# Supplementary material for: Integrative Computational Prediction Strategy for Antibody–Antigen Binding: A Case Study on Interleukin‑1 Beta
Source: J Chem Inf Model. 2026 May 27;66(11):6659–75. doi: 10.1021/acs.jcim.6c00781 (PMC13250912; doi:10.1021/acs.jcim.6c00781)
Supplement: Supplementary file 3 [file ci6c00781_si_003.zip › charmm-gui-4g6m-Blind-r01/openmm/step3_input.pdb]

ATOM      1  N   PRO     2      98.778  49.332  80.085  1.00  0.00      PROA N
ATOM      2  HN1 PRO     2      97.913  49.302  80.600  1.00  0.00      PROA H
ATOM      3  HN2 PRO     2      98.621  48.889  79.193  1.00  0.00      PROA H
ATOM      4  CD  PRO     2      99.813  48.557  80.758  1.00  0.00      PROA C
ATOM      5  HD1 PRO     2      99.982  47.573  80.273  1.00  0.00      PROA H
ATOM      6  HD2 PRO     2      99.516  48.383  81.818  1.00  0.00      PROA H
ATOM      7  CA  PRO     2      99.171  50.722  79.821  1.00  0.00      PROA C
ATOM      8  HA  PRO     2      98.347  51.332  80.155  1.00  0.00      PROA H
ATOM      9  CB  PRO     2     100.438  50.859  80.673  1.00  0.00      PROA C
ATOM     10  HB1 PRO     2     100.162  51.182  81.704  1.00  0.00      PROA H
ATOM     11  HB2 PRO     2     101.151  51.614  80.272  1.00  0.00      PROA H
ATOM     12  CG  PRO     2     101.043  49.456  80.709  1.00  0.00      PROA C
ATOM     13  HG1 PRO     2     101.614  49.267  79.770  1.00  0.00      PROA H
ATOM     14  HG2 PRO     2     101.724  49.303  81.573  1.00  0.00      PROA H
ATOM     15  C   PRO     2      99.400  51.018  78.338  1.00  0.00      PROA C
ATOM     16  O   PRO     2      99.990  50.204  77.623  1.00  0.00      PROA O
ATOM     17  N   VAL     3      98.930  52.193  77.880  1.00  0.00      PROA N
ATOM     18  HN  VAL     3      98.554  52.880  78.499  1.00  0.00      PROA H
ATOM     19  CA  VAL     3      99.049  52.670  76.494  1.00  0.00      PROA C
ATOM     20  HA  VAL     3      98.543  51.958  75.859  1.00  0.00      PROA H
ATOM     21  CB  VAL     3      98.370  54.038  76.322  1.00  0.00      PROA C
ATOM     22  HB  VAL     3      97.292  53.901  76.580  1.00  0.00      PROA H
ATOM     23  CG1 VAL     3      98.942  55.068  77.291  1.00  0.00      PROA C
ATOM     24 HG11 VAL     3     100.022  55.253  77.104  1.00  0.00      PROA H
ATOM     25 HG12 VAL     3      98.817  54.777  78.354  1.00  0.00      PROA H
ATOM     26 HG13 VAL     3      98.402  56.027  77.142  1.00  0.00      PROA H
ATOM     27  CG2 VAL     3      98.416  54.528  74.873  1.00  0.00      PROA C
ATOM     28 HG21 VAL     3      98.052  53.760  74.160  1.00  0.00      PROA H
ATOM     29 HG22 VAL     3      99.453  54.805  74.580  1.00  0.00      PROA H
ATOM     30 HG23 VAL     3      97.787  55.437  74.752  1.00  0.00      PROA H
ATOM     31  C   VAL     3     100.530  52.685  76.040  1.00  0.00      PROA C
ATOM     32  O   VAL     3     101.402  53.066  76.825  1.00  0.00      PROA O
ATOM     33  N   ARG     4     100.802  52.202  74.809  1.00  0.00      PROA N
ATOM     34  HN  ARG     4     100.073  51.907  74.205  1.00  0.00      PROA H
ATOM     35  CA  ARG     4     102.150  52.134  74.233  1.00  0.00      PROA C
ATOM     36  HA  ARG     4     102.807  51.642  74.934  1.00  0.00      PROA H
ATOM     37  CB  ARG     4     102.012  51.306  72.906  1.00  0.00      PROA C
ATOM     38  HB1 ARG     4     101.967  50.232  73.200  1.00  0.00      PROA H
ATOM     39  HB2 ARG     4     102.937  51.439  72.306  1.00  0.00      PROA H
ATOM     40  CG  ARG     4     100.772  51.589  71.990  1.00  0.00      PROA C
ATOM     41  HG1 ARG     4     100.736  52.681  71.914  1.00  0.00      PROA H
ATOM     42  HG2 ARG     4      99.862  51.335  72.582  1.00  0.00      PROA H
ATOM     43  CD  ARG     4     100.538  50.786  70.664  1.00  0.00      PROA C
ATOM     44  HD1 ARG     4     100.367  49.711  70.897  1.00  0.00      PROA H
ATOM     45  HD2 ARG     4     101.461  50.877  70.044  1.00  0.00      PROA H
ATOM     46  NE  ARG     4      99.378  51.300  69.884  1.00  0.00      PROA N
ATOM     47  HE  ARG     4      98.723  51.919  70.312  1.00  0.00      PROA H
ATOM     48  CZ  ARG     4      99.164  51.095  68.518  1.00  0.00      PROA C
ATOM     49  NH1 ARG     4      99.978  50.304  67.793  1.00  0.00      PROA N
ATOM     50 HH11 ARG     4     100.882  50.053  68.108  1.00  0.00      PROA H
ATOM     51 HH12 ARG     4      99.726  50.261  66.804  1.00  0.00      PROA H
ATOM     52  NH2 ARG     4      98.139  51.698  67.860  1.00  0.00      PROA N
ATOM     53 HH21 ARG     4      97.523  52.360  68.272  1.00  0.00      PROA H
ATOM     54 HH22 ARG     4      97.984  51.473  66.879  1.00  0.00      PROA H
ATOM     55  C   ARG     4     102.686  53.539  73.977  1.00  0.00      PROA C
ATOM     56  O   ARG     4     102.031  54.327  73.292  1.00  0.00      PROA O
ATOM     57  N   SER     5     103.855  53.865  74.559  1.00  0.00      PROA N
ATOM     58  HN  SER     5     104.349  53.236  75.160  1.00  0.00      PROA H
ATOM     59  CA  SER     5     104.481  55.180  74.406  1.00  0.00      PROA C
ATOM     60  HA  SER     5     104.137  55.633  73.494  1.00  0.00      PROA H
ATOM     61  CB  SER     5     103.928  55.892  75.625  1.00  0.00      PROA C
ATOM     62  HB1 SER     5     103.002  56.451  75.366  1.00  0.00      PROA H
ATOM     63  HB2 SER     5     104.650  56.608  76.078  1.00  0.00      PROA H
ATOM     64  OG  SER     5     103.593  54.851  76.560  1.00  0.00      PROA O
ATOM     65  HG1 SER     5     102.779  54.411  76.275  1.00  0.00      PROA H
ATOM     66  C   SER     5     106.011  55.118  74.338  1.00  0.00      PROA C
ATOM     67  O   SER     5     106.609  54.109  74.713  1.00  0.00      PROA O
ATOM     68  N   LEU     6     106.633  56.205  73.860  1.00  0.00      PROA N
ATOM     69  HN  LEU     6     106.091  56.979  73.525  1.00  0.00      PROA H
ATOM     70  CA  LEU     6     108.078  56.342  73.745  1.00  0.00      PROA C
ATOM     71  HA  LEU     6     108.519  55.735  74.527  1.00  0.00      PROA H
ATOM     72  CB  LEU     6     108.581  55.806  72.395  1.00  0.00      PROA C
ATOM     73  HB1 LEU     6     108.368  54.711  72.409  1.00  0.00      PROA H
ATOM     74  HB2 LEU     6     109.680  55.940  72.293  1.00  0.00      PROA H
ATOM     75  CG  LEU     6     107.912  56.354  71.126  1.00  0.00      PROA C
ATOM     76  HG  LEU     6     106.819  56.505  71.312  1.00  0.00      PROA H
ATOM     77  CD1 LEU     6     108.469  57.706  70.677  1.00  0.00      PROA C
ATOM     78 HD11 LEU     6     109.575  57.685  70.601  1.00  0.00      PROA H
ATOM     79 HD12 LEU     6     108.198  58.507  71.390  1.00  0.00      PROA H
ATOM     80 HD13 LEU     6     108.058  57.990  69.684  1.00  0.00      PROA H
ATOM     81  CD2 LEU     6     108.004  55.337  69.989  1.00  0.00      PROA C
ATOM     82 HD21 LEU     6     107.362  54.457  70.202  1.00  0.00      PROA H
ATOM     83 HD22 LEU     6     109.039  54.966  69.863  1.00  0.00      PROA H
ATOM     84 HD23 LEU     6     107.677  55.792  69.030  1.00  0.00      PROA H
ATOM     85  C   LEU     6     108.547  57.757  74.043  1.00  0.00      PROA C
ATOM     86  O   LEU     6     107.828  58.720  73.759  1.00  0.00      PROA O
ATOM     87  N   ASN     7     109.748  57.875  74.626  1.00  0.00      PROA N
ATOM     88  HN  ASN     7     110.303  57.075  74.824  1.00  0.00      PROA H
ATOM     89  CA  ASN     7     110.345  59.160  74.974  1.00  0.00      PROA C
ATOM     90  HA  ASN     7     109.565  59.903  75.016  1.00  0.00      PROA H
ATOM     91  CB  ASN     7     111.093  59.118  76.304  1.00  0.00      PROA C
ATOM     92  HB1 ASN     7     111.811  59.966  76.377  1.00  0.00      PROA H
ATOM     93  HB2 ASN     7     111.667  58.176  76.405  1.00  0.00      PROA H
ATOM     94  CG  ASN     7     110.114  59.364  77.432  1.00  0.00      PROA C
ATOM     95  OD1 ASN     7     109.348  60.321  77.436  1.00  0.00      PROA O
ATOM     96  ND2 ASN     7     110.174  58.429  78.398  1.00  0.00      PROA N
ATOM     97 HD21 ASN     7     109.507  58.489  79.137  1.00  0.00      PROA H
ATOM     98 HD22 ASN     7     110.793  57.660  78.309  1.00  0.00      PROA H
ATOM     99  C   ASN     7     111.279  59.596  73.859  1.00  0.00      PROA C
ATOM    100  O   ASN     7     112.131  58.817  73.433  1.00  0.00      PROA O
ATOM    101  N   CYS     8     111.091  60.828  73.356  1.00  0.00      PROA N
ATOM    102  HN  CYS     8     110.379  61.438  73.725  1.00  0.00      PROA H
ATOM    103  CA  CYS     8     111.869  61.322  72.226  1.00  0.00      PROA C
ATOM    104  HA  CYS     8     112.874  60.932  72.301  1.00  0.00      PROA H
ATOM    105  CB  CYS     8     111.236  60.783  70.946  1.00  0.00      PROA C
ATOM    106  HB1 CYS     8     111.402  59.682  70.914  1.00  0.00      PROA H
ATOM    107  HB2 CYS     8     111.761  61.203  70.061  1.00  0.00      PROA H
ATOM    108  SG  CYS     8     109.458  61.118  70.856  1.00  0.00      PROA S
ATOM    109  HG1 CYS     8     109.152  60.441  71.957  1.00  0.00      PROA H
ATOM    110  C   CYS     8     112.006  62.833  72.207  1.00  0.00      PROA C
ATOM    111  O   CYS     8     111.227  63.542  72.840  1.00  0.00      PROA O
ATOM    112  N   THR     9     112.952  63.324  71.396  1.00  0.00      PROA N
ATOM    113  HN  THR     9     113.533  62.704  70.861  1.00  0.00      PROA H
ATOM    114  CA  THR     9     113.099  64.749  71.125  1.00  0.00      PROA C
ATOM    115  HA  THR     9     112.405  65.339  71.709  1.00  0.00      PROA H
ATOM    116  CB  THR     9     114.522  65.149  71.483  1.00  0.00      PROA C
ATOM    117  HB  THR     9     114.777  66.093  70.948  1.00  0.00      PROA H
ATOM    118  OG1 THR     9     115.432  64.114  71.096  1.00  0.00      PROA O
ATOM    119  HG1 THR     9     115.149  63.317  71.558  1.00  0.00      PROA H
ATOM    120  CG2 THR     9     114.662  65.429  72.979  1.00  0.00      PROA C
ATOM    121 HG21 THR     9     114.377  64.540  73.578  1.00  0.00      PROA H
ATOM    122 HG22 THR     9     114.017  66.276  73.282  1.00  0.00      PROA H
ATOM    123 HG23 THR     9     115.712  65.691  73.227  1.00  0.00      PROA H
ATOM    124  C   THR     9     112.734  64.936  69.646  1.00  0.00      PROA C
ATOM    125  O   THR     9     112.747  63.968  68.881  1.00  0.00      PROA O
ATOM    126  N   LEU    10     112.373  66.160  69.254  1.00  0.00      PROA N
ATOM    127  HN  LEU    10     112.365  66.935  69.879  1.00  0.00      PROA H
ATOM    128  CA  LEU    10     112.057  66.473  67.862  1.00  0.00      PROA C
ATOM    129  HA  LEU    10     112.356  65.656  67.224  1.00  0.00      PROA H
ATOM    130  CB  LEU    10     110.562  66.753  67.684  1.00  0.00      PROA C
ATOM    131  HB1 LEU    10     110.356  67.135  66.657  1.00  0.00      PROA H
ATOM    132  HB2 LEU    10     110.262  67.547  68.402  1.00  0.00      PROA H
ATOM    133  CG  LEU    10     109.662  65.538  67.910  1.00  0.00      PROA C
ATOM    134  HG  LEU    10     109.924  65.090  68.902  1.00  0.00      PROA H
ATOM    135  CD1 LEU    10     108.187  65.935  68.003  1.00  0.00      PROA C
ATOM    136 HD11 LEU    10     107.860  66.430  67.062  1.00  0.00      PROA H
ATOM    137 HD12 LEU    10     108.041  66.637  68.850  1.00  0.00      PROA H
ATOM    138 HD13 LEU    10     107.552  65.039  68.169  1.00  0.00      PROA H
ATOM    139  CD2 LEU    10     109.894  64.455  66.856  1.00  0.00      PROA C
ATOM    140 HD21 LEU    10     110.942  64.099  66.879  1.00  0.00      PROA H
ATOM    141 HD22 LEU    10     109.677  64.850  65.840  1.00  0.00      PROA H
ATOM    142 HD23 LEU    10     109.230  63.584  67.044  1.00  0.00      PROA H
ATOM    143  C   LEU    10     112.855  67.673  67.421  1.00  0.00      PROA C
ATOM    144  O   LEU    10     112.988  68.649  68.165  1.00  0.00      PROA O
ATOM    145  N   ARG    11     113.407  67.601  66.214  1.00  0.00      PROA N
ATOM    146  HN  ARG    11     113.274  66.798  65.631  1.00  0.00      PROA H
ATOM    147  CA  ARG    11     114.146  68.719  65.636  1.00  0.00      PROA C
ATOM    148  HA  ARG    11     114.009  69.618  66.222  1.00  0.00      PROA H
ATOM    149  CB  ARG    11     115.618  68.343  65.531  1.00  0.00      PROA C
ATOM    150  HB1 ARG    11     115.976  68.273  64.475  1.00  0.00      PROA H
ATOM    151  HB2 ARG    11     115.704  67.309  65.922  1.00  0.00      PROA H
ATOM    152  CG  ARG    11     116.512  69.339  66.260  1.00  0.00      PROA C
ATOM    153  HG1 ARG    11     115.970  69.754  67.138  1.00  0.00      PROA H
ATOM    154  HG2 ARG    11     116.765  70.185  65.590  1.00  0.00      PROA H
ATOM    155  CD  ARG    11     117.782  68.665  66.765  1.00  0.00      PROA C
ATOM    156  HD1 ARG    11     118.446  69.394  67.276  1.00  0.00      PROA H
ATOM    157  HD2 ARG    11     118.353  68.263  65.896  1.00  0.00      PROA H
ATOM    158  NE  ARG    11     117.418  67.532  67.613  1.00  0.00      PROA N
ATOM    159  HE  ARG    11     117.161  66.649  67.240  1.00  0.00      PROA H
ATOM    160  CZ  ARG    11     117.331  67.706  68.963  1.00  0.00      PROA C
ATOM    161  NH1 ARG    11     117.606  68.909  69.508  1.00  0.00      PROA N
ATOM    162 HH11 ARG    11     117.735  69.743  68.965  1.00  0.00      PROA H
ATOM    163 HH12 ARG    11     117.559  68.929  70.509  1.00  0.00      PROA H
ATOM    164  NH2 ARG    11     116.968  66.677  69.754  1.00  0.00      PROA N
ATOM    165 HH21 ARG    11     116.919  66.892  70.733  1.00  0.00      PROA H
ATOM    166 HH22 ARG    11     116.536  65.852  69.358  1.00  0.00      PROA H
ATOM    167  C   ARG    11     113.551  68.981  64.278  1.00  0.00      PROA C
ATOM    168  O   ARG    11     113.158  68.027  63.611  1.00  0.00      PROA O
ATOM    169  N   ASP    12     113.409  70.256  63.881  1.00  0.00      PROA N
ATOM    170  HN  ASP    12     113.749  71.027  64.424  1.00  0.00      PROA H
ATOM    171  CA  ASP    12     112.814  70.537  62.570  1.00  0.00      PROA C
ATOM    172  HA  ASP    12     112.021  69.825  62.405  1.00  0.00      PROA H
ATOM    173  CB  ASP    12     112.126  71.920  62.498  1.00  0.00      PROA C
ATOM    174  HB1 ASP    12     111.549  72.053  63.438  1.00  0.00      PROA H
ATOM    175  HB2 ASP    12     111.391  71.926  61.670  1.00  0.00      PROA H
ATOM    176  CG  ASP    12     113.016  73.151  62.341  1.00  0.00      PROA C
ATOM    177  OD1 ASP    12     114.181  73.038  61.977  1.00  0.00      PROA O
ATOM    178  OD2 ASP    12     112.517  74.257  62.557  1.00  0.00      PROA O
ATOM    179  C   ASP    12     113.804  70.250  61.430  1.00  0.00      PROA C
ATOM    180  O   ASP    12     114.966  69.920  61.693  1.00  0.00      PROA O
ATOM    181  N   SER    13     113.335  70.375  60.175  1.00  0.00      PROA N
ATOM    182  HN  SER    13     112.343  70.470  60.041  1.00  0.00      PROA H
ATOM    183  CA  SER    13     114.095  70.164  58.942  1.00  0.00      PROA C
ATOM    184  HA  SER    13     114.356  69.118  58.899  1.00  0.00      PROA H
ATOM    185  CB  SER    13     113.249  70.534  57.771  1.00  0.00      PROA C
ATOM    186  HB1 SER    13     113.770  70.374  56.801  1.00  0.00      PROA H
ATOM    187  HB2 SER    13     112.887  71.585  57.824  1.00  0.00      PROA H
ATOM    188  OG  SER    13     112.173  69.631  57.879  1.00  0.00      PROA O
ATOM    189  HG1 SER    13     111.783  69.481  56.983  1.00  0.00      PROA H
ATOM    190  C   SER    13     115.414  70.934  58.928  1.00  0.00      PROA C
ATOM    191  O   SER    13     116.420  70.409  58.449  1.00  0.00      PROA O
ATOM    192  N   GLN    14     115.406  72.169  59.465  1.00  0.00      PROA N
ATOM    193  HN  GLN    14     114.630  72.482  60.024  1.00  0.00      PROA H
ATOM    194  CA  GLN    14     116.572  73.047  59.499  1.00  0.00      PROA C
ATOM    195  HA  GLN    14     117.220  72.839  58.657  1.00  0.00      PROA H
ATOM    196  CB  GLN    14     116.151  74.512  59.462  1.00  0.00      PROA C
ATOM    197  HB1 GLN    14     116.928  75.134  59.970  1.00  0.00      PROA H
ATOM    198  HB2 GLN    14     115.221  74.615  60.071  1.00  0.00      PROA H
ATOM    199  CG  GLN    14     115.961  75.097  58.067  1.00  0.00      PROA C
ATOM    200  HG1 GLN    14     115.185  74.534  57.508  1.00  0.00      PROA H
ATOM    201  HG2 GLN    14     116.920  75.046  57.518  1.00  0.00      PROA H
ATOM    202  CD  GLN    14     115.516  76.541  58.199  1.00  0.00      PROA C
ATOM    203  OE1 GLN    14     114.576  76.975  57.541  1.00  0.00      PROA O
ATOM    204  NE2 GLN    14     116.217  77.263  59.098  1.00  0.00      PROA N
ATOM    205 HE21 GLN    14     116.006  78.230  59.225  1.00  0.00      PROA H
ATOM    206 HE22 GLN    14     117.038  76.879  59.519  1.00  0.00      PROA H
ATOM    207  C   GLN    14     117.434  72.870  60.767  1.00  0.00      PROA C
ATOM    208  O   GLN    14     118.355  73.658  60.996  1.00  0.00      PROA O
ATOM    209  N   GLN    15     117.169  71.790  61.537  1.00  0.00      PROA N
ATOM    210  HN  GLN    15     116.354  71.251  61.315  1.00  0.00      PROA H
ATOM    211  CA  GLN    15     117.854  71.339  62.761  1.00  0.00      PROA C
ATOM    212  HA  GLN    15     117.391  70.402  63.022  1.00  0.00      PROA H
ATOM    213  CB  GLN    15     119.351  71.131  62.529  1.00  0.00      PROA C
ATOM    214  HB1 GLN    15     119.916  71.074  63.490  1.00  0.00      PROA H
ATOM    215  HB2 GLN    15     119.771  72.011  61.997  1.00  0.00      PROA H
ATOM    216  CG  GLN    15     119.644  69.855  61.741  1.00  0.00      PROA C
ATOM    217  HG1 GLN    15     120.670  69.947  61.323  1.00  0.00      PROA H
ATOM    218  HG2 GLN    15     118.905  69.733  60.921  1.00  0.00      PROA H
ATOM    219  CD  GLN    15     119.535  68.642  62.648  1.00  0.00      PROA C
ATOM    220  OE1 GLN    15     118.555  68.404  63.346  1.00  0.00      PROA O
ATOM    221  NE2 GLN    15     120.635  67.870  62.600  1.00  0.00      PROA N
ATOM    222 HE21 GLN    15     120.636  67.061  63.189  1.00  0.00      PROA H
ATOM    223 HE22 GLN    15     121.437  68.160  62.091  1.00  0.00      PROA H
ATOM    224  C   GLN    15     117.599  72.228  63.987  1.00  0.00      PROA C
ATOM    225  O   GLN    15     118.390  72.194  64.938  1.00  0.00      PROA O
ATOM    226  N   LYS    16     116.479  72.977  64.001  1.00  0.00      PROA N
ATOM    227  HN  LYS    16     115.827  72.982  63.235  1.00  0.00      PROA H
ATOM    228  CA  LYS    16     116.150  73.794  65.170  1.00  0.00      PROA C
ATOM    229  HA  LYS    16     117.064  74.223  65.560  1.00  0.00      PROA H
ATOM    230  CB  LYS    16     115.188  74.937  64.850  1.00  0.00      PROA C
ATOM    231  HB1 LYS    16     115.047  75.549  65.769  1.00  0.00      PROA H
ATOM    232  HB2 LYS    16     114.193  74.528  64.559  1.00  0.00      PROA H
ATOM    233  CG  LYS    16     115.699  75.834  63.730  1.00  0.00      PROA C
ATOM    234  HG1 LYS    16     115.483  75.364  62.744  1.00  0.00      PROA H
ATOM    235  HG2 LYS    16     116.811  75.898  63.811  1.00  0.00      PROA H
ATOM    236  CD  LYS    16     115.148  77.257  63.819  1.00  0.00      PROA C
ATOM    237  HD1 LYS    16     115.626  77.873  63.022  1.00  0.00      PROA H
ATOM    238  HD2 LYS    16     115.476  77.710  64.780  1.00  0.00      PROA H
ATOM    239  CE  LYS    16     113.633  77.389  63.710  1.00  0.00      PROA C
ATOM    240  HE1 LYS    16     113.344  78.459  63.801  1.00  0.00      PROA H
ATOM    241  HE2 LYS    16     113.111  76.809  64.496  1.00  0.00      PROA H
ATOM    242  NZ  LYS    16     113.192  76.905  62.399  1.00  0.00      PROA N
ATOM    243  HZ1 LYS    16     112.992  75.861  62.453  1.00  0.00      PROA H
ATOM    244  HZ2 LYS    16     113.945  77.074  61.710  1.00  0.00      PROA H
ATOM    245  HZ3 LYS    16     112.325  77.426  62.122  1.00  0.00      PROA H
ATOM    246  C   LYS    16     115.545  72.905  66.240  1.00  0.00      PROA C
ATOM    247  O   LYS    16     114.785  71.988  65.923  1.00  0.00      PROA O
ATOM    248  N   SER    17     115.892  73.163  67.502  1.00  0.00      PROA N
ATOM    249  HN  SER    17     116.388  74.006  67.727  1.00  0.00      PROA H
ATOM    250  CA  SER    17     115.364  72.404  68.625  1.00  0.00      PROA C
ATOM    251  HA  SER    17     115.061  71.422  68.285  1.00  0.00      PROA H
ATOM    252  CB  SER    17     116.531  72.215  69.578  1.00  0.00      PROA C
ATOM    253  HB1 SER    17     116.245  71.583  70.449  1.00  0.00      PROA H
ATOM    254  HB2 SER    17     116.881  73.202  69.954  1.00  0.00      PROA H
ATOM    255  OG  SER    17     117.585  71.575  68.831  1.00  0.00      PROA O
ATOM    256  HG1 SER    17     117.725  72.110  68.034  1.00  0.00      PROA H
ATOM    257  C   SER    17     114.103  73.071  69.145  1.00  0.00      PROA C
ATOM    258  O   SER    17     113.900  74.259  68.903  1.00  0.00      PROA O
ATOM    259  N   LEU    18     113.271  72.310  69.871  1.00  0.00      PROA N
ATOM    260  HN  LEU    18     113.446  71.341  70.012  1.00  0.00      PROA H
ATOM    261  CA  LEU    18     112.043  72.807  70.482  1.00  0.00      PROA C
ATOM    262  HA  LEU    18     111.807  73.787  70.093  1.00  0.00      PROA H
ATOM    263  CB  LEU    18     110.877  71.852  70.213  1.00  0.00      PROA C
ATOM    264  HB1 LEU    18     109.928  72.321  70.560  1.00  0.00      PROA H
ATOM    265  HB2 LEU    18     111.024  70.910  70.791  1.00  0.00      PROA H
ATOM    266  CG  LEU    18     110.722  71.454  68.741  1.00  0.00      PROA C
ATOM    267  HG  LEU    18     111.648  70.914  68.417  1.00  0.00      PROA H
ATOM    268  CD1 LEU    18     109.578  70.459  68.550  1.00  0.00      PROA C
ATOM    269 HD11 LEU    18     108.651  70.903  68.962  1.00  0.00      PROA H
ATOM    270 HD12 LEU    18     109.780  69.520  69.103  1.00  0.00      PROA H
ATOM    271 HD13 LEU    18     109.421  70.221  67.476  1.00  0.00      PROA H
ATOM    272  CD2 LEU    18     110.574  72.660  67.815  1.00  0.00      PROA C
ATOM    273 HD21 LEU    18     111.460  73.326  67.869  1.00  0.00      PROA H
ATOM    274 HD22 LEU    18     109.674  73.245  68.086  1.00  0.00      PROA H
ATOM    275 HD23 LEU    18     110.462  72.322  66.762  1.00  0.00      PROA H
ATOM    276  C   LEU    18     112.285  72.929  71.984  1.00  0.00      PROA C
ATOM    277  O   LEU    18     112.782  71.984  72.593  1.00  0.00      PROA O
ATOM    278  N   VAL    19     111.967  74.104  72.569  1.00  0.00      PROA N
ATOM    279  HN  VAL    19     111.589  74.851  72.014  1.00  0.00      PROA H
ATOM    280  CA  VAL    19     112.149  74.401  74.001  1.00  0.00      PROA C
ATOM    281  HA  VAL    19     112.436  73.500  74.524  1.00  0.00      PROA H
ATOM    282  CB  VAL    19     113.254  75.435  74.230  1.00  0.00      PROA C
ATOM    283  HB  VAL    19     113.399  75.549  75.337  1.00  0.00      PROA H
ATOM    284  CG1 VAL    19     114.593  74.947  73.681  1.00  0.00      PROA C
ATOM    285 HG11 VAL    19     114.578  74.910  72.571  1.00  0.00      PROA H
ATOM    286 HG12 VAL    19     114.826  73.933  74.069  1.00  0.00      PROA H
ATOM    287 HG13 VAL    19     115.410  75.632  73.996  1.00  0.00      PROA H
ATOM    288  CG2 VAL    19     112.851  76.805  73.682  1.00  0.00      PROA C
ATOM    289 HG21 VAL    19     111.947  77.213  74.180  1.00  0.00      PROA H
ATOM    290 HG22 VAL    19     112.662  76.755  72.589  1.00  0.00      PROA H
ATOM    291 HG23 VAL    19     113.674  77.532  73.851  1.00  0.00      PROA H
ATOM    292  C   VAL    19     110.840  74.903  74.631  1.00  0.00      PROA C
ATOM    293  O   VAL    19     109.972  75.383  73.906  1.00  0.00      PROA O
ATOM    294  N   MET    20     110.712  74.814  75.969  1.00  0.00      PROA N
ATOM    295  HN  MET    20     111.463  74.462  76.520  1.00  0.00      PROA H
ATOM    296  CA  MET    20     109.550  75.317  76.704  1.00  0.00      PROA C
ATOM    297  HA  MET    20     108.657  75.308  76.096  1.00  0.00      PROA H
ATOM    298  CB  MET    20     109.351  74.543  78.009  1.00  0.00      PROA C
ATOM    299  HB1 MET    20     108.903  75.169  78.813  1.00  0.00      PROA H
ATOM    300  HB2 MET    20     110.371  74.262  78.332  1.00  0.00      PROA H
ATOM    301  CG  MET    20     108.550  73.251  77.875  1.00  0.00      PROA C
ATOM    302  HG1 MET    20     108.638  72.673  78.821  1.00  0.00      PROA H
ATOM    303  HG2 MET    20     108.972  72.628  77.068  1.00  0.00      PROA H
ATOM    304  SD  MET    20     106.807  73.556  77.557  1.00  0.00      PROA S
ATOM    305  CE  MET    20     106.349  74.114  79.203  1.00  0.00      PROA C
ATOM    306  HE1 MET    20     106.902  75.028  79.502  1.00  0.00      PROA H
ATOM    307  HE2 MET    20     106.543  73.330  79.967  1.00  0.00      PROA H
ATOM    308  HE3 MET    20     105.266  74.361  79.245  1.00  0.00      PROA H
ATOM    309  C   MET    20     109.861  76.773  77.072  1.00  0.00      PROA C
ATOM    310  O   MET    20     110.625  77.034  78.010  1.00  0.00      PROA O
ATOM    311  N   SER    21     109.310  77.715  76.296  1.00  0.00      PROA N
ATOM    312  HN  SER    21     108.758  77.488  75.488  1.00  0.00      PROA H
ATOM    313  CA  SER    21     109.529  79.158  76.466  1.00  0.00      PROA C
ATOM    314  HA  SER    21     110.538  79.311  76.823  1.00  0.00      PROA H
ATOM    315  CB  SER    21     109.410  79.702  75.068  1.00  0.00      PROA C
ATOM    316  HB1 SER    21     110.419  79.700  74.592  1.00  0.00      PROA H
ATOM    317  HB2 SER    21     108.993  80.732  75.032  1.00  0.00      PROA H
ATOM    318  OG  SER    21     108.603  78.785  74.314  1.00  0.00      PROA O
ATOM    319  HG1 SER    21     107.709  79.186  74.301  1.00  0.00      PROA H
ATOM    320  C   SER    21     108.613  79.798  77.513  1.00  0.00      PROA C
ATOM    321  O   SER    21     108.908  80.886  78.012  1.00  0.00      PROA O
ATOM    322  N   GLY    22     107.495  79.138  77.783  1.00  0.00      PROA N
ATOM    323  HN  GLY    22     107.330  78.251  77.344  1.00  0.00      PROA H
ATOM    324  CA  GLY    22     106.493  79.569  78.748  1.00  0.00      PROA C
ATOM    325  HA1 GLY    22     105.788  80.195  78.223  1.00  0.00      PROA H
ATOM    326  HA2 GLY    22     106.988  80.065  79.570  1.00  0.00      PROA H
ATOM    327  C   GLY    22     105.734  78.388  79.317  1.00  0.00      PROA C
ATOM    328  O   GLY    22     105.932  77.261  78.849  1.00  0.00      PROA O
ATOM    329  N   PRO    23     104.832  78.599  80.309  1.00  0.00      PROA N
ATOM    330  CD  PRO    23     104.476  79.881  80.903  1.00  0.00      PROA C
ATOM    331  HD1 PRO    23     104.352  80.679  80.139  1.00  0.00      PROA H
ATOM    332  HD2 PRO    23     105.255  80.170  81.638  1.00  0.00      PROA H
ATOM    333  CA  PRO    23     104.089  77.454  80.879  1.00  0.00      PROA C
ATOM    334  HA  PRO    23     104.804  76.721  81.228  1.00  0.00      PROA H
ATOM    335  CB  PRO    23     103.321  78.115  82.030  1.00  0.00      PROA C
ATOM    336  HB1 PRO    23     103.944  78.077  82.940  1.00  0.00      PROA H
ATOM    337  HB2 PRO    23     102.350  77.623  82.252  1.00  0.00      PROA H
ATOM    338  CG  PRO    23     103.170  79.584  81.632  1.00  0.00      PROA C
ATOM    339  HG1 PRO    23     102.309  79.665  80.935  1.00  0.00      PROA H
ATOM    340  HG2 PRO    23     102.999  80.246  82.505  1.00  0.00      PROA H
ATOM    341  C   PRO    23     103.194  76.701  79.892  1.00  0.00      PROA C
ATOM    342  O   PRO    23     102.901  75.525  80.108  1.00  0.00      PROA O
ATOM    343  N   TYR    24     102.756  77.374  78.813  1.00  0.00      PROA N
ATOM    344  HN  TYR    24     102.980  78.335  78.717  1.00  0.00      PROA H
ATOM    345  CA  TYR    24     101.902  76.766  77.790  1.00  0.00      PROA C
ATOM    346  HA  TYR    24     101.967  75.689  77.853  1.00  0.00      PROA H
ATOM    347  CB  TYR    24     100.459  77.244  77.944  1.00  0.00      PROA C
ATOM    348  HB1 TYR    24      99.820  76.765  77.173  1.00  0.00      PROA H
ATOM    349  HB2 TYR    24     100.386  78.351  77.866  1.00  0.00      PROA H
ATOM    350  CG  TYR    24      99.941  76.782  79.280  1.00  0.00      PROA C
ATOM    351  CD1 TYR    24      99.891  75.423  79.552  1.00  0.00      PROA C
ATOM    352  HD1 TYR    24     100.218  74.701  78.821  1.00  0.00      PROA H
ATOM    353  CE1 TYR    24      99.456  74.988  80.793  1.00  0.00      PROA C
ATOM    354  HE1 TYR    24      99.483  73.933  81.000  1.00  0.00      PROA H
ATOM    355  CZ  TYR    24      99.050  75.905  81.754  1.00  0.00      PROA C
ATOM    356  OH  TYR    24      98.602  75.460  82.984  1.00  0.00      PROA O
ATOM    357  HH  TYR    24      98.711  74.502  82.954  1.00  0.00      PROA H
ATOM    358  CD2 TYR    24      99.536  77.705  80.235  1.00  0.00      PROA C
ATOM    359  HD2 TYR    24      99.574  78.763  80.016  1.00  0.00      PROA H
ATOM    360  CE2 TYR    24      99.091  77.266  81.476  1.00  0.00      PROA C
ATOM    361  HE2 TYR    24      98.715  77.956  82.210  1.00  0.00      PROA H
ATOM    362  C   TYR    24     102.414  77.132  76.409  1.00  0.00      PROA C
ATOM    363  O   TYR    24     101.629  77.344  75.489  1.00  0.00      PROA O
ATOM    364  N   GLU    25     103.744  77.222  76.261  1.00  0.00      PROA N
ATOM    365  HN  GLU    25     104.378  76.999  77.001  1.00  0.00      PROA H
ATOM    366  CA  GLU    25     104.310  77.612  74.976  1.00  0.00      PROA C
ATOM    367  HA  GLU    25     103.625  77.334  74.186  1.00  0.00      PROA H
ATOM    368  CB  GLU    25     104.511  79.125  74.931  1.00  0.00      PROA C
ATOM    369  HB1 GLU    25     105.353  79.379  75.614  1.00  0.00      PROA H
ATOM    370  HB2 GLU    25     103.605  79.615  75.360  1.00  0.00      PROA H
ATOM    371  CG  GLU    25     104.682  79.650  73.506  1.00  0.00      PROA C
ATOM    372  HG1 GLU    25     103.697  79.927  73.073  1.00  0.00      PROA H
ATOM    373  HG2 GLU    25     105.158  78.930  72.815  1.00  0.00      PROA H
ATOM    374  CD  GLU    25     105.585  80.857  73.529  1.00  0.00      PROA C
ATOM    375  OE1 GLU    25     106.627  80.805  74.172  1.00  0.00      PROA O
ATOM    376  OE2 GLU    25     105.292  81.848  72.868  1.00  0.00      PROA O
ATOM    377  C   GLU    25     105.616  76.933  74.676  1.00  0.00      PROA C
ATOM    378  O   GLU    25     106.435  76.740  75.569  1.00  0.00      PROA O
ATOM    379  N   LEU    26     105.810  76.591  73.398  1.00  0.00      PROA N
ATOM    380  HN  LEU    26     105.096  76.772  72.727  1.00  0.00      PROA H
ATOM    381  CA  LEU    26     107.049  76.031  72.879  1.00  0.00      PROA C
ATOM    382  HA  LEU    26     107.776  75.959  73.669  1.00  0.00      PROA H
ATOM    383  CB  LEU    26     106.803  74.687  72.193  1.00  0.00      PROA C
ATOM    384  HB1 LEU    26     107.742  74.338  71.703  1.00  0.00      PROA H
ATOM    385  HB2 LEU    26     106.037  74.828  71.397  1.00  0.00      PROA H
ATOM    386  CG  LEU    26     106.319  73.553  73.092  1.00  0.00      PROA C
ATOM    387  HG  LEU    26     105.400  73.910  73.618  1.00  0.00      PROA H
ATOM    388  CD1 LEU    26     105.919  72.322  72.277  1.00  0.00      PROA C
ATOM    389 HD11 LEU    26     106.795  71.931  71.716  1.00  0.00      PROA H
ATOM    390 HD12 LEU    26     105.122  72.582  71.548  1.00  0.00      PROA H
ATOM    391 HD13 LEU    26     105.541  71.521  72.946  1.00  0.00      PROA H
ATOM    392  CD2 LEU    26     107.353  73.198  74.152  1.00  0.00      PROA C
ATOM    393 HD21 LEU    26     107.556  74.074  74.800  1.00  0.00      PROA H
ATOM    394 HD22 LEU    26     108.304  72.894  73.666  1.00  0.00      PROA H
ATOM    395 HD23 LEU    26     106.992  72.365  74.792  1.00  0.00      PROA H
ATOM    396  C   LEU    26     107.571  76.987  71.823  1.00  0.00      PROA C
ATOM    397  O   LEU    26     106.785  77.570  71.075  1.00  0.00      PROA O
ATOM    398  N   LYS    27     108.892  77.116  71.737  1.00  0.00      PROA N
ATOM    399  HN  LYS    27     109.471  76.636  72.401  1.00  0.00      PROA H
ATOM    400  CA  LYS    27     109.571  77.914  70.717  1.00  0.00      PROA C
ATOM    401  HA  LYS    27     108.867  78.196  69.949  1.00  0.00      PROA H
ATOM    402  CB  LYS    27     110.208  79.178  71.296  1.00  0.00      PROA C
ATOM    403  HB1 LYS    27     111.040  79.541  70.647  1.00  0.00      PROA H
ATOM    404  HB2 LYS    27     110.644  78.942  72.292  1.00  0.00      PROA H
ATOM    405  CG  LYS    27     109.203  80.327  71.412  1.00  0.00      PROA C
ATOM    406  HG1 LYS    27     108.334  79.989  72.019  1.00  0.00      PROA H
ATOM    407  HG2 LYS    27     108.832  80.570  70.409  1.00  0.00      PROA H
ATOM    408  CD  LYS    27     109.817  81.596  71.996  1.00  0.00      PROA C
ATOM    409  HD1 LYS    27     110.702  81.838  71.385  1.00  0.00      PROA H
ATOM    410  HD2 LYS    27     110.179  81.412  73.028  1.00  0.00      PROA H
ATOM    411  CE  LYS    27     108.904  82.820  71.947  1.00  0.00      PROA C
ATOM    412  HE1 LYS    27     108.632  83.072  70.898  1.00  0.00      PROA H
ATOM    413  HE2 LYS    27     109.419  83.698  72.397  1.00  0.00      PROA H
ATOM    414  NZ  LYS    27     107.673  82.568  72.700  1.00  0.00      PROA N
ATOM    415  HZ1 LYS    27     107.711  81.789  73.403  1.00  0.00      PROA H
ATOM    416  HZ2 LYS    27     106.842  82.270  72.140  1.00  0.00      PROA H
ATOM    417  HZ3 LYS    27     107.335  83.406  73.204  1.00  0.00      PROA H
ATOM    418  C   LYS    27     110.608  77.033  70.006  1.00  0.00      PROA C
ATOM    419  O   LYS    27     111.054  76.036  70.576  1.00  0.00      PROA O
ATOM    420  N   ALA    28     110.996  77.409  68.782  1.00  0.00      PROA N
ATOM    421  HN  ALA    28     110.575  78.206  68.344  1.00  0.00      PROA H
ATOM    422  CA  ALA    28     112.006  76.690  68.008  1.00  0.00      PROA C
ATOM    423  HA  ALA    28     112.348  75.841  68.570  1.00  0.00      PROA H
ATOM    424  CB  ALA    28     111.435  76.227  66.675  1.00  0.00      PROA C
ATOM    425  HB1 ALA    28     111.089  77.088  66.062  1.00  0.00      PROA H
ATOM    426  HB2 ALA    28     110.559  75.570  66.867  1.00  0.00      PROA H
ATOM    427  HB3 ALA    28     112.178  75.634  66.101  1.00  0.00      PROA H
ATOM    428  C   ALA    28     113.195  77.600  67.724  1.00  0.00      PROA C
ATOM    429  O   ALA    28     113.021  78.725  67.257  1.00  0.00      PROA O
ATOM    430  N   LEU    29     114.407  77.112  68.012  1.00  0.00      PROA N
ATOM    431  HN  LEU    29     114.506  76.197  68.412  1.00  0.00      PROA H
ATOM    432  CA  LEU    29     115.643  77.860  67.777  1.00  0.00      PROA C
ATOM    433  HA  LEU    29     115.567  78.329  66.806  1.00  0.00      PROA H
ATOM    434  CB  LEU    29     115.899  78.960  68.819  1.00  0.00      PROA C
ATOM    435  HB1 LEU    29     114.983  79.573  68.946  1.00  0.00      PROA H
ATOM    436  HB2 LEU    29     116.685  79.628  68.392  1.00  0.00      PROA H
ATOM    437  CG  LEU    29     116.375  78.500  70.200  1.00  0.00      PROA C
ATOM    438  HG  LEU    29     117.187  77.740  70.083  1.00  0.00      PROA H
ATOM    439  CD1 LEU    29     117.033  79.650  70.961  1.00  0.00      PROA C
ATOM    440 HD11 LEU    29     116.300  80.464  71.150  1.00  0.00      PROA H
ATOM    441 HD12 LEU    29     117.881  80.063  70.374  1.00  0.00      PROA H
ATOM    442 HD13 LEU    29     117.426  79.289  71.932  1.00  0.00      PROA H
ATOM    443  CD2 LEU    29     115.272  77.849  71.035  1.00  0.00      PROA C
ATOM    444 HD21 LEU    29     114.874  76.939  70.542  1.00  0.00      PROA H
ATOM    445 HD22 LEU    29     114.433  78.561  71.194  1.00  0.00      PROA H
ATOM    446 HD23 LEU    29     115.665  77.540  72.026  1.00  0.00      PROA H
ATOM    447  C   LEU    29     116.816  76.889  67.712  1.00  0.00      PROA C
ATOM    448  O   LEU    29     116.721  75.783  68.252  1.00  0.00      PROA O
ATOM    449  N   HSD    30     117.907  77.279  67.036  1.00  0.00      PROA N
ATOM    450  HN  HSD    30     117.903  78.170  66.559  1.00  0.00      PROA H
ATOM    451  CA  HSD    30     119.103  76.437  66.979  1.00  0.00      PROA C
ATOM    452  HA  HSD    30     118.834  75.417  66.741  1.00  0.00      PROA H
ATOM    453  CB  HSD    30     120.118  76.993  65.980  1.00  0.00      PROA C
ATOM    454  HB1 HSD    30     121.071  76.426  66.057  1.00  0.00      PROA H
ATOM    455  HB2 HSD    30     120.329  78.063  66.210  1.00  0.00      PROA H
ATOM    456  ND1 HSD    30     118.875  77.763  63.915  1.00  0.00      PROA N
ATOM    457  HD1 HSD    30     118.302  78.509  64.303  1.00  0.00      PROA H
ATOM    458  CG  HSD    30     119.670  76.877  64.542  1.00  0.00      PROA C
ATOM    459  CE1 HSD    30     118.756  77.352  62.615  1.00  0.00      PROA C
ATOM    460  HE1 HSD    30     118.158  77.874  61.870  1.00  0.00      PROA H
ATOM    461  NE2 HSD    30     119.475  76.200  62.437  1.00  0.00      PROA N
ATOM    462  CD2 HSD    30     120.046  75.891  63.626  1.00  0.00      PROA C
ATOM    463  HD2 HSD    30     120.667  75.014  63.747  1.00  0.00      PROA H
ATOM    464  C   HSD    30     119.759  76.495  68.351  1.00  0.00      PROA C
ATOM    465  O   HSD    30     119.961  77.586  68.892  1.00  0.00      PROA O
ATOM    466  N   LEU    31     120.049  75.324  68.927  1.00  0.00      PROA N
ATOM    467  HN  LEU    31     119.855  74.455  68.485  1.00  0.00      PROA H
ATOM    468  CA  LEU    31     120.695  75.244  70.229  1.00  0.00      PROA C
ATOM    469  HA  LEU    31     120.725  76.219  70.691  1.00  0.00      PROA H
ATOM    470  CB  LEU    31     119.998  74.259  71.167  1.00  0.00      PROA C
ATOM    471  HB1 LEU    31     120.648  74.046  72.051  1.00  0.00      PROA H
ATOM    472  HB2 LEU    31     119.834  73.298  70.631  1.00  0.00      PROA H
ATOM    473  CG  LEU    31     118.665  74.748  71.727  1.00  0.00      PROA C
ATOM    474  HG  LEU    31     117.950  74.865  70.875  1.00  0.00      PROA H
ATOM    475  CD1 LEU    31     118.071  73.725  72.698  1.00  0.00      PROA C
ATOM    476 HD11 LEU    31     118.757  73.556  73.549  1.00  0.00      PROA H
ATOM    477 HD12 LEU    31     117.911  72.749  72.193  1.00  0.00      PROA H
ATOM    478 HD13 LEU    31     117.103  74.080  73.102  1.00  0.00      PROA H
ATOM    479  CD2 LEU    31     118.789  76.127  72.376  1.00  0.00      PROA C
ATOM    480 HD21 LEU    31     118.974  76.916  71.617  1.00  0.00      PROA H
ATOM    481 HD22 LEU    31     119.615  76.133  73.115  1.00  0.00      PROA H
ATOM    482 HD23 LEU    31     117.849  76.383  72.910  1.00  0.00      PROA H
ATOM    483  C   LEU    31     122.147  74.828  70.076  1.00  0.00      PROA C
ATOM    484  O   LEU    31     122.437  73.808  69.445  1.00  0.00      PROA O
ATOM    485  N   GLN    32     123.060  75.639  70.636  1.00  0.00      PROA N
ATOM    486  HN  GLN    32     122.771  76.428  71.167  1.00  0.00      PROA H
ATOM    487  CA  GLN    32     124.501  75.368  70.627  1.00  0.00      PROA C
ATOM    488  HA  GLN    32     124.779  75.019  69.642  1.00  0.00      PROA H
ATOM    489  CB  GLN    32     125.280  76.636  70.946  1.00  0.00      PROA C
ATOM    490  HB1 GLN    32     126.372  76.437  70.989  1.00  0.00      PROA H
ATOM    491  HB2 GLN    32     124.941  76.942  71.957  1.00  0.00      PROA H
ATOM    492  CG  GLN    32     124.947  77.760  69.966  1.00  0.00      PROA C
ATOM    493  HG1 GLN    32     123.870  78.031  70.001  1.00  0.00      PROA H
ATOM    494  HG2 GLN    32     125.194  77.422  68.935  1.00  0.00      PROA H
ATOM    495  CD  GLN    32     125.746  78.988  70.337  1.00  0.00      PROA C
ATOM    496  OE1 GLN    32     126.099  79.202  71.489  1.00  0.00      PROA O
ATOM    497  NE2 GLN    32     126.031  79.778  69.287  1.00  0.00      PROA N
ATOM    498 HE21 GLN    32     126.501  80.632  69.497  1.00  0.00      PROA H
ATOM    499 HE22 GLN    32     125.617  79.576  68.402  1.00  0.00      PROA H
ATOM    500  C   GLN    32     124.778  74.227  71.613  1.00  0.00      PROA C
ATOM    501  O   GLN    32     124.006  74.039  72.556  1.00  0.00      PROA O
ATOM    502  N   GLY    33     125.867  73.490  71.393  1.00  0.00      PROA N
ATOM    503  HN  GLY    33     126.477  73.775  70.651  1.00  0.00      PROA H
ATOM    504  CA  GLY    33     126.292  72.355  72.213  1.00  0.00      PROA C
ATOM    505  HA1 GLY    33     127.331  72.170  71.999  1.00  0.00      PROA H
ATOM    506  HA2 GLY    33     125.664  71.520  71.935  1.00  0.00      PROA H
ATOM    507  C   GLY    33     126.155  72.478  73.724  1.00  0.00      PROA C
ATOM    508  O   GLY    33     125.958  71.463  74.400  1.00  0.00      PROA O
ATOM    509  N   GLN    34     126.239  73.712  74.272  1.00  0.00      PROA N
ATOM    510  HN  GLN    34     126.426  74.526  73.718  1.00  0.00      PROA H
ATOM    511  CA  GLN    34     126.133  73.965  75.714  1.00  0.00      PROA C
ATOM    512  HA  GLN    34     126.498  73.086  76.231  1.00  0.00      PROA H
ATOM    513  CB  GLN    34     127.014  75.138  76.162  1.00  0.00      PROA C
ATOM    514  HB1 GLN    34     128.034  75.030  75.732  1.00  0.00      PROA H
ATOM    515  HB2 GLN    34     127.136  75.042  77.268  1.00  0.00      PROA H
ATOM    516  CG  GLN    34     126.442  76.535  75.891  1.00  0.00      PROA C
ATOM    517  HG1 GLN    34     127.086  77.277  76.415  1.00  0.00      PROA H
ATOM    518  HG2 GLN    34     125.418  76.655  76.305  1.00  0.00      PROA H
ATOM    519  CD  GLN    34     126.472  76.858  74.413  1.00  0.00      PROA C
ATOM    520  OE1 GLN    34     127.206  76.256  73.630  1.00  0.00      PROA O
ATOM    521  NE2 GLN    34     125.667  77.874  74.081  1.00  0.00      PROA N
ATOM    522 HE21 GLN    34     124.852  78.065  74.646  1.00  0.00      PROA H
ATOM    523 HE22 GLN    34     125.755  78.276  73.170  1.00  0.00      PROA H
ATOM    524  C   GLN    34     124.677  74.164  76.212  1.00  0.00      PROA C
ATOM    525  O   GLN    34     124.436  74.049  77.417  1.00  0.00      PROA O
ATOM    526  N   ASP    35     123.725  74.460  75.301  1.00  0.00      PROA N
ATOM    527  HN  ASP    35     123.962  74.508  74.329  1.00  0.00      PROA H
ATOM    528  CA  ASP    35     122.309  74.697  75.630  1.00  0.00      PROA C
ATOM    529  HA  ASP    35     122.198  74.809  76.702  1.00  0.00      PROA H
ATOM    530  CB  ASP    35     121.818  75.960  74.924  1.00  0.00      PROA C
ATOM    531  HB1 ASP    35     120.716  76.066  74.984  1.00  0.00      PROA H
ATOM    532  HB2 ASP    35     122.105  75.937  73.852  1.00  0.00      PROA H
ATOM    533  CG  ASP    35     122.389  77.204  75.563  1.00  0.00      PROA C
ATOM    534  OD1 ASP    35     122.254  77.358  76.775  1.00  0.00      PROA O
ATOM    535  OD2 ASP    35     122.947  78.027  74.845  1.00  0.00      PROA O
ATOM    536  C   ASP    35     121.343  73.558  75.220  1.00  0.00      PROA C
ATOM    537  O   ASP    35     120.131  73.690  75.422  1.00  0.00      PROA O
ATOM    538  N   MET    36     121.880  72.444  74.672  1.00  0.00      PROA N
ATOM    539  HN  MET    36     122.873  72.388  74.603  1.00  0.00      PROA H
ATOM    540  CA  MET    36     121.139  71.259  74.206  1.00  0.00      PROA C
ATOM    541  HA  MET    36     120.550  71.583  73.365  1.00  0.00      PROA H
ATOM    542  CB  MET    36     122.147  70.195  73.764  1.00  0.00      PROA C
ATOM    543  HB1 MET    36     122.658  69.806  74.681  1.00  0.00      PROA H
ATOM    544  HB2 MET    36     122.940  70.679  73.152  1.00  0.00      PROA H
ATOM    545  CG  MET    36     121.570  68.999  72.998  1.00  0.00      PROA C
ATOM    546  HG1 MET    36     120.552  68.810  73.351  1.00  0.00      PROA H
ATOM    547  HG2 MET    36     122.171  68.104  73.287  1.00  0.00      PROA H
ATOM    548  SD  MET    36     121.586  69.143  71.196  1.00  0.00      PROA S
ATOM    549  CE  MET    36     120.318  70.398  70.958  1.00  0.00      PROA C
ATOM    550  HE1 MET    36     120.689  71.387  71.296  1.00  0.00      PROA H
ATOM    551  HE2 MET    36     119.397  70.156  71.531  1.00  0.00      PROA H
ATOM    552  HE3 MET    36     120.052  70.495  69.884  1.00  0.00      PROA H
ATOM    553  C   MET    36     120.136  70.681  75.224  1.00  0.00      PROA C
ATOM    554  O   MET    36     119.062  70.221  74.826  1.00  0.00      PROA O
ATOM    555  N   GLU    37     120.485  70.712  76.527  1.00  0.00      PROA N
ATOM    556  HN  GLU    37     121.444  70.876  76.778  1.00  0.00      PROA H
ATOM    557  CA  GLU    37     119.658  70.185  77.621  1.00  0.00      PROA C
ATOM    558  HA  GLU    37     119.407  69.165  77.360  1.00  0.00      PROA H
ATOM    559  CB  GLU    37     120.481  70.117  78.908  1.00  0.00      PROA C
ATOM    560  HB1 GLU    37     119.816  70.087  79.798  1.00  0.00      PROA H
ATOM    561  HB2 GLU    37     121.117  71.028  78.993  1.00  0.00      PROA H
ATOM    562  CG  GLU    37     121.353  68.852  78.955  1.00  0.00      PROA C
ATOM    563  HG1 GLU    37     120.714  67.953  79.083  1.00  0.00      PROA H
ATOM    564  HG2 GLU    37     122.069  68.903  79.800  1.00  0.00      PROA H
ATOM    565  CD  GLU    37     122.139  68.700  77.664  1.00  0.00      PROA C
ATOM    566  OE1 GLU    37     121.863  67.768  76.910  1.00  0.00      PROA O
ATOM    567  OE2 GLU    37     122.980  69.552  77.384  1.00  0.00      PROA O
ATOM    568  C   GLU    37     118.292  70.899  77.789  1.00  0.00      PROA C
ATOM    569  O   GLU    37     117.382  70.339  78.401  1.00  0.00      PROA O
ATOM    570  N   GLN    38     118.147  72.109  77.222  1.00  0.00      PROA N
ATOM    571  HN  GLN    38     118.923  72.520  76.739  1.00  0.00      PROA H
ATOM    572  CA  GLN    38     116.912  72.896  77.269  1.00  0.00      PROA C
ATOM    573  HA  GLN    38     116.565  72.921  78.293  1.00  0.00      PROA H
ATOM    574  CB  GLN    38     117.141  74.333  76.798  1.00  0.00      PROA C
ATOM    575  HB1 GLN    38     116.156  74.854  76.821  1.00  0.00      PROA H
ATOM    576  HB2 GLN    38     117.470  74.303  75.730  1.00  0.00      PROA H
ATOM    577  CG  GLN    38     118.179  75.129  77.590  1.00  0.00      PROA C
ATOM    578  HG1 GLN    38     119.184  74.669  77.509  1.00  0.00      PROA H
ATOM    579  HG2 GLN    38     117.895  75.159  78.664  1.00  0.00      PROA H
ATOM    580  CD  GLN    38     118.171  76.549  77.063  1.00  0.00      PROA C
ATOM    581  OE1 GLN    38     117.118  77.105  76.765  1.00  0.00      PROA O
ATOM    582  NE2 GLN    38     119.388  77.106  76.954  1.00  0.00      PROA N
ATOM    583 HE21 GLN    38     120.232  76.622  77.197  1.00  0.00      PROA H
ATOM    584 HE22 GLN    38     119.463  78.046  76.646  1.00  0.00      PROA H
ATOM    585  C   GLN    38     115.783  72.277  76.432  1.00  0.00      PROA C
ATOM    586  O   GLN    38     114.608  72.547  76.717  1.00  0.00      PROA O
ATOM    587  N   GLN    39     116.126  71.467  75.396  1.00  0.00      PROA N
ATOM    588  HN  GLN    39     117.086  71.229  75.248  1.00  0.00      PROA H
ATOM    589  CA  GLN    39     115.132  70.859  74.500  1.00  0.00      PROA C
ATOM    590  HA  GLN    39     114.619  71.670  74.010  1.00  0.00      PROA H
ATOM    591  CB  GLN    39     115.855  69.992  73.468  1.00  0.00      PROA C
ATOM    592  HB1 GLN    39     116.645  70.626  73.000  1.00  0.00      PROA H
ATOM    593  HB2 GLN    39     115.148  69.678  72.667  1.00  0.00      PROA H
ATOM    594  CG  GLN    39     116.483  68.763  74.131  1.00  0.00      PROA C
ATOM    595  HG1 GLN    39     115.698  68.012  74.370  1.00  0.00      PROA H
ATOM    596  HG2 GLN    39     116.967  69.032  75.094  1.00  0.00      PROA H
ATOM    597  CD  GLN    39     117.466  68.102  73.198  1.00  0.00      PROA C
ATOM    598  OE1 GLN    39     117.243  68.011  71.992  1.00  0.00      PROA O
ATOM    599  NE2 GLN    39     118.552  67.622  73.823  1.00  0.00      PROA N
ATOM    600 HE21 GLN    39     118.735  67.899  74.766  1.00  0.00      PROA H
ATOM    601 HE22 GLN    39     119.240  67.100  73.325  1.00  0.00      PROA H
ATOM    602  C   GLN    39     114.090  70.016  75.249  1.00  0.00      PROA C
ATOM    603  O   GLN    39     114.411  69.383  76.260  1.00  0.00      PROA O
ATOM    604  N   VAL    40     112.839  70.052  74.780  1.00  0.00      PROA N
ATOM    605  HN  VAL    40     112.607  70.596  73.973  1.00  0.00      PROA H
ATOM    606  CA  VAL    40     111.774  69.320  75.461  1.00  0.00      PROA C
ATOM    607  HA  VAL    40     111.922  69.399  76.529  1.00  0.00      PROA H
ATOM    608  CB  VAL    40     110.418  69.923  75.106  1.00  0.00      PROA C
ATOM    609  HB  VAL    40     110.188  69.703  74.033  1.00  0.00      PROA H
ATOM    610  CG1 VAL    40     109.282  69.349  75.951  1.00  0.00      PROA C
ATOM    611 HG11 VAL    40     109.515  69.436  77.031  1.00  0.00      PROA H
ATOM    612 HG12 VAL    40     109.084  68.283  75.709  1.00  0.00      PROA H
ATOM    613 HG13 VAL    40     108.349  69.923  75.764  1.00  0.00      PROA H
ATOM    614  CG2 VAL    40     110.492  71.434  75.232  1.00  0.00      PROA C
ATOM    615 HG21 VAL    40     111.091  71.877  74.413  1.00  0.00      PROA H
ATOM    616 HG22 VAL    40     110.929  71.742  76.204  1.00  0.00      PROA H
ATOM    617 HG23 VAL    40     109.476  71.867  75.152  1.00  0.00      PROA H
ATOM    618  C   VAL    40     111.799  67.846  75.086  1.00  0.00      PROA C
ATOM    619  O   VAL    40     112.103  67.497  73.946  1.00  0.00      PROA O
ATOM    620  N   VAL    41     111.497  66.983  76.060  1.00  0.00      PROA N
ATOM    621  HN  VAL    41     111.301  67.304  76.982  1.00  0.00      PROA H
ATOM    622  CA  VAL    41     111.408  65.555  75.839  1.00  0.00      PROA C
ATOM    623  HA  VAL    41     111.855  65.297  74.888  1.00  0.00      PROA H
ATOM    624  CB  VAL    41     112.102  64.744  76.925  1.00  0.00      PROA C
ATOM    625  HB  VAL    41     111.582  64.950  77.890  1.00  0.00      PROA H
ATOM    626  CG1 VAL    41     111.984  63.254  76.598  1.00  0.00      PROA C
ATOM    627 HG11 VAL    41     112.313  63.059  75.555  1.00  0.00      PROA H
ATOM    628 HG12 VAL    41     110.938  62.892  76.698  1.00  0.00      PROA H
ATOM    629 HG13 VAL    41     112.623  62.654  77.279  1.00  0.00      PROA H
ATOM    630  CG2 VAL    41     113.558  65.183  77.097  1.00  0.00      PROA C
ATOM    631 HG21 VAL    41     113.637  66.252  77.392  1.00  0.00      PROA H
ATOM    632 HG22 VAL    41     114.118  65.051  76.146  1.00  0.00      PROA H
ATOM    633 HG23 VAL    41     114.065  64.577  77.877  1.00  0.00      PROA H
ATOM    634  C   VAL    41     109.906  65.214  75.767  1.00  0.00      PROA C
ATOM    635  O   VAL    41     109.145  65.498  76.695  1.00  0.00      PROA O
ATOM    636  N   PHE    42     109.487  64.678  74.631  1.00  0.00      PROA N
ATOM    637  HN  PHE    42     110.135  64.461  73.894  1.00  0.00      PROA H
ATOM    638  CA  PHE    42     108.104  64.280  74.395  1.00  0.00      PROA C
ATOM    639  HA  PHE    42     107.457  64.883  75.015  1.00  0.00      PROA H
ATOM    640  CB  PHE    42     107.748  64.499  72.922  1.00  0.00      PROA C
ATOM    641  HB1 PHE    42     106.652  64.402  72.757  1.00  0.00      PROA H
ATOM    642  HB2 PHE    42     108.269  63.758  72.275  1.00  0.00      PROA H
ATOM    643  CG  PHE    42     108.186  65.880  72.489  1.00  0.00      PROA C
ATOM    644  CD1 PHE    42     107.385  66.981  72.762  1.00  0.00      PROA C
ATOM    645  HD1 PHE    42     106.446  66.842  73.280  1.00  0.00      PROA H
ATOM    646  CE1 PHE    42     107.797  68.254  72.386  1.00  0.00      PROA C
ATOM    647  HE1 PHE    42     107.180  69.113  72.613  1.00  0.00      PROA H
ATOM    648  CZ  PHE    42     109.014  68.427  71.738  1.00  0.00      PROA C
ATOM    649  HZ  PHE    42     109.338  69.420  71.461  1.00  0.00      PROA H
ATOM    650  CD2 PHE    42     109.395  66.054  71.822  1.00  0.00      PROA C
ATOM    651  HD2 PHE    42     110.007  65.200  71.583  1.00  0.00      PROA H
ATOM    652  CE2 PHE    42     109.810  67.327  71.449  1.00  0.00      PROA C
ATOM    653  HE2 PHE    42     110.758  67.473  70.956  1.00  0.00      PROA H
ATOM    654  C   PHE    42     107.919  62.829  74.765  1.00  0.00      PROA C
ATOM    655  O   PHE    42     108.833  62.023  74.592  1.00  0.00      PROA O
ATOM    656  N   SER    43     106.717  62.495  75.252  1.00  0.00      PROA N
ATOM    657  HN  SER    43     106.050  63.231  75.418  1.00  0.00      PROA H
ATOM    658  CA  SER    43     106.252  61.146  75.505  1.00  0.00      PROA C
ATOM    659  HA  SER    43     107.046  60.436  75.326  1.00  0.00      PROA H
ATOM    660  CB  SER    43     105.789  61.061  76.945  1.00  0.00      PROA C
ATOM    661  HB1 SER    43     105.537  60.014  77.230  1.00  0.00      PROA H
ATOM    662  HB2 SER    43     104.891  61.699  77.117  1.00  0.00      PROA H
ATOM    663  OG  SER    43     106.859  61.558  77.750  1.00  0.00      PROA O
ATOM    664  HG1 SER    43     107.677  61.088  77.494  1.00  0.00      PROA H
ATOM    665  C   SER    43     105.158  60.961  74.451  1.00  0.00      PROA C
ATOM    666  O   SER    43     104.075  61.538  74.568  1.00  0.00      PROA O
ATOM    667  N   MET    44     105.489  60.256  73.365  1.00  0.00      PROA N
ATOM    668  HN  MET    44     106.395  59.823  73.313  1.00  0.00      PROA H
ATOM    669  CA  MET    44     104.574  60.012  72.252  1.00  0.00      PROA C
ATOM    670  HA  MET    44     103.845  60.808  72.198  1.00  0.00      PROA H
ATOM    671  CB  MET    44     105.341  59.956  70.933  1.00  0.00      PROA C
ATOM    672  HB1 MET    44     106.178  59.231  71.033  1.00  0.00      PROA H
ATOM    673  HB2 MET    44     105.781  60.964  70.776  1.00  0.00      PROA H
ATOM    674  CG  MET    44     104.452  59.535  69.761  1.00  0.00      PROA C
ATOM    675  HG1 MET    44     103.656  60.300  69.625  1.00  0.00      PROA H
ATOM    676  HG2 MET    44     103.942  58.567  69.947  1.00  0.00      PROA H
ATOM    677  SD  MET    44     105.368  59.332  68.226  1.00  0.00      PROA S
ATOM    678  CE  MET    44     106.083  60.980  68.149  1.00  0.00      PROA C
ATOM    679  HE1 MET    44     106.853  61.139  68.934  1.00  0.00      PROA H
ATOM    680  HE2 MET    44     105.314  61.757  68.238  1.00  0.00      PROA H
ATOM    681  HE3 MET    44     106.585  61.136  67.170  1.00  0.00      PROA H
ATOM    682  C   MET    44     103.838  58.697  72.463  1.00  0.00      PROA C
ATOM    683  O   MET    44     104.467  57.646  72.500  1.00  0.00      PROA O
ATOM    684  N   SER    45     102.509  58.764  72.586  1.00  0.00      PROA N
ATOM    685  HN  SER    45     102.063  59.650  72.432  1.00  0.00      PROA H
ATOM    686  CA  SER    45     101.628  57.622  72.822  1.00  0.00      PROA C
ATOM    687  HA  SER    45     102.231  56.780  73.125  1.00  0.00      PROA H
ATOM    688  CB  SER    45     100.775  58.042  74.006  1.00  0.00      PROA C
ATOM    689  HB1 SER    45     100.312  57.162  74.505  1.00  0.00      PROA H
ATOM    690  HB2 SER    45      99.968  58.741  73.690  1.00  0.00      PROA H
ATOM    691  OG  SER    45     101.647  58.726  74.918  1.00  0.00      PROA O
ATOM    692  HG1 SER    45     102.074  59.452  74.447  1.00  0.00      PROA H
ATOM    693  C   SER    45     100.874  57.211  71.565  1.00  0.00      PROA C
ATOM    694  O   SER    45     100.542  58.057  70.742  1.00  0.00      PROA O
ATOM    695  N   PHE    46     100.566  55.913  71.435  1.00  0.00      PROA N
ATOM    696  HN  PHE    46     100.908  55.251  72.105  1.00  0.00      PROA H
ATOM    697  CA  PHE    46      99.842  55.380  70.286  1.00  0.00      PROA C
ATOM    698  HA  PHE    46      99.840  56.140  69.512  1.00  0.00      PROA H
ATOM    699  CB  PHE    46     100.551  54.210  69.627  1.00  0.00      PROA C
ATOM    700  HB1 PHE    46     100.020  53.950  68.680  1.00  0.00      PROA H
ATOM    701  HB2 PHE    46     100.624  53.325  70.205  1.00  0.00      PROA H
ATOM    702  CG  PHE    46     101.962  54.610  69.269  1.00  0.00      PROA C
ATOM    703  CD1 PHE    46     103.005  54.380  70.161  1.00  0.00      PROA C
ATOM    704  HD1 PHE    46     102.811  53.891  71.098  1.00  0.00      PROA H
ATOM    705  CE1 PHE    46     104.295  54.779  69.839  1.00  0.00      PROA C
ATOM    706  HE1 PHE    46     105.094  54.641  70.553  1.00  0.00      PROA H
ATOM    707  CZ  PHE    46     104.547  55.403  68.624  1.00  0.00      PROA C
ATOM    708  HZ  PHE    46     105.541  55.748  68.379  1.00  0.00      PROA H
ATOM    709  CD2 PHE    46     102.218  55.218  68.046  1.00  0.00      PROA C
ATOM    710  HD2 PHE    46     101.405  55.400  67.353  1.00  0.00      PROA H
ATOM    711  CE2 PHE    46     103.511  55.615  67.722  1.00  0.00      PROA C
ATOM    712  HE2 PHE    46     103.701  56.107  66.778  1.00  0.00      PROA H
ATOM    713  C   PHE    46      98.377  55.234  70.658  1.00  0.00      PROA C
ATOM    714  O   PHE    46      98.008  54.372  71.452  1.00  0.00      PROA O
ATOM    715  N   VAL    47      97.555  56.135  70.125  1.00  0.00      PROA N
ATOM    716  HN  VAL    47      97.869  56.754  69.405  1.00  0.00      PROA H
ATOM    717  CA  VAL    47      96.130  56.208  70.443  1.00  0.00      PROA C
ATOM    718  HA  VAL    47      95.961  55.726  71.396  1.00  0.00      PROA H
ATOM    719  CB  VAL    47      95.695  57.662  70.603  1.00  0.00      PROA C
ATOM    720  HB  VAL    47      94.642  57.688  70.978  1.00  0.00      PROA H
ATOM    721  CG1 VAL    47      96.567  58.317  71.670  1.00  0.00      PROA C
ATOM    722 HG11 VAL    47      97.615  58.438  71.321  1.00  0.00      PROA H
ATOM    723 HG12 VAL    47      96.565  57.722  72.608  1.00  0.00      PROA H
ATOM    724 HG13 VAL    47      96.174  59.330  71.895  1.00  0.00      PROA H
ATOM    725  CG2 VAL    47      95.742  58.435  69.287  1.00  0.00      PROA C
ATOM    726 HG21 VAL    47      95.039  57.996  68.547  1.00  0.00      PROA H
ATOM    727 HG22 VAL    47      96.764  58.440  68.863  1.00  0.00      PROA H
ATOM    728 HG23 VAL    47      95.437  59.490  69.454  1.00  0.00      PROA H
ATOM    729  C   VAL    47      95.273  55.439  69.422  1.00  0.00      PROA C
ATOM    730  O   VAL    47      95.822  54.814  68.515  1.00  0.00      PROA O
ATOM    731  N   GLN    48      93.939  55.454  69.589  1.00  0.00      PROA N
ATOM    732  HN  GLN    48      93.526  56.006  70.306  1.00  0.00      PROA H
ATOM    733  CA  GLN    48      93.022  54.758  68.682  1.00  0.00      PROA C
ATOM    734  HA  GLN    48      93.502  53.837  68.390  1.00  0.00      PROA H
ATOM    735  CB  GLN    48      91.688  54.491  69.378  1.00  0.00      PROA C
ATOM    736  HB1 GLN    48      90.819  54.798  68.747  1.00  0.00      PROA H
ATOM    737  HB2 GLN    48      91.618  55.108  70.302  1.00  0.00      PROA H
ATOM    738  CG  GLN    48      91.539  53.008  69.721  1.00  0.00      PROA C
ATOM    739  HG1 GLN    48      90.535  52.833  70.169  1.00  0.00      PROA H
ATOM    740  HG2 GLN    48      92.329  52.727  70.449  1.00  0.00      PROA H
ATOM    741  CD  GLN    48      91.638  52.212  68.438  1.00  0.00      PROA C
ATOM    742  OE1 GLN    48      91.101  52.589  67.405  1.00  0.00      PROA O
ATOM    743  NE2 GLN    48      92.385  51.102  68.546  1.00  0.00      PROA N
ATOM    744 HE21 GLN    48      92.668  50.740  67.658  1.00  0.00      PROA H
ATOM    745 HE22 GLN    48      93.020  51.006  69.309  1.00  0.00      PROA H
ATOM    746  C   GLN    48      92.814  55.547  67.380  1.00  0.00      PROA C
ATOM    747  O   GLN    48      92.978  56.771  67.369  1.00  0.00      PROA O
ATOM    748  N   GLY    49      92.472  54.837  66.302  1.00  0.00      PROA N
ATOM    749  HN  GLY    49      92.269  53.857  66.373  1.00  0.00      PROA H
ATOM    750  CA  GLY    49      92.222  55.440  64.996  1.00  0.00      PROA C
ATOM    751  HA1 GLY    49      92.814  56.329  64.948  1.00  0.00      PROA H
ATOM    752  HA2 GLY    49      91.165  55.641  64.927  1.00  0.00      PROA H
ATOM    753  C   GLY    49      92.605  54.605  63.789  1.00  0.00      PROA C
ATOM    754  O   GLY    49      92.593  53.372  63.846  1.00  0.00      PROA O
ATOM    755  N   GLU    50      92.934  55.293  62.678  1.00  0.00      PROA N
ATOM    756  HN  GLU    50      92.858  56.289  62.675  1.00  0.00      PROA H
ATOM    757  CA  GLU    50      93.302  54.715  61.381  1.00  0.00      PROA C
ATOM    758  HA  GLU    50      92.653  53.878  61.164  1.00  0.00      PROA H
ATOM    759  CB  GLU    50      93.105  55.844  60.322  1.00  0.00      PROA C
ATOM    760  HB1 GLU    50      92.011  56.031  60.225  1.00  0.00      PROA H
ATOM    761  HB2 GLU    50      93.466  55.500  59.328  1.00  0.00      PROA H
ATOM    762  CG  GLU    50      93.780  57.211  60.649  1.00  0.00      PROA C
ATOM    763  HG1 GLU    50      94.879  57.114  60.737  1.00  0.00      PROA H
ATOM    764  HG2 GLU    50      93.383  57.608  61.591  1.00  0.00      PROA H
ATOM    765  CD  GLU    50      93.544  58.330  59.634  1.00  0.00      PROA C
ATOM    766  OE1 GLU    50      92.392  58.671  59.382  1.00  0.00      PROA O
ATOM    767  OE2 GLU    50      94.513  58.913  59.136  1.00  0.00      PROA O
ATOM    768  C   GLU    50      94.763  54.229  61.344  1.00  0.00      PROA C
ATOM    769  O   GLU    50      95.689  55.041  61.288  1.00  0.00      PROA O
ATOM    770  N   GLU    51      94.953  52.895  61.362  1.00  0.00      PROA N
ATOM    771  HN  GLU    51      94.156  52.307  61.437  1.00  0.00      PROA H
ATOM    772  CA  GLU    51      96.262  52.234  61.341  1.00  0.00      PROA C
ATOM    773  HA  GLU    51      96.918  52.985  61.759  1.00  0.00      PROA H
ATOM    774  CB  GLU    51      96.435  51.091  62.387  1.00  0.00      PROA C
ATOM    775  HB1 GLU    51      96.185  50.111  61.935  1.00  0.00      PROA H
ATOM    776  HB2 GLU    51      95.673  51.286  63.177  1.00  0.00      PROA H
ATOM    777  CG  GLU    51      97.845  51.045  63.056  1.00  0.00      PROA C
ATOM    778  HG1 GLU    51      98.456  51.905  62.732  1.00  0.00      PROA H
ATOM    779  HG2 GLU    51      98.376  50.124  62.734  1.00  0.00      PROA H
ATOM    780  CD  GLU    51      97.870  51.063  64.604  1.00  0.00      PROA C
ATOM    781  OE1 GLU    51      96.994  51.646  65.235  1.00  0.00      PROA O
ATOM    782  OE2 GLU    51      98.804  50.527  65.216  1.00  0.00      PROA O
ATOM    783  C   GLU    51      96.797  52.083  59.908  1.00  0.00      PROA C
ATOM    784  O   GLU    51      96.098  51.555  59.044  1.00  0.00      PROA O
ATOM    785  N   SER    52      98.042  52.558  59.672  1.00  0.00      PROA N
ATOM    786  HN  SER    52      98.500  53.106  60.367  1.00  0.00      PROA H
ATOM    787  CA  SER    52      98.765  52.505  58.391  1.00  0.00      PROA C
ATOM    788  HA  SER    52      98.631  51.527  57.952  1.00  0.00      PROA H
ATOM    789  CB  SER    52      98.115  53.567  57.499  1.00  0.00      PROA C
ATOM    790  HB1 SER    52      97.750  53.108  56.561  1.00  0.00      PROA H
ATOM    791  HB2 SER    52      98.823  54.374  57.202  1.00  0.00      PROA H
ATOM    792  OG  SER    52      97.029  54.170  58.220  1.00  0.00      PROA O
ATOM    793  HG1 SER    52      97.425  54.752  58.899  1.00  0.00      PROA H
ATOM    794  C   SER    52     100.260  52.740  58.610  1.00  0.00      PROA C
ATOM    795  O   SER    52     100.625  53.639  59.369  1.00  0.00      PROA O
ATOM    796  N   ASN    53     101.123  51.980  57.905  1.00  0.00      PROA N
ATOM    797  HN  ASN    53     100.767  51.293  57.268  1.00  0.00      PROA H
ATOM    798  CA  ASN    53     102.589  52.102  57.993  1.00  0.00      PROA C
ATOM    799  HA  ASN    53     102.832  52.012  59.044  1.00  0.00      PROA H
ATOM    800  CB  ASN    53     103.367  51.018  57.246  1.00  0.00      PROA C
ATOM    801  HB1 ASN    53     102.837  50.046  57.330  1.00  0.00      PROA H
ATOM    802  HB2 ASN    53     104.373  50.888  57.699  1.00  0.00      PROA H
ATOM    803  CG  ASN    53     103.517  51.364  55.774  1.00  0.00      PROA C
ATOM    804  OD1 ASN    53     102.742  50.889  54.952  1.00  0.00      PROA O
ATOM    805  ND2 ASN    53     104.585  52.123  55.463  1.00  0.00      PROA N
ATOM    806 HD21 ASN    53     104.723  52.317  54.497  1.00  0.00      PROA H
ATOM    807 HD22 ASN    53     105.033  52.641  56.195  1.00  0.00      PROA H
ATOM    808  C   ASN    53     103.129  53.480  57.544  1.00  0.00      PROA C
ATOM    809  O   ASN    53     104.304  53.780  57.768  1.00  0.00      PROA O
ATOM    810  N   ASP    54     102.257  54.316  56.945  1.00  0.00      PROA N
ATOM    811  HN  ASP    54     101.359  53.995  56.623  1.00  0.00      PROA H
ATOM    812  CA  ASP    54     102.565  55.665  56.467  1.00  0.00      PROA C
ATOM    813  HA  ASP    54     103.626  55.862  56.535  1.00  0.00      PROA H
ATOM    814  CB  ASP    54     102.097  55.739  55.016  1.00  0.00      PROA C
ATOM    815  HB1 ASP    54     102.636  55.009  54.384  1.00  0.00      PROA H
ATOM    816  HB2 ASP    54     102.238  56.757  54.592  1.00  0.00      PROA H
ATOM    817  CG  ASP    54     100.614  55.396  54.981  1.00  0.00      PROA C
ATOM    818  OD1 ASP    54     100.270  54.213  55.047  1.00  0.00      PROA O
ATOM    819  OD2 ASP    54      99.799  56.309  54.918  1.00  0.00      PROA O
ATOM    820  C   ASP    54     101.842  56.764  57.273  1.00  0.00      PROA C
ATOM    821  O   ASP    54     102.215  57.932  57.165  1.00  0.00      PROA O
ATOM    822  N   LYS    55     100.809  56.390  58.064  1.00  0.00      PROA N
ATOM    823  HN  LYS    55     100.563  55.428  58.115  1.00  0.00      PROA H
ATOM    824  CA  LYS    55      99.998  57.313  58.874  1.00  0.00      PROA C
ATOM    825  HA  LYS    55     100.631  58.121  59.205  1.00  0.00      PROA H
ATOM    826  CB  LYS    55      98.904  57.876  57.960  1.00  0.00      PROA C
ATOM    827  HB1 LYS    55      98.160  57.081  57.724  1.00  0.00      PROA H
ATOM    828  HB2 LYS    55      99.409  58.109  56.989  1.00  0.00      PROA H
ATOM    829  CG  LYS    55      98.178  59.155  58.385  1.00  0.00      PROA C
ATOM    830  HG1 LYS    55      98.921  59.927  58.668  1.00  0.00      PROA H
ATOM    831  HG2 LYS    55      97.533  58.950  59.270  1.00  0.00      PROA H
ATOM    832  CD  LYS    55      97.316  59.645  57.213  1.00  0.00      PROA C
ATOM    833  HD1 LYS    55      96.504  58.907  57.020  1.00  0.00      PROA H
ATOM    834  HD2 LYS    55      97.969  59.651  56.306  1.00  0.00      PROA H
ATOM    835  CE  LYS    55      96.730  61.058  57.323  1.00  0.00      PROA C
ATOM    836  HE1 LYS    55      96.382  61.396  56.327  1.00  0.00      PROA H
ATOM    837  HE2 LYS    55      97.512  61.772  57.665  1.00  0.00      PROA H
ATOM    838  NZ  LYS    55      95.589  61.153  58.246  1.00  0.00      PROA N
ATOM    839  HZ1 LYS    55      95.812  61.724  59.094  1.00  0.00      PROA H
ATOM    840  HZ2 LYS    55      95.220  60.213  58.573  1.00  0.00      PROA H
ATOM    841  HZ3 LYS    55      94.817  61.675  57.801  1.00  0.00      PROA H
ATOM    842  C   LYS    55      99.389  56.614  60.118  1.00  0.00      PROA C
ATOM    843  O   LYS    55      98.510  55.762  59.968  1.00  0.00      PROA O
ATOM    844  N   ILE    56      99.850  56.977  61.340  1.00  0.00      PROA N
ATOM    845  HN  ILE    56     100.578  57.662  61.401  1.00  0.00      PROA H
ATOM    846  CA  ILE    56      99.328  56.391  62.591  1.00  0.00      PROA C
ATOM    847  HA  ILE    56      98.443  55.837  62.326  1.00  0.00      PROA H
ATOM    848  CB  ILE    56     100.319  55.394  63.207  1.00  0.00      PROA C
ATOM    849  HB  ILE    56     100.002  55.201  64.261  1.00  0.00      PROA H
ATOM    850  CG2 ILE    56     100.255  54.042  62.503  1.00  0.00      PROA C
ATOM    851 HG21 ILE    56     100.937  54.049  61.630  1.00  0.00      PROA H
ATOM    852 HG22 ILE    56      99.226  53.838  62.140  1.00  0.00      PROA H
ATOM    853 HG23 ILE    56     100.563  53.217  63.179  1.00  0.00      PROA H
ATOM    854  CG1 ILE    56     101.738  55.954  63.245  1.00  0.00      PROA C
ATOM    855 HG11 ILE    56     101.745  56.888  63.849  1.00  0.00      PROA H
ATOM    856 HG12 ILE    56     102.091  56.206  62.219  1.00  0.00      PROA H
ATOM    857  CD  ILE    56     102.713  54.943  63.850  1.00  0.00      PROA C
ATOM    858  HD1 ILE    56     102.803  54.054  63.194  1.00  0.00      PROA H
ATOM    859  HD2 ILE    56     102.347  54.599  64.842  1.00  0.00      PROA H
ATOM    860  HD3 ILE    56     103.719  55.381  63.992  1.00  0.00      PROA H
ATOM    861  C   ILE    56      98.923  57.455  63.631  1.00  0.00      PROA C
ATOM    862  O   ILE    56      99.660  58.424  63.841  1.00  0.00      PROA O
ATOM    863  N   PRO    57      97.779  57.261  64.321  1.00  0.00      PROA N
ATOM    864  CD  PRO    57      96.854  56.143  64.175  1.00  0.00      PROA C
ATOM    865  HD1 PRO    57      97.369  55.160  64.225  1.00  0.00      PROA H
ATOM    866  HD2 PRO    57      96.328  56.259  63.205  1.00  0.00      PROA H
ATOM    867  CA  PRO    57      97.361  58.252  65.326  1.00  0.00      PROA C
ATOM    868  HA  PRO    57      97.435  59.245  64.911  1.00  0.00      PROA H
ATOM    869  CB  PRO    57      95.899  57.850  65.539  1.00  0.00      PROA C
ATOM    870  HB1 PRO    57      95.284  58.340  64.754  1.00  0.00      PROA H
ATOM    871  HB2 PRO    57      95.493  58.146  66.523  1.00  0.00      PROA H
ATOM    872  CG  PRO    57      95.872  56.337  65.321  1.00  0.00      PROA C
ATOM    873  HG1 PRO    57      96.273  55.825  66.226  1.00  0.00      PROA H
ATOM    874  HG2 PRO    57      94.876  55.930  65.092  1.00  0.00      PROA H
ATOM    875  C   PRO    57      98.205  58.231  66.606  1.00  0.00      PROA C
ATOM    876  O   PRO    57      98.443  57.171  67.196  1.00  0.00      PROA O
ATOM    877  N   VAL    58      98.688  59.416  67.010  1.00  0.00      PROA N
ATOM    878  HN  VAL    58      98.510  60.240  66.461  1.00  0.00      PROA H
ATOM    879  CA  VAL    58      99.505  59.607  68.207  1.00  0.00      PROA C
ATOM    880  HA  VAL    58      99.425  58.719  68.812  1.00  0.00      PROA H
ATOM    881  CB  VAL    58     100.977  59.837  67.838  1.00  0.00      PROA C
ATOM    882  HB  VAL    58     101.561  59.900  68.790  1.00  0.00      PROA H
ATOM    883  CG1 VAL    58     101.560  58.656  67.064  1.00  0.00      PROA C
ATOM    884 HG11 VAL    58     101.107  58.586  66.052  1.00  0.00      PROA H
ATOM    885 HG12 VAL    58     101.346  57.712  67.605  1.00  0.00      PROA H
ATOM    886 HG13 VAL    58     102.659  58.764  66.948  1.00  0.00      PROA H
ATOM    887  CG2 VAL    58     101.168  61.157  67.088  1.00  0.00      PROA C
ATOM    888 HG21 VAL    58     100.851  62.033  67.691  1.00  0.00      PROA H
ATOM    889 HG22 VAL    58     100.597  61.155  66.136  1.00  0.00      PROA H
ATOM    890 HG23 VAL    58     102.241  61.296  66.836  1.00  0.00      PROA H
ATOM    891  C   VAL    58      99.009  60.783  69.073  1.00  0.00      PROA C
ATOM    892  O   VAL    58      98.276  61.648  68.587  1.00  0.00      PROA O
ATOM    893  N   ALA    59      99.457  60.826  70.337  1.00  0.00      PROA N
ATOM    894  HN  ALA    59     100.017  60.069  70.672  1.00  0.00      PROA H
ATOM    895  CA  ALA    59      99.261  61.963  71.240  1.00  0.00      PROA C
ATOM    896  HA  ALA    59      98.792  62.790  70.719  1.00  0.00      PROA H
ATOM    897  CB  ALA    59      98.456  61.563  72.476  1.00  0.00      PROA C
ATOM    898  HB1 ALA    59      98.950  60.741  73.036  1.00  0.00      PROA H
ATOM    899  HB2 ALA    59      97.451  61.214  72.155  1.00  0.00      PROA H
ATOM    900  HB3 ALA    59      98.314  62.430  73.156  1.00  0.00      PROA H
ATOM    901  C   ALA    59     100.679  62.385  71.679  1.00  0.00      PROA C
ATOM    902  O   ALA    59     101.543  61.530  71.887  1.00  0.00      PROA O
ATOM    903  N   LEU    60     100.935  63.687  71.705  1.00  0.00      PROA N
ATOM    904  HN  LEU    60     100.221  64.344  71.477  1.00  0.00      PROA H
ATOM    905  CA  LEU    60     102.236  64.254  72.045  1.00  0.00      PROA C
ATOM    906  HA  LEU    60     102.969  63.468  72.153  1.00  0.00      PROA H
ATOM    907  CB  LEU    60     102.682  65.237  70.964  1.00  0.00      PROA C
ATOM    908  HB1 LEU    60     103.654  65.703  71.246  1.00  0.00      PROA H
ATOM    909  HB2 LEU    60     101.930  66.052  70.862  1.00  0.00      PROA H
ATOM    910  CG  LEU    60     102.848  64.566  69.604  1.00  0.00      PROA C
ATOM    911  HG  LEU    60     101.869  64.115  69.304  1.00  0.00      PROA H
ATOM    912  CD1 LEU    60     103.208  65.562  68.503  1.00  0.00      PROA C
ATOM    913 HD11 LEU    60     104.169  66.069  68.728  1.00  0.00      PROA H
ATOM    914 HD12 LEU    60     102.416  66.336  68.408  1.00  0.00      PROA H
ATOM    915 HD13 LEU    60     103.307  65.047  67.523  1.00  0.00      PROA H
ATOM    916  CD2 LEU    60     103.861  63.430  69.678  1.00  0.00      PROA C
ATOM    917 HD21 LEU    60     103.544  62.621  70.367  1.00  0.00      PROA H
ATOM    918 HD22 LEU    60     104.865  63.801  69.972  1.00  0.00      PROA H
ATOM    919 HD23 LEU    60     103.915  63.000  68.657  1.00  0.00      PROA H
ATOM    920  C   LEU    60     102.186  64.961  73.391  1.00  0.00      PROA C
ATOM    921  O   LEU    60     101.633  66.066  73.519  1.00  0.00      PROA O
ATOM    922  N   GLY    61     102.727  64.278  74.392  1.00  0.00      PROA N
ATOM    923  HN  GLY    61     103.138  63.374  74.250  1.00  0.00      PROA H
ATOM    924  CA  GLY    61     102.793  64.799  75.748  1.00  0.00      PROA C
ATOM    925  HA1 GLY    61     102.512  63.999  76.416  1.00  0.00      PROA H
ATOM    926  HA2 GLY    61     102.165  65.668  75.859  1.00  0.00      PROA H
ATOM    927  C   GLY    61     104.204  65.201  76.100  1.00  0.00      PROA C
ATOM    928  O   GLY    61     105.144  64.708  75.478  1.00  0.00      PROA O
ATOM    929  N   LEU    62     104.374  66.101  77.067  1.00  0.00      PROA N
ATOM    930  HN  LEU    62     103.585  66.538  77.510  1.00  0.00      PROA H
ATOM    931  CA  LEU    62     105.725  66.467  77.508  1.00  0.00      PROA C
ATOM    932  HA  LEU    62     106.453  66.262  76.734  1.00  0.00      PROA H
ATOM    933  CB  LEU    62     105.816  67.942  77.888  1.00  0.00      PROA C
ATOM    934  HB1 LEU    62     106.887  68.213  78.033  1.00  0.00      PROA H
ATOM    935  HB2 LEU    62     105.286  68.132  78.849  1.00  0.00      PROA H
ATOM    936  CG  LEU    62     105.208  68.912  76.872  1.00  0.00      PROA C
ATOM    937  HG  LEU    62     104.094  68.793  76.900  1.00  0.00      PROA H
ATOM    938  CD1 LEU    62     105.499  70.351  77.281  1.00  0.00      PROA C
ATOM    939 HD11 LEU    62     106.595  70.528  77.324  1.00  0.00      PROA H
ATOM    940 HD12 LEU    62     105.075  70.575  78.280  1.00  0.00      PROA H
ATOM    941 HD13 LEU    62     105.067  71.066  76.554  1.00  0.00      PROA H
ATOM    942  CD2 LEU    62     105.638  68.656  75.427  1.00  0.00      PROA C
ATOM    943 HD21 LEU    62     105.200  67.711  75.045  1.00  0.00      PROA H
ATOM    944 HD22 LEU    62     106.740  68.580  75.350  1.00  0.00      PROA H
ATOM    945 HD23 LEU    62     105.293  69.483  74.770  1.00  0.00      PROA H
ATOM    946  C   LEU    62     106.022  65.590  78.708  1.00  0.00      PROA C
ATOM    947  O   LEU    62     105.262  65.609  79.676  1.00  0.00      PROA O
ATOM    948  N   LYS    63     107.077  64.757  78.599  1.00  0.00      PROA N
ATOM    949  HN  LYS    63     107.662  64.817  77.785  1.00  0.00      PROA H
ATOM    950  CA  LYS    63     107.506  63.763  79.593  1.00  0.00      PROA C
ATOM    951  HA  LYS    63     106.831  62.931  79.536  1.00  0.00      PROA H
ATOM    952  CB  LYS    63     108.955  63.339  79.316  1.00  0.00      PROA C
ATOM    953  HB1 LYS    63     109.592  64.249  79.375  1.00  0.00      PROA H
ATOM    954  HB2 LYS    63     109.025  62.967  78.269  1.00  0.00      PROA H
ATOM    955  CG  LYS    63     109.460  62.251  80.268  1.00  0.00      PROA C
ATOM    956  HG1 LYS    63     108.853  61.330  80.102  1.00  0.00      PROA H
ATOM    957  HG2 LYS    63     109.313  62.556  81.313  1.00  0.00      PROA H
ATOM    958  CD  LYS    63     110.942  61.903  80.101  1.00  0.00      PROA C
ATOM    959  HD1 LYS    63     111.108  61.557  79.056  1.00  0.00      PROA H
ATOM    960  HD2 LYS    63     111.192  61.052  80.779  1.00  0.00      PROA H
ATOM    961  CE  LYS    63     111.904  63.062  80.380  1.00  0.00      PROA C
ATOM    962  HE1 LYS    63     111.708  63.937  79.733  1.00  0.00      PROA H
ATOM    963  HE2 LYS    63     112.948  62.717  80.198  1.00  0.00      PROA H
ATOM    964  NZ  LYS    63     111.816  63.495  81.776  1.00  0.00      PROA N
ATOM    965  HZ1 LYS    63     111.736  62.684  82.454  1.00  0.00      PROA H
ATOM    966  HZ2 LYS    63     110.943  64.019  82.024  1.00  0.00      PROA H
ATOM    967  HZ3 LYS    63     112.627  64.055  82.098  1.00  0.00      PROA H
ATOM    968  C   LYS    63     107.421  64.248  81.045  1.00  0.00      PROA C
ATOM    969  O   LYS    63     108.072  65.228  81.417  1.00  0.00      PROA O
ATOM    970  N   GLU    64     106.562  63.566  81.835  1.00  0.00      PROA N
ATOM    971  HN  GLU    64     106.116  62.774  81.440  1.00  0.00      PROA H
ATOM    972  CA  GLU    64     106.288  63.795  83.263  1.00  0.00      PROA C
ATOM    973  HA  GLU    64     105.458  63.150  83.477  1.00  0.00      PROA H
ATOM    974  CB  GLU    64     107.426  63.465  84.233  1.00  0.00      PROA C
ATOM    975  HB1 GLU    64     106.879  62.979  85.088  1.00  0.00      PROA H
ATOM    976  HB2 GLU    64     107.894  64.307  84.773  1.00  0.00      PROA H
ATOM    977  CG  GLU    64     108.458  62.426  83.828  1.00  0.00      PROA C
ATOM    978  HG1 GLU    64     108.210  61.852  82.922  1.00  0.00      PROA H
ATOM    979  HG2 GLU    64     108.584  61.687  84.656  1.00  0.00      PROA H
ATOM    980  CD  GLU    64     109.790  63.135  83.697  1.00  0.00      PROA C
ATOM    981  OE1 GLU    64     109.823  64.327  83.390  1.00  0.00      PROA O
ATOM    982  OE2 GLU    64     110.822  62.495  83.845  1.00  0.00      PROA O
ATOM    983  C   GLU    64     105.852  65.249  83.611  1.00  0.00      PROA C
ATOM    984  O   GLU    64     105.933  65.640  84.778  1.00  0.00      PROA O
ATOM    985  N   LYS    65     105.343  66.026  82.615  1.00  0.00      PROA N
ATOM    986  HN  LYS    65     105.319  65.707  81.663  1.00  0.00      PROA H
ATOM    987  CA  LYS    65     104.944  67.422  82.828  1.00  0.00      PROA C
ATOM    988  HA  LYS    65     105.244  67.718  83.823  1.00  0.00      PROA H
ATOM    989  CB  LYS    65     105.661  68.373  81.873  1.00  0.00      PROA C
ATOM    990  HB1 LYS    65     104.982  69.213  81.598  1.00  0.00      PROA H
ATOM    991  HB2 LYS    65     105.942  67.861  80.931  1.00  0.00      PROA H
ATOM    992  CG  LYS    65     106.883  69.012  82.547  1.00  0.00      PROA C
ATOM    993  HG1 LYS    65     106.733  69.148  83.640  1.00  0.00      PROA H
ATOM    994  HG2 LYS    65     106.919  70.050  82.135  1.00  0.00      PROA H
ATOM    995  CD  LYS    65     108.246  68.383  82.235  1.00  0.00      PROA C
ATOM    996  HD1 LYS    65     108.890  69.196  81.818  1.00  0.00      PROA H
ATOM    997  HD2 LYS    65     108.138  67.635  81.426  1.00  0.00      PROA H
ATOM    998  CE  LYS    65     109.012  67.807  83.436  1.00  0.00      PROA C
ATOM    999  HE1 LYS    65     108.936  68.469  84.325  1.00  0.00      PROA H
ATOM   1000  HE2 LYS    65     110.088  67.699  83.165  1.00  0.00      PROA H
ATOM   1001  NZ  LYS    65     108.518  66.468  83.786  1.00  0.00      PROA N
ATOM   1002  HZ1 LYS    65     108.335  65.948  82.890  1.00  0.00      PROA H
ATOM   1003  HZ2 LYS    65     107.642  66.483  84.348  1.00  0.00      PROA H
ATOM   1004  HZ3 LYS    65     109.246  65.862  84.231  1.00  0.00      PROA H
ATOM   1005  C   LYS    65     103.428  67.659  82.878  1.00  0.00      PROA C
ATOM   1006  O   LYS    65     102.992  68.782  83.160  1.00  0.00      PROA O
ATOM   1007  N   ASN    66     102.634  66.605  82.614  1.00  0.00      PROA N
ATOM   1008  HN  ASN    66     103.048  65.707  82.522  1.00  0.00      PROA H
ATOM   1009  CA  ASN    66     101.165  66.637  82.567  1.00  0.00      PROA C
ATOM   1010  HA  ASN    66     100.827  65.686  82.178  1.00  0.00      PROA H
ATOM   1011  CB  ASN    66     100.537  66.883  83.941  1.00  0.00      PROA C
ATOM   1012  HB1 ASN    66      99.435  66.746  83.895  1.00  0.00      PROA H
ATOM   1013  HB2 ASN    66     100.741  67.918  84.266  1.00  0.00      PROA H
ATOM   1014  CG  ASN    66     101.087  65.889  84.932  1.00  0.00      PROA C
ATOM   1015  OD1 ASN    66     101.309  64.724  84.622  1.00  0.00      PROA O
ATOM   1016  ND2 ASN    66     101.351  66.429  86.134  1.00  0.00      PROA N
ATOM   1017 HD21 ASN    66     101.780  65.852  86.824  1.00  0.00      PROA H
ATOM   1018 HD22 ASN    66     101.351  67.426  86.240  1.00  0.00      PROA H
ATOM   1019  C   ASN    66     100.671  67.726  81.602  1.00  0.00      PROA C
ATOM   1020  O   ASN    66      99.732  68.482  81.891  1.00  0.00      PROA O
ATOM   1021  N   LEU    67     101.365  67.817  80.457  1.00  0.00      PROA N
ATOM   1022  HN  LEU    67     102.147  67.225  80.304  1.00  0.00      PROA H
ATOM   1023  CA  LEU    67     101.064  68.745  79.379  1.00  0.00      PROA C
ATOM   1024  HA  LEU    67     100.108  69.209  79.551  1.00  0.00      PROA H
ATOM   1025  CB  LEU    67     102.170  69.792  79.267  1.00  0.00      PROA C
ATOM   1026  HB1 LEU    67     102.060  70.390  78.344  1.00  0.00      PROA H
ATOM   1027  HB2 LEU    67     103.150  69.265  79.207  1.00  0.00      PROA H
ATOM   1028  CG  LEU    67     102.240  70.782  80.428  1.00  0.00      PROA C
ATOM   1029  HG  LEU    67     102.161  70.209  81.381  1.00  0.00      PROA H
ATOM   1030  CD1 LEU    67     103.574  71.525  80.470  1.00  0.00      PROA C
ATOM   1031 HD11 LEU    67     103.649  72.227  79.611  1.00  0.00      PROA H
ATOM   1032 HD12 LEU    67     104.435  70.833  80.428  1.00  0.00      PROA H
ATOM   1033 HD13 LEU    67     103.649  72.126  81.404  1.00  0.00      PROA H
ATOM   1034  CD2 LEU    67     101.069  71.759  80.396  1.00  0.00      PROA C
ATOM   1035 HD21 LEU    67     100.111  71.227  80.291  1.00  0.00      PROA H
ATOM   1036 HD22 LEU    67     101.171  72.460  79.540  1.00  0.00      PROA H
ATOM   1037 HD23 LEU    67     101.049  72.358  81.332  1.00  0.00      PROA H
ATOM   1038  C   LEU    67     100.993  67.973  78.084  1.00  0.00      PROA C
ATOM   1039  O   LEU    67     101.846  67.117  77.826  1.00  0.00      PROA O
ATOM   1040  N   TYR    68      99.979  68.280  77.267  1.00  0.00      PROA N
ATOM   1041  HN  TYR    68      99.302  68.973  77.538  1.00  0.00      PROA H
ATOM   1042  CA  TYR    68      99.799  67.679  75.954  1.00  0.00      PROA C
ATOM   1043  HA  TYR    68     100.694  67.149  75.664  1.00  0.00      PROA H
ATOM   1044  CB  TYR    68      98.598  66.730  75.925  1.00  0.00      PROA C
ATOM   1045  HB1 TYR    68      98.283  66.516  74.878  1.00  0.00      PROA H
ATOM   1046  HB2 TYR    68      97.731  67.191  76.449  1.00  0.00      PROA H
ATOM   1047  CG  TYR    68      98.910  65.409  76.587  1.00  0.00      PROA C
ATOM   1048  CD1 TYR    68      99.063  64.267  75.809  1.00  0.00      PROA C
ATOM   1049  HD1 TYR    68      98.976  64.333  74.734  1.00  0.00      PROA H
ATOM   1050  CE1 TYR    68      99.328  63.043  76.415  1.00  0.00      PROA C
ATOM   1051  HE1 TYR    68      99.447  62.151  75.817  1.00  0.00      PROA H
ATOM   1052  CZ  TYR    68      99.445  62.965  77.798  1.00  0.00      PROA C
ATOM   1053  OH  TYR    68      99.696  61.755  78.410  1.00  0.00      PROA O
ATOM   1054  HH  TYR    68     100.006  61.958  79.294  1.00  0.00      PROA H
ATOM   1055  CD2 TYR    68      99.034  65.327  77.968  1.00  0.00      PROA C
ATOM   1056  HD2 TYR    68      98.892  66.207  78.578  1.00  0.00      PROA H
ATOM   1057  CE2 TYR    68      99.308  64.108  78.573  1.00  0.00      PROA C
ATOM   1058  HE2 TYR    68      99.402  64.077  79.640  1.00  0.00      PROA H
ATOM   1059  C   TYR    68      99.604  68.743  74.911  1.00  0.00      PROA C
ATOM   1060  O   TYR    68      98.941  69.751  75.180  1.00  0.00      PROA O
ATOM   1061  N   LEU    69     100.099  68.483  73.686  1.00  0.00      PROA N
ATOM   1062  HN  LEU    69     100.615  67.646  73.496  1.00  0.00      PROA H
ATOM   1063  CA  LEU    69      99.825  69.384  72.575  1.00  0.00      PROA C
ATOM   1064  HA  LEU    69      99.854  70.405  72.920  1.00  0.00      PROA H
ATOM   1065  CB  LEU    69     100.805  69.139  71.430  1.00  0.00      PROA C
ATOM   1066  HB1 LEU    69     100.427  69.600  70.488  1.00  0.00      PROA H
ATOM   1067  HB2 LEU    69     100.892  68.044  71.256  1.00  0.00      PROA H
ATOM   1068  CG  LEU    69     102.187  69.732  71.701  1.00  0.00      PROA C
ATOM   1069  HG  LEU    69     102.523  69.368  72.705  1.00  0.00      PROA H
ATOM   1070  CD1 LEU    69     103.228  69.254  70.688  1.00  0.00      PROA C
ATOM   1071 HD11 LEU    69     102.934  69.568  69.664  1.00  0.00      PROA H
ATOM   1072 HD12 LEU    69     103.312  68.147  70.707  1.00  0.00      PROA H
ATOM   1073 HD13 LEU    69     104.220  69.697  70.918  1.00  0.00      PROA H
ATOM   1074  CD2 LEU    69     102.126  71.258  71.767  1.00  0.00      PROA C
ATOM   1075 HD21 LEU    69     101.449  71.609  72.572  1.00  0.00      PROA H
ATOM   1076 HD22 LEU    69     101.759  71.675  70.805  1.00  0.00      PROA H
ATOM   1077 HD23 LEU    69     103.132  71.677  71.969  1.00  0.00      PROA H
ATOM   1078  C   LEU    69      98.388  69.112  72.120  1.00  0.00      PROA C
ATOM   1079  O   LEU    69      97.946  67.958  72.106  1.00  0.00      PROA O
ATOM   1080  N   SER    70      97.654  70.176  71.772  1.00  0.00      PROA N
ATOM   1081  HN  SER    70      97.963  71.108  71.971  1.00  0.00      PROA H
ATOM   1082  CA  SER    70      96.307  69.998  71.269  1.00  0.00      PROA C
ATOM   1083  HA  SER    70      96.184  69.015  70.834  1.00  0.00      PROA H
ATOM   1084  CB  SER    70      95.393  70.163  72.467  1.00  0.00      PROA C
ATOM   1085  HB1 SER    70      95.000  69.167  72.764  1.00  0.00      PROA H
ATOM   1086  HB2 SER    70      94.519  70.825  72.274  1.00  0.00      PROA H
ATOM   1087  OG  SER    70      96.170  70.693  73.547  1.00  0.00      PROA O
ATOM   1088  HG1 SER    70      95.543  70.835  74.280  1.00  0.00      PROA H
ATOM   1089  C   SER    70      96.046  71.003  70.169  1.00  0.00      PROA C
ATOM   1090  O   SER    70      96.758  72.011  70.070  1.00  0.00      PROA O
ATOM   1091  N   CYS    71      95.029  70.737  69.342  1.00  0.00      PROA N
ATOM   1092  HN  CYS    71      94.522  69.874  69.423  1.00  0.00      PROA H
ATOM   1093  CA  CYS    71      94.626  71.657  68.281  1.00  0.00      PROA C
ATOM   1094  HA  CYS    71      95.198  72.567  68.344  1.00  0.00      PROA H
ATOM   1095  CB  CYS    71      94.888  71.001  66.939  1.00  0.00      PROA C
ATOM   1096  HB1 CYS    71      94.489  71.650  66.130  1.00  0.00      PROA H
ATOM   1097  HB2 CYS    71      94.337  70.034  66.899  1.00  0.00      PROA H
ATOM   1098  SG  CYS    71      96.652  70.732  66.638  1.00  0.00      PROA S
ATOM   1099  HG1 CYS    71      96.831  69.960  67.705  1.00  0.00      PROA H
ATOM   1100  C   CYS    71      93.184  72.004  68.473  1.00  0.00      PROA C
ATOM   1101  O   CYS    71      92.346  71.111  68.526  1.00  0.00      PROA O
ATOM   1102  N   VAL    72      92.900  73.291  68.605  1.00  0.00      PROA N
ATOM   1103  HN  VAL    72      93.626  73.982  68.592  1.00  0.00      PROA H
ATOM   1104  CA  VAL    72      91.534  73.768  68.814  1.00  0.00      PROA C
ATOM   1105  HA  VAL    72      90.825  72.987  68.565  1.00  0.00      PROA H
ATOM   1106  CB  VAL    72      91.278  74.194  70.266  1.00  0.00      PROA C
ATOM   1107  HB  VAL    72      90.281  74.707  70.319  1.00  0.00      PROA H
ATOM   1108  CG1 VAL    72      91.170  72.991  71.196  1.00  0.00      PROA C
ATOM   1109 HG11 VAL    72      92.111  72.401  71.198  1.00  0.00      PROA H
ATOM   1110 HG12 VAL    72      90.339  72.331  70.860  1.00  0.00      PROA H
ATOM   1111 HG13 VAL    72      90.964  73.316  72.239  1.00  0.00      PROA H
ATOM   1112  CG2 VAL    72      92.326  75.187  70.760  1.00  0.00      PROA C
ATOM   1113 HG21 VAL    72      92.446  76.037  70.061  1.00  0.00      PROA H
ATOM   1114 HG22 VAL    72      93.310  74.684  70.879  1.00  0.00      PROA H
ATOM   1115 HG23 VAL    72      92.028  75.590  71.753  1.00  0.00      PROA H
ATOM   1116  C   VAL    72      91.247  74.916  67.868  1.00  0.00      PROA C
ATOM   1117  O   VAL    72      92.170  75.631  67.470  1.00  0.00      PROA O
ATOM   1118  N   LEU    73      89.971  75.111  67.538  1.00  0.00      PROA N
ATOM   1119  HN  LEU    73      89.253  74.498  67.863  1.00  0.00      PROA H
ATOM   1120  CA  LEU    73      89.551  76.230  66.711  1.00  0.00      PROA C
ATOM   1121  HA  LEU    73      90.302  76.401  65.953  1.00  0.00      PROA H
ATOM   1122  CB  LEU    73      88.201  75.927  66.066  1.00  0.00      PROA C
ATOM   1123  HB1 LEU    73      87.407  76.176  66.801  1.00  0.00      PROA H
ATOM   1124  HB2 LEU    73      88.124  74.850  65.800  1.00  0.00      PROA H
ATOM   1125  CG  LEU    73      87.884  76.776  64.838  1.00  0.00      PROA C
ATOM   1126  HG  LEU    73      88.141  77.839  65.080  1.00  0.00      PROA H
ATOM   1127  CD1 LEU    73      88.737  76.356  63.640  1.00  0.00      PROA C
ATOM   1128 HD11 LEU    73      88.534  75.297  63.378  1.00  0.00      PROA H
ATOM   1129 HD12 LEU    73      89.817  76.456  63.866  1.00  0.00      PROA H
ATOM   1130 HD13 LEU    73      88.506  76.988  62.756  1.00  0.00      PROA H
ATOM   1131  CD2 LEU    73      86.392  76.754  64.504  1.00  0.00      PROA C
ATOM   1132 HD21 LEU    73      85.801  77.139  65.363  1.00  0.00      PROA H
ATOM   1133 HD22 LEU    73      86.059  75.716  64.287  1.00  0.00      PROA H
ATOM   1134 HD23 LEU    73      86.177  77.392  63.619  1.00  0.00      PROA H
ATOM   1135  C   LEU    73      89.472  77.462  67.611  1.00  0.00      PROA C
ATOM   1136  O   LEU    73      88.800  77.440  68.659  1.00  0.00      PROA O
ATOM   1137  N   LYS    74      90.227  78.504  67.250  1.00  0.00      PROA N
ATOM   1138  HN  LYS    74      90.841  78.461  66.460  1.00  0.00      PROA H
ATOM   1139  CA  LYS    74      90.244  79.781  67.966  1.00  0.00      PROA C
ATOM   1140  HA  LYS    74      89.399  79.828  68.642  1.00  0.00      PROA H
ATOM   1141  CB  LYS    74      91.524  79.982  68.780  1.00  0.00      PROA C
ATOM   1142  HB1 LYS    74      91.386  80.878  69.427  1.00  0.00      PROA H
ATOM   1143  HB2 LYS    74      92.387  80.196  68.106  1.00  0.00      PROA H
ATOM   1144  CG  LYS    74      91.864  78.746  69.610  1.00  0.00      PROA C
ATOM   1145  HG1 LYS    74      92.261  77.965  68.930  1.00  0.00      PROA H
ATOM   1146  HG2 LYS    74      90.933  78.322  70.024  1.00  0.00      PROA H
ATOM   1147  CD  LYS    74      92.827  78.987  70.764  1.00  0.00      PROA C
ATOM   1148  HD1 LYS    74      93.719  79.532  70.381  1.00  0.00      PROA H
ATOM   1149  HD2 LYS    74      93.159  77.986  71.127  1.00  0.00      PROA H
ATOM   1150  CE  LYS    74      92.180  79.767  71.907  1.00  0.00      PROA C
ATOM   1151  HE1 LYS    74      91.209  79.303  72.193  1.00  0.00      PROA H
ATOM   1152  HE2 LYS    74      92.012  80.833  71.641  1.00  0.00      PROA H
ATOM   1153  NZ  LYS    74      93.070  79.695  73.070  1.00  0.00      PROA N
ATOM   1154  HZ1 LYS    74      93.929  80.264  72.966  1.00  0.00      PROA H
ATOM   1155  HZ2 LYS    74      93.374  78.695  73.211  1.00  0.00      PROA H
ATOM   1156  HZ3 LYS    74      92.552  79.935  73.950  1.00  0.00      PROA H
ATOM   1157  C   LYS    74      90.061  80.891  66.951  1.00  0.00      PROA C
ATOM   1158  O   LYS    74      90.875  81.008  66.036  1.00  0.00      PROA O
ATOM   1159  N   ASP    75      88.949  81.637  67.058  1.00  0.00      PROA N
ATOM   1160  HN  ASP    75      88.385  81.588  67.885  1.00  0.00      PROA H
ATOM   1161  CA  ASP    75      88.585  82.719  66.134  1.00  0.00      PROA C
ATOM   1162  HA  ASP    75      87.537  82.921  66.287  1.00  0.00      PROA H
ATOM   1163  CB  ASP    75      89.336  84.001  66.510  1.00  0.00      PROA C
ATOM   1164  HB1 ASP    75      89.020  84.856  65.881  1.00  0.00      PROA H
ATOM   1165  HB2 ASP    75      90.432  83.856  66.423  1.00  0.00      PROA H
ATOM   1166  CG  ASP    75      88.987  84.297  67.965  1.00  0.00      PROA C
ATOM   1167  OD1 ASP    75      87.892  84.794  68.232  1.00  0.00      PROA O
ATOM   1168  OD2 ASP    75      89.758  83.928  68.850  1.00  0.00      PROA O
ATOM   1169  C   ASP    75      88.649  82.225  64.664  1.00  0.00      PROA C
ATOM   1170  O   ASP    75      89.286  82.836  63.804  1.00  0.00      PROA O
ATOM   1171  N   ASP    76      88.034  81.050  64.434  1.00  0.00      PROA N
ATOM   1172  HN  ASP    76      87.545  80.661  65.206  1.00  0.00      PROA H
ATOM   1173  CA  ASP    76      87.913  80.319  63.165  1.00  0.00      PROA C
ATOM   1174  HA  ASP    76      87.330  79.433  63.367  1.00  0.00      PROA H
ATOM   1175  CB  ASP    76      87.228  81.131  62.070  1.00  0.00      PROA C
ATOM   1176  HB1 ASP    76      87.404  80.734  61.048  1.00  0.00      PROA H
ATOM   1177  HB2 ASP    76      87.583  82.184  62.077  1.00  0.00      PROA H
ATOM   1178  CG  ASP    76      85.729  81.124  62.239  1.00  0.00      PROA C
ATOM   1179  OD1 ASP    76      85.090  80.104  61.988  1.00  0.00      PROA O
ATOM   1180  OD2 ASP    76      85.159  82.180  62.483  1.00  0.00      PROA O
ATOM   1181  C   ASP    76      89.247  79.795  62.607  1.00  0.00      PROA C
ATOM   1182  O   ASP    76      89.285  79.332  61.473  1.00  0.00      PROA O
ATOM   1183  N   LYS    77      90.328  79.854  63.384  1.00  0.00      PROA N
ATOM   1184  HN  LYS    77      90.316  80.331  64.269  1.00  0.00      PROA H
ATOM   1185  CA  LYS    77      91.621  79.362  62.912  1.00  0.00      PROA C
ATOM   1186  HA  LYS    77      91.540  79.105  61.871  1.00  0.00      PROA H
ATOM   1187  CB  LYS    77      92.596  80.558  62.892  1.00  0.00      PROA C
ATOM   1188  HB1 LYS    77      92.801  80.881  63.939  1.00  0.00      PROA H
ATOM   1189  HB2 LYS    77      92.030  81.398  62.418  1.00  0.00      PROA H
ATOM   1190  CG  LYS    77      93.915  80.421  62.114  1.00  0.00      PROA C
ATOM   1191  HG1 LYS    77      94.257  81.448  61.836  1.00  0.00      PROA H
ATOM   1192  HG2 LYS    77      93.714  79.878  61.163  1.00  0.00      PROA H
ATOM   1193  CD  LYS    77      95.032  79.740  62.903  1.00  0.00      PROA C
ATOM   1194  HD1 LYS    77      94.521  78.845  63.233  1.00  0.00      PROA H
ATOM   1195  HD2 LYS    77      95.251  80.335  63.816  1.00  0.00      PROA H
ATOM   1196  CE  LYS    77      96.321  79.460  62.117  1.00  0.00      PROA C
ATOM   1197  HE1 LYS    77      96.919  80.385  61.976  1.00  0.00      PROA H
ATOM   1198  HE2 LYS    77      96.066  79.048  61.127  1.00  0.00      PROA H
ATOM   1199  NZ  LYS    77      97.119  78.483  62.879  1.00  0.00      PROA N
ATOM   1200  HZ1 LYS    77      96.450  77.737  63.205  1.00  0.00      PROA H
ATOM   1201  HZ2 LYS    77      97.550  78.931  63.720  1.00  0.00      PROA H
ATOM   1202  HZ3 LYS    77      97.880  78.034  62.320  1.00  0.00      PROA H
ATOM   1203  C   LYS    77      92.119  78.141  63.717  1.00  0.00      PROA C
ATOM   1204  O   LYS    77      92.242  78.245  64.940  1.00  0.00      PROA O
ATOM   1205  N   PRO    78      92.419  76.990  63.056  1.00  0.00      PROA N
ATOM   1206  CD  PRO    78      92.206  76.737  61.637  1.00  0.00      PROA C
ATOM   1207  HD1 PRO    78      93.028  77.214  61.059  1.00  0.00      PROA H
ATOM   1208  HD2 PRO    78      91.213  77.110  61.295  1.00  0.00      PROA H
ATOM   1209  CA  PRO    78      93.002  75.849  63.780  1.00  0.00      PROA C
ATOM   1210  HA  PRO    78      92.293  75.489  64.513  1.00  0.00      PROA H
ATOM   1211  CB  PRO    78      93.277  74.866  62.639  1.00  0.00      PROA C
ATOM   1212  HB1 PRO    78      93.188  73.814  62.973  1.00  0.00      PROA H
ATOM   1213  HB2 PRO    78      94.298  75.016  62.219  1.00  0.00      PROA H
ATOM   1214  CG  PRO    78      92.277  75.221  61.540  1.00  0.00      PROA C
ATOM   1215  HG1 PRO    78      92.598  74.861  60.542  1.00  0.00      PROA H
ATOM   1216  HG2 PRO    78      91.286  74.781  61.792  1.00  0.00      PROA H
ATOM   1217  C   PRO    78      94.270  76.316  64.503  1.00  0.00      PROA C
ATOM   1218  O   PRO    78      95.143  76.939  63.890  1.00  0.00      PROA O
ATOM   1219  N   THR    79      94.316  76.115  65.824  1.00  0.00      PROA N
ATOM   1220  HN  THR    79      93.538  75.718  66.324  1.00  0.00      PROA H
ATOM   1221  CA  THR    79      95.400  76.638  66.652  1.00  0.00      PROA C
ATOM   1222  HA  THR    79      96.190  77.002  66.014  1.00  0.00      PROA H
ATOM   1223  CB  THR    79      94.878  77.864  67.389  1.00  0.00      PROA C
ATOM   1224  HB  THR    79      94.014  77.555  68.012  1.00  0.00      PROA H
ATOM   1225  OG1 THR    79      94.435  78.810  66.409  1.00  0.00      PROA O
ATOM   1226  HG1 THR    79      93.573  78.516  66.067  1.00  0.00      PROA H
ATOM   1227  CG2 THR    79      95.934  78.503  68.294  1.00  0.00      PROA C
ATOM   1228 HG21 THR    79      96.835  78.762  67.706  1.00  0.00      PROA H
ATOM   1229 HG22 THR    79      96.226  77.818  69.115  1.00  0.00      PROA H
ATOM   1230 HG23 THR    79      95.525  79.446  68.718  1.00  0.00      PROA H
ATOM   1231  C   THR    79      96.056  75.573  67.520  1.00  0.00      PROA C
ATOM   1232  O   THR    79      95.372  74.842  68.243  1.00  0.00      PROA O
ATOM   1233  N   LEU    80      97.393  75.568  67.525  1.00  0.00      PROA N
ATOM   1234  HN  LEU    80      97.911  76.233  67.006  1.00  0.00      PROA H
ATOM   1235  CA  LEU    80      98.164  74.684  68.382  1.00  0.00      PROA C
ATOM   1236  HA  LEU    80      97.652  73.732  68.420  1.00  0.00      PROA H
ATOM   1237  CB  LEU    80      99.583  74.499  67.840  1.00  0.00      PROA C
ATOM   1238  HB1 LEU    80     100.155  75.448  67.939  1.00  0.00      PROA H
ATOM   1239  HB2 LEU    80      99.566  74.235  66.770  1.00  0.00      PROA H
ATOM   1240  CG  LEU    80     100.357  73.363  68.512  1.00  0.00      PROA C
ATOM   1241  HG  LEU    80     100.413  73.568  69.612  1.00  0.00      PROA H
ATOM   1242  CD1 LEU    80      99.654  72.015  68.349  1.00  0.00      PROA C
ATOM   1243 HD11 LEU    80      99.427  71.819  67.280  1.00  0.00      PROA H
ATOM   1244 HD12 LEU    80      98.719  71.967  68.927  1.00  0.00      PROA H
ATOM   1245 HD13 LEU    80     100.311  71.196  68.714  1.00  0.00      PROA H
ATOM   1246  CD2 LEU    80     101.805  73.303  68.025  1.00  0.00      PROA C
ATOM   1247 HD21 LEU    80     102.335  74.255  68.244  1.00  0.00      PROA H
ATOM   1248 HD22 LEU    80     101.845  73.120  66.930  1.00  0.00      PROA H
ATOM   1249 HD23 LEU    80     102.353  72.479  68.533  1.00  0.00      PROA H
ATOM   1250  C   LEU    80      98.178  75.272  69.812  1.00  0.00      PROA C
ATOM   1251  O   LEU    80      98.311  76.490  69.989  1.00  0.00      PROA O
ATOM   1252  N   GLN    81      98.028  74.407  70.813  1.00  0.00      PROA N
ATOM   1253  HN  GLN    81      97.862  73.433  70.629  1.00  0.00      PROA H
ATOM   1254  CA  GLN    81      97.989  74.790  72.235  1.00  0.00      PROA C
ATOM   1255  HA  GLN    81      98.483  75.744  72.368  1.00  0.00      PROA H
ATOM   1256  CB  GLN    81      96.582  74.834  72.825  1.00  0.00      PROA C
ATOM   1257  HB1 GLN    81      96.692  74.928  73.938  1.00  0.00      PROA H
ATOM   1258  HB2 GLN    81      96.084  73.856  72.615  1.00  0.00      PROA H
ATOM   1259  CG  GLN    81      95.712  75.987  72.335  1.00  0.00      PROA C
ATOM   1260  HG1 GLN    81      95.324  75.789  71.315  1.00  0.00      PROA H
ATOM   1261  HG2 GLN    81      96.306  76.925  72.317  1.00  0.00      PROA H
ATOM   1262  CD  GLN    81      94.554  76.210  73.294  1.00  0.00      PROA C
ATOM   1263  OE1 GLN    81      94.083  77.337  73.456  1.00  0.00      PROA O
ATOM   1264  NE2 GLN    81      94.133  75.110  73.941  1.00  0.00      PROA N
ATOM   1265 HE21 GLN    81      93.450  75.168  74.673  1.00  0.00      PROA H
ATOM   1266 HE22 GLN    81      94.584  74.233  73.812  1.00  0.00      PROA H
ATOM   1267  C   GLN    81      98.795  73.766  73.029  1.00  0.00      PROA C
ATOM   1268  O   GLN    81      99.011  72.660  72.550  1.00  0.00      PROA O
ATOM   1269  N   LEU    82      99.228  74.142  74.246  1.00  0.00      PROA N
ATOM   1270  HN  LEU    82      99.111  75.075  74.568  1.00  0.00      PROA H
ATOM   1271  CA  LEU    82      99.840  73.250  75.225  1.00  0.00      PROA C
ATOM   1272  HA  LEU    82      99.848  72.237  74.853  1.00  0.00      PROA H
ATOM   1273  CB  LEU    82     101.193  73.775  75.680  1.00  0.00      PROA C
ATOM   1274  HB1 LEU    82     101.264  73.850  76.791  1.00  0.00      PROA H
ATOM   1275  HB2 LEU    82     101.341  74.801  75.282  1.00  0.00      PROA H
ATOM   1276  CG  LEU    82     102.354  72.886  75.256  1.00  0.00      PROA C
ATOM   1277  HG  LEU    82     102.408  72.909  74.140  1.00  0.00      PROA H
ATOM   1278  CD1 LEU    82     103.678  73.442  75.773  1.00  0.00      PROA C
ATOM   1279 HD11 LEU    82     103.682  73.470  76.884  1.00  0.00      PROA H
ATOM   1280 HD12 LEU    82     103.837  74.477  75.401  1.00  0.00      PROA H
ATOM   1281 HD13 LEU    82     104.529  72.817  75.434  1.00  0.00      PROA H
ATOM   1282  CD2 LEU    82     102.133  71.432  75.676  1.00  0.00      PROA C
ATOM   1283 HD21 LEU    82     101.430  70.922  74.986  1.00  0.00      PROA H
ATOM   1284 HD22 LEU    82     101.697  71.411  76.692  1.00  0.00      PROA H
ATOM   1285 HD23 LEU    82     103.084  70.864  75.666  1.00  0.00      PROA H
ATOM   1286  C   LEU    82      98.861  73.320  76.386  1.00  0.00      PROA C
ATOM   1287  O   LEU    82      98.595  74.409  76.908  1.00  0.00      PROA O
ATOM   1288  N   GLU    83      98.269  72.181  76.745  1.00  0.00      PROA N
ATOM   1289  HN  GLU    83      98.466  71.332  76.248  1.00  0.00      PROA H
ATOM   1290  CA  GLU    83      97.227  72.082  77.758  1.00  0.00      PROA C
ATOM   1291  HA  GLU    83      97.054  73.067  78.176  1.00  0.00      PROA H
ATOM   1292  CB  GLU    83      95.879  71.628  77.160  1.00  0.00      PROA C
ATOM   1293  HB1 GLU    83      95.136  71.534  77.987  1.00  0.00      PROA H
ATOM   1294  HB2 GLU    83      95.999  70.630  76.686  1.00  0.00      PROA H
ATOM   1295  CG  GLU    83      95.340  72.636  76.132  1.00  0.00      PROA C
ATOM   1296  HG1 GLU    83      95.990  72.670  75.237  1.00  0.00      PROA H
ATOM   1297  HG2 GLU    83      95.337  73.652  76.588  1.00  0.00      PROA H
ATOM   1298  CD  GLU    83      93.914  72.329  75.684  1.00  0.00      PROA C
ATOM   1299  OE1 GLU    83      93.055  73.198  75.816  1.00  0.00      PROA O
ATOM   1300  OE2 GLU    83      93.642  71.248  75.167  1.00  0.00      PROA O
ATOM   1301  C   GLU    83      97.660  71.229  78.912  1.00  0.00      PROA C
ATOM   1302  O   GLU    83      98.166  70.132  78.685  1.00  0.00      PROA O
ATOM   1303  N   SER    84      97.375  71.681  80.145  1.00  0.00      PROA N
ATOM   1304  HN  SER    84      97.026  72.602  80.337  1.00  0.00      PROA H
ATOM   1305  CA  SER    84      97.633  70.916  81.357  1.00  0.00      PROA C
ATOM   1306  HA  SER    84      98.589  70.432  81.296  1.00  0.00      PROA H
ATOM   1307  CB  SER    84      97.616  71.944  82.474  1.00  0.00      PROA C
ATOM   1308  HB1 SER    84      98.602  71.946  82.995  1.00  0.00      PROA H
ATOM   1309  HB2 SER    84      96.831  71.739  83.233  1.00  0.00      PROA H
ATOM   1310  OG  SER    84      97.408  73.220  81.854  1.00  0.00      PROA O
ATOM   1311  HG1 SER    84      96.668  73.663  82.314  1.00  0.00      PROA H
ATOM   1312  C   SER    84      96.548  69.854  81.471  1.00  0.00      PROA C
ATOM   1313  O   SER    84      95.394  70.150  81.210  1.00  0.00      PROA O
ATOM   1314  N   VAL    85      96.906  68.626  81.869  1.00  0.00      PROA N
ATOM   1315  HN  VAL    85      97.871  68.417  82.050  1.00  0.00      PROA H
ATOM   1316  CA  VAL    85      95.907  67.557  82.030  1.00  0.00      PROA C
ATOM   1317  HA  VAL    85      94.913  67.958  81.886  1.00  0.00      PROA H
ATOM   1318  CB  VAL    85      96.138  66.452  80.997  1.00  0.00      PROA C
ATOM   1319  HB  VAL    85      95.356  65.675  81.144  1.00  0.00      PROA H
ATOM   1320  CG1 VAL    85      95.960  66.959  79.564  1.00  0.00      PROA C
ATOM   1321 HG11 VAL    85      96.729  67.732  79.333  1.00  0.00      PROA H
ATOM   1322 HG12 VAL    85      94.980  67.411  79.374  1.00  0.00      PROA H
ATOM   1323 HG13 VAL    85      96.107  66.126  78.843  1.00  0.00      PROA H
ATOM   1324  CG2 VAL    85      97.500  65.798  81.222  1.00  0.00      PROA C
ATOM   1325 HG21 VAL    85      97.660  65.452  82.263  1.00  0.00      PROA H
ATOM   1326 HG22 VAL    85      98.316  66.498  80.949  1.00  0.00      PROA H
ATOM   1327 HG23 VAL    85      97.586  64.907  80.566  1.00  0.00      PROA H
ATOM   1328  C   VAL    85      95.926  66.971  83.438  1.00  0.00      PROA C
ATOM   1329  O   VAL    85      96.924  67.097  84.166  1.00  0.00      PROA O
ATOM   1330  N   ASP    86      94.840  66.256  83.784  1.00  0.00      PROA N
ATOM   1331  HN  ASP    86      94.066  66.186  83.168  1.00  0.00      PROA H
ATOM   1332  CA  ASP    86      94.698  65.579  85.058  1.00  0.00      PROA C
ATOM   1333  HA  ASP    86      94.845  66.300  85.846  1.00  0.00      PROA H
ATOM   1334  CB  ASP    86      93.311  64.943  85.231  1.00  0.00      PROA C
ATOM   1335  HB1 ASP    86      93.048  64.322  84.353  1.00  0.00      PROA H
ATOM   1336  HB2 ASP    86      92.540  65.732  85.352  1.00  0.00      PROA H
ATOM   1337  CG  ASP    86      93.299  64.065  86.480  1.00  0.00      PROA C
ATOM   1338  OD1 ASP    86      94.003  64.364  87.436  1.00  0.00      PROA O
ATOM   1339  OD2 ASP    86      92.572  63.076  86.547  1.00  0.00      PROA O
ATOM   1340  C   ASP    86      95.740  64.443  85.144  1.00  0.00      PROA C
ATOM   1341  O   ASP    86      95.681  63.513  84.339  1.00  0.00      PROA O
ATOM   1342  N   PRO    87      96.713  64.498  86.083  1.00  0.00      PROA N
ATOM   1343  CD  PRO    87      96.943  65.560  87.054  1.00  0.00      PROA C
ATOM   1344  HD1 PRO    87      96.270  65.403  87.919  1.00  0.00      PROA H
ATOM   1345  HD2 PRO    87      96.783  66.574  86.622  1.00  0.00      PROA H
ATOM   1346  CA  PRO    87      97.724  63.416  86.143  1.00  0.00      PROA C
ATOM   1347  HA  PRO    87      98.228  63.384  85.187  1.00  0.00      PROA H
ATOM   1348  CB  PRO    87      98.627  63.871  87.295  1.00  0.00      PROA C
ATOM   1349  HB1 PRO    87      99.694  63.648  87.078  1.00  0.00      PROA H
ATOM   1350  HB2 PRO    87      98.347  63.381  88.255  1.00  0.00      PROA H
ATOM   1351  CG  PRO    87      98.400  65.375  87.449  1.00  0.00      PROA C
ATOM   1352  HG1 PRO    87      98.626  65.765  88.461  1.00  0.00      PROA H
ATOM   1353  HG2 PRO    87      98.994  65.938  86.704  1.00  0.00      PROA H
ATOM   1354  C   PRO    87      97.155  62.016  86.410  1.00  0.00      PROA C
ATOM   1355  O   PRO    87      97.802  61.025  86.063  1.00  0.00      PROA O
ATOM   1356  N   LYS    88      95.939  61.933  86.988  1.00  0.00      PROA N
ATOM   1357  HN  LYS    88      95.434  62.776  87.192  1.00  0.00      PROA H
ATOM   1358  CA  LYS    88      95.295  60.660  87.343  1.00  0.00      PROA C
ATOM   1359  HA  LYS    88      96.066  59.960  87.637  1.00  0.00      PROA H
ATOM   1360  CB  LYS    88      94.340  60.853  88.513  1.00  0.00      PROA C
ATOM   1361  HB1 LYS    88      93.951  59.859  88.843  1.00  0.00      PROA H
ATOM   1362  HB2 LYS    88      93.472  61.406  88.118  1.00  0.00      PROA H
ATOM   1363  CG  LYS    88      94.950  61.530  89.739  1.00  0.00      PROA C
ATOM   1364  HG1 LYS    88      95.560  62.420  89.465  1.00  0.00      PROA H
ATOM   1365  HG2 LYS    88      95.640  60.803  90.231  1.00  0.00      PROA H
ATOM   1366  CD  LYS    88      93.882  61.969  90.747  1.00  0.00      PROA C
ATOM   1367  HD1 LYS    88      94.401  62.100  91.729  1.00  0.00      PROA H
ATOM   1368  HD2 LYS    88      93.154  61.170  90.906  1.00  0.00      PROA H
ATOM   1369  CE  LYS    88      93.210  63.318  90.440  1.00  0.00      PROA C
ATOM   1370  HE1 LYS    88      93.959  64.112  90.434  1.00  0.00      PROA H
ATOM   1371  HE2 LYS    88      92.463  63.532  91.237  1.00  0.00      PROA H
ATOM   1372  NZ  LYS    88      92.499  63.324  89.154  1.00  0.00      PROA N
ATOM   1373  HZ1 LYS    88      92.123  62.394  88.909  1.00  0.00      PROA H
ATOM   1374  HZ2 LYS    88      93.130  63.618  88.360  1.00  0.00      PROA H
ATOM   1375  HZ3 LYS    88      91.705  63.999  89.161  1.00  0.00      PROA H
ATOM   1376  C   LYS    88      94.503  60.001  86.194  1.00  0.00      PROA C
ATOM   1377  O   LYS    88      94.063  58.858  86.340  1.00  0.00      PROA O
ATOM   1378  N   ASN    89      94.331  60.711  85.060  1.00  0.00      PROA N
ATOM   1379  HN  ASN    89      94.704  61.639  85.013  1.00  0.00      PROA H
ATOM   1380  CA  ASN    89      93.567  60.233  83.898  1.00  0.00      PROA C
ATOM   1381  HA  ASN    89      93.177  59.241  84.092  1.00  0.00      PROA H
ATOM   1382  CB  ASN    89      92.467  61.235  83.569  1.00  0.00      PROA C
ATOM   1383  HB1 ASN    89      92.436  61.554  82.501  1.00  0.00      PROA H
ATOM   1384  HB2 ASN    89      92.625  62.169  84.148  1.00  0.00      PROA H
ATOM   1385  CG  ASN    89      91.098  60.660  83.815  1.00  0.00      PROA C
ATOM   1386  OD1 ASN    89      90.477  60.032  82.963  1.00  0.00      PROA O
ATOM   1387  ND2 ASN    89      90.644  60.964  85.045  1.00  0.00      PROA N
ATOM   1388 HD21 ASN    89      91.221  61.529  85.642  1.00  0.00      PROA H
ATOM   1389 HD22 ASN    89      89.742  60.617  85.321  1.00  0.00      PROA H
ATOM   1390  C   ASN    89      94.387  60.099  82.596  1.00  0.00      PROA C
ATOM   1391  O   ASN    89      93.869  59.580  81.600  1.00  0.00      PROA O
ATOM   1392  N   TYR    90      95.643  60.590  82.595  1.00  0.00      PROA N
ATOM   1393  HN  TYR    90      96.036  60.989  83.420  1.00  0.00      PROA H
ATOM   1394  CA  TYR    90      96.514  60.574  81.419  1.00  0.00      PROA C
ATOM   1395  HA  TYR    90      96.017  60.013  80.645  1.00  0.00      PROA H
ATOM   1396  CB  TYR    90      96.739  62.011  80.928  1.00  0.00      PROA C
ATOM   1397  HB1 TYR    90      97.445  62.057  80.071  1.00  0.00      PROA H
ATOM   1398  HB2 TYR    90      97.142  62.646  81.748  1.00  0.00      PROA H
ATOM   1399  CG  TYR    90      95.424  62.605  80.484  1.00  0.00      PROA C
ATOM   1400  CD1 TYR    90      95.028  62.480  79.161  1.00  0.00      PROA C
ATOM   1401  HD1 TYR    90      95.697  62.018  78.450  1.00  0.00      PROA H
ATOM   1402  CE1 TYR    90      93.762  62.898  78.778  1.00  0.00      PROA C
ATOM   1403  HE1 TYR    90      93.457  62.804  77.746  1.00  0.00      PROA H
ATOM   1404  CZ  TYR    90      92.886  63.413  79.724  1.00  0.00      PROA C
ATOM   1405  OH  TYR    90      91.567  63.650  79.389  1.00  0.00      PROA O
ATOM   1406  HH  TYR    90      91.511  63.877  78.431  1.00  0.00      PROA H
ATOM   1407  CD2 TYR    90      94.596  63.247  81.397  1.00  0.00      PROA C
ATOM   1408  HD2 TYR    90      94.902  63.385  82.390  1.00  0.00      PROA H
ATOM   1409  CE2 TYR    90      93.321  63.645  81.021  1.00  0.00      PROA C
ATOM   1410  HE2 TYR    90      92.648  64.075  81.750  1.00  0.00      PROA H
ATOM   1411  C   TYR    90      97.857  59.914  81.699  1.00  0.00      PROA C
ATOM   1412  O   TYR    90      98.369  60.070  82.808  1.00  0.00      PROA O
ATOM   1413  N   PRO    91      98.487  59.256  80.689  1.00  0.00      PROA N
ATOM   1414  CD  PRO    91      99.823  58.704  80.888  1.00  0.00      PROA C
ATOM   1415  HD1 PRO    91      99.870  58.098  81.821  1.00  0.00      PROA H
ATOM   1416  HD2 PRO    91     100.554  59.542  80.945  1.00  0.00      PROA H
ATOM   1417  CA  PRO    91      97.983  58.992  79.326  1.00  0.00      PROA C
ATOM   1418  HA  PRO    91      97.582  59.907  78.914  1.00  0.00      PROA H
ATOM   1419  CB  PRO    91      99.245  58.544  78.586  1.00  0.00      PROA C
ATOM   1420  HB1 PRO    91      99.823  59.411  78.211  1.00  0.00      PROA H
ATOM   1421  HB2 PRO    91      99.042  57.906  77.709  1.00  0.00      PROA H
ATOM   1422  CG  PRO    91     100.089  57.854  79.654  1.00  0.00      PROA C
ATOM   1423  HG1 PRO    91      99.689  56.829  79.826  1.00  0.00      PROA H
ATOM   1424  HG2 PRO    91     101.158  57.775  79.382  1.00  0.00      PROA H
ATOM   1425  C   PRO    91      96.855  57.950  79.306  1.00  0.00      PROA C
ATOM   1426  O   PRO    91      96.710  57.175  80.252  1.00  0.00      PROA O
ATOM   1427  N   LYS    92      96.013  57.988  78.265  1.00  0.00      PROA N
ATOM   1428  HN  LYS    92      96.119  58.655  77.529  1.00  0.00      PROA H
ATOM   1429  CA  LYS    92      94.932  57.015  78.083  1.00  0.00      PROA C
ATOM   1430  HA  LYS    92      95.174  56.132  78.627  1.00  0.00      PROA H
ATOM   1431  CB  LYS    92      93.622  57.529  78.686  1.00  0.00      PROA C
ATOM   1432  HB1 LYS    92      93.780  57.743  79.768  1.00  0.00      PROA H
ATOM   1433  HB2 LYS    92      92.822  56.770  78.578  1.00  0.00      PROA H
ATOM   1434  CG  LYS    92      93.096  58.784  78.001  1.00  0.00      PROA C
ATOM   1435  HG1 LYS    92      92.811  58.556  76.950  1.00  0.00      PROA H
ATOM   1436  HG2 LYS    92      93.917  59.536  77.974  1.00  0.00      PROA H
ATOM   1437  CD  LYS    92      91.930  59.454  78.729  1.00  0.00      PROA C
ATOM   1438  HD1 LYS    92      92.284  59.837  79.711  1.00  0.00      PROA H
ATOM   1439  HD2 LYS    92      91.137  58.712  78.905  1.00  0.00      PROA H
ATOM   1440  CE  LYS    92      91.392  60.581  77.855  1.00  0.00      PROA C
ATOM   1441  HE1 LYS    92      90.790  60.204  77.022  1.00  0.00      PROA H
ATOM   1442  HE2 LYS    92      92.206  61.190  77.422  1.00  0.00      PROA H
ATOM   1443  NZ  LYS    92      90.463  61.466  78.566  1.00  0.00      PROA N
ATOM   1444  HZ1 LYS    92      90.981  62.160  79.146  1.00  0.00      PROA H
ATOM   1445  HZ2 LYS    92      89.809  60.908  79.135  1.00  0.00      PROA H
ATOM   1446  HZ3 LYS    92      89.914  62.018  77.836  1.00  0.00      PROA H
ATOM   1447  C   LYS    92      94.828  56.654  76.597  1.00  0.00      PROA C
ATOM   1448  O   LYS    92      95.175  57.479  75.750  1.00  0.00      PROA O
ATOM   1449  N   LYS    93      94.409  55.414  76.296  1.00  0.00      PROA N
ATOM   1450  HN  LYS    93      94.114  54.813  77.024  1.00  0.00      PROA H
ATOM   1451  CA  LYS    93      94.277  54.878  74.935  1.00  0.00      PROA C
ATOM   1452  HA  LYS    93      95.241  55.000  74.459  1.00  0.00      PROA H
ATOM   1453  CB  LYS    93      93.939  53.384  75.006  1.00  0.00      PROA C
ATOM   1454  HB1 LYS    93      92.958  53.162  74.530  1.00  0.00      PROA H
ATOM   1455  HB2 LYS    93      93.856  53.096  76.076  1.00  0.00      PROA H
ATOM   1456  CG  LYS    93      95.016  52.534  74.319  1.00  0.00      PROA C
ATOM   1457  HG1 LYS    93      96.022  52.945  74.561  1.00  0.00      PROA H
ATOM   1458  HG2 LYS    93      94.890  52.634  73.214  1.00  0.00      PROA H
ATOM   1459  CD  LYS    93      95.008  51.046  74.697  1.00  0.00      PROA C
ATOM   1460  HD1 LYS    93      95.695  50.517  73.999  1.00  0.00      PROA H
ATOM   1461  HD2 LYS    93      93.987  50.653  74.538  1.00  0.00      PROA H
ATOM   1462  CE  LYS    93      95.411  50.788  76.156  1.00  0.00      PROA C
ATOM   1463  HE1 LYS    93      94.639  51.188  76.848  1.00  0.00      PROA H
ATOM   1464  HE2 LYS    93      96.386  51.270  76.384  1.00  0.00      PROA H
ATOM   1465  NZ  LYS    93      95.542  49.342  76.411  1.00  0.00      PROA N
ATOM   1466  HZ1 LYS    93      96.338  48.926  75.894  1.00  0.00      PROA H
ATOM   1467  HZ2 LYS    93      94.664  48.860  76.088  1.00  0.00      PROA H
ATOM   1468  HZ3 LYS    93      95.644  49.151  77.432  1.00  0.00      PROA H
ATOM   1469  C   LYS    93      93.314  55.703  74.081  1.00  0.00      PROA C
ATOM   1470  O   LYS    93      93.616  56.001  72.925  1.00  0.00      PROA O
ATOM   1471  N   LYS    94      92.169  56.066  74.658  1.00  0.00      PROA N
ATOM   1472  HN  LYS    94      91.967  55.853  75.607  1.00  0.00      PROA H
ATOM   1473  CA  LYS    94      91.175  56.879  73.977  1.00  0.00      PROA C
ATOM   1474  HA  LYS    94      91.348  56.860  72.908  1.00  0.00      PROA H
ATOM   1475  CB  LYS    94      89.782  56.299  74.236  1.00  0.00      PROA C
ATOM   1476  HB1 LYS    94      89.514  56.380  75.309  1.00  0.00      PROA H
ATOM   1477  HB2 LYS    94      89.813  55.219  73.963  1.00  0.00      PROA H
ATOM   1478  CG  LYS    94      88.707  56.955  73.376  1.00  0.00      PROA C
ATOM   1479  HG1 LYS    94      87.969  56.175  73.068  1.00  0.00      PROA H
ATOM   1480  HG2 LYS    94      89.192  57.326  72.442  1.00  0.00      PROA H
ATOM   1481  CD  LYS    94      87.947  58.093  74.068  1.00  0.00      PROA C
ATOM   1482  HD1 LYS    94      88.573  58.667  74.774  1.00  0.00      PROA H
ATOM   1483  HD2 LYS    94      87.122  57.643  74.668  1.00  0.00      PROA H
ATOM   1484  CE  LYS    94      87.359  59.095  73.071  1.00  0.00      PROA C
ATOM   1485  HE1 LYS    94      88.156  59.747  72.648  1.00  0.00      PROA H
ATOM   1486  HE2 LYS    94      86.586  59.726  73.561  1.00  0.00      PROA H
ATOM   1487  NZ  LYS    94      86.743  58.360  71.967  1.00  0.00      PROA N
ATOM   1488  HZ1 LYS    94      86.352  57.421  72.251  1.00  0.00      PROA H
ATOM   1489  HZ2 LYS    94      87.501  58.207  71.242  1.00  0.00      PROA H
ATOM   1490  HZ3 LYS    94      85.953  58.871  71.522  1.00  0.00      PROA H
ATOM   1491  C   LYS    94      91.321  58.333  74.433  1.00  0.00      PROA C
ATOM   1492  O   LYS    94      90.771  58.732  75.469  1.00  0.00      PROA O
ATOM   1493  N   MET    95      92.074  59.120  73.657  1.00  0.00      PROA N
ATOM   1494  HN  MET    95      92.474  58.784  72.810  1.00  0.00      PROA H
ATOM   1495  CA  MET    95      92.285  60.535  73.961  1.00  0.00      PROA C
ATOM   1496  HA  MET    95      92.260  60.681  75.030  1.00  0.00      PROA H
ATOM   1497  CB  MET    95      93.634  61.017  73.427  1.00  0.00      PROA C
ATOM   1498  HB1 MET    95      93.703  62.125  73.487  1.00  0.00      PROA H
ATOM   1499  HB2 MET    95      93.703  60.754  72.346  1.00  0.00      PROA H
ATOM   1500  CG  MET    95      94.818  60.393  74.167  1.00  0.00      PROA C
ATOM   1501  HG1 MET    95      95.751  60.661  73.625  1.00  0.00      PROA H
ATOM   1502  HG2 MET    95      94.733  59.285  74.121  1.00  0.00      PROA H
ATOM   1503  SD  MET    95      94.969  60.938  75.873  1.00  0.00      PROA S
ATOM   1504  CE  MET    95      95.512  62.621  75.541  1.00  0.00      PROA C
ATOM   1505  HE1 MET    95      94.693  63.237  75.114  1.00  0.00      PROA H
ATOM   1506  HE2 MET    95      96.360  62.637  74.822  1.00  0.00      PROA H
ATOM   1507  HE3 MET    95      95.858  63.131  76.465  1.00  0.00      PROA H
ATOM   1508  C   MET    95      91.154  61.375  73.377  1.00  0.00      PROA C
ATOM   1509  O   MET    95      90.562  60.989  72.371  1.00  0.00      PROA O
ATOM   1510  N   GLU    96      90.894  62.550  73.964  1.00  0.00      PROA N
ATOM   1511  HN  GLU    96      91.314  62.830  74.827  1.00  0.00      PROA H
ATOM   1512  CA  GLU    96      89.916  63.500  73.424  1.00  0.00      PROA C
ATOM   1513  HA  GLU    96      88.962  63.006  73.299  1.00  0.00      PROA H
ATOM   1514  CB  GLU    96      89.794  64.748  74.303  1.00  0.00      PROA C
ATOM   1515  HB1 GLU    96      89.322  65.572  73.716  1.00  0.00      PROA H
ATOM   1516  HB2 GLU    96      90.798  65.097  74.589  1.00  0.00      PROA H
ATOM   1517  CG  GLU    96      88.968  64.596  75.586  1.00  0.00      PROA C
ATOM   1518  HG1 GLU    96      87.922  64.314  75.344  1.00  0.00      PROA H
ATOM   1519  HG2 GLU    96      88.966  65.553  76.152  1.00  0.00      PROA H
ATOM   1520  CD  GLU    96      89.539  63.533  76.507  1.00  0.00      PROA C
ATOM   1521  OE1 GLU    96      90.737  63.537  76.790  1.00  0.00      PROA O
ATOM   1522  OE2 GLU    96      88.786  62.671  76.949  1.00  0.00      PROA O
ATOM   1523  C   GLU    96      90.451  63.911  72.042  1.00  0.00      PROA C
ATOM   1524  O   GLU    96      91.661  63.981  71.860  1.00  0.00      PROA O
ATOM   1525  N   LYS    97      89.561  64.075  71.056  1.00  0.00      PROA N
ATOM   1526  HN  LYS    97      88.586  63.992  71.229  1.00  0.00      PROA H
ATOM   1527  CA  LYS    97      89.943  64.271  69.648  1.00  0.00      PROA C
ATOM   1528  HA  LYS    97      90.465  63.357  69.421  1.00  0.00      PROA H
ATOM   1529  CB  LYS    97      88.724  64.339  68.720  1.00  0.00      PROA C
ATOM   1530  HB1 LYS    97      88.258  65.350  68.776  1.00  0.00      PROA H
ATOM   1531  HB2 LYS    97      87.962  63.604  69.061  1.00  0.00      PROA H
ATOM   1532  CG  LYS    97      89.082  64.027  67.258  1.00  0.00      PROA C
ATOM   1533  HG1 LYS    97      89.753  64.832  66.876  1.00  0.00      PROA H
ATOM   1534  HG2 LYS    97      88.152  64.074  66.646  1.00  0.00      PROA H
ATOM   1535  CD  LYS    97      89.782  62.676  67.028  1.00  0.00      PROA C
ATOM   1536  HD1 LYS    97      90.746  62.626  67.575  1.00  0.00      PROA H
ATOM   1537  HD2 LYS    97      90.043  62.617  65.950  1.00  0.00      PROA H
ATOM   1538  CE  LYS    97      88.899  61.469  67.349  1.00  0.00      PROA C
ATOM   1539  HE1 LYS    97      87.944  61.522  66.782  1.00  0.00      PROA H
ATOM   1540  HE2 LYS    97      88.672  61.436  68.438  1.00  0.00      PROA H
ATOM   1541  NZ  LYS    97      89.564  60.210  66.991  1.00  0.00      PROA N
ATOM   1542  HZ1 LYS    97      90.577  60.238  67.177  1.00  0.00      PROA H
ATOM   1543  HZ2 LYS    97      89.487  60.022  65.948  1.00  0.00      PROA H
ATOM   1544  HZ3 LYS    97      89.222  59.335  67.459  1.00  0.00      PROA H
ATOM   1545  C   LYS    97      90.997  65.358  69.404  1.00  0.00      PROA C
ATOM   1546  O   LYS    97      91.854  65.162  68.544  1.00  0.00      PROA O
ATOM   1547  N   ARG    98      90.950  66.483  70.149  1.00  0.00      PROA N
ATOM   1548  HN  ARG    98      90.202  66.642  70.781  1.00  0.00      PROA H
ATOM   1549  CA  ARG    98      91.900  67.596  69.940  1.00  0.00      PROA C
ATOM   1550  HA  ARG    98      91.850  67.851  68.892  1.00  0.00      PROA H
ATOM   1551  CB  ARG    98      91.444  68.821  70.725  1.00  0.00      PROA C
ATOM   1552  HB1 ARG    98      90.391  69.012  70.404  1.00  0.00      PROA H
ATOM   1553  HB2 ARG    98      92.036  69.709  70.415  1.00  0.00      PROA H
ATOM   1554  CG  ARG    98      91.493  68.733  72.246  1.00  0.00      PROA C
ATOM   1555  HG1 ARG    98      92.536  68.928  72.585  1.00  0.00      PROA H
ATOM   1556  HG2 ARG    98      91.207  67.725  72.616  1.00  0.00      PROA H
ATOM   1557  CD  ARG    98      90.516  69.765  72.794  1.00  0.00      PROA C
ATOM   1558  HD1 ARG    98      89.565  69.225  73.027  1.00  0.00      PROA H
ATOM   1559  HD2 ARG    98      90.287  70.529  72.018  1.00  0.00      PROA H
ATOM   1560  NE  ARG    98      91.031  70.457  73.970  1.00  0.00      PROA N
ATOM   1561  HE  ARG    98      92.011  70.554  74.210  1.00  0.00      PROA H
ATOM   1562  CZ  ARG    98      90.184  71.186  74.739  1.00  0.00      PROA C
ATOM   1563  NH1 ARG    98      88.870  71.190  74.475  1.00  0.00      PROA N
ATOM   1564 HH11 ARG    98      88.543  70.762  73.644  1.00  0.00      PROA H
ATOM   1565 HH12 ARG    98      88.225  71.703  75.048  1.00  0.00      PROA H
ATOM   1566  NH2 ARG    98      90.673  71.904  75.752  1.00  0.00      PROA N
ATOM   1567 HH21 ARG    98      91.665  72.166  75.732  1.00  0.00      PROA H
ATOM   1568 HH22 ARG    98      90.081  72.445  76.328  1.00  0.00      PROA H
ATOM   1569  C   ARG    98      93.381  67.234  70.177  1.00  0.00      PROA C
ATOM   1570  O   ARG    98      94.259  67.921  69.651  1.00  0.00      PROA O
ATOM   1571  N   PHE    99      93.656  66.168  70.966  1.00  0.00      PROA N
ATOM   1572  HN  PHE    99      92.911  65.623  71.348  1.00  0.00      PROA H
ATOM   1573  CA  PHE    99      95.016  65.722  71.292  1.00  0.00      PROA C
ATOM   1574  HA  PHE    99      95.666  66.588  71.333  1.00  0.00      PROA H
ATOM   1575  CB  PHE    99      95.041  65.020  72.648  1.00  0.00      PROA C
ATOM   1576  HB1 PHE    99      96.075  64.699  72.909  1.00  0.00      PROA H
ATOM   1577  HB2 PHE    99      94.389  64.119  72.625  1.00  0.00      PROA H
ATOM   1578  CG  PHE    99      94.570  65.949  73.741  1.00  0.00      PROA C
ATOM   1579  CD1 PHE    99      95.399  66.967  74.193  1.00  0.00      PROA C
ATOM   1580  HD1 PHE    99      96.373  67.109  73.752  1.00  0.00      PROA H
ATOM   1581  CE1 PHE    99      94.972  67.813  75.210  1.00  0.00      PROA C
ATOM   1582  HE1 PHE    99      95.616  68.616  75.547  1.00  0.00      PROA H
ATOM   1583  CZ  PHE    99      93.715  67.642  75.775  1.00  0.00      PROA C
ATOM   1584  HZ  PHE    99      93.380  68.316  76.553  1.00  0.00      PROA H
ATOM   1585  CD2 PHE    99      93.312  65.778  74.305  1.00  0.00      PROA C
ATOM   1586  HD2 PHE    99      92.704  64.963  73.951  1.00  0.00      PROA H
ATOM   1587  CE2 PHE    99      92.885  66.625  75.321  1.00  0.00      PROA C
ATOM   1588  HE2 PHE    99      91.914  66.497  75.779  1.00  0.00      PROA H
ATOM   1589  C   PHE    99      95.615  64.796  70.236  1.00  0.00      PROA C
ATOM   1590  O   PHE    99      96.788  64.460  70.319  1.00  0.00      PROA O
ATOM   1591  N   VAL   100      94.812  64.347  69.280  1.00  0.00      PROA N
ATOM   1592  HN  VAL   100      93.875  64.681  69.185  1.00  0.00      PROA H
ATOM   1593  CA  VAL   100      95.258  63.356  68.311  1.00  0.00      PROA C
ATOM   1594  HA  VAL   100      95.990  62.719  68.788  1.00  0.00      PROA H
ATOM   1595  CB  VAL   100      94.086  62.442  67.914  1.00  0.00      PROA C
ATOM   1596  HB  VAL   100      93.350  63.057  67.339  1.00  0.00      PROA H
ATOM   1597  CG1 VAL   100      94.533  61.285  67.013  1.00  0.00      PROA C
ATOM   1598 HG11 VAL   100      95.300  60.667  67.525  1.00  0.00      PROA H
ATOM   1599 HG12 VAL   100      94.972  61.652  66.061  1.00  0.00      PROA H
ATOM   1600 HG13 VAL   100      93.670  60.632  66.760  1.00  0.00      PROA H
ATOM   1601  CG2 VAL   100      93.352  61.916  69.153  1.00  0.00      PROA C
ATOM   1602 HG21 VAL   100      92.814  62.729  69.685  1.00  0.00      PROA H
ATOM   1603 HG22 VAL   100      94.072  61.451  69.859  1.00  0.00      PROA H
ATOM   1604 HG23 VAL   100      92.605  61.147  68.865  1.00  0.00      PROA H
ATOM   1605  C   VAL   100      95.933  63.980  67.095  1.00  0.00      PROA C
ATOM   1606  O   VAL   100      95.387  64.876  66.459  1.00  0.00      PROA O
ATOM   1607  N   PHE   101      97.126  63.491  66.789  1.00  0.00      PROA N
ATOM   1608  HN  PHE   101      97.554  62.804  67.385  1.00  0.00      PROA H
ATOM   1609  CA  PHE   101      97.871  63.867  65.594  1.00  0.00      PROA C
ATOM   1610  HA  PHE   101      97.295  64.568  65.006  1.00  0.00      PROA H
ATOM   1611  CB  PHE   101      99.216  64.485  65.973  1.00  0.00      PROA C
ATOM   1612  HB1 PHE   101      99.741  64.872  65.072  1.00  0.00      PROA H
ATOM   1613  HB2 PHE   101      99.869  63.739  66.473  1.00  0.00      PROA H
ATOM   1614  CG  PHE   101      98.980  65.639  66.916  1.00  0.00      PROA C
ATOM   1615  CD1 PHE   101      99.313  65.516  68.261  1.00  0.00      PROA C
ATOM   1616  HD1 PHE   101      99.719  64.588  68.632  1.00  0.00      PROA H
ATOM   1617  CE1 PHE   101      99.071  66.570  69.134  1.00  0.00      PROA C
ATOM   1618  HE1 PHE   101      99.295  66.469  70.187  1.00  0.00      PROA H
ATOM   1619  CZ  PHE   101      98.496  67.744  68.663  1.00  0.00      PROA C
ATOM   1620  HZ  PHE   101      98.324  68.570  69.337  1.00  0.00      PROA H
ATOM   1621  CD2 PHE   101      98.418  66.818  66.442  1.00  0.00      PROA C
ATOM   1622  HD2 PHE   101      98.215  66.920  65.387  1.00  0.00      PROA H
ATOM   1623  CE2 PHE   101      98.176  67.869  67.317  1.00  0.00      PROA C
ATOM   1624  HE2 PHE   101      97.945  68.776  66.868  1.00  0.00      PROA H
ATOM   1625  C   PHE   101      98.067  62.618  64.751  1.00  0.00      PROA C
ATOM   1626  O   PHE   101      98.237  61.524  65.297  1.00  0.00      PROA O
ATOM   1627  N   ASN   102      98.012  62.771  63.429  1.00  0.00      PROA N
ATOM   1628  HN  ASN   102      97.831  63.677  63.023  1.00  0.00      PROA H
ATOM   1629  CA  ASN   102      98.292  61.687  62.510  1.00  0.00      PROA C
ATOM   1630  HA  ASN   102      98.196  60.732  63.006  1.00  0.00      PROA H
ATOM   1631  CB  ASN   102      97.504  61.788  61.220  1.00  0.00      PROA C
ATOM   1632  HB1 ASN   102      98.035  61.322  60.360  1.00  0.00      PROA H
ATOM   1633  HB2 ASN   102      97.313  62.852  60.956  1.00  0.00      PROA H
ATOM   1634  CG  ASN   102      96.162  61.094  61.319  1.00  0.00      PROA C
ATOM   1635  OD1 ASN   102      95.211  61.511  60.680  1.00  0.00      PROA O
ATOM   1636  ND2 ASN   102      96.107  59.968  62.039  1.00  0.00      PROA N
ATOM   1637 HD21 ASN   102      95.293  59.416  61.866  1.00  0.00      PROA H
ATOM   1638 HD22 ASN   102      96.917  59.611  62.488  1.00  0.00      PROA H
ATOM   1639  C   ASN   102      99.778  61.820  62.191  1.00  0.00      PROA C
ATOM   1640  O   ASN   102     100.181  62.796  61.554  1.00  0.00      PROA O
ATOM   1641  N   LYS   103     100.603  60.892  62.703  1.00  0.00      PROA N
ATOM   1642  HN  LYS   103     100.250  60.110  63.223  1.00  0.00      PROA H
ATOM   1643  CA  LYS   103     102.050  60.902  62.462  1.00  0.00      PROA C
ATOM   1644  HA  LYS   103     102.399  61.927  62.450  1.00  0.00      PROA H
ATOM   1645  CB  LYS   103     102.788  60.125  63.548  1.00  0.00      PROA C
ATOM   1646  HB1 LYS   103     102.471  59.061  63.502  1.00  0.00      PROA H
ATOM   1647  HB2 LYS   103     102.477  60.523  64.539  1.00  0.00      PROA H
ATOM   1648  CG  LYS   103     104.301  60.269  63.401  1.00  0.00      PROA C
ATOM   1649  HG1 LYS   103     104.553  61.352  63.487  1.00  0.00      PROA H
ATOM   1650  HG2 LYS   103     104.626  59.997  62.379  1.00  0.00      PROA H
ATOM   1651  CD  LYS   103     105.092  59.493  64.454  1.00  0.00      PROA C
ATOM   1652  HD1 LYS   103     104.772  59.843  65.460  1.00  0.00      PROA H
ATOM   1653  HD2 LYS   103     106.175  59.688  64.370  1.00  0.00      PROA H
ATOM   1654  CE  LYS   103     104.890  57.981  64.374  1.00  0.00      PROA C
ATOM   1655  HE1 LYS   103     103.841  57.709  64.613  1.00  0.00      PROA H
ATOM   1656  HE2 LYS   103     105.566  57.481  65.098  1.00  0.00      PROA H
ATOM   1657  NZ  LYS   103     105.202  57.499  63.024  1.00  0.00      PROA N
ATOM   1658  HZ1 LYS   103     106.218  57.407  62.778  1.00  0.00      PROA H
ATOM   1659  HZ2 LYS   103     104.912  58.166  62.255  1.00  0.00      PROA H
ATOM   1660  HZ3 LYS   103     104.771  56.590  62.805  1.00  0.00      PROA H
ATOM   1661  C   LYS   103     102.302  60.295  61.082  1.00  0.00      PROA C
ATOM   1662  O   LYS   103     101.992  59.122  60.854  1.00  0.00      PROA O
ATOM   1663  N   ILE   104     102.858  61.105  60.171  1.00  0.00      PROA N
ATOM   1664  HN  ILE   104     103.092  62.056  60.400  1.00  0.00      PROA H
ATOM   1665  CA  ILE   104     103.142  60.716  58.792  1.00  0.00      PROA C
ATOM   1666  HA  ILE   104     102.695  59.756  58.589  1.00  0.00      PROA H
ATOM   1667  CB  ILE   104     102.539  61.749  57.839  1.00  0.00      PROA C
ATOM   1668  HB  ILE   104     103.041  62.715  58.009  1.00  0.00      PROA H
ATOM   1669  CG2 ILE   104     102.758  61.360  56.375  1.00  0.00      PROA C
ATOM   1670 HG21 ILE   104     102.263  60.391  56.147  1.00  0.00      PROA H
ATOM   1671 HG22 ILE   104     103.836  61.276  56.127  1.00  0.00      PROA H
ATOM   1672 HG23 ILE   104     102.336  62.131  55.694  1.00  0.00      PROA H
ATOM   1673  CG1 ILE   104     101.064  61.985  58.165  1.00  0.00      PROA C
ATOM   1674 HG11 ILE   104     100.925  62.282  59.225  1.00  0.00      PROA H
ATOM   1675 HG12 ILE   104     100.516  61.037  57.990  1.00  0.00      PROA H
ATOM   1676  CD  ILE   104     100.446  63.099  57.320  1.00  0.00      PROA C
ATOM   1677  HD1 ILE   104     100.193  62.718  56.306  1.00  0.00      PROA H
ATOM   1678  HD2 ILE   104     101.174  63.922  57.181  1.00  0.00      PROA H
ATOM   1679  HD3 ILE   104      99.518  63.497  57.782  1.00  0.00      PROA H
ATOM   1680  C   ILE   104     104.648  60.596  58.568  1.00  0.00      PROA C
ATOM   1681  O   ILE   104     105.394  61.529  58.881  1.00  0.00      PROA O
ATOM   1682  N   GLU   105     105.084  59.444  58.037  1.00  0.00      PROA N
ATOM   1683  HN  GLU   105     104.421  58.726  57.838  1.00  0.00      PROA H
ATOM   1684  CA  GLU   105     106.480  59.177  57.678  1.00  0.00      PROA C
ATOM   1685  HA  GLU   105     107.119  59.834  58.251  1.00  0.00      PROA H
ATOM   1686  CB  GLU   105     106.843  57.716  57.958  1.00  0.00      PROA C
ATOM   1687  HB1 GLU   105     107.919  57.654  58.228  1.00  0.00      PROA H
ATOM   1688  HB2 GLU   105     106.704  57.096  57.039  1.00  0.00      PROA H
ATOM   1689  CG  GLU   105     105.989  57.021  59.030  1.00  0.00      PROA C
ATOM   1690  HG1 GLU   105     106.303  55.955  59.096  1.00  0.00      PROA H
ATOM   1691  HG2 GLU   105     104.910  57.012  58.772  1.00  0.00      PROA H
ATOM   1692  CD  GLU   105     106.154  57.623  60.415  1.00  0.00      PROA C
ATOM   1693  OE1 GLU   105     106.940  57.114  61.211  1.00  0.00      PROA O
ATOM   1694  OE2 GLU   105     105.419  58.538  60.776  1.00  0.00      PROA O
ATOM   1695  C   GLU   105     106.600  59.510  56.186  1.00  0.00      PROA C
ATOM   1696  O   GLU   105     105.963  58.855  55.350  1.00  0.00      PROA O
ATOM   1697  N   ILE   106     107.341  60.587  55.869  1.00  0.00      PROA N
ATOM   1698  HN  ILE   106     107.733  61.159  56.594  1.00  0.00      PROA H
ATOM   1699  CA  ILE   106     107.532  61.052  54.490  1.00  0.00      PROA C
ATOM   1700  HA  ILE   106     107.356  60.230  53.812  1.00  0.00      PROA H
ATOM   1701  CB  ILE   106     106.505  62.150  54.186  1.00  0.00      PROA C
ATOM   1702  HB  ILE   106     105.496  61.664  54.184  1.00  0.00      PROA H
ATOM   1703  CG2 ILE   106     106.462  63.197  55.302  1.00  0.00      PROA C
ATOM   1704 HG21 ILE   106     107.429  63.731  55.407  1.00  0.00      PROA H
ATOM   1705 HG22 ILE   106     106.186  62.761  56.285  1.00  0.00      PROA H
ATOM   1706 HG23 ILE   106     105.682  63.963  55.103  1.00  0.00      PROA H
ATOM   1707  CG1 ILE   106     106.724  62.761  52.803  1.00  0.00      PROA C
ATOM   1708 HG11 ILE   106     106.696  61.981  52.017  1.00  0.00      PROA H
ATOM   1709 HG12 ILE   106     107.724  63.251  52.766  1.00  0.00      PROA H
ATOM   1710  CD  ILE   106     105.698  63.851  52.488  1.00  0.00      PROA C
ATOM   1711  HD1 ILE   106     105.877  64.755  53.112  1.00  0.00      PROA H
ATOM   1712  HD2 ILE   106     104.666  63.493  52.691  1.00  0.00      PROA H
ATOM   1713  HD3 ILE   106     105.773  64.155  51.423  1.00  0.00      PROA H
ATOM   1714  C   ILE   106     108.972  61.517  54.268  1.00  0.00      PROA C
ATOM   1715  O   ILE   106     109.456  62.408  54.975  1.00  0.00      PROA O
ATOM   1716  N   ASN   107     109.650  60.881  53.285  1.00  0.00      PROA N
ATOM   1717  HN  ASN   107     109.149  60.237  52.716  1.00  0.00      PROA H
ATOM   1718  CA  ASN   107     111.034  61.139  52.878  1.00  0.00      PROA C
ATOM   1719  HA  ASN   107     111.341  60.338  52.220  1.00  0.00      PROA H
ATOM   1720  CB  ASN   107     111.196  62.492  52.179  1.00  0.00      PROA C
ATOM   1721  HB1 ASN   107     112.233  62.636  51.804  1.00  0.00      PROA H
ATOM   1722  HB2 ASN   107     110.973  63.310  52.908  1.00  0.00      PROA H
ATOM   1723  CG  ASN   107     110.275  62.609  50.990  1.00  0.00      PROA C
ATOM   1724  OD1 ASN   107     110.089  61.674  50.219  1.00  0.00      PROA O
ATOM   1725  ND2 ASN   107     109.684  63.816  50.899  1.00  0.00      PROA N
ATOM   1726 HD21 ASN   107     108.964  63.931  50.221  1.00  0.00      PROA H
ATOM   1727 HD22 ASN   107     109.813  64.494  51.622  1.00  0.00      PROA H
ATOM   1728  C   ASN   107     112.004  61.164  54.069  1.00  0.00      PROA C
ATOM   1729  O   ASN   107     112.691  62.164  54.297  1.00  0.00      PROA O
ATOM   1730  N   ASN   108     112.018  60.056  54.846  1.00  0.00      PROA N
ATOM   1731  HN  ASN   108     111.401  59.322  54.582  1.00  0.00      PROA H
ATOM   1732  CA  ASN   108     112.853  59.825  56.038  1.00  0.00      PROA C
ATOM   1733  HA  ASN   108     112.508  58.892  56.462  1.00  0.00      PROA H
ATOM   1734  CB  ASN   108     114.332  59.691  55.668  1.00  0.00      PROA C
ATOM   1735  HB1 ASN   108     114.751  60.658  55.325  1.00  0.00      PROA H
ATOM   1736  HB2 ASN   108     114.375  58.979  54.822  1.00  0.00      PROA H
ATOM   1737  CG  ASN   108     115.101  59.094  56.828  1.00  0.00      PROA C
ATOM   1738  OD1 ASN   108     114.895  57.946  57.206  1.00  0.00      PROA O
ATOM   1739  ND2 ASN   108     116.047  59.908  57.330  1.00  0.00      PROA N
ATOM   1740 HD21 ASN   108     116.635  59.548  58.053  1.00  0.00      PROA H
ATOM   1741 HD22 ASN   108     116.083  60.859  57.049  1.00  0.00      PROA H
ATOM   1742  C   ASN   108     112.676  60.885  57.144  1.00  0.00      PROA C
ATOM   1743  O   ASN   108     113.534  61.025  58.018  1.00  0.00      PROA O
ATOM   1744  N   LYS   109     111.542  61.607  57.107  1.00  0.00      PROA N
ATOM   1745  HN  LYS   109     110.885  61.528  56.356  1.00  0.00      PROA H
ATOM   1746  CA  LYS   109     111.182  62.645  58.067  1.00  0.00      PROA C
ATOM   1747  HA  LYS   109     111.864  62.624  58.904  1.00  0.00      PROA H
ATOM   1748  CB  LYS   109     111.294  63.968  57.373  1.00  0.00      PROA C
ATOM   1749  HB1 LYS   109     110.928  64.785  58.027  1.00  0.00      PROA H
ATOM   1750  HB2 LYS   109     110.588  63.960  56.504  1.00  0.00      PROA H
ATOM   1751  CG  LYS   109     112.686  64.274  56.807  1.00  0.00      PROA C
ATOM   1752  HG1 LYS   109     112.554  65.005  55.976  1.00  0.00      PROA H
ATOM   1753  HG2 LYS   109     113.124  63.385  56.314  1.00  0.00      PROA H
ATOM   1754  CD  LYS   109     113.677  64.773  57.851  1.00  0.00      PROA C
ATOM   1755  HD1 LYS   109     114.708  64.868  57.459  1.00  0.00      PROA H
ATOM   1756  HD2 LYS   109     113.723  64.014  58.667  1.00  0.00      PROA H
ATOM   1757  CE  LYS   109     113.225  66.100  58.454  1.00  0.00      PROA C
ATOM   1758  HE1 LYS   109     113.996  66.509  59.141  1.00  0.00      PROA H
ATOM   1759  HE2 LYS   109     112.276  66.008  59.019  1.00  0.00      PROA H
ATOM   1760  NZ  LYS   109     113.025  67.070  57.377  1.00  0.00      PROA N
ATOM   1761  HZ1 LYS   109     112.169  66.778  56.815  1.00  0.00      PROA H
ATOM   1762  HZ2 LYS   109     113.805  67.145  56.711  1.00  0.00      PROA H
ATOM   1763  HZ3 LYS   109     112.762  68.017  57.740  1.00  0.00      PROA H
ATOM   1764  C   LYS   109     109.797  62.356  58.640  1.00  0.00      PROA C
ATOM   1765  O   LYS   109     109.117  61.411  58.212  1.00  0.00      PROA O
ATOM   1766  N   LEU   110     109.381  63.179  59.608  1.00  0.00      PROA N
ATOM   1767  HN  LEU   110     109.974  63.899  59.970  1.00  0.00      PROA H
ATOM   1768  CA  LEU   110     108.087  63.054  60.269  1.00  0.00      PROA C
ATOM   1769  HA  LEU   110     107.521  62.255  59.811  1.00  0.00      PROA H
ATOM   1770  CB  LEU   110     108.241  62.739  61.761  1.00  0.00      PROA C
ATOM   1771  HB1 LEU   110     107.214  62.726  62.201  1.00  0.00      PROA H
ATOM   1772  HB2 LEU   110     108.804  63.555  62.267  1.00  0.00      PROA H
ATOM   1773  CG  LEU   110     108.902  61.399  62.102  1.00  0.00      PROA C
ATOM   1774  HG  LEU   110     108.572  60.668  61.318  1.00  0.00      PROA H
ATOM   1775  CD1 LEU   110     110.432  61.441  62.113  1.00  0.00      PROA C
ATOM   1776 HD11 LEU   110     110.782  62.186  62.859  1.00  0.00      PROA H
ATOM   1777 HD12 LEU   110     110.846  61.718  61.125  1.00  0.00      PROA H
ATOM   1778 HD13 LEU   110     110.832  60.444  62.393  1.00  0.00      PROA H
ATOM   1779  CD2 LEU   110     108.380  60.876  63.434  1.00  0.00      PROA C
ATOM   1780 HD21 LEU   110     107.285  61.035  63.470  1.00  0.00      PROA H
ATOM   1781 HD22 LEU   110     108.840  61.447  64.268  1.00  0.00      PROA H
ATOM   1782 HD23 LEU   110     108.606  59.794  63.551  1.00  0.00      PROA H
ATOM   1783  C   LEU   110     107.271  64.308  60.112  1.00  0.00      PROA C
ATOM   1784  O   LEU   110     107.803  65.416  60.171  1.00  0.00      PROA O
ATOM   1785  N   GLU   111     105.968  64.128  59.931  1.00  0.00      PROA N
ATOM   1786  HN  GLU   111     105.600  63.208  59.756  1.00  0.00      PROA H
ATOM   1787  CA  GLU   111     105.001  65.209  59.868  1.00  0.00      PROA C
ATOM   1788  HA  GLU   111     105.437  66.157  60.155  1.00  0.00      PROA H
ATOM   1789  CB  GLU   111     104.315  65.305  58.505  1.00  0.00      PROA C
ATOM   1790  HB1 GLU   111     103.346  65.826  58.636  1.00  0.00      PROA H
ATOM   1791  HB2 GLU   111     104.125  64.280  58.144  1.00  0.00      PROA H
ATOM   1792  CG  GLU   111     105.048  66.027  57.378  1.00  0.00      PROA C
ATOM   1793  HG1 GLU   111     105.926  65.447  57.032  1.00  0.00      PROA H
ATOM   1794  HG2 GLU   111     105.378  67.037  57.688  1.00  0.00      PROA H
ATOM   1795  CD  GLU   111     104.066  66.173  56.232  1.00  0.00      PROA C
ATOM   1796  OE1 GLU   111     103.407  65.196  55.883  1.00  0.00      PROA O
ATOM   1797  OE2 GLU   111     103.918  67.275  55.712  1.00  0.00      PROA O
ATOM   1798  C   GLU   111     103.907  64.842  60.850  1.00  0.00      PROA C
ATOM   1799  O   GLU   111     103.580  63.662  60.991  1.00  0.00      PROA O
ATOM   1800  N   PHE   112     103.362  65.836  61.543  1.00  0.00      PROA N
ATOM   1801  HN  PHE   112     103.665  66.772  61.398  1.00  0.00      PROA H
ATOM   1802  CA  PHE   112     102.280  65.602  62.509  1.00  0.00      PROA C
ATOM   1803  HA  PHE   112     101.982  64.561  62.502  1.00  0.00      PROA H
ATOM   1804  CB  PHE   112     102.710  66.000  63.920  1.00  0.00      PROA C
ATOM   1805  HB1 PHE   112     101.917  65.766  64.663  1.00  0.00      PROA H
ATOM   1806  HB2 PHE   112     102.915  67.090  63.976  1.00  0.00      PROA H
ATOM   1807  CG  PHE   112     103.970  65.273  64.325  1.00  0.00      PROA C
ATOM   1808  CD1 PHE   112     103.893  63.988  64.847  1.00  0.00      PROA C
ATOM   1809  HD1 PHE   112     102.931  63.505  64.946  1.00  0.00      PROA H
ATOM   1810  CE1 PHE   112     105.053  63.324  65.227  1.00  0.00      PROA C
ATOM   1811  HE1 PHE   112     104.990  62.324  65.630  1.00  0.00      PROA H
ATOM   1812  CZ  PHE   112     106.289  63.942  65.083  1.00  0.00      PROA C
ATOM   1813  HZ  PHE   112     107.193  63.422  65.369  1.00  0.00      PROA H
ATOM   1814  CD2 PHE   112     105.208  65.893  64.184  1.00  0.00      PROA C
ATOM   1815  HD2 PHE   112     105.268  66.893  63.776  1.00  0.00      PROA H
ATOM   1816  CE2 PHE   112     106.368  65.226  64.560  1.00  0.00      PROA C
ATOM   1817  HE2 PHE   112     107.328  65.711  64.444  1.00  0.00      PROA H
ATOM   1818  C   PHE   112     101.066  66.420  62.102  1.00  0.00      PROA C
ATOM   1819  O   PHE   112     101.036  67.640  62.321  1.00  0.00      PROA O
ATOM   1820  N   GLU   113     100.095  65.758  61.459  1.00  0.00      PROA N
ATOM   1821  HN  GLU   113     100.175  64.775  61.270  1.00  0.00      PROA H
ATOM   1822  CA  GLU   113      98.862  66.391  60.988  1.00  0.00      PROA C
ATOM   1823  HA  GLU   113      99.048  67.416  60.700  1.00  0.00      PROA H
ATOM   1824  CB  GLU   113      98.297  65.600  59.791  1.00  0.00      PROA C
ATOM   1825  HB1 GLU   113      98.287  64.520  60.053  1.00  0.00      PROA H
ATOM   1826  HB2 GLU   113      98.985  65.708  58.925  1.00  0.00      PROA H
ATOM   1827  CG  GLU   113      96.884  66.035  59.367  1.00  0.00      PROA C
ATOM   1828  HG1 GLU   113      96.893  67.068  58.968  1.00  0.00      PROA H
ATOM   1829  HG2 GLU   113      96.172  65.985  60.208  1.00  0.00      PROA H
ATOM   1830  CD  GLU   113      96.268  65.098  58.334  1.00  0.00      PROA C
ATOM   1831  OE1 GLU   113      96.198  63.887  58.570  1.00  0.00      PROA O
ATOM   1832  OE2 GLU   113      95.820  65.594  57.301  1.00  0.00      PROA O
ATOM   1833  C   GLU   113      97.825  66.365  62.104  1.00  0.00      PROA C
ATOM   1834  O   GLU   113      97.623  65.318  62.701  1.00  0.00      PROA O
ATOM   1835  N   SER   114      97.130  67.487  62.365  1.00  0.00      PROA N
ATOM   1836  HN  SER   114      97.253  68.288  61.770  1.00  0.00      PROA H
ATOM   1837  CA  SER   114      96.062  67.470  63.366  1.00  0.00      PROA C
ATOM   1838  HA  SER   114      96.427  67.084  64.304  1.00  0.00      PROA H
ATOM   1839  CB  SER   114      95.603  68.922  63.497  1.00  0.00      PROA C
ATOM   1840  HB1 SER   114      95.320  69.297  62.485  1.00  0.00      PROA H
ATOM   1841  HB2 SER   114      96.449  69.548  63.859  1.00  0.00      PROA H
ATOM   1842  OG  SER   114      94.482  69.063  64.377  1.00  0.00      PROA O
ATOM   1843  HG1 SER   114      94.803  68.848  65.261  1.00  0.00      PROA H
ATOM   1844  C   SER   114      94.958  66.538  62.850  1.00  0.00      PROA C
ATOM   1845  O   SER   114      94.536  66.691  61.700  1.00  0.00      PROA O
ATOM   1846  N   ALA   115      94.506  65.558  63.671  1.00  0.00      PROA N
ATOM   1847  HN  ALA   115      94.887  65.399  64.584  1.00  0.00      PROA H
ATOM   1848  CA  ALA   115      93.440  64.636  63.232  1.00  0.00      PROA C
ATOM   1849  HA  ALA   115      93.799  64.127  62.344  1.00  0.00      PROA H
ATOM   1850  CB  ALA   115      93.166  63.608  64.326  1.00  0.00      PROA C
ATOM   1851  HB1 ALA   115      92.569  64.030  65.162  1.00  0.00      PROA H
ATOM   1852  HB2 ALA   115      94.137  63.267  64.744  1.00  0.00      PROA H
ATOM   1853  HB3 ALA   115      92.672  62.705  63.919  1.00  0.00      PROA H
ATOM   1854  C   ALA   115      92.126  65.338  62.843  1.00  0.00      PROA C
ATOM   1855  O   ALA   115      91.505  64.945  61.862  1.00  0.00      PROA O
ATOM   1856  N   GLN   116      91.714  66.381  63.580  1.00  0.00      PROA N
ATOM   1857  HN  GLN   116      92.239  66.688  64.365  1.00  0.00      PROA H
ATOM   1858  CA  GLN   116      90.443  67.035  63.263  1.00  0.00      PROA C
ATOM   1859  HA  GLN   116      89.778  66.318  62.798  1.00  0.00      PROA H
ATOM   1860  CB  GLN   116      89.767  67.462  64.570  1.00  0.00      PROA C
ATOM   1861  HB1 GLN   116      89.485  66.495  65.058  1.00  0.00      PROA H
ATOM   1862  HB2 GLN   116      88.817  68.004  64.367  1.00  0.00      PROA H
ATOM   1863  CG  GLN   116      90.654  68.280  65.522  1.00  0.00      PROA C
ATOM   1864  HG1 GLN   116      90.754  69.313  65.130  1.00  0.00      PROA H
ATOM   1865  HG2 GLN   116      91.669  67.849  65.643  1.00  0.00      PROA H
ATOM   1866  CD  GLN   116      90.025  68.273  66.901  1.00  0.00      PROA C
ATOM   1867  OE1 GLN   116      89.371  67.317  67.295  1.00  0.00      PROA O
ATOM   1868  NE2 GLN   116      90.194  69.400  67.599  1.00  0.00      PROA N
ATOM   1869 HE21 GLN   116      89.633  69.534  68.426  1.00  0.00      PROA H
ATOM   1870 HE22 GLN   116      90.842  70.102  67.320  1.00  0.00      PROA H
ATOM   1871  C   GLN   116      90.562  68.174  62.266  1.00  0.00      PROA C
ATOM   1872  O   GLN   116      89.546  68.635  61.766  1.00  0.00      PROA O
ATOM   1873  N   PHE   117      91.790  68.643  62.003  1.00  0.00      PROA N
ATOM   1874  HN  PHE   117      92.596  68.226  62.421  1.00  0.00      PROA H
ATOM   1875  CA  PHE   117      92.032  69.685  61.016  1.00  0.00      PROA C
ATOM   1876  HA  PHE   117      91.112  69.971  60.527  1.00  0.00      PROA H
ATOM   1877  CB  PHE   117      92.654  70.929  61.666  1.00  0.00      PROA C
ATOM   1878  HB1 PHE   117      92.759  71.749  60.923  1.00  0.00      PROA H
ATOM   1879  HB2 PHE   117      93.668  70.691  62.053  1.00  0.00      PROA H
ATOM   1880  CG  PHE   117      91.827  71.453  62.822  1.00  0.00      PROA C
ATOM   1881  CD1 PHE   117      90.535  71.975  62.593  1.00  0.00      PROA C
ATOM   1882  HD1 PHE   117      90.128  71.983  61.596  1.00  0.00      PROA H
ATOM   1883  CE1 PHE   117      89.794  72.488  63.676  1.00  0.00      PROA C
ATOM   1884  HE1 PHE   117      88.837  72.949  63.516  1.00  0.00      PROA H
ATOM   1885  CZ  PHE   117      90.353  72.469  64.970  1.00  0.00      PROA C
ATOM   1886  HZ  PHE   117      89.794  72.874  65.798  1.00  0.00      PROA H
ATOM   1887  CD2 PHE   117      92.380  71.430  64.120  1.00  0.00      PROA C
ATOM   1888  HD2 PHE   117      93.386  71.101  64.268  1.00  0.00      PROA H
ATOM   1889  CE2 PHE   117      91.640  71.943  65.202  1.00  0.00      PROA C
ATOM   1890  HE2 PHE   117      92.047  71.944  66.190  1.00  0.00      PROA H
ATOM   1891  C   PHE   117      92.966  69.115  59.943  1.00  0.00      PROA C
ATOM   1892  O   PHE   117      94.165  69.412  59.971  1.00  0.00      PROA O
ATOM   1893  N   PRO   118      92.477  68.248  59.023  1.00  0.00      PROA N
ATOM   1894  CD  PRO   118      91.119  67.741  58.909  1.00  0.00      PROA C
ATOM   1895  HD1 PRO   118      90.496  68.509  58.407  1.00  0.00      PROA H
ATOM   1896  HD2 PRO   118      90.683  67.443  59.878  1.00  0.00      PROA H
ATOM   1897  CA  PRO   118      93.371  67.718  57.979  1.00  0.00      PROA C
ATOM   1898  HA  PRO   118      94.158  67.152  58.461  1.00  0.00      PROA H
ATOM   1899  CB  PRO   118      92.428  66.861  57.129  1.00  0.00      PROA C
ATOM   1900  HB1 PRO   118      92.960  65.966  56.736  1.00  0.00      PROA H
ATOM   1901  HB2 PRO   118      92.021  67.442  56.272  1.00  0.00      PROA H
ATOM   1902  CG  PRO   118      91.283  66.490  58.065  1.00  0.00      PROA C
ATOM   1903  HG1 PRO   118      90.366  66.199  57.520  1.00  0.00      PROA H
ATOM   1904  HG2 PRO   118      91.616  65.654  58.725  1.00  0.00      PROA H
ATOM   1905  C   PRO   118      94.007  68.847  57.185  1.00  0.00      PROA C
ATOM   1906  O   PRO   118      93.386  69.904  57.007  1.00  0.00      PROA O
ATOM   1907  N   ASN   119      95.255  68.631  56.731  1.00  0.00      PROA N
ATOM   1908  HN  ASN   119      95.648  67.713  56.887  1.00  0.00      PROA H
ATOM   1909  CA  ASN   119      96.048  69.604  55.958  1.00  0.00      PROA C
ATOM   1910  HA  ASN   119      96.916  69.049  55.632  1.00  0.00      PROA H
ATOM   1911  CB  ASN   119      95.340  70.228  54.749  1.00  0.00      PROA C
ATOM   1912  HB1 ASN   119      95.939  71.053  54.305  1.00  0.00      PROA H
ATOM   1913  HB2 ASN   119      94.346  70.645  54.999  1.00  0.00      PROA H
ATOM   1914  CG  ASN   119      95.166  69.176  53.683  1.00  0.00      PROA C
ATOM   1915  OD1 ASN   119      94.064  68.810  53.299  1.00  0.00      PROA O
ATOM   1916  ND2 ASN   119      96.315  68.684  53.207  1.00  0.00      PROA N
ATOM   1917 HD21 ASN   119      96.230  67.886  52.608  1.00  0.00      PROA H
ATOM   1918 HD22 ASN   119      97.179  68.926  53.638  1.00  0.00      PROA H
ATOM   1919  C   ASN   119      96.670  70.701  56.836  1.00  0.00      PROA C
ATOM   1920  O   ASN   119      97.276  71.635  56.304  1.00  0.00      PROA O
ATOM   1921  N   TRP   120      96.532  70.575  58.180  1.00  0.00      PROA N
ATOM   1922  HN  TRP   120      96.004  69.815  58.561  1.00  0.00      PROA H
ATOM   1923  CA  TRP   120      97.157  71.469  59.155  1.00  0.00      PROA C
ATOM   1924  HA  TRP   120      97.706  72.250  58.648  1.00  0.00      PROA H
ATOM   1925  CB  TRP   120      96.102  72.053  60.086  1.00  0.00      PROA C
ATOM   1926  HB1 TRP   120      96.573  72.533  60.962  1.00  0.00      PROA H
ATOM   1927  HB2 TRP   120      95.432  71.266  60.476  1.00  0.00      PROA H
ATOM   1928  CG  TRP   120      95.304  73.095  59.347  1.00  0.00      PROA C
ATOM   1929  CD1 TRP   120      94.274  72.896  58.417  1.00  0.00      PROA C
ATOM   1930  HD1 TRP   120      93.942  71.908  58.122  1.00  0.00      PROA H
ATOM   1931  NE1 TRP   120      93.825  74.087  57.936  1.00  0.00      PROA N
ATOM   1932  HE1 TRP   120      93.239  74.189  57.163  1.00  0.00      PROA H
ATOM   1933  CE2 TRP   120      94.544  75.112  58.543  1.00  0.00      PROA C
ATOM   1934  CD2 TRP   120      95.472  74.520  59.430  1.00  0.00      PROA C
ATOM   1935  CE3 TRP   120      96.329  75.316  60.177  1.00  0.00      PROA C
ATOM   1936  HE3 TRP   120      97.070  74.865  60.819  1.00  0.00      PROA H
ATOM   1937  CZ3 TRP   120      96.276  76.696  60.043  1.00  0.00      PROA C
ATOM   1938  HZ3 TRP   120      97.044  77.285  60.514  1.00  0.00      PROA H
ATOM   1939  CZ2 TRP   120      94.504  76.495  58.419  1.00  0.00      PROA C
ATOM   1940  HZ2 TRP   120      93.824  76.960  57.721  1.00  0.00      PROA H
ATOM   1941  CH2 TRP   120      95.369  77.283  59.168  1.00  0.00      PROA C
ATOM   1942  HH2 TRP   120      95.366  78.358  59.029  1.00  0.00      PROA H
ATOM   1943  C   TRP   120      98.155  70.641  59.955  1.00  0.00      PROA C
ATOM   1944  O   TRP   120      97.814  69.569  60.481  1.00  0.00      PROA O
ATOM   1945  N   TYR   121      99.403  71.140  60.018  1.00  0.00      PROA N
ATOM   1946  HN  TYR   121      99.619  72.013  59.570  1.00  0.00      PROA H
ATOM   1947  CA  TYR   121     100.541  70.437  60.599  1.00  0.00      PROA C
ATOM   1948  HA  TYR   121     100.198  69.522  61.061  1.00  0.00      PROA H
ATOM   1949  CB  TYR   121     101.593  70.109  59.548  1.00  0.00      PROA C
ATOM   1950  HB1 TYR   121     102.541  69.724  59.991  1.00  0.00      PROA H
ATOM   1951  HB2 TYR   121     101.839  71.046  59.000  1.00  0.00      PROA H
ATOM   1952  CG  TYR   121     101.174  69.094  58.519  1.00  0.00      PROA C
ATOM   1953  CD1 TYR   121     101.370  67.746  58.780  1.00  0.00      PROA C
ATOM   1954  HD1 TYR   121     101.775  67.433  59.726  1.00  0.00      PROA H
ATOM   1955  CE1 TYR   121     101.170  66.814  57.772  1.00  0.00      PROA C
ATOM   1956  HE1 TYR   121     101.378  65.775  57.953  1.00  0.00      PROA H
ATOM   1957  CZ  TYR   121     100.782  67.231  56.507  1.00  0.00      PROA C
ATOM   1958  OH  TYR   121     100.741  66.321  55.474  1.00  0.00      PROA O
ATOM   1959  HH  TYR   121     101.607  65.858  55.535  1.00  0.00      PROA H
ATOM   1960  CD2 TYR   121     100.663  69.501  57.293  1.00  0.00      PROA C
ATOM   1961  HD2 TYR   121     100.496  70.550  57.096  1.00  0.00      PROA H
ATOM   1962  CE2 TYR   121     100.469  68.567  56.282  1.00  0.00      PROA C
ATOM   1963  HE2 TYR   121     100.156  68.882  55.298  1.00  0.00      PROA H
ATOM   1964  C   TYR   121     101.291  71.215  61.657  1.00  0.00      PROA C
ATOM   1965  O   TYR   121     101.362  72.444  61.574  1.00  0.00      PROA O
ATOM   1966  N   ILE   122     101.907  70.490  62.625  1.00  0.00      PROA N
ATOM   1967  HN  ILE   122     101.808  69.492  62.635  1.00  0.00      PROA H
ATOM   1968  CA  ILE   122     102.798  71.095  63.615  1.00  0.00      PROA C
ATOM   1969  HA  ILE   122     102.272  71.890  64.123  1.00  0.00      PROA H
ATOM   1970  CB  ILE   122     103.281  70.065  64.630  1.00  0.00      PROA C
ATOM   1971  HB  ILE   122     103.686  69.182  64.080  1.00  0.00      PROA H
ATOM   1972  CG2 ILE   122     104.407  70.615  65.508  1.00  0.00      PROA C
ATOM   1973 HG21 ILE   122     104.063  71.493  66.094  1.00  0.00      PROA H
ATOM   1974 HG22 ILE   122     105.286  70.922  64.903  1.00  0.00      PROA H
ATOM   1975 HG23 ILE   122     104.782  69.845  66.214  1.00  0.00      PROA H
ATOM   1976  CG1 ILE   122     102.077  69.627  65.466  1.00  0.00      PROA C
ATOM   1977 HG11 ILE   122     101.362  69.065  64.822  1.00  0.00      PROA H
ATOM   1978 HG12 ILE   122     101.544  70.528  65.848  1.00  0.00      PROA H
ATOM   1979  CD  ILE   122     102.459  68.751  66.656  1.00  0.00      PROA C
ATOM   1980  HD1 ILE   122     103.002  69.334  67.429  1.00  0.00      PROA H
ATOM   1981  HD2 ILE   122     103.107  67.908  66.330  1.00  0.00      PROA H
ATOM   1982  HD3 ILE   122     101.547  68.324  67.129  1.00  0.00      PROA H
ATOM   1983  C   ILE   122     103.923  71.725  62.792  1.00  0.00      PROA C
ATOM   1984  O   ILE   122     104.530  71.055  61.952  1.00  0.00      PROA O
ATOM   1985  N   SER   123     104.117  73.029  62.970  1.00  0.00      PROA N
ATOM   1986  HN  SER   123     103.585  73.560  63.639  1.00  0.00      PROA H
ATOM   1987  CA  SER   123     105.049  73.802  62.159  1.00  0.00      PROA C
ATOM   1988  HA  SER   123     105.699  73.103  61.656  1.00  0.00      PROA H
ATOM   1989  CB  SER   123     104.322  74.610  61.095  1.00  0.00      PROA C
ATOM   1990  HB1 SER   123     104.938  74.712  60.174  1.00  0.00      PROA H
ATOM   1991  HB2 SER   123     104.067  75.626  61.464  1.00  0.00      PROA H
ATOM   1992  OG  SER   123     103.088  73.981  60.788  1.00  0.00      PROA O
ATOM   1993  HG1 SER   123     102.937  73.252  61.410  1.00  0.00      PROA H
ATOM   1994  C   SER   123     105.960  74.725  62.948  1.00  0.00      PROA C
ATOM   1995  O   SER   123     105.648  75.122  64.070  1.00  0.00      PROA O
ATOM   1996  N   THR   124     107.077  75.114  62.310  1.00  0.00      PROA N
ATOM   1997  HN  THR   124     107.352  74.663  61.454  1.00  0.00      PROA H
ATOM   1998  CA  THR   124     108.030  76.059  62.861  1.00  0.00      PROA C
ATOM   1999  HA  THR   124     107.621  76.553  63.731  1.00  0.00      PROA H
ATOM   2000  CB  THR   124     109.247  75.228  63.260  1.00  0.00      PROA C
ATOM   2001  HB  THR   124     110.142  75.887  63.365  1.00  0.00      PROA H
ATOM   2002  OG1 THR   124     109.504  74.243  62.255  1.00  0.00      PROA O
ATOM   2003  HG1 THR   124     110.446  74.020  62.345  1.00  0.00      PROA H
ATOM   2004  CG2 THR   124     109.021  74.518  64.595  1.00  0.00      PROA C
ATOM   2005 HG21 THR   124     108.165  73.812  64.524  1.00  0.00      PROA H
ATOM   2006 HG22 THR   124     108.800  75.253  65.395  1.00  0.00      PROA H
ATOM   2007 HG23 THR   124     109.922  73.933  64.880  1.00  0.00      PROA H
ATOM   2008  C   THR   124     108.314  77.138  61.818  1.00  0.00      PROA C
ATOM   2009  O   THR   124     108.221  76.880  60.614  1.00  0.00      PROA O
ATOM   2010  N   SER   125     108.656  78.346  62.283  1.00  0.00      PROA N
ATOM   2011  HN  SER   125     108.575  78.606  63.247  1.00  0.00      PROA H
ATOM   2012  CA  SER   125     109.026  79.468  61.414  1.00  0.00      PROA C
ATOM   2013  HA  SER   125     108.393  79.460  60.538  1.00  0.00      PROA H
ATOM   2014  CB  SER   125     108.750  80.665  62.285  1.00  0.00      PROA C
ATOM   2015  HB1 SER   125     108.360  81.534  61.711  1.00  0.00      PROA H
ATOM   2016  HB2 SER   125     109.660  80.979  62.849  1.00  0.00      PROA H
ATOM   2017  OG  SER   125     107.797  80.193  63.243  1.00  0.00      PROA O
ATOM   2018  HG1 SER   125     106.910  80.383  62.896  1.00  0.00      PROA H
ATOM   2019  C   SER   125     110.482  79.248  61.007  1.00  0.00      PROA C
ATOM   2020  O   SER   125     111.208  78.616  61.767  1.00  0.00      PROA O
ATOM   2021  N   GLN   126     110.925  79.771  59.837  1.00  0.00      PROA N
ATOM   2022  HN  GLN   126     110.310  80.207  59.187  1.00  0.00      PROA H
ATOM   2023  CA  GLN   126     112.340  79.656  59.441  1.00  0.00      PROA C
ATOM   2024  HA  GLN   126     112.669  78.637  59.593  1.00  0.00      PROA H
ATOM   2025  CB  GLN   126     112.579  80.041  57.985  1.00  0.00      PROA C
ATOM   2026  HB1 GLN   126     113.685  80.108  57.833  1.00  0.00      PROA H
ATOM   2027  HB2 GLN   126     112.131  81.034  57.755  1.00  0.00      PROA H
ATOM   2028  CG  GLN   126     112.066  78.966  57.037  1.00  0.00      PROA C
ATOM   2029  HG1 GLN   126     110.989  79.010  57.141  1.00  0.00      PROA H
ATOM   2030  HG2 GLN   126     112.367  77.958  57.390  1.00  0.00      PROA H
ATOM   2031  CD  GLN   126     112.563  79.243  55.635  1.00  0.00      PROA C
ATOM   2032  OE1 GLN   126     112.185  80.203  54.970  1.00  0.00      PROA O
ATOM   2033  NE2 GLN   126     113.460  78.330  55.226  1.00  0.00      PROA N
ATOM   2034 HE21 GLN   126     113.819  77.705  55.925  1.00  0.00      PROA H
ATOM   2035 HE22 GLN   126     113.898  78.463  54.345  1.00  0.00      PROA H
ATOM   2036  C   GLN   126     113.211  80.538  60.351  1.00  0.00      PROA C
ATOM   2037  O   GLN   126     114.375  80.224  60.590  1.00  0.00      PROA O
ATOM   2038  N   ALA   127     112.611  81.617  60.898  1.00  0.00      PROA N
ATOM   2039  HN  ALA   127     111.666  81.816  60.682  1.00  0.00      PROA H
ATOM   2040  CA  ALA   127     113.269  82.544  61.821  1.00  0.00      PROA C
ATOM   2041  HA  ALA   127     114.252  82.771  61.428  1.00  0.00      PROA H
ATOM   2042  CB  ALA   127     112.449  83.825  61.973  1.00  0.00      PROA C
ATOM   2043  HB1 ALA   127     111.462  83.601  62.434  1.00  0.00      PROA H
ATOM   2044  HB2 ALA   127     112.261  84.255  60.978  1.00  0.00      PROA H
ATOM   2045  HB3 ALA   127     112.975  84.569  62.610  1.00  0.00      PROA H
ATOM   2046  C   ALA   127     113.458  81.903  63.209  1.00  0.00      PROA C
ATOM   2047  O   ALA   127     112.782  80.926  63.543  1.00  0.00      PROA O
ATOM   2048  N   GLU   128     114.388  82.456  64.005  1.00  0.00      PROA N
ATOM   2049  HN  GLU   128     114.931  83.227  63.698  1.00  0.00      PROA H
ATOM   2050  CA  GLU   128     114.748  81.959  65.337  1.00  0.00      PROA C
ATOM   2051  HA  GLU   128     114.692  80.879  65.309  1.00  0.00      PROA H
ATOM   2052  CB  GLU   128     116.173  82.369  65.701  1.00  0.00      PROA C
ATOM   2053  HB1 GLU   128     116.448  81.957  66.701  1.00  0.00      PROA H
ATOM   2054  HB2 GLU   128     116.230  83.480  65.777  1.00  0.00      PROA H
ATOM   2055  CG  GLU   128     117.203  81.896  64.680  1.00  0.00      PROA C
ATOM   2056  HG1 GLU   128     118.219  82.160  65.034  1.00  0.00      PROA H
ATOM   2057  HG2 GLU   128     117.045  82.339  63.676  1.00  0.00      PROA H
ATOM   2058  CD  GLU   128     117.136  80.391  64.574  1.00  0.00      PROA C
ATOM   2059  OE1 GLU   128     117.263  79.714  65.590  1.00  0.00      PROA O
ATOM   2060  OE2 GLU   128     116.973  79.886  63.470  1.00  0.00      PROA O
ATOM   2061  C   GLU   128     113.813  82.415  66.439  1.00  0.00      PROA C
ATOM   2062  O   GLU   128     113.268  83.524  66.386  1.00  0.00      PROA O
ATOM   2063  N   ASN   129     113.693  81.561  67.478  1.00  0.00      PROA N
ATOM   2064  HN  ASN   129     114.094  80.651  67.373  1.00  0.00      PROA H
ATOM   2065  CA  ASN   129     113.005  81.776  68.754  1.00  0.00      PROA C
ATOM   2066  HA  ASN   129     112.961  80.800  69.220  1.00  0.00      PROA H
ATOM   2067  CB  ASN   129     113.791  82.734  69.646  1.00  0.00      PROA C
ATOM   2068  HB1 ASN   129     113.763  83.758  69.218  1.00  0.00      PROA H
ATOM   2069  HB2 ASN   129     114.848  82.396  69.691  1.00  0.00      PROA H
ATOM   2070  CG  ASN   129     113.229  82.668  71.047  1.00  0.00      PROA C
ATOM   2071  OD1 ASN   129     112.979  81.598  71.588  1.00  0.00      PROA O
ATOM   2072  ND2 ASN   129     113.087  83.873  71.625  1.00  0.00      PROA N
ATOM   2073 HD21 ASN   129     112.976  83.888  72.615  1.00  0.00      PROA H
ATOM   2074 HD22 ASN   129     113.062  84.697  71.071  1.00  0.00      PROA H
ATOM   2075  C   ASN   129     111.557  82.235  68.615  1.00  0.00      PROA C
ATOM   2076  O   ASN   129     111.071  83.059  69.398  1.00  0.00      PROA O
ATOM   2077  N   MET   130     110.858  81.668  67.629  1.00  0.00      PROA N
ATOM   2078  HN  MET   130     111.299  81.006  67.028  1.00  0.00      PROA H
ATOM   2079  CA  MET   130     109.455  81.956  67.388  1.00  0.00      PROA C
ATOM   2080  HA  MET   130     109.182  82.849  67.924  1.00  0.00      PROA H
ATOM   2081  CB  MET   130     109.237  82.155  65.888  1.00  0.00      PROA C
ATOM   2082  HB1 MET   130     108.155  82.172  65.643  1.00  0.00      PROA H
ATOM   2083  HB2 MET   130     109.652  81.262  65.359  1.00  0.00      PROA H
ATOM   2084  CG  MET   130     109.944  83.394  65.340  1.00  0.00      PROA C
ATOM   2085  HG1 MET   130     109.839  83.404  64.235  1.00  0.00      PROA H
ATOM   2086  HG2 MET   130     111.031  83.328  65.549  1.00  0.00      PROA H
ATOM   2087  SD  MET   130     109.281  84.919  66.028  1.00  0.00      PROA S
ATOM   2088  CE  MET   130     107.619  84.795  65.348  1.00  0.00      PROA C
ATOM   2089  HE1 MET   130     107.050  83.972  65.825  1.00  0.00      PROA H
ATOM   2090  HE2 MET   130     107.635  84.604  64.258  1.00  0.00      PROA H
ATOM   2091  HE3 MET   130     107.041  85.730  65.520  1.00  0.00      PROA H
ATOM   2092  C   MET   130     108.629  80.766  67.900  1.00  0.00      PROA C
ATOM   2093  O   MET   130     109.128  79.633  67.868  1.00  0.00      PROA O
ATOM   2094  N   PRO   131     107.383  80.984  68.392  1.00  0.00      PROA N
ATOM   2095  CD  PRO   131     106.702  82.264  68.522  1.00  0.00      PROA C
ATOM   2096  HD1 PRO   131     106.269  82.520  67.532  1.00  0.00      PROA H
ATOM   2097  HD2 PRO   131     107.379  83.075  68.872  1.00  0.00      PROA H
ATOM   2098  CA  PRO   131     106.587  79.849  68.880  1.00  0.00      PROA C
ATOM   2099  HA  PRO   131     107.123  79.408  69.700  1.00  0.00      PROA H
ATOM   2100  CB  PRO   131     105.277  80.515  69.313  1.00  0.00      PROA C
ATOM   2101  HB1 PRO   131     104.824  80.019  70.197  1.00  0.00      PROA H
ATOM   2102  HB2 PRO   131     104.578  80.464  68.454  1.00  0.00      PROA H
ATOM   2103  CG  PRO   131     105.613  81.987  69.548  1.00  0.00      PROA C
ATOM   2104  HG1 PRO   131     104.728  82.643  69.436  1.00  0.00      PROA H
ATOM   2105  HG2 PRO   131     106.024  82.108  70.568  1.00  0.00      PROA H
ATOM   2106  C   PRO   131     106.347  78.754  67.844  1.00  0.00      PROA C
ATOM   2107  O   PRO   131     106.313  79.019  66.633  1.00  0.00      PROA O
ATOM   2108  N   VAL   132     106.175  77.515  68.340  1.00  0.00      PROA N
ATOM   2109  HN  VAL   132     106.236  77.370  69.331  1.00  0.00      PROA H
ATOM   2110  CA  VAL   132     105.787  76.365  67.526  1.00  0.00      PROA C
ATOM   2111  HA  VAL   132     106.281  76.408  66.564  1.00  0.00      PROA H
ATOM   2112  CB  VAL   132     106.116  75.059  68.245  1.00  0.00      PROA C
ATOM   2113  HB  VAL   132     105.572  75.058  69.222  1.00  0.00      PROA H
ATOM   2114  CG1 VAL   132     105.656  73.837  67.448  1.00  0.00      PROA C
ATOM   2115 HG11 VAL   132     106.230  73.723  66.503  1.00  0.00      PROA H
ATOM   2116 HG12 VAL   132     104.575  73.885  67.201  1.00  0.00      PROA H
ATOM   2117 HG13 VAL   132     105.801  72.948  68.079  1.00  0.00      PROA H
ATOM   2118  CG2 VAL   132     107.616  75.006  68.533  1.00  0.00      PROA C
ATOM   2119 HG21 VAL   132     107.947  75.844  69.178  1.00  0.00      PROA H
ATOM   2120 HG22 VAL   132     108.194  75.044  67.586  1.00  0.00      PROA H
ATOM   2121 HG23 VAL   132     107.866  74.059  69.057  1.00  0.00      PROA H
ATOM   2122  C   VAL   132     104.268  76.577  67.325  1.00  0.00      PROA C
ATOM   2123  O   VAL   132     103.573  77.005  68.255  1.00  0.00      PROA O
ATOM   2124  N   PHE   133     103.775  76.372  66.110  1.00  0.00      PROA N
ATOM   2125  HN  PHE   133     104.352  76.011  65.371  1.00  0.00      PROA H
ATOM   2126  CA  PHE   133     102.375  76.648  65.790  1.00  0.00      PROA C
ATOM   2127  HA  PHE   133     101.795  76.605  66.701  1.00  0.00      PROA H
ATOM   2128  CB  PHE   133     102.244  78.053  65.191  1.00  0.00      PROA C
ATOM   2129  HB1 PHE   133     102.666  78.795  65.908  1.00  0.00      PROA H
ATOM   2130  HB2 PHE   133     101.188  78.314  65.024  1.00  0.00      PROA H
ATOM   2131  CG  PHE   133     103.013  78.164  63.891  1.00  0.00      PROA C
ATOM   2132  CD1 PHE   133     104.380  78.419  63.902  1.00  0.00      PROA C
ATOM   2133  HD1 PHE   133     104.903  78.514  64.837  1.00  0.00      PROA H
ATOM   2134  CE1 PHE   133     105.078  78.527  62.706  1.00  0.00      PROA C
ATOM   2135  HE1 PHE   133     106.139  78.631  62.717  1.00  0.00      PROA H
ATOM   2136  CZ  PHE   133     104.413  78.386  61.496  1.00  0.00      PROA C
ATOM   2137  HZ  PHE   133     104.959  78.443  60.566  1.00  0.00      PROA H
ATOM   2138  CD2 PHE   133     102.349  78.020  62.678  1.00  0.00      PROA C
ATOM   2139  HD2 PHE   133     101.291  77.835  62.655  1.00  0.00      PROA H
ATOM   2140  CE2 PHE   133     103.047  78.132  61.482  1.00  0.00      PROA C
ATOM   2141  HE2 PHE   133     102.539  77.999  60.537  1.00  0.00      PROA H
ATOM   2142  C   PHE   133     101.766  75.591  64.862  1.00  0.00      PROA C
ATOM   2143  O   PHE   133     102.466  74.691  64.399  1.00  0.00      PROA O
ATOM   2144  N   LEU   134     100.468  75.722  64.571  1.00  0.00      PROA N
ATOM   2145  HN  LEU   134      99.931  76.450  64.972  1.00  0.00      PROA H
ATOM   2146  CA  LEU   134      99.794  74.840  63.622  1.00  0.00      PROA C
ATOM   2147  HA  LEU   134     100.389  73.951  63.470  1.00  0.00      PROA H
ATOM   2148  CB  LEU   134      98.395  74.506  64.137  1.00  0.00      PROA C
ATOM   2149  HB1 LEU   134      97.710  75.375  64.025  1.00  0.00      PROA H
ATOM   2150  HB2 LEU   134      98.418  74.263  65.212  1.00  0.00      PROA H
ATOM   2151  CG  LEU   134      97.772  73.280  63.474  1.00  0.00      PROA C
ATOM   2152  HG  LEU   134      97.801  73.445  62.372  1.00  0.00      PROA H
ATOM   2153  CD1 LEU   134      98.584  72.015  63.755  1.00  0.00      PROA C
ATOM   2154 HD11 LEU   134      98.619  71.809  64.845  1.00  0.00      PROA H
ATOM   2155 HD12 LEU   134      99.624  72.105  63.401  1.00  0.00      PROA H
ATOM   2156 HD13 LEU   134      98.127  71.138  63.247  1.00  0.00      PROA H
ATOM   2157  CD2 LEU   134      96.315  73.100  63.893  1.00  0.00      PROA C
ATOM   2158 HD21 LEU   134      95.725  73.989  63.602  1.00  0.00      PROA H
ATOM   2159 HD22 LEU   134      96.240  72.983  64.994  1.00  0.00      PROA H
ATOM   2160 HD23 LEU   134      95.872  72.202  63.410  1.00  0.00      PROA H
ATOM   2161  C   LEU   134      99.718  75.598  62.302  1.00  0.00      PROA C
ATOM   2162  O   LEU   134      99.188  76.706  62.260  1.00  0.00      PROA O
ATOM   2163  N   GLY   135     100.348  75.046  61.273  1.00  0.00      PROA N
ATOM   2164  HN  GLY   135     100.838  74.165  61.351  1.00  0.00      PROA H
ATOM   2165  CA  GLY   135     100.423  75.678  59.961  1.00  0.00      PROA C
ATOM   2166  HA1 GLY   135     101.457  75.661  59.651  1.00  0.00      PROA H
ATOM   2167  HA2 GLY   135     100.018  76.666  60.021  1.00  0.00      PROA H
ATOM   2168  C   GLY   135      99.631  74.947  58.896  1.00  0.00      PROA C
ATOM   2169  O   GLY   135      99.649  73.718  58.833  1.00  0.00      PROA O
ATOM   2170  N   GLY   136      98.951  75.713  58.053  1.00  0.00      PROA N
ATOM   2171  HN  GLY   136      98.977  76.706  58.159  1.00  0.00      PROA H
ATOM   2172  CA  GLY   136      98.165  75.154  56.962  1.00  0.00      PROA C
ATOM   2173  HA1 GLY   136      97.173  75.571  57.043  1.00  0.00      PROA H
ATOM   2174  HA2 GLY   136      98.142  74.073  57.010  1.00  0.00      PROA H
ATOM   2175  C   GLY   136      98.670  75.500  55.576  1.00  0.00      PROA C
ATOM   2176  O   GLY   136      97.948  75.278  54.603  1.00  0.00      PROA O
ATOM   2177  N   THR   137      99.895  76.055  55.457  1.00  0.00      PROA N
ATOM   2178  HN  THR   137     100.483  76.312  56.224  1.00  0.00      PROA H
ATOM   2179  CA  THR   137     100.401  76.451  54.127  1.00  0.00      PROA C
ATOM   2180  HA  THR   137      99.647  77.019  53.604  1.00  0.00      PROA H
ATOM   2181  CB  THR   137     101.584  77.317  54.520  1.00  0.00      PROA C
ATOM   2182  HB  THR   137     102.503  76.680  54.582  1.00  0.00      PROA H
ATOM   2183  OG1 THR   137     101.354  77.790  55.857  1.00  0.00      PROA O
ATOM   2184  HG1 THR   137     102.251  77.868  56.258  1.00  0.00      PROA H
ATOM   2185  CG2 THR   137     101.853  78.459  53.537  1.00  0.00      PROA C
ATOM   2186 HG21 THR   137     101.031  79.206  53.563  1.00  0.00      PROA H
ATOM   2187 HG22 THR   137     101.935  78.060  52.505  1.00  0.00      PROA H
ATOM   2188 HG23 THR   137     102.818  78.945  53.779  1.00  0.00      PROA H
ATOM   2189  C   THR   137     100.815  75.217  53.317  1.00  0.00      PROA C
ATOM   2190  O   THR   137     101.438  74.301  53.861  1.00  0.00      PROA O
ATOM   2191  N   LYS   138     100.411  75.189  52.019  1.00  0.00      PROA N
ATOM   2192  HN  LYS   138      99.817  75.911  51.671  1.00  0.00      PROA H
ATOM   2193  CA  LYS   138     100.608  74.073  51.076  1.00  0.00      PROA C
ATOM   2194  HA  LYS   138     100.146  73.207  51.527  1.00  0.00      PROA H
ATOM   2195  CB  LYS   138      99.890  74.341  49.747  1.00  0.00      PROA C
ATOM   2196  HB1 LYS   138      98.809  74.506  49.934  1.00  0.00      PROA H
ATOM   2197  HB2 LYS   138      99.965  73.416  49.128  1.00  0.00      PROA H
ATOM   2198  CG  LYS   138     100.450  75.520  48.946  1.00  0.00      PROA C
ATOM   2199  HG1 LYS   138     101.546  75.397  48.796  1.00  0.00      PROA H
ATOM   2200  HG2 LYS   138     100.286  76.464  49.515  1.00  0.00      PROA H
ATOM   2201  CD  LYS   138      99.809  75.647  47.562  1.00  0.00      PROA C
ATOM   2202  HD1 LYS   138      98.713  75.813  47.692  1.00  0.00      PROA H
ATOM   2203  HD2 LYS   138      99.954  74.682  47.029  1.00  0.00      PROA H
ATOM   2204  CE  LYS   138     100.428  76.771  46.728  1.00  0.00      PROA C
ATOM   2205  HE1 LYS   138     101.522  76.616  46.602  1.00  0.00      PROA H
ATOM   2206  HE2 LYS   138     100.256  77.743  47.237  1.00  0.00      PROA H
ATOM   2207  NZ  LYS   138      99.806  76.796  45.396  1.00  0.00      PROA N
ATOM   2208  HZ1 LYS   138      98.762  76.914  45.451  1.00  0.00      PROA H
ATOM   2209  HZ2 LYS   138      99.962  75.908  44.890  1.00  0.00      PROA H
ATOM   2210  HZ3 LYS   138     100.196  77.594  44.852  1.00  0.00      PROA H
ATOM   2211  C   LYS   138     102.071  73.665  50.839  1.00  0.00      PROA C
ATOM   2212  O   LYS   138     102.338  72.482  50.625  1.00  0.00      PROA O
ATOM   2213  N   GLY   139     102.982  74.632  50.866  1.00  0.00      PROA N
ATOM   2214  HN  GLY   139     102.682  75.552  51.092  1.00  0.00      PROA H
ATOM   2215  CA  GLY   139     104.403  74.395  50.647  1.00  0.00      PROA C
ATOM   2216  HA1 GLY   139     104.518  73.758  49.780  1.00  0.00      PROA H
ATOM   2217  HA2 GLY   139     104.813  73.958  51.547  1.00  0.00      PROA H
ATOM   2218  C   GLY   139     105.149  75.674  50.351  1.00  0.00      PROA C
ATOM   2219  O   GLY   139     105.227  76.100  49.195  1.00  0.00      PROA O
ATOM   2220  N   GLY   140     105.678  76.287  51.405  1.00  0.00      PROA N
ATOM   2221  HN  GLY   140     105.613  75.875  52.315  1.00  0.00      PROA H
ATOM   2222  CA  GLY   140     106.411  77.540  51.305  1.00  0.00      PROA C
ATOM   2223  HA1 GLY   140     105.693  78.343  51.227  1.00  0.00      PROA H
ATOM   2224  HA2 GLY   140     107.063  77.446  50.452  1.00  0.00      PROA H
ATOM   2225  C   GLY   140     107.358  77.839  52.449  1.00  0.00      PROA C
ATOM   2226  O   GLY   140     108.250  77.047  52.757  1.00  0.00      PROA O
ATOM   2227  N   GLN   141     107.161  79.016  53.060  1.00  0.00      PROA N
ATOM   2228  HN  GLN   141     106.391  79.569  52.774  1.00  0.00      PROA H
ATOM   2229  CA  GLN   141     107.962  79.639  54.117  1.00  0.00      PROA C
ATOM   2230  HA  GLN   141     108.964  79.725  53.734  1.00  0.00      PROA H
ATOM   2231  CB  GLN   141     107.393  81.019  54.437  1.00  0.00      PROA C
ATOM   2232  HB1 GLN   141     107.889  81.457  55.336  1.00  0.00      PROA H
ATOM   2233  HB2 GLN   141     106.320  80.875  54.697  1.00  0.00      PROA H
ATOM   2234  CG  GLN   141     107.526  81.992  53.260  1.00  0.00      PROA C
ATOM   2235  HG1 GLN   141     106.881  82.885  53.427  1.00  0.00      PROA H
ATOM   2236  HG2 GLN   141     107.228  81.556  52.287  1.00  0.00      PROA H
ATOM   2237  CD  GLN   141     108.941  82.538  53.180  1.00  0.00      PROA C
ATOM   2238  OE1 GLN   141     109.208  83.656  53.606  1.00  0.00      PROA O
ATOM   2239  NE2 GLN   141     109.833  81.708  52.608  1.00  0.00      PROA N
ATOM   2240 HE21 GLN   141     110.752  82.087  52.515  1.00  0.00      PROA H
ATOM   2241 HE22 GLN   141     109.549  80.814  52.279  1.00  0.00      PROA H
ATOM   2242  C   GLN   141     108.166  78.812  55.394  1.00  0.00      PROA C
ATOM   2243  O   GLN   141     109.271  78.815  55.939  1.00  0.00      PROA O
ATOM   2244  N   ASP   142     107.111  78.146  55.894  1.00  0.00      PROA N
ATOM   2245  HN  ASP   142     106.224  78.039  55.437  1.00  0.00      PROA H
ATOM   2246  CA  ASP   142     107.172  77.413  57.165  1.00  0.00      PROA C
ATOM   2247  HA  ASP   142     107.916  77.872  57.802  1.00  0.00      PROA H
ATOM   2248  CB  ASP   142     105.813  77.522  57.888  1.00  0.00      PROA C
ATOM   2249  HB1 ASP   142     105.853  78.410  58.553  1.00  0.00      PROA H
ATOM   2250  HB2 ASP   142     105.588  76.640  58.521  1.00  0.00      PROA H
ATOM   2251  CG  ASP   142     104.619  77.743  56.948  1.00  0.00      PROA C
ATOM   2252  OD1 ASP   142     103.775  78.580  57.261  1.00  0.00      PROA O
ATOM   2253  OD2 ASP   142     104.513  77.102  55.904  1.00  0.00      PROA O
ATOM   2254  C   ASP   142     107.598  75.935  57.037  1.00  0.00      PROA C
ATOM   2255  O   ASP   142     107.363  75.303  56.005  1.00  0.00      PROA O
ATOM   2256  N   ILE   143     108.232  75.400  58.105  1.00  0.00      PROA N
ATOM   2257  HN  ILE   143     108.306  75.925  58.957  1.00  0.00      PROA H
ATOM   2258  CA  ILE   143     108.743  74.025  58.195  1.00  0.00      PROA C
ATOM   2259  HA  ILE   143     108.945  73.653  57.201  1.00  0.00      PROA H
ATOM   2260  CB  ILE   143     110.027  74.057  59.013  1.00  0.00      PROA C
ATOM   2261  HB  ILE   143     109.756  74.445  60.009  1.00  0.00      PROA H
ATOM   2262  CG2 ILE   143     110.635  72.664  59.144  1.00  0.00      PROA C
ATOM   2263 HG21 ILE   143     110.736  72.184  58.149  1.00  0.00      PROA H
ATOM   2264 HG22 ILE   143     109.998  72.008  59.780  1.00  0.00      PROA H
ATOM   2265 HG23 ILE   143     111.635  72.706  59.619  1.00  0.00      PROA H
ATOM   2266  CG1 ILE   143     110.997  75.092  58.445  1.00  0.00      PROA C
ATOM   2267 HG11 ILE   143     110.521  76.082  58.274  1.00  0.00      PROA H
ATOM   2268 HG12 ILE   143     111.380  74.732  57.464  1.00  0.00      PROA H
ATOM   2269  CD  ILE   143     112.165  75.363  59.388  1.00  0.00      PROA C
ATOM   2270  HD1 ILE   143     112.845  74.487  59.458  1.00  0.00      PROA H
ATOM   2271  HD2 ILE   143     111.777  75.575  60.407  1.00  0.00      PROA H
ATOM   2272  HD3 ILE   143     112.754  76.238  59.046  1.00  0.00      PROA H
ATOM   2273  C   ILE   143     107.713  73.082  58.857  1.00  0.00      PROA C
ATOM   2274  O   ILE   143     107.244  73.374  59.955  1.00  0.00      PROA O
ATOM   2275  N   THR   144     107.418  71.931  58.214  1.00  0.00      PROA N
ATOM   2276  HN  THR   144     107.566  71.841  57.232  1.00  0.00      PROA H
ATOM   2277  CA  THR   144     106.461  70.927  58.712  1.00  0.00      PROA C
ATOM   2278  HA  THR   144     106.055  71.203  59.675  1.00  0.00      PROA H
ATOM   2279  CB  THR   144     105.414  71.038  57.630  1.00  0.00      PROA C
ATOM   2280  HB  THR   144     105.001  70.035  57.352  1.00  0.00      PROA H
ATOM   2281  OG1 THR   144     106.071  71.654  56.509  1.00  0.00      PROA O
ATOM   2282  HG1 THR   144     105.346  71.827  55.898  1.00  0.00      PROA H
ATOM   2283  CG2 THR   144     104.261  71.947  58.057  1.00  0.00      PROA C
ATOM   2284 HG21 THR   144     104.601  73.002  58.146  1.00  0.00      PROA H
ATOM   2285 HG22 THR   144     103.888  71.636  59.055  1.00  0.00      PROA H
ATOM   2286 HG23 THR   144     103.425  71.900  57.328  1.00  0.00      PROA H
ATOM   2287  C   THR   144     107.103  69.538  58.864  1.00  0.00      PROA C
ATOM   2288  O   THR   144     106.429  68.589  59.275  1.00  0.00      PROA O
ATOM   2289  N   ASP   145     108.395  69.422  58.504  1.00  0.00      PROA N
ATOM   2290  HN  ASP   145     108.879  70.236  58.217  1.00  0.00      PROA H
ATOM   2291  CA  ASP   145     109.182  68.187  58.549  1.00  0.00      PROA C
ATOM   2292  HA  ASP   145     108.534  67.318  58.590  1.00  0.00      PROA H
ATOM   2293  CB  ASP   145     109.562  68.516  57.089  1.00  0.00      PROA C
ATOM   2294  HB1 ASP   145     109.852  69.585  56.946  1.00  0.00      PROA H
ATOM   2295  HB2 ASP   145     108.632  68.364  56.481  1.00  0.00      PROA H
ATOM   2296  CG  ASP   145     110.604  67.744  56.358  1.00  0.00      PROA C
ATOM   2297  OD1 ASP   145     110.555  66.545  56.373  1.00  0.00      PROA O
ATOM   2298  OD2 ASP   145     111.515  68.330  55.776  1.00  0.00      PROA O
ATOM   2299  C   ASP   145     110.092  68.184  59.775  1.00  0.00      PROA C
ATOM   2300  O   ASP   145     110.754  69.194  60.057  1.00  0.00      PROA O
ATOM   2301  N   PHE   146     110.128  67.042  60.489  1.00  0.00      PROA N
ATOM   2302  HN  PHE   146     109.452  66.331  60.266  1.00  0.00      PROA H
ATOM   2303  CA  PHE   146     110.899  66.854  61.718  1.00  0.00      PROA C
ATOM   2304  HA  PHE   146     111.629  67.648  61.787  1.00  0.00      PROA H
ATOM   2305  CB  PHE   146     109.980  66.888  62.946  1.00  0.00      PROA C
ATOM   2306  HB1 PHE   146     110.566  66.890  63.891  1.00  0.00      PROA H
ATOM   2307  HB2 PHE   146     109.314  65.995  62.952  1.00  0.00      PROA H
ATOM   2308  CG  PHE   146     109.098  68.114  62.945  1.00  0.00      PROA C
ATOM   2309  CD1 PHE   146     109.598  69.331  63.390  1.00  0.00      PROA C
ATOM   2310  HD1 PHE   146     110.597  69.387  63.788  1.00  0.00      PROA H
ATOM   2311  CE1 PHE   146     108.790  70.461  63.380  1.00  0.00      PROA C
ATOM   2312  HE1 PHE   146     109.175  71.413  63.721  1.00  0.00      PROA H
ATOM   2313  CZ  PHE   146     107.480  70.375  62.925  1.00  0.00      PROA C
ATOM   2314  HZ  PHE   146     106.862  71.260  62.899  1.00  0.00      PROA H
ATOM   2315  CD2 PHE   146     107.783  68.024  62.502  1.00  0.00      PROA C
ATOM   2316  HD2 PHE   146     107.393  67.086  62.133  1.00  0.00      PROA H
ATOM   2317  CE2 PHE   146     106.976  69.153  62.494  1.00  0.00      PROA C
ATOM   2318  HE2 PHE   146     105.966  69.080  62.115  1.00  0.00      PROA H
ATOM   2319  C   PHE   146     111.659  65.526  61.752  1.00  0.00      PROA C
ATOM   2320  O   PHE   146     111.232  64.552  61.139  1.00  0.00      PROA O
ATOM   2321  N   THR   147     112.752  65.478  62.523  1.00  0.00      PROA N
ATOM   2322  HN  THR   147     113.017  66.287  63.062  1.00  0.00      PROA H
ATOM   2323  CA  THR   147     113.492  64.247  62.787  1.00  0.00      PROA C
ATOM   2324  HA  THR   147     113.162  63.427  62.164  1.00  0.00      PROA H
ATOM   2325  CB  THR   147     114.957  64.583  62.561  1.00  0.00      PROA C
ATOM   2326  HB  THR   147     115.601  63.909  63.178  1.00  0.00      PROA H
ATOM   2327  OG1 THR   147     115.197  65.930  62.990  1.00  0.00      PROA O
ATOM   2328  HG1 THR   147     114.755  66.516  62.367  1.00  0.00      PROA H
ATOM   2329  CG2 THR   147     115.397  64.393  61.113  1.00  0.00      PROA C
ATOM   2330 HG21 THR   147     114.815  65.055  60.448  1.00  0.00      PROA H
ATOM   2331 HG22 THR   147     115.250  63.341  60.789  1.00  0.00      PROA H
ATOM   2332 HG23 THR   147     116.473  64.652  60.999  1.00  0.00      PROA H
ATOM   2333  C   THR   147     113.221  63.904  64.256  1.00  0.00      PROA C
ATOM   2334  O   THR   147     113.035  64.810  65.076  1.00  0.00      PROA O
ATOM   2335  N   MET   148     113.186  62.609  64.574  1.00  0.00      PROA N
ATOM   2336  HN  MET   148     113.353  61.903  63.891  1.00  0.00      PROA H
ATOM   2337  CA  MET   148     112.938  62.109  65.923  1.00  0.00      PROA C
ATOM   2338  HA  MET   148     112.686  62.918  66.593  1.00  0.00      PROA H
ATOM   2339  CB  MET   148     111.812  61.072  65.896  1.00  0.00      PROA C
ATOM   2340  HB1 MET   148     112.023  60.351  65.076  1.00  0.00      PROA H
ATOM   2341  HB2 MET   148     110.855  61.584  65.653  1.00  0.00      PROA H
ATOM   2342  CG  MET   148     111.697  60.313  67.220  1.00  0.00      PROA C
ATOM   2343  HG1 MET   148     111.224  60.994  67.962  1.00  0.00      PROA H
ATOM   2344  HG2 MET   148     112.655  59.983  67.659  1.00  0.00      PROA H
ATOM   2345  SD  MET   148     110.765  58.781  67.114  1.00  0.00      PROA S
ATOM   2346  CE  MET   148     109.145  59.482  66.803  1.00  0.00      PROA C
ATOM   2347  HE1 MET   148     109.142  60.071  65.868  1.00  0.00      PROA H
ATOM   2348  HE2 MET   148     108.840  60.151  67.635  1.00  0.00      PROA H
ATOM   2349  HE3 MET   148     108.379  58.683  66.704  1.00  0.00      PROA H
ATOM   2350  C   MET   148     114.193  61.426  66.473  1.00  0.00      PROA C
ATOM   2351  O   MET   148     114.821  60.630  65.769  1.00  0.00      PROA O
ATOM   2352  N   GLN   149     114.558  61.748  67.727  1.00  0.00      PROA N
ATOM   2353  HN  GLN   149     114.054  62.455  68.232  1.00  0.00      PROA H
ATOM   2354  CA  GLN   149     115.712  61.166  68.418  1.00  0.00      PROA C
ATOM   2355  HA  GLN   149     116.120  60.367  67.814  1.00  0.00      PROA H
ATOM   2356  CB  GLN   149     116.815  62.194  68.698  1.00  0.00      PROA C
ATOM   2357  HB1 GLN   149     117.723  61.618  68.993  1.00  0.00      PROA H
ATOM   2358  HB2 GLN   149     116.589  62.816  69.578  1.00  0.00      PROA H
ATOM   2359  CG  GLN   149     117.209  63.079  67.508  1.00  0.00      PROA C
ATOM   2360  HG1 GLN   149     117.280  62.462  66.587  1.00  0.00      PROA H
ATOM   2361  HG2 GLN   149     118.200  63.547  67.700  1.00  0.00      PROA H
ATOM   2362  CD  GLN   149     116.199  64.197  67.368  1.00  0.00      PROA C
ATOM   2363  OE1 GLN   149     115.732  64.745  68.364  1.00  0.00      PROA O
ATOM   2364  NE2 GLN   149     115.880  64.502  66.100  1.00  0.00      PROA N
ATOM   2365 HE21 GLN   149     115.092  65.096  65.937  1.00  0.00      PROA H
ATOM   2366 HE22 GLN   149     116.377  64.079  65.349  1.00  0.00      PROA H
ATOM   2367  C   GLN   149     115.205  60.552  69.731  1.00  0.00      PROA C
ATOM   2368  O   GLN   149     114.631  61.268  70.553  1.00  0.00      PROA O
ATOM   2369  N   PHE   150     115.385  59.230  69.913  1.00  0.00      PROA N
ATOM   2370  HN  PHE   150     115.805  58.668  69.212  1.00  0.00      PROA H
ATOM   2371  CA  PHE   150     114.926  58.518  71.112  1.00  0.00      PROA C
ATOM   2372  HA  PHE   150     113.899  58.809  71.293  1.00  0.00      PROA H
ATOM   2373  CB  PHE   150     114.986  57.007  70.905  1.00  0.00      PROA C
ATOM   2374  HB1 PHE   150     114.739  56.466  71.849  1.00  0.00      PROA H
ATOM   2375  HB2 PHE   150     116.001  56.685  70.592  1.00  0.00      PROA H
ATOM   2376  CG  PHE   150     113.962  56.597  69.876  1.00  0.00      PROA C
ATOM   2377  CD1 PHE   150     112.617  56.554  70.222  1.00  0.00      PROA C
ATOM   2378  HD1 PHE   150     112.312  56.826  71.224  1.00  0.00      PROA H
ATOM   2379  CE1 PHE   150     111.673  56.156  69.284  1.00  0.00      PROA C
ATOM   2380  HE1 PHE   150     110.632  56.151  69.540  1.00  0.00      PROA H
ATOM   2381  CZ  PHE   150     112.073  55.802  68.001  1.00  0.00      PROA C
ATOM   2382  HZ  PHE   150     111.335  55.513  67.265  1.00  0.00      PROA H
ATOM   2383  CD2 PHE   150     114.361  56.259  68.589  1.00  0.00      PROA C
ATOM   2384  HD2 PHE   150     115.409  56.277  68.331  1.00  0.00      PROA H
ATOM   2385  CE2 PHE   150     113.416  55.862  67.650  1.00  0.00      PROA C
ATOM   2386  HE2 PHE   150     113.715  55.624  66.645  1.00  0.00      PROA H
ATOM   2387  C   PHE   150     115.687  58.905  72.376  1.00  0.00      PROA C
ATOM   2388  O   PHE   150     116.902  59.098  72.330  1.00  0.00      PROA O
ATOM   2389  N   VAL   151     114.964  58.980  73.509  1.00  0.00      PROA N
ATOM   2390  HN  VAL   151     114.005  58.703  73.528  1.00  0.00      PROA H
ATOM   2391  CA  VAL   151     115.505  59.312  74.833  1.00  0.00      PROA C
ATOM   2392  HA  VAL   151     116.555  59.557  74.750  1.00  0.00      PROA H
ATOM   2393  CB  VAL   151     114.751  60.493  75.443  1.00  0.00      PROA C
ATOM   2394  HB  VAL   151     113.673  60.227  75.465  1.00  0.00      PROA H
ATOM   2395  CG1 VAL   151     115.209  60.759  76.877  1.00  0.00      PROA C
ATOM   2396 HG11 VAL   151     116.315  60.661  76.960  1.00  0.00      PROA H
ATOM   2397 HG12 VAL   151     114.734  60.062  77.594  1.00  0.00      PROA H
ATOM   2398 HG13 VAL   151     114.935  61.790  77.183  1.00  0.00      PROA H
ATOM   2399  CG2 VAL   151     114.890  61.727  74.551  1.00  0.00      PROA C
ATOM   2400 HG21 VAL   151     114.490  61.545  73.535  1.00  0.00      PROA H
ATOM   2401 HG22 VAL   151     115.949  62.004  74.455  1.00  0.00      PROA H
ATOM   2402 HG23 VAL   151     114.355  62.592  74.994  1.00  0.00      PROA H
ATOM   2403  C   VAL   151     115.429  58.074  75.740  1.00  0.00      PROA C
ATOM   2404  OT1 VAL   151     114.946  57.016  75.257  1.00  0.00      PROA O
ATOM   2405  OT2 VAL   151     115.854  58.179  76.922  1.00  0.00      PROA O
TER
ATOM   2406  N   GLN     1      71.377  67.500  49.624  1.00  0.00      PROB N
ATOM   2407  HT1 GLN     1      70.587  66.857  49.831  1.00  0.00      PROB H
ATOM   2408  HT2 GLN     1      71.188  67.953  48.698  1.00  0.00      PROB H
ATOM   2409  HT3 GLN     1      71.393  68.262  50.331  1.00  0.00      PROB H
ATOM   2410  CA  GLN     1      72.644  66.775  49.522  1.00  0.00      PROB C
ATOM   2411  HA  GLN     1      72.600  66.147  48.639  1.00  0.00      PROB H
ATOM   2412  CB  GLN     1      73.807  67.759  49.396  1.00  0.00      PROB C
ATOM   2413  HB1 GLN     1      74.757  67.201  49.346  1.00  0.00      PROB H
ATOM   2414  HB2 GLN     1      73.856  68.393  50.317  1.00  0.00      PROB H
ATOM   2415  CG  GLN     1      73.675  68.695  48.194  1.00  0.00      PROB C
ATOM   2416  HG1 GLN     1      72.701  69.189  48.163  1.00  0.00      PROB H
ATOM   2417  HG2 GLN     1      73.794  68.108  47.254  1.00  0.00      PROB H
ATOM   2418  CD  GLN     1      74.798  69.711  48.228  1.00  0.00      PROB C
ATOM   2419  OE1 GLN     1      75.938  69.427  48.565  1.00  0.00      PROB O
ATOM   2420  NE2 GLN     1      74.420  70.941  47.871  1.00  0.00      PROB N
ATOM   2421 HE21 GLN     1      75.068  71.685  48.009  1.00  0.00      PROB H
ATOM   2422 HE22 GLN     1      73.466  71.112  47.630  1.00  0.00      PROB H
ATOM   2423  C   GLN     1      72.872  65.850  50.702  1.00  0.00      PROB C
ATOM   2424  O   GLN     1      73.176  64.671  50.573  1.00  0.00      PROB O
ATOM   2425  N   VAL     2      72.694  66.467  51.874  1.00  0.00      PROB N
ATOM   2426  HN  VAL     2      72.504  67.432  52.023  1.00  0.00      PROB H
ATOM   2427  CA  VAL     2      72.797  65.674  53.089  1.00  0.00      PROB C
ATOM   2428  HA  VAL     2      73.163  64.674  52.893  1.00  0.00      PROB H
ATOM   2429  CB  VAL     2      73.786  66.323  54.073  1.00  0.00      PROB C
ATOM   2430  HB  VAL     2      73.408  67.346  54.335  1.00  0.00      PROB H
ATOM   2431  CG1 VAL     2      73.893  65.541  55.385  1.00  0.00      PROB C
ATOM   2432 HG11 VAL     2      74.097  64.467  55.193  1.00  0.00      PROB H
ATOM   2433 HG12 VAL     2      72.958  65.619  55.980  1.00  0.00      PROB H
ATOM   2434 HG13 VAL     2      74.721  65.952  55.995  1.00  0.00      PROB H
ATOM   2435  CG2 VAL     2      75.161  66.514  53.429  1.00  0.00      PROB C
ATOM   2436 HG21 VAL     2      75.053  67.183  52.561  1.00  0.00      PROB H
ATOM   2437 HG22 VAL     2      75.578  65.538  53.108  1.00  0.00      PROB H
ATOM   2438 HG23 VAL     2      75.864  66.979  54.148  1.00  0.00      PROB H
ATOM   2439  C   VAL     2      71.425  65.537  53.711  1.00  0.00      PROB C
ATOM   2440  O   VAL     2      70.732  66.513  53.966  1.00  0.00      PROB O
ATOM   2441  N   GLN     3      71.065  64.277  53.944  1.00  0.00      PROB N
ATOM   2442  HN  GLN     3      71.550  63.473  53.580  1.00  0.00      PROB H
ATOM   2443  CA  GLN     3      69.992  64.038  54.895  1.00  0.00      PROB C
ATOM   2444  HA  GLN     3      69.484  64.946  55.181  1.00  0.00      PROB H
ATOM   2445  CB  GLN     3      68.982  63.027  54.352  1.00  0.00      PROB C
ATOM   2446  HB1 GLN     3      68.160  62.876  55.093  1.00  0.00      PROB H
ATOM   2447  HB2 GLN     3      69.507  62.039  54.285  1.00  0.00      PROB H
ATOM   2448  CG  GLN     3      68.359  63.406  53.011  1.00  0.00      PROB C
ATOM   2449  HG1 GLN     3      68.834  64.308  52.572  1.00  0.00      PROB H
ATOM   2450  HG2 GLN     3      67.272  63.613  53.117  1.00  0.00      PROB H
ATOM   2451  CD  GLN     3      68.562  62.262  52.038  1.00  0.00      PROB C
ATOM   2452  OE1 GLN     3      69.317  62.351  51.079  1.00  0.00      PROB O
ATOM   2453  NE2 GLN     3      67.855  61.165  52.317  1.00  0.00      PROB N
ATOM   2454 HE21 GLN     3      67.375  61.048  53.194  1.00  0.00      PROB H
ATOM   2455 HE22 GLN     3      67.934  60.372  51.718  1.00  0.00      PROB H
ATOM   2456  C   GLN     3      70.633  63.431  56.115  1.00  0.00      PROB C
ATOM   2457  O   GLN     3      71.604  62.695  55.993  1.00  0.00      PROB O
ATOM   2458  N   LEU     4      70.040  63.728  57.271  1.00  0.00      PROB N
ATOM   2459  HN  LEU     4      69.317  64.395  57.400  1.00  0.00      PROB H
ATOM   2460  CA  LEU     4      70.206  62.761  58.345  1.00  0.00      PROB C
ATOM   2461  HA  LEU     4      70.777  61.894  58.035  1.00  0.00      PROB H
ATOM   2462  CB  LEU     4      70.885  63.357  59.582  1.00  0.00      PROB C
ATOM   2463  HB1 LEU     4      70.919  62.551  60.323  1.00  0.00      PROB H
ATOM   2464  HB2 LEU     4      70.297  64.197  60.006  1.00  0.00      PROB H
ATOM   2465  CG  LEU     4      72.334  63.800  59.358  1.00  0.00      PROB C
ATOM   2466  HG  LEU     4      72.707  63.279  58.439  1.00  0.00      PROB H
ATOM   2467  CD1 LEU     4      72.443  65.302  59.100  1.00  0.00      PROB C
ATOM   2468 HD11 LEU     4      72.072  65.868  59.981  1.00  0.00      PROB H
ATOM   2469 HD12 LEU     4      71.840  65.599  58.216  1.00  0.00      PROB H
ATOM   2470 HD13 LEU     4      73.499  65.589  58.922  1.00  0.00      PROB H
ATOM   2471  CD2 LEU     4      73.251  63.354  60.496  1.00  0.00      PROB C
ATOM   2472 HD21 LEU     4      73.247  62.248  60.593  1.00  0.00      PROB H
ATOM   2473 HD22 LEU     4      72.905  63.789  61.457  1.00  0.00      PROB H
ATOM   2474 HD23 LEU     4      74.295  63.685  60.315  1.00  0.00      PROB H
ATOM   2475  C   LEU     4      68.815  62.273  58.666  1.00  0.00      PROB C
ATOM   2476  O   LEU     4      67.870  63.050  58.673  1.00  0.00      PROB O
ATOM   2477  N   GLN     5      68.717  60.957  58.862  1.00  0.00      PROB N
ATOM   2478  HN  GLN     5      69.487  60.327  58.745  1.00  0.00      PROB H
ATOM   2479  CA  GLN     5      67.387  60.403  59.083  1.00  0.00      PROB C
ATOM   2480  HA  GLN     5      66.762  61.144  59.570  1.00  0.00      PROB H
ATOM   2481  CB  GLN     5      66.717  60.046  57.748  1.00  0.00      PROB C
ATOM   2482  HB1 GLN     5      66.456  61.010  57.248  1.00  0.00      PROB H
ATOM   2483  HB2 GLN     5      65.751  59.523  57.941  1.00  0.00      PROB H
ATOM   2484  CG  GLN     5      67.582  59.220  56.791  1.00  0.00      PROB C
ATOM   2485  HG1 GLN     5      67.843  58.243  57.247  1.00  0.00      PROB H
ATOM   2486  HG2 GLN     5      68.527  59.754  56.555  1.00  0.00      PROB H
ATOM   2487  CD  GLN     5      66.849  59.049  55.479  1.00  0.00      PROB C
ATOM   2488  OE1 GLN     5      66.770  59.940  54.645  1.00  0.00      PROB O
ATOM   2489  NE2 GLN     5      66.306  57.839  55.322  1.00  0.00      PROB N
ATOM   2490 HE21 GLN     5      65.805  57.661  54.479  1.00  0.00      PROB H
ATOM   2491 HE22 GLN     5      66.388  57.148  56.037  1.00  0.00      PROB H
ATOM   2492  C   GLN     5      67.427  59.238  60.044  1.00  0.00      PROB C
ATOM   2493  O   GLN     5      68.194  58.291  59.899  1.00  0.00      PROB O
ATOM   2494  N   GLU     6      66.586  59.378  61.063  1.00  0.00      PROB N
ATOM   2495  HN  GLU     6      66.051  60.217  61.232  1.00  0.00      PROB H
ATOM   2496  CA  GLU     6      66.722  58.498  62.209  1.00  0.00      PROB C
ATOM   2497  HA  GLU     6      67.673  57.989  62.177  1.00  0.00      PROB H
ATOM   2498  CB  GLU     6      66.715  59.295  63.517  1.00  0.00      PROB C
ATOM   2499  HB1 GLU     6      66.948  58.646  64.382  1.00  0.00      PROB H
ATOM   2500  HB2 GLU     6      65.700  59.716  63.650  1.00  0.00      PROB H
ATOM   2501  CG  GLU     6      67.575  60.565  63.540  1.00  0.00      PROB C
ATOM   2502  HG1 GLU     6      68.394  60.346  62.846  1.00  0.00      PROB H
ATOM   2503  HG2 GLU     6      67.959  60.757  64.562  1.00  0.00      PROB H
ATOM   2504  CD  GLU     6      66.836  61.812  63.060  1.00  0.00      PROB C
ATOM   2505  OE1 GLU     6      65.849  61.729  62.333  1.00  0.00      PROB O
ATOM   2506  OE2 GLU     6      67.247  62.902  63.436  1.00  0.00      PROB O
ATOM   2507  C   GLU     6      65.655  57.433  62.271  1.00  0.00      PROB C
ATOM   2508  O   GLU     6      64.472  57.658  62.037  1.00  0.00      PROB O
ATOM   2509  N   SER     7      66.129  56.241  62.626  1.00  0.00      PROB N
ATOM   2510  HN  SER     7      67.104  56.032  62.699  1.00  0.00      PROB H
ATOM   2511  CA  SER     7      65.161  55.189  62.882  1.00  0.00      PROB C
ATOM   2512  HA  SER     7      64.144  55.526  62.729  1.00  0.00      PROB H
ATOM   2513  CB  SER     7      65.367  54.033  61.897  1.00  0.00      PROB C
ATOM   2514  HB1 SER     7      65.138  54.412  60.878  1.00  0.00      PROB H
ATOM   2515  HB2 SER     7      64.728  53.151  62.095  1.00  0.00      PROB H
ATOM   2516  OG  SER     7      66.746  53.642  61.854  1.00  0.00      PROB O
ATOM   2517  HG1 SER     7      67.254  54.395  61.510  1.00  0.00      PROB H
ATOM   2518  C   SER     7      65.226  54.737  64.323  1.00  0.00      PROB C
ATOM   2519  O   SER     7      66.295  54.651  64.923  1.00  0.00      PROB O
ATOM   2520  N   GLY     8      64.034  54.449  64.844  1.00  0.00      PROB N
ATOM   2521  HN  GLY     8      63.175  54.692  64.394  1.00  0.00      PROB H
ATOM   2522  CA  GLY     8      63.954  53.816  66.151  1.00  0.00      PROB C
ATOM   2523  HA1 GLY     8      63.878  54.596  66.894  1.00  0.00      PROB H
ATOM   2524  HA2 GLY     8      64.824  53.190  66.258  1.00  0.00      PROB H
ATOM   2525  C   GLY     8      62.674  53.018  66.200  1.00  0.00      PROB C
ATOM   2526  O   GLY     8      61.670  53.413  65.620  1.00  0.00      PROB O
ATOM   2527  N   PRO     9      62.742  51.855  66.879  1.00  0.00      PROB N
ATOM   2528  CD  PRO     9      63.921  51.312  67.542  1.00  0.00      PROB C
ATOM   2529  HD1 PRO     9      64.292  51.997  68.333  1.00  0.00      PROB H
ATOM   2530  HD2 PRO     9      64.713  51.129  66.777  1.00  0.00      PROB H
ATOM   2531  CA  PRO     9      61.582  50.955  66.912  1.00  0.00      PROB C
ATOM   2532  HA  PRO     9      61.123  50.899  65.933  1.00  0.00      PROB H
ATOM   2533  CB  PRO     9      62.252  49.615  67.237  1.00  0.00      PROB C
ATOM   2534  HB1 PRO     9      62.607  49.174  66.275  1.00  0.00      PROB H
ATOM   2535  HB2 PRO     9      61.561  48.894  67.717  1.00  0.00      PROB H
ATOM   2536  CG  PRO     9      63.464  49.970  68.101  1.00  0.00      PROB C
ATOM   2537  HG1 PRO     9      63.143  50.104  69.151  1.00  0.00      PROB H
ATOM   2538  HG2 PRO     9      64.265  49.203  68.052  1.00  0.00      PROB H
ATOM   2539  C   PRO     9      60.467  51.350  67.883  1.00  0.00      PROB C
ATOM   2540  O   PRO     9      60.011  50.552  68.692  1.00  0.00      PROB O
ATOM   2541  N   GLY    10      60.023  52.613  67.753  1.00  0.00      PROB N
ATOM   2542  HN  GLY    10      60.454  53.204  67.068  1.00  0.00      PROB H
ATOM   2543  CA  GLY    10      58.834  53.097  68.457  1.00  0.00      PROB C
ATOM   2544  HA1 GLY    10      57.975  52.747  67.901  1.00  0.00      PROB H
ATOM   2545  HA2 GLY    10      58.901  54.174  68.466  1.00  0.00      PROB H
ATOM   2546  C   GLY    10      58.636  52.679  69.905  1.00  0.00      PROB C
ATOM   2547  O   GLY    10      59.214  53.229  70.835  1.00  0.00      PROB O
ATOM   2548  N   LEU    11      57.731  51.703  70.049  1.00  0.00      PROB N
ATOM   2549  HN  LEU    11      57.350  51.183  69.277  1.00  0.00      PROB H
ATOM   2550  CA  LEU    11      57.235  51.373  71.380  1.00  0.00      PROB C
ATOM   2551  HA  LEU    11      57.309  52.256  71.993  1.00  0.00      PROB H
ATOM   2552  CB  LEU    11      55.747  51.030  71.288  1.00  0.00      PROB C
ATOM   2553  HB1 LEU    11      55.654  50.044  70.768  1.00  0.00      PROB H
ATOM   2554  HB2 LEU    11      55.240  51.708  70.610  1.00  0.00      PROB H
ATOM   2555  CG  LEU    11      55.013  50.909  72.625  1.00  0.00      PROB C
ATOM   2556  HG  LEU    11      55.390  50.020  73.147  1.00  0.00      PROB H
ATOM   2557  CD1 LEU    11      55.221  52.114  73.538  1.00  0.00      PROB C
ATOM   2558 HD11 LEU    11      55.143  53.059  72.967  1.00  0.00      PROB H
ATOM   2559 HD12 LEU    11      56.209  52.061  74.036  1.00  0.00      PROB H
ATOM   2560 HD13 LEU    11      54.433  52.102  74.309  1.00  0.00      PROB H
ATOM   2561  CD2 LEU    11      53.535  50.628  72.401  1.00  0.00      PROB C
ATOM   2562 HD21 LEU    11      53.375  49.876  71.599  1.00  0.00      PROB H
ATOM   2563 HD22 LEU    11      53.010  51.565  72.138  1.00  0.00      PROB H
ATOM   2564 HD23 LEU    11      53.050  50.277  73.330  1.00  0.00      PROB H
ATOM   2565  C   LEU    11      58.028  50.289  72.089  1.00  0.00      PROB C
ATOM   2566  O   LEU    11      57.540  49.200  72.394  1.00  0.00      PROB O
ATOM   2567  N   VAL    12      59.287  50.649  72.352  1.00  0.00      PROB N
ATOM   2568  HN  VAL    12      59.641  51.543  72.083  1.00  0.00      PROB H
ATOM   2569  CA  VAL    12      60.140  49.684  73.040  1.00  0.00      PROB C
ATOM   2570  HA  VAL    12      60.047  48.751  72.524  1.00  0.00      PROB H
ATOM   2571  CB  VAL    12      61.613  50.104  72.967  1.00  0.00      PROB C
ATOM   2572  HB  VAL    12      62.256  49.339  73.472  1.00  0.00      PROB H
ATOM   2573  CG1 VAL    12      62.083  50.099  71.517  1.00  0.00      PROB C
ATOM   2574 HG11 VAL    12      61.596  50.914  70.937  1.00  0.00      PROB H
ATOM   2575 HG12 VAL    12      61.846  49.134  71.021  1.00  0.00      PROB H
ATOM   2576 HG13 VAL    12      63.182  50.247  71.472  1.00  0.00      PROB H
ATOM   2577  CG2 VAL    12      61.874  51.441  73.655  1.00  0.00      PROB C
ATOM   2578 HG21 VAL    12      61.596  51.384  74.723  1.00  0.00      PROB H
ATOM   2579 HG22 VAL    12      61.280  52.254  73.187  1.00  0.00      PROB H
ATOM   2580 HG23 VAL    12      62.948  51.711  73.587  1.00  0.00      PROB H
ATOM   2581  C   VAL    12      59.701  49.386  74.465  1.00  0.00      PROB C
ATOM   2582  O   VAL    12      58.646  49.816  74.930  1.00  0.00      PROB O
ATOM   2583  N   LYS    13      60.533  48.589  75.135  1.00  0.00      PROB N
ATOM   2584  HN  LYS    13      61.350  48.165  74.730  1.00  0.00      PROB H
ATOM   2585  CA  LYS    13      60.205  48.200  76.497  1.00  0.00      PROB C
ATOM   2586  HA  LYS    13      59.328  48.728  76.810  1.00  0.00      PROB H
ATOM   2587  CB  LYS    13      59.887  46.698  76.526  1.00  0.00      PROB C
ATOM   2588  HB1 LYS    13      59.669  46.367  77.567  1.00  0.00      PROB H
ATOM   2589  HB2 LYS    13      60.772  46.127  76.174  1.00  0.00      PROB H
ATOM   2590  CG  LYS    13      58.691  46.351  75.633  1.00  0.00      PROB C
ATOM   2591  HG1 LYS    13      58.635  45.241  75.514  1.00  0.00      PROB H
ATOM   2592  HG2 LYS    13      58.831  46.751  74.607  1.00  0.00      PROB H
ATOM   2593  CD  LYS    13      57.366  46.831  76.226  1.00  0.00      PROB C
ATOM   2594  HD1 LYS    13      57.506  47.734  76.853  1.00  0.00      PROB H
ATOM   2595  HD2 LYS    13      57.002  46.031  76.915  1.00  0.00      PROB H
ATOM   2596  CE  LYS    13      56.274  47.077  75.182  1.00  0.00      PROB C
ATOM   2597  HE1 LYS    13      55.273  46.948  75.647  1.00  0.00      PROB H
ATOM   2598  HE2 LYS    13      56.356  46.369  74.331  1.00  0.00      PROB H
ATOM   2599  NZ  LYS    13      56.357  48.457  74.682  1.00  0.00      PROB N
ATOM   2600  HZ1 LYS    13      56.883  48.572  73.789  1.00  0.00      PROB H
ATOM   2601  HZ2 LYS    13      56.807  49.076  75.401  1.00  0.00      PROB H
ATOM   2602  HZ3 LYS    13      55.368  48.806  74.596  1.00  0.00      PROB H
ATOM   2603  C   LYS    13      61.369  48.544  77.400  1.00  0.00      PROB C
ATOM   2604  O   LYS    13      62.526  48.423  77.012  1.00  0.00      PROB O
ATOM   2605  N   PRO    14      61.035  49.002  78.631  1.00  0.00      PROB N
ATOM   2606  CD  PRO    14      59.702  49.318  79.135  1.00  0.00      PROB C
ATOM   2607  HD1 PRO    14      59.161  48.375  79.373  1.00  0.00      PROB H
ATOM   2608  HD2 PRO    14      59.114  49.939  78.421  1.00  0.00      PROB H
ATOM   2609  CA  PRO    14      62.090  49.227  79.624  1.00  0.00      PROB C
ATOM   2610  HA  PRO    14      62.661  50.064  79.262  1.00  0.00      PROB H
ATOM   2611  CB  PRO    14      61.291  49.526  80.897  1.00  0.00      PROB C
ATOM   2612  HB1 PRO    14      61.830  50.219  81.574  1.00  0.00      PROB H
ATOM   2613  HB2 PRO    14      61.058  48.585  81.447  1.00  0.00      PROB H
ATOM   2614  CG  PRO    14      59.974  50.122  80.400  1.00  0.00      PROB C
ATOM   2615  HG1 PRO    14      59.151  50.068  81.141  1.00  0.00      PROB H
ATOM   2616  HG2 PRO    14      60.158  51.180  80.117  1.00  0.00      PROB H
ATOM   2617  C   PRO    14      63.032  48.041  79.758  1.00  0.00      PROB C
ATOM   2618  O   PRO    14      62.637  46.901  79.545  1.00  0.00      PROB O
ATOM   2619  N   SER    15      64.288  48.380  80.072  1.00  0.00      PROB N
ATOM   2620  HN  SER    15      64.481  49.360  80.190  1.00  0.00      PROB H
ATOM   2621  CA  SER    15      65.432  47.461  80.128  1.00  0.00      PROB C
ATOM   2622  HA  SER    15      66.187  48.049  80.622  1.00  0.00      PROB H
ATOM   2623  CB  SER    15      65.234  46.251  81.067  1.00  0.00      PROB C
ATOM   2624  HB1 SER    15      64.670  46.647  81.939  1.00  0.00      PROB H
ATOM   2625  HB2 SER    15      66.181  45.858  81.471  1.00  0.00      PROB H
ATOM   2626  OG  SER    15      64.457  45.210  80.462  1.00  0.00      PROB O
ATOM   2627  HG1 SER    15      63.654  45.662  80.129  1.00  0.00      PROB H
ATOM   2628  C   SER    15      66.078  47.068  78.806  1.00  0.00      PROB C
ATOM   2629  O   SER    15      67.259  46.740  78.764  1.00  0.00      PROB O
ATOM   2630  N   GLN    16      65.296  47.152  77.716  1.00  0.00      PROB N
ATOM   2631  HN  GLN    16      64.334  47.435  77.726  1.00  0.00      PROB H
ATOM   2632  CA  GLN    16      65.923  46.825  76.433  1.00  0.00      PROB C
ATOM   2633  HA  GLN    16      66.381  45.849  76.526  1.00  0.00      PROB H
ATOM   2634  CB  GLN    16      64.879  46.732  75.324  1.00  0.00      PROB C
ATOM   2635  HB1 GLN    16      65.364  46.515  74.343  1.00  0.00      PROB H
ATOM   2636  HB2 GLN    16      64.392  47.734  75.230  1.00  0.00      PROB H
ATOM   2637  CG  GLN    16      63.802  45.681  75.587  1.00  0.00      PROB C
ATOM   2638  HG1 GLN    16      63.246  45.906  76.523  1.00  0.00      PROB H
ATOM   2639  HG2 GLN    16      64.274  44.682  75.696  1.00  0.00      PROB H
ATOM   2640  CD  GLN    16      62.806  45.711  74.448  1.00  0.00      PROB C
ATOM   2641  OE1 GLN    16      62.370  46.752  73.975  1.00  0.00      PROB O
ATOM   2642  NE2 GLN    16      62.463  44.499  74.007  1.00  0.00      PROB N
ATOM   2643 HE21 GLN    16      61.787  44.445  73.275  1.00  0.00      PROB H
ATOM   2644 HE22 GLN    16      62.820  43.687  74.463  1.00  0.00      PROB H
ATOM   2645  C   GLN    16      67.012  47.794  76.005  1.00  0.00      PROB C
ATOM   2646  O   GLN    16      66.998  48.974  76.333  1.00  0.00      PROB O
ATOM   2647  N   THR    17      67.949  47.243  75.229  1.00  0.00      PROB N
ATOM   2648  HN  THR    17      67.908  46.291  74.934  1.00  0.00      PROB H
ATOM   2649  CA  THR    17      68.918  48.131  74.601  1.00  0.00      PROB C
ATOM   2650  HA  THR    17      69.142  48.929  75.284  1.00  0.00      PROB H
ATOM   2651  CB  THR    17      70.233  47.375  74.405  1.00  0.00      PROB C
ATOM   2652  HB  THR    17      70.066  46.580  73.638  1.00  0.00      PROB H
ATOM   2653  OG1 THR    17      70.576  46.709  75.627  1.00  0.00      PROB O
ATOM   2654  HG1 THR    17      71.349  46.169  75.439  1.00  0.00      PROB H
ATOM   2655  CG2 THR    17      71.382  48.279  73.947  1.00  0.00      PROB C
ATOM   2656 HG21 THR    17      71.619  49.042  74.712  1.00  0.00      PROB H
ATOM   2657 HG22 THR    17      71.087  48.802  73.014  1.00  0.00      PROB H
ATOM   2658 HG23 THR    17      72.284  47.672  73.733  1.00  0.00      PROB H
ATOM   2659  C   THR    17      68.392  48.722  73.303  1.00  0.00      PROB C
ATOM   2660  O   THR    17      68.249  48.057  72.283  1.00  0.00      PROB O
ATOM   2661  N   LEU    18      68.081  50.020  73.397  1.00  0.00      PROB N
ATOM   2662  HN  LEU    18      68.252  50.524  74.247  1.00  0.00      PROB H
ATOM   2663  CA  LEU    18      67.487  50.721  72.262  1.00  0.00      PROB C
ATOM   2664  HA  LEU    18      66.567  50.199  72.031  1.00  0.00      PROB H
ATOM   2665  CB  LEU    18      67.145  52.147  72.692  1.00  0.00      PROB C
ATOM   2666  HB1 LEU    18      68.089  52.661  72.935  1.00  0.00      PROB H
ATOM   2667  HB2 LEU    18      66.519  52.065  73.606  1.00  0.00      PROB H
ATOM   2668  CG  LEU    18      66.399  53.020  71.682  1.00  0.00      PROB C
ATOM   2669  HG  LEU    18      67.093  53.129  70.846  1.00  0.00      PROB H
ATOM   2670  CD1 LEU    18      65.149  52.341  71.125  1.00  0.00      PROB C
ATOM   2671 HD11 LEU    18      64.440  52.114  71.948  1.00  0.00      PROB H
ATOM   2672 HD12 LEU    18      65.390  51.398  70.594  1.00  0.00      PROB H
ATOM   2673 HD13 LEU    18      64.636  53.016  70.407  1.00  0.00      PROB H
ATOM   2674  CD2 LEU    18      66.078  54.387  72.285  1.00  0.00      PROB C
ATOM   2675 HD21 LEU    18      66.992  54.849  72.706  1.00  0.00      PROB H
ATOM   2676 HD22 LEU    18      65.325  54.293  73.095  1.00  0.00      PROB H
ATOM   2677 HD23 LEU    18      65.671  55.071  71.511  1.00  0.00      PROB H
ATOM   2678  C   LEU    18      68.349  50.718  71.014  1.00  0.00      PROB C
ATOM   2679  O   LEU    18      69.431  51.292  70.966  1.00  0.00      PROB O
ATOM   2680  N   SER    19      67.809  50.051  69.990  1.00  0.00      PROB N
ATOM   2681  HN  SER    19      66.981  49.499  70.078  1.00  0.00      PROB H
ATOM   2682  CA  SER    19      68.537  50.077  68.731  1.00  0.00      PROB C
ATOM   2683  HA  SER    19      69.585  50.230  68.928  1.00  0.00      PROB H
ATOM   2684  CB  SER    19      68.454  48.715  68.037  1.00  0.00      PROB C
ATOM   2685  HB1 SER    19      67.495  48.583  67.484  1.00  0.00      PROB H
ATOM   2686  HB2 SER    19      68.490  47.929  68.826  1.00  0.00      PROB H
ATOM   2687  OG  SER    19      69.585  48.523  67.169  1.00  0.00      PROB O
ATOM   2688  HG1 SER    19      69.361  47.746  66.625  1.00  0.00      PROB H
ATOM   2689  C   SER    19      68.102  51.205  67.817  1.00  0.00      PROB C
ATOM   2690  O   SER    19      67.266  51.049  66.938  1.00  0.00      PROB O
ATOM   2691  N   LEU    20      68.732  52.358  68.059  1.00  0.00      PROB N
ATOM   2692  HN  LEU    20      69.393  52.481  68.798  1.00  0.00      PROB H
ATOM   2693  CA  LEU    20      68.546  53.444  67.098  1.00  0.00      PROB C
ATOM   2694  HA  LEU    20      67.527  53.458  66.734  1.00  0.00      PROB H
ATOM   2695  CB  LEU    20      68.870  54.771  67.768  1.00  0.00      PROB C
ATOM   2696  HB1 LEU    20      68.848  55.612  67.047  1.00  0.00      PROB H
ATOM   2697  HB2 LEU    20      69.888  54.681  68.188  1.00  0.00      PROB H
ATOM   2698  CG  LEU    20      67.929  55.095  68.919  1.00  0.00      PROB C
ATOM   2699  HG  LEU    20      67.834  54.182  69.507  1.00  0.00      PROB H
ATOM   2700  CD1 LEU    20      68.535  56.136  69.849  1.00  0.00      PROB C
ATOM   2701 HD11 LEU    20      68.849  57.036  69.280  1.00  0.00      PROB H
ATOM   2702 HD12 LEU    20      69.414  55.713  70.379  1.00  0.00      PROB H
ATOM   2703 HD13 LEU    20      67.791  56.445  70.613  1.00  0.00      PROB H
ATOM   2704  CD2 LEU    20      66.546  55.504  68.423  1.00  0.00      PROB C
ATOM   2705 HD21 LEU    20      66.073  54.689  67.838  1.00  0.00      PROB H
ATOM   2706 HD22 LEU    20      66.622  56.404  67.775  1.00  0.00      PROB H
ATOM   2707 HD23 LEU    20      65.891  55.756  69.282  1.00  0.00      PROB H
ATOM   2708  C   LEU    20      69.465  53.259  65.910  1.00  0.00      PROB C
ATOM   2709  O   LEU    20      70.469  52.563  66.029  1.00  0.00      PROB O
ATOM   2710  N   THR    21      69.096  53.924  64.803  1.00  0.00      PROB N
ATOM   2711  HN  THR    21      68.177  54.336  64.743  1.00  0.00      PROB H
ATOM   2712  CA  THR    21      69.969  54.009  63.630  1.00  0.00      PROB C
ATOM   2713  HA  THR    21      70.942  54.118  63.975  1.00  0.00      PROB H
ATOM   2714  CB  THR    21      69.838  52.759  62.742  1.00  0.00      PROB C
ATOM   2715  HB  THR    21      68.823  52.683  62.313  1.00  0.00      PROB H
ATOM   2716  OG1 THR    21      70.000  51.571  63.530  1.00  0.00      PROB O
ATOM   2717  HG1 THR    21      69.941  51.871  64.449  1.00  0.00      PROB H
ATOM   2718  CG2 THR    21      70.844  52.757  61.585  1.00  0.00      PROB C
ATOM   2719 HG21 THR    21      71.887  52.791  61.956  1.00  0.00      PROB H
ATOM   2720 HG22 THR    21      70.680  53.616  60.901  1.00  0.00      PROB H
ATOM   2721 HG23 THR    21      70.716  51.829  60.983  1.00  0.00      PROB H
ATOM   2722  C   THR    21      69.728  55.267  62.802  1.00  0.00      PROB C
ATOM   2723  O   THR    21      68.744  55.394  62.084  1.00  0.00      PROB O
ATOM   2724  N   CYS    22      70.678  56.197  62.917  1.00  0.00      PROB N
ATOM   2725  HN  CYS    22      71.514  56.093  63.460  1.00  0.00      PROB H
ATOM   2726  CA  CYS    22      70.679  57.307  61.964  1.00  0.00      PROB C
ATOM   2727  HA  CYS    22      69.671  57.626  61.744  1.00  0.00      PROB H
ATOM   2728  CB  CYS    22      71.454  58.486  62.558  1.00  0.00      PROB C
ATOM   2729  HB1 CYS    22      72.460  58.143  62.874  1.00  0.00      PROB H
ATOM   2730  HB2 CYS    22      70.923  58.786  63.486  1.00  0.00      PROB H
ATOM   2731  SG  CYS    22      71.663  59.960  61.523  1.00  0.00      PROB S
ATOM   2732  HG1 CYS    22      72.324  59.365  60.540  1.00  0.00      PROB H
ATOM   2733  C   CYS    22      71.331  56.836  60.686  1.00  0.00      PROB C
ATOM   2734  O   CYS    22      72.243  56.021  60.718  1.00  0.00      PROB O
ATOM   2735  N   SER    23      70.827  57.354  59.571  1.00  0.00      PROB N
ATOM   2736  HN  SER    23      70.007  57.940  59.575  1.00  0.00      PROB H
ATOM   2737  CA  SER    23      71.498  57.109  58.303  1.00  0.00      PROB C
ATOM   2738  HA  SER    23      72.486  56.710  58.440  1.00  0.00      PROB H
ATOM   2739  CB  SER    23      70.661  56.149  57.455  1.00  0.00      PROB C
ATOM   2740  HB1 SER    23      71.226  55.836  56.546  1.00  0.00      PROB H
ATOM   2741  HB2 SER    23      69.720  56.644  57.120  1.00  0.00      PROB H
ATOM   2742  OG  SER    23      70.309  54.991  58.233  1.00  0.00      PROB O
ATOM   2743  HG1 SER    23      69.905  55.329  59.044  1.00  0.00      PROB H
ATOM   2744  C   SER    23      71.661  58.448  57.621  1.00  0.00      PROB C
ATOM   2745  O   SER    23      70.808  59.314  57.788  1.00  0.00      PROB O
ATOM   2746  N   PHE    24      72.770  58.605  56.894  1.00  0.00      PROB N
ATOM   2747  HN  PHE    24      73.486  57.914  56.750  1.00  0.00      PROB H
ATOM   2748  CA  PHE    24      72.957  59.924  56.301  1.00  0.00      PROB C
ATOM   2749  HA  PHE    24      72.012  60.441  56.242  1.00  0.00      PROB H
ATOM   2750  CB  PHE    24      73.904  60.783  57.157  1.00  0.00      PROB C
ATOM   2751  HB1 PHE    24      73.443  60.923  58.160  1.00  0.00      PROB H
ATOM   2752  HB2 PHE    24      74.046  61.796  56.724  1.00  0.00      PROB H
ATOM   2753  CG  PHE    24      75.267  60.155  57.335  1.00  0.00      PROB C
ATOM   2754  CD1 PHE    24      75.562  59.496  58.547  1.00  0.00      PROB C
ATOM   2755  HD1 PHE    24      74.812  59.414  59.316  1.00  0.00      PROB H
ATOM   2756  CE1 PHE    24      76.843  58.946  58.737  1.00  0.00      PROB C
ATOM   2757  HE1 PHE    24      77.111  58.390  59.591  1.00  0.00      PROB H
ATOM   2758  CZ  PHE    24      77.805  59.067  57.716  1.00  0.00      PROB C
ATOM   2759  HZ  PHE    24      78.713  58.501  57.769  1.00  0.00      PROB H
ATOM   2760  CD2 PHE    24      76.227  60.255  56.304  1.00  0.00      PROB C
ATOM   2761  HD2 PHE    24      76.002  60.764  55.380  1.00  0.00      PROB H
ATOM   2762  CE2 PHE    24      77.508  59.709  56.497  1.00  0.00      PROB C
ATOM   2763  HE2 PHE    24      78.249  59.719  55.737  1.00  0.00      PROB H
ATOM   2764  C   PHE    24      73.382  59.866  54.852  1.00  0.00      PROB C
ATOM   2765  O   PHE    24      73.699  58.808  54.325  1.00  0.00      PROB O
ATOM   2766  N   SER    25      73.389  61.049  54.234  1.00  0.00      PROB N
ATOM   2767  HN  SER    25      73.041  61.881  54.662  1.00  0.00      PROB H
ATOM   2768  CA  SER    25      73.875  61.081  52.861  1.00  0.00      PROB C
ATOM   2769  HA  SER    25      74.430  60.182  52.624  1.00  0.00      PROB H
ATOM   2770  CB  SER    25      72.684  61.147  51.901  1.00  0.00      PROB C
ATOM   2771  HB1 SER    25      72.215  60.136  51.935  1.00  0.00      PROB H
ATOM   2772  HB2 SER    25      72.946  61.378  50.850  1.00  0.00      PROB H
ATOM   2773  OG  SER    25      71.702  62.061  52.400  1.00  0.00      PROB O
ATOM   2774  HG1 SER    25      70.920  61.987  51.815  1.00  0.00      PROB H
ATOM   2775  C   SER    25      74.876  62.197  52.632  1.00  0.00      PROB C
ATOM   2776  O   SER    25      75.145  63.016  53.507  1.00  0.00      PROB O
ATOM   2777  N   GLY    26      75.430  62.198  51.410  1.00  0.00      PROB N
ATOM   2778  HN  GLY    26      75.326  61.441  50.777  1.00  0.00      PROB H
ATOM   2779  CA  GLY    26      76.345  63.279  51.061  1.00  0.00      PROB C
ATOM   2780  HA1 GLY    26      75.993  64.219  51.459  1.00  0.00      PROB H
ATOM   2781  HA2 GLY    26      76.432  63.308  49.994  1.00  0.00      PROB H
ATOM   2782  C   GLY    26      77.764  63.044  51.538  1.00  0.00      PROB C
ATOM   2783  O   GLY    26      78.667  62.727  50.776  1.00  0.00      PROB O
ATOM   2784  N   PHE    27      77.922  63.233  52.851  1.00  0.00      PROB N
ATOM   2785  HN  PHE    27      77.137  63.337  53.462  1.00  0.00      PROB H
ATOM   2786  CA  PHE    27      79.239  62.950  53.408  1.00  0.00      PROB C
ATOM   2787  HA  PHE    27      80.004  63.167  52.673  1.00  0.00      PROB H
ATOM   2788  CB  PHE    27      79.532  63.882  54.597  1.00  0.00      PROB C
ATOM   2789  HB1 PHE    27      79.335  64.935  54.335  1.00  0.00      PROB H
ATOM   2790  HB2 PHE    27      80.608  63.800  54.871  1.00  0.00      PROB H
ATOM   2791  CG  PHE    27      78.689  63.565  55.817  1.00  0.00      PROB C
ATOM   2792  CD1 PHE    27      77.319  63.906  55.847  1.00  0.00      PROB C
ATOM   2793  HD1 PHE    27      76.848  64.390  55.008  1.00  0.00      PROB H
ATOM   2794  CE1 PHE    27      76.559  63.622  56.997  1.00  0.00      PROB C
ATOM   2795  HE1 PHE    27      75.501  63.828  57.022  1.00  0.00      PROB H
ATOM   2796  CZ  PHE    27      77.185  63.014  58.104  1.00  0.00      PROB C
ATOM   2797  HZ  PHE    27      76.590  62.768  58.971  1.00  0.00      PROB H
ATOM   2798  CD2 PHE    27      79.305  62.936  56.920  1.00  0.00      PROB C
ATOM   2799  HD2 PHE    27      80.337  62.652  56.867  1.00  0.00      PROB H
ATOM   2800  CE2 PHE    27      78.549  62.659  58.074  1.00  0.00      PROB C
ATOM   2801  HE2 PHE    27      78.988  62.170  58.925  1.00  0.00      PROB H
ATOM   2802  C   PHE    27      79.386  61.483  53.765  1.00  0.00      PROB C
ATOM   2803  O   PHE    27      78.419  60.734  53.753  1.00  0.00      PROB O
ATOM   2804  N   SER    28      80.625  61.115  54.102  1.00  0.00      PROB N
ATOM   2805  HN  SER    28      81.436  61.702  54.078  1.00  0.00      PROB H
ATOM   2806  CA  SER    28      80.797  59.792  54.682  1.00  0.00      PROB C
ATOM   2807  HA  SER    28      79.889  59.210  54.724  1.00  0.00      PROB H
ATOM   2808  CB  SER    28      81.791  58.988  53.834  1.00  0.00      PROB C
ATOM   2809  HB1 SER    28      82.703  59.579  53.609  1.00  0.00      PROB H
ATOM   2810  HB2 SER    28      81.288  58.728  52.876  1.00  0.00      PROB H
ATOM   2811  OG  SER    28      82.163  57.772  54.499  1.00  0.00      PROB O
ATOM   2812  HG1 SER    28      83.028  57.484  54.145  1.00  0.00      PROB H
ATOM   2813  C   SER    28      81.304  59.980  56.094  1.00  0.00      PROB C
ATOM   2814  O   SER    28      81.907  60.997  56.422  1.00  0.00      PROB O
ATOM   2815  N   LEU    29      81.095  58.950  56.919  1.00  0.00      PROB N
ATOM   2816  HN  LEU    29      80.627  58.108  56.623  1.00  0.00      PROB H
ATOM   2817  CA  LEU    29      81.820  59.035  58.177  1.00  0.00      PROB C
ATOM   2818  HA  LEU    29      82.164  60.035  58.324  1.00  0.00      PROB H
ATOM   2819  CB  LEU    29      80.949  58.666  59.375  1.00  0.00      PROB C
ATOM   2820  HB1 LEU    29      80.950  57.579  59.579  1.00  0.00      PROB H
ATOM   2821  HB2 LEU    29      79.908  58.987  59.206  1.00  0.00      PROB H
ATOM   2822  CG  LEU    29      81.358  59.514  60.582  1.00  0.00      PROB C
ATOM   2823  HG  LEU    29      82.404  59.243  60.867  1.00  0.00      PROB H
ATOM   2824  CD1 LEU    29      81.362  61.004  60.246  1.00  0.00      PROB C
ATOM   2825 HD11 LEU    29      80.734  61.212  59.358  1.00  0.00      PROB H
ATOM   2826 HD12 LEU    29      82.393  61.363  60.038  1.00  0.00      PROB H
ATOM   2827 HD13 LEU    29      80.953  61.591  61.089  1.00  0.00      PROB H
ATOM   2828  CD2 LEU    29      80.508  59.215  61.806  1.00  0.00      PROB C
ATOM   2829 HD21 LEU    29      80.578  58.144  62.080  1.00  0.00      PROB H
ATOM   2830 HD22 LEU    29      79.443  59.456  61.603  1.00  0.00      PROB H
ATOM   2831 HD23 LEU    29      80.845  59.832  62.659  1.00  0.00      PROB H
ATOM   2832  C   LEU    29      83.173  58.349  58.188  1.00  0.00      PROB C
ATOM   2833  O   LEU    29      83.671  57.871  59.206  1.00  0.00      PROB O
ATOM   2834  N   SER    30      83.760  58.371  56.986  1.00  0.00      PROB N
ATOM   2835  HN  SER    30      83.236  58.424  56.133  1.00  0.00      PROB H
ATOM   2836  CA  SER    30      85.211  58.331  56.876  1.00  0.00      PROB C
ATOM   2837  HA  SER    30      85.665  58.131  57.838  1.00  0.00      PROB H
ATOM   2838  CB  SER    30      85.618  57.180  55.956  1.00  0.00      PROB C
ATOM   2839  HB1 SER    30      85.541  56.206  56.466  1.00  0.00      PROB H
ATOM   2840  HB2 SER    30      86.660  57.320  55.614  1.00  0.00      PROB H
ATOM   2841  OG  SER    30      84.758  57.127  54.804  1.00  0.00      PROB O
ATOM   2842  HG1 SER    30      85.208  56.508  54.204  1.00  0.00      PROB H
ATOM   2843  C   SER    30      85.808  59.658  56.414  1.00  0.00      PROB C
ATOM   2844  O   SER    30      87.017  59.821  56.321  1.00  0.00      PROB O
ATOM   2845  N   THR    31      84.917  60.624  56.114  1.00  0.00      PROB N
ATOM   2846  HN  THR    31      83.924  60.511  56.160  1.00  0.00      PROB H
ATOM   2847  CA  THR    31      85.455  61.906  55.666  1.00  0.00      PROB C
ATOM   2848  HA  THR    31      86.173  61.711  54.881  1.00  0.00      PROB H
ATOM   2849  CB  THR    31      84.325  62.734  55.044  1.00  0.00      PROB C
ATOM   2850  HB  THR    31      83.620  63.043  55.854  1.00  0.00      PROB H
ATOM   2851  OG1 THR    31      83.565  61.922  54.132  1.00  0.00      PROB O
ATOM   2852  HG1 THR    31      84.200  61.521  53.527  1.00  0.00      PROB H
ATOM   2853  CG2 THR    31      84.844  63.988  54.334  1.00  0.00      PROB C
ATOM   2854 HG21 THR    31      85.538  63.713  53.511  1.00  0.00      PROB H
ATOM   2855 HG22 THR    31      85.378  64.659  55.037  1.00  0.00      PROB H
ATOM   2856 HG23 THR    31      83.994  64.549  53.889  1.00  0.00      PROB H
ATOM   2857  C   THR    31      86.173  62.661  56.778  1.00  0.00      PROB C
ATOM   2858  O   THR    31      85.597  63.033  57.794  1.00  0.00      PROB O
ATOM   2859  N   SER    32      87.476  62.846  56.559  1.00  0.00      PROB N
ATOM   2860  HN  SER    32      87.971  62.607  55.726  1.00  0.00      PROB H
ATOM   2861  CA  SER    32      88.322  63.329  57.646  1.00  0.00      PROB C
ATOM   2862  HA  SER    32      88.281  62.588  58.425  1.00  0.00      PROB H
ATOM   2863  CB  SER    32      89.765  63.326  57.144  1.00  0.00      PROB C
ATOM   2864  HB1 SER    32      90.146  62.281  57.229  1.00  0.00      PROB H
ATOM   2865  HB2 SER    32      90.445  63.953  57.752  1.00  0.00      PROB H
ATOM   2866  OG  SER    32      89.781  63.678  55.752  1.00  0.00      PROB O
ATOM   2867  HG1 SER    32      90.707  63.653  55.477  1.00  0.00      PROB H
ATOM   2868  C   SER    32      87.896  64.644  58.293  1.00  0.00      PROB C
ATOM   2869  O   SER    32      87.561  65.638  57.645  1.00  0.00      PROB O
ATOM   2870  N   GLY    33      87.893  64.585  59.632  1.00  0.00      PROB N
ATOM   2871  HN  GLY    33      88.227  63.783  60.132  1.00  0.00      PROB H
ATOM   2872  CA  GLY    33      87.444  65.741  60.407  1.00  0.00      PROB C
ATOM   2873  HA1 GLY    33      87.737  66.661  59.918  1.00  0.00      PROB H
ATOM   2874  HA2 GLY    33      87.914  65.651  61.376  1.00  0.00      PROB H
ATOM   2875  C   GLY    33      85.946  65.819  60.675  1.00  0.00      PROB C
ATOM   2876  O   GLY    33      85.484  66.645  61.452  1.00  0.00      PROB O
ATOM   2877  N   MET    34      85.195  64.950  59.979  1.00  0.00      PROB N
ATOM   2878  HN  MET    34      85.572  64.266  59.350  1.00  0.00      PROB H
ATOM   2879  CA  MET    34      83.747  64.965  60.186  1.00  0.00      PROB C
ATOM   2880  HA  MET    34      83.408  65.972  60.383  1.00  0.00      PROB H
ATOM   2881  CB  MET    34      83.055  64.464  58.913  1.00  0.00      PROB C
ATOM   2882  HB1 MET    34      83.110  63.348  58.890  1.00  0.00      PROB H
ATOM   2883  HB2 MET    34      83.683  64.783  58.055  1.00  0.00      PROB H
ATOM   2884  CG  MET    34      81.598  64.881  58.687  1.00  0.00      PROB C
ATOM   2885  HG1 MET    34      81.003  64.794  59.620  1.00  0.00      PROB H
ATOM   2886  HG2 MET    34      81.184  64.146  57.982  1.00  0.00      PROB H
ATOM   2887  SD  MET    34      81.408  66.518  57.961  1.00  0.00      PROB S
ATOM   2888  CE  MET    34      82.232  66.184  56.397  1.00  0.00      PROB C
ATOM   2889  HE1 MET    34      81.950  65.185  56.000  1.00  0.00      PROB H
ATOM   2890  HE2 MET    34      83.337  66.191  56.506  1.00  0.00      PROB H
ATOM   2891  HE3 MET    34      81.971  66.941  55.627  1.00  0.00      PROB H
ATOM   2892  C   MET    34      83.365  64.100  61.377  1.00  0.00      PROB C
ATOM   2893  O   MET    34      84.108  63.205  61.773  1.00  0.00      PROB O
ATOM   2894  N   GLY    35      82.170  64.386  61.899  1.00  0.00      PROB N
ATOM   2895  HN  GLY    35      81.624  65.183  61.626  1.00  0.00      PROB H
ATOM   2896  CA  GLY    35      81.603  63.501  62.907  1.00  0.00      PROB C
ATOM   2897  HA1 GLY    35      81.910  63.866  63.874  1.00  0.00      PROB H
ATOM   2898  HA2 GLY    35      81.894  62.477  62.729  1.00  0.00      PROB H
ATOM   2899  C   GLY    35      80.090  63.566  62.861  1.00  0.00      PROB C
ATOM   2900  O   GLY    35      79.507  64.388  62.158  1.00  0.00      PROB O
ATOM   2901  N   VAL    36      79.481  62.645  63.618  1.00  0.00      PROB N
ATOM   2902  HN  VAL    36      80.019  61.981  64.142  1.00  0.00      PROB H
ATOM   2903  CA  VAL    36      78.030  62.663  63.797  1.00  0.00      PROB C
ATOM   2904  HA  VAL    36      77.634  63.619  63.493  1.00  0.00      PROB H
ATOM   2905  CB  VAL    36      77.344  61.547  62.977  1.00  0.00      PROB C
ATOM   2906  HB  VAL    36      77.827  60.580  63.265  1.00  0.00      PROB H
ATOM   2907  CG1 VAL    36      75.841  61.415  63.256  1.00  0.00      PROB C
ATOM   2908 HG11 VAL    36      75.300  62.335  62.964  1.00  0.00      PROB H
ATOM   2909 HG12 VAL    36      75.627  61.193  64.321  1.00  0.00      PROB H
ATOM   2910 HG13 VAL    36      75.418  60.585  62.650  1.00  0.00      PROB H
ATOM   2911  CG2 VAL    36      77.568  61.743  61.479  1.00  0.00      PROB C
ATOM   2912 HG21 VAL    36      78.648  61.714  61.226  1.00  0.00      PROB H
ATOM   2913 HG22 VAL    36      77.168  62.732  61.169  1.00  0.00      PROB H
ATOM   2914 HG23 VAL    36      77.054  60.957  60.888  1.00  0.00      PROB H
ATOM   2915  C   VAL    36      77.727  62.504  65.275  1.00  0.00      PROB C
ATOM   2916  O   VAL    36      78.299  61.660  65.956  1.00  0.00      PROB O
ATOM   2917  N   GLY    37      76.812  63.355  65.741  1.00  0.00      PROB N
ATOM   2918  HN  GLY    37      76.339  63.992  65.122  1.00  0.00      PROB H
ATOM   2919  CA  GLY    37      76.352  63.204  67.111  1.00  0.00      PROB C
ATOM   2920  HA1 GLY    37      76.372  64.188  67.555  1.00  0.00      PROB H
ATOM   2921  HA2 GLY    37      76.945  62.497  67.662  1.00  0.00      PROB H
ATOM   2922  C   GLY    37      74.915  62.743  67.177  1.00  0.00      PROB C
ATOM   2923  O   GLY    37      74.088  63.064  66.331  1.00  0.00      PROB O
ATOM   2924  N   TRP    38      74.657  61.979  68.237  1.00  0.00      PROB N
ATOM   2925  HN  TRP    38      75.374  61.771  68.903  1.00  0.00      PROB H
ATOM   2926  CA  TRP    38      73.275  61.693  68.591  1.00  0.00      PROB C
ATOM   2927  HA  TRP    38      72.605  61.880  67.758  1.00  0.00      PROB H
ATOM   2928  CB  TRP    38      73.142  60.244  69.039  1.00  0.00      PROB C
ATOM   2929  HB1 TRP    38      72.349  60.119  69.808  1.00  0.00      PROB H
ATOM   2930  HB2 TRP    38      74.097  59.894  69.489  1.00  0.00      PROB H
ATOM   2931  CG  TRP    38      72.764  59.358  67.877  1.00  0.00      PROB C
ATOM   2932  CD1 TRP    38      73.623  58.656  67.019  1.00  0.00      PROB C
ATOM   2933  HD1 TRP    38      74.696  58.752  67.059  1.00  0.00      PROB H
ATOM   2934  NE1 TRP    38      72.924  57.924  66.109  1.00  0.00      PROB N
ATOM   2935  HE1 TRP    38      73.262  57.372  65.367  1.00  0.00      PROB H
ATOM   2936  CE2 TRP    38      71.565  58.119  66.333  1.00  0.00      PROB C
ATOM   2937  CD2 TRP    38      71.432  59.023  67.438  1.00  0.00      PROB C
ATOM   2938  CE3 TRP    38      70.151  59.407  67.884  1.00  0.00      PROB C
ATOM   2939  HE3 TRP    38      70.040  60.180  68.629  1.00  0.00      PROB H
ATOM   2940  CZ3 TRP    38      69.008  58.896  67.235  1.00  0.00      PROB C
ATOM   2941  HZ3 TRP    38      68.151  59.530  67.097  1.00  0.00      PROB H
ATOM   2942  CZ2 TRP    38      70.410  57.614  65.702  1.00  0.00      PROB C
ATOM   2943  HZ2 TRP    38      70.492  56.766  65.089  1.00  0.00      PROB H
ATOM   2944  CH2 TRP    38      69.133  58.003  66.152  1.00  0.00      PROB C
ATOM   2945  HH2 TRP    38      68.249  57.618  65.667  1.00  0.00      PROB H
ATOM   2946  C   TRP    38      72.846  62.613  69.710  1.00  0.00      PROB C
ATOM   2947  O   TRP    38      73.475  62.671  70.764  1.00  0.00      PROB O
ATOM   2948  N   ILE    39      71.767  63.345  69.423  1.00  0.00      PROB N
ATOM   2949  HN  ILE    39      71.247  63.247  68.568  1.00  0.00      PROB H
ATOM   2950  CA  ILE    39      71.253  64.294  70.406  1.00  0.00      PROB C
ATOM   2951  HA  ILE    39      71.679  64.109  71.383  1.00  0.00      PROB H
ATOM   2952  CB  ILE    39      71.543  65.757  70.010  1.00  0.00      PROB C
ATOM   2953  HB  ILE    39      70.985  65.985  69.068  1.00  0.00      PROB H
ATOM   2954  CG2 ILE    39      71.041  66.710  71.094  1.00  0.00      PROB C
ATOM   2955 HG21 ILE    39      71.547  66.516  72.063  1.00  0.00      PROB H
ATOM   2956 HG22 ILE    39      69.944  66.624  71.245  1.00  0.00      PROB H
ATOM   2957 HG23 ILE    39      71.254  67.761  70.803  1.00  0.00      PROB H
ATOM   2958  CG1 ILE    39      73.021  66.042  69.723  1.00  0.00      PROB C
ATOM   2959 HG11 ILE    39      73.551  65.245  70.269  1.00  0.00      PROB H
ATOM   2960 HG12 ILE    39      73.302  67.032  70.115  1.00  0.00      PROB H
ATOM   2961  CD  ILE    39      73.403  65.982  68.244  1.00  0.00      PROB C
ATOM   2962  HD1 ILE    39      72.838  66.751  67.672  1.00  0.00      PROB H
ATOM   2963  HD2 ILE    39      73.168  64.993  67.803  1.00  0.00      PROB H
ATOM   2964  HD3 ILE    39      74.488  66.184  68.107  1.00  0.00      PROB H
ATOM   2965  C   ILE    39      69.760  64.083  70.524  1.00  0.00      PROB C
ATOM   2966  O   ILE    39      69.041  64.076  69.535  1.00  0.00      PROB O
ATOM   2967  N   ARG    40      69.305  63.887  71.757  1.00  0.00      PROB N
ATOM   2968  HN  ARG    40      69.866  63.975  72.586  1.00  0.00      PROB H
ATOM   2969  CA  ARG    40      67.862  63.732  71.861  1.00  0.00      PROB C
ATOM   2970  HA  ARG    40      67.367  63.667  70.901  1.00  0.00      PROB H
ATOM   2971  CB  ARG    40      67.515  62.426  72.568  1.00  0.00      PROB C
ATOM   2972  HB1 ARG    40      67.983  61.604  71.982  1.00  0.00      PROB H
ATOM   2973  HB2 ARG    40      66.415  62.255  72.547  1.00  0.00      PROB H
ATOM   2974  CG  ARG    40      68.034  62.360  74.003  1.00  0.00      PROB C
ATOM   2975  HG1 ARG    40      67.663  63.229  74.579  1.00  0.00      PROB H
ATOM   2976  HG2 ARG    40      69.147  62.403  74.015  1.00  0.00      PROB H
ATOM   2977  CD  ARG    40      67.570  61.095  74.707  1.00  0.00      PROB C
ATOM   2978  HD1 ARG    40      68.022  60.236  74.189  1.00  0.00      PROB H
ATOM   2979  HD2 ARG    40      66.460  61.019  74.696  1.00  0.00      PROB H
ATOM   2980  NE  ARG    40      68.039  61.054  76.082  1.00  0.00      PROB N
ATOM   2981  HE  ARG    40      68.431  61.834  76.588  1.00  0.00      PROB H
ATOM   2982  CZ  ARG    40      67.827  59.979  76.856  1.00  0.00      PROB C
ATOM   2983  NH1 ARG    40      67.264  58.878  76.373  1.00  0.00      PROB N
ATOM   2984 HH11 ARG    40      66.972  58.772  75.426  1.00  0.00      PROB H
ATOM   2985 HH12 ARG    40      67.127  58.171  77.080  1.00  0.00      PROB H
ATOM   2986  NH2 ARG    40      68.184  60.024  78.127  1.00  0.00      PROB N
ATOM   2987 HH21 ARG    40      67.988  59.209  78.669  1.00  0.00      PROB H
ATOM   2988 HH22 ARG    40      68.778  60.810  78.391  1.00  0.00      PROB H
ATOM   2989  C   ARG    40      67.201  64.895  72.559  1.00  0.00      PROB C
ATOM   2990  O   ARG    40      67.834  65.690  73.241  1.00  0.00      PROB O
ATOM   2991  N   GLN    41      65.879  64.916  72.401  1.00  0.00      PROB N
ATOM   2992  HN  GLN    41      65.411  64.344  71.719  1.00  0.00      PROB H
ATOM   2993  CA  GLN    41      65.072  65.674  73.341  1.00  0.00      PROB C
ATOM   2994  HA  GLN    41      65.678  66.245  74.027  1.00  0.00      PROB H
ATOM   2995  CB  GLN    41      64.278  66.738  72.592  1.00  0.00      PROB C
ATOM   2996  HB1 GLN    41      63.573  66.231  71.888  1.00  0.00      PROB H
ATOM   2997  HB2 GLN    41      64.975  67.312  71.949  1.00  0.00      PROB H
ATOM   2998  CG  GLN    41      63.494  67.687  73.498  1.00  0.00      PROB C
ATOM   2999  HG1 GLN    41      64.202  68.120  74.233  1.00  0.00      PROB H
ATOM   3000  HG2 GLN    41      62.687  67.151  74.042  1.00  0.00      PROB H
ATOM   3001  CD  GLN    41      62.861  68.745  72.627  1.00  0.00      PROB C
ATOM   3002  OE1 GLN    41      62.245  68.457  71.611  1.00  0.00      PROB O
ATOM   3003  NE2 GLN    41      63.105  69.996  73.019  1.00  0.00      PROB N
ATOM   3004 HE21 GLN    41      62.803  70.722  72.397  1.00  0.00      PROB H
ATOM   3005 HE22 GLN    41      63.486  70.145  73.932  1.00  0.00      PROB H
ATOM   3006  C   GLN    41      64.156  64.714  74.074  1.00  0.00      PROB C
ATOM   3007  O   GLN    41      63.173  64.226  73.526  1.00  0.00      PROB O
ATOM   3008  N   PRO    42      64.522  64.419  75.342  1.00  0.00      PROB N
ATOM   3009  CD  PRO    42      65.726  64.839  76.044  1.00  0.00      PROB C
ATOM   3010  HD1 PRO    42      65.607  65.859  76.434  1.00  0.00      PROB H
ATOM   3011  HD2 PRO    42      66.614  64.839  75.380  1.00  0.00      PROB H
ATOM   3012  CA  PRO    42      63.638  63.586  76.159  1.00  0.00      PROB C
ATOM   3013  HA  PRO    42      63.402  62.678  75.636  1.00  0.00      PROB H
ATOM   3014  CB  PRO    42      64.446  63.359  77.441  1.00  0.00      PROB C
ATOM   3015  HB1 PRO    42      64.424  62.279  77.720  1.00  0.00      PROB H
ATOM   3016  HB2 PRO    42      64.036  63.909  78.300  1.00  0.00      PROB H
ATOM   3017  CG  PRO    42      65.879  63.780  77.125  1.00  0.00      PROB C
ATOM   3018  HG1 PRO    42      66.431  64.136  78.016  1.00  0.00      PROB H
ATOM   3019  HG2 PRO    42      66.420  62.909  76.708  1.00  0.00      PROB H
ATOM   3020  C   PRO    42      62.335  64.313  76.422  1.00  0.00      PROB C
ATOM   3021  O   PRO    42      62.242  65.516  76.199  1.00  0.00      PROB O
ATOM   3022  N   SER    43      61.348  63.549  76.918  1.00  0.00      PROB N
ATOM   3023  HN  SER    43      61.473  62.557  76.988  1.00  0.00      PROB H
ATOM   3024  CA  SER    43      60.019  64.100  77.208  1.00  0.00      PROB C
ATOM   3025  HA  SER    43      59.486  64.082  76.273  1.00  0.00      PROB H
ATOM   3026  CB  SER    43      59.273  63.139  78.139  1.00  0.00      PROB C
ATOM   3027  HB1 SER    43      59.661  63.220  79.179  1.00  0.00      PROB H
ATOM   3028  HB2 SER    43      59.432  62.095  77.784  1.00  0.00      PROB H
ATOM   3029  OG  SER    43      57.871  63.420  78.112  1.00  0.00      PROB O
ATOM   3030  HG1 SER    43      57.403  62.802  78.680  1.00  0.00      PROB H
ATOM   3031  C   SER    43      59.982  65.544  77.714  1.00  0.00      PROB C
ATOM   3032  O   SER    43      60.247  65.864  78.877  1.00  0.00      PROB O
ATOM   3033  N   GLY    44      59.688  66.419  76.732  1.00  0.00      PROB N
ATOM   3034  HN  GLY    44      59.474  66.097  75.806  1.00  0.00      PROB H
ATOM   3035  CA  GLY    44      59.741  67.872  76.919  1.00  0.00      PROB C
ATOM   3036  HA1 GLY    44      58.827  68.165  77.410  1.00  0.00      PROB H
ATOM   3037  HA2 GLY    44      59.860  68.319  75.944  1.00  0.00      PROB H
ATOM   3038  C   GLY    44      60.910  68.358  77.761  1.00  0.00      PROB C
ATOM   3039  O   GLY    44      60.731  68.827  78.880  1.00  0.00      PROB O
ATOM   3040  N   LYS    45      62.115  68.160  77.220  1.00  0.00      PROB N
ATOM   3041  HN  LYS    45      62.221  67.639  76.373  1.00  0.00      PROB H
ATOM   3042  CA  LYS    45      63.310  68.619  77.927  1.00  0.00      PROB C
ATOM   3043  HA  LYS    45      63.047  69.269  78.749  1.00  0.00      PROB H
ATOM   3044  CB  LYS    45      64.128  67.427  78.454  1.00  0.00      PROB C
ATOM   3045  HB1 LYS    45      65.053  67.763  78.970  1.00  0.00      PROB H
ATOM   3046  HB2 LYS    45      64.412  66.872  77.541  1.00  0.00      PROB H
ATOM   3047  CG  LYS    45      63.455  66.390  79.370  1.00  0.00      PROB C
ATOM   3048  HG1 LYS    45      64.171  65.535  79.369  1.00  0.00      PROB H
ATOM   3049  HG2 LYS    45      62.527  66.014  78.920  1.00  0.00      PROB H
ATOM   3050  CD  LYS    45      63.353  66.693  80.872  1.00  0.00      PROB C
ATOM   3051  HD1 LYS    45      64.347  67.043  81.235  1.00  0.00      PROB H
ATOM   3052  HD2 LYS    45      63.141  65.736  81.405  1.00  0.00      PROB H
ATOM   3053  CE  LYS    45      62.298  67.717  81.298  1.00  0.00      PROB C
ATOM   3054  HE1 LYS    45      62.516  68.698  80.825  1.00  0.00      PROB H
ATOM   3055  HE2 LYS    45      62.285  67.843  82.402  1.00  0.00      PROB H
ATOM   3056  NZ  LYS    45      60.963  67.287  80.856  1.00  0.00      PROB N
ATOM   3057  HZ1 LYS    45      60.976  66.422  80.268  1.00  0.00      PROB H
ATOM   3058  HZ2 LYS    45      60.606  68.020  80.191  1.00  0.00      PROB H
ATOM   3059  HZ3 LYS    45      60.286  67.199  81.631  1.00  0.00      PROB H
ATOM   3060  C   LYS    45      64.163  69.467  76.997  1.00  0.00      PROB C
ATOM   3061  O   LYS    45      63.759  69.768  75.879  1.00  0.00      PROB O
ATOM   3062  N   GLY    46      65.363  69.812  77.494  1.00  0.00      PROB N
ATOM   3063  HN  GLY    46      65.635  69.616  78.429  1.00  0.00      PROB H
ATOM   3064  CA  GLY    46      66.336  70.387  76.569  1.00  0.00      PROB C
ATOM   3065  HA1 GLY    46      67.109  70.880  77.138  1.00  0.00      PROB H
ATOM   3066  HA2 GLY    46      65.805  71.034  75.910  1.00  0.00      PROB H
ATOM   3067  C   GLY    46      66.985  69.310  75.721  1.00  0.00      PROB C
ATOM   3068  O   GLY    46      66.583  68.151  75.751  1.00  0.00      PROB O
ATOM   3069  N   LEU    47      68.005  69.737  74.968  1.00  0.00      PROB N
ATOM   3070  HN  LEU    47      68.346  70.675  74.962  1.00  0.00      PROB H
ATOM   3071  CA  LEU    47      68.656  68.726  74.138  1.00  0.00      PROB C
ATOM   3072  HA  LEU    47      67.938  67.979  73.843  1.00  0.00      PROB H
ATOM   3073  CB  LEU    47      69.182  69.337  72.838  1.00  0.00      PROB C
ATOM   3074  HB1 LEU    47      69.796  68.603  72.287  1.00  0.00      PROB H
ATOM   3075  HB2 LEU    47      69.840  70.191  73.091  1.00  0.00      PROB H
ATOM   3076  CG  LEU    47      68.125  69.870  71.868  1.00  0.00      PROB C
ATOM   3077  HG  LEU    47      67.508  70.621  72.419  1.00  0.00      PROB H
ATOM   3078  CD1 LEU    47      68.776  70.599  70.692  1.00  0.00      PROB C
ATOM   3079 HD11 LEU    47      69.429  69.905  70.122  1.00  0.00      PROB H
ATOM   3080 HD12 LEU    47      69.394  71.449  71.052  1.00  0.00      PROB H
ATOM   3081 HD13 LEU    47      67.999  70.995  70.003  1.00  0.00      PROB H
ATOM   3082  CD2 LEU    47      67.178  68.776  71.378  1.00  0.00      PROB C
ATOM   3083 HD21 LEU    47      66.748  68.230  72.238  1.00  0.00      PROB H
ATOM   3084 HD22 LEU    47      67.720  68.051  70.733  1.00  0.00      PROB H
ATOM   3085 HD23 LEU    47      66.345  69.219  70.789  1.00  0.00      PROB H
ATOM   3086  C   LEU    47      69.760  67.973  74.862  1.00  0.00      PROB C
ATOM   3087  O   LEU    47      70.865  68.463  75.070  1.00  0.00      PROB O
ATOM   3088  N   GLU    48      69.407  66.741  75.240  1.00  0.00      PROB N
ATOM   3089  HN  GLU    48      68.525  66.359  74.970  1.00  0.00      PROB H
ATOM   3090  CA  GLU    48      70.414  65.867  75.836  1.00  0.00      PROB C
ATOM   3091  HA  GLU    48      70.983  66.435  76.561  1.00  0.00      PROB H
ATOM   3092  CB  GLU    48      69.729  64.721  76.586  1.00  0.00      PROB C
ATOM   3093  HB1 GLU    48      69.221  64.067  75.846  1.00  0.00      PROB H
ATOM   3094  HB2 GLU    48      68.931  65.166  77.225  1.00  0.00      PROB H
ATOM   3095  CG  GLU    48      70.641  63.874  77.489  1.00  0.00      PROB C
ATOM   3096  HG1 GLU    48      71.007  64.476  78.347  1.00  0.00      PROB H
ATOM   3097  HG2 GLU    48      71.518  63.489  76.927  1.00  0.00      PROB H
ATOM   3098  CD  GLU    48      69.885  62.675  78.047  1.00  0.00      PROB C
ATOM   3099  OE1 GLU    48      68.706  62.782  78.370  1.00  0.00      PROB O
ATOM   3100  OE2 GLU    48      70.446  61.588  78.114  1.00  0.00      PROB O
ATOM   3101  C   GLU    48      71.373  65.332  74.786  1.00  0.00      PROB C
ATOM   3102  O   GLU    48      71.043  64.477  73.972  1.00  0.00      PROB O
ATOM   3103  N   TRP    49      72.596  65.879  74.829  1.00  0.00      PROB N
ATOM   3104  HN  TRP    49      72.831  66.639  75.425  1.00  0.00      PROB H
ATOM   3105  CA  TRP    49      73.615  65.251  73.992  1.00  0.00      PROB C
ATOM   3106  HA  TRP    49      73.203  65.104  73.001  1.00  0.00      PROB H
ATOM   3107  CB  TRP    49      74.841  66.163  73.829  1.00  0.00      PROB C
ATOM   3108  HB1 TRP    49      75.242  66.452  74.824  1.00  0.00      PROB H
ATOM   3109  HB2 TRP    49      74.555  67.095  73.303  1.00  0.00      PROB H
ATOM   3110  CG  TRP    49      75.921  65.448  73.042  1.00  0.00      PROB C
ATOM   3111  CD1 TRP    49      75.889  65.097  71.683  1.00  0.00      PROB C
ATOM   3112  HD1 TRP    49      75.252  65.599  70.986  1.00  0.00      PROB H
ATOM   3113  NE1 TRP    49      76.997  64.394  71.328  1.00  0.00      PROB N
ATOM   3114  HE1 TRP    49      77.080  63.804  70.548  1.00  0.00      PROB H
ATOM   3115  CE2 TRP    49      77.815  64.257  72.443  1.00  0.00      PROB C
ATOM   3116  CD2 TRP    49      77.165  64.914  73.540  1.00  0.00      PROB C
ATOM   3117  CE3 TRP    49      77.774  64.923  74.812  1.00  0.00      PROB C
ATOM   3118  HE3 TRP    49      77.275  65.401  75.640  1.00  0.00      PROB H
ATOM   3119  CZ3 TRP    49      79.019  64.284  74.995  1.00  0.00      PROB C
ATOM   3120  HZ3 TRP    49      79.504  64.292  75.957  1.00  0.00      PROB H
ATOM   3121  CZ2 TRP    49      79.059  63.620  72.642  1.00  0.00      PROB C
ATOM   3122  HZ2 TRP    49      79.549  63.031  71.908  1.00  0.00      PROB H
ATOM   3123  CH2 TRP    49      79.656  63.634  73.917  1.00  0.00      PROB C
ATOM   3124  HH2 TRP    49      80.597  63.127  74.078  1.00  0.00      PROB H
ATOM   3125  C   TRP    49      73.999  63.886  74.533  1.00  0.00      PROB C
ATOM   3126  O   TRP    49      74.385  63.730  75.684  1.00  0.00      PROB O
ATOM   3127  N   LEU    50      73.864  62.910  73.633  1.00  0.00      PROB N
ATOM   3128  HN  LEU    50      73.549  63.057  72.694  1.00  0.00      PROB H
ATOM   3129  CA  LEU    50      74.215  61.557  74.038  1.00  0.00      PROB C
ATOM   3130  HA  LEU    50      74.122  61.439  75.110  1.00  0.00      PROB H
ATOM   3131  CB  LEU    50      73.272  60.558  73.366  1.00  0.00      PROB C
ATOM   3132  HB1 LEU    50      73.532  59.525  73.672  1.00  0.00      PROB H
ATOM   3133  HB2 LEU    50      73.373  60.614  72.259  1.00  0.00      PROB H
ATOM   3134  CG  LEU    50      71.795  60.791  73.671  1.00  0.00      PROB C
ATOM   3135  HG  LEU    50      71.559  61.874  73.517  1.00  0.00      PROB H
ATOM   3136  CD1 LEU    50      70.898  60.032  72.695  1.00  0.00      PROB C
ATOM   3137 HD11 LEU    50      71.073  58.939  72.779  1.00  0.00      PROB H
ATOM   3138 HD12 LEU    50      71.096  60.352  71.651  1.00  0.00      PROB H
ATOM   3139 HD13 LEU    50      69.834  60.240  72.920  1.00  0.00      PROB H
ATOM   3140  CD2 LEU    50      71.467  60.471  75.126  1.00  0.00      PROB C
ATOM   3141 HD21 LEU    50      72.143  61.004  75.828  1.00  0.00      PROB H
ATOM   3142 HD22 LEU    50      71.535  59.383  75.323  1.00  0.00      PROB H
ATOM   3143 HD23 LEU    50      70.440  60.797  75.371  1.00  0.00      PROB H
ATOM   3144  C   LEU    50      75.651  61.214  73.695  1.00  0.00      PROB C
ATOM   3145  O   LEU    50      76.502  60.956  74.541  1.00  0.00      PROB O
ATOM   3146  N   ALA    51      75.866  61.182  72.377  1.00  0.00      PROB N
ATOM   3147  HN  ALA    51      75.211  61.550  71.718  1.00  0.00      PROB H
ATOM   3148  CA  ALA    51      77.080  60.529  71.912  1.00  0.00      PROB C
ATOM   3149  HA  ALA    51      77.875  60.672  72.631  1.00  0.00      PROB H
ATOM   3150  CB  ALA    51      76.822  59.037  71.683  1.00  0.00      PROB C
ATOM   3151  HB1 ALA    51      76.023  58.886  70.927  1.00  0.00      PROB H
ATOM   3152  HB2 ALA    51      76.477  58.570  72.631  1.00  0.00      PROB H
ATOM   3153  HB3 ALA    51      77.740  58.506  71.353  1.00  0.00      PROB H
ATOM   3154  C   ALA    51      77.562  61.154  70.629  1.00  0.00      PROB C
ATOM   3155  O   ALA    51      76.876  61.965  70.017  1.00  0.00      PROB O
ATOM   3156  N   HSD    52      78.768  60.745  70.247  1.00  0.00      PROB N
ATOM   3157  HN  HSD    52      79.321  60.136  70.821  1.00  0.00      PROB H
ATOM   3158  CA  HSD    52      79.381  61.284  69.043  1.00  0.00      PROB C
ATOM   3159  HA  HSD    52      78.627  61.533  68.317  1.00  0.00      PROB H
ATOM   3160  CB  HSD    52      80.220  62.502  69.429  1.00  0.00      PROB C
ATOM   3161  HB1 HSD    52      81.178  62.233  69.879  1.00  0.00      PROB H
ATOM   3162  HB2 HSD    52      79.626  63.202  70.031  1.00  0.00      PROB H
ATOM   3163  ND1 HSD    52      81.658  63.296  67.517  1.00  0.00      PROB N
ATOM   3164  HD1 HSD    52      82.476  62.745  67.699  1.00  0.00      PROB H
ATOM   3165  CG  HSD    52      80.523  63.360  68.233  1.00  0.00      PROB C
ATOM   3166  CE1 HSD    52      81.551  64.231  66.522  1.00  0.00      PROB C
ATOM   3167  HE1 HSD    52      82.320  64.461  65.787  1.00  0.00      PROB H
ATOM   3168  NE2 HSD    52      80.345  64.870  66.633  1.00  0.00      PROB N
ATOM   3169  CD2 HSD    52      79.697  64.342  67.691  1.00  0.00      PROB C
ATOM   3170  HD2 HSD    52      78.690  64.605  67.960  1.00  0.00      PROB H
ATOM   3171  C   HSD    52      80.251  60.200  68.458  1.00  0.00      PROB C
ATOM   3172  O   HSD    52      80.699  59.327  69.190  1.00  0.00      PROB O
ATOM   3173  N   ILE    53      80.478  60.273  67.148  1.00  0.00      PROB N
ATOM   3174  HN  ILE    53      80.022  60.944  66.555  1.00  0.00      PROB H
ATOM   3175  CA  ILE    53      81.468  59.380  66.562  1.00  0.00      PROB C
ATOM   3176  HA  ILE    53      82.252  59.225  67.286  1.00  0.00      PROB H
ATOM   3177  CB  ILE    53      80.843  58.010  66.216  1.00  0.00      PROB C
ATOM   3178  HB  ILE    53      80.351  57.676  67.158  1.00  0.00      PROB H
ATOM   3179  CG2 ILE    53      79.739  58.112  65.165  1.00  0.00      PROB C
ATOM   3180 HG21 ILE    53      80.178  58.371  64.187  1.00  0.00      PROB H
ATOM   3181 HG22 ILE    53      78.997  58.894  65.433  1.00  0.00      PROB H
ATOM   3182 HG23 ILE    53      79.202  57.148  65.061  1.00  0.00      PROB H
ATOM   3183  CG1 ILE    53      81.896  56.945  65.893  1.00  0.00      PROB C
ATOM   3184 HG11 ILE    53      82.753  57.025  66.576  1.00  0.00      PROB H
ATOM   3185 HG12 ILE    53      82.277  57.095  64.860  1.00  0.00      PROB H
ATOM   3186  CD  ILE    53      81.368  55.522  66.081  1.00  0.00      PROB C
ATOM   3187  HD1 ILE    53      80.410  55.367  65.546  1.00  0.00      PROB H
ATOM   3188  HD2 ILE    53      81.221  55.291  67.156  1.00  0.00      PROB H
ATOM   3189  HD3 ILE    53      82.111  54.790  65.693  1.00  0.00      PROB H
ATOM   3190  C   ILE    53      82.117  60.084  65.388  1.00  0.00      PROB C
ATOM   3191  O   ILE    53      81.475  60.841  64.669  1.00  0.00      PROB O
ATOM   3192  N   TRP    54      83.426  59.873  65.278  1.00  0.00      PROB N
ATOM   3193  HN  TRP    54      83.920  59.235  65.876  1.00  0.00      PROB H
ATOM   3194  CA  TRP    54      84.187  60.662  64.321  1.00  0.00      PROB C
ATOM   3195  HA  TRP    54      83.645  61.552  64.028  1.00  0.00      PROB H
ATOM   3196  CB  TRP    54      85.496  61.112  64.979  1.00  0.00      PROB C
ATOM   3197  HB1 TRP    54      86.155  61.660  64.282  1.00  0.00      PROB H
ATOM   3198  HB2 TRP    54      86.059  60.215  65.327  1.00  0.00      PROB H
ATOM   3199  CG  TRP    54      85.223  62.012  66.167  1.00  0.00      PROB C
ATOM   3200  CD1 TRP    54      84.908  61.619  67.480  1.00  0.00      PROB C
ATOM   3201  HD1 TRP    54      84.855  60.583  67.784  1.00  0.00      PROB H
ATOM   3202  NE1 TRP    54      84.716  62.694  68.291  1.00  0.00      PROB N
ATOM   3203  HE1 TRP    54      84.453  62.680  69.241  1.00  0.00      PROB H
ATOM   3204  CE2 TRP    54      84.902  63.853  67.541  1.00  0.00      PROB C
ATOM   3205  CD2 TRP    54      85.221  63.455  66.197  1.00  0.00      PROB C
ATOM   3206  CE3 TRP    54      85.459  64.436  65.209  1.00  0.00      PROB C
ATOM   3207  HE3 TRP    54      85.688  64.153  64.193  1.00  0.00      PROB H
ATOM   3208  CZ3 TRP    54      85.380  65.803  65.548  1.00  0.00      PROB C
ATOM   3209  HZ3 TRP    54      85.563  66.559  64.797  1.00  0.00      PROB H
ATOM   3210  CZ2 TRP    54      84.827  65.225  67.865  1.00  0.00      PROB C
ATOM   3211  HZ2 TRP    54      84.594  65.571  68.847  1.00  0.00      PROB H
ATOM   3212  CH2 TRP    54      85.066  66.196  66.868  1.00  0.00      PROB C
ATOM   3213  HH2 TRP    54      84.986  67.246  67.109  1.00  0.00      PROB H
ATOM   3214  C   TRP    54      84.437  59.878  63.048  1.00  0.00      PROB C
ATOM   3215  O   TRP    54      84.037  58.724  62.919  1.00  0.00      PROB O
ATOM   3216  N   TRP    55      85.140  60.531  62.106  1.00  0.00      PROB N
ATOM   3217  HN  TRP    55      85.318  61.511  62.161  1.00  0.00      PROB H
ATOM   3218  CA  TRP    55      85.569  59.805  60.905  1.00  0.00      PROB C
ATOM   3219  HA  TRP    55      84.660  59.506  60.421  1.00  0.00      PROB H
ATOM   3220  CB  TRP    55      86.295  60.726  59.904  1.00  0.00      PROB C
ATOM   3221  HB1 TRP    55      85.810  61.725  59.901  1.00  0.00      PROB H
ATOM   3222  HB2 TRP    55      86.205  60.296  58.891  1.00  0.00      PROB H
ATOM   3223  CG  TRP    55      87.766  60.866  60.237  1.00  0.00      PROB C
ATOM   3224  CD1 TRP    55      88.840  60.234  59.585  1.00  0.00      PROB C
ATOM   3225  HD1 TRP    55      88.714  59.577  58.730  1.00  0.00      PROB H
ATOM   3226  NE1 TRP    55      90.021  60.506  60.200  1.00  0.00      PROB N
ATOM   3227  HE1 TRP    55      90.887  60.046  60.043  1.00  0.00      PROB H
ATOM   3228  CE2 TRP    55      89.770  61.339  61.286  1.00  0.00      PROB C
ATOM   3229  CD2 TRP    55      88.360  61.585  61.334  1.00  0.00      PROB C
ATOM   3230  CE3 TRP    55      87.815  62.400  62.350  1.00  0.00      PROB C
ATOM   3231  HE3 TRP    55      86.766  62.638  62.367  1.00  0.00      PROB H
ATOM   3232  CZ3 TRP    55      88.664  62.963  63.322  1.00  0.00      PROB C
ATOM   3233  HZ3 TRP    55      88.261  63.593  64.102  1.00  0.00      PROB H
ATOM   3234  CZ2 TRP    55      90.608  61.905  62.266  1.00  0.00      PROB C
ATOM   3235  HZ2 TRP    55      91.667  61.713  62.231  1.00  0.00      PROB H
ATOM   3236  CH2 TRP    55      90.049  62.712  63.281  1.00  0.00      PROB C
ATOM   3237  HH2 TRP    55      90.663  63.168  64.030  1.00  0.00      PROB H
ATOM   3238  C   TRP    55      86.375  58.534  61.171  1.00  0.00      PROB C
ATOM   3239  O   TRP    55      86.201  57.506  60.523  1.00  0.00      PROB O
ATOM   3240  N   ASP    56      87.245  58.647  62.181  1.00  0.00      PROB N
ATOM   3241  HN  ASP    56      87.386  59.479  62.713  1.00  0.00      PROB H
ATOM   3242  CA  ASP    56      88.084  57.509  62.527  1.00  0.00      PROB C
ATOM   3243  HA  ASP    56      88.353  56.989  61.615  1.00  0.00      PROB H
ATOM   3244  CB  ASP    56      89.413  58.016  63.120  1.00  0.00      PROB C
ATOM   3245  HB1 ASP    56      89.924  58.622  62.337  1.00  0.00      PROB H
ATOM   3246  HB2 ASP    56      90.113  57.204  63.390  1.00  0.00      PROB H
ATOM   3247  CG  ASP    56      89.233  58.935  64.323  1.00  0.00      PROB C
ATOM   3248  OD1 ASP    56      88.220  58.870  65.014  1.00  0.00      PROB O
ATOM   3249  OD2 ASP    56      90.127  59.728  64.587  1.00  0.00      PROB O
ATOM   3250  C   ASP    56      87.329  56.492  63.371  1.00  0.00      PROB C
ATOM   3251  O   ASP    56      86.170  56.200  63.075  1.00  0.00      PROB O
ATOM   3252  N   GLY    57      87.994  55.944  64.399  1.00  0.00      PROB N
ATOM   3253  HN  GLY    57      88.907  56.261  64.649  1.00  0.00      PROB H
ATOM   3254  CA  GLY    57      87.277  54.970  65.212  1.00  0.00      PROB C
ATOM   3255  HA1 GLY    57      88.021  54.342  65.682  1.00  0.00      PROB H
ATOM   3256  HA2 GLY    57      86.580  54.399  64.630  1.00  0.00      PROB H
ATOM   3257  C   GLY    57      86.459  55.581  66.335  1.00  0.00      PROB C
ATOM   3258  O   GLY    57      85.453  55.032  66.766  1.00  0.00      PROB O
ATOM   3259  N   ASP    58      86.951  56.734  66.808  1.00  0.00      PROB N
ATOM   3260  HN  ASP    58      87.678  57.253  66.346  1.00  0.00      PROB H
ATOM   3261  CA  ASP    58      86.441  57.241  68.081  1.00  0.00      PROB C
ATOM   3262  HA  ASP    58      86.645  56.506  68.840  1.00  0.00      PROB H
ATOM   3263  CB  ASP    58      87.127  58.529  68.499  1.00  0.00      PROB C
ATOM   3264  HB1 ASP    58      86.592  59.093  69.287  1.00  0.00      PROB H
ATOM   3265  HB2 ASP    58      87.185  59.195  67.612  1.00  0.00      PROB H
ATOM   3266  CG  ASP    58      88.516  58.268  69.023  1.00  0.00      PROB C
ATOM   3267  OD1 ASP    58      88.725  58.427  70.216  1.00  0.00      PROB O
ATOM   3268  OD2 ASP    58      89.403  57.968  68.234  1.00  0.00      PROB O
ATOM   3269  C   ASP    58      84.964  57.515  68.183  1.00  0.00      PROB C
ATOM   3270  O   ASP    58      84.371  58.273  67.423  1.00  0.00      PROB O
ATOM   3271  N   GLU    59      84.430  56.918  69.245  1.00  0.00      PROB N
ATOM   3272  HN  GLU    59      84.958  56.316  69.846  1.00  0.00      PROB H
ATOM   3273  CA  GLU    59      83.220  57.470  69.836  1.00  0.00      PROB C
ATOM   3274  HA  GLU    59      82.526  57.729  69.049  1.00  0.00      PROB H
ATOM   3275  CB  GLU    59      82.550  56.442  70.763  1.00  0.00      PROB C
ATOM   3276  HB1 GLU    59      81.973  55.760  70.090  1.00  0.00      PROB H
ATOM   3277  HB2 GLU    59      81.788  56.895  71.434  1.00  0.00      PROB H
ATOM   3278  CG  GLU    59      83.447  55.513  71.601  1.00  0.00      PROB C
ATOM   3279  HG1 GLU    59      83.860  54.695  70.993  1.00  0.00      PROB H
ATOM   3280  HG2 GLU    59      82.881  55.059  72.432  1.00  0.00      PROB H
ATOM   3281  CD  GLU    59      84.630  56.254  72.193  1.00  0.00      PROB C
ATOM   3282  OE1 GLU    59      85.752  55.973  71.787  1.00  0.00      PROB O
ATOM   3283  OE2 GLU    59      84.460  57.171  72.993  1.00  0.00      PROB O
ATOM   3284  C   GLU    59      83.524  58.744  70.614  1.00  0.00      PROB C
ATOM   3285  O   GLU    59      84.659  59.211  70.697  1.00  0.00      PROB O
ATOM   3286  N   SER    60      82.463  59.274  71.219  1.00  0.00      PROB N
ATOM   3287  HN  SER    60      81.547  58.997  70.928  1.00  0.00      PROB H
ATOM   3288  CA  SER    60      82.573  60.186  72.349  1.00  0.00      PROB C
ATOM   3289  HA  SER    60      83.399  59.871  72.975  1.00  0.00      PROB H
ATOM   3290  CB  SER    60      82.744  61.643  71.893  1.00  0.00      PROB C
ATOM   3291  HB1 SER    60      83.125  62.222  72.769  1.00  0.00      PROB H
ATOM   3292  HB2 SER    60      81.790  62.133  71.650  1.00  0.00      PROB H
ATOM   3293  OG  SER    60      83.730  61.767  70.853  1.00  0.00      PROB O
ATOM   3294  HG1 SER    60      84.150  60.888  70.782  1.00  0.00      PROB H
ATOM   3295  C   SER    60      81.281  60.033  73.125  1.00  0.00      PROB C
ATOM   3296  O   SER    60      80.208  60.047  72.534  1.00  0.00      PROB O
ATOM   3297  N   TYR    61      81.401  59.847  74.443  1.00  0.00      PROB N
ATOM   3298  HN  TYR    61      82.262  59.844  74.942  1.00  0.00      PROB H
ATOM   3299  CA  TYR    61      80.150  59.705  75.184  1.00  0.00      PROB C
ATOM   3300  HA  TYR    61      79.279  59.788  74.548  1.00  0.00      PROB H
ATOM   3301  CB  TYR    61      80.076  58.356  75.911  1.00  0.00      PROB C
ATOM   3302  HB1 TYR    61      79.152  58.276  76.524  1.00  0.00      PROB H
ATOM   3303  HB2 TYR    61      80.953  58.240  76.587  1.00  0.00      PROB H
ATOM   3304  CG  TYR    61      80.031  57.206  74.932  1.00  0.00      PROB C
ATOM   3305  CD1 TYR    61      80.980  56.172  75.057  1.00  0.00      PROB C
ATOM   3306  HD1 TYR    61      81.705  56.176  75.839  1.00  0.00      PROB H
ATOM   3307  CE1 TYR    61      80.939  55.099  74.150  1.00  0.00      PROB C
ATOM   3308  HE1 TYR    61      81.652  54.295  74.242  1.00  0.00      PROB H
ATOM   3309  CZ  TYR    61      79.956  55.094  73.140  1.00  0.00      PROB C
ATOM   3310  OH  TYR    61      79.921  54.062  72.221  1.00  0.00      PROB O
ATOM   3311  HH  TYR    61      80.781  53.640  72.272  1.00  0.00      PROB H
ATOM   3312  CD2 TYR    61      79.041  57.191  73.930  1.00  0.00      PROB C
ATOM   3313  HD2 TYR    61      78.315  57.986  73.871  1.00  0.00      PROB H
ATOM   3314  CE2 TYR    61      79.002  56.123  73.024  1.00  0.00      PROB C
ATOM   3315  HE2 TYR    61      78.252  56.104  72.252  1.00  0.00      PROB H
ATOM   3316  C   TYR    61      79.969  60.824  76.175  1.00  0.00      PROB C
ATOM   3317  O   TYR    61      80.935  61.442  76.605  1.00  0.00      PROB O
ATOM   3318  N   ASN    62      78.696  61.044  76.526  1.00  0.00      PROB N
ATOM   3319  HN  ASN    62      77.919  60.644  76.036  1.00  0.00      PROB H
ATOM   3320  CA  ASN    62      78.398  61.986  77.606  1.00  0.00      PROB C
ATOM   3321  HA  ASN    62      78.882  62.904  77.347  1.00  0.00      PROB H
ATOM   3322  CB  ASN    62      76.900  62.335  77.559  1.00  0.00      PROB C
ATOM   3323  HB1 ASN    62      76.293  61.427  77.740  1.00  0.00      PROB H
ATOM   3324  HB2 ASN    62      76.661  62.711  76.539  1.00  0.00      PROB H
ATOM   3325  CG  ASN    62      76.541  63.400  78.580  1.00  0.00      PROB C
ATOM   3326  OD1 ASN    62      77.287  63.676  79.506  1.00  0.00      PROB O
ATOM   3327  ND2 ASN    62      75.357  63.976  78.388  1.00  0.00      PROB N
ATOM   3328 HD21 ASN    62      75.027  64.588  79.102  1.00  0.00      PROB H
ATOM   3329 HD22 ASN    62      74.837  63.784  77.551  1.00  0.00      PROB H
ATOM   3330  C   ASN    62      78.818  61.477  78.984  1.00  0.00      PROB C
ATOM   3331  O   ASN    62      78.311  60.469  79.465  1.00  0.00      PROB O
ATOM   3332  N   PRO    63      79.764  62.222  79.615  1.00  0.00      PROB N
ATOM   3333  CD  PRO    63      80.499  63.346  79.046  1.00  0.00      PROB C
ATOM   3334  HD1 PRO    63      79.821  64.189  79.125  1.00  0.00      PROB H
ATOM   3335  HD2 PRO    63      80.901  63.209  78.027  1.00  0.00      PROB H
ATOM   3336  CA  PRO    63      80.166  61.965  81.003  1.00  0.00      PROB C
ATOM   3337  HA  PRO    63      80.824  61.110  80.948  1.00  0.00      PROB H
ATOM   3338  CB  PRO    63      80.910  63.248  81.382  1.00  0.00      PROB C
ATOM   3339  HB1 PRO    63      81.649  63.057  82.184  1.00  0.00      PROB H
ATOM   3340  HB2 PRO    63      80.185  64.033  81.705  1.00  0.00      PROB H
ATOM   3341  CG  PRO    63      81.573  63.670  80.077  1.00  0.00      PROB C
ATOM   3342  HG1 PRO    63      81.880  64.734  80.065  1.00  0.00      PROB H
ATOM   3343  HG2 PRO    63      82.465  63.033  79.878  1.00  0.00      PROB H
ATOM   3344  C   PRO    63      79.092  61.553  82.000  1.00  0.00      PROB C
ATOM   3345  O   PRO    63      79.332  60.676  82.829  1.00  0.00      PROB O
ATOM   3346  N   SER    64      77.906  62.166  81.904  1.00  0.00      PROB N
ATOM   3347  HN  SER    64      77.697  62.887  81.231  1.00  0.00      PROB H
ATOM   3348  CA  SER    64      76.838  61.696  82.785  1.00  0.00      PROB C
ATOM   3349  HA  SER    64      77.205  61.725  83.800  1.00  0.00      PROB H
ATOM   3350  CB  SER    64      75.654  62.660  82.725  1.00  0.00      PROB C
ATOM   3351  HB1 SER    64      75.907  63.598  83.265  1.00  0.00      PROB H
ATOM   3352  HB2 SER    64      74.737  62.238  83.193  1.00  0.00      PROB H
ATOM   3353  OG  SER    64      75.406  62.988  81.358  1.00  0.00      PROB O
ATOM   3354  HG1 SER    64      75.864  63.850  81.215  1.00  0.00      PROB H
ATOM   3355  C   SER    64      76.410  60.252  82.540  1.00  0.00      PROB C
ATOM   3356  O   SER    64      76.775  59.346  83.292  1.00  0.00      PROB O
ATOM   3357  N   LEU    65      75.629  60.059  81.464  1.00  0.00      PROB N
ATOM   3358  HN  LEU    65      75.347  60.829  80.888  1.00  0.00      PROB H
ATOM   3359  CA  LEU    65      75.022  58.735  81.299  1.00  0.00      PROB C
ATOM   3360  HA  LEU    65      74.810  58.356  82.291  1.00  0.00      PROB H
ATOM   3361  CB  LEU    65      73.623  58.802  80.663  1.00  0.00      PROB C
ATOM   3362  HB1 LEU    65      73.025  59.585  81.181  1.00  0.00      PROB H
ATOM   3363  HB2 LEU    65      73.122  57.827  80.874  1.00  0.00      PROB H
ATOM   3364  CG  LEU    65      73.533  59.035  79.149  1.00  0.00      PROB C
ATOM   3365  HG  LEU    65      74.340  58.442  78.653  1.00  0.00      PROB H
ATOM   3366  CD1 LEU    65      72.220  58.480  78.593  1.00  0.00      PROB C
ATOM   3367 HD11 LEU    65      71.356  59.010  79.051  1.00  0.00      PROB H
ATOM   3368 HD12 LEU    65      72.125  57.392  78.785  1.00  0.00      PROB H
ATOM   3369 HD13 LEU    65      72.167  58.650  77.497  1.00  0.00      PROB H
ATOM   3370  CD2 LEU    65      73.739  60.497  78.747  1.00  0.00      PROB C
ATOM   3371 HD21 LEU    65      74.719  60.879  79.089  1.00  0.00      PROB H
ATOM   3372 HD22 LEU    65      72.940  61.133  79.191  1.00  0.00      PROB H
ATOM   3373 HD23 LEU    65      73.675  60.612  77.645  1.00  0.00      PROB H
ATOM   3374  C   LEU    65      75.870  57.634  80.675  1.00  0.00      PROB C
ATOM   3375  O   LEU    65      75.532  56.459  80.758  1.00  0.00      PROB O
ATOM   3376  N   LYS    66      77.001  58.062  80.083  1.00  0.00      PROB N
ATOM   3377  HN  LYS    66      77.194  59.045  80.023  1.00  0.00      PROB H
ATOM   3378  CA  LYS    66      78.069  57.187  79.572  1.00  0.00      PROB C
ATOM   3379  HA  LYS    66      78.325  57.616  78.613  1.00  0.00      PROB H
ATOM   3380  CB  LYS    66      79.331  57.332  80.445  1.00  0.00      PROB C
ATOM   3381  HB1 LYS    66      79.775  58.328  80.202  1.00  0.00      PROB H
ATOM   3382  HB2 LYS    66      80.093  56.574  80.167  1.00  0.00      PROB H
ATOM   3383  CG  LYS    66      79.056  57.323  81.953  1.00  0.00      PROB C
ATOM   3384  HG1 LYS    66      78.519  56.397  82.257  1.00  0.00      PROB H
ATOM   3385  HG2 LYS    66      78.375  58.173  82.136  1.00  0.00      PROB H
ATOM   3386  CD  LYS    66      80.288  57.512  82.836  1.00  0.00      PROB C
ATOM   3387  HD1 LYS    66      80.842  58.421  82.507  1.00  0.00      PROB H
ATOM   3388  HD2 LYS    66      80.974  56.646  82.723  1.00  0.00      PROB H
ATOM   3389  CE  LYS    66      79.905  57.634  84.315  1.00  0.00      PROB C
ATOM   3390  HE1 LYS    66      80.814  57.779  84.939  1.00  0.00      PROB H
ATOM   3391  HE2 LYS    66      79.366  56.728  84.660  1.00  0.00      PROB H
ATOM   3392  NZ  LYS    66      79.028  58.799  84.505  1.00  0.00      PROB N
ATOM   3393  HZ1 LYS    66      78.072  58.630  84.108  1.00  0.00      PROB H
ATOM   3394  HZ2 LYS    66      79.378  59.629  83.973  1.00  0.00      PROB H
ATOM   3395  HZ3 LYS    66      78.932  59.065  85.507  1.00  0.00      PROB H
ATOM   3396  C   LYS    66      77.757  55.731  79.214  1.00  0.00      PROB C
ATOM   3397  O   LYS    66      77.524  55.401  78.061  1.00  0.00      PROB O
ATOM   3398  N   SER    67      77.758  54.868  80.242  1.00  0.00      PROB N
ATOM   3399  HN  SER    67      77.806  55.154  81.197  1.00  0.00      PROB H
ATOM   3400  CA  SER    67      77.595  53.429  80.039  1.00  0.00      PROB C
ATOM   3401  HA  SER    67      78.406  53.111  79.398  1.00  0.00      PROB H
ATOM   3402  CB  SER    67      77.761  52.741  81.393  1.00  0.00      PROB C
ATOM   3403  HB1 SER    67      78.134  51.698  81.273  1.00  0.00      PROB H
ATOM   3404  HB2 SER    67      76.781  52.690  81.923  1.00  0.00      PROB H
ATOM   3405  OG  SER    67      78.645  53.522  82.216  1.00  0.00      PROB O
ATOM   3406  HG1 SER    67      79.535  53.267  81.959  1.00  0.00      PROB H
ATOM   3407  C   SER    67      76.311  52.973  79.356  1.00  0.00      PROB C
ATOM   3408  O   SER    67      76.174  51.848  78.887  1.00  0.00      PROB O
ATOM   3409  N   ARG    68      75.350  53.906  79.316  1.00  0.00      PROB N
ATOM   3410  HN  ARG    68      75.432  54.807  79.753  1.00  0.00      PROB H
ATOM   3411  CA  ARG    68      74.163  53.552  78.555  1.00  0.00      PROB C
ATOM   3412  HA  ARG    68      74.035  52.509  78.599  1.00  0.00      PROB H
ATOM   3413  CB  ARG    68      72.895  54.075  79.223  1.00  0.00      PROB C
ATOM   3414  HB1 ARG    68      72.003  53.732  78.646  1.00  0.00      PROB H
ATOM   3415  HB2 ARG    68      72.891  55.188  79.215  1.00  0.00      PROB H
ATOM   3416  CG  ARG    68      72.756  53.566  80.659  1.00  0.00      PROB C
ATOM   3417  HG1 ARG    68      73.421  54.161  81.326  1.00  0.00      PROB H
ATOM   3418  HG2 ARG    68      73.087  52.505  80.725  1.00  0.00      PROB H
ATOM   3419  CD  ARG    68      71.318  53.633  81.174  1.00  0.00      PROB C
ATOM   3420  HD1 ARG    68      71.340  53.408  82.268  1.00  0.00      PROB H
ATOM   3421  HD2 ARG    68      70.712  52.817  80.736  1.00  0.00      PROB H
ATOM   3422  NE  ARG    68      70.757  54.973  81.031  1.00  0.00      PROB N
ATOM   3423  HE  ARG    68      71.158  55.754  81.494  1.00  0.00      PROB H
ATOM   3424  CZ  ARG    68      69.605  55.154  80.349  1.00  0.00      PROB C
ATOM   3425  NH1 ARG    68      69.069  56.365  80.292  1.00  0.00      PROB N
ATOM   3426 HH11 ARG    68      69.515  57.146  80.691  1.00  0.00      PROB H
ATOM   3427 HH12 ARG    68      68.183  56.474  79.798  1.00  0.00      PROB H
ATOM   3428  NH2 ARG    68      68.994  54.146  79.736  1.00  0.00      PROB N
ATOM   3429 HH21 ARG    68      68.061  54.372  79.432  1.00  0.00      PROB H
ATOM   3430 HH22 ARG    68      69.339  53.208  79.742  1.00  0.00      PROB H
ATOM   3431  C   ARG    68      74.197  53.908  77.082  1.00  0.00      PROB C
ATOM   3432  O   ARG    68      73.165  53.969  76.429  1.00  0.00      PROB O
ATOM   3433  N   LEU    69      75.412  54.156  76.578  1.00  0.00      PROB N
ATOM   3434  HN  LEU    69      76.246  54.201  77.130  1.00  0.00      PROB H
ATOM   3435  CA  LEU    69      75.492  54.510  75.168  1.00  0.00      PROB C
ATOM   3436  HA  LEU    69      74.543  54.378  74.666  1.00  0.00      PROB H
ATOM   3437  CB  LEU    69      75.898  55.973  75.024  1.00  0.00      PROB C
ATOM   3438  HB1 LEU    69      75.977  56.270  73.956  1.00  0.00      PROB H
ATOM   3439  HB2 LEU    69      76.908  56.091  75.487  1.00  0.00      PROB H
ATOM   3440  CG  LEU    69      74.959  56.944  75.737  1.00  0.00      PROB C
ATOM   3441  HG  LEU    69      74.706  56.555  76.755  1.00  0.00      PROB H
ATOM   3442  CD1 LEU    69      75.647  58.273  76.026  1.00  0.00      PROB C
ATOM   3443 HD11 LEU    69      76.107  58.659  75.094  1.00  0.00      PROB H
ATOM   3444 HD12 LEU    69      76.448  58.143  76.785  1.00  0.00      PROB H
ATOM   3445 HD13 LEU    69      74.920  59.024  76.401  1.00  0.00      PROB H
ATOM   3446  CD2 LEU    69      73.630  57.097  74.997  1.00  0.00      PROB C
ATOM   3447 HD21 LEU    69      73.101  56.122  74.956  1.00  0.00      PROB H
ATOM   3448 HD22 LEU    69      73.796  57.448  73.959  1.00  0.00      PROB H
ATOM   3449 HD23 LEU    69      72.975  57.819  75.527  1.00  0.00      PROB H
ATOM   3450  C   LEU    69      76.479  53.633  74.430  1.00  0.00      PROB C
ATOM   3451  O   LEU    69      77.518  53.243  74.949  1.00  0.00      PROB O
ATOM   3452  N   THR    70      76.116  53.356  73.178  1.00  0.00      PROB N
ATOM   3453  HN  THR    70      75.178  53.540  72.872  1.00  0.00      PROB H
ATOM   3454  CA  THR    70      77.049  52.644  72.312  1.00  0.00      PROB C
ATOM   3455  HA  THR    70      78.047  52.883  72.610  1.00  0.00      PROB H
ATOM   3456  CB  THR    70      76.918  51.128  72.486  1.00  0.00      PROB C
ATOM   3457  HB  THR    70      76.030  50.758  71.954  1.00  0.00      PROB H
ATOM   3458  OG1 THR    70      76.761  50.794  73.871  1.00  0.00      PROB O
ATOM   3459  HG1 THR    70      77.183  51.506  74.384  1.00  0.00      PROB H
ATOM   3460  CG2 THR    70      78.117  50.386  71.888  1.00  0.00      PROB C
ATOM   3461 HG21 THR    70      79.057  50.718  72.379  1.00  0.00      PROB H
ATOM   3462 HG22 THR    70      78.174  50.562  70.795  1.00  0.00      PROB H
ATOM   3463 HG23 THR    70      77.991  49.300  72.078  1.00  0.00      PROB H
ATOM   3464  C   THR    70      76.866  53.059  70.865  1.00  0.00      PROB C
ATOM   3465  O   THR    70      76.060  52.520  70.108  1.00  0.00      PROB O
ATOM   3466  N   ILE    71      77.619  54.102  70.515  1.00  0.00      PROB N
ATOM   3467  HN  ILE    71      78.346  54.480  71.094  1.00  0.00      PROB H
ATOM   3468  CA  ILE    71      77.426  54.605  69.163  1.00  0.00      PROB C
ATOM   3469  HA  ILE    71      76.375  54.556  68.916  1.00  0.00      PROB H
ATOM   3470  CB  ILE    71      77.749  56.107  69.105  1.00  0.00      PROB C
ATOM   3471  HB  ILE    71      77.207  56.559  69.974  1.00  0.00      PROB H
ATOM   3472  CG2 ILE    71      79.230  56.402  69.318  1.00  0.00      PROB C
ATOM   3473 HG21 ILE    71      79.826  56.066  68.450  1.00  0.00      PROB H
ATOM   3474 HG22 ILE    71      79.622  55.884  70.215  1.00  0.00      PROB H
ATOM   3475 HG23 ILE    71      79.388  57.483  69.470  1.00  0.00      PROB H
ATOM   3476  CG1 ILE    71      77.158  56.767  67.859  1.00  0.00      PROB C
ATOM   3477 HG11 ILE    71      76.113  56.417  67.698  1.00  0.00      PROB H
ATOM   3478 HG12 ILE    71      77.756  56.456  66.971  1.00  0.00      PROB H
ATOM   3479  CD  ILE    71      77.149  58.292  67.951  1.00  0.00      PROB C
ATOM   3480  HD1 ILE    71      78.151  58.677  68.211  1.00  0.00      PROB H
ATOM   3481  HD2 ILE    71      76.428  58.644  68.717  1.00  0.00      PROB H
ATOM   3482  HD3 ILE    71      76.877  58.743  66.972  1.00  0.00      PROB H
ATOM   3483  C   ILE    71      78.151  53.750  68.137  1.00  0.00      PROB C
ATOM   3484  O   ILE    71      79.278  53.312  68.317  1.00  0.00      PROB O
ATOM   3485  N   SER    72      77.393  53.451  67.088  1.00  0.00      PROB N
ATOM   3486  HN  SER    72      76.500  53.873  66.896  1.00  0.00      PROB H
ATOM   3487  CA  SER    72      77.775  52.329  66.247  1.00  0.00      PROB C
ATOM   3488  HA  SER    72      78.807  52.042  66.409  1.00  0.00      PROB H
ATOM   3489  CB  SER    72      76.894  51.126  66.625  1.00  0.00      PROB C
ATOM   3490  HB1 SER    72      77.506  50.428  67.240  1.00  0.00      PROB H
ATOM   3491  HB2 SER    72      76.551  50.548  65.737  1.00  0.00      PROB H
ATOM   3492  OG  SER    72      75.753  51.538  67.412  1.00  0.00      PROB O
ATOM   3493  HG1 SER    72      76.096  51.928  68.232  1.00  0.00      PROB H
ATOM   3494  C   SER    72      77.695  52.677  64.771  1.00  0.00      PROB C
ATOM   3495  O   SER    72      76.667  52.534  64.124  1.00  0.00      PROB O
ATOM   3496  N   LYS    73      78.821  53.182  64.251  1.00  0.00      PROB N
ATOM   3497  HN  LYS    73      79.682  53.299  64.737  1.00  0.00      PROB H
ATOM   3498  CA  LYS    73      78.708  53.563  62.845  1.00  0.00      PROB C
ATOM   3499  HA  LYS    73      77.715  53.948  62.657  1.00  0.00      PROB H
ATOM   3500  CB  LYS    73      79.597  54.767  62.499  1.00  0.00      PROB C
ATOM   3501  HB1 LYS    73      79.435  55.562  63.262  1.00  0.00      PROB H
ATOM   3502  HB2 LYS    73      79.264  55.184  61.518  1.00  0.00      PROB H
ATOM   3503  CG  LYS    73      81.091  54.455  62.397  1.00  0.00      PROB C
ATOM   3504  HG1 LYS    73      81.263  53.663  61.630  1.00  0.00      PROB H
ATOM   3505  HG2 LYS    73      81.459  54.059  63.371  1.00  0.00      PROB H
ATOM   3506  CD  LYS    73      81.925  55.660  61.985  1.00  0.00      PROB C
ATOM   3507  HD1 LYS    73      81.813  56.450  62.763  1.00  0.00      PROB H
ATOM   3508  HD2 LYS    73      81.531  56.063  61.025  1.00  0.00      PROB H
ATOM   3509  CE  LYS    73      83.396  55.296  61.822  1.00  0.00      PROB C
ATOM   3510  HE1 LYS    73      83.543  54.568  60.997  1.00  0.00      PROB H
ATOM   3511  HE2 LYS    73      83.799  54.874  62.770  1.00  0.00      PROB H
ATOM   3512  NZ  LYS    73      84.139  56.517  61.510  1.00  0.00      PROB N
ATOM   3513  HZ1 LYS    73      83.947  57.294  62.185  1.00  0.00      PROB H
ATOM   3514  HZ2 LYS    73      83.970  56.874  60.538  1.00  0.00      PROB H
ATOM   3515  HZ3 LYS    73      85.175  56.366  61.567  1.00  0.00      PROB H
ATOM   3516  C   LYS    73      78.913  52.429  61.856  1.00  0.00      PROB C
ATOM   3517  O   LYS    73      79.837  51.631  61.946  1.00  0.00      PROB O
ATOM   3518  N   ASP    74      78.007  52.440  60.884  1.00  0.00      PROB N
ATOM   3519  HN  ASP    74      77.191  53.023  60.907  1.00  0.00      PROB H
ATOM   3520  CA  ASP    74      78.265  51.747  59.630  1.00  0.00      PROB C
ATOM   3521  HA  ASP    74      79.019  50.977  59.750  1.00  0.00      PROB H
ATOM   3522  CB  ASP    74      76.952  51.121  59.143  1.00  0.00      PROB C
ATOM   3523  HB1 ASP    74      76.148  51.875  59.220  1.00  0.00      PROB H
ATOM   3524  HB2 ASP    74      76.689  50.257  59.783  1.00  0.00      PROB H
ATOM   3525  CG  ASP    74      77.017  50.663  57.696  1.00  0.00      PROB C
ATOM   3526  OD1 ASP    74      76.689  51.434  56.803  1.00  0.00      PROB O
ATOM   3527  OD2 ASP    74      77.317  49.507  57.437  1.00  0.00      PROB O
ATOM   3528  C   ASP    74      78.791  52.777  58.655  1.00  0.00      PROB C
ATOM   3529  O   ASP    74      78.237  53.862  58.525  1.00  0.00      PROB O
ATOM   3530  N   THR    75      79.871  52.400  57.971  1.00  0.00      PROB N
ATOM   3531  HN  THR    75      80.361  51.537  58.093  1.00  0.00      PROB H
ATOM   3532  CA  THR    75      80.344  53.325  56.948  1.00  0.00      PROB C
ATOM   3533  HA  THR    75      79.801  54.259  56.946  1.00  0.00      PROB H
ATOM   3534  CB  THR    75      81.788  53.724  57.243  1.00  0.00      PROB C
ATOM   3535  HB  THR    75      82.343  54.035  56.322  1.00  0.00      PROB H
ATOM   3536  OG1 THR    75      82.497  52.627  57.841  1.00  0.00      PROB O
ATOM   3537  HG1 THR    75      82.565  51.946  57.159  1.00  0.00      PROB H
ATOM   3538  CG2 THR    75      81.833  54.944  58.160  1.00  0.00      PROB C
ATOM   3539 HG21 THR    75      81.324  54.720  59.120  1.00  0.00      PROB H
ATOM   3540 HG22 THR    75      81.325  55.806  57.676  1.00  0.00      PROB H
ATOM   3541 HG23 THR    75      82.887  55.232  58.364  1.00  0.00      PROB H
ATOM   3542  C   THR    75      80.187  52.834  55.523  1.00  0.00      PROB C
ATOM   3543  O   THR    75      80.846  53.309  54.608  1.00  0.00      PROB O
ATOM   3544  N   SER    76      79.290  51.849  55.360  1.00  0.00      PROB N
ATOM   3545  HN  SER    76      78.740  51.461  56.100  1.00  0.00      PROB H
ATOM   3546  CA  SER    76      79.025  51.479  53.974  1.00  0.00      PROB C
ATOM   3547  HA  SER    76      79.854  51.710  53.323  1.00  0.00      PROB H
ATOM   3548  CB  SER    76      78.828  49.955  53.872  1.00  0.00      PROB C
ATOM   3549  HB1 SER    76      79.778  49.451  54.163  1.00  0.00      PROB H
ATOM   3550  HB2 SER    76      78.583  49.680  52.821  1.00  0.00      PROB H
ATOM   3551  OG  SER    76      77.761  49.510  54.730  1.00  0.00      PROB O
ATOM   3552  HG1 SER    76      78.039  49.570  55.668  1.00  0.00      PROB H
ATOM   3553  C   SER    76      77.854  52.290  53.436  1.00  0.00      PROB C
ATOM   3554  O   SER    76      77.973  53.221  52.650  1.00  0.00      PROB O
ATOM   3555  N   LYS    77      76.700  51.918  53.998  1.00  0.00      PROB N
ATOM   3556  HN  LYS    77      76.708  51.113  54.593  1.00  0.00      PROB H
ATOM   3557  CA  LYS    77      75.459  52.663  53.817  1.00  0.00      PROB C
ATOM   3558  HA  LYS    77      75.362  52.907  52.770  1.00  0.00      PROB H
ATOM   3559  CB  LYS    77      74.300  51.757  54.221  1.00  0.00      PROB C
ATOM   3560  HB1 LYS    77      73.329  52.268  54.020  1.00  0.00      PROB H
ATOM   3561  HB2 LYS    77      74.356  51.601  55.312  1.00  0.00      PROB H
ATOM   3562  CG  LYS    77      74.305  50.418  53.478  1.00  0.00      PROB C
ATOM   3563  HG1 LYS    77      75.324  50.075  53.203  1.00  0.00      PROB H
ATOM   3564  HG2 LYS    77      73.769  50.567  52.509  1.00  0.00      PROB H
ATOM   3565  CD  LYS    77      73.653  49.266  54.252  1.00  0.00      PROB C
ATOM   3566  HD1 LYS    77      73.376  48.489  53.500  1.00  0.00      PROB H
ATOM   3567  HD2 LYS    77      72.708  49.619  54.723  1.00  0.00      PROB H
ATOM   3568  CE  LYS    77      74.565  48.580  55.284  1.00  0.00      PROB C
ATOM   3569  HE1 LYS    77      75.508  48.246  54.800  1.00  0.00      PROB H
ATOM   3570  HE2 LYS    77      74.047  47.686  55.697  1.00  0.00      PROB H
ATOM   3571  NZ  LYS    77      74.900  49.458  56.411  1.00  0.00      PROB N
ATOM   3572  HZ1 LYS    77      74.052  49.833  56.901  1.00  0.00      PROB H
ATOM   3573  HZ2 LYS    77      75.430  50.292  56.063  1.00  0.00      PROB H
ATOM   3574  HZ3 LYS    77      75.597  49.032  57.065  1.00  0.00      PROB H
ATOM   3575  C   LYS    77      75.433  53.950  54.631  1.00  0.00      PROB C
ATOM   3576  O   LYS    77      74.542  54.773  54.493  1.00  0.00      PROB O
ATOM   3577  N   ASN    78      76.467  54.071  55.487  1.00  0.00      PROB N
ATOM   3578  HN  ASN    78      77.053  53.276  55.641  1.00  0.00      PROB H
ATOM   3579  CA  ASN    78      76.722  55.305  56.228  1.00  0.00      PROB C
ATOM   3580  HA  ASN    78      77.571  55.105  56.849  1.00  0.00      PROB H
ATOM   3581  CB  ASN    78      77.121  56.452  55.300  1.00  0.00      PROB C
ATOM   3582  HB1 ASN    78      76.896  57.427  55.759  1.00  0.00      PROB H
ATOM   3583  HB2 ASN    78      76.583  56.423  54.333  1.00  0.00      PROB H
ATOM   3584  CG  ASN    78      78.620  56.350  55.121  1.00  0.00      PROB C
ATOM   3585  OD1 ASN    78      79.401  56.838  55.927  1.00  0.00      PROB O
ATOM   3586  ND2 ASN    78      79.007  55.628  54.064  1.00  0.00      PROB N
ATOM   3587 HD21 ASN    78      79.991  55.510  53.929  1.00  0.00      PROB H
ATOM   3588 HD22 ASN    78      78.362  55.048  53.565  1.00  0.00      PROB H
ATOM   3589  C   ASN    78      75.651  55.632  57.240  1.00  0.00      PROB C
ATOM   3590  O   ASN    78      74.949  56.637  57.244  1.00  0.00      PROB O
ATOM   3591  N   GLN    79      75.550  54.632  58.120  1.00  0.00      PROB N
ATOM   3592  HN  GLN    79      76.185  53.861  58.079  1.00  0.00      PROB H
ATOM   3593  CA  GLN    79      74.486  54.634  59.106  1.00  0.00      PROB C
ATOM   3594  HA  GLN    79      73.846  55.483  58.968  1.00  0.00      PROB H
ATOM   3595  CB  GLN    79      73.638  53.376  58.955  1.00  0.00      PROB C
ATOM   3596  HB1 GLN    79      72.769  53.460  59.650  1.00  0.00      PROB H
ATOM   3597  HB2 GLN    79      74.204  52.468  59.250  1.00  0.00      PROB H
ATOM   3598  CG  GLN    79      73.112  53.193  57.536  1.00  0.00      PROB C
ATOM   3599  HG1 GLN    79      73.958  53.068  56.831  1.00  0.00      PROB H
ATOM   3600  HG2 GLN    79      72.535  54.074  57.194  1.00  0.00      PROB H
ATOM   3601  CD  GLN    79      72.295  51.927  57.469  1.00  0.00      PROB C
ATOM   3602  OE1 GLN    79      72.803  50.832  57.244  1.00  0.00      PROB O
ATOM   3603  NE2 GLN    79      70.993  52.130  57.674  1.00  0.00      PROB N
ATOM   3604 HE21 GLN    79      70.672  53.057  57.889  1.00  0.00      PROB H
ATOM   3605 HE22 GLN    79      70.384  51.339  57.720  1.00  0.00      PROB H
ATOM   3606  C   GLN    79      75.032  54.713  60.509  1.00  0.00      PROB C
ATOM   3607  O   GLN    79      75.499  53.732  61.074  1.00  0.00      PROB O
ATOM   3608  N   VAL    80      74.964  55.921  61.070  1.00  0.00      PROB N
ATOM   3609  HN  VAL    80      74.562  56.706  60.609  1.00  0.00      PROB H
ATOM   3610  CA  VAL    80      75.344  56.001  62.476  1.00  0.00      PROB C
ATOM   3611  HA  VAL    80      76.225  55.401  62.647  1.00  0.00      PROB H
ATOM   3612  CB  VAL    80      75.769  57.425  62.840  1.00  0.00      PROB C
ATOM   3613  HB  VAL    80      74.911  58.107  62.615  1.00  0.00      PROB H
ATOM   3614  CG1 VAL    80      76.145  57.577  64.314  1.00  0.00      PROB C
ATOM   3615 HG11 VAL    80      76.984  56.897  64.571  1.00  0.00      PROB H
ATOM   3616 HG12 VAL    80      75.300  57.347  64.991  1.00  0.00      PROB H
ATOM   3617 HG13 VAL    80      76.469  58.621  64.518  1.00  0.00      PROB H
ATOM   3618  CG2 VAL    80      76.947  57.826  61.958  1.00  0.00      PROB C
ATOM   3619 HG21 VAL    80      77.068  57.159  61.083  1.00  0.00      PROB H
ATOM   3620 HG22 VAL    80      77.894  57.729  62.535  1.00  0.00      PROB H
ATOM   3621 HG23 VAL    80      76.861  58.886  61.644  1.00  0.00      PROB H
ATOM   3622  C   VAL    80      74.260  55.460  63.394  1.00  0.00      PROB C
ATOM   3623  O   VAL    80      73.359  56.149  63.867  1.00  0.00      PROB O
ATOM   3624  N   SER    81      74.394  54.157  63.626  1.00  0.00      PROB N
ATOM   3625  HN  SER    81      75.129  53.617  63.207  1.00  0.00      PROB H
ATOM   3626  CA  SER    81      73.530  53.530  64.611  1.00  0.00      PROB C
ATOM   3627  HA  SER    81      72.556  53.843  64.433  1.00  0.00      PROB H
ATOM   3628  CB  SER    81      73.652  52.011  64.436  1.00  0.00      PROB C
ATOM   3629  HB1 SER    81      74.495  51.604  65.037  1.00  0.00      PROB H
ATOM   3630  HB2 SER    81      73.879  51.788  63.367  1.00  0.00      PROB H
ATOM   3631  OG  SER    81      72.437  51.333  64.778  1.00  0.00      PROB O
ATOM   3632  HG1 SER    81      71.866  51.336  63.978  1.00  0.00      PROB H
ATOM   3633  C   SER    81      73.888  54.014  66.011  1.00  0.00      PROB C
ATOM   3634  O   SER    81      74.946  54.588  66.244  1.00  0.00      PROB O
ATOM   3635  N   LEU    82      72.949  53.780  66.925  1.00  0.00      PROB N
ATOM   3636  HN  LEU    82      72.071  53.360  66.684  1.00  0.00      PROB H
ATOM   3637  CA  LEU    82      73.223  54.036  68.334  1.00  0.00      PROB C
ATOM   3638  HA  LEU    82      74.285  53.974  68.528  1.00  0.00      PROB H
ATOM   3639  CB  LEU    82      72.670  55.404  68.761  1.00  0.00      PROB C
ATOM   3640  HB1 LEU    82      71.614  55.520  68.472  1.00  0.00      PROB H
ATOM   3641  HB2 LEU    82      73.223  56.174  68.177  1.00  0.00      PROB H
ATOM   3642  CG  LEU    82      72.834  55.761  70.247  1.00  0.00      PROB C
ATOM   3643  HG  LEU    82      72.368  54.945  70.854  1.00  0.00      PROB H
ATOM   3644  CD1 LEU    82      74.293  55.892  70.679  1.00  0.00      PROB C
ATOM   3645 HD11 LEU    82      74.793  56.695  70.096  1.00  0.00      PROB H
ATOM   3646 HD12 LEU    82      74.839  54.943  70.522  1.00  0.00      PROB H
ATOM   3647 HD13 LEU    82      74.351  56.153  71.758  1.00  0.00      PROB H
ATOM   3648  CD2 LEU    82      72.044  57.006  70.627  1.00  0.00      PROB C
ATOM   3649 HD21 LEU    82      71.049  57.024  70.143  1.00  0.00      PROB H
ATOM   3650 HD22 LEU    82      72.591  57.912  70.298  1.00  0.00      PROB H
ATOM   3651 HD23 LEU    82      71.912  57.066  71.729  1.00  0.00      PROB H
ATOM   3652  C   LEU    82      72.557  52.925  69.102  1.00  0.00      PROB C
ATOM   3653  O   LEU    82      71.507  52.426  68.699  1.00  0.00      PROB O
ATOM   3654  N   LYS    83      73.209  52.531  70.192  1.00  0.00      PROB N
ATOM   3655  HN  LYS    83      74.124  52.853  70.430  1.00  0.00      PROB H
ATOM   3656  CA  LYS    83      72.518  51.665  71.134  1.00  0.00      PROB C
ATOM   3657  HA  LYS    83      71.538  51.454  70.798  1.00  0.00      PROB H
ATOM   3658  CB  LYS    83      73.275  50.343  71.326  1.00  0.00      PROB C
ATOM   3659  HB1 LYS    83      72.609  49.652  71.884  1.00  0.00      PROB H
ATOM   3660  HB2 LYS    83      74.145  50.496  71.978  1.00  0.00      PROB H
ATOM   3661  CG  LYS    83      73.654  49.648  70.012  1.00  0.00      PROB C
ATOM   3662  HG1 LYS    83      74.189  48.705  70.255  1.00  0.00      PROB H
ATOM   3663  HG2 LYS    83      74.390  50.299  69.487  1.00  0.00      PROB H
ATOM   3664  CD  LYS    83      72.441  49.366  69.125  1.00  0.00      PROB C
ATOM   3665  HD1 LYS    83      71.591  49.990  69.461  1.00  0.00      PROB H
ATOM   3666  HD2 LYS    83      72.090  48.318  69.264  1.00  0.00      PROB H
ATOM   3667  CE  LYS    83      72.760  49.611  67.649  1.00  0.00      PROB C
ATOM   3668  HE1 LYS    83      72.968  48.663  67.108  1.00  0.00      PROB H
ATOM   3669  HE2 LYS    83      73.625  50.292  67.522  1.00  0.00      PROB H
ATOM   3670  NZ  LYS    83      71.612  50.277  67.021  1.00  0.00      PROB N
ATOM   3671  HZ1 LYS    83      71.350  51.136  67.560  1.00  0.00      PROB H
ATOM   3672  HZ2 LYS    83      70.783  49.632  66.970  1.00  0.00      PROB H
ATOM   3673  HZ3 LYS    83      71.858  50.601  66.054  1.00  0.00      PROB H
ATOM   3674  C   LYS    83      72.398  52.416  72.436  1.00  0.00      PROB C
ATOM   3675  O   LYS    83      73.346  53.072  72.850  1.00  0.00      PROB O
ATOM   3676  N   ILE    84      71.213  52.323  73.046  1.00  0.00      PROB N
ATOM   3677  HN  ILE    84      70.416  51.879  72.633  1.00  0.00      PROB H
ATOM   3678  CA  ILE    84      71.134  52.851  74.405  1.00  0.00      PROB C
ATOM   3679  HA  ILE    84      72.062  53.299  74.689  1.00  0.00      PROB H
ATOM   3680  CB  ILE    84      70.080  53.963  74.546  1.00  0.00      PROB C
ATOM   3681  HB  ILE    84      69.078  53.557  74.321  1.00  0.00      PROB H
ATOM   3682  CG2 ILE    84      69.974  54.478  75.990  1.00  0.00      PROB C
ATOM   3683 HG21 ILE    84      70.895  55.030  76.274  1.00  0.00      PROB H
ATOM   3684 HG22 ILE    84      69.821  53.660  76.724  1.00  0.00      PROB H
ATOM   3685 HG23 ILE    84      69.111  55.167  76.109  1.00  0.00      PROB H
ATOM   3686  CG1 ILE    84      70.378  55.108  73.577  1.00  0.00      PROB C
ATOM   3687 HG11 ILE    84      70.302  54.734  72.531  1.00  0.00      PROB H
ATOM   3688 HG12 ILE    84      71.422  55.459  73.729  1.00  0.00      PROB H
ATOM   3689  CD  ILE    84      69.417  56.285  73.735  1.00  0.00      PROB C
ATOM   3690  HD1 ILE    84      69.614  56.842  74.676  1.00  0.00      PROB H
ATOM   3691  HD2 ILE    84      68.360  55.953  73.746  1.00  0.00      PROB H
ATOM   3692  HD3 ILE    84      69.559  56.990  72.889  1.00  0.00      PROB H
ATOM   3693  C   ILE    84      70.858  51.722  75.367  1.00  0.00      PROB C
ATOM   3694  O   ILE    84      69.814  51.082  75.312  1.00  0.00      PROB O
ATOM   3695  N   THR    85      71.842  51.487  76.234  1.00  0.00      PROB N
ATOM   3696  HN  THR    85      72.678  52.037  76.265  1.00  0.00      PROB H
ATOM   3697  CA  THR    85      71.683  50.442  77.237  1.00  0.00      PROB C
ATOM   3698  HA  THR    85      71.530  49.508  76.722  1.00  0.00      PROB H
ATOM   3699  CB  THR    85      72.983  50.322  78.038  1.00  0.00      PROB C
ATOM   3700  HB  THR    85      72.924  51.011  78.912  1.00  0.00      PROB H
ATOM   3701  OG1 THR    85      74.101  50.693  77.215  1.00  0.00      PROB O
ATOM   3702  HG1 THR    85      74.853  50.864  77.811  1.00  0.00      PROB H
ATOM   3703  CG2 THR    85      73.174  48.929  78.641  1.00  0.00      PROB C
ATOM   3704 HG21 THR    85      73.095  48.148  77.863  1.00  0.00      PROB H
ATOM   3705 HG22 THR    85      72.373  48.725  79.387  1.00  0.00      PROB H
ATOM   3706 HG23 THR    85      74.148  48.858  79.170  1.00  0.00      PROB H
ATOM   3707  C   THR    85      70.490  50.681  78.152  1.00  0.00      PROB C
ATOM   3708  O   THR    85      70.315  51.754  78.726  1.00  0.00      PROB O
ATOM   3709  N   SER    86      69.665  49.627  78.228  1.00  0.00      PROB N
ATOM   3710  HN  SER    86      69.837  48.782  77.729  1.00  0.00      PROB H
ATOM   3711  CA  SER    86      68.519  49.621  79.134  1.00  0.00      PROB C
ATOM   3712  HA  SER    86      67.821  48.959  78.669  1.00  0.00      PROB H
ATOM   3713  CB  SER    86      68.939  49.009  80.466  1.00  0.00      PROB C
ATOM   3714  HB1 SER    86      68.088  48.910  81.173  1.00  0.00      PROB H
ATOM   3715  HB2 SER    86      69.713  49.645  80.956  1.00  0.00      PROB H
ATOM   3716  OG  SER    86      69.503  47.718  80.193  1.00  0.00      PROB O
ATOM   3717  HG1 SER    86      68.815  47.209  79.734  1.00  0.00      PROB H
ATOM   3718  C   SER    86      67.731  50.910  79.290  1.00  0.00      PROB C
ATOM   3719  O   SER    86      67.849  51.663  80.251  1.00  0.00      PROB O
ATOM   3720  N   VAL    87      66.905  51.125  78.263  1.00  0.00      PROB N
ATOM   3721  HN  VAL    87      66.840  50.504  77.477  1.00  0.00      PROB H
ATOM   3722  CA  VAL    87      66.029  52.290  78.301  1.00  0.00      PROB C
ATOM   3723  HA  VAL    87      66.651  53.149  78.503  1.00  0.00      PROB H
ATOM   3724  CB  VAL    87      65.376  52.535  76.941  1.00  0.00      PROB C
ATOM   3725  HB  VAL    87      64.564  53.294  77.066  1.00  0.00      PROB H
ATOM   3726  CG1 VAL    87      66.399  53.171  76.012  1.00  0.00      PROB C
ATOM   3727 HG11 VAL    87      67.207  52.451  75.762  1.00  0.00      PROB H
ATOM   3728 HG12 VAL    87      66.864  54.062  76.487  1.00  0.00      PROB H
ATOM   3729 HG13 VAL    87      65.906  53.506  75.076  1.00  0.00      PROB H
ATOM   3730  CG2 VAL    87      64.732  51.277  76.345  1.00  0.00      PROB C
ATOM   3731 HG21 VAL    87      64.192  50.687  77.116  1.00  0.00      PROB H
ATOM   3732 HG22 VAL    87      65.485  50.634  75.856  1.00  0.00      PROB H
ATOM   3733 HG23 VAL    87      63.999  51.566  75.564  1.00  0.00      PROB H
ATOM   3734  C   VAL    87      64.990  52.266  79.404  1.00  0.00      PROB C
ATOM   3735  O   VAL    87      64.551  51.227  79.883  1.00  0.00      PROB O
ATOM   3736  N   THR    88      64.646  53.489  79.797  1.00  0.00      PROB N
ATOM   3737  HN  THR    88      65.094  54.302  79.415  1.00  0.00      PROB H
ATOM   3738  CA  THR    88      63.709  53.686  80.888  1.00  0.00      PROB C
ATOM   3739  HA  THR    88      63.323  52.749  81.267  1.00  0.00      PROB H
ATOM   3740  CB  THR    88      64.411  54.463  82.008  1.00  0.00      PROB C
ATOM   3741  HB  THR    88      63.689  54.621  82.844  1.00  0.00      PROB H
ATOM   3742  OG1 THR    88      64.809  55.761  81.543  1.00  0.00      PROB O
ATOM   3743  HG1 THR    88      65.539  55.617  80.912  1.00  0.00      PROB H
ATOM   3744  CG2 THR    88      65.611  53.704  82.580  1.00  0.00      PROB C
ATOM   3745 HG21 THR    88      66.393  53.539  81.809  1.00  0.00      PROB H
ATOM   3746 HG22 THR    88      65.296  52.718  82.979  1.00  0.00      PROB H
ATOM   3747 HG23 THR    88      66.063  54.289  83.409  1.00  0.00      PROB H
ATOM   3748  C   THR    88      62.549  54.489  80.345  1.00  0.00      PROB C
ATOM   3749  O   THR    88      62.639  55.029  79.250  1.00  0.00      PROB O
ATOM   3750  N   ALA    89      61.488  54.620  81.157  1.00  0.00      PROB N
ATOM   3751  HN  ALA    89      61.372  54.159  82.037  1.00  0.00      PROB H
ATOM   3752  CA  ALA    89      60.424  55.532  80.724  1.00  0.00      PROB C
ATOM   3753  HA  ALA    89      60.004  55.146  79.804  1.00  0.00      PROB H
ATOM   3754  CB  ALA    89      59.313  55.597  81.772  1.00  0.00      PROB C
ATOM   3755  HB1 ALA    89      59.718  55.940  82.747  1.00  0.00      PROB H
ATOM   3756  HB2 ALA    89      58.847  54.622  81.953  1.00  0.00      PROB H
ATOM   3757  HB3 ALA    89      58.545  56.322  81.436  1.00  0.00      PROB H
ATOM   3758  C   ALA    89      60.904  56.950  80.419  1.00  0.00      PROB C
ATOM   3759  O   ALA    89      60.451  57.610  79.491  1.00  0.00      PROB O
ATOM   3760  N   ALA    90      61.892  57.374  81.231  1.00  0.00      PROB N
ATOM   3761  HN  ALA    90      62.284  56.791  81.938  1.00  0.00      PROB H
ATOM   3762  CA  ALA    90      62.491  58.692  81.012  1.00  0.00      PROB C
ATOM   3763  HA  ALA    90      61.699  59.428  81.042  1.00  0.00      PROB H
ATOM   3764  CB  ALA    90      63.499  59.009  82.118  1.00  0.00      PROB C
ATOM   3765  HB1 ALA    90      64.318  58.257  82.131  1.00  0.00      PROB H
ATOM   3766  HB2 ALA    90      62.999  58.983  83.110  1.00  0.00      PROB H
ATOM   3767  HB3 ALA    90      63.943  60.018  81.980  1.00  0.00      PROB H
ATOM   3768  C   ALA    90      63.178  58.857  79.665  1.00  0.00      PROB C
ATOM   3769  O   ALA    90      63.243  59.938  79.096  1.00  0.00      PROB O
ATOM   3770  N   ASP    91      63.654  57.710  79.157  1.00  0.00      PROB N
ATOM   3771  HN  ASP    91      63.566  56.832  79.628  1.00  0.00      PROB H
ATOM   3772  CA  ASP    91      64.284  57.729  77.840  1.00  0.00      PROB C
ATOM   3773  HA  ASP    91      64.914  58.609  77.795  1.00  0.00      PROB H
ATOM   3774  CB  ASP    91      65.193  56.503  77.653  1.00  0.00      PROB C
ATOM   3775  HB1 ASP    91      65.630  56.480  76.633  1.00  0.00      PROB H
ATOM   3776  HB2 ASP    91      64.608  55.572  77.789  1.00  0.00      PROB H
ATOM   3777  CG  ASP    91      66.368  56.496  78.624  1.00  0.00      PROB C
ATOM   3778  OD1 ASP    91      67.089  57.482  78.727  1.00  0.00      PROB O
ATOM   3779  OD2 ASP    91      66.604  55.485  79.276  1.00  0.00      PROB O
ATOM   3780  C   ASP    91      63.335  57.873  76.654  1.00  0.00      PROB C
ATOM   3781  O   ASP    91      63.758  57.848  75.502  1.00  0.00      PROB O
ATOM   3782  N   THR    92      62.034  58.042  76.959  1.00  0.00      PROB N
ATOM   3783  HN  THR    92      61.710  58.008  77.904  1.00  0.00      PROB H
ATOM   3784  CA  THR    92      61.109  58.428  75.892  1.00  0.00      PROB C
ATOM   3785  HA  THR    92      61.182  57.692  75.106  1.00  0.00      PROB H
ATOM   3786  CB  THR    92      59.672  58.405  76.427  1.00  0.00      PROB C
ATOM   3787  HB  THR    92      59.595  59.122  77.281  1.00  0.00      PROB H
ATOM   3788  OG1 THR    92      59.383  57.106  76.957  1.00  0.00      PROB O
ATOM   3789  HG1 THR    92      59.719  57.115  77.871  1.00  0.00      PROB H
ATOM   3790  CG2 THR    92      58.622  58.805  75.385  1.00  0.00      PROB C
ATOM   3791 HG21 THR    92      58.896  58.452  74.378  1.00  0.00      PROB H
ATOM   3792 HG22 THR    92      58.540  59.912  75.331  1.00  0.00      PROB H
ATOM   3793 HG23 THR    92      57.630  58.389  75.640  1.00  0.00      PROB H
ATOM   3794  C   THR    92      61.459  59.788  75.305  1.00  0.00      PROB C
ATOM   3795  O   THR    92      61.469  60.809  75.989  1.00  0.00      PROB O
ATOM   3796  N   ALA    93      61.793  59.742  74.009  1.00  0.00      PROB N
ATOM   3797  HN  ALA    93      61.683  58.923  73.443  1.00  0.00      PROB H
ATOM   3798  CA  ALA    93      62.415  60.929  73.445  1.00  0.00      PROB C
ATOM   3799  HA  ALA    93      61.930  61.812  73.845  1.00  0.00      PROB H
ATOM   3800  CB  ALA    93      63.907  60.962  73.778  1.00  0.00      PROB C
ATOM   3801  HB1 ALA    93      64.463  60.184  73.239  1.00  0.00      PROB H
ATOM   3802  HB2 ALA    93      64.060  60.790  74.865  1.00  0.00      PROB H
ATOM   3803  HB3 ALA    93      64.356  61.942  73.515  1.00  0.00      PROB H
ATOM   3804  C   ALA    93      62.286  61.020  71.946  1.00  0.00      PROB C
ATOM   3805  O   ALA    93      62.099  60.035  71.237  1.00  0.00      PROB O
ATOM   3806  N   VAL    94      62.435  62.274  71.507  1.00  0.00      PROB N
ATOM   3807  HN  VAL    94      62.550  63.051  72.132  1.00  0.00      PROB H
ATOM   3808  CA  VAL    94      62.640  62.523  70.087  1.00  0.00      PROB C
ATOM   3809  HA  VAL    94      62.135  61.767  69.504  1.00  0.00      PROB H
ATOM   3810  CB  VAL    94      62.056  63.889  69.701  1.00  0.00      PROB C
ATOM   3811  HB  VAL    94      62.715  64.699  70.106  1.00  0.00      PROB H
ATOM   3812  CG1 VAL    94      61.999  64.050  68.183  1.00  0.00      PROB C
ATOM   3813 HG11 VAL    94      61.371  63.257  67.723  1.00  0.00      PROB H
ATOM   3814 HG12 VAL    94      63.021  63.988  67.752  1.00  0.00      PROB H
ATOM   3815 HG13 VAL    94      61.576  65.041  67.918  1.00  0.00      PROB H
ATOM   3816  CG2 VAL    94      60.678  64.119  70.327  1.00  0.00      PROB C
ATOM   3817 HG21 VAL    94      60.745  64.244  71.428  1.00  0.00      PROB H
ATOM   3818 HG22 VAL    94      59.997  63.276  70.104  1.00  0.00      PROB H
ATOM   3819 HG23 VAL    94      60.220  65.048  69.923  1.00  0.00      PROB H
ATOM   3820  C   VAL    94      64.132  62.468  69.805  1.00  0.00      PROB C
ATOM   3821  O   VAL    94      64.908  63.296  70.267  1.00  0.00      PROB O
ATOM   3822  N   TYR    95      64.514  61.415  69.090  1.00  0.00      PROB N
ATOM   3823  HN  TYR    95      63.842  60.807  68.656  1.00  0.00      PROB H
ATOM   3824  CA  TYR    95      65.935  61.186  68.864  1.00  0.00      PROB C
ATOM   3825  HA  TYR    95      66.523  61.643  69.650  1.00  0.00      PROB H
ATOM   3826  CB  TYR    95      66.203  59.685  68.872  1.00  0.00      PROB C
ATOM   3827  HB1 TYR    95      67.211  59.443  68.628  1.00  0.00      PROB H
ATOM   3828  HB2 TYR    95      65.485  59.123  68.269  1.00  0.00      PROB H
ATOM   3829  CG  TYR    95      66.168  59.134  70.274  1.00  0.00      PROB C
ATOM   3830  CD1 TYR    95      64.977  58.577  70.780  1.00  0.00      PROB C
ATOM   3831  HD1 TYR    95      64.083  58.557  70.174  1.00  0.00      PROB H
ATOM   3832  CE1 TYR    95      64.959  58.094  72.099  1.00  0.00      PROB C
ATOM   3833  HE1 TYR    95      64.059  57.748  72.572  1.00  0.00      PROB H
ATOM   3834  CZ  TYR    95      66.133  58.192  72.875  1.00  0.00      PROB C
ATOM   3835  OH  TYR    95      66.120  57.797  74.198  1.00  0.00      PROB O
ATOM   3836  HH  TYR    95      65.188  57.659  74.460  1.00  0.00      PROB H
ATOM   3837  CD2 TYR    95      67.349  59.193  71.035  1.00  0.00      PROB C
ATOM   3838  HD2 TYR    95      68.257  59.598  70.612  1.00  0.00      PROB H
ATOM   3839  CE2 TYR    95      67.332  58.706  72.347  1.00  0.00      PROB C
ATOM   3840  HE2 TYR    95      68.234  58.695  72.931  1.00  0.00      PROB H
ATOM   3841  C   TYR    95      66.419  61.783  67.561  1.00  0.00      PROB C
ATOM   3842  O   TYR    95      66.021  61.333  66.496  1.00  0.00      PROB O
ATOM   3843  N   PHE    96      67.285  62.795  67.700  1.00  0.00      PROB N
ATOM   3844  HN  PHE    96      67.616  63.164  68.568  1.00  0.00      PROB H
ATOM   3845  CA  PHE    96      67.892  63.378  66.505  1.00  0.00      PROB C
ATOM   3846  HA  PHE    96      67.303  63.129  65.641  1.00  0.00      PROB H
ATOM   3847  CB  PHE    96      67.989  64.910  66.589  1.00  0.00      PROB C
ATOM   3848  HB1 PHE    96      68.425  65.312  65.645  1.00  0.00      PROB H
ATOM   3849  HB2 PHE    96      68.660  65.227  67.415  1.00  0.00      PROB H
ATOM   3850  CG  PHE    96      66.662  65.599  66.799  1.00  0.00      PROB C
ATOM   3851  CD1 PHE    96      65.969  66.114  65.682  1.00  0.00      PROB C
ATOM   3852  HD1 PHE    96      66.371  65.982  64.689  1.00  0.00      PROB H
ATOM   3853  CE1 PHE    96      64.750  66.793  65.875  1.00  0.00      PROB C
ATOM   3854  HE1 PHE    96      64.210  67.189  65.028  1.00  0.00      PROB H
ATOM   3855  CZ  PHE    96      64.245  66.942  67.184  1.00  0.00      PROB C
ATOM   3856  HZ  PHE    96      63.305  67.454  67.330  1.00  0.00      PROB H
ATOM   3857  CD2 PHE    96      66.148  65.745  68.108  1.00  0.00      PROB C
ATOM   3858  HD2 PHE    96      66.693  65.349  68.950  1.00  0.00      PROB H
ATOM   3859  CE2 PHE    96      64.931  66.422  68.303  1.00  0.00      PROB C
ATOM   3860  HE2 PHE    96      64.525  66.538  69.297  1.00  0.00      PROB H
ATOM   3861  C   PHE    96      69.306  62.865  66.301  1.00  0.00      PROB C
ATOM   3862  O   PHE    96      70.009  62.497  67.239  1.00  0.00      PROB O
ATOM   3863  N   CYS    97      69.727  62.921  65.038  1.00  0.00      PROB N
ATOM   3864  HN  CYS    97      69.089  63.139  64.290  1.00  0.00      PROB H
ATOM   3865  CA  CYS    97      71.168  62.973  64.827  1.00  0.00      PROB C
ATOM   3866  HA  CYS    97      71.711  62.912  65.760  1.00  0.00      PROB H
ATOM   3867  CB  CYS    97      71.661  61.805  63.964  1.00  0.00      PROB C
ATOM   3868  HB1 CYS    97      71.660  60.915  64.636  1.00  0.00      PROB H
ATOM   3869  HB2 CYS    97      72.720  61.949  63.655  1.00  0.00      PROB H
ATOM   3870  SG  CYS    97      70.628  61.405  62.528  1.00  0.00      PROB S
ATOM   3871  HG1 CYS    97      69.472  61.544  63.166  1.00  0.00      PROB H
ATOM   3872  C   CYS    97      71.558  64.317  64.251  1.00  0.00      PROB C
ATOM   3873  O   CYS    97      70.710  65.096  63.832  1.00  0.00      PROB O
ATOM   3874  N   ALA    98      72.867  64.569  64.256  1.00  0.00      PROB N
ATOM   3875  HN  ALA    98      73.529  63.962  64.701  1.00  0.00      PROB H
ATOM   3876  CA  ALA    98      73.369  65.794  63.643  1.00  0.00      PROB C
ATOM   3877  HA  ALA    98      72.794  66.031  62.760  1.00  0.00      PROB H
ATOM   3878  CB  ALA    98      73.383  66.949  64.643  1.00  0.00      PROB C
ATOM   3879  HB1 ALA    98      74.034  66.724  65.513  1.00  0.00      PROB H
ATOM   3880  HB2 ALA    98      72.354  67.115  65.028  1.00  0.00      PROB H
ATOM   3881  HB3 ALA    98      73.722  67.896  64.170  1.00  0.00      PROB H
ATOM   3882  C   ALA    98      74.786  65.545  63.205  1.00  0.00      PROB C
ATOM   3883  O   ALA    98      75.400  64.574  63.627  1.00  0.00      PROB O
ATOM   3884  N   ARG    99      75.290  66.434  62.356  1.00  0.00      PROB N
ATOM   3885  HN  ARG    99      74.771  67.228  62.028  1.00  0.00      PROB H
ATOM   3886  CA  ARG    99      76.684  66.243  61.970  1.00  0.00      PROB C
ATOM   3887  HA  ARG    99      77.147  65.403  62.468  1.00  0.00      PROB H
ATOM   3888  CB  ARG    99      76.780  65.976  60.468  1.00  0.00      PROB C
ATOM   3889  HB1 ARG    99      76.264  65.010  60.264  1.00  0.00      PROB H
ATOM   3890  HB2 ARG    99      77.844  65.849  60.166  1.00  0.00      PROB H
ATOM   3891  CG  ARG    99      76.106  67.083  59.661  1.00  0.00      PROB C
ATOM   3892  HG1 ARG    99      76.602  68.050  59.870  1.00  0.00      PROB H
ATOM   3893  HG2 ARG    99      75.039  67.184  59.960  1.00  0.00      PROB H
ATOM   3894  CD  ARG    99      76.111  66.842  58.158  1.00  0.00      PROB C
ATOM   3895  HD1 ARG    99      75.344  67.456  57.665  1.00  0.00      PROB H
ATOM   3896  HD2 ARG    99      75.754  65.802  58.008  1.00  0.00      PROB H
ATOM   3897  NE  ARG    99      77.450  66.937  57.586  1.00  0.00      PROB N
ATOM   3898  HE  ARG    99      78.197  66.391  57.948  1.00  0.00      PROB H
ATOM   3899  CZ  ARG    99      77.652  67.743  56.520  1.00  0.00      PROB C
ATOM   3900  NH1 ARG    99      76.700  68.550  56.061  1.00  0.00      PROB N
ATOM   3901 HH11 ARG    99      75.921  68.838  56.654  1.00  0.00      PROB H
ATOM   3902 HH12 ARG    99      76.888  69.184  55.329  1.00  0.00      PROB H
ATOM   3903  NH2 ARG    99      78.840  67.723  55.921  1.00  0.00      PROB N
ATOM   3904 HH21 ARG    99      79.543  67.189  56.378  1.00  0.00      PROB H
ATOM   3905 HH22 ARG    99      79.051  68.499  55.348  1.00  0.00      PROB H
ATOM   3906  C   ARG    99      77.521  67.436  62.362  1.00  0.00      PROB C
ATOM   3907  O   ARG    99      77.000  68.517  62.608  1.00  0.00      PROB O
ATOM   3908  N   ASN   100      78.833  67.207  62.381  1.00  0.00      PROB N
ATOM   3909  HN  ASN   100      79.235  66.289  62.285  1.00  0.00      PROB H
ATOM   3910  CA  ASN   100      79.749  68.329  62.545  1.00  0.00      PROB C
ATOM   3911  HA  ASN   100      79.257  69.250  62.261  1.00  0.00      PROB H
ATOM   3912  CB  ASN   100      80.249  68.467  63.999  1.00  0.00      PROB C
ATOM   3913  HB1 ASN   100      79.387  68.368  64.694  1.00  0.00      PROB H
ATOM   3914  HB2 ASN   100      80.690  69.473  64.153  1.00  0.00      PROB H
ATOM   3915  CG  ASN   100      81.253  67.375  64.339  1.00  0.00      PROB C
ATOM   3916  OD1 ASN   100      80.996  66.199  64.154  1.00  0.00      PROB O
ATOM   3917  ND2 ASN   100      82.436  67.805  64.782  1.00  0.00      PROB N
ATOM   3918 HD21 ASN   100      83.091  67.107  65.060  1.00  0.00      PROB H
ATOM   3919 HD22 ASN   100      82.664  68.774  64.877  1.00  0.00      PROB H
ATOM   3920  C   ASN   100      80.924  68.169  61.607  1.00  0.00      PROB C
ATOM   3921  O   ASN   100      81.159  67.104  61.047  1.00  0.00      PROB O
ATOM   3922  N   ARG   101      81.688  69.256  61.519  1.00  0.00      PROB N
ATOM   3923  HN  ARG   101      81.456  70.131  61.937  1.00  0.00      PROB H
ATOM   3924  CA  ARG   101      83.083  69.050  61.164  1.00  0.00      PROB C
ATOM   3925  HA  ARG   101      83.370  68.024  61.361  1.00  0.00      PROB H
ATOM   3926  CB  ARG   101      83.329  69.375  59.683  1.00  0.00      PROB C
ATOM   3927  HB1 ARG   101      83.328  70.476  59.527  1.00  0.00      PROB H
ATOM   3928  HB2 ARG   101      82.465  68.961  59.114  1.00  0.00      PROB H
ATOM   3929  CG  ARG   101      84.614  68.732  59.153  1.00  0.00      PROB C
ATOM   3930  HG1 ARG   101      84.550  67.652  59.406  1.00  0.00      PROB H
ATOM   3931  HG2 ARG   101      85.491  69.157  59.680  1.00  0.00      PROB H
ATOM   3932  CD  ARG   101      84.822  68.805  57.638  1.00  0.00      PROB C
ATOM   3933  HD1 ARG   101      84.775  69.858  57.291  1.00  0.00      PROB H
ATOM   3934  HD2 ARG   101      83.970  68.284  57.144  1.00  0.00      PROB H
ATOM   3935  NE  ARG   101      86.043  68.086  57.260  1.00  0.00      PROB N
ATOM   3936  HE  ARG   101      86.173  67.102  57.429  1.00  0.00      PROB H
ATOM   3937  CZ  ARG   101      87.160  68.750  56.899  1.00  0.00      PROB C
ATOM   3938  NH1 ARG   101      87.132  70.068  56.726  1.00  0.00      PROB N
ATOM   3939 HH11 ARG   101      87.999  70.544  56.923  1.00  0.00      PROB H
ATOM   3940 HH12 ARG   101      86.253  70.454  56.908  1.00  0.00      PROB H
ATOM   3941  NH2 ARG   101      88.289  68.071  56.734  1.00  0.00      PROB N
ATOM   3942 HH21 ARG   101      88.246  67.070  56.856  1.00  0.00      PROB H
ATOM   3943 HH22 ARG   101      89.086  68.482  56.302  1.00  0.00      PROB H
ATOM   3944  C   ARG   101      83.889  69.906  62.114  1.00  0.00      PROB C
ATOM   3945  O   ARG   101      83.433  70.985  62.470  1.00  0.00      PROB O
ATOM   3946  N   TYR   102      85.057  69.372  62.508  1.00  0.00      PROB N
ATOM   3947  HN  TYR   102      85.305  68.445  62.214  1.00  0.00      PROB H
ATOM   3948  CA  TYR   102      85.977  70.048  63.432  1.00  0.00      PROB C
ATOM   3949  HA  TYR   102      86.868  69.436  63.461  1.00  0.00      PROB H
ATOM   3950  CB  TYR   102      86.389  71.467  62.961  1.00  0.00      PROB C
ATOM   3951  HB1 TYR   102      87.086  71.916  63.693  1.00  0.00      PROB H
ATOM   3952  HB2 TYR   102      85.500  72.132  62.917  1.00  0.00      PROB H
ATOM   3953  CG  TYR   102      87.073  71.519  61.601  1.00  0.00      PROB C
ATOM   3954  CD1 TYR   102      87.453  70.336  60.933  1.00  0.00      PROB C
ATOM   3955  HD1 TYR   102      87.303  69.359  61.359  1.00  0.00      PROB H
ATOM   3956  CE1 TYR   102      88.090  70.415  59.687  1.00  0.00      PROB C
ATOM   3957  HE1 TYR   102      88.423  69.509  59.208  1.00  0.00      PROB H
ATOM   3958  CZ  TYR   102      88.320  71.679  59.116  1.00  0.00      PROB C
ATOM   3959  OH  TYR   102      88.892  71.731  57.855  1.00  0.00      PROB O
ATOM   3960  HH  TYR   102      89.556  72.432  57.864  1.00  0.00      PROB H
ATOM   3961  CD2 TYR   102      87.326  72.787  61.034  1.00  0.00      PROB C
ATOM   3962  HD2 TYR   102      87.052  73.675  61.581  1.00  0.00      PROB H
ATOM   3963  CE2 TYR   102      87.961  72.871  59.781  1.00  0.00      PROB C
ATOM   3964  HE2 TYR   102      88.176  73.833  59.349  1.00  0.00      PROB H
ATOM   3965  C   TYR   102      85.503  70.085  64.877  1.00  0.00      PROB C
ATOM   3966  O   TYR   102      84.345  69.827  65.193  1.00  0.00      PROB O
ATOM   3967  N   ASP   103      86.484  70.405  65.734  1.00  0.00      PROB N
ATOM   3968  HN  ASP   103      87.419  70.581  65.448  1.00  0.00      PROB H
ATOM   3969  CA  ASP   103      86.226  70.638  67.153  1.00  0.00      PROB C
ATOM   3970  HA  ASP   103      85.199  70.449  67.353  1.00  0.00      PROB H
ATOM   3971  CB  ASP   103      86.954  69.561  67.978  1.00  0.00      PROB C
ATOM   3972  HB1 ASP   103      87.895  69.394  67.486  1.00  0.00      PROB H
ATOM   3973  HB2 ASP   103      86.401  68.603  67.943  1.00  0.00      PROB H
ATOM   3974  CG  ASP   103      87.142  69.929  69.441  1.00  0.00      PROB C
ATOM   3975  OD1 ASP   103      86.171  69.903  70.190  1.00  0.00      PROB O
ATOM   3976  OD2 ASP   103      88.269  70.241  69.826  1.00  0.00      PROB O
ATOM   3977  C   ASP   103      86.666  72.068  67.452  1.00  0.00      PROB C
ATOM   3978  O   ASP   103      87.710  72.504  66.963  1.00  0.00      PROB O
ATOM   3979  N   PRO   104      85.828  72.830  68.207  1.00  0.00      PROB N
ATOM   3980  CD  PRO   104      86.123  74.219  68.530  1.00  0.00      PROB C
ATOM   3981  HD1 PRO   104      86.480  74.717  67.623  1.00  0.00      PROB H
ATOM   3982  HD2 PRO   104      86.881  74.254  69.344  1.00  0.00      PROB H
ATOM   3983  CA  PRO   104      84.547  72.380  68.784  1.00  0.00      PROB C
ATOM   3984  HA  PRO   104      84.791  71.537  69.396  1.00  0.00      PROB H
ATOM   3985  CB  PRO   104      84.142  73.586  69.639  1.00  0.00      PROB C
ATOM   3986  HB1 PRO   104      84.576  73.458  70.658  1.00  0.00      PROB H
ATOM   3987  HB2 PRO   104      83.042  73.708  69.721  1.00  0.00      PROB H
ATOM   3988  CG  PRO   104      84.787  74.790  68.966  1.00  0.00      PROB C
ATOM   3989  HG1 PRO   104      84.191  75.077  68.071  1.00  0.00      PROB H
ATOM   3990  HG2 PRO   104      84.884  75.651  69.642  1.00  0.00      PROB H
ATOM   3991  C   PRO   104      83.494  72.002  67.749  1.00  0.00      PROB C
ATOM   3992  O   PRO   104      83.378  72.607  66.688  1.00  0.00      PROB O
ATOM   3993  N   PRO   105      82.737  70.934  68.090  1.00  0.00      PROB N
ATOM   3994  CD  PRO   105      82.773  70.192  69.347  1.00  0.00      PROB C
ATOM   3995  HD1 PRO   105      82.746  70.863  70.235  1.00  0.00      PROB H
ATOM   3996  HD2 PRO   105      83.691  69.560  69.375  1.00  0.00      PROB H
ATOM   3997  CA  PRO   105      81.783  70.373  67.134  1.00  0.00      PROB C
ATOM   3998  HA  PRO   105      82.268  70.184  66.193  1.00  0.00      PROB H
ATOM   3999  CB  PRO   105      81.377  69.054  67.800  1.00  0.00      PROB C
ATOM   4000  HB1 PRO   105      82.102  68.260  67.508  1.00  0.00      PROB H
ATOM   4001  HB2 PRO   105      80.356  68.711  67.529  1.00  0.00      PROB H
ATOM   4002  CG  PRO   105      81.530  69.318  69.291  1.00  0.00      PROB C
ATOM   4003  HG1 PRO   105      80.649  69.879  69.676  1.00  0.00      PROB H
ATOM   4004  HG2 PRO   105      81.650  68.374  69.853  1.00  0.00      PROB H
ATOM   4005  C   PRO   105      80.605  71.280  66.828  1.00  0.00      PROB C
ATOM   4006  O   PRO   105      79.556  71.247  67.462  1.00  0.00      PROB O
ATOM   4007  N   TRP   106      80.798  72.064  65.762  1.00  0.00      PROB N
ATOM   4008  HN  TRP   106      81.709  72.215  65.377  1.00  0.00      PROB H
ATOM   4009  CA  TRP   106      79.629  72.776  65.254  1.00  0.00      PROB C
ATOM   4010  HA  TRP   106      79.108  73.223  66.081  1.00  0.00      PROB H
ATOM   4011  CB  TRP   106      80.028  73.879  64.270  1.00  0.00      PROB C
ATOM   4012  HB1 TRP   106      79.123  74.429  63.931  1.00  0.00      PROB H
ATOM   4013  HB2 TRP   106      80.507  73.422  63.375  1.00  0.00      PROB H
ATOM   4014  CG  TRP   106      80.988  74.882  64.878  1.00  0.00      PROB C
ATOM   4015  CD1 TRP   106      82.111  75.424  64.235  1.00  0.00      PROB C
ATOM   4016  HD1 TRP   106      82.431  75.116  63.246  1.00  0.00      PROB H
ATOM   4017  NE1 TRP   106      82.757  76.319  65.029  1.00  0.00      PROB N
ATOM   4018  HE1 TRP   106      83.609  76.762  64.854  1.00  0.00      PROB H
ATOM   4019  CE2 TRP   106      82.082  76.405  66.241  1.00  0.00      PROB C
ATOM   4020  CD2 TRP   106      80.960  75.509  66.181  1.00  0.00      PROB C
ATOM   4021  CE3 TRP   106      80.094  75.397  67.292  1.00  0.00      PROB C
ATOM   4022  HE3 TRP   106      79.234  74.752  67.302  1.00  0.00      PROB H
ATOM   4023  CZ3 TRP   106      80.336  76.165  68.450  1.00  0.00      PROB C
ATOM   4024  HZ3 TRP   106      79.665  76.083  69.295  1.00  0.00      PROB H
ATOM   4025  CZ2 TRP   106      82.313  77.167  67.405  1.00  0.00      PROB C
ATOM   4026  HZ2 TRP   106      83.244  77.652  67.470  1.00  0.00      PROB H
ATOM   4027  CH2 TRP   106      81.438  77.044  68.505  1.00  0.00      PROB C
ATOM   4028  HH2 TRP   106      81.548  77.711  69.317  1.00  0.00      PROB H
ATOM   4029  C   TRP   106      78.630  71.839  64.603  1.00  0.00      PROB C
ATOM   4030  O   TRP   106      78.763  71.472  63.442  1.00  0.00      PROB O
ATOM   4031  N   PHE   107      77.622  71.465  65.407  1.00  0.00      PROB N
ATOM   4032  HN  PHE   107      77.659  71.609  66.397  1.00  0.00      PROB H
ATOM   4033  CA  PHE   107      76.531  70.685  64.825  1.00  0.00      PROB C
ATOM   4034  HA  PHE   107      76.987  69.869  64.307  1.00  0.00      PROB H
ATOM   4035  CB  PHE   107      75.611  70.109  65.905  1.00  0.00      PROB C
ATOM   4036  HB1 PHE   107      74.724  69.615  65.452  1.00  0.00      PROB H
ATOM   4037  HB2 PHE   107      75.248  70.905  66.588  1.00  0.00      PROB H
ATOM   4038  CG  PHE   107      76.322  69.043  66.706  1.00  0.00      PROB C
ATOM   4039  CD1 PHE   107      76.743  67.852  66.073  1.00  0.00      PROB C
ATOM   4040  HD1 PHE   107      76.563  67.700  65.022  1.00  0.00      PROB H
ATOM   4041  CE1 PHE   107      77.389  66.858  66.831  1.00  0.00      PROB C
ATOM   4042  HE1 PHE   107      77.749  65.963  66.347  1.00  0.00      PROB H
ATOM   4043  CZ  PHE   107      77.602  67.070  68.209  1.00  0.00      PROB C
ATOM   4044  HZ  PHE   107      78.119  66.343  68.811  1.00  0.00      PROB H
ATOM   4045  CD2 PHE   107      76.543  69.254  68.084  1.00  0.00      PROB C
ATOM   4046  HD2 PHE   107      76.196  70.152  68.551  1.00  0.00      PROB H
ATOM   4047  CE2 PHE   107      77.189  68.260  68.844  1.00  0.00      PROB C
ATOM   4048  HE2 PHE   107      77.372  68.413  69.898  1.00  0.00      PROB H
ATOM   4049  C   PHE   107      75.735  71.501  63.832  1.00  0.00      PROB C
ATOM   4050  O   PHE   107      74.988  72.403  64.195  1.00  0.00      PROB O
ATOM   4051  N   VAL   108      75.987  71.165  62.567  1.00  0.00      PROB N
ATOM   4052  HN  VAL   108      76.587  70.390  62.356  1.00  0.00      PROB H
ATOM   4053  CA  VAL   108      75.477  71.977  61.469  1.00  0.00      PROB C
ATOM   4054  HA  VAL   108      75.304  72.982  61.830  1.00  0.00      PROB H
ATOM   4055  CB  VAL   108      76.565  72.124  60.376  1.00  0.00      PROB C
ATOM   4056  HB  VAL   108      76.082  72.460  59.425  1.00  0.00      PROB H
ATOM   4057  CG1 VAL   108      77.564  73.204  60.786  1.00  0.00      PROB C
ATOM   4058 HG11 VAL   108      77.933  73.035  61.818  1.00  0.00      PROB H
ATOM   4059 HG12 VAL   108      77.093  74.203  60.740  1.00  0.00      PROB H
ATOM   4060 HG13 VAL   108      78.442  73.202  60.106  1.00  0.00      PROB H
ATOM   4061  CG2 VAL   108      77.348  70.837  60.074  1.00  0.00      PROB C
ATOM   4062 HG21 VAL   108      76.679  70.036  59.724  1.00  0.00      PROB H
ATOM   4063 HG22 VAL   108      77.926  70.484  60.952  1.00  0.00      PROB H
ATOM   4064 HG23 VAL   108      78.063  71.046  59.254  1.00  0.00      PROB H
ATOM   4065  C   VAL   108      74.108  71.542  60.949  1.00  0.00      PROB C
ATOM   4066  O   VAL   108      73.091  72.168  61.240  1.00  0.00      PROB O
ATOM   4067  N   ASP   109      74.121  70.434  60.199  1.00  0.00      PROB N
ATOM   4068  HN  ASP   109      74.967  70.054  59.830  1.00  0.00      PROB H
ATOM   4069  CA  ASP   109      72.883  69.855  59.688  1.00  0.00      PROB C
ATOM   4070  HA  ASP   109      72.144  70.637  59.571  1.00  0.00      PROB H
ATOM   4071  CB  ASP   109      73.040  69.093  58.350  1.00  0.00      PROB C
ATOM   4072  HB1 ASP   109      72.078  69.122  57.796  1.00  0.00      PROB H
ATOM   4073  HB2 ASP   109      73.268  68.018  58.523  1.00  0.00      PROB H
ATOM   4074  CG  ASP   109      74.144  69.540  57.386  1.00  0.00      PROB C
ATOM   4075  OD1 ASP   109      74.027  69.274  56.195  1.00  0.00      PROB O
ATOM   4076  OD2 ASP   109      75.194  70.027  57.794  1.00  0.00      PROB O
ATOM   4077  C   ASP   109      72.376  68.853  60.704  1.00  0.00      PROB C
ATOM   4078  O   ASP   109      73.156  68.212  61.406  1.00  0.00      PROB O
ATOM   4079  N   TRP   110      71.045  68.757  60.771  1.00  0.00      PROB N
ATOM   4080  HN  TRP   110      70.416  69.259  60.187  1.00  0.00      PROB H
ATOM   4081  CA  TRP   110      70.452  67.832  61.732  1.00  0.00      PROB C
ATOM   4082  HA  TRP   110      71.196  67.202  62.197  1.00  0.00      PROB H
ATOM   4083  CB  TRP   110      69.677  68.571  62.828  1.00  0.00      PROB C
ATOM   4084  HB1 TRP   110      69.088  67.859  63.446  1.00  0.00      PROB H
ATOM   4085  HB2 TRP   110      68.942  69.212  62.332  1.00  0.00      PROB H
ATOM   4086  CG  TRP   110      70.571  69.330  63.785  1.00  0.00      PROB C
ATOM   4087  CD1 TRP   110      71.482  70.359  63.496  1.00  0.00      PROB C
ATOM   4088  HD1 TRP   110      71.605  70.763  62.503  1.00  0.00      PROB H
ATOM   4089  NE1 TRP   110      72.101  70.814  64.617  1.00  0.00      PROB N
ATOM   4090  HE1 TRP   110      72.863  71.425  64.658  1.00  0.00      PROB H
ATOM   4091  CE2 TRP   110      71.613  70.098  65.709  1.00  0.00      PROB C
ATOM   4092  CD2 TRP   110      70.649  69.156  65.213  1.00  0.00      PROB C
ATOM   4093  CE3 TRP   110      69.983  68.289  66.107  1.00  0.00      PROB C
ATOM   4094  HE3 TRP   110      69.256  67.578  65.747  1.00  0.00      PROB H
ATOM   4095  CZ3 TRP   110      70.270  68.354  67.486  1.00  0.00      PROB C
ATOM   4096  HZ3 TRP   110      69.750  67.704  68.175  1.00  0.00      PROB H
ATOM   4097  CZ2 TRP   110      71.891  70.151  67.090  1.00  0.00      PROB C
ATOM   4098  HZ2 TRP   110      72.617  70.850  67.462  1.00  0.00      PROB H
ATOM   4099  CH2 TRP   110      71.217  69.280  67.972  1.00  0.00      PROB C
ATOM   4100  HH2 TRP   110      71.413  69.315  69.033  1.00  0.00      PROB H
ATOM   4101  C   TRP   110      69.506  66.893  61.018  1.00  0.00      PROB C
ATOM   4102  O   TRP   110      69.229  67.054  59.834  1.00  0.00      PROB O
ATOM   4103  N   GLY   111      69.020  65.920  61.792  1.00  0.00      PROB N
ATOM   4104  HN  GLY   111      69.372  65.742  62.716  1.00  0.00      PROB H
ATOM   4105  CA  GLY   111      67.946  65.084  61.278  1.00  0.00      PROB C
ATOM   4106  HA1 GLY   111      68.115  64.091  61.655  1.00  0.00      PROB H
ATOM   4107  HA2 GLY   111      67.915  65.092  60.198  1.00  0.00      PROB H
ATOM   4108  C   GLY   111      66.591  65.559  61.757  1.00  0.00      PROB C
ATOM   4109  O   GLY   111      66.415  66.697  62.185  1.00  0.00      PROB O
ATOM   4110  N   GLN   112      65.629  64.640  61.633  1.00  0.00      PROB N
ATOM   4111  HN  GLN   112      65.834  63.665  61.492  1.00  0.00      PROB H
ATOM   4112  CA  GLN   112      64.247  65.044  61.865  1.00  0.00      PROB C
ATOM   4113  HA  GLN   112      64.175  66.123  61.887  1.00  0.00      PROB H
ATOM   4114  CB  GLN   112      63.351  64.579  60.717  1.00  0.00      PROB C
ATOM   4115  HB1 GLN   112      62.464  63.990  61.046  1.00  0.00      PROB H
ATOM   4116  HB2 GLN   112      63.946  63.850  60.114  1.00  0.00      PROB H
ATOM   4117  CG  GLN   112      62.904  65.693  59.757  1.00  0.00      PROB C
ATOM   4118  HG1 GLN   112      62.403  65.270  58.865  1.00  0.00      PROB H
ATOM   4119  HG2 GLN   112      63.796  66.256  59.410  1.00  0.00      PROB H
ATOM   4120  CD  GLN   112      61.926  66.699  60.369  1.00  0.00      PROB C
ATOM   4121  OE1 GLN   112      61.779  67.813  59.881  1.00  0.00      PROB O
ATOM   4122  NE2 GLN   112      61.203  66.286  61.420  1.00  0.00      PROB N
ATOM   4123 HE21 GLN   112      61.481  65.452  61.902  1.00  0.00      PROB H
ATOM   4124 HE22 GLN   112      60.514  66.898  61.787  1.00  0.00      PROB H
ATOM   4125  C   GLN   112      63.642  64.612  63.185  1.00  0.00      PROB C
ATOM   4126  O   GLN   112      62.567  65.070  63.556  1.00  0.00      PROB O
ATOM   4127  N   GLY   113      64.356  63.714  63.866  1.00  0.00      PROB N
ATOM   4128  HN  GLY   113      65.217  63.322  63.507  1.00  0.00      PROB H
ATOM   4129  CA  GLY   113      63.803  63.210  65.113  1.00  0.00      PROB C
ATOM   4130  HA1 GLY   113      63.208  63.974  65.590  1.00  0.00      PROB H
ATOM   4131  HA2 GLY   113      64.638  62.953  65.729  1.00  0.00      PROB H
ATOM   4132  C   GLY   113      62.905  62.001  64.952  1.00  0.00      PROB C
ATOM   4133  O   GLY   113      61.710  62.090  64.692  1.00  0.00      PROB O
ATOM   4134  N   THR   114      63.533  60.841  65.162  1.00  0.00      PROB N
ATOM   4135  HN  THR   114      64.515  60.822  65.365  1.00  0.00      PROB H
ATOM   4136  CA  THR   114      62.703  59.649  65.309  1.00  0.00      PROB C
ATOM   4137  HA  THR   114      61.942  59.671  64.545  1.00  0.00      PROB H
ATOM   4138  CB  THR   114      63.580  58.403  65.084  1.00  0.00      PROB C
ATOM   4139  HB  THR   114      64.390  58.669  64.420  1.00  0.00      PROB H
ATOM   4140  OG1 THR   114      62.895  57.412  64.309  1.00  0.00      PROB O
ATOM   4141  HG1 THR   114      63.094  57.635  63.383  1.00  0.00      PROB H
ATOM   4142  CG2 THR   114      64.203  57.806  66.349  1.00  0.00      PROB C
ATOM   4143 HG21 THR   114      63.524  57.754  67.219  1.00  0.00      PROB H
ATOM   4144 HG22 THR   114      65.106  58.402  66.568  1.00  0.00      PROB H
ATOM   4145 HG23 THR   114      64.560  56.777  66.142  1.00  0.00      PROB H
ATOM   4146  C   THR   114      61.980  59.657  66.657  1.00  0.00      PROB C
ATOM   4147  O   THR   114      62.398  60.337  67.587  1.00  0.00      PROB O
ATOM   4148  N   LEU   115      60.879  58.901  66.740  1.00  0.00      PROB N
ATOM   4149  HN  LEU   115      60.525  58.353  65.982  1.00  0.00      PROB H
ATOM   4150  CA  LEU   115      60.190  58.934  68.028  1.00  0.00      PROB C
ATOM   4151  HA  LEU   115      60.659  59.625  68.710  1.00  0.00      PROB H
ATOM   4152  CB  LEU   115      58.754  59.447  67.867  1.00  0.00      PROB C
ATOM   4153  HB1 LEU   115      58.177  58.736  67.236  1.00  0.00      PROB H
ATOM   4154  HB2 LEU   115      58.788  60.417  67.321  1.00  0.00      PROB H
ATOM   4155  CG  LEU   115      58.013  59.672  69.193  1.00  0.00      PROB C
ATOM   4156  HG  LEU   115      57.964  58.693  69.734  1.00  0.00      PROB H
ATOM   4157  CD1 LEU   115      58.741  60.652  70.118  1.00  0.00      PROB C
ATOM   4158 HD11 LEU   115      58.838  61.631  69.605  1.00  0.00      PROB H
ATOM   4159 HD12 LEU   115      59.744  60.292  70.413  1.00  0.00      PROB H
ATOM   4160 HD13 LEU   115      58.147  60.806  71.043  1.00  0.00      PROB H
ATOM   4161  CD2 LEU   115      56.560  60.083  68.965  1.00  0.00      PROB C
ATOM   4162 HD21 LEU   115      56.009  59.306  68.403  1.00  0.00      PROB H
ATOM   4163 HD22 LEU   115      56.503  61.032  68.395  1.00  0.00      PROB H
ATOM   4164 HD23 LEU   115      56.039  60.238  69.935  1.00  0.00      PROB H
ATOM   4165  C   LEU   115      60.224  57.601  68.745  1.00  0.00      PROB C
ATOM   4166  O   LEU   115      59.720  56.595  68.261  1.00  0.00      PROB O
ATOM   4167  N   VAL   116      60.845  57.634  69.929  1.00  0.00      PROB N
ATOM   4168  HN  VAL   116      61.268  58.456  70.317  1.00  0.00      PROB H
ATOM   4169  CA  VAL   116      60.813  56.407  70.716  1.00  0.00      PROB C
ATOM   4170  HA  VAL   116      60.328  55.597  70.188  1.00  0.00      PROB H
ATOM   4171  CB  VAL   116      62.235  55.892  70.980  1.00  0.00      PROB C
ATOM   4172  HB  VAL   116      62.775  56.697  71.506  1.00  0.00      PROB H
ATOM   4173  CG1 VAL   116      62.244  54.651  71.872  1.00  0.00      PROB C
ATOM   4174 HG11 VAL   116      61.675  53.825  71.392  1.00  0.00      PROB H
ATOM   4175 HG12 VAL   116      61.802  54.850  72.870  1.00  0.00      PROB H
ATOM   4176 HG13 VAL   116      63.282  54.300  72.034  1.00  0.00      PROB H
ATOM   4177  CG2 VAL   116      62.955  55.612  69.661  1.00  0.00      PROB C
ATOM   4178 HG21 VAL   116      63.154  56.551  69.104  1.00  0.00      PROB H
ATOM   4179 HG22 VAL   116      62.337  54.947  69.019  1.00  0.00      PROB H
ATOM   4180 HG23 VAL   116      63.923  55.107  69.854  1.00  0.00      PROB H
ATOM   4181  C   VAL   116      60.033  56.587  72.003  1.00  0.00      PROB C
ATOM   4182  O   VAL   116      60.353  57.416  72.848  1.00  0.00      PROB O
ATOM   4183  N   THR   117      58.986  55.761  72.098  1.00  0.00      PROB N
ATOM   4184  HN  THR   117      58.851  55.010  71.446  1.00  0.00      PROB H
ATOM   4185  CA  THR   117      58.212  55.742  73.331  1.00  0.00      PROB C
ATOM   4186  HA  THR   117      58.414  56.607  73.931  1.00  0.00      PROB H
ATOM   4187  CB  THR   117      56.716  55.781  73.005  1.00  0.00      PROB C
ATOM   4188  HB  THR   117      56.423  54.815  72.527  1.00  0.00      PROB H
ATOM   4189  OG1 THR   117      56.438  56.805  72.041  1.00  0.00      PROB O
ATOM   4190  HG1 THR   117      56.989  56.612  71.274  1.00  0.00      PROB H
ATOM   4191  CG2 THR   117      55.857  55.987  74.258  1.00  0.00      PROB C
ATOM   4192 HG21 THR   117      56.108  56.949  74.750  1.00  0.00      PROB H
ATOM   4193 HG22 THR   117      56.002  55.165  74.989  1.00  0.00      PROB H
ATOM   4194 HG23 THR   117      54.780  56.013  73.982  1.00  0.00      PROB H
ATOM   4195  C   THR   117      58.558  54.526  74.173  1.00  0.00      PROB C
ATOM   4196  O   THR   117      58.221  53.391  73.848  1.00  0.00      PROB O
ATOM   4197  N   VAL   118      59.257  54.797  75.280  1.00  0.00      PROB N
ATOM   4198  HN  VAL   118      59.463  55.719  75.623  1.00  0.00      PROB H
ATOM   4199  CA  VAL   118      59.614  53.664  76.125  1.00  0.00      PROB C
ATOM   4200  HA  VAL   118      59.747  52.778  75.518  1.00  0.00      PROB H
ATOM   4201  CB  VAL   118      60.969  53.874  76.810  1.00  0.00      PROB C
ATOM   4202  HB  VAL   118      60.833  54.622  77.629  1.00  0.00      PROB H
ATOM   4203  CG1 VAL   118      61.463  52.560  77.421  1.00  0.00      PROB C
ATOM   4204 HG11 VAL   118      61.586  51.762  76.667  1.00  0.00      PROB H
ATOM   4205 HG12 VAL   118      60.762  52.191  78.197  1.00  0.00      PROB H
ATOM   4206 HG13 VAL   118      62.445  52.717  77.914  1.00  0.00      PROB H
ATOM   4207  CG2 VAL   118      62.008  54.481  75.864  1.00  0.00      PROB C
ATOM   4208 HG21 VAL   118      61.697  55.478  75.491  1.00  0.00      PROB H
ATOM   4209 HG22 VAL   118      62.189  53.817  74.996  1.00  0.00      PROB H
ATOM   4210 HG23 VAL   118      62.967  54.623  76.404  1.00  0.00      PROB H
ATOM   4211  C   VAL   118      58.534  53.341  77.143  1.00  0.00      PROB C
ATOM   4212  O   VAL   118      58.618  53.637  78.329  1.00  0.00      PROB O
ATOM   4213  N   SER   119      57.486  52.710  76.611  1.00  0.00      PROB N
ATOM   4214  HN  SER   119      57.444  52.452  75.646  1.00  0.00      PROB H
ATOM   4215  CA  SER   119      56.445  52.312  77.545  1.00  0.00      PROB C
ATOM   4216  HA  SER   119      56.650  52.616  78.563  1.00  0.00      PROB H
ATOM   4217  CB  SER   119      55.115  52.985  77.187  1.00  0.00      PROB C
ATOM   4218  HB1 SER   119      54.841  52.751  76.145  1.00  0.00      PROB H
ATOM   4219  HB2 SER   119      55.235  54.090  77.269  1.00  0.00      PROB H
ATOM   4220  OG  SER   119      54.061  52.543  78.057  1.00  0.00      PROB O
ATOM   4221  HG1 SER   119      53.230  52.963  77.787  1.00  0.00      PROB H
ATOM   4222  C   SER   119      56.314  50.812  77.600  1.00  0.00      PROB C
ATOM   4223  O   SER   119      56.460  50.102  76.610  1.00  0.00      PROB O
ATOM   4224  N   SER   120      55.995  50.358  78.815  1.00  0.00      PROB N
ATOM   4225  HN  SER   120      55.963  50.913  79.646  1.00  0.00      PROB H
ATOM   4226  CA  SER   120      55.664  48.950  78.997  1.00  0.00      PROB C
ATOM   4227  HA  SER   120      56.502  48.368  78.649  1.00  0.00      PROB H
ATOM   4228  CB  SER   120      55.521  48.675  80.492  1.00  0.00      PROB C
ATOM   4229  HB1 SER   120      55.662  47.593  80.716  1.00  0.00      PROB H
ATOM   4230  HB2 SER   120      54.505  48.971  80.848  1.00  0.00      PROB H
ATOM   4231  OG  SER   120      56.481  49.477  81.196  1.00  0.00      PROB O
ATOM   4232  HG1 SER   120      56.362  49.292  82.137  1.00  0.00      PROB H
ATOM   4233  C   SER   120      54.435  48.483  78.229  1.00  0.00      PROB C
ATOM   4234  O   SER   120      54.287  47.313  77.903  1.00  0.00      PROB O
ATOM   4235  N   ALA   121      53.558  49.460  77.942  1.00  0.00      PROB N
ATOM   4236  HN  ALA   121      53.683  50.411  78.223  1.00  0.00      PROB H
ATOM   4237  CA  ALA   121      52.367  49.097  77.179  1.00  0.00      PROB C
ATOM   4238  HA  ALA   121      51.930  48.207  77.621  1.00  0.00      PROB H
ATOM   4239  CB  ALA   121      51.323  50.214  77.269  1.00  0.00      PROB C
ATOM   4240  HB1 ALA   121      51.720  51.177  76.905  1.00  0.00      PROB H
ATOM   4241  HB2 ALA   121      51.034  50.355  78.334  1.00  0.00      PROB H
ATOM   4242  HB3 ALA   121      50.393  49.973  76.710  1.00  0.00      PROB H
ATOM   4243  C   ALA   121      52.661  48.784  75.721  1.00  0.00      PROB C
ATOM   4244  O   ALA   121      53.760  49.010  75.213  1.00  0.00      PROB O
ATOM   4245  N   SER   122      51.613  48.249  75.083  1.00  0.00      PROB N
ATOM   4246  HN  SER   122      50.714  48.158  75.513  1.00  0.00      PROB H
ATOM   4247  CA  SER   122      51.750  47.843  73.692  1.00  0.00      PROB C
ATOM   4248  HA  SER   122      52.679  48.201  73.296  1.00  0.00      PROB H
ATOM   4249  CB  SER   122      51.756  46.318  73.608  1.00  0.00      PROB C
ATOM   4250  HB1 SER   122      51.978  45.989  72.579  1.00  0.00      PROB H
ATOM   4251  HB2 SER   122      50.763  45.922  73.905  1.00  0.00      PROB H
ATOM   4252  OG  SER   122      52.831  45.823  74.416  1.00  0.00      PROB O
ATOM   4253  HG1 SER   122      52.658  46.168  75.305  1.00  0.00      PROB H
ATOM   4254  C   SER   122      50.689  48.479  72.813  1.00  0.00      PROB C
ATOM   4255  O   SER   122      49.726  49.061  73.295  1.00  0.00      PROB O
ATOM   4256  N   THR   123      50.944  48.370  71.506  1.00  0.00      PROB N
ATOM   4257  HN  THR   123      51.794  47.997  71.139  1.00  0.00      PROB H
ATOM   4258  CA  THR   123      50.183  49.126  70.518  1.00  0.00      PROB C
ATOM   4259  HA  THR   123      50.382  50.139  70.777  1.00  0.00      PROB H
ATOM   4260  CB  THR   123      50.828  48.856  69.160  1.00  0.00      PROB C
ATOM   4261  HB  THR   123      50.449  47.876  68.771  1.00  0.00      PROB H
ATOM   4262  OG1 THR   123      52.249  48.701  69.321  1.00  0.00      PROB O
ATOM   4263  HG1 THR   123      52.542  48.349  68.469  1.00  0.00      PROB H
ATOM   4264  CG2 THR   123      50.505  49.934  68.124  1.00  0.00      PROB C
ATOM   4265 HG21 THR   123      50.991  50.895  68.384  1.00  0.00      PROB H
ATOM   4266 HG22 THR   123      49.410  50.113  68.062  1.00  0.00      PROB H
ATOM   4267 HG23 THR   123      50.844  49.610  67.119  1.00  0.00      PROB H
ATOM   4268  C   THR   123      48.677  48.902  70.464  1.00  0.00      PROB C
ATOM   4269  O   THR   123      48.199  47.838  70.090  1.00  0.00      PROB O
ATOM   4270  N   LYS   124      47.942  49.966  70.816  1.00  0.00      PROB N
ATOM   4271  HN  LYS   124      48.362  50.831  71.087  1.00  0.00      PROB H
ATOM   4272  CA  LYS   124      46.530  49.916  70.460  1.00  0.00      PROB C
ATOM   4273  HA  LYS   124      46.209  48.900  70.272  1.00  0.00      PROB H
ATOM   4274  CB  LYS   124      45.607  50.397  71.591  1.00  0.00      PROB C
ATOM   4275  HB1 LYS   124      45.812  51.468  71.811  1.00  0.00      PROB H
ATOM   4276  HB2 LYS   124      45.831  49.814  72.514  1.00  0.00      PROB H
ATOM   4277  CG  LYS   124      44.130  50.208  71.207  1.00  0.00      PROB C
ATOM   4278  HG1 LYS   124      43.915  49.120  71.099  1.00  0.00      PROB H
ATOM   4279  HG2 LYS   124      43.999  50.665  70.241  1.00  0.00      PROB H
ATOM   4280  CD  LYS   124      43.097  50.840  72.141  1.00  0.00      PROB C
ATOM   4281  HD1 LYS   124      43.417  51.871  72.409  1.00  0.00      PROB H
ATOM   4282  HD2 LYS   124      43.057  50.259  73.090  1.00  0.00      PROB H
ATOM   4283  CE  LYS   124      41.687  50.880  71.528  1.00  0.00      PROB C
ATOM   4284  HE1 LYS   124      40.921  51.224  72.236  1.00  0.00      PROB H
ATOM   4285  HE2 LYS   124      41.400  49.862  71.185  1.00  0.00      PROB H
ATOM   4286  NZ  LYS   124      41.663  51.763  70.351  1.00  0.00      PROB N
ATOM   4287  HZ1 LYS   124      42.337  51.435  69.618  1.00  0.00      PROB H
ATOM   4288  HZ2 LYS   124      41.999  52.715  70.622  1.00  0.00      PROB H
ATOM   4289  HZ3 LYS   124      40.712  51.851  69.920  1.00  0.00      PROB H
ATOM   4290  C   LYS   124      46.258  50.713  69.199  1.00  0.00      PROB C
ATOM   4291  O   LYS   124      46.439  51.925  69.147  1.00  0.00      PROB O
ATOM   4292  N   GLY   125      45.760  49.969  68.199  1.00  0.00      PROB N
ATOM   4293  HN  GLY   125      45.765  48.976  68.251  1.00  0.00      PROB H
ATOM   4294  CA  GLY   125      45.196  50.643  67.029  1.00  0.00      PROB C
ATOM   4295  HA1 GLY   125      44.777  49.885  66.384  1.00  0.00      PROB H
ATOM   4296  HA2 GLY   125      46.019  51.170  66.579  1.00  0.00      PROB H
ATOM   4297  C   GLY   125      44.060  51.590  67.400  1.00  0.00      PROB C
ATOM   4298  O   GLY   125      43.328  51.380  68.367  1.00  0.00      PROB O
ATOM   4299  N   PRO   126      43.956  52.672  66.601  1.00  0.00      PROB N
ATOM   4300  CD  PRO   126      44.668  52.905  65.355  1.00  0.00      PROB C
ATOM   4301  HD1 PRO   126      44.576  52.016  64.700  1.00  0.00      PROB H
ATOM   4302  HD2 PRO   126      45.727  53.110  65.607  1.00  0.00      PROB H
ATOM   4303  CA  PRO   126      43.075  53.778  66.970  1.00  0.00      PROB C
ATOM   4304  HA  PRO   126      43.258  54.052  68.001  1.00  0.00      PROB H
ATOM   4305  CB  PRO   126      43.510  54.874  65.992  1.00  0.00      PROB C
ATOM   4306  HB1 PRO   126      44.380  55.436  66.378  1.00  0.00      PROB H
ATOM   4307  HB2 PRO   126      42.716  55.610  65.760  1.00  0.00      PROB H
ATOM   4308  CG  PRO   126      43.993  54.129  64.752  1.00  0.00      PROB C
ATOM   4309  HG1 PRO   126      43.115  53.801  64.153  1.00  0.00      PROB H
ATOM   4310  HG2 PRO   126      44.668  54.731  64.112  1.00  0.00      PROB H
ATOM   4311  C   PRO   126      41.605  53.427  66.873  1.00  0.00      PROB C
ATOM   4312  O   PRO   126      41.189  52.319  66.553  1.00  0.00      PROB O
ATOM   4313  N   SER   127      40.821  54.453  67.178  1.00  0.00      PROB N
ATOM   4314  HN  SER   127      41.199  55.262  67.639  1.00  0.00      PROB H
ATOM   4315  CA  SER   127      39.376  54.318  67.145  1.00  0.00      PROB C
ATOM   4316  HA  SER   127      39.089  53.591  66.396  1.00  0.00      PROB H
ATOM   4317  CB  SER   127      38.921  53.805  68.520  1.00  0.00      PROB C
ATOM   4318  HB1 SER   127      37.832  53.575  68.519  1.00  0.00      PROB H
ATOM   4319  HB2 SER   127      39.119  54.566  69.309  1.00  0.00      PROB H
ATOM   4320  OG  SER   127      39.677  52.610  68.828  1.00  0.00      PROB O
ATOM   4321  HG1 SER   127      39.884  52.192  67.970  1.00  0.00      PROB H
ATOM   4322  C   SER   127      38.805  55.654  66.708  1.00  0.00      PROB C
ATOM   4323  O   SER   127      38.556  56.565  67.483  1.00  0.00      PROB O
ATOM   4324  N   VAL   128      38.735  55.758  65.374  1.00  0.00      PROB N
ATOM   4325  HN  VAL   128      38.909  54.993  64.764  1.00  0.00      PROB H
ATOM   4326  CA  VAL   128      38.586  57.091  64.795  1.00  0.00      PROB C
ATOM   4327  HA  VAL   128      38.959  57.823  65.487  1.00  0.00      PROB H
ATOM   4328  CB  VAL   128      39.484  57.228  63.560  1.00  0.00      PROB C
ATOM   4329  HB  VAL   128      39.103  56.535  62.770  1.00  0.00      PROB H
ATOM   4330  CG1 VAL   128      39.446  58.639  62.975  1.00  0.00      PROB C
ATOM   4331 HG11 VAL   128      39.902  59.364  63.682  1.00  0.00      PROB H
ATOM   4332 HG12 VAL   128      38.409  58.967  62.751  1.00  0.00      PROB H
ATOM   4333 HG13 VAL   128      40.005  58.672  62.016  1.00  0.00      PROB H
ATOM   4334  CG2 VAL   128      40.915  56.805  63.883  1.00  0.00      PROB C
ATOM   4335 HG21 VAL   128      40.987  55.713  64.072  1.00  0.00      PROB H
ATOM   4336 HG22 VAL   128      41.287  57.344  64.776  1.00  0.00      PROB H
ATOM   4337 HG23 VAL   128      41.572  57.034  63.020  1.00  0.00      PROB H
ATOM   4338  C   VAL   128      37.150  57.446  64.470  1.00  0.00      PROB C
ATOM   4339  O   VAL   128      36.576  56.986  63.487  1.00  0.00      PROB O
ATOM   4340  N   PHE   129      36.604  58.288  65.344  1.00  0.00      PROB N
ATOM   4341  HN  PHE   129      37.122  58.652  66.120  1.00  0.00      PROB H
ATOM   4342  CA  PHE   129      35.205  58.668  65.178  1.00  0.00      PROB C
ATOM   4343  HA  PHE   129      34.706  57.815  64.759  1.00  0.00      PROB H
ATOM   4344  CB  PHE   129      34.557  58.827  66.559  1.00  0.00      PROB C
ATOM   4345  HB1 PHE   129      33.467  58.972  66.505  1.00  0.00      PROB H
ATOM   4346  HB2 PHE   129      34.998  59.695  67.098  1.00  0.00      PROB H
ATOM   4347  CG  PHE   129      34.769  57.570  67.375  1.00  0.00      PROB C
ATOM   4348  CD1 PHE   129      34.152  56.364  66.977  1.00  0.00      PROB C
ATOM   4349  HD1 PHE   129      33.537  56.333  66.093  1.00  0.00      PROB H
ATOM   4350  CE1 PHE   129      34.373  55.192  67.726  1.00  0.00      PROB C
ATOM   4351  HE1 PHE   129      33.910  54.276  67.418  1.00  0.00      PROB H
ATOM   4352  CZ  PHE   129      35.208  55.248  68.862  1.00  0.00      PROB C
ATOM   4353  HZ  PHE   129      35.436  54.377  69.436  1.00  0.00      PROB H
ATOM   4354  CD2 PHE   129      35.596  57.625  68.518  1.00  0.00      PROB C
ATOM   4355  HD2 PHE   129      36.075  58.548  68.801  1.00  0.00      PROB H
ATOM   4356  CE2 PHE   129      35.817  56.453  69.269  1.00  0.00      PROB C
ATOM   4357  HE2 PHE   129      36.477  56.458  70.117  1.00  0.00      PROB H
ATOM   4358  C   PHE   129      35.038  59.917  64.326  1.00  0.00      PROB C
ATOM   4359  O   PHE   129      35.610  60.963  64.611  1.00  0.00      PROB O
ATOM   4360  N   PRO   130      34.249  59.771  63.236  1.00  0.00      PROB N
ATOM   4361  CD  PRO   130      33.596  58.547  62.782  1.00  0.00      PROB C
ATOM   4362  HD1 PRO   130      33.024  58.051  63.600  1.00  0.00      PROB H
ATOM   4363  HD2 PRO   130      34.361  57.860  62.393  1.00  0.00      PROB H
ATOM   4364  CA  PRO   130      33.980  60.925  62.370  1.00  0.00      PROB C
ATOM   4365  HA  PRO   130      34.904  61.408  62.080  1.00  0.00      PROB H
ATOM   4366  CB  PRO   130      33.316  60.268  61.155  1.00  0.00      PROB C
ATOM   4367  HB1 PRO   130      34.107  59.979  60.427  1.00  0.00      PROB H
ATOM   4368  HB2 PRO   130      32.599  60.932  60.630  1.00  0.00      PROB H
ATOM   4369  CG  PRO   130      32.638  59.007  61.690  1.00  0.00      PROB C
ATOM   4370  HG1 PRO   130      31.658  59.278  62.134  1.00  0.00      PROB H
ATOM   4371  HG2 PRO   130      32.483  58.238  60.904  1.00  0.00      PROB H
ATOM   4372  C   PRO   130      33.112  61.973  63.055  1.00  0.00      PROB C
ATOM   4373  O   PRO   130      31.900  61.845  63.193  1.00  0.00      PROB O
ATOM   4374  N   LEU   131      33.800  63.022  63.506  1.00  0.00      PROB N
ATOM   4375  HN  LEU   131      34.762  63.151  63.271  1.00  0.00      PROB H
ATOM   4376  CA  LEU   131      33.104  64.132  64.148  1.00  0.00      PROB C
ATOM   4377  HA  LEU   131      32.483  63.735  64.938  1.00  0.00      PROB H
ATOM   4378  CB  LEU   131      34.114  65.107  64.741  1.00  0.00      PROB C
ATOM   4379  HB1 LEU   131      33.619  65.971  65.206  1.00  0.00      PROB H
ATOM   4380  HB2 LEU   131      34.750  65.514  63.927  1.00  0.00      PROB H
ATOM   4381  CG  LEU   131      35.017  64.491  65.803  1.00  0.00      PROB C
ATOM   4382  HG  LEU   131      35.525  63.611  65.344  1.00  0.00      PROB H
ATOM   4383  CD1 LEU   131      36.122  65.466  66.209  1.00  0.00      PROB C
ATOM   4384 HD11 LEU   131      35.679  66.391  66.633  1.00  0.00      PROB H
ATOM   4385 HD12 LEU   131      36.736  65.747  65.327  1.00  0.00      PROB H
ATOM   4386 HD13 LEU   131      36.789  65.014  66.971  1.00  0.00      PROB H
ATOM   4387  CD2 LEU   131      34.224  63.954  66.998  1.00  0.00      PROB C
ATOM   4388 HD21 LEU   131      33.521  63.152  66.690  1.00  0.00      PROB H
ATOM   4389 HD22 LEU   131      33.639  64.770  67.475  1.00  0.00      PROB H
ATOM   4390 HD23 LEU   131      34.901  63.528  67.766  1.00  0.00      PROB H
ATOM   4391  C   LEU   131      32.190  64.864  63.189  1.00  0.00      PROB C
ATOM   4392  O   LEU   131      32.627  65.483  62.223  1.00  0.00      PROB O
ATOM   4393  N   ALA   132      30.894  64.733  63.499  1.00  0.00      PROB N
ATOM   4394  HN  ALA   132      30.570  64.302  64.340  1.00  0.00      PROB H
ATOM   4395  CA  ALA   132      29.897  65.262  62.577  1.00  0.00      PROB C
ATOM   4396  HA  ALA   132      30.120  64.800  61.628  1.00  0.00      PROB H
ATOM   4397  CB  ALA   132      28.501  64.825  63.028  1.00  0.00      PROB C
ATOM   4398  HB1 ALA   132      28.493  64.695  64.129  1.00  0.00      PROB H
ATOM   4399  HB2 ALA   132      28.244  63.845  62.586  1.00  0.00      PROB H
ATOM   4400  HB3 ALA   132      27.706  65.543  62.729  1.00  0.00      PROB H
ATOM   4401  C   ALA   132      29.971  66.776  62.451  1.00  0.00      PROB C
ATOM   4402  O   ALA   132      30.233  67.481  63.419  1.00  0.00      PROB O
ATOM   4403  N   PRO   133      29.758  67.255  61.202  1.00  0.00      PROB N
ATOM   4404  CD  PRO   133      29.431  66.496  59.999  1.00  0.00      PROB C
ATOM   4405  HD1 PRO   133      28.701  65.680  60.199  1.00  0.00      PROB H
ATOM   4406  HD2 PRO   133      30.369  66.080  59.565  1.00  0.00      PROB H
ATOM   4407  CA  PRO   133      29.861  68.694  60.951  1.00  0.00      PROB C
ATOM   4408  HA  PRO   133      30.863  68.972  61.224  1.00  0.00      PROB H
ATOM   4409  CB  PRO   133      29.581  68.805  59.448  1.00  0.00      PROB C
ATOM   4410  HB1 PRO   133      30.523  68.869  58.874  1.00  0.00      PROB H
ATOM   4411  HB2 PRO   133      28.991  69.709  59.187  1.00  0.00      PROB H
ATOM   4412  CG  PRO   133      28.816  67.536  59.076  1.00  0.00      PROB C
ATOM   4413  HG1 PRO   133      27.736  67.654  59.317  1.00  0.00      PROB H
ATOM   4414  HG2 PRO   133      28.930  67.244  58.032  1.00  0.00      PROB H
ATOM   4415  C   PRO   133      28.934  69.540  61.801  1.00  0.00      PROB C
ATOM   4416  O   PRO   133      27.803  69.180  62.109  1.00  0.00      PROB O
ATOM   4417  N   SER   134      29.476  70.708  62.158  1.00  0.00      PROB N
ATOM   4418  HN  SER   134      30.425  70.940  61.937  1.00  0.00      PROB H
ATOM   4419  CA  SER   134      28.666  71.637  62.936  1.00  0.00      PROB C
ATOM   4420  HA  SER   134      28.295  71.104  63.803  1.00  0.00      PROB H
ATOM   4421  CB  SER   134      29.548  72.772  63.442  1.00  0.00      PROB C
ATOM   4422  HB1 SER   134      28.991  73.411  64.165  1.00  0.00      PROB H
ATOM   4423  HB2 SER   134      29.894  73.408  62.597  1.00  0.00      PROB H
ATOM   4424  OG  SER   134      30.707  72.223  64.076  1.00  0.00      PROB O
ATOM   4425  HG1 SER   134      30.388  71.486  64.641  1.00  0.00      PROB H
ATOM   4426  C   SER   134      27.461  72.212  62.213  1.00  0.00      PROB C
ATOM   4427  O   SER   134      27.552  73.230  61.537  1.00  0.00      PROB O
ATOM   4428  N   SER   135      26.315  71.548  62.435  1.00  0.00      PROB N
ATOM   4429  HN  SER   135      26.291  70.706  62.977  1.00  0.00      PROB H
ATOM   4430  CA  SER   135      25.028  72.051  61.946  1.00  0.00      PROB C
ATOM   4431  HA  SER   135      24.969  71.911  60.881  1.00  0.00      PROB H
ATOM   4432  CB  SER   135      23.923  71.241  62.628  1.00  0.00      PROB C
ATOM   4433  HB1 SER   135      23.900  70.201  62.228  1.00  0.00      PROB H
ATOM   4434  HB2 SER   135      22.934  71.707  62.455  1.00  0.00      PROB H
ATOM   4435  OG  SER   135      24.196  71.193  64.038  1.00  0.00      PROB O
ATOM   4436  HG1 SER   135      23.390  70.858  64.500  1.00  0.00      PROB H
ATOM   4437  C   SER   135      24.826  73.544  62.190  1.00  0.00      PROB C
ATOM   4438  O   SER   135      24.522  74.349  61.318  1.00  0.00      PROB O
ATOM   4439  N   LYS   136      25.057  73.881  63.465  1.00  0.00      PROB N
ATOM   4440  HN  LYS   136      25.211  73.158  64.143  1.00  0.00      PROB H
ATOM   4441  CA  LYS   136      25.028  75.288  63.841  1.00  0.00      PROB C
ATOM   4442  HA  LYS   136      24.253  75.789  63.277  1.00  0.00      PROB H
ATOM   4443  CB  LYS   136      24.633  75.408  65.311  1.00  0.00      PROB C
ATOM   4444  HB1 LYS   136      24.679  76.468  65.652  1.00  0.00      PROB H
ATOM   4445  HB2 LYS   136      25.348  74.816  65.929  1.00  0.00      PROB H
ATOM   4446  CG  LYS   136      23.216  74.879  65.534  1.00  0.00      PROB C
ATOM   4447  HG1 LYS   136      23.109  73.877  65.059  1.00  0.00      PROB H
ATOM   4448  HG2 LYS   136      22.496  75.576  65.057  1.00  0.00      PROB H
ATOM   4449  CD  LYS   136      22.845  74.770  67.012  1.00  0.00      PROB C
ATOM   4450  HD1 LYS   136      22.978  75.754  67.516  1.00  0.00      PROB H
ATOM   4451  HD2 LYS   136      23.553  74.056  67.496  1.00  0.00      PROB H
ATOM   4452  CE  LYS   136      21.412  74.283  67.245  1.00  0.00      PROB C
ATOM   4453  HE1 LYS   136      20.686  75.027  66.851  1.00  0.00      PROB H
ATOM   4454  HE2 LYS   136      21.229  74.127  68.332  1.00  0.00      PROB H
ATOM   4455  NZ  LYS   136      21.191  73.011  66.553  1.00  0.00      PROB N
ATOM   4456  HZ1 LYS   136      21.895  72.256  66.716  1.00  0.00      PROB H
ATOM   4457  HZ2 LYS   136      21.146  73.047  65.526  1.00  0.00      PROB H
ATOM   4458  HZ3 LYS   136      20.304  72.472  66.779  1.00  0.00      PROB H
ATOM   4459  C   LYS   136      26.317  76.028  63.522  1.00  0.00      PROB C
ATOM   4460  O   LYS   136      27.138  76.331  64.391  1.00  0.00      PROB O
ATOM   4461  N   SER   137      26.441  76.319  62.226  1.00  0.00      PROB N
ATOM   4462  HN  SER   137      25.800  75.951  61.548  1.00  0.00      PROB H
ATOM   4463  CA  SER   137      27.568  77.122  61.776  1.00  0.00      PROB C
ATOM   4464  HA  SER   137      27.869  77.782  62.577  1.00  0.00      PROB H
ATOM   4465  CB  SER   137      28.764  76.235  61.406  1.00  0.00      PROB C
ATOM   4466  HB1 SER   137      28.673  75.800  60.385  1.00  0.00      PROB H
ATOM   4467  HB2 SER   137      28.804  75.389  62.127  1.00  0.00      PROB H
ATOM   4468  OG  SER   137      29.971  76.991  61.569  1.00  0.00      PROB O
ATOM   4469  HG1 SER   137      30.337  77.154  60.682  1.00  0.00      PROB H
ATOM   4470  C   SER   137      27.170  78.031  60.631  1.00  0.00      PROB C
ATOM   4471  O   SER   137      26.010  78.104  60.239  1.00  0.00      PROB O
ATOM   4472  N   THR   138      28.187  78.725  60.114  1.00  0.00      PROB N
ATOM   4473  HN  THR   138      29.087  78.727  60.545  1.00  0.00      PROB H
ATOM   4474  CA  THR   138      27.983  79.613  58.975  1.00  0.00      PROB C
ATOM   4475  HA  THR   138      27.209  80.315  59.235  1.00  0.00      PROB H
ATOM   4476  CB  THR   138      29.270  80.399  58.720  1.00  0.00      PROB C
ATOM   4477  HB  THR   138      29.885  79.951  57.913  1.00  0.00      PROB H
ATOM   4478  OG1 THR   138      30.139  80.331  59.860  1.00  0.00      PROB O
ATOM   4479  HG1 THR   138      30.654  79.517  59.729  1.00  0.00      PROB H
ATOM   4480  CG2 THR   138      28.983  81.845  58.312  1.00  0.00      PROB C
ATOM   4481 HG21 THR   138      28.398  82.364  59.100  1.00  0.00      PROB H
ATOM   4482 HG22 THR   138      28.422  81.851  57.356  1.00  0.00      PROB H
ATOM   4483 HG23 THR   138      29.939  82.397  58.174  1.00  0.00      PROB H
ATOM   4484  C   THR   138      27.557  78.905  57.700  1.00  0.00      PROB C
ATOM   4485  O   THR   138      28.383  78.516  56.883  1.00  0.00      PROB O
ATOM   4486  N   SER   139      26.230  78.775  57.544  1.00  0.00      PROB N
ATOM   4487  HN  SER   139      25.598  78.983  58.288  1.00  0.00      PROB H
ATOM   4488  CA  SER   139      25.751  78.225  56.277  1.00  0.00      PROB C
ATOM   4489  HA  SER   139      26.138  77.216  56.216  1.00  0.00      PROB H
ATOM   4490  CB  SER   139      24.225  78.128  56.268  1.00  0.00      PROB C
ATOM   4491  HB1 SER   139      23.797  79.145  56.184  1.00  0.00      PROB H
ATOM   4492  HB2 SER   139      23.908  77.697  57.247  1.00  0.00      PROB H
ATOM   4493  OG  SER   139      23.808  77.239  55.227  1.00  0.00      PROB O
ATOM   4494  HG1 SER   139      23.079  76.688  55.553  1.00  0.00      PROB H
ATOM   4495  C   SER   139      26.281  78.988  55.071  1.00  0.00      PROB C
ATOM   4496  O   SER   139      26.582  80.175  55.138  1.00  0.00      PROB O
ATOM   4497  N   GLY   140      26.466  78.226  53.988  1.00  0.00      PROB N
ATOM   4498  HN  GLY   140      26.079  77.307  53.924  1.00  0.00      PROB H
ATOM   4499  CA  GLY   140      27.317  78.747  52.920  1.00  0.00      PROB C
ATOM   4500  HA1 GLY   140      27.051  79.772  52.699  1.00  0.00      PROB H
ATOM   4501  HA2 GLY   140      27.164  78.106  52.065  1.00  0.00      PROB H
ATOM   4502  C   GLY   140      28.798  78.692  53.271  1.00  0.00      PROB C
ATOM   4503  O   GLY   140      29.543  77.832  52.807  1.00  0.00      PROB O
ATOM   4504  N   GLY   141      29.177  79.670  54.107  1.00  0.00      PROB N
ATOM   4505  HN  GLY   141      28.438  80.175  54.555  1.00  0.00      PROB H
ATOM   4506  CA  GLY   141      30.571  79.807  54.519  1.00  0.00      PROB C
ATOM   4507  HA1 GLY   141      30.736  80.794  54.917  1.00  0.00      PROB H
ATOM   4508  HA2 GLY   141      31.169  79.584  53.658  1.00  0.00      PROB H
ATOM   4509  C   GLY   141      31.023  78.790  55.551  1.00  0.00      PROB C
ATOM   4510  O   GLY   141      30.629  77.632  55.543  1.00  0.00      PROB O
ATOM   4511  N   THR   142      31.903  79.270  56.433  1.00  0.00      PROB N
ATOM   4512  HN  THR   142      32.278  80.198  56.440  1.00  0.00      PROB H
ATOM   4513  CA  THR   142      32.654  78.344  57.275  1.00  0.00      PROB C
ATOM   4514  HA  THR   142      33.207  77.712  56.595  1.00  0.00      PROB H
ATOM   4515  CB  THR   142      33.717  79.139  58.030  1.00  0.00      PROB C
ATOM   4516  HB  THR   142      33.281  79.538  58.978  1.00  0.00      PROB H
ATOM   4517  OG1 THR   142      34.095  80.286  57.252  1.00  0.00      PROB O
ATOM   4518  HG1 THR   142      34.738  80.777  57.774  1.00  0.00      PROB H
ATOM   4519  CG2 THR   142      34.941  78.282  58.367  1.00  0.00      PROB C
ATOM   4520 HG21 THR   142      35.432  77.923  57.437  1.00  0.00      PROB H
ATOM   4521 HG22 THR   142      34.656  77.388  58.960  1.00  0.00      PROB H
ATOM   4522 HG23 THR   142      35.692  78.865  58.943  1.00  0.00      PROB H
ATOM   4523  C   THR   142      31.876  77.423  58.209  1.00  0.00      PROB C
ATOM   4524  O   THR   142      31.235  77.831  59.177  1.00  0.00      PROB O
ATOM   4525  N   ALA   143      32.009  76.136  57.879  1.00  0.00      PROB N
ATOM   4526  HN  ALA   143      32.514  75.804  57.087  1.00  0.00      PROB H
ATOM   4527  CA  ALA   143      31.641  75.110  58.839  1.00  0.00      PROB C
ATOM   4528  HA  ALA   143      31.284  75.525  59.768  1.00  0.00      PROB H
ATOM   4529  CB  ALA   143      30.568  74.186  58.258  1.00  0.00      PROB C
ATOM   4530  HB1 ALA   143      30.909  73.716  57.310  1.00  0.00      PROB H
ATOM   4531  HB2 ALA   143      29.657  74.775  58.039  1.00  0.00      PROB H
ATOM   4532  HB3 ALA   143      30.266  73.385  58.964  1.00  0.00      PROB H
ATOM   4533  C   ALA   143      32.903  74.335  59.160  1.00  0.00      PROB C
ATOM   4534  O   ALA   143      33.998  74.758  58.801  1.00  0.00      PROB O
ATOM   4535  N   ALA   144      32.711  73.202  59.843  1.00  0.00      PROB N
ATOM   4536  HN  ALA   144      31.817  72.870  60.129  1.00  0.00      PROB H
ATOM   4537  CA  ALA   144      33.843  72.314  60.069  1.00  0.00      PROB C
ATOM   4538  HA  ALA   144      34.427  72.244  59.161  1.00  0.00      PROB H
ATOM   4539  CB  ALA   144      34.698  72.789  61.248  1.00  0.00      PROB C
ATOM   4540  HB1 ALA   144      34.096  72.831  62.180  1.00  0.00      PROB H
ATOM   4541  HB2 ALA   144      35.071  73.817  61.056  1.00  0.00      PROB H
ATOM   4542  HB3 ALA   144      35.576  72.127  61.410  1.00  0.00      PROB H
ATOM   4543  C   ALA   144      33.324  70.936  60.382  1.00  0.00      PROB C
ATOM   4544  O   ALA   144      32.174  70.777  60.781  1.00  0.00      PROB O
ATOM   4545  N   LEU   145      34.230  69.971  60.194  1.00  0.00      PROB N
ATOM   4546  HN  LEU   145      35.148  70.172  59.849  1.00  0.00      PROB H
ATOM   4547  CA  LEU   145      33.997  68.600  60.643  1.00  0.00      PROB C
ATOM   4548  HA  LEU   145      33.401  68.610  61.546  1.00  0.00      PROB H
ATOM   4549  CB  LEU   145      33.261  67.766  59.578  1.00  0.00      PROB C
ATOM   4550  HB1 LEU   145      32.220  68.122  59.617  1.00  0.00      PROB H
ATOM   4551  HB2 LEU   145      33.212  66.693  59.861  1.00  0.00      PROB H
ATOM   4552  CG  LEU   145      33.711  67.876  58.115  1.00  0.00      PROB C
ATOM   4553  HG  LEU   145      33.824  68.960  57.867  1.00  0.00      PROB H
ATOM   4554  CD1 LEU   145      35.041  67.186  57.823  1.00  0.00      PROB C
ATOM   4555 HD11 LEU   145      34.981  66.108  58.076  1.00  0.00      PROB H
ATOM   4556 HD12 LEU   145      35.866  67.638  58.410  1.00  0.00      PROB H
ATOM   4557 HD13 LEU   145      35.296  67.282  56.746  1.00  0.00      PROB H
ATOM   4558  CD2 LEU   145      32.621  67.352  57.181  1.00  0.00      PROB C
ATOM   4559 HD21 LEU   145      31.609  67.668  57.497  1.00  0.00      PROB H
ATOM   4560 HD22 LEU   145      32.648  66.248  57.169  1.00  0.00      PROB H
ATOM   4561 HD23 LEU   145      32.784  67.718  56.147  1.00  0.00      PROB H
ATOM   4562  C   LEU   145      35.333  68.016  61.041  1.00  0.00      PROB C
ATOM   4563  O   LEU   145      36.341  68.712  60.973  1.00  0.00      PROB O
ATOM   4564  N   GLY   146      35.334  66.741  61.440  1.00  0.00      PROB N
ATOM   4565  HN  GLY   146      34.513  66.166  61.521  1.00  0.00      PROB H
ATOM   4566  CA  GLY   146      36.663  66.210  61.713  1.00  0.00      PROB C
ATOM   4567  HA1 GLY   146      37.052  66.734  62.565  1.00  0.00      PROB H
ATOM   4568  HA2 GLY   146      37.290  66.329  60.848  1.00  0.00      PROB H
ATOM   4569  C   GLY   146      36.664  64.759  62.107  1.00  0.00      PROB C
ATOM   4570  O   GLY   146      35.715  64.025  61.882  1.00  0.00      PROB O
ATOM   4571  N   CYS   147      37.769  64.388  62.747  1.00  0.00      PROB N
ATOM   4572  HN  CYS   147      38.566  64.994  62.821  1.00  0.00      PROB H
ATOM   4573  CA  CYS   147      37.871  63.035  63.267  1.00  0.00      PROB C
ATOM   4574  HA  CYS   147      36.889  62.606  63.405  1.00  0.00      PROB H
ATOM   4575  CB  CYS   147      38.669  62.147  62.320  1.00  0.00      PROB C
ATOM   4576  HB1 CYS   147      38.810  61.158  62.796  1.00  0.00      PROB H
ATOM   4577  HB2 CYS   147      39.681  62.584  62.161  1.00  0.00      PROB H
ATOM   4578  SG  CYS   147      37.865  61.904  60.723  1.00  0.00      PROB S
ATOM   4579  HG1 CYS   147      38.055  63.132  60.261  1.00  0.00      PROB H
ATOM   4580  C   CYS   147      38.546  63.047  64.612  1.00  0.00      PROB C
ATOM   4581  O   CYS   147      39.643  63.569  64.775  1.00  0.00      PROB O
ATOM   4582  N   LEU   148      37.848  62.443  65.576  1.00  0.00      PROB N
ATOM   4583  HN  LEU   148      36.955  62.008  65.419  1.00  0.00      PROB H
ATOM   4584  CA  LEU   148      38.565  62.161  66.808  1.00  0.00      PROB C
ATOM   4585  HA  LEU   148      39.297  62.934  66.990  1.00  0.00      PROB H
ATOM   4586  CB  LEU   148      37.624  62.127  68.012  1.00  0.00      PROB C
ATOM   4587  HB1 LEU   148      36.919  61.270  67.919  1.00  0.00      PROB H
ATOM   4588  HB2 LEU   148      37.013  63.054  68.020  1.00  0.00      PROB H
ATOM   4589  CG  LEU   148      38.369  62.046  69.350  1.00  0.00      PROB C
ATOM   4590  HG  LEU   148      39.077  61.179  69.307  1.00  0.00      PROB H
ATOM   4591  CD1 LEU   148      39.209  63.295  69.624  1.00  0.00      PROB C
ATOM   4592 HD11 LEU   148      38.551  64.191  69.671  1.00  0.00      PROB H
ATOM   4593 HD12 LEU   148      39.979  63.454  68.849  1.00  0.00      PROB H
ATOM   4594 HD13 LEU   148      39.723  63.201  70.606  1.00  0.00      PROB H
ATOM   4595  CD2 LEU   148      37.420  61.738  70.504  1.00  0.00      PROB C
ATOM   4596 HD21 LEU   148      36.880  60.783  70.329  1.00  0.00      PROB H
ATOM   4597 HD22 LEU   148      36.673  62.553  70.619  1.00  0.00      PROB H
ATOM   4598 HD23 LEU   148      37.994  61.654  71.447  1.00  0.00      PROB H
ATOM   4599  C   LEU   148      39.294  60.850  66.661  1.00  0.00      PROB C
ATOM   4600  O   LEU   148      38.708  59.775  66.591  1.00  0.00      PROB O
ATOM   4601  N   VAL   149      40.615  60.989  66.598  1.00  0.00      PROB N
ATOM   4602  HN  VAL   149      41.088  61.868  66.685  1.00  0.00      PROB H
ATOM   4603  CA  VAL   149      41.424  59.783  66.675  1.00  0.00      PROB C
ATOM   4604  HA  VAL   149      40.946  58.981  66.131  1.00  0.00      PROB H
ATOM   4605  CB  VAL   149      42.792  60.024  66.025  1.00  0.00      PROB C
ATOM   4606  HB  VAL   149      43.347  60.771  66.647  1.00  0.00      PROB H
ATOM   4607  CG1 VAL   149      43.633  58.748  65.967  1.00  0.00      PROB C
ATOM   4608 HG11 VAL   149      43.222  58.028  65.232  1.00  0.00      PROB H
ATOM   4609 HG12 VAL   149      43.693  58.248  66.954  1.00  0.00      PROB H
ATOM   4610 HG13 VAL   149      44.665  59.010  65.653  1.00  0.00      PROB H
ATOM   4611  CG2 VAL   149      42.616  60.630  64.632  1.00  0.00      PROB C
ATOM   4612 HG21 VAL   149      42.116  61.621  64.659  1.00  0.00      PROB H
ATOM   4613 HG22 VAL   149      42.029  59.949  63.983  1.00  0.00      PROB H
ATOM   4614 HG23 VAL   149      43.614  60.770  64.164  1.00  0.00      PROB H
ATOM   4615  C   VAL   149      41.535  59.367  68.129  1.00  0.00      PROB C
ATOM   4616  O   VAL   149      42.409  59.791  68.879  1.00  0.00      PROB O
ATOM   4617  N   LYS   150      40.551  58.549  68.512  1.00  0.00      PROB N
ATOM   4618  HN  LYS   150      39.809  58.220  67.924  1.00  0.00      PROB H
ATOM   4619  CA  LYS   150      40.550  58.148  69.908  1.00  0.00      PROB C
ATOM   4620  HA  LYS   150      41.067  58.811  70.498  1.00  0.00      PROB H
ATOM   4621  CB  LYS   150      39.110  57.997  70.407  1.00  0.00      PROB C
ATOM   4622  HB1 LYS   150      38.727  56.990  70.126  1.00  0.00      PROB H
ATOM   4623  HB2 LYS   150      38.476  58.745  69.878  1.00  0.00      PROB H
ATOM   4624  CG  LYS   150      38.950  58.224  71.912  1.00  0.00      PROB C
ATOM   4625  HG1 LYS   150      39.207  59.279  72.155  1.00  0.00      PROB H
ATOM   4626  HG2 LYS   150      39.686  57.587  72.440  1.00  0.00      PROB H
ATOM   4627  CD  LYS   150      37.540  57.906  72.408  1.00  0.00      PROB C
ATOM   4628  HD1 LYS   150      37.263  56.889  72.045  1.00  0.00      PROB H
ATOM   4629  HD2 LYS   150      36.821  58.637  71.980  1.00  0.00      PROB H
ATOM   4630  CE  LYS   150      37.427  57.892  73.935  1.00  0.00      PROB C
ATOM   4631  HE1 LYS   150      36.403  57.600  74.234  1.00  0.00      PROB H
ATOM   4632  HE2 LYS   150      37.655  58.892  74.365  1.00  0.00      PROB H
ATOM   4633  NZ  LYS   150      38.372  56.923  74.507  1.00  0.00      PROB N
ATOM   4634  HZ1 LYS   150      39.254  57.384  74.836  1.00  0.00      PROB H
ATOM   4635  HZ2 LYS   150      38.695  56.199  73.803  1.00  0.00      PROB H
ATOM   4636  HZ3 LYS   150      37.975  56.376  75.299  1.00  0.00      PROB H
ATOM   4637  C   LYS   150      41.391  56.912  70.142  1.00  0.00      PROB C
ATOM   4638  O   LYS   150      41.587  56.094  69.248  1.00  0.00      PROB O
ATOM   4639  N   ASP   151      41.880  56.821  71.386  1.00  0.00      PROB N
ATOM   4640  HN  ASP   151      41.800  57.571  72.033  1.00  0.00      PROB H
ATOM   4641  CA  ASP   151      42.448  55.572  71.898  1.00  0.00      PROB C
ATOM   4642  HA  ASP   151      42.942  55.839  72.817  1.00  0.00      PROB H
ATOM   4643  CB  ASP   151      41.361  54.535  72.220  1.00  0.00      PROB C
ATOM   4644  HB1 ASP   151      41.795  53.654  72.733  1.00  0.00      PROB H
ATOM   4645  HB2 ASP   151      40.867  54.201  71.281  1.00  0.00      PROB H
ATOM   4646  CG  ASP   151      40.267  55.072  73.116  1.00  0.00      PROB C
ATOM   4647  OD1 ASP   151      40.555  55.660  74.151  1.00  0.00      PROB O
ATOM   4648  OD2 ASP   151      39.101  54.920  72.774  1.00  0.00      PROB O
ATOM   4649  C   ASP   151      43.501  54.916  71.027  1.00  0.00      PROB C
ATOM   4650  O   ASP   151      43.362  53.769  70.610  1.00  0.00      PROB O
ATOM   4651  N   TYR   152      44.559  55.683  70.769  1.00  0.00      PROB N
ATOM   4652  HN  TYR   152      44.668  56.608  71.139  1.00  0.00      PROB H
ATOM   4653  CA  TYR   152      45.679  55.024  70.107  1.00  0.00      PROB C
ATOM   4654  HA  TYR   152      45.477  53.979  69.917  1.00  0.00      PROB H
ATOM   4655  CB  TYR   152      45.975  55.639  68.730  1.00  0.00      PROB C
ATOM   4656  HB1 TYR   152      45.006  55.665  68.208  1.00  0.00      PROB H
ATOM   4657  HB2 TYR   152      46.693  55.014  68.152  1.00  0.00      PROB H
ATOM   4658  CG  TYR   152      46.478  57.064  68.807  1.00  0.00      PROB C
ATOM   4659  CD1 TYR   152      47.866  57.290  68.729  1.00  0.00      PROB C
ATOM   4660  HD1 TYR   152      48.506  56.446  68.551  1.00  0.00      PROB H
ATOM   4661  CE1 TYR   152      48.347  58.609  68.757  1.00  0.00      PROB C
ATOM   4662  HE1 TYR   152      49.337  58.757  68.385  1.00  0.00      PROB H
ATOM   4663  CZ  TYR   152      47.424  59.667  68.858  1.00  0.00      PROB C
ATOM   4664  OH  TYR   152      47.868  60.970  68.852  1.00  0.00      PROB O
ATOM   4665  HH  TYR   152      48.815  61.032  69.087  1.00  0.00      PROB H
ATOM   4666  CD2 TYR   152      45.556  58.123  68.934  1.00  0.00      PROB C
ATOM   4667  HD2 TYR   152      44.499  57.923  69.015  1.00  0.00      PROB H
ATOM   4668  CE2 TYR   152      46.036  59.441  68.956  1.00  0.00      PROB C
ATOM   4669  HE2 TYR   152      45.360  60.270  69.029  1.00  0.00      PROB H
ATOM   4670  C   TYR   152      46.889  55.019  71.005  1.00  0.00      PROB C
ATOM   4671  O   TYR   152      46.985  55.829  71.919  1.00  0.00      PROB O
ATOM   4672  N   PHE   153      47.795  54.082  70.724  1.00  0.00      PROB N
ATOM   4673  HN  PHE   153      47.678  53.403  69.992  1.00  0.00      PROB H
ATOM   4674  CA  PHE   153      49.023  54.038  71.509  1.00  0.00      PROB C
ATOM   4675  HA  PHE   153      49.339  55.062  71.611  1.00  0.00      PROB H
ATOM   4676  CB  PHE   153      48.754  53.410  72.886  1.00  0.00      PROB C
ATOM   4677  HB1 PHE   153      48.583  52.312  72.825  1.00  0.00      PROB H
ATOM   4678  HB2 PHE   153      47.842  53.854  73.337  1.00  0.00      PROB H
ATOM   4679  CG  PHE   153      49.890  53.702  73.837  1.00  0.00      PROB C
ATOM   4680  CD1 PHE   153      50.830  52.689  74.127  1.00  0.00      PROB C
ATOM   4681  HD1 PHE   153      50.720  51.707  73.691  1.00  0.00      PROB H
ATOM   4682  CE1 PHE   153      51.898  52.971  74.999  1.00  0.00      PROB C
ATOM   4683  HE1 PHE   153      52.602  52.194  75.243  1.00  0.00      PROB H
ATOM   4684  CZ  PHE   153      52.005  54.257  75.567  1.00  0.00      PROB C
ATOM   4685  HZ  PHE   153      52.814  54.484  76.243  1.00  0.00      PROB H
ATOM   4686  CD2 PHE   153      49.995  54.986  74.415  1.00  0.00      PROB C
ATOM   4687  HD2 PHE   153      49.236  55.726  74.222  1.00  0.00      PROB H
ATOM   4688  CE2 PHE   153      51.062  55.268  75.288  1.00  0.00      PROB C
ATOM   4689  HE2 PHE   153      51.138  56.238  75.756  1.00  0.00      PROB H
ATOM   4690  C   PHE   153      50.040  53.215  70.752  1.00  0.00      PROB C
ATOM   4691  O   PHE   153      49.704  52.120  70.325  1.00  0.00      PROB O
ATOM   4692  N   PRO   154      51.286  53.724  70.605  1.00  0.00      PROB N
ATOM   4693  CD  PRO   154      52.345  53.016  69.895  1.00  0.00      PROB C
ATOM   4694  HD1 PRO   154      52.067  52.971  68.821  1.00  0.00      PROB H
ATOM   4695  HD2 PRO   154      52.435  51.976  70.264  1.00  0.00      PROB H
ATOM   4696  CA  PRO   154      51.742  55.003  71.163  1.00  0.00      PROB C
ATOM   4697  HA  PRO   154      51.273  55.255  72.098  1.00  0.00      PROB H
ATOM   4698  CB  PRO   154      53.224  54.676  71.367  1.00  0.00      PROB C
ATOM   4699  HB1 PRO   154      53.299  54.019  72.263  1.00  0.00      PROB H
ATOM   4700  HB2 PRO   154      53.890  55.545  71.527  1.00  0.00      PROB H
ATOM   4701  CG  PRO   154      53.593  53.860  70.126  1.00  0.00      PROB C
ATOM   4702  HG1 PRO   154      53.673  54.549  69.256  1.00  0.00      PROB H
ATOM   4703  HG2 PRO   154      54.561  53.379  70.207  1.00  0.00      PROB H
ATOM   4704  C   PRO   154      51.506  56.137  70.175  1.00  0.00      PROB C
ATOM   4705  O   PRO   154      50.590  56.100  69.366  1.00  0.00      PROB O
ATOM   4706  N   GLU   155      52.405  57.122  70.232  1.00  0.00      PROB N
ATOM   4707  HN  GLU   155      53.117  57.171  70.922  1.00  0.00      PROB H
ATOM   4708  CA  GLU   155      52.535  57.968  69.054  1.00  0.00      PROB C
ATOM   4709  HA  GLU   155      51.678  57.872  68.402  1.00  0.00      PROB H
ATOM   4710  CB  GLU   155      52.595  59.424  69.517  1.00  0.00      PROB C
ATOM   4711  HB1 GLU   155      52.832  60.145  68.710  1.00  0.00      PROB H
ATOM   4712  HB2 GLU   155      53.412  59.542  70.267  1.00  0.00      PROB H
ATOM   4713  CG  GLU   155      51.274  59.802  70.174  1.00  0.00      PROB C
ATOM   4714  HG1 GLU   155      51.226  59.371  71.187  1.00  0.00      PROB H
ATOM   4715  HG2 GLU   155      50.409  59.462  69.662  1.00  0.00      PROB H
ATOM   4716  CD  GLU   155      51.170  61.297  70.313  1.00  0.00      PROB C
ATOM   4717  OE1 GLU   155      50.514  61.903  69.468  1.00  0.00      PROB O
ATOM   4718  OE2 GLU   155      51.729  61.841  71.260  1.00  0.00      PROB O
ATOM   4719  C   GLU   155      53.762  57.507  68.273  1.00  0.00      PROB C
ATOM   4720  O   GLU   155      54.558  56.745  68.809  1.00  0.00      PROB O
ATOM   4721  N   PRO   156      53.929  57.950  67.001  1.00  0.00      PROB N
ATOM   4722  CD  PRO   156      55.123  57.641  66.219  1.00  0.00      PROB C
ATOM   4723  HD1 PRO   156      55.101  56.572  65.910  1.00  0.00      PROB H
ATOM   4724  HD2 PRO   156      56.036  57.832  66.824  1.00  0.00      PROB H
ATOM   4725  CA  PRO   156      53.010  58.836  66.282  1.00  0.00      PROB C
ATOM   4726  HA  PRO   156      52.493  59.518  66.928  1.00  0.00      PROB H
ATOM   4727  CB  PRO   156      53.997  59.611  65.407  1.00  0.00      PROB C
ATOM   4728  HB1 PRO   156      54.503  60.375  66.041  1.00  0.00      PROB H
ATOM   4729  HB2 PRO   156      53.522  60.125  64.550  1.00  0.00      PROB H
ATOM   4730  CG  PRO   156      55.055  58.574  65.012  1.00  0.00      PROB C
ATOM   4731  HG1 PRO   156      54.672  58.026  64.152  1.00  0.00      PROB H
ATOM   4732  HG2 PRO   156      56.036  59.032  64.771  1.00  0.00      PROB H
ATOM   4733  C   PRO   156      51.945  58.105  65.476  1.00  0.00      PROB C
ATOM   4734  O   PRO   156      52.187  57.154  64.738  1.00  0.00      PROB O
ATOM   4735  N   VAL   157      50.732  58.658  65.595  1.00  0.00      PROB N
ATOM   4736  HN  VAL   157      50.530  59.395  66.237  1.00  0.00      PROB H
ATOM   4737  CA  VAL   157      49.734  58.332  64.579  1.00  0.00      PROB C
ATOM   4738  HA  VAL   157      49.759  57.268  64.399  1.00  0.00      PROB H
ATOM   4739  CB  VAL   157      48.340  58.675  65.157  1.00  0.00      PROB C
ATOM   4740  HB  VAL   157      48.402  58.377  66.230  1.00  0.00      PROB H
ATOM   4741  CG1 VAL   157      48.021  60.176  65.137  1.00  0.00      PROB C
ATOM   4742 HG11 VAL   157      47.853  60.553  64.108  1.00  0.00      PROB H
ATOM   4743 HG12 VAL   157      48.833  60.764  65.615  1.00  0.00      PROB H
ATOM   4744 HG13 VAL   157      47.093  60.367  65.722  1.00  0.00      PROB H
ATOM   4745  CG2 VAL   157      47.228  57.787  64.596  1.00  0.00      PROB C
ATOM   4746 HG21 VAL   157      47.550  56.726  64.549  1.00  0.00      PROB H
ATOM   4747 HG22 VAL   157      46.915  58.116  63.585  1.00  0.00      PROB H
ATOM   4748 HG23 VAL   157      46.342  57.829  65.263  1.00  0.00      PROB H
ATOM   4749  C   VAL   157      50.089  59.022  63.249  1.00  0.00      PROB C
ATOM   4750  O   VAL   157      51.192  59.552  63.098  1.00  0.00      PROB O
ATOM   4751  N   THR   158      49.151  59.011  62.298  1.00  0.00      PROB N
ATOM   4752  HN  THR   158      48.303  58.493  62.389  1.00  0.00      PROB H
ATOM   4753  CA  THR   158      49.263  59.909  61.155  1.00  0.00      PROB C
ATOM   4754  HA  THR   158      49.782  60.814  61.437  1.00  0.00      PROB H
ATOM   4755  CB  THR   158      49.955  59.222  59.975  1.00  0.00      PROB C
ATOM   4756  HB  THR   158      49.226  58.621  59.375  1.00  0.00      PROB H
ATOM   4757  OG1 THR   158      50.909  58.259  60.446  1.00  0.00      PROB O
ATOM   4758  HG1 THR   158      50.350  57.504  60.717  1.00  0.00      PROB H
ATOM   4759  CG2 THR   158      50.613  60.229  59.029  1.00  0.00      PROB C
ATOM   4760 HG21 THR   158      51.294  60.903  59.589  1.00  0.00      PROB H
ATOM   4761 HG22 THR   158      49.856  60.851  58.505  1.00  0.00      PROB H
ATOM   4762 HG23 THR   158      51.234  59.689  58.284  1.00  0.00      PROB H
ATOM   4763  C   THR   158      47.857  60.262  60.751  1.00  0.00      PROB C
ATOM   4764  O   THR   158      47.013  59.378  60.734  1.00  0.00      PROB O
ATOM   4765  N   VAL   159      47.638  61.543  60.448  1.00  0.00      PROB N
ATOM   4766  HN  VAL   159      48.278  62.290  60.640  1.00  0.00      PROB H
ATOM   4767  CA  VAL   159      46.376  61.865  59.793  1.00  0.00      PROB C
ATOM   4768  HA  VAL   159      45.924  60.983  59.360  1.00  0.00      PROB H
ATOM   4769  CB  VAL   159      45.356  62.522  60.741  1.00  0.00      PROB C
ATOM   4770  HB  VAL   159      45.692  63.567  60.963  1.00  0.00      PROB H
ATOM   4771  CG1 VAL   159      43.989  62.593  60.056  1.00  0.00      PROB C
ATOM   4772 HG11 VAL   159      43.704  61.598  59.652  1.00  0.00      PROB H
ATOM   4773 HG12 VAL   159      44.001  63.306  59.204  1.00  0.00      PROB H
ATOM   4774 HG13 VAL   159      43.201  62.917  60.766  1.00  0.00      PROB H
ATOM   4775  CG2 VAL   159      45.251  61.844  62.110  1.00  0.00      PROB C
ATOM   4776 HG21 VAL   159      46.217  61.894  62.657  1.00  0.00      PROB H
ATOM   4777 HG22 VAL   159      44.971  60.776  61.997  1.00  0.00      PROB H
ATOM   4778 HG23 VAL   159      44.482  62.348  62.733  1.00  0.00      PROB H
ATOM   4779  C   VAL   159      46.682  62.814  58.661  1.00  0.00      PROB C
ATOM   4780  O   VAL   159      47.162  63.918  58.887  1.00  0.00      PROB O
ATOM   4781  N   SER   160      46.405  62.343  57.449  1.00  0.00      PROB N
ATOM   4782  HN  SER   160      46.140  61.398  57.242  1.00  0.00      PROB H
ATOM   4783  CA  SER   160      46.288  63.333  56.387  1.00  0.00      PROB C
ATOM   4784  HA  SER   160      46.607  64.321  56.688  1.00  0.00      PROB H
ATOM   4785  CB  SER   160      47.150  62.917  55.192  1.00  0.00      PROB C
ATOM   4786  HB1 SER   160      48.193  63.252  55.384  1.00  0.00      PROB H
ATOM   4787  HB2 SER   160      46.796  63.401  54.264  1.00  0.00      PROB H
ATOM   4788  OG  SER   160      47.159  61.490  55.050  1.00  0.00      PROB O
ATOM   4789  HG1 SER   160      47.803  61.260  54.371  1.00  0.00      PROB H
ATOM   4790  C   SER   160      44.818  63.456  56.050  1.00  0.00      PROB C
ATOM   4791  O   SER   160      44.007  62.715  56.594  1.00  0.00      PROB O
ATOM   4792  N   TRP   161      44.486  64.392  55.158  1.00  0.00      PROB N
ATOM   4793  HN  TRP   161      45.098  65.056  54.734  1.00  0.00      PROB H
ATOM   4794  CA  TRP   161      43.098  64.360  54.714  1.00  0.00      PROB C
ATOM   4795  HA  TRP   161      42.578  63.481  55.058  1.00  0.00      PROB H
ATOM   4796  CB  TRP   161      42.331  65.593  55.183  1.00  0.00      PROB C
ATOM   4797  HB1 TRP   161      41.399  65.724  54.592  1.00  0.00      PROB H
ATOM   4798  HB2 TRP   161      42.937  66.508  55.059  1.00  0.00      PROB H
ATOM   4799  CG  TRP   161      41.912  65.500  56.629  1.00  0.00      PROB C
ATOM   4800  CD1 TRP   161      42.732  65.540  57.765  1.00  0.00      PROB C
ATOM   4801  HD1 TRP   161      43.808  65.634  57.700  1.00  0.00      PROB H
ATOM   4802  NE1 TRP   161      42.002  65.469  58.909  1.00  0.00      PROB N
ATOM   4803  HE1 TRP   161      42.315  65.646  59.825  1.00  0.00      PROB H
ATOM   4804  CE2 TRP   161      40.656  65.377  58.571  1.00  0.00      PROB C
ATOM   4805  CD2 TRP   161      40.568  65.389  57.137  1.00  0.00      PROB C
ATOM   4806  CE3 TRP   161      39.311  65.303  56.505  1.00  0.00      PROB C
ATOM   4807  HE3 TRP   161      39.239  65.291  55.428  1.00  0.00      PROB H
ATOM   4808  CZ3 TRP   161      38.144  65.202  57.289  1.00  0.00      PROB C
ATOM   4809  HZ3 TRP   161      37.166  65.081  56.861  1.00  0.00      PROB H
ATOM   4810  CZ2 TRP   161      39.479  65.280  59.342  1.00  0.00      PROB C
ATOM   4811  HZ2 TRP   161      39.527  65.140  60.392  1.00  0.00      PROB H
ATOM   4812  CH2 TRP   161      38.228  65.194  58.698  1.00  0.00      PROB C
ATOM   4813  HH2 TRP   161      37.317  65.066  59.256  1.00  0.00      PROB H
ATOM   4814  C   TRP   161      43.033  64.261  53.210  1.00  0.00      PROB C
ATOM   4815  O   TRP   161      43.954  64.660  52.504  1.00  0.00      PROB O
ATOM   4816  N   ASN   162      41.900  63.711  52.746  1.00  0.00      PROB N
ATOM   4817  HN  ASN   162      41.218  63.369  53.401  1.00  0.00      PROB H
ATOM   4818  CA  ASN   162      41.595  63.611  51.312  1.00  0.00      PROB C
ATOM   4819  HA  ASN   162      40.864  62.820  51.214  1.00  0.00      PROB H
ATOM   4820  CB  ASN   162      40.994  64.906  50.755  1.00  0.00      PROB C
ATOM   4821  HB1 ASN   162      40.936  64.846  49.642  1.00  0.00      PROB H
ATOM   4822  HB2 ASN   162      41.644  65.759  51.013  1.00  0.00      PROB H
ATOM   4823  CG  ASN   162      39.600  65.128  51.298  1.00  0.00      PROB C
ATOM   4824  OD1 ASN   162      39.243  64.721  52.395  1.00  0.00      PROB O
ATOM   4825  ND2 ASN   162      38.797  65.775  50.455  1.00  0.00      PROB N
ATOM   4826 HD21 ASN   162      37.816  65.750  50.667  1.00  0.00      PROB H
ATOM   4827 HD22 ASN   162      39.138  66.107  49.580  1.00  0.00      PROB H
ATOM   4828  C   ASN   162      42.759  63.176  50.449  1.00  0.00      PROB C
ATOM   4829  O   ASN   162      43.252  63.895  49.586  1.00  0.00      PROB O
ATOM   4830  N   SER   163      43.201  61.955  50.770  1.00  0.00      PROB N
ATOM   4831  HN  SER   163      42.857  61.488  51.587  1.00  0.00      PROB H
ATOM   4832  CA  SER   163      44.332  61.339  50.076  1.00  0.00      PROB C
ATOM   4833  HA  SER   163      44.543  60.427  50.612  1.00  0.00      PROB H
ATOM   4834  CB  SER   163      43.927  60.949  48.652  1.00  0.00      PROB C
ATOM   4835  HB1 SER   163      44.698  60.282  48.204  1.00  0.00      PROB H
ATOM   4836  HB2 SER   163      43.833  61.860  48.015  1.00  0.00      PROB H
ATOM   4837  OG  SER   163      42.657  60.279  48.696  1.00  0.00      PROB O
ATOM   4838  HG1 SER   163      42.459  59.959  47.804  1.00  0.00      PROB H
ATOM   4839  C   SER   163      45.620  62.146  50.109  1.00  0.00      PROB C
ATOM   4840  O   SER   163      46.431  62.132  49.193  1.00  0.00      PROB O
ATOM   4841  N   GLY   164      45.772  62.869  51.228  1.00  0.00      PROB N
ATOM   4842  HN  GLY   164      45.057  62.932  51.925  1.00  0.00      PROB H
ATOM   4843  CA  GLY   164      46.963  63.704  51.343  1.00  0.00      PROB C
ATOM   4844  HA1 GLY   164      47.781  63.310  50.752  1.00  0.00      PROB H
ATOM   4845  HA2 GLY   164      47.237  63.745  52.376  1.00  0.00      PROB H
ATOM   4846  C   GLY   164      46.764  65.150  50.919  1.00  0.00      PROB C
ATOM   4847  O   GLY   164      47.447  66.047  51.393  1.00  0.00      PROB O
ATOM   4848  N   ALA   165      45.809  65.348  49.998  1.00  0.00      PROB N
ATOM   4849  HN  ALA   165      45.192  64.624  49.688  1.00  0.00      PROB H
ATOM   4850  CA  ALA   165      45.680  66.690  49.433  1.00  0.00      PROB C
ATOM   4851  HA  ALA   165      46.661  67.032  49.127  1.00  0.00      PROB H
ATOM   4852  CB  ALA   165      44.779  66.666  48.197  1.00  0.00      PROB C
ATOM   4853  HB1 ALA   165      43.794  66.210  48.429  1.00  0.00      PROB H
ATOM   4854  HB2 ALA   165      45.283  66.053  47.429  1.00  0.00      PROB H
ATOM   4855  HB3 ALA   165      44.622  67.674  47.765  1.00  0.00      PROB H
ATOM   4856  C   ALA   165      45.153  67.733  50.403  1.00  0.00      PROB C
ATOM   4857  O   ALA   165      45.608  68.873  50.461  1.00  0.00      PROB O
ATOM   4858  N   LEU   166      44.143  67.300  51.171  1.00  0.00      PROB N
ATOM   4859  HN  LEU   166      43.877  66.338  51.230  1.00  0.00      PROB H
ATOM   4860  CA  LEU   166      43.582  68.289  52.085  1.00  0.00      PROB C
ATOM   4861  HA  LEU   166      43.503  69.227  51.549  1.00  0.00      PROB H
ATOM   4862  CB  LEU   166      42.147  67.926  52.464  1.00  0.00      PROB C
ATOM   4863  HB1 LEU   166      42.136  66.952  52.982  1.00  0.00      PROB H
ATOM   4864  HB2 LEU   166      41.580  67.802  51.512  1.00  0.00      PROB H
ATOM   4865  CG  LEU   166      41.384  68.977  53.275  1.00  0.00      PROB C
ATOM   4866  HG  LEU   166      41.941  69.152  54.231  1.00  0.00      PROB H
ATOM   4867  CD1 LEU   166      41.298  70.328  52.562  1.00  0.00      PROB C
ATOM   4868 HD11 LEU   166      40.853  70.202  51.556  1.00  0.00      PROB H
ATOM   4869 HD12 LEU   166      42.312  70.762  52.471  1.00  0.00      PROB H
ATOM   4870 HD13 LEU   166      40.688  71.042  53.155  1.00  0.00      PROB H
ATOM   4871  CD2 LEU   166      40.005  68.455  53.674  1.00  0.00      PROB C
ATOM   4872 HD21 LEU   166      40.090  67.639  54.422  1.00  0.00      PROB H
ATOM   4873 HD22 LEU   166      39.487  68.052  52.777  1.00  0.00      PROB H
ATOM   4874 HD23 LEU   166      39.363  69.256  54.089  1.00  0.00      PROB H
ATOM   4875  C   LEU   166      44.485  68.519  53.277  1.00  0.00      PROB C
ATOM   4876  O   LEU   166      44.726  67.661  54.116  1.00  0.00      PROB O
ATOM   4877  N   THR   167      45.009  69.743  53.247  1.00  0.00      PROB N
ATOM   4878  HN  THR   167      44.743  70.391  52.540  1.00  0.00      PROB H
ATOM   4879  CA  THR   167      46.085  70.119  54.152  1.00  0.00      PROB C
ATOM   4880  HA  THR   167      46.225  69.390  54.939  1.00  0.00      PROB H
ATOM   4881  CB  THR   167      47.356  70.230  53.313  1.00  0.00      PROB C
ATOM   4882  HB  THR   167      48.079  70.918  53.817  1.00  0.00      PROB H
ATOM   4883  OG1 THR   167      47.019  70.785  52.028  1.00  0.00      PROB O
ATOM   4884  HG1 THR   167      46.623  70.045  51.528  1.00  0.00      PROB H
ATOM   4885  CG2 THR   167      48.066  68.886  53.145  1.00  0.00      PROB C
ATOM   4886 HG21 THR   167      47.379  68.150  52.676  1.00  0.00      PROB H
ATOM   4887 HG22 THR   167      48.367  68.476  54.130  1.00  0.00      PROB H
ATOM   4888 HG23 THR   167      48.966  68.972  52.519  1.00  0.00      PROB H
ATOM   4889  C   THR   167      45.760  71.433  54.838  1.00  0.00      PROB C
ATOM   4890  O   THR   167      45.709  71.563  56.056  1.00  0.00      PROB O
ATOM   4891  N   SER   168      45.495  72.427  53.976  1.00  0.00      PROB N
ATOM   4892  HN  SER   168      45.612  72.302  52.994  1.00  0.00      PROB H
ATOM   4893  CA  SER   168      45.032  73.695  54.532  1.00  0.00      PROB C
ATOM   4894  HA  SER   168      45.784  74.029  55.234  1.00  0.00      PROB H
ATOM   4895  CB  SER   168      44.927  74.747  53.426  1.00  0.00      PROB C
ATOM   4896  HB1 SER   168      44.014  74.586  52.807  1.00  0.00      PROB H
ATOM   4897  HB2 SER   168      45.815  74.650  52.759  1.00  0.00      PROB H
ATOM   4898  OG  SER   168      44.931  76.059  54.000  1.00  0.00      PROB O
ATOM   4899  HG1 SER   168      44.777  76.703  53.293  1.00  0.00      PROB H
ATOM   4900  C   SER   168      43.720  73.544  55.288  1.00  0.00      PROB C
ATOM   4901  O   SER   168      42.832  72.801  54.890  1.00  0.00      PROB O
ATOM   4902  N   GLY   169      43.670  74.251  56.425  1.00  0.00      PROB N
ATOM   4903  HN  GLY   169      44.407  74.868  56.693  1.00  0.00      PROB H
ATOM   4904  CA  GLY   169      42.481  74.134  57.265  1.00  0.00      PROB C
ATOM   4905  HA1 GLY   169      41.592  74.117  56.650  1.00  0.00      PROB H
ATOM   4906  HA2 GLY   169      42.487  74.981  57.936  1.00  0.00      PROB H
ATOM   4907  C   GLY   169      42.425  72.905  58.163  1.00  0.00      PROB C
ATOM   4908  O   GLY   169      41.504  72.750  58.958  1.00  0.00      PROB O
ATOM   4909  N   VAL   170      43.439  72.034  58.013  1.00  0.00      PROB N
ATOM   4910  HN  VAL   170      44.161  72.116  57.325  1.00  0.00      PROB H
ATOM   4911  CA  VAL   170      43.458  70.878  58.904  1.00  0.00      PROB C
ATOM   4912  HA  VAL   170      42.445  70.574  59.102  1.00  0.00      PROB H
ATOM   4913  CB  VAL   170      44.080  69.650  58.226  1.00  0.00      PROB C
ATOM   4914  HB  VAL   170      45.139  69.895  57.965  1.00  0.00      PROB H
ATOM   4915  CG1 VAL   170      44.096  68.435  59.158  1.00  0.00      PROB C
ATOM   4916 HG11 VAL   170      43.061  68.165  59.463  1.00  0.00      PROB H
ATOM   4917 HG12 VAL   170      44.692  68.633  60.069  1.00  0.00      PROB H
ATOM   4918 HG13 VAL   170      44.549  67.564  58.642  1.00  0.00      PROB H
ATOM   4919  CG2 VAL   170      43.351  69.325  56.920  1.00  0.00      PROB C
ATOM   4920 HG21 VAL   170      43.394  70.166  56.198  1.00  0.00      PROB H
ATOM   4921 HG22 VAL   170      42.287  69.080  57.115  1.00  0.00      PROB H
ATOM   4922 HG23 VAL   170      43.817  68.440  56.435  1.00  0.00      PROB H
ATOM   4923  C   VAL   170      44.130  71.188  60.229  1.00  0.00      PROB C
ATOM   4924  O   VAL   170      45.342  71.125  60.408  1.00  0.00      PROB O
ATOM   4925  N   HSD   171      43.260  71.534  61.176  1.00  0.00      PROB N
ATOM   4926  HN  HSD   171      42.274  71.511  61.004  1.00  0.00      PROB H
ATOM   4927  CA  HSD   171      43.780  71.696  62.524  1.00  0.00      PROB C
ATOM   4928  HA  HSD   171      44.781  72.108  62.488  1.00  0.00      PROB H
ATOM   4929  CB  HSD   171      42.953  72.716  63.315  1.00  0.00      PROB C
ATOM   4930  HB1 HSD   171      43.269  72.746  64.381  1.00  0.00      PROB H
ATOM   4931  HB2 HSD   171      41.879  72.437  63.285  1.00  0.00      PROB H
ATOM   4932  ND1 HSD   171      43.965  75.024  63.171  1.00  0.00      PROB N
ATOM   4933  HD1 HSD   171      44.534  74.963  63.991  1.00  0.00      PROB H
ATOM   4934  CG  HSD   171      43.112  74.091  62.704  1.00  0.00      PROB C
ATOM   4935  CE1 HSD   171      43.843  76.128  62.370  1.00  0.00      PROB C
ATOM   4936  HE1 HSD   171      44.373  77.067  62.514  1.00  0.00      PROB H
ATOM   4937  NE2 HSD   171      42.906  75.876  61.402  1.00  0.00      PROB N
ATOM   4938  CD2 HSD   171      42.442  74.617  61.595  1.00  0.00      PROB C
ATOM   4939  HD2 HSD   171      41.672  74.186  60.972  1.00  0.00      PROB H
ATOM   4940  C   HSD   171      43.881  70.362  63.236  1.00  0.00      PROB C
ATOM   4941  O   HSD   171      42.950  69.869  63.862  1.00  0.00      PROB O
ATOM   4942  N   THR   172      45.080  69.795  63.105  1.00  0.00      PROB N
ATOM   4943  HN  THR   172      45.789  70.169  62.509  1.00  0.00      PROB H
ATOM   4944  CA  THR   172      45.381  68.647  63.952  1.00  0.00      PROB C
ATOM   4945  HA  THR   172      44.477  68.111  64.192  1.00  0.00      PROB H
ATOM   4946  CB  THR   172      46.266  67.670  63.169  1.00  0.00      PROB C
ATOM   4947  HB  THR   172      47.216  68.187  62.909  1.00  0.00      PROB H
ATOM   4948  OG1 THR   172      45.614  67.332  61.936  1.00  0.00      PROB O
ATOM   4949  HG1 THR   172      44.692  67.115  62.130  1.00  0.00      PROB H
ATOM   4950  CG2 THR   172      46.610  66.388  63.936  1.00  0.00      PROB C
ATOM   4951 HG21 THR   172      45.683  65.859  64.239  1.00  0.00      PROB H
ATOM   4952 HG22 THR   172      47.199  66.612  64.852  1.00  0.00      PROB H
ATOM   4953 HG23 THR   172      47.209  65.700  63.305  1.00  0.00      PROB H
ATOM   4954  C   THR   172      45.996  69.091  65.271  1.00  0.00      PROB C
ATOM   4955  O   THR   172      46.818  69.998  65.336  1.00  0.00      PROB O
ATOM   4956  N   PHE   173      45.512  68.440  66.329  1.00  0.00      PROB N
ATOM   4957  HN  PHE   173      44.831  67.710  66.238  1.00  0.00      PROB H
ATOM   4958  CA  PHE   173      45.905  68.820  67.680  1.00  0.00      PROB C
ATOM   4959  HA  PHE   173      46.337  69.806  67.650  1.00  0.00      PROB H
ATOM   4960  CB  PHE   173      44.657  68.873  68.570  1.00  0.00      PROB C
ATOM   4961  HB1 PHE   173      44.919  69.107  69.626  1.00  0.00      PROB H
ATOM   4962  HB2 PHE   173      44.117  67.902  68.560  1.00  0.00      PROB H
ATOM   4963  CG  PHE   173      43.722  69.946  68.072  1.00  0.00      PROB C
ATOM   4964  CD1 PHE   173      43.851  71.254  68.582  1.00  0.00      PROB C
ATOM   4965  HD1 PHE   173      44.564  71.468  69.363  1.00  0.00      PROB H
ATOM   4966  CE1 PHE   173      43.009  72.264  68.087  1.00  0.00      PROB C
ATOM   4967  HE1 PHE   173      42.957  73.146  68.593  1.00  0.00      PROB H
ATOM   4968  CZ  PHE   173      42.053  71.956  67.100  1.00  0.00      PROB C
ATOM   4969  HZ  PHE   173      41.405  72.737  66.746  1.00  0.00      PROB H
ATOM   4970  CD2 PHE   173      42.748  69.631  67.100  1.00  0.00      PROB C
ATOM   4971  HD2 PHE   173      42.723  68.666  66.661  1.00  0.00      PROB H
ATOM   4972  CE2 PHE   173      41.904  70.644  66.611  1.00  0.00      PROB C
ATOM   4973  HE2 PHE   173      41.146  70.403  65.898  1.00  0.00      PROB H
ATOM   4974  C   PHE   173      46.890  67.816  68.234  1.00  0.00      PROB C
ATOM   4975  O   PHE   173      46.829  66.644  67.892  1.00  0.00      PROB O
ATOM   4976  N   PRO   174      47.801  68.299  69.112  1.00  0.00      PROB N
ATOM   4977  CD  PRO   174      48.099  69.696  69.408  1.00  0.00      PROB C
ATOM   4978  HD1 PRO   174      47.331  70.084  70.116  1.00  0.00      PROB H
ATOM   4979  HD2 PRO   174      48.137  70.315  68.486  1.00  0.00      PROB H
ATOM   4980  CA  PRO   174      48.603  67.360  69.907  1.00  0.00      PROB C
ATOM   4981  HA  PRO   174      49.191  66.756  69.232  1.00  0.00      PROB H
ATOM   4982  CB  PRO   174      49.429  68.294  70.801  1.00  0.00      PROB C
ATOM   4983  HB1 PRO   174      50.445  67.890  70.987  1.00  0.00      PROB H
ATOM   4984  HB2 PRO   174      48.924  68.456  71.783  1.00  0.00      PROB H
ATOM   4985  CG  PRO   174      49.468  69.637  70.072  1.00  0.00      PROB C
ATOM   4986  HG1 PRO   174      49.638  70.489  70.764  1.00  0.00      PROB H
ATOM   4987  HG2 PRO   174      50.263  69.615  69.296  1.00  0.00      PROB H
ATOM   4988  C   PRO   174      47.710  66.433  70.719  1.00  0.00      PROB C
ATOM   4989  O   PRO   174      46.619  66.817  71.134  1.00  0.00      PROB O
ATOM   4990  N   ALA   175      48.195  65.203  70.911  1.00  0.00      PROB N
ATOM   4991  HN  ALA   175      49.075  64.859  70.598  1.00  0.00      PROB H
ATOM   4992  CA  ALA   175      47.318  64.282  71.624  1.00  0.00      PROB C
ATOM   4993  HA  ALA   175      46.320  64.378  71.225  1.00  0.00      PROB H
ATOM   4994  CB  ALA   175      47.770  62.844  71.413  1.00  0.00      PROB C
ATOM   4995  HB1 ALA   175      48.760  62.660  71.886  1.00  0.00      PROB H
ATOM   4996  HB2 ALA   175      47.911  62.709  70.327  1.00  0.00      PROB H
ATOM   4997  HB3 ALA   175      47.026  62.114  71.786  1.00  0.00      PROB H
ATOM   4998  C   ALA   175      47.216  64.545  73.110  1.00  0.00      PROB C
ATOM   4999  O   ALA   175      48.178  64.883  73.791  1.00  0.00      PROB O
ATOM   5000  N   VAL   176      45.986  64.354  73.594  1.00  0.00      PROB N
ATOM   5001  HN  VAL   176      45.217  64.085  73.012  1.00  0.00      PROB H
ATOM   5002  CA  VAL   176      45.845  64.211  75.036  1.00  0.00      PROB C
ATOM   5003  HA  VAL   176      46.570  64.835  75.543  1.00  0.00      PROB H
ATOM   5004  CB  VAL   176      44.454  64.664  75.507  1.00  0.00      PROB C
ATOM   5005  HB  VAL   176      44.381  64.470  76.608  1.00  0.00      PROB H
ATOM   5006  CG1 VAL   176      44.290  66.172  75.321  1.00  0.00      PROB C
ATOM   5007 HG11 VAL   176      44.380  66.412  74.242  1.00  0.00      PROB H
ATOM   5008 HG12 VAL   176      45.068  66.738  75.875  1.00  0.00      PROB H
ATOM   5009 HG13 VAL   176      43.291  66.512  75.669  1.00  0.00      PROB H
ATOM   5010  CG2 VAL   176      43.315  63.884  74.841  1.00  0.00      PROB C
ATOM   5011 HG21 VAL   176      43.461  62.787  74.935  1.00  0.00      PROB H
ATOM   5012 HG22 VAL   176      43.244  64.141  73.764  1.00  0.00      PROB H
ATOM   5013 HG23 VAL   176      42.342  64.121  75.302  1.00  0.00      PROB H
ATOM   5014  C   VAL   176      46.119  62.775  75.440  1.00  0.00      PROB C
ATOM   5015  O   VAL   176      45.863  61.833  74.694  1.00  0.00      PROB O
ATOM   5016  N   LEU   177      46.656  62.643  76.655  1.00  0.00      PROB N
ATOM   5017  HN  LEU   177      46.927  63.398  77.244  1.00  0.00      PROB H
ATOM   5018  CA  LEU   177      46.748  61.286  77.169  1.00  0.00      PROB C
ATOM   5019  HA  LEU   177      46.710  60.567  76.366  1.00  0.00      PROB H
ATOM   5020  CB  LEU   177      48.078  61.066  77.894  1.00  0.00      PROB C
ATOM   5021  HB1 LEU   177      48.108  61.675  78.825  1.00  0.00      PROB H
ATOM   5022  HB2 LEU   177      48.906  61.428  77.243  1.00  0.00      PROB H
ATOM   5023  CG  LEU   177      48.351  59.596  78.231  1.00  0.00      PROB C
ATOM   5024  HG  LEU   177      47.465  59.199  78.790  1.00  0.00      PROB H
ATOM   5025  CD1 LEU   177      48.506  58.739  76.973  1.00  0.00      PROB C
ATOM   5026 HD11 LEU   177      49.347  59.114  76.351  1.00  0.00      PROB H
ATOM   5027 HD12 LEU   177      47.589  58.745  76.357  1.00  0.00      PROB H
ATOM   5028 HD13 LEU   177      48.724  57.685  77.245  1.00  0.00      PROB H
ATOM   5029  CD2 LEU   177      49.545  59.439  79.171  1.00  0.00      PROB C
ATOM   5030 HD21 LEU   177      49.419  60.077  80.073  1.00  0.00      PROB H
ATOM   5031 HD22 LEU   177      50.473  59.774  78.659  1.00  0.00      PROB H
ATOM   5032 HD23 LEU   177      49.644  58.379  79.485  1.00  0.00      PROB H
ATOM   5033  C   LEU   177      45.572  61.006  78.078  1.00  0.00      PROB C
ATOM   5034  O   LEU   177      45.433  61.584  79.147  1.00  0.00      PROB O
ATOM   5035  N   GLN   178      44.719  60.103  77.592  1.00  0.00      PROB N
ATOM   5036  HN  GLN   178      44.869  59.599  76.738  1.00  0.00      PROB H
ATOM   5037  CA  GLN   178      43.597  59.696  78.432  1.00  0.00      PROB C
ATOM   5038  HA  GLN   178      43.132  60.582  78.847  1.00  0.00      PROB H
ATOM   5039  CB  GLN   178      42.568  58.929  77.607  1.00  0.00      PROB C
ATOM   5040  HB1 GLN   178      41.670  58.700  78.225  1.00  0.00      PROB H
ATOM   5041  HB2 GLN   178      43.035  57.949  77.329  1.00  0.00      PROB H
ATOM   5042  CG  GLN   178      42.145  59.646  76.324  1.00  0.00      PROB C
ATOM   5043  HG1 GLN   178      42.973  60.122  75.760  1.00  0.00      PROB H
ATOM   5044  HG2 GLN   178      41.395  60.404  76.577  1.00  0.00      PROB H
ATOM   5045  CD  GLN   178      41.404  58.667  75.447  1.00  0.00      PROB C
ATOM   5046  OE1 GLN   178      40.185  58.526  75.483  1.00  0.00      PROB O
ATOM   5047  NE2 GLN   178      42.212  57.945  74.671  1.00  0.00      PROB N
ATOM   5048 HE21 GLN   178      41.811  57.095  74.305  1.00  0.00      PROB H
ATOM   5049 HE22 GLN   178      43.204  58.068  74.746  1.00  0.00      PROB H
ATOM   5050  C   GLN   178      44.080  58.815  79.564  1.00  0.00      PROB C
ATOM   5051  O   GLN   178      45.079  58.114  79.438  1.00  0.00      PROB O
ATOM   5052  N   SER   179      43.310  58.845  80.659  1.00  0.00      PROB N
ATOM   5053  HN  SER   179      42.490  59.406  80.732  1.00  0.00      PROB H
ATOM   5054  CA  SER   179      43.649  58.072  81.858  1.00  0.00      PROB C
ATOM   5055  HA  SER   179      44.572  58.489  82.233  1.00  0.00      PROB H
ATOM   5056  CB  SER   179      42.563  58.301  82.908  1.00  0.00      PROB C
ATOM   5057  HB1 SER   179      43.004  58.179  83.910  1.00  0.00      PROB H
ATOM   5058  HB2 SER   179      41.728  57.570  82.791  1.00  0.00      PROB H
ATOM   5059  OG  SER   179      42.020  59.619  82.735  1.00  0.00      PROB O
ATOM   5060  HG1 SER   179      42.773  60.221  82.824  1.00  0.00      PROB H
ATOM   5061  C   SER   179      43.923  56.581  81.681  1.00  0.00      PROB C
ATOM   5062  O   SER   179      44.586  55.941  82.484  1.00  0.00      PROB O
ATOM   5063  N   SER   180      43.398  56.055  80.569  1.00  0.00      PROB N
[truncated: 18,844,440 more chars]
