# Supplementary material for: Integrative Computational Prediction Strategy for Antibody–Antigen Binding: A Case Study on Interleukin‑1 Beta
Source: J Chem Inf Model. 2026 May 27;66(11):6659–75. doi: 10.1021/acs.jcim.6c00781 (PMC13250912; doi:10.1021/acs.jcim.6c00781)
Supplement: Supplementary file 3 [file ci6c00781_si_003.zip › charmm-gui-4g6m-Blind-r01/step1_pdbreader.crd]

* GENERATED BY CHARMM-GUI (HTTP://WWW.CHARMM-GUI.ORG) V3.7 ON AUG, 20. 2025. JOB
* READ PDB, MANIPULATE STRUCTURE IF NEEDED, AND GENERATE TOPOLOGY FILE
*  DATE:     8/20/25     13:24:20      CREATED BY USER: charmm-gui
*
      8953  EXT
         1         1  PRO       N              24.5530000000       34.5390000000      -17.5740000000  PROA      2               0.0000000000
         2         1  PRO       HN1            24.6267457717       34.8363648940      -16.6159958106  PROA      2               0.0000000000
         3         1  PRO       HN2            24.7549250073       33.5556518499      -17.6363622730  PROA      2               0.0000000000
         4         1  PRO       CD             25.5420000000       35.2650000000      -18.3610000000  PROA      2               0.0000000000
         5         1  PRO       HD1            26.3505125888       34.5809349119      -18.6955375278  PROA      2               0.0000000000
         6         1  PRO       HD2            25.9825305940       36.0917022068      -17.7643013611  PROA      2               0.0000000000
         7         1  PRO       CA             23.1730000000       34.7610000000      -18.0260000000  PROA      2               0.0000000000
         8         1  PRO       HA             22.5519208892       34.9333312113      -17.1611629093  PROA      2               0.0000000000
         9         1  PRO       CB             23.3400000000       35.9490000000      -18.9790000000  PROA      2               0.0000000000
        10         1  PRO       HB1            23.2330559640       36.9101049412      -18.4322418006  PROA      2               0.0000000000
        11         1  PRO       HB2            22.5825958920       35.9117054513      -19.7908204218  PROA      2               0.0000000000
        12         1  PRO       CG             24.7510000000       35.8040000000      -19.5480000000  PROA      2               0.0000000000
        13         1  PRO       HG1            24.7701210709       35.0928701992      -20.4009575533  PROA      2               0.0000000000
        14         1  PRO       HG2            25.1509646719       36.7830501012      -19.8872594246  PROA      2               0.0000000000
        15         1  PRO       C              22.5460000000       33.5330000000      -18.6880000000  PROA      2               0.0000000000
        16         1  PRO       O              23.2040000000       32.8390000000      -19.4660000000  PROA      2               0.0000000000
        17         2  VAL       N              21.2630000000       33.2710000000      -18.3750000000  PROA      3               0.0000000000
        18         2  VAL       HN             20.7683058484       33.8585466919      -17.7409020383  PROA      3               0.0000000000
        19         2  VAL       CA             20.4760000000       32.1460000000      -18.9020000000  PROA      3               0.0000000000
        20         2  VAL       HA             20.9930980708       31.2316822004      -18.6514710939  PROA      3               0.0000000000
        21         2  VAL       CB             19.0600000000       32.1370000000      -18.3040000000  PROA      3               0.0000000000
        22         2  VAL       HB             19.1284867719       31.9638473521      -17.2089284714  PROA      3               0.0000000000
        23         2  VAL       CG1            18.3400000000       33.4570000000      -18.5570000000  PROA      3               0.0000000000
        24         2  VAL       HG11           18.2532898143       33.6413982267      -19.6491536694  PROA      3               0.0000000000
        25         2  VAL       HG12           18.9116058815       34.2930910609      -18.1004120514  PROA      3               0.0000000000
        26         2  VAL       HG13           17.3186854490       33.4202181727      -18.1213191699  PROA      3               0.0000000000
        27         2  VAL       CG2            18.2400000000       30.9360000000      -18.7810000000  PROA      3               0.0000000000
        28         2  VAL       HG21           18.8212098974       29.9988758089      -18.6456696423  PROA      3               0.0000000000
        29         2  VAL       HG22           17.9954340942       31.0491680384      -19.8587915445  PROA      3               0.0000000000
        30         2  VAL       HG23           17.3020166412       30.8600222819      -18.1905182427  PROA      3               0.0000000000
        31         2  VAL       C              20.4610000000       32.1610000000      -20.4510000000  PROA      3               0.0000000000
        32         2  VAL       O              20.3470000000       33.2350000000      -21.0470000000  PROA      3               0.0000000000
        33         3  ARG       N              20.6510000000       30.9820000000      -21.0800000000  PROA      4               0.0000000000
        34         3  ARG       HN             20.7854767041       30.1408341928      -20.5631568708  PROA      4               0.0000000000
        35         3  ARG       CA             20.6780000000       30.8240000000      -22.5390000000  PROA      4               0.0000000000
        36         3  ARG       HA             21.3665885283       31.5401952464      -22.9617924847  PROA      4               0.0000000000
        37         3  ARG       CB             21.1480000000       29.3500000000      -22.8060000000  PROA      4               0.0000000000
        38         3  ARG       HB1            22.2515062401       29.3279260563      -22.6932368748  PROA      4               0.0000000000
        39         3  ARG       HB2            20.8861085682       29.1030803590      -23.8554628970  PROA      4               0.0000000000
        40         3  ARG       CG             20.5610000000       28.2160000000      -21.8970000000  PROA      4               0.0000000000
        41         3  ARG       HG1            19.4616926532       28.2391373132      -22.0360005364  PROA      4               0.0000000000
        42         3  ARG       HG2            20.8026393017       28.4942779841      -20.8517703895  PROA      4               0.0000000000
        43         3  ARG       CD             21.0000000000       26.7210000000      -22.0720000000  PROA      4               0.0000000000
        44         3  ARG       HD1            22.0737234542       26.6154322012      -21.8072040358  PROA      4               0.0000000000
        45         3  ARG       HD2            20.8333333077       26.4053383120      -23.1240092354  PROA      4               0.0000000000
        46         3  ARG       NE             20.2290000000       25.7950000000      -21.1980000000  PROA      4               0.0000000000
        47         3  ARG       HE             19.7795889180       26.1891621743      -20.3977672551  PROA      4               0.0000000000
        48         3  ARG       CZ             20.0810000000       24.4200000000      -21.4030000000  PROA      4               0.0000000000
        49         3  ARG       NH1            20.7320000000       23.7870000000      -22.3990000000  PROA      4               0.0000000000
        50         3  ARG       HH11           21.3348571334       24.3016701612      -23.0086539198  PROA      4               0.0000000000
        51         3  ARG       HH12           20.6121600379       22.8026679810      -22.5283400935  PROA      4               0.0000000000
        52         3  ARG       NH2            19.2630000000       23.6680000000      -20.6210000000  PROA      4               0.0000000000
        53         3  ARG       HH21           18.7491121076       24.0964369511      -19.8777900614  PROA      4               0.0000000000
        54         3  ARG       HH22           19.1748558924       22.6861057579      -20.7886732344  PROA      4               0.0000000000
        55         3  ARG       C              19.2960000000       31.0980000000      -23.1250000000  PROA      4               0.0000000000
        56         3  ARG       O              18.3200000000       30.4750000000      -22.7030000000  PROA      4               0.0000000000
        57         4  SER       N              19.2080000000       32.0570000000      -24.0650000000  PROA      5               0.0000000000
        58         4  SER       HN             20.0106486864       32.5627741150      -24.3704640711  PROA      5               0.0000000000
        59         4  SER       CA             17.9450000000       32.4300000000      -24.7060000000  PROA      5               0.0000000000
        60         4  SER       HA             17.2523296226       31.6031122512      -24.6897413152  PROA      5               0.0000000000
        61         4  SER       CB             17.5100000000       33.5740000000      -23.8120000000  PROA      5               0.0000000000
        62         4  SER       HB1            16.8151507384       33.2171208549      -23.0222908903  PROA      5               0.0000000000
        63         4  SER       HB2            17.0175676619       34.3742051687      -24.4044531870  PROA      5               0.0000000000
        64         4  SER       OG             18.7180000000       34.0770000000      -23.2140000000  PROA      5               0.0000000000
        65         4  SER       HG1            19.0111789678       33.3997774605      -22.5999839377  PROA      5               0.0000000000
        66         4  SER       C              18.1020000000       32.7950000000      -26.1860000000  PROA      5               0.0000000000
        67         4  SER       O              19.2130000000       33.0600000000      -26.6460000000  PROA      5               0.0000000000
        68         5  LEU       N              16.9810000000       32.8090000000      -26.9210000000  PROA      6               0.0000000000
        69         5  LEU       HN             16.1021914619       32.5725961867      -26.5155945732  PROA      6               0.0000000000
        70         5  LEU       CA             16.9280000000       33.1570000000      -28.3340000000  PROA      6               0.0000000000
        71         5  LEU       HA             17.6914364558       33.8970789649      -28.5225804788  PROA      6               0.0000000000
        72         5  LEU       CB             17.1570000000       31.9210000000      -29.2190000000  PROA      6               0.0000000000
        73         5  LEU       HB1            18.2125752296       31.6053632792      -29.0869080281  PROA      6               0.0000000000
        74         5  LEU       HB2            17.0010403559       32.2302995948      -30.2731936464  PROA      6               0.0000000000
        75         5  LEU       CG             16.2710000000       30.6950000000      -28.9600000000  PROA      6               0.0000000000
        76         5  LEU       HG             16.1290674749       30.5865534175      -27.8639729876  PROA      6               0.0000000000
        77         5  LEU       CD1            14.8950000000       30.7830000000      -29.6230000000  PROA      6               0.0000000000
        78         5  LEU       HD11           15.0041787028       31.0558460237      -30.6944271129  PROA      6               0.0000000000
        79         5  LEU       HD12           14.2817641634       31.5607138708      -29.1196541501  PROA      6               0.0000000000
        80         5  LEU       HD13           14.3803284172       29.8005942852      -29.5578365585  PROA      6               0.0000000000
        81         5  LEU       CD2            16.9870000000       29.4150000000      -29.3900000000  PROA      6               0.0000000000
        82         5  LEU       HD21           17.8319059109       29.2003465254      -28.7012483122  PROA      6               0.0000000000
        83         5  LEU       HD22           17.3894163577       29.5341419479      -30.4186497810  PROA      6               0.0000000000
        84         5  LEU       HD23           16.2799860076       28.5585028420      -29.3617522817  PROA      6               0.0000000000
        85         5  LEU       C              15.6650000000       33.9260000000      -28.6890000000  PROA      6               0.0000000000
        86         5  LEU       O              14.6110000000       33.6980000000      -28.0870000000  PROA      6               0.0000000000
        87         6  ASN       N              15.7810000000       34.8420000000      -29.6610000000  PROA      7               0.0000000000
        88         6  ASN       HN             16.6510435346       35.0064077644      -30.1184156821  PROA      7               0.0000000000
        89         6  ASN       CA             14.6660000000       35.6610000000      -30.1240000000  PROA      7               0.0000000000
        90         6  ASN       HA             13.9165977256       35.6596021814      -29.3466291996  PROA      7               0.0000000000
        91         6  ASN       CB             15.0830000000       37.0950000000      -30.4390000000  PROA      7               0.0000000000
        92         6  ASN       HB1            14.3856687488       37.5360058421      -31.1830036240  PROA      7               0.0000000000
        93         6  ASN       HB2            16.1133570239       37.1057884070      -30.8543870880  PROA      7               0.0000000000
        94         6  ASN       CG             15.0450000000       37.9140000000      -29.1670000000  PROA      7               0.0000000000
        95         6  ASN       OD1            14.0630000000       37.9380000000      -28.4330000000  PROA      7               0.0000000000
        96         6  ASN       ND2            16.1870000000       38.5870000000      -28.9370000000  PROA      7               0.0000000000
        97         6  ASN       HD21           16.2734927232       39.1616266846      -28.1231675958  PROA      7               0.0000000000
        98         6  ASN       HD22           16.9493508332       38.5126112431      -29.5798744200  PROA      7               0.0000000000
        99         6  ASN       C              14.0440000000       35.0130000000      -31.3480000000  PROA      7               0.0000000000
       100         6  ASN       O              14.7580000000       34.6700000000      -32.2900000000  PROA      7               0.0000000000
       101         7  CYS       N              12.7160000000       34.8060000000      -31.3170000000  PROA      8               0.0000000000
       102         7  CYS       HN             12.1484510928       35.1154506751      -30.5581069379  PROA      8               0.0000000000
       103         7  CYS       CA             12.0230000000       34.1130000000      -32.3970000000  PROA      8               0.0000000000
       104         7  CYS       HA             12.4576724245       34.4153752642      -33.3381516428  PROA      8               0.0000000000
       105         7  CYS       CB             12.1880000000       32.6120000000      -32.1770000000  PROA      8               0.0000000000
       106         7  CYS       HB1            13.2504733391       32.3442600701      -32.3566862488  PROA      8               0.0000000000
       107         7  CYS       HB2            11.5626094450       32.0759290837      -32.9215374677  PROA      8               0.0000000000
       108         7  CYS       SG             11.7110000000       32.0970000000      -30.5070000000  PROA      8               0.0000000000
       109         7  CYS       HG1            12.6029277209       32.8596304592      -29.8917888790  PROA      8               0.0000000000
       110         7  CYS       C              10.5660000000       34.5170000000      -32.5310000000  PROA      8               0.0000000000
       111         7  CYS       O               9.9760000000       35.0550000000      -31.5970000000  PROA      8               0.0000000000
       112         8  THR       N               9.9650000000       34.1670000000      -33.6750000000  PROA      9               0.0000000000
       113         8  THR       HN             10.4781197301       33.7812268968      -34.4374221584  PROA      9               0.0000000000
       114         8  THR       CA              8.5320000000       34.3200000000      -33.8940000000  PROA      9               0.0000000000
       115         8  THR       HA              8.0984108894       34.8022478045      -33.0305377927  PROA      9               0.0000000000
       116         8  THR       CB              8.3370000000       35.1640000000      -35.1440000000  PROA      9               0.0000000000
       117         8  THR       HB              7.3226530644       34.9888894665      -35.5619870305  PROA      9               0.0000000000
       118         8  THR       OG1             9.3120000000       34.8100000000      -36.1300000000  PROA      9               0.0000000000
       119         8  THR       HG1            10.1675147587       34.9818795742      -35.7298101580  PROA      9               0.0000000000
       120         8  THR       CG2             8.4380000000       36.6560000000      -34.8290000000  PROA      9               0.0000000000
       121         8  THR       HG21            9.4379115825       36.8898644141      -34.4049654932  PROA      9               0.0000000000
       122         8  THR       HG22            7.6624597618       36.9388544335      -34.0855050040  PROA      9               0.0000000000
       123         8  THR       HG23            8.2993041643       37.2489013491      -35.7582392351  PROA      9               0.0000000000
       124         8  THR       C               7.9670000000       32.8960000000      -33.9890000000  PROA      9               0.0000000000
       125         8  THR       O               8.7200000000       31.9490000000      -34.2320000000  PROA      9               0.0000000000
       126         9  LEU       N               6.6610000000       32.7390000000      -33.7590000000  PROA      10              0.0000000000
       127         9  LEU       HN              6.0770543621       33.5033716261      -33.4975342205  PROA      10              0.0000000000
       128         9  LEU       CA              5.9990000000       31.4410000000      -33.8740000000  PROA      10              0.0000000000
       129         9  LEU       HA              6.6915712923       30.7549715897      -34.3385703502  PROA      10              0.0000000000
       130         9  LEU       CB              5.5740000000       30.9140000000      -32.5010000000  PROA      10              0.0000000000
       131         9  LEU       HB1             4.9530388306       30.0059298986      -32.6516455742  PROA      10              0.0000000000
       132         9  LEU       HB2             4.9588021997       31.6924221318      -32.0025335285  PROA      10              0.0000000000
       133         9  LEU       CG              6.7380000000       30.5540000000      -31.5760000000  PROA      10              0.0000000000
       134         9  LEU       HG              7.4749554506       31.3850571581      -31.5803879385  PROA      10              0.0000000000
       135         9  LEU       CD1             6.2670000000       30.3120000000      -30.1410000000  PROA      10              0.0000000000
       136         9  LEU       HD11            5.5364174622       29.4754061480      -30.1149062803  PROA      10              0.0000000000
       137         9  LEU       HD12            5.7741215279       31.2257770385      -29.7456059733  PROA      10              0.0000000000
       138         9  LEU       HD13            7.1334335723       30.0464264681      -29.4983354960  PROA      10              0.0000000000
       139         9  LEU       CD2             7.5480000000       29.3750000000      -32.1150000000  PROA      10              0.0000000000
       140         9  LEU       HD21            7.9680205541       29.6246898702      -33.1127768803  PROA      10              0.0000000000
       141         9  LEU       HD22            6.8941066472       28.4828412494      -32.2185873915  PROA      10              0.0000000000
       142         9  LEU       HD23            8.3872746750       29.1455130421      -31.4241976717  PROA      10              0.0000000000
       143         9  LEU       C               4.7900000000       31.5690000000      -34.7660000000  PROA      10              0.0000000000
       144         9  LEU       O               4.0360000000       32.5410000000      -34.6680000000  PROA      10              0.0000000000
       145        10  ARG       N               4.6090000000       30.5970000000      -35.6540000000  PROA      11              0.0000000000
       146        10  ARG       HN              5.2610109526       29.8506517230      -35.7616181562  PROA      11              0.0000000000
       147        10  ARG       CA              3.4420000000       30.5600000000      -36.5300000000  PROA      11              0.0000000000
       148        10  ARG       HA              2.7531716104       31.3294661515      -36.2143529944  PROA      11              0.0000000000
       149        10  ARG       CB              3.8900000000       30.7950000000      -37.9670000000  PROA      11              0.0000000000
       150        10  ARG       HB1             3.6812722274       29.8824931460      -38.5649168396  PROA      11              0.0000000000
       151        10  ARG       HB2             4.9835491780       30.9893496702      -37.9779082404  PROA      11              0.0000000000
       152        10  ARG       CG              3.1690000000       31.9790000000      -38.6000000000  PROA      11              0.0000000000
       153        10  ARG       HG1             2.9221883950       32.7212769207      -37.8112947186  PROA      11              0.0000000000
       154        10  ARG       HG2             2.2257130118       31.6252782716      -39.0680145435  PROA      11              0.0000000000
       155        10  ARG       CD              4.0370000000       32.6440000000      -39.6610000000  PROA      11              0.0000000000
       156        10  ARG       HD1             3.5387370661       33.5568884156      -40.0513297606  PROA      11              0.0000000000
       157        10  ARG       HD2             4.2421273664       31.9358354471      -40.4919117054  PROA      11              0.0000000000
       158        10  ARG       NE              5.3110000000       33.0340000000      -39.0620000000  PROA      11              0.0000000000
       159        10  ARG       HE              6.0654807237       32.3797516020      -39.0101389348  PROA      11              0.0000000000
       160        10  ARG       CZ              5.4620000000       34.2990000000      -38.5740000000  PROA      11              0.0000000000
       161        10  ARG       NH1             4.4500000000       35.1860000000      -38.6720000000  PROA      11              0.0000000000
       162        10  ARG       HH11            3.5435027330       34.8801723066      -38.9630878335  PROA      11              0.0000000000
       163        10  ARG       HH12            4.6064594811       36.1492224722      -38.4535442841  PROA      11              0.0000000000
       164        10  ARG       NH2             6.6220000000       34.6640000000      -37.9930000000  PROA      11              0.0000000000
       165        10  ARG       HH21            6.7895231001       35.6245672621      -37.7710843721  PROA      11              0.0000000000
       166        10  ARG       HH22            7.3151810882       33.9742577627      -37.7838215474  PROA      11              0.0000000000
       167        10  ARG       C               2.8170000000       29.2000000000      -36.3690000000  PROA      11              0.0000000000
       168        10  ARG       O               3.5500000000       28.2300000000      -36.1950000000  PROA      11              0.0000000000
       169        11  ASP       N               1.4770000000       29.1150000000      -36.3500000000  PROA      12              0.0000000000
       170        11  ASP       HN              0.8759913931       29.9041342167      -36.4501174357  PROA      12              0.0000000000
       171        11  ASP       CA              0.8440000000       27.8030000000      -36.1740000000  PROA      12              0.0000000000
       172        11  ASP       HA              1.4940620405       27.2131902505      -35.5452449129  PROA      12              0.0000000000
       173        11  ASP       CB             -0.5620000000       27.8860000000      -35.5370000000  PROA      12              0.0000000000
       174        11  ASP       HB1            -0.5095432832       28.6134667083      -34.7005652360  PROA      12              0.0000000000
       175        11  ASP       HB2            -0.8085826976       26.8814496529      -35.1349325846  PROA      12              0.0000000000
       176        11  ASP       CG             -1.7250000000       28.3110000000      -36.4310000000  PROA      12              0.0000000000
       177        11  ASP       OD1            -1.6180000000       28.2850000000      -37.6520000000  PROA      12              0.0000000000
       178        11  ASP       OD2            -2.7800000000       28.6450000000      -35.8880000000  PROA      12              0.0000000000
       179        11  ASP       C               0.9200000000       26.9660000000      -37.4610000000  PROA      12              0.0000000000
       180        11  ASP       O               1.3890000000       27.4620000000      -38.4910000000  PROA      12              0.0000000000
       181        12  SER       N               0.4610000000       25.7030000000      -37.3890000000  PROA      13              0.0000000000
       182        12  SER       HN              0.1030095722       25.3538740470      -36.5281855678  PROA      13              0.0000000000
       183        12  SER       CA              0.4240000000       24.7320000000      -38.4830000000  PROA      13              0.0000000000
       184        12  SER       HA              1.4396255227       24.5053830312      -38.7717025026  PROA      13              0.0000000000
       185        12  SER       CB             -0.2800000000       23.4990000000      -38.0260000000  PROA      13              0.0000000000
       186        12  SER       HB1            -0.3308203241       22.7350664418      -38.8300826502  PROA      13              0.0000000000
       187        12  SER       HB2            -1.3045540177       23.7239345185      -37.6621049297  PROA      13              0.0000000000
       188        12  SER       OG              0.5400000000       23.0580000000      -36.9690000000  PROA      13              0.0000000000
       189        12  SER       HG1             0.4536895576       22.1021135384      -36.9482254958  PROA      13              0.0000000000
       190        12  SER       C              -0.2270000000       25.2960000000      -39.7450000000  PROA      13              0.0000000000
       191        12  SER       O               0.2390000000       25.0130000000      -40.8490000000  PROA      13              0.0000000000
       192        13  GLN       N              -1.2930000000       26.1020000000      -39.5740000000  PROA      14              0.0000000000
       193        13  GLN       HN             -1.6209766387       26.3358248726      -38.6625723101  PROA      14              0.0000000000
       194        13  GLN       CA             -2.0480000000       26.6930000000      -40.6750000000  PROA      14              0.0000000000
       195        13  GLN       HA             -1.9829725999       26.0243433588      -41.5204633923  PROA      14              0.0000000000
       196        13  GLN       CB             -3.5060000000       26.9070000000      -40.2820000000  PROA      14              0.0000000000
       197        13  GLN       HB1            -3.8993463461       27.7649200607      -40.8665947373  PROA      14              0.0000000000
       198        13  GLN       HB2            -3.5392245389       27.1611937928      -39.2018237037  PROA      14              0.0000000000
       199        13  GLN       CG             -4.4230000000       25.7120000000      -40.5170000000  PROA      14              0.0000000000
       200        13  GLN       HG1            -4.0549793905       24.8335462255      -39.9449953329  PROA      14              0.0000000000
       201        13  GLN       HG2            -4.4460369333       25.4587982158      -41.5985117652  PROA      14              0.0000000000
       202        13  GLN       CD             -5.8210000000       26.0700000000      -40.0510000000  PROA      14              0.0000000000
       203        13  GLN       OE1            -6.4690000000       25.2990000000      -39.3500000000  PROA      14              0.0000000000
       204        13  GLN       NE2            -6.2500000000       27.2850000000      -40.4490000000  PROA      14              0.0000000000
       205        13  GLN       HE21           -7.1609068142       27.6040491804      -40.1873582671  PROA      14              0.0000000000
       206        13  GLN       HE22           -5.6572053972       27.8668979918      -41.0057668148  PROA      14              0.0000000000
       207        13  GLN       C              -1.5070000000       28.0690000000      -41.1180000000  PROA      14              0.0000000000
       208        13  GLN       O              -2.1450000000       28.7470000000      -41.9270000000  PROA      14              0.0000000000
       209        14  GLN       N              -0.2950000000       28.4300000000      -40.6360000000  PROA      15              0.0000000000
       210        14  GLN       HN              0.1644442183       27.8214501320      -39.9981839367  PROA      15              0.0000000000
       211        14  GLN       CA              0.4870000000       29.6440000000      -40.9240000000  PROA      15              0.0000000000
       212        14  GLN       HA              1.4246845291       29.5647158167      -40.3943775390  PROA      15              0.0000000000
       213        14  GLN       CB              0.7440000000       29.8120000000      -42.4220000000  PROA      15              0.0000000000
       214        14  GLN       HB1             1.0774894959       30.8536844683      -42.6151026506  PROA      15              0.0000000000
       215        14  GLN       HB2            -0.2035904484       29.6301572199      -42.9721054032  PROA      15              0.0000000000
       216        14  GLN       CG              1.8100000000       28.8470000000      -42.9400000000  PROA      15              0.0000000000
       217        14  GLN       HG1             1.7364289910       28.7688874177      -44.0457622828  PROA      15              0.0000000000
       218        14  GLN       HG2             1.6525175594       27.8424244150      -42.4925051175  PROA      15              0.0000000000
       219        14  GLN       CD              3.1940000000       29.3470000000      -42.5670000000  PROA      15              0.0000000000
       220        14  GLN       OE1             3.5210000000       29.6460000000      -41.4230000000  PROA      15              0.0000000000
       221        14  GLN       NE2             4.0110000000       29.4260000000      -43.6320000000  PROA      15              0.0000000000
       222        14  GLN       HE21            4.9525692654       29.7427461973      -43.5174610765  PROA      15              0.0000000000
       223        14  GLN       HE22            3.6770454011       29.1680072405      -44.5385947617  PROA      15              0.0000000000
       224        14  GLN       C              -0.0950000000       30.9270000000      -40.3120000000  PROA      15              0.0000000000
       225        14  GLN       O               0.2260000000       32.0250000000      -40.7820000000  PROA      15              0.0000000000
       226        15  LYS       N              -0.8990000000       30.8040000000      -39.2380000000  PROA      16              0.0000000000
       227        15  LYS       HN             -1.1607478949       29.9205603781      -38.8571821737  PROA      16              0.0000000000
       228        15  LYS       CA             -1.4320000000       31.9940000000      -38.5730000000  PROA      16              0.0000000000
       229        15  LYS       HA             -1.6578487764       32.7190183328      -39.3405655816  PROA      16              0.0000000000
       230        15  LYS       CB             -2.6860000000       31.7080000000      -37.7490000000  PROA      16              0.0000000000
       231        15  LYS       HB1            -3.0701688192       32.6650942032      -37.3367814424  PROA      16              0.0000000000
       232        15  LYS       HB2            -2.4160560848       31.0363692877      -36.9066333318  PROA      16              0.0000000000
       233        15  LYS       CG             -3.7870000000       31.0490000000      -38.5700000000  PROA      16              0.0000000000
       234        15  LYS       HG1            -3.6196510751       29.9510690639      -38.5778594713  PROA      16              0.0000000000
       235        15  LYS       HG2            -3.7325021391       31.4284508606      -39.6123851505  PROA      16              0.0000000000
       236        15  LYS       CD             -5.1830000000       31.3310000000      -38.0150000000  PROA      16              0.0000000000
       237        15  LYS       HD1            -5.9236543130       30.8588858194      -38.6937838015  PROA      16              0.0000000000
       238        15  LYS       HD2            -5.3383103382       32.4301194512      -38.0198156850  PROA      16              0.0000000000
       239        15  LYS       CE             -5.4490000000       30.8240000000      -36.6020000000  PROA      16              0.0000000000
       240        15  LYS       HE1            -6.4775928122       31.0963318033      -36.2828216332  PROA      16              0.0000000000
       241        15  LYS       HE2            -4.7047409818       31.2480097927      -35.8946550886  PROA      16              0.0000000000
       242        15  LYS       NZ             -5.3300000000       29.3640000000      -36.5750000000  PROA      16              0.0000000000
       243        15  LYS       HZ1            -4.3474685851       29.0996959910      -36.3596504944  PROA      16              0.0000000000
       244        15  LYS       HZ2            -5.5977164544       28.9771515030      -37.5025105264  PROA      16              0.0000000000
       245        15  LYS       HZ3            -5.9609802408       28.9782175731      -35.8438122738  PROA      16              0.0000000000
       246        15  LYS       C              -0.3580000000       32.5810000000      -37.6770000000  PROA      16              0.0000000000
       247        15  LYS       O               0.3960000000       31.8370000000      -37.0480000000  PROA      16              0.0000000000
       248        16  SER       N              -0.2770000000       33.9120000000      -37.6290000000  PROA      17              0.0000000000
       249        16  SER       HN             -0.8792771214       34.4948083866      -38.1686069518  PROA      17              0.0000000000
       250        16  SER       CA              0.6900000000       34.6040000000      -36.7910000000  PROA      17              0.0000000000
       251        16  SER       HA              1.4926085102       33.9273366524      -36.5385506836  PROA      17              0.0000000000
       252        16  SER       CB              1.1890000000       35.7740000000      -37.6190000000  PROA      17              0.0000000000
       253        16  SER       HB1             1.9966591853       36.3153499312      -37.0816661812  PROA      17              0.0000000000
       254        16  SER       HB2             0.3576680820       36.4763514409      -37.8419135171  PROA      17              0.0000000000
       255        16  SER       OG              1.7060000000       35.2290000000      -38.8490000000  PROA      17              0.0000000000
       256        16  SER       HG1             1.0232229449       34.6450878274      -39.1873224314  PROA      17              0.0000000000
       257        16  SER       C               0.0760000000       34.8860000000      -35.4310000000  PROA      17              0.0000000000
       258        16  SER       O              -1.1470000000       34.9040000000      -35.3080000000  PROA      17              0.0000000000
       259        17  LEU       N               0.9260000000       35.1230000000      -34.4210000000  PROA      18              0.0000000000
       260        17  LEU       HN              1.9121814531       35.0805998768      -34.5573007279  PROA      18              0.0000000000
       261        17  LEU       CA              0.5020000000       35.4560000000      -33.0650000000  PROA      18              0.0000000000
       262        17  LEU       HA             -0.5564237667       35.2562325124      -32.9876708906  PROA      18              0.0000000000
       263        17  LEU       CB              1.2750000000       34.6280000000      -32.0350000000  PROA      18              0.0000000000
       264        17  LEU       HB1             0.8114965590       34.7855716064      -31.0383395630  PROA      18              0.0000000000
       265        17  LEU       HB2             2.3233480252       34.9928828108      -32.0063080156  PROA      18              0.0000000000
       266        17  LEU       CG              1.2930000000       33.1240000000      -32.3290000000  PROA      18              0.0000000000
       267        17  LEU       HG              1.7238182354       32.9554845351      -33.3388826890  PROA      18              0.0000000000
       268        17  LEU       CD1             2.1250000000       32.3640000000      -31.2960000000  PROA      18              0.0000000000
       269        17  LEU       HD11            1.7013696019       32.5134015842      -30.2798614994  PROA      18              0.0000000000
       270        17  LEU       HD12            3.1707956634       32.7388569004      -31.3029163093  PROA      18              0.0000000000
       271        17  LEU       HD13            2.1154705770       31.2775728158      -31.5280328945  PROA      18              0.0000000000
       272        17  LEU       CD2            -0.1090000000       32.5310000000      -32.4630000000  PROA      18              0.0000000000
       273        17  LEU       HD21           -0.6553473204       33.0265420368      -33.2938210970  PROA      18              0.0000000000
       274        17  LEU       HD22           -0.6774441247       32.6877150797      -31.5214237887  PROA      18              0.0000000000
       275        17  LEU       HD23           -0.0404618858       31.4440097323      -32.6821090721  PROA      18              0.0000000000
       276        17  LEU       C               0.7650000000       36.9430000000      -32.8460000000  PROA      18              0.0000000000
       277        17  LEU       O               1.8630000000       37.4110000000      -33.1400000000  PROA      18              0.0000000000
       278        18  VAL       N              -0.2540000000       37.6880000000      -32.3660000000  PROA      19              0.0000000000
       279        18  VAL       HN             -1.1341102190       37.2711943885      -32.1559883682  PROA      19              0.0000000000
       280        18  VAL       CA             -0.1820000000       39.1380000000      -32.1100000000  PROA      19              0.0000000000
       281        18  VAL       HA              0.8516552846       39.4372882642      -32.1996074525  PROA      19              0.0000000000
       282        18  VAL       CB             -1.0450000000       39.9310000000      -33.0940000000  PROA      19              0.0000000000
       283        18  VAL       HB             -0.9585277597       41.0142135451      -32.8636739366  PROA      19              0.0000000000
       284        18  VAL       CG1            -0.6070000000       39.6890000000      -34.5370000000  PROA      19              0.0000000000
       285        18  VAL       HG11           -0.8640400923       38.6530753539      -34.8454015540  PROA      19              0.0000000000
       286        18  VAL       HG12            0.4922362829       39.8231591469      -34.6260787200  PROA      19              0.0000000000
       287        18  VAL       HG13           -1.1267476073       40.3999681152      -35.2142302892  PROA      19              0.0000000000
       288        18  VAL       CG2            -2.5330000000       39.6540000000      -32.8710000000  PROA      19              0.0000000000
       289        18  VAL       HG21           -2.8248846233       39.9440132012      -31.8390035321  PROA      19              0.0000000000
       290        18  VAL       HG22           -2.7406320245       38.5711440038      -33.0072568695  PROA      19              0.0000000000
       291        18  VAL       HG23           -3.1395516448       40.2446369590      -33.5903727723  PROA      19              0.0000000000
       292        18  VAL       C              -0.6130000000       39.4660000000      -30.6710000000  PROA      19              0.0000000000
       293        18  VAL       O              -1.3170000000       38.6660000000      -30.0600000000  PROA      19              0.0000000000
       294        19  MET       N              -0.2130000000       40.6420000000      -30.1490000000  PROA      20              0.0000000000
       295        19  MET       HN              0.3827361424       41.2581119108      -30.6575548664  PROA      20              0.0000000000
       296        19  MET       CA             -0.6080000000       41.1100000000      -28.8190000000  PROA      20              0.0000000000
       297        19  MET       HA             -0.7213301208       40.2456321947      -28.1816920293  PROA      20              0.0000000000
       298        19  MET       CB              0.4420000000       42.0610000000      -28.2400000000  PROA      20              0.0000000000
       299        19  MET       HB1            -0.0632910350       42.7395274308      -27.5210461258  PROA      20              0.0000000000
       300        19  MET       HB2             0.8600304081       42.6647643329      -29.0726658308  PROA      20              0.0000000000
       301        19  MET       CG              1.6000000000       41.3780000000      -27.5180000000  PROA      20              0.0000000000
       302        19  MET       HG1             2.3984708102       42.1291090930      -27.3414144172  PROA      20              0.0000000000
       303        19  MET       HG2             2.0083516574       40.5836606497      -28.1776793864  PROA      20              0.0000000000
       304        19  MET       SD              1.0990000000       40.6560000000      -25.9500000000  PROA      20              0.0000000000
       305        19  MET       CE              0.9230000000       42.1840000000      -25.0190000000  PROA      20              0.0000000000
       306        19  MET       HE1             0.1628769413       42.8513260759      -25.4785757218  PROA      20              0.0000000000
       307        19  MET       HE2             1.8893694904       42.7311095763      -24.9933801068  PROA      20              0.0000000000
       308        19  MET       HE3             0.6025880480       41.9644342273      -23.9783356392  PROA      20              0.0000000000
       309        19  MET       C              -1.9050000000       41.9070000000      -29.0030000000  PROA      20              0.0000000000
       310        19  MET       O              -1.8740000000       43.0610000000      -29.4510000000  PROA      20              0.0000000000
       311        20  SER       N              -3.0450000000       41.2690000000      -28.7080000000  PROA      21              0.0000000000
       312        20  SER       HN             -3.0333206518       40.3364652520      -28.3574217671  PROA      21              0.0000000000
       313        20  SER       CA             -4.3830000000       41.8540000000      -28.8640000000  PROA      21              0.0000000000
       314        20  SER       HA             -4.3780010595       42.5690957341      -29.6725836197  PROA      21              0.0000000000
       315        20  SER       CB             -5.2560000000       40.6670000000      -29.1680000000  PROA      21              0.0000000000
       316        20  SER       HB1            -5.3761772486       40.5456897926      -30.2657332954  PROA      21              0.0000000000
       317        20  SER       HB2            -6.2549873697       40.7905042599      -28.6979488771  PROA      21              0.0000000000
       318        20  SER       OG             -4.6110000000       39.5050000000      -28.6250000000  PROA      21              0.0000000000
       319        20  SER       HG1            -5.0527000217       39.3218945613      -27.7925497077  PROA      21              0.0000000000
       320        20  SER       C              -4.8170000000       42.7170000000      -27.6750000000  PROA      21              0.0000000000
       321        20  SER       O              -5.7280000000       43.5380000000      -27.8050000000  PROA      21              0.0000000000
       322        21  GLY       N              -4.1960000000       42.4750000000      -26.5290000000  PROA      22              0.0000000000
       323        21  GLY       HN             -3.4968109288       41.7679524874      -26.4686904658  PROA      22              0.0000000000
       324        21  GLY       CA             -4.4540000000       43.1840000000      -25.2830000000  PROA      22              0.0000000000
       325        21  GLY       HA1            -5.2673649420       42.6886382390      -24.7736844550  PROA      22              0.0000000000
       326        21  GLY       HA2            -4.7286337431       44.2006444257      -25.5224964431  PROA      22              0.0000000000
       327        21  GLY       C              -3.2310000000       43.1900000000      -24.3910000000  PROA      22              0.0000000000
       328        21  GLY       O              -2.2390000000       42.5310000000      -24.7210000000  PROA      22              0.0000000000
       329        22  PRO       N              -3.2620000000       43.8970000000      -23.2320000000  PROA      23              0.0000000000
       330        22  PRO       CD             -4.3850000000       44.6660000000      -22.7130000000  PROA      23              0.0000000000
       331        22  PRO       HD1            -5.3249396929       44.0841793525      -22.8157626444  PROA      23              0.0000000000
       332        22  PRO       HD2            -4.4728130516       45.6282337863      -23.2597696606  PROA      23              0.0000000000
       333        22  PRO       CA             -2.0710000000       43.9190000000      -22.3550000000  PROA      23              0.0000000000
       334        22  PRO       HA             -1.1889013669       44.1895031262      -22.9135955561  PROA      23              0.0000000000
       335        22  PRO       CB             -2.4900000000       44.9250000000      -21.2760000000  PROA      23              0.0000000000
       336        22  PRO       HB1            -2.1300428150       45.9445639989      -21.5311656072  PROA      23              0.0000000000
       337        22  PRO       HB2            -2.0738117634       44.6344001666      -20.2878054349  PROA      23              0.0000000000
       338        22  PRO       CG             -4.0190000000       44.8850000000      -21.2490000000  PROA      23              0.0000000000
       339        22  PRO       HG1            -4.3878520456       44.0518509412      -20.6137922909  PROA      23              0.0000000000
       340        22  PRO       HG2            -4.4391340168       45.8401841145      -20.8684888507  PROA      23              0.0000000000
       341        22  PRO       C              -1.6480000000       42.5580000000      -21.7980000000  PROA      23              0.0000000000
       342        22  PRO       O              -0.4790000000       42.3750000000      -21.4560000000  PROA      23              0.0000000000
       343        23  TYR       N              -2.5920000000       41.6050000000      -21.7020000000  PROA      24              0.0000000000
       344        23  TYR       HN             -3.5350474477       41.7751396351      -21.9760544951  PROA      24              0.0000000000
       345        23  TYR       CA             -2.3140000000       40.2590000000      -21.1940000000  PROA      24              0.0000000000
       346        23  TYR       HA             -1.2449632925       40.1075676570      -21.2138741707  PROA      24              0.0000000000
       347        23  TYR       CB             -2.8460000000       40.1030000000      -19.7710000000  PROA      24              0.0000000000
       348        23  TYR       HB1            -2.6657431783       39.0718205979      -19.3994196645  PROA      24              0.0000000000
       349        23  TYR       HB2            -3.9309219875       40.3384525292      -19.7335591903  PROA      24              0.0000000000
       350        23  TYR       CG             -2.1150000000       41.0690000000      -18.8770000000  PROA      24              0.0000000000
       351        23  TYR       CD1            -0.7380000000       40.9630000000      -18.7500000000  PROA      24              0.0000000000
       352        23  TYR       HD1            -0.2052131880       40.1751588340      -19.2617002876  PROA      24              0.0000000000
       353        23  TYR       CE1            -0.0490000000       41.8720000000      -17.9640000000  PROA      24              0.0000000000
       354        23  TYR       HE1             1.0251706886       41.8019012330      -17.8766071176  PROA      24              0.0000000000
       355        23  TYR       CZ             -0.7340000000       42.8730000000      -17.2880000000  PROA      24              0.0000000000
       356        23  TYR       OH             -0.0400000000       43.7660000000      -16.4930000000  PROA      24              0.0000000000
       357        23  TYR       HH              0.8803372974       43.7528400399      -16.7657747689  PROA      24              0.0000000000
       358        23  TYR       CD2            -2.8070000000       42.0670000000      -18.2030000000  PROA      24              0.0000000000
       359        23  TYR       HD2            -3.8804924312       42.1392822270      -18.2967393485  PROA      24              0.0000000000
       360        23  TYR       CE2            -2.1150000000       42.9720000000      -17.4080000000  PROA      24              0.0000000000
       361        23  TYR       HE2            -2.6491708812       43.7509420350      -16.8842546209  PROA      24              0.0000000000
       362        23  TYR       C              -2.9640000000       39.2260000000      -22.0960000000  PROA      24              0.0000000000
       363        23  TYR       O              -3.4490000000       38.2020000000      -21.6220000000  PROA      24              0.0000000000
       364        24  GLU       N              -2.9880000000       39.4970000000      -23.4090000000  PROA      25              0.0000000000
       365        24  GLU       HN             -2.5779188979       40.3166595922      -23.8014288345  PROA      25              0.0000000000
       366        24  GLU       CA             -3.6340000000       38.5740000000      -24.3330000000  PROA      25              0.0000000000
       367        24  GLU       HA             -3.5686696684       37.5794875655      -23.9172269177  PROA      25              0.0000000000
       368        24  GLU       CB             -5.0940000000       38.9730000000      -24.5360000000  PROA      25              0.0000000000
       369        24  GLU       HB1            -5.1356177003       39.8448442768      -25.2228162284  PROA      25              0.0000000000
       370        24  GLU       HB2            -5.5254044707       39.2667794567      -23.5556200629  PROA      25              0.0000000000
       371        24  GLU       CG             -5.9330000000       37.8400000000      -25.1250000000  PROA      25              0.0000000000
       372        24  GLU       HG1            -6.3837649033       37.2391981635      -24.3063747279  PROA      25              0.0000000000
       373        24  GLU       HG2            -5.2925148404       37.1815560451      -25.7499235949  PROA      25              0.0000000000
       374        24  GLU       CD             -7.0290000000       38.4280000000      -25.9770000000  PROA      25              0.0000000000
       375        24  GLU       OE1            -6.7460000000       39.3110000000      -26.7790000000  PROA      25              0.0000000000
       376        24  GLU       OE2            -8.1690000000       37.9840000000      -25.8940000000  PROA      25              0.0000000000
       377        24  GLU       C              -2.9530000000       38.5050000000      -25.6700000000  PROA      25              0.0000000000
       378        24  GLU       O              -2.4900000000       39.5180000000      -26.1840000000  PROA      25              0.0000000000
       379        25  LEU       N              -2.9160000000       37.2950000000      -26.2380000000  PROA      26              0.0000000000
       380        25  LEU       HN             -3.2466829541       36.4911582354      -25.7510314992  PROA      26              0.0000000000
       381        25  LEU       CA             -2.4080000000       37.0340000000      -27.5770000000  PROA      26              0.0000000000
       382        25  LEU       HA             -2.0380238278       37.9653867987      -27.9791824795  PROA      26              0.0000000000
       383        25  LEU       CB             -1.2910000000       35.9900000000      -27.5500000000  PROA      26              0.0000000000
       384        25  LEU       HB1            -1.0233643375       35.7497863777      -28.6000823145  PROA      26              0.0000000000
       385        25  LEU       HB2            -1.6895993324       35.0767701872      -27.0609865230  PROA      26              0.0000000000
       386        25  LEU       CG             -0.0130000000       36.3920000000      -26.8210000000  PROA      26              0.0000000000
       387        25  LEU       HG             -0.2745456780       36.7653777615      -25.8080794236  PROA      26              0.0000000000
       388        25  LEU       CD1             0.9510000000       35.2130000000      -26.6860000000  PROA      26              0.0000000000
       389        25  LEU       HD11            1.2323184203       34.8327876307      -27.6912957280  PROA      26              0.0000000000
       390        25  LEU       HD12            0.4652665926       34.3904159346      -26.1188381069  PROA      26              0.0000000000
       391        25  LEU       HD13            1.8734348656       35.5372493122      -26.1585245001  PROA      26              0.0000000000
       392        25  LEU       CD2             0.6630000000       37.5810000000      -27.4910000000  PROA      26              0.0000000000
       393        25  LEU       HD21           -0.0211880422       38.4563194372      -27.4958585766  PROA      26              0.0000000000
       394        25  LEU       HD22            0.9211754884       37.3267881528      -28.5412265730  PROA      26              0.0000000000
       395        25  LEU       HD23            1.5849988992       37.8545781572      -26.9348281538  PROA      26              0.0000000000
       396        25  LEU       C              -3.5490000000       36.4520000000      -28.3900000000  PROA      26              0.0000000000
       397        25  LEU       O              -4.3520000000       35.6810000000      -27.8630000000  PROA      26              0.0000000000
       398        26  LYS       N              -3.5970000000       36.7890000000      -29.6760000000  PROA      27              0.0000000000
       399        26  LYS       HN             -2.9543231685       37.4473648705      -30.0585412653  PROA      27              0.0000000000
       400        26  LYS       CA             -4.5650000000       36.2460000000      -30.6270000000  PROA      27              0.0000000000
       401        26  LYS       HA             -5.0577646552       35.4116911874      -30.1504915687  PROA      27              0.0000000000
       402        26  LYS       CB             -5.6010000000       37.2840000000      -31.0600000000  PROA      27              0.0000000000
       403        26  LYS       HB1            -6.0046653870       36.9980402234      -32.0544703696  PROA      27              0.0000000000
       404        26  LYS       HB2            -5.1059012749       38.2746712228      -31.1444857110  PROA      27              0.0000000000
       405        26  LYS       CG             -6.7600000000       37.3900000000      -30.0640000000  PROA      27              0.0000000000
       406        26  LYS       HG1            -6.3514658756       37.6670040502      -29.0691133382  PROA      27              0.0000000000
       407        26  LYS       HG2            -7.2554468648       36.3990941826      -29.9860967925  PROA      27              0.0000000000
       408        26  LYS       CD             -7.8010000000       38.4280000000      -30.4730000000  PROA      27              0.0000000000
       409        26  LYS       HD1            -8.0939004058       38.2331643968      -31.5261372940  PROA      27              0.0000000000
       410        26  LYS       HD2            -7.3355144022       39.4340069782      -30.4087906687  PROA      27              0.0000000000
       411        26  LYS       CE             -9.0650000000       38.4270000000      -29.6140000000  PROA      27              0.0000000000
       412        26  LYS       HE1            -9.5581203202       37.4327174327      -29.6625669860  PROA      27              0.0000000000
       413        26  LYS       HE2            -9.7636048293       39.2171741920      -29.9628556505  PROA      27              0.0000000000
       414        26  LYS       NZ             -8.7300000000       38.7010000000      -28.2150000000  PROA      27              0.0000000000
       415        26  LYS       HZ1            -7.7976630399       39.1590447042      -28.1645734020  PROA      27              0.0000000000
       416        26  LYS       HZ2            -8.7066708763       37.8078076576      -27.6827755854  PROA      27              0.0000000000
       417        26  LYS       HZ3            -9.4482481096       39.3305505793      -27.8034354763  PROA      27              0.0000000000
       418        26  LYS       C              -3.8080000000       35.6680000000      -31.8310000000  PROA      27              0.0000000000
       419        26  LYS       O              -2.6730000000       36.0720000000      -32.0880000000  PROA      27              0.0000000000
       420        27  ALA       N              -4.4390000000       34.7460000000      -32.5670000000  PROA      28              0.0000000000
       421        27  ALA       HN             -5.3512131937       34.4242424714      -32.3269659161  PROA      28              0.0000000000
       422        27  ALA       CA             -3.8550000000       34.1430000000      -33.7640000000  PROA      28              0.0000000000
       423        27  ALA       HA             -2.8687816319       34.5608724313      -33.9015126563  PROA      28              0.0000000000
       424        27  ALA       CB             -3.7720000000       32.6300000000      -33.6190000000  PROA      28              0.0000000000
       425        27  ALA       HB1            -4.7872929647       32.2045496827      -33.4690225907  PROA      28              0.0000000000
       426        27  ALA       HB2            -3.1443933164       32.3681823377      -32.7404697141  PROA      28              0.0000000000
       427        27  ALA       HB3            -3.3333764049       32.1855586223      -34.5378771976  PROA      28              0.0000000000
       428        27  ALA       C              -4.7160000000       34.4550000000      -34.9820000000  PROA      28              0.0000000000
       429        27  ALA       O              -5.9310000000       34.2580000000      -34.9540000000  PROA      28              0.0000000000
       430        28  LEU       N              -4.0850000000       34.9500000000      -36.0530000000  PROA      29              0.0000000000
       431        28  LEU       HN             -3.1026471060       35.1182171480      -36.0474186980  PROA      29              0.0000000000
       432        28  LEU       CA             -4.7740000000       35.2800000000      -37.3010000000  PROA      29              0.0000000000
       433        28  LEU       HA             -5.4440363304       34.4631755409      -37.5236742914  PROA      29              0.0000000000
       434        28  LEU       CB             -5.5670000000       36.5940000000      -37.2320000000  PROA      29              0.0000000000
       435        28  LEU       HB1            -6.1483232427       36.5891168243      -36.2866147499  PROA      29              0.0000000000
       436        28  LEU       HB2            -6.2715100955       36.6094404596      -38.0894036077  PROA      29              0.0000000000
       437        28  LEU       CG             -4.7530000000       37.8910000000      -37.2730000000  PROA      29              0.0000000000
       438        28  LEU       HG             -3.9288272234       37.7833397868      -38.0099704194  PROA      29              0.0000000000
       439        28  LEU       CD1            -5.6340000000       39.0750000000      -37.6710000000  PROA      29              0.0000000000
       440        28  LEU       HD11           -6.4586793020       39.2009194415      -36.9372634376  PROA      29              0.0000000000
       441        28  LEU       HD12           -6.0761965599       38.8968287940      -38.6744796084  PROA      29              0.0000000000
       442        28  LEU       HD13           -5.0295732385       40.0069929064      -37.6886525660  PROA      29              0.0000000000
       443        28  LEU       CD2            -4.0040000000       38.1770000000      -35.9720000000  PROA      29              0.0000000000
       444        28  LEU       HD21           -3.2942207399       37.3514432779      -35.7506620219  PROA      29              0.0000000000
       445        28  LEU       HD22           -4.7250746813       38.2598731880      -35.1309069972  PROA      29              0.0000000000
       446        28  LEU       HD23           -3.4292954156       39.1230493291      -36.0666541504  PROA      29              0.0000000000
       447        28  LEU       C              -3.7630000000       35.3160000000      -38.4420000000  PROA      29              0.0000000000
       448        28  LEU       O              -2.5700000000       35.5070000000      -38.1910000000  PROA      29              0.0000000000
       449        29  HSD       N              -4.2230000000       35.1070000000      -39.6840000000  PROA      30              0.0000000000
       450        29  HSD       HN             -5.1779115142       34.8900212051      -39.8710167960  PROA      30              0.0000000000
       451        29  HSD       CA             -3.3340000000       35.1880000000      -40.8440000000  PROA      30              0.0000000000
       452        29  HSD       HA             -2.4663425238       34.5779273423      -40.6412530765  PROA      30              0.0000000000
       453        29  HSD       CB             -4.0380000000       34.7010000000      -42.1110000000  PROA      30              0.0000000000
       454        29  HSD       HB1            -3.4021079647       34.9428222852      -42.9889077205  PROA      30              0.0000000000
       455        29  HSD       HB2            -5.0092865709       35.2310976742      -42.2066949151  PROA      30              0.0000000000
       456        29  HSD       ND1            -5.3740000000       32.6290000000      -41.5420000000  PROA      30              0.0000000000
       457        29  HSD       HD1            -6.0832019106       33.0978101733      -41.0154594256  PROA      30              0.0000000000
       458        29  HSD       CG             -4.3060000000       33.2150000000      -42.1140000000  PROA      30              0.0000000000
       459        29  HSD       CE1            -5.2990000000       31.2910000000      -41.8180000000  PROA      30              0.0000000000
       460        29  HSD       HE1            -6.0334554914       30.5570549982      -41.4877361360  PROA      30              0.0000000000
       461        29  HSD       NE2            -4.1740000000       31.0440000000      -42.5590000000  PROA      30              0.0000000000
       462        29  HSD       CD2            -3.5450000000       32.2290000000      -42.7490000000  PROA      30              0.0000000000
       463        29  HSD       HD2            -2.6206492907       32.2909233307      -43.3094144664  PROA      30              0.0000000000
       464        29  HSD       C              -3.0090000000       36.6600000000      -41.0590000000  PROA      30              0.0000000000
       465        29  HSD       O              -3.9200000000       37.4930000000      -41.0880000000  PROA      30              0.0000000000
       466        30  LEU       N              -1.7160000000       36.9800000000      -41.1650000000  PROA      31              0.0000000000
       467        30  LEU       HN             -0.9948780658       36.2954894796      -41.0933606532  PROA      31              0.0000000000
       468        30  LEU       CA             -1.2760000000       38.3490000000      -41.3920000000  PROA      31              0.0000000000
       469        30  LEU       HA             -2.1300721874       38.9939527718      -41.2486946713  PROA      31              0.0000000000
       470        30  LEU       CB             -0.1480000000       38.7630000000      -40.4480000000  PROA      31              0.0000000000
       471        30  LEU       HB1             0.3120054205       39.6936309180      -40.8417898319  PROA      31              0.0000000000
       472        30  LEU       HB2             0.6159829211       37.9573575905      -40.4435583309  PROA      31              0.0000000000
       473        30  LEU       CG             -0.5850000000       39.0170000000      -39.0070000000  PROA      31              0.0000000000
       474        30  LEU       HG             -1.0003094260       38.0796340018      -38.5794074472  PROA      31              0.0000000000
       475        30  LEU       CD1             0.5960000000       39.4820000000      -38.1520000000  PROA      31              0.0000000000
       476        30  LEU       HD11            1.0168130755       40.4246954905      -38.5625637194  PROA      31              0.0000000000
       477        30  LEU       HD12            1.3924991403       38.7075074961      -38.1541404504  PROA      31              0.0000000000
       478        30  LEU       HD13            0.2583216149       39.6684771705      -37.1101489196  PROA      31              0.0000000000
       479        30  LEU       CD2            -1.7530000000       40.0000000000      -38.9290000000  PROA      31              0.0000000000
       480        30  LEU       HD21           -2.6769813537       39.5272990005      -39.3254003319  PROA      31              0.0000000000
       481        30  LEU       HD22           -1.5282957982       40.9031569148      -39.5356874893  PROA      31              0.0000000000
       482        30  LEU       HD23           -1.9301254697       40.2937152312      -37.8723013525  PROA      31              0.0000000000
       483        30  LEU       C              -0.8030000000       38.5240000000      -42.8240000000  PROA      31              0.0000000000
       484        30  LEU       O               0.0530000000       37.7680000000      -43.2910000000  PROA      31              0.0000000000
       485        31  GLN       N              -1.3850000000       39.5100000000      -43.5260000000  PROA      32              0.0000000000
       486        31  GLN       HN             -2.1106496202       40.0664047409      -43.1299515976  PROA      32              0.0000000000
       487        31  GLN       CA             -1.0180000000       39.8520000000      -44.9040000000  PROA      32              0.0000000000
       488        31  GLN       HA             -0.8773441917       38.9323568933      -45.4523156481  PROA      32              0.0000000000
       489        31  GLN       CB             -2.1100000000       40.6920000000      -45.5490000000  PROA      32              0.0000000000
       490        31  GLN       HB1            -1.8310231207       40.9031749917      -46.6032293215  PROA      32              0.0000000000
       491        31  GLN       HB2            -2.1993692535       41.6542851087      -45.0014208325  PROA      32              0.0000000000
       492        31  GLN       CG             -3.4590000000       39.9750000000      -45.5230000000  PROA      32              0.0000000000
       493        31  GLN       HG1            -3.7555008158       39.7648144309      -44.4731358372  PROA      32              0.0000000000
       494        31  GLN       HG2            -3.3887944946       39.0165875571      -46.0805143441  PROA      32              0.0000000000
       495        31  GLN       CD             -4.4980000000       40.8600000000      -46.1720000000  PROA      32              0.0000000000
       496        31  GLN       OE1            -4.4010000000       42.0800000000      -46.1630000000  PROA      32              0.0000000000
       497        31  GLN       NE2            -5.4950000000       40.1730000000      -46.7570000000  PROA      32              0.0000000000
       498        31  GLN       HE21           -6.2364828072       40.6618004684      -47.2166491582  PROA      32              0.0000000000
       499        31  GLN       HE22           -5.4949496016       39.1733027764      -46.7323939302  PROA      32              0.0000000000
       500        31  GLN       C               0.3450000000       40.5540000000      -44.8750000000  PROA      32              0.0000000000
       501        31  GLN       O               0.6970000000       41.1530000000      -43.8560000000  PROA      32              0.0000000000
       502        32  GLY       N               1.0850000000       40.4810000000      -45.9810000000  PROA      33              0.0000000000
       503        32  GLY       HN              0.7486008212       39.9958470732      -46.7832349615  PROA      33              0.0000000000
       504        32  GLY       CA              2.4130000000       41.0740000000      -46.1430000000  PROA      33              0.0000000000
       505        32  GLY       HA1             2.5983217533       41.1281793031      -47.2050572584  PROA      33              0.0000000000
       506        32  GLY       HA2             3.1115930812       40.3964697742      -45.6759179200  PROA      33              0.0000000000
       507        32  GLY       C               2.6490000000       42.4600000000      -45.5590000000  PROA      33              0.0000000000
       508        32  GLY       O               3.7790000000       42.7700000000      -45.1710000000  PROA      33              0.0000000000
       509        33  GLN       N               1.5930000000       43.3020000000      -45.4730000000  PROA      34              0.0000000000
       510        33  GLN       HN              0.6843564873       43.0255387642      -45.7747895463  PROA      34              0.0000000000
       511        33  GLN       CA              1.6890000000       44.6660000000      -44.9400000000  PROA      34              0.0000000000
       512        33  GLN       HA              2.7077563132       44.9983739533      -45.0728451932  PROA      34              0.0000000000
       513        33  GLN       CB              0.7280000000       45.6310000000      -45.6440000000  PROA      34              0.0000000000
       514        33  GLN       HB1             0.7511266008       45.4072978813      -46.7310759227  PROA      34              0.0000000000
       515        33  GLN       HB2             1.0977499828       46.6648522840      -45.4804581266  PROA      34              0.0000000000
       516        33  GLN       CG             -0.7320000000       45.5690000000      -45.1770000000  PROA      34              0.0000000000
       517        33  GLN       HG1            -1.2875167515       46.4394088387      -45.5867553295  PROA      34              0.0000000000
       518        33  GLN       HG2            -0.7660115432       45.6045885885      -44.0671862746  PROA      34              0.0000000000
       519        33  GLN       CD             -1.3990000000       44.2950000000      -45.6480000000  PROA      34              0.0000000000
       520        33  GLN       OE1            -0.9510000000       43.6330000000      -46.5840000000  PROA      34              0.0000000000
       521        33  GLN       NE2            -2.5220000000       44.0110000000      -44.9780000000  PROA      34              0.0000000000
       522        33  GLN       HE21           -2.6861714310       44.4209298791      -44.0807791601  PROA      34              0.0000000000
       523        33  GLN       HE22           -3.1970376186       43.3888391592      -45.3745351202  PROA      34              0.0000000000
       524        33  GLN       C               1.5090000000       44.7540000000      -43.4010000000  PROA      34              0.0000000000
       525        33  GLN       O               1.8940000000       45.7670000000      -42.8110000000  PROA      34              0.0000000000
       526        34  ASP       N               0.9320000000       43.7110000000      -42.7650000000  PROA      35              0.0000000000
       527        34  ASP       HN              0.6443210900       42.9005436952      -43.2680712773  PROA      35              0.0000000000
       528        34  ASP       CA              0.6770000000       43.6640000000      -41.3150000000  PROA      35              0.0000000000
       529        34  ASP       HA              0.8250234809       44.6553009350      -40.9129948179  PROA      35              0.0000000000
       530        34  ASP       CB             -0.7510000000       43.1890000000      -41.0560000000  PROA      35              0.0000000000
       531        34  ASP       HB1            -0.8626743442       42.9294882776      -39.9816435526  PROA      35              0.0000000000
       532        34  ASP       HB2            -0.9556911805       42.2874644292      -41.6719500016  PROA      35              0.0000000000
       533        34  ASP       CG             -1.7580000000       44.2590000000      -41.4070000000  PROA      35              0.0000000000
       534        34  ASP       OD1            -1.6250000000       45.3770000000      -40.9150000000  PROA      35              0.0000000000
       535        34  ASP       OD2            -2.6870000000       43.9660000000      -42.1530000000  PROA      35              0.0000000000
       536        34  ASP       C               1.6090000000       42.7170000000      -40.5180000000  PROA      35              0.0000000000
       537        34  ASP       O               1.4400000000       42.5860000000      -39.3010000000  PROA      35              0.0000000000
       538        35  MET       N               2.5940000000       42.0860000000      -41.1970000000  PROA      36              0.0000000000
       539        35  MET       HN              2.7048942127       42.2454869281      -42.1734220444  PROA      36              0.0000000000
       540        35  MET       CA              3.5730000000       41.1410000000      -40.6310000000  PROA      36              0.0000000000
       541        35  MET       HA              3.0435697352       40.2708704960      -40.2721746642  PROA      36              0.0000000000
       542        35  MET       CB              4.5710000000       40.7570000000      -41.7270000000  PROA      36              0.0000000000
       543        35  MET       HB1             5.2038189095       41.6439965545      -41.9387779666  PROA      36              0.0000000000
       544        35  MET       HB2             3.9938715913       40.4991016964      -42.6394055195  PROA      36              0.0000000000
       545        35  MET       CG              5.5000000000       39.5800000000      -41.4080000000  PROA      36              0.0000000000
       546        35  MET       HG1             5.6391519588       39.5492207197      -40.3075940341  PROA      36              0.0000000000
       547        35  MET       HG2             6.4824192742       39.7887255998      -41.8796883666  PROA      36              0.0000000000
       548        35  MET       SD              4.9260000000       37.9580000000      -41.9630000000  PROA      36              0.0000000000
       549        35  MET       CE              3.5610000000       37.6880000000      -40.8220000000  PROA      36              0.0000000000
       550        35  MET       HE1             2.7115990967       38.3700460351      -41.0402940941  PROA      36              0.0000000000
       551        35  MET       HE2             3.8911457980       37.8743679329      -39.7779090054  PROA      36              0.0000000000
       552        35  MET       HE3             3.1924249440       36.6434402548      -40.9050820455  PROA      36              0.0000000000
       553        35  MET       C               4.3040000000       41.6440000000      -39.3710000000  PROA      36              0.0000000000
       554        35  MET       O               4.5740000000       40.8490000000      -38.4660000000  PROA      36              0.0000000000
       555        36  GLU       N               4.6150000000       42.9560000000      -39.3130000000  PROA      37              0.0000000000
       556        36  GLU       HN              4.3637750876       43.5727162708      -40.0539872410  PROA      37              0.0000000000
       557        36  GLU       CA              5.3280000000       43.5920000000      -38.1980000000  PROA      37              0.0000000000
       558        36  GLU       HA              6.1869648606       42.9842297548      -37.9551204630  PROA      37              0.0000000000
       559        36  GLU       CB              5.7650000000       45.0020000000      -38.5980000000  PROA      37              0.0000000000
       560        36  GLU       HB1             5.9249433411       45.6069265730      -37.6802278983  PROA      37              0.0000000000
       561        36  GLU       HB2             4.9617938660       45.4733220216      -39.2034247434  PROA      37              0.0000000000
       562        36  GLU       CG              7.0650000000       44.9790000000      -39.4180000000  PROA      37              0.0000000000
       563        36  GLU       HG1             7.9137623000       44.6937451892      -38.7604138986  PROA      37              0.0000000000
       564        36  GLU       HG2             7.2550703707       45.9885210615      -39.8409984756  PROA      37              0.0000000000
       565        36  GLU       CD              6.9590000000       43.9770000000      -40.5540000000  PROA      37              0.0000000000
       566        36  GLU       OE1             7.6580000000       42.9650000000      -40.5190000000  PROA      37              0.0000000000
       567        36  GLU       OE2             6.1290000000       44.1770000000      -41.4390000000  PROA      37              0.0000000000
       568        36  GLU       C               4.5760000000       43.5320000000      -36.8430000000  PROA      37              0.0000000000
       569        36  GLU       O               5.1990000000       43.6910000000      -35.7920000000  PROA      37              0.0000000000
       570        37  GLN       N               3.2580000000       43.2720000000      -36.8720000000  PROA      38              0.0000000000
       571        37  GLN       HN              2.7804809037       43.1425012060      -37.7368218326  PROA      38              0.0000000000
       572        37  GLN       CA              2.4160000000       43.1560000000      -35.6780000000  PROA      38              0.0000000000
       573        37  GLN       HA              2.6392912242       43.9937687849      -35.0343037819  PROA      38              0.0000000000
       574        37  GLN       CB              0.9290000000       43.1500000000      -36.0350000000  PROA      38              0.0000000000
       575        37  GLN       HB1             0.3491946804       43.0619521887      -35.0924471003  PROA      38              0.0000000000
       576        37  GLN       HB2             0.7301073502       42.2582653983      -36.6655423923  PROA      38              0.0000000000
       577        37  GLN       CG              0.4270000000       44.3840000000      -36.7870000000  PROA      38              0.0000000000
       578        37  GLN       HG1             0.9000395360       44.4407540106      -37.7906460956  PROA      38              0.0000000000
       579        37  GLN       HG2             0.6700839468       45.3061530853      -36.2170554521  PROA      38              0.0000000000
       580        37  GLN       CD             -1.0750000000       44.2540000000      -36.9350000000  PROA      38              0.0000000000
       581        37  GLN       OE1            -1.7630000000       43.8140000000      -36.0180000000  PROA      38              0.0000000000
       582        37  GLN       NE2            -1.5500000000       44.6470000000      -38.1280000000  PROA      38              0.0000000000
       583        37  GLN       HE21           -0.9229734345       44.9896370199      -38.8275981408  PROA      38              0.0000000000
       584        37  GLN       HE22           -2.5307443114       44.5970178730      -38.3167919030  PROA      38              0.0000000000
       585        37  GLN       C               2.7290000000       41.8990000000      -34.8530000000  PROA      38              0.0000000000
       586        37  GLN       O               2.4500000000       41.8890000000      -33.6460000000  PROA      38              0.0000000000
       587        38  GLN       N               3.2880000000       40.8380000000      -35.4920000000  PROA      39              0.0000000000
       588        38  GLN       HN              3.5228138233       40.8748862167      -36.4599655342  PROA      39              0.0000000000
       589        38  GLN       CA              3.5860000000       39.5690000000      -34.8130000000  PROA      39              0.0000000000
       590        38  GLN       HA              2.6623809125       39.1607839671      -34.4302702589  PROA      39              0.0000000000
       591        38  GLN       CB              4.2290000000       38.6070000000      -35.8130000000  PROA      39              0.0000000000
       592        38  GLN       HB1             3.5893479438       38.5381039491      -36.7185804084  PROA      39              0.0000000000
       593        38  GLN       HB2             4.3091962515       37.5992628234      -35.3525527836  PROA      39              0.0000000000
       594        38  GLN       CG              5.6250000000       39.0910000000      -36.2160000000  PROA      39              0.0000000000
       595        38  GLN       HG1             6.3337637788       38.9178735753      -35.3782306302  PROA      39              0.0000000000
       596        38  GLN       HG2             5.5892243882       40.1776164915      -36.4443879947  PROA      39              0.0000000000
       597        38  GLN       CD              6.1120000000       38.3480000000      -37.4340000000  PROA      39              0.0000000000
       598        38  GLN       OE1             5.8930000000       37.1470000000      -37.5830000000  PROA      39              0.0000000000
       599        38  GLN       NE2             6.8080000000       39.1180000000      -38.2840000000  PROA      39              0.0000000000
       600        38  GLN       HE21            6.8313174715       40.1094867097      -38.1558969168  PROA      39              0.0000000000
       601        38  GLN       HE22            7.3034768161       38.7004667406      -39.0456880608  PROA      39              0.0000000000
       602        38  GLN       C               4.5060000000       39.7450000000      -33.5960000000  PROA      39              0.0000000000
       603        38  GLN       O               5.3860000000       40.6110000000      -33.6000000000  PROA      39              0.0000000000
       604        39  VAL       N               4.2650000000       38.9580000000      -32.5420000000  PROA      40              0.0000000000
       605        39  VAL       HN              3.5511206522       38.2620344513      -32.5392944506  PROA      40              0.0000000000
       606        39  VAL       CA              5.0590000000       39.0920000000      -31.3240000000  PROA      40              0.0000000000
       607        39  VAL       HA              5.2697939939       40.1401473444      -31.1718625024  PROA      40              0.0000000000
       608        39  VAL       CB              4.2890000000       38.5240000000      -30.1350000000  PROA      40              0.0000000000
       609        39  VAL       HB              4.2086851292       37.4225605014      -30.2529768978  PROA      40              0.0000000000
       610        39  VAL       CG1             4.9650000000       38.8290000000      -28.7990000000  PROA      40              0.0000000000
       611        39  VAL       HG11            5.2073637026       39.9111698786      -28.7319985864  PROA      40              0.0000000000
       612        39  VAL       HG12            5.9079873740       38.2482290813      -28.7110565347  PROA      40              0.0000000000
       613        39  VAL       HG13            4.2839265768       38.5655623869      -27.9617463246  PROA      40              0.0000000000
       614        39  VAL       CG2             2.8630000000       39.0430000000      -30.1660000000  PROA      40              0.0000000000
       615        39  VAL       HG21            2.3086799750       38.5859372497      -31.0134337450  PROA      40              0.0000000000
       616        39  VAL       HG22            2.8648710313       40.1461903507      -30.2972312849  PROA      40              0.0000000000
       617        39  VAL       HG23            2.3441107248       38.7797215502      -29.2195896880  PROA      40              0.0000000000
       618        39  VAL       C               6.3960000000       38.3810000000      -31.4630000000  PROA      40              0.0000000000
       619        39  VAL       O               6.4810000000       37.3290000000      -32.0940000000  PROA      40              0.0000000000
       620        40  VAL       N               7.4440000000       38.9750000000      -30.8840000000  PROA      41              0.0000000000
       621        40  VAL       HN              7.3609430417       39.8600194347      -30.4330810791  PROA      41              0.0000000000
       622        40  VAL       CA              8.7660000000       38.3840000000      -30.8680000000  PROA      41              0.0000000000
       623        40  VAL       HA              8.7699402024       37.5792409751      -31.5878685779  PROA      41              0.0000000000
       624        40  VAL       CB              9.8640000000       39.3830000000      -31.2060000000  PROA      41              0.0000000000
       625        40  VAL       HB              9.8667175853       40.2033599762      -30.4568470030  PROA      41              0.0000000000
       626        40  VAL       CG1            11.2180000000       38.6700000000      -31.1940000000  PROA      41              0.0000000000
       627        40  VAL       HG11           11.1679719391       37.7452022912      -31.8076508705  PROA      41              0.0000000000
       628        40  VAL       HG12           11.4892101926       38.3909421764      -30.1534108096  PROA      41              0.0000000000
       629        40  VAL       HG13           11.9996304984       39.3355795514      -31.6186312818  PROA      41              0.0000000000
       630        40  VAL       CG2             9.5890000000       40.0750000000      -32.5430000000  PROA      41              0.0000000000
       631        40  VAL       HG21            8.6224706304       40.6210504891      -32.4986058437  PROA      41              0.0000000000
       632        40  VAL       HG22            9.5324269069       39.3192632400      -33.3553518544  PROA      41              0.0000000000
       633        40  VAL       HG23           10.3979580918       40.8033111782      -32.7652695078  PROA      41              0.0000000000
       634        40  VAL       C               8.9670000000       37.7960000000      -29.4570000000  PROA      41              0.0000000000
       635        40  VAL       O               8.8600000000       38.5030000000      -28.4530000000  PROA      41              0.0000000000
       636        41  PHE       N               9.1800000000       36.4900000000      -29.3980000000  PROA      42              0.0000000000
       637        41  PHE       HN              9.1954842238       35.9298431076      -30.2221010543  PROA      42              0.0000000000
       638        41  PHE       CA              9.4060000000       35.7700000000      -28.1500000000  PROA      42              0.0000000000
       639        41  PHE       HA              8.9366654795       36.3229889138      -27.3499208559  PROA      42              0.0000000000
       640        41  PHE       CB              8.8120000000       34.3630000000      -28.2510000000  PROA      42              0.0000000000
       641        41  PHE       HB1             8.7709012465       33.8910632262      -27.2461802279  PROA      42              0.0000000000
       642        41  PHE       HB2             9.4188763574       33.7391934975      -28.9413931739  PROA      42              0.0000000000
       643        41  PHE       CG              7.4040000000       34.4390000000      -28.7960000000  PROA      42              0.0000000000
       644        41  PHE       CD1             6.3450000000       34.7370000000      -27.9480000000  PROA      42              0.0000000000
       645        41  PHE       HD1             6.5257792252       34.8959525210      -26.8951696675  PROA      42              0.0000000000
       646        41  PHE       CE1             5.0530000000       34.8310000000      -28.4520000000  PROA      42              0.0000000000
       647        41  PHE       HE1             4.2307787805       35.0603083118      -27.7903581519  PROA      42              0.0000000000
       648        41  PHE       CZ              4.8190000000       34.6300000000      -29.8070000000  PROA      42              0.0000000000
       649        41  PHE       HZ              3.8171739780       34.7180076486      -30.2006994307  PROA      42              0.0000000000
       650        41  PHE       CD2             7.1640000000       34.2180000000      -30.1490000000  PROA      42              0.0000000000
       651        41  PHE       HD2             7.9830983245       33.9696665392      -30.8076389959  PROA      42              0.0000000000
       652        41  PHE       CE2             5.8730000000       34.3160000000      -30.6550000000  PROA      42              0.0000000000
       653        41  PHE       HE2             5.6899216438       34.1481944242      -31.7060579271  PROA      42              0.0000000000
       654        41  PHE       C              10.8860000000       35.6910000000      -27.8650000000  PROA      42              0.0000000000
       655        41  PHE       O              11.6910000000       35.5930000000      -28.7910000000  PROA      42              0.0000000000
       656        42  SER       N              11.2370000000       35.7080000000      -26.5730000000  PROA      43              0.0000000000
       657        42  SER       HN             10.5562980537       35.8998563515      -25.8719865310  PROA      43              0.0000000000
       658        42  SER       CA             12.5690000000       35.4650000000      -26.0560000000  PROA      43              0.0000000000
       659        42  SER       HA             13.2482035432       35.3588048752      -26.8888094274  PROA      43              0.0000000000
       660        42  SER       CB             12.9650000000       36.6390000000      -25.1830000000  PROA      43              0.0000000000
       661        42  SER       HB1            14.0342639885       36.5657522402      -24.8908264969  PROA      43              0.0000000000
       662        42  SER       HB2            12.3336859255       36.6775366355      -24.2697565853  PROA      43              0.0000000000
       663        42  SER       OG             12.7580000000       37.8180000000      -25.9620000000  PROA      43              0.0000000000
       664        42  SER       HG1            13.1948003183       37.6601087313      -26.8021641680  PROA      43              0.0000000000
       665        42  SER       C              12.4130000000       34.1280000000      -25.3280000000  PROA      43              0.0000000000
       666        42  SER       O              11.8020000000       34.0680000000      -24.2590000000  PROA      43              0.0000000000
       667        43  MET       N              12.8570000000       33.0440000000      -25.9710000000  PROA      44              0.0000000000
       668        43  MET       HN             13.2863268232       33.1138699426      -26.8676095503  PROA      44              0.0000000000
       669        43  MET       CA             12.7560000000       31.6890000000      -25.4310000000  PROA      44              0.0000000000
       670        43  MET       HA             11.9224272104       31.6625116067      -24.7449775128  PROA      44              0.0000000000
       671        43  MET       CB             12.5490000000       30.6800000000      -26.5580000000  PROA      44              0.0000000000
       672        43  MET       HB1            13.3392853453       30.8293587619      -27.3239931227  PROA      44              0.0000000000
       673        43  MET       HB2            11.5574166716       30.8605658440      -27.0246507361  PROA      44              0.0000000000
       674        43  MET       CG             12.6070000000       29.2340000000      -26.0620000000  PROA      44              0.0000000000
       675        43  MET       HG1            11.7676155272       29.0721969925      -25.3535223494  PROA      44              0.0000000000
       676        43  MET       HG2            13.5605362486       29.0898027413      -25.5118519645  PROA      44              0.0000000000
       677        43  MET       SD             12.5010000000       28.0320000000      -27.3960000000  PROA      44              0.0000000000
       678        43  MET       CE             10.9400000000       28.5850000000      -28.0980000000  PROA      44              0.0000000000
       679        43  MET       HE1            11.0487656958       29.5719298574      -28.5964581026  PROA      44              0.0000000000
       680        43  MET       HE2            10.1747016695       28.6864372673      -27.2993234663  PROA      44              0.0000000000
       681        43  MET       HE3            10.5801249972       27.8560649450      -28.8549669262  PROA      44              0.0000000000
       682        43  MET       C              14.0250000000       31.3380000000      -24.6680000000  PROA      44              0.0000000000
       683        43  MET       O              15.0980000000       31.2890000000      -25.2590000000  PROA      44              0.0000000000
       684        44  SER       N              13.8920000000       31.0830000000      -23.3630000000  PROA      45              0.0000000000
       685        44  SER       HN             12.9936252734       31.1057694656      -22.9335669134  PROA      45              0.0000000000
       686        44  SER       CA             14.9880000000       30.7570000000      -22.4540000000  PROA      45              0.0000000000
       687        44  SER       HA             15.9322501728       30.9130828572      -22.9534729860  PROA      45              0.0000000000
       688        44  SER       CB             14.8050000000       31.7080000000      -21.2850000000  PROA      45              0.0000000000
       689        44  SER       HB1            15.7528745552       31.8154013193      -20.7157577764  PROA      45              0.0000000000
       690        44  SER       HB2            14.0047619638       31.3439923357      -20.6059157411  PROA      45              0.0000000000
       691        44  SER       OG             14.4280000000       32.9760000000      -21.8430000000  PROA      45              0.0000000000
       692        44  SER       HG1            13.7054271716       32.7943694398      -22.4483914826  PROA      45              0.0000000000
       693        44  SER       C              15.0270000000       29.2740000000      -22.1120000000  PROA      45              0.0000000000
       694        44  SER       O              13.9850000000       28.6320000000      -22.0400000000  PROA      45              0.0000000000
       695        45  PHE       N              16.2280000000       28.7370000000      -21.8590000000  PROA      46              0.0000000000
       696        45  PHE       HN             17.0610040668       29.2829152596      -21.8966027724  PROA      46              0.0000000000
       697        45  PHE       CA             16.4130000000       27.3310000000      -21.5130000000  PROA      46              0.0000000000
       698        45  PHE       HA             15.4545523419       26.8444048077      -21.6150879448  PROA      46              0.0000000000
       699        45  PHE       CB             17.4380000000       26.6330000000      -22.3890000000  PROA      46              0.0000000000
       700        45  PHE       HB1            17.4568364479       25.5448560740      -22.1662017118  PROA      46              0.0000000000
       701        45  PHE       HB2            18.4450529341       27.0733570633      -22.2278133466  PROA      46              0.0000000000
       702        45  PHE       CG             17.0690000000       26.8130000000      -23.8420000000  PROA      46              0.0000000000
       703        45  PHE       CD1            17.5840000000       27.8810000000      -24.5700000000  PROA      46              0.0000000000
       704        45  PHE       HD1            18.2702266568       28.5718058643      -24.1027953490  PROA      46              0.0000000000
       705        45  PHE       CE1            17.2160000000       28.0590000000      -25.8970000000  PROA      46              0.0000000000
       706        45  PHE       HE1            17.6131887909       28.8903097502      -26.4605291795  PROA      46              0.0000000000
       707        45  PHE       CZ             16.3370000000       27.1680000000      -26.5000000000  PROA      46              0.0000000000
       708        45  PHE       HZ             16.0413806073       27.3142345675      -27.5284086883  PROA      46              0.0000000000
       709        45  PHE       CD2            16.2040000000       25.9120000000      -24.4510000000  PROA      46              0.0000000000
       710        45  PHE       HD2            15.8157640479       25.0739237124      -23.8912671054  PROA      46              0.0000000000
       711        45  PHE       CE2            15.8380000000       26.0890000000      -25.7810000000  PROA      46              0.0000000000
       712        45  PHE       HE2            15.1663899379       25.3882151870      -26.2545402234  PROA      46              0.0000000000
       713        45  PHE       C              16.5350000000       27.2130000000      -20.0040000000  PROA      46              0.0000000000
       714        45  PHE       O              17.5340000000       27.6210000000      -19.4160000000  PROA      46              0.0000000000
       715        46  VAL       N              15.4740000000       26.7100000000      -19.3780000000  PROA      47              0.0000000000
       716        46  VAL       HN             14.6841175452       26.3738684036      -19.8842616216  PROA      47              0.0000000000
       717        46  VAL       CA             15.3750000000       26.6080000000      -17.9230000000  PROA      47              0.0000000000
       718        46  VAL       HA             16.1120909069       27.2672232588      -17.4890653349  PROA      47              0.0000000000
       719        46  VAL       CB             13.9740000000       26.9970000000      -17.4580000000  PROA      47              0.0000000000
       720        46  VAL       HB             13.9269569062       26.9806449349      -16.3481321536  PROA      47              0.0000000000
       721        46  VAL       CG1            13.6630000000       28.4010000000      -17.9690000000  PROA      47              0.0000000000
       722        46  VAL       HG11           13.5280663972       28.3848046547      -19.0716566254  PROA      47              0.0000000000
       723        46  VAL       HG12           14.5020061713       29.0869169573      -17.7243764671  PROA      47              0.0000000000
       724        46  VAL       HG13           12.7263892859       28.7743539305      -17.5025010038  PROA      47              0.0000000000
       725        46  VAL       CG2            12.9120000000       25.9910000000      -17.8950000000  PROA      47              0.0000000000
       726        46  VAL       HG21           13.1391716233       24.9885645517      -17.4732924881  PROA      47              0.0000000000
       727        46  VAL       HG22           12.8969097353       25.9144648939      -19.0032277573  PROA      47              0.0000000000
       728        46  VAL       HG23           11.9135352252       26.3119869410      -17.5285445759  PROA      47              0.0000000000
       729        46  VAL       C              15.8090000000       25.2230000000      -17.4130000000  PROA      47              0.0000000000
       730        46  VAL       O              16.2350000000       24.3870000000      -18.2090000000  PROA      47              0.0000000000
       731        47  GLN       N              15.7360000000       24.9940000000      -16.0900000000  PROA      48              0.0000000000
       732        47  GLN       HN             15.4130330948       25.6908872127      -15.4547490623  PROA      48              0.0000000000
       733        47  GLN       CA             16.1220000000       23.7150000000      -15.4880000000  PROA      48              0.0000000000
       734        47  GLN       HA             16.9838096901       23.3398155084      -16.0196946566  PROA      48              0.0000000000
       735        47  GLN       CB             16.4500000000       23.9030000000      -14.0070000000  PROA      48              0.0000000000
       736        47  GLN       HB1            15.9297137603       23.1207789811      -13.4142024071  PROA      48              0.0000000000
       737        47  GLN       HB2            16.0924225588       24.9013641151      -13.6762675598  PROA      48              0.0000000000
       738        47  GLN       CG             17.9560000000       23.8010000000      -13.7650000000  PROA      48              0.0000000000
       739        47  GLN       HG1            18.1761431177       23.9095468201      -12.6814567281  PROA      48              0.0000000000
       740        47  GLN       HG2            18.4871690822       24.5991562886      -14.3263531612  PROA      48              0.0000000000
       741        47  GLN       CD             18.4240000000       22.4450000000      -14.2450000000  PROA      48              0.0000000000
       742        47  GLN       OE1            17.7700000000       21.4310000000      -14.0410000000  PROA      48              0.0000000000
       743        47  GLN       NE2            19.5790000000       22.4810000000      -14.9270000000  PROA      48              0.0000000000
       744        47  GLN       HE21           19.9734424015       21.6356786772      -15.2873429661  PROA      48              0.0000000000
       745        47  GLN       HE22           20.0453373745       23.3531508223      -15.0749269969  PROA      48              0.0000000000
       746        47  GLN       C              15.0290000000       22.6520000000      -15.6780000000  PROA      48              0.0000000000
       747        47  GLN       O              13.8540000000       22.9990000000      -15.8350000000  PROA      48              0.0000000000
       748        48  GLY       N              15.4300000000       21.3780000000      -15.6760000000  PROA      49              0.0000000000
       749        48  GLY       HN             16.3907722385       21.1354384018      -15.5694090730  PROA      49              0.0000000000
       750        48  GLY       CA             14.5120000000       20.2530000000      -15.8270000000  PROA      49              0.0000000000
       751        48  GLY       HA1            13.6539835818       20.6163504849      -16.3724894648  PROA      49              0.0000000000
       752        48  GLY       HA2            14.2203510608       19.9476007196      -14.8332964825  PROA      49              0.0000000000
       753        48  GLY       C              15.0570000000       19.0390000000      -16.5550000000  PROA      49              0.0000000000
       754        48  GLY       O              16.2630000000       18.7760000000      -16.5290000000  PROA      49              0.0000000000
       755        49  GLU       N              14.1470000000       18.2830000000      -17.2010000000  PROA      50              0.0000000000
       756        49  GLU       HN             13.1883132675       18.5515620632      -17.2021621250  PROA      50              0.0000000000
       757        49  GLU       CA             14.4200000000       17.0460000000      -17.9410000000  PROA      50              0.0000000000
       758        49  GLU       HA             15.1415735125       16.4582018734      -17.3934978727  PROA      50              0.0000000000
       759        49  GLU       CB             13.0580000000       16.2970000000      -18.0680000000  PROA      50              0.0000000000
       760        49  GLU       HB1            12.7799614675       15.9199620237      -17.0616958688  PROA      50              0.0000000000
       761        49  GLU       HB2            13.2050725549       15.4330709925      -18.7492542838  PROA      50              0.0000000000
       762        49  GLU       CG             11.8640000000       17.1400000000      -18.6120000000  PROA      50              0.0000000000
       763        49  GLU       HG1            12.1212438660       17.4833897126      -19.6359776460  PROA      50              0.0000000000
       764        49  GLU       HG2            11.7347512552       18.0229862754      -17.9515069113  PROA      50              0.0000000000
       765        49  GLU       CD             10.5190000000       16.4170000000      -18.6890000000  PROA      50              0.0000000000
       766        49  GLU       OE1            10.0430000000       15.9370000000      -17.6650000000  PROA      50              0.0000000000
       767        49  GLU       OE2             9.9060000000       16.3860000000      -19.7620000000  PROA      50              0.0000000000
       768        49  GLU       C              14.9900000000       17.3130000000      -19.3470000000  PROA      50              0.0000000000
       769        49  GLU       O              14.2590000000       17.7350000000      -20.2460000000  PROA      50              0.0000000000
       770        50  GLU       N              16.2990000000       17.0480000000      -19.5250000000  PROA      51              0.0000000000
       771        50  GLU       HN             16.8503928891       16.6932292057      -18.7751293459  PROA      51              0.0000000000
       772        50  GLU       CA             17.0310000000       17.2410000000      -20.7820000000  PROA      51              0.0000000000
       773        50  GLU       HA             16.3904177239       17.8155927207      -21.4338024722  PROA      51              0.0000000000
       774        50  GLU       CB             18.4020000000       17.9680000000      -20.6360000000  PROA      51              0.0000000000
       775        50  GLU       HB1            19.2052506834       17.2015504194      -20.6191171186  PROA      51              0.0000000000
       776        50  GLU       HB2            18.4070567415       18.5162935150      -19.6704481876  PROA      51              0.0000000000
       777        50  GLU       CG             18.7130000000       18.9830000000      -21.7810000000  PROA      51              0.0000000000
       778        50  GLU       HG1            17.8195469797       19.0454062430      -22.4369362345  PROA      51              0.0000000000
       779        50  GLU       HG2            19.5701333849       18.5888774697      -22.3661452588  PROA      51              0.0000000000
       780        50  GLU       CD             19.0710000000       20.4240000000      -21.3410000000  PROA      51              0.0000000000
       781        50  GLU       OE1            18.5940000000       20.8990000000      -20.3150000000  PROA      51              0.0000000000
       782        50  GLU       OE2            19.8060000000       21.1240000000      -22.0500000000  PROA      51              0.0000000000
       783        50  GLU       C              16.8700000000       16.0360000000      -21.7220000000  PROA      51              0.0000000000
       784        50  GLU       O              17.1200000000       14.9020000000      -21.3140000000  PROA      51              0.0000000000
       785        51  SER       N              16.4460000000       16.2990000000      -22.9790000000  PROA      52              0.0000000000
       786        51  SER       HN             16.2411115455       17.2355013124      -23.2473900809  PROA      52              0.0000000000
       787        51  SER       CA             16.2410000000       15.3130000000      -24.0530000000  PROA      52              0.0000000000
       788        51  SER       HA             17.0865335921       14.6423913981      -24.0872762468  PROA      52              0.0000000000
       789        51  SER       CB             14.9500000000       14.5690000000      -23.6980000000  PROA      52              0.0000000000
       790        51  SER       HB1            15.1499411786       13.4803593293      -23.6023299785  PROA      52              0.0000000000
       791        51  SER       HB2            14.1834582331       14.7364712322      -24.4845334346  PROA      52              0.0000000000
       792        51  SER       OG             14.4600000000       15.0720000000      -22.4450000000  PROA      52              0.0000000000
       793        51  SER       HG1            14.1521084253       15.9642391697      -22.6202485158  PROA      52              0.0000000000
       794        51  SER       C              16.1770000000       16.0090000000      -25.4130000000  PROA      52              0.0000000000
       795        51  SER       O              15.5180000000       17.0420000000      -25.5330000000  PROA      52              0.0000000000
       796        52  ASN       N              16.8060000000       15.4160000000      -26.4490000000  PROA      53              0.0000000000
       797        52  ASN       HN             17.3048375042       14.5621876308      -26.3264970525  PROA      53              0.0000000000
       798        52  ASN       CA             16.8180000000       15.9540000000      -27.8210000000  PROA      53              0.0000000000
       799        52  ASN       HA             17.1240283186       16.9869178663      -27.7516175331  PROA      53              0.0000000000
       800        52  ASN       CB             17.7440000000       15.2160000000      -28.7890000000  PROA      53              0.0000000000
       801        52  ASN       HB1            18.6613728001       14.8973709614      -28.2495772956  PROA      53              0.0000000000
       802        52  ASN       HB2            18.0274393314       15.8979652964      -29.6188551998  PROA      53              0.0000000000
       803        52  ASN       CG             17.0650000000       13.9880000000      -29.3720000000  PROA      53              0.0000000000
       804        52  ASN       OD1            17.2680000000       12.8850000000      -28.8800000000  PROA      53              0.0000000000
       805        52  ASN       ND2            16.3340000000       14.2030000000      -30.4830000000  PROA      53              0.0000000000
       806        52  ASN       HD21           15.9821474436       13.4278875519      -31.0077861196  PROA      53              0.0000000000
       807        52  ASN       HD22           16.1432395631       15.1377045050      -30.7828965556  PROA      53              0.0000000000
       808        52  ASN       C              15.4160000000       16.0440000000      -28.4680000000  PROA      53              0.0000000000
       809        52  ASN       O              15.2670000000       16.6670000000      -29.5220000000  PROA      53              0.0000000000
       810        53  ASP       N              14.3980000000       15.4490000000      -27.8150000000  PROA      54              0.0000000000
       811        53  ASP       HN             14.5648597922       14.9644626369      -26.9611343106  PROA      54              0.0000000000
       812        53  ASP       CA             13.0000000000       15.4380000000      -28.2490000000  PROA      54              0.0000000000
       813        53  ASP       HA             12.9363801150       15.8592707196      -29.2412142348  PROA      54              0.0000000000
       814        53  ASP       CB             12.5430000000       13.9820000000      -28.2370000000  PROA      54              0.0000000000
       815        53  ASP       HB1            13.1361472868       13.3888419988      -28.9654537300  PROA      54              0.0000000000
       816        53  ASP       HB2            11.4667030281       13.9166346534      -28.5046138163  PROA      54              0.0000000000
       817        53  ASP       CG             12.7570000000       13.4330000000      -26.8330000000  PROA      54              0.0000000000
       818        53  ASP       OD1            13.8920000000       13.0950000000      -26.4870000000  PROA      54              0.0000000000
       819        53  ASP       OD2            11.7980000000       13.3690000000      -26.0730000000  PROA      54              0.0000000000
       820        53  ASP       C              12.0780000000       16.2500000000      -27.3160000000  PROA      54              0.0000000000
       821        53  ASP       O              10.9500000000       16.5540000000      -27.7020000000  PROA      54              0.0000000000
       822        54  LYS       N              12.5540000000       16.5860000000      -26.0940000000  PROA      55              0.0000000000
       823        54  LYS       HN             13.4774355853       16.3309175610      -25.8209892627  PROA      55              0.0000000000
       824        54  LYS       CA             11.7970000000       17.3320000000      -25.0760000000  PROA      55              0.0000000000
       825        54  LYS       HA             11.1733704758       18.0630999507      -25.5685647681  PROA      55              0.0000000000
       826        54  LYS       CB             10.9510000000       16.3130000000      -24.3050000000  PROA      55              0.0000000000
       827        54  LYS       HB1            11.6309657274       15.7827803088      -23.6071749145  PROA      55              0.0000000000
       828        54  LYS       HB2            10.5541855659       15.5885633316      -25.0453890732  PROA      55              0.0000000000
       829        54  LYS       CG              9.7620000000       16.8180000000      -23.4830000000  PROA      55              0.0000000000
       830        54  LYS       HG1             9.1280160148       17.4835219789      -24.1070415029  PROA      55              0.0000000000
       831        54  LYS       HG2            10.1276636846       17.3913146838      -22.6044310851  PROA      55              0.0000000000
       832        54  LYS       CD              8.9410000000       15.6090000000      -23.0110000000  PROA      55              0.0000000000
       833        54  LYS       HD1             9.5357451923       15.0787591614      -22.2385579980  PROA      55              0.0000000000
       834        54  LYS       HD2             8.7993028025       14.9369779755      -23.8826949809  PROA      55              0.0000000000
       835        54  LYS       CE              7.5570000000       15.8980000000      -22.4160000000  PROA      55              0.0000000000
       836        54  LYS       HE1             6.9717464356       14.9547283812      -22.3741206898  PROA      55              0.0000000000
       837        54  LYS       HE2             7.0336251860       16.6443637518      -23.0508676336  PROA      55              0.0000000000
       838        54  LYS       NZ              7.6040000000       16.4430000000      -21.0510000000  PROA      55              0.0000000000
       839        54  LYS       HZ1             7.3114629582       17.4409057418      -21.0653600046  PROA      55              0.0000000000
       840        54  LYS       HZ2             8.5738060779       16.3713154074      -20.6823034765  PROA      55              0.0000000000
       841        54  LYS       HZ3             6.9602020717       15.9017830398      -20.4392745178  PROA      55              0.0000000000
       842        54  LYS       C              12.7290000000       18.1270000000      -24.1240000000  PROA      55              0.0000000000
       843        54  LYS       O              13.4520000000       17.5180000000      -23.3320000000  PROA      55              0.0000000000
       844        55  ILE       N              12.7070000000       19.4800000000      -24.1970000000  PROA      56              0.0000000000
       845        55  ILE       HN             12.1245556582       19.9609506623      -24.8473764323  PROA      56              0.0000000000
       846        55  ILE       CA             13.5380000000       20.3350000000      -23.3250000000  PROA      56              0.0000000000
       847        55  ILE       HA             13.8946473606       19.7250869491      -22.5083816558  PROA      56              0.0000000000
       848        55  ILE       CB             14.7240000000       20.9390000000      -24.0880000000  PROA      56              0.0000000000
       849        55  ILE       HB             15.0984474065       21.8271411693      -23.5358428879  PROA      56              0.0000000000
       850        55  ILE       CG2            15.8580000000       19.9290000000      -24.2400000000  PROA      56              0.0000000000
       851        55  ILE       HG21           15.7291794892       19.3486912955      -25.1785990003  PROA      56              0.0000000000
       852        55  ILE       HG22           15.8525962631       19.2225092326      -23.3826227809  PROA      56              0.0000000000
       853        55  ILE       HG23           16.8334478513       20.4591027974      -24.2817925136  PROA      56              0.0000000000
       854        55  ILE       CG1            14.2970000000       21.5280000000      -25.4300000000  PROA      56              0.0000000000
       855        55  ILE       HG11           13.5472609936       22.3288376545      -25.2554451210  PROA      56              0.0000000000
       856        55  ILE       HG12           13.8329088985       20.7301224366      -26.0480046729  PROA      56              0.0000000000
       857        55  ILE       CD             15.4930000000       22.1140000000      -26.1810000000  PROA      56              0.0000000000
       858        55  ILE       HD1            16.1616678540       21.2982626699      -26.5299654845  PROA      56              0.0000000000
       859        55  ILE       HD2            16.0709936158       22.7830838317      -25.5083155964  PROA      56              0.0000000000
       860        55  ILE       HD3            15.1405424736       22.6865137521      -27.0654522579  PROA      56              0.0000000000
       861        55  ILE       C              12.7290000000       21.4460000000      -22.6260000000  PROA      56              0.0000000000
       862        55  ILE       O              11.8970000000       22.0990000000      -23.2640000000  PROA      56              0.0000000000
       863        56  PRO       N              12.9990000000       21.7020000000      -21.3280000000  PROA      57              0.0000000000
       864        56  PRO       CD             13.9770000000       21.0170000000      -20.4910000000  PROA      57              0.0000000000
       865        56  PRO       HD1            14.9698039705       21.0182387699      -20.9879795124  PROA      57              0.0000000000
       866        56  PRO       HD2            13.6495889602       19.9733748825      -20.3004782971  PROA      57              0.0000000000
       867        56  PRO       CA             12.2520000000       22.7590000000      -20.6260000000  PROA      57              0.0000000000
       868        56  PRO       HA             11.2036960865       22.7267519884      -20.8785980551  PROA      57              0.0000000000
       869        56  PRO       CB             12.5840000000       22.4300000000      -19.1680000000  PROA      57              0.0000000000
       870        56  PRO       HB1            11.8606518689       21.6947941678      -18.7553026054  PROA      57              0.0000000000
       871        56  PRO       HB2            12.5602783347       23.3472314789      -18.5417388958  PROA      57              0.0000000000
       872        56  PRO       CG             13.9930000000       21.8390000000      -19.2110000000  PROA      57              0.0000000000
       873        56  PRO       HG1            14.7634775166       22.6377706910      -19.2550676630  PROA      57              0.0000000000
       874        56  PRO       HG2            14.1885981355       21.1994776990      -18.3242278899  PROA      57              0.0000000000
       875        56  PRO       C              12.6440000000       24.1800000000      -21.0480000000  PROA      57              0.0000000000
       876        56  PRO       O              13.8300000000       24.5260000000      -21.1010000000  PROA      57              0.0000000000
       877        57  VAL       N              11.6310000000       24.9920000000      -21.3860000000  PROA      58              0.0000000000
       878        57  VAL       HN             10.6884347625       24.6699591123      -21.3637292382  PROA      58              0.0000000000
       879        57  VAL       CA             11.7960000000       26.3830000000      -21.8070000000  PROA      58              0.0000000000
       880        57  VAL       HA             12.7915769480       26.6981494758      -21.5319762092  PROA      58              0.0000000000
       881        57  VAL       CB             11.5930000000       26.5270000000      -23.3220000000  PROA      58              0.0000000000
       882        57  VAL       HB             11.7171171203       27.5941519532      -23.6040078340  PROA      58              0.0000000000
       883        57  VAL       CG1            12.5920000000       25.6840000000      -24.1120000000  PROA      58              0.0000000000
       884        57  VAL       HG11           12.3596084920       24.6042428945      -23.9918343635  PROA      58              0.0000000000
       885        57  VAL       HG12           13.6217384297       25.8689170619      -23.7382373115  PROA      58              0.0000000000
       886        57  VAL       HG13           12.5338835894       25.9413532891      -25.1911875963  PROA      58              0.0000000000
       887        57  VAL       CG2            10.1490000000       26.2240000000      -23.7260000000  PROA      58              0.0000000000
       888        57  VAL       HG21            9.4546777478       26.9258083498      -23.2163897075  PROA      58              0.0000000000
       889        57  VAL       HG22            9.8837468435       25.1861652859      -23.4313918366  PROA      58              0.0000000000
       890        57  VAL       HG23           10.0307012871       26.3429467369      -24.8242309361  PROA      58              0.0000000000
       891        57  VAL       C              10.8300000000       27.3350000000      -21.0720000000  PROA      58              0.0000000000
       892        57  VAL       O               9.8220000000       26.8920000000      -20.5170000000  PROA      58              0.0000000000
       893        58  ALA       N              11.1270000000       28.6430000000      -21.1210000000  PROA      59              0.0000000000
       894        58  ALA       HN             12.0000746083       28.9567135416      -21.4843762068  PROA      59              0.0000000000
       895        58  ALA       CA             10.2310000000       29.7070000000      -20.6620000000  PROA      59              0.0000000000
       896        58  ALA       HA              9.3130613503       29.2457140942      -20.3293038646  PROA      59              0.0000000000
       897        58  ALA       CB             10.8570000000       30.5130000000      -19.5240000000  PROA      59              0.0000000000
       898        58  ALA       HB1            11.8047917020       30.9819844181      -19.8646838788  PROA      59              0.0000000000
       899        58  ALA       HB2            11.0807217817       29.8442749900      -18.6655074106  PROA      59              0.0000000000
       900        58  ALA       HB3            10.1600631082       31.3157140969      -19.2012258557  PROA      59              0.0000000000
       901        58  ALA       C              10.0340000000       30.6300000000      -21.8830000000  PROA      59              0.0000000000
       902        58  ALA       O              10.9750000000       30.8570000000      -22.6460000000  PROA      59              0.0000000000
       903        59  LEU       N               8.7990000000       31.0570000000      -22.1170000000  PROA      60              0.0000000000
       904        59  LEU       HN              8.0482621649       30.8183719918      -21.5068195603  PROA      60              0.0000000000
       905        59  LEU       CA              8.4290000000       31.8920000000      -23.2550000000  PROA      60              0.0000000000
       906        59  LEU       HA              9.2870644823       31.9738301479      -23.9055484174  PROA      60              0.0000000000
       907        59  LEU       CB              7.2500000000       31.2720000000      -24.0030000000  PROA      60              0.0000000000
       908        59  LEU       HB1             6.9601511691       31.9444044743      -24.8381484347  PROA      60              0.0000000000
       909        59  LEU       HB2             6.3916450824       31.1755291022      -23.3047642009  PROA      60              0.0000000000
       910        59  LEU       CG              7.5830000000       29.8950000000      -24.5700000000  PROA      60              0.0000000000
       911        59  LEU       HG              7.9364766543       29.2422048803      -23.7438663353  PROA      60              0.0000000000
       912        59  LEU       CD1             6.3800000000       29.2350000000      -25.2410000000  PROA      60              0.0000000000
       913        59  LEU       HD11            6.0172238432       29.8659989710      -26.0803776020  PROA      60              0.0000000000
       914        59  LEU       HD12            5.5558289144       29.1146559859      -24.5058038081  PROA      60              0.0000000000
       915        59  LEU       HD13            6.6699239959       28.2411198778      -25.6439894291  PROA      60              0.0000000000
       916        59  LEU       CD2             8.7750000000       29.9700000000      -25.5160000000  PROA      60              0.0000000000
       917        59  LEU       HD21            9.6674783024       30.3524380724      -24.9760512982  PROA      60              0.0000000000
       918        59  LEU       HD22            8.5472909372       30.6588744672      -26.3573409843  PROA      60              0.0000000000
       919        59  LEU       HD23            9.0069886642       28.9586124384      -25.9129011975  PROA      60              0.0000000000
       920        59  LEU       C               8.0660000000       33.2980000000      -22.8030000000  PROA      60              0.0000000000
       921        59  LEU       O               6.9870000000       33.5350000000      -22.2350000000  PROA      60              0.0000000000
       922        60  GLY       N               9.0090000000       34.2070000000      -23.0210000000  PROA      61              0.0000000000
       923        60  GLY       HN              9.8839244098       33.9665485214      -23.4335840772  PROA      61              0.0000000000
       924        60  GLY       CA              8.8370000000       35.6090000000      -22.6770000000  PROA      61              0.0000000000
       925        60  GLY       HA1             9.7215147891       35.9426570406      -22.1548522710  PROA      61              0.0000000000
       926        60  GLY       HA2             7.9710245336       35.6992411749      -22.0380362250  PROA      61              0.0000000000
       927        60  GLY       C               8.6380000000       36.4450000000      -23.9170000000  PROA      61              0.0000000000
       928        60  GLY       O               9.0340000000       36.0190000000      -25.0010000000  PROA      61              0.0000000000
       929        61  LEU       N               8.0130000000       37.6140000000      -23.7880000000  PROA      62              0.0000000000
       930        61  LEU       HN              7.6268201122       37.9285480699      -22.9243289409  PROA      62              0.0000000000
       931        61  LEU       CA              7.8660000000       38.5060000000      -24.9440000000  PROA      62              0.0000000000
       932        61  LEU       HA              7.9304404942       37.9015462152      -25.8364827899  PROA      62              0.0000000000
       933        61  LEU       CB              6.5370000000       39.2560000000      -24.9150000000  PROA      62              0.0000000000
       934        61  LEU       HB1             6.3963653621       39.7499183830      -25.8992924261  PROA      62              0.0000000000
       935        61  LEU       HB2             6.5958283308       40.0347980634      -24.1259639713  PROA      62              0.0000000000
       936        61  LEU       CG              5.3080000000       38.3860000000      -24.6370000000  PROA      62              0.0000000000
       937        61  LEU       HG              5.3657354178       37.9830975597      -23.6033374207  PROA      62              0.0000000000
       938        61  LEU       CD1             4.0360000000       39.2120000000      -24.7900000000  PROA      62              0.0000000000
       939        61  LEU       HD11            3.9641799070       39.6146760957      -25.8229641021  PROA      62              0.0000000000
       940        61  LEU       HD12            4.0504743143       40.0641483313      -24.0773375158  PROA      62              0.0000000000
       941        61  LEU       HD13            3.1463136176       38.5759716156      -24.5946026204  PROA      62              0.0000000000
       942        61  LEU       CD2             5.2390000000       37.1130000000      -25.4810000000  PROA      62              0.0000000000
       943        61  LEU       HD21            6.0278239417       36.3992581986      -25.1606089421  PROA      62              0.0000000000
       944        61  LEU       HD22            5.3984475796       37.3604389329      -26.5522630604  PROA      62              0.0000000000
       945        61  LEU       HD23            4.2480168370       36.6274694531      -25.3526779075  PROA      62              0.0000000000
       946        61  LEU       C               9.0260000000       39.4780000000      -24.8700000000  PROA      62              0.0000000000
       947        61  LEU       O               9.1860000000       40.1560000000      -23.8550000000  PROA      62              0.0000000000
       948        62  LYS       N               9.8840000000       39.4730000000      -25.9110000000  PROA      63              0.0000000000
       949        62  LYS       HN              9.7034815163       38.8929602145      -26.6996887928  PROA      63              0.0000000000
       950        62  LYS       CA             11.1180000000       40.2640000000      -26.0240000000  PROA      63              0.0000000000
       951        62  LYS       HA             11.8764029021       39.7965036661      -25.4136989523  PROA      63              0.0000000000
       952        62  LYS       CB             11.5680000000       40.3220000000      -27.4900000000  PROA      63              0.0000000000
       953        62  LYS       HB1            10.7784954436       40.8292397254      -28.0838686702  PROA      63              0.0000000000
       954        62  LYS       HB2            11.6894616661       39.2839117519      -27.8653790538  PROA      63              0.0000000000
       955        62  LYS       CG             12.8880000000       41.0720000000      -27.6890000000  PROA      63              0.0000000000
       956        62  LYS       HG1            13.6922473638       40.5069522375      -27.1725260343  PROA      63              0.0000000000
       957        62  LYS       HG2            12.7943360089       42.0744517762      -27.2208593732  PROA      63              0.0000000000
       958        62  LYS       CD             13.2950000000       41.2600000000      -29.1530000000  PROA      63              0.0000000000
       959        62  LYS       HD1            13.3889939243       40.2572549652      -29.6203817332  PROA      63              0.0000000000
       960        62  LYS       HD2            14.2843301841       41.7633643173      -29.1780658754  PROA      63              0.0000000000
       961        62  LYS       CE             12.3120000000       42.0890000000      -29.9860000000  PROA      63              0.0000000000
       962        62  LYS       HE1            11.2975761195       41.6393484795      -29.9319687919  PROA      63              0.0000000000
       963        62  LYS       HE2            12.6544273530       42.1329464373      -31.0419232403  PROA      63              0.0000000000
       964        62  LYS       NZ             12.2240000000       43.4620000000      -29.4830000000  PROA      63              0.0000000000
       965        62  LYS       HZ1            13.1715247086       43.7935494097      -29.2112061157  PROA      63              0.0000000000
       966        62  LYS       HZ2            11.5966170064       43.4879328873      -28.6539537402  PROA      63              0.0000000000
       967        62  LYS       HZ3            11.8406649105       44.0797418879      -30.2266725121  PROA      63              0.0000000000
       968        62  LYS       C              10.9930000000       41.7020000000      -25.5070000000  PROA      63              0.0000000000
       969        62  LYS       O              10.1830000000       42.4820000000      -26.0150000000  PROA      63              0.0000000000
       970        63  GLU       N              11.7800000000       42.0100000000      -24.4520000000  PROA      64              0.0000000000
       971        63  GLU       HN             12.3729071737       41.3105095575      -24.0658902801  PROA      64              0.0000000000
       972        63  GLU       CA             11.8830000000       43.3060000000      -23.7630000000  PROA      64              0.0000000000
       973        63  GLU       HA             12.4647321691       43.1340127950      -22.8703426139  PROA      64              0.0000000000
       974        63  GLU       CB             12.5210000000       44.4480000000      -24.5590000000  PROA      64              0.0000000000
       975        63  GLU       HB1            13.0546944527       45.0945180030      -23.8327393732  PROA      64              0.0000000000
       976        63  GLU       HB2            11.6947325604       45.0261864952      -25.0207924752  PROA      64              0.0000000000
       977        63  GLU       CG             13.5050000000       44.1110000000      -25.6660000000  PROA      64              0.0000000000
       978        63  GLU       HG1            13.6956180886       43.0167990516      -25.6918275079  PROA      64              0.0000000000
       979        63  GLU       HG2            14.4657853721       44.6443930371      -25.5027169082  PROA      64              0.0000000000
       980        63  GLU       CD             12.8860000000       44.5560000000      -26.9750000000  PROA      64              0.0000000000
       981        63  GLU       OE1            11.6610000000       44.5830000000      -27.0970000000  PROA      64              0.0000000000
       982        63  GLU       OE2            13.6170000000       44.8300000000      -27.9170000000  PROA      64              0.0000000000
       983        63  GLU       C              10.5280000000       43.8680000000      -23.2400000000  PROA      64              0.0000000000
       984        63  GLU       O              10.4380000000       45.0670000000      -22.9670000000  PROA      64              0.0000000000
       985        64  LYS       N               9.4980000000       42.9970000000      -23.0510000000  PROA      65              0.0000000000
       986        64  LYS       HN              9.6031006840       42.0185494100      -23.2094595163  PROA      65              0.0000000000
       987        64  LYS       CA              8.1690000000       43.4310000000      -22.6040000000  PROA      65              0.0000000000
       988        64  LYS       HA              8.1856053900       44.5075701047      -22.5219198078  PROA      65              0.0000000000
       989        64  LYS       CB              7.0710000000       42.9980000000      -23.5730000000  PROA      65              0.0000000000
       990        64  LYS       HB1             6.1684890881       42.7042408396      -22.9958247182  PROA      65              0.0000000000
       991        64  LYS       HB2             7.4238039995       42.1221739100      -24.1581578372  PROA      65              0.0000000000
       992        64  LYS       CG              6.7070000000       44.1360000000      -24.5360000000  PROA      65              0.0000000000
       993        64  LYS       HG1             7.0112951540       45.0918506116      -24.0611284310  PROA      65              0.0000000000
       994        64  LYS       HG2             5.6046459510       44.1312373981      -24.6646149597  PROA      65              0.0000000000
       995        64  LYS       CD              7.3410000000       44.0840000000      -25.9310000000  PROA      65              0.0000000000
       996        64  LYS       HD1             6.5211930845       44.0315264092      -26.6775114928  PROA      65              0.0000000000
       997        64  LYS       HD2             7.9484997648       43.1572832241      -25.9962404670  PROA      65              0.0000000000
       998        64  LYS       CE              8.2450000000       45.2700000000      -26.3030000000  PROA      65              0.0000000000
       999        64  LYS       HE1             7.8131868603       46.2134932178      -25.9061111129  PROA      65              0.0000000000
      1000        64  LYS       HE2             8.3504880097       45.3331475988      -27.4071048361  PROA      65              0.0000000000
      1001        64  LYS       NZ              9.5880000000       45.1110000000      -25.7290000000  PROA      65              0.0000000000
      1002        64  LYS       HZ1             9.8824429861       44.1164403627      -25.8048581292  PROA      65              0.0000000000
      1003        64  LYS       HZ2             9.5727340701       45.3926346115      -24.7279762575  PROA      65              0.0000000000
      1004        64  LYS       HZ3            10.2599875167       45.7119967369      -26.2474933323  PROA      65              0.0000000000
      1005        64  LYS       C               7.8400000000       43.0970000000      -21.1430000000  PROA      65              0.0000000000
      1006        64  LYS       O               6.7890000000       43.5150000000      -20.6400000000  PROA      65              0.0000000000
      1007        65  ASN       N               8.7370000000       42.3570000000      -20.4660000000  PROA      66              0.0000000000
      1008        65  ASN       HN              9.5875258214       42.0760263007      -20.9012798788  PROA      66              0.0000000000
      1009        65  ASN       CA              8.5860000000       41.8950000000      -19.0780000000  PROA      66              0.0000000000
      1010        65  ASN       HA              9.3862604137       41.1981012153      -18.8784499088  PROA      66              0.0000000000
      1011        65  ASN       CB              8.6330000000       43.0430000000      -18.0670000000  PROA      66              0.0000000000
      1012        65  ASN       HB1             8.6493157267       42.6337658165      -17.0342654570  PROA      66              0.0000000000
      1013        65  ASN       HB2             7.7367956268       43.6881299589      -18.1890840434  PROA      66              0.0000000000
      1014        65  ASN       CG              9.8750000000       43.8660000000      -18.2970000000  PROA      66              0.0000000000
      1015        65  ASN       OD1            10.9440000000       43.3500000000      -18.6040000000  PROA      66              0.0000000000
      1016        65  ASN       ND2             9.6630000000       45.1890000000      -18.1880000000  PROA      66              0.0000000000
      1017        65  ASN       HD21           10.4194704317       45.8292655896      -18.3214633310  PROA      66              0.0000000000
      1018        65  ASN       HD22            8.7488271768       45.5328865987      -17.9734538357  PROA      66              0.0000000000
      1019        65  ASN       C               7.2620000000       41.1360000000      -18.8940000000  PROA      66              0.0000000000
      1020        65  ASN       O               6.5310000000       41.3210000000      -17.9100000000  PROA      66              0.0000000000
      1021        66  LEU       N               6.9490000000       40.3040000000      -19.8990000000  PROA      67              0.0000000000
      1022        66  LEU       HN              7.5379223644       40.2292885693      -20.6989723128  PROA      67              0.0000000000
      1023        66  LEU       CA              5.7690000000       39.4560000000      -19.9330000000  PROA      67              0.0000000000
      1024        66  LEU       HA              5.2941773898       39.4993991691      -18.9640566558  PROA      67              0.0000000000
      1025        66  LEU       CB              4.8100000000       39.9380000000      -21.0200000000  PROA      67              0.0000000000
      1026        66  LEU       HB1             4.0160818224       39.1723209247      -21.1466473844  PROA      67              0.0000000000
      1027        66  LEU       HB2             5.3786370731       40.0280914844      -21.9692868284  PROA      67              0.0000000000
      1028        66  LEU       CG              4.1380000000       41.2800000000      -20.7370000000  PROA      67              0.0000000000
      1029        66  LEU       HG              4.8931562763       41.9814345194      -20.3229862329  PROA      67              0.0000000000
      1030        66  LEU       CD1             3.5280000000       41.8940000000      -21.9960000000  PROA      67              0.0000000000
      1031        66  LEU       HD11            2.6422276527       41.3053310418      -22.3172432199  PROA      67              0.0000000000
      1032        66  LEU       HD12            4.2744344350       41.8892701218      -22.8188410316  PROA      67              0.0000000000
      1033        66  LEU       HD13            3.2050661054       42.9368169191      -21.7898430851  PROA      67              0.0000000000
      1034        66  LEU       CD2             3.0990000000       41.1580000000      -19.6280000000  PROA      67              0.0000000000
      1035        66  LEU       HD21            3.5381227535       40.6399913519      -18.7487052554  PROA      67              0.0000000000
      1036        66  LEU       HD22            2.2286082673       40.5691135172      -19.9883956752  PROA      67              0.0000000000
      1037        66  LEU       HD23            2.7621549802       42.1685904882      -19.3125695028  PROA      67              0.0000000000
      1038        66  LEU       C               6.1970000000       38.0450000000      -20.2540000000  PROA      67              0.0000000000
      1039        66  LEU       O               7.0270000000       37.8380000000      -21.1470000000  PROA      67              0.0000000000
      1040        67  TYR       N               5.6280000000       37.0740000000      -19.5310000000  PROA      68              0.0000000000
      1041        67  TYR       HN              4.9932620694       37.2829536003      -18.7916807072  PROA      68              0.0000000000
      1042        67  TYR       CA              5.8790000000       35.6580000000      -19.7540000000  PROA      68              0.0000000000
      1043        67  TYR       HA              6.4092582049       35.5606804369      -20.6896321971  PROA      68              0.0000000000
      1044        67  TYR       CB              6.7010000000       35.0430000000      -18.6180000000  PROA      68              0.0000000000
      1045        67  TYR       HB1             6.6274522232       33.9352752118      -18.6592912704  PROA      68              0.0000000000
      1046        67  TYR       HB2             6.3260237896       35.4143799324      -17.6404324891  PROA      68              0.0000000000
      1047        67  TYR       CG              8.1620000000       35.4110000000      -18.7200000000  PROA      68              0.0000000000
      1048        67  TYR       CD1             9.0910000000       34.4490000000      -19.1010000000  PROA      68              0.0000000000
      1049        67  TYR       HD1             8.7642755759       33.4477991624      -19.3402655949  PROA      68              0.0000000000
      1050        67  TYR       CE1            10.4410000000       34.7760000000      -19.1740000000  PROA      68              0.0000000000
      1051        67  TYR       HE1            11.1635580362       34.0278902889      -19.4649314879  PROA      68              0.0000000000
      1052        67  TYR       CZ             10.8590000000       36.0670000000      -18.8720000000  PROA      68              0.0000000000
      1053        67  TYR       OH             12.1960000000       36.3980000000      -18.9300000000  PROA      68              0.0000000000
      1054        67  TYR       HH             12.2694606745       37.3515072283      -18.8461698456  PROA      68              0.0000000000
      1055        67  TYR       CD2             8.5850000000       36.7010000000      -18.4250000000  PROA      68              0.0000000000
      1056        67  TYR       HD2             7.8642443785       37.4495671506      -18.1307998190  PROA      68              0.0000000000
      1057        67  TYR       CE2             9.9300000000       37.0310000000      -18.5070000000  PROA      68              0.0000000000
      1058        67  TYR       HE2            10.2538114009       38.0375294103      -18.2868987453  PROA      68              0.0000000000
      1059        67  TYR       C               4.5830000000       34.9080000000      -19.8780000000  PROA      68              0.0000000000
      1060        67  TYR       O               3.6240000000       35.2180000000      -19.1630000000  PROA      68              0.0000000000
      1061        68  LEU       N               4.5750000000       33.8550000000      -20.7170000000  PROA      69              0.0000000000
      1062        68  LEU       HN              5.3427834739       33.6337740134      -21.3132919419  PROA      69              0.0000000000
      1063        68  LEU       CA              3.4150000000       32.9770000000      -20.7870000000  PROA      69              0.0000000000
      1064        68  LEU       HA              2.5277862089       33.5921777899      -20.7631594737  PROA      69              0.0000000000
      1065        68  LEU       CB              3.4480000000       32.1430000000      -22.0660000000  PROA      69              0.0000000000
      1066        68  LEU       HB1             2.7528403153       31.2844206188      -21.9515583779  PROA      69              0.0000000000
      1067        68  LEU       HB2             4.4779493792       31.7545060673      -22.2135776624  PROA      69              0.0000000000
      1068        68  LEU       CG              3.0420000000       32.9440000000      -23.3020000000  PROA      69              0.0000000000
      1069        68  LEU       HG              3.5995445774       33.9046119218      -23.3084397548  PROA      69              0.0000000000
      1070        68  LEU       CD1             3.3370000000       32.1900000000      -24.5990000000  PROA      69              0.0000000000
      1071        68  LEU       HD11            2.7783381780       31.2298660360      -24.6179931530  PROA      69              0.0000000000
      1072        68  LEU       HD12            4.4235977421       31.9695646644      -24.6694819856  PROA      69              0.0000000000
      1073        68  LEU       HD13            3.0218622719       32.8010448013      -25.4716778121  PROA      69              0.0000000000
      1074        68  LEU       CD2             1.5770000000       33.3730000000      -23.2210000000  PROA      69              0.0000000000
      1075        68  LEU       HD21            1.4140435252       34.0076084364      -22.3237607232  PROA      69              0.0000000000
      1076        68  LEU       HD22            0.9242951721       32.4771905103      -23.1451325733  PROA      69              0.0000000000
      1077        68  LEU       HD23            1.3041479090       33.9592515310      -24.1243908233  PROA      69              0.0000000000
      1078        68  LEU       C               3.4620000000       32.0720000000      -19.5530000000  PROA      69              0.0000000000
      1079        68  LEU       O               4.5420000000       31.6390000000      -19.1370000000  PROA      69              0.0000000000
      1080        69  SER       N               2.2940000000       31.8070000000      -18.9550000000  PROA      70              0.0000000000
      1081        69  SER       HN              1.4299035014       32.2051434024      -19.2530378645  PROA      70              0.0000000000
      1082        69  SER       CA              2.2450000000       30.9060000000      -17.8210000000  PROA      70              0.0000000000
      1083        69  SER       HA              3.0859727516       30.2302983463      -17.8656381488  PROA      70              0.0000000000
      1084        69  SER       CB              2.3070000000       31.7890000000      -16.5890000000  PROA      70              0.0000000000
      1085        69  SER       HB1             3.2979879663       31.6936553372      -16.0959753895  PROA      70              0.0000000000
      1086        69  SER       HB2             1.5079504503       31.5055636404      -15.8710831052  PROA      70              0.0000000000
      1087        69  SER       OG              2.1120000000       33.1450000000      -17.0070000000  PROA      70              0.0000000000
      1088        69  SER       HG1             2.1563666387       33.6768628338      -16.2090316250  PROA      70              0.0000000000
      1089        69  SER       C               0.9870000000       30.0690000000      -17.8990000000  PROA      70              0.0000000000
      1090        69  SER       O               0.0410000000       30.4390000000      -18.6070000000  PROA      70              0.0000000000
      1091        70  CYS       N               0.9700000000       28.9440000000      -17.1770000000  PROA      71              0.0000000000
      1092        70  CYS       HN              1.7617767075       28.6434368031      -16.6512663630  PROA      71              0.0000000000
      1093        70  CYS       CA             -0.2070000000       28.0800000000      -17.1090000000  PROA      71              0.0000000000
      1094        70  CYS       HA             -1.0210562522       28.5680293593      -17.6240989233  PROA      71              0.0000000000
      1095        70  CYS       CB              0.1230000000       26.7520000000      -17.7620000000  PROA      71              0.0000000000
      1096        70  CYS       HB1            -0.7287068655       26.0578534418      -17.6017359901  PROA      71              0.0000000000
      1097        70  CYS       HB2             1.0187633195       26.3256462508      -17.2632424057  PROA      71              0.0000000000
      1098        70  CYS       SG              0.4410000000       26.9180000000      -19.5350000000  PROA      71              0.0000000000
      1099        70  CYS       HG1             1.4634403092       27.7484826161      -19.3916841309  PROA      71              0.0000000000
      1100        70  CYS       C              -0.6030000000       27.9270000000      -15.6750000000  PROA      71              0.0000000000
      1101        70  CYS       O               0.2120000000       27.5070000000      -14.8610000000  PROA      71              0.0000000000
      1102        71  VAL       N              -1.8370000000       28.2910000000      -15.3620000000  PROA      72              0.0000000000
      1103        71  VAL       HN             -2.4736738302       28.6386850075      -16.0456877114  PROA      72              0.0000000000
      1104        71  VAL       CA             -2.3490000000       28.2080000000      -13.9950000000  PROA      72              0.0000000000
      1105        71  VAL       HA             -1.6877862108       27.5611008179      -13.4379945613  PROA      72              0.0000000000
      1106        71  VAL       CB             -2.4300000000       29.5820000000      -13.3150000000  PROA      72              0.0000000000
      1107        71  VAL       HB             -3.0500159260       29.4966442667      -12.3973469040  PROA      72              0.0000000000
      1108        71  VAL       CG1            -1.0490000000       30.1050000000      -12.9360000000  PROA      72              0.0000000000
      1109        71  VAL       HG11           -0.4171342908       30.2075532176      -13.8440471150  PROA      72              0.0000000000
      1110        71  VAL       HG12           -0.5545741927       29.3959941964      -12.2380687769  PROA      72              0.0000000000
      1111        71  VAL       HG13           -1.1413087766       31.1015658918      -12.4537245457  PROA      72              0.0000000000
      1112        71  VAL       CG2            -3.1940000000       30.5930000000      -14.1660000000  PROA      72              0.0000000000
      1113        71  VAL       HG21           -4.1639002403       30.1610912893      -14.4932145926  PROA      72              0.0000000000
      1114        71  VAL       HG22           -2.5997598733       30.8540244090      -15.0676645886  PROA      72              0.0000000000
      1115        71  VAL       HG23           -3.3963253088       31.5103232733      -13.5728418571  PROA      72              0.0000000000
      1116        71  VAL       C              -3.7100000000       27.5420000000      -14.0030000000  PROA      72              0.0000000000
      1117        71  VAL       O              -4.4300000000       27.6230000000      -15.0010000000  PROA      72              0.0000000000
      1118        72  LEU       N              -4.0730000000       26.9160000000      -12.8840000000  PROA      73              0.0000000000
      1119        72  LEU       HN             -3.4594408037       26.8327598060      -12.1027758333  PROA      73              0.0000000000
      1120        72  LEU       CA             -5.3860000000       26.3140000000      -12.7290000000  PROA      73              0.0000000000
      1121        72  LEU       HA             -5.6687086941       25.8737044691      -13.6736716753  PROA      73              0.0000000000
      1122        72  LEU       CB             -5.3490000000       25.2500000000      -11.6340000000  PROA      73              0.0000000000
      1123        72  LEU       HB1            -5.3890628928       25.7606873927      -10.6488901616  PROA      73              0.0000000000
      1124        72  LEU       HB2            -4.3888197921       24.6983251576      -11.7149745569  PROA      73              0.0000000000
      1125        72  LEU       CG             -6.4910000000       24.2390000000      -11.6980000000  PROA      73              0.0000000000
      1126        72  LEU       HG             -7.4529952707       24.7818281048      -11.8155285691  PROA      73              0.0000000000
      1127        72  LEU       CD1            -6.3110000000       23.2750000000      -12.8720000000  PROA      73              0.0000000000
      1128        72  LEU       HD11           -5.3567477385       22.7162973958      -12.7644127259  PROA      73              0.0000000000
      1129        72  LEU       HD12           -6.2839884085       23.8426055324      -13.8266457113  PROA      73              0.0000000000
      1130        72  LEU       HD13           -7.1485858427       22.5454687925      -12.8940969216  PROA      73              0.0000000000
      1131        72  LEU       CD2            -6.6610000000       23.4920000000      -10.3750000000  PROA      73              0.0000000000
      1132        72  LEU       HD21           -6.8838916772       24.2100248377       -9.5570265086  PROA      73              0.0000000000
      1133        72  LEU       HD22           -5.7249449557       22.9485285886      -10.1246125409  PROA      73              0.0000000000
      1134        72  LEU       HD23           -7.5026534072       22.7710619411      -10.4532429433  PROA      73              0.0000000000
      1135        72  LEU       C              -6.3670000000       27.4330000000      -12.3820000000  PROA      73              0.0000000000
      1136        72  LEU       O              -6.1420000000       28.1990000000      -11.4270000000  PROA      73              0.0000000000
      1137        73  LYS       N              -7.4060000000       27.5820000000      -13.2080000000  PROA      74              0.0000000000
      1138        73  LYS       HN             -7.5059336040       27.0111807425      -14.0186452200  PROA      74              0.0000000000
      1139        73  LYS       CA             -8.4680000000       28.5700000000      -13.0080000000  PROA      74              0.0000000000
      1140        73  LYS       HA             -8.3898936501       28.9304289739      -11.9931611287  PROA      74              0.0000000000
      1141        73  LYS       CB             -8.3710000000       29.7440000000      -13.9850000000  PROA      74              0.0000000000
      1142        73  LYS       HB1            -9.0561053617       30.5518979357      -13.6507365051  PROA      74              0.0000000000
      1143        73  LYS       HB2            -8.6837153648       29.4026799087      -14.9947079831  PROA      74              0.0000000000
      1144        73  LYS       CG             -6.9490000000       30.2960000000      -14.0630000000  PROA      74              0.0000000000
      1145        73  LYS       HG1            -6.3467835538       29.6124857513      -14.6975624839  PROA      74              0.0000000000
      1146        73  LYS       HG2            -6.5240893918       30.3038333304      -13.0373706633  PROA      74              0.0000000000
      1147        73  LYS       CD             -6.8320000000       31.7020000000      -14.6360000000  PROA      74              0.0000000000
      1148        73  LYS       HD1            -7.4107429603       31.7539314518      -15.5825567897  PROA      74              0.0000000000
      1149        73  LYS       HD2            -5.7639314958       31.9131117432      -14.8557078700  PROA      74              0.0000000000
      1150        73  LYS       CE             -7.3590000000       32.7660000000      -13.6750000000  PROA      74              0.0000000000
      1151        73  LYS       HE1            -6.9327023007       32.6209556985      -12.6596000021  PROA      74              0.0000000000
      1152        73  LYS       HE2            -8.4685508927       32.7378750417      -13.6312903133  PROA      74              0.0000000000
      1153        73  LYS       NZ             -6.9420000000       34.0800000000      -14.1760000000  PROA      74              0.0000000000
      1154        73  LYS       HZ1            -7.4672889631       34.3026966692      -15.0455272847  PROA      74              0.0000000000
      1155        73  LYS       HZ2            -5.9225151256       34.0652725428      -14.3810203138  PROA      74              0.0000000000
      1156        73  LYS       HZ3            -7.1399476503       34.8041986341      -13.4563106906  PROA      74              0.0000000000
      1157        73  LYS       C              -9.8000000000       27.8610000000      -13.1350000000  PROA      74              0.0000000000
      1158        73  LYS       O             -10.0750000000       27.2820000000      -14.1860000000  PROA      74              0.0000000000
      1159        74  ASP       N             -10.5790000000       27.8250000000      -12.0410000000  PROA      75              0.0000000000
      1160        74  ASP       HN            -10.2987248037       28.2791623552      -11.1997229880  PROA      75              0.0000000000
      1161        74  ASP       CA            -11.8760000000       27.1400000000      -11.9690000000  PROA      75              0.0000000000
      1162        74  ASP       HA            -12.0891641331       26.9280891019      -10.9317686010  PROA      75              0.0000000000
      1163        74  ASP       CB            -12.9700000000       28.0290000000      -12.5710000000  PROA      75              0.0000000000
      1164        74  ASP       HB1           -13.9664076257       27.5509918811      -12.4575793703  PROA      75              0.0000000000
      1165        74  ASP       HB2           -12.7739940882       28.2114601189      -13.6491809427  PROA      75              0.0000000000
      1166        74  ASP       CG            -12.9300000000       29.3460000000      -11.8010000000  PROA      75              0.0000000000
      1167        74  ASP       OD1           -13.4280000000       29.4000000000      -10.6760000000  PROA      75              0.0000000000
      1168        74  ASP       OD2           -12.3030000000       30.2930000000      -12.2730000000  PROA      75              0.0000000000
      1169        74  ASP       C             -11.7480000000       25.6770000000      -12.4710000000  PROA      75              0.0000000000
      1170        74  ASP       O             -12.5000000000       25.2230000000      -13.3350000000  PROA      75              0.0000000000
      1171        75  ASP       N             -10.7120000000       24.9900000000      -11.9550000000  PROA      76              0.0000000000
      1172        75  ASP       HN            -10.1093513735       25.4440658496      -11.3072809386  PROA      76              0.0000000000
      1173        75  ASP       CA            -10.3210000000       23.5990000000      -12.2210000000  PROA      76              0.0000000000
      1174        75  ASP       HA             -9.4471173994       23.3893586071      -11.6225151743  PROA      76              0.0000000000
      1175        75  ASP       CB            -11.4220000000       22.5940000000      -11.8940000000  PROA      76              0.0000000000
      1176        75  ASP       HB1           -11.2225796665       21.6424046982      -12.4313706162  PROA      76              0.0000000000
      1177        75  ASP       HB2           -12.4013269499       23.0010089466      -12.2246534585  PROA      76              0.0000000000
      1178        75  ASP       CG            -11.4850000000       22.3140000000      -10.4130000000  PROA      76              0.0000000000
      1179        75  ASP       OD1           -10.6060000000       21.6390000000       -9.8800000000  PROA      76              0.0000000000
      1180        75  ASP       OD2           -12.4900000000       22.6400000000       -9.7940000000  PROA      76              0.0000000000
      1181        75  ASP       C              -9.8500000000       23.3380000000      -13.6620000000  PROA      76              0.0000000000
      1182        75  ASP       O              -9.6730000000       22.1850000000      -14.0380000000  PROA      76              0.0000000000
      1183        76  LYS       N              -9.6390000000       24.3840000000      -14.4600000000  PROA      77              0.0000000000
      1184        76  LYS       HN             -9.7812948448       25.3242204728      -14.1605311669  PROA      77              0.0000000000
      1185        76  LYS       CA             -9.1810000000       24.1990000000      -15.8360000000  PROA      77              0.0000000000
      1186        76  LYS       HA             -9.0276178083       23.1449808011      -16.0137932302  PROA      77              0.0000000000
      1187        76  LYS       CB            -10.2710000000       24.7660000000      -16.7700000000  PROA      77              0.0000000000
      1188        76  LYS       HB1           -10.2166874084       25.8719808436      -16.7044087704  PROA      77              0.0000000000
      1189        76  LYS       HB2           -11.2505528413       24.4268716832      -16.3751406462  PROA      77              0.0000000000
      1190        76  LYS       CG            -10.2290000000       24.3960000000      -18.2620000000  PROA      77              0.0000000000
      1191        76  LYS       HG1           -11.2560570385       24.4829577275      -18.6750776411  PROA      77              0.0000000000
      1192        76  LYS       HG2            -9.8921170911       23.3418937640      -18.3537109224  PROA      77              0.0000000000
      1193        76  LYS       CD             -9.2970000000       25.2760000000      -19.0930000000  PROA      77              0.0000000000
      1194        76  LYS       HD1            -8.2973834488       25.2702018414      -18.6102492052  PROA      77              0.0000000000
      1195        76  LYS       HD2            -9.6982724601       26.3109433558      -19.0792937609  PROA      77              0.0000000000
      1196        76  LYS       CE             -9.1200000000       24.8540000000      -20.5580000000  PROA      77              0.0000000000
      1197        76  LYS       HE1           -10.0046300873       25.1520298376      -21.1600088157  PROA      77              0.0000000000
      1198        76  LYS       HE2            -8.9591890363       23.7574262714      -20.6319775727  PROA      77              0.0000000000
      1199        76  LYS       NZ             -7.9320000000       25.5420000000      -21.0930000000  PROA      77              0.0000000000
      1200        76  LYS       HZ1            -7.1310795127       25.4076843256      -20.4433187915  PROA      77              0.0000000000
      1201        76  LYS       HZ2            -8.1336586099       26.5577019077      -21.1893487196  PROA      77              0.0000000000
      1202        76  LYS       HZ3            -7.6926859089       25.1466785796      -22.0246916746  PROA      77              0.0000000000
      1203        76  LYS       C              -7.7690000000       24.7780000000      -16.0720000000  PROA      77              0.0000000000
      1204        76  LYS       O              -7.5650000000       25.9690000000      -15.8230000000  PROA      77              0.0000000000
      1205        77  PRO       N              -6.7920000000       23.9640000000      -16.5580000000  PROA      78              0.0000000000
      1206        77  PRO       CD             -6.9060000000       22.5290000000      -16.7800000000  PROA      78              0.0000000000
      1207        77  PRO       HD1            -7.4619747842       22.3308510070      -17.7202473979  PROA      78              0.0000000000
      1208        77  PRO       HD2            -7.4255914902       22.0500447505      -15.9238091885  PROA      78              0.0000000000
      1209        77  PRO       CA             -5.4700000000       24.5130000000      -16.9000000000  PROA      78              0.0000000000
      1210        77  PRO       HA             -4.9890751401       24.9281230023      -16.0283328963  PROA      78              0.0000000000
      1211        77  PRO       CB             -4.7740000000       23.2920000000      -17.5060000000  PROA      78              0.0000000000
      1212        77  PRO       HB1            -3.6900120887       23.2993663825      -17.2628756862  PROA      78              0.0000000000
      1213        77  PRO       HB2            -4.8939675513       23.2818779169      -18.6103997544  PROA      78              0.0000000000
      1214        77  PRO       CG             -5.4570000000       22.0770000000      -16.8800000000  PROA      78              0.0000000000
      1215        77  PRO       HG1            -5.3572330404       21.1794703419      -17.5265146971  PROA      78              0.0000000000
      1216        77  PRO       HG2            -5.0351316054       21.8474613744      -15.8785843700  PROA      78              0.0000000000
      1217        77  PRO       C              -5.6540000000       25.6670000000      -17.8920000000  PROA      78              0.0000000000
      1218        77  PRO       O              -6.3400000000       25.5120000000      -18.9080000000  PROA      78              0.0000000000
      1219        78  THR       N              -5.1370000000       26.8490000000      -17.5410000000  PROA      79              0.0000000000
      1220        78  THR       HN             -4.5735992690       26.9568136137      -16.7257591475  PROA      79              0.0000000000
      1221        78  THR       CA             -5.3620000000       28.0590000000      -18.3260000000  PROA      79              0.0000000000
      1222        78  THR       HA             -5.7041996063       27.7754466825      -19.3101899707  PROA      79              0.0000000000
      1223        78  THR       CB             -6.4090000000       28.8980000000      -17.6060000000  PROA      79              0.0000000000
      1224        78  THR       HB             -6.0446043886       29.1873255356      -16.5971802721  PROA      79              0.0000000000
      1225        78  THR       OG1            -7.5940000000       28.1040000000      -17.4750000000  PROA      79              0.0000000000
      1226        78  THR       HG1            -7.3843185280       27.4191538926      -16.8357664828  PROA      79              0.0000000000
      1227        78  THR       CG2            -6.7310000000       30.2010000000      -18.3410000000  PROA      79              0.0000000000
      1228        78  THR       HG21           -7.1222028341       29.9796132120      -19.3570065121  PROA      79              0.0000000000
      1229        78  THR       HG22           -5.8111251108       30.8158344938      -18.4413136787  PROA      79              0.0000000000
      1230        78  THR       HG23           -7.5024862699       30.7707565680      -17.7802500653  PROA      79              0.0000000000
      1231        78  THR       C              -4.0740000000       28.7820000000      -18.6940000000  PROA      79              0.0000000000
      1232        78  THR       O              -3.2420000000       29.0660000000      -17.8260000000  PROA      79              0.0000000000
      1233        79  LEU       N              -3.9690000000       29.1730000000      -19.9680000000  PROA      80              0.0000000000
      1234        79  LEU       HN             -4.6581320527       28.9373835334      -20.6485654124  PROA      80              0.0000000000
      1235        79  LEU       CA             -2.8490000000       29.9650000000      -20.4490000000  PROA      80              0.0000000000
      1236        79  LEU       HA             -1.9564025858       29.6174127834      -19.9504088035  PROA      80              0.0000000000
      1237        79  LEU       CB             -2.6960000000       29.8290000000      -21.9650000000  PROA      80              0.0000000000
      1238        79  LEU       HB1            -3.5338842161       30.3694810120      -22.4538070045  PROA      80              0.0000000000
      1239        79  LEU       HB2            -2.7584244914       28.7525616882      -22.2304914597  PROA      80              0.0000000000
      1240        79  LEU       CG             -1.3770000000       30.3870000000      -22.5050000000  PROA      80              0.0000000000
      1241        79  LEU       HG             -1.3251608193       31.4733580835      -22.2795220044  PROA      80              0.0000000000
      1242        79  LEU       CD1            -0.1640000000       29.6920000000      -21.8850000000  PROA      80              0.0000000000
      1243        79  LEU       HD11           -0.2802925636       28.5891352505      -21.9519804742  PROA      80              0.0000000000
      1244        79  LEU       HD12           -0.0724808703       29.9746349786      -20.8144880578  PROA      80              0.0000000000
      1245        79  LEU       HD13            0.7589732919       29.9850473173      -22.4295159987  PROA      80              0.0000000000
      1246        79  LEU       CD2            -1.3290000000       30.3430000000      -24.0320000000  PROA      80              0.0000000000
      1247        79  LEU       HD21           -2.1581719064       30.9476693623      -24.4576405902  PROA      80              0.0000000000
      1248        79  LEU       HD22           -1.4376316840       29.2947814632      -24.3836975364  PROA      80              0.0000000000
      1249        79  LEU       HD23           -0.3644806638       30.7603920431      -24.3921949932  PROA      80              0.0000000000
      1250        79  LEU       C              -3.0720000000       31.4370000000      -20.0330000000  PROA      80              0.0000000000
      1251        79  LEU       O              -4.1970000000       31.9470000000      -20.1050000000  PROA      80              0.0000000000
      1252        80  GLN       N              -2.0040000000       32.0990000000      -19.5920000000  PROA      81              0.0000000000
      1253        80  GLN       HN             -1.1089673535       31.6626762359      -19.5557227833  PROA      81              0.0000000000
      1254        80  GLN       CA             -2.0340000000       33.4970000000      -19.1280000000  PROA      81              0.0000000000
      1255        80  GLN       HA             -2.9249541590       33.9495079700      -19.5367161393  PROA      81              0.0000000000
      1256        80  GLN       CB             -2.0380000000       33.6450000000      -17.6090000000  PROA      81              0.0000000000
      1257        80  GLN       HB1            -1.8412831770       34.7098736475      -17.3642545446  PROA      81              0.0000000000
      1258        80  GLN       HB2            -1.2154256927       33.0227540024      -17.1982261461  PROA      81              0.0000000000
      1259        80  GLN       CG             -3.3360000000       33.2310000000      -16.9230000000  PROA      81              0.0000000000
      1260        80  GLN       HG1            -3.3785328938       32.1238377820      -16.8416475050  PROA      81              0.0000000000
      1261        80  GLN       HG2            -4.2032578175       33.5860525481      -17.5196883763  PROA      81              0.0000000000
      1262        80  GLN       CD             -3.4060000000       33.8370000000      -15.5310000000  PROA      81              0.0000000000
      1263        80  GLN       OE1            -4.4930000000       34.1340000000      -15.0310000000  PROA      81              0.0000000000
      1264        80  GLN       NE2            -2.2170000000       34.0340000000      -14.9370000000  PROA      81              0.0000000000
      1265        80  GLN       HE21           -2.1759059715       34.4291128185      -14.0192870048  PROA      81              0.0000000000
      1266        80  GLN       HE22           -1.3731837797       33.7855039343      -15.4126299945  PROA      81              0.0000000000
      1267        80  GLN       C              -0.7920000000       34.2050000000      -19.6610000000  PROA      81              0.0000000000
      1268        80  GLN       O               0.1790000000       33.5460000000      -20.0120000000  PROA      81              0.0000000000
      1269        81  LEU       N              -0.8290000000       35.5490000000      -19.7090000000  PROA      82              0.0000000000
      1270        81  LEU       HN             -1.6796116575       36.0387459456      -19.5392104868  PROA      82              0.0000000000
      1271        81  LEU       CA              0.3160000000       36.4050000000      -20.0010000000  PROA      82              0.0000000000
      1272        81  LEU       HA              1.1520373683       35.7677142864      -20.2480089549  PROA      82              0.0000000000
      1273        81  LEU       CB              0.0180000000       37.3500000000      -21.1550000000  PROA      82              0.0000000000
      1274        81  LEU       HB1             0.2109996635       38.3913046686      -20.8206894281  PROA      82              0.0000000000
      1275        81  LEU       HB2            -1.0543826909       37.2523224603      -21.4266289821  PROA      82              0.0000000000
      1276        81  LEU       CG              0.8610000000       37.0710000000      -22.3910000000  PROA      82              0.0000000000
      1277        81  LEU       HG              0.6497787960       36.0429245065      -22.7549303541  PROA      82              0.0000000000
      1278        81  LEU       CD1             0.5460000000       38.0730000000      -23.4990000000  PROA      82              0.0000000000
      1279        81  LEU       HD11            0.7610108150       39.1062322315      -23.1518364864  PROA      82              0.0000000000
      1280        81  LEU       HD12           -0.5284590020       38.0075363800      -23.7737844029  PROA      82              0.0000000000
      1281        81  LEU       HD13            1.1737853336       37.8605673888      -24.3906344886  PROA      82              0.0000000000
      1282        81  LEU       CD2             2.3530000000       37.0270000000      -22.0570000000  PROA      82              0.0000000000
      1283        81  LEU       HD21            2.6174282865       36.0405138279      -21.6196857954  PROA      82              0.0000000000
      1284        81  LEU       HD22            2.5987058186       37.8197224814      -21.3184380060  PROA      82              0.0000000000
      1285        81  LEU       HD23            2.9518516196       37.1775564154      -22.9805602873  PROA      82              0.0000000000
      1286        81  LEU       C               0.4560000000       37.2100000000      -18.7190000000  PROA      82              0.0000000000
      1287        81  LEU       O              -0.4910000000       37.8900000000      -18.3070000000  PROA      82              0.0000000000
      1288        82  GLU       N               1.6010000000       37.0820000000      -18.0490000000  PROA      83              0.0000000000
      1289        82  GLU       HN              2.3535694696       36.5451334386      -18.4205624740  PROA      83              0.0000000000
      1290        82  GLU       CA              1.8640000000       37.6900000000      -16.7520000000  PROA      83              0.0000000000
      1291        82  GLU       HA              1.0246062256       38.3252485014      -16.5114161446  PROA      83              0.0000000000
      1292        82  GLU       CB              2.0590000000       36.6320000000      -15.6450000000  PROA      83              0.0000000000
      1293        82  GLU       HB1             2.3094757354       37.1464268575      -14.6929683230  PROA      83              0.0000000000
      1294        82  GLU       HB2             2.9020562435       35.9656035399      -15.9259080421  PROA      83              0.0000000000
      1295        82  GLU       CG              0.7960000000       35.7810000000      -15.4370000000  PROA      83              0.0000000000
      1296        82  GLU       HG1             0.6410093390       35.1435724856      -16.3332733875  PROA      83              0.0000000000
      1297        82  GLU       HG2            -0.0765011642       36.4573673904      -15.3148902222  PROA      83              0.0000000000
      1298        82  GLU       CD              0.8790000000       34.8760000000      -14.2110000000  PROA      83              0.0000000000
      1299        82  GLU       OE1             0.0060000000       34.9680000000      -13.3510000000  PROA      83              0.0000000000
      1300        82  GLU       OE2             1.7800000000       34.0470000000      -14.1090000000  PROA      83              0.0000000000
      1301        82  GLU       C               3.0000000000       38.6650000000      -16.8210000000  PROA      83              0.0000000000
      1302        82  GLU       O               4.0440000000       38.3250000000      -17.3730000000  PROA      83              0.0000000000
      1303        83  SER       N               2.8400000000       39.8340000000      -16.1790000000  PROA      84              0.0000000000
      1304        83  SER       HN              1.9753079984       40.0722603508      -15.7446160922  PROA      84              0.0000000000
      1305        83  SER       CA              3.8920000000       40.8350000000      -16.0630000000  PROA      84              0.0000000000
      1306        83  SER       HA              4.4172478355       40.9176599838      -17.0025887293  PROA      84              0.0000000000
      1307        83  SER       CB              3.1660000000       42.1200000000      -15.7110000000  PROA      84              0.0000000000
      1308        83  SER       HB1             3.3683256972       42.9044058556      -16.4711437307  PROA      84              0.0000000000
      1309        83  SER       HB2             3.4800471593       42.4850773009      -14.7099307360  PROA      84              0.0000000000
      1310        83  SER       OG              1.7660000000       41.8100000000      -15.6960000000  PROA      84              0.0000000000
      1311        83  SER       HG1             1.3471781437       42.5024106753      -15.1795160125  PROA      84              0.0000000000
      1312        83  SER       C               4.8670000000       40.3570000000      -14.9960000000  PROA      84              0.0000000000
      1313        83  SER       O               4.4320000000       39.8560000000      -13.9720000000  PROA      84              0.0000000000
      1314        84  VAL       N               6.1770000000       40.5180000000      -15.2200000000  PROA      85              0.0000000000
      1315        84  VAL       HN              6.5302403583       40.9186269820      -16.0618024017  PROA      85              0.0000000000
      1316        84  VAL       CA              7.1760000000       40.1060000000      -14.2210000000  PROA      85              0.0000000000
      1317        84  VAL       HA              6.6519323646       39.8138118593      -13.3231403875  PROA      85              0.0000000000
      1318        84  VAL       CB              8.0130000000       38.9410000000      -14.7520000000  PROA      85              0.0000000000
      1319        84  VAL       HB              8.7998689368       38.6931803514      -14.0082781343  PROA      85              0.0000000000
      1320        84  VAL       CG1             7.1630000000       37.6950000000      -15.0110000000  PROA      85              0.0000000000
      1321        84  VAL       HG11            6.3760074740       37.9191298903      -15.7624849009  PROA      85              0.0000000000
      1322        84  VAL       HG12            6.6717087795       37.3699075503      -14.0690860249  PROA      85              0.0000000000
      1323        84  VAL       HG13            7.8030020421       36.8751019289      -15.4014082989  PROA      85              0.0000000000
      1324        84  VAL       CG2             8.8010000000       39.3780000000      -15.9860000000  PROA      85              0.0000000000
      1325        84  VAL       HG21            9.3422312629       40.3255998203      -15.7775670359  PROA      85              0.0000000000
      1326        84  VAL       HG22            8.1075910705       39.5455385250      -16.8376859749  PROA      85              0.0000000000
      1327        84  VAL       HG23            9.5438091596       38.5973552775      -16.2563376968  PROA      85              0.0000000000
      1328        84  VAL       C               8.0850000000       41.2630000000      -13.8180000000  PROA      85              0.0000000000
      1329        84  VAL       O               8.2130000000       42.2570000000      -14.5520000000  PROA      85              0.0000000000
      1330        85  ASP       N               8.7800000000       41.0870000000      -12.6800000000  PROA      86              0.0000000000
      1331        85  ASP       HN              8.6673752381       40.2648405178      -12.1282790872  PROA      86              0.0000000000
      1332        85  ASP       CA              9.7320000000       42.0510000000      -12.1640000000  PROA      86              0.0000000000
      1333        85  ASP       HA              9.2260430463       43.0020959313      -12.0907025435  PROA      86              0.0000000000
      1334        85  ASP       CB             10.2870000000       41.6470000000      -10.7900000000  PROA      86              0.0000000000
      1335        85  ASP       HB1            10.6576928392       40.6003989702      -10.8284511358  PROA      86              0.0000000000
      1336        85  ASP       HB2             9.4847749316       41.7214634037      -10.0250454081  PROA      86              0.0000000000
      1337        85  ASP       CG             11.4370000000       42.5750000000      -10.4060000000  PROA      86              0.0000000000
      1338        85  ASP       OD1            11.4310000000       43.7370000000      -10.7910000000  PROA      86              0.0000000000
      1339        85  ASP       OD2            12.3560000000       42.1760000000       -9.6940000000  PROA      86              0.0000000000
      1340        85  ASP       C              10.9290000000       42.1450000000      -13.1340000000  PROA      86              0.0000000000
      1341        85  ASP       O              11.6300000000       41.1500000000      -13.3210000000  PROA      86              0.0000000000
      1342        86  PRO       N              11.1750000000       43.3080000000      -13.7820000000  PROA      87              0.0000000000
      1343        86  PRO       CD             10.3990000000       44.5390000000      -13.7080000000  PROA      87              0.0000000000
      1344        86  PRO       HD1            10.6827461660       45.1134118769      -12.8012651079  PROA      87              0.0000000000
      1345        86  PRO       HD2             9.3142321048       44.3037837635      -13.6838962427  PROA      87              0.0000000000
      1346        86  PRO       CA             12.3110000000       43.3840000000      -14.7300000000  PROA      87              0.0000000000
      1347        86  PRO       HA             12.2244137300       42.6228561719      -15.4890599509  PROA      87              0.0000000000
      1348        86  PRO       CB             12.2160000000       44.8240000000      -15.2460000000  PROA      87              0.0000000000
      1349        86  PRO       HB1            12.4397680782       44.8619050806      -16.3335449449  PROA      87              0.0000000000
      1350        86  PRO       HB2            12.9364373583       45.4769664193      -14.7085357472  PROA      87              0.0000000000
      1351        86  PRO       CG             10.7810000000       45.2800000000      -14.9800000000  PROA      87              0.0000000000
      1352        86  PRO       HG1            10.7325067988       46.3797205788      -14.8313835128  PROA      87              0.0000000000
      1353        86  PRO       HG2            10.1110417675       45.0012984117      -15.8210143838  PROA      87              0.0000000000
      1354        86  PRO       C              13.6880000000       43.1110000000      -14.1100000000  PROA      87              0.0000000000
      1355        86  PRO       O              14.6110000000       42.7280000000      -14.8330000000  PROA      87              0.0000000000
      1356        87  LYS       N              13.8180000000       43.2710000000      -12.7760000000  PROA      88              0.0000000000
      1357        87  LYS       HN             13.0400826123       43.5247234601      -12.2071637219  PROA      88              0.0000000000
      1358        87  LYS       CA             15.0880000000       43.0900000000      -12.0580000000  PROA      88              0.0000000000
      1359        87  LYS       HA             15.8913790917       43.3762118270      -12.7204453701  PROA      88              0.0000000000
      1360        87  LYS       CB             15.1130000000       43.9420000000      -10.7960000000  PROA      88              0.0000000000
      1361        87  LYS       HB1            16.1245033570       43.8640386329      -10.3450331246  PROA      88              0.0000000000
      1362        87  LYS       HB2            14.3680375584       43.5289032447      -10.0839816224  PROA      88              0.0000000000
      1363        87  LYS       CG             14.7990000000       45.4210000000      -11.0100000000  PROA      88              0.0000000000
      1364        87  LYS       HG1            13.8984765563       45.5090116637      -11.6541931294  PROA      88              0.0000000000
      1365        87  LYS       HG2            15.6578054346       45.9011732439      -11.5253253293  PROA      88              0.0000000000
      1366        87  LYS       CD             14.5390000000       46.1530000000       -9.6880000000  PROA      88              0.0000000000
      1367        87  LYS       HD1            14.7476657584       47.2323503434       -9.8429539144  PROA      88              0.0000000000
      1368        87  LYS       HD2            15.2432805871       45.7551733282       -8.9275579760  PROA      88              0.0000000000
      1369        87  LYS       CE             13.1100000000       46.0150000000       -9.1370000000  PROA      88              0.0000000000
      1370        87  LYS       HE1            12.3860112184       46.3999970039       -9.8864853787  PROA      88              0.0000000000
      1371        87  LYS       HE2            13.0216657989       46.5897141960       -8.1904211899  PROA      88              0.0000000000
      1372        87  LYS       NZ             12.7410000000       44.6230000000       -8.8430000000  PROA      88              0.0000000000
      1373        87  LYS       HZ1            13.5914585814       44.0874942132       -8.5755046661  PROA      88              0.0000000000
      1374        87  LYS       HZ2            12.3114581413       44.1926273315       -9.6867255442  PROA      88              0.0000000000
      1375        87  LYS       HZ3            12.0581939174       44.6035972427       -8.0587812660  PROA      88              0.0000000000
      1376        87  LYS       C              15.3890000000       41.6330000000      -11.6470000000  PROA      88              0.0000000000
      1377        87  LYS       O              16.4980000000       41.3510000000      -11.1860000000  PROA      88              0.0000000000
      1378        88  ASN       N              14.4160000000       40.7160000000      -11.8220000000  PROA      89              0.0000000000
      1379        88  ASN       HN             13.5423079710       40.9664670070      -12.2303144242  PROA      89              0.0000000000
      1380        88  ASN       CA             14.5410000000       39.3010000000      -11.4410000000  PROA      89              0.0000000000
      1381        88  ASN       HA             15.5000687925       39.1601948942      -10.9650159205  PROA      89              0.0000000000
      1382        88  ASN       CB             13.4100000000       38.9310000000      -10.4890000000  PROA      89              0.0000000000
      1383        88  ASN       HB1            12.8766248158       38.0399794435      -10.8834462282  PROA      89              0.0000000000
      1384        88  ASN       HB2            12.6979938306       39.7807963528      -10.4190863414  PROA      89              0.0000000000
      1385        88  ASN       CG             13.9250000000       38.6160000000       -9.1100000000  PROA      89              0.0000000000
      1386        88  ASN       OD1            14.2810000000       37.4900000000       -8.7740000000  PROA      89              0.0000000000
      1387        88  ASN       ND2            13.8940000000       39.6960000000       -8.3080000000  PROA      89              0.0000000000
      1388        88  ASN       HD21           13.5555975215       40.5693683791       -8.6583019225  PROA      89              0.0000000000
      1389        88  ASN       HD22           14.2093639555       39.6252640359       -7.3616691916  PROA      89              0.0000000000
      1390        88  ASN       C              14.4170000000       38.3030000000      -12.6140000000  PROA      89              0.0000000000
      1391        88  ASN       O              14.6400000000       37.1020000000      -12.4190000000  PROA      89              0.0000000000
      1392        89  TYR       N              14.0340000000       38.7910000000      -13.8120000000  PROA      90              0.0000000000
      1393        89  TYR       HN             13.8697916983       39.7647842717      -13.9458374398  PROA      90              0.0000000000
      1394        89  TYR       CA             13.8300000000       37.9540000000      -14.9950000000  PROA      90              0.0000000000
      1395        89  TYR       HA             14.1837589327       36.9583521252      -14.7719756754  PROA      90              0.0000000000
      1396        89  TYR       CB             12.3380000000       37.9290000000      -15.3540000000  PROA      90              0.0000000000
      1397        89  TYR       HB1            12.1743831330       37.3327779521      -16.2769265162  PROA      90              0.0000000000
      1398        89  TYR       HB2            11.9590214700       38.9636065929      -15.4954532987  PROA      90              0.0000000000
      1399        89  TYR       CG             11.5590000000       37.2880000000      -14.2310000000  PROA      90              0.0000000000
      1400        89  TYR       CD1            11.3310000000       35.9200000000      -14.2500000000  PROA      90              0.0000000000
      1401        89  TYR       HD1            11.6125985521       35.3356448587      -15.1134967031  PROA      90              0.0000000000
      1402        89  TYR       CE1            10.7400000000       35.3050000000      -13.1560000000  PROA      90              0.0000000000
      1403        89  TYR       HE1            10.5405081782       34.2437634903      -13.1754953776  PROA      90              0.0000000000
      1404        89  TYR       CZ             10.4050000000       36.0540000000      -12.0360000000  PROA      90              0.0000000000
      1405        89  TYR       OH              9.9970000000       35.4220000000      -10.8780000000  PROA      90              0.0000000000
      1406        89  TYR       HH              9.5612409224       34.6029673167      -11.1247782202  PROA      90              0.0000000000
      1407        89  TYR       CD2            11.0970000000       38.0530000000      -13.1670000000  PROA      90              0.0000000000
      1408        89  TYR       HD2            11.1821938309       39.1291409207      -13.1995861683  PROA      90              0.0000000000
      1409        89  TYR       CE2            10.5260000000       37.4360000000      -12.0620000000  PROA      90              0.0000000000
      1410        89  TYR       HE2            10.1783204256       38.0278560687      -11.2282084222  PROA      90              0.0000000000
      1411        89  TYR       C              14.6360000000       38.4360000000      -16.1940000000  PROA      90              0.0000000000
      1412        89  TYR       O              14.7910000000       39.6470000000      -16.3500000000  PROA      90              0.0000000000
      1413        90  PRO       N              15.0750000000       37.5200000000      -17.0980000000  PROA      91              0.0000000000
      1414        90  PRO       CD             15.7560000000       37.9520000000      -18.3140000000  PROA      91              0.0000000000
      1415        90  PRO       HD1            16.5772658031       38.6526684380      -18.0536007184  PROA      91              0.0000000000
      1416        90  PRO       HD2            15.0313880251       38.4526280040      -18.9904101216  PROA      91              0.0000000000
      1417        90  PRO       CA             14.9640000000       36.0490000000      -17.0260000000  PROA      91              0.0000000000
      1418        90  PRO       HA             13.9809940905       35.7581260167      -16.6912434065  PROA      91              0.0000000000
      1419        90  PRO       CB             15.3120000000       35.6190000000      -18.4530000000  PROA      91              0.0000000000
      1420        90  PRO       HB1            14.4045461816       35.6014651180      -19.0934909574  PROA      91              0.0000000000
      1421        90  PRO       HB2            15.7760549543       34.6097379192      -18.4601848968  PROA      91              0.0000000000
      1422        90  PRO       CG             16.3000000000       36.6750000000      -18.9390000000  PROA      91              0.0000000000
      1423        90  PRO       HG1            17.3297190529       36.4584347789      -18.5835993218  PROA      91              0.0000000000
      1424        90  PRO       HG2            16.3085718378       36.7400037508      -20.0477075814  PROA      91              0.0000000000
      1425        90  PRO       C              15.8840000000       35.4400000000      -15.9580000000  PROA      91              0.0000000000
      1426        90  PRO       O              16.8520000000       36.0750000000      -15.5370000000  PROA      91              0.0000000000
      1427        91  LYS       N              15.5330000000       34.2440000000      -15.4660000000  PROA      92              0.0000000000
      1428        91  LYS       HN             14.6899432283       33.7912733441      -15.7447917394  PROA      92              0.0000000000
      1429        91  LYS       CA             16.3510000000       33.5160000000      -14.4910000000  PROA      92              0.0000000000
      1430        91  LYS       HA             17.3795972719       33.8132261205      -14.6316176745  PROA      92              0.0000000000
      1431        91  LYS       CB             15.9020000000       33.8230000000      -13.0590000000  PROA      92              0.0000000000
      1432        91  LYS       HB1            15.9555388841       34.9204183183      -12.8973743862  PROA      92              0.0000000000
      1433        91  LYS       HB2            16.5972680594       33.3211076386      -12.3532928371  PROA      92              0.0000000000
      1434        91  LYS       CG             14.4830000000       33.3550000000      -12.7610000000  PROA      92              0.0000000000
      1435        91  LYS       HG1            14.4753223809       32.2447208644      -12.7476847838  PROA      92              0.0000000000
      1436        91  LYS       HG2            13.8180455427       33.7099653306      -13.5763472779  PROA      92              0.0000000000
      1437        91  LYS       CD             13.9250000000       33.8580000000      -11.4290000000  PROA      92              0.0000000000
      1438        91  LYS       HD1            13.7889748237       34.9598874555      -11.4693276244  PROA      92              0.0000000000
      1439        91  LYS       HD2            14.6321780203       33.6136749420      -10.6077268151  PROA      92              0.0000000000
      1440        91  LYS       CE             12.5830000000       33.1800000000      -11.1750000000  PROA      92              0.0000000000
      1441        91  LYS       HE1            12.7520077659       32.1142498905      -10.9109690121  PROA      92              0.0000000000
      1442        91  LYS       HE2            11.9543251980       33.2521727576      -12.0880489417  PROA      92              0.0000000000
      1443        91  LYS       NZ             11.8300000000       33.7900000000      -10.0750000000  PROA      92              0.0000000000
      1444        91  LYS       HZ1            11.3544060156       34.6501614478      -10.4149009351  PROA      92              0.0000000000
      1445        91  LYS       HZ2            12.4821157501       34.0363910756       -9.3032253422  PROA      92              0.0000000000
      1446        91  LYS       HZ3            11.1192425027       33.1158907762       -9.7257147719  PROA      92              0.0000000000
      1447        91  LYS       C              16.3330000000       32.0240000000      -14.8370000000  PROA      92              0.0000000000
      1448        91  LYS       O              15.3560000000       31.5510000000      -15.4210000000  PROA      92              0.0000000000
      1449        92  LYS       N              17.4290000000       31.3110000000      -14.5300000000  PROA      93              0.0000000000
      1450        92  LYS       HN             18.2030632582       31.7434587341      -14.0761813074  PROA      93              0.0000000000
      1451        92  LYS       CA             17.6090000000       29.8810000000      -14.8120000000  PROA      93              0.0000000000
      1452        92  LYS       HA             17.4035357331       29.7121083601      -15.8586422271  PROA      93              0.0000000000
      1453        92  LYS       CB             19.0470000000       29.4710000000      -14.4710000000  PROA      93              0.0000000000
      1454        92  LYS       HB1            19.0252614429       28.6823420455      -13.6890678595  PROA      93              0.0000000000
      1455        92  LYS       HB2            19.5934816422       30.3536313763      -14.0757893288  PROA      93              0.0000000000
      1456        92  LYS       CG             19.7830000000       28.9350000000      -15.7060000000  PROA      93              0.0000000000
      1457        92  LYS       HG1            19.5148340211       29.5738281129      -16.5734964322  PROA      93              0.0000000000
      1458        92  LYS       HG2            19.4299446782       27.9000164131      -15.8976385255  PROA      93              0.0000000000
      1459        92  LYS       CD             21.3140000000       28.9050000000      -15.5880000000  PROA      93              0.0000000000
      1460        92  LYS       HD1            21.7270043678       28.3609895603      -16.4636569422  PROA      93              0.0000000000
      1461        92  LYS       HD2            21.5880541262       28.3567874428      -14.6619047702  PROA      93              0.0000000000
      1462        92  LYS       CE             21.9460000000       30.3030000000      -15.5360000000  PROA      93              0.0000000000
      1463        92  LYS       HE1            21.6658488254       30.8113634675      -14.5887786101  PROA      93              0.0000000000
      1464        92  LYS       HE2            21.6085686725       30.9048759030      -16.4066503052  PROA      93              0.0000000000
      1465        92  LYS       NZ             23.4160000000       30.2120000000      -15.5870000000  PROA      93              0.0000000000
      1466        92  LYS       HZ1            23.7120509185       29.9036500322      -16.5350897379  PROA      93              0.0000000000
      1467        92  LYS       HZ2            23.7454741686       29.5240145499      -14.8800895185  PROA      93              0.0000000000
      1468        92  LYS       HZ3            23.8283926781       31.1442893659      -15.3811640134  PROA      93              0.0000000000
      1469        92  LYS       C              16.5340000000       29.0220000000      -14.1480000000  PROA      93              0.0000000000
      1470        92  LYS       O              15.9880000000       28.1180000000      -14.7820000000  PROA      93              0.0000000000
      1471        93  LYS       N              16.2370000000       29.3140000000      -12.8820000000  PROA      94              0.0000000000
      1472        93  LYS       HN             16.7081923151       30.0392637634      -12.3865111147  PROA      94              0.0000000000
      1473        93  LYS       CA             15.2120000000       28.6020000000      -12.1360000000  PROA      94              0.0000000000
      1474        93  LYS       HA             14.9761665832       27.6908710632      -12.6655526073  PROA      94              0.0000000000
      1475        93  LYS       CB             15.7330000000       28.2900000000      -10.7310000000  PROA      94              0.0000000000
      1476        93  LYS       HB1            15.8297355927       29.2407167075      -10.1650263741  PROA      94              0.0000000000
      1477        93  LYS       HB2            16.7351758612       27.8189594461      -10.8165015666  PROA      94              0.0000000000
      1478        93  LYS       CG             14.8110000000       27.3500000000       -9.9610000000  PROA      94              0.0000000000
      1479        93  LYS       HG1            15.4389838201       26.6665562335       -9.3516066662  PROA      94              0.0000000000
      1480        93  LYS       HG2            14.2326163490       26.7497862373      -10.6945087504  PROA      94              0.0000000000
      1481        93  LYS       CD             13.8200000000       28.0560000000       -9.0270000000  PROA      94              0.0000000000
      1482        93  LYS       HD1            13.5170854592       29.0201187860       -9.4877385058  PROA      94              0.0000000000
      1483        93  LYS       HD2            14.3239934481       28.2627716845       -8.0591165886  PROA      94              0.0000000000
      1484        93  LYS       CE             12.5670000000       27.2190000000       -8.7630000000  PROA      94              0.0000000000
      1485        93  LYS       HE1            11.8974884664       27.2341821137       -9.6492765744  PROA      94              0.0000000000
      1486        93  LYS       HE2            12.0275338968       27.6006750331       -7.8701042339  PROA      94              0.0000000000
      1487        93  LYS       NZ             12.9650000000       25.8350000000       -8.5070000000  PROA      94              0.0000000000
      1488        93  LYS       HZ1            13.9091837764       25.8202347776       -8.0712259936  PROA      94              0.0000000000
      1489        93  LYS       HZ2            12.9890240980       25.3095823024       -9.4041949185  PROA      94              0.0000000000
      1490        93  LYS       HZ3            12.2793123126       25.3904293146       -7.8637357175  PROA      94              0.0000000000
      1491        93  LYS       C              13.9260000000       29.4330000000      -12.1360000000  PROA      94              0.0000000000
      1492        93  LYS       O              13.7500000000       30.3300000000      -11.3010000000  PROA      94              0.0000000000
      1493        94  MET       N              13.0330000000       29.1340000000      -13.0860000000  PROA      95              0.0000000000
      1494        94  MET       HN             13.2002062041       28.4213796024      -13.7626982505  PROA      95              0.0000000000
      1495        94  MET       CA             11.7530000000       29.8330000000      -13.1940000000  PROA      95              0.0000000000
      1496        94  MET       HA             11.8932543688       30.8410454107      -12.8330361522  PROA      95              0.0000000000
      1497        94  MET       CB             11.2580000000       29.8540000000      -14.6400000000  PROA      95              0.0000000000
      1498        94  MET       HB1            10.2193940489       30.2470645397      -14.6569922526  PROA      95              0.0000000000
      1499        94  MET       HB2            11.2557156757       28.8150616413      -15.0325463786  PROA      95              0.0000000000
      1500        94  MET       CG             12.1280000000       30.7220000000      -15.5490000000  PROA      95              0.0000000000
      1501        94  MET       HG1            11.8120964519       30.5503362948      -16.5992802084  PROA      95              0.0000000000
      1502        94  MET       HG2            13.1816504639       30.3891057763      -15.4424442344  PROA      95              0.0000000000
      1503        94  MET       SD             12.0240000000       32.4790000000      -15.1810000000  PROA      95              0.0000000000
      1504        94  MET       CE             10.3560000000       32.7550000000      -15.7960000000  PROA      95              0.0000000000
      1505        94  MET       HE1             9.5995980143       32.2695382924      -15.1429272885  PROA      95              0.0000000000
      1506        94  MET       HE2            10.2490200494       32.3325077811      -16.8177195675  PROA      95              0.0000000000
      1507        94  MET       HE3            10.1340655458       33.8429200998      -15.8280969463  PROA      95              0.0000000000
      1508        94  MET       C              10.7150000000       29.1780000000      -12.2880000000  PROA      95              0.0000000000
      1509        94  MET       O              10.8020000000       27.9800000000      -12.0250000000  PROA      95              0.0000000000
      1510        95  GLU       N               9.7010000000       29.9410000000      -11.8620000000  PROA      96              0.0000000000
      1511        95  GLU       HN              9.6636074080       30.9186084212      -12.0528790885  PROA      96              0.0000000000
      1512        95  GLU       CA              8.5790000000       29.3990000000      -11.0890000000  PROA      96              0.0000000000
      1513        95  GLU       HA              8.9832688277       28.9397255412      -10.1992332927  PROA      96              0.0000000000
      1514        95  GLU       CB              7.5750000000       30.4900000000      -10.7070000000  PROA      96              0.0000000000
      1515        95  GLU       HB1             6.6170737893       29.9943045852      -10.4450950996  PROA      96              0.0000000000
      1516        95  GLU       HB2             7.4169579238       31.1338016934      -11.5972094292  PROA      96              0.0000000000
      1517        95  GLU       CG              7.9710000000       31.3970000000       -9.5350000000  PROA      96              0.0000000000
      1518        95  GLU       HG1             8.1028657005       30.7768212954       -8.6229065415  PROA      96              0.0000000000
      1519        95  GLU       HG2             7.1623875275       32.1378763896       -9.3584420483  PROA      96              0.0000000000
      1520        95  GLU       CD              9.2640000000       32.1440000000       -9.8060000000  PROA      96              0.0000000000
      1521        95  GLU       OE1             9.4170000000       32.7540000000      -10.8640000000  PROA      96              0.0000000000
      1522        95  GLU       OE2            10.1490000000       32.1160000000       -8.9570000000  PROA      96              0.0000000000
      1523        95  GLU       C               7.8870000000       28.3830000000      -12.0120000000  PROA      96              0.0000000000
      1524        95  GLU       O               7.8650000000       28.5840000000      -13.2210000000  PROA      96              0.0000000000
      1525        96  LYS       N               7.4250000000       27.2560000000      -11.4580000000  PROA      97              0.0000000000
      1526        96  LYS       HN              7.4001964720       27.1363460734      -10.4689217404  PROA      97              0.0000000000
      1527        96  LYS       CA              6.9230000000       26.1170000000      -12.2440000000  PROA      97              0.0000000000
      1528        96  LYS       HA              7.7004641064       25.8291744785      -12.9358668218  PROA      97              0.0000000000
      1529        96  LYS       CB              6.5430000000       24.9240000000      -11.3590000000  PROA      97              0.0000000000
      1530        96  LYS       HB1             5.5364872745       25.1046045548      -10.9255367229  PROA      97              0.0000000000
      1531        96  LYS       HB2             7.2805022997       24.8404729313      -10.5327495108  PROA      97              0.0000000000
      1532        96  LYS       CG              6.5180000000       23.5990000000      -12.1390000000  PROA      97              0.0000000000
      1533        96  LYS       HG1             5.7001748239       23.6541320806      -12.8877339289  PROA      97              0.0000000000
      1534        96  LYS       HG2             6.2964384175       22.7803791007      -11.4225850717  PROA      97              0.0000000000
      1535        96  LYS       CD              7.8210000000       23.2490000000      -12.8780000000  PROA      97              0.0000000000
      1536        96  LYS       HD1             8.0848329895       24.0931238087      -13.5496152488  PROA      97              0.0000000000
      1537        96  LYS       HD2             7.6463256892       22.3409439592      -13.4929333340  PROA      97              0.0000000000
      1538        96  LYS       CE              9.0010000000       22.9840000000      -11.9410000000  PROA      97              0.0000000000
      1539        96  LYS       HE1             8.7316661680       22.1914238088      -11.2106228165  PROA      97              0.0000000000
      1540        96  LYS       HE2             9.2751099640       23.9185509447      -11.4065406268  PROA      97              0.0000000000
      1541        96  LYS       NZ             10.1820000000       22.5280000000      -12.6850000000  PROA      97              0.0000000000
      1542        96  LYS       HZ1            10.2633075273       23.0663724796      -13.5710836073  PROA      97              0.0000000000
      1543        96  LYS       HZ2            10.0853040161       21.5155304485      -12.9021518594  PROA      97              0.0000000000
      1544        96  LYS       HZ3            11.0343659739       22.6785240853      -12.1084461150  PROA      97              0.0000000000
      1545        96  LYS       C               5.8900000000       26.4720000000      -13.3210000000  PROA      97              0.0000000000
      1546        96  LYS       O               5.9360000000       25.8770000000      -14.3970000000  PROA      97              0.0000000000
      1547        97  ARG       N               4.9780000000       27.4300000000      -13.0510000000  PROA      98              0.0000000000
      1548        97  ARG       HN              4.9769389226       27.9328357639      -12.1902341888  PROA      98              0.0000000000
      1549        97  ARG       CA              3.9210000000       27.7940000000      -14.0180000000  PROA      98              0.0000000000
      1550        97  ARG       HA              3.4555488090       26.8847093862      -14.3683437903  PROA      98              0.0000000000
      1551        97  ARG       CB              2.8920000000       28.6960000000      -13.3460000000  PROA      98              0.0000000000
      1552        97  ARG       HB1             2.5381890856       28.1773636968      -12.4310211554  PROA      98              0.0000000000
      1553        97  ARG       HB2             2.0402591269       28.8135983961      -14.0474700041  PROA      98              0.0000000000
      1554        97  ARG       CG              3.3480000000       30.0920000000      -12.9370000000  PROA      98              0.0000000000
      1555        97  ARG       HG1             3.3031005668       30.7797212005      -13.8084033233  PROA      98              0.0000000000
      1556        97  ARG       HG2             4.3926164526       30.0581457307      -12.5602367907  PROA      98              0.0000000000
      1557        97  ARG       CD              2.4100000000       30.5750000000      -11.8390000000  PROA      98              0.0000000000
      1558        97  ARG       HD1             2.8994630689       30.4468404522      -10.8499934036  PROA      98              0.0000000000
      1559        97  ARG       HD2             1.4648330936       29.9923775820      -11.8756558358  PROA      98              0.0000000000
      1560        97  ARG       NE              2.0620000000       31.9850000000      -11.9770000000  PROA      98              0.0000000000
      1561        97  ARG       HE              2.2511914700       32.4696246565      -12.8310044123  PROA      98              0.0000000000
      1562        97  ARG       CZ              1.4800000000       32.6330000000      -10.9380000000  PROA      98              0.0000000000
      1563        97  ARG       NH1             1.3150000000       32.0090000000       -9.7630000000  PROA      98              0.0000000000
      1564        97  ARG       HH11            1.6214448039       31.0636606640       -9.6515319689  PROA      98              0.0000000000
      1565        97  ARG       HH12            0.8854765819       32.4888783949       -8.9979991115  PROA      98              0.0000000000
      1566        97  ARG       NH2             1.0660000000       33.8910000000      -11.1000000000  PROA      98              0.0000000000
      1567        97  ARG       HH21            1.0472584466       34.2975043356      -12.0134566105  PROA      98              0.0000000000
      1568        97  ARG       HH22            0.7744532142       34.4273525018      -10.3079605657  PROA      98              0.0000000000
      1569        97  ARG       C               4.4390000000       28.3510000000      -15.3610000000  PROA      98              0.0000000000
      1570        97  ARG       O               3.7120000000       28.2940000000      -16.3550000000  PROA      98              0.0000000000
      1571        98  PHE       N               5.6810000000       28.8900000000      -15.3890000000  PROA      99              0.0000000000
      1572        98  PHE       HN              6.2497454715       28.9142584884      -14.5711790798  PROA      99              0.0000000000
      1573        98  PHE       CA              6.2920000000       29.4730000000      -16.5890000000  PROA      99              0.0000000000
      1574        98  PHE       HA              5.5033218798       29.8928761519      -17.1955048766  PROA      99              0.0000000000
      1575        98  PHE       CB              7.3010000000       30.5540000000      -16.2090000000  PROA      99              0.0000000000
      1576        98  PHE       HB1             7.7440059141       30.9986679925      -17.1256053916  PROA      99              0.0000000000
      1577        98  PHE       HB2             8.0999085749       30.1198783604      -15.5706953717  PROA      99              0.0000000000
      1578        98  PHE       CG              6.6310000000       31.6610000000      -15.4300000000  PROA      99              0.0000000000
      1579        98  PHE       CD1             5.8160000000       32.5760000000      -16.0840000000  PROA      99              0.0000000000
      1580        98  PHE       HD1             5.6513979513       32.4878492884      -17.1477363933  PROA      99              0.0000000000
      1581        98  PHE       CE1             5.2120000000       33.6050000000      -15.3710000000  PROA      99              0.0000000000
      1582        98  PHE       HE1             4.5800882725       34.3168701926      -15.8812238466  PROA      99              0.0000000000
      1583        98  PHE       CZ              5.4210000000       33.7180000000      -14.0020000000  PROA      99              0.0000000000
      1584        98  PHE       HZ              4.9521855559       34.5173704845      -13.4473662260  PROA      99              0.0000000000
      1585        98  PHE       CD2             6.8390000000       31.7730000000      -14.0610000000  PROA      99              0.0000000000
      1586        98  PHE       HD2             7.4709196450       31.0611059554      -13.5508192179  PROA      99              0.0000000000
      1587        98  PHE       CE2             6.2340000000       32.8010000000      -13.3480000000  PROA      99              0.0000000000
      1588        98  PHE       HE2             6.3961690976       32.8871052112      -12.2837227316  PROA      99              0.0000000000
      1589        98  PHE       C               6.9770000000       28.4380000000      -17.4790000000  PROA      99              0.0000000000
      1590        98  PHE       O               7.4090000000       28.7700000000      -18.5740000000  PROA      99              0.0000000000
      1591        99  VAL       N               7.1210000000       27.2090000000      -17.0000000000  PROA      100             0.0000000000
      1592        99  VAL       HN              6.7189733540       26.9267623472      -16.1325194916  PROA      100             0.0000000000
      1593        99  VAL       CA              7.8790000000       26.1940000000      -17.7170000000  PROA      100             0.0000000000
      1594        99  VAL       HA              8.6053760362       26.6935768877      -18.3406899519  PROA      100             0.0000000000
      1595        99  VAL       CB              8.5810000000       25.2560000000      -16.7200000000  PROA      100             0.0000000000
      1596        99  VAL       HB              7.8106351429       24.6900316695      -16.1544437515  PROA      100             0.0000000000
      1597        99  VAL       CG1             9.5150000000       24.2620000000      -17.4180000000  PROA      100             0.0000000000
      1598        99  VAL       HG11           10.3021659334       24.8081319748      -17.9805216968  PROA      100             0.0000000000
      1599        99  VAL       HG12            8.9370019949       23.6376894049      -18.1324289242  PROA      100             0.0000000000
      1600        99  VAL       HG13           10.0055472410       23.6103645531      -16.6636865709  PROA      100             0.0000000000
      1601        99  VAL       CG2             9.3340000000       26.0540000000      -15.6490000000  PROA      100             0.0000000000
      1602        99  VAL       HG21            8.6126693763       26.5569264574      -14.9699800373  PROA      100             0.0000000000
      1603        99  VAL       HG22            9.9674248964       26.8292687953      -16.1306485196  PROA      100             0.0000000000
      1604        99  VAL       HG23            9.9710855416       25.3714045509      -15.0469704606  PROA      100             0.0000000000
      1605        99  VAL       C               7.0310000000       25.4250000000      -18.7240000000  PROA      100             0.0000000000
      1606        99  VAL       O               5.9700000000       24.9060000000      -18.3920000000  PROA      100             0.0000000000
      1607       100  PHE       N               7.5190000000       25.3650000000      -19.9550000000  PROA      101             0.0000000000
      1608       100  PHE       HN              8.3375203508       25.8726170561      -20.2106238772  PROA      101             0.0000000000
      1609       100  PHE       CA              6.9220000000       24.5730000000      -21.0230000000  PROA      101             0.0000000000
      1610       100  PHE       HA              6.0579960903       24.0652871114      -20.6206443699  PROA      101             0.0000000000
      1611       100  PHE       CB              6.5150000000       25.4690000000      -22.1920000000  PROA      101             0.0000000000
      1612       100  PHE       HB1             5.9612669015       24.8815377145      -22.9550486126  PROA      101             0.0000000000
      1613       100  PHE       HB2             7.4114593676       25.9397742135      -22.6488453882  PROA      101             0.0000000000
      1614       100  PHE       CG              5.6090000000       26.5630000000      -21.6820000000  PROA      101             0.0000000000
      1615       100  PHE       CD1             6.0770000000       27.8700000000      -21.5970000000  PROA      101             0.0000000000
      1616       100  PHE       HD1             7.0818744294       28.1058467387      -21.9148105650  PROA      101             0.0000000000
      1617       100  PHE       CE1             5.2510000000       28.8720000000      -21.1030000000  PROA      101             0.0000000000
      1618       100  PHE       HE1             5.6131613797       29.8873574009      -21.0375140945  PROA      101             0.0000000000
      1619       100  PHE       CZ              3.9580000000       28.5670000000      -20.6930000000  PROA      101             0.0000000000
      1620       100  PHE       HZ              3.3191246565       29.3432739360      -20.2984914232  PROA      101             0.0000000000
      1621       100  PHE       CD2             4.3120000000       26.2600000000      -21.2860000000  PROA      101             0.0000000000
      1622       100  PHE       HD2             3.9453352348       25.2470595378      -21.3628542695  PROA      101             0.0000000000
      1623       100  PHE       CE2             3.4880000000       27.2630000000      -20.7910000000  PROA      101             0.0000000000
      1624       100  PHE       HE2             2.4800892285       27.0287671204      -20.4817278900  PROA      101             0.0000000000
      1625       100  PHE       C               7.9410000000       23.5360000000      -21.4650000000  PROA      101             0.0000000000
      1626       100  PHE       O               9.1440000000       23.8130000000      -21.4650000000  PROA      101             0.0000000000
      1627       101  ASN       N               7.4700000000       22.3390000000      -21.8080000000  PROA      102             0.0000000000
      1628       101  ASN       HN              6.5066970654       22.1045298535      -21.7048754666  PROA      102             0.0000000000
      1629       101  ASN       CA              8.3170000000       21.2980000000      -22.3520000000  PROA      102             0.0000000000
      1630       101  ASN       HA              9.3141148867       21.4600134735      -21.9707466076  PROA      102             0.0000000000
      1631       101  ASN       CB              7.8490000000       19.9040000000      -21.9860000000  PROA      102             0.0000000000
      1632       101  ASN       HB1             8.1477665646       19.1969855841      -22.7889897584  PROA      102             0.0000000000
      1633       101  ASN       HB2             6.7420406169       19.9040479611      -21.8934563977  PROA      102             0.0000000000
      1634       101  ASN       CG              8.4450000000       19.4310000000      -20.6770000000  PROA      102             0.0000000000
      1635       101  ASN       OD1             7.8170000000       18.6700000000      -19.9610000000  PROA      102             0.0000000000
      1636       101  ASN       ND2             9.7050000000       19.7950000000      -20.4110000000  PROA      102             0.0000000000
      1637       101  ASN       HD21           10.1904416395       19.3875757854      -19.6374678908  PROA      102             0.0000000000
      1638       101  ASN       HD22           10.1611025270       20.4744258627      -20.9857616741  PROA      102             0.0000000000
      1639       101  ASN       C               8.2210000000       21.4680000000      -23.8650000000  PROA      102             0.0000000000
      1640       101  ASN       O               7.1530000000       21.2440000000      -24.4390000000  PROA      102             0.0000000000
      1641       102  LYS       N               9.3040000000       21.9460000000      -24.5000000000  PROA      103             0.0000000000
      1642       102  LYS       HN             10.1361103800       22.1879594174      -24.0074916900  PROA      103             0.0000000000
      1643       102  LYS       CA              9.3430000000       22.1460000000      -25.9530000000  PROA      103             0.0000000000
      1644       102  LYS       HA              8.3690634947       22.4897388848      -26.2683236578  PROA      103             0.0000000000
      1645       102  LYS       CB             10.4120000000       23.1660000000      -26.3340000000  PROA      103             0.0000000000
      1646       102  LYS       HB1            11.4141970877       22.7494734169      -26.0973711535  PROA      103             0.0000000000
      1647       102  LYS       HB2            10.2592376300       24.0929347135      -25.7412586540  PROA      103             0.0000000000
      1648       102  LYS       CG             10.3490000000       23.5060000000      -27.8210000000  PROA      103             0.0000000000
      1649       102  LYS       HG1             9.3472898922       23.9297528285      -28.0451103932  PROA      103             0.0000000000
      1650       102  LYS       HG2            10.4825521586       22.5703453030      -28.4040344561  PROA      103             0.0000000000
      1651       102  LYS       CD             11.4130000000       24.5110000000      -28.2620000000  PROA      103             0.0000000000
      1652       102  LYS       HD1            11.2977130395       25.4363866275      -27.6590080429  PROA      103             0.0000000000
      1653       102  LYS       HD2            11.2468704728       24.7559446641      -29.3323428823  PROA      103             0.0000000000
      1654       102  LYS       CE             12.8420000000       23.9960000000      -28.0960000000  PROA      103             0.0000000000
      1655       102  LYS       HE1            13.0656367233       23.8304570696      -27.0205020460  PROA      103             0.0000000000
      1656       102  LYS       HE2            13.5623852589       24.7227806642      -28.5283755773  PROA      103             0.0000000000
      1657       102  LYS       NZ             13.0050000000       22.7190000000      -28.7980000000  PROA      103             0.0000000000
      1658       102  LYS       HZ1            13.1442470563       22.8962700220      -29.8132761184  PROA      103             0.0000000000
      1659       102  LYS       HZ2            12.1539439945       22.1371124845      -28.6612146539  PROA      103             0.0000000000
      1660       102  LYS       HZ3            13.8324010974       22.2171266986      -28.4170403571  PROA      103             0.0000000000
      1661       102  LYS       C               9.6160000000       20.7910000000      -26.6080000000  PROA      103             0.0000000000
      1662       102  LYS       O              10.6730000000       20.1950000000      -26.3830000000  PROA      103             0.0000000000
      1663       103  ILE       N               8.6530000000       20.3170000000      -27.4100000000  PROA      104             0.0000000000
      1664       103  ILE       HN              7.8231096209       20.8415997177      -27.5797655614  PROA      104             0.0000000000
      1665       103  ILE       CA              8.7180000000       19.0280000000      -28.0940000000  PROA      104             0.0000000000
      1666       103  ILE       HA              9.5872143479       18.4962589951      -27.7363442250  PROA      104             0.0000000000
      1667       103  ILE       CB              7.4430000000       18.2340000000      -27.8030000000  PROA      104             0.0000000000
      1668       103  ILE       HB              6.5684517467       18.7943952110      -28.1966154262  PROA      104             0.0000000000
      1669       103  ILE       CG2             7.4820000000       16.8480000000      -28.4510000000  PROA      104             0.0000000000
      1670       103  ILE       HG21            8.3455142084       16.2681481029      -28.0605694820  PROA      104             0.0000000000
      1671       103  ILE       HG22            7.5908395994       16.9482814194      -29.5520684262  PROA      104             0.0000000000
      1672       103  ILE       HG23            6.5478091993       16.2944153658      -28.2162965673  PROA      104             0.0000000000
      1673       103  ILE       CG1             7.1840000000       18.1670000000      -26.2970000000  PROA      104             0.0000000000
      1674       103  ILE       HG11            7.1728001974       19.1999314525      -25.8890132185  PROA      104             0.0000000000
      1675       103  ILE       HG12            8.0089663397       17.5995594608      -25.8164088975  PROA      104             0.0000000000
      1676       103  ILE       CD              5.8570000000       17.4890000000      -25.9590000000  PROA      104             0.0000000000
      1677       103  ILE       HD1             5.9685891226       16.3847860570      -26.0097979901  PROA      104             0.0000000000
      1678       103  ILE       HD2             5.0771473370       17.8005152969      -26.6863528335  PROA      104             0.0000000000
      1679       103  ILE       HD3             5.5416521894       17.7666836516      -24.9305537697  PROA      104             0.0000000000
      1680       103  ILE       C               8.8910000000       19.2280000000      -29.5990000000  PROA      104             0.0000000000
      1681       103  ILE       O               8.1190000000       19.9690000000      -30.2150000000  PROA      104             0.0000000000
      1682       104  GLU       N               9.9100000000       18.5730000000      -30.1760000000  PROA      105             0.0000000000
      1683       104  GLU       HN             10.5464454692       18.0349225047      -29.6300606092  PROA      105             0.0000000000
      1684       104  GLU       CA             10.1850000000       18.5790000000      -31.6160000000  PROA      105             0.0000000000
      1685       104  GLU       HA              9.7335490859       19.4643650872      -32.0384569641  PROA      105             0.0000000000
      1686       104  GLU       CB             11.6930000000       18.5740000000      -31.8810000000  PROA      105             0.0000000000
      1687       104  GLU       HB1            11.8848947767       19.1746647015      -32.7946842089  PROA      105             0.0000000000
      1688       104  GLU       HB2            12.0074722000       17.5255199487      -32.0660333484  PROA      105             0.0000000000
      1689       104  GLU       CG             12.5610000000       19.1400000000      -30.7460000000  PROA      105             0.0000000000
      1690       104  GLU       HG1            13.6307575219       18.9975339259      -31.0084784406  PROA      105             0.0000000000
      1691       104  GLU       HG2            12.3369287475       18.5823604918      -29.8119748813  PROA      105             0.0000000000
      1692       104  GLU       CD             12.3250000000       20.6190000000      -30.4880000000  PROA      105             0.0000000000
      1693       104  GLU       OE1            13.0680000000       21.4530000000      -31.0000000000  PROA      105             0.0000000000
      1694       104  GLU       OE2            11.4730000000       20.9700000000      -29.6770000000  PROA      105             0.0000000000
      1695       104  GLU       C               9.5110000000       17.3210000000      -32.1760000000  PROA      105             0.0000000000
      1696       104  GLU       O               9.8950000000       16.1990000000      -31.8200000000  PROA      105             0.0000000000
      1697       105  ILE       N               8.4470000000       17.5160000000      -32.9760000000  PROA      106             0.0000000000
      1698       105  ILE       HN              8.1289038645       18.4326800772      -33.2035459733  PROA      106             0.0000000000
      1699       105  ILE       CA              7.6780000000       16.4160000000      -33.5710000000  PROA      106             0.0000000000
      1700       105  ILE       HA              8.3203907747       15.5512773972      -33.6470406298  PROA      106             0.0000000000
      1701       105  ILE       CB              6.4660000000       16.1150000000      -32.6800000000  PROA      106             0.0000000000
      1702       105  ILE       HB              6.8115017935       15.6086230476      -31.7536696406  PROA      106             0.0000000000
      1703       105  ILE       CG2             5.7200000000       17.3970000000      -32.3030000000  PROA      106             0.0000000000
      1704       105  ILE       HG21            5.3582001198       17.9115607727      -33.2187778431  PROA      106             0.0000000000
      1705       105  ILE       HG22            6.4007358515       18.0836338594      -31.7558375521  PROA      106             0.0000000000
      1706       105  ILE       HG23            4.8444160110       17.1512539317      -31.6648654932  PROA      106             0.0000000000
      1707       105  ILE       CG1             5.5570000000       15.0560000000      -33.3020000000  PROA      106             0.0000000000
      1708       105  ILE       HG11            6.1418324859       14.1246853477      -33.4579408470  PROA      106             0.0000000000
      1709       105  ILE       HG12            5.1962916172       15.4228728341      -34.2863715518  PROA      106             0.0000000000
      1710       105  ILE       CD              4.3510000000       14.7430000000      -32.4160000000  PROA      106             0.0000000000
      1711       105  ILE       HD1             3.6519030324       15.6063853867      -32.4037483102  PROA      106             0.0000000000
      1712       105  ILE       HD2             4.6872894984       14.5441346582      -31.3759922838  PROA      106             0.0000000000
      1713       105  ILE       HD3             3.8117815316       13.8555844118      -32.8109571089  PROA      106             0.0000000000
      1714       105  ILE       C               7.2810000000       16.7460000000      -35.0100000000  PROA      106             0.0000000000
      1715       105  ILE       O               6.6260000000       17.7640000000      -35.2590000000  PROA      106             0.0000000000
      1716       106  ASN       N               7.7100000000       15.8750000000      -35.9530000000  PROA      107             0.0000000000
      1717       106  ASN       HN              8.2480882514       15.0811936447      -35.6859428985  PROA      107             0.0000000000
      1718       106  ASN       CA              7.4640000000       15.9660000000      -37.3950000000  PROA      107             0.0000000000
      1719       106  ASN       HA              8.0943212078       15.2355230828      -37.8798001004  PROA      107             0.0000000000
      1720       106  ASN       CB              5.9980000000       15.7100000000      -37.7560000000  PROA      107             0.0000000000
      1721       106  ASN       HB1             5.8841982737       15.7226861938      -38.8609638425  PROA      107             0.0000000000
      1722       106  ASN       HB2             5.3660393422       16.5102676095      -37.3152570526  PROA      107             0.0000000000
      1723       106  ASN       CG              5.5290000000       14.3750000000      -37.2330000000  PROA      107             0.0000000000
      1724       106  ASN       OD1             6.2340000000       13.3730000000      -37.2880000000  PROA      107             0.0000000000
      1725       106  ASN       ND2             4.2960000000       14.4240000000      -36.6950000000  PROA      107             0.0000000000
      1726       106  ASN       HD21            3.8825712965       13.5960778354      -36.3160255993  PROA      107             0.0000000000
      1727       106  ASN       HD22            3.7934868124       15.2883221263      -36.6743176794  PROA      107             0.0000000000
      1728       106  ASN       C               7.7990000000       17.3530000000      -37.9630000000  PROA      107             0.0000000000
      1729       106  ASN       O               6.9380000000       18.0160000000      -38.5490000000  PROA      107             0.0000000000
      1730       107  ASN       N               9.0600000000       17.7940000000      -37.7460000000  PROA      108             0.0000000000
      1731       107  ASN       HN              9.7003628301       17.2234978100      -37.2410334476  PROA      108             0.0000000000
      1732       107  ASN       CA              9.6340000000       19.0790000000      -38.1860000000  PROA      108             0.0000000000
      1733       107  ASN       HA             10.5989392729       19.1893561828      -37.7139798902  PROA      108             0.0000000000
      1734       107  ASN       CB              9.7830000000       19.1320000000      -39.7080000000  PROA      108             0.0000000000
      1735       107  ASN       HB1             8.7872445400       19.2848431869      -40.1763629896  PROA      108             0.0000000000
      1736       107  ASN       HB2            10.2155249891       18.1768052814      -40.0751226625  PROA      108             0.0000000000
      1737       107  ASN       CG             10.6980000000       20.2760000000      -40.0960000000  PROA      108             0.0000000000
      1738       107  ASN       OD1            11.8850000000       20.2740000000      -39.7880000000  PROA      108             0.0000000000
      1739       107  ASN       ND2            10.1020000000       21.2190000000      -40.8460000000  PROA      108             0.0000000000
      1740       107  ASN       HD21           10.6220802867       22.0158079164      -41.1535933027  PROA      108             0.0000000000
      1741       107  ASN       HD22            9.1385445214       21.1237068588      -41.0963452777  PROA      108             0.0000000000
      1742       107  ASN       C               8.8620000000       20.3160000000      -37.6840000000  PROA      108             0.0000000000
      1743       107  ASN       O               9.0010000000       21.4070000000      -38.2410000000  PROA      108             0.0000000000
      1744       108  LYS       N               8.0700000000       20.1350000000      -36.6120000000  PROA      109             0.0000000000
      1745       108  LYS       HN              7.9922679786       19.2382395067      -36.1854046190  PROA      109             0.0000000000
      1746       108  LYS       CA              7.2710000000       21.1790000000      -35.9790000000  PROA      109             0.0000000000
      1747       108  LYS       HA              7.5769792013       22.1374392788      -36.3712769761  PROA      109             0.0000000000
      1748       108  LYS       CB              5.8320000000       20.9050000000      -36.2920000000  PROA      109             0.0000000000
      1749       108  LYS       HB1             5.2152166621       21.6987380938      -35.8204703040  PROA      109             0.0000000000
      1750       108  LYS       HB2             5.5588995302       19.9248217529      -35.8476478434  PROA      109             0.0000000000
      1751       108  LYS       CG              5.5020000000       20.8640000000      -37.7890000000  PROA      109             0.0000000000
      1752       108  LYS       HG1             4.5535220825       20.3029457399      -37.9258159456  PROA      109             0.0000000000
      1753       108  LYS       HG2             6.3179955040       20.3253211877      -38.3153908437  PROA      109             0.0000000000
      1754       108  LYS       CD              5.3450000000       22.2410000000      -38.4210000000  PROA      109             0.0000000000
      1755       108  LYS       HD1             5.1723149328       22.1239405840      -39.5120392127  PROA      109             0.0000000000
      1756       108  LYS       HD2             6.2787592283       22.8222109282      -38.2655099254  PROA      109             0.0000000000
      1757       108  LYS       CE              4.1730000000       23.0020000000      -37.8070000000  PROA      109             0.0000000000
      1758       108  LYS       HE1             4.0141872672       23.9635284392      -38.3401159307  PROA      109             0.0000000000
      1759       108  LYS       HE2             4.3563639296       23.1894340715      -36.7275477514  PROA      109             0.0000000000
      1760       108  LYS       NZ              2.9600000000       22.1950000000      -37.9370000000  PROA      109             0.0000000000
      1761       108  LYS       HZ1             3.0216599665       21.3712903710      -37.3050977167  PROA      109             0.0000000000
      1762       108  LYS       HZ2             2.8629376729       21.8709774302      -38.9204571241  PROA      109             0.0000000000
      1763       108  LYS       HZ3             2.1322915214       22.7691250994      -37.6783908724  PROA      109             0.0000000000
      1764       108  LYS       C               7.5870000000       21.2330000000      -34.4870000000  PROA      109             0.0000000000
      1765       108  LYS       O               8.3470000000       20.4020000000      -33.9680000000  PROA      109             0.0000000000
      1766       109  LEU       N               6.9940000000       22.2140000000      -33.7990000000  PROA      110             0.0000000000
      1767       109  LEU       HN              6.3859321504       22.8647454077      -34.2460765713  PROA      110             0.0000000000
      1768       109  LEU       CA              7.1780000000       22.4170000000      -32.3660000000  PROA      110             0.0000000000
      1769       109  LEU       HA              7.7842617024       21.6049135483      -31.9931471775  PROA      110             0.0000000000
      1770       109  LEU       CB              7.8550000000       23.7590000000      -32.0670000000  PROA      110             0.0000000000
      1771       109  LEU       HB1             7.8833260798       23.8887749044      -30.9650102270  PROA      110             0.0000000000
      1772       109  LEU       HB2             7.2298395862       24.5624999014      -32.5092530020  PROA      110             0.0000000000
      1773       109  LEU       CG              9.2830000000       23.9270000000      -32.5980000000  PROA      110             0.0000000000
      1774       109  LEU       HG              9.8058201037       22.9510104500      -32.5138891031  PROA      110             0.0000000000
      1775       109  LEU       CD1             9.3580000000       24.3920000000      -34.0540000000  PROA      110             0.0000000000
      1776       109  LEU       HD11            8.8566464578       25.3770403708      -34.1665215250  PROA      110             0.0000000000
      1777       109  LEU       HD12            8.8476561436       23.6569961833      -34.7124623287  PROA      110             0.0000000000
      1778       109  LEU       HD13           10.4198946958       24.4971145715      -34.3631677257  PROA      110             0.0000000000
      1779       109  LEU       CD2            10.0720000000       24.8730000000      -31.7020000000  PROA      110             0.0000000000
      1780       109  LEU       HD21            9.8289078453       24.6801275775      -30.6352163139  PROA      110             0.0000000000
      1781       109  LEU       HD22            9.8104205501       25.9260422934      -31.9406047368  PROA      110             0.0000000000
      1782       109  LEU       HD23           11.1614447195       24.7150229588      -31.8516915440  PROA      110             0.0000000000
      1783       109  LEU       C               5.8670000000       22.3520000000      -31.6320000000  PROA      110             0.0000000000
      1784       109  LEU       O               4.8480000000       22.8410000000      -32.1210000000  PROA      110             0.0000000000
      1785       110  GLU       N               5.9010000000       21.7610000000      -30.4440000000  PROA      111             0.0000000000
      1786       110  GLU       HN              6.7318870123       21.3225006302      -30.1120692273  PROA      111             0.0000000000
      1787       110  GLU       CA              4.7680000000       21.6960000000      -29.5380000000  PROA      111             0.0000000000
      1788       110  GLU       HA              3.9686706026       22.2760889521      -29.9744463096  PROA      111             0.0000000000
      1789       110  GLU       CB              4.2950000000       20.2630000000      -29.2920000000  PROA      111             0.0000000000
      1790       110  GLU       HB1             3.7555825388       20.2549020764      -28.3226185658  PROA      111             0.0000000000
      1791       110  GLU       HB2             5.1995647226       19.6261567063      -29.2087508524  PROA      111             0.0000000000
      1792       110  GLU       CG              3.3790000000       19.6180000000      -30.3270000000  PROA      111             0.0000000000
      1793       110  GLU       HG1             3.9363998878       19.4206398457      -31.2675312451  PROA      111             0.0000000000
      1794       110  GLU       HG2             2.5161062771       20.2821367811      -30.5474119948  PROA      111             0.0000000000
      1795       110  GLU       CD              2.8880000000       18.3120000000      -29.7330000000  PROA      111             0.0000000000
      1796       110  GLU       OE1             3.7000000000       17.5520000000      -29.2110000000  PROA      111             0.0000000000
      1797       110  GLU       OE2             1.6850000000       18.0680000000      -29.7460000000  PROA      111             0.0000000000
      1798       110  GLU       C               5.2790000000       22.1920000000      -28.2010000000  PROA      111             0.0000000000
      1799       110  GLU       O               6.4310000000       21.9290000000      -27.8490000000  PROA      111             0.0000000000
      1800       111  PHE       N               4.4450000000       22.9250000000      -27.4720000000  PROA      112             0.0000000000
      1801       111  PHE       HN              3.5278725783       23.1556878998      -27.7873360109  PROA      112             0.0000000000
      1802       111  PHE       CA              4.8240000000       23.4430000000      -26.1510000000  PROA      112             0.0000000000
      1803       111  PHE       HA              5.8128286466       23.0753134300      -25.9204457255  PROA      112             0.0000000000
      1804       111  PHE       CB              4.8120000000       24.9710000000      -26.1380000000  PROA      112             0.0000000000
      1805       111  PHE       HB1             5.1849526816       25.3442053683      -25.1603586869  PROA      112             0.0000000000
      1806       111  PHE       HB2             3.7812970502       25.3430540577      -26.3207175254  PROA      112             0.0000000000
      1807       111  PHE       CG              5.7060000000       25.5270000000      -27.2200000000  PROA      112             0.0000000000
      1808       111  PHE       CD1             7.0700000000       25.6610000000      -26.9920000000  PROA      112             0.0000000000
      1809       111  PHE       HD1             7.4920963467       25.3615863590      -26.0440629508  PROA      112             0.0000000000
      1810       111  PHE       CE1             7.8900000000       26.1810000000      -27.9860000000  PROA      112             0.0000000000
      1811       111  PHE       HE1             8.9498994717       26.2885623410      -27.8086817068  PROA      112             0.0000000000
      1812       111  PHE       CZ              7.3490000000       26.5630000000      -29.2080000000  PROA      112             0.0000000000
      1813       111  PHE       HZ              7.9888482664       26.9649324641      -29.9796504755  PROA      112             0.0000000000
      1814       111  PHE       CD2             5.1640000000       25.9120000000      -28.4420000000  PROA      112             0.0000000000
      1815       111  PHE       HD2             4.1033079672       25.8098393229      -28.6177700095  PROA      112             0.0000000000
      1816       111  PHE       CE2             5.9860000000       26.4280000000      -29.4370000000  PROA      112             0.0000000000
      1817       111  PHE       HE2             5.5653047537       26.7234980979      -30.3867870824  PROA      112             0.0000000000
      1818       111  PHE       C               3.8440000000       22.9220000000      -25.1130000000  PROA      112             0.0000000000
      1819       111  PHE       O               2.7150000000       23.4240000000      -25.0160000000  PROA      112             0.0000000000
      1820       112  GLU       N               4.2580000000       21.8790000000      -24.3800000000  PROA      113             0.0000000000
      1821       112  GLU       HN              5.1613101716       21.4794020207      -24.5122158505  PROA      113             0.0000000000
      1822       112  GLU       CA              3.4400000000       21.2470000000      -23.3430000000  PROA      113             0.0000000000
      1823       112  GLU       HA              2.4051225632       21.3024362539      -23.6465697422  PROA      113             0.0000000000
      1824       112  GLU       CB              3.8740000000       19.7780000000      -23.1640000000  PROA      113             0.0000000000
      1825       112  GLU       HB1             4.9788338023       19.7480503473      -23.0567948911  PROA      113             0.0000000000
      1826       112  GLU       HB2             3.5852064197       19.2122701992      -24.0748214469  PROA      113             0.0000000000
      1827       112  GLU       CG              3.2470000000       19.0870000000      -21.9420000000  PROA      113             0.0000000000
      1828       112  GLU       HG1             2.1579828158       18.9583015052      -22.1188087106  PROA      113             0.0000000000
      1829       112  GLU       HG2             3.3981122198       19.7277914749      -21.0473858748  PROA      113             0.0000000000
      1830       112  GLU       CD              3.8580000000       17.7180000000      -21.6660000000  PROA      113             0.0000000000
      1831       112  GLU       OE1             5.0810000000       17.6090000000      -21.5300000000  PROA      113             0.0000000000
      1832       112  GLU       OE2             3.0950000000       16.7600000000      -21.5470000000  PROA      113             0.0000000000
      1833       112  GLU       C               3.6580000000       21.9700000000      -22.0200000000  PROA      113             0.0000000000
      1834       112  GLU       O               4.8000000000       22.1970000000      -21.6500000000  PROA      113             0.0000000000
      1835       113  SER       N               2.5840000000       22.2920000000      -21.2770000000  PROA      114             0.0000000000
      1836       113  SER       HN              1.6471743619       22.1353714137      -21.5800415566  PROA      114             0.0000000000
      1837       113  SER       CA              2.7630000000       22.9020000000      -19.9580000000  PROA      114             0.0000000000
      1838       113  SER       HA              3.3835472185       23.7806318552      -20.0510540299  PROA      114             0.0000000000
      1839       113  SER       CB              1.3560000000       23.2570000000      -19.4780000000  PROA      114             0.0000000000
      1840       113  SER       HB1             0.7223525994       22.3448082510      -19.4979438570  PROA      114             0.0000000000
      1841       113  SER       HB2             0.9220448304       24.0238992385      -20.1544237144  PROA      114             0.0000000000
      1842       113  SER       OG              1.3490000000       23.7790000000      -18.1450000000  PROA      114             0.0000000000
      1843       113  SER       HG1             1.7568700268       24.6464073934      -18.1983521796  PROA      114             0.0000000000
      1844       113  SER       C               3.4590000000       21.8700000000      -19.0610000000  PROA      114             0.0000000000
      1845       113  SER       O               3.0020000000       20.7250000000      -19.0020000000  PROA      114             0.0000000000
      1846       114  ALA       N               4.5720000000       22.2490000000      -18.3850000000  PROA      115             0.0000000000
      1847       114  ALA       HN              4.9554472593       23.1667618147      -18.4531371700  PROA      115             0.0000000000
      1848       114  ALA       CA              5.2790000000       21.3010000000      -17.5010000000  PROA      115             0.0000000000
      1849       114  ALA       HA              5.5572884038       20.4361009781      -18.0846985939  PROA      115             0.0000000000
      1850       114  ALA       CB              6.5170000000       21.9720000000      -16.9140000000  PROA      115             0.0000000000
      1851       114  ALA       HB1             6.2303565790       22.6210325607      -16.0590653333  PROA      115             0.0000000000
      1852       114  ALA       HB2             7.0089469620       22.6003073129      -17.6869632642  PROA      115             0.0000000000
      1853       114  ALA       HB3             7.2288395235       21.2003868328      -16.5504732284  PROA      115             0.0000000000
      1854       114  ALA       C               4.4080000000       20.7390000000      -16.3630000000  PROA      115             0.0000000000
      1855       114  ALA       O               4.5060000000       19.5540000000      -16.0650000000  PROA      115             0.0000000000
      1856       115  GLN       N               3.5470000000       21.5630000000      -15.7470000000  PROA      116             0.0000000000
      1857       115  GLN       HN              3.4191346990       22.5155210836      -16.0122458884  PROA      116             0.0000000000
      1858       115  GLN       CA              2.7430000000       21.0670000000      -14.6280000000  PROA      116             0.0000000000
      1859       115  GLN       HA              3.2427072262       20.2108930708      -14.1995592633  PROA      116             0.0000000000
      1860       115  GLN       CB              2.5960000000       22.1850000000      -13.5910000000  PROA      116             0.0000000000
      1861       115  GLN       HB1             3.5863040458       22.3512006159      -13.1174219840  PROA      116             0.0000000000
      1862       115  GLN       HB2             1.8777169618       21.8462071954      -12.8151844307  PROA      116             0.0000000000
      1863       115  GLN       CG              2.1000000000       23.5280000000      -14.1510000000  PROA      116             0.0000000000
      1864       115  GLN       HG1             1.0059165490       23.4800350069      -14.3380589668  PROA      116             0.0000000000
      1865       115  GLN       HG2             2.6227484719       23.7577795121      -15.1040192582  PROA      116             0.0000000000
      1866       115  GLN       CD              2.3930000000       24.6160000000      -13.1380000000  PROA      116             0.0000000000
      1867       115  GLN       OE1             3.3650000000       24.5480000000      -12.3980000000  PROA      116             0.0000000000
      1868       115  GLN       NE2             1.4840000000       25.5940000000      -13.0880000000  PROA      116             0.0000000000
      1869       115  GLN       HE21            1.5166767283       26.2698233593      -12.3516610710  PROA      116             0.0000000000
      1870       115  GLN       HE22            0.7710043693       25.6501369119      -13.7869176473  PROA      116             0.0000000000
      1871       115  GLN       C               1.4090000000       20.4690000000      -15.0390000000  PROA      116             0.0000000000
      1872       115  GLN       O               0.7670000000       19.8290000000      -14.2180000000  PROA      116             0.0000000000
      1873       116  PHE       N               0.9830000000       20.7010000000      -16.2880000000  PROA      117             0.0000000000
      1874       116  PHE       HN              1.4918885095       21.2832596060      -16.9169529632  PROA      117             0.0000000000
      1875       116  PHE       CA             -0.2460000000       20.1230000000      -16.8130000000  PROA      117             0.0000000000
      1876       116  PHE       HA             -0.6691813943       19.4900596101      -16.0472166529  PROA      117             0.0000000000
      1877       116  PHE       CB             -1.2470000000       21.2180000000      -17.2090000000  PROA      117             0.0000000000
      1878       116  PHE       HB1            -2.2101612010       20.7512114799      -17.5066118455  PROA      117             0.0000000000
      1879       116  PHE       HB2            -0.8339715645       21.8120160608      -18.0520280322  PROA      117             0.0000000000
      1880       116  PHE       CG             -1.5360000000       22.1770000000      -16.0730000000  PROA      117             0.0000000000
      1881       116  PHE       CD1            -2.1920000000       21.7230000000      -14.9080000000  PROA      117             0.0000000000
      1882       116  PHE       HD1            -2.4697352982       20.6840358406      -14.8090723868  PROA      117             0.0000000000
      1883       116  PHE       CE1            -2.4810000000       22.6370000000      -13.8760000000  PROA      117             0.0000000000
      1884       116  PHE       HE1            -2.9836924663       22.3046751628      -12.9797648690  PROA      117             0.0000000000
      1885       116  PHE       CZ             -2.1090000000       23.9890000000      -14.0220000000  PROA      117             0.0000000000
      1886       116  PHE       HZ             -2.3346137292       24.6890757292      -13.2312666657  PROA      117             0.0000000000
      1887       116  PHE       CD2            -1.1590000000       23.5300000000      -16.2120000000  PROA      117             0.0000000000
      1888       116  PHE       HD2            -0.6511349016       23.8626057775      -17.1052179502  PROA      117             0.0000000000
      1889       116  PHE       CE2            -1.4480000000       24.4440000000      -15.1810000000  PROA      117             0.0000000000
      1890       116  PHE       HE2            -1.1664362146       25.4822056497      -15.2769303040  PROA      117             0.0000000000
      1891       116  PHE       C               0.1160000000       19.2600000000      -18.0260000000  PROA      117             0.0000000000
      1892       116  PHE       O              -0.0760000000       19.7090000000      -19.1610000000  PROA      117             0.0000000000
      1893       117  PRO       N               0.6960000000       18.0500000000      -17.8370000000  PROA      118             0.0000000000
      1894       117  PRO       CD              1.0580000000       17.4220000000      -16.5760000000  PROA      118             0.0000000000
      1895       117  PRO       HD1             0.1630466492       16.9598166670      -16.1091648016  PROA      118             0.0000000000
      1896       117  PRO       HD2             1.4992341446       18.1735629540      -15.8882823314  PROA      118             0.0000000000
      1897       117  PRO       CA              1.0230000000       17.2110000000      -19.0030000000  PROA      118             0.0000000000
      1898       117  PRO       HA              1.7100154265       17.7235075477      -19.6573421902  PROA      118             0.0000000000
      1899       117  PRO       CB              1.5770000000       15.9370000000      -18.3600000000  PROA      118             0.0000000000
      1900       117  PRO       HB1             2.4083604220       15.5191186014      -18.9668855338  PROA      118             0.0000000000
      1901       117  PRO       HB2             0.7818373194       15.1674040324      -18.2623607468  PROA      118             0.0000000000
      1902       117  PRO       CG              2.0770000000       16.3750000000      -16.9870000000  PROA      118             0.0000000000
      1903       117  PRO       HG1             2.0909841645       15.5242980411      -16.2730654875  PROA      118             0.0000000000
      1904       117  PRO       HG2             3.0975828785       16.8087183300      -17.0493768084  PROA      118             0.0000000000
      1905       117  PRO       C              -0.2140000000       16.9480000000      -19.8460000000  PROA      118             0.0000000000
      1906       117  PRO       O              -1.3260000000       16.8710000000      -19.3050000000  PROA      118             0.0000000000
      1907       118  ASN       N              -0.0230000000       16.8370000000      -21.1730000000  PROA      119             0.0000000000
      1908       118  ASN       HN              0.8906527876       16.9145907848      -21.5622338013  PROA      119             0.0000000000
      1909       118  ASN       CA             -1.0920000000       16.5990000000      -22.1590000000  PROA      119             0.0000000000
      1910       118  ASN       HA             -0.6057172678       16.4119036850      -23.1042849952  PROA      119             0.0000000000
      1911       118  ASN       CB             -2.0400000000       15.4360000000      -21.8450000000  PROA      119             0.0000000000
      1912       118  ASN       HB1            -2.9026278009       15.4522719825      -22.5449358214  PROA      119             0.0000000000
      1913       118  ASN       HB2            -2.4147429476       15.5249143573      -20.8029042200  PROA      119             0.0000000000
      1914       118  ASN       CG             -1.2930000000       14.1360000000      -22.0000000000  PROA      119             0.0000000000
      1915       118  ASN       OD1            -1.1130000000       13.3690000000      -21.0640000000  PROA      119             0.0000000000
      1916       118  ASN       ND2            -0.8470000000       13.9050000000      -23.2400000000  PROA      119             0.0000000000
      1917       118  ASN       HD21           -0.3394576534       13.0671018537      -23.4408169884  PROA      119             0.0000000000
      1918       118  ASN       HD22           -1.0211748413       14.5702347075      -23.9660343715  PROA      119             0.0000000000
      1919       118  ASN       C              -1.8950000000       17.8670000000      -22.4880000000  PROA      119             0.0000000000
      1920       118  ASN       O              -2.8830000000       17.7880000000      -23.2240000000  PROA      119             0.0000000000
      1921       119  TRP       N              -1.4590000000       19.0360000000      -21.9540000000  PROA      120             0.0000000000
      1922       119  TRP       HN             -0.6977440875       19.0537716384      -21.3113996939  PROA      120             0.0000000000
      1923       119  TRP       CA             -2.0420000000       20.3430000000      -22.2570000000  PROA      120             0.0000000000
      1924       119  TRP       HA             -2.8977250902       20.1895162202      -22.8975944192  PROA      120             0.0000000000
      1925       119  TRP       CB             -2.4600000000       21.0440000000      -20.9700000000  PROA      120             0.0000000000
      1926       119  TRP       HB1            -2.6638905372       22.1167036017      -21.1749915460  PROA      120             0.0000000000
      1927       119  TRP       HB2            -1.6466036841       20.9651540709      -20.2173675166  PROA      120             0.0000000000
      1928       119  TRP       CG             -3.7060000000       20.3940000000      -20.4280000000  PROA      120             0.0000000000
      1929       119  TRP       CD1            -3.8150000000       19.1860000000      -19.7250000000  PROA      120             0.0000000000
      1930       119  TRP       HD1            -2.9804637631       18.5584164743      -19.4492340117  PROA      120             0.0000000000
      1931       119  TRP       NE1            -5.1160000000       18.9130000000      -19.4380000000  PROA      120             0.0000000000
      1932       119  TRP       HE1            -5.4403353375       18.1269398261      -18.9589790955  PROA      120             0.0000000000
      1933       119  TRP       CE2            -5.9080000000       19.9410000000      -19.9410000000  PROA      120             0.0000000000
      1934       119  TRP       CD2            -5.0520000000       20.8790000000      -20.5620000000  PROA      120             0.0000000000
      1935       119  TRP       CE3            -5.5790000000       22.0180000000      -21.1540000000  PROA      120             0.0000000000
      1936       119  TRP       HE3            -4.9395785166       22.7482678784      -21.6272739058  PROA      120             0.0000000000
      1937       119  TRP       CZ3            -6.9500000000       22.2280000000      -21.1410000000  PROA      120             0.0000000000
      1938       119  TRP       HZ3            -7.3618808649       23.1130989727      -21.6028877312  PROA      120             0.0000000000
      1939       119  TRP       CZ2            -7.2790000000       20.1640000000      -19.9370000000  PROA      120             0.0000000000
      1940       119  TRP       HZ2            -7.9561252619       19.4621802082      -19.4732857272  PROA      120             0.0000000000
      1941       119  TRP       CH2            -7.7970000000       21.3060000000      -20.5370000000  PROA      120             0.0000000000
      1942       119  TRP       HH2            -8.8632365547       21.4778093549      -20.5338537355  PROA      120             0.0000000000
      1943       119  TRP       C              -0.9740000000       21.1620000000      -22.9710000000  PROA      120             0.0000000000
      1944       119  TRP       O               0.1650000000       21.2780000000      -22.4900000000  PROA      120             0.0000000000
      1945       120  TYR       N              -1.3490000000       21.7090000000      -24.1420000000  PROA      121             0.0000000000
      1946       120  TYR       HN             -2.2967847362       21.6652421228      -24.4459600044  PROA      121             0.0000000000
      1947       120  TYR       CA             -0.4440000000       22.3970000000      -25.0550000000  PROA      121             0.0000000000
      1948       120  TYR       HA              0.5171679303       22.4763671532      -24.5692844841  PROA      121             0.0000000000
      1949       120  TYR       CB             -0.3030000000       21.6500000000      -26.3740000000  PROA      121             0.0000000000
      1950       120  TYR       HB1             0.2807401916       22.2762898597      -27.0816661015  PROA      121             0.0000000000
      1951       120  TYR       HB2            -1.3155733730       21.4513508890      -26.7851162922  PROA      121             0.0000000000
      1952       120  TYR       CG              0.4000000000       20.3220000000      -26.2840000000  PROA      121             0.0000000000
      1953       120  TYR       CD1             1.7820000000       20.2790000000      -26.3950000000  PROA      121             0.0000000000
      1954       120  TYR       HD1             2.3549453690       21.1944911096      -26.3934563374  PROA      121             0.0000000000
      1955       120  TYR       CE1             2.4250000000       19.0550000000      -26.5080000000  PROA      121             0.0000000000
      1956       120  TYR       HE1             3.5012092609       19.0165861189      -26.5898383794  PROA      121             0.0000000000
      1957       120  TYR       CZ              1.6870000000       17.8800000000      -26.5160000000  PROA      121             0.0000000000
      1958       120  TYR       OH              2.3150000000       16.6850000000      -26.7880000000  PROA      121             0.0000000000
      1959       120  TYR       HH              2.8305062344       16.7966233264      -27.5901181679  PROA      121             0.0000000000
      1960       120  TYR       CD2            -0.3280000000       19.1450000000      -26.1630000000  PROA      121             0.0000000000
      1961       120  TYR       HD2            -1.3912380986       19.1821474608      -25.9771504371  PROA      121             0.0000000000
      1962       120  TYR       CE2             0.3170000000       17.9190000000      -26.2820000000  PROA      121             0.0000000000
      1963       120  TYR       HE2            -0.2440475903       17.0004684912      -26.1930059604  PROA      121             0.0000000000
      1964       120  TYR       C              -0.8860000000       23.7880000000      -25.4520000000  PROA      121             0.0000000000
      1965       120  TYR       O              -2.0900000000       24.0430000000      -25.5430000000  PROA      121             0.0000000000
      1966       121  ILE       N               0.0950000000       24.6770000000      -25.7510000000  PROA      122             0.0000000000
      1967       121  ILE       HN              1.0577090539       24.4636726312      -25.6054168026  PROA      122             0.0000000000
      1968       121  ILE       CA             -0.1850000000       26.0020000000      -26.3040000000  PROA      122             0.0000000000
      1969       121  ILE       HA             -0.8661722714       26.5036391240      -25.6328412478  PROA      122             0.0000000000
      1970       121  ILE       CB              1.0920000000       26.8190000000      -26.4630000000  PROA      122             0.0000000000
      1971       121  ILE       HB              1.8559825429       26.1992938897      -26.9787772714  PROA      122             0.0000000000
      1972       121  ILE       CG2             0.8560000000       28.0950000000      -27.2730000000  PROA      122             0.0000000000
      1973       121  ILE       HG21            0.1020341166       28.7347859280      -26.7665116853  PROA      122             0.0000000000
      1974       121  ILE       HG22            0.4787526083       27.8359275516      -28.2853339235  PROA      122             0.0000000000
      1975       121  ILE       HG23            1.8041706687       28.6670768312      -27.3621884685  PROA      122             0.0000000000
      1976       121  ILE       CG1             1.6290000000       27.1310000000      -25.0640000000  PROA      122             0.0000000000
      1977       121  ILE       HG11            1.9703212721       26.1840837081      -24.5947608967  PROA      122             0.0000000000
      1978       121  ILE       HG12            0.8051708546       27.5582162215      -24.4539771725  PROA      122             0.0000000000
      1979       121  ILE       CD              2.7930000000       28.1190000000      -25.0740000000  PROA      122             0.0000000000
      1980       121  ILE       HD1             2.4321816745       29.1312650118      -25.3558699733  PROA      122             0.0000000000
      1981       121  ILE       HD2             3.5567509564       27.7960769137      -25.8133640901  PROA      122             0.0000000000
      1982       121  ILE       HD3             3.2507251105       28.1743315144      -24.0632180020  PROA      122             0.0000000000
      1983       121  ILE       C              -0.9100000000       25.7280000000      -27.6230000000  PROA      122             0.0000000000
      1984       121  ILE       O              -0.4200000000       24.9600000000      -28.4550000000  PROA      122             0.0000000000
      1985       122  SER       N              -2.1150000000       26.2780000000      -27.7520000000  PROA      123             0.0000000000
      1986       122  SER       HN             -2.4762955030       26.9132039823      -27.0741445934  PROA      123             0.0000000000
      1987       122  SER       CA             -2.9890000000       25.9960000000      -28.8830000000  PROA      123             0.0000000000
      1988       122  SER       HA             -2.3808135233       25.5925125543      -29.6788640677  PROA      123             0.0000000000
      1989       122  SER       CB             -4.0820000000       25.0070000000      -28.5060000000  PROA      123             0.0000000000
      1990       122  SER       HB1            -4.3135896390       24.3498921299      -29.3713681352  PROA      123             0.0000000000
      1991       122  SER       HB2            -4.9996122132       25.5541283310      -28.2011640786  PROA      123             0.0000000000
      1992       122  SER       OG             -3.6390000000       24.2060000000      -27.4220000000  PROA      123             0.0000000000
      1993       122  SER       HG1            -2.8249949310       24.6086680590      -27.1107859549  PROA      123             0.0000000000
      1994       122  SER       C              -3.6240000000       27.2210000000      -29.5140000000  PROA      123             0.0000000000
      1995       122  SER       O              -3.7600000000       28.2670000000      -28.8800000000  PROA      123             0.0000000000
      1996       123  THR       N              -4.0720000000       27.0550000000      -30.7700000000  PROA      124             0.0000000000
      1997       123  THR       HN             -3.9312886321       26.1979402989      -31.2584956873  PROA      124             0.0000000000
      1998       123  THR       CA             -4.7830000000       28.0790000000      -31.5130000000  PROA      124             0.0000000000
      1999       123  THR       HA             -5.0878183394       28.8644600335      -30.8378104266  PROA      124             0.0000000000
      2000       123  THR       CB             -3.7920000000       28.5900000000      -32.5560000000  PROA      124             0.0000000000
      2001       123  THR       HB             -4.3371571681       29.1061700586      -33.3749371607  PROA      124             0.0000000000
      2002       123  THR       OG1            -3.0630000000       27.4880000000      -33.1040000000  PROA      124             0.0000000000
      2003       123  THR       HG1            -2.8427884614       27.7379269889      -34.0043573615  PROA      124             0.0000000000
      2004       123  THR       CG2            -2.7990000000       29.5770000000      -31.9420000000  PROA      124             0.0000000000
      2005       123  THR       HG21           -2.2242162464       29.0842791340      -31.1288759106  PROA      124             0.0000000000
      2006       123  THR       HG22           -3.3442889212       30.4455866684      -31.5148334135  PROA      124             0.0000000000
      2007       123  THR       HG23           -2.0857614926       29.9279612718      -32.7181257102  PROA      124             0.0000000000
      2008       123  THR       C              -6.0580000000       27.4710000000      -32.0950000000  PROA      124             0.0000000000
      2009       123  THR       O              -6.1060000000       26.2680000000      -32.3670000000  PROA      124             0.0000000000
      2010       124  SER       N              -7.0890000000       28.3050000000      -32.2790000000  PROA      125             0.0000000000
      2011       124  SER       HN             -7.0385591137       29.2611020598      -32.0023669612  PROA      125             0.0000000000
      2012       124  SER       CA             -8.3570000000       27.8940000000      -32.8910000000  PROA      125             0.0000000000
      2013       124  SER       HA             -8.6126654812       26.8934802607      -32.5772899594  PROA      125             0.0000000000
      2014       124  SER       CB             -9.3250000000       28.9200000000      -32.3640000000  PROA      125             0.0000000000
      2015       124  SER       HB1           -10.3084213659       28.4603528397      -32.1293220255  PROA      125             0.0000000000
      2016       124  SER       HB2            -9.4668097784       29.7480517329      -33.0904207878  PROA      125             0.0000000000
      2017       124  SER       OG             -8.7070000000       29.4080000000      -31.1690000000  PROA      125             0.0000000000
      2018       124  SER       HG1            -8.8904525904       28.7543206464      -30.4902891265  PROA      125             0.0000000000
      2019       124  SER       C              -8.1340000000       27.8850000000      -34.4020000000  PROA      125             0.0000000000
      2020       124  SER       O              -7.2860000000       28.6370000000      -34.8680000000  PROA      125             0.0000000000
      2021       125  GLN       N              -8.8900000000       27.0650000000      -35.1740000000  PROA      126             0.0000000000
      2022       125  GLN       HN             -9.5501504771       26.4249563843      -34.7886736897  PROA      126             0.0000000000
      2023       125  GLN       CA             -8.7700000000       27.0810000000      -36.6430000000  PROA      126             0.0000000000
      2024       125  GLN       HA             -7.7173882196       27.0581238317      -36.8824800841  PROA      126             0.0000000000
      2025       125  GLN       CB             -9.4760000000       25.9040000000      -37.3070000000  PROA      126             0.0000000000
      2026       125  GLN       HB1            -9.5722117695       26.1035323835      -38.3954919194  PROA      126             0.0000000000
      2027       125  GLN       HB2           -10.4916972038       25.7948761457      -36.8707251898  PROA      126             0.0000000000
      2028       125  GLN       CG             -8.7030000000       24.6090000000      -37.1030000000  PROA      126             0.0000000000
      2029       125  GLN       HG1            -8.7827660074       24.2878337933      -36.0424546015  PROA      126             0.0000000000
      2030       125  GLN       HG2            -7.6329025894       24.7672451270      -37.3562131555  PROA      126             0.0000000000
      2031       125  GLN       CD             -9.2730000000       23.5290000000      -37.9960000000  PROA      126             0.0000000000
      2032       125  GLN       OE1           -10.3910000000       23.0480000000      -37.8330000000  PROA      126             0.0000000000
      2033       125  GLN       NE2            -8.4220000000       23.1810000000      -38.9760000000  PROA      126             0.0000000000
      2034       125  GLN       HE21           -7.5984839063       23.7242538657      -39.1393905773  PROA      126             0.0000000000
      2035       125  GLN       HE22           -8.6122209470       22.3787723257      -39.5419034811  PROA      126             0.0000000000
      2036       125  GLN       C              -9.3390000000       28.3970000000      -37.2000000000  PROA      126             0.0000000000
      2037       125  GLN       O              -8.8910000000       28.8760000000      -38.2400000000  PROA      126             0.0000000000
      2038       126  ALA       N             -10.2950000000       29.0000000000      -36.4620000000  PROA      127             0.0000000000
      2039       126  ALA       HN            -10.6275780691       28.5868867041      -35.6185293121  PROA      127             0.0000000000
      2040       126  ALA       CA            -10.9200000000       30.2780000000      -36.8120000000  PROA      127             0.0000000000
      2041       126  ALA       HA            -11.1617859012       30.2553747295      -37.8642311736  PROA      127             0.0000000000
      2042       126  ALA       CB            -12.1840000000       30.5040000000      -35.9810000000  PROA      127             0.0000000000
      2043       126  ALA       HB1           -11.9322251075       30.5175403278      -34.8989893425  PROA      127             0.0000000000
      2044       126  ALA       HB2           -12.9098917646       29.6835696124      -36.1660114209  PROA      127             0.0000000000
      2045       126  ALA       HB3           -12.6443379509       31.4785966100      -36.2502666326  PROA      127             0.0000000000
      2046       126  ALA       C              -9.9510000000       31.4520000000      -36.5770000000  PROA      127             0.0000000000
      2047       126  ALA       O              -8.9750000000       31.3170000000      -35.8340000000  PROA      127             0.0000000000
      2048       127  GLU       N             -10.2250000000       32.5960000000      -37.2260000000  PROA      128             0.0000000000
      2049       127  GLU       HN            -11.0379343095       32.6748293012      -37.7963657461  PROA      128             0.0000000000
      2050       127  GLU       CA             -9.3960000000       33.8040000000      -37.1710000000  PROA      128             0.0000000000
      2051       127  GLU       HA             -8.3637234409       33.4972815538      -37.0905041877  PROA      128             0.0000000000
      2052       127  GLU       CB             -9.5990000000       34.6570000000      -38.4210000000  PROA      128             0.0000000000
      2053       127  GLU       HB1            -8.9221883111       35.5359468642      -38.3676949446  PROA      128             0.0000000000
      2054       127  GLU       HB2           -10.6505325583       35.0137088149      -38.4433870837  PROA      128             0.0000000000
      2055       127  GLU       CG             -9.3120000000       33.8940000000      -39.7100000000  PROA      128             0.0000000000
      2056       127  GLU       HG1            -9.4523390363       34.5640091649      -40.5850405087  PROA      128             0.0000000000
      2057       127  GLU       HG2           -10.0033527013       33.0288953702      -39.7990429110  PROA      128             0.0000000000
      2058       127  GLU       CD             -7.8860000000       33.3970000000      -39.6810000000  PROA      128             0.0000000000
      2059       127  GLU       OE1            -6.9760000000       34.2000000000      -39.4990000000  PROA      128             0.0000000000
      2060       127  GLU       OE2            -7.6760000000       32.2030000000      -39.8560000000  PROA      128             0.0000000000
      2061       127  GLU       C              -9.6400000000       34.6650000000      -35.9480000000  PROA      128             0.0000000000
      2062       127  GLU       O             -10.7660000000       34.7390000000      -35.4420000000  PROA      128             0.0000000000
      2063       128  ASN       N              -8.5710000000       35.3740000000      -35.5240000000  PROA      129             0.0000000000
      2064       128  ASN       HN             -7.6854404406       35.2054192888      -35.9438486762  PROA      129             0.0000000000
      2065       128  ASN       CA             -8.5220000000       36.4060000000      -34.4850000000  PROA      129             0.0000000000
      2066       128  ASN       HA             -7.4853081317       36.5804421893      -34.2380873049  PROA      129             0.0000000000
      2067       128  ASN       CB             -9.1750000000       37.7000000000      -34.9660000000  PROA      129             0.0000000000
      2068       128  ASN       HB1           -10.2790200700       37.5790909054      -34.9947845138  PROA      129             0.0000000000
      2069       128  ASN       HB2            -8.8095846712       37.9528167972      -35.9842647872  PROA      129             0.0000000000
      2070       128  ASN       CG             -8.8150000000       38.8130000000      -34.0110000000  PROA      129             0.0000000000
      2071       128  ASN       OD1            -7.6670000000       38.9700000000      -33.6120000000  PROA      129             0.0000000000
      2072       128  ASN       ND2            -9.8510000000       39.6100000000      -33.7000000000  PROA      129             0.0000000000
      2073       128  ASN       HD21           -9.6943522149       40.4607849217      -33.1983761484  PROA      129             0.0000000000
      2074       128  ASN       HD22          -10.7787180676       39.3524033169      -33.9701539116  PROA      129             0.0000000000
      2075       128  ASN       C              -9.1070000000       35.9740000000      -33.1440000000  PROA      129             0.0000000000
      2076       128  ASN       O              -9.7510000000       36.7640000000      -32.4450000000  PROA      129             0.0000000000
      2077       129  MET       N              -8.8480000000       34.7180000000      -32.7740000000  PROA      130             0.0000000000
      2078       129  MET       HN             -8.3327631839       34.0977663397      -33.3598306199  PROA      130             0.0000000000
      2079       129  MET       CA             -9.2890000000       34.1610000000      -31.5070000000  PROA      130             0.0000000000
      2080       129  MET       HA            -10.0412089404       34.8138992880      -31.0897481649  PROA      130             0.0000000000
      2081       129  MET       CB             -9.8600000000       32.7630000000      -31.7480000000  PROA      130             0.0000000000
      2082       129  MET       HB1           -10.0810540832       32.2941835022      -30.7657911047  PROA      130             0.0000000000
      2083       129  MET       HB2            -9.0964126120       32.1520850693      -32.2744079962  PROA      130             0.0000000000
      2084       129  MET       CG            -11.1390000000       32.7760000000      -32.5840000000  PROA      130             0.0000000000
      2085       129  MET       HG1           -11.4261021582       31.7269059595      -32.8073923560  PROA      130             0.0000000000
      2086       129  MET       HG2           -10.9284125187       33.2918203390      -33.5444750858  PROA      130             0.0000000000
      2087       129  MET       SD            -12.4970000000       33.6040000000      -31.7430000000  PROA      130             0.0000000000
      2088       129  MET       CE            -12.6650000000       32.4630000000      -30.3610000000  PROA      130             0.0000000000
      2089       129  MET       HE1           -11.7995097770       32.5377604340      -29.6684261401  PROA      130             0.0000000000
      2090       129  MET       HE2           -12.7187965354       31.4171448783      -30.7313353300  PROA      130             0.0000000000
      2091       129  MET       HE3           -13.5865369182       32.6917013567      -29.7845274012  PROA      130             0.0000000000
      2092       129  MET       C              -8.0750000000       34.0930000000      -30.5670000000  PROA      130             0.0000000000
      2093       129  MET       O              -6.9500000000       33.9220000000      -31.0550000000  PROA      130             0.0000000000
      2094       130  PRO       N              -8.2590000000       34.2410000000      -29.2310000000  PROA      131             0.0000000000
      2095       130  PRO       CD             -9.5170000000       34.4870000000      -28.5400000000  PROA      131             0.0000000000
      2096       130  PRO       HD1           -10.0790256930       33.5366616250      -28.4233686047  PROA      131             0.0000000000
      2097       130  PRO       HD2           -10.1261880127       35.2205440943      -29.1087018690  PROA      131             0.0000000000
      2098       130  PRO       CA             -7.1020000000       34.1730000000      -28.3270000000  PROA      131             0.0000000000
      2099       130  PRO       HA             -6.3693325276       34.9181671736      -28.5930035818  PROA      131             0.0000000000
      2100       130  PRO       CB             -7.7390000000       34.3610000000      -26.9460000000  PROA      131             0.0000000000
      2101       130  PRO       HB1            -7.0918241738       34.9934328138      -26.3014674162  PROA      131             0.0000000000
      2102       130  PRO       HB2            -7.8893408866       33.3785984698      -26.4494973144  PROA      131             0.0000000000
      2103       130  PRO       CG             -9.0820000000       35.0470000000      -27.1940000000  PROA      131             0.0000000000
      2104       130  PRO       HG1            -9.8146391959       34.7934829746      -26.3985789447  PROA      131             0.0000000000
      2105       130  PRO       HG2            -8.9663976626       36.1508454268      -27.2374407874  PROA      131             0.0000000000
      2106       130  PRO       C              -6.3110000000       32.8710000000      -28.4100000000  PROA      131             0.0000000000
      2107       130  PRO       O              -6.8620000000       31.8100000000      -28.7400000000  PROA      131             0.0000000000
      2108       131  VAL       N              -5.0050000000       32.9660000000      -28.1000000000  PROA      132             0.0000000000
      2109       131  VAL       HN             -4.5756737434       33.8504984885      -27.9375401093  PROA      132             0.0000000000
      2110       131  VAL       CA             -4.1180000000       31.8110000000      -27.9760000000  PROA      132             0.0000000000
      2111       131  VAL       HA             -4.3599425298       31.1172591266      -28.7674178985  PROA      132             0.0000000000
      2112       131  VAL       CB             -2.6560000000       32.2400000000      -28.0760000000  PROA      132             0.0000000000
      2113       131  VAL       HB             -2.4501739535       33.0069794728      -27.2993981350  PROA      132             0.0000000000
      2114       131  VAL       CG1            -1.7010000000       31.0620000000      -27.8780000000  PROA      132             0.0000000000
      2115       131  VAL       HG11           -1.8836642634       30.2878564030      -28.6536651714  PROA      132             0.0000000000
      2116       131  VAL       HG12           -1.8639523582       30.6071138500      -26.8776104658  PROA      132             0.0000000000
      2117       131  VAL       HG13           -0.6492225618       31.4092493060      -27.9642336400  PROA      132             0.0000000000
      2118       131  VAL       CG2            -2.4240000000       32.9280000000      -29.4210000000  PROA      132             0.0000000000
      2119       131  VAL       HG21           -3.0758221192       33.8233476254      -29.5093264098  PROA      132             0.0000000000
      2120       131  VAL       HG22           -2.6667899176       32.2293541992      -30.2499759958  PROA      132             0.0000000000
      2121       131  VAL       HG23           -1.3642575361       33.2513470632      -29.5025272204  PROA      132             0.0000000000
      2122       131  VAL       C              -4.4840000000       31.2380000000      -26.5860000000  PROA      132             0.0000000000
      2123       131  VAL       O              -4.7250000000       32.0030000000      -25.6440000000  PROA      132             0.0000000000
      2124       132  PHE       N              -4.6160000000       29.9220000000      -26.4800000000  PROA      133             0.0000000000
      2125       132  PHE       HN             -4.4163330574       29.3067714703      -27.2385450960  PROA      133             0.0000000000
      2126       132  PHE       CA             -5.0640000000       29.2900000000      -25.2400000000  PROA      133             0.0000000000
      2127       132  PHE       HA             -4.8105831875       29.9423655671      -24.4175690540  PROA      133             0.0000000000
      2128       132  PHE       CB             -6.5780000000       29.0540000000      -25.2910000000  PROA      133             0.0000000000
      2129       132  PHE       HB1            -7.1049063396       30.0153990275      -25.4705611893  PROA      133             0.0000000000
      2130       132  PHE       HB2            -6.9228022000       28.6020850012      -24.3365132907  PROA      133             0.0000000000
      2131       132  PHE       CG             -6.9420000000       28.1060000000      -26.4140000000  PROA      133             0.0000000000
      2132       132  PHE       CD1            -7.0850000000       28.5770000000      -27.7150000000  PROA      133             0.0000000000
      2133       132  PHE       HD1            -6.9298431634       29.6240878645      -27.9293178822  PROA      133             0.0000000000
      2134       132  PHE       CE1            -7.4270000000       27.7030000000      -28.7390000000  PROA      133             0.0000000000
      2135       132  PHE       HE1            -7.5336549596       28.0711546429      -29.7486957190  PROA      133             0.0000000000
      2136       132  PHE       CZ             -7.6320000000       26.3570000000      -28.4670000000  PROA      133             0.0000000000
      2137       132  PHE       HZ             -7.9012742899       25.6789504286      -29.2633281778  PROA      133             0.0000000000
      2138       132  PHE       CD2            -7.1450000000       26.7570000000      -26.1440000000  PROA      133             0.0000000000
      2139       132  PHE       HD2            -7.0341249141       26.3870450388      -25.1354182804  PROA      133             0.0000000000
      2140       132  PHE       CE2            -7.4900000000       25.8840000000      -27.1680000000  PROA      133             0.0000000000
      2141       132  PHE       HE2            -7.6479484380       24.8371618799      -26.9545002556  PROA      133             0.0000000000
      2142       132  PHE       C              -4.3100000000       27.9900000000      -24.9380000000  PROA      133             0.0000000000
      2143       132  PHE       O              -3.5000000000       27.5380000000      -25.7460000000  PROA      133             0.0000000000
      2144       133  LEU       N              -4.6030000000       27.3780000000      -23.7860000000  PROA      134             0.0000000000
      2145       133  LEU       HN             -5.2264534127       27.7782524993      -23.1190644204  PROA      134             0.0000000000
      2146       133  LEU       CA             -4.0290000000       26.0830000000      -23.4290000000  PROA      134             0.0000000000
      2147       133  LEU       HA             -3.1418363277       25.9289622315      -24.0251648291  PROA      134             0.0000000000
      2148       133  LEU       CB             -3.6850000000       26.0680000000      -21.9410000000  PROA      134             0.0000000000
      2149       133  LEU       HB1            -4.6232040861       25.9285715943      -21.3635566302  PROA      134             0.0000000000
      2150       133  LEU       HB2            -3.2392977859       27.0489195291      -21.6721981277  PROA      134             0.0000000000
      2151       133  LEU       CG             -2.7050000000       24.9660000000      -21.5470000000  PROA      134             0.0000000000
      2152       133  LEU       HG             -3.1333293952       23.9808837347      -21.8296603627  PROA      134             0.0000000000
      2153       133  LEU       CD1            -1.3540000000       25.1410000000      -22.2400000000  PROA      134             0.0000000000
      2154       133  LEU       HD11           -0.9049586312       26.1178712709      -21.9599904124  PROA      134             0.0000000000
      2155       133  LEU       HD12           -1.4884209850       25.1154283336      -23.3425113103  PROA      134             0.0000000000
      2156       133  LEU       HD13           -0.6614429828       24.3300226988      -21.9286566278  PROA      134             0.0000000000
      2157       133  LEU       CD2            -2.5380000000       24.8850000000      -20.0320000000  PROA      134             0.0000000000
      2158       133  LEU       HD21           -3.5156511100       24.6673826404      -19.5512069136  PROA      134             0.0000000000
      2159       133  LEU       HD22           -2.1582093556       25.8531099351      -19.6411338840  PROA      134             0.0000000000
      2160       133  LEU       HD23           -1.8265572436       24.0719926143      -19.7729202904  PROA      134             0.0000000000
      2161       133  LEU       C              -5.0870000000       25.0350000000      -23.7510000000  PROA      134             0.0000000000
      2162       133  LEU       O              -6.2090000000       25.1220000000      -23.2560000000  PROA      134             0.0000000000
      2163       134  GLY       N              -4.7550000000       24.1280000000      -24.6610000000  PROA      135             0.0000000000
      2164       134  GLY       HN             -3.8479935154       24.1103522349      -25.0738360016  PROA      135             0.0000000000
      2165       134  GLY       CA             -5.6780000000       23.0980000000      -25.1240000000  PROA      135             0.0000000000
      2166       134  GLY       HA1            -5.6982860089       23.1354575050      -26.2030984156  PROA      135             0.0000000000
      2167       134  GLY       HA2            -6.6547403228       23.3280585708      -24.7248516900  PROA      135             0.0000000000
      2168       134  GLY       C              -5.2870000000       21.7010000000      -24.6890000000  PROA      135             0.0000000000
      2169       134  GLY       O              -4.1110000000       21.3370000000      -24.7270000000  PROA      135             0.0000000000
      2170       135  GLY       N              -6.2820000000       20.9190000000      -24.2910000000  PROA      136             0.0000000000
      2171       135  GLY       HN             -7.2256696814       21.2389700810      -24.2629922158  PROA      136             0.0000000000
      2172       135  GLY       CA             -6.0630000000       19.5430000000      -23.8690000000  PROA      136             0.0000000000
      2173       135  GLY       HA1            -6.4759496194       19.4402863060      -22.8765260897  PROA      136             0.0000000000
      2174       135  GLY       HA2            -4.9960425167       19.3779896123      -23.8476633077  PROA      136             0.0000000000
      2175       135  GLY       C              -6.6950000000       18.4970000000      -24.7650000000  PROA      136             0.0000000000
      2176       135  GLY       O              -6.7690000000       17.3340000000      -24.3680000000  PROA      136             0.0000000000
      2177       136  THR       N              -7.1700000000       18.8830000000      -25.9690000000  PROA      137             0.0000000000
      2178       136  THR       HN             -7.0944885747       19.8175366951      -26.3080399691  PROA      137             0.0000000000
      2179       136  THR       CA             -7.8370000000       17.9030000000      -26.8490000000  PROA      137             0.0000000000
      2180       136  THR       HA             -8.5553901434       17.3219964225      -26.2919256357  PROA      137             0.0000000000
      2181       136  THR       CB             -8.4920000000       18.8270000000      -27.8590000000  PROA      137             0.0000000000
      2182       136  THR       HB             -7.8546868955       18.9251099210      -28.7636526872  PROA      137             0.0000000000
      2183       136  THR       OG1            -8.6440000000       20.1140000000      -27.2380000000  PROA      137             0.0000000000
      2184       136  THR       HG1            -8.7509982511       20.7429526632      -27.9553352924  PROA      137             0.0000000000
      2185       136  THR       CG2            -9.8150000000       18.2870000000      -28.4070000000  PROA      137             0.0000000000
      2186       136  THR       HG21          -10.5403369761       18.1409294149      -27.5782233984  PROA      137             0.0000000000
      2187       136  THR       HG22           -9.6462707718       17.3094060551      -28.9070946181  PROA      137             0.0000000000
      2188       136  THR       HG23          -10.2464691966       19.0089773567      -29.1328354699  PROA      137             0.0000000000
      2189       136  THR       C              -6.8080000000       16.9630000000      -27.4890000000  PROA      137             0.0000000000
      2190       136  THR       O              -5.7440000000       17.4150000000      -27.9220000000  PROA      137             0.0000000000
      2191       137  LYS       N              -7.1240000000       15.6410000000      -27.4920000000  PROA      138             0.0000000000
      2192       137  LYS       HN             -8.0105900780       15.3397364137      -27.1535478555  PROA      138             0.0000000000
      2193       137  LYS       CA             -6.2580000000       14.5460000000      -27.9640000000  PROA      138             0.0000000000
      2194       137  LYS       HA             -5.3083306986       14.6312821545      -27.4570724883  PROA      138             0.0000000000
      2195       137  LYS       CB             -6.8910000000       13.1780000000      -27.6770000000  PROA      138             0.0000000000
      2196       137  LYS       HB1            -7.1136306388       13.1179108312      -26.5909131130  PROA      138             0.0000000000
      2197       137  LYS       HB2            -6.1526928551       12.3907455983      -27.9375626653  PROA      138             0.0000000000
      2198       137  LYS       CG             -8.1840000000       12.8990000000      -28.4490000000  PROA      138             0.0000000000
      2199       137  LYS       HG1            -7.9989181304       13.0673712671      -29.5310965613  PROA      138             0.0000000000
      2200       137  LYS       HG2            -8.9673993873       13.6066220290      -28.1039005735  PROA      138             0.0000000000
      2201       137  LYS       CD             -8.6890000000       11.4680000000      -28.2510000000  PROA      138             0.0000000000
      2202       137  LYS       HD1            -8.9353704432       11.3200713329      -27.1781766582  PROA      138             0.0000000000
      2203       137  LYS       HD2            -7.8815434772       10.7603944653      -28.5353230197  PROA      138             0.0000000000
      2204       137  LYS       CE             -9.9320000000       11.1620000000      -29.0900000000  PROA      138             0.0000000000
      2205       137  LYS       HE1            -9.7158836987       11.3173914602      -30.1685140063  PROA      138             0.0000000000
      2206       137  LYS       HE2           -10.7784684510       11.8078675647      -28.7731538642  PROA      138             0.0000000000
      2207       137  LYS       NZ            -10.3240000000        9.7580000000      -28.8950000000  PROA      138             0.0000000000
      2208       137  LYS       HZ1           -10.5358545582        9.5930508091      -27.8902565449  PROA      138             0.0000000000
      2209       137  LYS       HZ2            -9.5449581812        9.1361565365      -29.1916549976  PROA      138             0.0000000000
      2210       137  LYS       HZ3           -11.1684384385        9.5513589875      -29.4658089449  PROA      138             0.0000000000
      2211       137  LYS       C              -5.8120000000       14.6480000000      -29.4320000000  PROA      138             0.0000000000
      2212       137  LYS       O              -4.6990000000       14.2290000000      -29.7530000000  PROA      138             0.0000000000
      2213       138  GLY       N              -6.6730000000       15.1820000000      -30.2910000000  PROA      139             0.0000000000
      2214       138  GLY       HN             -7.5663196637       15.5098503618      -29.9948040246  PROA      139             0.0000000000
      2215       138  GLY       CA             -6.3920000000       15.3320000000      -31.7130000000  PROA      139             0.0000000000
      2216       138  GLY       HA1            -5.9350369147       14.4181917364      -32.0629854262  PROA      139             0.0000000000
      2217       138  GLY       HA2            -5.7094545796       16.1600576335      -31.8346671978  PROA      139             0.0000000000
      2218       138  GLY       C              -7.6460000000       15.5990000000      -32.5110000000  PROA      139             0.0000000000
      2219       138  GLY       O              -8.3310000000       14.6620000000      -32.9310000000  PROA      139             0.0000000000
      2220       139  GLY       N              -7.9450000000       16.8800000000      -32.6990000000  PROA      140             0.0000000000
      2221       139  GLY       HN             -7.3641813575       17.6085289688      -32.3450641260  PROA      140             0.0000000000
      2222       139  GLY       CA             -9.1270000000       17.3170000000      -33.4260000000  PROA      140             0.0000000000
      2223       139  GLY       HA1            -9.9608337987       17.2578404049      -32.7425465182  PROA      140             0.0000000000
      2224       139  GLY       HA2            -9.2679782170       16.6296009928      -34.2466674544  PROA      140             0.0000000000
      2225       139  GLY       C              -9.0700000000       18.7230000000      -33.9870000000  PROA      140             0.0000000000
      2226       139  GLY       O              -8.1630000000       19.0660000000      -34.7470000000  PROA      140             0.0000000000
      2227       140  GLN       N             -10.0760000000       19.5270000000      -33.6140000000  PROA      141             0.0000000000
      2228       140  GLN       HN            -10.7355786838       19.1917924432      -32.9497594343  PROA      141             0.0000000000
      2229       140  GLN       CA            -10.3640000000       20.8930000000      -34.0600000000  PROA      141             0.0000000000
      2230       140  GLN       HA            -10.4497961349       20.8886231706      -35.1364848636  PROA      141             0.0000000000
      2231       140  GLN       CB            -11.6640000000       21.3720000000      -33.4190000000  PROA      141             0.0000000000
      2232       140  GLN       HB1           -11.8169284161       22.4424052346      -33.6728626587  PROA      141             0.0000000000
      2233       140  GLN       HB2           -11.5788725876       21.2727856509      -32.3160446279  PROA      141             0.0000000000
      2234       140  GLN       CG            -12.8800000000       20.5700000000      -33.8970000000  PROA      141             0.0000000000
      2235       140  GLN       HG1           -13.7176173763       20.7023364254      -33.1793134439  PROA      141             0.0000000000
      2236       140  GLN       HG2           -12.6153672731       19.4925182722      -33.9535016584  PROA      141             0.0000000000
      2237       140  GLN       CD            -13.3230000000       21.0450000000      -35.2700000000  PROA      141             0.0000000000
      2238       140  GLN       OE1           -14.2820000000       21.7980000000      -35.3950000000  PROA      141             0.0000000000
      2239       140  GLN       NE2           -12.5920000000       20.5660000000      -36.2940000000  PROA      141             0.0000000000
      2240       140  GLN       HE21          -12.8148700870       20.8279703806      -37.2329890543  PROA      141             0.0000000000
      2241       140  GLN       HE22          -11.8261384694       19.9482253766      -36.1156446506  PROA      141             0.0000000000
      2242       140  GLN       C              -9.2400000000       21.9220000000      -33.8740000000  PROA      141             0.0000000000
      2243       140  GLN       O              -9.0290000000       22.7460000000      -34.7650000000  PROA      141             0.0000000000
      2244       141  ASP       N              -8.5530000000       21.9090000000      -32.7190000000  PROA      142             0.0000000000
      2245       141  ASP       HN             -8.7076304610       21.2111666039      -32.0242573370  PROA      142             0.0000000000
      2246       141  ASP       CA             -7.5320000000       22.9140000000      -32.3980000000  PROA      142             0.0000000000
      2247       141  ASP       HA             -7.7430282427       23.8069514068      -32.9674776809  PROA      142             0.0000000000
      2248       141  ASP       CB             -7.5640000000       23.2150000000      -30.8840000000  PROA      142             0.0000000000
      2249       141  ASP       HB1            -8.2151106984       24.0980734201      -30.7120678845  PROA      142             0.0000000000
      2250       141  ASP       HB2            -6.5321819204       23.4509540182      -30.5478428773  PROA      142             0.0000000000
      2251       141  ASP       CG             -8.0930000000       22.0570000000      -30.0260000000  PROA      142             0.0000000000
      2252       141  ASP       OD1            -8.8900000000       22.3120000000      -29.1260000000  PROA      142             0.0000000000
      2253       141  ASP       OD2            -7.7330000000       20.9000000000      -30.2390000000  PROA      142             0.0000000000
      2254       141  ASP       C              -6.1020000000       22.5460000000      -32.8450000000  PROA      142             0.0000000000
      2255       141  ASP       O              -5.7570000000       21.3660000000      -32.9310000000  PROA      142             0.0000000000
      2256       142  ILE       N              -5.2790000000       23.5810000000      -33.1310000000  PROA      143             0.0000000000
      2257       142  ILE       HN             -5.6003118499       24.5185361769      -33.0337629049  PROA      143             0.0000000000
      2258       142  ILE       CA             -3.8890000000       23.4650000000      -33.5940000000  PROA      143             0.0000000000
      2259       142  ILE       HA             -3.7607137234       22.5047626339      -34.0710853746  PROA      143             0.0000000000
      2260       142  ILE       CB             -3.6270000000       24.6000000000      -34.5740000000  PROA      143             0.0000000000
      2261       142  ILE       HB             -3.7835861914       25.5709043300      -34.0575635608  PROA      143             0.0000000000
      2262       142  ILE       CG2            -2.2030000000       24.5460000000      -35.1170000000  PROA      143             0.0000000000
      2263       142  ILE       HG21           -1.9733223339       23.5232746825      -35.4852418968  PROA      143             0.0000000000
      2264       142  ILE       HG22           -1.4814851456       24.8036492912      -34.3124583552  PROA      143             0.0000000000
      2265       142  ILE       HG23           -2.0928175301       25.2599455417      -35.9610353592  PROA      143             0.0000000000
      2266       142  ILE       CG1            -4.6940000000       24.6190000000      -35.6680000000  PROA      143             0.0000000000
      2267       142  ILE       HG11           -5.6959772856       24.5366924672      -35.1958443513  PROA      143             0.0000000000
      2268       142  ILE       HG12           -4.5394577612       23.7463673688      -36.3375468280  PROA      143             0.0000000000
      2269       142  ILE       CD             -4.6420000000       25.8970000000      -36.5000000000  PROA      143             0.0000000000
      2270       142  ILE       HD1            -3.7276169408       25.9048533518      -37.1310015420  PROA      143             0.0000000000
      2271       142  ILE       HD2            -4.6186066790       26.7833308658      -35.8305790191  PROA      143             0.0000000000
      2272       142  ILE       HD3            -5.5313179701       25.9526969746      -37.1635250528  PROA      143             0.0000000000
      2273       142  ILE       C              -2.8930000000       23.5390000000      -32.4150000000  PROA      143             0.0000000000
      2274       142  ILE       O              -2.9450000000       24.4900000000      -31.6380000000  PROA      143             0.0000000000
      2275       143  THR       N              -1.9560000000       22.5690000000      -32.3280000000  PROA      144             0.0000000000
      2276       143  THR       HN             -1.9139333211       21.8358352099      -33.0013543397  PROA      144             0.0000000000
      2277       143  THR       CA             -0.9360000000       22.4970000000      -31.2670000000  PROA      144             0.0000000000
      2278       143  THR       HA             -0.9922521577       23.3578041295      -30.6197798008  PROA      144             0.0000000000
      2279       143  THR       CB             -1.3820000000       21.2230000000      -30.5920000000  PROA      144             0.0000000000
      2280       143  THR       HB             -0.5078938498       20.5943189506      -30.3188898687  PROA      144             0.0000000000
      2281       143  THR       OG1            -2.2000000000       20.5340000000      -31.5540000000  PROA      144             0.0000000000
      2282       143  THR       HG1            -2.6125888423       19.8086783781      -31.0793643588  PROA      144             0.0000000000
      2283       143  THR       CG2            -2.2440000000       21.5120000000      -29.3630000000  PROA      144             0.0000000000
      2284       143  THR       HG21           -3.2294929119       21.9191408347      -29.6750273406  PROA      144             0.0000000000
      2285       143  THR       HG22           -1.7399623751       22.2606697894      -28.7151622735  PROA      144             0.0000000000
      2286       143  THR       HG23           -2.4125437252       20.5749359752      -28.7904983609  PROA      144             0.0000000000
      2287       143  THR       C               0.4930000000       22.4730000000      -31.8370000000  PROA      144             0.0000000000
      2288       143  THR       O               1.4600000000       22.4170000000      -31.0720000000  PROA      144             0.0000000000
      2289       144  ASP       N               0.6130000000       22.4860000000      -33.1780000000  PROA      145             0.0000000000
      2290       144  ASP       HN             -0.1977735132       22.5269582017      -33.7548861774  PROA      145             0.0000000000
      2291       144  ASP       CA              1.8780000000       22.4440000000      -33.9170000000  PROA      145             0.0000000000
      2292       144  ASP       HA              2.7228913449       22.1746380176      -33.3143999786  PROA      145             0.0000000000
      2293       144  ASP       CB              1.2350000000       21.2900000000      -34.7160000000  PROA      145             0.0000000000
      2294       144  ASP       HB1             0.2365198315       21.6472246194      -35.0388021298  PROA      145             0.0000000000
      2295       144  ASP       HB2             1.1148597583       20.4447722412      -34.0089429665  PROA      145             0.0000000000
      2296       144  ASP       CG              1.8820000000       20.7220000000      -35.9310000000  PROA      145             0.0000000000
      2297       144  ASP       OD1             3.0420000000       20.4190000000      -35.8820000000  PROA      145             0.0000000000
      2298       144  ASP       OD2             1.2420000000       20.5980000000      -36.9730000000  PROA      145             0.0000000000
      2299       144  ASP       C               2.2440000000       23.8390000000      -34.4180000000  PROA      145             0.0000000000
      2300       144  ASP       O               1.3840000000       24.5470000000      -34.9640000000  PROA      145             0.0000000000
      2301       145  PHE       N               3.5240000000       24.2200000000      -34.2410000000  PROA      146             0.0000000000
      2302       145  PHE       HN              4.1878726007       23.5983020458      -33.8346149959  PROA      146             0.0000000000
      2303       145  PHE       CA              4.0600000000       25.5310000000      -34.6090000000  PROA      146             0.0000000000
      2304       145  PHE       HA              3.3633149609       25.9979412106      -35.2892573571  PROA      146             0.0000000000
      2305       145  PHE       CB              4.2560000000       26.4060000000      -33.3640000000  PROA      146             0.0000000000
      2306       145  PHE       HB1             4.5037513168       27.4448883618      -33.6697783932  PROA      146             0.0000000000
      2307       145  PHE       HB2             5.0712197796       25.9883082431      -32.7354139072  PROA      146             0.0000000000
      2308       145  PHE       CG              3.0040000000       26.4590000000      -32.5210000000  PROA      146             0.0000000000
      2309       145  PHE       CD1             1.9710000000       27.3220000000      -32.8620000000  PROA      146             0.0000000000
      2310       145  PHE       HD1             2.0661501068       27.9615864014      -33.7270287432  PROA      146             0.0000000000
      2311       145  PHE       CE1             0.8150000000       27.3640000000      -32.0920000000  PROA      146             0.0000000000
      2312       145  PHE       HE1             0.0123838463       28.0355712246      -32.3588321138  PROA      146             0.0000000000
      2313       145  PHE       CZ              0.6920000000       26.5420000000      -30.9790000000  PROA      146             0.0000000000
      2314       145  PHE       HZ             -0.2105893210       26.5657058099      -30.3864041117  PROA      146             0.0000000000
      2315       145  PHE       CD2             2.8870000000       25.6460000000      -31.3990000000  PROA      146             0.0000000000
      2316       145  PHE       HD2             3.6937002441       24.9816162158      -31.1265505909  PROA      146             0.0000000000
      2317       145  PHE       CE2             1.7320000000       25.6890000000      -30.6290000000  PROA      146             0.0000000000
      2318       145  PHE       HE2             1.6418034883       25.0585443020      -29.7567677529  PROA      146             0.0000000000
      2319       145  PHE       C               5.4100000000       25.4470000000      -35.3260000000  PROA      146             0.0000000000
      2320       145  PHE       O               6.1720000000       24.5110000000      -35.1040000000  PROA      146             0.0000000000
      2321       146  THR       N               5.7230000000       26.4640000000      -36.1380000000  PROA      147             0.0000000000
      2322       146  THR       HN              5.0628932914       27.1790711354      -36.3528725448  PROA      147             0.0000000000
      2323       146  THR       CA              7.0330000000       26.6110000000      -36.7670000000  PROA      147             0.0000000000
      2324       146  THR       HA              7.5895336075       25.6932477838      -36.6493976990  PROA      147             0.0000000000
      2325       146  THR       CB              6.7610000000       26.9120000000      -38.2320000000  PROA      147             0.0000000000
      2326       146  THR       HB              7.6176277793       27.4653588201      -38.6727523129  PROA      147             0.0000000000
      2327       146  THR       OG1             5.5800000000       27.7180000000      -38.3300000000  PROA      147             0.0000000000
      2328       146  THR       HG1             4.8391683269       27.1128939130      -38.2486670082  PROA      147             0.0000000000
      2329       146  THR       CG2             6.6280000000       25.6560000000      -39.0860000000  PROA      147             0.0000000000
      2330       146  THR       HG21            5.7879489255       25.0300174044      -38.7161608697  PROA      147             0.0000000000
      2331       146  THR       HG22            7.5645233207       25.0608348311      -39.0316254455  PROA      147             0.0000000000
      2332       146  THR       HG23            6.4235906086       25.9362466429      -40.1414301116  PROA      147             0.0000000000
      2333       146  THR       C               7.6990000000       27.8010000000      -36.0690000000  PROA      147             0.0000000000
      2334       146  THR       O               7.0070000000       28.7330000000      -35.6450000000  PROA      147             0.0000000000
      2335       147  MET       N               9.0270000000       27.7580000000      -35.9430000000  PROA      148             0.0000000000
      2336       147  MET       HN              9.5516073445       26.9858037577      -36.2913694944  PROA      148             0.0000000000
      2337       147  MET       CA              9.8180000000       28.8040000000      -35.3030000000  PROA      148             0.0000000000
      2338       147  MET       HA              9.1391935035       29.5143241792      -34.8548322623  PROA      148             0.0000000000
      2339       147  MET       CB             10.7310000000       28.1910000000      -34.2390000000  PROA      148             0.0000000000
      2340       147  MET       HB1            11.2514196263       27.3112452354      -34.6735943060  PROA      148             0.0000000000
      2341       147  MET       HB2            10.1103369232       27.8540520854      -33.3817248447  PROA      148             0.0000000000
      2342       147  MET       CG             11.7770000000       29.1880000000      -33.7340000000  PROA      148             0.0000000000
      2343       147  MET       HG1            11.2718990723       29.8974407008      -33.0458316067  PROA      148             0.0000000000
      2344       147  MET       HG2            12.1577225154       29.7586404143      -34.6065988062  PROA      148             0.0000000000
      2345       147  MET       SD             13.1650000000       28.4320000000      -32.8790000000  PROA      148             0.0000000000
      2346       147  MET       CE             12.2910000000       27.8520000000      -31.4250000000  PROA      148             0.0000000000
      2347       147  MET       HE1            11.4834421382       27.1391798929      -31.6971374557  PROA      148             0.0000000000
      2348       147  MET       HE2            11.8273799931       28.7075625160      -30.8893466329  PROA      148             0.0000000000
      2349       147  MET       HE3            12.9917856048       27.3308469235      -30.7385932209  PROA      148             0.0000000000
      2350       147  MET       C              10.7050000000       29.5040000000      -36.3370000000  PROA      148             0.0000000000
      2351       147  MET       O              11.3510000000       28.8350000000      -37.1480000000  PROA      148             0.0000000000
      2352       148  GLN       N              10.7230000000       30.8480000000      -36.3090000000  PROA      149             0.0000000000
      2353       148  GLN       HN             10.1652794458       31.3557610571      -35.6578734770  PROA      149             0.0000000000
      2354       148  GLN       CA             11.5380000000       31.6740000000      -37.2040000000  PROA      149             0.0000000000
      2355       148  GLN       HA             12.1817520738       31.0102952026      -37.7616379069  PROA      149             0.0000000000
      2356       148  GLN       CB             10.6930000000       32.5120000000      -38.1710000000  PROA      149             0.0000000000
      2357       148  GLN       HB1            11.3721354195       32.9458338001      -38.9344910244  PROA      149             0.0000000000
      2358       148  GLN       HB2            10.2254867454       33.3368802964      -37.5936274323  PROA      149             0.0000000000
      2359       148  GLN       CG              9.5790000000       31.7520000000      -38.9020000000  PROA      149             0.0000000000
      2360       148  GLN       HG1             9.9396925355       30.7430573621      -39.1956636814  PROA      149             0.0000000000
      2361       148  GLN       HG2             9.2760759262       32.3101395939      -39.8136029337  PROA      149             0.0000000000
      2362       148  GLN       CD              8.3880000000       31.6120000000      -37.9780000000  PROA      149             0.0000000000
      2363       148  GLN       OE1             8.0640000000       32.5340000000      -37.2330000000  PROA      149             0.0000000000
      2364       148  GLN       NE2             7.7630000000       30.4260000000      -38.0530000000  PROA      149             0.0000000000
      2365       148  GLN       HE21            7.0635919129       30.1859405264      -37.3797988586  PROA      149             0.0000000000
      2366       148  GLN       HE22            7.9969284340       29.7827652839      -38.7820586998  PROA      149             0.0000000000
      2367       148  GLN       C              12.4120000000       32.5840000000      -36.3280000000  PROA      149             0.0000000000
      2368       148  GLN       O              11.8760000000       33.3570000000      -35.5330000000  PROA      149             0.0000000000
      2369       149  PHE       N              13.7490000000       32.4700000000      -36.4480000000  PROA      150             0.0000000000
      2370       149  PHE       HN             14.1617272268       31.8316012991      -37.0925525975  PROA      150             0.0000000000
      2371       149  PHE       CA             14.6930000000       33.2640000000      -35.6520000000  PROA      150             0.0000000000
      2372       149  PHE       HA             14.3674738065       33.2356137033      -34.6227441317  PROA      150             0.0000000000
      2373       149  PHE       CB             16.1100000000       32.7080000000      -35.7740000000  PROA      150             0.0000000000
      2374       149  PHE       HB1            16.8332799759       33.3848081668      -35.2711639848  PROA      150             0.0000000000
      2375       149  PHE       HB2            16.3834604485       32.5834158775      -36.8434603573  PROA      150             0.0000000000
      2376       149  PHE       CG             16.1820000000       31.3570000000      -35.1060000000  PROA      150             0.0000000000
      2377       149  PHE       CD1            16.2070000000       31.2760000000      -33.7190000000  PROA      150             0.0000000000
      2378       149  PHE       HD1            16.1573128662       32.1756330674      -33.1235253051  PROA      150             0.0000000000
      2379       149  PHE       CE1            16.2960000000       30.0360000000      -33.1000000000  PROA      150             0.0000000000
      2380       149  PHE       HE1            16.3170654112       29.9711613770      -32.0221539786  PROA      150             0.0000000000
      2381       149  PHE       CZ             16.3580000000       28.8780000000      -33.8670000000  PROA      150             0.0000000000
      2382       149  PHE       HZ             16.4396347494       27.9150267792      -33.3849022453  PROA      150             0.0000000000
      2383       149  PHE       CD2            16.2280000000       30.2000000000      -35.8730000000  PROA      150             0.0000000000
      2384       149  PHE       HD2            16.1961873089       30.2645365611      -36.9506005222  PROA      150             0.0000000000
      2385       149  PHE       CE2            16.3150000000       28.9590000000      -35.2530000000  PROA      150             0.0000000000
      2386       149  PHE       HE2            16.3491331181       28.0585671917      -35.8483615348  PROA      150             0.0000000000
      2387       149  PHE       C              14.6810000000       34.7490000000      -35.9990000000  PROA      150             0.0000000000
      2388       149  PHE       O              14.5730000000       35.1080000000      -37.1720000000  PROA      150             0.0000000000
      2389       150  VAL       N              14.8280000000       35.6040000000      -34.9700000000  PROA      151             0.0000000000
      2390       150  VAL       HN             14.9210519850       35.2628681105      -34.0388330758  PROA      151             0.0000000000
      2391       150  VAL       CA             14.8670000000       37.0670000000      -35.0890000000  PROA      151             0.0000000000
      2392       150  VAL       HA             14.6810368402       37.3237626943      -36.1213032414  PROA      151             0.0000000000
      2393       150  VAL       CB             13.8160000000       37.7090000000      -34.1850000000  PROA      151             0.0000000000
      2394       150  VAL       HB             13.9501471730       37.3364621626      -33.1471464361  PROA      151             0.0000000000
      2395       150  VAL       CG1            13.9390000000       39.2330000000      -34.1920000000  PROA      151             0.0000000000
      2396       150  VAL       HG11           14.1586377477       39.5936046360      -35.2196402854  PROA      151             0.0000000000
      2397       150  VAL       HG12           14.7662239927       39.5486948284      -33.5209624884  PROA      151             0.0000000000
      2398       150  VAL       HG13           12.9857208896       39.6908780968      -33.8516168530  PROA      151             0.0000000000
      2399       150  VAL       CG2            12.4160000000       37.2380000000      -34.5830000000  PROA      151             0.0000000000
      2400       150  VAL       HG21           12.3430931363       36.1335535925      -34.4870639683  PROA      151             0.0000000000
      2401       150  VAL       HG22           12.2090220116       37.5167837802      -35.6383169272  PROA      151             0.0000000000
      2402       150  VAL       HG23           11.6573147273       37.7026690264      -33.9176178140  PROA      151             0.0000000000
      2403       150  VAL       C              16.2780000000       37.5690000000      -34.7470000000  PROA      151             0.0000000000
      2404       150  VAL       OT1            17.1495878667       36.7151452308      -34.4325693659  PROA      151             0.0000000000
      2405       150  VAL       OT2            16.4930655691       38.8094600313      -34.7980461727  PROA      151             0.0000000000
      2406       151  GLN       N              -2.4140000000        3.0630000000       -0.5210000000  PROB      1               0.0000000000
      2407       151  GLN       HT1            -1.7664617505        2.9224145318        0.2805796539  PROB      1               0.0000000000
      2408       151  GLN       HT2            -3.0726284189        2.2602640410       -0.5795083072  PROB      1               0.0000000000
      2409       151  GLN       HT3            -2.9515499160        3.9424313831       -0.3822910739  PROB      1               0.0000000000
      2410       151  GLN       CA             -1.6430000000        3.1530000000       -1.7620000000  PROB      1               0.0000000000
      2411       151  GLN       HA             -1.2392398635        2.1741114658       -1.9738674491  PROB      1               0.0000000000
      2412       151  GLN       CB             -2.5390000000        3.6230000000       -2.9070000000  PROB      1               0.0000000000
      2413       151  GLN       HB1            -1.9356823798        3.6595553123       -3.8386693109  PROB      1               0.0000000000
      2414       151  GLN       HB2            -2.9052277467        4.6455011166       -2.6752569294  PROB      1               0.0000000000
      2415       151  GLN       CG             -3.7450000000        2.7120000000       -3.1400000000  PROB      1               0.0000000000
      2416       151  GLN       HG1            -4.3188726787        2.5972996220       -2.1956437090  PROB      1               0.0000000000
      2417       151  GLN       HG2            -3.4017484047        1.7120425751       -3.4814063901  PROB      1               0.0000000000
      2418       151  GLN       CD             -4.6370000000        3.3260000000       -4.1990000000  PROB      1               0.0000000000
      2419       151  GLN       OE1            -4.1960000000        3.8960000000       -5.1860000000  PROB      1               0.0000000000
      2420       151  GLN       NE2            -5.9410000000        3.1970000000       -3.9430000000  PROB      1               0.0000000000
      2421       151  GLN       HE21           -6.6150329167        3.5688246329       -4.5812993573  PROB      1               0.0000000000
      2422       151  GLN       HE22           -6.2436452807        2.7285561282       -3.1129601377  PROB      1               0.0000000000
      2423       151  GLN       C              -0.4460000000        4.0750000000       -1.6270000000  PROB      1               0.0000000000
      2424       151  GLN       O               0.6860000000        3.7460000000       -1.9580000000  PROB      1               0.0000000000
      2425       152  VAL       N              -0.7730000000        5.2610000000       -1.1050000000  PROB      2               0.0000000000
      2426       152  VAL       HN             -1.7062228029        5.5339701184       -0.8851624269  PROB      2               0.0000000000
      2427       152  VAL       CA              0.2950000000        6.2120000000       -0.8410000000  PROB      2               0.0000000000
      2428       152  VAL       HA              1.2113194334        5.8077988884       -1.2449181359  PROB      2               0.0000000000
      2429       152  VAL       CB             -0.0220000000        7.5710000000       -1.4890000000  PROB      2               0.0000000000
      2430       152  VAL       HB             -0.9930911743        7.9399966912       -1.0959567398  PROB      2               0.0000000000
      2431       152  VAL       CG1             1.0600000000        8.6150000000       -1.2000000000  PROB      2               0.0000000000
      2432       152  VAL       HG11            2.0637430422        8.1986903087       -1.4313161171  PROB      2               0.0000000000
      2433       152  VAL       HG12            1.0331089694        8.9003018678       -0.1266250341  PROB      2               0.0000000000
      2434       152  VAL       HG13            0.8953074965        9.5147834424       -1.8304920592  PROB      2               0.0000000000
      2435       152  VAL       CG2            -0.2600000000        7.4240000000       -2.9940000000  PROB      2               0.0000000000
      2436       152  VAL       HG21           -1.1161952322        6.7409412549       -3.1802296300  PROB      2               0.0000000000
      2437       152  VAL       HG22            0.6443944854        6.9998239913       -3.4802092441  PROB      2               0.0000000000
      2438       152  VAL       HG23           -0.4936970502        8.4150074710       -3.4384592016  PROB      2               0.0000000000
      2439       152  VAL       C               0.4770000000        6.3530000000        0.6540000000  PROB      2               0.0000000000
      2440       152  VAL       O              -0.4570000000        6.6340000000        1.3930000000  PROB      2               0.0000000000
      2441       153  GLN       N               1.7250000000        6.1450000000        1.0650000000  PROB      3               0.0000000000
      2442       153  GLN       HN              2.4146027048        5.6630013558        0.5303557280  PROB      3               0.0000000000
      2443       153  GLN       CA              2.1070000000        6.6510000000        2.3730000000  PROB      3               0.0000000000
      2444       153  GLN       HA              1.2045431906        6.9279184320        2.8973863152  PROB      3               0.0000000000
      2445       153  GLN       CB              2.8790000000        5.6020000000        3.1720000000  PROB      3               0.0000000000
      2446       153  GLN       HB1             3.1057547591        6.0244077833        4.1734412446  PROB      3               0.0000000000
      2447       153  GLN       HB2             3.8333561896        5.3947835667        2.6437990574  PROB      3               0.0000000000
      2448       153  GLN       CG              2.1420000000        4.2790000000        3.3660000000  PROB      3               0.0000000000
      2449       153  GLN       HG1             1.1951011304        4.2836967177        2.7849057620  PROB      3               0.0000000000
      2450       153  GLN       HG2             1.9084352925        4.1292824290        4.4417984096  PROB      3               0.0000000000
      2451       153  GLN       CD              3.0290000000        3.1510000000        2.8790000000  PROB      3               0.0000000000
      2452       153  GLN       OE1             2.7670000000        2.5070000000        1.8710000000  PROB      3               0.0000000000
      2453       153  GLN       NE2             4.1060000000        2.9260000000        3.6350000000  PROB      3               0.0000000000
      2454       153  GLN       HE21            4.3536440452        3.5717312630        4.3572904976  PROB      3               0.0000000000
      2455       153  GLN       HE22            4.6651280842        2.1117230275        3.4790230862  PROB      3               0.0000000000
      2456       153  GLN       C               3.0360000000        7.8100000000        2.1260000000  PROB      3               0.0000000000
      2457       153  GLN       O               3.7910000000        7.7930000000        1.1610000000  PROB      3               0.0000000000
      2458       154  LEU       N               2.9840000000        8.7800000000        3.0380000000  PROB      4               0.0000000000
      2459       154  LEU       HN              2.1899310644        8.9901922416        3.6020840490  PROB      4               0.0000000000
      2460       154  LEU       CA              4.1920000000        9.5750000000        3.2000000000  PROB      4               0.0000000000
      2461       154  LEU       HA              4.9309999165        9.1849366706        2.5161867562  PROB      4               0.0000000000
      2462       154  LEU       CB              3.9640000000       11.0650000000        2.9230000000  PROB      4               0.0000000000
      2463       154  LEU       HB1             4.8960366271       11.6136873958        3.1741655863  PROB      4               0.0000000000
      2464       154  LEU       HB2             3.1464673175       11.4221576360        3.5839939639  PROB      4               0.0000000000
      2465       154  LEU       CG              3.5890000000       11.3900000000        1.4740000000  PROB      4               0.0000000000
      2466       154  LEU       HG              3.9375920470       10.5648588166        0.8172581267  PROB      4               0.0000000000
      2467       154  LEU       CD1             2.0810000000       11.5630000000        1.2960000000  PROB      4               0.0000000000
      2468       154  LEU       HD11            1.7136735533       12.3930910203        1.9365787848  PROB      4               0.0000000000
      2469       154  LEU       HD12            1.5559346140       10.6291054689        1.5899412286  PROB      4               0.0000000000
      2470       154  LEU       HD13            1.8505117100       11.8040777289        0.2362779716  PROB      4               0.0000000000
      2471       154  LEU       CD2             4.3630000000       12.5940000000        0.9390000000  PROB      4               0.0000000000
      2472       154  LEU       HD21            5.4548148488       12.3909451387        0.9710945362  PROB      4               0.0000000000
      2473       154  LEU       HD22            4.1500273498       13.4881249289        1.5630491668  PROB      4               0.0000000000
      2474       154  LEU       HD23            4.0702770063       12.7942660493       -0.1138346780  PROB      4               0.0000000000
      2475       154  LEU       C               4.6390000000        9.3450000000        4.6220000000  PROB      4               0.0000000000
      2476       154  LEU       O               3.8180000000        9.2730000000        5.5270000000  PROB      4               0.0000000000
      2477       155  GLN       N               5.9520000000        9.1640000000        4.7720000000  PROB      5               0.0000000000
      2478       155  GLN       HN              6.6149995426        9.2345011358        4.0310130086  PROB      5               0.0000000000
      2479       155  GLN       CA              6.4430000000        8.8430000000        6.1060000000  PROB      5               0.0000000000
      2480       155  GLN       HA              5.8129580688        9.3466034552        6.8240410799  PROB      5               0.0000000000
      2481       155  GLN       CB              6.4160000000        7.3260000000        6.3450000000  PROB      5               0.0000000000
      2482       155  GLN       HB1             5.3572989618        7.0116038109        6.4586008262  PROB      5               0.0000000000
      2483       155  GLN       HB2             6.9583750502        7.1141354891        7.2902728355  PROB      5               0.0000000000
      2484       155  GLN       CG              7.0480000000        6.4850000000        5.2320000000  PROB      5               0.0000000000
      2485       155  GLN       HG1             8.1362935695        6.6993906440        5.1691594117  PROB      5               0.0000000000
      2486       155  GLN       HG2             6.5718309494        6.7290937289        4.2583591689  PROB      5               0.0000000000
      2487       155  GLN       CD              6.8420000000        5.0180000000        5.5380000000  PROB      5               0.0000000000
      2488       155  GLN       OE1             5.7730000000        4.4500000000        5.3650000000  PROB      5               0.0000000000
      2489       155  GLN       NE2             7.9350000000        4.4100000000        6.0070000000  PROB      5               0.0000000000
      2490       155  GLN       HE21            7.9051717048        3.4381452746        6.2406849708  PROB      5               0.0000000000
      2491       155  GLN       HE22            8.7830846530        4.9266855895        6.1244241159  PROB      5               0.0000000000
      2492       155  GLN       C               7.8050000000        9.4470000000        6.3540000000  PROB      5               0.0000000000
      2493       155  GLN       O               8.7430000000        9.2960000000        5.5770000000  PROB      5               0.0000000000
      2494       156  GLU       N               7.8530000000       10.1790000000        7.4620000000  PROB      6               0.0000000000
      2495       156  GLU       HN              7.1457884829       10.1632715013        8.1645014939  PROB      6               0.0000000000
      2496       156  GLU       CA              8.9920000000       11.0540000000        7.6740000000  PROB      6               0.0000000000
      2497       156  GLU       HA              9.5586107727       11.0914121952        6.7554768487  PROB      6               0.0000000000
      2498       156  GLU       CB              8.5360000000       12.4610000000        8.0730000000  PROB      6               0.0000000000
      2499       156  GLU       HB1             9.4058454756       13.1428440321        7.9708462863  PROB      6               0.0000000000
      2500       156  GLU       HB2             8.2251906127       12.4291986946        9.1380652649  PROB      6               0.0000000000
      2501       156  GLU       CG              7.3770000000       13.0520000000        7.2620000000  PROB      6               0.0000000000
      2502       156  GLU       HG1             7.4343909303       12.6637174195        6.2230444599  PROB      6               0.0000000000
      2503       156  GLU       HG2             7.4811435033       14.1575976850        7.2448656743  PROB      6               0.0000000000
      2504       156  GLU       CD              6.0000000000       12.7100000000        7.8250000000  PROB      6               0.0000000000
      2505       156  GLU       OE1             5.8310000000       11.7310000000        8.5490000000  PROB      6               0.0000000000
      2506       156  GLU       OE2             5.0660000000       13.4510000000        7.5480000000  PROB      6               0.0000000000
      2507       156  GLU       C               9.9580000000       10.5320000000        8.7080000000  PROB      6               0.0000000000
      2508       156  GLU       O               9.5960000000       10.0300000000        9.7670000000  PROB      6               0.0000000000
      2509       157  SER       N              11.2320000000       10.6960000000        8.3600000000  PROB      7               0.0000000000
      2510       157  SER       HN             11.5342835248       11.0151184023        7.4654430141  PROB      7               0.0000000000
      2511       157  SER       CA             12.2400000000       10.3860000000        9.3590000000  PROB      7               0.0000000000
      2512       157  SER       HA             11.7353590431       10.1021245769       10.2705602350  PROB      7               0.0000000000
      2513       157  SER       CB             13.1360000000        9.2450000000        8.8650000000  PROB      7               0.0000000000
      2514       157  SER       HB1            12.5602321218        8.2949055914        8.8587466962  PROB      7               0.0000000000
      2515       157  SER       HB2            14.0131849890        9.1414302132        9.5388300475  PROB      7               0.0000000000
      2516       157  SER       OG             13.6060000000        9.5060000000        7.5360000000  PROB      7               0.0000000000
      2517       157  SER       HG1            12.8214819450        9.5805426542        6.9877529625  PROB      7               0.0000000000
      2518       157  SER       C              13.0310000000       11.6210000000        9.7270000000  PROB      7               0.0000000000
      2519       157  SER       O              13.3380000000       12.4630000000        8.8870000000  PROB      7               0.0000000000
      2520       158  GLY       N              13.3470000000       11.6830000000       11.0200000000  PROB      8               0.0000000000
      2521       158  GLY       HN             12.9802232636       11.0549890069       11.7019653790  PROB      8               0.0000000000
      2522       158  GLY       CA             14.2690000000       12.7060000000       11.4870000000  PROB      8               0.0000000000
      2523       158  GLY       HA1            13.7139997597       13.6015925054       11.7232395195  PROB      8               0.0000000000
      2524       158  GLY       HA2            14.9935498625       12.9096622524       10.7127458449  PROB      8               0.0000000000
      2525       158  GLY       C              14.9580000000       12.1780000000       12.7210000000  PROB      8               0.0000000000
      2526       158  GLY       O              14.3620000000       11.4510000000       13.5060000000  PROB      8               0.0000000000
      2527       159  PRO       N              16.2530000000       12.5310000000       12.8580000000  PROB      9               0.0000000000
      2528       159  PRO       CD             17.0260000000       13.3480000000       11.9300000000  PROB      9               0.0000000000
      2529       159  PRO       HD1            16.5829584358       14.3641165872       11.8647690612  PROB      9               0.0000000000
      2530       159  PRO       HD2            17.0329395410       12.8726275717       10.9265027559  PROB      9               0.0000000000
      2531       159  PRO       CA             17.0450000000       11.9970000000       13.9730000000  PROB      9               0.0000000000
      2532       159  PRO       HA             16.7505199715       10.9860667444       14.2074315157  PROB      9               0.0000000000
      2533       159  PRO       CB             18.4700000000       12.1530000000       13.4280000000  PROB      9               0.0000000000
      2534       159  PRO       HB1            18.7667836691       11.2561215495       12.8434689287  PROB      9               0.0000000000
      2535       159  PRO       HB2            19.1940690564       12.2959536476       14.2583230280  PROB      9               0.0000000000
      2536       159  PRO       CG             18.4250000000       13.3920000000       12.5310000000  PROB      9               0.0000000000
      2537       159  PRO       HG1            18.5766255599       14.3195923830       13.1229378420  PROB      9               0.0000000000
      2538       159  PRO       HG2            19.2019953159       13.3403060637       11.7389050788  PROB      9               0.0000000000
      2539       159  PRO       C              16.8150000000       12.6700000000       15.3280000000  PROB      9               0.0000000000
      2540       159  PRO       O              17.7490000000       13.0830000000       16.0040000000  PROB      9               0.0000000000
      2541       160  GLY       N              15.5290000000       12.7400000000       15.7150000000  PROB      10              0.0000000000
      2542       160  GLY       HN             14.7800502221       12.5036993696       15.1010782385  PROB      10              0.0000000000
      2543       160  GLY       CA             15.1430000000       13.1670000000       17.0610000000  PROB      10              0.0000000000
      2544       160  GLY       HA1            15.2844831037       12.3125447873       17.7051947448  PROB      10              0.0000000000
      2545       160  GLY       HA2            14.0968551223       13.4280592020       17.0107303645  PROB      10              0.0000000000
      2546       160  GLY       C              15.8820000000       14.3410000000       17.6830000000  PROB      10              0.0000000000
      2547       160  GLY       O              15.6180000000       15.5060000000       17.4110000000  PROB      10              0.0000000000
      2548       161  LEU       N              16.7940000000       13.9640000000       18.5880000000  PROB      11              0.0000000000
      2549       161  LEU       HN             17.0904165922       13.0192377234       18.7044139338  PROB      11              0.0000000000
      2550       161  LEU       CA             17.3990000000       14.9660000000       19.4590000000  PROB      11              0.0000000000
      2551       161  LEU       HA             16.7416144179       15.8215478711       19.5045597090  PROB      11              0.0000000000
      2552       161  LEU       CB             17.5980000000       14.3620000000       20.8500000000  PROB      11              0.0000000000
      2553       161  LEU       HB1            18.3982921881       13.5957908377       20.7809409140  PROB      11              0.0000000000
      2554       161  LEU       HB2            16.6501040376       13.8676897728       21.1491051115  PROB      11              0.0000000000
      2555       161  LEU       CG             17.9840000000       15.3530000000       21.9510000000  PROB      11              0.0000000000
      2556       161  LEU       HG             19.0171574640       15.7123163967       21.7592114725  PROB      11              0.0000000000
      2557       161  LEU       CD1            17.0540000000       16.5600000000       22.0280000000  PROB      11              0.0000000000
      2558       161  LEU       HD11           16.0011088626       16.2412661265       21.8725973915  PROB      11              0.0000000000
      2559       161  LEU       HD12           17.3221957071       17.2949470882       21.2392174311  PROB      11              0.0000000000
      2560       161  LEU       HD13           17.1361504850       17.0374996635       23.0277497036  PROB      11              0.0000000000
      2561       161  LEU       CD2            18.0920000000       14.6460000000       23.2940000000  PROB      11              0.0000000000
      2562       161  LEU       HD21           18.5739655851       13.6533032079       23.1652240173  PROB      11              0.0000000000
      2563       161  LEU       HD22           17.0789978705       14.4952785497       23.7245390003  PROB      11              0.0000000000
      2564       161  LEU       HD23           18.7086990913       15.2518511305       23.9917683993  PROB      11              0.0000000000
      2565       161  LEU       C              18.6770000000       15.5760000000       18.9130000000  PROB      11              0.0000000000
      2566       161  LEU       O              19.7690000000       15.4410000000       19.4680000000  PROB      11              0.0000000000
      2567       162  VAL       N              18.4860000000       16.2750000000       17.7910000000  PROB      12              0.0000000000
      2568       162  VAL       HN             17.6011539611       16.3869288139       17.3458563163  PROB      12              0.0000000000
      2569       162  VAL       CA             19.6490000000       16.9140000000       17.1810000000  PROB      12              0.0000000000
      2570       162  VAL       HA             20.4556794522       16.1961727503       17.1698092129  PROB      12              0.0000000000
      2571       162  VAL       CB             19.3340000000       17.3800000000       15.7550000000  PROB      12              0.0000000000
      2572       162  VAL       HB             20.2080194791       17.9273802675       15.3419468231  PROB      12              0.0000000000
      2573       162  VAL       CG1            19.0230000000       16.1770000000       14.8720000000  PROB      12              0.0000000000
      2574       162  VAL       HG11           18.0474407637       15.7319730160       15.1627854191  PROB      12              0.0000000000
      2575       162  VAL       HG12           19.8140551096       15.4060619529       14.9909135895  PROB      12              0.0000000000
      2576       162  VAL       HG13           18.9656746651       16.4932484629       13.8085364057  PROB      12              0.0000000000
      2577       162  VAL       CG2            18.2260000000       18.4290000000       15.7140000000  PROB      12              0.0000000000
      2578       162  VAL       HG21           18.5252252462       19.3235456626       16.3010036708  PROB      12              0.0000000000
      2579       162  VAL       HG22           17.2942880167       18.0122509937       16.1527335713  PROB      12              0.0000000000
      2580       162  VAL       HG23           18.0385143554       18.7401526723       14.6641013152  PROB      12              0.0000000000
      2581       162  VAL       C              20.2490000000       18.0270000000       18.0270000000  PROB      12              0.0000000000
      2582       162  VAL       O              19.8670000000       18.2580000000       19.1730000000  PROB      12              0.0000000000
      2583       163  LYS       N              21.2440000000       18.6850000000       17.4320000000  PROB      13              0.0000000000
      2584       163  LYS       HN             21.5547717115       18.4873319700       16.5055428898  PROB      13              0.0000000000
      2585       163  LYS       CA             21.9250000000       19.7490000000       18.1520000000  PROB      13              0.0000000000
      2586       163  LYS       HA             21.3814347711       19.9473714520       19.0638003046  PROB      13              0.0000000000
      2587       163  LYS       CB             23.3610000000       19.3040000000       18.4620000000  PROB      13              0.0000000000
      2588       163  LYS       HB1            23.8877887955       20.1255168770       18.9924148838  PROB      13              0.0000000000
      2589       163  LYS       HB2            23.8892832061       19.0958157879       17.5073730828  PROB      13              0.0000000000
      2590       163  LYS       CG             23.3930000000       18.0450000000       19.3350000000  PROB      13              0.0000000000
      2591       163  LYS       HG1            24.4243657895       17.6328005302       19.3344522107  PROB      13              0.0000000000
      2592       163  LYS       HG2            22.7036871323       17.2892910580       18.9021306662  PROB      13              0.0000000000
      2593       163  LYS       CD             22.9740000000       18.3290000000       20.7770000000  PROB      13              0.0000000000
      2594       163  LYS       HD1            22.2030781090       19.1281810802       20.7689105468  PROB      13              0.0000000000
      2595       163  LYS       HD2            23.8619224780       18.6910051575       21.3370199453  PROB      13              0.0000000000
      2596       163  LYS       CE             22.4030000000       17.1110000000       21.5070000000  PROB      13              0.0000000000
      2597       163  LYS       HE1            22.5784250194       17.2032671917       22.6000746245  PROB      13              0.0000000000
      2598       163  LYS       HE2            22.8715600429       16.1801265533       21.1222592831  PROB      13              0.0000000000
      2599       163  LYS       NZ             20.9530000000       17.0220000000       21.2810000000  PROB      13              0.0000000000
      2600       163  LYS       HZ1            20.7596708040       16.3181372011       20.5401889699  PROB      13              0.0000000000
      2601       163  LYS       HZ2            20.5913793925       17.9496883414       20.9806260440  PROB      13              0.0000000000
      2602       163  LYS       HZ3            20.4816499119       16.7356723952       22.1627285485  PROB      13              0.0000000000
      2603       163  LYS       C              21.8960000000       21.0070000000       17.3130000000  PROB      13              0.0000000000
      2604       163  LYS       O              22.0050000000       20.9540000000       16.0920000000  PROB      13              0.0000000000
      2605       164  PRO       N              21.7260000000       22.1620000000       18.0010000000  PROB      14              0.0000000000
      2606       164  PRO       CD             21.4430000000       22.3200000000       19.4240000000  PROB      14              0.0000000000
      2607       164  PRO       HD1            22.3620310002       22.1297193934       20.0171876687  PROB      14              0.0000000000
      2608       164  PRO       HD2            20.6406982229       21.6169543263       19.7317904126  PROB      14              0.0000000000
      2609       164  PRO       CA             21.8260000000       23.4420000000       17.2920000000  PROB      14              0.0000000000
      2610       164  PRO       HA             21.0315338733       23.5390863758       16.5692460604  PROB      14              0.0000000000
      2611       164  PRO       CB             21.7850000000       24.4600000000       18.4360000000  PROB      14              0.0000000000
      2612       164  PRO       HB1            21.2802868009       25.3955358946       18.1133362748  PROB      14              0.0000000000
      2613       164  PRO       HB2            22.8116747052       24.7067130135       18.7811759575  PROB      14              0.0000000000
      2614       164  PRO       CG             20.9910000000       23.7700000000       19.5450000000  PROB      14              0.0000000000
      2615       164  PRO       HG1            21.2419944006       24.1894018328       20.5423088776  PROB      14              0.0000000000
      2616       164  PRO       HG2            19.8971478359       23.8672552924       19.3790182688  PROB      14              0.0000000000
      2617       164  PRO       C              23.0760000000       23.5390000000       16.4310000000  PROB      14              0.0000000000
      2618       164  PRO       O              24.0980000000       22.9400000000       16.7420000000  PROB      14              0.0000000000
      2619       165  SER       N              22.9170000000       24.2790000000       15.3270000000  PROB      15              0.0000000000
      2620       165  SER       HN             22.0731491211       24.7873737821       15.1815994333  PROB      15              0.0000000000
      2621       165  SER       CA             23.9040000000       24.4300000000       14.2510000000  PROB      15              0.0000000000
      2622       165  SER       HA             23.4907600613       25.1276525881       13.5382690263  PROB      15              0.0000000000
      2623       165  SER       CB             25.2870000000       24.9340000000       14.7190000000  PROB      15              0.0000000000
      2624       165  SER       HB1            25.1471503287       25.7166084055       15.4948666158  PROB      15              0.0000000000
      2625       165  SER       HB2            25.8310511065       25.3655278470       13.8519388931  PROB      15              0.0000000000
      2626       165  SER       OG             26.0900000000       23.8870000000       15.2770000000  PROB      15              0.0000000000
      2627       165  SER       HG1            25.5344182987       23.4421830062       15.9212567929  PROB      15              0.0000000000
      2628       165  SER       C              24.0130000000       23.2980000000       13.2380000000  PROB      15              0.0000000000
      2629       165  SER       O              24.4070000000       23.5190000000       12.0980000000  PROB      15              0.0000000000
      2630       166  GLN       N              23.6100000000       22.0860000000       13.6580000000  PROB      16              0.0000000000
      2631       166  GLN       HN             23.2841009222       21.8832075960       14.5776555110  PROB      16              0.0000000000
      2632       166  GLN       CA             23.6630000000       21.0020000000       12.6750000000  PROB      16              0.0000000000
      2633       166  GLN       HA             24.6409477580       21.0148424413       12.2171891274  PROB      16              0.0000000000
      2634       166  GLN       CB             23.4080000000       19.6510000000       13.3390000000  PROB      16              0.0000000000
      2635       166  GLN       HB1            23.4603877404       18.8593452114       12.5619923901  PROB      16              0.0000000000
      2636       166  GLN       HB2            22.3873584980       19.6588089179       13.7765300568  PROB      16              0.0000000000
      2637       166  GLN       CG             24.4080000000       19.3160000000       14.4430000000  PROB      16              0.0000000000
      2638       166  GLN       HG1            24.3845109987       20.1023693375       15.2274629228  PROB      16              0.0000000000
      2639       166  GLN       HG2            25.4334238988       19.2540422036       14.0199425515  PROB      16              0.0000000000
      2640       166  GLN       CD             24.0310000000       17.9830000000       15.0520000000  PROB      16              0.0000000000
      2641       166  GLN       OE1            22.8770000000       17.6830000000       15.3290000000  PROB      16              0.0000000000
      2642       166  GLN       NE2            25.0710000000       17.1710000000       15.2460000000  PROB      16              0.0000000000
      2643       166  GLN       HE21           24.9301592696       16.2645077607       15.6440398332  PROB      16              0.0000000000
      2644       166  GLN       HE22           25.9916648024       17.4686295984       14.9934273495  PROB      16              0.0000000000
      2645       166  GLN       C              22.7030000000       21.1670000000       11.5090000000  PROB      16              0.0000000000
      2646       166  GLN       O              21.6390000000       21.7640000000       11.6230000000  PROB      16              0.0000000000
      2647       167  THR       N              23.1180000000       20.5840000000       10.3820000000  PROB      17              0.0000000000
      2648       167  THR       HN             24.0282013858       20.1980819866       10.2545846389  PROB      17              0.0000000000
      2649       167  THR       CA             22.1790000000       20.5090000000        9.2710000000  PROB      17              0.0000000000
      2650       167  THR       HA             21.5145067606       21.3584233050        9.3268871104  PROB      17              0.0000000000
      2651       167  THR       CB             22.9600000000       20.5190000000        7.9560000000  PROB      17              0.0000000000
      2652       167  THR       HB             23.4870802223       19.5506755667        7.8188291536  PROB      17              0.0000000000
      2653       167  THR       OG1            23.9250000000       21.5780000000        7.9940000000  PROB      17              0.0000000000
      2654       167  THR       HG1            24.3874382309       21.5448940322        7.1533723312  PROB      17              0.0000000000
      2655       167  THR       CG2            22.0600000000       20.6580000000        6.7250000000  PROB      17              0.0000000000
      2656       167  THR       HG21           21.4870464432       21.6084811222        6.7762918902  PROB      17              0.0000000000
      2657       167  THR       HG22           21.3408996426       19.8121055829        6.6848576057  PROB      17              0.0000000000
      2658       167  THR       HG23           22.6793876572       20.6665531588        5.8027528128  PROB      17              0.0000000000
      2659       167  THR       C              21.2540000000       19.3080000000        9.3850000000  PROB      17              0.0000000000
      2660       167  THR       O              21.6410000000       18.1570000000        9.2150000000  PROB      17              0.0000000000
      2661       168  LEU       N              19.9980000000       19.6330000000        9.7120000000  PROB      18              0.0000000000
      2662       168  LEU       HN             19.6923794660       20.5767441248        9.8117164148  PROB      18              0.0000000000
      2663       168  LEU       CA             19.0020000000       18.5900000000        9.9410000000  PROB      18              0.0000000000
      2664       168  LEU       HA             19.3772100748       17.9164844731       10.6971582195  PROB      18              0.0000000000
      2665       168  LEU       CB             17.7010000000       19.2480000000       10.3980000000  PROB      18              0.0000000000
      2666       168  LEU       HB1            17.3353212297       19.8836028863        9.5650986942  PROB      18              0.0000000000
      2667       168  LEU       HB2            17.9388706053       19.8939465818       11.2684063223  PROB      18              0.0000000000
      2668       168  LEU       CG             16.5570000000       18.3200000000       10.8090000000  PROB      18              0.0000000000
      2669       168  LEU       HG             16.1747339690       17.8013036428        9.9043995023  PROB      18              0.0000000000
      2670       168  LEU       CD1            16.9860000000       17.2710000000       11.8330000000  PROB      18              0.0000000000
      2671       168  LEU       HD11           17.3601083277       17.7671081928       12.7539997938  PROB      18              0.0000000000
      2672       168  LEU       HD12           17.8003734947       16.6430581418       11.4125967001  PROB      18              0.0000000000
      2673       168  LEU       HD13           16.1200328297       16.6293545726       12.1025294161  PROB      18              0.0000000000
      2674       168  LEU       CD2            15.3560000000       19.1290000000       11.2980000000  PROB      18              0.0000000000
      2675       168  LEU       HD21           15.1062025325       19.9237727166       10.5629771744  PROB      18              0.0000000000
      2676       168  LEU       HD22           15.5940664861       19.6083689712       12.2715419037  PROB      18              0.0000000000
      2677       168  LEU       HD23           14.4739687361       18.4636245716       11.4144065697  PROB      18              0.0000000000
      2678       168  LEU       C              18.7670000000       17.6870000000        8.7440000000  PROB      18              0.0000000000
      2679       168  LEU       O              18.2800000000       18.1020000000        7.6990000000  PROB      18              0.0000000000
      2680       169  SER       N              19.1250000000       16.4170000000        8.9520000000  PROB      19              0.0000000000
      2681       169  SER       HN             19.5617622047       16.0812390004        9.7825173503  PROB      19              0.0000000000
      2682       169  SER       CA             18.8500000000       15.4730000000        7.8800000000  PROB      19              0.0000000000
      2683       169  SER       HA             18.7344775515       16.0313014321        6.9628712700  PROB      19              0.0000000000
      2684       169  SER       CB             19.9940000000       14.4640000000        7.7490000000  PROB      19              0.0000000000
      2685       169  SER       HB1            19.8322910576       13.6211592068        8.4544942321  PROB      19              0.0000000000
      2686       169  SER       HB2            20.9599203747       14.9610256750        7.9818428754  PROB      19              0.0000000000
      2687       169  SER       OG             20.0530000000       13.9420000000        6.4100000000  PROB      19              0.0000000000
      2688       169  SER       HG1            20.6751008486       13.2113790177        6.4379913269  PROB      19              0.0000000000
      2689       169  SER       C              17.5050000000       14.7880000000        8.0240000000  PROB      19              0.0000000000
      2690       169  SER       O              17.3820000000       13.6940000000        8.5570000000  PROB      19              0.0000000000
      2691       170  LEU       N              16.4950000000       15.4850000000        7.4970000000  PROB      20              0.0000000000
      2692       170  LEU       HN             16.5704997495       16.4254437925        7.1754088811  PROB      20              0.0000000000
      2693       170  LEU       CA             15.1980000000       14.8190000000        7.3880000000  PROB      20              0.0000000000
      2694       170  LEU       HA             15.0554153103       14.2058443592        8.2654449080  PROB      20              0.0000000000
      2695       170  LEU       CB             14.1000000000       15.8660000000        7.2820000000  PROB      20              0.0000000000
      2696       170  LEU       HB1            13.1289208224       15.3508128757        7.1237197803  PROB      20              0.0000000000
      2697       170  LEU       HB2            14.3092091762       16.5159362271        6.4060550295  PROB      20              0.0000000000
      2698       170  LEU       CG             13.9950000000       16.7380000000        8.5250000000  PROB      20              0.0000000000
      2699       170  LEU       HG             15.0163305124       16.9751912474        8.8917829178  PROB      20              0.0000000000
      2700       170  LEU       CD1            13.2570000000       18.0350000000        8.2270000000  PROB      20              0.0000000000
      2701       170  LEU       HD11           12.3022512279       17.8189731720        7.7015400188  PROB      20              0.0000000000
      2702       170  LEU       HD12           13.8809779175       18.6841980149        7.5762714878  PROB      20              0.0000000000
      2703       170  LEU       HD13           13.0275660309       18.5660376351        9.1754794065  PROB      20              0.0000000000
      2704       170  LEU       CD2            13.3770000000       15.9820000000        9.6970000000  PROB      20              0.0000000000
      2705       170  LEU       HD21           13.9987970898       15.0970220383        9.9509751690  PROB      20              0.0000000000
      2706       170  LEU       HD22           12.3574112886       15.6333009696        9.4266262837  PROB      20              0.0000000000
      2707       170  LEU       HD23           13.3220576012       16.6441873388       10.5873613659  PROB      20              0.0000000000
      2708       170  LEU       C              15.1580000000       13.9420000000        6.1560000000  PROB      20              0.0000000000
      2709       170  LEU       O              15.9350000000       14.1670000000        5.2320000000  PROB      20              0.0000000000
      2710       171  THR       N              14.2200000000       12.9810000000        6.1770000000  PROB      21              0.0000000000
      2711       171  THR       HN             13.6892356719       12.7756603110        6.9954819402  PROB      21              0.0000000000
      2712       171  THR       CA             13.9190000000       12.1730000000        4.9930000000  PROB      21              0.0000000000
      2713       171  THR       HA             13.9796642104       12.8170856884        4.1283800825  PROB      21              0.0000000000
      2714       171  THR       CB             14.9040000000       11.0000000000        4.8500000000  PROB      21              0.0000000000
      2715       171  THR       HB             14.7334958481       10.2653641155        5.6657833287  PROB      21              0.0000000000
      2716       171  THR       OG1            16.2560000000       11.4740000000        4.9290000000  PROB      21              0.0000000000
      2717       171  THR       HG1            16.2188973050       12.4133034668        4.7342376133  PROB      21              0.0000000000
      2718       171  THR       CG2            14.7010000000       10.2230000000        3.5440000000  PROB      21              0.0000000000
      2719       171  THR       HG21           14.8494293677       10.8958008432        2.6724331649  PROB      21              0.0000000000
      2720       171  THR       HG22           13.6690672791        9.8133860750        3.5041830091  PROB      21              0.0000000000
      2721       171  THR       HG23           15.4359479576        9.3923277947        3.4800524625  PROB      21              0.0000000000
      2722       171  THR       C              12.4840000000       11.6570000000        4.9770000000  PROB      21              0.0000000000
      2723       171  THR       O              12.1150000000       10.7410000000        5.7010000000  PROB      21              0.0000000000
      2724       172  CYS       N              11.6820000000       12.2740000000        4.1070000000  PROB      22              0.0000000000
      2725       172  CYS       HN             11.9182557057       13.1209946721        3.6373675876  PROB      22              0.0000000000
      2726       172  CYS       CA             10.3780000000       11.6750000000        3.8230000000  PROB      22              0.0000000000
      2727       172  CYS       HA              9.9840862021       11.2657130589        4.7414311968  PROB      22              0.0000000000
      2728       172  CYS       CB              9.4380000000       12.7460000000        3.2630000000  PROB      22              0.0000000000
      2729       172  CYS       HB1             9.9417153624       13.1951696381        2.3830188708  PROB      22              0.0000000000
      2730       172  CYS       HB2             9.3303947454       13.5267090009        4.0432332235  PROB      22              0.0000000000
      2731       172  CYS       SG              7.7780000000       12.2240000000        2.7560000000  PROB      22              0.0000000000
      2732       172  CYS       HG1             8.2017777969       11.3599753055        1.8452318044  PROB      22              0.0000000000
      2733       172  CYS       C              10.5730000000       10.5650000000        2.8170000000  PROB      22              0.0000000000
      2734       172  CYS       O              11.4370000000       10.6540000000        1.9550000000  PROB      22              0.0000000000
      2735       173  SER       N               9.7650000000        9.5210000000        2.9650000000  PROB      23              0.0000000000
      2736       173  SER       HN              9.1594470418        9.4036973097        3.7482765209  PROB      23              0.0000000000
      2737       173  SER       CA              9.7460000000        8.4830000000        1.9440000000  PROB      23              0.0000000000
      2738       173  SER       HA             10.2790891293        8.8484234543        1.0788522357  PROB      23              0.0000000000
      2739       173  SER       CB             10.4080000000        7.2150000000        2.4870000000  PROB      23              0.0000000000
      2740       173  SER       HB1            10.5523688895        6.4827731526        1.6640277804  PROB      23              0.0000000000
      2741       173  SER       HB2             9.7686270665        6.7637048804        3.2755535958  PROB      23              0.0000000000
      2742       173  SER       OG             11.6900000000        7.5390000000        3.0540000000  PROB      23              0.0000000000
      2743       173  SER       HG1            11.5163237995        8.1662023643        3.7597292481  PROB      23              0.0000000000
      2744       173  SER       C               8.2980000000        8.2390000000        1.5870000000  PROB      23              0.0000000000
      2745       173  SER       O               7.4370000000        8.3650000000        2.4520000000  PROB      23              0.0000000000
      2746       174  PHE       N               8.0520000000        7.9300000000        0.3120000000  PROB      24              0.0000000000
      2747       174  PHE       HN              8.7463001196        7.8055491909       -0.3916511148  PROB      24              0.0000000000
      2748       174  PHE       CA              6.6470000000        7.7700000000       -0.0420000000  PROB      24              0.0000000000
      2749       174  PHE       HA              6.1004366091        7.5396655901        0.8604115649  PROB      24              0.0000000000
      2750       174  PHE       CB              6.0920000000        9.0520000000       -0.6880000000  PROB      24              0.0000000000
      2751       174  PHE       HB1             6.1700265924        9.8935215840        0.0330222618  PROB      24              0.0000000000
      2752       174  PHE       HB2             5.0307896142        8.8923109623       -0.9751441380  PROB      24              0.0000000000
      2753       174  PHE       CG              6.8440000000        9.4530000000       -1.9360000000  PROB      24              0.0000000000
      2754       174  PHE       CD1             7.7960000000       10.4910000000       -1.8560000000  PROB      24              0.0000000000
      2755       174  PHE       HD1             8.0058862884       10.9673159769       -0.9097304010  PROB      24              0.0000000000
      2756       174  PHE       CE1             8.4690000000       10.8990000000       -3.0220000000  PROB      24              0.0000000000
      2757       174  PHE       HE1             9.2027831914       11.6902573921       -2.9790957363  PROB      24              0.0000000000
      2758       174  PHE       CZ              8.1770000000       10.2660000000       -4.2460000000  PROB      24              0.0000000000
      2759       174  PHE       HZ              8.6829234532       10.5915749683       -5.1428032649  PROB      24              0.0000000000
      2760       174  PHE       CD2             6.5690000000        8.8050000000       -3.1610000000  PROB      24              0.0000000000
      2761       174  PHE       HD2             5.8501791990        8.0000212269       -3.2019535157  PROB      24              0.0000000000
      2762       174  PHE       CE2             7.2390000000        9.2170000000       -4.3260000000  PROB      24              0.0000000000
      2763       174  PHE       HE2             7.0373956447        8.7353786553       -5.2713802237  PROB      24              0.0000000000
      2764       174  PHE       C               6.3840000000        6.5410000000       -0.8820000000  PROB      24              0.0000000000
      2765       174  PHE       O               7.3040000000        5.8790000000       -1.3440000000  PROB      24              0.0000000000
      2766       175  SER       N               5.0910000000        6.2720000000       -1.0710000000  PROB      25              0.0000000000
      2767       175  SER       HN              4.3430194166        6.7829393655       -0.6552015308  PROB      25              0.0000000000
      2768       175  SER       CA              4.7640000000        5.1540000000       -1.9460000000  PROB      25              0.0000000000
      2769       175  SER       HA              5.6282359811        4.9346930024       -2.5552622707  PROB      25              0.0000000000
      2770       175  SER       CB              4.3800000000        3.9380000000       -1.0970000000  PROB      25              0.0000000000
      2771       175  SER       HB1             5.2958016167        3.4603942923       -0.6877616773  PROB      25              0.0000000000
      2772       175  SER       HB2             3.8268240176        3.2033447161       -1.7203408090  PROB      25              0.0000000000
      2773       175  SER       OG              3.5440000000        4.3450000000       -0.0090000000  PROB      25              0.0000000000
      2774       175  SER       HG1             3.3394559759        3.5452588711        0.4810774112  PROB      25              0.0000000000
      2775       175  SER       C               3.7030000000        5.5150000000       -2.9680000000  PROB      25              0.0000000000
      2776       175  SER       O               3.1420000000        6.6070000000       -2.9610000000  PROB      25              0.0000000000
      2777       176  GLY       N               3.4480000000        4.5480000000       -3.8620000000  PROB      26              0.0000000000
      2778       176  GLY       HN              3.9444767446        3.6843468048       -3.9001903614  PROB      26              0.0000000000
      2779       176  GLY       CA              2.3850000000        4.7640000000       -4.8380000000  PROB      26              0.0000000000
      2780       176  GLY       HA1             1.5885535495        5.3003375913       -4.3437487029  PROB      26              0.0000000000
      2781       176  GLY       HA2             2.0356858267        3.7954391062       -5.1637893622  PROB      26              0.0000000000
      2782       176  GLY       C               2.8330000000        5.5570000000       -6.0490000000  PROB      26              0.0000000000
      2783       176  GLY       O               3.0230000000        5.0350000000       -7.1400000000  PROB      26              0.0000000000
      2784       177  PHE       N               2.9790000000        6.8620000000       -5.8070000000  PROB      27              0.0000000000
      2785       177  PHE       HN              2.7661391604        7.3015622100       -4.9381795773  PROB      27              0.0000000000
      2786       177  PHE       CA              3.4850000000        7.6870000000       -6.8970000000  PROB      27              0.0000000000
      2787       177  PHE       HA              3.2108743661        7.2158853117       -7.8292423988  PROB      27              0.0000000000
      2788       177  PHE       CB              2.8920000000        9.1050000000       -6.8190000000  PROB      27              0.0000000000
      2789       177  PHE       HB1             1.7897632853        9.0387702968       -6.6973370360  PROB      27              0.0000000000
      2790       177  PHE       HB2             3.1409346663        9.6615962249       -7.7476259742  PROB      27              0.0000000000
      2791       177  PHE       CG              3.4310000000        9.9070000000       -5.6500000000  PROB      27              0.0000000000
      2792       177  PHE       CD1             3.0070000000        9.6230000000       -4.3330000000  PROB      27              0.0000000000
      2793       177  PHE       HD1             2.3072344446        8.8215033649       -4.1477691277  PROB      27              0.0000000000
      2794       177  PHE       CE1             3.5030000000       10.3920000000       -3.2640000000  PROB      27              0.0000000000
      2795       177  PHE       HE1             3.1956677143       10.1805504350       -2.2504977972  PROB      27              0.0000000000
      2796       177  PHE       CZ              4.4060000000       11.4420000000       -3.5310000000  PROB      27              0.0000000000
      2797       177  PHE       HZ              4.7705010000       12.0460467073       -2.7133899048  PROB      27              0.0000000000
      2798       177  PHE       CD2             4.3520000000       10.9440000000       -5.9080000000  PROB      27              0.0000000000
      2799       177  PHE       HD2             4.6784568758       11.1411821112       -6.9184128768  PROB      27              0.0000000000
      2800       177  PHE       CE2             4.8430000000       11.7200000000       -4.8420000000  PROB      27              0.0000000000
      2801       177  PHE       HE2             5.5460885207       12.5188579296       -5.0259404800  PROB      27              0.0000000000
      2802       177  PHE       C               5.0020000000        7.6890000000       -6.9330000000  PROB      27              0.0000000000
      2803       177  PHE       O               5.6520000000        7.2080000000       -6.0150000000  PROB      27              0.0000000000
      2804       178  SER       N               5.5310000000        8.2660000000       -8.0150000000  PROB      28              0.0000000000
      2805       178  SER       HN              5.0089984302        8.5330902524       -8.8210247563  PROB      28              0.0000000000
      2806       178  SER       CA              6.9640000000        8.5170000000       -8.0070000000  PROB      28              0.0000000000
      2807       178  SER       HA              7.3711375465        8.1349806031       -7.0826082413  PROB      28              0.0000000000
      2808       178  SER       CB              7.6110000000        7.8200000000       -9.2110000000  PROB      28              0.0000000000
      2809       178  SER       HB1             7.0517204500        8.0782281518      -10.1355236165  PROB      28              0.0000000000
      2810       178  SER       HB2             7.5886472619        6.7195231651       -9.0604330657  PROB      28              0.0000000000
      2811       178  SER       OG              8.9750000000        8.2340000000       -9.3690000000  PROB      28              0.0000000000
      2812       178  SER       HG1             9.1608684518        8.1794466189      -10.3092536079  PROB      28              0.0000000000
      2813       178  SER       C               7.1610000000       10.0150000000       -8.0680000000  PROB      28              0.0000000000
      2814       178  SER       O               6.3010000000       10.7500000000       -8.5430000000  PROB      28              0.0000000000
      2815       179  LEU       N               8.3410000000       10.4560000000       -7.6230000000  PROB      29              0.0000000000
      2816       179  LEU       HN              9.0102435432        9.9208651356       -7.1157839006  PROB      29              0.0000000000
      2817       179  LEU       CA              8.6160000000       11.8490000000       -7.9380000000  PROB      29              0.0000000000
      2818       179  LEU       HA              7.6861937107       12.3038322551       -8.2454764822  PROB      29              0.0000000000
      2819       179  LEU       CB              9.1980000000       12.6090000000       -6.7490000000  PROB      29              0.0000000000
      2820       179  LEU       HB1            10.3075054191       12.5951662029       -6.8039521172  PROB      29              0.0000000000
      2821       179  LEU       HB2             8.8795400816       12.1220750310       -5.8025853239  PROB      29              0.0000000000
      2822       179  LEU       CG              8.7000000000       14.0550000000       -6.7760000000  PROB      29              0.0000000000
      2823       179  LEU       HG              9.1461968761       14.5766071548       -7.6492992610  PROB      29              0.0000000000
      2824       179  LEU       CD1             7.1770000000       14.1230000000       -6.8780000000  PROB      29              0.0000000000
      2825       179  LEU       HD11            6.7292660743       13.1589717748       -6.5547278039  PROB      29              0.0000000000
      2826       179  LEU       HD12            6.8767944173       14.3185429782       -7.9296147833  PROB      29              0.0000000000
      2827       179  LEU       HD13            6.7897954444       14.9316081655       -6.2218905826  PROB      29              0.0000000000
      2828       179  LEU       CD2             9.2220000000       14.8630000000       -5.5990000000  PROB      29              0.0000000000
      2829       179  LEU       HD21           10.3326453039       14.8863871404       -5.6145258030  PROB      29              0.0000000000
      2830       179  LEU       HD22            8.8902923199       14.3995437164       -4.6453583541  PROB      29              0.0000000000
      2831       179  LEU       HD23            8.8443954868       15.9060918852       -5.6592349671  PROB      29              0.0000000000
      2832       179  LEU       C               9.3830000000       12.0780000000       -9.2270000000  PROB      29              0.0000000000
      2833       179  LEU       O              10.1280000000       13.0420000000       -9.3980000000  PROB      29              0.0000000000
      2834       180  SER       N               9.1150000000       11.1450000000      -10.1470000000  PROB      30              0.0000000000
      2835       180  SER       HN              8.8289978376       10.2195714012       -9.9108130902  PROB      30              0.0000000000
[truncated: 862,639 more chars]
