# Supplementary material for: Integrative Computational Prediction Strategy for Antibody–Antigen Binding: A Case Study on Interleukin‑1 Beta
Source: J Chem Inf Model. 2026 May 27;66(11):6659–75. doi: 10.1021/acs.jcim.6c00781 (PMC13250912; doi:10.1021/acs.jcim.6c00781)
Supplement: Supplementary file 3 [file ci6c00781_si_003.zip › charmm-gui-4g6m-Blind-r01/step1_pdbreader.pdb]

REMARK  GENERATED BY CHARMM-GUI (HTTP://WWW.CHARMM-GUI.ORG) V3.7 ON AUG, 20. 2025. JOB
REMARK  READ PDB, MANIPULATE STRUCTURE IF NEEDED, AND GENERATE TOPOLOGY FILE          
REMARK   DATE:     8/20/25     13:24:20      CREATED BY USER: charmm-gui              
ATOM      1  N   PRO P   2      24.553  34.539 -17.574  1.00  0.00      PROA
ATOM      2  HN1 PRO P   2      24.627  34.836 -16.616  1.00  0.00      PROA
ATOM      3  HN2 PRO P   2      24.755  33.556 -17.636  1.00  0.00      PROA
ATOM      4  CD  PRO P   2      25.542  35.265 -18.361  1.00  0.00      PROA
ATOM      5  HD1 PRO P   2      26.351  34.581 -18.696  1.00  0.00      PROA
ATOM      6  HD2 PRO P   2      25.983  36.092 -17.764  1.00  0.00      PROA
ATOM      7  CA  PRO P   2      23.173  34.761 -18.026  1.00  0.00      PROA
ATOM      8  HA  PRO P   2      22.552  34.933 -17.161  1.00  0.00      PROA
ATOM      9  CB  PRO P   2      23.340  35.949 -18.979  1.00  0.00      PROA
ATOM     10  HB1 PRO P   2      23.233  36.910 -18.432  1.00  0.00      PROA
ATOM     11  HB2 PRO P   2      22.583  35.912 -19.791  1.00  0.00      PROA
ATOM     12  CG  PRO P   2      24.751  35.804 -19.548  1.00  0.00      PROA
ATOM     13  HG1 PRO P   2      24.770  35.093 -20.401  1.00  0.00      PROA
ATOM     14  HG2 PRO P   2      25.151  36.783 -19.887  1.00  0.00      PROA
ATOM     15  C   PRO P   2      22.546  33.533 -18.688  1.00  0.00      PROA
ATOM     16  O   PRO P   2      23.204  32.839 -19.466  1.00  0.00      PROA
ATOM     17  N   VAL P   3      21.263  33.271 -18.375  1.00  0.00      PROA
ATOM     18  HN  VAL P   3      20.768  33.859 -17.741  1.00  0.00      PROA
ATOM     19  CA  VAL P   3      20.476  32.146 -18.902  1.00  0.00      PROA
ATOM     20  HA  VAL P   3      20.993  31.232 -18.651  1.00  0.00      PROA
ATOM     21  CB  VAL P   3      19.060  32.137 -18.304  1.00  0.00      PROA
ATOM     22  HB  VAL P   3      19.128  31.964 -17.209  1.00  0.00      PROA
ATOM     23  CG1 VAL P   3      18.340  33.457 -18.557  1.00  0.00      PROA
ATOM     24 HG11 VAL P   3      18.253  33.641 -19.649  1.00  0.00      PROA
ATOM     25 HG12 VAL P   3      18.912  34.293 -18.100  1.00  0.00      PROA
ATOM     26 HG13 VAL P   3      17.319  33.420 -18.121  1.00  0.00      PROA
ATOM     27  CG2 VAL P   3      18.240  30.936 -18.781  1.00  0.00      PROA
ATOM     28 HG21 VAL P   3      18.821  29.999 -18.646  1.00  0.00      PROA
ATOM     29 HG22 VAL P   3      17.995  31.049 -19.859  1.00  0.00      PROA
ATOM     30 HG23 VAL P   3      17.302  30.860 -18.191  1.00  0.00      PROA
ATOM     31  C   VAL P   3      20.461  32.161 -20.451  1.00  0.00      PROA
ATOM     32  O   VAL P   3      20.347  33.235 -21.047  1.00  0.00      PROA
ATOM     33  N   ARG P   4      20.651  30.982 -21.080  1.00  0.00      PROA
ATOM     34  HN  ARG P   4      20.785  30.141 -20.563  1.00  0.00      PROA
ATOM     35  CA  ARG P   4      20.678  30.824 -22.539  1.00  0.00      PROA
ATOM     36  HA  ARG P   4      21.367  31.540 -22.962  1.00  0.00      PROA
ATOM     37  CB  ARG P   4      21.148  29.350 -22.806  1.00  0.00      PROA
ATOM     38  HB1 ARG P   4      22.252  29.328 -22.693  1.00  0.00      PROA
ATOM     39  HB2 ARG P   4      20.886  29.103 -23.855  1.00  0.00      PROA
ATOM     40  CG  ARG P   4      20.561  28.216 -21.897  1.00  0.00      PROA
ATOM     41  HG1 ARG P   4      19.462  28.239 -22.036  1.00  0.00      PROA
ATOM     42  HG2 ARG P   4      20.803  28.494 -20.852  1.00  0.00      PROA
ATOM     43  CD  ARG P   4      21.000  26.721 -22.072  1.00  0.00      PROA
ATOM     44  HD1 ARG P   4      22.074  26.615 -21.807  1.00  0.00      PROA
ATOM     45  HD2 ARG P   4      20.833  26.405 -23.124  1.00  0.00      PROA
ATOM     46  NE  ARG P   4      20.229  25.795 -21.198  1.00  0.00      PROA
ATOM     47  HE  ARG P   4      19.780  26.189 -20.398  1.00  0.00      PROA
ATOM     48  CZ  ARG P   4      20.081  24.420 -21.403  1.00  0.00      PROA
ATOM     49  NH1 ARG P   4      20.732  23.787 -22.399  1.00  0.00      PROA
ATOM     50 HH11 ARG P   4      21.335  24.302 -23.009  1.00  0.00      PROA
ATOM     51 HH12 ARG P   4      20.612  22.803 -22.528  1.00  0.00      PROA
ATOM     52  NH2 ARG P   4      19.263  23.668 -20.621  1.00  0.00      PROA
ATOM     53 HH21 ARG P   4      18.749  24.096 -19.878  1.00  0.00      PROA
ATOM     54 HH22 ARG P   4      19.175  22.686 -20.789  1.00  0.00      PROA
ATOM     55  C   ARG P   4      19.296  31.098 -23.125  1.00  0.00      PROA
ATOM     56  O   ARG P   4      18.320  30.475 -22.703  1.00  0.00      PROA
ATOM     57  N   SER P   5      19.208  32.057 -24.065  1.00  0.00      PROA
ATOM     58  HN  SER P   5      20.011  32.563 -24.370  1.00  0.00      PROA
ATOM     59  CA  SER P   5      17.945  32.430 -24.706  1.00  0.00      PROA
ATOM     60  HA  SER P   5      17.252  31.603 -24.690  1.00  0.00      PROA
ATOM     61  CB  SER P   5      17.510  33.574 -23.812  1.00  0.00      PROA
ATOM     62  HB1 SER P   5      16.815  33.217 -23.022  1.00  0.00      PROA
ATOM     63  HB2 SER P   5      17.018  34.374 -24.404  1.00  0.00      PROA
ATOM     64  OG  SER P   5      18.718  34.077 -23.214  1.00  0.00      PROA
ATOM     65  HG1 SER P   5      19.011  33.400 -22.600  1.00  0.00      PROA
ATOM     66  C   SER P   5      18.102  32.795 -26.186  1.00  0.00      PROA
ATOM     67  O   SER P   5      19.213  33.060 -26.646  1.00  0.00      PROA
ATOM     68  N   LEU P   6      16.981  32.809 -26.921  1.00  0.00      PROA
ATOM     69  HN  LEU P   6      16.102  32.573 -26.516  1.00  0.00      PROA
ATOM     70  CA  LEU P   6      16.928  33.157 -28.334  1.00  0.00      PROA
ATOM     71  HA  LEU P   6      17.691  33.897 -28.523  1.00  0.00      PROA
ATOM     72  CB  LEU P   6      17.157  31.921 -29.219  1.00  0.00      PROA
ATOM     73  HB1 LEU P   6      18.213  31.605 -29.087  1.00  0.00      PROA
ATOM     74  HB2 LEU P   6      17.001  32.230 -30.273  1.00  0.00      PROA
ATOM     75  CG  LEU P   6      16.271  30.695 -28.960  1.00  0.00      PROA
ATOM     76  HG  LEU P   6      16.129  30.587 -27.864  1.00  0.00      PROA
ATOM     77  CD1 LEU P   6      14.895  30.783 -29.623  1.00  0.00      PROA
ATOM     78 HD11 LEU P   6      15.004  31.056 -30.694  1.00  0.00      PROA
ATOM     79 HD12 LEU P   6      14.282  31.561 -29.120  1.00  0.00      PROA
ATOM     80 HD13 LEU P   6      14.380  29.801 -29.558  1.00  0.00      PROA
ATOM     81  CD2 LEU P   6      16.987  29.415 -29.390  1.00  0.00      PROA
ATOM     82 HD21 LEU P   6      17.832  29.200 -28.701  1.00  0.00      PROA
ATOM     83 HD22 LEU P   6      17.389  29.534 -30.419  1.00  0.00      PROA
ATOM     84 HD23 LEU P   6      16.280  28.559 -29.362  1.00  0.00      PROA
ATOM     85  C   LEU P   6      15.665  33.926 -28.689  1.00  0.00      PROA
ATOM     86  O   LEU P   6      14.611  33.698 -28.087  1.00  0.00      PROA
ATOM     87  N   ASN P   7      15.781  34.842 -29.661  1.00  0.00      PROA
ATOM     88  HN  ASN P   7      16.651  35.006 -30.118  1.00  0.00      PROA
ATOM     89  CA  ASN P   7      14.666  35.661 -30.124  1.00  0.00      PROA
ATOM     90  HA  ASN P   7      13.917  35.660 -29.347  1.00  0.00      PROA
ATOM     91  CB  ASN P   7      15.083  37.095 -30.439  1.00  0.00      PROA
ATOM     92  HB1 ASN P   7      14.386  37.536 -31.183  1.00  0.00      PROA
ATOM     93  HB2 ASN P   7      16.113  37.106 -30.854  1.00  0.00      PROA
ATOM     94  CG  ASN P   7      15.045  37.914 -29.167  1.00  0.00      PROA
ATOM     95  OD1 ASN P   7      14.063  37.938 -28.433  1.00  0.00      PROA
ATOM     96  ND2 ASN P   7      16.187  38.587 -28.937  1.00  0.00      PROA
ATOM     97 HD21 ASN P   7      16.273  39.162 -28.123  1.00  0.00      PROA
ATOM     98 HD22 ASN P   7      16.949  38.513 -29.580  1.00  0.00      PROA
ATOM     99  C   ASN P   7      14.044  35.013 -31.348  1.00  0.00      PROA
ATOM    100  O   ASN P   7      14.758  34.670 -32.290  1.00  0.00      PROA
ATOM    101  N   CYS P   8      12.716  34.806 -31.317  1.00  0.00      PROA
ATOM    102  HN  CYS P   8      12.148  35.115 -30.558  1.00  0.00      PROA
ATOM    103  CA  CYS P   8      12.023  34.113 -32.397  1.00  0.00      PROA
ATOM    104  HA  CYS P   8      12.458  34.415 -33.338  1.00  0.00      PROA
ATOM    105  CB  CYS P   8      12.188  32.612 -32.177  1.00  0.00      PROA
ATOM    106  HB1 CYS P   8      13.250  32.344 -32.357  1.00  0.00      PROA
ATOM    107  HB2 CYS P   8      11.563  32.076 -32.922  1.00  0.00      PROA
ATOM    108  SG  CYS P   8      11.711  32.097 -30.507  1.00  0.00      PROA
ATOM    109  HG1 CYS P   8      12.603  32.860 -29.892  1.00  0.00      PROA
ATOM    110  C   CYS P   8      10.566  34.517 -32.531  1.00  0.00      PROA
ATOM    111  O   CYS P   8       9.976  35.055 -31.597  1.00  0.00      PROA
ATOM    112  N   THR P   9       9.965  34.167 -33.675  1.00  0.00      PROA
ATOM    113  HN  THR P   9      10.478  33.781 -34.437  1.00  0.00      PROA
ATOM    114  CA  THR P   9       8.532  34.320 -33.894  1.00  0.00      PROA
ATOM    115  HA  THR P   9       8.098  34.802 -33.031  1.00  0.00      PROA
ATOM    116  CB  THR P   9       8.337  35.164 -35.144  1.00  0.00      PROA
ATOM    117  HB  THR P   9       7.323  34.989 -35.562  1.00  0.00      PROA
ATOM    118  OG1 THR P   9       9.312  34.810 -36.130  1.00  0.00      PROA
ATOM    119  HG1 THR P   9      10.168  34.982 -35.730  1.00  0.00      PROA
ATOM    120  CG2 THR P   9       8.438  36.656 -34.829  1.00  0.00      PROA
ATOM    121 HG21 THR P   9       9.438  36.890 -34.405  1.00  0.00      PROA
ATOM    122 HG22 THR P   9       7.662  36.939 -34.086  1.00  0.00      PROA
ATOM    123 HG23 THR P   9       8.299  37.249 -35.758  1.00  0.00      PROA
ATOM    124  C   THR P   9       7.967  32.896 -33.989  1.00  0.00      PROA
ATOM    125  O   THR P   9       8.720  31.949 -34.232  1.00  0.00      PROA
ATOM    126  N   LEU P  10       6.661  32.739 -33.759  1.00  0.00      PROA
ATOM    127  HN  LEU P  10       6.077  33.503 -33.498  1.00  0.00      PROA
ATOM    128  CA  LEU P  10       5.999  31.441 -33.874  1.00  0.00      PROA
ATOM    129  HA  LEU P  10       6.692  30.755 -34.339  1.00  0.00      PROA
ATOM    130  CB  LEU P  10       5.574  30.914 -32.501  1.00  0.00      PROA
ATOM    131  HB1 LEU P  10       4.953  30.006 -32.652  1.00  0.00      PROA
ATOM    132  HB2 LEU P  10       4.959  31.692 -32.003  1.00  0.00      PROA
ATOM    133  CG  LEU P  10       6.738  30.554 -31.576  1.00  0.00      PROA
ATOM    134  HG  LEU P  10       7.475  31.385 -31.580  1.00  0.00      PROA
ATOM    135  CD1 LEU P  10       6.267  30.312 -30.141  1.00  0.00      PROA
ATOM    136 HD11 LEU P  10       5.536  29.475 -30.115  1.00  0.00      PROA
ATOM    137 HD12 LEU P  10       5.774  31.226 -29.746  1.00  0.00      PROA
ATOM    138 HD13 LEU P  10       7.133  30.046 -29.498  1.00  0.00      PROA
ATOM    139  CD2 LEU P  10       7.548  29.375 -32.115  1.00  0.00      PROA
ATOM    140 HD21 LEU P  10       7.968  29.625 -33.113  1.00  0.00      PROA
ATOM    141 HD22 LEU P  10       6.894  28.483 -32.219  1.00  0.00      PROA
ATOM    142 HD23 LEU P  10       8.387  29.146 -31.424  1.00  0.00      PROA
ATOM    143  C   LEU P  10       4.790  31.569 -34.766  1.00  0.00      PROA
ATOM    144  O   LEU P  10       4.036  32.541 -34.668  1.00  0.00      PROA
ATOM    145  N   ARG P  11       4.609  30.597 -35.654  1.00  0.00      PROA
ATOM    146  HN  ARG P  11       5.261  29.851 -35.762  1.00  0.00      PROA
ATOM    147  CA  ARG P  11       3.442  30.560 -36.530  1.00  0.00      PROA
ATOM    148  HA  ARG P  11       2.753  31.329 -36.214  1.00  0.00      PROA
ATOM    149  CB  ARG P  11       3.890  30.795 -37.967  1.00  0.00      PROA
ATOM    150  HB1 ARG P  11       3.681  29.882 -38.565  1.00  0.00      PROA
ATOM    151  HB2 ARG P  11       4.984  30.989 -37.978  1.00  0.00      PROA
ATOM    152  CG  ARG P  11       3.169  31.979 -38.600  1.00  0.00      PROA
ATOM    153  HG1 ARG P  11       2.922  32.721 -37.811  1.00  0.00      PROA
ATOM    154  HG2 ARG P  11       2.226  31.625 -39.068  1.00  0.00      PROA
ATOM    155  CD  ARG P  11       4.037  32.644 -39.661  1.00  0.00      PROA
ATOM    156  HD1 ARG P  11       3.539  33.557 -40.051  1.00  0.00      PROA
ATOM    157  HD2 ARG P  11       4.242  31.936 -40.492  1.00  0.00      PROA
ATOM    158  NE  ARG P  11       5.311  33.034 -39.062  1.00  0.00      PROA
ATOM    159  HE  ARG P  11       6.065  32.380 -39.010  1.00  0.00      PROA
ATOM    160  CZ  ARG P  11       5.462  34.299 -38.574  1.00  0.00      PROA
ATOM    161  NH1 ARG P  11       4.450  35.186 -38.672  1.00  0.00      PROA
ATOM    162 HH11 ARG P  11       3.544  34.880 -38.963  1.00  0.00      PROA
ATOM    163 HH12 ARG P  11       4.606  36.149 -38.454  1.00  0.00      PROA
ATOM    164  NH2 ARG P  11       6.622  34.664 -37.993  1.00  0.00      PROA
ATOM    165 HH21 ARG P  11       6.790  35.625 -37.771  1.00  0.00      PROA
ATOM    166 HH22 ARG P  11       7.315  33.974 -37.784  1.00  0.00      PROA
ATOM    167  C   ARG P  11       2.817  29.200 -36.369  1.00  0.00      PROA
ATOM    168  O   ARG P  11       3.550  28.230 -36.195  1.00  0.00      PROA
ATOM    169  N   ASP P  12       1.477  29.115 -36.350  1.00  0.00      PROA
ATOM    170  HN  ASP P  12       0.876  29.904 -36.450  1.00  0.00      PROA
ATOM    171  CA  ASP P  12       0.844  27.803 -36.174  1.00  0.00      PROA
ATOM    172  HA  ASP P  12       1.494  27.213 -35.545  1.00  0.00      PROA
ATOM    173  CB  ASP P  12      -0.562  27.886 -35.537  1.00  0.00      PROA
ATOM    174  HB1 ASP P  12      -0.510  28.613 -34.701  1.00  0.00      PROA
ATOM    175  HB2 ASP P  12      -0.809  26.881 -35.135  1.00  0.00      PROA
ATOM    176  CG  ASP P  12      -1.725  28.311 -36.431  1.00  0.00      PROA
ATOM    177  OD1 ASP P  12      -1.618  28.285 -37.652  1.00  0.00      PROA
ATOM    178  OD2 ASP P  12      -2.780  28.645 -35.888  1.00  0.00      PROA
ATOM    179  C   ASP P  12       0.920  26.966 -37.461  1.00  0.00      PROA
ATOM    180  O   ASP P  12       1.389  27.462 -38.491  1.00  0.00      PROA
ATOM    181  N   SER P  13       0.461  25.703 -37.389  1.00  0.00      PROA
ATOM    182  HN  SER P  13       0.103  25.354 -36.528  1.00  0.00      PROA
ATOM    183  CA  SER P  13       0.424  24.732 -38.483  1.00  0.00      PROA
ATOM    184  HA  SER P  13       1.440  24.505 -38.772  1.00  0.00      PROA
ATOM    185  CB  SER P  13      -0.280  23.499 -38.026  1.00  0.00      PROA
ATOM    186  HB1 SER P  13      -0.331  22.735 -38.830  1.00  0.00      PROA
ATOM    187  HB2 SER P  13      -1.305  23.724 -37.662  1.00  0.00      PROA
ATOM    188  OG  SER P  13       0.540  23.058 -36.969  1.00  0.00      PROA
ATOM    189  HG1 SER P  13       0.454  22.102 -36.948  1.00  0.00      PROA
ATOM    190  C   SER P  13      -0.227  25.296 -39.745  1.00  0.00      PROA
ATOM    191  O   SER P  13       0.239  25.013 -40.849  1.00  0.00      PROA
ATOM    192  N   GLN P  14      -1.293  26.102 -39.574  1.00  0.00      PROA
ATOM    193  HN  GLN P  14      -1.621  26.336 -38.663  1.00  0.00      PROA
ATOM    194  CA  GLN P  14      -2.048  26.693 -40.675  1.00  0.00      PROA
ATOM    195  HA  GLN P  14      -1.983  26.024 -41.520  1.00  0.00      PROA
ATOM    196  CB  GLN P  14      -3.506  26.907 -40.282  1.00  0.00      PROA
ATOM    197  HB1 GLN P  14      -3.899  27.765 -40.867  1.00  0.00      PROA
ATOM    198  HB2 GLN P  14      -3.539  27.161 -39.202  1.00  0.00      PROA
ATOM    199  CG  GLN P  14      -4.423  25.712 -40.517  1.00  0.00      PROA
ATOM    200  HG1 GLN P  14      -4.055  24.834 -39.945  1.00  0.00      PROA
ATOM    201  HG2 GLN P  14      -4.446  25.459 -41.599  1.00  0.00      PROA
ATOM    202  CD  GLN P  14      -5.821  26.070 -40.051  1.00  0.00      PROA
ATOM    203  OE1 GLN P  14      -6.469  25.299 -39.350  1.00  0.00      PROA
ATOM    204  NE2 GLN P  14      -6.250  27.285 -40.449  1.00  0.00      PROA
ATOM    205 HE21 GLN P  14      -7.161  27.604 -40.187  1.00  0.00      PROA
ATOM    206 HE22 GLN P  14      -5.657  27.867 -41.006  1.00  0.00      PROA
ATOM    207  C   GLN P  14      -1.507  28.069 -41.118  1.00  0.00      PROA
ATOM    208  O   GLN P  14      -2.145  28.747 -41.927  1.00  0.00      PROA
ATOM    209  N   GLN P  15      -0.295  28.430 -40.636  1.00  0.00      PROA
ATOM    210  HN  GLN P  15       0.164  27.821 -39.998  1.00  0.00      PROA
ATOM    211  CA  GLN P  15       0.487  29.644 -40.924  1.00  0.00      PROA
ATOM    212  HA  GLN P  15       1.425  29.565 -40.394  1.00  0.00      PROA
ATOM    213  CB  GLN P  15       0.744  29.812 -42.422  1.00  0.00      PROA
ATOM    214  HB1 GLN P  15       1.077  30.854 -42.615  1.00  0.00      PROA
ATOM    215  HB2 GLN P  15      -0.204  29.630 -42.972  1.00  0.00      PROA
ATOM    216  CG  GLN P  15       1.810  28.847 -42.940  1.00  0.00      PROA
ATOM    217  HG1 GLN P  15       1.736  28.769 -44.046  1.00  0.00      PROA
ATOM    218  HG2 GLN P  15       1.653  27.842 -42.493  1.00  0.00      PROA
ATOM    219  CD  GLN P  15       3.194  29.347 -42.567  1.00  0.00      PROA
ATOM    220  OE1 GLN P  15       3.521  29.646 -41.423  1.00  0.00      PROA
ATOM    221  NE2 GLN P  15       4.011  29.426 -43.632  1.00  0.00      PROA
ATOM    222 HE21 GLN P  15       4.953  29.743 -43.517  1.00  0.00      PROA
ATOM    223 HE22 GLN P  15       3.677  29.168 -44.539  1.00  0.00      PROA
ATOM    224  C   GLN P  15      -0.095  30.927 -40.312  1.00  0.00      PROA
ATOM    225  O   GLN P  15       0.226  32.025 -40.782  1.00  0.00      PROA
ATOM    226  N   LYS P  16      -0.899  30.804 -39.238  1.00  0.00      PROA
ATOM    227  HN  LYS P  16      -1.161  29.921 -38.857  1.00  0.00      PROA
ATOM    228  CA  LYS P  16      -1.432  31.994 -38.573  1.00  0.00      PROA
ATOM    229  HA  LYS P  16      -1.658  32.719 -39.341  1.00  0.00      PROA
ATOM    230  CB  LYS P  16      -2.686  31.708 -37.749  1.00  0.00      PROA
ATOM    231  HB1 LYS P  16      -3.070  32.665 -37.337  1.00  0.00      PROA
ATOM    232  HB2 LYS P  16      -2.416  31.036 -36.907  1.00  0.00      PROA
ATOM    233  CG  LYS P  16      -3.787  31.049 -38.570  1.00  0.00      PROA
ATOM    234  HG1 LYS P  16      -3.620  29.951 -38.578  1.00  0.00      PROA
ATOM    235  HG2 LYS P  16      -3.733  31.428 -39.612  1.00  0.00      PROA
ATOM    236  CD  LYS P  16      -5.183  31.331 -38.015  1.00  0.00      PROA
ATOM    237  HD1 LYS P  16      -5.924  30.859 -38.694  1.00  0.00      PROA
ATOM    238  HD2 LYS P  16      -5.338  32.430 -38.020  1.00  0.00      PROA
ATOM    239  CE  LYS P  16      -5.449  30.824 -36.602  1.00  0.00      PROA
ATOM    240  HE1 LYS P  16      -6.478  31.096 -36.283  1.00  0.00      PROA
ATOM    241  HE2 LYS P  16      -4.705  31.248 -35.895  1.00  0.00      PROA
ATOM    242  NZ  LYS P  16      -5.330  29.364 -36.575  1.00  0.00      PROA
ATOM    243  HZ1 LYS P  16      -4.347  29.100 -36.360  1.00  0.00      PROA
ATOM    244  HZ2 LYS P  16      -5.598  28.977 -37.503  1.00  0.00      PROA
ATOM    245  HZ3 LYS P  16      -5.961  28.978 -35.844  1.00  0.00      PROA
ATOM    246  C   LYS P  16      -0.358  32.581 -37.677  1.00  0.00      PROA
ATOM    247  O   LYS P  16       0.396  31.837 -37.048  1.00  0.00      PROA
ATOM    248  N   SER P  17      -0.277  33.912 -37.629  1.00  0.00      PROA
ATOM    249  HN  SER P  17      -0.879  34.495 -38.169  1.00  0.00      PROA
ATOM    250  CA  SER P  17       0.690  34.604 -36.791  1.00  0.00      PROA
ATOM    251  HA  SER P  17       1.493  33.927 -36.539  1.00  0.00      PROA
ATOM    252  CB  SER P  17       1.189  35.774 -37.619  1.00  0.00      PROA
ATOM    253  HB1 SER P  17       1.997  36.315 -37.082  1.00  0.00      PROA
ATOM    254  HB2 SER P  17       0.358  36.476 -37.842  1.00  0.00      PROA
ATOM    255  OG  SER P  17       1.706  35.229 -38.849  1.00  0.00      PROA
ATOM    256  HG1 SER P  17       1.023  34.645 -39.187  1.00  0.00      PROA
ATOM    257  C   SER P  17       0.076  34.886 -35.431  1.00  0.00      PROA
ATOM    258  O   SER P  17      -1.147  34.904 -35.308  1.00  0.00      PROA
ATOM    259  N   LEU P  18       0.926  35.123 -34.421  1.00  0.00      PROA
ATOM    260  HN  LEU P  18       1.912  35.081 -34.557  1.00  0.00      PROA
ATOM    261  CA  LEU P  18       0.502  35.456 -33.065  1.00  0.00      PROA
ATOM    262  HA  LEU P  18      -0.556  35.256 -32.988  1.00  0.00      PROA
ATOM    263  CB  LEU P  18       1.275  34.628 -32.035  1.00  0.00      PROA
ATOM    264  HB1 LEU P  18       0.811  34.786 -31.038  1.00  0.00      PROA
ATOM    265  HB2 LEU P  18       2.323  34.993 -32.006  1.00  0.00      PROA
ATOM    266  CG  LEU P  18       1.293  33.124 -32.329  1.00  0.00      PROA
ATOM    267  HG  LEU P  18       1.724  32.955 -33.339  1.00  0.00      PROA
ATOM    268  CD1 LEU P  18       2.125  32.364 -31.296  1.00  0.00      PROA
ATOM    269 HD11 LEU P  18       1.701  32.513 -30.280  1.00  0.00      PROA
ATOM    270 HD12 LEU P  18       3.171  32.739 -31.303  1.00  0.00      PROA
ATOM    271 HD13 LEU P  18       2.115  31.278 -31.528  1.00  0.00      PROA
ATOM    272  CD2 LEU P  18      -0.109  32.531 -32.463  1.00  0.00      PROA
ATOM    273 HD21 LEU P  18      -0.655  33.027 -33.294  1.00  0.00      PROA
ATOM    274 HD22 LEU P  18      -0.677  32.688 -31.521  1.00  0.00      PROA
ATOM    275 HD23 LEU P  18      -0.040  31.444 -32.682  1.00  0.00      PROA
ATOM    276  C   LEU P  18       0.765  36.943 -32.846  1.00  0.00      PROA
ATOM    277  O   LEU P  18       1.863  37.411 -33.140  1.00  0.00      PROA
ATOM    278  N   VAL P  19      -0.254  37.688 -32.366  1.00  0.00      PROA
ATOM    279  HN  VAL P  19      -1.134  37.271 -32.156  1.00  0.00      PROA
ATOM    280  CA  VAL P  19      -0.182  39.138 -32.110  1.00  0.00      PROA
ATOM    281  HA  VAL P  19       0.852  39.437 -32.200  1.00  0.00      PROA
ATOM    282  CB  VAL P  19      -1.045  39.931 -33.094  1.00  0.00      PROA
ATOM    283  HB  VAL P  19      -0.959  41.014 -32.864  1.00  0.00      PROA
ATOM    284  CG1 VAL P  19      -0.607  39.689 -34.537  1.00  0.00      PROA
ATOM    285 HG11 VAL P  19      -0.864  38.653 -34.845  1.00  0.00      PROA
ATOM    286 HG12 VAL P  19       0.492  39.823 -34.626  1.00  0.00      PROA
ATOM    287 HG13 VAL P  19      -1.127  40.400 -35.214  1.00  0.00      PROA
ATOM    288  CG2 VAL P  19      -2.533  39.654 -32.871  1.00  0.00      PROA
ATOM    289 HG21 VAL P  19      -2.825  39.944 -31.839  1.00  0.00      PROA
ATOM    290 HG22 VAL P  19      -2.741  38.571 -33.007  1.00  0.00      PROA
ATOM    291 HG23 VAL P  19      -3.140  40.245 -33.590  1.00  0.00      PROA
ATOM    292  C   VAL P  19      -0.613  39.466 -30.671  1.00  0.00      PROA
ATOM    293  O   VAL P  19      -1.317  38.666 -30.060  1.00  0.00      PROA
ATOM    294  N   MET P  20      -0.213  40.642 -30.149  1.00  0.00      PROA
ATOM    295  HN  MET P  20       0.383  41.258 -30.658  1.00  0.00      PROA
ATOM    296  CA  MET P  20      -0.608  41.110 -28.819  1.00  0.00      PROA
ATOM    297  HA  MET P  20      -0.721  40.246 -28.182  1.00  0.00      PROA
ATOM    298  CB  MET P  20       0.442  42.061 -28.240  1.00  0.00      PROA
ATOM    299  HB1 MET P  20      -0.063  42.740 -27.521  1.00  0.00      PROA
ATOM    300  HB2 MET P  20       0.860  42.665 -29.073  1.00  0.00      PROA
ATOM    301  CG  MET P  20       1.600  41.378 -27.518  1.00  0.00      PROA
ATOM    302  HG1 MET P  20       2.398  42.129 -27.341  1.00  0.00      PROA
ATOM    303  HG2 MET P  20       2.008  40.584 -28.178  1.00  0.00      PROA
ATOM    304  SD  MET P  20       1.099  40.656 -25.950  1.00  0.00      PROA
ATOM    305  CE  MET P  20       0.923  42.184 -25.019  1.00  0.00      PROA
ATOM    306  HE1 MET P  20       0.163  42.851 -25.479  1.00  0.00      PROA
ATOM    307  HE2 MET P  20       1.889  42.731 -24.993  1.00  0.00      PROA
ATOM    308  HE3 MET P  20       0.603  41.964 -23.978  1.00  0.00      PROA
ATOM    309  C   MET P  20      -1.905  41.907 -29.003  1.00  0.00      PROA
ATOM    310  O   MET P  20      -1.874  43.061 -29.451  1.00  0.00      PROA
ATOM    311  N   SER P  21      -3.045  41.269 -28.708  1.00  0.00      PROA
ATOM    312  HN  SER P  21      -3.033  40.336 -28.357  1.00  0.00      PROA
ATOM    313  CA  SER P  21      -4.383  41.854 -28.864  1.00  0.00      PROA
ATOM    314  HA  SER P  21      -4.378  42.569 -29.673  1.00  0.00      PROA
ATOM    315  CB  SER P  21      -5.256  40.667 -29.168  1.00  0.00      PROA
ATOM    316  HB1 SER P  21      -5.376  40.546 -30.266  1.00  0.00      PROA
ATOM    317  HB2 SER P  21      -6.255  40.791 -28.698  1.00  0.00      PROA
ATOM    318  OG  SER P  21      -4.611  39.505 -28.625  1.00  0.00      PROA
ATOM    319  HG1 SER P  21      -5.053  39.322 -27.793  1.00  0.00      PROA
ATOM    320  C   SER P  21      -4.817  42.717 -27.675  1.00  0.00      PROA
ATOM    321  O   SER P  21      -5.728  43.538 -27.805  1.00  0.00      PROA
ATOM    322  N   GLY P  22      -4.196  42.475 -26.529  1.00  0.00      PROA
ATOM    323  HN  GLY P  22      -3.497  41.768 -26.469  1.00  0.00      PROA
ATOM    324  CA  GLY P  22      -4.454  43.184 -25.283  1.00  0.00      PROA
ATOM    325  HA1 GLY P  22      -5.267  42.689 -24.774  1.00  0.00      PROA
ATOM    326  HA2 GLY P  22      -4.729  44.201 -25.522  1.00  0.00      PROA
ATOM    327  C   GLY P  22      -3.231  43.190 -24.391  1.00  0.00      PROA
ATOM    328  O   GLY P  22      -2.239  42.531 -24.721  1.00  0.00      PROA
ATOM    329  N   PRO P  23      -3.262  43.897 -23.232  1.00  0.00      PROA
ATOM    330  CD  PRO P  23      -4.385  44.666 -22.713  1.00  0.00      PROA
ATOM    331  HD1 PRO P  23      -5.325  44.084 -22.816  1.00  0.00      PROA
ATOM    332  HD2 PRO P  23      -4.473  45.628 -23.260  1.00  0.00      PROA
ATOM    333  CA  PRO P  23      -2.071  43.919 -22.355  1.00  0.00      PROA
ATOM    334  HA  PRO P  23      -1.189  44.190 -22.914  1.00  0.00      PROA
ATOM    335  CB  PRO P  23      -2.490  44.925 -21.276  1.00  0.00      PROA
ATOM    336  HB1 PRO P  23      -2.130  45.945 -21.531  1.00  0.00      PROA
ATOM    337  HB2 PRO P  23      -2.074  44.634 -20.288  1.00  0.00      PROA
ATOM    338  CG  PRO P  23      -4.019  44.885 -21.249  1.00  0.00      PROA
ATOM    339  HG1 PRO P  23      -4.388  44.052 -20.614  1.00  0.00      PROA
ATOM    340  HG2 PRO P  23      -4.439  45.840 -20.868  1.00  0.00      PROA
ATOM    341  C   PRO P  23      -1.648  42.558 -21.798  1.00  0.00      PROA
ATOM    342  O   PRO P  23      -0.479  42.375 -21.456  1.00  0.00      PROA
ATOM    343  N   TYR P  24      -2.592  41.605 -21.702  1.00  0.00      PROA
ATOM    344  HN  TYR P  24      -3.535  41.775 -21.976  1.00  0.00      PROA
ATOM    345  CA  TYR P  24      -2.314  40.259 -21.194  1.00  0.00      PROA
ATOM    346  HA  TYR P  24      -1.245  40.108 -21.214  1.00  0.00      PROA
ATOM    347  CB  TYR P  24      -2.846  40.103 -19.771  1.00  0.00      PROA
ATOM    348  HB1 TYR P  24      -2.666  39.072 -19.399  1.00  0.00      PROA
ATOM    349  HB2 TYR P  24      -3.931  40.338 -19.734  1.00  0.00      PROA
ATOM    350  CG  TYR P  24      -2.115  41.069 -18.877  1.00  0.00      PROA
ATOM    351  CD1 TYR P  24      -0.738  40.963 -18.750  1.00  0.00      PROA
ATOM    352  HD1 TYR P  24      -0.205  40.175 -19.262  1.00  0.00      PROA
ATOM    353  CE1 TYR P  24      -0.049  41.872 -17.964  1.00  0.00      PROA
ATOM    354  HE1 TYR P  24       1.025  41.802 -17.877  1.00  0.00      PROA
ATOM    355  CZ  TYR P  24      -0.734  42.873 -17.288  1.00  0.00      PROA
ATOM    356  OH  TYR P  24      -0.040  43.766 -16.493  1.00  0.00      PROA
ATOM    357  HH  TYR P  24       0.880  43.753 -16.766  1.00  0.00      PROA
ATOM    358  CD2 TYR P  24      -2.807  42.067 -18.203  1.00  0.00      PROA
ATOM    359  HD2 TYR P  24      -3.880  42.139 -18.297  1.00  0.00      PROA
ATOM    360  CE2 TYR P  24      -2.115  42.972 -17.408  1.00  0.00      PROA
ATOM    361  HE2 TYR P  24      -2.649  43.751 -16.884  1.00  0.00      PROA
ATOM    362  C   TYR P  24      -2.964  39.226 -22.096  1.00  0.00      PROA
ATOM    363  O   TYR P  24      -3.449  38.202 -21.622  1.00  0.00      PROA
ATOM    364  N   GLU P  25      -2.988  39.497 -23.409  1.00  0.00      PROA
ATOM    365  HN  GLU P  25      -2.578  40.317 -23.801  1.00  0.00      PROA
ATOM    366  CA  GLU P  25      -3.634  38.574 -24.333  1.00  0.00      PROA
ATOM    367  HA  GLU P  25      -3.569  37.579 -23.917  1.00  0.00      PROA
ATOM    368  CB  GLU P  25      -5.094  38.973 -24.536  1.00  0.00      PROA
ATOM    369  HB1 GLU P  25      -5.136  39.845 -25.223  1.00  0.00      PROA
ATOM    370  HB2 GLU P  25      -5.525  39.267 -23.556  1.00  0.00      PROA
ATOM    371  CG  GLU P  25      -5.933  37.840 -25.125  1.00  0.00      PROA
ATOM    372  HG1 GLU P  25      -6.384  37.239 -24.306  1.00  0.00      PROA
ATOM    373  HG2 GLU P  25      -5.293  37.182 -25.750  1.00  0.00      PROA
ATOM    374  CD  GLU P  25      -7.029  38.428 -25.977  1.00  0.00      PROA
ATOM    375  OE1 GLU P  25      -6.746  39.311 -26.779  1.00  0.00      PROA
ATOM    376  OE2 GLU P  25      -8.169  37.984 -25.894  1.00  0.00      PROA
ATOM    377  C   GLU P  25      -2.953  38.505 -25.670  1.00  0.00      PROA
ATOM    378  O   GLU P  25      -2.490  39.518 -26.184  1.00  0.00      PROA
ATOM    379  N   LEU P  26      -2.916  37.295 -26.238  1.00  0.00      PROA
ATOM    380  HN  LEU P  26      -3.247  36.491 -25.751  1.00  0.00      PROA
ATOM    381  CA  LEU P  26      -2.408  37.034 -27.577  1.00  0.00      PROA
ATOM    382  HA  LEU P  26      -2.038  37.965 -27.979  1.00  0.00      PROA
ATOM    383  CB  LEU P  26      -1.291  35.990 -27.550  1.00  0.00      PROA
ATOM    384  HB1 LEU P  26      -1.023  35.750 -28.600  1.00  0.00      PROA
ATOM    385  HB2 LEU P  26      -1.690  35.077 -27.061  1.00  0.00      PROA
ATOM    386  CG  LEU P  26      -0.013  36.392 -26.821  1.00  0.00      PROA
ATOM    387  HG  LEU P  26      -0.275  36.765 -25.808  1.00  0.00      PROA
ATOM    388  CD1 LEU P  26       0.951  35.213 -26.686  1.00  0.00      PROA
ATOM    389 HD11 LEU P  26       1.232  34.833 -27.691  1.00  0.00      PROA
ATOM    390 HD12 LEU P  26       0.465  34.390 -26.119  1.00  0.00      PROA
ATOM    391 HD13 LEU P  26       1.873  35.537 -26.159  1.00  0.00      PROA
ATOM    392  CD2 LEU P  26       0.663  37.581 -27.491  1.00  0.00      PROA
ATOM    393 HD21 LEU P  26      -0.021  38.456 -27.496  1.00  0.00      PROA
ATOM    394 HD22 LEU P  26       0.921  37.327 -28.541  1.00  0.00      PROA
ATOM    395 HD23 LEU P  26       1.585  37.855 -26.935  1.00  0.00      PROA
ATOM    396  C   LEU P  26      -3.549  36.452 -28.390  1.00  0.00      PROA
ATOM    397  O   LEU P  26      -4.352  35.681 -27.863  1.00  0.00      PROA
ATOM    398  N   LYS P  27      -3.597  36.789 -29.676  1.00  0.00      PROA
ATOM    399  HN  LYS P  27      -2.954  37.447 -30.059  1.00  0.00      PROA
ATOM    400  CA  LYS P  27      -4.565  36.246 -30.627  1.00  0.00      PROA
ATOM    401  HA  LYS P  27      -5.058  35.412 -30.150  1.00  0.00      PROA
ATOM    402  CB  LYS P  27      -5.601  37.284 -31.060  1.00  0.00      PROA
ATOM    403  HB1 LYS P  27      -6.005  36.998 -32.054  1.00  0.00      PROA
ATOM    404  HB2 LYS P  27      -5.106  38.275 -31.144  1.00  0.00      PROA
ATOM    405  CG  LYS P  27      -6.760  37.390 -30.064  1.00  0.00      PROA
ATOM    406  HG1 LYS P  27      -6.351  37.667 -29.069  1.00  0.00      PROA
ATOM    407  HG2 LYS P  27      -7.255  36.399 -29.986  1.00  0.00      PROA
ATOM    408  CD  LYS P  27      -7.801  38.428 -30.473  1.00  0.00      PROA
ATOM    409  HD1 LYS P  27      -8.094  38.233 -31.526  1.00  0.00      PROA
ATOM    410  HD2 LYS P  27      -7.336  39.434 -30.409  1.00  0.00      PROA
ATOM    411  CE  LYS P  27      -9.065  38.427 -29.614  1.00  0.00      PROA
ATOM    412  HE1 LYS P  27      -9.558  37.433 -29.663  1.00  0.00      PROA
ATOM    413  HE2 LYS P  27      -9.764  39.217 -29.963  1.00  0.00      PROA
ATOM    414  NZ  LYS P  27      -8.730  38.701 -28.215  1.00  0.00      PROA
ATOM    415  HZ1 LYS P  27      -7.798  39.159 -28.165  1.00  0.00      PROA
ATOM    416  HZ2 LYS P  27      -8.707  37.808 -27.683  1.00  0.00      PROA
ATOM    417  HZ3 LYS P  27      -9.448  39.331 -27.803  1.00  0.00      PROA
ATOM    418  C   LYS P  27      -3.808  35.668 -31.831  1.00  0.00      PROA
ATOM    419  O   LYS P  27      -2.673  36.072 -32.088  1.00  0.00      PROA
ATOM    420  N   ALA P  28      -4.439  34.746 -32.567  1.00  0.00      PROA
ATOM    421  HN  ALA P  28      -5.351  34.424 -32.327  1.00  0.00      PROA
ATOM    422  CA  ALA P  28      -3.855  34.143 -33.764  1.00  0.00      PROA
ATOM    423  HA  ALA P  28      -2.869  34.561 -33.902  1.00  0.00      PROA
ATOM    424  CB  ALA P  28      -3.772  32.630 -33.619  1.00  0.00      PROA
ATOM    425  HB1 ALA P  28      -4.787  32.205 -33.469  1.00  0.00      PROA
ATOM    426  HB2 ALA P  28      -3.144  32.368 -32.740  1.00  0.00      PROA
ATOM    427  HB3 ALA P  28      -3.333  32.186 -34.538  1.00  0.00      PROA
ATOM    428  C   ALA P  28      -4.716  34.455 -34.982  1.00  0.00      PROA
ATOM    429  O   ALA P  28      -5.931  34.258 -34.954  1.00  0.00      PROA
ATOM    430  N   LEU P  29      -4.085  34.950 -36.053  1.00  0.00      PROA
ATOM    431  HN  LEU P  29      -3.103  35.118 -36.047  1.00  0.00      PROA
ATOM    432  CA  LEU P  29      -4.774  35.280 -37.301  1.00  0.00      PROA
ATOM    433  HA  LEU P  29      -5.444  34.463 -37.524  1.00  0.00      PROA
ATOM    434  CB  LEU P  29      -5.567  36.594 -37.232  1.00  0.00      PROA
ATOM    435  HB1 LEU P  29      -6.148  36.589 -36.287  1.00  0.00      PROA
ATOM    436  HB2 LEU P  29      -6.272  36.609 -38.089  1.00  0.00      PROA
ATOM    437  CG  LEU P  29      -4.753  37.891 -37.273  1.00  0.00      PROA
ATOM    438  HG  LEU P  29      -3.929  37.783 -38.010  1.00  0.00      PROA
ATOM    439  CD1 LEU P  29      -5.634  39.075 -37.671  1.00  0.00      PROA
ATOM    440 HD11 LEU P  29      -6.459  39.201 -36.937  1.00  0.00      PROA
ATOM    441 HD12 LEU P  29      -6.076  38.897 -38.674  1.00  0.00      PROA
ATOM    442 HD13 LEU P  29      -5.030  40.007 -37.689  1.00  0.00      PROA
ATOM    443  CD2 LEU P  29      -4.004  38.177 -35.972  1.00  0.00      PROA
ATOM    444 HD21 LEU P  29      -3.294  37.351 -35.751  1.00  0.00      PROA
ATOM    445 HD22 LEU P  29      -4.725  38.260 -35.131  1.00  0.00      PROA
ATOM    446 HD23 LEU P  29      -3.429  39.123 -36.067  1.00  0.00      PROA
ATOM    447  C   LEU P  29      -3.763  35.316 -38.442  1.00  0.00      PROA
ATOM    448  O   LEU P  29      -2.570  35.507 -38.191  1.00  0.00      PROA
ATOM    449  N   HSD P  30      -4.223  35.107 -39.684  1.00  0.00      PROA
ATOM    450  HN  HSD P  30      -5.178  34.890 -39.871  1.00  0.00      PROA
ATOM    451  CA  HSD P  30      -3.334  35.188 -40.844  1.00  0.00      PROA
ATOM    452  HA  HSD P  30      -2.466  34.578 -40.641  1.00  0.00      PROA
ATOM    453  CB  HSD P  30      -4.038  34.701 -42.111  1.00  0.00      PROA
ATOM    454  HB1 HSD P  30      -3.402  34.943 -42.989  1.00  0.00      PROA
ATOM    455  HB2 HSD P  30      -5.009  35.231 -42.207  1.00  0.00      PROA
ATOM    456  ND1 HSD P  30      -5.374  32.629 -41.542  1.00  0.00      PROA
ATOM    457  HD1 HSD P  30      -6.083  33.098 -41.015  1.00  0.00      PROA
ATOM    458  CG  HSD P  30      -4.306  33.215 -42.114  1.00  0.00      PROA
ATOM    459  CE1 HSD P  30      -5.299  31.291 -41.818  1.00  0.00      PROA
ATOM    460  HE1 HSD P  30      -6.033  30.557 -41.488  1.00  0.00      PROA
ATOM    461  NE2 HSD P  30      -4.174  31.044 -42.559  1.00  0.00      PROA
ATOM    462  CD2 HSD P  30      -3.545  32.229 -42.749  1.00  0.00      PROA
ATOM    463  HD2 HSD P  30      -2.621  32.291 -43.309  1.00  0.00      PROA
ATOM    464  C   HSD P  30      -3.009  36.660 -41.059  1.00  0.00      PROA
ATOM    465  O   HSD P  30      -3.920  37.493 -41.088  1.00  0.00      PROA
ATOM    466  N   LEU P  31      -1.716  36.980 -41.165  1.00  0.00      PROA
ATOM    467  HN  LEU P  31      -0.995  36.295 -41.093  1.00  0.00      PROA
ATOM    468  CA  LEU P  31      -1.276  38.349 -41.392  1.00  0.00      PROA
ATOM    469  HA  LEU P  31      -2.130  38.994 -41.249  1.00  0.00      PROA
ATOM    470  CB  LEU P  31      -0.148  38.763 -40.448  1.00  0.00      PROA
ATOM    471  HB1 LEU P  31       0.312  39.694 -40.842  1.00  0.00      PROA
ATOM    472  HB2 LEU P  31       0.616  37.957 -40.444  1.00  0.00      PROA
ATOM    473  CG  LEU P  31      -0.585  39.017 -39.007  1.00  0.00      PROA
ATOM    474  HG  LEU P  31      -1.000  38.080 -38.579  1.00  0.00      PROA
ATOM    475  CD1 LEU P  31       0.596  39.482 -38.152  1.00  0.00      PROA
ATOM    476 HD11 LEU P  31       1.017  40.425 -38.563  1.00  0.00      PROA
ATOM    477 HD12 LEU P  31       1.392  38.708 -38.154  1.00  0.00      PROA
ATOM    478 HD13 LEU P  31       0.258  39.668 -37.110  1.00  0.00      PROA
ATOM    479  CD2 LEU P  31      -1.753  40.000 -38.929  1.00  0.00      PROA
ATOM    480 HD21 LEU P  31      -2.677  39.527 -39.325  1.00  0.00      PROA
ATOM    481 HD22 LEU P  31      -1.528  40.903 -39.536  1.00  0.00      PROA
ATOM    482 HD23 LEU P  31      -1.930  40.294 -37.872  1.00  0.00      PROA
ATOM    483  C   LEU P  31      -0.803  38.524 -42.824  1.00  0.00      PROA
ATOM    484  O   LEU P  31       0.053  37.768 -43.291  1.00  0.00      PROA
ATOM    485  N   GLN P  32      -1.385  39.510 -43.526  1.00  0.00      PROA
ATOM    486  HN  GLN P  32      -2.111  40.066 -43.130  1.00  0.00      PROA
ATOM    487  CA  GLN P  32      -1.018  39.852 -44.904  1.00  0.00      PROA
ATOM    488  HA  GLN P  32      -0.877  38.932 -45.452  1.00  0.00      PROA
ATOM    489  CB  GLN P  32      -2.110  40.692 -45.549  1.00  0.00      PROA
ATOM    490  HB1 GLN P  32      -1.831  40.903 -46.603  1.00  0.00      PROA
ATOM    491  HB2 GLN P  32      -2.199  41.654 -45.001  1.00  0.00      PROA
ATOM    492  CG  GLN P  32      -3.459  39.975 -45.523  1.00  0.00      PROA
ATOM    493  HG1 GLN P  32      -3.756  39.765 -44.473  1.00  0.00      PROA
ATOM    494  HG2 GLN P  32      -3.389  39.017 -46.081  1.00  0.00      PROA
ATOM    495  CD  GLN P  32      -4.498  40.860 -46.172  1.00  0.00      PROA
ATOM    496  OE1 GLN P  32      -4.401  42.080 -46.163  1.00  0.00      PROA
ATOM    497  NE2 GLN P  32      -5.495  40.173 -46.757  1.00  0.00      PROA
ATOM    498 HE21 GLN P  32      -6.236  40.662 -47.217  1.00  0.00      PROA
ATOM    499 HE22 GLN P  32      -5.495  39.173 -46.732  1.00  0.00      PROA
ATOM    500  C   GLN P  32       0.345  40.554 -44.875  1.00  0.00      PROA
ATOM    501  O   GLN P  32       0.697  41.153 -43.856  1.00  0.00      PROA
ATOM    502  N   GLY P  33       1.085  40.481 -45.981  1.00  0.00      PROA
ATOM    503  HN  GLY P  33       0.749  39.996 -46.783  1.00  0.00      PROA
ATOM    504  CA  GLY P  33       2.413  41.074 -46.143  1.00  0.00      PROA
ATOM    505  HA1 GLY P  33       2.598  41.128 -47.205  1.00  0.00      PROA
ATOM    506  HA2 GLY P  33       3.112  40.396 -45.676  1.00  0.00      PROA
ATOM    507  C   GLY P  33       2.649  42.460 -45.559  1.00  0.00      PROA
ATOM    508  O   GLY P  33       3.779  42.770 -45.171  1.00  0.00      PROA
ATOM    509  N   GLN P  34       1.593  43.302 -45.473  1.00  0.00      PROA
ATOM    510  HN  GLN P  34       0.684  43.026 -45.775  1.00  0.00      PROA
ATOM    511  CA  GLN P  34       1.689  44.666 -44.940  1.00  0.00      PROA
ATOM    512  HA  GLN P  34       2.708  44.998 -45.073  1.00  0.00      PROA
ATOM    513  CB  GLN P  34       0.728  45.631 -45.644  1.00  0.00      PROA
ATOM    514  HB1 GLN P  34       0.751  45.407 -46.731  1.00  0.00      PROA
ATOM    515  HB2 GLN P  34       1.098  46.665 -45.480  1.00  0.00      PROA
ATOM    516  CG  GLN P  34      -0.732  45.569 -45.177  1.00  0.00      PROA
ATOM    517  HG1 GLN P  34      -1.288  46.439 -45.587  1.00  0.00      PROA
ATOM    518  HG2 GLN P  34      -0.766  45.605 -44.067  1.00  0.00      PROA
ATOM    519  CD  GLN P  34      -1.399  44.295 -45.648  1.00  0.00      PROA
ATOM    520  OE1 GLN P  34      -0.951  43.633 -46.584  1.00  0.00      PROA
ATOM    521  NE2 GLN P  34      -2.522  44.011 -44.978  1.00  0.00      PROA
ATOM    522 HE21 GLN P  34      -2.686  44.421 -44.081  1.00  0.00      PROA
ATOM    523 HE22 GLN P  34      -3.197  43.389 -45.375  1.00  0.00      PROA
ATOM    524  C   GLN P  34       1.509  44.754 -43.401  1.00  0.00      PROA
ATOM    525  O   GLN P  34       1.894  45.767 -42.811  1.00  0.00      PROA
ATOM    526  N   ASP P  35       0.932  43.711 -42.765  1.00  0.00      PROA
ATOM    527  HN  ASP P  35       0.644  42.901 -43.268  1.00  0.00      PROA
ATOM    528  CA  ASP P  35       0.677  43.664 -41.315  1.00  0.00      PROA
ATOM    529  HA  ASP P  35       0.825  44.655 -40.913  1.00  0.00      PROA
ATOM    530  CB  ASP P  35      -0.751  43.189 -41.056  1.00  0.00      PROA
ATOM    531  HB1 ASP P  35      -0.863  42.929 -39.982  1.00  0.00      PROA
ATOM    532  HB2 ASP P  35      -0.956  42.287 -41.672  1.00  0.00      PROA
ATOM    533  CG  ASP P  35      -1.758  44.259 -41.407  1.00  0.00      PROA
ATOM    534  OD1 ASP P  35      -1.625  45.377 -40.915  1.00  0.00      PROA
ATOM    535  OD2 ASP P  35      -2.687  43.966 -42.153  1.00  0.00      PROA
ATOM    536  C   ASP P  35       1.609  42.717 -40.518  1.00  0.00      PROA
ATOM    537  O   ASP P  35       1.440  42.586 -39.301  1.00  0.00      PROA
ATOM    538  N   MET P  36       2.594  42.086 -41.197  1.00  0.00      PROA
ATOM    539  HN  MET P  36       2.705  42.245 -42.173  1.00  0.00      PROA
ATOM    540  CA  MET P  36       3.573  41.141 -40.631  1.00  0.00      PROA
ATOM    541  HA  MET P  36       3.044  40.271 -40.272  1.00  0.00      PROA
ATOM    542  CB  MET P  36       4.571  40.757 -41.727  1.00  0.00      PROA
ATOM    543  HB1 MET P  36       5.204  41.644 -41.939  1.00  0.00      PROA
ATOM    544  HB2 MET P  36       3.994  40.499 -42.639  1.00  0.00      PROA
ATOM    545  CG  MET P  36       5.500  39.580 -41.408  1.00  0.00      PROA
ATOM    546  HG1 MET P  36       5.639  39.549 -40.308  1.00  0.00      PROA
ATOM    547  HG2 MET P  36       6.482  39.789 -41.880  1.00  0.00      PROA
ATOM    548  SD  MET P  36       4.926  37.958 -41.963  1.00  0.00      PROA
ATOM    549  CE  MET P  36       3.561  37.688 -40.822  1.00  0.00      PROA
ATOM    550  HE1 MET P  36       2.712  38.370 -41.040  1.00  0.00      PROA
ATOM    551  HE2 MET P  36       3.891  37.874 -39.778  1.00  0.00      PROA
ATOM    552  HE3 MET P  36       3.192  36.643 -40.905  1.00  0.00      PROA
ATOM    553  C   MET P  36       4.304  41.644 -39.371  1.00  0.00      PROA
ATOM    554  O   MET P  36       4.574  40.849 -38.466  1.00  0.00      PROA
ATOM    555  N   GLU P  37       4.615  42.956 -39.313  1.00  0.00      PROA
ATOM    556  HN  GLU P  37       4.364  43.573 -40.054  1.00  0.00      PROA
ATOM    557  CA  GLU P  37       5.328  43.592 -38.198  1.00  0.00      PROA
ATOM    558  HA  GLU P  37       6.187  42.984 -37.955  1.00  0.00      PROA
ATOM    559  CB  GLU P  37       5.765  45.002 -38.598  1.00  0.00      PROA
ATOM    560  HB1 GLU P  37       5.925  45.607 -37.680  1.00  0.00      PROA
ATOM    561  HB2 GLU P  37       4.962  45.473 -39.203  1.00  0.00      PROA
ATOM    562  CG  GLU P  37       7.065  44.979 -39.418  1.00  0.00      PROA
ATOM    563  HG1 GLU P  37       7.914  44.694 -38.760  1.00  0.00      PROA
ATOM    564  HG2 GLU P  37       7.255  45.989 -39.841  1.00  0.00      PROA
ATOM    565  CD  GLU P  37       6.959  43.977 -40.554  1.00  0.00      PROA
ATOM    566  OE1 GLU P  37       7.658  42.965 -40.519  1.00  0.00      PROA
ATOM    567  OE2 GLU P  37       6.129  44.177 -41.439  1.00  0.00      PROA
ATOM    568  C   GLU P  37       4.576  43.532 -36.843  1.00  0.00      PROA
ATOM    569  O   GLU P  37       5.199  43.691 -35.792  1.00  0.00      PROA
ATOM    570  N   GLN P  38       3.258  43.272 -36.872  1.00  0.00      PROA
ATOM    571  HN  GLN P  38       2.780  43.143 -37.737  1.00  0.00      PROA
ATOM    572  CA  GLN P  38       2.416  43.156 -35.678  1.00  0.00      PROA
ATOM    573  HA  GLN P  38       2.639  43.994 -35.034  1.00  0.00      PROA
ATOM    574  CB  GLN P  38       0.929  43.150 -36.035  1.00  0.00      PROA
ATOM    575  HB1 GLN P  38       0.349  43.062 -35.092  1.00  0.00      PROA
ATOM    576  HB2 GLN P  38       0.730  42.258 -36.666  1.00  0.00      PROA
ATOM    577  CG  GLN P  38       0.427  44.384 -36.787  1.00  0.00      PROA
ATOM    578  HG1 GLN P  38       0.900  44.441 -37.791  1.00  0.00      PROA
ATOM    579  HG2 GLN P  38       0.670  45.306 -36.217  1.00  0.00      PROA
ATOM    580  CD  GLN P  38      -1.075  44.254 -36.935  1.00  0.00      PROA
ATOM    581  OE1 GLN P  38      -1.763  43.814 -36.018  1.00  0.00      PROA
ATOM    582  NE2 GLN P  38      -1.550  44.647 -38.128  1.00  0.00      PROA
ATOM    583 HE21 GLN P  38      -0.923  44.990 -38.828  1.00  0.00      PROA
ATOM    584 HE22 GLN P  38      -2.531  44.597 -38.317  1.00  0.00      PROA
ATOM    585  C   GLN P  38       2.729  41.899 -34.853  1.00  0.00      PROA
ATOM    586  O   GLN P  38       2.450  41.889 -33.646  1.00  0.00      PROA
ATOM    587  N   GLN P  39       3.288  40.838 -35.492  1.00  0.00      PROA
ATOM    588  HN  GLN P  39       3.523  40.875 -36.460  1.00  0.00      PROA
ATOM    589  CA  GLN P  39       3.586  39.569 -34.813  1.00  0.00      PROA
ATOM    590  HA  GLN P  39       2.662  39.161 -34.430  1.00  0.00      PROA
ATOM    591  CB  GLN P  39       4.229  38.607 -35.813  1.00  0.00      PROA
ATOM    592  HB1 GLN P  39       3.589  38.538 -36.719  1.00  0.00      PROA
ATOM    593  HB2 GLN P  39       4.309  37.599 -35.353  1.00  0.00      PROA
ATOM    594  CG  GLN P  39       5.625  39.091 -36.216  1.00  0.00      PROA
ATOM    595  HG1 GLN P  39       6.334  38.918 -35.378  1.00  0.00      PROA
ATOM    596  HG2 GLN P  39       5.589  40.178 -36.444  1.00  0.00      PROA
ATOM    597  CD  GLN P  39       6.112  38.348 -37.434  1.00  0.00      PROA
ATOM    598  OE1 GLN P  39       5.893  37.147 -37.583  1.00  0.00      PROA
ATOM    599  NE2 GLN P  39       6.808  39.118 -38.284  1.00  0.00      PROA
ATOM    600 HE21 GLN P  39       6.831  40.109 -38.156  1.00  0.00      PROA
ATOM    601 HE22 GLN P  39       7.303  38.700 -39.046  1.00  0.00      PROA
ATOM    602  C   GLN P  39       4.506  39.745 -33.596  1.00  0.00      PROA
ATOM    603  O   GLN P  39       5.386  40.611 -33.600  1.00  0.00      PROA
ATOM    604  N   VAL P  40       4.265  38.958 -32.542  1.00  0.00      PROA
ATOM    605  HN  VAL P  40       3.551  38.262 -32.539  1.00  0.00      PROA
ATOM    606  CA  VAL P  40       5.059  39.092 -31.324  1.00  0.00      PROA
ATOM    607  HA  VAL P  40       5.270  40.140 -31.172  1.00  0.00      PROA
ATOM    608  CB  VAL P  40       4.289  38.524 -30.135  1.00  0.00      PROA
ATOM    609  HB  VAL P  40       4.209  37.423 -30.253  1.00  0.00      PROA
ATOM    610  CG1 VAL P  40       4.965  38.829 -28.799  1.00  0.00      PROA
ATOM    611 HG11 VAL P  40       5.207  39.911 -28.732  1.00  0.00      PROA
ATOM    612 HG12 VAL P  40       5.908  38.248 -28.711  1.00  0.00      PROA
ATOM    613 HG13 VAL P  40       4.284  38.566 -27.962  1.00  0.00      PROA
ATOM    614  CG2 VAL P  40       2.863  39.043 -30.166  1.00  0.00      PROA
ATOM    615 HG21 VAL P  40       2.309  38.586 -31.013  1.00  0.00      PROA
ATOM    616 HG22 VAL P  40       2.865  40.146 -30.297  1.00  0.00      PROA
ATOM    617 HG23 VAL P  40       2.344  38.780 -29.220  1.00  0.00      PROA
ATOM    618  C   VAL P  40       6.396  38.381 -31.463  1.00  0.00      PROA
ATOM    619  O   VAL P  40       6.481  37.329 -32.094  1.00  0.00      PROA
ATOM    620  N   VAL P  41       7.444  38.975 -30.884  1.00  0.00      PROA
ATOM    621  HN  VAL P  41       7.361  39.860 -30.433  1.00  0.00      PROA
ATOM    622  CA  VAL P  41       8.766  38.384 -30.868  1.00  0.00      PROA
ATOM    623  HA  VAL P  41       8.770  37.579 -31.588  1.00  0.00      PROA
ATOM    624  CB  VAL P  41       9.864  39.383 -31.206  1.00  0.00      PROA
ATOM    625  HB  VAL P  41       9.867  40.203 -30.457  1.00  0.00      PROA
ATOM    626  CG1 VAL P  41      11.218  38.670 -31.194  1.00  0.00      PROA
ATOM    627 HG11 VAL P  41      11.168  37.745 -31.808  1.00  0.00      PROA
ATOM    628 HG12 VAL P  41      11.489  38.391 -30.153  1.00  0.00      PROA
ATOM    629 HG13 VAL P  41      12.000  39.336 -31.619  1.00  0.00      PROA
ATOM    630  CG2 VAL P  41       9.589  40.075 -32.543  1.00  0.00      PROA
ATOM    631 HG21 VAL P  41       8.622  40.621 -32.499  1.00  0.00      PROA
ATOM    632 HG22 VAL P  41       9.532  39.319 -33.355  1.00  0.00      PROA
ATOM    633 HG23 VAL P  41      10.398  40.803 -32.765  1.00  0.00      PROA
ATOM    634  C   VAL P  41       8.967  37.796 -29.457  1.00  0.00      PROA
ATOM    635  O   VAL P  41       8.860  38.503 -28.453  1.00  0.00      PROA
ATOM    636  N   PHE P  42       9.180  36.490 -29.398  1.00  0.00      PROA
ATOM    637  HN  PHE P  42       9.195  35.930 -30.222  1.00  0.00      PROA
ATOM    638  CA  PHE P  42       9.406  35.770 -28.150  1.00  0.00      PROA
ATOM    639  HA  PHE P  42       8.937  36.323 -27.350  1.00  0.00      PROA
ATOM    640  CB  PHE P  42       8.812  34.363 -28.251  1.00  0.00      PROA
ATOM    641  HB1 PHE P  42       8.771  33.891 -27.246  1.00  0.00      PROA
ATOM    642  HB2 PHE P  42       9.419  33.739 -28.941  1.00  0.00      PROA
ATOM    643  CG  PHE P  42       7.404  34.439 -28.796  1.00  0.00      PROA
ATOM    644  CD1 PHE P  42       6.345  34.737 -27.948  1.00  0.00      PROA
ATOM    645  HD1 PHE P  42       6.526  34.896 -26.895  1.00  0.00      PROA
ATOM    646  CE1 PHE P  42       5.053  34.831 -28.452  1.00  0.00      PROA
ATOM    647  HE1 PHE P  42       4.231  35.060 -27.790  1.00  0.00      PROA
ATOM    648  CZ  PHE P  42       4.819  34.630 -29.807  1.00  0.00      PROA
ATOM    649  HZ  PHE P  42       3.817  34.718 -30.201  1.00  0.00      PROA
ATOM    650  CD2 PHE P  42       7.164  34.218 -30.149  1.00  0.00      PROA
ATOM    651  HD2 PHE P  42       7.983  33.970 -30.808  1.00  0.00      PROA
ATOM    652  CE2 PHE P  42       5.873  34.316 -30.655  1.00  0.00      PROA
ATOM    653  HE2 PHE P  42       5.690  34.148 -31.706  1.00  0.00      PROA
ATOM    654  C   PHE P  42      10.886  35.691 -27.865  1.00  0.00      PROA
ATOM    655  O   PHE P  42      11.691  35.593 -28.791  1.00  0.00      PROA
ATOM    656  N   SER P  43      11.237  35.708 -26.573  1.00  0.00      PROA
ATOM    657  HN  SER P  43      10.556  35.900 -25.872  1.00  0.00      PROA
ATOM    658  CA  SER P  43      12.569  35.465 -26.056  1.00  0.00      PROA
ATOM    659  HA  SER P  43      13.248  35.359 -26.889  1.00  0.00      PROA
ATOM    660  CB  SER P  43      12.965  36.639 -25.183  1.00  0.00      PROA
ATOM    661  HB1 SER P  43      14.034  36.566 -24.891  1.00  0.00      PROA
ATOM    662  HB2 SER P  43      12.334  36.678 -24.270  1.00  0.00      PROA
ATOM    663  OG  SER P  43      12.758  37.818 -25.962  1.00  0.00      PROA
ATOM    664  HG1 SER P  43      13.195  37.660 -26.802  1.00  0.00      PROA
ATOM    665  C   SER P  43      12.413  34.128 -25.328  1.00  0.00      PROA
ATOM    666  O   SER P  43      11.802  34.068 -24.259  1.00  0.00      PROA
ATOM    667  N   MET P  44      12.857  33.044 -25.971  1.00  0.00      PROA
ATOM    668  HN  MET P  44      13.286  33.114 -26.868  1.00  0.00      PROA
ATOM    669  CA  MET P  44      12.756  31.689 -25.431  1.00  0.00      PROA
ATOM    670  HA  MET P  44      11.922  31.663 -24.745  1.00  0.00      PROA
ATOM    671  CB  MET P  44      12.549  30.680 -26.558  1.00  0.00      PROA
ATOM    672  HB1 MET P  44      13.339  30.829 -27.324  1.00  0.00      PROA
ATOM    673  HB2 MET P  44      11.557  30.861 -27.025  1.00  0.00      PROA
ATOM    674  CG  MET P  44      12.607  29.234 -26.062  1.00  0.00      PROA
ATOM    675  HG1 MET P  44      11.768  29.072 -25.354  1.00  0.00      PROA
ATOM    676  HG2 MET P  44      13.561  29.090 -25.512  1.00  0.00      PROA
ATOM    677  SD  MET P  44      12.501  28.032 -27.396  1.00  0.00      PROA
ATOM    678  CE  MET P  44      10.940  28.585 -28.098  1.00  0.00      PROA
ATOM    679  HE1 MET P  44      11.049  29.572 -28.596  1.00  0.00      PROA
ATOM    680  HE2 MET P  44      10.175  28.686 -27.299  1.00  0.00      PROA
ATOM    681  HE3 MET P  44      10.580  27.856 -28.855  1.00  0.00      PROA
ATOM    682  C   MET P  44      14.025  31.338 -24.668  1.00  0.00      PROA
ATOM    683  O   MET P  44      15.098  31.289 -25.259  1.00  0.00      PROA
ATOM    684  N   SER P  45      13.892  31.083 -23.363  1.00  0.00      PROA
ATOM    685  HN  SER P  45      12.994  31.106 -22.934  1.00  0.00      PROA
ATOM    686  CA  SER P  45      14.988  30.757 -22.454  1.00  0.00      PROA
ATOM    687  HA  SER P  45      15.932  30.913 -22.953  1.00  0.00      PROA
ATOM    688  CB  SER P  45      14.805  31.708 -21.285  1.00  0.00      PROA
ATOM    689  HB1 SER P  45      15.753  31.815 -20.716  1.00  0.00      PROA
ATOM    690  HB2 SER P  45      14.005  31.344 -20.606  1.00  0.00      PROA
ATOM    691  OG  SER P  45      14.428  32.976 -21.843  1.00  0.00      PROA
ATOM    692  HG1 SER P  45      13.705  32.794 -22.448  1.00  0.00      PROA
ATOM    693  C   SER P  45      15.027  29.274 -22.112  1.00  0.00      PROA
ATOM    694  O   SER P  45      13.985  28.632 -22.040  1.00  0.00      PROA
ATOM    695  N   PHE P  46      16.228  28.737 -21.859  1.00  0.00      PROA
ATOM    696  HN  PHE P  46      17.061  29.283 -21.897  1.00  0.00      PROA
ATOM    697  CA  PHE P  46      16.413  27.331 -21.513  1.00  0.00      PROA
ATOM    698  HA  PHE P  46      15.455  26.844 -21.615  1.00  0.00      PROA
ATOM    699  CB  PHE P  46      17.438  26.633 -22.389  1.00  0.00      PROA
ATOM    700  HB1 PHE P  46      17.457  25.545 -22.166  1.00  0.00      PROA
ATOM    701  HB2 PHE P  46      18.445  27.073 -22.228  1.00  0.00      PROA
ATOM    702  CG  PHE P  46      17.069  26.813 -23.842  1.00  0.00      PROA
ATOM    703  CD1 PHE P  46      17.584  27.881 -24.570  1.00  0.00      PROA
ATOM    704  HD1 PHE P  46      18.270  28.572 -24.103  1.00  0.00      PROA
ATOM    705  CE1 PHE P  46      17.216  28.059 -25.897  1.00  0.00      PROA
ATOM    706  HE1 PHE P  46      17.613  28.890 -26.461  1.00  0.00      PROA
ATOM    707  CZ  PHE P  46      16.337  27.168 -26.500  1.00  0.00      PROA
ATOM    708  HZ  PHE P  46      16.041  27.314 -27.528  1.00  0.00      PROA
ATOM    709  CD2 PHE P  46      16.204  25.912 -24.451  1.00  0.00      PROA
ATOM    710  HD2 PHE P  46      15.816  25.074 -23.891  1.00  0.00      PROA
ATOM    711  CE2 PHE P  46      15.838  26.089 -25.781  1.00  0.00      PROA
ATOM    712  HE2 PHE P  46      15.166  25.388 -26.255  1.00  0.00      PROA
ATOM    713  C   PHE P  46      16.535  27.213 -20.004  1.00  0.00      PROA
ATOM    714  O   PHE P  46      17.534  27.621 -19.416  1.00  0.00      PROA
ATOM    715  N   VAL P  47      15.474  26.710 -19.378  1.00  0.00      PROA
ATOM    716  HN  VAL P  47      14.684  26.374 -19.884  1.00  0.00      PROA
ATOM    717  CA  VAL P  47      15.375  26.608 -17.923  1.00  0.00      PROA
ATOM    718  HA  VAL P  47      16.112  27.267 -17.489  1.00  0.00      PROA
ATOM    719  CB  VAL P  47      13.974  26.997 -17.458  1.00  0.00      PROA
ATOM    720  HB  VAL P  47      13.927  26.981 -16.348  1.00  0.00      PROA
ATOM    721  CG1 VAL P  47      13.663  28.401 -17.969  1.00  0.00      PROA
ATOM    722 HG11 VAL P  47      13.528  28.385 -19.072  1.00  0.00      PROA
ATOM    723 HG12 VAL P  47      14.502  29.087 -17.724  1.00  0.00      PROA
ATOM    724 HG13 VAL P  47      12.726  28.774 -17.503  1.00  0.00      PROA
ATOM    725  CG2 VAL P  47      12.912  25.991 -17.895  1.00  0.00      PROA
ATOM    726 HG21 VAL P  47      13.139  24.989 -17.473  1.00  0.00      PROA
ATOM    727 HG22 VAL P  47      12.897  25.914 -19.003  1.00  0.00      PROA
ATOM    728 HG23 VAL P  47      11.914  26.312 -17.529  1.00  0.00      PROA
ATOM    729  C   VAL P  47      15.809  25.223 -17.413  1.00  0.00      PROA
ATOM    730  O   VAL P  47      16.235  24.387 -18.209  1.00  0.00      PROA
ATOM    731  N   GLN P  48      15.736  24.994 -16.090  1.00  0.00      PROA
ATOM    732  HN  GLN P  48      15.413  25.691 -15.455  1.00  0.00      PROA
ATOM    733  CA  GLN P  48      16.122  23.715 -15.488  1.00  0.00      PROA
ATOM    734  HA  GLN P  48      16.984  23.340 -16.020  1.00  0.00      PROA
ATOM    735  CB  GLN P  48      16.450  23.903 -14.007  1.00  0.00      PROA
ATOM    736  HB1 GLN P  48      15.930  23.121 -13.414  1.00  0.00      PROA
ATOM    737  HB2 GLN P  48      16.092  24.901 -13.676  1.00  0.00      PROA
ATOM    738  CG  GLN P  48      17.956  23.801 -13.765  1.00  0.00      PROA
ATOM    739  HG1 GLN P  48      18.176  23.910 -12.681  1.00  0.00      PROA
ATOM    740  HG2 GLN P  48      18.487  24.599 -14.326  1.00  0.00      PROA
ATOM    741  CD  GLN P  48      18.424  22.445 -14.245  1.00  0.00      PROA
ATOM    742  OE1 GLN P  48      17.770  21.431 -14.041  1.00  0.00      PROA
ATOM    743  NE2 GLN P  48      19.579  22.481 -14.927  1.00  0.00      PROA
ATOM    744 HE21 GLN P  48      19.973  21.636 -15.287  1.00  0.00      PROA
ATOM    745 HE22 GLN P  48      20.045  23.353 -15.075  1.00  0.00      PROA
ATOM    746  C   GLN P  48      15.029  22.652 -15.678  1.00  0.00      PROA
ATOM    747  O   GLN P  48      13.854  22.999 -15.835  1.00  0.00      PROA
ATOM    748  N   GLY P  49      15.430  21.378 -15.676  1.00  0.00      PROA
ATOM    749  HN  GLY P  49      16.391  21.135 -15.569  1.00  0.00      PROA
ATOM    750  CA  GLY P  49      14.512  20.253 -15.827  1.00  0.00      PROA
ATOM    751  HA1 GLY P  49      13.654  20.616 -16.372  1.00  0.00      PROA
ATOM    752  HA2 GLY P  49      14.220  19.948 -14.833  1.00  0.00      PROA
ATOM    753  C   GLY P  49      15.057  19.039 -16.555  1.00  0.00      PROA
ATOM    754  O   GLY P  49      16.263  18.776 -16.529  1.00  0.00      PROA
ATOM    755  N   GLU P  50      14.147  18.283 -17.201  1.00  0.00      PROA
ATOM    756  HN  GLU P  50      13.188  18.552 -17.202  1.00  0.00      PROA
ATOM    757  CA  GLU P  50      14.420  17.046 -17.941  1.00  0.00      PROA
ATOM    758  HA  GLU P  50      15.142  16.458 -17.393  1.00  0.00      PROA
ATOM    759  CB  GLU P  50      13.058  16.297 -18.068  1.00  0.00      PROA
ATOM    760  HB1 GLU P  50      12.780  15.920 -17.062  1.00  0.00      PROA
ATOM    761  HB2 GLU P  50      13.205  15.433 -18.749  1.00  0.00      PROA
ATOM    762  CG  GLU P  50      11.864  17.140 -18.612  1.00  0.00      PROA
ATOM    763  HG1 GLU P  50      12.121  17.483 -19.636  1.00  0.00      PROA
ATOM    764  HG2 GLU P  50      11.735  18.023 -17.952  1.00  0.00      PROA
ATOM    765  CD  GLU P  50      10.519  16.417 -18.689  1.00  0.00      PROA
ATOM    766  OE1 GLU P  50      10.043  15.937 -17.665  1.00  0.00      PROA
ATOM    767  OE2 GLU P  50       9.906  16.386 -19.762  1.00  0.00      PROA
ATOM    768  C   GLU P  50      14.990  17.313 -19.347  1.00  0.00      PROA
ATOM    769  O   GLU P  50      14.259  17.735 -20.246  1.00  0.00      PROA
ATOM    770  N   GLU P  51      16.299  17.048 -19.525  1.00  0.00      PROA
ATOM    771  HN  GLU P  51      16.850  16.693 -18.775  1.00  0.00      PROA
ATOM    772  CA  GLU P  51      17.031  17.241 -20.782  1.00  0.00      PROA
ATOM    773  HA  GLU P  51      16.390  17.816 -21.434  1.00  0.00      PROA
ATOM    774  CB  GLU P  51      18.402  17.968 -20.636  1.00  0.00      PROA
ATOM    775  HB1 GLU P  51      19.205  17.202 -20.619  1.00  0.00      PROA
ATOM    776  HB2 GLU P  51      18.407  18.516 -19.670  1.00  0.00      PROA
ATOM    777  CG  GLU P  51      18.713  18.983 -21.781  1.00  0.00      PROA
ATOM    778  HG1 GLU P  51      17.820  19.045 -22.437  1.00  0.00      PROA
ATOM    779  HG2 GLU P  51      19.570  18.589 -22.366  1.00  0.00      PROA
ATOM    780  CD  GLU P  51      19.071  20.424 -21.341  1.00  0.00      PROA
ATOM    781  OE1 GLU P  51      18.594  20.899 -20.315  1.00  0.00      PROA
ATOM    782  OE2 GLU P  51      19.806  21.124 -22.050  1.00  0.00      PROA
ATOM    783  C   GLU P  51      16.870  16.036 -21.722  1.00  0.00      PROA
ATOM    784  O   GLU P  51      17.120  14.902 -21.314  1.00  0.00      PROA
ATOM    785  N   SER P  52      16.446  16.299 -22.979  1.00  0.00      PROA
ATOM    786  HN  SER P  52      16.241  17.236 -23.247  1.00  0.00      PROA
ATOM    787  CA  SER P  52      16.241  15.313 -24.053  1.00  0.00      PROA
ATOM    788  HA  SER P  52      17.087  14.642 -24.087  1.00  0.00      PROA
ATOM    789  CB  SER P  52      14.950  14.569 -23.698  1.00  0.00      PROA
ATOM    790  HB1 SER P  52      15.150  13.480 -23.602  1.00  0.00      PROA
ATOM    791  HB2 SER P  52      14.183  14.736 -24.485  1.00  0.00      PROA
ATOM    792  OG  SER P  52      14.460  15.072 -22.445  1.00  0.00      PROA
ATOM    793  HG1 SER P  52      14.152  15.964 -22.620  1.00  0.00      PROA
ATOM    794  C   SER P  52      16.177  16.009 -25.413  1.00  0.00      PROA
ATOM    795  O   SER P  52      15.518  17.042 -25.533  1.00  0.00      PROA
ATOM    796  N   ASN P  53      16.806  15.416 -26.449  1.00  0.00      PROA
ATOM    797  HN  ASN P  53      17.305  14.562 -26.326  1.00  0.00      PROA
ATOM    798  CA  ASN P  53      16.818  15.954 -27.821  1.00  0.00      PROA
ATOM    799  HA  ASN P  53      17.124  16.987 -27.752  1.00  0.00      PROA
ATOM    800  CB  ASN P  53      17.744  15.216 -28.789  1.00  0.00      PROA
ATOM    801  HB1 ASN P  53      18.661  14.897 -28.250  1.00  0.00      PROA
ATOM    802  HB2 ASN P  53      18.027  15.898 -29.619  1.00  0.00      PROA
ATOM    803  CG  ASN P  53      17.065  13.988 -29.372  1.00  0.00      PROA
ATOM    804  OD1 ASN P  53      17.268  12.885 -28.880  1.00  0.00      PROA
ATOM    805  ND2 ASN P  53      16.334  14.203 -30.483  1.00  0.00      PROA
ATOM    806 HD21 ASN P  53      15.982  13.428 -31.008  1.00  0.00      PROA
ATOM    807 HD22 ASN P  53      16.143  15.138 -30.783  1.00  0.00      PROA
ATOM    808  C   ASN P  53      15.416  16.044 -28.468  1.00  0.00      PROA
ATOM    809  O   ASN P  53      15.267  16.667 -29.522  1.00  0.00      PROA
ATOM    810  N   ASP P  54      14.398  15.449 -27.815  1.00  0.00      PROA
ATOM    811  HN  ASP P  54      14.565  14.964 -26.961  1.00  0.00      PROA
ATOM    812  CA  ASP P  54      13.000  15.438 -28.249  1.00  0.00      PROA
ATOM    813  HA  ASP P  54      12.936  15.859 -29.241  1.00  0.00      PROA
ATOM    814  CB  ASP P  54      12.543  13.982 -28.237  1.00  0.00      PROA
ATOM    815  HB1 ASP P  54      13.136  13.389 -28.965  1.00  0.00      PROA
ATOM    816  HB2 ASP P  54      11.467  13.917 -28.505  1.00  0.00      PROA
ATOM    817  CG  ASP P  54      12.757  13.433 -26.833  1.00  0.00      PROA
ATOM    818  OD1 ASP P  54      13.892  13.095 -26.487  1.00  0.00      PROA
ATOM    819  OD2 ASP P  54      11.798  13.369 -26.073  1.00  0.00      PROA
ATOM    820  C   ASP P  54      12.078  16.250 -27.316  1.00  0.00      PROA
ATOM    821  O   ASP P  54      10.950  16.554 -27.702  1.00  0.00      PROA
ATOM    822  N   LYS P  55      12.554  16.586 -26.094  1.00  0.00      PROA
ATOM    823  HN  LYS P  55      13.477  16.331 -25.821  1.00  0.00      PROA
ATOM    824  CA  LYS P  55      11.797  17.332 -25.076  1.00  0.00      PROA
ATOM    825  HA  LYS P  55      11.173  18.063 -25.569  1.00  0.00      PROA
ATOM    826  CB  LYS P  55      10.951  16.313 -24.305  1.00  0.00      PROA
ATOM    827  HB1 LYS P  55      11.631  15.783 -23.607  1.00  0.00      PROA
ATOM    828  HB2 LYS P  55      10.554  15.589 -25.045  1.00  0.00      PROA
ATOM    829  CG  LYS P  55       9.762  16.818 -23.483  1.00  0.00      PROA
ATOM    830  HG1 LYS P  55       9.128  17.484 -24.107  1.00  0.00      PROA
ATOM    831  HG2 LYS P  55      10.128  17.391 -22.604  1.00  0.00      PROA
ATOM    832  CD  LYS P  55       8.941  15.609 -23.011  1.00  0.00      PROA
ATOM    833  HD1 LYS P  55       9.536  15.079 -22.239  1.00  0.00      PROA
ATOM    834  HD2 LYS P  55       8.799  14.937 -23.883  1.00  0.00      PROA
ATOM    835  CE  LYS P  55       7.557  15.898 -22.416  1.00  0.00      PROA
ATOM    836  HE1 LYS P  55       6.972  14.955 -22.374  1.00  0.00      PROA
ATOM    837  HE2 LYS P  55       7.034  16.644 -23.051  1.00  0.00      PROA
ATOM    838  NZ  LYS P  55       7.604  16.443 -21.051  1.00  0.00      PROA
ATOM    839  HZ1 LYS P  55       7.311  17.441 -21.065  1.00  0.00      PROA
ATOM    840  HZ2 LYS P  55       8.574  16.371 -20.682  1.00  0.00      PROA
ATOM    841  HZ3 LYS P  55       6.960  15.902 -20.439  1.00  0.00      PROA
ATOM    842  C   LYS P  55      12.729  18.127 -24.124  1.00  0.00      PROA
ATOM    843  O   LYS P  55      13.452  17.518 -23.332  1.00  0.00      PROA
ATOM    844  N   ILE P  56      12.707  19.480 -24.197  1.00  0.00      PROA
ATOM    845  HN  ILE P  56      12.125  19.961 -24.847  1.00  0.00      PROA
ATOM    846  CA  ILE P  56      13.538  20.335 -23.325  1.00  0.00      PROA
ATOM    847  HA  ILE P  56      13.895  19.725 -22.508  1.00  0.00      PROA
ATOM    848  CB  ILE P  56      14.724  20.939 -24.088  1.00  0.00      PROA
ATOM    849  HB  ILE P  56      15.098  21.827 -23.536  1.00  0.00      PROA
ATOM    850  CG2 ILE P  56      15.858  19.929 -24.240  1.00  0.00      PROA
ATOM    851 HG21 ILE P  56      15.729  19.349 -25.179  1.00  0.00      PROA
ATOM    852 HG22 ILE P  56      15.853  19.223 -23.383  1.00  0.00      PROA
ATOM    853 HG23 ILE P  56      16.833  20.459 -24.282  1.00  0.00      PROA
ATOM    854  CG1 ILE P  56      14.297  21.528 -25.430  1.00  0.00      PROA
ATOM    855 HG11 ILE P  56      13.547  22.329 -25.255  1.00  0.00      PROA
ATOM    856 HG12 ILE P  56      13.833  20.730 -26.048  1.00  0.00      PROA
ATOM    857  CD  ILE P  56      15.493  22.114 -26.181  1.00  0.00      PROA
ATOM    858  HD1 ILE P  56      16.162  21.298 -26.530  1.00  0.00      PROA
ATOM    859  HD2 ILE P  56      16.071  22.783 -25.508  1.00  0.00      PROA
ATOM    860  HD3 ILE P  56      15.141  22.687 -27.065  1.00  0.00      PROA
ATOM    861  C   ILE P  56      12.729  21.446 -22.626  1.00  0.00      PROA
ATOM    862  O   ILE P  56      11.897  22.099 -23.264  1.00  0.00      PROA
ATOM    863  N   PRO P  57      12.999  21.702 -21.328  1.00  0.00      PROA
ATOM    864  CD  PRO P  57      13.977  21.017 -20.491  1.00  0.00      PROA
ATOM    865  HD1 PRO P  57      14.970  21.018 -20.988  1.00  0.00      PROA
ATOM    866  HD2 PRO P  57      13.650  19.973 -20.300  1.00  0.00      PROA
ATOM    867  CA  PRO P  57      12.252  22.759 -20.626  1.00  0.00      PROA
ATOM    868  HA  PRO P  57      11.204  22.727 -20.879  1.00  0.00      PROA
ATOM    869  CB  PRO P  57      12.584  22.430 -19.168  1.00  0.00      PROA
ATOM    870  HB1 PRO P  57      11.861  21.695 -18.755  1.00  0.00      PROA
ATOM    871  HB2 PRO P  57      12.560  23.347 -18.542  1.00  0.00      PROA
ATOM    872  CG  PRO P  57      13.993  21.839 -19.211  1.00  0.00      PROA
ATOM    873  HG1 PRO P  57      14.763  22.638 -19.255  1.00  0.00      PROA
ATOM    874  HG2 PRO P  57      14.189  21.199 -18.324  1.00  0.00      PROA
ATOM    875  C   PRO P  57      12.644  24.180 -21.048  1.00  0.00      PROA
ATOM    876  O   PRO P  57      13.830  24.526 -21.101  1.00  0.00      PROA
ATOM    877  N   VAL P  58      11.631  24.992 -21.386  1.00  0.00      PROA
ATOM    878  HN  VAL P  58      10.688  24.670 -21.364  1.00  0.00      PROA
ATOM    879  CA  VAL P  58      11.796  26.383 -21.807  1.00  0.00      PROA
ATOM    880  HA  VAL P  58      12.792  26.698 -21.532  1.00  0.00      PROA
ATOM    881  CB  VAL P  58      11.593  26.527 -23.322  1.00  0.00      PROA
ATOM    882  HB  VAL P  58      11.717  27.594 -23.604  1.00  0.00      PROA
ATOM    883  CG1 VAL P  58      12.592  25.684 -24.112  1.00  0.00      PROA
ATOM    884 HG11 VAL P  58      12.360  24.604 -23.992  1.00  0.00      PROA
ATOM    885 HG12 VAL P  58      13.622  25.869 -23.738  1.00  0.00      PROA
ATOM    886 HG13 VAL P  58      12.534  25.941 -25.191  1.00  0.00      PROA
ATOM    887  CG2 VAL P  58      10.149  26.224 -23.726  1.00  0.00      PROA
ATOM    888 HG21 VAL P  58       9.455  26.926 -23.216  1.00  0.00      PROA
ATOM    889 HG22 VAL P  58       9.884  25.186 -23.431  1.00  0.00      PROA
ATOM    890 HG23 VAL P  58      10.031  26.343 -24.824  1.00  0.00      PROA
ATOM    891  C   VAL P  58      10.830  27.335 -21.072  1.00  0.00      PROA
ATOM    892  O   VAL P  58       9.822  26.892 -20.517  1.00  0.00      PROA
ATOM    893  N   ALA P  59      11.127  28.643 -21.121  1.00  0.00      PROA
ATOM    894  HN  ALA P  59      12.000  28.957 -21.484  1.00  0.00      PROA
ATOM    895  CA  ALA P  59      10.231  29.707 -20.662  1.00  0.00      PROA
ATOM    896  HA  ALA P  59       9.313  29.246 -20.329  1.00  0.00      PROA
ATOM    897  CB  ALA P  59      10.857  30.513 -19.524  1.00  0.00      PROA
ATOM    898  HB1 ALA P  59      11.805  30.982 -19.865  1.00  0.00      PROA
ATOM    899  HB2 ALA P  59      11.081  29.844 -18.666  1.00  0.00      PROA
ATOM    900  HB3 ALA P  59      10.160  31.316 -19.201  1.00  0.00      PROA
ATOM    901  C   ALA P  59      10.034  30.630 -21.883  1.00  0.00      PROA
ATOM    902  O   ALA P  59      10.975  30.857 -22.646  1.00  0.00      PROA
ATOM    903  N   LEU P  60       8.799  31.057 -22.117  1.00  0.00      PROA
ATOM    904  HN  LEU P  60       8.048  30.818 -21.507  1.00  0.00      PROA
ATOM    905  CA  LEU P  60       8.429  31.892 -23.255  1.00  0.00      PROA
ATOM    906  HA  LEU P  60       9.287  31.974 -23.906  1.00  0.00      PROA
ATOM    907  CB  LEU P  60       7.250  31.272 -24.003  1.00  0.00      PROA
ATOM    908  HB1 LEU P  60       6.960  31.944 -24.838  1.00  0.00      PROA
ATOM    909  HB2 LEU P  60       6.392  31.176 -23.305  1.00  0.00      PROA
ATOM    910  CG  LEU P  60       7.583  29.895 -24.570  1.00  0.00      PROA
ATOM    911  HG  LEU P  60       7.936  29.242 -23.744  1.00  0.00      PROA
ATOM    912  CD1 LEU P  60       6.380  29.235 -25.241  1.00  0.00      PROA
ATOM    913 HD11 LEU P  60       6.017  29.866 -26.080  1.00  0.00      PROA
ATOM    914 HD12 LEU P  60       5.556  29.115 -24.506  1.00  0.00      PROA
ATOM    915 HD13 LEU P  60       6.670  28.241 -25.644  1.00  0.00      PROA
ATOM    916  CD2 LEU P  60       8.775  29.970 -25.516  1.00  0.00      PROA
ATOM    917 HD21 LEU P  60       9.667  30.352 -24.976  1.00  0.00      PROA
ATOM    918 HD22 LEU P  60       8.547  30.659 -26.357  1.00  0.00      PROA
ATOM    919 HD23 LEU P  60       9.007  28.959 -25.913  1.00  0.00      PROA
ATOM    920  C   LEU P  60       8.066  33.298 -22.803  1.00  0.00      PROA
ATOM    921  O   LEU P  60       6.987  33.535 -22.235  1.00  0.00      PROA
ATOM    922  N   GLY P  61       9.009  34.207 -23.021  1.00  0.00      PROA
ATOM    923  HN  GLY P  61       9.884  33.967 -23.434  1.00  0.00      PROA
ATOM    924  CA  GLY P  61       8.837  35.609 -22.677  1.00  0.00      PROA
ATOM    925  HA1 GLY P  61       9.722  35.943 -22.155  1.00  0.00      PROA
ATOM    926  HA2 GLY P  61       7.971  35.699 -22.038  1.00  0.00      PROA
ATOM    927  C   GLY P  61       8.638  36.445 -23.917  1.00  0.00      PROA
ATOM    928  O   GLY P  61       9.034  36.019 -25.001  1.00  0.00      PROA
ATOM    929  N   LEU P  62       8.013  37.614 -23.788  1.00  0.00      PROA
ATOM    930  HN  LEU P  62       7.627  37.929 -22.924  1.00  0.00      PROA
ATOM    931  CA  LEU P  62       7.866  38.506 -24.944  1.00  0.00      PROA
ATOM    932  HA  LEU P  62       7.930  37.902 -25.836  1.00  0.00      PROA
ATOM    933  CB  LEU P  62       6.537  39.256 -24.915  1.00  0.00      PROA
ATOM    934  HB1 LEU P  62       6.396  39.750 -25.899  1.00  0.00      PROA
ATOM    935  HB2 LEU P  62       6.596  40.035 -24.126  1.00  0.00      PROA
ATOM    936  CG  LEU P  62       5.308  38.386 -24.637  1.00  0.00      PROA
ATOM    937  HG  LEU P  62       5.366  37.983 -23.603  1.00  0.00      PROA
ATOM    938  CD1 LEU P  62       4.036  39.212 -24.790  1.00  0.00      PROA
ATOM    939 HD11 LEU P  62       3.964  39.615 -25.823  1.00  0.00      PROA
ATOM    940 HD12 LEU P  62       4.050  40.064 -24.077  1.00  0.00      PROA
ATOM    941 HD13 LEU P  62       3.146  38.576 -24.595  1.00  0.00      PROA
ATOM    942  CD2 LEU P  62       5.239  37.113 -25.481  1.00  0.00      PROA
ATOM    943 HD21 LEU P  62       6.028  36.399 -25.161  1.00  0.00      PROA
ATOM    944 HD22 LEU P  62       5.398  37.360 -26.552  1.00  0.00      PROA
ATOM    945 HD23 LEU P  62       4.248  36.627 -25.353  1.00  0.00      PROA
ATOM    946  C   LEU P  62       9.026  39.478 -24.870  1.00  0.00      PROA
ATOM    947  O   LEU P  62       9.186  40.156 -23.855  1.00  0.00      PROA
ATOM    948  N   LYS P  63       9.884  39.473 -25.911  1.00  0.00      PROA
ATOM    949  HN  LYS P  63       9.703  38.893 -26.700  1.00  0.00      PROA
ATOM    950  CA  LYS P  63      11.118  40.264 -26.024  1.00  0.00      PROA
ATOM    951  HA  LYS P  63      11.876  39.797 -25.414  1.00  0.00      PROA
ATOM    952  CB  LYS P  63      11.568  40.322 -27.490  1.00  0.00      PROA
ATOM    953  HB1 LYS P  63      10.778  40.829 -28.084  1.00  0.00      PROA
ATOM    954  HB2 LYS P  63      11.689  39.284 -27.865  1.00  0.00      PROA
ATOM    955  CG  LYS P  63      12.888  41.072 -27.689  1.00  0.00      PROA
ATOM    956  HG1 LYS P  63      13.692  40.507 -27.173  1.00  0.00      PROA
ATOM    957  HG2 LYS P  63      12.794  42.074 -27.221  1.00  0.00      PROA
ATOM    958  CD  LYS P  63      13.295  41.260 -29.153  1.00  0.00      PROA
ATOM    959  HD1 LYS P  63      13.389  40.257 -29.620  1.00  0.00      PROA
ATOM    960  HD2 LYS P  63      14.284  41.763 -29.178  1.00  0.00      PROA
ATOM    961  CE  LYS P  63      12.312  42.089 -29.986  1.00  0.00      PROA
ATOM    962  HE1 LYS P  63      11.298  41.639 -29.932  1.00  0.00      PROA
ATOM    963  HE2 LYS P  63      12.654  42.133 -31.042  1.00  0.00      PROA
ATOM    964  NZ  LYS P  63      12.224  43.462 -29.483  1.00  0.00      PROA
ATOM    965  HZ1 LYS P  63      13.172  43.794 -29.211  1.00  0.00      PROA
ATOM    966  HZ2 LYS P  63      11.597  43.488 -28.654  1.00  0.00      PROA
ATOM    967  HZ3 LYS P  63      11.841  44.080 -30.227  1.00  0.00      PROA
ATOM    968  C   LYS P  63      10.993  41.702 -25.507  1.00  0.00      PROA
ATOM    969  O   LYS P  63      10.183  42.482 -26.015  1.00  0.00      PROA
ATOM    970  N   GLU P  64      11.780  42.010 -24.452  1.00  0.00      PROA
ATOM    971  HN  GLU P  64      12.373  41.311 -24.066  1.00  0.00      PROA
ATOM    972  CA  GLU P  64      11.883  43.306 -23.763  1.00  0.00      PROA
ATOM    973  HA  GLU P  64      12.465  43.134 -22.870  1.00  0.00      PROA
ATOM    974  CB  GLU P  64      12.521  44.448 -24.559  1.00  0.00      PROA
ATOM    975  HB1 GLU P  64      13.055  45.095 -23.833  1.00  0.00      PROA
ATOM    976  HB2 GLU P  64      11.695  45.026 -25.021  1.00  0.00      PROA
ATOM    977  CG  GLU P  64      13.505  44.111 -25.666  1.00  0.00      PROA
ATOM    978  HG1 GLU P  64      13.696  43.017 -25.692  1.00  0.00      PROA
ATOM    979  HG2 GLU P  64      14.466  44.644 -25.503  1.00  0.00      PROA
ATOM    980  CD  GLU P  64      12.886  44.556 -26.975  1.00  0.00      PROA
ATOM    981  OE1 GLU P  64      11.661  44.583 -27.097  1.00  0.00      PROA
ATOM    982  OE2 GLU P  64      13.617  44.830 -27.917  1.00  0.00      PROA
ATOM    983  C   GLU P  64      10.528  43.868 -23.240  1.00  0.00      PROA
ATOM    984  O   GLU P  64      10.438  45.067 -22.967  1.00  0.00      PROA
ATOM    985  N   LYS P  65       9.498  42.997 -23.051  1.00  0.00      PROA
ATOM    986  HN  LYS P  65       9.603  42.019 -23.209  1.00  0.00      PROA
ATOM    987  CA  LYS P  65       8.169  43.431 -22.604  1.00  0.00      PROA
ATOM    988  HA  LYS P  65       8.186  44.508 -22.522  1.00  0.00      PROA
ATOM    989  CB  LYS P  65       7.071  42.998 -23.573  1.00  0.00      PROA
ATOM    990  HB1 LYS P  65       6.168  42.704 -22.996  1.00  0.00      PROA
ATOM    991  HB2 LYS P  65       7.424  42.122 -24.158  1.00  0.00      PROA
ATOM    992  CG  LYS P  65       6.707  44.136 -24.536  1.00  0.00      PROA
ATOM    993  HG1 LYS P  65       7.011  45.092 -24.061  1.00  0.00      PROA
ATOM    994  HG2 LYS P  65       5.605  44.131 -24.665  1.00  0.00      PROA
ATOM    995  CD  LYS P  65       7.341  44.084 -25.931  1.00  0.00      PROA
ATOM    996  HD1 LYS P  65       6.521  44.032 -26.678  1.00  0.00      PROA
ATOM    997  HD2 LYS P  65       7.948  43.157 -25.996  1.00  0.00      PROA
ATOM    998  CE  LYS P  65       8.245  45.270 -26.303  1.00  0.00      PROA
ATOM    999  HE1 LYS P  65       7.813  46.213 -25.906  1.00  0.00      PROA
ATOM   1000  HE2 LYS P  65       8.350  45.333 -27.407  1.00  0.00      PROA
ATOM   1001  NZ  LYS P  65       9.588  45.111 -25.729  1.00  0.00      PROA
ATOM   1002  HZ1 LYS P  65       9.882  44.116 -25.805  1.00  0.00      PROA
ATOM   1003  HZ2 LYS P  65       9.573  45.393 -24.728  1.00  0.00      PROA
ATOM   1004  HZ3 LYS P  65      10.260  45.712 -26.247  1.00  0.00      PROA
ATOM   1005  C   LYS P  65       7.840  43.097 -21.143  1.00  0.00      PROA
ATOM   1006  O   LYS P  65       6.789  43.515 -20.640  1.00  0.00      PROA
ATOM   1007  N   ASN P  66       8.737  42.357 -20.466  1.00  0.00      PROA
ATOM   1008  HN  ASN P  66       9.588  42.076 -20.901  1.00  0.00      PROA
ATOM   1009  CA  ASN P  66       8.586  41.895 -19.078  1.00  0.00      PROA
ATOM   1010  HA  ASN P  66       9.386  41.198 -18.878  1.00  0.00      PROA
ATOM   1011  CB  ASN P  66       8.633  43.043 -18.067  1.00  0.00      PROA
ATOM   1012  HB1 ASN P  66       8.649  42.634 -17.034  1.00  0.00      PROA
ATOM   1013  HB2 ASN P  66       7.737  43.688 -18.189  1.00  0.00      PROA
ATOM   1014  CG  ASN P  66       9.875  43.866 -18.297  1.00  0.00      PROA
ATOM   1015  OD1 ASN P  66      10.944  43.350 -18.604  1.00  0.00      PROA
ATOM   1016  ND2 ASN P  66       9.663  45.189 -18.188  1.00  0.00      PROA
ATOM   1017 HD21 ASN P  66      10.419  45.829 -18.321  1.00  0.00      PROA
ATOM   1018 HD22 ASN P  66       8.749  45.533 -17.973  1.00  0.00      PROA
ATOM   1019  C   ASN P  66       7.262  41.136 -18.894  1.00  0.00      PROA
ATOM   1020  O   ASN P  66       6.531  41.321 -17.910  1.00  0.00      PROA
ATOM   1021  N   LEU P  67       6.949  40.304 -19.899  1.00  0.00      PROA
ATOM   1022  HN  LEU P  67       7.538  40.229 -20.699  1.00  0.00      PROA
ATOM   1023  CA  LEU P  67       5.769  39.456 -19.933  1.00  0.00      PROA
ATOM   1024  HA  LEU P  67       5.294  39.499 -18.964  1.00  0.00      PROA
ATOM   1025  CB  LEU P  67       4.810  39.938 -21.020  1.00  0.00      PROA
ATOM   1026  HB1 LEU P  67       4.016  39.172 -21.147  1.00  0.00      PROA
ATOM   1027  HB2 LEU P  67       5.379  40.028 -21.969  1.00  0.00      PROA
ATOM   1028  CG  LEU P  67       4.138  41.280 -20.737  1.00  0.00      PROA
ATOM   1029  HG  LEU P  67       4.893  41.981 -20.323  1.00  0.00      PROA
ATOM   1030  CD1 LEU P  67       3.528  41.894 -21.996  1.00  0.00      PROA
ATOM   1031 HD11 LEU P  67       2.642  41.305 -22.317  1.00  0.00      PROA
ATOM   1032 HD12 LEU P  67       4.274  41.889 -22.819  1.00  0.00      PROA
ATOM   1033 HD13 LEU P  67       3.205  42.937 -21.790  1.00  0.00      PROA
ATOM   1034  CD2 LEU P  67       3.099  41.158 -19.628  1.00  0.00      PROA
ATOM   1035 HD21 LEU P  67       3.538  40.640 -18.749  1.00  0.00      PROA
ATOM   1036 HD22 LEU P  67       2.229  40.569 -19.988  1.00  0.00      PROA
ATOM   1037 HD23 LEU P  67       2.762  42.169 -19.313  1.00  0.00      PROA
ATOM   1038  C   LEU P  67       6.197  38.045 -20.254  1.00  0.00      PROA
ATOM   1039  O   LEU P  67       7.027  37.838 -21.147  1.00  0.00      PROA
ATOM   1040  N   TYR P  68       5.628  37.074 -19.531  1.00  0.00      PROA
ATOM   1041  HN  TYR P  68       4.993  37.283 -18.792  1.00  0.00      PROA
ATOM   1042  CA  TYR P  68       5.879  35.658 -19.754  1.00  0.00      PROA
ATOM   1043  HA  TYR P  68       6.409  35.561 -20.690  1.00  0.00      PROA
ATOM   1044  CB  TYR P  68       6.701  35.043 -18.618  1.00  0.00      PROA
ATOM   1045  HB1 TYR P  68       6.627  33.935 -18.659  1.00  0.00      PROA
ATOM   1046  HB2 TYR P  68       6.326  35.414 -17.640  1.00  0.00      PROA
ATOM   1047  CG  TYR P  68       8.162  35.411 -18.720  1.00  0.00      PROA
ATOM   1048  CD1 TYR P  68       9.091  34.449 -19.101  1.00  0.00      PROA
ATOM   1049  HD1 TYR P  68       8.764  33.448 -19.340  1.00  0.00      PROA
ATOM   1050  CE1 TYR P  68      10.441  34.776 -19.174  1.00  0.00      PROA
ATOM   1051  HE1 TYR P  68      11.164  34.028 -19.465  1.00  0.00      PROA
ATOM   1052  CZ  TYR P  68      10.859  36.067 -18.872  1.00  0.00      PROA
ATOM   1053  OH  TYR P  68      12.196  36.398 -18.930  1.00  0.00      PROA
ATOM   1054  HH  TYR P  68      12.269  37.352 -18.846  1.00  0.00      PROA
ATOM   1055  CD2 TYR P  68       8.585  36.701 -18.425  1.00  0.00      PROA
ATOM   1056  HD2 TYR P  68       7.864  37.450 -18.131  1.00  0.00      PROA
ATOM   1057  CE2 TYR P  68       9.930  37.031 -18.507  1.00  0.00      PROA
ATOM   1058  HE2 TYR P  68      10.254  38.038 -18.287  1.00  0.00      PROA
ATOM   1059  C   TYR P  68       4.583  34.908 -19.878  1.00  0.00      PROA
ATOM   1060  O   TYR P  68       3.624  35.218 -19.163  1.00  0.00      PROA
ATOM   1061  N   LEU P  69       4.575  33.855 -20.717  1.00  0.00      PROA
ATOM   1062  HN  LEU P  69       5.343  33.634 -21.313  1.00  0.00      PROA
ATOM   1063  CA  LEU P  69       3.415  32.977 -20.787  1.00  0.00      PROA
ATOM   1064  HA  LEU P  69       2.528  33.592 -20.763  1.00  0.00      PROA
ATOM   1065  CB  LEU P  69       3.448  32.143 -22.066  1.00  0.00      PROA
ATOM   1066  HB1 LEU P  69       2.753  31.284 -21.952  1.00  0.00      PROA
ATOM   1067  HB2 LEU P  69       4.478  31.755 -22.214  1.00  0.00      PROA
ATOM   1068  CG  LEU P  69       3.042  32.944 -23.302  1.00  0.00      PROA
ATOM   1069  HG  LEU P  69       3.600  33.905 -23.308  1.00  0.00      PROA
ATOM   1070  CD1 LEU P  69       3.337  32.190 -24.599  1.00  0.00      PROA
ATOM   1071 HD11 LEU P  69       2.778  31.230 -24.618  1.00  0.00      PROA
ATOM   1072 HD12 LEU P  69       4.424  31.970 -24.669  1.00  0.00      PROA
ATOM   1073 HD13 LEU P  69       3.022  32.801 -25.472  1.00  0.00      PROA
ATOM   1074  CD2 LEU P  69       1.577  33.373 -23.221  1.00  0.00      PROA
ATOM   1075 HD21 LEU P  69       1.414  34.008 -22.324  1.00  0.00      PROA
ATOM   1076 HD22 LEU P  69       0.924  32.477 -23.145  1.00  0.00      PROA
ATOM   1077 HD23 LEU P  69       1.304  33.959 -24.124  1.00  0.00      PROA
ATOM   1078  C   LEU P  69       3.462  32.072 -19.553  1.00  0.00      PROA
ATOM   1079  O   LEU P  69       4.542  31.639 -19.137  1.00  0.00      PROA
ATOM   1080  N   SER P  70       2.294  31.807 -18.955  1.00  0.00      PROA
ATOM   1081  HN  SER P  70       1.430  32.205 -19.253  1.00  0.00      PROA
ATOM   1082  CA  SER P  70       2.245  30.906 -17.821  1.00  0.00      PROA
ATOM   1083  HA  SER P  70       3.086  30.230 -17.866  1.00  0.00      PROA
ATOM   1084  CB  SER P  70       2.307  31.789 -16.589  1.00  0.00      PROA
ATOM   1085  HB1 SER P  70       3.298  31.694 -16.096  1.00  0.00      PROA
ATOM   1086  HB2 SER P  70       1.508  31.506 -15.871  1.00  0.00      PROA
ATOM   1087  OG  SER P  70       2.112  33.145 -17.007  1.00  0.00      PROA
ATOM   1088  HG1 SER P  70       2.156  33.677 -16.209  1.00  0.00      PROA
ATOM   1089  C   SER P  70       0.987  30.069 -17.899  1.00  0.00      PROA
ATOM   1090  O   SER P  70       0.041  30.439 -18.607  1.00  0.00      PROA
ATOM   1091  N   CYS P  71       0.970  28.944 -17.177  1.00  0.00      PROA
ATOM   1092  HN  CYS P  71       1.762  28.643 -16.651  1.00  0.00      PROA
ATOM   1093  CA  CYS P  71      -0.207  28.080 -17.109  1.00  0.00      PROA
ATOM   1094  HA  CYS P  71      -1.021  28.568 -17.624  1.00  0.00      PROA
ATOM   1095  CB  CYS P  71       0.123  26.752 -17.762  1.00  0.00      PROA
ATOM   1096  HB1 CYS P  71      -0.729  26.058 -17.602  1.00  0.00      PROA
ATOM   1097  HB2 CYS P  71       1.019  26.326 -17.263  1.00  0.00      PROA
ATOM   1098  SG  CYS P  71       0.441  26.918 -19.535  1.00  0.00      PROA
ATOM   1099  HG1 CYS P  71       1.463  27.748 -19.392  1.00  0.00      PROA
ATOM   1100  C   CYS P  71      -0.603  27.927 -15.675  1.00  0.00      PROA
ATOM   1101  O   CYS P  71       0.212  27.507 -14.861  1.00  0.00      PROA
ATOM   1102  N   VAL P  72      -1.837  28.291 -15.362  1.00  0.00      PROA
ATOM   1103  HN  VAL P  72      -2.474  28.639 -16.046  1.00  0.00      PROA
ATOM   1104  CA  VAL P  72      -2.349  28.208 -13.995  1.00  0.00      PROA
ATOM   1105  HA  VAL P  72      -1.688  27.561 -13.438  1.00  0.00      PROA
ATOM   1106  CB  VAL P  72      -2.430  29.582 -13.315  1.00  0.00      PROA
ATOM   1107  HB  VAL P  72      -3.050  29.497 -12.397  1.00  0.00      PROA
ATOM   1108  CG1 VAL P  72      -1.049  30.105 -12.936  1.00  0.00      PROA
ATOM   1109 HG11 VAL P  72      -0.417  30.208 -13.844  1.00  0.00      PROA
ATOM   1110 HG12 VAL P  72      -0.555  29.396 -12.238  1.00  0.00      PROA
ATOM   1111 HG13 VAL P  72      -1.141  31.102 -12.454  1.00  0.00      PROA
ATOM   1112  CG2 VAL P  72      -3.194  30.593 -14.166  1.00  0.00      PROA
ATOM   1113 HG21 VAL P  72      -4.164  30.161 -14.493  1.00  0.00      PROA
ATOM   1114 HG22 VAL P  72      -2.600  30.854 -15.068  1.00  0.00      PROA
ATOM   1115 HG23 VAL P  72      -3.396  31.510 -13.573  1.00  0.00      PROA
ATOM   1116  C   VAL P  72      -3.710  27.542 -14.003  1.00  0.00      PROA
ATOM   1117  O   VAL P  72      -4.430  27.623 -15.001  1.00  0.00      PROA
ATOM   1118  N   LEU P  73      -4.073  26.916 -12.884  1.00  0.00      PROA
ATOM   1119  HN  LEU P  73      -3.459  26.833 -12.103  1.00  0.00      PROA
ATOM   1120  CA  LEU P  73      -5.386  26.314 -12.729  1.00  0.00      PROA
ATOM   1121  HA  LEU P  73      -5.669  25.874 -13.674  1.00  0.00      PROA
ATOM   1122  CB  LEU P  73      -5.349  25.250 -11.634  1.00  0.00      PROA
ATOM   1123  HB1 LEU P  73      -5.389  25.761 -10.649  1.00  0.00      PROA
ATOM   1124  HB2 LEU P  73      -4.389  24.698 -11.715  1.00  0.00      PROA
ATOM   1125  CG  LEU P  73      -6.491  24.239 -11.698  1.00  0.00      PROA
ATOM   1126  HG  LEU P  73      -7.453  24.782 -11.816  1.00  0.00      PROA
ATOM   1127  CD1 LEU P  73      -6.311  23.275 -12.872  1.00  0.00      PROA
ATOM   1128 HD11 LEU P  73      -5.357  22.716 -12.764  1.00  0.00      PROA
ATOM   1129 HD12 LEU P  73      -6.284  23.843 -13.827  1.00  0.00      PROA
ATOM   1130 HD13 LEU P  73      -7.149  22.545 -12.894  1.00  0.00      PROA
ATOM   1131  CD2 LEU P  73      -6.661  23.492 -10.375  1.00  0.00      PROA
ATOM   1132 HD21 LEU P  73      -6.884  24.210  -9.557  1.00  0.00      PROA
ATOM   1133 HD22 LEU P  73      -5.725  22.949 -10.125  1.00  0.00      PROA
ATOM   1134 HD23 LEU P  73      -7.503  22.771 -10.453  1.00  0.00      PROA
ATOM   1135  C   LEU P  73      -6.367  27.433 -12.382  1.00  0.00      PROA
ATOM   1136  O   LEU P  73      -6.142  28.199 -11.427  1.00  0.00      PROA
ATOM   1137  N   LYS P  74      -7.406  27.582 -13.208  1.00  0.00      PROA
ATOM   1138  HN  LYS P  74      -7.506  27.011 -14.019  1.00  0.00      PROA
ATOM   1139  CA  LYS P  74      -8.468  28.570 -13.008  1.00  0.00      PROA
ATOM   1140  HA  LYS P  74      -8.390  28.930 -11.993  1.00  0.00      PROA
ATOM   1141  CB  LYS P  74      -8.371  29.744 -13.985  1.00  0.00      PROA
ATOM   1142  HB1 LYS P  74      -9.056  30.552 -13.651  1.00  0.00      PROA
ATOM   1143  HB2 LYS P  74      -8.684  29.403 -14.995  1.00  0.00      PROA
ATOM   1144  CG  LYS P  74      -6.949  30.296 -14.063  1.00  0.00      PROA
ATOM   1145  HG1 LYS P  74      -6.347  29.612 -14.698  1.00  0.00      PROA
ATOM   1146  HG2 LYS P  74      -6.524  30.304 -13.037  1.00  0.00      PROA
ATOM   1147  CD  LYS P  74      -6.832  31.702 -14.636  1.00  0.00      PROA
ATOM   1148  HD1 LYS P  74      -7.411  31.754 -15.583  1.00  0.00      PROA
ATOM   1149  HD2 LYS P  74      -5.764  31.913 -14.856  1.00  0.00      PROA
ATOM   1150  CE  LYS P  74      -7.359  32.766 -13.675  1.00  0.00      PROA
ATOM   1151  HE1 LYS P  74      -6.933  32.621 -12.660  1.00  0.00      PROA
ATOM   1152  HE2 LYS P  74      -8.469  32.738 -13.631  1.00  0.00      PROA
ATOM   1153  NZ  LYS P  74      -6.942  34.080 -14.176  1.00  0.00      PROA
ATOM   1154  HZ1 LYS P  74      -7.467  34.303 -15.046  1.00  0.00      PROA
ATOM   1155  HZ2 LYS P  74      -5.923  34.065 -14.381  1.00  0.00      PROA
ATOM   1156  HZ3 LYS P  74      -7.140  34.804 -13.456  1.00  0.00      PROA
ATOM   1157  C   LYS P  74      -9.800  27.861 -13.135  1.00  0.00      PROA
ATOM   1158  O   LYS P  74     -10.075  27.282 -14.186  1.00  0.00      PROA
ATOM   1159  N   ASP P  75     -10.579  27.825 -12.041  1.00  0.00      PROA
ATOM   1160  HN  ASP P  75     -10.299  28.279 -11.200  1.00  0.00      PROA
ATOM   1161  CA  ASP P  75     -11.876  27.140 -11.969  1.00  0.00      PROA
ATOM   1162  HA  ASP P  75     -12.089  26.928 -10.932  1.00  0.00      PROA
ATOM   1163  CB  ASP P  75     -12.970  28.029 -12.571  1.00  0.00      PROA
ATOM   1164  HB1 ASP P  75     -13.966  27.551 -12.458  1.00  0.00      PROA
ATOM   1165  HB2 ASP P  75     -12.774  28.211 -13.649  1.00  0.00      PROA
ATOM   1166  CG  ASP P  75     -12.930  29.346 -11.801  1.00  0.00      PROA
ATOM   1167  OD1 ASP P  75     -13.428  29.400 -10.676  1.00  0.00      PROA
ATOM   1168  OD2 ASP P  75     -12.303  30.293 -12.273  1.00  0.00      PROA
ATOM   1169  C   ASP P  75     -11.748  25.677 -12.471  1.00  0.00      PROA
ATOM   1170  O   ASP P  75     -12.500  25.223 -13.335  1.00  0.00      PROA
ATOM   1171  N   ASP P  76     -10.712  24.990 -11.955  1.00  0.00      PROA
ATOM   1172  HN  ASP P  76     -10.109  25.444 -11.307  1.00  0.00      PROA
ATOM   1173  CA  ASP P  76     -10.321  23.599 -12.221  1.00  0.00      PROA
ATOM   1174  HA  ASP P  76      -9.447  23.389 -11.623  1.00  0.00      PROA
ATOM   1175  CB  ASP P  76     -11.422  22.594 -11.894  1.00  0.00      PROA
ATOM   1176  HB1 ASP P  76     -11.223  21.642 -12.431  1.00  0.00      PROA
ATOM   1177  HB2 ASP P  76     -12.401  23.001 -12.225  1.00  0.00      PROA
ATOM   1178  CG  ASP P  76     -11.485  22.314 -10.413  1.00  0.00      PROA
ATOM   1179  OD1 ASP P  76     -10.606  21.639  -9.880  1.00  0.00      PROA
ATOM   1180  OD2 ASP P  76     -12.490  22.640  -9.794  1.00  0.00      PROA
ATOM   1181  C   ASP P  76      -9.850  23.338 -13.662  1.00  0.00      PROA
ATOM   1182  O   ASP P  76      -9.673  22.185 -14.038  1.00  0.00      PROA
ATOM   1183  N   LYS P  77      -9.639  24.384 -14.460  1.00  0.00      PROA
ATOM   1184  HN  LYS P  77      -9.781  25.324 -14.161  1.00  0.00      PROA
ATOM   1185  CA  LYS P  77      -9.181  24.199 -15.836  1.00  0.00      PROA
ATOM   1186  HA  LYS P  77      -9.028  23.145 -16.014  1.00  0.00      PROA
ATOM   1187  CB  LYS P  77     -10.271  24.766 -16.770  1.00  0.00      PROA
ATOM   1188  HB1 LYS P  77     -10.217  25.872 -16.704  1.00  0.00      PROA
ATOM   1189  HB2 LYS P  77     -11.251  24.427 -16.375  1.00  0.00      PROA
ATOM   1190  CG  LYS P  77     -10.229  24.396 -18.262  1.00  0.00      PROA
ATOM   1191  HG1 LYS P  77     -11.256  24.483 -18.675  1.00  0.00      PROA
ATOM   1192  HG2 LYS P  77      -9.892  23.342 -18.354  1.00  0.00      PROA
ATOM   1193  CD  LYS P  77      -9.297  25.276 -19.093  1.00  0.00      PROA
ATOM   1194  HD1 LYS P  77      -8.297  25.270 -18.610  1.00  0.00      PROA
ATOM   1195  HD2 LYS P  77      -9.698  26.311 -19.079  1.00  0.00      PROA
ATOM   1196  CE  LYS P  77      -9.120  24.854 -20.558  1.00  0.00      PROA
ATOM   1197  HE1 LYS P  77     -10.005  25.152 -21.160  1.00  0.00      PROA
ATOM   1198  HE2 LYS P  77      -8.959  23.757 -20.632  1.00  0.00      PROA
ATOM   1199  NZ  LYS P  77      -7.932  25.542 -21.093  1.00  0.00      PROA
ATOM   1200  HZ1 LYS P  77      -7.131  25.408 -20.443  1.00  0.00      PROA
ATOM   1201  HZ2 LYS P  77      -8.134  26.558 -21.189  1.00  0.00      PROA
ATOM   1202  HZ3 LYS P  77      -7.693  25.147 -22.025  1.00  0.00      PROA
ATOM   1203  C   LYS P  77      -7.769  24.778 -16.072  1.00  0.00      PROA
ATOM   1204  O   LYS P  77      -7.565  25.969 -15.823  1.00  0.00      PROA
ATOM   1205  N   PRO P  78      -6.792  23.964 -16.558  1.00  0.00      PROA
ATOM   1206  CD  PRO P  78      -6.906  22.529 -16.780  1.00  0.00      PROA
ATOM   1207  HD1 PRO P  78      -7.462  22.331 -17.720  1.00  0.00      PROA
ATOM   1208  HD2 PRO P  78      -7.426  22.050 -15.924  1.00  0.00      PROA
ATOM   1209  CA  PRO P  78      -5.470  24.513 -16.900  1.00  0.00      PROA
ATOM   1210  HA  PRO P  78      -4.989  24.928 -16.028  1.00  0.00      PROA
ATOM   1211  CB  PRO P  78      -4.774  23.292 -17.506  1.00  0.00      PROA
ATOM   1212  HB1 PRO P  78      -3.690  23.299 -17.263  1.00  0.00      PROA
ATOM   1213  HB2 PRO P  78      -4.894  23.282 -18.610  1.00  0.00      PROA
ATOM   1214  CG  PRO P  78      -5.457  22.077 -16.880  1.00  0.00      PROA
ATOM   1215  HG1 PRO P  78      -5.357  21.179 -17.527  1.00  0.00      PROA
ATOM   1216  HG2 PRO P  78      -5.035  21.847 -15.879  1.00  0.00      PROA
ATOM   1217  C   PRO P  78      -5.654  25.667 -17.892  1.00  0.00      PROA
ATOM   1218  O   PRO P  78      -6.340  25.512 -18.908  1.00  0.00      PROA
ATOM   1219  N   THR P  79      -5.137  26.849 -17.541  1.00  0.00      PROA
ATOM   1220  HN  THR P  79      -4.574  26.957 -16.726  1.00  0.00      PROA
ATOM   1221  CA  THR P  79      -5.362  28.059 -18.326  1.00  0.00      PROA
ATOM   1222  HA  THR P  79      -5.704  27.775 -19.310  1.00  0.00      PROA
ATOM   1223  CB  THR P  79      -6.409  28.898 -17.606  1.00  0.00      PROA
ATOM   1224  HB  THR P  79      -6.045  29.187 -16.597  1.00  0.00      PROA
ATOM   1225  OG1 THR P  79      -7.594  28.104 -17.475  1.00  0.00      PROA
ATOM   1226  HG1 THR P  79      -7.384  27.419 -16.836  1.00  0.00      PROA
ATOM   1227  CG2 THR P  79      -6.731  30.201 -18.341  1.00  0.00      PROA
ATOM   1228 HG21 THR P  79      -7.122  29.980 -19.357  1.00  0.00      PROA
ATOM   1229 HG22 THR P  79      -5.811  30.816 -18.441  1.00  0.00      PROA
ATOM   1230 HG23 THR P  79      -7.502  30.771 -17.780  1.00  0.00      PROA
ATOM   1231  C   THR P  79      -4.074  28.782 -18.694  1.00  0.00      PROA
ATOM   1232  O   THR P  79      -3.242  29.066 -17.826  1.00  0.00      PROA
ATOM   1233  N   LEU P  80      -3.969  29.173 -19.968  1.00  0.00      PROA
ATOM   1234  HN  LEU P  80      -4.658  28.937 -20.649  1.00  0.00      PROA
ATOM   1235  CA  LEU P  80      -2.849  29.965 -20.449  1.00  0.00      PROA
ATOM   1236  HA  LEU P  80      -1.956  29.617 -19.950  1.00  0.00      PROA
ATOM   1237  CB  LEU P  80      -2.696  29.829 -21.965  1.00  0.00      PROA
ATOM   1238  HB1 LEU P  80      -3.534  30.369 -22.454  1.00  0.00      PROA
ATOM   1239  HB2 LEU P  80      -2.758  28.753 -22.230  1.00  0.00      PROA
ATOM   1240  CG  LEU P  80      -1.377  30.387 -22.505  1.00  0.00      PROA
ATOM   1241  HG  LEU P  80      -1.325  31.473 -22.280  1.00  0.00      PROA
ATOM   1242  CD1 LEU P  80      -0.164  29.692 -21.885  1.00  0.00      PROA
ATOM   1243 HD11 LEU P  80      -0.280  28.589 -21.952  1.00  0.00      PROA
ATOM   1244 HD12 LEU P  80      -0.072  29.975 -20.814  1.00  0.00      PROA
ATOM   1245 HD13 LEU P  80       0.759  29.985 -22.430  1.00  0.00      PROA
ATOM   1246  CD2 LEU P  80      -1.329  30.343 -24.032  1.00  0.00      PROA
ATOM   1247 HD21 LEU P  80      -2.158  30.948 -24.458  1.00  0.00      PROA
ATOM   1248 HD22 LEU P  80      -1.438  29.295 -24.384  1.00  0.00      PROA
ATOM   1249 HD23 LEU P  80      -0.364  30.760 -24.392  1.00  0.00      PROA
ATOM   1250  C   LEU P  80      -3.072  31.437 -20.033  1.00  0.00      PROA
ATOM   1251  O   LEU P  80      -4.197  31.947 -20.105  1.00  0.00      PROA
ATOM   1252  N   GLN P  81      -2.004  32.099 -19.592  1.00  0.00      PROA
ATOM   1253  HN  GLN P  81      -1.109  31.663 -19.556  1.00  0.00      PROA
ATOM   1254  CA  GLN P  81      -2.034  33.497 -19.128  1.00  0.00      PROA
ATOM   1255  HA  GLN P  81      -2.925  33.950 -19.537  1.00  0.00      PROA
ATOM   1256  CB  GLN P  81      -2.038  33.645 -17.609  1.00  0.00      PROA
ATOM   1257  HB1 GLN P  81      -1.841  34.710 -17.364  1.00  0.00      PROA
ATOM   1258  HB2 GLN P  81      -1.215  33.023 -17.198  1.00  0.00      PROA
ATOM   1259  CG  GLN P  81      -3.336  33.231 -16.923  1.00  0.00      PROA
ATOM   1260  HG1 GLN P  81      -3.379  32.124 -16.842  1.00  0.00      PROA
ATOM   1261  HG2 GLN P  81      -4.203  33.586 -17.520  1.00  0.00      PROA
ATOM   1262  CD  GLN P  81      -3.406  33.837 -15.531  1.00  0.00      PROA
ATOM   1263  OE1 GLN P  81      -4.493  34.134 -15.031  1.00  0.00      PROA
ATOM   1264  NE2 GLN P  81      -2.217  34.034 -14.937  1.00  0.00      PROA
ATOM   1265 HE21 GLN P  81      -2.176  34.429 -14.019  1.00  0.00      PROA
ATOM   1266 HE22 GLN P  81      -1.373  33.786 -15.413  1.00  0.00      PROA
ATOM   1267  C   GLN P  81      -0.792  34.205 -19.661  1.00  0.00      PROA
ATOM   1268  O   GLN P  81       0.179  33.546 -20.012  1.00  0.00      PROA
ATOM   1269  N   LEU P  82      -0.829  35.549 -19.709  1.00  0.00      PROA
ATOM   1270  HN  LEU P  82      -1.680  36.039 -19.539  1.00  0.00      PROA
ATOM   1271  CA  LEU P  82       0.316  36.405 -20.001  1.00  0.00      PROA
ATOM   1272  HA  LEU P  82       1.152  35.768 -20.248  1.00  0.00      PROA
ATOM   1273  CB  LEU P  82       0.018  37.350 -21.155  1.00  0.00      PROA
ATOM   1274  HB1 LEU P  82       0.211  38.391 -20.821  1.00  0.00      PROA
ATOM   1275  HB2 LEU P  82      -1.054  37.252 -21.427  1.00  0.00      PROA
ATOM   1276  CG  LEU P  82       0.861  37.071 -22.391  1.00  0.00      PROA
ATOM   1277  HG  LEU P  82       0.650  36.043 -22.755  1.00  0.00      PROA
ATOM   1278  CD1 LEU P  82       0.546  38.073 -23.499  1.00  0.00      PROA
ATOM   1279 HD11 LEU P  82       0.761  39.106 -23.152  1.00  0.00      PROA
ATOM   1280 HD12 LEU P  82      -0.528  38.008 -23.774  1.00  0.00      PROA
ATOM   1281 HD13 LEU P  82       1.174  37.861 -24.391  1.00  0.00      PROA
ATOM   1282  CD2 LEU P  82       2.353  37.027 -22.057  1.00  0.00      PROA
ATOM   1283 HD21 LEU P  82       2.617  36.041 -21.620  1.00  0.00      PROA
ATOM   1284 HD22 LEU P  82       2.599  37.820 -21.318  1.00  0.00      PROA
ATOM   1285 HD23 LEU P  82       2.952  37.178 -22.981  1.00  0.00      PROA
ATOM   1286  C   LEU P  82       0.456  37.210 -18.719  1.00  0.00      PROA
ATOM   1287  O   LEU P  82      -0.491  37.890 -18.307  1.00  0.00      PROA
ATOM   1288  N   GLU P  83       1.601  37.082 -18.049  1.00  0.00      PROA
ATOM   1289  HN  GLU P  83       2.354  36.545 -18.421  1.00  0.00      PROA
ATOM   1290  CA  GLU P  83       1.864  37.690 -16.752  1.00  0.00      PROA
ATOM   1291  HA  GLU P  83       1.025  38.325 -16.511  1.00  0.00      PROA
ATOM   1292  CB  GLU P  83       2.059  36.632 -15.645  1.00  0.00      PROA
ATOM   1293  HB1 GLU P  83       2.309  37.146 -14.693  1.00  0.00      PROA
ATOM   1294  HB2 GLU P  83       2.902  35.966 -15.926  1.00  0.00      PROA
ATOM   1295  CG  GLU P  83       0.796  35.781 -15.437  1.00  0.00      PROA
ATOM   1296  HG1 GLU P  83       0.641  35.144 -16.333  1.00  0.00      PROA
ATOM   1297  HG2 GLU P  83      -0.077  36.457 -15.315  1.00  0.00      PROA
ATOM   1298  CD  GLU P  83       0.879  34.876 -14.211  1.00  0.00      PROA
ATOM   1299  OE1 GLU P  83       0.006  34.968 -13.351  1.00  0.00      PROA
ATOM   1300  OE2 GLU P  83       1.780  34.047 -14.109  1.00  0.00      PROA
ATOM   1301  C   GLU P  83       3.000  38.665 -16.821  1.00  0.00      PROA
ATOM   1302  O   GLU P  83       4.044  38.325 -17.373  1.00  0.00      PROA
ATOM   1303  N   SER P  84       2.840  39.834 -16.179  1.00  0.00      PROA
ATOM   1304  HN  SER P  84       1.975  40.072 -15.745  1.00  0.00      PROA
ATOM   1305  CA  SER P  84       3.892  40.835 -16.063  1.00  0.00      PROA
ATOM   1306  HA  SER P  84       4.417  40.918 -17.003  1.00  0.00      PROA
ATOM   1307  CB  SER P  84       3.166  42.120 -15.711  1.00  0.00      PROA
ATOM   1308  HB1 SER P  84       3.368  42.904 -16.471  1.00  0.00      PROA
ATOM   1309  HB2 SER P  84       3.480  42.485 -14.710  1.00  0.00      PROA
ATOM   1310  OG  SER P  84       1.766  41.810 -15.696  1.00  0.00      PROA
ATOM   1311  HG1 SER P  84       1.347  42.502 -15.180  1.00  0.00      PROA
ATOM   1312  C   SER P  84       4.867  40.357 -14.996  1.00  0.00      PROA
ATOM   1313  O   SER P  84       4.432  39.856 -13.972  1.00  0.00      PROA
ATOM   1314  N   VAL P  85       6.177  40.518 -15.220  1.00  0.00      PROA
ATOM   1315  HN  VAL P  85       6.530  40.919 -16.062  1.00  0.00      PROA
ATOM   1316  CA  VAL P  85       7.176  40.106 -14.221  1.00  0.00      PROA
ATOM   1317  HA  VAL P  85       6.652  39.814 -13.323  1.00  0.00      PROA
ATOM   1318  CB  VAL P  85       8.013  38.941 -14.752  1.00  0.00      PROA
ATOM   1319  HB  VAL P  85       8.800  38.693 -14.008  1.00  0.00      PROA
ATOM   1320  CG1 VAL P  85       7.163  37.695 -15.011  1.00  0.00      PROA
ATOM   1321 HG11 VAL P  85       6.376  37.919 -15.762  1.00  0.00      PROA
ATOM   1322 HG12 VAL P  85       6.672  37.370 -14.069  1.00  0.00      PROA
ATOM   1323 HG13 VAL P  85       7.803  36.875 -15.401  1.00  0.00      PROA
ATOM   1324  CG2 VAL P  85       8.801  39.378 -15.986  1.00  0.00      PROA
ATOM   1325 HG21 VAL P  85       9.342  40.326 -15.778  1.00  0.00      PROA
ATOM   1326 HG22 VAL P  85       8.108  39.546 -16.838  1.00  0.00      PROA
ATOM   1327 HG23 VAL P  85       9.544  38.597 -16.256  1.00  0.00      PROA
ATOM   1328  C   VAL P  85       8.085  41.263 -13.818  1.00  0.00      PROA
ATOM   1329  O   VAL P  85       8.213  42.257 -14.552  1.00  0.00      PROA
ATOM   1330  N   ASP P  86       8.780  41.087 -12.680  1.00  0.00      PROA
ATOM   1331  HN  ASP P  86       8.667  40.265 -12.128  1.00  0.00      PROA
ATOM   1332  CA  ASP P  86       9.732  42.051 -12.164  1.00  0.00      PROA
ATOM   1333  HA  ASP P  86       9.226  43.002 -12.091  1.00  0.00      PROA
ATOM   1334  CB  ASP P  86      10.287  41.647 -10.790  1.00  0.00      PROA
ATOM   1335  HB1 ASP P  86      10.658  40.600 -10.828  1.00  0.00      PROA
ATOM   1336  HB2 ASP P  86       9.485  41.721 -10.025  1.00  0.00      PROA
ATOM   1337  CG  ASP P  86      11.437  42.575 -10.406  1.00  0.00      PROA
ATOM   1338  OD1 ASP P  86      11.431  43.737 -10.791  1.00  0.00      PROA
ATOM   1339  OD2 ASP P  86      12.356  42.176  -9.694  1.00  0.00      PROA
ATOM   1340  C   ASP P  86      10.929  42.145 -13.134  1.00  0.00      PROA
ATOM   1341  O   ASP P  86      11.630  41.150 -13.321  1.00  0.00      PROA
ATOM   1342  N   PRO P  87      11.175  43.308 -13.782  1.00  0.00      PROA
ATOM   1343  CD  PRO P  87      10.399  44.539 -13.708  1.00  0.00      PROA
ATOM   1344  HD1 PRO P  87      10.683  45.113 -12.801  1.00  0.00      PROA
ATOM   1345  HD2 PRO P  87       9.314  44.304 -13.684  1.00  0.00      PROA
ATOM   1346  CA  PRO P  87      12.311  43.384 -14.730  1.00  0.00      PROA
ATOM   1347  HA  PRO P  87      12.224  42.623 -15.489  1.00  0.00      PROA
ATOM   1348  CB  PRO P  87      12.216  44.824 -15.246  1.00  0.00      PROA
ATOM   1349  HB1 PRO P  87      12.440  44.862 -16.334  1.00  0.00      PROA
ATOM   1350  HB2 PRO P  87      12.936  45.477 -14.709  1.00  0.00      PROA
ATOM   1351  CG  PRO P  87      10.781  45.280 -14.980  1.00  0.00      PROA
ATOM   1352  HG1 PRO P  87      10.733  46.380 -14.831  1.00  0.00      PROA
ATOM   1353  HG2 PRO P  87      10.111  45.001 -15.821  1.00  0.00      PROA
ATOM   1354  C   PRO P  87      13.688  43.111 -14.110  1.00  0.00      PROA
ATOM   1355  O   PRO P  87      14.611  42.728 -14.833  1.00  0.00      PROA
ATOM   1356  N   LYS P  88      13.818  43.271 -12.776  1.00  0.00      PROA
ATOM   1357  HN  LYS P  88      13.040  43.525 -12.207  1.00  0.00      PROA
ATOM   1358  CA  LYS P  88      15.088  43.090 -12.058  1.00  0.00      PROA
ATOM   1359  HA  LYS P  88      15.891  43.376 -12.720  1.00  0.00      PROA
ATOM   1360  CB  LYS P  88      15.113  43.942 -10.796  1.00  0.00      PROA
ATOM   1361  HB1 LYS P  88      16.125  43.864 -10.345  1.00  0.00      PROA
ATOM   1362  HB2 LYS P  88      14.368  43.529 -10.084  1.00  0.00      PROA
ATOM   1363  CG  LYS P  88      14.799  45.421 -11.010  1.00  0.00      PROA
ATOM   1364  HG1 LYS P  88      13.898  45.509 -11.654  1.00  0.00      PROA
ATOM   1365  HG2 LYS P  88      15.658  45.901 -11.525  1.00  0.00      PROA
ATOM   1366  CD  LYS P  88      14.539  46.153  -9.688  1.00  0.00      PROA
ATOM   1367  HD1 LYS P  88      14.748  47.232  -9.843  1.00  0.00      PROA
ATOM   1368  HD2 LYS P  88      15.243  45.755  -8.928  1.00  0.00      PROA
ATOM   1369  CE  LYS P  88      13.110  46.015  -9.137  1.00  0.00      PROA
ATOM   1370  HE1 LYS P  88      12.386  46.400  -9.886  1.00  0.00      PROA
ATOM   1371  HE2 LYS P  88      13.022  46.590  -8.190  1.00  0.00      PROA
ATOM   1372  NZ  LYS P  88      12.741  44.623  -8.843  1.00  0.00      PROA
ATOM   1373  HZ1 LYS P  88      13.591  44.087  -8.576  1.00  0.00      PROA
ATOM   1374  HZ2 LYS P  88      12.311  44.193  -9.687  1.00  0.00      PROA
ATOM   1375  HZ3 LYS P  88      12.058  44.604  -8.059  1.00  0.00      PROA
ATOM   1376  C   LYS P  88      15.389  41.633 -11.647  1.00  0.00      PROA
ATOM   1377  O   LYS P  88      16.498  41.351 -11.186  1.00  0.00      PROA
ATOM   1378  N   ASN P  89      14.416  40.716 -11.822  1.00  0.00      PROA
ATOM   1379  HN  ASN P  89      13.542  40.966 -12.230  1.00  0.00      PROA
ATOM   1380  CA  ASN P  89      14.541  39.301 -11.441  1.00  0.00      PROA
ATOM   1381  HA  ASN P  89      15.500  39.160 -10.965  1.00  0.00      PROA
ATOM   1382  CB  ASN P  89      13.410  38.931 -10.489  1.00  0.00      PROA
ATOM   1383  HB1 ASN P  89      12.877  38.040 -10.883  1.00  0.00      PROA
ATOM   1384  HB2 ASN P  89      12.698  39.781 -10.419  1.00  0.00      PROA
ATOM   1385  CG  ASN P  89      13.925  38.616  -9.110  1.00  0.00      PROA
ATOM   1386  OD1 ASN P  89      14.281  37.490  -8.774  1.00  0.00      PROA
ATOM   1387  ND2 ASN P  89      13.894  39.696  -8.308  1.00  0.00      PROA
ATOM   1388 HD21 ASN P  89      13.556  40.569  -8.658  1.00  0.00      PROA
ATOM   1389 HD22 ASN P  89      14.209  39.625  -7.362  1.00  0.00      PROA
ATOM   1390  C   ASN P  89      14.417  38.303 -12.614  1.00  0.00      PROA
ATOM   1391  O   ASN P  89      14.640  37.102 -12.419  1.00  0.00      PROA
ATOM   1392  N   TYR P  90      14.034  38.791 -13.812  1.00  0.00      PROA
ATOM   1393  HN  TYR P  90      13.870  39.765 -13.946  1.00  0.00      PROA
ATOM   1394  CA  TYR P  90      13.830  37.954 -14.995  1.00  0.00      PROA
ATOM   1395  HA  TYR P  90      14.184  36.958 -14.772  1.00  0.00      PROA
ATOM   1396  CB  TYR P  90      12.338  37.929 -15.354  1.00  0.00      PROA
ATOM   1397  HB1 TYR P  90      12.174  37.333 -16.277  1.00  0.00      PROA
ATOM   1398  HB2 TYR P  90      11.959  38.964 -15.495  1.00  0.00      PROA
ATOM   1399  CG  TYR P  90      11.559  37.288 -14.231  1.00  0.00      PROA
ATOM   1400  CD1 TYR P  90      11.331  35.920 -14.250  1.00  0.00      PROA
ATOM   1401  HD1 TYR P  90      11.613  35.336 -15.113  1.00  0.00      PROA
ATOM   1402  CE1 TYR P  90      10.740  35.305 -13.156  1.00  0.00      PROA
ATOM   1403  HE1 TYR P  90      10.541  34.244 -13.175  1.00  0.00      PROA
ATOM   1404  CZ  TYR P  90      10.405  36.054 -12.036  1.00  0.00      PROA
ATOM   1405  OH  TYR P  90       9.997  35.422 -10.878  1.00  0.00      PROA
ATOM   1406  HH  TYR P  90       9.561  34.603 -11.125  1.00  0.00      PROA
ATOM   1407  CD2 TYR P  90      11.097  38.053 -13.167  1.00  0.00      PROA
ATOM   1408  HD2 TYR P  90      11.182  39.129 -13.200  1.00  0.00      PROA
ATOM   1409  CE2 TYR P  90      10.526  37.436 -12.062  1.00  0.00      PROA
ATOM   1410  HE2 TYR P  90      10.178  38.028 -11.228  1.00  0.00      PROA
ATOM   1411  C   TYR P  90      14.636  38.436 -16.194  1.00  0.00      PROA
ATOM   1412  O   TYR P  90      14.791  39.647 -16.350  1.00  0.00      PROA
ATOM   1413  N   PRO P  91      15.075  37.520 -17.098  1.00  0.00      PROA
ATOM   1414  CD  PRO P  91      15.756  37.952 -18.314  1.00  0.00      PROA
ATOM   1415  HD1 PRO P  91      16.577  38.653 -18.054  1.00  0.00      PROA
ATOM   1416  HD2 PRO P  91      15.031  38.453 -18.990  1.00  0.00      PROA
ATOM   1417  CA  PRO P  91      14.964  36.049 -17.026  1.00  0.00      PROA
ATOM   1418  HA  PRO P  91      13.981  35.758 -16.691  1.00  0.00      PROA
ATOM   1419  CB  PRO P  91      15.312  35.619 -18.453  1.00  0.00      PROA
ATOM   1420  HB1 PRO P  91      14.405  35.601 -19.093  1.00  0.00      PROA
ATOM   1421  HB2 PRO P  91      15.776  34.610 -18.460  1.00  0.00      PROA
ATOM   1422  CG  PRO P  91      16.300  36.675 -18.939  1.00  0.00      PROA
ATOM   1423  HG1 PRO P  91      17.330  36.458 -18.584  1.00  0.00      PROA
ATOM   1424  HG2 PRO P  91      16.309  36.740 -20.048  1.00  0.00      PROA
ATOM   1425  C   PRO P  91      15.884  35.440 -15.958  1.00  0.00      PROA
ATOM   1426  O   PRO P  91      16.852  36.075 -15.537  1.00  0.00      PROA
ATOM   1427  N   LYS P  92      15.533  34.244 -15.466  1.00  0.00      PROA
ATOM   1428  HN  LYS P  92      14.690  33.791 -15.745  1.00  0.00      PROA
ATOM   1429  CA  LYS P  92      16.351  33.516 -14.491  1.00  0.00      PROA
ATOM   1430  HA  LYS P  92      17.380  33.813 -14.632  1.00  0.00      PROA
ATOM   1431  CB  LYS P  92      15.902  33.823 -13.059  1.00  0.00      PROA
ATOM   1432  HB1 LYS P  92      15.956  34.920 -12.897  1.00  0.00      PROA
ATOM   1433  HB2 LYS P  92      16.597  33.321 -12.353  1.00  0.00      PROA
ATOM   1434  CG  LYS P  92      14.483  33.355 -12.761  1.00  0.00      PROA
ATOM   1435  HG1 LYS P  92      14.475  32.245 -12.748  1.00  0.00      PROA
ATOM   1436  HG2 LYS P  92      13.818  33.710 -13.576  1.00  0.00      PROA
ATOM   1437  CD  LYS P  92      13.925  33.858 -11.429  1.00  0.00      PROA
ATOM   1438  HD1 LYS P  92      13.789  34.960 -11.469  1.00  0.00      PROA
ATOM   1439  HD2 LYS P  92      14.632  33.614 -10.608  1.00  0.00      PROA
ATOM   1440  CE  LYS P  92      12.583  33.180 -11.175  1.00  0.00      PROA
ATOM   1441  HE1 LYS P  92      12.752  32.114 -10.911  1.00  0.00      PROA
ATOM   1442  HE2 LYS P  92      11.954  33.252 -12.088  1.00  0.00      PROA
ATOM   1443  NZ  LYS P  92      11.830  33.790 -10.075  1.00  0.00      PROA
ATOM   1444  HZ1 LYS P  92      11.354  34.650 -10.415  1.00  0.00      PROA
ATOM   1445  HZ2 LYS P  92      12.482  34.036  -9.303  1.00  0.00      PROA
ATOM   1446  HZ3 LYS P  92      11.119  33.116  -9.726  1.00  0.00      PROA
ATOM   1447  C   LYS P  92      16.333  32.024 -14.837  1.00  0.00      PROA
ATOM   1448  O   LYS P  92      15.356  31.551 -15.421  1.00  0.00      PROA
ATOM   1449  N   LYS P  93      17.429  31.311 -14.530  1.00  0.00      PROA
ATOM   1450  HN  LYS P  93      18.203  31.743 -14.076  1.00  0.00      PROA
ATOM   1451  CA  LYS P  93      17.609  29.881 -14.812  1.00  0.00      PROA
ATOM   1452  HA  LYS P  93      17.404  29.712 -15.859  1.00  0.00      PROA
ATOM   1453  CB  LYS P  93      19.047  29.471 -14.471  1.00  0.00      PROA
ATOM   1454  HB1 LYS P  93      19.025  28.682 -13.689  1.00  0.00      PROA
ATOM   1455  HB2 LYS P  93      19.593  30.354 -14.076  1.00  0.00      PROA
ATOM   1456  CG  LYS P  93      19.783  28.935 -15.706  1.00  0.00      PROA
ATOM   1457  HG1 LYS P  93      19.515  29.574 -16.573  1.00  0.00      PROA
ATOM   1458  HG2 LYS P  93      19.430  27.900 -15.898  1.00  0.00      PROA
ATOM   1459  CD  LYS P  93      21.314  28.905 -15.588  1.00  0.00      PROA
ATOM   1460  HD1 LYS P  93      21.727  28.361 -16.464  1.00  0.00      PROA
ATOM   1461  HD2 LYS P  93      21.588  28.357 -14.662  1.00  0.00      PROA
ATOM   1462  CE  LYS P  93      21.946  30.303 -15.536  1.00  0.00      PROA
ATOM   1463  HE1 LYS P  93      21.666  30.811 -14.589  1.00  0.00      PROA
ATOM   1464  HE2 LYS P  93      21.609  30.905 -16.407  1.00  0.00      PROA
ATOM   1465  NZ  LYS P  93      23.416  30.212 -15.587  1.00  0.00      PROA
ATOM   1466  HZ1 LYS P  93      23.712  29.904 -16.535  1.00  0.00      PROA
ATOM   1467  HZ2 LYS P  93      23.745  29.524 -14.880  1.00  0.00      PROA
ATOM   1468  HZ3 LYS P  93      23.828  31.144 -15.381  1.00  0.00      PROA
ATOM   1469  C   LYS P  93      16.534  29.022 -14.148  1.00  0.00      PROA
ATOM   1470  O   LYS P  93      15.988  28.118 -14.782  1.00  0.00      PROA
ATOM   1471  N   LYS P  94      16.237  29.314 -12.882  1.00  0.00      PROA
ATOM   1472  HN  LYS P  94      16.708  30.039 -12.387  1.00  0.00      PROA
ATOM   1473  CA  LYS P  94      15.212  28.602 -12.136  1.00  0.00      PROA
ATOM   1474  HA  LYS P  94      14.976  27.691 -12.666  1.00  0.00      PROA
ATOM   1475  CB  LYS P  94      15.733  28.290 -10.731  1.00  0.00      PROA
ATOM   1476  HB1 LYS P  94      15.830  29.241 -10.165  1.00  0.00      PROA
ATOM   1477  HB2 LYS P  94      16.735  27.819 -10.817  1.00  0.00      PROA
ATOM   1478  CG  LYS P  94      14.811  27.350  -9.961  1.00  0.00      PROA
ATOM   1479  HG1 LYS P  94      15.439  26.667  -9.352  1.00  0.00      PROA
ATOM   1480  HG2 LYS P  94      14.233  26.750 -10.695  1.00  0.00      PROA
ATOM   1481  CD  LYS P  94      13.820  28.056  -9.027  1.00  0.00      PROA
ATOM   1482  HD1 LYS P  94      13.517  29.020  -9.488  1.00  0.00      PROA
ATOM   1483  HD2 LYS P  94      14.324  28.263  -8.059  1.00  0.00      PROA
ATOM   1484  CE  LYS P  94      12.567  27.219  -8.763  1.00  0.00      PROA
ATOM   1485  HE1 LYS P  94      11.897  27.234  -9.649  1.00  0.00      PROA
ATOM   1486  HE2 LYS P  94      12.028  27.601  -7.870  1.00  0.00      PROA
ATOM   1487  NZ  LYS P  94      12.965  25.835  -8.507  1.00  0.00      PROA
ATOM   1488  HZ1 LYS P  94      13.909  25.820  -8.071  1.00  0.00      PROA
ATOM   1489  HZ2 LYS P  94      12.989  25.310  -9.404  1.00  0.00      PROA
ATOM   1490  HZ3 LYS P  94      12.279  25.390  -7.864  1.00  0.00      PROA
ATOM   1491  C   LYS P  94      13.926  29.433 -12.136  1.00  0.00      PROA
ATOM   1492  O   LYS P  94      13.750  30.330 -11.301  1.00  0.00      PROA
ATOM   1493  N   MET P  95      13.033  29.134 -13.086  1.00  0.00      PROA
ATOM   1494  HN  MET P  95      13.200  28.421 -13.763  1.00  0.00      PROA
ATOM   1495  CA  MET P  95      11.753  29.833 -13.194  1.00  0.00      PROA
ATOM   1496  HA  MET P  95      11.893  30.841 -12.833  1.00  0.00      PROA
ATOM   1497  CB  MET P  95      11.258  29.854 -14.640  1.00  0.00      PROA
ATOM   1498  HB1 MET P  95      10.219  30.247 -14.657  1.00  0.00      PROA
ATOM   1499  HB2 MET P  95      11.256  28.815 -15.033  1.00  0.00      PROA
ATOM   1500  CG  MET P  95      12.128  30.722 -15.549  1.00  0.00      PROA
ATOM   1501  HG1 MET P  95      11.812  30.550 -16.599  1.00  0.00      PROA
ATOM   1502  HG2 MET P  95      13.182  30.389 -15.442  1.00  0.00      PROA
ATOM   1503  SD  MET P  95      12.024  32.479 -15.181  1.00  0.00      PROA
ATOM   1504  CE  MET P  95      10.356  32.755 -15.796  1.00  0.00      PROA
ATOM   1505  HE1 MET P  95       9.600  32.270 -15.143  1.00  0.00      PROA
ATOM   1506  HE2 MET P  95      10.249  32.333 -16.818  1.00  0.00      PROA
ATOM   1507  HE3 MET P  95      10.134  33.843 -15.828  1.00  0.00      PROA
ATOM   1508  C   MET P  95      10.715  29.178 -12.288  1.00  0.00      PROA
ATOM   1509  O   MET P  95      10.802  27.980 -12.025  1.00  0.00      PROA
ATOM   1510  N   GLU P  96       9.701  29.941 -11.862  1.00  0.00      PROA
ATOM   1511  HN  GLU P  96       9.664  30.919 -12.053  1.00  0.00      PROA
ATOM   1512  CA  GLU P  96       8.579  29.399 -11.089  1.00  0.00      PROA
ATOM   1513  HA  GLU P  96       8.983  28.940 -10.199  1.00  0.00      PROA
ATOM   1514  CB  GLU P  96       7.575  30.490 -10.707  1.00  0.00      PROA
ATOM   1515  HB1 GLU P  96       6.617  29.994 -10.445  1.00  0.00      PROA
ATOM   1516  HB2 GLU P  96       7.417  31.134 -11.597  1.00  0.00      PROA
ATOM   1517  CG  GLU P  96       7.971  31.397  -9.535  1.00  0.00      PROA
ATOM   1518  HG1 GLU P  96       8.103  30.777  -8.623  1.00  0.00      PROA
ATOM   1519  HG2 GLU P  96       7.162  32.138  -9.358  1.00  0.00      PROA
ATOM   1520  CD  GLU P  96       9.264  32.144  -9.806  1.00  0.00      PROA
ATOM   1521  OE1 GLU P  96       9.417  32.754 -10.864  1.00  0.00      PROA
ATOM   1522  OE2 GLU P  96      10.149  32.116  -8.957  1.00  0.00      PROA
ATOM   1523  C   GLU P  96       7.887  28.383 -12.012  1.00  0.00      PROA
ATOM   1524  O   GLU P  96       7.865  28.584 -13.221  1.00  0.00      PROA
ATOM   1525  N   LYS P  97       7.425  27.256 -11.458  1.00  0.00      PROA
ATOM   1526  HN  LYS P  97       7.400  27.136 -10.469  1.00  0.00      PROA
ATOM   1527  CA  LYS P  97       6.923  26.117 -12.244  1.00  0.00      PROA
ATOM   1528  HA  LYS P  97       7.700  25.829 -12.936  1.00  0.00      PROA
ATOM   1529  CB  LYS P  97       6.543  24.924 -11.359  1.00  0.00      PROA
ATOM   1530  HB1 LYS P  97       5.536  25.105 -10.926  1.00  0.00      PROA
ATOM   1531  HB2 LYS P  97       7.281  24.840 -10.533  1.00  0.00      PROA
ATOM   1532  CG  LYS P  97       6.518  23.599 -12.139  1.00  0.00      PROA
ATOM   1533  HG1 LYS P  97       5.700  23.654 -12.888  1.00  0.00      PROA
ATOM   1534  HG2 LYS P  97       6.296  22.780 -11.423  1.00  0.00      PROA
ATOM   1535  CD  LYS P  97       7.821  23.249 -12.878  1.00  0.00      PROA
ATOM   1536  HD1 LYS P  97       8.085  24.093 -13.550  1.00  0.00      PROA
ATOM   1537  HD2 LYS P  97       7.646  22.341 -13.493  1.00  0.00      PROA
ATOM   1538  CE  LYS P  97       9.001  22.984 -11.941  1.00  0.00      PROA
ATOM   1539  HE1 LYS P  97       8.732  22.191 -11.211  1.00  0.00      PROA
ATOM   1540  HE2 LYS P  97       9.275  23.919 -11.407  1.00  0.00      PROA
ATOM   1541  NZ  LYS P  97      10.182  22.528 -12.685  1.00  0.00      PROA
ATOM   1542  HZ1 LYS P  97      10.263  23.066 -13.571  1.00  0.00      PROA
ATOM   1543  HZ2 LYS P  97      10.085  21.516 -12.902  1.00  0.00      PROA
ATOM   1544  HZ3 LYS P  97      11.034  22.679 -12.108  1.00  0.00      PROA
ATOM   1545  C   LYS P  97       5.890  26.472 -13.321  1.00  0.00      PROA
ATOM   1546  O   LYS P  97       5.936  25.877 -14.397  1.00  0.00      PROA
ATOM   1547  N   ARG P  98       4.978  27.430 -13.051  1.00  0.00      PROA
ATOM   1548  HN  ARG P  98       4.977  27.933 -12.190  1.00  0.00      PROA
ATOM   1549  CA  ARG P  98       3.921  27.794 -14.018  1.00  0.00      PROA
ATOM   1550  HA  ARG P  98       3.456  26.885 -14.368  1.00  0.00      PROA
ATOM   1551  CB  ARG P  98       2.892  28.696 -13.346  1.00  0.00      PROA
ATOM   1552  HB1 ARG P  98       2.538  28.177 -12.431  1.00  0.00      PROA
ATOM   1553  HB2 ARG P  98       2.040  28.814 -14.047  1.00  0.00      PROA
ATOM   1554  CG  ARG P  98       3.348  30.092 -12.937  1.00  0.00      PROA
ATOM   1555  HG1 ARG P  98       3.303  30.780 -13.808  1.00  0.00      PROA
ATOM   1556  HG2 ARG P  98       4.393  30.058 -12.560  1.00  0.00      PROA
ATOM   1557  CD  ARG P  98       2.410  30.575 -11.839  1.00  0.00      PROA
ATOM   1558  HD1 ARG P  98       2.899  30.447 -10.850  1.00  0.00      PROA
ATOM   1559  HD2 ARG P  98       1.465  29.992 -11.876  1.00  0.00      PROA
ATOM   1560  NE  ARG P  98       2.062  31.985 -11.977  1.00  0.00      PROA
ATOM   1561  HE  ARG P  98       2.251  32.470 -12.831  1.00  0.00      PROA
ATOM   1562  CZ  ARG P  98       1.480  32.633 -10.938  1.00  0.00      PROA
ATOM   1563  NH1 ARG P  98       1.315  32.009  -9.763  1.00  0.00      PROA
ATOM   1564 HH11 ARG P  98       1.621  31.064  -9.652  1.00  0.00      PROA
ATOM   1565 HH12 ARG P  98       0.885  32.489  -8.998  1.00  0.00      PROA
ATOM   1566  NH2 ARG P  98       1.066  33.891 -11.100  1.00  0.00      PROA
ATOM   1567 HH21 ARG P  98       1.047  34.298 -12.013  1.00  0.00      PROA
ATOM   1568 HH22 ARG P  98       0.774  34.427 -10.308  1.00  0.00      PROA
ATOM   1569  C   ARG P  98       4.439  28.351 -15.361  1.00  0.00      PROA
ATOM   1570  O   ARG P  98       3.712  28.294 -16.355  1.00  0.00      PROA
ATOM   1571  N   PHE P  99       5.681  28.890 -15.389  1.00  0.00      PROA
ATOM   1572  HN  PHE P  99       6.250  28.914 -14.571  1.00  0.00      PROA
ATOM   1573  CA  PHE P  99       6.292  29.473 -16.589  1.00  0.00      PROA
ATOM   1574  HA  PHE P  99       5.503  29.893 -17.196  1.00  0.00      PROA
ATOM   1575  CB  PHE P  99       7.301  30.554 -16.209  1.00  0.00      PROA
ATOM   1576  HB1 PHE P  99       7.744  30.999 -17.126  1.00  0.00      PROA
ATOM   1577  HB2 PHE P  99       8.100  30.120 -15.571  1.00  0.00      PROA
ATOM   1578  CG  PHE P  99       6.631  31.661 -15.430  1.00  0.00      PROA
ATOM   1579  CD1 PHE P  99       5.816  32.576 -16.084  1.00  0.00      PROA
ATOM   1580  HD1 PHE P  99       5.651  32.488 -17.148  1.00  0.00      PROA
ATOM   1581  CE1 PHE P  99       5.212  33.605 -15.371  1.00  0.00      PROA
ATOM   1582  HE1 PHE P  99       4.580  34.317 -15.881  1.00  0.00      PROA
ATOM   1583  CZ  PHE P  99       5.421  33.718 -14.002  1.00  0.00      PROA
ATOM   1584  HZ  PHE P  99       4.952  34.517 -13.447  1.00  0.00      PROA
ATOM   1585  CD2 PHE P  99       6.839  31.773 -14.061  1.00  0.00      PROA
ATOM   1586  HD2 PHE P  99       7.471  31.061 -13.551  1.00  0.00      PROA
ATOM   1587  CE2 PHE P  99       6.234  32.801 -13.348  1.00  0.00      PROA
ATOM   1588  HE2 PHE P  99       6.396  32.887 -12.284  1.00  0.00      PROA
ATOM   1589  C   PHE P  99       6.977  28.438 -17.479  1.00  0.00      PROA
ATOM   1590  O   PHE P  99       7.409  28.770 -18.574  1.00  0.00      PROA
ATOM   1591  N   VAL P 100       7.121  27.209 -17.000  1.00  0.00      PROA
ATOM   1592  HN  VAL P 100       6.719  26.927 -16.133  1.00  0.00      PROA
ATOM   1593  CA  VAL P 100       7.879  26.194 -17.717  1.00  0.00      PROA
ATOM   1594  HA  VAL P 100       8.605  26.694 -18.341  1.00  0.00      PROA
ATOM   1595  CB  VAL P 100       8.581  25.256 -16.720  1.00  0.00      PROA
ATOM   1596  HB  VAL P 100       7.811  24.690 -16.154  1.00  0.00      PROA
ATOM   1597  CG1 VAL P 100       9.515  24.262 -17.418  1.00  0.00      PROA
ATOM   1598 HG11 VAL P 100      10.302  24.808 -17.981  1.00  0.00      PROA
ATOM   1599 HG12 VAL P 100       8.937  23.638 -18.132  1.00  0.00      PROA
ATOM   1600 HG13 VAL P 100      10.006  23.610 -16.664  1.00  0.00      PROA
ATOM   1601  CG2 VAL P 100       9.334  26.054 -15.649  1.00  0.00      PROA
ATOM   1602 HG21 VAL P 100       8.613  26.557 -14.970  1.00  0.00      PROA
ATOM   1603 HG22 VAL P 100       9.967  26.829 -16.131  1.00  0.00      PROA
ATOM   1604 HG23 VAL P 100       9.971  25.371 -15.047  1.00  0.00      PROA
ATOM   1605  C   VAL P 100       7.031  25.425 -18.724  1.00  0.00      PROA
ATOM   1606  O   VAL P 100       5.970  24.906 -18.392  1.00  0.00      PROA
ATOM   1607  N   PHE P 101       7.519  25.365 -19.955  1.00  0.00      PROA
ATOM   1608  HN  PHE P 101       8.338  25.873 -20.211  1.00  0.00      PROA
ATOM   1609  CA  PHE P 101       6.922  24.573 -21.023  1.00  0.00      PROA
ATOM   1610  HA  PHE P 101       6.058  24.065 -20.621  1.00  0.00      PROA
ATOM   1611  CB  PHE P 101       6.515  25.469 -22.192  1.00  0.00      PROA
ATOM   1612  HB1 PHE P 101       5.961  24.882 -22.955  1.00  0.00      PROA
ATOM   1613  HB2 PHE P 101       7.411  25.940 -22.649  1.00  0.00      PROA
ATOM   1614  CG  PHE P 101       5.609  26.563 -21.682  1.00  0.00      PROA
ATOM   1615  CD1 PHE P 101       6.077  27.870 -21.597  1.00  0.00      PROA
ATOM   1616  HD1 PHE P 101       7.082  28.106 -21.915  1.00  0.00      PROA
ATOM   1617  CE1 PHE P 101       5.251  28.872 -21.103  1.00  0.00      PROA
ATOM   1618  HE1 PHE P 101       5.613  29.887 -21.038  1.00  0.00      PROA
ATOM   1619  CZ  PHE P 101       3.958  28.567 -20.693  1.00  0.00      PROA
ATOM   1620  HZ  PHE P 101       3.319  29.343 -20.298  1.00  0.00      PROA
ATOM   1621  CD2 PHE P 101       4.312  26.260 -21.286  1.00  0.00      PROA
ATOM   1622  HD2 PHE P 101       3.945  25.247 -21.363  1.00  0.00      PROA
ATOM   1623  CE2 PHE P 101       3.488  27.263 -20.791  1.00  0.00      PROA
ATOM   1624  HE2 PHE P 101       2.480  27.029 -20.482  1.00  0.00      PROA
ATOM   1625  C   PHE P 101       7.941  23.536 -21.465  1.00  0.00      PROA
ATOM   1626  O   PHE P 101       9.144  23.813 -21.465  1.00  0.00      PROA
ATOM   1627  N   ASN P 102       7.470  22.339 -21.808  1.00  0.00      PROA
ATOM   1628  HN  ASN P 102       6.507  22.105 -21.705  1.00  0.00      PROA
ATOM   1629  CA  ASN P 102       8.317  21.298 -22.352  1.00  0.00      PROA
ATOM   1630  HA  ASN P 102       9.314  21.460 -21.971  1.00  0.00      PROA
ATOM   1631  CB  ASN P 102       7.849  19.904 -21.986  1.00  0.00      PROA
ATOM   1632  HB1 ASN P 102       8.148  19.197 -22.789  1.00  0.00      PROA
ATOM   1633  HB2 ASN P 102       6.742  19.904 -21.893  1.00  0.00      PROA
ATOM   1634  CG  ASN P 102       8.445  19.431 -20.677  1.00  0.00      PROA
ATOM   1635  OD1 ASN P 102       7.817  18.670 -19.961  1.00  0.00      PROA
ATOM   1636  ND2 ASN P 102       9.705  19.795 -20.411  1.00  0.00      PROA
ATOM   1637 HD21 ASN P 102      10.190  19.388 -19.637  1.00  0.00      PROA
ATOM   1638 HD22 ASN P 102      10.161  20.474 -20.986  1.00  0.00      PROA
ATOM   1639  C   ASN P 102       8.221  21.468 -23.865  1.00  0.00      PROA
ATOM   1640  O   ASN P 102       7.153  21.244 -24.439  1.00  0.00      PROA
ATOM   1641  N   LYS P 103       9.304  21.946 -24.500  1.00  0.00      PROA
ATOM   1642  HN  LYS P 103      10.136  22.188 -24.007  1.00  0.00      PROA
ATOM   1643  CA  LYS P 103       9.343  22.146 -25.953  1.00  0.00      PROA
ATOM   1644  HA  LYS P 103       8.369  22.490 -26.268  1.00  0.00      PROA
ATOM   1645  CB  LYS P 103      10.412  23.166 -26.334  1.00  0.00      PROA
ATOM   1646  HB1 LYS P 103      11.414  22.749 -26.097  1.00  0.00      PROA
ATOM   1647  HB2 LYS P 103      10.259  24.093 -25.741  1.00  0.00      PROA
ATOM   1648  CG  LYS P 103      10.349  23.506 -27.821  1.00  0.00      PROA
ATOM   1649  HG1 LYS P 103       9.347  23.930 -28.045  1.00  0.00      PROA
ATOM   1650  HG2 LYS P 103      10.483  22.570 -28.404  1.00  0.00      PROA
ATOM   1651  CD  LYS P 103      11.413  24.511 -28.262  1.00  0.00      PROA
ATOM   1652  HD1 LYS P 103      11.298  25.436 -27.659  1.00  0.00      PROA
ATOM   1653  HD2 LYS P 103      11.247  24.756 -29.332  1.00  0.00      PROA
ATOM   1654  CE  LYS P 103      12.842  23.996 -28.096  1.00  0.00      PROA
ATOM   1655  HE1 LYS P 103      13.066  23.830 -27.021  1.00  0.00      PROA
ATOM   1656  HE2 LYS P 103      13.562  24.723 -28.528  1.00  0.00      PROA
ATOM   1657  NZ  LYS P 103      13.005  22.719 -28.798  1.00  0.00      PROA
ATOM   1658  HZ1 LYS P 103      13.144  22.896 -29.813  1.00  0.00      PROA
ATOM   1659  HZ2 LYS P 103      12.154  22.137 -28.661  1.00  0.00      PROA
ATOM   1660  HZ3 LYS P 103      13.832  22.217 -28.417  1.00  0.00      PROA
ATOM   1661  C   LYS P 103       9.616  20.791 -26.608  1.00  0.00      PROA
ATOM   1662  O   LYS P 103      10.673  20.195 -26.383  1.00  0.00      PROA
ATOM   1663  N   ILE P 104       8.653  20.317 -27.410  1.00  0.00      PROA
ATOM   1664  HN  ILE P 104       7.823  20.842 -27.580  1.00  0.00      PROA
ATOM   1665  CA  ILE P 104       8.718  19.028 -28.094  1.00  0.00      PROA
ATOM   1666  HA  ILE P 104       9.587  18.496 -27.736  1.00  0.00      PROA
ATOM   1667  CB  ILE P 104       7.443  18.234 -27.803  1.00  0.00      PROA
ATOM   1668  HB  ILE P 104       6.568  18.794 -28.197  1.00  0.00      PROA
ATOM   1669  CG2 ILE P 104       7.482  16.848 -28.451  1.00  0.00      PROA
ATOM   1670 HG21 ILE P 104       8.346  16.268 -28.061  1.00  0.00      PROA
ATOM   1671 HG22 ILE P 104       7.591  16.948 -29.552  1.00  0.00      PROA
ATOM   1672 HG23 ILE P 104       6.548  16.294 -28.216  1.00  0.00      PROA
ATOM   1673  CG1 ILE P 104       7.184  18.167 -26.297  1.00  0.00      PROA
ATOM   1674 HG11 ILE P 104       7.173  19.200 -25.889  1.00  0.00      PROA
ATOM   1675 HG12 ILE P 104       8.009  17.600 -25.816  1.00  0.00      PROA
ATOM   1676  CD  ILE P 104       5.857  17.489 -25.959  1.00  0.00      PROA
ATOM   1677  HD1 ILE P 104       5.969  16.385 -26.010  1.00  0.00      PROA
ATOM   1678  HD2 ILE P 104       5.077  17.801 -26.686  1.00  0.00      PROA
ATOM   1679  HD3 ILE P 104       5.542  17.767 -24.931  1.00  0.00      PROA
ATOM   1680  C   ILE P 104       8.891  19.228 -29.599  1.00  0.00      PROA
ATOM   1681  O   ILE P 104       8.119  19.969 -30.215  1.00  0.00      PROA
ATOM   1682  N   GLU P 105       9.910  18.573 -30.176  1.00  0.00      PROA
ATOM   1683  HN  GLU P 105      10.546  18.035 -29.630  1.00  0.00      PROA
ATOM   1684  CA  GLU P 105      10.185  18.579 -31.616  1.00  0.00      PROA
ATOM   1685  HA  GLU P 105       9.734  19.464 -32.038  1.00  0.00      PROA
ATOM   1686  CB  GLU P 105      11.693  18.574 -31.881  1.00  0.00      PROA
ATOM   1687  HB1 GLU P 105      11.885  19.175 -32.795  1.00  0.00      PROA
ATOM   1688  HB2 GLU P 105      12.007  17.526 -32.066  1.00  0.00      PROA
ATOM   1689  CG  GLU P 105      12.561  19.140 -30.746  1.00  0.00      PROA
ATOM   1690  HG1 GLU P 105      13.631  18.998 -31.008  1.00  0.00      PROA
ATOM   1691  HG2 GLU P 105      12.337  18.582 -29.812  1.00  0.00      PROA
ATOM   1692  CD  GLU P 105      12.325  20.619 -30.488  1.00  0.00      PROA
ATOM   1693  OE1 GLU P 105      13.068  21.453 -31.000  1.00  0.00      PROA
ATOM   1694  OE2 GLU P 105      11.473  20.970 -29.677  1.00  0.00      PROA
ATOM   1695  C   GLU P 105       9.511  17.321 -32.176  1.00  0.00      PROA
ATOM   1696  O   GLU P 105       9.895  16.199 -31.820  1.00  0.00      PROA
ATOM   1697  N   ILE P 106       8.447  17.516 -32.976  1.00  0.00      PROA
ATOM   1698  HN  ILE P 106       8.129  18.433 -33.204  1.00  0.00      PROA
ATOM   1699  CA  ILE P 106       7.678  16.416 -33.571  1.00  0.00      PROA
ATOM   1700  HA  ILE P 106       8.320  15.551 -33.647  1.00  0.00      PROA
ATOM   1701  CB  ILE P 106       6.466  16.115 -32.680  1.00  0.00      PROA
ATOM   1702  HB  ILE P 106       6.812  15.609 -31.754  1.00  0.00      PROA
ATOM   1703  CG2 ILE P 106       5.720  17.397 -32.303  1.00  0.00      PROA
ATOM   1704 HG21 ILE P 106       5.358  17.912 -33.219  1.00  0.00      PROA
ATOM   1705 HG22 ILE P 106       6.401  18.084 -31.756  1.00  0.00      PROA
ATOM   1706 HG23 ILE P 106       4.844  17.151 -31.665  1.00  0.00      PROA
ATOM   1707  CG1 ILE P 106       5.557  15.056 -33.302  1.00  0.00      PROA
ATOM   1708 HG11 ILE P 106       6.142  14.125 -33.458  1.00  0.00      PROA
ATOM   1709 HG12 ILE P 106       5.196  15.423 -34.286  1.00  0.00      PROA
ATOM   1710  CD  ILE P 106       4.351  14.743 -32.416  1.00  0.00      PROA
ATOM   1711  HD1 ILE P 106       3.652  15.606 -32.404  1.00  0.00      PROA
ATOM   1712  HD2 ILE P 106       4.687  14.544 -31.376  1.00  0.00      PROA
ATOM   1713  HD3 ILE P 106       3.812  13.856 -32.811  1.00  0.00      PROA
ATOM   1714  C   ILE P 106       7.281  16.746 -35.010  1.00  0.00      PROA
ATOM   1715  O   ILE P 106       6.626  17.764 -35.259  1.00  0.00      PROA
ATOM   1716  N   ASN P 107       7.710  15.875 -35.953  1.00  0.00      PROA
ATOM   1717  HN  ASN P 107       8.248  15.081 -35.686  1.00  0.00      PROA
ATOM   1718  CA  ASN P 107       7.464  15.966 -37.395  1.00  0.00      PROA
ATOM   1719  HA  ASN P 107       8.094  15.236 -37.880  1.00  0.00      PROA
ATOM   1720  CB  ASN P 107       5.998  15.710 -37.756  1.00  0.00      PROA
ATOM   1721  HB1 ASN P 107       5.884  15.723 -38.861  1.00  0.00      PROA
ATOM   1722  HB2 ASN P 107       5.366  16.510 -37.315  1.00  0.00      PROA
ATOM   1723  CG  ASN P 107       5.529  14.375 -37.233  1.00  0.00      PROA
ATOM   1724  OD1 ASN P 107       6.234  13.373 -37.288  1.00  0.00      PROA
ATOM   1725  ND2 ASN P 107       4.296  14.424 -36.695  1.00  0.00      PROA
ATOM   1726 HD21 ASN P 107       3.883  13.596 -36.316  1.00  0.00      PROA
ATOM   1727 HD22 ASN P 107       3.793  15.288 -36.674  1.00  0.00      PROA
ATOM   1728  C   ASN P 107       7.799  17.353 -37.963  1.00  0.00      PROA
ATOM   1729  O   ASN P 107       6.938  18.016 -38.549  1.00  0.00      PROA
ATOM   1730  N   ASN P 108       9.060  17.794 -37.746  1.00  0.00      PROA
ATOM   1731  HN  ASN P 108       9.700  17.223 -37.241  1.00  0.00      PROA
ATOM   1732  CA  ASN P 108       9.634  19.079 -38.186  1.00  0.00      PROA
ATOM   1733  HA  ASN P 108      10.599  19.189 -37.714  1.00  0.00      PROA
ATOM   1734  CB  ASN P 108       9.783  19.132 -39.708  1.00  0.00      PROA
ATOM   1735  HB1 ASN P 108       8.787  19.285 -40.176  1.00  0.00      PROA
ATOM   1736  HB2 ASN P 108      10.216  18.177 -40.075  1.00  0.00      PROA
ATOM   1737  CG  ASN P 108      10.698  20.276 -40.096  1.00  0.00      PROA
ATOM   1738  OD1 ASN P 108      11.885  20.274 -39.788  1.00  0.00      PROA
ATOM   1739  ND2 ASN P 108      10.102  21.219 -40.846  1.00  0.00      PROA
ATOM   1740 HD21 ASN P 108      10.622  22.016 -41.154  1.00  0.00      PROA
ATOM   1741 HD22 ASN P 108       9.139  21.124 -41.096  1.00  0.00      PROA
ATOM   1742  C   ASN P 108       8.862  20.316 -37.684  1.00  0.00      PROA
ATOM   1743  O   ASN P 108       9.001  21.407 -38.241  1.00  0.00      PROA
ATOM   1744  N   LYS P 109       8.070  20.135 -36.612  1.00  0.00      PROA
ATOM   1745  HN  LYS P 109       7.992  19.238 -36.185  1.00  0.00      PROA
ATOM   1746  CA  LYS P 109       7.271  21.179 -35.979  1.00  0.00      PROA
ATOM   1747  HA  LYS P 109       7.577  22.137 -36.371  1.00  0.00      PROA
ATOM   1748  CB  LYS P 109       5.832  20.905 -36.292  1.00  0.00      PROA
ATOM   1749  HB1 LYS P 109       5.215  21.699 -35.820  1.00  0.00      PROA
ATOM   1750  HB2 LYS P 109       5.559  19.925 -35.848  1.00  0.00      PROA
ATOM   1751  CG  LYS P 109       5.502  20.864 -37.789  1.00  0.00      PROA
ATOM   1752  HG1 LYS P 109       4.554  20.303 -37.926  1.00  0.00      PROA
ATOM   1753  HG2 LYS P 109       6.318  20.325 -38.315  1.00  0.00      PROA
ATOM   1754  CD  LYS P 109       5.345  22.241 -38.421  1.00  0.00      PROA
ATOM   1755  HD1 LYS P 109       5.172  22.124 -39.512  1.00  0.00      PROA
ATOM   1756  HD2 LYS P 109       6.279  22.822 -38.266  1.00  0.00      PROA
ATOM   1757  CE  LYS P 109       4.173  23.002 -37.807  1.00  0.00      PROA
ATOM   1758  HE1 LYS P 109       4.014  23.964 -38.340  1.00  0.00      PROA
ATOM   1759  HE2 LYS P 109       4.356  23.189 -36.728  1.00  0.00      PROA
ATOM   1760  NZ  LYS P 109       2.960  22.195 -37.937  1.00  0.00      PROA
ATOM   1761  HZ1 LYS P 109       3.022  21.371 -37.305  1.00  0.00      PROA
ATOM   1762  HZ2 LYS P 109       2.863  21.871 -38.920  1.00  0.00      PROA
ATOM   1763  HZ3 LYS P 109       2.132  22.769 -37.678  1.00  0.00      PROA
ATOM   1764  C   LYS P 109       7.587  21.233 -34.487  1.00  0.00      PROA
ATOM   1765  O   LYS P 109       8.347  20.402 -33.968  1.00  0.00      PROA
ATOM   1766  N   LEU P 110       6.994  22.214 -33.799  1.00  0.00      PROA
ATOM   1767  HN  LEU P 110       6.386  22.865 -34.246  1.00  0.00      PROA
ATOM   1768  CA  LEU P 110       7.178  22.417 -32.366  1.00  0.00      PROA
ATOM   1769  HA  LEU P 110       7.784  21.605 -31.993  1.00  0.00      PROA
ATOM   1770  CB  LEU P 110       7.855  23.759 -32.067  1.00  0.00      PROA
ATOM   1771  HB1 LEU P 110       7.883  23.889 -30.965  1.00  0.00      PROA
ATOM   1772  HB2 LEU P 110       7.230  24.562 -32.509  1.00  0.00      PROA
ATOM   1773  CG  LEU P 110       9.283  23.927 -32.598  1.00  0.00      PROA
ATOM   1774  HG  LEU P 110       9.806  22.951 -32.514  1.00  0.00      PROA
ATOM   1775  CD1 LEU P 110       9.358  24.392 -34.054  1.00  0.00      PROA
ATOM   1776 HD11 LEU P 110       8.857  25.377 -34.167  1.00  0.00      PROA
ATOM   1777 HD12 LEU P 110       8.848  23.657 -34.712  1.00  0.00      PROA
ATOM   1778 HD13 LEU P 110      10.420  24.497 -34.363  1.00  0.00      PROA
ATOM   1779  CD2 LEU P 110      10.072  24.873 -31.702  1.00  0.00      PROA
ATOM   1780 HD21 LEU P 110       9.829  24.680 -30.635  1.00  0.00      PROA
ATOM   1781 HD22 LEU P 110       9.810  25.926 -31.941  1.00  0.00      PROA
ATOM   1782 HD23 LEU P 110      11.161  24.715 -31.852  1.00  0.00      PROA
ATOM   1783  C   LEU P 110       5.867  22.352 -31.632  1.00  0.00      PROA
ATOM   1784  O   LEU P 110       4.848  22.841 -32.121  1.00  0.00      PROA
ATOM   1785  N   GLU P 111       5.901  21.761 -30.444  1.00  0.00      PROA
ATOM   1786  HN  GLU P 111       6.732  21.323 -30.112  1.00  0.00      PROA
ATOM   1787  CA  GLU P 111       4.768  21.696 -29.538  1.00  0.00      PROA
ATOM   1788  HA  GLU P 111       3.969  22.276 -29.974  1.00  0.00      PROA
ATOM   1789  CB  GLU P 111       4.295  20.263 -29.292  1.00  0.00      PROA
ATOM   1790  HB1 GLU P 111       3.756  20.255 -28.323  1.00  0.00      PROA
ATOM   1791  HB2 GLU P 111       5.200  19.626 -29.209  1.00  0.00      PROA
ATOM   1792  CG  GLU P 111       3.379  19.618 -30.327  1.00  0.00      PROA
ATOM   1793  HG1 GLU P 111       3.936  19.421 -31.268  1.00  0.00      PROA
ATOM   1794  HG2 GLU P 111       2.516  20.282 -30.547  1.00  0.00      PROA
ATOM   1795  CD  GLU P 111       2.888  18.312 -29.733  1.00  0.00      PROA
ATOM   1796  OE1 GLU P 111       3.700  17.552 -29.211  1.00  0.00      PROA
ATOM   1797  OE2 GLU P 111       1.685  18.068 -29.746  1.00  0.00      PROA
ATOM   1798  C   GLU P 111       5.279  22.192 -28.201  1.00  0.00      PROA
ATOM   1799  O   GLU P 111       6.431  21.929 -27.849  1.00  0.00      PROA
ATOM   1800  N   PHE P 112       4.445  22.925 -27.472  1.00  0.00      PROA
ATOM   1801  HN  PHE P 112       3.528  23.156 -27.787  1.00  0.00      PROA
ATOM   1802  CA  PHE P 112       4.824  23.443 -26.151  1.00  0.00      PROA
ATOM   1803  HA  PHE P 112       5.813  23.075 -25.920  1.00  0.00      PROA
ATOM   1804  CB  PHE P 112       4.812  24.971 -26.138  1.00  0.00      PROA
ATOM   1805  HB1 PHE P 112       5.185  25.344 -25.160  1.00  0.00      PROA
ATOM   1806  HB2 PHE P 112       3.781  25.343 -26.321  1.00  0.00      PROA
ATOM   1807  CG  PHE P 112       5.706  25.527 -27.220  1.00  0.00      PROA
ATOM   1808  CD1 PHE P 112       7.070  25.661 -26.992  1.00  0.00      PROA
ATOM   1809  HD1 PHE P 112       7.492  25.362 -26.044  1.00  0.00      PROA
ATOM   1810  CE1 PHE P 112       7.890  26.181 -27.986  1.00  0.00      PROA
ATOM   1811  HE1 PHE P 112       8.950  26.289 -27.809  1.00  0.00      PROA
ATOM   1812  CZ  PHE P 112       7.349  26.563 -29.208  1.00  0.00      PROA
ATOM   1813  HZ  PHE P 112       7.989  26.965 -29.980  1.00  0.00      PROA
ATOM   1814  CD2 PHE P 112       5.164  25.912 -28.442  1.00  0.00      PROA
ATOM   1815  HD2 PHE P 112       4.103  25.810 -28.618  1.00  0.00      PROA
ATOM   1816  CE2 PHE P 112       5.986  26.428 -29.437  1.00  0.00      PROA
ATOM   1817  HE2 PHE P 112       5.565  26.723 -30.387  1.00  0.00      PROA
ATOM   1818  C   PHE P 112       3.844  22.922 -25.113  1.00  0.00      PROA
ATOM   1819  O   PHE P 112       2.715  23.424 -25.016  1.00  0.00      PROA
ATOM   1820  N   GLU P 113       4.258  21.879 -24.380  1.00  0.00      PROA
ATOM   1821  HN  GLU P 113       5.161  21.479 -24.512  1.00  0.00      PROA
ATOM   1822  CA  GLU P 113       3.440  21.247 -23.343  1.00  0.00      PROA
ATOM   1823  HA  GLU P 113       2.405  21.302 -23.647  1.00  0.00      PROA
ATOM   1824  CB  GLU P 113       3.874  19.778 -23.164  1.00  0.00      PROA
ATOM   1825  HB1 GLU P 113       4.979  19.748 -23.057  1.00  0.00      PROA
ATOM   1826  HB2 GLU P 113       3.585  19.212 -24.075  1.00  0.00      PROA
ATOM   1827  CG  GLU P 113       3.247  19.087 -21.942  1.00  0.00      PROA
ATOM   1828  HG1 GLU P 113       2.158  18.958 -22.119  1.00  0.00      PROA
ATOM   1829  HG2 GLU P 113       3.398  19.728 -21.047  1.00  0.00      PROA
ATOM   1830  CD  GLU P 113       3.858  17.718 -21.666  1.00  0.00      PROA
ATOM   1831  OE1 GLU P 113       5.081  17.609 -21.530  1.00  0.00      PROA
ATOM   1832  OE2 GLU P 113       3.095  16.760 -21.547  1.00  0.00      PROA
ATOM   1833  C   GLU P 113       3.658  21.970 -22.020  1.00  0.00      PROA
ATOM   1834  O   GLU P 113       4.800  22.197 -21.650  1.00  0.00      PROA
ATOM   1835  N   SER P 114       2.584  22.292 -21.277  1.00  0.00      PROA
ATOM   1836  HN  SER P 114       1.647  22.135 -21.580  1.00  0.00      PROA
ATOM   1837  CA  SER P 114       2.763  22.902 -19.958  1.00  0.00      PROA
ATOM   1838  HA  SER P 114       3.384  23.781 -20.051  1.00  0.00      PROA
ATOM   1839  CB  SER P 114       1.356  23.257 -19.478  1.00  0.00      PROA
ATOM   1840  HB1 SER P 114       0.722  22.345 -19.498  1.00  0.00      PROA
ATOM   1841  HB2 SER P 114       0.922  24.024 -20.154  1.00  0.00      PROA
ATOM   1842  OG  SER P 114       1.349  23.779 -18.145  1.00  0.00      PROA
ATOM   1843  HG1 SER P 114       1.757  24.646 -18.198  1.00  0.00      PROA
ATOM   1844  C   SER P 114       3.459  21.870 -19.061  1.00  0.00      PROA
ATOM   1845  O   SER P 114       3.002  20.725 -19.002  1.00  0.00      PROA
ATOM   1846  N   ALA P 115       4.572  22.249 -18.385  1.00  0.00      PROA
ATOM   1847  HN  ALA P 115       4.955  23.167 -18.453  1.00  0.00      PROA
ATOM   1848  CA  ALA P 115       5.279  21.301 -17.501  1.00  0.00      PROA
ATOM   1849  HA  ALA P 115       5.557  20.436 -18.085  1.00  0.00      PROA
ATOM   1850  CB  ALA P 115       6.517  21.972 -16.914  1.00  0.00      PROA
ATOM   1851  HB1 ALA P 115       6.230  22.621 -16.059  1.00  0.00      PROA
ATOM   1852  HB2 ALA P 115       7.009  22.600 -17.687  1.00  0.00      PROA
ATOM   1853  HB3 ALA P 115       7.229  21.200 -16.550  1.00  0.00      PROA
ATOM   1854  C   ALA P 115       4.408  20.739 -16.363  1.00  0.00      PROA
ATOM   1855  O   ALA P 115       4.506  19.554 -16.065  1.00  0.00      PROA
ATOM   1856  N   GLN P 116       3.547  21.563 -15.747  1.00  0.00      PROA
ATOM   1857  HN  GLN P 116       3.419  22.516 -16.012  1.00  0.00      PROA
ATOM   1858  CA  GLN P 116       2.743  21.067 -14.628  1.00  0.00      PROA
ATOM   1859  HA  GLN P 116       3.243  20.211 -14.200  1.00  0.00      PROA
ATOM   1860  CB  GLN P 116       2.596  22.185 -13.591  1.00  0.00      PROA
ATOM   1861  HB1 GLN P 116       3.586  22.351 -13.117  1.00  0.00      PROA
ATOM   1862  HB2 GLN P 116       1.878  21.846 -12.815  1.00  0.00      PROA
ATOM   1863  CG  GLN P 116       2.100  23.528 -14.151  1.00  0.00      PROA
ATOM   1864  HG1 GLN P 116       1.006  23.480 -14.338  1.00  0.00      PROA
ATOM   1865  HG2 GLN P 116       2.623  23.758 -15.104  1.00  0.00      PROA
ATOM   1866  CD  GLN P 116       2.393  24.616 -13.138  1.00  0.00      PROA
ATOM   1867  OE1 GLN P 116       3.365  24.548 -12.398  1.00  0.00      PROA
ATOM   1868  NE2 GLN P 116       1.484  25.594 -13.088  1.00  0.00      PROA
ATOM   1869 HE21 GLN P 116       1.517  26.270 -12.352  1.00  0.00      PROA
ATOM   1870 HE22 GLN P 116       0.771  25.650 -13.787  1.00  0.00      PROA
ATOM   1871  C   GLN P 116       1.409  20.469 -15.039  1.00  0.00      PROA
ATOM   1872  O   GLN P 116       0.767  19.829 -14.218  1.00  0.00      PROA
ATOM   1873  N   PHE P 117       0.983  20.701 -16.288  1.00  0.00      PROA
ATOM   1874  HN  PHE P 117       1.492  21.283 -16.917  1.00  0.00      PROA
ATOM   1875  CA  PHE P 117      -0.246  20.123 -16.813  1.00  0.00      PROA
ATOM   1876  HA  PHE P 117      -0.669  19.490 -16.047  1.00  0.00      PROA
ATOM   1877  CB  PHE P 117      -1.247  21.218 -17.209  1.00  0.00      PROA
ATOM   1878  HB1 PHE P 117      -2.210  20.751 -17.507  1.00  0.00      PROA
ATOM   1879  HB2 PHE P 117      -0.834  21.812 -18.052  1.00  0.00      PROA
ATOM   1880  CG  PHE P 117      -1.536  22.177 -16.073  1.00  0.00      PROA
ATOM   1881  CD1 PHE P 117      -2.192  21.723 -14.908  1.00  0.00      PROA
ATOM   1882  HD1 PHE P 117      -2.470  20.684 -14.809  1.00  0.00      PROA
ATOM   1883  CE1 PHE P 117      -2.481  22.637 -13.876  1.00  0.00      PROA
ATOM   1884  HE1 PHE P 117      -2.984  22.305 -12.980  1.00  0.00      PROA
ATOM   1885  CZ  PHE P 117      -2.109  23.989 -14.022  1.00  0.00      PROA
ATOM   1886  HZ  PHE P 117      -2.335  24.689 -13.231  1.00  0.00      PROA
ATOM   1887  CD2 PHE P 117      -1.159  23.530 -16.212  1.00  0.00      PROA
ATOM   1888  HD2 PHE P 117      -0.651  23.863 -17.105  1.00  0.00      PROA
ATOM   1889  CE2 PHE P 117      -1.448  24.444 -15.181  1.00  0.00      PROA
ATOM   1890  HE2 PHE P 117      -1.166  25.482 -15.277  1.00  0.00      PROA
ATOM   1891  C   PHE P 117       0.116  19.260 -18.026  1.00  0.00      PROA
ATOM   1892  O   PHE P 117      -0.076  19.709 -19.161  1.00  0.00      PROA
ATOM   1893  N   PRO P 118       0.696  18.050 -17.837  1.00  0.00      PROA
ATOM   1894  CD  PRO P 118       1.058  17.422 -16.576  1.00  0.00      PROA
ATOM   1895  HD1 PRO P 118       0.163  16.960 -16.109  1.00  0.00      PROA
ATOM   1896  HD2 PRO P 118       1.499  18.174 -15.888  1.00  0.00      PROA
ATOM   1897  CA  PRO P 118       1.023  17.211 -19.003  1.00  0.00      PROA
ATOM   1898  HA  PRO P 118       1.710  17.724 -19.657  1.00  0.00      PROA
ATOM   1899  CB  PRO P 118       1.577  15.937 -18.360  1.00  0.00      PROA
ATOM   1900  HB1 PRO P 118       2.408  15.519 -18.967  1.00  0.00      PROA
ATOM   1901  HB2 PRO P 118       0.782  15.167 -18.262  1.00  0.00      PROA
ATOM   1902  CG  PRO P 118       2.077  16.375 -16.987  1.00  0.00      PROA
ATOM   1903  HG1 PRO P 118       2.091  15.524 -16.273  1.00  0.00      PROA
ATOM   1904  HG2 PRO P 118       3.098  16.809 -17.049  1.00  0.00      PROA
ATOM   1905  C   PRO P 118      -0.214  16.948 -19.846  1.00  0.00      PROA
ATOM   1906  O   PRO P 118      -1.326  16.871 -19.305  1.00  0.00      PROA
ATOM   1907  N   ASN P 119      -0.023  16.837 -21.173  1.00  0.00      PROA
ATOM   1908  HN  ASN P 119       0.891  16.915 -21.562  1.00  0.00      PROA
ATOM   1909  CA  ASN P 119      -1.092  16.599 -22.159  1.00  0.00      PROA
ATOM   1910  HA  ASN P 119      -0.606  16.412 -23.104  1.00  0.00      PROA
ATOM   1911  CB  ASN P 119      -2.040  15.436 -21.845  1.00  0.00      PROA
ATOM   1912  HB1 ASN P 119      -2.903  15.452 -22.545  1.00  0.00      PROA
ATOM   1913  HB2 ASN P 119      -2.415  15.525 -20.803  1.00  0.00      PROA
ATOM   1914  CG  ASN P 119      -1.293  14.136 -22.000  1.00  0.00      PROA
ATOM   1915  OD1 ASN P 119      -1.113  13.369 -21.064  1.00  0.00      PROA
ATOM   1916  ND2 ASN P 119      -0.847  13.905 -23.240  1.00  0.00      PROA
ATOM   1917 HD21 ASN P 119      -0.339  13.067 -23.441  1.00  0.00      PROA
ATOM   1918 HD22 ASN P 119      -1.021  14.570 -23.966  1.00  0.00      PROA
ATOM   1919  C   ASN P 119      -1.895  17.867 -22.488  1.00  0.00      PROA
ATOM   1920  O   ASN P 119      -2.883  17.788 -23.224  1.00  0.00      PROA
ATOM   1921  N   TRP P 120      -1.459  19.036 -21.954  1.00  0.00      PROA
ATOM   1922  HN  TRP P 120      -0.698  19.054 -21.311  1.00  0.00      PROA
ATOM   1923  CA  TRP P 120      -2.042  20.343 -22.257  1.00  0.00      PROA
ATOM   1924  HA  TRP P 120      -2.898  20.190 -22.898  1.00  0.00      PROA
ATOM   1925  CB  TRP P 120      -2.460  21.044 -20.970  1.00  0.00      PROA
ATOM   1926  HB1 TRP P 120      -2.664  22.117 -21.175  1.00  0.00      PROA
ATOM   1927  HB2 TRP P 120      -1.647  20.965 -20.217  1.00  0.00      PROA
ATOM   1928  CG  TRP P 120      -3.706  20.394 -20.428  1.00  0.00      PROA
ATOM   1929  CD1 TRP P 120      -3.815  19.186 -19.725  1.00  0.00      PROA
ATOM   1930  HD1 TRP P 120      -2.980  18.558 -19.449  1.00  0.00      PROA
ATOM   1931  NE1 TRP P 120      -5.116  18.913 -19.438  1.00  0.00      PROA
ATOM   1932  HE1 TRP P 120      -5.440  18.127 -18.959  1.00  0.00      PROA
ATOM   1933  CE2 TRP P 120      -5.908  19.941 -19.941  1.00  0.00      PROA
ATOM   1934  CD2 TRP P 120      -5.052  20.879 -20.562  1.00  0.00      PROA
ATOM   1935  CE3 TRP P 120      -5.579  22.018 -21.154  1.00  0.00      PROA
ATOM   1936  HE3 TRP P 120      -4.940  22.748 -21.627  1.00  0.00      PROA
ATOM   1937  CZ3 TRP P 120      -6.950  22.228 -21.141  1.00  0.00      PROA
ATOM   1938  HZ3 TRP P 120      -7.362  23.113 -21.603  1.00  0.00      PROA
ATOM   1939  CZ2 TRP P 120      -7.279  20.164 -19.937  1.00  0.00      PROA
ATOM   1940  HZ2 TRP P 120      -7.956  19.462 -19.473  1.00  0.00      PROA
ATOM   1941  CH2 TRP P 120      -7.797  21.306 -20.537  1.00  0.00      PROA
ATOM   1942  HH2 TRP P 120      -8.863  21.478 -20.534  1.00  0.00      PROA
ATOM   1943  C   TRP P 120      -0.974  21.162 -22.971  1.00  0.00      PROA
ATOM   1944  O   TRP P 120       0.165  21.278 -22.490  1.00  0.00      PROA
ATOM   1945  N   TYR P 121      -1.349  21.709 -24.142  1.00  0.00      PROA
ATOM   1946  HN  TYR P 121      -2.297  21.665 -24.446  1.00  0.00      PROA
ATOM   1947  CA  TYR P 121      -0.444  22.397 -25.055  1.00  0.00      PROA
ATOM   1948  HA  TYR P 121       0.517  22.476 -24.569  1.00  0.00      PROA
ATOM   1949  CB  TYR P 121      -0.303  21.650 -26.374  1.00  0.00      PROA
ATOM   1950  HB1 TYR P 121       0.281  22.276 -27.082  1.00  0.00      PROA
ATOM   1951  HB2 TYR P 121      -1.316  21.451 -26.785  1.00  0.00      PROA
ATOM   1952  CG  TYR P 121       0.400  20.322 -26.284  1.00  0.00      PROA
ATOM   1953  CD1 TYR P 121       1.782  20.279 -26.395  1.00  0.00      PROA
ATOM   1954  HD1 TYR P 121       2.355  21.194 -26.393  1.00  0.00      PROA
ATOM   1955  CE1 TYR P 121       2.425  19.055 -26.508  1.00  0.00      PROA
ATOM   1956  HE1 TYR P 121       3.501  19.017 -26.590  1.00  0.00      PROA
ATOM   1957  CZ  TYR P 121       1.687  17.880 -26.516  1.00  0.00      PROA
ATOM   1958  OH  TYR P 121       2.315  16.685 -26.788  1.00  0.00      PROA
ATOM   1959  HH  TYR P 121       2.831  16.797 -27.590  1.00  0.00      PROA
ATOM   1960  CD2 TYR P 121      -0.328  19.145 -26.163  1.00  0.00      PROA
ATOM   1961  HD2 TYR P 121      -1.391  19.182 -25.977  1.00  0.00      PROA
ATOM   1962  CE2 TYR P 121       0.317  17.919 -26.282  1.00  0.00      PROA
ATOM   1963  HE2 TYR P 121      -0.244  17.000 -26.193  1.00  0.00      PROA
ATOM   1964  C   TYR P 121      -0.886  23.788 -25.452  1.00  0.00      PROA
ATOM   1965  O   TYR P 121      -2.090  24.043 -25.543  1.00  0.00      PROA
ATOM   1966  N   ILE P 122       0.095  24.677 -25.751  1.00  0.00      PROA
ATOM   1967  HN  ILE P 122       1.058  24.464 -25.605  1.00  0.00      PROA
ATOM   1968  CA  ILE P 122      -0.185  26.002 -26.304  1.00  0.00      PROA
ATOM   1969  HA  ILE P 122      -0.866  26.504 -25.633  1.00  0.00      PROA
ATOM   1970  CB  ILE P 122       1.092  26.819 -26.463  1.00  0.00      PROA
ATOM   1971  HB  ILE P 122       1.856  26.199 -26.979  1.00  0.00      PROA
ATOM   1972  CG2 ILE P 122       0.856  28.095 -27.273  1.00  0.00      PROA
ATOM   1973 HG21 ILE P 122       0.102  28.735 -26.767  1.00  0.00      PROA
ATOM   1974 HG22 ILE P 122       0.479  27.836 -28.285  1.00  0.00      PROA
ATOM   1975 HG23 ILE P 122       1.804  28.667 -27.362  1.00  0.00      PROA
ATOM   1976  CG1 ILE P 122       1.629  27.131 -25.064  1.00  0.00      PROA
ATOM   1977 HG11 ILE P 122       1.970  26.184 -24.595  1.00  0.00      PROA
ATOM   1978 HG12 ILE P 122       0.805  27.558 -24.454  1.00  0.00      PROA
ATOM   1979  CD  ILE P 122       2.793  28.119 -25.074  1.00  0.00      PROA
ATOM   1980  HD1 ILE P 122       2.432  29.131 -25.356  1.00  0.00      PROA
ATOM   1981  HD2 ILE P 122       3.557  27.796 -25.813  1.00  0.00      PROA
ATOM   1982  HD3 ILE P 122       3.251  28.174 -24.063  1.00  0.00      PROA
ATOM   1983  C   ILE P 122      -0.910  25.728 -27.623  1.00  0.00      PROA
ATOM   1984  O   ILE P 122      -0.420  24.960 -28.455  1.00  0.00      PROA
ATOM   1985  N   SER P 123      -2.115  26.278 -27.752  1.00  0.00      PROA
ATOM   1986  HN  SER P 123      -2.476  26.913 -27.074  1.00  0.00      PROA
ATOM   1987  CA  SER P 123      -2.989  25.996 -28.883  1.00  0.00      PROA
ATOM   1988  HA  SER P 123      -2.381  25.593 -29.679  1.00  0.00      PROA
ATOM   1989  CB  SER P 123      -4.082  25.007 -28.506  1.00  0.00      PROA
ATOM   1990  HB1 SER P 123      -4.314  24.350 -29.371  1.00  0.00      PROA
ATOM   1991  HB2 SER P 123      -5.000  25.554 -28.201  1.00  0.00      PROA
ATOM   1992  OG  SER P 123      -3.639  24.206 -27.422  1.00  0.00      PROA
ATOM   1993  HG1 SER P 123      -2.825  24.609 -27.111  1.00  0.00      PROA
ATOM   1994  C   SER P 123      -3.624  27.221 -29.514  1.00  0.00      PROA
ATOM   1995  O   SER P 123      -3.760  28.267 -28.880  1.00  0.00      PROA
ATOM   1996  N   THR P 124      -4.072  27.055 -30.770  1.00  0.00      PROA
ATOM   1997  HN  THR P 124      -3.931  26.198 -31.258  1.00  0.00      PROA
ATOM   1998  CA  THR P 124      -4.783  28.079 -31.513  1.00  0.00      PROA
ATOM   1999  HA  THR P 124      -5.088  28.864 -30.838  1.00  0.00      PROA
ATOM   2000  CB  THR P 124      -3.792  28.590 -32.556  1.00  0.00      PROA
ATOM   2001  HB  THR P 124      -4.337  29.106 -33.375  1.00  0.00      PROA
ATOM   2002  OG1 THR P 124      -3.063  27.488 -33.104  1.00  0.00      PROA
ATOM   2003  HG1 THR P 124      -2.843  27.738 -34.004  1.00  0.00      PROA
ATOM   2004  CG2 THR P 124      -2.799  29.577 -31.942  1.00  0.00      PROA
ATOM   2005 HG21 THR P 124      -2.224  29.084 -31.129  1.00  0.00      PROA
ATOM   2006 HG22 THR P 124      -3.344  30.446 -31.515  1.00  0.00      PROA
ATOM   2007 HG23 THR P 124      -2.086  29.928 -32.718  1.00  0.00      PROA
ATOM   2008  C   THR P 124      -6.058  27.471 -32.095  1.00  0.00      PROA
ATOM   2009  O   THR P 124      -6.106  26.268 -32.367  1.00  0.00      PROA
ATOM   2010  N   SER P 125      -7.089  28.305 -32.279  1.00  0.00      PROA
ATOM   2011  HN  SER P 125      -7.039  29.261 -32.002  1.00  0.00      PROA
ATOM   2012  CA  SER P 125      -8.357  27.894 -32.891  1.00  0.00      PROA
ATOM   2013  HA  SER P 125      -8.613  26.893 -32.577  1.00  0.00      PROA
ATOM   2014  CB  SER P 125      -9.325  28.920 -32.364  1.00  0.00      PROA
ATOM   2015  HB1 SER P 125     -10.308  28.460 -32.129  1.00  0.00      PROA
ATOM   2016  HB2 SER P 125      -9.467  29.748 -33.090  1.00  0.00      PROA
ATOM   2017  OG  SER P 125      -8.707  29.408 -31.169  1.00  0.00      PROA
ATOM   2018  HG1 SER P 125      -8.890  28.754 -30.490  1.00  0.00      PROA
ATOM   2019  C   SER P 125      -8.134  27.885 -34.402  1.00  0.00      PROA
ATOM   2020  O   SER P 125      -7.286  28.637 -34.868  1.00  0.00      PROA
ATOM   2021  N   GLN P 126      -8.890  27.065 -35.174  1.00  0.00      PROA
ATOM   2022  HN  GLN P 126      -9.550  26.425 -34.789  1.00  0.00      PROA
ATOM   2023  CA  GLN P 126      -8.770  27.081 -36.643  1.00  0.00      PROA
ATOM   2024  HA  GLN P 126      -7.717  27.058 -36.882  1.00  0.00      PROA
ATOM   2025  CB  GLN P 126      -9.476  25.904 -37.307  1.00  0.00      PROA
ATOM   2026  HB1 GLN P 126      -9.572  26.104 -38.395  1.00  0.00      PROA
ATOM   2027  HB2 GLN P 126     -10.492  25.795 -36.871  1.00  0.00      PROA
ATOM   2028  CG  GLN P 126      -8.703  24.609 -37.103  1.00  0.00      PROA
ATOM   2029  HG1 GLN P 126      -8.783  24.288 -36.042  1.00  0.00      PROA
ATOM   2030  HG2 GLN P 126      -7.633  24.767 -37.356  1.00  0.00      PROA
ATOM   2031  CD  GLN P 126      -9.273  23.529 -37.996  1.00  0.00      PROA
ATOM   2032  OE1 GLN P 126     -10.391  23.048 -37.833  1.00  0.00      PROA
ATOM   2033  NE2 GLN P 126      -8.422  23.181 -38.976  1.00  0.00      PROA
ATOM   2034 HE21 GLN P 126      -7.598  23.724 -39.139  1.00  0.00      PROA
ATOM   2035 HE22 GLN P 126      -8.612  22.379 -39.542  1.00  0.00      PROA
ATOM   2036  C   GLN P 126      -9.339  28.397 -37.200  1.00  0.00      PROA
ATOM   2037  O   GLN P 126      -8.891  28.876 -38.240  1.00  0.00      PROA
ATOM   2038  N   ALA P 127     -10.295  29.000 -36.462  1.00  0.00      PROA
ATOM   2039  HN  ALA P 127     -10.628  28.587 -35.619  1.00  0.00      PROA
ATOM   2040  CA  ALA P 127     -10.920  30.278 -36.812  1.00  0.00      PROA
ATOM   2041  HA  ALA P 127     -11.162  30.255 -37.864  1.00  0.00      PROA
ATOM   2042  CB  ALA P 127     -12.184  30.504 -35.981  1.00  0.00      PROA
ATOM   2043  HB1 ALA P 127     -11.932  30.518 -34.899  1.00  0.00      PROA
ATOM   2044  HB2 ALA P 127     -12.910  29.684 -36.166  1.00  0.00      PROA
ATOM   2045  HB3 ALA P 127     -12.644  31.479 -36.250  1.00  0.00      PROA
ATOM   2046  C   ALA P 127      -9.951  31.452 -36.577  1.00  0.00      PROA
ATOM   2047  O   ALA P 127      -8.975  31.317 -35.834  1.00  0.00      PROA
ATOM   2048  N   GLU P 128     -10.225  32.596 -37.226  1.00  0.00      PROA
ATOM   2049  HN  GLU P 128     -11.038  32.675 -37.796  1.00  0.00      PROA
ATOM   2050  CA  GLU P 128      -9.396  33.804 -37.171  1.00  0.00      PROA
ATOM   2051  HA  GLU P 128      -8.364  33.497 -37.091  1.00  0.00      PROA
ATOM   2052  CB  GLU P 128      -9.599  34.657 -38.421  1.00  0.00      PROA
ATOM   2053  HB1 GLU P 128      -8.922  35.536 -38.368  1.00  0.00      PROA
ATOM   2054  HB2 GLU P 128     -10.651  35.014 -38.443  1.00  0.00      PROA
ATOM   2055  CG  GLU P 128      -9.312  33.894 -39.710  1.00  0.00      PROA
ATOM   2056  HG1 GLU P 128      -9.452  34.564 -40.585  1.00  0.00      PROA
ATOM   2057  HG2 GLU P 128     -10.003  33.029 -39.799  1.00  0.00      PROA
ATOM   2058  CD  GLU P 128      -7.886  33.397 -39.681  1.00  0.00      PROA
ATOM   2059  OE1 GLU P 128      -6.976  34.200 -39.499  1.00  0.00      PROA
ATOM   2060  OE2 GLU P 128      -7.676  32.203 -39.856  1.00  0.00      PROA
ATOM   2061  C   GLU P 128      -9.640  34.665 -35.948  1.00  0.00      PROA
ATOM   2062  O   GLU P 128     -10.766  34.739 -35.442  1.00  0.00      PROA
ATOM   2063  N   ASN P 129      -8.571  35.374 -35.524  1.00  0.00      PROA
ATOM   2064  HN  ASN P 129      -7.685  35.205 -35.944  1.00  0.00      PROA
ATOM   2065  CA  ASN P 129      -8.522  36.406 -34.485  1.00  0.00      PROA
ATOM   2066  HA  ASN P 129      -7.485  36.580 -34.238  1.00  0.00      PROA
ATOM   2067  CB  ASN P 129      -9.175  37.700 -34.966  1.00  0.00      PROA
ATOM   2068  HB1 ASN P 129     -10.279  37.579 -34.995  1.00  0.00      PROA
ATOM   2069  HB2 ASN P 129      -8.810  37.953 -35.984  1.00  0.00      PROA
ATOM   2070  CG  ASN P 129      -8.815  38.813 -34.011  1.00  0.00      PROA
ATOM   2071  OD1 ASN P 129      -7.667  38.970 -33.612  1.00  0.00      PROA
ATOM   2072  ND2 ASN P 129      -9.851  39.610 -33.700  1.00  0.00      PROA
ATOM   2073 HD21 ASN P 129      -9.694  40.461 -33.198  1.00  0.00      PROA
ATOM   2074 HD22 ASN P 129     -10.779  39.352 -33.970  1.00  0.00      PROA
ATOM   2075  C   ASN P 129      -9.107  35.974 -33.144  1.00  0.00      PROA
ATOM   2076  O   ASN P 129      -9.751  36.764 -32.445  1.00  0.00      PROA
ATOM   2077  N   MET P 130      -8.848  34.718 -32.774  1.00  0.00      PROA
ATOM   2078  HN  MET P 130      -8.333  34.098 -33.360  1.00  0.00      PROA
ATOM   2079  CA  MET P 130      -9.289  34.161 -31.507  1.00  0.00      PROA
ATOM   2080  HA  MET P 130     -10.041  34.814 -31.090  1.00  0.00      PROA
ATOM   2081  CB  MET P 130      -9.860  32.763 -31.748  1.00  0.00      PROA
ATOM   2082  HB1 MET P 130     -10.081  32.294 -30.766  1.00  0.00      PROA
ATOM   2083  HB2 MET P 130      -9.096  32.152 -32.274  1.00  0.00      PROA
ATOM   2084  CG  MET P 130     -11.139  32.776 -32.584  1.00  0.00      PROA
ATOM   2085  HG1 MET P 130     -11.426  31.727 -32.807  1.00  0.00      PROA
ATOM   2086  HG2 MET P 130     -10.928  33.292 -33.544  1.00  0.00      PROA
ATOM   2087  SD  MET P 130     -12.497  33.604 -31.743  1.00  0.00      PROA
ATOM   2088  CE  MET P 130     -12.665  32.463 -30.361  1.00  0.00      PROA
ATOM   2089  HE1 MET P 130     -11.800  32.538 -29.668  1.00  0.00      PROA
ATOM   2090  HE2 MET P 130     -12.719  31.417 -30.731  1.00  0.00      PROA
ATOM   2091  HE3 MET P 130     -13.587  32.692 -29.785  1.00  0.00      PROA
ATOM   2092  C   MET P 130      -8.075  34.093 -30.567  1.00  0.00      PROA
ATOM   2093  O   MET P 130      -6.950  33.922 -31.055  1.00  0.00      PROA
ATOM   2094  N   PRO P 131      -8.259  34.241 -29.231  1.00  0.00      PROA
ATOM   2095  CD  PRO P 131      -9.517  34.487 -28.540  1.00  0.00      PROA
ATOM   2096  HD1 PRO P 131     -10.079  33.537 -28.423  1.00  0.00      PROA
ATOM   2097  HD2 PRO P 131     -10.126  35.221 -29.109  1.00  0.00      PROA
ATOM   2098  CA  PRO P 131      -7.102  34.173 -28.327  1.00  0.00      PROA
ATOM   2099  HA  PRO P 131      -6.369  34.918 -28.593  1.00  0.00      PROA
ATOM   2100  CB  PRO P 131      -7.739  34.361 -26.946  1.00  0.00      PROA
ATOM   2101  HB1 PRO P 131      -7.092  34.993 -26.301  1.00  0.00      PROA
ATOM   2102  HB2 PRO P 131      -7.889  33.379 -26.449  1.00  0.00      PROA
ATOM   2103  CG  PRO P 131      -9.082  35.047 -27.194  1.00  0.00      PROA
ATOM   2104  HG1 PRO P 131      -9.815  34.793 -26.399  1.00  0.00      PROA
ATOM   2105  HG2 PRO P 131      -8.966  36.151 -27.237  1.00  0.00      PROA
ATOM   2106  C   PRO P 131      -6.311  32.871 -28.410  1.00  0.00      PROA
ATOM   2107  O   PRO P 131      -6.862  31.810 -28.740  1.00  0.00      PROA
ATOM   2108  N   VAL P 132      -5.005  32.966 -28.100  1.00  0.00      PROA
ATOM   2109  HN  VAL P 132      -4.576  33.850 -27.938  1.00  0.00      PROA
ATOM   2110  CA  VAL P 132      -4.118  31.811 -27.976  1.00  0.00      PROA
ATOM   2111  HA  VAL P 132      -4.360  31.117 -28.767  1.00  0.00      PROA
ATOM   2112  CB  VAL P 132      -2.656  32.240 -28.076  1.00  0.00      PROA
ATOM   2113  HB  VAL P 132      -2.450  33.007 -27.299  1.00  0.00      PROA
ATOM   2114  CG1 VAL P 132      -1.701  31.062 -27.878  1.00  0.00      PROA
ATOM   2115 HG11 VAL P 132      -1.884  30.288 -28.654  1.00  0.00      PROA
ATOM   2116 HG12 VAL P 132      -1.864  30.607 -26.878  1.00  0.00      PROA
ATOM   2117 HG13 VAL P 132      -0.649  31.409 -27.964  1.00  0.00      PROA
ATOM   2118  CG2 VAL P 132      -2.424  32.928 -29.421  1.00  0.00      PROA
ATOM   2119 HG21 VAL P 132      -3.076  33.823 -29.509  1.00  0.00      PROA
ATOM   2120 HG22 VAL P 132      -2.667  32.229 -30.250  1.00  0.00      PROA
ATOM   2121 HG23 VAL P 132      -1.364  33.251 -29.503  1.00  0.00      PROA
ATOM   2122  C   VAL P 132      -4.484  31.238 -26.586  1.00  0.00      PROA
ATOM   2123  O   VAL P 132      -4.725  32.003 -25.644  1.00  0.00      PROA
ATOM   2124  N   PHE P 133      -4.616  29.922 -26.480  1.00  0.00      PROA
ATOM   2125  HN  PHE P 133      -4.416  29.307 -27.239  1.00  0.00      PROA
ATOM   2126  CA  PHE P 133      -5.064  29.290 -25.240  1.00  0.00      PROA
ATOM   2127  HA  PHE P 133      -4.811  29.942 -24.418  1.00  0.00      PROA
ATOM   2128  CB  PHE P 133      -6.578  29.054 -25.291  1.00  0.00      PROA
ATOM   2129  HB1 PHE P 133      -7.105  30.015 -25.471  1.00  0.00      PROA
ATOM   2130  HB2 PHE P 133      -6.923  28.602 -24.337  1.00  0.00      PROA
ATOM   2131  CG  PHE P 133      -6.942  28.106 -26.414  1.00  0.00      PROA
ATOM   2132  CD1 PHE P 133      -7.085  28.577 -27.715  1.00  0.00      PROA
ATOM   2133  HD1 PHE P 133      -6.930  29.624 -27.929  1.00  0.00      PROA
ATOM   2134  CE1 PHE P 133      -7.427  27.703 -28.739  1.00  0.00      PROA
ATOM   2135  HE1 PHE P 133      -7.534  28.071 -29.749  1.00  0.00      PROA
ATOM   2136  CZ  PHE P 133      -7.632  26.357 -28.467  1.00  0.00      PROA
ATOM   2137  HZ  PHE P 133      -7.901  25.679 -29.263  1.00  0.00      PROA
ATOM   2138  CD2 PHE P 133      -7.145  26.757 -26.144  1.00  0.00      PROA
ATOM   2139  HD2 PHE P 133      -7.034  26.387 -25.135  1.00  0.00      PROA
ATOM   2140  CE2 PHE P 133      -7.490  25.884 -27.168  1.00  0.00      PROA
ATOM   2141  HE2 PHE P 133      -7.648  24.837 -26.955  1.00  0.00      PROA
ATOM   2142  C   PHE P 133      -4.310  27.990 -24.938  1.00  0.00      PROA
ATOM   2143  O   PHE P 133      -3.500  27.538 -25.746  1.00  0.00      PROA
ATOM   2144  N   LEU P 134      -4.603  27.378 -23.786  1.00  0.00      PROA
ATOM   2145  HN  LEU P 134      -5.226  27.778 -23.119  1.00  0.00      PROA
ATOM   2146  CA  LEU P 134      -4.029  26.083 -23.429  1.00  0.00      PROA
ATOM   2147  HA  LEU P 134      -3.142  25.929 -24.025  1.00  0.00      PROA
ATOM   2148  CB  LEU P 134      -3.685  26.068 -21.941  1.00  0.00      PROA
ATOM   2149  HB1 LEU P 134      -4.623  25.929 -21.364  1.00  0.00      PROA
ATOM   2150  HB2 LEU P 134      -3.239  27.049 -21.672  1.00  0.00      PROA
ATOM   2151  CG  LEU P 134      -2.705  24.966 -21.547  1.00  0.00      PROA
ATOM   2152  HG  LEU P 134      -3.133  23.981 -21.830  1.00  0.00      PROA
ATOM   2153  CD1 LEU P 134      -1.354  25.141 -22.240  1.00  0.00      PROA
ATOM   2154 HD11 LEU P 134      -0.905  26.118 -21.960  1.00  0.00      PROA
ATOM   2155 HD12 LEU P 134      -1.488  25.115 -23.343  1.00  0.00      PROA
ATOM   2156 HD13 LEU P 134      -0.661  24.330 -21.929  1.00  0.00      PROA
ATOM   2157  CD2 LEU P 134      -2.538  24.885 -20.032  1.00  0.00      PROA
ATOM   2158 HD21 LEU P 134      -3.516  24.667 -19.551  1.00  0.00      PROA
ATOM   2159 HD22 LEU P 134      -2.158  25.853 -19.641  1.00  0.00      PROA
ATOM   2160 HD23 LEU P 134      -1.827  24.072 -19.773  1.00  0.00      PROA
ATOM   2161  C   LEU P 134      -5.087  25.035 -23.751  1.00  0.00      PROA
ATOM   2162  O   LEU P 134      -6.209  25.122 -23.256  1.00  0.00      PROA
ATOM   2163  N   GLY P 135      -4.755  24.128 -24.661  1.00  0.00      PROA
ATOM   2164  HN  GLY P 135      -3.848  24.110 -25.074  1.00  0.00      PROA
ATOM   2165  CA  GLY P 135      -5.678  23.098 -25.124  1.00  0.00      PROA
ATOM   2166  HA1 GLY P 135      -5.698  23.135 -26.203  1.00  0.00      PROA
ATOM   2167  HA2 GLY P 135      -6.655  23.328 -24.725  1.00  0.00      PROA
ATOM   2168  C   GLY P 135      -5.287  21.701 -24.689  1.00  0.00      PROA
ATOM   2169  O   GLY P 135      -4.111  21.337 -24.727  1.00  0.00      PROA
ATOM   2170  N   GLY P 136      -6.282  20.919 -24.291  1.00  0.00      PROA
ATOM   2171  HN  GLY P 136      -7.226  21.239 -24.263  1.00  0.00      PROA
ATOM   2172  CA  GLY P 136      -6.063  19.543 -23.869  1.00  0.00      PROA
ATOM   2173  HA1 GLY P 136      -6.476  19.440 -22.877  1.00  0.00      PROA
ATOM   2174  HA2 GLY P 136      -4.996  19.378 -23.848  1.00  0.00      PROA
ATOM   2175  C   GLY P 136      -6.695  18.497 -24.765  1.00  0.00      PROA
ATOM   2176  O   GLY P 136      -6.769  17.334 -24.368  1.00  0.00      PROA
ATOM   2177  N   THR P 137      -7.170  18.883 -25.969  1.00  0.00      PROA
ATOM   2178  HN  THR P 137      -7.094  19.818 -26.308  1.00  0.00      PROA
ATOM   2179  CA  THR P 137      -7.837  17.903 -26.849  1.00  0.00      PROA
ATOM   2180  HA  THR P 137      -8.555  17.322 -26.292  1.00  0.00      PROA
ATOM   2181  CB  THR P 137      -8.492  18.827 -27.859  1.00  0.00      PROA
ATOM   2182  HB  THR P 137      -7.855  18.925 -28.764  1.00  0.00      PROA
ATOM   2183  OG1 THR P 137      -8.644  20.114 -27.238  1.00  0.00      PROA
ATOM   2184  HG1 THR P 137      -8.751  20.743 -27.955  1.00  0.00      PROA
ATOM   2185  CG2 THR P 137      -9.815  18.287 -28.407  1.00  0.00      PROA
ATOM   2186 HG21 THR P 137     -10.540  18.141 -27.578  1.00  0.00      PROA
ATOM   2187 HG22 THR P 137      -9.646  17.309 -28.907  1.00  0.00      PROA
ATOM   2188 HG23 THR P 137     -10.246  19.009 -29.133  1.00  0.00      PROA
ATOM   2189  C   THR P 137      -6.808  16.963 -27.489  1.00  0.00      PROA
ATOM   2190  O   THR P 137      -5.744  17.415 -27.922  1.00  0.00      PROA
ATOM   2191  N   LYS P 138      -7.124  15.641 -27.492  1.00  0.00      PROA
ATOM   2192  HN  LYS P 138      -8.011  15.340 -27.154  1.00  0.00      PROA
ATOM   2193  CA  LYS P 138      -6.258  14.546 -27.964  1.00  0.00      PROA
ATOM   2194  HA  LYS P 138      -5.308  14.631 -27.457  1.00  0.00      PROA
ATOM   2195  CB  LYS P 138      -6.891  13.178 -27.677  1.00  0.00      PROA
ATOM   2196  HB1 LYS P 138      -7.114  13.118 -26.591  1.00  0.00      PROA
ATOM   2197  HB2 LYS P 138      -6.153  12.391 -27.938  1.00  0.00      PROA
ATOM   2198  CG  LYS P 138      -8.184  12.899 -28.449  1.00  0.00      PROA
ATOM   2199  HG1 LYS P 138      -7.999  13.067 -29.531  1.00  0.00      PROA
ATOM   2200  HG2 LYS P 138      -8.967  13.607 -28.104  1.00  0.00      PROA
ATOM   2201  CD  LYS P 138      -8.689  11.468 -28.251  1.00  0.00      PROA
ATOM   2202  HD1 LYS P 138      -8.935  11.320 -27.178  1.00  0.00      PROA
ATOM   2203  HD2 LYS P 138      -7.882  10.760 -28.535  1.00  0.00      PROA
ATOM   2204  CE  LYS P 138      -9.932  11.162 -29.090  1.00  0.00      PROA
ATOM   2205  HE1 LYS P 138      -9.716  11.317 -30.169  1.00  0.00      PROA
ATOM   2206  HE2 LYS P 138     -10.778  11.808 -28.773  1.00  0.00      PROA
ATOM   2207  NZ  LYS P 138     -10.324   9.758 -28.895  1.00  0.00      PROA
ATOM   2208  HZ1 LYS P 138     -10.536   9.593 -27.890  1.00  0.00      PROA
ATOM   2209  HZ2 LYS P 138      -9.545   9.136 -29.192  1.00  0.00      PROA
ATOM   2210  HZ3 LYS P 138     -11.168   9.551 -29.466  1.00  0.00      PROA
ATOM   2211  C   LYS P 138      -5.812  14.648 -29.432  1.00  0.00      PROA
ATOM   2212  O   LYS P 138      -4.699  14.229 -29.753  1.00  0.00      PROA
ATOM   2213  N   GLY P 139      -6.673  15.182 -30.291  1.00  0.00      PROA
ATOM   2214  HN  GLY P 139      -7.566  15.510 -29.995  1.00  0.00      PROA
ATOM   2215  CA  GLY P 139      -6.392  15.332 -31.713  1.00  0.00      PROA
ATOM   2216  HA1 GLY P 139      -5.935  14.418 -32.063  1.00  0.00      PROA
ATOM   2217  HA2 GLY P 139      -5.709  16.160 -31.835  1.00  0.00      PROA
ATOM   2218  C   GLY P 139      -7.646  15.599 -32.511  1.00  0.00      PROA
ATOM   2219  O   GLY P 139      -8.331  14.662 -32.931  1.00  0.00      PROA
ATOM   2220  N   GLY P 140      -7.945  16.880 -32.699  1.00  0.00      PROA
ATOM   2221  HN  GLY P 140      -7.364  17.609 -32.345  1.00  0.00      PROA
ATOM   2222  CA  GLY P 140      -9.127  17.317 -33.426  1.00  0.00      PROA
ATOM   2223  HA1 GLY P 140      -9.961  17.258 -32.743  1.00  0.00      PROA
ATOM   2224  HA2 GLY P 140      -9.268  16.630 -34.247  1.00  0.00      PROA
ATOM   2225  C   GLY P 140      -9.070  18.723 -33.987  1.00  0.00      PROA
ATOM   2226  O   GLY P 140      -8.163  19.066 -34.747  1.00  0.00      PROA
ATOM   2227  N   GLN P 141     -10.076  19.527 -33.614  1.00  0.00      PROA
ATOM   2228  HN  GLN P 141     -10.736  19.192 -32.950  1.00  0.00      PROA
ATOM   2229  CA  GLN P 141     -10.364  20.893 -34.060  1.00  0.00      PROA
ATOM   2230  HA  GLN P 141     -10.450  20.889 -35.136  1.00  0.00      PROA
ATOM   2231  CB  GLN P 141     -11.664  21.372 -33.419  1.00  0.00      PROA
ATOM   2232  HB1 GLN P 141     -11.817  22.442 -33.673  1.00  0.00      PROA
ATOM   2233  HB2 GLN P 141     -11.579  21.273 -32.316  1.00  0.00      PROA
ATOM   2234  CG  GLN P 141     -12.880  20.570 -33.897  1.00  0.00      PROA
ATOM   2235  HG1 GLN P 141     -13.718  20.702 -33.179  1.00  0.00      PROA
ATOM   2236  HG2 GLN P 141     -12.615  19.493 -33.954  1.00  0.00      PROA
ATOM   2237  CD  GLN P 141     -13.323  21.045 -35.270  1.00  0.00      PROA
ATOM   2238  OE1 GLN P 141     -14.282  21.798 -35.395  1.00  0.00      PROA
ATOM   2239  NE2 GLN P 141     -12.592  20.566 -36.294  1.00  0.00      PROA
ATOM   2240 HE21 GLN P 141     -12.815  20.828 -37.233  1.00  0.00      PROA
ATOM   2241 HE22 GLN P 141     -11.826  19.948 -36.116  1.00  0.00      PROA
ATOM   2242  C   GLN P 141      -9.240  21.922 -33.874  1.00  0.00      PROA
ATOM   2243  O   GLN P 141      -9.029  22.746 -34.765  1.00  0.00      PROA
ATOM   2244  N   ASP P 142      -8.553  21.909 -32.719  1.00  0.00      PROA
ATOM   2245  HN  ASP P 142      -8.708  21.211 -32.024  1.00  0.00      PROA
ATOM   2246  CA  ASP P 142      -7.532  22.914 -32.398  1.00  0.00      PROA
ATOM   2247  HA  ASP P 142      -7.743  23.807 -32.967  1.00  0.00      PROA
ATOM   2248  CB  ASP P 142      -7.564  23.215 -30.884  1.00  0.00      PROA
ATOM   2249  HB1 ASP P 142      -8.215  24.098 -30.712  1.00  0.00      PROA
ATOM   2250  HB2 ASP P 142      -6.532  23.451 -30.548  1.00  0.00      PROA
ATOM   2251  CG  ASP P 142      -8.093  22.057 -30.026  1.00  0.00      PROA
ATOM   2252  OD1 ASP P 142      -8.890  22.312 -29.126  1.00  0.00      PROA
ATOM   2253  OD2 ASP P 142      -7.733  20.900 -30.239  1.00  0.00      PROA
ATOM   2254  C   ASP P 142      -6.102  22.546 -32.845  1.00  0.00      PROA
ATOM   2255  O   ASP P 142      -5.757  21.366 -32.931  1.00  0.00      PROA
ATOM   2256  N   ILE P 143      -5.279  23.581 -33.131  1.00  0.00      PROA
ATOM   2257  HN  ILE P 143      -5.600  24.519 -33.034  1.00  0.00      PROA
ATOM   2258  CA  ILE P 143      -3.889  23.465 -33.594  1.00  0.00      PROA
ATOM   2259  HA  ILE P 143      -3.761  22.505 -34.071  1.00  0.00      PROA
ATOM   2260  CB  ILE P 143      -3.627  24.600 -34.574  1.00  0.00      PROA
ATOM   2261  HB  ILE P 143      -3.784  25.571 -34.058  1.00  0.00      PROA
ATOM   2262  CG2 ILE P 143      -2.203  24.546 -35.117  1.00  0.00      PROA
ATOM   2263 HG21 ILE P 143      -1.973  23.523 -35.485  1.00  0.00      PROA
ATOM   2264 HG22 ILE P 143      -1.481  24.804 -34.312  1.00  0.00      PROA
ATOM   2265 HG23 ILE P 143      -2.093  25.260 -35.961  1.00  0.00      PROA
ATOM   2266  CG1 ILE P 143      -4.694  24.619 -35.668  1.00  0.00      PROA
ATOM   2267 HG11 ILE P 143      -5.696  24.537 -35.196  1.00  0.00      PROA
ATOM   2268 HG12 ILE P 143      -4.539  23.746 -36.338  1.00  0.00      PROA
ATOM   2269  CD  ILE P 143      -4.642  25.897 -36.500  1.00  0.00      PROA
ATOM   2270  HD1 ILE P 143      -3.728  25.905 -37.131  1.00  0.00      PROA
ATOM   2271  HD2 ILE P 143      -4.619  26.783 -35.831  1.00  0.00      PROA
ATOM   2272  HD3 ILE P 143      -5.531  25.953 -37.164  1.00  0.00      PROA
ATOM   2273  C   ILE P 143      -2.893  23.539 -32.415  1.00  0.00      PROA
ATOM   2274  O   ILE P 143      -2.945  24.490 -31.638  1.00  0.00      PROA
ATOM   2275  N   THR P 144      -1.956  22.569 -32.328  1.00  0.00      PROA
ATOM   2276  HN  THR P 144      -1.914  21.836 -33.001  1.00  0.00      PROA
ATOM   2277  CA  THR P 144      -0.936  22.497 -31.267  1.00  0.00      PROA
ATOM   2278  HA  THR P 144      -0.992  23.358 -30.620  1.00  0.00      PROA
ATOM   2279  CB  THR P 144      -1.382  21.223 -30.592  1.00  0.00      PROA
ATOM   2280  HB  THR P 144      -0.508  20.594 -30.319  1.00  0.00      PROA
ATOM   2281  OG1 THR P 144      -2.200  20.534 -31.554  1.00  0.00      PROA
ATOM   2282  HG1 THR P 144      -2.613  19.809 -31.079  1.00  0.00      PROA
ATOM   2283  CG2 THR P 144      -2.244  21.512 -29.363  1.00  0.00      PROA
ATOM   2284 HG21 THR P 144      -3.229  21.919 -29.675  1.00  0.00      PROA
ATOM   2285 HG22 THR P 144      -1.740  22.261 -28.715  1.00  0.00      PROA
ATOM   2286 HG23 THR P 144      -2.413  20.575 -28.790  1.00  0.00      PROA
ATOM   2287  C   THR P 144       0.493  22.473 -31.837  1.00  0.00      PROA
ATOM   2288  O   THR P 144       1.460  22.417 -31.072  1.00  0.00      PROA
ATOM   2289  N   ASP P 145       0.613  22.486 -33.178  1.00  0.00      PROA
ATOM   2290  HN  ASP P 145      -0.198  22.527 -33.755  1.00  0.00      PROA
ATOM   2291  CA  ASP P 145       1.878  22.444 -33.917  1.00  0.00      PROA
ATOM   2292  HA  ASP P 145       2.723  22.175 -33.314  1.00  0.00      PROA
ATOM   2293  CB  ASP P 145       1.235  21.290 -34.716  1.00  0.00      PROA
ATOM   2294  HB1 ASP P 145       0.237  21.647 -35.039  1.00  0.00      PROA
ATOM   2295  HB2 ASP P 145       1.115  20.445 -34.009  1.00  0.00      PROA
ATOM   2296  CG  ASP P 145       1.882  20.722 -35.931  1.00  0.00      PROA
ATOM   2297  OD1 ASP P 145       3.042  20.419 -35.882  1.00  0.00      PROA
ATOM   2298  OD2 ASP P 145       1.242  20.598 -36.973  1.00  0.00      PROA
ATOM   2299  C   ASP P 145       2.244  23.839 -34.418  1.00  0.00      PROA
ATOM   2300  O   ASP P 145       1.384  24.547 -34.964  1.00  0.00      PROA
ATOM   2301  N   PHE P 146       3.524  24.220 -34.241  1.00  0.00      PROA
ATOM   2302  HN  PHE P 146       4.188  23.598 -33.835  1.00  0.00      PROA
ATOM   2303  CA  PHE P 146       4.060  25.531 -34.609  1.00  0.00      PROA
ATOM   2304  HA  PHE P 146       3.363  25.998 -35.289  1.00  0.00      PROA
ATOM   2305  CB  PHE P 146       4.256  26.406 -33.364  1.00  0.00      PROA
ATOM   2306  HB1 PHE P 146       4.504  27.445 -33.670  1.00  0.00      PROA
ATOM   2307  HB2 PHE P 146       5.071  25.988 -32.735  1.00  0.00      PROA
ATOM   2308  CG  PHE P 146       3.004  26.459 -32.521  1.00  0.00      PROA
ATOM   2309  CD1 PHE P 146       1.971  27.322 -32.862  1.00  0.00      PROA
ATOM   2310  HD1 PHE P 146       2.066  27.962 -33.727  1.00  0.00      PROA
ATOM   2311  CE1 PHE P 146       0.815  27.364 -32.092  1.00  0.00      PROA
ATOM   2312  HE1 PHE P 146       0.012  28.036 -32.359  1.00  0.00      PROA
ATOM   2313  CZ  PHE P 146       0.692  26.542 -30.979  1.00  0.00      PROA
ATOM   2314  HZ  PHE P 146      -0.211  26.566 -30.386  1.00  0.00      PROA
ATOM   2315  CD2 PHE P 146       2.887  25.646 -31.399  1.00  0.00      PROA
ATOM   2316  HD2 PHE P 146       3.694  24.982 -31.127  1.00  0.00      PROA
ATOM   2317  CE2 PHE P 146       1.732  25.689 -30.629  1.00  0.00      PROA
ATOM   2318  HE2 PHE P 146       1.642  25.059 -29.757  1.00  0.00      PROA
ATOM   2319  C   PHE P 146       5.410  25.447 -35.326  1.00  0.00      PROA
ATOM   2320  O   PHE P 146       6.172  24.511 -35.104  1.00  0.00      PROA
ATOM   2321  N   THR P 147       5.723  26.464 -36.138  1.00  0.00      PROA
ATOM   2322  HN  THR P 147       5.063  27.179 -36.353  1.00  0.00      PROA
ATOM   2323  CA  THR P 147       7.033  26.611 -36.767  1.00  0.00      PROA
ATOM   2324  HA  THR P 147       7.590  25.693 -36.649  1.00  0.00      PROA
ATOM   2325  CB  THR P 147       6.761  26.912 -38.232  1.00  0.00      PROA
ATOM   2326  HB  THR P 147       7.618  27.465 -38.673  1.00  0.00      PROA
ATOM   2327  OG1 THR P 147       5.580  27.718 -38.330  1.00  0.00      PROA
ATOM   2328  HG1 THR P 147       4.839  27.113 -38.249  1.00  0.00      PROA
ATOM   2329  CG2 THR P 147       6.628  25.656 -39.086  1.00  0.00      PROA
ATOM   2330 HG21 THR P 147       5.788  25.030 -38.716  1.00  0.00      PROA
ATOM   2331 HG22 THR P 147       7.565  25.061 -39.032  1.00  0.00      PROA
ATOM   2332 HG23 THR P 147       6.424  25.936 -40.141  1.00  0.00      PROA
ATOM   2333  C   THR P 147       7.699  27.801 -36.069  1.00  0.00      PROA
ATOM   2334  O   THR P 147       7.007  28.733 -35.645  1.00  0.00      PROA
ATOM   2335  N   MET P 148       9.027  27.758 -35.943  1.00  0.00      PROA
ATOM   2336  HN  MET P 148       9.552  26.986 -36.291  1.00  0.00      PROA
ATOM   2337  CA  MET P 148       9.818  28.804 -35.303  1.00  0.00      PROA
ATOM   2338  HA  MET P 148       9.139  29.514 -34.855  1.00  0.00      PROA
ATOM   2339  CB  MET P 148      10.731  28.191 -34.239  1.00  0.00      PROA
ATOM   2340  HB1 MET P 148      11.251  27.311 -34.674  1.00  0.00      PROA
ATOM   2341  HB2 MET P 148      10.110  27.854 -33.382  1.00  0.00      PROA
ATOM   2342  CG  MET P 148      11.777  29.188 -33.734  1.00  0.00      PROA
ATOM   2343  HG1 MET P 148      11.272  29.897 -33.046  1.00  0.00      PROA
ATOM   2344  HG2 MET P 148      12.158  29.759 -34.607  1.00  0.00      PROA
ATOM   2345  SD  MET P 148      13.165  28.432 -32.879  1.00  0.00      PROA
ATOM   2346  CE  MET P 148      12.291  27.852 -31.425  1.00  0.00      PROA
ATOM   2347  HE1 MET P 148      11.483  27.139 -31.697  1.00  0.00      PROA
ATOM   2348  HE2 MET P 148      11.827  28.708 -30.889  1.00  0.00      PROA
ATOM   2349  HE3 MET P 148      12.992  27.331 -30.739  1.00  0.00      PROA
ATOM   2350  C   MET P 148      10.705  29.504 -36.337  1.00  0.00      PROA
ATOM   2351  O   MET P 148      11.351  28.835 -37.148  1.00  0.00      PROA
ATOM   2352  N   GLN P 149      10.723  30.848 -36.309  1.00  0.00      PROA
ATOM   2353  HN  GLN P 149      10.165  31.356 -35.658  1.00  0.00      PROA
ATOM   2354  CA  GLN P 149      11.538  31.674 -37.204  1.00  0.00      PROA
ATOM   2355  HA  GLN P 149      12.182  31.010 -37.762  1.00  0.00      PROA
ATOM   2356  CB  GLN P 149      10.693  32.512 -38.171  1.00  0.00      PROA
ATOM   2357  HB1 GLN P 149      11.372  32.946 -38.934  1.00  0.00      PROA
ATOM   2358  HB2 GLN P 149      10.225  33.337 -37.594  1.00  0.00      PROA
ATOM   2359  CG  GLN P 149       9.579  31.752 -38.902  1.00  0.00      PROA
ATOM   2360  HG1 GLN P 149       9.940  30.743 -39.196  1.00  0.00      PROA
ATOM   2361  HG2 GLN P 149       9.276  32.310 -39.814  1.00  0.00      PROA
ATOM   2362  CD  GLN P 149       8.388  31.612 -37.978  1.00  0.00      PROA
ATOM   2363  OE1 GLN P 149       8.064  32.534 -37.233  1.00  0.00      PROA
ATOM   2364  NE2 GLN P 149       7.763  30.426 -38.053  1.00  0.00      PROA
ATOM   2365 HE21 GLN P 149       7.064  30.186 -37.380  1.00  0.00      PROA
ATOM   2366 HE22 GLN P 149       7.997  29.783 -38.782  1.00  0.00      PROA
ATOM   2367  C   GLN P 149      12.412  32.584 -36.328  1.00  0.00      PROA
ATOM   2368  O   GLN P 149      11.876  33.357 -35.533  1.00  0.00      PROA
ATOM   2369  N   PHE P 150      13.749  32.470 -36.448  1.00  0.00      PROA
ATOM   2370  HN  PHE P 150      14.162  31.832 -37.093  1.00  0.00      PROA
ATOM   2371  CA  PHE P 150      14.693  33.264 -35.652  1.00  0.00      PROA
ATOM   2372  HA  PHE P 150      14.367  33.236 -34.623  1.00  0.00      PROA
ATOM   2373  CB  PHE P 150      16.110  32.708 -35.774  1.00  0.00      PROA
ATOM   2374  HB1 PHE P 150      16.833  33.385 -35.271  1.00  0.00      PROA
ATOM   2375  HB2 PHE P 150      16.383  32.583 -36.843  1.00  0.00      PROA
ATOM   2376  CG  PHE P 150      16.182  31.357 -35.106  1.00  0.00      PROA
ATOM   2377  CD1 PHE P 150      16.207  31.276 -33.719  1.00  0.00      PROA
ATOM   2378  HD1 PHE P 150      16.157  32.176 -33.124  1.00  0.00      PROA
ATOM   2379  CE1 PHE P 150      16.296  30.036 -33.100  1.00  0.00      PROA
ATOM   2380  HE1 PHE P 150      16.317  29.971 -32.022  1.00  0.00      PROA
ATOM   2381  CZ  PHE P 150      16.358  28.878 -33.867  1.00  0.00      PROA
ATOM   2382  HZ  PHE P 150      16.440  27.915 -33.385  1.00  0.00      PROA
ATOM   2383  CD2 PHE P 150      16.228  30.200 -35.873  1.00  0.00      PROA
ATOM   2384  HD2 PHE P 150      16.196  30.265 -36.951  1.00  0.00      PROA
ATOM   2385  CE2 PHE P 150      16.315  28.959 -35.253  1.00  0.00      PROA
ATOM   2386  HE2 PHE P 150      16.349  28.059 -35.848  1.00  0.00      PROA
ATOM   2387  C   PHE P 150      14.681  34.749 -35.999  1.00  0.00      PROA
ATOM   2388  O   PHE P 150      14.573  35.108 -37.172  1.00  0.00      PROA
ATOM   2389  N   VAL P 151      14.828  35.604 -34.970  1.00  0.00      PROA
ATOM   2390  HN  VAL P 151      14.921  35.263 -34.039  1.00  0.00      PROA
ATOM   2391  CA  VAL P 151      14.867  37.067 -35.089  1.00  0.00      PROA
ATOM   2392  HA  VAL P 151      14.681  37.324 -36.121  1.00  0.00      PROA
ATOM   2393  CB  VAL P 151      13.816  37.709 -34.185  1.00  0.00      PROA
ATOM   2394  HB  VAL P 151      13.950  37.336 -33.147  1.00  0.00      PROA
ATOM   2395  CG1 VAL P 151      13.939  39.233 -34.192  1.00  0.00      PROA
ATOM   2396 HG11 VAL P 151      14.159  39.594 -35.220  1.00  0.00      PROA
ATOM   2397 HG12 VAL P 151      14.766  39.549 -33.521  1.00  0.00      PROA
ATOM   2398 HG13 VAL P 151      12.986  39.691 -33.852  1.00  0.00      PROA
ATOM   2399  CG2 VAL P 151      12.416  37.238 -34.583  1.00  0.00      PROA
ATOM   2400 HG21 VAL P 151      12.343  36.134 -34.487  1.00  0.00      PROA
ATOM   2401 HG22 VAL P 151      12.209  37.517 -35.638  1.00  0.00      PROA
ATOM   2402 HG23 VAL P 151      11.657  37.703 -33.918  1.00  0.00      PROA
ATOM   2403  C   VAL P 151      16.278  37.569 -34.747  1.00  0.00      PROA
ATOM   2404  OT1 VAL P 151      17.150  36.715 -34.433  1.00  0.00      PROA
ATOM   2405  OT2 VAL P 151      16.493  38.809 -34.798  1.00  0.00      PROA
ATOM   2406  N   GLN P   1      -2.414   3.063  -0.521  1.00  0.00      PROB
ATOM   2407  HT1 GLN P   1      -1.766   2.922   0.281  1.00  0.00      PROB
ATOM   2408  HT2 GLN P   1      -3.073   2.260  -0.580  1.00  0.00      PROB
ATOM   2409  HT3 GLN P   1      -2.952   3.942  -0.382  1.00  0.00      PROB
ATOM   2410  CA  GLN P   1      -1.643   3.153  -1.762  1.00  0.00      PROB
ATOM   2411  HA  GLN P   1      -1.239   2.174  -1.974  1.00  0.00      PROB
ATOM   2412  CB  GLN P   1      -2.539   3.623  -2.907  1.00  0.00      PROB
ATOM   2413  HB1 GLN P   1      -1.936   3.660  -3.839  1.00  0.00      PROB
ATOM   2414  HB2 GLN P   1      -2.905   4.646  -2.675  1.00  0.00      PROB
ATOM   2415  CG  GLN P   1      -3.745   2.712  -3.140  1.00  0.00      PROB
ATOM   2416  HG1 GLN P   1      -4.319   2.597  -2.196  1.00  0.00      PROB
ATOM   2417  HG2 GLN P   1      -3.402   1.712  -3.481  1.00  0.00      PROB
ATOM   2418  CD  GLN P   1      -4.637   3.326  -4.199  1.00  0.00      PROB
ATOM   2419  OE1 GLN P   1      -4.196   3.896  -5.186  1.00  0.00      PROB
ATOM   2420  NE2 GLN P   1      -5.941   3.197  -3.943  1.00  0.00      PROB
ATOM   2421 HE21 GLN P   1      -6.615   3.569  -4.581  1.00  0.00      PROB
ATOM   2422 HE22 GLN P   1      -6.244   2.729  -3.113  1.00  0.00      PROB
ATOM   2423  C   GLN P   1      -0.446   4.075  -1.627  1.00  0.00      PROB
ATOM   2424  O   GLN P   1       0.686   3.746  -1.958  1.00  0.00      PROB
ATOM   2425  N   VAL P   2      -0.773   5.261  -1.105  1.00  0.00      PROB
ATOM   2426  HN  VAL P   2      -1.706   5.534  -0.885  1.00  0.00      PROB
ATOM   2427  CA  VAL P   2       0.295   6.212  -0.841  1.00  0.00      PROB
ATOM   2428  HA  VAL P   2       1.211   5.808  -1.245  1.00  0.00      PROB
ATOM   2429  CB  VAL P   2      -0.022   7.571  -1.489  1.00  0.00      PROB
ATOM   2430  HB  VAL P   2      -0.993   7.940  -1.096  1.00  0.00      PROB
ATOM   2431  CG1 VAL P   2       1.060   8.615  -1.200  1.00  0.00      PROB
ATOM   2432 HG11 VAL P   2       2.064   8.199  -1.431  1.00  0.00      PROB
ATOM   2433 HG12 VAL P   2       1.033   8.900  -0.127  1.00  0.00      PROB
ATOM   2434 HG13 VAL P   2       0.895   9.515  -1.830  1.00  0.00      PROB
ATOM   2435  CG2 VAL P   2      -0.260   7.424  -2.994  1.00  0.00      PROB
ATOM   2436 HG21 VAL P   2      -1.116   6.741  -3.180  1.00  0.00      PROB
ATOM   2437 HG22 VAL P   2       0.644   7.000  -3.480  1.00  0.00      PROB
ATOM   2438 HG23 VAL P   2      -0.494   8.415  -3.438  1.00  0.00      PROB
ATOM   2439  C   VAL P   2       0.477   6.353   0.654  1.00  0.00      PROB
ATOM   2440  O   VAL P   2      -0.457   6.634   1.393  1.00  0.00      PROB
ATOM   2441  N   GLN P   3       1.725   6.145   1.065  1.00  0.00      PROB
ATOM   2442  HN  GLN P   3       2.415   5.663   0.530  1.00  0.00      PROB
ATOM   2443  CA  GLN P   3       2.107   6.651   2.373  1.00  0.00      PROB
ATOM   2444  HA  GLN P   3       1.205   6.928   2.897  1.00  0.00      PROB
ATOM   2445  CB  GLN P   3       2.879   5.602   3.172  1.00  0.00      PROB
ATOM   2446  HB1 GLN P   3       3.106   6.024   4.173  1.00  0.00      PROB
ATOM   2447  HB2 GLN P   3       3.833   5.395   2.644  1.00  0.00      PROB
ATOM   2448  CG  GLN P   3       2.142   4.279   3.366  1.00  0.00      PROB
ATOM   2449  HG1 GLN P   3       1.195   4.284   2.785  1.00  0.00      PROB
ATOM   2450  HG2 GLN P   3       1.908   4.129   4.442  1.00  0.00      PROB
ATOM   2451  CD  GLN P   3       3.029   3.151   2.879  1.00  0.00      PROB
ATOM   2452  OE1 GLN P   3       2.767   2.507   1.871  1.00  0.00      PROB
ATOM   2453  NE2 GLN P   3       4.106   2.926   3.635  1.00  0.00      PROB
ATOM   2454 HE21 GLN P   3       4.354   3.572   4.357  1.00  0.00      PROB
ATOM   2455 HE22 GLN P   3       4.665   2.112   3.479  1.00  0.00      PROB
ATOM   2456  C   GLN P   3       3.036   7.810   2.126  1.00  0.00      PROB
ATOM   2457  O   GLN P   3       3.791   7.793   1.161  1.00  0.00      PROB
ATOM   2458  N   LEU P   4       2.984   8.780   3.038  1.00  0.00      PROB
ATOM   2459  HN  LEU P   4       2.190   8.990   3.602  1.00  0.00      PROB
ATOM   2460  CA  LEU P   4       4.192   9.575   3.200  1.00  0.00      PROB
ATOM   2461  HA  LEU P   4       4.931   9.185   2.516  1.00  0.00      PROB
ATOM   2462  CB  LEU P   4       3.964  11.065   2.923  1.00  0.00      PROB
ATOM   2463  HB1 LEU P   4       4.896  11.614   3.174  1.00  0.00      PROB
ATOM   2464  HB2 LEU P   4       3.146  11.422   3.584  1.00  0.00      PROB
ATOM   2465  CG  LEU P   4       3.589  11.390   1.474  1.00  0.00      PROB
ATOM   2466  HG  LEU P   4       3.938  10.565   0.817  1.00  0.00      PROB
ATOM   2467  CD1 LEU P   4       2.081  11.563   1.296  1.00  0.00      PROB
ATOM   2468 HD11 LEU P   4       1.714  12.393   1.937  1.00  0.00      PROB
ATOM   2469 HD12 LEU P   4       1.556  10.629   1.590  1.00  0.00      PROB
ATOM   2470 HD13 LEU P   4       1.851  11.804   0.236  1.00  0.00      PROB
ATOM   2471  CD2 LEU P   4       4.363  12.594   0.939  1.00  0.00      PROB
ATOM   2472 HD21 LEU P   4       5.455  12.391   0.971  1.00  0.00      PROB
ATOM   2473 HD22 LEU P   4       4.150  13.488   1.563  1.00  0.00      PROB
ATOM   2474 HD23 LEU P   4       4.070  12.794  -0.114  1.00  0.00      PROB
ATOM   2475  C   LEU P   4       4.639   9.345   4.622  1.00  0.00      PROB
ATOM   2476  O   LEU P   4       3.818   9.273   5.527  1.00  0.00      PROB
ATOM   2477  N   GLN P   5       5.952   9.164   4.772  1.00  0.00      PROB
ATOM   2478  HN  GLN P   5       6.615   9.235   4.031  1.00  0.00      PROB
ATOM   2479  CA  GLN P   5       6.443   8.843   6.106  1.00  0.00      PROB
ATOM   2480  HA  GLN P   5       5.813   9.347   6.824  1.00  0.00      PROB
ATOM   2481  CB  GLN P   5       6.416   7.326   6.345  1.00  0.00      PROB
ATOM   2482  HB1 GLN P   5       5.357   7.012   6.459  1.00  0.00      PROB
ATOM   2483  HB2 GLN P   5       6.958   7.114   7.290  1.00  0.00      PROB
ATOM   2484  CG  GLN P   5       7.048   6.485   5.232  1.00  0.00      PROB
ATOM   2485  HG1 GLN P   5       8.136   6.699   5.169  1.00  0.00      PROB
ATOM   2486  HG2 GLN P   5       6.572   6.729   4.258  1.00  0.00      PROB
ATOM   2487  CD  GLN P   5       6.842   5.018   5.538  1.00  0.00      PROB
ATOM   2488  OE1 GLN P   5       5.773   4.450   5.365  1.00  0.00      PROB
ATOM   2489  NE2 GLN P   5       7.935   4.410   6.007  1.00  0.00      PROB
ATOM   2490 HE21 GLN P   5       7.905   3.438   6.241  1.00  0.00      PROB
ATOM   2491 HE22 GLN P   5       8.783   4.927   6.124  1.00  0.00      PROB
ATOM   2492  C   GLN P   5       7.805   9.447   6.354  1.00  0.00      PROB
ATOM   2493  O   GLN P   5       8.743   9.296   5.577  1.00  0.00      PROB
ATOM   2494  N   GLU P   6       7.853  10.179   7.462  1.00  0.00      PROB
ATOM   2495  HN  GLU P   6       7.146  10.163   8.165  1.00  0.00      PROB
ATOM   2496  CA  GLU P   6       8.992  11.054   7.674  1.00  0.00      PROB
ATOM   2497  HA  GLU P   6       9.559  11.091   6.755  1.00  0.00      PROB
ATOM   2498  CB  GLU P   6       8.536  12.461   8.073  1.00  0.00      PROB
ATOM   2499  HB1 GLU P   6       9.406  13.143   7.971  1.00  0.00      PROB
ATOM   2500  HB2 GLU P   6       8.225  12.429   9.138  1.00  0.00      PROB
ATOM   2501  CG  GLU P   6       7.377  13.052   7.262  1.00  0.00      PROB
ATOM   2502  HG1 GLU P   6       7.434  12.664   6.223  1.00  0.00      PROB
ATOM   2503  HG2 GLU P   6       7.481  14.158   7.245  1.00  0.00      PROB
ATOM   2504  CD  GLU P   6       6.000  12.710   7.825  1.00  0.00      PROB
ATOM   2505  OE1 GLU P   6       5.831  11.731   8.549  1.00  0.00      PROB
ATOM   2506  OE2 GLU P   6       5.066  13.451   7.548  1.00  0.00      PROB
ATOM   2507  C   GLU P   6       9.958  10.532   8.708  1.00  0.00      PROB
ATOM   2508  O   GLU P   6       9.596  10.030   9.767  1.00  0.00      PROB
ATOM   2509  N   SER P   7      11.232  10.696   8.360  1.00  0.00      PROB
ATOM   2510  HN  SER P   7      11.534  11.015   7.465  1.00  0.00      PROB
ATOM   2511  CA  SER P   7      12.240  10.386   9.359  1.00  0.00      PROB
ATOM   2512  HA  SER P   7      11.735  10.102  10.271  1.00  0.00      PROB
ATOM   2513  CB  SER P   7      13.136   9.245   8.865  1.00  0.00      PROB
ATOM   2514  HB1 SER P   7      12.560   8.295   8.859  1.00  0.00      PROB
ATOM   2515  HB2 SER P   7      14.013   9.141   9.539  1.00  0.00      PROB
ATOM   2516  OG  SER P   7      13.606   9.506   7.536  1.00  0.00      PROB
ATOM   2517  HG1 SER P   7      12.821   9.581   6.988  1.00  0.00      PROB
ATOM   2518  C   SER P   7      13.031  11.621   9.727  1.00  0.00      PROB
ATOM   2519  O   SER P   7      13.338  12.463   8.887  1.00  0.00      PROB
ATOM   2520  N   GLY P   8      13.347  11.683  11.020  1.00  0.00      PROB
ATOM   2521  HN  GLY P   8      12.980  11.055  11.702  1.00  0.00      PROB
ATOM   2522  CA  GLY P   8      14.269  12.706  11.487  1.00  0.00      PROB
ATOM   2523  HA1 GLY P   8      13.714  13.602  11.723  1.00  0.00      PROB
ATOM   2524  HA2 GLY P   8      14.994  12.910  10.713  1.00  0.00      PROB
ATOM   2525  C   GLY P   8      14.958  12.178  12.721  1.00  0.00      PROB
ATOM   2526  O   GLY P   8      14.362  11.451  13.506  1.00  0.00      PROB
ATOM   2527  N   PRO P   9      16.253  12.531  12.858  1.00  0.00      PROB
ATOM   2528  CD  PRO P   9      17.026  13.348  11.930  1.00  0.00      PROB
ATOM   2529  HD1 PRO P   9      16.583  14.364  11.865  1.00  0.00      PROB
ATOM   2530  HD2 PRO P   9      17.033  12.873  10.927  1.00  0.00      PROB
ATOM   2531  CA  PRO P   9      17.045  11.997  13.973  1.00  0.00      PROB
ATOM   2532  HA  PRO P   9      16.751  10.986  14.207  1.00  0.00      PROB
ATOM   2533  CB  PRO P   9      18.470  12.153  13.428  1.00  0.00      PROB
ATOM   2534  HB1 PRO P   9      18.767  11.256  12.843  1.00  0.00      PROB
ATOM   2535  HB2 PRO P   9      19.194  12.296  14.258  1.00  0.00      PROB
ATOM   2536  CG  PRO P   9      18.425  13.392  12.531  1.00  0.00      PROB
ATOM   2537  HG1 PRO P   9      18.577  14.320  13.123  1.00  0.00      PROB
ATOM   2538  HG2 PRO P   9      19.202  13.340  11.739  1.00  0.00      PROB
ATOM   2539  C   PRO P   9      16.815  12.670  15.328  1.00  0.00      PROB
ATOM   2540  O   PRO P   9      17.749  13.083  16.004  1.00  0.00      PROB
ATOM   2541  N   GLY P  10      15.529  12.740  15.715  1.00  0.00      PROB
ATOM   2542  HN  GLY P  10      14.780  12.504  15.101  1.00  0.00      PROB
ATOM   2543  CA  GLY P  10      15.143  13.167  17.061  1.00  0.00      PROB
ATOM   2544  HA1 GLY P  10      15.284  12.313  17.705  1.00  0.00      PROB
ATOM   2545  HA2 GLY P  10      14.097  13.428  17.011  1.00  0.00      PROB
ATOM   2546  C   GLY P  10      15.882  14.341  17.683  1.00  0.00      PROB
ATOM   2547  O   GLY P  10      15.618  15.506  17.411  1.00  0.00      PROB
ATOM   2548  N   LEU P  11      16.794  13.964  18.588  1.00  0.00      PROB
ATOM   2549  HN  LEU P  11      17.090  13.019  18.704  1.00  0.00      PROB
ATOM   2550  CA  LEU P  11      17.399  14.966  19.459  1.00  0.00      PROB
ATOM   2551  HA  LEU P  11      16.742  15.822  19.505  1.00  0.00      PROB
ATOM   2552  CB  LEU P  11      17.598  14.362  20.850  1.00  0.00      PROB
ATOM   2553  HB1 LEU P  11      18.398  13.596  20.781  1.00  0.00      PROB
ATOM   2554  HB2 LEU P  11      16.650  13.868  21.149  1.00  0.00      PROB
ATOM   2555  CG  LEU P  11      17.984  15.353  21.951  1.00  0.00      PROB
ATOM   2556  HG  LEU P  11      19.017  15.712  21.759  1.00  0.00      PROB
ATOM   2557  CD1 LEU P  11      17.054  16.560  22.028  1.00  0.00      PROB
ATOM   2558 HD11 LEU P  11      16.001  16.241  21.873  1.00  0.00      PROB
ATOM   2559 HD12 LEU P  11      17.322  17.295  21.239  1.00  0.00      PROB
ATOM   2560 HD13 LEU P  11      17.136  17.037  23.028  1.00  0.00      PROB
ATOM   2561  CD2 LEU P  11      18.092  14.646  23.294  1.00  0.00      PROB
ATOM   2562 HD21 LEU P  11      18.574  13.653  23.165  1.00  0.00      PROB
ATOM   2563 HD22 LEU P  11      17.079  14.495  23.725  1.00  0.00      PROB
ATOM   2564 HD23 LEU P  11      18.709  15.252  23.992  1.00  0.00      PROB
ATOM   2565  C   LEU P  11      18.677  15.576  18.913  1.00  0.00      PROB
ATOM   2566  O   LEU P  11      19.769  15.441  19.468  1.00  0.00      PROB
ATOM   2567  N   VAL P  12      18.486  16.275  17.791  1.00  0.00      PROB
ATOM   2568  HN  VAL P  12      17.601  16.387  17.346  1.00  0.00      PROB
ATOM   2569  CA  VAL P  12      19.649  16.914  17.181  1.00  0.00      PROB
ATOM   2570  HA  VAL P  12      20.456  16.196  17.170  1.00  0.00      PROB
ATOM   2571  CB  VAL P  12      19.334  17.380  15.755  1.00  0.00      PROB
ATOM   2572  HB  VAL P  12      20.208  17.927  15.342  1.00  0.00      PROB
ATOM   2573  CG1 VAL P  12      19.023  16.177  14.872  1.00  0.00      PROB
ATOM   2574 HG11 VAL P  12      18.047  15.732  15.163  1.00  0.00      PROB
ATOM   2575 HG12 VAL P  12      19.814  15.406  14.991  1.00  0.00      PROB
ATOM   2576 HG13 VAL P  12      18.966  16.493  13.809  1.00  0.00      PROB
ATOM   2577  CG2 VAL P  12      18.226  18.429  15.714  1.00  0.00      PROB
ATOM   2578 HG21 VAL P  12      18.525  19.324  16.301  1.00  0.00      PROB
ATOM   2579 HG22 VAL P  12      17.294  18.012  16.153  1.00  0.00      PROB
ATOM   2580 HG23 VAL P  12      18.039  18.740  14.664  1.00  0.00      PROB
ATOM   2581  C   VAL P  12      20.249  18.027  18.027  1.00  0.00      PROB
ATOM   2582  O   VAL P  12      19.867  18.258  19.173  1.00  0.00      PROB
ATOM   2583  N   LYS P  13      21.244  18.685  17.432  1.00  0.00      PROB
ATOM   2584  HN  LYS P  13      21.555  18.487  16.506  1.00  0.00      PROB
ATOM   2585  CA  LYS P  13      21.925  19.749  18.152  1.00  0.00      PROB
ATOM   2586  HA  LYS P  13      21.381  19.947  19.064  1.00  0.00      PROB
ATOM   2587  CB  LYS P  13      23.361  19.304  18.462  1.00  0.00      PROB
ATOM   2588  HB1 LYS P  13      23.888  20.126  18.992  1.00  0.00      PROB
ATOM   2589  HB2 LYS P  13      23.889  19.096  17.507  1.00  0.00      PROB
ATOM   2590  CG  LYS P  13      23.393  18.045  19.335  1.00  0.00      PROB
ATOM   2591  HG1 LYS P  13      24.424  17.633  19.334  1.00  0.00      PROB
ATOM   2592  HG2 LYS P  13      22.704  17.289  18.902  1.00  0.00      PROB
ATOM   2593  CD  LYS P  13      22.974  18.329  20.777  1.00  0.00      PROB
ATOM   2594  HD1 LYS P  13      22.203  19.128  20.769  1.00  0.00      PROB
ATOM   2595  HD2 LYS P  13      23.862  18.691  21.337  1.00  0.00      PROB
ATOM   2596  CE  LYS P  13      22.403  17.111  21.507  1.00  0.00      PROB
ATOM   2597  HE1 LYS P  13      22.578  17.203  22.600  1.00  0.00      PROB
ATOM   2598  HE2 LYS P  13      22.872  16.180  21.122  1.00  0.00      PROB
ATOM   2599  NZ  LYS P  13      20.953  17.022  21.281  1.00  0.00      PROB
ATOM   2600  HZ1 LYS P  13      20.760  16.318  20.540  1.00  0.00      PROB
ATOM   2601  HZ2 LYS P  13      20.591  17.950  20.981  1.00  0.00      PROB
ATOM   2602  HZ3 LYS P  13      20.482  16.736  22.163  1.00  0.00      PROB
ATOM   2603  C   LYS P  13      21.896  21.007  17.313  1.00  0.00      PROB
ATOM   2604  O   LYS P  13      22.005  20.954  16.092  1.00  0.00      PROB
ATOM   2605  N   PRO P  14      21.726  22.162  18.001  1.00  0.00      PROB
ATOM   2606  CD  PRO P  14      21.443  22.320  19.424  1.00  0.00      PROB
ATOM   2607  HD1 PRO P  14      22.362  22.130  20.017  1.00  0.00      PROB
ATOM   2608  HD2 PRO P  14      20.641  21.617  19.732  1.00  0.00      PROB
ATOM   2609  CA  PRO P  14      21.826  23.442  17.292  1.00  0.00      PROB
ATOM   2610  HA  PRO P  14      21.032  23.539  16.569  1.00  0.00      PROB
ATOM   2611  CB  PRO P  14      21.785  24.460  18.436  1.00  0.00      PROB
ATOM   2612  HB1 PRO P  14      21.280  25.396  18.113  1.00  0.00      PROB
ATOM   2613  HB2 PRO P  14      22.812  24.707  18.781  1.00  0.00      PROB
ATOM   2614  CG  PRO P  14      20.991  23.770  19.545  1.00  0.00      PROB
ATOM   2615  HG1 PRO P  14      21.242  24.189  20.542  1.00  0.00      PROB
ATOM   2616  HG2 PRO P  14      19.897  23.867  19.379  1.00  0.00      PROB
ATOM   2617  C   PRO P  14      23.076  23.539  16.431  1.00  0.00      PROB
ATOM   2618  O   PRO P  14      24.098  22.940  16.742  1.00  0.00      PROB
ATOM   2619  N   SER P  15      22.917  24.279  15.327  1.00  0.00      PROB
ATOM   2620  HN  SER P  15      22.073  24.787  15.182  1.00  0.00      PROB
ATOM   2621  CA  SER P  15      23.904  24.430  14.251  1.00  0.00      PROB
ATOM   2622  HA  SER P  15      23.491  25.128  13.538  1.00  0.00      PROB
ATOM   2623  CB  SER P  15      25.287  24.934  14.719  1.00  0.00      PROB
ATOM   2624  HB1 SER P  15      25.147  25.717  15.495  1.00  0.00      PROB
ATOM   2625  HB2 SER P  15      25.831  25.366  13.852  1.00  0.00      PROB
ATOM   2626  OG  SER P  15      26.090  23.887  15.277  1.00  0.00      PROB
ATOM   2627  HG1 SER P  15      25.534  23.442  15.921  1.00  0.00      PROB
ATOM   2628  C   SER P  15      24.013  23.298  13.238  1.00  0.00      PROB
ATOM   2629  O   SER P  15      24.407  23.519  12.098  1.00  0.00      PROB
ATOM   2630  N   GLN P  16      23.610  22.086  13.658  1.00  0.00      PROB
ATOM   2631  HN  GLN P  16      23.284  21.883  14.578  1.00  0.00      PROB
ATOM   2632  CA  GLN P  16      23.663  21.002  12.675  1.00  0.00      PROB
ATOM   2633  HA  GLN P  16      24.641  21.015  12.217  1.00  0.00      PROB
ATOM   2634  CB  GLN P  16      23.408  19.651  13.339  1.00  0.00      PROB
ATOM   2635  HB1 GLN P  16      23.460  18.859  12.562  1.00  0.00      PROB
ATOM   2636  HB2 GLN P  16      22.387  19.659  13.777  1.00  0.00      PROB
ATOM   2637  CG  GLN P  16      24.408  19.316  14.443  1.00  0.00      PROB
ATOM   2638  HG1 GLN P  16      24.385  20.102  15.227  1.00  0.00      PROB
ATOM   2639  HG2 GLN P  16      25.433  19.254  14.020  1.00  0.00      PROB
ATOM   2640  CD  GLN P  16      24.031  17.983  15.052  1.00  0.00      PROB
ATOM   2641  OE1 GLN P  16      22.877  17.683  15.329  1.00  0.00      PROB
ATOM   2642  NE2 GLN P  16      25.071  17.171  15.246  1.00  0.00      PROB
ATOM   2643 HE21 GLN P  16      24.930  16.265  15.644  1.00  0.00      PROB
ATOM   2644 HE22 GLN P  16      25.992  17.469  14.993  1.00  0.00      PROB
ATOM   2645  C   GLN P  16      22.703  21.167  11.509  1.00  0.00      PROB
ATOM   2646  O   GLN P  16      21.639  21.764  11.623  1.00  0.00      PROB
ATOM   2647  N   THR P  17      23.118  20.584  10.382  1.00  0.00      PROB
ATOM   2648  HN  THR P  17      24.028  20.198  10.255  1.00  0.00      PROB
ATOM   2649  CA  THR P  17      22.179  20.509   9.271  1.00  0.00      PROB
ATOM   2650  HA  THR P  17      21.515  21.358   9.327  1.00  0.00      PROB
ATOM   2651  CB  THR P  17      22.960  20.519   7.956  1.00  0.00      PROB
ATOM   2652  HB  THR P  17      23.487  19.551   7.819  1.00  0.00      PROB
ATOM   2653  OG1 THR P  17      23.925  21.578   7.994  1.00  0.00      PROB
ATOM   2654  HG1 THR P  17      24.387  21.545   7.153  1.00  0.00      PROB
ATOM   2655  CG2 THR P  17      22.060  20.658   6.725  1.00  0.00      PROB
ATOM   2656 HG21 THR P  17      21.487  21.608   6.776  1.00  0.00      PROB
ATOM   2657 HG22 THR P  17      21.341  19.812   6.685  1.00  0.00      PROB
ATOM   2658 HG23 THR P  17      22.679  20.667   5.803  1.00  0.00      PROB
ATOM   2659  C   THR P  17      21.254  19.308   9.385  1.00  0.00      PROB
ATOM   2660  O   THR P  17      21.641  18.157   9.215  1.00  0.00      PROB
ATOM   2661  N   LEU P  18      19.998  19.633   9.712  1.00  0.00      PROB
ATOM   2662  HN  LEU P  18      19.692  20.577   9.812  1.00  0.00      PROB
ATOM   2663  CA  LEU P  18      19.002  18.590   9.941  1.00  0.00      PROB
ATOM   2664  HA  LEU P  18      19.377  17.916  10.697  1.00  0.00      PROB
ATOM   2665  CB  LEU P  18      17.701  19.248  10.398  1.00  0.00      PROB
ATOM   2666  HB1 LEU P  18      17.335  19.884   9.565  1.00  0.00      PROB
ATOM   2667  HB2 LEU P  18      17.939  19.894  11.268  1.00  0.00      PROB
ATOM   2668  CG  LEU P  18      16.557  18.320  10.809  1.00  0.00      PROB
ATOM   2669  HG  LEU P  18      16.175  17.801   9.904  1.00  0.00      PROB
ATOM   2670  CD1 LEU P  18      16.986  17.271  11.833  1.00  0.00      PROB
ATOM   2671 HD11 LEU P  18      17.360  17.767  12.754  1.00  0.00      PROB
ATOM   2672 HD12 LEU P  18      17.800  16.643  11.413  1.00  0.00      PROB
ATOM   2673 HD13 LEU P  18      16.120  16.629  12.103  1.00  0.00      PROB
ATOM   2674  CD2 LEU P  18      15.356  19.129  11.298  1.00  0.00      PROB
ATOM   2675 HD21 LEU P  18      15.106  19.924  10.563  1.00  0.00      PROB
ATOM   2676 HD22 LEU P  18      15.594  19.608  12.272  1.00  0.00      PROB
ATOM   2677 HD23 LEU P  18      14.474  18.464  11.414  1.00  0.00      PROB
ATOM   2678  C   LEU P  18      18.767  17.687   8.744  1.00  0.00      PROB
ATOM   2679  O   LEU P  18      18.280  18.102   7.699  1.00  0.00      PROB
ATOM   2680  N   SER P  19      19.125  16.417   8.952  1.00  0.00      PROB
ATOM   2681  HN  SER P  19      19.562  16.081   9.783  1.00  0.00      PROB
ATOM   2682  CA  SER P  19      18.850  15.473   7.880  1.00  0.00      PROB
ATOM   2683  HA  SER P  19      18.734  16.031   6.963  1.00  0.00      PROB
ATOM   2684  CB  SER P  19      19.994  14.464   7.749  1.00  0.00      PROB
ATOM   2685  HB1 SER P  19      19.832  13.621   8.454  1.00  0.00      PROB
ATOM   2686  HB2 SER P  19      20.960  14.961   7.982  1.00  0.00      PROB
ATOM   2687  OG  SER P  19      20.053  13.942   6.410  1.00  0.00      PROB
ATOM   2688  HG1 SER P  19      20.675  13.211   6.438  1.00  0.00      PROB
ATOM   2689  C   SER P  19      17.505  14.788   8.024  1.00  0.00      PROB
ATOM   2690  O   SER P  19      17.382  13.694   8.557  1.00  0.00      PROB
ATOM   2691  N   LEU P  20      16.495  15.485   7.497  1.00  0.00      PROB
ATOM   2692  HN  LEU P  20      16.570  16.425   7.175  1.00  0.00      PROB
ATOM   2693  CA  LEU P  20      15.198  14.819   7.388  1.00  0.00      PROB
ATOM   2694  HA  LEU P  20      15.055  14.206   8.265  1.00  0.00      PROB
ATOM   2695  CB  LEU P  20      14.100  15.866   7.282  1.00  0.00      PROB
ATOM   2696  HB1 LEU P  20      13.129  15.351   7.124  1.00  0.00      PROB
ATOM   2697  HB2 LEU P  20      14.309  16.516   6.406  1.00  0.00      PROB
ATOM   2698  CG  LEU P  20      13.995  16.738   8.525  1.00  0.00      PROB
ATOM   2699  HG  LEU P  20      15.016  16.975   8.892  1.00  0.00      PROB
ATOM   2700  CD1 LEU P  20      13.257  18.035   8.227  1.00  0.00      PROB
ATOM   2701 HD11 LEU P  20      12.302  17.819   7.702  1.00  0.00      PROB
ATOM   2702 HD12 LEU P  20      13.881  18.684   7.576  1.00  0.00      PROB
ATOM   2703 HD13 LEU P  20      13.028  18.566   9.175  1.00  0.00      PROB
ATOM   2704  CD2 LEU P  20      13.377  15.982   9.697  1.00  0.00      PROB
ATOM   2705 HD21 LEU P  20      13.999  15.097   9.951  1.00  0.00      PROB
ATOM   2706 HD22 LEU P  20      12.357  15.633   9.427  1.00  0.00      PROB
ATOM   2707 HD23 LEU P  20      13.322  16.644  10.587  1.00  0.00      PROB
ATOM   2708  C   LEU P  20      15.158  13.942   6.156  1.00  0.00      PROB
ATOM   2709  O   LEU P  20      15.935  14.167   5.232  1.00  0.00      PROB
ATOM   2710  N   THR P  21      14.220  12.981   6.177  1.00  0.00      PROB
ATOM   2711  HN  THR P  21      13.689  12.776   6.995  1.00  0.00      PROB
ATOM   2712  CA  THR P  21      13.919  12.173   4.993  1.00  0.00      PROB
ATOM   2713  HA  THR P  21      13.980  12.817   4.128  1.00  0.00      PROB
ATOM   2714  CB  THR P  21      14.904  11.000   4.850  1.00  0.00      PROB
ATOM   2715  HB  THR P  21      14.733  10.265   5.666  1.00  0.00      PROB
ATOM   2716  OG1 THR P  21      16.256  11.474   4.929  1.00  0.00      PROB
ATOM   2717  HG1 THR P  21      16.219  12.413   4.734  1.00  0.00      PROB
ATOM   2718  CG2 THR P  21      14.701  10.223   3.544  1.00  0.00      PROB
ATOM   2719 HG21 THR P  21      14.849  10.896   2.672  1.00  0.00      PROB
ATOM   2720 HG22 THR P  21      13.669   9.813   3.504  1.00  0.00      PROB
ATOM   2721 HG23 THR P  21      15.436   9.392   3.480  1.00  0.00      PROB
ATOM   2722  C   THR P  21      12.484  11.657   4.977  1.00  0.00      PROB
ATOM   2723  O   THR P  21      12.115  10.741   5.701  1.00  0.00      PROB
ATOM   2724  N   CYS P  22      11.682  12.274   4.107  1.00  0.00      PROB
ATOM   2725  HN  CYS P  22      11.918  13.121   3.637  1.00  0.00      PROB
ATOM   2726  CA  CYS P  22      10.378  11.675   3.823  1.00  0.00      PROB
ATOM   2727  HA  CYS P  22       9.984  11.266   4.741  1.00  0.00      PROB
ATOM   2728  CB  CYS P  22       9.438  12.746   3.263  1.00  0.00      PROB
ATOM   2729  HB1 CYS P  22       9.942  13.195   2.383  1.00  0.00      PROB
ATOM   2730  HB2 CYS P  22       9.330  13.527   4.043  1.00  0.00      PROB
ATOM   2731  SG  CYS P  22       7.778  12.224   2.756  1.00  0.00      PROB
ATOM   2732  HG1 CYS P  22       8.202  11.360   1.845  1.00  0.00      PROB
ATOM   2733  C   CYS P  22      10.573  10.565   2.817  1.00  0.00      PROB
ATOM   2734  O   CYS P  22      11.437  10.654   1.955  1.00  0.00      PROB
ATOM   2735  N   SER P  23       9.765   9.521   2.965  1.00  0.00      PROB
ATOM   2736  HN  SER P  23       9.159   9.404   3.748  1.00  0.00      PROB
ATOM   2737  CA  SER P  23       9.746   8.483   1.944  1.00  0.00      PROB
ATOM   2738  HA  SER P  23      10.279   8.848   1.079  1.00  0.00      PROB
ATOM   2739  CB  SER P  23      10.408   7.215   2.487  1.00  0.00      PROB
ATOM   2740  HB1 SER P  23      10.552   6.483   1.664  1.00  0.00      PROB
ATOM   2741  HB2 SER P  23       9.769   6.764   3.276  1.00  0.00      PROB
ATOM   2742  OG  SER P  23      11.690   7.539   3.054  1.00  0.00      PROB
ATOM   2743  HG1 SER P  23      11.516   8.166   3.760  1.00  0.00      PROB
ATOM   2744  C   SER P  23       8.298   8.239   1.587  1.00  0.00      PROB
ATOM   2745  O   SER P  23       7.437   8.365   2.452  1.00  0.00      PROB
ATOM   2746  N   PHE P  24       8.052   7.930   0.312  1.00  0.00      PROB
ATOM   2747  HN  PHE P  24       8.746   7.806  -0.392  1.00  0.00      PROB
ATOM   2748  CA  PHE P  24       6.647   7.770  -0.042  1.00  0.00      PROB
ATOM   2749  HA  PHE P  24       6.100   7.540   0.860  1.00  0.00      PROB
ATOM   2750  CB  PHE P  24       6.092   9.052  -0.688  1.00  0.00      PROB
ATOM   2751  HB1 PHE P  24       6.170   9.894   0.033  1.00  0.00      PROB
ATOM   2752  HB2 PHE P  24       5.031   8.892  -0.975  1.00  0.00      PROB
ATOM   2753  CG  PHE P  24       6.844   9.453  -1.936  1.00  0.00      PROB
ATOM   2754  CD1 PHE P  24       7.796  10.491  -1.856  1.00  0.00      PROB
ATOM   2755  HD1 PHE P  24       8.006  10.967  -0.910  1.00  0.00      PROB
ATOM   2756  CE1 PHE P  24       8.469  10.899  -3.022  1.00  0.00      PROB
ATOM   2757  HE1 PHE P  24       9.203  11.690  -2.979  1.00  0.00      PROB
ATOM   2758  CZ  PHE P  24       8.177  10.266  -4.246  1.00  0.00      PROB
ATOM   2759  HZ  PHE P  24       8.683  10.592  -5.143  1.00  0.00      PROB
ATOM   2760  CD2 PHE P  24       6.569   8.805  -3.161  1.00  0.00      PROB
ATOM   2761  HD2 PHE P  24       5.850   8.000  -3.202  1.00  0.00      PROB
ATOM   2762  CE2 PHE P  24       7.239   9.217  -4.326  1.00  0.00      PROB
ATOM   2763  HE2 PHE P  24       7.037   8.735  -5.271  1.00  0.00      PROB
ATOM   2764  C   PHE P  24       6.384   6.541  -0.882  1.00  0.00      PROB
ATOM   2765  O   PHE P  24       7.304   5.879  -1.344  1.00  0.00      PROB
ATOM   2766  N   SER P  25       5.091   6.272  -1.071  1.00  0.00      PROB
ATOM   2767  HN  SER P  25       4.343   6.783  -0.655  1.00  0.00      PROB
ATOM   2768  CA  SER P  25       4.764   5.154  -1.946  1.00  0.00      PROB
ATOM   2769  HA  SER P  25       5.628   4.935  -2.555  1.00  0.00      PROB
ATOM   2770  CB  SER P  25       4.380   3.938  -1.097  1.00  0.00      PROB
ATOM   2771  HB1 SER P  25       5.296   3.460  -0.688  1.00  0.00      PROB
ATOM   2772  HB2 SER P  25       3.827   3.203  -1.720  1.00  0.00      PROB
ATOM   2773  OG  SER P  25       3.544   4.345  -0.009  1.00  0.00      PROB
ATOM   2774  HG1 SER P  25       3.339   3.545   0.481  1.00  0.00      PROB
ATOM   2775  C   SER P  25       3.703   5.515  -2.968  1.00  0.00      PROB
ATOM   2776  O   SER P  25       3.142   6.607  -2.961  1.00  0.00      PROB
ATOM   2777  N   GLY P  26       3.448   4.548  -3.862  1.00  0.00      PROB
ATOM   2778  HN  GLY P  26       3.944   3.684  -3.900  1.00  0.00      PROB
ATOM   2779  CA  GLY P  26       2.385   4.764  -4.838  1.00  0.00      PROB
ATOM   2780  HA1 GLY P  26       1.589   5.300  -4.344  1.00  0.00      PROB
ATOM   2781  HA2 GLY P  26       2.036   3.795  -5.164  1.00  0.00      PROB
ATOM   2782  C   GLY P  26       2.833   5.557  -6.049  1.00  0.00      PROB
ATOM   2783  O   GLY P  26       3.023   5.035  -7.140  1.00  0.00      PROB
ATOM   2784  N   PHE P  27       2.979   6.862  -5.807  1.00  0.00      PROB
ATOM   2785  HN  PHE P  27       2.766   7.302  -4.938  1.00  0.00      PROB
ATOM   2786  CA  PHE P  27       3.485   7.687  -6.897  1.00  0.00      PROB
ATOM   2787  HA  PHE P  27       3.211   7.216  -7.829  1.00  0.00      PROB
ATOM   2788  CB  PHE P  27       2.892   9.105  -6.819  1.00  0.00      PROB
ATOM   2789  HB1 PHE P  27       1.790   9.039  -6.697  1.00  0.00      PROB
ATOM   2790  HB2 PHE P  27       3.141   9.662  -7.748  1.00  0.00      PROB
ATOM   2791  CG  PHE P  27       3.431   9.907  -5.650  1.00  0.00      PROB
ATOM   2792  CD1 PHE P  27       3.007   9.623  -4.333  1.00  0.00      PROB
ATOM   2793  HD1 PHE P  27       2.307   8.822  -4.148  1.00  0.00      PROB
ATOM   2794  CE1 PHE P  27       3.503  10.392  -3.264  1.00  0.00      PROB
ATOM   2795  HE1 PHE P  27       3.196  10.181  -2.250  1.00  0.00      PROB
ATOM   2796  CZ  PHE P  27       4.406  11.442  -3.531  1.00  0.00      PROB
ATOM   2797  HZ  PHE P  27       4.771  12.046  -2.713  1.00  0.00      PROB
ATOM   2798  CD2 PHE P  27       4.352  10.944  -5.908  1.00  0.00      PROB
ATOM   2799  HD2 PHE P  27       4.678  11.141  -6.918  1.00  0.00      PROB
ATOM   2800  CE2 PHE P  27       4.843  11.720  -4.842  1.00  0.00      PROB
ATOM   2801  HE2 PHE P  27       5.546  12.519  -5.026  1.00  0.00      PROB
ATOM   2802  C   PHE P  27       5.002   7.689  -6.933  1.00  0.00      PROB
ATOM   2803  O   PHE P  27       5.652   7.208  -6.015  1.00  0.00      PROB
ATOM   2804  N   SER P  28       5.531   8.266  -8.015  1.00  0.00      PROB
ATOM   2805  HN  SER P  28       5.009   8.533  -8.821  1.00  0.00      PROB
ATOM   2806  CA  SER P  28       6.964   8.517  -8.007  1.00  0.00      PROB
ATOM   2807  HA  SER P  28       7.371   8.135  -7.083  1.00  0.00      PROB
ATOM   2808  CB  SER P  28       7.611   7.820  -9.211  1.00  0.00      PROB
ATOM   2809  HB1 SER P  28       7.052   8.078 -10.136  1.00  0.00      PROB
ATOM   2810  HB2 SER P  28       7.589   6.720  -9.060  1.00  0.00      PROB
ATOM   2811  OG  SER P  28       8.975   8.234  -9.369  1.00  0.00      PROB
ATOM   2812  HG1 SER P  28       9.161   8.179 -10.309  1.00  0.00      PROB
ATOM   2813  C   SER P  28       7.161  10.015  -8.068  1.00  0.00      PROB
ATOM   2814  O   SER P  28       6.301  10.750  -8.543  1.00  0.00      PROB
ATOM   2815  N   LEU P  29       8.341  10.456  -7.623  1.00  0.00      PROB
ATOM   2816  HN  LEU P  29       9.010   9.921  -7.116  1.00  0.00      PROB
ATOM   2817  CA  LEU P  29       8.616  11.849  -7.938  1.00  0.00      PROB
ATOM   2818  HA  LEU P  29       7.686  12.304  -8.245  1.00  0.00      PROB
ATOM   2819  CB  LEU P  29       9.198  12.609  -6.749  1.00  0.00      PROB
ATOM   2820  HB1 LEU P  29      10.308  12.595  -6.804  1.00  0.00      PROB
ATOM   2821  HB2 LEU P  29       8.880  12.122  -5.803  1.00  0.00      PROB
ATOM   2822  CG  LEU P  29       8.700  14.055  -6.776  1.00  0.00      PROB
ATOM   2823  HG  LEU P  29       9.146  14.577  -7.649  1.00  0.00      PROB
ATOM   2824  CD1 LEU P  29       7.177  14.123  -6.878  1.00  0.00      PROB
ATOM   2825 HD11 LEU P  29       6.729  13.159  -6.555  1.00  0.00      PROB
ATOM   2826 HD12 LEU P  29       6.877  14.319  -7.930  1.00  0.00      PROB
ATOM   2827 HD13 LEU P  29       6.790  14.932  -6.222  1.00  0.00      PROB
ATOM   2828  CD2 LEU P  29       9.222  14.863  -5.599  1.00  0.00      PROB
ATOM   2829 HD21 LEU P  29      10.333  14.886  -5.615  1.00  0.00      PROB
ATOM   2830 HD22 LEU P  29       8.890  14.400  -4.645  1.00  0.00      PROB
ATOM   2831 HD23 LEU P  29       8.844  15.906  -5.659  1.00  0.00      PROB
ATOM   2832  C   LEU P  29       9.383  12.078  -9.227  1.00  0.00      PROB
ATOM   2833  O   LEU P  29      10.128  13.042  -9.398  1.00  0.00      PROB
ATOM   2834  N   SER P  30       9.115  11.145 -10.147  1.00  0.00      PROB
ATOM   2835  HN  SER P  30       8.829  10.220  -9.911  1.00  0.00      PROB
ATOM   2836  CA  SER P  30       9.234  11.454 -11.564  1.00  0.00      PROB
ATOM   2837  HA  SER P  30       9.637  12.451 -11.662  1.00  0.00      PROB
ATOM   2838  CB  SER P  30      10.156  10.432 -12.230  1.00  0.00      PROB
ATOM   2839  HB1 SER P  30      11.214  10.672 -11.992  1.00  0.00      PROB
ATOM   2840  HB2 SER P  30      10.009  10.457 -13.331  1.00  0.00      PROB
ATOM   2841  OG  SER P  30       9.865   9.106 -11.755  1.00  0.00      PROB
ATOM   2842  HG1 SER P  30      10.475   8.522 -12.211  1.00  0.00      PROB
ATOM   2843  C   SER P  30       7.883  11.536 -12.270  1.00  0.00      PROB
ATOM   2844  O   SER P  30       7.792  11.842 -13.451  1.00  0.00      PROB
ATOM   2845  N   THR P  31       6.810  11.245 -11.508  1.00  0.00      PROB
ATOM   2846  HN  THR P  31       6.853  10.991 -10.545  1.00  0.00      PROB
ATOM   2847  CA  THR P  31       5.501  11.311 -12.153  1.00  0.00      PROB
ATOM   2848  HA  THR P  31       5.568  10.819 -13.112  1.00  0.00      PROB
ATOM   2849  CB  THR P  31       4.466  10.618 -11.260  1.00  0.00      PROB
ATOM   2850  HB  THR P  31       4.247  11.253 -10.375  1.00  0.00      PROB
ATOM   2851  OG1 THR P  31       4.975   9.351 -10.809  1.00  0.00      PROB
ATOM   2852  HG1 THR P  31       5.144   8.836 -11.602  1.00  0.00      PROB
ATOM   2853  CG2 THR P  31       3.120  10.430 -11.966  1.00  0.00      PROB
ATOM   2854 HG21 THR P  31       3.250   9.807 -12.877  1.00  0.00      PROB
ATOM   2855 HG22 THR P  31       2.710  11.418 -12.267  1.00  0.00      PROB
ATOM   2856 HG23 THR P  31       2.405   9.919 -11.287  1.00  0.00      PROB
ATOM   2857  C   THR P  31       5.092  12.737 -12.504  1.00  0.00      PROB
ATOM   2858  O   THR P  31       4.935  13.601 -11.650  1.00  0.00      PROB
ATOM   2859  N   SER P  32       4.957  12.959 -13.813  1.00  0.00      PROB
ATOM   2860  HN  SER P  32       4.947  12.231 -14.495  1.00  0.00      PROB
ATOM   2861  CA  SER P  32       4.815  14.330 -14.293  1.00  0.00      PROB
ATOM   2862  HA  SER P  32       5.646  14.915 -13.928  1.00  0.00      PROB
ATOM   2863  CB  SER P  32       4.804  14.285 -15.820  1.00  0.00      PROB
ATOM   2864  HB1 SER P  32       5.845  14.273 -16.207  1.00  0.00      PROB
ATOM   2865  HB2 SER P  32       4.270  15.172 -16.223  1.00  0.00      PROB
ATOM   2866  OG  SER P  32       4.128  13.094 -16.252  1.00  0.00      PROB
ATOM   2867  HG1 SER P  32       4.147  13.112 -17.212  1.00  0.00      PROB
ATOM   2868  C   SER P  32       3.667  15.136 -13.691  1.00  0.00      PROB
ATOM   2869  O   SER P  32       2.524  14.692 -13.564  1.00  0.00      PROB
ATOM   2870  N   GLY P  33       4.048  16.356 -13.287  1.00  0.00      PROB
ATOM   2871  HN  GLY P  33       4.972  16.709 -13.414  1.00  0.00      PROB
ATOM   2872  CA  GLY P  33       3.083  17.233 -12.625  1.00  0.00      PROB
ATOM   2873  HA1 GLY P  33       2.118  17.034 -13.066  1.00  0.00      PROB
ATOM   2874  HA2 GLY P  33       3.384  18.249 -12.830  1.00  0.00      PROB
ATOM   2875  C   GLY P  33       2.962  17.066 -11.115  1.00  0.00      PROB
ATOM   2876  O   GLY P  33       2.316  17.858 -10.440  1.00  0.00      PROB
ATOM   2877  N   MET P  34       3.579  15.986 -10.608  1.00  0.00      PROB
ATOM   2878  HN  MET P  34       4.085  15.326 -11.158  1.00  0.00      PROB
ATOM   2879  CA  MET P  34       3.507  15.761  -9.165  1.00  0.00      PROB
ATOM   2880  HA  MET P  34       2.560  16.138  -8.807  1.00  0.00      PROB
ATOM   2881  CB  MET P  34       3.633  14.258  -8.887  1.00  0.00      PROB
ATOM   2882  HB1 MET P  34       4.713  14.003  -8.913  1.00  0.00      PROB
ATOM   2883  HB2 MET P  34       3.114  13.722  -9.709  1.00  0.00      PROB
ATOM   2884  CG  MET P  34       3.067  13.732  -7.564  1.00  0.00      PROB
ATOM   2885  HG1 MET P  34       3.289  14.478  -6.773  1.00  0.00      PROB
ATOM   2886  HG2 MET P  34       3.596  12.789  -7.313  1.00  0.00      PROB
ATOM   2887  SD  MET P  34       1.294  13.421  -7.597  1.00  0.00      PROB
ATOM   2888  CE  MET P  34       1.300  12.132  -8.852  1.00  0.00      PROB
ATOM   2889  HE1 MET P  34       2.162  11.443  -8.719  1.00  0.00      PROB
ATOM   2890  HE2 MET P  34       1.374  12.583  -9.865  1.00  0.00      PROB
ATOM   2891  HE3 MET P  34       0.368  11.531  -8.789  1.00  0.00      PROB
ATOM   2892  C   MET P  34       4.603  16.530  -8.445  1.00  0.00      PROB
ATOM   2893  O   MET P  34       5.620  16.885  -9.037  1.00  0.00      PROB
ATOM   2894  N   GLY P  35       4.364  16.738  -7.148  1.00  0.00      PROB
ATOM   2895  HN  GLY P  35       3.489  16.541  -6.713  1.00  0.00      PROB
ATOM   2896  CA  GLY P  35       5.422  17.280  -6.307  1.00  0.00      PROB
ATOM   2897  HA1 GLY P  35       5.377  18.358  -6.349  1.00  0.00      PROB
ATOM   2898  HA2 GLY P  35       6.373  16.932  -6.683  1.00  0.00      PROB
ATOM   2899  C   GLY P  35       5.236  16.815  -4.877  1.00  0.00      PROB
ATOM   2900  O   GLY P  35       4.228  16.205  -4.530  1.00  0.00      PROB
ATOM   2901  N   VAL P  36       6.265  17.104  -4.071  1.00  0.00      PROB
ATOM   2902  HN  VAL P  36       7.118  17.496  -4.408  1.00  0.00      PROB
ATOM   2903  CA  VAL P  36       6.183  16.853  -2.633  1.00  0.00      PROB
ATOM   2904  HA  VAL P  36       5.144  16.701  -2.383  1.00  0.00      PROB
ATOM   2905  CB  VAL P  36       7.014  15.615  -2.226  1.00  0.00      PROB
ATOM   2906  HB  VAL P  36       8.044  15.734  -2.624  1.00  0.00      PROB
ATOM   2907  CG1 VAL P  36       7.098  15.403  -0.709  1.00  0.00      PROB
ATOM   2908 HG11 VAL P  36       6.080  15.265  -0.286  1.00  0.00      PROB
ATOM   2909 HG12 VAL P  36       7.564  16.290  -0.229  1.00  0.00      PROB
ATOM   2910 HG13 VAL P  36       7.701  14.497  -0.487  1.00  0.00      PROB
ATOM   2911  CG2 VAL P  36       6.479  14.347  -2.888  1.00  0.00      PROB
ATOM   2912 HG21 VAL P  36       6.522  14.446  -3.994  1.00  0.00      PROB
ATOM   2913 HG22 VAL P  36       5.422  14.180  -2.587  1.00  0.00      PROB
ATOM   2914 HG23 VAL P  36       7.096  13.474  -2.586  1.00  0.00      PROB
ATOM   2915  C   VAL P  36       6.671  18.089  -1.902  1.00  0.00      PROB
ATOM   2916  O   VAL P  36       7.695  18.671  -2.245  1.00  0.00      PROB
ATOM   2917  N   GLY P  37       5.893  18.469  -0.887  1.00  0.00      PROB
ATOM   2918  HN  GLY P  37       5.017  18.044  -0.674  1.00  0.00      PROB
ATOM   2919  CA  GLY P  37       6.336  19.562  -0.038  1.00  0.00      PROB
ATOM   2920  HA1 GLY P  37       5.535  20.284   0.025  1.00  0.00      PROB
ATOM   2921  HA2 GLY P  37       7.206  20.010  -0.495  1.00  0.00      PROB
ATOM   2922  C   GLY P  37       6.691  19.089   1.351  1.00  0.00      PROB
ATOM   2923  O   GLY P  37       6.115  18.150   1.888  1.00  0.00      PROB
ATOM   2924  N   TRP P  38       7.668  19.799   1.914  1.00  0.00      PROB
ATOM   2925  HN  TRP P  38       8.243  20.437   1.407  1.00  0.00      PROB
ATOM   2926  CA  TRP P  38       7.928  19.653   3.338  1.00  0.00      PROB
ATOM   2927  HA  TRP P  38       7.494  18.721   3.667  1.00  0.00      PROB
ATOM   2928  CB  TRP P  38       9.428  19.662   3.596  1.00  0.00      PROB
ATOM   2929  HB1 TRP P  38       9.632  20.138   4.579  1.00  0.00      PROB
ATOM   2930  HB2 TRP P  38       9.938  20.242   2.797  1.00  0.00      PROB
ATOM   2931  CG  TRP P  38       9.976  18.256   3.608  1.00  0.00      PROB
ATOM   2932  CD1 TRP P  38      10.512  17.536   2.530  1.00  0.00      PROB
ATOM   2933  HD1 TRP P  38      10.571  17.908   1.518  1.00  0.00      PROB
ATOM   2934  NE1 TRP P  38      10.949  16.308   2.923  1.00  0.00      PROB
ATOM   2935  HE1 TRP P  38      11.359  15.637   2.345  1.00  0.00      PROB
ATOM   2936  CE2 TRP P  38      10.714  16.170   4.287  1.00  0.00      PROB
ATOM   2937  CD2 TRP P  38      10.096  17.380   4.746  1.00  0.00      PROB
ATOM   2938  CE3 TRP P  38       9.737  17.517   6.103  1.00  0.00      PROB
ATOM   2939  HE3 TRP P  38       9.271  18.419   6.471  1.00  0.00      PROB
ATOM   2940  CZ3 TRP P  38       9.990  16.457   6.998  1.00  0.00      PROB
ATOM   2941  HZ3 TRP P  38       9.712  16.558   8.037  1.00  0.00      PROB
ATOM   2942  CZ2 TRP P  38      10.964  15.125   5.199  1.00  0.00      PROB
ATOM   2943  HZ2 TRP P  38      11.433  14.207   4.877  1.00  0.00      PROB
ATOM   2944  CH2 TRP P  38      10.602  15.268   6.553  1.00  0.00      PROB
ATOM   2945  HH2 TRP P  38      10.794  14.466   7.250  1.00  0.00      PROB
ATOM   2946  C   TRP P  38       7.276  20.794   4.084  1.00  0.00      PROB
ATOM   2947  O   TRP P  38       7.521  21.964   3.799  1.00  0.00      PROB
ATOM   2948  N   ILE P  39       6.418  20.401   5.029  1.00  0.00      PROB
ATOM   2949  HN  ILE P  39       6.235  19.443   5.234  1.00  0.00      PROB
ATOM   2950  CA  ILE P  39       5.700  21.399   5.815  1.00  0.00      PROB
ATOM   2951  HA  ILE P  39       6.181  22.352   5.652  1.00  0.00      PROB
ATOM   2952  CB  ILE P  39       4.210  21.487   5.422  1.00  0.00      PROB
ATOM   2953  HB  ILE P  39       3.717  20.512   5.622  1.00  0.00      PROB
ATOM   2954  CG2 ILE P  39       3.513  22.583   6.228  1.00  0.00      PROB
ATOM   2955 HG21 ILE P  39       3.993  23.566   6.031  1.00  0.00      PROB
ATOM   2956 HG22 ILE P  39       3.591  22.362   7.314  1.00  0.00      PROB
ATOM   2957 HG23 ILE P  39       2.443  22.645   5.935  1.00  0.00      PROB
ATOM   2958  CG1 ILE P  39       3.974  21.723   3.927  1.00  0.00      PROB
ATOM   2959 HG11 ILE P  39       4.873  22.219   3.506  1.00  0.00      PROB
ATOM   2960 HG12 ILE P  39       3.102  22.401   3.814  1.00  0.00      PROB
ATOM   2961  CD  ILE P  39       3.703  20.454   3.119  1.00  0.00      PROB
ATOM   2962  HD1 ILE P  39       2.796  19.942   3.505  1.00  0.00      PROB
ATOM   2963  HD2 ILE P  39       4.566  19.760   3.205  1.00  0.00      PROB
ATOM   2964  HD3 ILE P  39       3.537  20.714   2.052  1.00  0.00      PROB
ATOM   2965  C   ILE P  39       5.822  21.021   7.275  1.00  0.00      PROB
ATOM   2966  O   ILE P  39       5.536  19.898   7.664  1.00  0.00      PROB
ATOM   2967  N   ARG P  40       6.276  21.978   8.078  1.00  0.00      PROB
ATOM   2968  HN  ARG P  40       6.561  22.888   7.791  1.00  0.00      PROB
ATOM   2969  CA  ARG P  40       6.344  21.616   9.485  1.00  0.00      PROB
ATOM   2970  HA  ARG P  40       6.065  20.577   9.578  1.00  0.00      PROB
ATOM   2971  CB  ARG P  40       7.753  21.838  10.026  1.00  0.00      PROB
ATOM   2972  HB1 ARG P  40       8.462  21.221   9.434  1.00  0.00      PROB
ATOM   2973  HB2 ARG P  40       7.784  21.505  11.085  1.00  0.00      PROB
ATOM   2974  CG  ARG P  40       8.201  23.296   9.960  1.00  0.00      PROB
ATOM   2975  HG1 ARG P  40       7.453  23.930  10.482  1.00  0.00      PROB
ATOM   2976  HG2 ARG P  40       8.259  23.611   8.896  1.00  0.00      PROB
ATOM   2977  CD  ARG P  40       9.561  23.492  10.612  1.00  0.00      PROB
ATOM   2978  HD1 ARG P  40      10.328  22.899  10.069  1.00  0.00      PROB
ATOM   2979  HD2 ARG P  40       9.518  23.177  11.676  1.00  0.00      PROB
ATOM   2980  NE  ARG P  40       9.968  24.887  10.576  1.00  0.00      PROB
ATOM   2981  HE  ARG P  40       9.334  25.575  10.223  1.00  0.00      PROB
ATOM   2982  CZ  ARG P  40      11.179  25.268  11.008  1.00  0.00      PROB
ATOM   2983  NH1 ARG P  40      12.086  24.381  11.399  1.00  0.00      PROB
ATOM   2984 HH11 ARG P  40      11.873  23.404  11.375  1.00  0.00      PROB
ATOM   2985 HH12 ARG P  40      12.982  24.690  11.717  1.00  0.00      PROB
ATOM   2986  NH2 ARG P  40      11.469  26.556  11.048  1.00  0.00      PROB
ATOM   2987 HH21 ARG P  40      12.303  26.867  11.504  1.00  0.00      PROB
ATOM   2988 HH22 ARG P  40      10.854  27.220  10.623  1.00  0.00      PROB
ATOM   2989  C   ARG P  40       5.338  22.362  10.327  1.00  0.00      PROB
ATOM   2990  O   ARG P  40       4.781  23.376   9.929  1.00  0.00      PROB
ATOM   2991  N   GLN P  41       5.182  21.838  11.541  1.00  0.00      PROB
ATOM   2992  HN  GLN P  41       5.433  20.902  11.774  1.00  0.00      PROB
ATOM   2993  CA  GLN P  41       4.616  22.663  12.594  1.00  0.00      PROB
ATOM   2994  HA  GLN P  41       4.397  23.637  12.182  1.00  0.00      PROB
ATOM   2995  CB  GLN P  41       3.346  22.010  13.129  1.00  0.00      PROB
ATOM   2996  HB1 GLN P  41       3.622  21.047  13.609  1.00  0.00      PROB
ATOM   2997  HB2 GLN P  41       2.669  21.805  12.273  1.00  0.00      PROB
ATOM   2998  CG  GLN P  41       2.589  22.859  14.150  1.00  0.00      PROB
ATOM   2999  HG1 GLN P  41       2.354  23.856  13.720  1.00  0.00      PROB
ATOM   3000  HG2 GLN P  41       3.202  22.993  15.067  1.00  0.00      PROB
ATOM   3001  CD  GLN P  41       1.308  22.139  14.495  1.00  0.00      PROB
ATOM   3002  OE1 GLN P  41       1.296  20.949  14.778  1.00  0.00      PROB
ATOM   3003  NE2 GLN P  41       0.210  22.887  14.382  1.00  0.00      PROB
ATOM   3004 HE21 GLN P  41      -0.693  22.462  14.443  1.00  0.00      PROB
ATOM   3005 HE22 GLN P  41       0.290  23.873  14.236  1.00  0.00      PROB
ATOM   3006  C   GLN P  41       5.654  22.831  13.685  1.00  0.00      PROB
ATOM   3007  O   GLN P  41       5.921  21.917  14.459  1.00  0.00      PROB
ATOM   3008  N   PRO P  42       6.273  24.033  13.715  1.00  0.00      PROB
ATOM   3009  CD  PRO P  42       6.125  25.137  12.778  1.00  0.00      PROB
ATOM   3010  HD1 PRO P  42       5.241  25.752  13.048  1.00  0.00      PROB
ATOM   3011  HD2 PRO P  42       6.016  24.749  11.743  1.00  0.00      PROB
ATOM   3012  CA  PRO P  42       7.211  24.321  14.802  1.00  0.00      PROB
ATOM   3013  HA  PRO P  42       7.935  23.527  14.893  1.00  0.00      PROB
ATOM   3014  CB  PRO P  42       7.800  25.681  14.415  1.00  0.00      PROB
ATOM   3015  HB1 PRO P  42       8.905  25.673  14.533  1.00  0.00      PROB
ATOM   3016  HB2 PRO P  42       7.377  26.484  15.056  1.00  0.00      PROB
ATOM   3017  CG  PRO P  42       7.422  25.911  12.954  1.00  0.00      PROB
ATOM   3018  HG1 PRO P  42       7.270  26.992  12.749  1.00  0.00      PROB
ATOM   3019  HG2 PRO P  42       8.211  25.524  12.274  1.00  0.00      PROB
ATOM   3020  C   PRO P  42       6.474  24.369  16.125  1.00  0.00      PROB
ATOM   3021  O   PRO P  42       5.249  24.440  16.149  1.00  0.00      PROB
ATOM   3022  N   SER P  43       7.260  24.347  17.214  1.00  0.00      PROB
ATOM   3023  HN  SER P  43       8.254  24.315  17.150  1.00  0.00      PROB
ATOM   3024  CA  SER P  43       6.699  24.369  18.570  1.00  0.00      PROB
ATOM   3025  HA  SER P  43       6.319  23.384  18.799  1.00  0.00      PROB
ATOM   3026  CB  SER P  43       7.798  24.769  19.559  1.00  0.00      PROB
ATOM   3027  HB1 SER P  43       7.960  25.867  19.517  1.00  0.00      PROB
ATOM   3028  HB2 SER P  43       8.744  24.246  19.302  1.00  0.00      PROB
ATOM   3029  OG  SER P  43       7.416  24.408  20.889  1.00  0.00      PROB
ATOM   3030  HG1 SER P  43       8.197  24.534  21.432  1.00  0.00      PROB
ATOM   3031  C   SER P  43       5.421  25.190  18.760  1.00  0.00      PROB
ATOM   3032  O   SER P  43       5.412  26.421  18.855  1.00  0.00      PROB
ATOM   3033  N   GLY P  44       4.315  24.419  18.747  1.00  0.00      PROB
ATOM   3034  HN  GLY P  44       4.373  23.424  18.731  1.00  0.00      PROB
ATOM   3035  CA  GLY P  44       2.959  24.974  18.755  1.00  0.00      PROB
ATOM   3036  HA1 GLY P  44       2.719  25.227  19.777  1.00  0.00      PROB
ATOM   3037  HA2 GLY P  44       2.292  24.204  18.396  1.00  0.00      PROB
ATOM   3038  C   GLY P  44       2.778  26.213  17.893  1.00  0.00      PROB
ATOM   3039  O   GLY P  44       2.582  27.313  18.400  1.00  0.00      PROB
ATOM   3040  N   LYS P  45       2.929  26.014  16.581  1.00  0.00      PROB
ATOM   3041  HN  LYS P  45       3.166  25.129  16.188  1.00  0.00      PROB
ATOM   3042  CA  LYS P  45       2.744  27.129  15.653  1.00  0.00      PROB
ATOM   3043  HA  LYS P  45       2.312  27.952  16.203  1.00  0.00      PROB
ATOM   3044  CB  LYS P  45       4.085  27.551  15.029  1.00  0.00      PROB
ATOM   3045  HB1 LYS P  45       3.878  28.425  14.379  1.00  0.00      PROB
ATOM   3046  HB2 LYS P  45       4.430  26.704  14.401  1.00  0.00      PROB
ATOM   3047  CG  LYS P  45       5.260  27.940  15.943  1.00  0.00      PROB
ATOM   3048  HG1 LYS P  45       6.194  27.767  15.369  1.00  0.00      PROB
ATOM   3049  HG2 LYS P  45       5.238  27.255  16.815  1.00  0.00      PROB
ATOM   3050  CD  LYS P  45       5.322  29.373  16.491  1.00  0.00      PROB
ATOM   3051  HD1 LYS P  45       5.115  30.066  15.649  1.00  0.00      PROB
ATOM   3052  HD2 LYS P  45       6.354  29.549  16.859  1.00  0.00      PROB
ATOM   3053  CE  LYS P  45       4.356  29.719  17.627  1.00  0.00      PROB
ATOM   3054  HE1 LYS P  45       3.306  29.604  17.283  1.00  0.00      PROB
ATOM   3055  HE2 LYS P  45       4.532  30.760  17.974  1.00  0.00      PROB
ATOM   3056  NZ  LYS P  45       4.566  28.815  18.767  1.00  0.00      PROB
ATOM   3057  HZ1 LYS P  45       5.327  28.143  18.541  1.00  0.00      PROB
ATOM   3058  HZ2 LYS P  45       3.688  28.293  18.961  1.00  0.00      PROB
ATOM   3059  HZ3 LYS P  45       4.831  29.370  19.605  1.00  0.00      PROB
ATOM   3060  C   LYS P  45       1.762  26.732  14.562  1.00  0.00      PROB
ATOM   3061  O   LYS P  45       1.170  25.659  14.614  1.00  0.00      PROB
ATOM   3062  N   GLY P  46       1.637  27.626  13.567  1.00  0.00      PROB
ATOM   3063  HN  GLY P  46       1.995  28.556  13.600  1.00  0.00      PROB
ATOM   3064  CA  GLY P  46       0.929  27.200  12.363  1.00  0.00      PROB
ATOM   3065  HA1 GLY P  46       0.632  28.081  11.814  1.00  0.00      PROB
ATOM   3066  HA2 GLY P  46       0.058  26.637  12.663  1.00  0.00      PROB
ATOM   3067  C   GLY P  46       1.814  26.334  11.488  1.00  0.00      PROB
ATOM   3068  O   GLY P  46       2.913  25.952  11.878  1.00  0.00      PROB
ATOM   3069  N   LEU P  47       1.295  26.042  10.290  1.00  0.00      PROB
ATOM   3070  HN  LEU P  47       0.405  26.348   9.963  1.00  0.00      PROB
ATOM   3071  CA  LEU P  47       2.121  25.210   9.418  1.00  0.00      PROB
ATOM   3072  HA  LEU P  47       2.761  24.605  10.044  1.00  0.00      PROB
ATOM   3073  CB  LEU P  47       1.254  24.317   8.528  1.00  0.00      PROB
ATOM   3074  HB1 LEU P  47       1.923  23.802   7.807  1.00  0.00      PROB
ATOM   3075  HB2 LEU P  47       0.554  24.971   7.967  1.00  0.00      PROB
ATOM   3076  CG  LEU P  47       0.426  23.250   9.247  1.00  0.00      PROB
ATOM   3077  HG  LEU P  47      -0.173  23.731  10.049  1.00  0.00      PROB
ATOM   3078  CD1 LEU P  47      -0.515  22.537   8.275  1.00  0.00      PROB
ATOM   3079 HD11 LEU P  47       0.070  22.042   7.471  1.00  0.00      PROB
ATOM   3080 HD12 LEU P  47      -1.206  23.272   7.810  1.00  0.00      PROB
ATOM   3081 HD13 LEU P  47      -1.101  21.763   8.815  1.00  0.00      PROB
ATOM   3082  CD2 LEU P  47       1.296  22.246  10.002  1.00  0.00      PROB
ATOM   3083 HD21 LEU P  47       2.033  22.782  10.638  1.00  0.00      PROB
ATOM   3084 HD22 LEU P  47       1.848  21.606   9.281  1.00  0.00      PROB
ATOM   3085 HD23 LEU P  47       0.660  21.611  10.655  1.00  0.00      PROB
ATOM   3086  C   LEU P  47       3.106  26.008   8.580  1.00  0.00      PROB
ATOM   3087  O   LEU P  47       2.764  26.645   7.589  1.00  0.00      PROB
ATOM   3088  N   GLU P  48       4.363  25.944   9.028  1.00  0.00      PROB
ATOM   3089  HN  GLU P  48       4.622  25.491   9.878  1.00  0.00      PROB
ATOM   3090  CA  GLU P  48       5.427  26.565   8.244  1.00  0.00      PROB
ATOM   3091  HA  GLU P  48       5.065  27.513   7.873  1.00  0.00      PROB
ATOM   3092  CB  GLU P  48       6.667  26.769   9.121  1.00  0.00      PROB
ATOM   3093  HB1 GLU P  48       7.104  25.771   9.335  1.00  0.00      PROB
ATOM   3094  HB2 GLU P  48       6.340  27.231  10.076  1.00  0.00      PROB
ATOM   3095  CG  GLU P  48       7.772  27.653   8.519  1.00  0.00      PROB
ATOM   3096  HG1 GLU P  48       7.401  28.696   8.424  1.00  0.00      PROB
ATOM   3097  HG2 GLU P  48       8.045  27.270   7.512  1.00  0.00      PROB
ATOM   3098  CD  GLU P  48       9.011  27.645   9.406  1.00  0.00      PROB
ATOM   3099  OE1 GLU P  48       8.898  27.629  10.628  1.00  0.00      PROB
ATOM   3100  OE2 GLU P  48      10.120  27.596   8.889  1.00  0.00      PROB
ATOM   3101  C   GLU P  48       5.762  25.739   7.014  1.00  0.00      PROB
ATOM   3102  O   GLU P  48       6.369  24.676   7.084  1.00  0.00      PROB
ATOM   3103  N   TRP P  49       5.334  26.272   5.861  1.00  0.00      PROB
ATOM   3104  HN  TRP P  49       4.723  27.056   5.788  1.00  0.00      PROB
ATOM   3105  CA  TRP P  49       5.815  25.636   4.637  1.00  0.00      PROB
ATOM   3106  HA  TRP P  49       5.748  24.567   4.770  1.00  0.00      PROB
ATOM   3107  CB  TRP P  49       4.984  26.072   3.420  1.00  0.00      PROB
ATOM   3108  HB1 TRP P  49       4.992  27.180   3.341  1.00  0.00      PROB
ATOM   3109  HB2 TRP P  49       3.936  25.723   3.539  1.00  0.00      PROB
ATOM   3110  CG  TRP P  49       5.566  25.478   2.153  1.00  0.00      PROB
ATOM   3111  CD1 TRP P  49       5.575  24.126   1.776  1.00  0.00      PROB
ATOM   3112  HD1 TRP P  49       5.105  23.333   2.339  1.00  0.00      PROB
ATOM   3113  NE1 TRP P  49       6.251  23.942   0.611  1.00  0.00      PROB
ATOM   3114  HE1 TRP P  49       6.389  23.086   0.163  1.00  0.00      PROB
ATOM   3115  CE2 TRP P  49       6.714  25.174   0.164  1.00  0.00      PROB
ATOM   3116  CD2 TRP P  49       6.295  26.164   1.114  1.00  0.00      PROB
ATOM   3117  CE3 TRP P  49       6.638  27.517   0.914  1.00  0.00      PROB
ATOM   3118  HE3 TRP P  49       6.333  28.280   1.614  1.00  0.00      PROB
ATOM   3119  CZ3 TRP P  49       7.393  27.886  -0.220  1.00  0.00      PROB
ATOM   3120  HZ3 TRP P  49       7.654  28.922  -0.376  1.00  0.00      PROB
ATOM   3121  CZ2 TRP P  49       7.470  25.557  -0.964  1.00  0.00      PROB
ATOM   3122  HZ2 TRP P  49       7.796  24.828  -1.691  1.00  0.00      PROB
ATOM   3123  CH2 TRP P  49       7.809  26.911  -1.152  1.00  0.00      PROB
ATOM   3124  HH2 TRP P  49       8.390  27.205  -2.014  1.00  0.00      PROB
ATOM   3125  C   TRP P  49       7.295  25.902   4.430  1.00  0.00      PROB
ATOM   3126  O   TRP P  49       7.752  27.037   4.406  1.00  0.00      PROB
ATOM   3127  N   LEU P  50       8.012  24.785   4.288  1.00  0.00      PROB
ATOM   3128  HN  LEU P  50       7.627  23.866   4.321  1.00  0.00      PROB
ATOM   3129  CA  LEU P  50       9.445  24.919   4.072  1.00  0.00      PROB
ATOM   3130  HA  LEU P  50       9.761  25.871   4.472  1.00  0.00      PROB
ATOM   3131  CB  LEU P  50      10.179  23.773   4.769  1.00  0.00      PROB
ATOM   3132  HB1 LEU P  50      11.270  23.907   4.610  1.00  0.00      PROB
ATOM   3133  HB2 LEU P  50       9.862  22.817   4.301  1.00  0.00      PROB
ATOM   3134  CG  LEU P  50       9.918  23.685   6.270  1.00  0.00      PROB
ATOM   3135  HG  LEU P  50       8.833  23.829   6.460  1.00  0.00      PROB
ATOM   3136  CD1 LEU P  50      10.350  22.332   6.832  1.00  0.00      PROB
ATOM   3137 HD11 LEU P  50      11.436  22.176   6.659  1.00  0.00      PROB
ATOM   3138 HD12 LEU P  50       9.790  21.516   6.327  1.00  0.00      PROB
ATOM   3139 HD13 LEU P  50      10.156  22.297   7.925  1.00  0.00      PROB
ATOM   3140  CD2 LEU P  50      10.555  24.852   7.018  1.00  0.00      PROB
ATOM   3141 HD21 LEU P  50      10.277  25.813   6.534  1.00  0.00      PROB
ATOM   3142 HD22 LEU P  50      11.661  24.753   7.001  1.00  0.00      PROB
ATOM   3143 HD23 LEU P  50      10.197  24.868   8.069  1.00  0.00      PROB
ATOM   3144  C   LEU P  50       9.800  24.933   2.599  1.00  0.00      PROB
ATOM   3145  O   LEU P  50      10.317  25.895   2.039  1.00  0.00      PROB
ATOM   3146  N   ALA P  51       9.528  23.770   1.999  1.00  0.00      PROB
ATOM   3147  HN  ALA P  51       8.938  23.064   2.383  1.00  0.00      PROB
ATOM   3148  CA  ALA P  51      10.138  23.528   0.700  1.00  0.00      PROB
ATOM   3149  HA  ALA P  51      10.240  24.477   0.194  1.00  0.00      PROB
ATOM   3150  CB  ALA P  51      11.507  22.865   0.875  1.00  0.00      PROB
ATOM   3151  HB1 ALA P  51      11.396  21.895   1.405  1.00  0.00      PROB
ATOM   3152  HB2 ALA P  51      12.172  23.523   1.474  1.00  0.00      PROB
ATOM   3153  HB3 ALA P  51      11.965  22.676  -0.119  1.00  0.00      PROB
ATOM   3154  C   ALA P  51       9.259  22.642  -0.143  1.00  0.00      PROB
ATOM   3155  O   ALA P  51       8.276  22.083   0.330  1.00  0.00      PROB
ATOM   3156  N   HSD P  52       9.652  22.536  -1.409  1.00  0.00      PROB
ATOM   3157  HN  HSD P  52      10.469  22.986  -1.760  1.00  0.00      PROB
ATOM   3158  CA  HSD P  52       8.885  21.739  -2.353  1.00  0.00      PROB
ATOM   3159  HA  HSD P  52       8.393  20.944  -1.812  1.00  0.00      PROB
ATOM   3160  CB  HSD P  52       7.862  22.646  -3.036  1.00  0.00      PROB
ATOM   3161  HB1 HSD P  52       8.371  23.252  -3.816  1.00  0.00      PROB
ATOM   3162  HB2 HSD P  52       7.413  23.326  -2.281  1.00  0.00      PROB
ATOM   3163  ND1 HSD P  52       6.738  21.499  -4.979  1.00  0.00      PROB
ATOM   3164  HD1 HSD P  52       7.434  21.725  -5.660  1.00  0.00      PROB
ATOM   3165  CG  HSD P  52       6.765  21.847  -3.682  1.00  0.00      PROB
ATOM   3166  CE1 HSD P  52       5.585  20.786  -5.174  1.00  0.00      PROB
ATOM   3167  HE1 HSD P  52       5.281  20.364  -6.131  1.00  0.00      PROB
ATOM   3168  NE2 HSD P  52       4.904  20.700  -3.989  1.00  0.00      PROB
ATOM   3169  CD2 HSD P  52       5.623  21.355  -3.054  1.00  0.00      PROB
ATOM   3170  HD2 HSD P  52       5.283  21.426  -2.029  1.00  0.00      PROB
ATOM   3171  C   HSD P  52       9.857  21.177  -3.360  1.00  0.00      PROB
ATOM   3172  O   HSD P  52      10.911  21.762  -3.570  1.00  0.00      PROB
ATOM   3173  N   ILE P  53       9.486  20.053  -3.969  1.00  0.00      PROB
ATOM   3174  HN  ILE P  53       8.690  19.516  -3.702  1.00  0.00      PROB
ATOM   3175  CA  ILE P  53      10.282  19.573  -5.091  1.00  0.00      PROB
ATOM   3176  HA  ILE P  53      10.634  20.433  -5.641  1.00  0.00      PROB
ATOM   3177  CB  ILE P  53      11.478  18.726  -4.601  1.00  0.00      PROB
ATOM   3178  HB  ILE P  53      12.098  19.344  -3.918  1.00  0.00      PROB
ATOM   3179  CG2 ILE P  53      11.043  17.462  -3.862  1.00  0.00      PROB
ATOM   3180 HG21 ILE P  53      10.589  16.740  -4.574  1.00  0.00      PROB
ATOM   3181 HG22 ILE P  53      10.289  17.718  -3.087  1.00  0.00      PROB
ATOM   3182 HG23 ILE P  53      11.923  16.982  -3.383  1.00  0.00      PROB
ATOM   3183  CG1 ILE P  53      12.508  18.465  -5.704  1.00  0.00      PROB
ATOM   3184 HG11 ILE P  53      12.590  19.372  -6.340  1.00  0.00      PROB
ATOM   3185 HG12 ILE P  53      12.156  17.618  -6.330  1.00  0.00      PROB
ATOM   3186  CD  ILE P  53      13.891  18.126  -5.146  1.00  0.00      PROB
ATOM   3187  HD1 ILE P  53      13.808  17.328  -4.378  1.00  0.00      PROB
ATOM   3188  HD2 ILE P  53      14.340  19.026  -4.674  1.00  0.00      PROB
ATOM   3189  HD3 ILE P  53      14.550  17.764  -5.964  1.00  0.00      PROB
ATOM   3190  C   ILE P  53       9.365  18.856  -6.060  1.00  0.00      PROB
ATOM   3191  O   ILE P  53       8.412  18.197  -5.662  1.00  0.00      PROB
ATOM   3192  N   TRP P  54       9.640  19.081  -7.342  1.00  0.00      PROB
ATOM   3193  HN  TRP P  54      10.460  19.554  -7.655  1.00  0.00      PROB
ATOM   3194  CA  TRP P  54       8.702  18.618  -8.354  1.00  0.00      PROB
ATOM   3195  HA  TRP P  54       7.762  18.392  -7.872  1.00  0.00      PROB
ATOM   3196  CB  TRP P  54       8.522  19.719  -9.405  1.00  0.00      PROB
ATOM   3197  HB1 TRP P  54       7.850  19.354 -10.211  1.00  0.00      PROB
ATOM   3198  HB2 TRP P  54       9.510  19.977  -9.843  1.00  0.00      PROB
ATOM   3199  CG  TRP P  54       7.918  20.963  -8.787  1.00  0.00      PROB
ATOM   3200  CD1 TRP P  54       8.592  21.984  -8.094  1.00  0.00      PROB
ATOM   3201  HD1 TRP P  54       9.658  22.000  -7.923  1.00  0.00      PROB
ATOM   3202  NE1 TRP P  54       7.734  22.949  -7.666  1.00  0.00      PROB
ATOM   3203  HE1 TRP P  54       7.980  23.749  -7.164  1.00  0.00      PROB
ATOM   3204  CE2 TRP P  54       6.445  22.603  -8.066  1.00  0.00      PROB
ATOM   3205  CD2 TRP P  54       6.529  21.355  -8.774  1.00  0.00      PROB
ATOM   3206  CE3 TRP P  54       5.359  20.760  -9.295  1.00  0.00      PROB
ATOM   3207  HE3 TRP P  54       5.400  19.823  -9.830  1.00  0.00      PROB
ATOM   3208  CZ3 TRP P  54       4.112  21.396  -9.116  1.00  0.00      PROB
ATOM   3209  HZ3 TRP P  54       3.216  20.942  -9.514  1.00  0.00      PROB
ATOM   3210  CZ2 TRP P  54       5.190  23.227  -7.895  1.00  0.00      PROB
ATOM   3211  HZ2 TRP P  54       5.101  24.165  -7.367  1.00  0.00      PROB
ATOM   3212  CH2 TRP P  54       4.028  22.622  -8.420  1.00  0.00      PROB
ATOM   3213  HH2 TRP P  54       3.068  23.100  -8.289  1.00  0.00      PROB
ATOM   3214  C   TRP P  54       9.171  17.317  -8.975  1.00  0.00      PROB
ATOM   3215  O   TRP P  54      10.227  16.790  -8.634  1.00  0.00      PROB
ATOM   3216  N   TRP P  55       8.364  16.817  -9.927  1.00  0.00      PROB
ATOM   3217  HN  TRP P  55       7.469  17.198 -10.144  1.00  0.00      PROB
ATOM   3218  CA  TRP P  55       8.808  15.649 -10.697  1.00  0.00      PROB
ATOM   3219  HA  TRP P  55       9.041  14.862  -9.995  1.00  0.00      PROB
ATOM   3220  CB  TRP P  55       7.729  15.169 -11.688  1.00  0.00      PROB
ATOM   3221  HB1 TRP P  55       6.726  15.309 -11.232  1.00  0.00      PROB
ATOM   3222  HB2 TRP P  55       7.884  14.090 -11.903  1.00  0.00      PROB
ATOM   3223  CG  TRP P  55       7.783  15.938 -12.991  1.00  0.00      PROB
ATOM   3224  CD1 TRP P  55       8.316  15.488 -14.212  1.00  0.00      PROB
ATOM   3225  HD1 TRP P  55       8.698  14.492 -14.379  1.00  0.00      PROB
ATOM   3226  NE1 TRP P  55       8.289  16.467 -15.155  1.00  0.00      PROB
ATOM   3227  HE1 TRP P  55       8.609  16.384 -16.073  1.00  0.00      PROB
ATOM   3228  CE2 TRP P  55       7.727  17.607 -14.588  1.00  0.00      PROB
ATOM   3229  CD2 TRP P  55       7.396  17.305 -13.228  1.00  0.00      PROB
ATOM   3230  CE3 TRP P  55       6.813  18.290 -12.403  1.00  0.00      PROB
ATOM   3231  HE3 TRP P  55       6.551  18.076 -11.377  1.00  0.00      PROB
ATOM   3232  CZ3 TRP P  55       6.566  19.576 -12.920  1.00  0.00      PROB
ATOM   3233  HZ3 TRP P  55       6.119  20.333 -12.292  1.00  0.00      PROB
ATOM   3234  CZ2 TRP P  55       7.478  18.898 -15.093  1.00  0.00      PROB
ATOM   3235  HZ2 TRP P  55       7.721  19.155 -16.113  1.00  0.00      PROB
ATOM   3236  CH2 TRP P  55       6.901  19.877 -14.255  1.00  0.00      PROB
ATOM   3237  HH2 TRP P  55       6.714  20.868 -14.642  1.00  0.00      PROB
ATOM   3238  C   TRP P  55      10.162  15.807 -11.389  1.00  0.00      PROB
ATOM   3239  O   TRP P  55      10.987  14.899 -11.418  1.00  0.00      PROB
ATOM   3240  N   ASP P  56      10.361  17.021 -11.916  1.00  0.00      PROB
ATOM   3241  HN  ASP P  56       9.695  17.761 -11.857  1.00  0.00      PROB
ATOM   3242  CA  ASP P  56      11.608  17.296 -12.615  1.00  0.00      PROB
ATOM   3243  HA  ASP P  56      11.962  16.375 -13.055  1.00  0.00      PROB
ATOM   3244  CB  ASP P  56      11.359  18.357 -13.704  1.00  0.00      PROB
ATOM   3245  HB1 ASP P  56      10.669  17.933 -14.464  1.00  0.00      PROB
ATOM   3246  HB2 ASP P  56      12.327  18.605 -14.188  1.00  0.00      PROB
ATOM   3247  CG  ASP P  56      10.747  19.647 -13.171  1.00  0.00      PROB
ATOM   3248  OD1 ASP P  56      10.902  19.975 -11.997  1.00  0.00      PROB
ATOM   3249  OD2 ASP P  56      10.110  20.351 -13.943  1.00  0.00      PROB
ATOM   3250  C   ASP P  56      12.740  17.599 -11.643  1.00  0.00      PROB
ATOM   3251  O   ASP P  56      12.865  16.916 -10.627  1.00  0.00      PROB
ATOM   3252  N   GLY P  57      13.567  18.602 -11.971  1.00  0.00      PROB
ATOM   3253  HN  GLY P  57      13.486  19.151 -12.799  1.00  0.00      PROB
ATOM   3254  CA  GLY P  57      14.653  18.898 -11.045  1.00  0.00      PROB
ATOM   3255  HA1 GLY P  57      15.457  19.337 -11.616  1.00  0.00      PROB
ATOM   3256  HA2 GLY P  57      14.973  17.963 -10.609  1.00  0.00      PROB
ATOM   3257  C   GLY P  57      14.273  19.852  -9.927  1.00  0.00      PROB
ATOM   3258  O   GLY P  57      14.833  19.819  -8.839  1.00  0.00      PROB
ATOM   3259  N   ASP P  58      13.308  20.723 -10.253  1.00  0.00      PROB
ATOM   3260  HN  ASP P  58      12.727  20.630 -11.058  1.00  0.00      PROB
ATOM   3261  CA  ASP P  58      13.087  21.878  -9.384  1.00  0.00      PROB
ATOM   3262  HA  ASP P  58      14.018  22.421  -9.317  1.00  0.00      PROB
ATOM   3263  CB  ASP P  58      11.993  22.788  -9.912  1.00  0.00      PROB
ATOM   3264  HB1 ASP P  58      11.665  23.474  -9.103  1.00  0.00      PROB
ATOM   3265  HB2 ASP P  58      11.129  22.171 -10.240  1.00  0.00      PROB
ATOM   3266  CG  ASP P  58      12.475  23.609 -11.080  1.00  0.00      PROB
ATOM   3267  OD1 ASP P  58      12.624  24.811 -10.922  1.00  0.00      PROB
ATOM   3268  OD2 ASP P  58      12.640  23.062 -12.163  1.00  0.00      PROB
ATOM   3269  C   ASP P  58      12.737  21.613  -7.944  1.00  0.00      PROB
ATOM   3270  O   ASP P  58      11.776  20.931  -7.605  1.00  0.00      PROB
ATOM   3271  N   GLU P  59      13.532  22.287  -7.118  1.00  0.00      PROB
ATOM   3272  HN  GLU P  59      14.453  22.582  -7.361  1.00  0.00      PROB
ATOM   3273  CA  GLU P  59      13.051  22.621  -5.785  1.00  0.00      PROB
ATOM   3274  HA  GLU P  59      12.543  21.755  -5.386  1.00  0.00      PROB
ATOM   3275  CB  GLU P  59      14.220  23.022  -4.870  1.00  0.00      PROB
ATOM   3276  HB1 GLU P  59      14.645  22.087  -4.450  1.00  0.00      PROB
ATOM   3277  HB2 GLU P  59      13.798  23.631  -4.045  1.00  0.00      PROB
ATOM   3278  CG  GLU P  59      15.388  23.822  -5.477  1.00  0.00      PROB
ATOM   3279  HG1 GLU P  59      16.054  23.129  -6.035  1.00  0.00      PROB
ATOM   3280  HG2 GLU P  59      15.965  24.303  -4.659  1.00  0.00      PROB
ATOM   3281  CD  GLU P  59      14.901  24.899  -6.427  1.00  0.00      PROB
ATOM   3282  OE1 GLU P  59      15.158  24.778  -7.619  1.00  0.00      PROB
ATOM   3283  OE2 GLU P  59      14.195  25.819  -6.023  1.00  0.00      PROB
ATOM   3284  C   GLU P  59      12.029  23.749  -5.840  1.00  0.00      PROB
ATOM   3285  O   GLU P  59      11.681  24.273  -6.897  1.00  0.00      PROB
ATOM   3286  N   SER P  60      11.584  24.134  -4.646  1.00  0.00      PROB
ATOM   3287  HN  SER P  60      11.644  23.538  -3.849  1.00  0.00      PROB
ATOM   3288  CA  SER P  60      10.982  25.439  -4.411  1.00  0.00      PROB
ATOM   3289  HA  SER P  60      11.483  26.152  -5.049  1.00  0.00      PROB
ATOM   3290  CB  SER P  60       9.475  25.436  -4.708  1.00  0.00      PROB
ATOM   3291  HB1 SER P  60       9.107  26.483  -4.755  1.00  0.00      PROB
ATOM   3292  HB2 SER P  60       8.942  24.893  -3.899  1.00  0.00      PROB
ATOM   3293  OG  SER P  60       9.177  24.793  -5.960  1.00  0.00      PROB
ATOM   3294  HG1 SER P  60      10.022  24.654  -6.394  1.00  0.00      PROB
ATOM   3295  C   SER P  60      11.222  25.742  -2.946  1.00  0.00      PROB
ATOM   3296  O   SER P  60      10.986  24.888  -2.099  1.00  0.00      PROB
ATOM   3297  N   TYR P  61      11.729  26.946  -2.666  1.00  0.00      PROB
ATOM   3298  HN  TYR P  61      11.957  27.642  -3.342  1.00  0.00      PROB
ATOM   3299  CA  TYR P  61      11.953  27.231  -1.251  1.00  0.00      PROB
ATOM   3300  HA  TYR P  61      11.639  26.366  -0.686  1.00  0.00      PROB
ATOM   3301  CB  TYR P  61      13.428  27.540  -0.965  1.00  0.00      PROB
ATOM   3302  HB1 TYR P  61      13.552  27.834   0.099  1.00  0.00      PROB
ATOM   3303  HB2 TYR P  61      13.778  28.358  -1.630  1.00  0.00      PROB
ATOM   3304  CG  TYR P  61      14.301  26.333  -1.217  1.00  0.00      PROB
ATOM   3305  CD1 TYR P  61      15.402  26.462  -2.087  1.00  0.00      PROB
ATOM   3306  HD1 TYR P  61      15.615  27.406  -2.566  1.00  0.00      PROB
ATOM   3307  CE1 TYR P  61      16.218  25.342  -2.321  1.00  0.00      PROB
ATOM   3308  HE1 TYR P  61      17.072  25.414  -2.978  1.00  0.00      PROB
ATOM   3309  CZ  TYR P  61      15.906  24.123  -1.686  1.00  0.00      PROB
ATOM   3310  OH  TYR P  61      16.680  23.004  -1.929  1.00  0.00      PROB
ATOM   3311  HH  TYR P  61      17.270  23.204  -2.660  1.00  0.00      PROB
ATOM   3312  CD2 TYR P  61      14.000  25.117  -0.572  1.00  0.00      PROB
ATOM   3313  HD2 TYR P  61      13.155  25.047   0.096  1.00  0.00      PROB
ATOM   3314  CE2 TYR P  61      14.812  23.999  -0.809  1.00  0.00      PROB
ATOM   3315  HE2 TYR P  61      14.601  23.056  -0.326  1.00  0.00      PROB
ATOM   3316  C   TYR P  61      11.096  28.376  -0.779  1.00  0.00      PROB
ATOM   3317  O   TYR P  61      10.674  29.209  -1.571  1.00  0.00      PROB
ATOM   3318  N   ASN P  62      10.874  28.386   0.541  1.00  0.00      PROB
ATOM   3319  HN  ASN P  62      11.145  27.642   1.147  1.00  0.00      PROB
ATOM   3320  CA  ASN P  62      10.201  29.535   1.150  1.00  0.00      PROB
ATOM   3321  HA  ASN P  62       9.356  29.805   0.533  1.00  0.00      PROB
ATOM   3322  CB  ASN P  62       9.741  29.145   2.566  1.00  0.00      PROB
ATOM   3323  HB1 ASN P  62      10.632  28.937   3.196  1.00  0.00      PROB
ATOM   3324  HB2 ASN P  62       9.114  28.230   2.508  1.00  0.00      PROB
ATOM   3325  CG  ASN P  62       8.931  30.252   3.216  1.00  0.00      PROB
ATOM   3326  OD1 ASN P  62       8.943  31.393   2.782  1.00  0.00      PROB
ATOM   3327  ND2 ASN P  62       8.240  29.877   4.289  1.00  0.00      PROB
ATOM   3328 HD21 ASN P  62       7.800  30.565   4.866  1.00  0.00      PROB
ATOM   3329 HD22 ASN P  62       8.160  28.907   4.519  1.00  0.00      PROB
ATOM   3330  C   ASN P  62      11.058  30.800   1.161  1.00  0.00      PROB
ATOM   3331  O   ASN P  62      12.112  30.842   1.787  1.00  0.00      PROB
ATOM   3332  N   PRO P  63      10.559  31.845   0.449  1.00  0.00      PROB
ATOM   3333  CD  PRO P  63       9.389  31.817  -0.421  1.00  0.00      PROB
ATOM   3334  HD1 PRO P  63       8.470  31.696   0.190  1.00  0.00      PROB
ATOM   3335  HD2 PRO P  63       9.478  30.977  -1.142  1.00  0.00      PROB
ATOM   3336  CA  PRO P  63      11.173  33.178   0.480  1.00  0.00      PROB
ATOM   3337  HA  PRO P  63      12.103  33.179  -0.065  1.00  0.00      PROB
ATOM   3338  CB  PRO P  63      10.079  34.068  -0.113  1.00  0.00      PROB
ATOM   3339  HB1 PRO P  63      10.514  34.967  -0.599  1.00  0.00      PROB
ATOM   3340  HB2 PRO P  63       9.361  34.394   0.669  1.00  0.00      PROB
ATOM   3341  CG  PRO P  63       9.404  33.162  -1.136  1.00  0.00      PROB
ATOM   3342  HG1 PRO P  63       8.375  33.509  -1.367  1.00  0.00      PROB
ATOM   3343  HG2 PRO P  63       9.987  33.112  -2.080  1.00  0.00      PROB
ATOM   3344  C   PRO P  63      11.733  33.683   1.803  1.00  0.00      PROB
ATOM   3345  O   PRO P  63      12.800  34.295   1.821  1.00  0.00      PROB
ATOM   3346  N   SER P  64      11.029  33.405   2.907  1.00  0.00      PROB
ATOM   3347  HN  SER P  64      10.138  32.957   2.909  1.00  0.00      PROB
ATOM   3348  CA  SER P  64      11.617  33.789   4.189  1.00  0.00      PROB
ATOM   3349  HA  SER P  64      11.944  34.816   4.117  1.00  0.00      PROB
ATOM   3350  CB  SER P  64      10.583  33.634   5.302  1.00  0.00      PROB
ATOM   3351  HB1 SER P  64       9.838  34.456   5.250  1.00  0.00      PROB
ATOM   3352  HB2 SER P  64      11.083  33.650   6.294  1.00  0.00      PROB
ATOM   3353  OG  SER P  64       9.917  32.383   5.130  1.00  0.00      PROB
ATOM   3354  HG1 SER P  64       9.080  32.585   4.705  1.00  0.00      PROB
ATOM   3355  C   SER P  64      12.924  33.074   4.521  1.00  0.00      PROB
ATOM   3356  O   SER P  64      14.009  33.645   4.397  1.00  0.00      PROB
ATOM   3357  N   LEU P  65      12.793  31.805   4.944  1.00  0.00      PROB
ATOM   3358  HN  LEU P  65      11.939  31.291   4.922  1.00  0.00      PROB
ATOM   3359  CA  LEU P  65      13.989  31.142   5.471  1.00  0.00      PROB
ATOM   3360  HA  LEU P  65      14.659  31.912   5.823  1.00  0.00      PROB
ATOM   3361  CB  LEU P  65      13.667  30.166   6.616  1.00  0.00      PROB
ATOM   3362  HB1 LEU P  65      12.948  30.673   7.292  1.00  0.00      PROB
ATOM   3363  HB2 LEU P  65      14.611  29.977   7.167  1.00  0.00      PROB
ATOM   3364  CG  LEU P  65      13.069  28.802   6.249  1.00  0.00      PROB
ATOM   3365  HG  LEU P  65      13.500  28.460   5.284  1.00  0.00      PROB
ATOM   3366  CD1 LEU P  65      13.374  27.767   7.334  1.00  0.00      PROB
ATOM   3367 HD11 LEU P  65      12.941  28.092   8.304  1.00  0.00      PROB
ATOM   3368 HD12 LEU P  65      14.473  27.658   7.454  1.00  0.00      PROB
ATOM   3369 HD13 LEU P  65      12.929  26.787   7.058  1.00  0.00      PROB
ATOM   3370  CD2 LEU P  65      11.573  28.860   5.935  1.00  0.00      PROB
ATOM   3371 HD21 LEU P  65      11.389  29.540   5.076  1.00  0.00      PROB
ATOM   3372 HD22 LEU P  65      11.016  29.244   6.816  1.00  0.00      PROB
ATOM   3373 HD23 LEU P  65      11.202  27.846   5.671  1.00  0.00      PROB
ATOM   3374  C   LEU P  65      14.966  30.534   4.474  1.00  0.00      PROB
ATOM   3375  O   LEU P  65      16.098  30.216   4.819  1.00  0.00      PROB
ATOM   3376  N   LYS P  66      14.493  30.424   3.218  1.00  0.00      PROB
ATOM   3377  HN  LYS P  66      13.534  30.606   3.021  1.00  0.00      PROB
ATOM   3378  CA  LYS P  66      15.295  30.041   2.044  1.00  0.00      PROB
ATOM   3379  HA  LYS P  66      14.788  29.233   1.537  1.00  0.00      PROB
ATOM   3380  CB  LYS P  66      15.459  31.250   1.102  1.00  0.00      PROB
ATOM   3381  HB1 LYS P  66      14.506  31.397   0.551  1.00  0.00      PROB
ATOM   3382  HB2 LYS P  66      16.265  31.020   0.373  1.00  0.00      PROB
ATOM   3383  CG  LYS P  66      15.812  32.560   1.816  1.00  0.00      PROB
ATOM   3384  HG1 LYS P  66      16.781  32.419   2.339  1.00  0.00      PROB
ATOM   3385  HG2 LYS P  66      15.023  32.768   2.569  1.00  0.00      PROB
ATOM   3386  CD  LYS P  66      15.934  33.780   0.905  1.00  0.00      PROB
ATOM   3387  HD1 LYS P  66      15.007  33.878   0.301  1.00  0.00      PROB
ATOM   3388  HD2 LYS P  66      16.796  33.637   0.219  1.00  0.00      PROB
ATOM   3389  CE  LYS P  66      16.144  35.065   1.714  1.00  0.00      PROB
ATOM   3390  HE1 LYS P  66      16.223  35.939   1.033  1.00  0.00      PROB
ATOM   3391  HE2 LYS P  66      17.061  34.982   2.336  1.00  0.00      PROB
ATOM   3392  NZ  LYS P  66      14.998  35.280   2.609  1.00  0.00      PROB
ATOM   3393  HZ1 LYS P  66      15.009  34.566   3.365  1.00  0.00      PROB
ATOM   3394  HZ2 LYS P  66      14.114  35.198   2.067  1.00  0.00      PROB
ATOM   3395  HZ3 LYS P  66      15.059  36.230   3.029  1.00  0.00      PROB
ATOM   3396  C   LYS P  66      16.594  29.253   2.232  1.00  0.00      PROB
ATOM   3397  O   LYS P  66      16.618  28.037   2.109  1.00  0.00      PROB
ATOM   3398  N   SER P  67      17.678  29.983   2.538  1.00  0.00      PROB
ATOM   3399  HN  SER P  67      17.624  30.962   2.716  1.00  0.00      PROB
ATOM   3400  CA  SER P  67      19.009  29.385   2.630  1.00  0.00      PROB
ATOM   3401  HA  SER P  67      19.223  28.871   1.705  1.00  0.00      PROB
ATOM   3402  CB  SER P  67      20.014  30.509   2.876  1.00  0.00      PROB
ATOM   3403  HB1 SER P  67      20.993  30.250   2.419  1.00  0.00      PROB
ATOM   3404  HB2 SER P  67      20.146  30.668   3.968  1.00  0.00      PROB
ATOM   3405  OG  SER P  67      19.523  31.723   2.280  1.00  0.00      PROB
ATOM   3406  HG1 SER P  67      19.726  31.659   1.344  1.00  0.00      PROB
ATOM   3407  C   SER P  67      19.190  28.267   3.650  1.00  0.00      PROB
ATOM   3408  O   SER P  67      20.155  27.510   3.638  1.00  0.00      PROB
ATOM   3409  N   ARG P  68      18.207  28.187   4.556  1.00  0.00      PROB
ATOM   3410  HN  ARG P  68      17.456  28.835   4.647  1.00  0.00      PROB
ATOM   3411  CA  ARG P  68      18.277  27.051   5.460  1.00  0.00      PROB
ATOM   3412  HA  ARG P  68      19.298  26.699   5.470  1.00  0.00      PROB
ATOM   3413  CB  ARG P  68      17.839  27.431   6.871  1.00  0.00      PROB
ATOM   3414  HB1 ARG P  68      17.953  26.548   7.535  1.00  0.00      PROB
ATOM   3415  HB2 ARG P  68      16.769  27.729   6.850  1.00  0.00      PROB
ATOM   3416  CG  ARG P  68      18.668  28.588   7.433  1.00  0.00      PROB
ATOM   3417  HG1 ARG P  68      18.280  29.541   7.016  1.00  0.00      PROB
ATOM   3418  HG2 ARG P  68      19.724  28.459   7.114  1.00  0.00      PROB
ATOM   3419  CD  ARG P  68      18.621  28.663   8.959  1.00  0.00      PROB
ATOM   3420  HD1 ARG P  68      19.136  29.584   9.306  1.00  0.00      PROB
ATOM   3421  HD2 ARG P  68      19.110  27.765   9.394  1.00  0.00      PROB
ATOM   3422  NE  ARG P  68      17.248  28.707   9.454  1.00  0.00      PROB
ATOM   3423  HE  ARG P  68      16.622  29.417   9.130  1.00  0.00      PROB
ATOM   3424  CZ  ARG P  68      16.823  27.789  10.349  1.00  0.00      PROB
ATOM   3425  NH1 ARG P  68      15.598  27.887  10.846  1.00  0.00      PROB
ATOM   3426 HH11 ARG P  68      15.000  28.635  10.558  1.00  0.00      PROB
ATOM   3427 HH12 ARG P  68      15.272  27.213  11.509  1.00  0.00      PROB
ATOM   3428  NH2 ARG P  68      17.605  26.791  10.747  1.00  0.00      PROB
ATOM   3429 HH21 ARG P  68      17.328  26.214  11.515  1.00  0.00      PROB
ATOM   3430 HH22 ARG P  68      18.471  26.617  10.278  1.00  0.00      PROB
ATOM   3431  C   ARG P  68      17.579  25.791   4.987  1.00  0.00      PROB
ATOM   3432  O   ARG P  68      17.286  24.904   5.776  1.00  0.00      PROB
ATOM   3433  N   LEU P  69      17.308  25.741   3.678  1.00  0.00      PROB
ATOM   3434  HN  LEU P  69      17.539  26.461   3.028  1.00  0.00      PROB
ATOM   3435  CA  LEU P  69      16.631  24.552   3.180  1.00  0.00      PROB
ATOM   3436  HA  LEU P  69      16.616  23.816   3.970  1.00  0.00      PROB
ATOM   3437  CB  LEU P  69      15.210  24.907   2.752  1.00  0.00      PROB
ATOM   3438  HB1 LEU P  69      14.702  23.980   2.411  1.00  0.00      PROB
ATOM   3439  HB2 LEU P  69      15.265  25.621   1.903  1.00  0.00      PROB
ATOM   3440  CG  LEU P  69      14.374  25.538   3.863  1.00  0.00      PROB
ATOM   3441  HG  LEU P  69      15.019  26.211   4.466  1.00  0.00      PROB
ATOM   3442  CD1 LEU P  69      13.208  26.340   3.295  1.00  0.00      PROB
ATOM   3443 HD11 LEU P  69      12.649  25.729   2.555  1.00  0.00      PROB
ATOM   3444 HD12 LEU P  69      13.588  27.252   2.787  1.00  0.00      PROB
ATOM   3445 HD13 LEU P  69      12.514  26.629   4.113  1.00  0.00      PROB
ATOM   3446  CD2 LEU P  69      13.948  24.508   4.910  1.00  0.00      PROB
ATOM   3447 HD21 LEU P  69      14.844  24.045   5.377  1.00  0.00      PROB
ATOM   3448 HD22 LEU P  69      13.345  23.708   4.430  1.00  0.00      PROB
ATOM   3449 HD23 LEU P  69      13.349  25.002   5.705  1.00  0.00      PROB
ATOM   3450  C   LEU P  69      17.374  23.936   2.016  1.00  0.00      PROB
ATOM   3451  O   LEU P  69      17.954  24.618   1.179  1.00  0.00      PROB
ATOM   3452  N   THR P  70      17.313  22.605   1.986  1.00  0.00      PROB
ATOM   3453  HN  THR P  70      16.909  22.057   2.714  1.00  0.00      PROB
ATOM   3454  CA  THR P  70      17.861  21.896   0.836  1.00  0.00      PROB
ATOM   3455  HA  THR P  70      17.687  22.501  -0.041  1.00  0.00      PROB
ATOM   3456  CB  THR P  70      19.361  21.636   1.010  1.00  0.00      PROB
ATOM   3457  HB  THR P  70      19.514  20.770   1.689  1.00  0.00      PROB
ATOM   3458  OG1 THR P  70      20.007  22.784   1.574  1.00  0.00      PROB
ATOM   3459  HG1 THR P  70      19.503  23.545   1.275  1.00  0.00      PROB
ATOM   3460  CG2 THR P  70      20.023  21.244  -0.314  1.00  0.00      PROB
ATOM   3461 HG21 THR P  70      19.899  22.059  -1.059  1.00  0.00      PROB
ATOM   3462 HG22 THR P  70      19.550  20.322  -0.715  1.00  0.00      PROB
ATOM   3463 HG23 THR P  70      21.109  21.069  -0.157  1.00  0.00      PROB
ATOM   3464  C   THR P  70      17.097  20.612   0.578  1.00  0.00      PROB
ATOM   3465  O   THR P  70      17.376  19.544   1.119  1.00  0.00      PROB
ATOM   3466  N   ILE P  71      16.059  20.772  -0.244  1.00  0.00      PROB
ATOM   3467  HN  ILE P  71      15.821  21.623  -0.705  1.00  0.00      PROB
ATOM   3468  CA  ILE P  71      15.231  19.595  -0.464  1.00  0.00      PROB
ATOM   3469  HA  ILE P  71      15.257  18.993   0.432  1.00  0.00      PROB
ATOM   3470  CB  ILE P  71      13.788  20.014  -0.787  1.00  0.00      PROB
ATOM   3471  HB  ILE P  71      13.429  20.702   0.008  1.00  0.00      PROB
ATOM   3472  CG2 ILE P  71      13.663  20.715  -2.135  1.00  0.00      PROB
ATOM   3473 HG21 ILE P  71      13.829  19.989  -2.960  1.00  0.00      PROB
ATOM   3474 HG22 ILE P  71      14.423  21.522  -2.214  1.00  0.00      PROB
ATOM   3475 HG23 ILE P  71      12.646  21.148  -2.243  1.00  0.00      PROB
ATOM   3476  CG1 ILE P  71      12.805  18.860  -0.595  1.00  0.00      PROB
ATOM   3477 HG11 ILE P  71      13.041  18.343   0.359  1.00  0.00      PROB
ATOM   3478 HG12 ILE P  71      12.928  18.141  -1.433  1.00  0.00      PROB
ATOM   3479  CD  ILE P  71      11.350  19.327  -0.556  1.00  0.00      PROB
ATOM   3480  HD1 ILE P  71      11.138  19.988  -1.423  1.00  0.00      PROB
ATOM   3481  HD2 ILE P  71      11.160  19.896   0.379  1.00  0.00      PROB
ATOM   3482  HD3 ILE P  71      10.670  18.450  -0.604  1.00  0.00      PROB
ATOM   3483  C   ILE P  71      15.864  18.642  -1.464  1.00  0.00      PROB
ATOM   3484  O   ILE P  71      16.415  19.024  -2.486  1.00  0.00      PROB
ATOM   3485  N   SER P  72      15.844  17.378  -1.056  1.00  0.00      PROB
ATOM   3486  HN  SER P  72      15.235  17.037  -0.344  1.00  0.00      PROB
ATOM   3487  CA  SER P  72      16.755  16.429  -1.674  1.00  0.00      PROB
ATOM   3488  HA  SER P  72      17.085  16.832  -2.620  1.00  0.00      PROB
ATOM   3489  CB  SER P  72      17.945  16.218  -0.722  1.00  0.00      PROB
ATOM   3490  HB1 SER P  72      18.834  16.757  -1.115  1.00  0.00      PROB
ATOM   3491  HB2 SER P  72      18.173  15.133  -0.648  1.00  0.00      PROB
ATOM   3492  OG  SER P  72      17.652  16.718   0.603  1.00  0.00      PROB
ATOM   3493  HG1 SER P  72      17.628  17.675   0.525  1.00  0.00      PROB
ATOM   3494  C   SER P  72      16.056  15.132  -2.039  1.00  0.00      PROB
ATOM   3495  O   SER P  72      15.961  14.200  -1.252  1.00  0.00      PROB
ATOM   3496  N   LYS P  73      15.525  15.106  -3.268  1.00  0.00      PROB
ATOM   3497  HN  LYS P  73      15.583  15.833  -3.946  1.00  0.00      PROB
ATOM   3498  CA  LYS P  73      14.808  13.872  -3.581  1.00  0.00      PROB
ATOM   3499  HA  LYS P  73      14.454  13.454  -2.650  1.00  0.00      PROB
ATOM   3500  CB  LYS P  73      13.625  14.115  -4.530  1.00  0.00      PROB
ATOM   3501  HB1 LYS P  73      13.057  14.994  -4.159  1.00  0.00      PROB
ATOM   3502  HB2 LYS P  73      12.966  13.222  -4.500  1.00  0.00      PROB
ATOM   3503  CG  LYS P  73      14.013  14.375  -5.987  1.00  0.00      PROB
ATOM   3504  HG1 LYS P  73      14.623  13.521  -6.351  1.00  0.00      PROB
ATOM   3505  HG2 LYS P  73      14.626  15.300  -6.033  1.00  0.00      PROB
ATOM   3506  CD  LYS P  73      12.809  14.541  -6.904  1.00  0.00      PROB
ATOM   3507  HD1 LYS P  73      12.225  15.429  -6.580  1.00  0.00      PROB
ATOM   3508  HD2 LYS P  73      12.165  13.639  -6.825  1.00  0.00      PROB
ATOM   3509  CE  LYS P  73      13.231  14.726  -8.357  1.00  0.00      PROB
ATOM   3510  HE1 LYS P  73      13.736  13.812  -8.736  1.00  0.00      PROB
ATOM   3511  HE2 LYS P  73      13.904  15.604  -8.459  1.00  0.00      PROB
ATOM   3512  NZ  LYS P  73      12.030  14.962  -9.157  1.00  0.00      PROB
ATOM   3513  HZ1 LYS P  73      11.459  15.710  -8.714  1.00  0.00      PROB
ATOM   3514  HZ2 LYS P  73      11.472  14.086  -9.211  1.00  0.00      PROB
ATOM   3515  HZ3 LYS P  73      12.305  15.257 -10.116  1.00  0.00      PROB
ATOM   3516  C   LYS P  73      15.682  12.732  -4.074  1.00  0.00      PROB
ATOM   3517  O   LYS P  73      16.544  12.881  -4.931  1.00  0.00      PROB
ATOM   3518  N   ASP P  74      15.369  11.574  -3.501  1.00  0.00      PROB
ATOM   3519  HN  ASP P  74      14.868  11.514  -2.641  1.00  0.00      PROB
ATOM   3520  CA  ASP P  74      15.756  10.317  -4.124  1.00  0.00      PROB
ATOM   3521  HA  ASP P  74      16.589  10.502  -4.786  1.00  0.00      PROB
ATOM   3522  CB  ASP P  74      16.146   9.328  -3.018  1.00  0.00      PROB
ATOM   3523  HB1 ASP P  74      15.382   9.369  -2.213  1.00  0.00      PROB
ATOM   3524  HB2 ASP P  74      17.132   9.625  -2.601  1.00  0.00      PROB
ATOM   3525  CG  ASP P  74      16.245   7.896  -3.514  1.00  0.00      PROB
ATOM   3526  OD1 ASP P  74      15.259   7.171  -3.467  1.00  0.00      PROB
ATOM   3527  OD2 ASP P  74      17.323   7.452  -3.880  1.00  0.00      PROB
ATOM   3528  C   ASP P  74      14.562   9.830  -4.916  1.00  0.00      PROB
ATOM   3529  O   ASP P  74      13.440   9.823  -4.425  1.00  0.00      PROB
ATOM   3530  N   THR P  75      14.842   9.417  -6.152  1.00  0.00      PROB
ATOM   3531  HN  THR P  75      15.739   9.474  -6.582  1.00  0.00      PROB
ATOM   3532  CA  THR P  75      13.735   8.843  -6.908  1.00  0.00      PROB
ATOM   3533  HA  THR P  75      12.848   8.881  -6.293  1.00  0.00      PROB
ATOM   3534  CB  THR P  75      13.527   9.635  -8.197  1.00  0.00      PROB
ATOM   3535  HB  THR P  75      13.062   8.983  -8.967  1.00  0.00      PROB
ATOM   3536  OG1 THR P  75      14.785  10.116  -8.696  1.00  0.00      PROB
ATOM   3537  HG1 THR P  75      15.191   9.373  -9.149  1.00  0.00      PROB
ATOM   3538  CG2 THR P  75      12.571  10.803  -7.963  1.00  0.00      PROB
ATOM   3539 HG21 THR P  75      12.985  11.486  -7.191  1.00  0.00      PROB
ATOM   3540 HG22 THR P  75      11.589  10.423  -7.610  1.00  0.00      PROB
ATOM   3541 HG23 THR P  75      12.434  11.374  -8.906  1.00  0.00      PROB
ATOM   3542  C   THR P  75      13.854   7.358  -7.186  1.00  0.00      PROB
ATOM   3543  O   THR P  75      13.222   6.825  -8.088  1.00  0.00      PROB
ATOM   3544  N   SER P  76      14.701   6.699  -6.380  1.00  0.00      PROB
ATOM   3545  HN  SER P  76      15.302   7.118  -5.706  1.00  0.00      PROB
ATOM   3546  CA  SER P  76      14.705   5.249  -6.543  1.00  0.00      PROB
ATOM   3547  HA  SER P  76      14.318   5.017  -7.524  1.00  0.00      PROB
ATOM   3548  CB  SER P  76      16.140   4.713  -6.388  1.00  0.00      PROB
ATOM   3549  HB1 SER P  76      16.782   5.133  -7.192  1.00  0.00      PROB
ATOM   3550  HB2 SER P  76      16.132   3.605  -6.463  1.00  0.00      PROB
ATOM   3551  OG  SER P  76      16.699   5.083  -5.114  1.00  0.00      PROB
ATOM   3552  HG1 SER P  76      16.844   6.031  -5.154  1.00  0.00      PROB
ATOM   3553  C   SER P  76      13.704   4.618  -5.586  1.00  0.00      PROB
ATOM   3554  O   SER P  76      12.622   4.162  -5.933  1.00  0.00      PROB
ATOM   3555  N   LYS P  77      14.114   4.707  -4.317  1.00  0.00      PROB
ATOM   3556  HN  LYS P  77      15.034   5.012  -4.085  1.00  0.00      PROB
ATOM   3557  CA  LYS P  77      13.257   4.369  -3.186  1.00  0.00      PROB
ATOM   3558  HA  LYS P  77      12.718   3.463  -3.418  1.00  0.00      PROB
ATOM   3559  CB  LYS P  77      14.146   4.176  -1.961  1.00  0.00      PROB
ATOM   3560  HB1 LYS P  77      13.516   3.833  -1.113  1.00  0.00      PROB
ATOM   3561  HB2 LYS P  77      14.605   5.152  -1.696  1.00  0.00      PROB
ATOM   3562  CG  LYS P  77      15.262   3.153  -2.190  1.00  0.00      PROB
ATOM   3563  HG1 LYS P  77      15.555   3.187  -3.261  1.00  0.00      PROB
ATOM   3564  HG2 LYS P  77      14.864   2.143  -1.957  1.00  0.00      PROB
ATOM   3565  CD  LYS P  77      16.515   3.388  -1.338  1.00  0.00      PROB
ATOM   3566  HD1 LYS P  77      17.054   2.422  -1.240  1.00  0.00      PROB
ATOM   3567  HD2 LYS P  77      16.191   3.724  -0.330  1.00  0.00      PROB
ATOM   3568  CE  LYS P  77      17.496   4.432  -1.901  1.00  0.00      PROB
ATOM   3569  HE1 LYS P  77      17.737   4.184  -2.957  1.00  0.00      PROB
ATOM   3570  HE2 LYS P  77      18.423   4.438  -1.289  1.00  0.00      PROB
ATOM   3571  NZ  LYS P  77      16.944   5.791  -1.881  1.00  0.00      PROB
ATOM   3572  HZ1 LYS P  77      16.719   6.060  -0.902  1.00  0.00      PROB
ATOM   3573  HZ2 LYS P  77      16.079   5.822  -2.457  1.00  0.00      PROB
ATOM   3574  HZ3 LYS P  77      17.643   6.455  -2.270  1.00  0.00      PROB
ATOM   3575  C   LYS P  77      12.207   5.437  -2.915  1.00  0.00      PROB
ATOM   3576  O   LYS P  77      11.311   5.260  -2.105  1.00  0.00      PROB
ATOM   3577  N   ASN P  78      12.373   6.558  -3.645  1.00  0.00      PROB
ATOM   3578  HN  ASN P  78      13.184   6.707  -4.205  1.00  0.00      PROB
ATOM   3579  CA  ASN P  78      11.377   7.628  -3.664  1.00  0.00      PROB
ATOM   3580  HA  ASN P  78      11.798   8.460  -4.209  1.00  0.00      PROB
ATOM   3581  CB  ASN P  78      10.073   7.177  -4.321  1.00  0.00      PROB
ATOM   3582  HB1 ASN P  78       9.215   7.765  -3.930  1.00  0.00      PROB
ATOM   3583  HB2 ASN P  78       9.892   6.098  -4.129  1.00  0.00      PROB
ATOM   3584  CG  ASN P  78      10.239   7.421  -5.805  1.00  0.00      PROB
ATOM   3585  OD1 ASN P  78      10.019   8.515  -6.308  1.00  0.00      PROB
ATOM   3586  ND2 ASN P  78      10.711   6.375  -6.492  1.00  0.00      PROB
ATOM   3587 HD21 ASN P  78      10.852   6.448  -7.479  1.00  0.00      PROB
ATOM   3588 HD22 ASN P  78      10.923   5.520  -6.018  1.00  0.00      PROB
ATOM   3589  C   ASN P  78      11.226   8.334  -2.339  1.00  0.00      PROB
ATOM   3590  O   ASN P  78      10.202   8.388  -1.666  1.00  0.00      PROB
ATOM   3591  N   GLN P  79      12.398   8.864  -1.981  1.00  0.00      PROB
ATOM   3592  HN  GLN P  79      13.195   8.871  -2.580  1.00  0.00      PROB
ATOM   3593  CA  GLN P  79      12.556   9.466  -0.670  1.00  0.00      PROB
ATOM   3594  HA  GLN P  79      11.620   9.372  -0.140  1.00  0.00      PROB
ATOM   3595  CB  GLN P  79      13.674   8.763   0.092  1.00  0.00      PROB
ATOM   3596  HB1 GLN P  79      13.717   9.172   1.124  1.00  0.00      PROB
ATOM   3597  HB2 GLN P  79      14.640   8.969  -0.417  1.00  0.00      PROB
ATOM   3598  CG  GLN P  79      13.469   7.254   0.168  1.00  0.00      PROB
ATOM   3599  HG1 GLN P  79      13.430   6.826  -0.857  1.00  0.00      PROB
ATOM   3600  HG2 GLN P  79      12.516   7.029   0.693  1.00  0.00      PROB
ATOM   3601  CD  GLN P  79      14.617   6.636   0.925  1.00  0.00      PROB
ATOM   3602  OE1 GLN P  79      15.660   6.299   0.371  1.00  0.00      PROB
ATOM   3603  NE2 GLN P  79      14.374   6.498   2.229  1.00  0.00      PROB
ATOM   3604 HE21 GLN P  79      13.497   6.794   2.608  1.00  0.00      PROB
ATOM   3605 HE22 GLN P  79      15.068   6.098   2.827  1.00  0.00      PROB
ATOM   3606  C   GLN P  79      12.859  10.940  -0.771  1.00  0.00      PROB
ATOM   3607  O   GLN P  79      13.979  11.349  -1.049  1.00  0.00      PROB
ATOM   3608  N   VAL P  80      11.820  11.743  -0.536  1.00  0.00      PROB
ATOM   3609  HN  VAL P  80      10.881  11.437  -0.402  1.00  0.00      PROB
ATOM   3610  CA  VAL P  80      12.111  13.171  -0.477  1.00  0.00      PROB
ATOM   3611  HA  VAL P  80      12.878  13.387  -1.206  1.00  0.00      PROB
ATOM   3612  CB  VAL P  80      10.852  13.990  -0.771  1.00  0.00      PROB
ATOM   3613  HB  VAL P  80      10.066  13.712  -0.037  1.00  0.00      PROB
ATOM   3614  CG1 VAL P  80      11.089  15.498  -0.688  1.00  0.00      PROB
ATOM   3615 HG11 VAL P  80      11.863  15.804  -1.424  1.00  0.00      PROB
ATOM   3616 HG12 VAL P  80      11.441  15.770   0.330  1.00  0.00      PROB
ATOM   3617 HG13 VAL P  80      10.148  16.042  -0.916  1.00  0.00      PROB
ATOM   3618  CG2 VAL P  80      10.339  13.619  -2.159  1.00  0.00      PROB
ATOM   3619 HG21 VAL P  80      10.749  12.634  -2.467  1.00  0.00      PROB
ATOM   3620 HG22 VAL P  80      10.661  14.384  -2.898  1.00  0.00      PROB
ATOM   3621 HG23 VAL P  80       9.230  13.553  -2.147  1.00  0.00      PROB
ATOM   3622  C   VAL P  80      12.776  13.567   0.831  1.00  0.00      PROB
ATOM   3623  O   VAL P  80      12.157  13.916   1.833  1.00  0.00      PROB
ATOM   3624  N   SER P  81      14.103  13.491   0.770  1.00  0.00      PROB
ATOM   3625  HN  SER P  81      14.599  13.108  -0.005  1.00  0.00      PROB
ATOM   3626  CA  SER P  81      14.883  13.991   1.889  1.00  0.00      PROB
ATOM   3627  HA  SER P  81      14.449  13.625   2.808  1.00  0.00      PROB
ATOM   3628  CB  SER P  81      16.320  13.481   1.717  1.00  0.00      PROB
ATOM   3629  HB1 SER P  81      16.908  14.226   1.139  1.00  0.00      PROB
ATOM   3630  HB2 SER P  81      16.304  12.516   1.167  1.00  0.00      PROB
ATOM   3631  OG  SER P  81      16.968  13.273   2.978  1.00  0.00      PROB
ATOM   3632  HG1 SER P  81      16.918  12.330   3.149  1.00  0.00      PROB
ATOM   3633  C   SER P  81      14.779  15.509   1.967  1.00  0.00      PROB
ATOM   3634  O   SER P  81      14.359  16.176   1.028  1.00  0.00      PROB
ATOM   3635  N   LEU P  82      15.157  16.022   3.136  1.00  0.00      PROB
ATOM   3636  HN  LEU P  82      15.374  15.460   3.931  1.00  0.00      PROB
ATOM   3637  CA  LEU P  82      15.270  17.466   3.297  1.00  0.00      PROB
ATOM   3638  HA  LEU P  82      15.414  17.900   2.319  1.00  0.00      PROB
ATOM   3639  CB  LEU P  82      14.009  18.045   3.955  1.00  0.00      PROB
ATOM   3640  HB1 LEU P  82      13.851  17.515   4.918  1.00  0.00      PROB
ATOM   3641  HB2 LEU P  82      13.148  17.840   3.285  1.00  0.00      PROB
ATOM   3642  CG  LEU P  82      14.035  19.555   4.244  1.00  0.00      PROB
ATOM   3643  HG  LEU P  82      14.914  19.779   4.884  1.00  0.00      PROB
ATOM   3644  CD1 LEU P  82      14.120  20.410   2.982  1.00  0.00      PROB
ATOM   3645 HD11 LEU P  82      13.242  20.216   2.329  1.00  0.00      PROB
ATOM   3646 HD12 LEU P  82      15.044  20.160   2.417  1.00  0.00      PROB
ATOM   3647 HD13 LEU P  82      14.128  21.487   3.255  1.00  0.00      PROB
ATOM   3648  CD2 LEU P  82      12.863  19.991   5.114  1.00  0.00      PROB
ATOM   3649 HD21 LEU P  82      12.673  19.234   5.905  1.00  0.00      PROB
ATOM   3650 HD22 LEU P  82      11.948  20.092   4.492  1.00  0.00      PROB
ATOM   3651 HD23 LEU P  82      13.094  20.963   5.601  1.00  0.00      PROB
ATOM   3652  C   LEU P  82      16.481  17.701   4.161  1.00  0.00      PROB
ATOM   3653  O   LEU P  82      16.789  16.898   5.041  1.00  0.00      PROB
ATOM   3654  N   LYS P  83      17.174  18.797   3.864  1.00  0.00      PROB
ATOM   3655  HN  LYS P  83      17.040  19.331   3.033  1.00  0.00      PROB
ATOM   3656  CA  LYS P  83      18.188  19.247   4.804  1.00  0.00      PROB
ATOM   3657  HA  LYS P  83      18.205  18.554   5.632  1.00  0.00      PROB
ATOM   3658  CB  LYS P  83      19.570  19.310   4.137  1.00  0.00      PROB
ATOM   3659  HB1 LYS P  83      20.332  19.496   4.923  1.00  0.00      PROB
ATOM   3660  HB2 LYS P  83      19.577  20.158   3.420  1.00  0.00      PROB
ATOM   3661  CG  LYS P  83      19.953  18.031   3.381  1.00  0.00      PROB
ATOM   3662  HG1 LYS P  83      20.978  18.151   2.970  1.00  0.00      PROB
ATOM   3663  HG2 LYS P  83      19.243  17.886   2.540  1.00  0.00      PROB
ATOM   3664  CD  LYS P  83      19.922  16.789   4.272  1.00  0.00      PROB
ATOM   3665  HD1 LYS P  83      19.293  16.996   5.164  1.00  0.00      PROB
ATOM   3666  HD2 LYS P  83      20.955  16.556   4.607  1.00  0.00      PROB
ATOM   3667  CE  LYS P  83      19.352  15.581   3.526  1.00  0.00      PROB
ATOM   3668  HE1 LYS P  83      20.171  14.906   3.198  1.00  0.00      PROB
ATOM   3669  HE2 LYS P  83      18.755  15.912   2.650  1.00  0.00      PROB
ATOM   3670  NZ  LYS P  83      18.471  14.837   4.435  1.00  0.00      PROB
ATOM   3671  HZ1 LYS P  83      17.799  15.493   4.881  1.00  0.00      PROB
ATOM   3672  HZ2 LYS P  83      19.043  14.374   5.170  1.00  0.00      PROB
ATOM   3673  HZ3 LYS P  83      17.948  14.116   3.898  1.00  0.00      PROB
ATOM   3674  C   LYS P  83      17.768  20.604   5.310  1.00  0.00      PROB
ATOM   3675  O   LYS P  83      17.303  21.427   4.531  1.00  0.00      PROB
ATOM   3676  N   ILE P  84      17.917  20.799   6.623  1.00  0.00      PROB
ATOM   3677  HN  ILE P  84      18.144  20.085   7.281  1.00  0.00      PROB
ATOM   3678  CA  ILE P  84      17.729  22.164   7.106  1.00  0.00      PROB
ATOM   3679  HA  ILE P  84      17.491  22.781   6.253  1.00  0.00      PROB
ATOM   3680  CB  ILE P  84      16.609  22.269   8.156  1.00  0.00      PROB
ATOM   3681  HB  ILE P  84      16.844  21.591   9.004  1.00  0.00      PROB
ATOM   3682  CG2 ILE P  84      16.451  23.702   8.691  1.00  0.00      PROB
ATOM   3683 HG21 ILE P  84      16.030  24.360   7.901  1.00  0.00      PROB
ATOM   3684 HG22 ILE P  84      17.441  24.103   8.996  1.00  0.00      PROB
ATOM   3685 HG23 ILE P  84      15.761  23.707   9.562  1.00  0.00      PROB
ATOM   3686  CG1 ILE P  84      15.289  21.751   7.584  1.00  0.00      PROB
ATOM   3687 HG11 ILE P  84      15.404  20.673   7.342  1.00  0.00      PROB
ATOM   3688 HG12 ILE P  84      15.062  22.307   6.650  1.00  0.00      PROB
ATOM   3689  CD  ILE P  84      14.117  21.915   8.550  1.00  0.00      PROB
ATOM   3690  HD1 ILE P  84      13.858  22.990   8.656  1.00  0.00      PROB
ATOM   3691  HD2 ILE P  84      14.392  21.516   9.550  1.00  0.00      PROB
ATOM   3692  HD3 ILE P  84      13.229  21.372   8.162  1.00  0.00      PROB
ATOM   3693  C   ILE P  84      19.033  22.687   7.656  1.00  0.00      PROB
ATOM   3694  O   ILE P  84      19.562  22.171   8.634  1.00  0.00      PROB
ATOM   3695  N   THR P  85      19.543  23.713   6.976  1.00  0.00      PROB
ATOM   3696  HN  THR P  85      19.116  24.093   6.159  1.00  0.00      PROB
ATOM   3697  CA  THR P  85      20.784  24.329   7.426  1.00  0.00      PROB
ATOM   3698  HA  THR P  85      21.543  23.564   7.489  1.00  0.00      PROB
ATOM   3699  CB  THR P  85      21.190  25.415   6.426  1.00  0.00      PROB
ATOM   3700  HB  THR P  85      20.748  26.389   6.727  1.00  0.00      PROB
ATOM   3701  OG1 THR P  85      20.715  25.074   5.113  1.00  0.00      PROB
ATOM   3702  HG1 THR P  85      20.856  25.853   4.570  1.00  0.00      PROB
ATOM   3703  CG2 THR P  85      22.698  25.675   6.422  1.00  0.00      PROB
ATOM   3704 HG21 THR P  85      23.245  24.747   6.150  1.00  0.00      PROB
ATOM   3705 HG22 THR P  85      23.029  25.998   7.432  1.00  0.00      PROB
ATOM   3706 HG23 THR P  85      22.944  26.463   5.678  1.00  0.00      PROB
ATOM   3707  C   THR P  85      20.686  24.888   8.839  1.00  0.00      PROB
ATOM   3708  O   THR P  85      19.773  25.638   9.180  1.00  0.00      PROB
ATOM   3709  N   SER P  86      21.663  24.452   9.647  1.00  0.00      PROB
ATOM   3710  HN  SER P  86      22.332  23.772   9.356  1.00  0.00      PROB
ATOM   3711  CA  SER P  86      21.803  24.954  11.012  1.00  0.00      PROB
ATOM   3712  HA  SER P  86      22.195  24.160  11.630  1.00  0.00      PROB
ATOM   3713  CB  SER P  86      22.748  26.151  11.009  1.00  0.00      PROB
ATOM   3714  HB1 SER P  86      22.955  26.483  12.049  1.00  0.00      PROB
ATOM   3715  HB2 SER P  86      22.306  26.992  10.433  1.00  0.00      PROB
ATOM   3716  OG  SER P  86      23.972  25.736  10.387  1.00  0.00      PROB
ATOM   3717  HG1 SER P  86      24.309  25.013  10.922  1.00  0.00      PROB
ATOM   3718  C   SER P  86      20.535  25.195  11.813  1.00  0.00      PROB
ATOM   3719  O   SER P  86      20.047  26.307  11.989  1.00  0.00      PROB
ATOM   3720  N   VAL P  87      20.017  24.062  12.294  1.00  0.00      PROB
ATOM   3721  HN  VAL P  87      20.394  23.159  12.106  1.00  0.00      PROB
ATOM   3722  CA  VAL P  87      18.834  24.137  13.143  1.00  0.00      PROB
ATOM   3723  HA  VAL P  87      18.121  24.790  12.662  1.00  0.00      PROB
ATOM   3724  CB  VAL P  87      18.221  22.754  13.359  1.00  0.00      PROB
ATOM   3725  HB  VAL P  87      17.530  22.780  14.229  1.00  0.00      PROB
ATOM   3726  CG1 VAL P  87      17.456  22.354  12.106  1.00  0.00      PROB
ATOM   3727 HG11 VAL P  87      18.165  22.147  11.276  1.00  0.00      PROB
ATOM   3728 HG12 VAL P  87      16.779  23.179  11.797  1.00  0.00      PROB
ATOM   3729 HG13 VAL P  87      16.862  21.436  12.303  1.00  0.00      PROB
ATOM   3730  CG2 VAL P  87      19.246  21.700  13.793  1.00  0.00      PROB
ATOM   3731 HG21 VAL P  87      19.963  22.141  14.518  1.00  0.00      PROB
ATOM   3732 HG22 VAL P  87      19.813  21.337  12.909  1.00  0.00      PROB
ATOM   3733 HG23 VAL P  87      18.728  20.847  14.281  1.00  0.00      PROB
ATOM   3734  C   VAL P  87      19.047  24.848  14.464  1.00  0.00      PROB
ATOM   3735  O   VAL P  87      20.136  24.900  15.025  1.00  0.00      PROB
ATOM   3736  N   THR P  88      17.934  25.420  14.912  1.00  0.00      PROB
ATOM   3737  HN  THR P  88      17.061  25.338  14.438  1.00  0.00      PROB
ATOM   3738  CA  THR P  88      17.937  26.205  16.134  1.00  0.00      PROB
ATOM   3739  HA  THR P  88      18.934  26.190  16.549  1.00  0.00      PROB
ATOM   3740  CB  THR P  88      17.508  27.638  15.800  1.00  0.00      PROB
ATOM   3741  HB  THR P  88      17.545  28.263  16.718  1.00  0.00      PROB
ATOM   3742  OG1 THR P  88      16.169  27.653  15.284  1.00  0.00      PROB
ATOM   3743  HG1 THR P  88      16.216  27.247  14.415  1.00  0.00      PROB
ATOM   3744  CG2 THR P  88      18.469  28.323  14.825  1.00  0.00      PROB
ATOM   3745 HG21 THR P  88      18.515  27.755  13.872  1.00  0.00      PROB
ATOM   3746 HG22 THR P  88      19.489  28.362  15.264  1.00  0.00      PROB
ATOM   3747 HG23 THR P  88      18.116  29.353  14.607  1.00  0.00      PROB
ATOM   3748  C   THR P  88      16.943  25.570  17.079  1.00  0.00      PROB
ATOM   3749  O   THR P  88      16.163  24.722  16.666  1.00  0.00      PROB
ATOM   3750  N   ALA P  89      16.934  26.044  18.335  1.00  0.00      PROB
ATOM   3751  HN  ALA P  89      17.598  26.692  18.698  1.00  0.00      PROB
ATOM   3752  CA  ALA P  89      15.868  25.566  19.222  1.00  0.00      PROB
ATOM   3753  HA  ALA P  89      15.964  24.494  19.313  1.00  0.00      PROB
ATOM   3754  CB  ALA P  89      15.976  26.228  20.596  1.00  0.00      PROB
ATOM   3755  HB1 ALA P  89      15.886  27.331  20.497  1.00  0.00      PROB
ATOM   3756  HB2 ALA P  89      16.961  25.992  21.053  1.00  0.00      PROB
ATOM   3757  HB3 ALA P  89      15.160  25.864  21.256  1.00  0.00      PROB
ATOM   3758  C   ALA P  89      14.458  25.782  18.675  1.00  0.00      PROB
ATOM   3759  O   ALA P  89      13.562  24.961  18.830  1.00  0.00      PROB
ATOM   3760  N   ALA P  90      14.317  26.926  17.976  1.00  0.00      PROB
ATOM   3761  HN  ALA P  90      15.051  27.591  17.863  1.00  0.00      PROB
ATOM   3762  CA  ALA P  90      13.033  27.231  17.341  1.00  0.00      PROB
ATOM   3763  HA  ALA P  90      12.264  27.179  18.097  1.00  0.00      PROB
ATOM   3764  CB  ALA P  90      13.068  28.624  16.711  1.00  0.00      PROB
ATOM   3765  HB1 ALA P  90      13.867  28.675  15.941  1.00  0.00      PROB
ATOM   3766  HB2 ALA P  90      13.278  29.387  17.491  1.00  0.00      PROB
ATOM   3767  HB3 ALA P  90      12.093  28.844  16.226  1.00  0.00      PROB
ATOM   3768  C   ALA P  90      12.599  26.228  16.283  1.00  0.00      PROB
ATOM   3769  O   ALA P  90      11.420  25.995  16.052  1.00  0.00      PROB
ATOM   3770  N   ASP P  91      13.621  25.608  15.675  1.00  0.00      PROB
ATOM   3771  HN  ASP P  91      14.579  25.810  15.865  1.00  0.00      PROB
ATOM   3772  CA  ASP P  91      13.332  24.580  14.679  1.00  0.00      PROB
ATOM   3773  HA  ASP P  91      12.475  24.902  14.106  1.00  0.00      PROB
ATOM   3774  CB  ASP P  91      14.540  24.361  13.754  1.00  0.00      PROB
ATOM   3775  HB1 ASP P  91      14.320  23.519  13.064  1.00  0.00      PROB
ATOM   3776  HB2 ASP P  91      15.427  24.104  14.371  1.00  0.00      PROB
ATOM   3777  CG  ASP P  91      14.868  25.597  12.923  1.00  0.00      PROB
ATOM   3778  OD1 ASP P  91      13.992  26.150  12.268  1.00  0.00      PROB
ATOM   3779  OD2 ASP P  91      16.021  26.011  12.892  1.00  0.00      PROB
ATOM   3780  C   ASP P  91      12.835  23.246  15.230  1.00  0.00      PROB
ATOM   3781  O   ASP P  91      12.613  22.299  14.481  1.00  0.00      PROB
ATOM   3782  N   THR P  92      12.649  23.193  16.563  1.00  0.00      PROB
ATOM   3783  HN  THR P  92      12.962  23.899  17.194  1.00  0.00      PROB
ATOM   3784  CA  THR P  92      11.949  22.037  17.126  1.00  0.00      PROB
ATOM   3785  HA  THR P  92      12.435  21.140  16.773  1.00  0.00      PROB
ATOM   3786  CB  THR P  92      11.994  22.108  18.657  1.00  0.00      PROB
ATOM   3787  HB  THR P  92      11.450  23.010  19.011  1.00  0.00      PROB
ATOM   3788  OG1 THR P  92      13.358  22.185  19.090  1.00  0.00      PROB
ATOM   3789  HG1 THR P  92      13.620  23.101  18.976  1.00  0.00      PROB
ATOM   3790  CG2 THR P  92      11.278  20.943  19.348  1.00  0.00      PROB
ATOM   3791 HG21 THR P  92      11.481  19.995  18.806  1.00  0.00      PROB
ATOM   3792 HG22 THR P  92      10.181  21.121  19.351  1.00  0.00      PROB
ATOM   3793 HG23 THR P  92      11.643  20.841  20.392  1.00  0.00      PROB
ATOM   3794  C   THR P  92      10.518  21.940  16.619  1.00  0.00      PROB
ATOM   3795  O   THR P  92       9.696  22.833  16.816  1.00  0.00      PROB
ATOM   3796  N   ALA P  93      10.274  20.829  15.912  1.00  0.00      PROB
ATOM   3797  HN  ALA P  93      10.880  20.039  15.875  1.00  0.00      PROB
ATOM   3798  CA  ALA P  93       9.035  20.789  15.152  1.00  0.00      PROB
ATOM   3799  HA  ALA P  93       8.260  21.244  15.750  1.00  0.00      PROB
ATOM   3800  CB  ALA P  93       9.194  21.538  13.828  1.00  0.00      PROB
ATOM   3801  HB1 ALA P  93       9.865  20.972  13.147  1.00  0.00      PROB
ATOM   3802  HB2 ALA P  93       9.638  22.540  14.011  1.00  0.00      PROB
ATOM   3803  HB3 ALA P  93       8.204  21.652  13.337  1.00  0.00      PROB
ATOM   3804  C   ALA P  93       8.575  19.391  14.826  1.00  0.00      PROB
ATOM   3805  O   ALA P  93       9.343  18.434  14.791  1.00  0.00      PROB
ATOM   3806  N   VAL P  94       7.267  19.346  14.555  1.00  0.00      PROB
ATOM   3807  HN  VAL P  94       6.642  20.096  14.758  1.00  0.00      PROB
ATOM   3808  CA  VAL P  94       6.698  18.158  13.934  1.00  0.00      PROB
ATOM   3809  HA  VAL P  94       7.291  17.306  14.231  1.00  0.00      PROB
ATOM   3810  CB  VAL P  94       5.240  17.977  14.378  1.00  0.00      PROB
ATOM   3811  HB  VAL P  94       4.613  18.761  13.903  1.00  0.00      PROB
ATOM   3812  CG1 VAL P  94       4.713  16.600  13.978  1.00  0.00      PROB
ATOM   3813 HG11 VAL P  94       5.325  15.804  14.453  1.00  0.00      PROB
ATOM   3814 HG12 VAL P  94       4.769  16.479  12.875  1.00  0.00      PROB
ATOM   3815 HG13 VAL P  94       3.660  16.486  14.314  1.00  0.00      PROB
ATOM   3816  CG2 VAL P  94       5.067  18.213  15.881  1.00  0.00      PROB
ATOM   3817 HG21 VAL P  94       5.204  19.290  16.117  1.00  0.00      PROB
ATOM   3818 HG22 VAL P  94       5.824  17.628  16.445  1.00  0.00      PROB
ATOM   3819 HG23 VAL P  94       4.047  17.907  16.197  1.00  0.00      PROB
ATOM   3820  C   VAL P  94       6.794  18.317  12.426  1.00  0.00      PROB
ATOM   3821  O   VAL P  94       6.162  19.177  11.825  1.00  0.00      PROB
ATOM   3822  N   TYR P  95       7.668  17.501  11.846  1.00  0.00      PROB
ATOM   3823  HN  TYR P  95       8.157  16.783  12.335  1.00  0.00      PROB
ATOM   3824  CA  TYR P  95       7.940  17.647  10.422  1.00  0.00      PROB
ATOM   3825  HA  TYR P  95       7.695  18.657  10.129  1.00  0.00      PROB
ATOM   3826  CB  TYR P  95       9.415  17.353  10.166  1.00  0.00      PROB
ATOM   3827  HB1 TYR P  95       9.587  17.202   9.079  1.00  0.00      PROB
ATOM   3828  HB2 TYR P  95       9.723  16.447  10.730  1.00  0.00      PROB
ATOM   3829  CG  TYR P  95      10.284  18.498  10.618  1.00  0.00      PROB
ATOM   3830  CD1 TYR P  95      10.857  18.478  11.905  1.00  0.00      PROB
ATOM   3831  HD1 TYR P  95      10.696  17.638  12.565  1.00  0.00      PROB
ATOM   3832  CE1 TYR P  95      11.641  19.569  12.316  1.00  0.00      PROB
ATOM   3833  HE1 TYR P  95      12.098  19.579  13.294  1.00  0.00      PROB
ATOM   3834  CZ  TYR P  95      11.821  20.650  11.429  1.00  0.00      PROB
ATOM   3835  OH  TYR P  95      12.522  21.768  11.837  1.00  0.00      PROB
ATOM   3836  HH  TYR P  95      12.669  21.697  12.783  1.00  0.00      PROB
ATOM   3837  CD2 TYR P  95      10.498  19.558   9.719  1.00  0.00      PROB
ATOM   3838  HD2 TYR P  95      10.063  19.537   8.731  1.00  0.00      PROB
ATOM   3839  CE2 TYR P  95      11.285  20.641  10.128  1.00  0.00      PROB
ATOM   3840  HE2 TYR P  95      11.479  21.461   9.452  1.00  0.00      PROB
ATOM   3841  C   TYR P  95       7.084  16.736   9.571  1.00  0.00      PROB
ATOM   3842  O   TYR P  95       7.233  15.524   9.631  1.00  0.00      PROB
ATOM   3843  N   PHE P  96       6.202  17.371   8.788  1.00  0.00      PROB
ATOM   3844  HN  PHE P  96       6.061  18.358   8.806  1.00  0.00      PROB
ATOM   3845  CA  PHE P  96       5.395  16.591   7.852  1.00  0.00      PROB
ATOM   3846  HA  PHE P  96       5.421  15.562   8.177  1.00  0.00      PROB
ATOM   3847  CB  PHE P  96       3.940  17.084   7.787  1.00  0.00      PROB
ATOM   3848  HB1 PHE P  96       3.364  16.431   7.098  1.00  0.00      PROB
ATOM   3849  HB2 PHE P  96       3.926  18.133   7.421  1.00  0.00      PROB
ATOM   3850  CG  PHE P  96       3.226  17.067   9.118  1.00  0.00      PROB
ATOM   3851  CD1 PHE P  96       2.406  15.965   9.445  1.00  0.00      PROB
ATOM   3852  HD1 PHE P  96       2.316  15.132   8.764  1.00  0.00      PROB
ATOM   3853  CE1 PHE P  96       1.706  15.961  10.667  1.00  0.00      PROB
ATOM   3854  HE1 PHE P  96       1.074  15.126  10.932  1.00  0.00      PROB
ATOM   3855  CZ  PHE P  96       1.840  17.061  11.541  1.00  0.00      PROB
ATOM   3856  HZ  PHE P  96       1.300  17.061  12.476  1.00  0.00      PROB
ATOM   3857  CD2 PHE P  96       3.363  18.163  10.000  1.00  0.00      PROB
ATOM   3858  HD2 PHE P  96       3.999  18.996   9.739  1.00  0.00      PROB
ATOM   3859  CE2 PHE P  96       2.664  18.161  11.221  1.00  0.00      PROB
ATOM   3860  HE2 PHE P  96       2.757  18.991  11.905  1.00  0.00      PROB
ATOM   3861  C   PHE P  96       5.946  16.684   6.441  1.00  0.00      PROB
ATOM   3862  O   PHE P  96       6.581  17.661   6.051  1.00  0.00      PROB
ATOM   3863  N   CYS P  97       5.618  15.655   5.661  1.00  0.00      PROB
ATOM   3864  HN  CYS P  97       5.373  14.748   5.994  1.00  0.00      PROB
ATOM   3865  CA  CYS P  97       5.624  15.891   4.223  1.00  0.00      PROB
ATOM   3866  HA  CYS P  97       5.922  16.916   4.059  1.00  0.00      PROB
ATOM   3867  CB  CYS P  97       6.582  14.942   3.492  1.00  0.00      PROB
ATOM   3868  HB1 CYS P  97       7.611  15.335   3.622  1.00  0.00      PROB
ATOM   3869  HB2 CYS P  97       6.329  14.973   2.412  1.00  0.00      PROB
ATOM   3870  SG  CYS P  97       6.546  13.216   4.047  1.00  0.00      PROB
ATOM   3871  HG1 CYS P  97       6.439  13.511   5.334  1.00  0.00      PROB
ATOM   3872  C   CYS P  97       4.213  15.812   3.681  1.00  0.00      PROB
ATOM   3873  O   CYS P  97       3.295  15.376   4.366  1.00  0.00      PROB
ATOM   3874  N   ALA P  98       4.067  16.260   2.434  1.00  0.00      PROB
ATOM   3875  HN  ALA P  98       4.809  16.676   1.914  1.00  0.00      PROB
ATOM   3876  CA  ALA P  98       2.771  16.150   1.774  1.00  0.00      PROB
ATOM   3877  HA  ALA P  98       2.290  15.253   2.135  1.00  0.00      PROB
ATOM   3878  CB  ALA P  98       1.896  17.368   2.062  1.00  0.00      PROB
ATOM   3879  HB1 ALA P  98       2.394  18.291   1.696  1.00  0.00      PROB
ATOM   3880  HB2 ALA P  98       1.730  17.464   3.156  1.00  0.00      PROB
ATOM   3881  HB3 ALA P  98       0.919  17.263   1.543  1.00  0.00      PROB
ATOM   3882  C   ALA P  98       3.011  16.094   0.290  1.00  0.00      PROB
ATOM   3883  O   ALA P  98       4.098  16.416  -0.171  1.00  0.00      PROB
ATOM   3884  N   ARG P  99       1.983  15.681  -0.443  1.00  0.00      PROB
ATOM   3885  HN  ARG P  99       1.107  15.378  -0.076  1.00  0.00      PROB
ATOM   3886  CA  ARG P  99       2.178  15.681  -1.889  1.00  0.00      PROB
ATOM   3887  HA  ARG P  99       3.152  16.099  -2.098  1.00  0.00      PROB
ATOM   3888  CB  ARG P  99       2.081  14.255  -2.431  1.00  0.00      PROB
ATOM   3889  HB1 ARG P  99       2.927  13.656  -2.032  1.00  0.00      PROB
ATOM   3890  HB2 ARG P  99       2.151  14.281  -3.539  1.00  0.00      PROB
ATOM   3891  CG  ARG P  99       0.765  13.594  -2.028  1.00  0.00      PROB
ATOM   3892  HG1 ARG P  99      -0.071  14.178  -2.468  1.00  0.00      PROB
ATOM   3893  HG2 ARG P  99       0.681  13.624  -0.921  1.00  0.00      PROB
ATOM   3894  CD  ARG P  99       0.635  12.147  -2.483  1.00  0.00      PROB
ATOM   3895  HD1 ARG P  99      -0.270  11.693  -2.027  1.00  0.00      PROB
ATOM   3896  HD2 ARG P  99       1.541  11.579  -2.181  1.00  0.00      PROB
ATOM   3897  NE  ARG P  99       0.504  12.032  -3.932  1.00  0.00      PROB
ATOM   3898  HE  ARG P  99       1.161  12.481  -4.538  1.00  0.00      PROB
ATOM   3899  CZ  ARG P  99      -0.518  11.310  -4.443  1.00  0.00      PROB
ATOM   3900  NH1 ARG P  99      -1.480  10.814  -3.670  1.00  0.00      PROB
ATOM   3901 HH11 ARG P  99      -1.640  11.199  -2.761  1.00  0.00      PROB
ATOM   3902 HH12 ARG P  99      -2.044  10.056  -3.998  1.00  0.00      PROB
ATOM   3903  NH2 ARG P  99      -0.555  11.097  -5.755  1.00  0.00      PROB
ATOM   3904 HH21 ARG P  99       0.164  11.468  -6.342  1.00  0.00      PROB
ATOM   3905 HH22 ARG P  99      -1.302  10.566  -6.154  1.00  0.00      PROB
ATOM   3906  C   ARG P  99       1.181  16.587  -2.568  1.00  0.00      PROB
ATOM   3907  O   ARG P  99       0.156  16.936  -1.996  1.00  0.00      PROB
ATOM   3908  N   ASN P 100       1.504  16.927  -3.815  1.00  0.00      PROB
ATOM   3909  HN  ASN P 100       2.390  16.727  -4.226  1.00  0.00      PROB
ATOM   3910  CA  ASN P 100       0.526  17.628  -4.638  1.00  0.00      PROB
ATOM   3911  HA  ASN P 100      -0.452  17.430  -4.225  1.00  0.00      PROB
ATOM   3912  CB  ASN P 100       0.781  19.150  -4.679  1.00  0.00      PROB
ATOM   3913  HB1 ASN P 100       0.958  19.522  -3.647  1.00  0.00      PROB
ATOM   3914  HB2 ASN P 100      -0.109  19.661  -5.103  1.00  0.00      PROB
ATOM   3915  CG  ASN P 100       1.994  19.479  -5.537  1.00  0.00      PROB
ATOM   3916  OD1 ASN P 100       3.068  18.937  -5.350  1.00  0.00      PROB
ATOM   3917  ND2 ASN P 100       1.772  20.340  -6.533  1.00  0.00      PROB
ATOM   3918 HD21 ASN P 100       2.521  20.605  -7.141  1.00  0.00      PROB
ATOM   3919 HD22 ASN P 100       0.857  20.719  -6.671  1.00  0.00      PROB
ATOM   3920  C   ASN P 100       0.541  17.063  -6.040  1.00  0.00      PROB
ATOM   3921  O   ASN P 100       1.454  16.345  -6.434  1.00  0.00      PROB
ATOM   3922  N   ARG P 101      -0.475  17.478  -6.794  1.00  0.00      PROB
ATOM   3923  HN  ARG P 101      -1.361  17.768  -6.440  1.00  0.00      PROB
ATOM   3924  CA  ARG P 101      -0.258  17.503  -8.231  1.00  0.00      PROB
ATOM   3925  HA  ARG P 101       0.807  17.499  -8.407  1.00  0.00      PROB
ATOM   3926  CB  ARG P 101      -0.913  16.289  -8.909  1.00  0.00      PROB
ATOM   3927  HB1 ARG P 101      -2.002  16.479  -9.013  1.00  0.00      PROB
ATOM   3928  HB2 ARG P 101      -0.764  15.395  -8.268  1.00  0.00      PROB
ATOM   3929  CG  ARG P 101      -0.323  16.010 -10.295  1.00  0.00      PROB
ATOM   3930  HG1 ARG P 101       0.783  16.008 -10.202  1.00  0.00      PROB
ATOM   3931  HG2 ARG P 101      -0.627  16.838 -10.969  1.00  0.00      PROB
ATOM   3932  CD  ARG P 101      -0.744  14.691 -10.947  1.00  0.00      PROB
ATOM   3933  HD1 ARG P 101      -1.837  14.694 -11.144  1.00  0.00      PROB
ATOM   3934  HD2 ARG P 101      -0.477  13.837 -10.288  1.00  0.00      PROB
ATOM   3935  NE  ARG P 101      -0.050  14.515 -12.226  1.00  0.00      PROB
ATOM   3936  HE  ARG P 101       0.920  14.274 -12.229  1.00  0.00      PROB
ATOM   3937  CZ  ARG P 101      -0.697  14.673 -13.399  1.00  0.00      PROB
ATOM   3938  NH1 ARG P 101      -2.016  14.839 -13.422  1.00  0.00      PROB
ATOM   3939 HH11 ARG P 101      -2.455  15.246 -14.223  1.00  0.00      PROB
ATOM   3940 HH12 ARG P 101      -2.569  14.557 -12.638  1.00  0.00      PROB
ATOM   3941  NH2 ARG P 101       0.004  14.677 -14.527  1.00  0.00      PROB
ATOM   3942 HH21 ARG P 101       0.997  14.564 -14.499  1.00  0.00      PROB
ATOM   3943 HH22 ARG P 101      -0.461  14.793 -15.404  1.00  0.00      PROB
ATOM   3944  C   ARG P 101      -0.797  18.830  -8.714  1.00  0.00      PROB
ATOM   3945  O   ARG P 101      -1.789  19.299  -8.171  1.00  0.00      PROB
ATOM   3946  N   TYR P 102      -0.099  19.397  -9.712  1.00  0.00      PROB
ATOM   3947  HN  TYR P 102       0.710  18.959 -10.095  1.00  0.00      PROB
ATOM   3948  CA  TYR P 102      -0.462  20.688 -10.312  1.00  0.00      PROB
ATOM   3949  HA  TYR P 102       0.226  20.870 -11.124  1.00  0.00      PROB
ATOM   3950  CB  TYR P 102      -1.918  20.731 -10.843  1.00  0.00      PROB
ATOM   3951  HB1 TYR P 102      -2.106  21.726 -11.300  1.00  0.00      PROB
ATOM   3952  HB2 TYR P 102      -2.616  20.561  -9.996  1.00  0.00      PROB
ATOM   3953  CG  TYR P 102      -2.246  19.688 -11.903  1.00  0.00      PROB
ATOM   3954  CD1 TYR P 102      -1.235  18.883 -12.468  1.00  0.00      PROB
ATOM   3955  HD1 TYR P 102      -0.210  18.995 -12.147  1.00  0.00      PROB
ATOM   3956  CE1 TYR P 102      -1.565  17.937 -13.448  1.00  0.00      PROB
ATOM   3957  HE1 TYR P 102      -0.798  17.325 -13.898  1.00  0.00      PROB
ATOM   3958  CZ  TYR P 102      -2.909  17.796 -13.837  1.00  0.00      PROB
ATOM   3959  OH  TYR P 102      -3.222  16.811 -14.760  1.00  0.00      PROB
ATOM   3960  HH  TYR P 102      -4.069  17.032 -15.154  1.00  0.00      PROB
ATOM   3961  CD2 TYR P 102      -3.591  19.558 -12.312  1.00  0.00      PROB
ATOM   3962  HD2 TYR P 102      -4.355  20.184 -11.875  1.00  0.00      PROB
ATOM   3963  CE2 TYR P 102      -3.928  18.607 -13.293  1.00  0.00      PROB
ATOM   3964  HE2 TYR P 102      -4.950  18.499 -13.624  1.00  0.00      PROB
ATOM   3965  C   TYR P 102      -0.184  21.894  -9.426  1.00  0.00      PROB
ATOM   3966  O   TYR P 102       0.056  21.784  -8.228  1.00  0.00      PROB
ATOM   3967  N   ASP P 103      -0.214  23.050 -10.105  1.00  0.00      PROB
ATOM   3968  HN  ASP P 103      -0.305  23.078 -11.097  1.00  0.00      PROB
ATOM   3969  CA  ASP P 103      -0.115  24.344  -9.434  1.00  0.00      PROB
ATOM   3970  HA  ASP P 103      -0.108  24.177  -8.367  1.00  0.00      PROB
ATOM   3971  CB  ASP P 103       1.180  25.044  -9.883  1.00  0.00      PROB
ATOM   3972  HB1 ASP P 103       1.313  24.880 -10.973  1.00  0.00      PROB
ATOM   3973  HB2 ASP P 103       2.036  24.592  -9.338  1.00  0.00      PROB
ATOM   3974  CG  ASP P 103       1.191  26.543  -9.624  1.00  0.00      PROB
ATOM   3975  OD1 ASP P 103       1.325  26.946  -8.473  1.00  0.00      PROB
ATOM   3976  OD2 ASP P 103       1.066  27.303 -10.583  1.00  0.00      PROB
ATOM   3977  C   ASP P 103      -1.394  25.109  -9.762  1.00  0.00      PROB
ATOM   3978  O   ASP P 103      -1.857  25.071 -10.903  1.00  0.00      PROB
ATOM   3979  N   PRO P 104      -2.011  25.755  -8.735  1.00  0.00      PROB
ATOM   3980  CD  PRO P 104      -3.255  26.490  -8.917  1.00  0.00      PROB
ATOM   3981  HD1 PRO P 104      -3.949  25.906  -9.557  1.00  0.00      PROB
ATOM   3982  HD2 PRO P 104      -3.047  27.475  -9.385  1.00  0.00      PROB
ATOM   3983  CA  PRO P 104      -1.531  25.802  -7.340  1.00  0.00      PROB
ATOM   3984  HA  PRO P 104      -0.497  26.107  -7.301  1.00  0.00      PROB
ATOM   3985  CB  PRO P 104      -2.521  26.779  -6.696  1.00  0.00      PROB
ATOM   3986  HB1 PRO P 104      -2.131  27.818  -6.741  1.00  0.00      PROB
ATOM   3987  HB2 PRO P 104      -2.703  26.509  -5.634  1.00  0.00      PROB
ATOM   3988  CG  PRO P 104      -3.801  26.649  -7.511  1.00  0.00      PROB
ATOM   3989  HG1 PRO P 104      -4.393  25.762  -7.201  1.00  0.00      PROB
ATOM   3990  HG2 PRO P 104      -4.436  27.556  -7.420  1.00  0.00      PROB
ATOM   3991  C   PRO P 104      -1.494  24.446  -6.646  1.00  0.00      PROB
ATOM   3992  O   PRO P 104      -2.344  23.586  -6.852  1.00  0.00      PROB
ATOM   3993  N   PRO P 105      -0.434  24.271  -5.824  1.00  0.00      PROB
ATOM   3994  CD  PRO P 105       0.590  25.254  -5.483  1.00  0.00      PROB
ATOM   3995  HD1 PRO P 105       0.112  26.212  -5.190  1.00  0.00      PROB
ATOM   3996  HD2 PRO P 105       1.264  25.416  -6.351  1.00  0.00      PROB
ATOM   3997  CA  PRO P 105      -0.193  22.970  -5.201  1.00  0.00      PROB
ATOM   3998  HA  PRO P 105      -0.293  22.178  -5.926  1.00  0.00      PROB
ATOM   3999  CB  PRO P 105       1.214  23.134  -4.616  1.00  0.00      PROB
ATOM   4000  HB1 PRO P 105       1.987  22.817  -5.349  1.00  0.00      PROB
ATOM   4001  HB2 PRO P 105       1.330  22.532  -3.689  1.00  0.00      PROB
ATOM   4002  CG  PRO P 105       1.330  24.621  -4.315  1.00  0.00      PROB
ATOM   4003  HG1 PRO P 105       0.850  24.876  -3.347  1.00  0.00      PROB
ATOM   4004  HG2 PRO P 105       2.392  24.946  -4.286  1.00  0.00      PROB
ATOM   4005  C   PRO P 105      -1.231  22.575  -4.167  1.00  0.00      PROB
ATOM   4006  O   PRO P 105      -1.124  22.847  -2.976  1.00  0.00      PROB
ATOM   4007  N   TRP P 106      -2.233  21.845  -4.669  1.00  0.00      PROB
ATOM   4008  HN  TRP P 106      -2.402  21.706  -5.641  1.00  0.00      PROB
ATOM   4009  CA  TRP P 106      -3.131  21.217  -3.705  1.00  0.00      PROB
ATOM   4010  HA  TRP P 106      -3.378  21.954  -2.955  1.00  0.00      PROB
ATOM   4011  CB  TRP P 106      -4.407  20.703  -4.378  1.00  0.00      PROB
ATOM   4012  HB1 TRP P 106      -5.076  20.272  -3.603  1.00  0.00      PROB
ATOM   4013  HB2 TRP P 106      -4.137  19.911  -5.108  1.00  0.00      PROB
ATOM   4014  CG  TRP P 106      -5.159  21.796  -5.110  1.00  0.00      PROB
ATOM   4015  CD1 TRP P 106      -5.756  21.666  -6.373  1.00  0.00      PROB
ATOM   4016  HD1 TRP P 106      -5.722  20.767  -6.971  1.00  0.00      PROB
ATOM   4017  NE1 TRP P 106      -6.382  22.812  -6.750  1.00  0.00      PROB
ATOM   4018  HE1 TRP P 106      -6.864  22.949  -7.588  1.00  0.00      PROB
ATOM   4019  CE2 TRP P 106      -6.222  23.757  -5.743  1.00  0.00      PROB
ATOM   4020  CD2 TRP P 106      -5.453  23.149  -4.692  1.00  0.00      PROB
ATOM   4021  CE3 TRP P 106      -5.141  23.895  -3.533  1.00  0.00      PROB
ATOM   4022  HE3 TRP P 106      -4.564  23.462  -2.729  1.00  0.00      PROB
ATOM   4023  CZ3 TRP P 106      -5.586  25.228  -3.416  1.00  0.00      PROB
ATOM   4024  HZ3 TRP P 106      -5.347  25.798  -2.530  1.00  0.00      PROB
ATOM   4025  CZ2 TRP P 106      -6.661  25.091  -5.613  1.00  0.00      PROB
ATOM   4026  HZ2 TRP P 106      -7.240  25.567  -6.391  1.00  0.00      PROB
ATOM   4027  CH2 TRP P 106      -6.342  25.821  -4.450  1.00  0.00      PROB
ATOM   4028  HH2 TRP P 106      -6.679  26.842  -4.349  1.00  0.00      PROB
ATOM   4029  C   TRP P 106      -2.456  20.090  -2.948  1.00  0.00      PROB
ATOM   4030  O   TRP P 106      -2.372  18.964  -3.423  1.00  0.00      PROB
ATOM   4031  N   PHE P 107      -1.975  20.445  -1.746  1.00  0.00      PROB
ATOM   4032  HN  PHE P 107      -1.960  21.382  -1.407  1.00  0.00      PROB
ATOM   4033  CA  PHE P 107      -1.441  19.394  -0.881  1.00  0.00      PROB
ATOM   4034  HA  PHE P 107      -0.775  18.785  -1.474  1.00  0.00      PROB
ATOM   4035  CB  PHE P 107      -0.691  19.978   0.319  1.00  0.00      PROB
ATOM   4036  HB1 PHE P 107      -0.422  19.167   1.029  1.00  0.00      PROB
ATOM   4037  HB2 PHE P 107      -1.323  20.737   0.828  1.00  0.00      PROB
ATOM   4038  CG  PHE P 107       0.586  20.655  -0.121  1.00  0.00      PROB
ATOM   4039  CD1 PHE P 107       1.617  19.891  -0.714  1.00  0.00      PROB
ATOM   4040  HD1 PHE P 107       1.490  18.829  -0.866  1.00  0.00      PROB
ATOM   4041  CE1 PHE P 107       2.810  20.527  -1.105  1.00  0.00      PROB
ATOM   4042  HE1 PHE P 107       3.607  19.959  -1.561  1.00  0.00      PROB
ATOM   4043  CZ  PHE P 107       2.953  21.915  -0.895  1.00  0.00      PROB
ATOM   4044  HZ  PHE P 107       3.871  22.401  -1.190  1.00  0.00      PROB
ATOM   4045  CD2 PHE P 107       0.732  22.044   0.081  1.00  0.00      PROB
ATOM   4046  HD2 PHE P 107      -0.067  22.614   0.532  1.00  0.00      PROB
ATOM   4047  CE2 PHE P 107       1.925  22.682  -0.309  1.00  0.00      PROB
ATOM   4048  HE2 PHE P 107       2.051  23.744  -0.161  1.00  0.00      PROB
ATOM   4049  C   PHE P 107      -2.530  18.452  -0.417  1.00  0.00      PROB
ATOM   4050  O   PHE P 107      -3.370  18.799   0.406  1.00  0.00      PROB
ATOM   4051  N   VAL P 108      -2.492  17.273  -1.037  1.00  0.00      PROB
ATOM   4052  HN  VAL P 108      -1.735  16.997  -1.624  1.00  0.00      PROB
ATOM   4053  CA  VAL P 108      -3.580  16.317  -0.878  1.00  0.00      PROB
ATOM   4054  HA  VAL P 108      -4.441  16.845  -0.496  1.00  0.00      PROB
ATOM   4055  CB  VAL P 108      -3.906  15.661  -2.243  1.00  0.00      PROB
ATOM   4056  HB  VAL P 108      -4.445  14.704  -2.077  1.00  0.00      PROB
ATOM   4057  CG1 VAL P 108      -4.778  16.602  -3.072  1.00  0.00      PROB
ATOM   4058 HG11 VAL P 108      -4.327  17.617  -3.097  1.00  0.00      PROB
ATOM   4059 HG12 VAL P 108      -5.791  16.675  -2.621  1.00  0.00      PROB
ATOM   4060 HG13 VAL P 108      -4.859  16.224  -4.113  1.00  0.00      PROB
ATOM   4061  CG2 VAL P 108      -2.676  15.284  -3.083  1.00  0.00      PROB
ATOM   4062 HG21 VAL P 108      -2.043  14.559  -2.529  1.00  0.00      PROB
ATOM   4063 HG22 VAL P 108      -2.072  16.191  -3.297  1.00  0.00      PROB
ATOM   4064 HG23 VAL P 108      -2.999  14.816  -4.037  1.00  0.00      PROB
ATOM   4065  C   VAL P 108      -3.386  15.330   0.272  1.00  0.00      PROB
ATOM   4066  O   VAL P 108      -3.997  15.462   1.330  1.00  0.00      PROB
ATOM   4067  N   ASP P 109      -2.495  14.361   0.033  1.00  0.00      PROB
ATOM   4068  HN  ASP P 109      -2.033  14.264  -0.845  1.00  0.00      PROB
ATOM   4069  CA  ASP P 109      -2.149  13.384   1.060  1.00  0.00      PROB
ATOM   4070  HA  ASP P 109      -3.017  13.267   1.691  1.00  0.00      PROB
ATOM   4071  CB  ASP P 109      -1.724  12.002   0.508  1.00  0.00      PROB
ATOM   4072  HB1 ASP P 109      -2.009  11.240   1.262  1.00  0.00      PROB
ATOM   4073  HB2 ASP P 109      -0.620  12.013   0.395  1.00  0.00      PROB
ATOM   4074  CG  ASP P 109      -2.307  11.545  -0.833  1.00  0.00      PROB
ATOM   4075  OD1 ASP P 109      -2.346  10.345  -1.079  1.00  0.00      PROB
ATOM   4076  OD2 ASP P 109      -2.602  12.350  -1.712  1.00  0.00      PROB
ATOM   4077  C   ASP P 109      -0.972  13.922   1.846  1.00  0.00      PROB
ATOM   4078  O   ASP P 109      -0.124  14.634   1.311  1.00  0.00      PROB
ATOM   4079  N   TRP P 110      -0.962  13.573   3.136  1.00  0.00      PROB
ATOM   4080  HN  TRP P 110      -1.659  12.997   3.557  1.00  0.00      PROB
ATOM   4081  CA  TRP P 110       0.122  14.054   3.988  1.00  0.00      PROB
ATOM   4082  HA  TRP P 110       0.846  14.544   3.354  1.00  0.00      PROB
ATOM   4083  CB  TRP P 110      -0.386  15.028   5.057  1.00  0.00      PROB
ATOM   4084  HB1 TRP P 110       0.427  15.209   5.792  1.00  0.00      PROB
ATOM   4085  HB2 TRP P 110      -1.253  14.568   5.578  1.00  0.00      PROB
ATOM   4086  CG  TRP P 110      -0.823  16.362   4.492  1.00  0.00      PROB
ATOM   4087  CD1 TRP P 110      -1.821  16.620   3.538  1.00  0.00      PROB
ATOM   4088  HD1 TRP P 110      -2.418  15.855   3.064  1.00  0.00      PROB
ATOM   4089  NE1 TRP P 110      -1.944  17.949   3.284  1.00  0.00      PROB
ATOM   4090  HE1 TRP P 110      -2.570  18.355   2.655  1.00  0.00      PROB
ATOM   4091  CE2 TRP P 110      -1.024  18.634   4.075  1.00  0.00      PROB
ATOM   4092  CD2 TRP P 110      -0.304  17.659   4.845  1.00  0.00      PROB
ATOM   4093  CE3 TRP P 110       0.702  18.072   5.746  1.00  0.00      PROB
ATOM   4094  HE3 TRP P 110       1.256  17.354   6.333  1.00  0.00      PROB
ATOM   4095  CZ3 TRP P 110       0.993  19.444   5.886  1.00  0.00      PROB
ATOM   4096  HZ3 TRP P 110       1.761  19.763   6.575  1.00  0.00      PROB
ATOM   4097  CZ2 TRP P 110      -0.721  20.003   4.224  1.00  0.00      PROB
ATOM   4098  HZ2 TRP P 110      -1.246  20.756   3.656  1.00  0.00      PROB
ATOM   4099  CH2 TRP P 110       0.285  20.402   5.129  1.00  0.00      PROB
ATOM   4100  HH2 TRP P 110       0.516  21.451   5.244  1.00  0.00      PROB
ATOM   4101  C   TRP P 110       0.788  12.883   4.675  1.00  0.00      PROB
ATOM   4102  O   TRP P 110       0.325  11.751   4.585  1.00  0.00      PROB
ATOM   4103  N   GLY P 111       1.880  13.211   5.369  1.00  0.00      PROB
ATOM   4104  HN  GLY P 111       2.311  14.109   5.327  1.00  0.00      PROB
ATOM   4105  CA  GLY P 111       2.485  12.214   6.238  1.00  0.00      PROB
ATOM   4106  HA1 GLY P 111       3.558  12.323   6.180  1.00  0.00      PROB
ATOM   4107  HA2 GLY P 111       2.191  11.237   5.886  1.00  0.00      PROB
ATOM   4108  C   GLY P 111       2.041  12.383   7.675  1.00  0.00      PROB
ATOM   4109  O   GLY P 111       1.030  13.014   7.973  1.00  0.00      PROB
ATOM   4110  N   GLN P 112       2.829  11.757   8.554  1.00  0.00      PROB
ATOM   4111  HN  GLN P 112       3.704  11.342   8.316  1.00  0.00      PROB
ATOM   4112  CA  GLN P 112       2.392  11.672   9.943  1.00  0.00      PROB
ATOM   4113  HA  GLN P 112       1.369  12.013   9.993  1.00  0.00      PROB
ATOM   4114  CB  GLN P 112       2.498  10.235  10.454  1.00  0.00      PROB
ATOM   4115  HB1 GLN P 112       2.989  10.255  11.449  1.00  0.00      PROB
ATOM   4116  HB2 GLN P 112       3.136   9.661   9.749  1.00  0.00      PROB
ATOM   4117  CG  GLN P 112       1.155   9.501  10.595  1.00  0.00      PROB
ATOM   4118  HG1 GLN P 112       1.359   8.429  10.800  1.00  0.00      PROB
ATOM   4119  HG2 GLN P 112       0.602   9.591   9.636  1.00  0.00      PROB
ATOM   4120  CD  GLN P 112       0.257  10.036  11.713  1.00  0.00      PROB
ATOM   4121  OE1 GLN P 112      -0.949   9.824  11.709  1.00  0.00      PROB
ATOM   4122  NE2 GLN P 112       0.857  10.692  12.716  1.00  0.00      PROB
ATOM   4123 HE21 GLN P 112       1.822  10.945  12.642  1.00  0.00      PROB
ATOM   4124 HE22 GLN P 112       0.340  10.929  13.539  1.00  0.00      PROB
ATOM   4125  C   GLN P 112       3.084  12.606  10.915  1.00  0.00      PROB
ATOM   4126  O   GLN P 112       2.651  12.752  12.053  1.00  0.00      PROB
ATOM   4127  N   GLY P 113       4.170  13.215  10.436  1.00  0.00      PROB
ATOM   4128  HN  GLY P 113       4.499  13.115   9.501  1.00  0.00      PROB
ATOM   4129  CA  GLY P 113       4.918  14.078  11.336  1.00  0.00      PROB
ATOM   4130  HA1 GLY P 113       4.211  14.528  12.017  1.00  0.00      PROB
ATOM   4131  HA2 GLY P 113       5.393  14.840  10.736  1.00  0.00      PROB
ATOM   4132  C   GLY P 113       5.982  13.363  12.143  1.00  0.00      PROB
ATOM   4133  O   GLY P 113       5.745  12.799  13.205  1.00  0.00      PROB
ATOM   4134  N   THR P 114       7.202  13.446  11.604  1.00  0.00      PROB
ATOM   4135  HN  THR P 114       7.388  13.764  10.678  1.00  0.00      PROB
ATOM   4136  CA  THR P 114       8.329  13.040  12.438  1.00  0.00      PROB
ATOM   4137  HA  THR P 114       8.051  12.148  12.980  1.00  0.00      PROB
ATOM   4138  CB  THR P 114       9.546  12.772  11.532  1.00  0.00      PROB
ATOM   4139  HB  THR P 114       9.202  12.616  10.487  1.00  0.00      PROB
ATOM   4140  OG1 THR P 114      10.266  11.607  11.952  1.00  0.00      PROB
ATOM   4141  HG1 THR P 114       9.874  10.869  11.479  1.00  0.00      PROB
ATOM   4142  CG2 THR P 114      10.475  13.969  11.315  1.00  0.00      PROB
ATOM   4143 HG21 THR P 114      10.597  14.535  12.263  1.00  0.00      PROB
ATOM   4144 HG22 THR P 114      10.043  14.649  10.550  1.00  0.00      PROB
ATOM   4145 HG23 THR P 114      11.474  13.616  10.981  1.00  0.00      PROB
ATOM   4146  C   THR P 114       8.594  14.076  13.532  1.00  0.00      PROB
ATOM   4147  O   THR P 114       8.192  15.228  13.413  1.00  0.00      PROB
ATOM   4148  N   LEU P 115       9.264  13.642  14.606  1.00  0.00      PROB
ATOM   4149  HN  LEU P 115       9.605  12.715  14.736  1.00  0.00      PROB
ATOM   4150  CA  LEU P 115       9.492  14.640  15.649  1.00  0.00      PROB
ATOM   4151  HA  LEU P 115       9.065  15.574  15.316  1.00  0.00      PROB
ATOM   4152  CB  LEU P 115       8.850  14.204  16.972  1.00  0.00      PROB
ATOM   4153  HB1 LEU P 115       9.378  13.298  17.336  1.00  0.00      PROB
ATOM   4154  HB2 LEU P 115       7.787  13.948  16.778  1.00  0.00      PROB
ATOM   4155  CG  LEU P 115       8.898  15.270  18.076  1.00  0.00      PROB
ATOM   4156  HG  LEU P 115       9.960  15.476  18.329  1.00  0.00      PROB
ATOM   4157  CD1 LEU P 115       8.227  16.582  17.660  1.00  0.00      PROB
ATOM   4158 HD11 LEU P 115       7.158  16.403  17.415  1.00  0.00      PROB
ATOM   4159 HD12 LEU P 115       8.732  16.997  16.762  1.00  0.00      PROB
ATOM   4160 HD13 LEU P 115       8.282  17.315  18.493  1.00  0.00      PROB
ATOM   4161  CD2 LEU P 115       8.338  14.741  19.395  1.00  0.00      PROB
ATOM   4162 HD21 LEU P 115       8.929  13.865  19.737  1.00  0.00      PROB
ATOM   4163 HD22 LEU P 115       7.282  14.424  19.258  1.00  0.00      PROB
ATOM   4164 HD23 LEU P 115       8.393  15.532  20.173  1.00  0.00      PROB
ATOM   4165  C   LEU P 115      10.957  14.974  15.829  1.00  0.00      PROB
ATOM   4166  O   LEU P 115      11.776  14.127  16.163  1.00  0.00      PROB
ATOM   4167  N   VAL P 116      11.258  16.256  15.591  1.00  0.00      PROB
ATOM   4168  HN  VAL P 116      10.614  16.937  15.251  1.00  0.00      PROB
ATOM   4169  CA  VAL P 116      12.633  16.663  15.855  1.00  0.00      PROB
ATOM   4170  HA  VAL P 116      13.169  15.804  16.231  1.00  0.00      PROB
ATOM   4171  CB  VAL P 116      13.300  17.189  14.577  1.00  0.00      PROB
ATOM   4172  HB  VAL P 116      12.686  18.018  14.166  1.00  0.00      PROB
ATOM   4173  CG1 VAL P 116      14.717  17.701  14.833  1.00  0.00      PROB
ATOM   4174 HG11 VAL P 116      15.352  16.882  15.234  1.00  0.00      PROB
ATOM   4175 HG12 VAL P 116      14.692  18.527  15.576  1.00  0.00      PROB
ATOM   4176 HG13 VAL P 116      15.165  18.065  13.884  1.00  0.00      PROB
ATOM   4177  CG2 VAL P 116      13.306  16.110  13.494  1.00  0.00      PROB
ATOM   4178 HG21 VAL P 116      12.273  15.935  13.124  1.00  0.00      PROB
ATOM   4179 HG22 VAL P 116      13.700  15.158  13.911  1.00  0.00      PROB
ATOM   4180 HG23 VAL P 116      13.938  16.435  12.640  1.00  0.00      PROB
ATOM   4181  C   VAL P 116      12.711  17.670  16.985  1.00  0.00      PROB
ATOM   4182  O   VAL P 116      12.137  18.752  16.934  1.00  0.00      PROB
ATOM   4183  N   THR P 117      13.456  17.245  18.011  1.00  0.00      PROB
ATOM   4184  HN  THR P 117      13.850  16.331  18.064  1.00  0.00      PROB
ATOM   4185  CA  THR P 117      13.715  18.154  19.119  1.00  0.00      PROB
ATOM   4186  HA  THR P 117      13.046  18.997  19.028  1.00  0.00      PROB
ATOM   4187  CB  THR P 117      13.488  17.429  20.449  1.00  0.00      PROB
ATOM   4188  HB  THR P 117      14.311  16.704  20.625  1.00  0.00      PROB
ATOM   4189  OG1 THR P 117      12.244  16.717  20.427  1.00  0.00      PROB
ATOM   4190  HG1 THR P 117      12.247  16.205  19.615  1.00  0.00      PROB
ATOM   4191  CG2 THR P 117      13.527  18.388  21.644  1.00  0.00      PROB
ATOM   4192 HG21 THR P 117      12.736  19.161  21.539  1.00  0.00      PROB
ATOM   4193 HG22 THR P 117      14.514  18.895  21.690  1.00  0.00      PROB
ATOM   4194 HG23 THR P 117      13.352  17.826  22.586  1.00  0.00      PROB
ATOM   4195  C   THR P 117      15.121  18.724  19.039  1.00  0.00      PROB
ATOM   4196  O   THR P 117      16.115  18.040  19.261  1.00  0.00      PROB
ATOM   4197  N   VAL P 118      15.177  20.017  18.704  1.00  0.00      PROB
ATOM   4198  HN  VAL P 118      14.382  20.588  18.515  1.00  0.00      PROB
ATOM   4199  CA  VAL P 118      16.504  20.615  18.614  1.00  0.00      PROB
ATOM   4200  HA  VAL P 118      17.207  19.825  18.394  1.00  0.00      PROB
ATOM   4201  CB  VAL P 118      16.567  21.693  17.527  1.00  0.00      PROB
ATOM   4202  HB  VAL P 118      16.014  22.594  17.868  1.00  0.00      PROB
ATOM   4203  CG1 VAL P 118      18.023  22.068  17.236  1.00  0.00      PROB
ATOM   4204 HG11 VAL P 118      18.585  21.175  16.887  1.00  0.00      PROB
ATOM   4205 HG12 VAL P 118      18.506  22.452  18.160  1.00  0.00      PROB
ATOM   4206 HG13 VAL P 118      18.062  22.844  16.442  1.00  0.00      PROB
ATOM   4207  CG2 VAL P 118      15.828  21.275  16.253  1.00  0.00      PROB
ATOM   4208 HG21 VAL P 118      14.757  21.084  16.478  1.00  0.00      PROB
ATOM   4209 HG22 VAL P 118      16.276  20.344  15.844  1.00  0.00      PROB
ATOM   4210 HG23 VAL P 118      15.892  22.085  15.496  1.00  0.00      PROB
ATOM   4211  C   VAL P 118      16.983  21.159  19.949  1.00  0.00      PROB
ATOM   4212  O   VAL P 118      16.989  22.353  20.224  1.00  0.00      PROB
ATOM   4213  N   SER P 119      17.387  20.205  20.788  1.00  0.00      PROB
ATOM   4214  HN  SER P 119      17.347  19.227  20.604  1.00  0.00      PROB
ATOM   4215  CA  SER P 119      17.921  20.664  22.060  1.00  0.00      PROB
ATOM   4216  HA  SER P 119      17.904  21.744  22.060  1.00  0.00      PROB
ATOM   4217  CB  SER P 119      17.085  20.118  23.224  1.00  0.00      PROB
ATOM   4218  HB1 SER P 119      17.057  19.009  23.172  1.00  0.00      PROB
ATOM   4219  HB2 SER P 119      16.051  20.518  23.157  1.00  0.00      PROB
ATOM   4220  OG  SER P 119      17.644  20.503  24.489  1.00  0.00      PROB
ATOM   4221  HG1 SER P 119      16.990  20.266  25.150  1.00  0.00      PROB
ATOM   4222  C   SER P 119      19.376  20.298  22.199  1.00  0.00      PROB
ATOM   4223  O   SER P 119      19.834  19.247  21.762  1.00  0.00      PROB
ATOM   4224  N   SER P 120      20.085  21.212  22.867  1.00  0.00      PROB
ATOM   4225  HN  SER P 120      19.716  22.098  23.135  1.00  0.00      PROB
ATOM   4226  CA  SER P 120      21.467  20.928  23.235  1.00  0.00      PROB
ATOM   4227  HA  SER P 120      22.001  20.613  22.351  1.00  0.00      PROB
ATOM   4228  CB  SER P 120      22.083  22.197  23.818  1.00  0.00      PROB
ATOM   4229  HB1 SER P 120      23.187  22.178  23.696  1.00  0.00      PROB
ATOM   4230  HB2 SER P 120      21.832  22.284  24.897  1.00  0.00      PROB
ATOM   4231  OG  SER P 120      21.548  23.328  23.114  1.00  0.00      PROB
ATOM   4232  HG1 SER P 120      21.957  24.102  23.507  1.00  0.00      PROB
ATOM   4233  C   SER P 120      21.642  19.745  24.177  1.00  0.00      PROB
ATOM   4234  O   SER P 120      22.684  19.105  24.218  1.00  0.00      PROB
ATOM   4235  N   ALA P 121      20.562  19.472  24.929  1.00  0.00      PROB
ATOM   4236  HN  ALA P 121      19.715  19.998  24.906  1.00  0.00      PROB
ATOM   4237  CA  ALA P 121      20.641  18.331  25.836  1.00  0.00      PROB
ATOM   4238  HA  ALA P 121      21.599  18.361  26.333  1.00  0.00      PROB
ATOM   4239  CB  ALA P 121      19.505  18.393  26.861  1.00  0.00      PROB
ATOM   4240  HB1 ALA P 121      18.522  18.372  26.343  1.00  0.00      PROB
ATOM   4241  HB2 ALA P 121      19.577  19.333  27.448  1.00  0.00      PROB
ATOM   4242  HB3 ALA P 121      19.564  17.519  27.545  1.00  0.00      PROB
ATOM   4243  C   ALA P 121      20.614  16.991  25.119  1.00  0.00      PROB
ATOM   4244  O   ALA P 121      20.353  16.898  23.918  1.00  0.00      PROB
ATOM   4245  N   SER P 122      20.899  15.963  25.926  1.00  0.00      PROB
ATOM   4246  HN  SER P 122      21.072  16.067  26.902  1.00  0.00      PROB
ATOM   4247  CA  SER P 122      20.966  14.616  25.378  1.00  0.00      PROB
ATOM   4248  HA  SER P 122      20.549  14.632  24.382  1.00  0.00      PROB
ATOM   4249  CB  SER P 122      22.422  14.155  25.345  1.00  0.00      PROB
ATOM   4250  HB1 SER P 122      22.494  13.146  24.885  1.00  0.00      PROB
ATOM   4251  HB2 SER P 122      22.837  14.123  26.375  1.00  0.00      PROB
ATOM   4252  OG  SER P 122      23.176  15.088  24.560  1.00  0.00      PROB
ATOM   4253  HG1 SER P 122      23.217  15.896  25.077  1.00  0.00      PROB
ATOM   4254  C   SER P 122      20.060  13.658  26.129  1.00  0.00      PROB
ATOM   4255  O   SER P 122      19.542  13.970  27.193  1.00  0.00      PROB
ATOM   4256  N   THR P 123      19.869  12.498  25.494  1.00  0.00      PROB
ATOM   4257  HN  THR P 123      20.414  12.227  24.705  1.00  0.00      PROB
ATOM   4258  CA  THR P 123      18.842  11.556  25.925  1.00  0.00      PROB
ATOM   4259  HA  THR P 123      17.890  12.065  25.961  1.00  0.00      PROB
ATOM   4260  CB  THR P 123      18.823  10.421  24.903  1.00  0.00      PROB
ATOM   4261  HB  THR P 123      19.588   9.660  25.169  1.00  0.00      PROB
ATOM   4262  OG1 THR P 123      19.117  10.943  23.595  1.00  0.00      PROB
ATOM   4263  HG1 THR P 123      19.092  10.191  22.998  1.00  0.00      PROB
ATOM   4264  CG2 THR P 123      17.506   9.644  24.903  1.00  0.00      PROB
ATOM   4265 HG21 THR P 123      16.691  10.274  24.488  1.00  0.00      PROB
ATOM   4266 HG22 THR P 123      17.237   9.355  25.942  1.00  0.00      PROB
ATOM   4267 HG23 THR P 123      17.605   8.733  24.275  1.00  0.00      PROB
ATOM   4268  C   THR P 123      18.934  11.013  27.346  1.00  0.00      PROB
ATOM   4269  O   THR P 123      19.838  10.260  27.688  1.00  0.00      PROB
ATOM   4270  N   LYS P 124      17.935  11.393  28.154  1.00  0.00      PROB
ATOM   4271  HN  LYS P 124      17.300  12.137  27.965  1.00  0.00      PROB
ATOM   4272  CA  LYS P 124      17.793  10.642  29.395  1.00  0.00      PROB
ATOM   4273  HA  LYS P 124      18.706  10.084  29.541  1.00  0.00      PROB
ATOM   4274  CB  LYS P 124      17.533  11.540  30.615  1.00  0.00      PROB
ATOM   4275  HB1 LYS P 124      16.555  12.052  30.492  1.00  0.00      PROB
ATOM   4276  HB2 LYS P 124      18.334  12.307  30.684  1.00  0.00      PROB
ATOM   4277  CG  LYS P 124      17.513  10.709  31.909  1.00  0.00      PROB
ATOM   4278  HG1 LYS P 124      18.543  10.335  32.088  1.00  0.00      PROB
ATOM   4279  HG2 LYS P 124      16.837   9.844  31.746  1.00  0.00      PROB
ATOM   4280  CD  LYS P 124      17.051  11.431  33.175  1.00  0.00      PROB
ATOM   4281  HD1 LYS P 124      16.127  12.002  32.944  1.00  0.00      PROB
ATOM   4282  HD2 LYS P 124      17.844  12.142  33.491  1.00  0.00      PROB
ATOM   4283  CE  LYS P 124      16.760  10.466  34.337  1.00  0.00      PROB
ATOM   4284  HE1 LYS P 124      16.504  11.040  35.253  1.00  0.00      PROB
ATOM   4285  HE2 LYS P 124      17.644   9.820  34.525  1.00  0.00      PROB
ATOM   4286  NZ  LYS P 124      15.619   9.596  34.009  1.00  0.00      PROB
ATOM   4287  HZ1 LYS P 124      15.765   9.171  33.071  1.00  0.00      PROB
ATOM   4288  HZ2 LYS P 124      14.745  10.159  34.002  1.00  0.00      PROB
ATOM   4289  HZ3 LYS P 124      15.541   8.843  34.722  1.00  0.00      PROB
ATOM   4290  C   LYS P 124      16.697   9.601  29.278  1.00  0.00      PROB
ATOM   4291  O   LYS P 124      15.525   9.911  29.092  1.00  0.00      PROB
ATOM   4292  N   GLY P 125      17.139   8.345  29.452  1.00  0.00      PROB
ATOM   4293  HN  GLY P 125      18.104   8.097  29.460  1.00  0.00      PROB
ATOM   4294  CA  GLY P 125      16.162   7.272  29.641  1.00  0.00      PROB
ATOM   4295  HA1 GLY P 125      16.704   6.350  29.795  1.00  0.00      PROB
ATOM   4296  HA2 GLY P 125      15.561   7.206  28.746  1.00  0.00      PROB
ATOM   4297  C   GLY P 125      15.251   7.524  30.838  1.00  0.00      PROB
ATOM   4298  O   GLY P 125      15.634   8.151  31.825  1.00  0.00      PROB
ATOM   4299  N   PRO P 126      14.004   7.030  30.700  1.00  0.00      PROB
ATOM   4300  CD  PRO P 126      13.530   6.145  29.648  1.00  0.00      PROB
ATOM   4301  HD1 PRO P 126      14.218   5.280  29.546  1.00  0.00      PROB
ATOM   4302  HD2 PRO P 126      13.473   6.699  28.687  1.00  0.00      PROB
ATOM   4303  CA  PRO P 126      12.958   7.394  31.653  1.00  0.00      PROB
ATOM   4304  HA  PRO P 126      12.978   8.453  31.857  1.00  0.00      PROB
ATOM   4305  CB  PRO P 126      11.693   6.894  30.947  1.00  0.00      PROB
ATOM   4306  HB1 PRO P 126      11.265   7.687  30.298  1.00  0.00      PROB
ATOM   4307  HB2 PRO P 126      10.925   6.584  31.688  1.00  0.00      PROB
ATOM   4308  CG  PRO P 126      12.150   5.702  30.113  1.00  0.00      PROB
ATOM   4309  HG1 PRO P 126      12.206   4.777  30.725  1.00  0.00      PROB
ATOM   4310  HG2 PRO P 126      11.470   5.524  29.253  1.00  0.00      PROB
ATOM   4311  C   PRO P 126      13.165   6.789  33.026  1.00  0.00      PROB
ATOM   4312  O   PRO P 126      14.129   6.093  33.325  1.00  0.00      PROB
ATOM   4313  N   SER P 127      12.188   7.103  33.867  1.00  0.00      PROB
ATOM   4314  HN  SER P 127      11.414   7.674  33.604  1.00  0.00      PROB
ATOM   4315  CA  SER P 127      12.204   6.619  35.235  1.00  0.00      PROB
ATOM   4316  HA  SER P 127      12.670   5.645  35.254  1.00  0.00      PROB
ATOM   4317  CB  SER P 127      12.998   7.626  36.080  1.00  0.00      PROB
ATOM   4318  HB1 SER P 127      13.149   7.231  37.107  1.00  0.00      PROB
ATOM   4319  HB2 SER P 127      12.457   8.595  36.132  1.00  0.00      PROB
ATOM   4320  OG  SER P 127      14.285   7.828  35.449  1.00  0.00      PROB
ATOM   4321  HG1 SER P 127      14.494   7.003  35.005  1.00  0.00      PROB
ATOM   4322  C   SER P 127      10.763   6.387  35.651  1.00  0.00      PROB
ATOM   4323  O   SER P 127      10.050   7.261  36.123  1.00  0.00      PROB
ATOM   4324  N   VAL P 128      10.335   5.162  35.319  1.00  0.00      PROB
ATOM   4325  HN  VAL P 128      10.940   4.404  35.090  1.00  0.00      PROB
ATOM   4326  CA  VAL P 128       8.894   4.921  35.290  1.00  0.00      PROB
ATOM   4327  HA  VAL P 128       8.392   5.877  35.253  1.00  0.00      PROB
ATOM   4328  CB  VAL P 128       8.530   4.076  34.064  1.00  0.00      PROB
ATOM   4329  HB  VAL P 128       9.015   3.081  34.155  1.00  0.00      PROB
ATOM   4330  CG1 VAL P 128       7.020   3.882  33.927  1.00  0.00      PROB
ATOM   4331 HG11 VAL P 128       6.536   4.841  33.643  1.00  0.00      PROB
ATOM   4332 HG12 VAL P 128       6.593   3.542  34.895  1.00  0.00      PROB
ATOM   4333 HG13 VAL P 128       6.805   3.130  33.138  1.00  0.00      PROB
ATOM   4334  CG2 VAL P 128       9.123   4.683  32.794  1.00  0.00      PROB
ATOM   4335 HG21 VAL P 128      10.228   4.566  32.795  1.00  0.00      PROB
ATOM   4336 HG22 VAL P 128       8.881   5.766  32.744  1.00  0.00      PROB
ATOM   4337 HG23 VAL P 128       8.712   4.166  31.900  1.00  0.00      PROB
ATOM   4338  C   VAL P 128       8.366   4.294  36.563  1.00  0.00      PROB
ATOM   4339  O   VAL P 128       8.531   3.104  36.816  1.00  0.00      PROB
ATOM   4340  N   PHE P 129       7.722   5.155  37.348  1.00  0.00      PROB
ATOM   4341  HN  PHE P 129       7.567   6.110  37.107  1.00  0.00      PROB
ATOM   4342  CA  PHE P 129       7.210   4.692  38.633  1.00  0.00      PROB
ATOM   4343  HA  PHE P 129       7.782   3.828  38.937  1.00  0.00      PROB
ATOM   4344  CB  PHE P 129       7.342   5.819  39.665  1.00  0.00      PROB
ATOM   4345  HB1 PHE P 129       7.076   5.445  40.677  1.00  0.00      PROB
ATOM   4346  HB2 PHE P 129       6.685   6.671  39.388  1.00  0.00      PROB
ATOM   4347  CG  PHE P 129       8.771   6.316  39.705  1.00  0.00      PROB
ATOM   4348  CD1 PHE P 129       9.796   5.465  40.173  1.00  0.00      PROB
ATOM   4349  HD1 PHE P 129       9.561   4.470  40.520  1.00  0.00      PROB
ATOM   4350  CE1 PHE P 129      11.128   5.924  40.184  1.00  0.00      PROB
ATOM   4351  HE1 PHE P 129      11.923   5.285  40.537  1.00  0.00      PROB
ATOM   4352  CZ  PHE P 129      11.410   7.229  39.728  1.00  0.00      PROB
ATOM   4353  HZ  PHE P 129      12.431   7.580  39.729  1.00  0.00      PROB
ATOM   4354  CD2 PHE P 129       9.056   7.625  39.259  1.00  0.00      PROB
ATOM   4355  HD2 PHE P 129       8.260   8.267  38.912  1.00  0.00      PROB
ATOM   4356  CE2 PHE P 129      10.387   8.086  39.271  1.00  0.00      PROB
ATOM   4357  HE2 PHE P 129      10.622   9.085  38.934  1.00  0.00      PROB
ATOM   4358  C   PHE P 129       5.784   4.173  38.540  1.00  0.00      PROB
ATOM   4359  O   PHE P 129       4.883   4.866  38.081  1.00  0.00      PROB
ATOM   4360  N   PRO P 130       5.603   2.901  38.966  1.00  0.00      PROB
ATOM   4361  CD  PRO P 130       6.630   1.983  39.451  1.00  0.00      PROB
ATOM   4362  HD1 PRO P 130       7.249   2.485  40.224  1.00  0.00      PROB
ATOM   4363  HD2 PRO P 130       7.272   1.656  38.606  1.00  0.00      PROB
ATOM   4364  CA  PRO P 130       4.258   2.315  38.965  1.00  0.00      PROB
ATOM   4365  HA  PRO P 130       3.754   2.518  38.033  1.00  0.00      PROB
ATOM   4366  CB  PRO P 130       4.551   0.835  39.234  1.00  0.00      PROB
ATOM   4367  HB1 PRO P 130       4.674   0.281  38.279  1.00  0.00      PROB
ATOM   4368  HB2 PRO P 130       3.724   0.372  39.814  1.00  0.00      PROB
ATOM   4369  CG  PRO P 130       5.850   0.813  40.039  1.00  0.00      PROB
ATOM   4370  HG1 PRO P 130       5.656   0.962  41.122  1.00  0.00      PROB
ATOM   4371  HG2 PRO P 130       6.394  -0.145  39.900  1.00  0.00      PROB
ATOM   4372  C   PRO P 130       3.345   2.960  40.000  1.00  0.00      PROB
ATOM   4373  O   PRO P 130       3.412   2.704  41.198  1.00  0.00      PROB
ATOM   4374  N   LEU P 131       2.490   3.841  39.481  1.00  0.00      PROB
ATOM   4375  HN  LEU P 131       2.475   4.075  38.512  1.00  0.00      PROB
ATOM   4376  CA  LEU P 131       1.519   4.512  40.339  1.00  0.00      PROB
ATOM   4377  HA  LEU P 131       2.048   4.940  41.177  1.00  0.00      PROB
ATOM   4378  CB  LEU P 131       0.794   5.599  39.555  1.00  0.00      PROB
ATOM   4379  HB1 LEU P 131       0.045   6.074  40.223  1.00  0.00      PROB
ATOM   4380  HB2 LEU P 131       0.266   5.124  38.701  1.00  0.00      PROB
ATOM   4381  CG  LEU P 131       1.714   6.686  39.010  1.00  0.00      PROB
ATOM   4382  HG  LEU P 131       2.549   6.213  38.450  1.00  0.00      PROB
ATOM   4383  CD1 LEU P 131       0.950   7.627  38.079  1.00  0.00      PROB
ATOM   4384 HD11 LEU P 131       0.116   8.114  38.629  1.00  0.00      PROB
ATOM   4385 HD12 LEU P 131       0.526   7.054  37.227  1.00  0.00      PROB
ATOM   4386 HD13 LEU P 131       1.632   8.416  37.697  1.00  0.00      PROB
ATOM   4387  CD2 LEU P 131       2.463   7.423  40.124  1.00  0.00      PROB
ATOM   4388 HD21 LEU P 131       3.088   6.709  40.701  1.00  0.00      PROB
ATOM   4389 HD22 LEU P 131       1.737   7.899  40.817  1.00  0.00      PROB
ATOM   4390 HD23 LEU P 131       3.125   8.199  39.685  1.00  0.00      PROB
ATOM   4391  C   LEU P 131       0.512   3.547  40.925  1.00  0.00      PROB
ATOM   4392  O   LEU P 131      -0.288   2.938  40.220  1.00  0.00      PROB
ATOM   4393  N   ALA P 132       0.617   3.424  42.254  1.00  0.00      PROB
ATOM   4394  HN  ALA P 132       1.221   3.985  42.815  1.00  0.00      PROB
ATOM   4395  CA  ALA P 132      -0.191   2.417  42.930  1.00  0.00      PROB
ATOM   4396  HA  ALA P 132      -0.047   1.472  42.428  1.00  0.00      PROB
ATOM   4397  CB  ALA P 132       0.237   2.318  44.397  1.00  0.00      PROB
ATOM   4398  HB1 ALA P 132       0.615   3.301  44.752  1.00  0.00      PROB
ATOM   4399  HB2 ALA P 132       1.048   1.566  44.504  1.00  0.00      PROB
ATOM   4400  HB3 ALA P 132      -0.631   2.024  45.025  1.00  0.00      PROB
ATOM   4401  C   ALA P 132      -1.681   2.705  42.825  1.00  0.00      PROB
ATOM   4402  O   ALA P 132      -2.110   3.853  42.866  1.00  0.00      PROB
ATOM   4403  N   PRO P 133      -2.462   1.611  42.655  1.00  0.00      PROB
ATOM   4404  CD  PRO P 133      -2.042   0.214  42.605  1.00  0.00      PROB
ATOM   4405  HD1 PRO P 133      -1.256   0.025  43.366  1.00  0.00      PROB
ATOM   4406  HD2 PRO P 133      -1.656  -0.031  41.593  1.00  0.00      PROB
ATOM   4407  CA  PRO P 133      -3.907   1.773  42.484  1.00  0.00      PROB
ATOM   4408  HA  PRO P 133      -4.117   2.430  41.656  1.00  0.00      PROB
ATOM   4409  CB  PRO P 133      -4.398   0.332  42.301  1.00  0.00      PROB
ATOM   4410  HB1 PRO P 133      -4.527   0.097  41.223  1.00  0.00      PROB
ATOM   4411  HB2 PRO P 133      -5.369   0.181  42.820  1.00  0.00      PROB
ATOM   4412  CG  PRO P 133      -3.317  -0.553  42.917  1.00  0.00      PROB
ATOM   4413  HG1 PRO P 133      -3.463  -0.665  44.012  1.00  0.00      PROB
ATOM   4414  HG2 PRO P 133      -3.306  -1.561  42.451  1.00  0.00      PROB
ATOM   4415  C   PRO P 133      -4.589   2.502  43.624  1.00  0.00      PROB
ATOM   4416  O   PRO P 133      -4.250   2.368  44.795  1.00  0.00      PROB
ATOM   4417  N   SER P 134      -5.593   3.284  43.216  1.00  0.00      PROB
ATOM   4418  HN  SER P 134      -5.848   3.407  42.260  1.00  0.00      PROB
ATOM   4419  CA  SER P 134      -6.364   4.002  44.223  1.00  0.00      PROB
ATOM   4420  HA  SER P 134      -5.675   4.501  44.888  1.00  0.00      PROB
ATOM   4421  CB  SER P 134      -7.274   5.012  43.536  1.00  0.00      PROB
ATOM   4422  HB1 SER P 134      -7.733   5.685  44.292  1.00  0.00      PROB
ATOM   4423  HB2 SER P 134      -8.075   4.483  42.977  1.00  0.00      PROB
ATOM   4424  OG  SER P 134      -6.504   5.795  42.619  1.00  0.00      PROB
ATOM   4425  HG1 SER P 134      -5.669   5.972  43.058  1.00  0.00      PROB
ATOM   4426  C   SER P 134      -7.184   3.130  45.158  1.00  0.00      PROB
ATOM   4427  O   SER P 134      -8.325   2.790  44.870  1.00  0.00      PROB
ATOM   4428  N   SER P 135      -6.573   2.835  46.316  1.00  0.00      PROB
ATOM   4429  HN  SER P 135      -5.622   3.076  46.491  1.00  0.00      PROB
ATOM   4430  CA  SER P 135      -7.273   2.137  47.399  1.00  0.00      PROB
ATOM   4431  HA  SER P 135      -7.418   1.106  47.112  1.00  0.00      PROB
ATOM   4432  CB  SER P 135      -6.406   2.241  48.656  1.00  0.00      PROB
ATOM   4433  HB1 SER P 135      -5.504   1.600  48.553  1.00  0.00      PROB
ATOM   4434  HB2 SER P 135      -6.986   1.923  49.549  1.00  0.00      PROB
ATOM   4435  OG  SER P 135      -5.999   3.610  48.818  1.00  0.00      PROB
ATOM   4436  HG1 SER P 135      -5.598   3.666  49.689  1.00  0.00      PROB
ATOM   4437  C   SER P 135      -8.673   2.681  47.667  1.00  0.00      PROB
ATOM   4438  O   SER P 135      -9.685   1.991  47.697  1.00  0.00      PROB
ATOM   4439  N   LYS P 136      -8.674   4.010  47.829  1.00  0.00      PROB
ATOM   4440  HN  LYS P 136      -7.844   4.561  47.858  1.00  0.00      PROB
ATOM   4441  CA  LYS P 136      -9.947   4.704  47.972  1.00  0.00      PROB
ATOM   4442  HA  LYS P 136     -10.642   4.043  48.468  1.00  0.00      PROB
ATOM   4443  CB  LYS P 136      -9.737   5.977  48.789  1.00  0.00      PROB
ATOM   4444  HB1 LYS P 136     -10.691   6.544  48.838  1.00  0.00      PROB
ATOM   4445  HB2 LYS P 136      -8.969   6.609  48.294  1.00  0.00      PROB
ATOM   4446  CG  LYS P 136      -9.276   5.638  50.207  1.00  0.00      PROB
ATOM   4447  HG1 LYS P 136      -8.420   4.933  50.145  1.00  0.00      PROB
ATOM   4448  HG2 LYS P 136     -10.112   5.143  50.745  1.00  0.00      PROB
ATOM   4449  CD  LYS P 136      -8.841   6.867  51.003  1.00  0.00      PROB
ATOM   4450  HD1 LYS P 136      -9.687   7.586  51.035  1.00  0.00      PROB
ATOM   4451  HD2 LYS P 136      -7.984   7.342  50.481  1.00  0.00      PROB
ATOM   4452  CE  LYS P 136      -8.420   6.543  52.440  1.00  0.00      PROB
ATOM   4453  HE1 LYS P 136      -9.287   6.151  53.013  1.00  0.00      PROB
ATOM   4454  HE2 LYS P 136      -8.015   7.452  52.934  1.00  0.00      PROB
ATOM   4455  NZ  LYS P 136      -7.373   5.519  52.441  1.00  0.00      PROB
ATOM   4456  HZ1 LYS P 136      -6.619   5.793  51.779  1.00  0.00      PROB
ATOM   4457  HZ2 LYS P 136      -7.779   4.608  52.147  1.00  0.00      PROB
ATOM   4458  HZ3 LYS P 136      -6.977   5.429  53.399  1.00  0.00      PROB
ATOM   4459  C   LYS P 136     -10.644   4.971  46.648  1.00  0.00      PROB
ATOM   4460  O   LYS P 136     -10.667   6.088  46.125  1.00  0.00      PROB
ATOM   4461  N   SER P 137     -11.230   3.884  46.142  1.00  0.00      PROB
ATOM   4462  HN  SER P 137     -11.149   2.979  46.552  1.00  0.00      PROB
ATOM   4463  CA  SER P 137     -12.032   3.999  44.933  1.00  0.00      PROB
ATOM   4464  HA  SER P 137     -12.470   4.986  44.917  1.00  0.00      PROB
ATOM   4465  CB  SER P 137     -11.175   3.780  43.680  1.00  0.00      PROB
ATOM   4466  HB1 SER P 137     -11.117   2.696  43.442  1.00  0.00      PROB
ATOM   4467  HB2 SER P 137     -10.151   4.178  43.845  1.00  0.00      PROB
ATOM   4468  OG  SER P 137     -11.777   4.472  42.578  1.00  0.00      PROB
ATOM   4469  HG1 SER P 137     -12.118   3.792  41.993  1.00  0.00      PROB
ATOM   4470  C   SER P 137     -13.218   3.056  44.972  1.00  0.00      PROB
ATOM   4471  O   SER P 137     -13.469   2.376  45.961  1.00  0.00      PROB
ATOM   4472  N   THR P 138     -13.939   3.049  43.848  1.00  0.00      PROB
ATOM   4473  HN  THR P 138     -13.729   3.638  43.071  1.00  0.00      PROB
ATOM   4474  CA  THR P 138     -15.088   2.163  43.703  1.00  0.00      PROB
ATOM   4475  HA  THR P 138     -15.740   2.306  44.552  1.00  0.00      PROB
ATOM   4476  CB  THR P 138     -15.815   2.500  42.400  1.00  0.00      PROB
ATOM   4477  HB  THR P 138     -15.576   1.735  41.630  1.00  0.00      PROB
ATOM   4478  OG1 THR P 138     -15.409   3.787  41.912  1.00  0.00      PROB
ATOM   4479  HG1 THR P 138     -14.655   3.627  41.340  1.00  0.00      PROB
ATOM   4480  CG2 THR P 138     -17.334   2.405  42.554  1.00  0.00      PROB
ATOM   4481 HG21 THR P 138     -17.684   3.115  43.334  1.00  0.00      PROB
ATOM   4482 HG22 THR P 138     -17.620   1.375  42.857  1.00  0.00      PROB
ATOM   4483 HG23 THR P 138     -17.828   2.662  41.593  1.00  0.00      PROB
ATOM   4484  C   THR P 138     -14.743   0.684  43.726  1.00  0.00      PROB
ATOM   4485  O   THR P 138     -14.503   0.071  42.693  1.00  0.00      PROB
ATOM   4486  N   SER P 139     -14.753   0.122  44.945  1.00  0.00      PROB
ATOM   4487  HN  SER P 139     -14.882   0.627  45.795  1.00  0.00      PROB
ATOM   4488  CA  SER P 139     -14.562  -1.326  45.022  1.00  0.00      PROB
ATOM   4489  HA  SER P 139     -13.612  -1.562  44.566  1.00  0.00      PROB
ATOM   4490  CB  SER P 139     -14.584  -1.801  46.475  1.00  0.00      PROB
ATOM   4491  HB1 SER P 139     -15.631  -1.844  46.843  1.00  0.00      PROB
ATOM   4492  HB2 SER P 139     -13.997  -1.104  47.110  1.00  0.00      PROB
ATOM   4493  OG  SER P 139     -14.006  -3.108  46.560  1.00  0.00      PROB
ATOM   4494  HG1 SER P 139     -14.045  -3.355  47.487  1.00  0.00      PROB
ATOM   4495  C   SER P 139     -15.553  -2.092  44.157  1.00  0.00      PROB
ATOM   4496  O   SER P 139     -16.663  -1.643  43.891  1.00  0.00      PROB
ATOM   4497  N   GLY P 140     -15.063  -3.231  43.654  1.00  0.00      PROB
ATOM   4498  HN  GLY P 140     -14.250  -3.691  44.003  1.00  0.00      PROB
ATOM   4499  CA  GLY P 140     -15.762  -3.838  42.524  1.00  0.00      PROB
ATOM   4500  HA1 GLY P 140     -16.820  -3.826  42.742  1.00  0.00      PROB
ATOM   4501  HA2 GLY P 140     -15.414  -4.855  42.425  1.00  0.00      PROB
ATOM   4502  C   GLY P 140     -15.515  -3.098  41.215  1.00  0.00      PROB
ATOM   4503  O   GLY P 140     -14.739  -3.527  40.364  1.00  0.00      PROB
ATOM   4504  N   GLY P 141     -16.231  -1.969  41.106  1.00  0.00      PROB
ATOM   4505  HN  GLY P 141     -16.833  -1.643  41.831  1.00  0.00      PROB
ATOM   4506  CA  GLY P 141     -16.161  -1.150  39.899  1.00  0.00      PROB
ATOM   4507  HA1 GLY P 141     -17.010  -0.482  39.911  1.00  0.00      PROB
ATOM   4508  HA2 GLY P 141     -16.222  -1.816  39.051  1.00  0.00      PROB
ATOM   4509  C   GLY P 141     -14.894  -0.323  39.776  1.00  0.00      PROB
ATOM   4510  O   GLY P 141     -13.805  -0.737  40.147  1.00  0.00      PROB
ATOM   4511  N   THR P 142     -15.080   0.868  39.201  1.00  0.00      PROB
ATOM   4512  HN  THR P 142     -15.980   1.277  39.068  1.00  0.00      PROB
ATOM   4513  CA  THR P 142     -13.925   1.629  38.735  1.00  0.00      PROB
ATOM   4514  HA  THR P 142     -13.319   0.989  38.111  1.00  0.00      PROB
ATOM   4515  CB  THR P 142     -14.433   2.835  37.948  1.00  0.00      PROB
ATOM   4516  HB  THR P 142     -14.558   3.706  38.627  1.00  0.00      PROB
ATOM   4517  OG1 THR P 142     -15.703   2.516  37.356  1.00  0.00      PROB
ATOM   4518  HG1 THR P 142     -15.976   3.301  36.876  1.00  0.00      PROB
ATOM   4519  CG2 THR P 142     -13.432   3.285  36.880  1.00  0.00      PROB
ATOM   4520 HG21 THR P 142     -13.247   2.461  36.159  1.00  0.00      PROB
ATOM   4521 HG22 THR P 142     -12.468   3.561  37.358  1.00  0.00      PROB
ATOM   4522 HG23 THR P 142     -13.838   4.157  36.325  1.00  0.00      PROB
ATOM   4523  C   THR P 142     -12.866   2.033  39.755  1.00  0.00      PROB
ATOM   4524  O   THR P 142     -13.074   2.843  40.658  1.00  0.00      PROB
ATOM   4525  N   ALA P 143     -11.691   1.441  39.527  1.00  0.00      PROB
ATOM   4526  HN  ALA P 143     -11.585   0.647  38.933  1.00  0.00      PROB
ATOM   4527  CA  ALA P 143     -10.493   1.961  40.164  1.00  0.00      PROB
ATOM   4528  HA  ALA P 143     -10.780   2.798  40.783  1.00  0.00      PROB
ATOM   4529  CB  ALA P 143      -9.819   0.880  41.012  1.00  0.00      PROB
ATOM   4530  HB1 ALA P 143      -9.533   0.017  40.374  1.00  0.00      PROB
ATOM   4531  HB2 ALA P 143     -10.520   0.524  41.797  1.00  0.00      PROB
ATOM   4532  HB3 ALA P 143      -8.902   1.289  41.487  1.00  0.00      PROB
ATOM   4533  C   ALA P 143      -9.572   2.428  39.055  1.00  0.00      PROB
ATOM   4534  O   ALA P 143      -9.987   2.521  37.903  1.00  0.00      PROB
ATOM   4535  N   ALA P 144      -8.325   2.716  39.441  1.00  0.00      PROB
ATOM   4536  HN  ALA P 144      -8.033   2.730  40.394  1.00  0.00      PROB
ATOM   4537  CA  ALA P 144      -7.328   3.029  38.427  1.00  0.00      PROB
ATOM   4538  HA  ALA P 144      -7.484   2.361  37.593  1.00  0.00      PROB
ATOM   4539  CB  ALA P 144      -7.439   4.485  37.965  1.00  0.00      PROB
ATOM   4540  HB1 ALA P 144      -7.286   5.171  38.825  1.00  0.00      PROB
ATOM   4541  HB2 ALA P 144      -8.448   4.671  37.539  1.00  0.00      PROB
ATOM   4542  HB3 ALA P 144      -6.664   4.699  37.198  1.00  0.00      PROB
ATOM   4543  C   ALA P 144      -5.957   2.819  39.013  1.00  0.00      PROB
ATOM   4544  O   ALA P 144      -5.792   2.813  40.230  1.00  0.00      PROB
ATOM   4545  N   LEU P 145      -5.002   2.665  38.091  1.00  0.00      PROB
ATOM   4546  HN  LEU P 145      -5.213   2.544  37.124  1.00  0.00      PROB
ATOM   4547  CA  LEU P 145      -3.584   2.665  38.445  1.00  0.00      PROB
ATOM   4548  HA  LEU P 145      -3.453   3.342  39.276  1.00  0.00      PROB
ATOM   4549  CB  LEU P 145      -3.089   1.258  38.827  1.00  0.00      PROB
ATOM   4550  HB1 LEU P 145      -3.441   1.056  39.859  1.00  0.00      PROB
ATOM   4551  HB2 LEU P 145      -1.980   1.287  38.821  1.00  0.00      PROB
ATOM   4552  CG  LEU P 145      -3.516   0.066  37.960  1.00  0.00      PROB
ATOM   4553  HG  LEU P 145      -4.612   0.128  37.792  1.00  0.00      PROB
ATOM   4554  CD1 LEU P 145      -2.820   0.008  36.602  1.00  0.00      PROB
ATOM   4555 HD11 LEU P 145      -1.720  -0.071  36.740  1.00  0.00      PROB
ATOM   4556 HD12 LEU P 145      -3.040   0.931  36.025  1.00  0.00      PROB
ATOM   4557 HD13 LEU P 145      -3.171  -0.880  36.035  1.00  0.00      PROB
ATOM   4558  CD2 LEU P 145      -3.315  -1.245  38.719  1.00  0.00      PROB
ATOM   4559 HD21 LEU P 145      -3.611  -1.120  39.782  1.00  0.00      PROB
ATOM   4560 HD22 LEU P 145      -2.246  -1.543  38.682  1.00  0.00      PROB
ATOM   4561 HD23 LEU P 145      -3.942  -2.043  38.268  1.00  0.00      PROB
ATOM   4562  C   LEU P 145      -2.824   3.272  37.289  1.00  0.00      PROB
ATOM   4563  O   LEU P 145      -3.439   3.678  36.308  1.00  0.00      PROB
ATOM   4564  N   GLY P 146      -1.494   3.319  37.405  1.00  0.00      PROB
ATOM   4565  HN  GLY P 146      -0.966   3.048  38.204  1.00  0.00      PROB
ATOM   4566  CA  GLY P 146      -0.816   3.822  36.218  1.00  0.00      PROB
ATOM   4567  HA1 GLY P 146      -1.152   4.835  36.054  1.00  0.00      PROB
ATOM   4568  HA2 GLY P 146      -1.103   3.195  35.387  1.00  0.00      PROB
ATOM   4569  C   GLY P 146       0.683   3.820  36.332  1.00  0.00      PROB
ATOM   4570  O   GLY P 146       1.269   3.151  37.169  1.00  0.00      PROB
ATOM   4571  N   CYS P 147       1.279   4.637  35.469  1.00  0.00      PROB
ATOM   4572  HN  CYS P 147       0.785   5.151  34.772  1.00  0.00      PROB
ATOM   4573  CA  CYS P 147       2.721   4.805  35.525  1.00  0.00      PROB
ATOM   4574  HA  CYS P 147       3.051   4.528  36.515  1.00  0.00      PROB
ATOM   4575  CB  CYS P 147       3.410   3.938  34.478  1.00  0.00      PROB
ATOM   4576  HB1 CYS P 147       4.493   4.183  34.480  1.00  0.00      PROB
ATOM   4577  HB2 CYS P 147       2.995   4.198  33.482  1.00  0.00      PROB
ATOM   4578  SG  CYS P 147       3.200   2.169  34.767  1.00  0.00      PROB
ATOM   4579  HG1 CYS P 147       1.910   2.155  34.466  1.00  0.00      PROB
ATOM   4580  C   CYS P 147       3.084   6.245  35.284  1.00  0.00      PROB
ATOM   4581  O   CYS P 147       2.700   6.846  34.287  1.00  0.00      PROB
ATOM   4582  N   LEU P 148       3.850   6.780  36.237  1.00  0.00      PROB
ATOM   4583  HN  LEU P 148       4.018   6.370  37.130  1.00  0.00      PROB
ATOM   4584  CA  LEU P 148       4.473   8.054  35.922  1.00  0.00      PROB
ATOM   4585  HA  LEU P 148       3.813   8.587  35.254  1.00  0.00      PROB
ATOM   4586  CB  LEU P 148       4.728   8.884  37.180  1.00  0.00      PROB
ATOM   4587  HB1 LEU P 148       5.513   8.383  37.785  1.00  0.00      PROB
ATOM   4588  HB2 LEU P 148       3.790   8.929  37.774  1.00  0.00      PROB
ATOM   4589  CG  LEU P 148       5.184  10.314  36.870  1.00  0.00      PROB
ATOM   4590  HG  LEU P 148       6.088  10.271  36.227  1.00  0.00      PROB
ATOM   4591  CD1 LEU P 148       4.104  11.127  36.153  1.00  0.00      PROB
ATOM   4592 HD11 LEU P 148       3.193  11.193  36.785  1.00  0.00      PROB
ATOM   4593 HD12 LEU P 148       3.835  10.635  35.194  1.00  0.00      PROB
ATOM   4594 HD13 LEU P 148       4.474  12.156  35.955  1.00  0.00      PROB
ATOM   4595  CD2 LEU P 148       5.691  11.026  38.120  1.00  0.00      PROB
ATOM   4596 HD21 LEU P 148       6.555  10.475  38.550  1.00  0.00      PROB
ATOM   4597 HD22 LEU P 148       4.884  11.071  38.883  1.00  0.00      PROB
ATOM   4598 HD23 LEU P 148       6.020  12.055  37.862  1.00  0.00      PROB
ATOM   4599  C   LEU P 148       5.761   7.799  35.180  1.00  0.00      PROB
ATOM   4600  O   LEU P 148       6.740   7.293  35.716  1.00  0.00      PROB
ATOM   4601  N   VAL P 149       5.709   8.159  33.901  1.00  0.00      PROB
ATOM   4602  HN  VAL P 149       4.873   8.427  33.428  1.00  0.00      PROB
ATOM   4603  CA  VAL P 149       6.954   8.160  33.150  1.00  0.00      PROB
ATOM   4604  HA  VAL P 149       7.558   7.335  33.498  1.00  0.00      PROB
ATOM   4605  CB  VAL P 149       6.665   8.018  31.651  1.00  0.00      PROB
ATOM   4606  HB  VAL P 149       6.105   8.913  31.305  1.00  0.00      PROB
ATOM   4607  CG1 VAL P 149       7.948   7.886  30.829  1.00  0.00      PROB
ATOM   4608 HG11 VAL P 149       8.425   6.902  31.022  1.00  0.00      PROB
ATOM   4609 HG12 VAL P 149       8.663   8.688  31.112  1.00  0.00      PROB
ATOM   4610 HG13 VAL P 149       7.712   7.960  29.746  1.00  0.00      PROB
ATOM   4611  CG2 VAL P 149       5.729   6.834  31.402  1.00  0.00      PROB
ATOM   4612 HG21 VAL P 149       4.768   6.988  31.938  1.00  0.00      PROB
ATOM   4613 HG22 VAL P 149       6.197   5.897  31.774  1.00  0.00      PROB
ATOM   4614 HG23 VAL P 149       5.518   6.741  30.315  1.00  0.00      PROB
ATOM   4615  C   VAL P 149       7.716   9.429  33.479  1.00  0.00      PROB
ATOM   4616  O   VAL P 149       7.551  10.482  32.870  1.00  0.00      PROB
ATOM   4617  N   LYS P 150       8.527   9.290  34.531  1.00  0.00      PROB
ATOM   4618  HN  LYS P 150       8.663   8.442  35.036  1.00  0.00      PROB
ATOM   4619  CA  LYS P 150       9.252  10.478  34.949  1.00  0.00      PROB
ATOM   4620  HA  LYS P 150       8.696  11.345  34.625  1.00  0.00      PROB
ATOM   4621  CB  LYS P 150       9.412  10.482  36.472  1.00  0.00      PROB
ATOM   4622  HB1 LYS P 150      10.320   9.899  36.732  1.00  0.00      PROB
ATOM   4623  HB2 LYS P 150       8.525   9.987  36.921  1.00  0.00      PROB
ATOM   4624  CG  LYS P 150       9.544  11.882  37.076  1.00  0.00      PROB
ATOM   4625  HG1 LYS P 150       8.588  12.427  36.928  1.00  0.00      PROB
ATOM   4626  HG2 LYS P 150      10.354  12.426  36.546  1.00  0.00      PROB
ATOM   4627  CD  LYS P 150       9.867  11.851  38.569  1.00  0.00      PROB
ATOM   4628  HD1 LYS P 150      10.717  11.155  38.734  1.00  0.00      PROB
ATOM   4629  HD2 LYS P 150       8.979  11.471  39.117  1.00  0.00      PROB
ATOM   4630  CE  LYS P 150      10.241  13.224  39.134  1.00  0.00      PROB
ATOM   4631  HE1 LYS P 150      10.526  13.132  40.204  1.00  0.00      PROB
ATOM   4632  HE2 LYS P 150       9.387  13.927  39.026  1.00  0.00      PROB
ATOM   4633  NZ  LYS P 150      11.387  13.781  38.402  1.00  0.00      PROB
ATOM   4634  HZ1 LYS P 150      11.049  14.473  37.703  1.00  0.00      PROB
ATOM   4635  HZ2 LYS P 150      11.893  13.014  37.914  1.00  0.00      PROB
ATOM   4636  HZ3 LYS P 150      12.031  14.250  39.071  1.00  0.00      PROB
ATOM   4637  C   LYS P 150      10.567  10.625  34.215  1.00  0.00      PROB
ATOM   4638  O   LYS P 150      11.157   9.650  33.759  1.00  0.00      PROB
ATOM   4639  N   ASP P 151      10.992  11.892  34.120  1.00  0.00      PROB
ATOM   4640  HN  ASP P 151      10.395  12.668  34.309  1.00  0.00      PROB
ATOM   4641  CA  ASP P 151      12.366  12.214  33.730  1.00  0.00      PROB
ATOM   4642  HA  ASP P 151      12.394  13.260  33.463  1.00  0.00      PROB
ATOM   4643  CB  ASP P 151      13.367  11.934  34.862  1.00  0.00      PROB
ATOM   4644  HB1 ASP P 151      14.364  12.320  34.562  1.00  0.00      PROB
ATOM   4645  HB2 ASP P 151      13.433  10.836  35.018  1.00  0.00      PROB
ATOM   4646  CG  ASP P 151      12.982  12.579  36.174  1.00  0.00      PROB
ATOM   4647  OD1 ASP P 151      12.685  13.767  36.211  1.00  0.00      PROB
ATOM   4648  OD2 ASP P 151      12.961  11.887  37.184  1.00  0.00      PROB
ATOM   4649  C   ASP P 151      12.868  11.550  32.463  1.00  0.00      PROB
ATOM   4650  O   ASP P 151      13.867  10.835  32.469  1.00  0.00      PROB
ATOM   4651  N   TYR P 152      12.142  11.812  31.378  1.00  0.00      PROB
ATOM   4652  HN  TYR P 152      11.264  12.284  31.377  1.00  0.00      PROB
ATOM   4653  CA  TYR P 152      12.703  11.360  30.110  1.00  0.00      PROB
ATOM   4654  HA  TYR P 152      13.669  10.923  30.315  1.00  0.00      PROB
ATOM   4655  CB  TYR P 152      11.797  10.330  29.416  1.00  0.00      PROB
ATOM   4656  HB1 TYR P 152      11.572   9.502  30.122  1.00  0.00      PROB
ATOM   4657  HB2 TYR P 152      12.312   9.934  28.515  1.00  0.00      PROB
ATOM   4658  CG  TYR P 152      10.474  10.907  28.962  1.00  0.00      PROB
ATOM   4659  CD1 TYR P 152      10.339  11.295  27.614  1.00  0.00      PROB
ATOM   4660  HD1 TYR P 152      11.174  11.209  26.934  1.00  0.00      PROB
ATOM   4661  CE1 TYR P 152       9.106  11.794  27.166  1.00  0.00      PROB
ATOM   4662  HE1 TYR P 152       8.979  12.101  26.139  1.00  0.00      PROB
ATOM   4663  CZ  TYR P 152       8.038  11.887  28.079  1.00  0.00      PROB
ATOM   4664  OH  TYR P 152       6.809  12.339  27.656  1.00  0.00      PROB
ATOM   4665  HH  TYR P 152       6.937  12.826  26.839  1.00  0.00      PROB
ATOM   4666  CD2 TYR P 152       9.412  11.025  29.881  1.00  0.00      PROB
ATOM   4667  HD2 TYR P 152       9.547  10.741  30.914  1.00  0.00      PROB
ATOM   4668  CE2 TYR P 152       8.177  11.517  29.432  1.00  0.00      PROB
ATOM   4669  HE2 TYR P 152       7.345  11.611  30.114  1.00  0.00      PROB
ATOM   4670  C   TYR P 152      13.014  12.539  29.224  1.00  0.00      PROB
ATOM   4671  O   TYR P 152      12.458  13.615  29.408  1.00  0.00      PROB
ATOM   4672  N   PHE P 153      13.920  12.305  28.274  1.00  0.00      PROB
ATOM   4673  HN  PHE P 153      14.394  11.435  28.165  1.00  0.00      PROB
ATOM   4674  CA  PHE P 153      14.243  13.375  27.337  1.00  0.00      PROB
ATOM   4675  HA  PHE P 153      13.319  13.839  27.025  1.00  0.00      PROB
ATOM   4676  CB  PHE P 153      15.164  14.410  28.005  1.00  0.00      PROB
ATOM   4677  HB1 PHE P 153      16.201  14.015  28.061  1.00  0.00      PROB
ATOM   4678  HB2 PHE P 153      14.791  14.649  29.024  1.00  0.00      PROB
ATOM   4679  CG  PHE P 153      15.195  15.691  27.207  1.00  0.00      PROB
ATOM   4680  CD1 PHE P 153      16.314  15.975  26.395  1.00  0.00      PROB
ATOM   4681  HD1 PHE P 153      17.148  15.290  26.356  1.00  0.00      PROB
ATOM   4682  CE1 PHE P 153      16.331  17.161  25.637  1.00  0.00      PROB
ATOM   4683  HE1 PHE P 153      17.177  17.394  25.007  1.00  0.00      PROB
ATOM   4684  CZ  PHE P 153      15.232  18.042  25.708  1.00  0.00      PROB
ATOM   4685  HZ  PHE P 153      15.245  18.949  25.122  1.00  0.00      PROB
ATOM   4686  CD2 PHE P 153      14.100  16.579  27.282  1.00  0.00      PROB
ATOM   4687  HD2 PHE P 153      13.256  16.349  27.915  1.00  0.00      PROB
ATOM   4688  CE2 PHE P 153      14.117  17.766  26.526  1.00  0.00      PROB
ATOM   4689  HE2 PHE P 153      13.287  18.456  26.572  1.00  0.00      PROB
ATOM   4690  C   PHE P 153      14.932  12.764  26.139  1.00  0.00      PROB
ATOM   4691  O   PHE P 153      15.863  11.995  26.330  1.00  0.00      PROB
ATOM   4692  N   PRO P 154      14.496  13.118  24.907  1.00  0.00      PROB
ATOM   4693  CD  PRO P 154      15.088  12.591  23.683  1.00  0.00      PROB
ATOM   4694  HD1 PRO P 154      14.870  11.506  23.597  1.00  0.00      PROB
ATOM   4695  HD2 PRO P 154      16.186  12.757  23.694  1.00  0.00      PROB
ATOM   4696  CA  PRO P 154      13.427  14.089  24.641  1.00  0.00      PROB
ATOM   4697  HA  PRO P 154      13.351  14.820  25.431  1.00  0.00      PROB
ATOM   4698  CB  PRO P 154      13.902  14.624  23.288  1.00  0.00      PROB
ATOM   4699  HB1 PRO P 154      14.710  15.375  23.418  1.00  0.00      PROB
ATOM   4700  HB2 PRO P 154      13.064  15.091  22.728  1.00  0.00      PROB
ATOM   4701  CG  PRO P 154      14.420  13.380  22.563  1.00  0.00      PROB
ATOM   4702  HG1 PRO P 154      13.588  12.804  22.105  1.00  0.00      PROB
ATOM   4703  HG2 PRO P 154      15.149  13.650  21.770  1.00  0.00      PROB
ATOM   4704  C   PRO P 154      12.074  13.395  24.573  1.00  0.00      PROB
ATOM   4705  O   PRO P 154      11.846  12.373  25.204  1.00  0.00      PROB
ATOM   4706  N   GLU P 155      11.201  13.957  23.733  1.00  0.00      PROB
ATOM   4707  HN  GLU P 155      11.251  14.900  23.415  1.00  0.00      PROB
ATOM   4708  CA  GLU P 155      10.107  13.121  23.258  1.00  0.00      PROB
ATOM   4709  HA  GLU P 155      10.049  12.240  23.880  1.00  0.00      PROB
ATOM   4710  CB  GLU P 155       8.815  13.934  23.342  1.00  0.00      PROB
ATOM   4711  HB1 GLU P 155       7.977  13.350  22.905  1.00  0.00      PROB
ATOM   4712  HB2 GLU P 155       8.931  14.879  22.769  1.00  0.00      PROB
ATOM   4713  CG  GLU P 155       8.510  14.253  24.800  1.00  0.00      PROB
ATOM   4714  HG1 GLU P 155       9.198  15.048  25.159  1.00  0.00      PROB
ATOM   4715  HG2 GLU P 155       8.653  13.341  25.418  1.00  0.00      PROB
ATOM   4716  CD  GLU P 155       7.090  14.728  24.943  1.00  0.00      PROB
ATOM   4717  OE1 GLU P 155       6.251  13.911  25.317  1.00  0.00      PROB
ATOM   4718  OE2 GLU P 155       6.833  15.902  24.694  1.00  0.00      PROB
ATOM   4719  C   GLU P 155      10.456  12.640  21.853  1.00  0.00      PROB
ATOM   4720  O   GLU P 155      11.382  13.173  21.253  1.00  0.00      PROB
ATOM   4721  N   PRO P 156       9.732  11.626  21.313  1.00  0.00      PROB
ATOM   4722  CD  PRO P 156       9.931  11.173  19.940  1.00  0.00      PROB
ATOM   4723  HD1 PRO P 156      10.884  10.608  19.866  1.00  0.00      PROB
ATOM   4724  HD2 PRO P 156       9.956  12.048  19.257  1.00  0.00      PROB
ATOM   4725  CA  PRO P 156       8.633  10.920  21.976  1.00  0.00      PROB
ATOM   4726  HA  PRO P 156       8.176  11.535  22.736  1.00  0.00      PROB
ATOM   4727  CB  PRO P 156       7.745  10.595  20.774  1.00  0.00      PROB
ATOM   4728  HB1 PRO P 156       7.106  11.464  20.507  1.00  0.00      PROB
ATOM   4729  HB2 PRO P 156       7.092   9.722  20.989  1.00  0.00      PROB
ATOM   4730  CG  PRO P 156       8.731  10.275  19.645  1.00  0.00      PROB
ATOM   4731  HG1 PRO P 156       9.022   9.203  19.662  1.00  0.00      PROB
ATOM   4732  HG2 PRO P 156       8.291  10.512  18.653  1.00  0.00      PROB
ATOM   4733  C   PRO P 156       9.067   9.682  22.750  1.00  0.00      PROB
ATOM   4734  O   PRO P 156       9.827   8.831  22.296  1.00  0.00      PROB
ATOM   4735  N   VAL P 157       8.471   9.580  23.944  1.00  0.00      PROB
ATOM   4736  HN  VAL P 157       8.032  10.340  24.417  1.00  0.00      PROB
ATOM   4737  CA  VAL P 157       8.467   8.270  24.591  1.00  0.00      PROB
ATOM   4738  HA  VAL P 157       9.433   7.809  24.449  1.00  0.00      PROB
ATOM   4739  CB  VAL P 157       8.171   8.486  26.095  1.00  0.00      PROB
ATOM   4740  HB  VAL P 157       8.767   9.352  26.452  1.00  0.00      PROB
ATOM   4741  CG1 VAL P 157       6.691   8.754  26.396  1.00  0.00      PROB
ATOM   4742 HG11 VAL P 157       6.095   7.831  26.232  1.00  0.00      PROB
ATOM   4743 HG12 VAL P 157       6.306   9.550  25.723  1.00  0.00      PROB
ATOM   4744 HG13 VAL P 157       6.571   9.070  27.454  1.00  0.00      PROB
ATOM   4745  CG2 VAL P 157       8.813   7.421  26.986  1.00  0.00      PROB
ATOM   4746 HG21 VAL P 157       9.832   7.177  26.616  1.00  0.00      PROB
ATOM   4747 HG22 VAL P 157       8.199   6.495  26.971  1.00  0.00      PROB
ATOM   4748 HG23 VAL P 157       8.895   7.798  28.028  1.00  0.00      PROB
ATOM   4749  C   VAL P 157       7.504   7.320  23.855  1.00  0.00      PROB
ATOM   4750  O   VAL P 157       7.037   7.634  22.759  1.00  0.00      PROB
ATOM   4751  N   THR P 158       7.216   6.167  24.466  1.00  0.00      PROB
ATOM   4752  HN  THR P 158       7.747   5.809  25.230  1.00  0.00      PROB
ATOM   4753  CA  THR P 158       6.079   5.371  24.018  1.00  0.00      PROB
ATOM   4754  HA  THR P 158       5.360   6.042  23.572  1.00  0.00      PROB
ATOM   4755  CB  THR P 158       6.510   4.309  23.003  1.00  0.00      PROB
ATOM   4756  HB  THR P 158       6.808   3.381  23.536  1.00  0.00      PROB
ATOM   4757  OG1 THR P 158       7.626   4.778  22.232  1.00  0.00      PROB
ATOM   4758  HG1 THR P 158       8.373   4.799  22.834  1.00  0.00      PROB
ATOM   4759  CG2 THR P 158       5.356   3.882  22.094  1.00  0.00      PROB
ATOM   4760 HG21 THR P 158       4.972   4.757  21.528  1.00  0.00      PROB
ATOM   4761 HG22 THR P 158       4.528   3.464  22.705  1.00  0.00      PROB
ATOM   4762 HG23 THR P 158       5.709   3.118  21.369  1.00  0.00      PROB
ATOM   4763  C   THR P 158       5.536   4.680  25.239  1.00  0.00      PROB
ATOM   4764  O   THR P 158       6.325   4.196  26.038  1.00  0.00      PROB
ATOM   4765  N   VAL P 159       4.207   4.660  25.360  1.00  0.00      PROB
ATOM   4766  HN  VAL P 159       3.583   5.209  24.810  1.00  0.00      PROB
ATOM   4767  CA  VAL P 159       3.644   3.771  26.368  1.00  0.00      PROB
ATOM   4768  HA  VAL P 159       4.411   3.060  26.637  1.00  0.00      PROB
ATOM   4769  CB  VAL P 159       3.162   4.516  27.626  1.00  0.00      PROB
ATOM   4770  HB  VAL P 159       2.258   5.114  27.381  1.00  0.00      PROB
ATOM   4771  CG1 VAL P 159       2.826   3.505  28.726  1.00  0.00      PROB
ATOM   4772 HG11 VAL P 159       3.665   2.789  28.856  1.00  0.00      PROB
ATOM   4773 HG12 VAL P 159       1.913   2.935  28.450  1.00  0.00      PROB
ATOM   4774 HG13 VAL P 159       2.659   4.035  29.688  1.00  0.00      PROB
ATOM   4775  CG2 VAL P 159       4.140   5.578  28.135  1.00  0.00      PROB
ATOM   4776 HG21 VAL P 159       4.310   6.347  27.352  1.00  0.00      PROB
ATOM   4777 HG22 VAL P 159       5.114   5.106  28.386  1.00  0.00      PROB
ATOM   4778 HG23 VAL P 159       3.723   6.076  29.036  1.00  0.00      PROB
ATOM   4779  C   VAL P 159       2.475   3.054  25.739  1.00  0.00      PROB
ATOM   4780  O   VAL P 159       1.497   3.681  25.350  1.00  0.00      PROB
ATOM   4781  N   SER P 160       2.617   1.736  25.639  1.00  0.00      PROB
ATOM   4782  HN  SER P 160       3.485   1.250  25.693  1.00  0.00      PROB
ATOM   4783  CA  SER P 160       1.394   0.972  25.435  1.00  0.00      PROB
ATOM   4784  HA  SER P 160       0.590   1.666  25.242  1.00  0.00      PROB
ATOM   4785  CB  SER P 160       1.572   0.014  24.254  1.00  0.00      PROB
ATOM   4786  HB1 SER P 160       1.347   0.545  23.305  1.00  0.00      PROB
ATOM   4787  HB2 SER P 160       0.883  -0.850  24.367  1.00  0.00      PROB
ATOM   4788  OG  SER P 160       2.919  -0.475  24.200  1.00  0.00      PROB
ATOM   4789  HG1 SER P 160       2.957  -1.064  23.443  1.00  0.00      PROB
ATOM   4790  C   SER P 160       1.085   0.266  26.736  1.00  0.00      PROB
ATOM   4791  O   SER P 160       1.873   0.345  27.672  1.00  0.00      PROB
ATOM   4792  N   TRP P 161      -0.061  -0.417  26.788  1.00  0.00      PROB
ATOM   4793  HN  TRP P 161      -0.774  -0.402  26.092  1.00  0.00      PROB
ATOM   4794  CA  TRP P 161      -0.240  -1.238  27.979  1.00  0.00      PROB
ATOM   4795  HA  TRP P 161       0.688  -1.226  28.531  1.00  0.00      PROB
ATOM   4796  CB  TRP P 161      -1.377  -0.716  28.853  1.00  0.00      PROB
ATOM   4797  HB1 TRP P 161      -1.710  -1.527  29.535  1.00  0.00      PROB
ATOM   4798  HB2 TRP P 161      -2.225  -0.416  28.202  1.00  0.00      PROB
ATOM   4799  CG  TRP P 161      -0.968   0.473  29.686  1.00  0.00      PROB
ATOM   4800  CD1 TRP P 161      -0.672   1.770  29.244  1.00  0.00      PROB
ATOM   4801  HD1 TRP P 161      -0.675   2.074  28.208  1.00  0.00      PROB
ATOM   4802  NE1 TRP P 161      -0.381   2.596  30.283  1.00  0.00      PROB
ATOM   4803  HE1 TRP P 161      -0.147   3.541  30.211  1.00  0.00      PROB
ATOM   4804  CE2 TRP P 161      -0.473   1.870  31.466  1.00  0.00      PROB
ATOM   4805  CD2 TRP P 161      -0.838   0.525  31.120  1.00  0.00      PROB
ATOM   4806  CE3 TRP P 161      -1.000  -0.446  32.130  1.00  0.00      PROB
ATOM   4807  HE3 TRP P 161      -1.275  -1.463  31.891  1.00  0.00      PROB
ATOM   4808  CZ3 TRP P 161      -0.800  -0.086  33.478  1.00  0.00      PROB
ATOM   4809  HZ3 TRP P 161      -0.919  -0.827  34.254  1.00  0.00      PROB
ATOM   4810  CZ2 TRP P 161      -0.280   2.216  32.819  1.00  0.00      PROB
ATOM   4811  HZ2 TRP P 161      -0.007   3.221  33.105  1.00  0.00      PROB
ATOM   4812  CH2 TRP P 161      -0.445   1.237  33.820  1.00  0.00      PROB
ATOM   4813  HH2 TRP P 161      -0.299   1.501  34.857  1.00  0.00      PROB
ATOM   4814  C   TRP P 161      -0.512  -2.670  27.590  1.00  0.00      PROB
ATOM   4815  O   TRP P 161      -1.001  -2.954  26.501  1.00  0.00      PROB
ATOM   4816  N   ASN P 162      -0.176  -3.566  28.532  1.00  0.00      PROB
ATOM   4817  HN  ASN P 162       0.278  -3.293  29.376  1.00  0.00      PROB
ATOM   4818  CA  ASN P 162      -0.449  -5.003  28.393  1.00  0.00      PROB
ATOM   4819  HA  ASN P 162       0.256  -5.531  29.017  1.00  0.00      PROB
ATOM   4820  CB  ASN P 162      -1.881  -5.365  28.802  1.00  0.00      PROB
ATOM   4821  HB1 ASN P 162      -2.092  -6.418  28.517  1.00  0.00      PROB
ATOM   4822  HB2 ASN P 162      -2.596  -4.695  28.278  1.00  0.00      PROB
ATOM   4823  CG  ASN P 162      -2.068  -5.212  30.295  1.00  0.00      PROB
ATOM   4824  OD1 ASN P 162      -1.435  -4.406  30.963  1.00  0.00      PROB
ATOM   4825  ND2 ASN P 162      -2.957  -6.060  30.810  1.00  0.00      PROB
ATOM   4826 HD21 ASN P 162      -3.048  -6.148  31.802  1.00  0.00      PROB
ATOM   4827 HD22 ASN P 162      -3.533  -6.609  30.205  1.00  0.00      PROB
ATOM   4828  C   ASN P 162      -0.150  -5.572  27.023  1.00  0.00      PROB
ATOM   4829  O   ASN P 162      -1.018  -6.044  26.296  1.00  0.00      PROB
ATOM   4830  N   SER P 163       1.142  -5.456  26.695  1.00  0.00      PROB
ATOM   4831  HN  SER P 163       1.811  -5.047  27.311  1.00  0.00      PROB
ATOM   4832  CA  SER P 163       1.654  -5.924  25.408  1.00  0.00      PROB
ATOM   4833  HA  SER P 163       2.656  -5.541  25.285  1.00  0.00      PROB
ATOM   4834  CB  SER P 163       1.657  -7.455  25.367  1.00  0.00      PROB
ATOM   4835  HB1 SER P 163       2.269  -7.812  24.511  1.00  0.00      PROB
ATOM   4836  HB2 SER P 163       0.618  -7.836  25.264  1.00  0.00      PROB
ATOM   4837  OG  SER P 163       2.222  -7.952  26.590  1.00  0.00      PROB
ATOM   4838  HG1 SER P 163       2.204  -8.909  26.520  1.00  0.00      PROB
ATOM   4839  C   SER P 163       0.976  -5.316  24.190  1.00  0.00      PROB
ATOM   4840  O   SER P 163       0.829  -5.930  23.142  1.00  0.00      PROB
ATOM   4841  N   GLY P 164       0.558  -4.056  24.381  1.00  0.00      PROB
ATOM   4842  HN  GLY P 164       0.691  -3.545  25.227  1.00  0.00      PROB
ATOM   4843  CA  GLY P 164      -0.134  -3.394  23.281  1.00  0.00      PROB
ATOM   4844  HA1 GLY P 164       0.197  -3.859  22.364  1.00  0.00      PROB
ATOM   4845  HA2 GLY P 164       0.155  -2.354  23.297  1.00  0.00      PROB
ATOM   4846  C   GLY P 164      -1.650  -3.477  23.346  1.00  0.00      PROB
ATOM   4847  O   GLY P 164      -2.353  -2.615  22.838  1.00  0.00      PROB
ATOM   4848  N   ALA P 165      -2.135  -4.555  23.982  1.00  0.00      PROB
ATOM   4849  HN  ALA P 165      -1.574  -5.212  24.480  1.00  0.00      PROB
ATOM   4850  CA  ALA P 165      -3.579  -4.774  23.938  1.00  0.00      PROB
ATOM   4851  HA  ALA P 165      -3.908  -4.640  22.918  1.00  0.00      PROB
ATOM   4852  CB  ALA P 165      -3.921  -6.183  24.427  1.00  0.00      PROB
ATOM   4853  HB1 ALA P 165      -3.573  -6.319  25.473  1.00  0.00      PROB
ATOM   4854  HB2 ALA P 165      -3.419  -6.938  23.785  1.00  0.00      PROB
ATOM   4855  HB3 ALA P 165      -5.021  -6.337  24.397  1.00  0.00      PROB
ATOM   4856  C   ALA P 165      -4.393  -3.768  24.733  1.00  0.00      PROB
ATOM   4857  O   ALA P 165      -5.448  -3.295  24.318  1.00  0.00      PROB
ATOM   4858  N   LEU P 166      -3.863  -3.462  25.926  1.00  0.00      PROB
ATOM   4859  HN  LEU P 166      -3.003  -3.816  26.281  1.00  0.00      PROB
ATOM   4860  CA  LEU P 166      -4.641  -2.532  26.737  1.00  0.00      PROB
ATOM   4861  HA  LEU P 166      -5.688  -2.736  26.567  1.00  0.00      PROB
ATOM   4862  CB  LEU P 166      -4.305  -2.690  28.219  1.00  0.00      PROB
ATOM   4863  HB1 LEU P 166      -3.253  -2.369  28.368  1.00  0.00      PROB
ATOM   4864  HB2 LEU P 166      -4.394  -3.766  28.477  1.00  0.00      PROB
ATOM   4865  CG  LEU P 166      -5.182  -1.897  29.191  1.00  0.00      PROB
ATOM   4866  HG  LEU P 166      -5.046  -0.813  28.992  1.00  0.00      PROB
ATOM   4867  CD1 LEU P 166      -6.668  -2.238  29.062  1.00  0.00      PROB
ATOM   4868 HD11 LEU P 166      -6.832  -3.317  29.270  1.00  0.00      PROB
ATOM   4869 HD12 LEU P 166      -7.018  -2.019  28.031  1.00  0.00      PROB
ATOM   4870 HD13 LEU P 166      -7.257  -1.643  29.792  1.00  0.00      PROB
ATOM   4871  CD2 LEU P 166      -4.683  -2.061  30.626  1.00  0.00      PROB
ATOM   4872 HD21 LEU P 166      -3.714  -1.533  30.756  1.00  0.00      PROB
ATOM   4873 HD22 LEU P 166      -4.533  -3.138  30.853  1.00  0.00      PROB
ATOM   4874 HD23 LEU P 166      -5.421  -1.628  31.335  1.00  0.00      PROB
ATOM   4875  C   LEU P 166      -4.509  -1.111  26.233  1.00  0.00      PROB
ATOM   4876  O   LEU P 166      -3.458  -0.483  26.252  1.00  0.00      PROB
ATOM   4877  N   THR P 167      -5.661  -0.678  25.726  1.00  0.00      PROB
ATOM   4878  HN  THR P 167      -6.517  -1.177  25.838  1.00  0.00      PROB
ATOM   4879  CA  THR P 167      -5.727   0.565  24.971  1.00  0.00      PROB
ATOM   4880  HA  THR P 167      -4.801   1.105  25.102  1.00  0.00      PROB
ATOM   4881  CB  THR P 167      -5.943   0.188  23.507  1.00  0.00      PROB
ATOM   4882  HB  THR P 167      -6.411   1.034  22.960  1.00  0.00      PROB
ATOM   4883  OG1 THR P 167      -6.815  -0.956  23.445  1.00  0.00      PROB
ATOM   4884  HG1 THR P 167      -6.263  -1.720  23.629  1.00  0.00      PROB
ATOM   4885  CG2 THR P 167      -4.630  -0.101  22.777  1.00  0.00      PROB
ATOM   4886 HG21 THR P 167      -4.099  -0.945  23.266  1.00  0.00      PROB
ATOM   4887 HG22 THR P 167      -3.975   0.796  22.808  1.00  0.00      PROB
ATOM   4888 HG23 THR P 167      -4.837  -0.377  21.721  1.00  0.00      PROB
ATOM   4889  C   THR P 167      -6.857   1.436  25.489  1.00  0.00      PROB
ATOM   4890  O   THR P 167      -6.692   2.578  25.902  1.00  0.00      PROB
ATOM   4891  N   SER P 168      -8.046   0.815  25.485  1.00  0.00      PROB
ATOM   4892  HN  SER P 168      -8.206  -0.088  25.094  1.00  0.00      PROB
ATOM   4893  CA  SER P 168      -9.173   1.514  26.096  1.00  0.00      PROB
ATOM   4894  HA  SER P 168      -9.243   2.495  25.650  1.00  0.00      PROB
ATOM   4895  CB  SER P 168     -10.466   0.729  25.866  1.00  0.00      PROB
ATOM   4896  HB1 SER P 168     -10.535  -0.105  26.597  1.00  0.00      PROB
ATOM   4897  HB2 SER P 168     -10.479   0.319  24.834  1.00  0.00      PROB
ATOM   4898  OG  SER P 168     -11.596   1.591  26.037  1.00  0.00      PROB
ATOM   4899  HG1 SER P 168     -12.371   1.046  25.881  1.00  0.00      PROB
ATOM   4900  C   SER P 168      -8.941   1.793  27.573  1.00  0.00      PROB
ATOM   4901  O   SER P 168      -8.384   0.980  28.300  1.00  0.00      PROB
ATOM   4902  N   GLY P 169      -9.355   3.006  27.963  1.00  0.00      PROB
ATOM   4903  HN  GLY P 169      -9.813   3.656  27.361  1.00  0.00      PROB
ATOM   4904  CA  GLY P 169      -9.126   3.407  29.349  1.00  0.00      PROB
ATOM   4905  HA1 GLY P 169      -9.326   2.544  29.967  1.00  0.00      PROB
ATOM   4906  HA2 GLY P 169      -9.828   4.196  29.572  1.00  0.00      PROB
ATOM   4907  C   GLY P 169      -7.725   3.909  29.669  1.00  0.00      PROB
ATOM   4908  O   GLY P 169      -7.451   4.337  30.785  1.00  0.00      PROB
ATOM   4909  N   VAL P 170      -6.843   3.845  28.655  1.00  0.00      PROB
ATOM   4910  HN  VAL P 170      -7.042   3.460  27.758  1.00  0.00      PROB
ATOM   4911  CA  VAL P 170      -5.508   4.381  28.902  1.00  0.00      PROB
ATOM   4912  HA  VAL P 170      -5.309   4.297  29.960  1.00  0.00      PROB
ATOM   4913  CB  VAL P 170      -4.437   3.625  28.103  1.00  0.00      PROB
ATOM   4914  HB  VAL P 170      -4.665   3.711  27.019  1.00  0.00      PROB
ATOM   4915  CG1 VAL P 170      -3.035   4.183  28.365  1.00  0.00      PROB
ATOM   4916 HG11 VAL P 170      -2.784   4.095  29.444  1.00  0.00      PROB
ATOM   4917 HG12 VAL P 170      -2.995   5.256  28.078  1.00  0.00      PROB
ATOM   4918 HG13 VAL P 170      -2.285   3.611  27.779  1.00  0.00      PROB
ATOM   4919  CG2 VAL P 170      -4.492   2.126  28.407  1.00  0.00      PROB
ATOM   4920 HG21 VAL P 170      -5.489   1.718  28.135  1.00  0.00      PROB
ATOM   4921 HG22 VAL P 170      -4.322   1.954  29.491  1.00  0.00      PROB
ATOM   4922 HG23 VAL P 170      -3.717   1.592  27.817  1.00  0.00      PROB
ATOM   4923  C   VAL P 170      -5.438   5.877  28.658  1.00  0.00      PROB
ATOM   4924  O   VAL P 170      -5.244   6.378  27.555  1.00  0.00      PROB
ATOM   4925  N   HSD P 171      -5.608   6.586  29.772  1.00  0.00      PROB
ATOM   4926  HN  HSD P 171      -5.865   6.199  30.654  1.00  0.00      PROB
ATOM   4927  CA  HSD P 171      -5.401   8.022  29.680  1.00  0.00      PROB
ATOM   4928  HA  HSD P 171      -5.663   8.332  28.679  1.00  0.00      PROB
ATOM   4929  CB  HSD P 171      -6.258   8.770  30.707  1.00  0.00      PROB
ATOM   4930  HB1 HSD P 171      -6.002   9.851  30.691  1.00  0.00      PROB
ATOM   4931  HB2 HSD P 171      -6.064   8.364  31.723  1.00  0.00      PROB
ATOM   4932  ND1 HSD P 171      -8.451   9.514  29.703  1.00  0.00      PROB
ATOM   4933  HD1 HSD P 171      -8.111  10.390  29.362  1.00  0.00      PROB
ATOM   4934  CG  HSD P 171      -7.724   8.600  30.375  1.00  0.00      PROB
ATOM   4935  CE1 HSD P 171      -9.722   9.018  29.581  1.00  0.00      PROB
ATOM   4936  HE1 HSD P 171     -10.538   9.538  29.079  1.00  0.00      PROB
ATOM   4937  NE2 HSD P 171      -9.781   7.789  30.185  1.00  0.00      PROB
ATOM   4938  CD2 HSD P 171      -8.550   7.515  30.683  1.00  0.00      PROB
ATOM   4939  HD2 HSD P 171      -8.349   6.591  31.210  1.00  0.00      PROB
ATOM   4940  C   HSD P 171      -3.931   8.372  29.794  1.00  0.00      PROB
ATOM   4941  O   HSD P 171      -3.371   8.555  30.869  1.00  0.00      PROB
ATOM   4942  N   THR P 172      -3.325   8.456  28.610  1.00  0.00      PROB
ATOM   4943  HN  THR P 172      -3.728   8.150  27.751  1.00  0.00      PROB
ATOM   4944  CA  THR P 172      -1.987   9.034  28.575  1.00  0.00      PROB
ATOM   4945  HA  THR P 172      -1.533   8.906  29.547  1.00  0.00      PROB
ATOM   4946  CB  THR P 172      -1.165   8.322  27.494  1.00  0.00      PROB
ATOM   4947  HB  THR P 172      -1.602   8.519  26.492  1.00  0.00      PROB
ATOM   4948  OG1 THR P 172      -1.185   6.909  27.746  1.00  0.00      PROB
ATOM   4949  HG1 THR P 172      -0.948   6.802  28.670  1.00  0.00      PROB
ATOM   4950  CG2 THR P 172       0.286   8.806  27.393  1.00  0.00      PROB
ATOM   4951 HG21 THR P 172       0.812   8.640  28.357  1.00  0.00      PROB
ATOM   4952 HG22 THR P 172       0.307   9.892  27.160  1.00  0.00      PROB
ATOM   4953 HG23 THR P 172       0.818   8.242  26.597  1.00  0.00      PROB
ATOM   4954  C   THR P 172      -2.053  10.543  28.384  1.00  0.00      PROB
ATOM   4955  O   THR P 172      -2.854  11.070  27.620  1.00  0.00      PROB
ATOM   4956  N   PHE P 173      -1.203  11.214  29.161  1.00  0.00      PROB
ATOM   4957  HN  PHE P 173      -0.534  10.760  29.745  1.00  0.00      PROB
ATOM   4958  CA  PHE P 173      -1.215  12.671  29.191  1.00  0.00      PROB
ATOM   4959  HA  PHE P 173      -2.125  13.015  28.722  1.00  0.00      PROB
ATOM   4960  CB  PHE P 173      -1.144  13.144  30.649  1.00  0.00      PROB
ATOM   4961  HB1 PHE P 173      -1.106  14.253  30.691  1.00  0.00      PROB
ATOM   4962  HB2 PHE P 173      -0.251  12.712  31.150  1.00  0.00      PROB
ATOM   4963  CG  PHE P 173      -2.372  12.684  31.393  1.00  0.00      PROB
ATOM   4964  CD1 PHE P 173      -3.504  13.523  31.426  1.00  0.00      PROB
ATOM   4965  HD1 PHE P 173      -3.480  14.494  30.954  1.00  0.00      PROB
ATOM   4966  CE1 PHE P 173      -4.664  13.077  32.082  1.00  0.00      PROB
ATOM   4967  HE1 PHE P 173      -5.544  13.703  32.114  1.00  0.00      PROB
ATOM   4968  CZ  PHE P 173      -4.675  11.811  32.698  1.00  0.00      PROB
ATOM   4969  HZ  PHE P 173      -5.576  11.467  33.185  1.00  0.00      PROB
ATOM   4970  CD2 PHE P 173      -2.374  11.425  32.031  1.00  0.00      PROB
ATOM   4971  HD2 PHE P 173      -1.490  10.804  32.012  1.00  0.00      PROB
ATOM   4972  CE2 PHE P 173      -3.535  10.984  32.692  1.00  0.00      PROB
ATOM   4973  HE2 PHE P 173      -3.552  10.025  33.188  1.00  0.00      PROB
ATOM   4974  C   PHE P 173      -0.037  13.215  28.416  1.00  0.00      PROB
ATOM   4975  O   PHE P 173       1.010  12.585  28.369  1.00  0.00      PROB
ATOM   4976  N   PRO P 174      -0.225  14.412  27.810  1.00  0.00      PROB
ATOM   4977  CD  PRO P 174      -1.483  15.124  27.617  1.00  0.00      PROB
ATOM   4978  HD1 PRO P 174      -1.776  15.639  28.556  1.00  0.00      PROB
ATOM   4979  HD2 PRO P 174      -2.279  14.414  27.309  1.00  0.00      PROB
ATOM   4980  CA  PRO P 174       0.935  15.141  27.282  1.00  0.00      PROB
ATOM   4981  HA  PRO P 174       1.444  14.553  26.535  1.00  0.00      PROB
ATOM   4982  CB  PRO P 174       0.309  16.441  26.763  1.00  0.00      PROB
ATOM   4983  HB1 PRO P 174       0.805  16.765  25.823  1.00  0.00      PROB
ATOM   4984  HB2 PRO P 174       0.408  17.250  27.518  1.00  0.00      PROB
ATOM   4985  CG  PRO P 174      -1.164  16.119  26.510  1.00  0.00      PROB
ATOM   4986  HG1 PRO P 174      -1.796  17.029  26.591  1.00  0.00      PROB
ATOM   4987  HG2 PRO P 174      -1.312  15.667  25.506  1.00  0.00      PROB
ATOM   4988  C   PRO P 174       1.962  15.397  28.375  1.00  0.00      PROB
ATOM   4989  O   PRO P 174       1.610  15.560  29.541  1.00  0.00      PROB
ATOM   4990  N   ALA P 175       3.235  15.404  27.968  1.00  0.00      PROB
ATOM   4991  HN  ALA P 175       3.536  15.303  27.024  1.00  0.00      PROB
ATOM   4992  CA  ALA P 175       4.233  15.575  29.016  1.00  0.00      PROB
ATOM   4993  HA  ALA P 175       3.936  14.974  29.863  1.00  0.00      PROB
ATOM   4994  CB  ALA P 175       5.607  15.148  28.519  1.00  0.00      PROB
ATOM   4995  HB1 ALA P 175       5.982  15.872  27.765  1.00  0.00      PROB
ATOM   4996  HB2 ALA P 175       5.543  14.145  28.046  1.00  0.00      PROB
ATOM   4997  HB3 ALA P 175       6.323  15.117  29.368  1.00  0.00      PROB
ATOM   4998  C   ALA P 175       4.330  16.984  29.559  1.00  0.00      PROB
ATOM   4999  O   ALA P 175       4.239  17.976  28.846  1.00  0.00      PROB
ATOM   5000  N   VAL P 176       4.541  17.025  30.877  1.00  0.00      PROB
ATOM   5001  HN  VAL P 176       4.394  16.255  31.493  1.00  0.00      PROB
ATOM   5002  CA  VAL P 176       5.017  18.279  31.443  1.00  0.00      PROB
ATOM   5003  HA  VAL P 176       4.607  19.086  30.854  1.00  0.00      PROB
ATOM   5004  CB  VAL P 176       4.589  18.425  32.913  1.00  0.00      PROB
ATOM   5005  HB  VAL P 176       5.085  19.316  33.354  1.00  0.00      PROB
ATOM   5006  CG1 VAL P 176       3.073  18.586  33.016  1.00  0.00      PROB
ATOM   5007 HG11 VAL P 176       2.564  17.697  32.585  1.00  0.00      PROB
ATOM   5008 HG12 VAL P 176       2.749  19.487  32.453  1.00  0.00      PROB
ATOM   5009 HG13 VAL P 176       2.775  18.683  34.082  1.00  0.00      PROB
ATOM   5010  CG2 VAL P 176       5.099  17.282  33.798  1.00  0.00      PROB
ATOM   5011 HG21 VAL P 176       6.188  17.133  33.639  1.00  0.00      PROB
ATOM   5012 HG22 VAL P 176       4.570  16.339  33.540  1.00  0.00      PROB
ATOM   5013 HG23 VAL P 176       4.927  17.527  34.868  1.00  0.00      PROB
ATOM   5014  C   VAL P 176       6.524  18.369  31.301  1.00  0.00      PROB
ATOM   5015  O   VAL P 176       7.236  17.368  31.320  1.00  0.00      PROB
ATOM   5016  N   LEU P 177       6.985  19.613  31.152  1.00  0.00      PROB
ATOM   5017  HN  LEU P 177       6.417  20.418  31.004  1.00  0.00      PROB
ATOM   5018  CA  LEU P 177       8.429  19.771  31.216  1.00  0.00      PROB
ATOM   5019  HA  LEU P 177       8.878  18.803  31.049  1.00  0.00      PROB
ATOM   5020  CB  LEU P 177       8.916  20.770  30.163  1.00  0.00      PROB
ATOM   5021  HB1 LEU P 177       8.578  21.787  30.456  1.00  0.00      PROB
ATOM   5022  HB2 LEU P 177       8.459  20.506  29.186  1.00  0.00      PROB
ATOM   5023  CG  LEU P 177      10.440  20.789  30.001  1.00  0.00      PROB
ATOM   5024  HG  LEU P 177      10.906  21.002  30.987  1.00  0.00      PROB
ATOM   5025  CD1 LEU P 177      10.976  19.457  29.475  1.00  0.00      PROB
ATOM   5026 HD11 LEU P 177      10.530  19.231  28.483  1.00  0.00      PROB
ATOM   5027 HD12 LEU P 177      10.710  18.638  30.178  1.00  0.00      PROB
ATOM   5028 HD13 LEU P 177      12.080  19.511  29.364  1.00  0.00      PROB
ATOM   5029  CD2 LEU P 177      10.907  21.964  29.143  1.00  0.00      PROB
ATOM   5030 HD21 LEU P 177      10.601  22.924  29.611  1.00  0.00      PROB
ATOM   5031 HD22 LEU P 177      10.449  21.900  28.133  1.00  0.00      PROB
ATOM   5032 HD23 LEU P 177      12.014  21.950  29.053  1.00  0.00      PROB
ATOM   5033  C   LEU P 177       8.833  20.198  32.609  1.00  0.00      PROB
ATOM   5034  O   LEU P 177       8.521  21.290  33.063  1.00  0.00      PROB
ATOM   5035  N   GLN P 178       9.526  19.273  33.276  1.00  0.00      PROB
ATOM   5036  HN  GLN P 178       9.715  18.359  32.927  1.00  0.00      PROB
ATOM   5037  CA  GLN P 178      10.039  19.621  34.597  1.00  0.00      PROB
ATOM   5038  HA  GLN P 178       9.247  20.107  35.148  1.00  0.00      PROB
ATOM   5039  CB  GLN P 178      10.506  18.366  35.331  1.00  0.00      PROB
ATOM   5040  HB1 GLN P 178      10.748  18.641  36.379  1.00  0.00      PROB
ATOM   5041  HB2 GLN P 178      11.426  17.990  34.836  1.00  0.00      PROB
ATOM   5042  CG  GLN P 178       9.471  17.241  35.351  1.00  0.00      PROB
ATOM   5043  HG1 GLN P 178       9.044  17.100  34.335  1.00  0.00      PROB
ATOM   5044  HG2 GLN P 178       8.652  17.491  36.059  1.00  0.00      PROB
ATOM   5045  CD  GLN P 178      10.151  15.969  35.794  1.00  0.00      PROB
ATOM   5046  OE1 GLN P 178      10.206  15.613  36.968  1.00  0.00      PROB
ATOM   5047  NE2 GLN P 178      10.722  15.305  34.790  1.00  0.00      PROB
ATOM   5048 HE21 GLN P 178      11.326  14.531  34.982  1.00  0.00      PROB
ATOM   5049 HE22 GLN P 178      10.546  15.580  33.845  1.00  0.00      PROB
ATOM   5050  C   GLN P 178      11.201  20.583  34.474  1.00  0.00      PROB
ATOM   5051  O   GLN P 178      11.923  20.579  33.482  1.00  0.00      PROB
ATOM   5052  N   SER P 179      11.379  21.378  35.537  1.00  0.00      PROB
ATOM   5053  HN  SER P 179      10.801  21.320  36.347  1.00  0.00      PROB
ATOM   5054  CA  SER P 179      12.442  22.387  35.571  1.00  0.00      PROB
ATOM   5055  HA  SER P 179      12.280  23.085  34.763  1.00  0.00      PROB
ATOM   5056  CB  SER P 179      12.394  23.099  36.922  1.00  0.00      PROB
ATOM   5057  HB1 SER P 179      12.756  24.144  36.816  1.00  0.00      PROB
ATOM   5058  HB2 SER P 179      13.028  22.562  37.659  1.00  0.00      PROB
ATOM   5059  OG  SER P 179      11.036  23.115  37.390  1.00  0.00      PROB
ATOM   5060  HG1 SER P 179      10.564  23.720  36.813  1.00  0.00      PROB
ATOM   5061  C   SER P 179      13.862  21.927  35.254  1.00  0.00      PROB
ATOM   5062  O   SER P 179      14.725  22.699  34.861  1.00  0.00      PROB
ATOM   5063  N   SER P 180      14.064  20.615  35.421  1.00  0.00      PROB
ATOM   5064  HN  SER P 180      13.367  20.009  35.795  1.00  0.00      PROB
ATOM   5065  CA  SER P 180      15.337  19.999  35.057  1.00  0.00      PROB
ATOM   5066  HA  SER P 180      16.143  20.638  35.387  1.00  0.00      PROB
ATOM   5067  CB  SER P 180      15.392  18.639  35.750  1.00  0.00      PROB
ATOM   5068  HB1 SER P 180      15.808  18.750  36.774  1.00  0.00      PROB
ATOM   5069  HB2 SER P 180      16.028  17.940  35.166  1.00  0.00      PROB
ATOM   5070  OG  SER P 180      14.059  18.102  35.838  1.00  0.00      PROB
ATOM   5071  HG1 SER P 180      14.159  17.193  36.129  1.00  0.00      PROB
ATOM   5072  C   SER P 180      15.607  19.850  33.561  1.00  0.00      PROB
ATOM   5073  O   SER P 180      16.614  19.290  33.147  1.00  0.00      PROB
ATOM   5074  N   GLY P 181      14.646  20.336  32.758  1.00  0.00      PROB
ATOM   5075  HN  GLY P 181      13.869  20.868  33.085  1.00  0.00      PROB
ATOM   5076  CA  GLY P 181      14.735  20.076  31.325  1.00  0.00      PROB
ATOM   5077  HA1 GLY P 181      15.762  20.221  31.025  1.00  0.00      PROB
ATOM   5078  HA2 GLY P 181      14.096  20.785  30.819  1.00  0.00      PROB
ATOM   5079  C   GLY P 181      14.304  18.667  30.952  1.00  0.00      PROB
ATOM   5080  O   GLY P 181      14.616  18.154  29.886  1.00  0.00      PROB
ATOM   5081  N   LEU P 182      13.573  18.051  31.893  1.00  0.00      PROB
ATOM   5082  HN  LEU P 182      13.270  18.482  32.739  1.00  0.00      PROB
ATOM   5083  CA  LEU P 182      13.202  16.660  31.655  1.00  0.00      PROB
ATOM   5084  HA  LEU P 182      13.617  16.361  30.704  1.00  0.00      PROB
ATOM   5085  CB  LEU P 182      13.736  15.764  32.774  1.00  0.00      PROB
ATOM   5086  HB1 LEU P 182      13.404  14.723  32.577  1.00  0.00      PROB
ATOM   5087  HB2 LEU P 182      13.297  16.106  33.735  1.00  0.00      PROB
ATOM   5088  CG  LEU P 182      15.260  15.766  32.912  1.00  0.00      PROB
ATOM   5089  HG  LEU P 182      15.622  16.816  32.927  1.00  0.00      PROB
ATOM   5090  CD1 LEU P 182      15.708  15.064  34.193  1.00  0.00      PROB
ATOM   5091 HD11 LEU P 182      15.524  13.971  34.114  1.00  0.00      PROB
ATOM   5092 HD12 LEU P 182      15.136  15.458  35.060  1.00  0.00      PROB
ATOM   5093 HD13 LEU P 182      16.794  15.230  34.355  1.00  0.00      PROB
ATOM   5094  CD2 LEU P 182      15.953  15.191  31.677  1.00  0.00      PROB
ATOM   5095 HD21 LEU P 182      15.694  15.792  30.779  1.00  0.00      PROB
ATOM   5096 HD22 LEU P 182      15.622  14.144  31.511  1.00  0.00      PROB
ATOM   5097 HD23 LEU P 182      17.055  15.217  31.815  1.00  0.00      PROB
ATOM   5098  C   LEU P 182      11.704  16.519  31.571  1.00  0.00      PROB
ATOM   5099  O   LEU P 182      10.975  16.996  32.431  1.00  0.00      PROB
ATOM   5100  N   TYR P 183      11.259  15.848  30.511  1.00  0.00      PROB
ATOM   5101  HN  TYR P 183      11.844  15.505  29.780  1.00  0.00      PROB
ATOM   5102  CA  TYR P 183       9.824  15.601  30.418  1.00  0.00      PROB
ATOM   5103  HA  TYR P 183       9.311  16.535  30.594  1.00  0.00      PROB
ATOM   5104  CB  TYR P 183       9.466  15.051  29.043  1.00  0.00      PROB
ATOM   5105  HB1 TYR P 183       8.431  14.649  29.063  1.00  0.00      PROB
ATOM   5106  HB2 TYR P 183      10.182  14.248  28.767  1.00  0.00      PROB
ATOM   5107  CG  TYR P 183       9.524  16.100  27.964  1.00  0.00      PROB
ATOM   5108  CD1 TYR P 183      10.616  16.105  27.073  1.00  0.00      PROB
ATOM   5109  HD1 TYR P 183      11.458  15.447  27.231  1.00  0.00      PROB
ATOM   5110  CE1 TYR P 183      10.589  16.982  25.976  1.00  0.00      PROB
ATOM   5111  HE1 TYR P 183      11.410  17.010  25.274  1.00  0.00      PROB
ATOM   5112  CZ  TYR P 183       9.472  17.825  25.807  1.00  0.00      PROB
ATOM   5113  OH  TYR P 183       9.388  18.603  24.673  1.00  0.00      PROB
ATOM   5114  HH  TYR P 183       8.475  18.597  24.376  1.00  0.00      PROB
ATOM   5115  CD2 TYR P 183       8.457  17.013  27.847  1.00  0.00      PROB
ATOM   5116  HD2 TYR P 183       7.675  17.041  28.592  1.00  0.00      PROB
ATOM   5117  CE2 TYR P 183       8.426  17.884  26.749  1.00  0.00      PROB
ATOM   5118  HE2 TYR P 183       7.615  18.587  26.627  1.00  0.00      PROB
ATOM   5119  C   TYR P 183       9.336  14.614  31.460  1.00  0.00      PROB
ATOM   5120  O   TYR P 183      10.109  13.863  32.051  1.00  0.00      PROB
ATOM   5121  N   SER P 184       8.012  14.632  31.631  1.00  0.00      PROB
ATOM   5122  HN  SER P 184       7.425  15.339  31.245  1.00  0.00      PROB
ATOM   5123  CA  SER P 184       7.363  13.588  32.411  1.00  0.00      PROB
ATOM   5124  HA  SER P 184       7.844  12.650  32.179  1.00  0.00      PROB
ATOM   5125  CB  SER P 184       7.471  13.884  33.909  1.00  0.00      PROB
ATOM   5126  HB1 SER P 184       6.705  14.635  34.198  1.00  0.00      PROB
ATOM   5127  HB2 SER P 184       8.483  14.281  34.140  1.00  0.00      PROB
ATOM   5128  OG  SER P 184       7.259  12.693  34.673  1.00  0.00      PROB
ATOM   5129  HG1 SER P 184       6.449  12.303  34.336  1.00  0.00      PROB
ATOM   5130  C   SER P 184       5.913  13.489  32.003  1.00  0.00      PROB
ATOM   5131  O   SER P 184       5.221  14.495  31.929  1.00  0.00      PROB
ATOM   5132  N   LEU P 185       5.474  12.256  31.738  1.00  0.00      PROB
ATOM   5133  HN  LEU P 185       6.042  11.439  31.689  1.00  0.00      PROB
ATOM   5134  CA  LEU P 185       4.038  12.144  31.509  1.00  0.00      PROB
ATOM   5135  HA  LEU P 185       3.574  13.028  31.920  1.00  0.00      PROB
ATOM   5136  CB  LEU P 185       3.681  12.014  30.016  1.00  0.00      PROB
ATOM   5137  HB1 LEU P 185       4.037  12.943  29.527  1.00  0.00      PROB
ATOM   5138  HB2 LEU P 185       2.575  11.973  29.961  1.00  0.00      PROB
ATOM   5139  CG  LEU P 185       4.202  10.846  29.162  1.00  0.00      PROB
ATOM   5140  HG  LEU P 185       5.306  10.803  29.271  1.00  0.00      PROB
ATOM   5141  CD1 LEU P 185       3.633   9.473  29.525  1.00  0.00      PROB
ATOM   5142 HD11 LEU P 185       2.525   9.522  29.584  1.00  0.00      PROB
ATOM   5143 HD12 LEU P 185       4.026   9.150  30.512  1.00  0.00      PROB
ATOM   5144 HD13 LEU P 185       3.914   8.730  28.749  1.00  0.00      PROB
ATOM   5145  CD2 LEU P 185       3.916  11.125  27.686  1.00  0.00      PROB
ATOM   5146 HD21 LEU P 185       4.267  12.144  27.415  1.00  0.00      PROB
ATOM   5147 HD22 LEU P 185       2.823  11.063  27.494  1.00  0.00      PROB
ATOM   5148 HD23 LEU P 185       4.450  10.386  27.051  1.00  0.00      PROB
ATOM   5149  C   LEU P 185       3.408  11.062  32.342  1.00  0.00      PROB
ATOM   5150  O   LEU P 185       4.075  10.155  32.826  1.00  0.00      PROB
ATOM   5151  N   SER P 186       2.089  11.181  32.466  1.00  0.00      PROB
ATOM   5152  HN  SER P 186       1.556  11.962  32.153  1.00  0.00      PROB
ATOM   5153  CA  SER P 186       1.401  10.074  33.109  1.00  0.00      PROB
ATOM   5154  HA  SER P 186       2.134   9.475  33.629  1.00  0.00      PROB
ATOM   5155  CB  SER P 186       0.360  10.613  34.085  1.00  0.00      PROB
ATOM   5156  HB1 SER P 186       0.165   9.864  34.883  1.00  0.00      PROB
ATOM   5157  HB2 SER P 186      -0.586  10.834  33.546  1.00  0.00      PROB
ATOM   5158  OG  SER P 186       0.847  11.818  34.685  1.00  0.00      PROB
ATOM   5159  HG1 SER P 186       1.658  11.578  35.140  1.00  0.00      PROB
ATOM   5160  C   SER P 186       0.750   9.187  32.073  1.00  0.00      PROB
ATOM   5161  O   SER P 186       0.222   9.655  31.073  1.00  0.00      PROB
ATOM   5162  N   SER P 187       0.798   7.889  32.352  1.00  0.00      PROB
ATOM   5163  HN  SER P 187       1.363   7.490  33.070  1.00  0.00      PROB
ATOM   5164  CA  SER P 187      -0.029   6.999  31.554  1.00  0.00      PROB
ATOM   5165  HA  SER P 187      -0.719   7.601  30.982  1.00  0.00      PROB
ATOM   5166  CB  SER P 187       0.850   6.164  30.623  1.00  0.00      PROB
ATOM   5167  HB1 SER P 187       1.478   5.474  31.226  1.00  0.00      PROB
ATOM   5168  HB2 SER P 187       1.505   6.836  30.029  1.00  0.00      PROB
ATOM   5169  OG  SER P 187       0.054   5.387  29.720  1.00  0.00      PROB
ATOM   5170  HG1 SER P 187       0.578   5.290  28.922  1.00  0.00      PROB
ATOM   5171  C   SER P 187      -0.816   6.150  32.517  1.00  0.00      PROB
ATOM   5172  O   SER P 187      -0.273   5.305  33.217  1.00  0.00      PROB
ATOM   5173  N   VAL P 188      -2.107   6.465  32.591  1.00  0.00      PROB
ATOM   5174  HN  VAL P 188      -2.558   7.157  32.033  1.00  0.00      PROB
ATOM   5175  CA  VAL P 188      -2.895   5.727  33.570  1.00  0.00      PROB
ATOM   5176  HA  VAL P 188      -2.246   5.009  34.050  1.00  0.00      PROB
ATOM   5177  CB  VAL P 188      -3.496   6.681  34.611  1.00  0.00      PROB
ATOM   5178  HB  VAL P 188      -4.172   6.110  35.282  1.00  0.00      PROB
ATOM   5179  CG1 VAL P 188      -2.402   7.348  35.448  1.00  0.00      PROB
ATOM   5180 HG11 VAL P 188      -1.623   7.780  34.784  1.00  0.00      PROB
ATOM   5181 HG12 VAL P 188      -1.924   6.597  36.113  1.00  0.00      PROB
ATOM   5182 HG13 VAL P 188      -2.840   8.165  36.060  1.00  0.00      PROB
ATOM   5183  CG2 VAL P 188      -4.413   7.714  33.957  1.00  0.00      PROB
ATOM   5184 HG21 VAL P 188      -5.408   7.265  33.751  1.00  0.00      PROB
ATOM   5185 HG22 VAL P 188      -3.972   8.056  32.996  1.00  0.00      PROB
ATOM   5186 HG23 VAL P 188      -4.550   8.582  34.636  1.00  0.00      PROB
ATOM   5187  C   VAL P 188      -3.966   4.916  32.882  1.00  0.00      PROB
ATOM   5188  O   VAL P 188      -4.299   5.166  31.731  1.00  0.00      PROB
ATOM   5189  N   VAL P 189      -4.498   3.951  33.634  1.00  0.00      PROB
ATOM   5190  HN  VAL P 189      -4.161   3.695  34.537  1.00  0.00      PROB
ATOM   5191  CA  VAL P 189      -5.641   3.230  33.098  1.00  0.00      PROB
[truncated: 289,707 more chars]
