# Supplementary material for: Integrative Computational Prediction Strategy for Antibody–Antigen Binding: A Case Study on Interleukin‑1 Beta
Source: J Chem Inf Model. 2026 May 27;66(11):6659–75. doi: 10.1021/acs.jcim.6c00781 (PMC13250912; doi:10.1021/acs.jcim.6c00781)
Supplement: Supplementary file 3 [file ci6c00781_si_003.zip › charmm-gui-4g6m-Blind-r01/step1_pdbreader.psf]

PSF EXT CMAP XPLOR

         3 !NTITLE
* GENERATED BY CHARMM-GUI (HTTP://WWW.CHARMM-GUI.ORG) V3.7 ON AUG, 20. 2025. JOB
* READ PDB, MANIPULATE STRUCTURE IF NEEDED, AND GENERATE TOPOLOGY FILE          
*  DATE:     8/20/25     13:24:20      CREATED BY USER: charmm-gui              

      8953 !NATOM
         1 PROA     2        PRO      N        NP      -0.700000E-01   14.0070           0
         2 PROA     2        PRO      HN1      HC       0.240000       1.00800           0
         3 PROA     2        PRO      HN2      HC       0.240000       1.00800           0
         4 PROA     2        PRO      CD       CP3      0.160000       12.0110           0
         5 PROA     2        PRO      HD1      HA2      0.900000E-01   1.00800           0
         6 PROA     2        PRO      HD2      HA2      0.900000E-01   1.00800           0
         7 PROA     2        PRO      CA       CP1      0.160000       12.0110           0
         8 PROA     2        PRO      HA       HB1      0.900000E-01   1.00800           0
         9 PROA     2        PRO      CB       CP2     -0.180000       12.0110           0
        10 PROA     2        PRO      HB1      HA2      0.900000E-01   1.00800           0
        11 PROA     2        PRO      HB2      HA2      0.900000E-01   1.00800           0
        12 PROA     2        PRO      CG       CP2     -0.180000       12.0110           0
        13 PROA     2        PRO      HG1      HA2      0.900000E-01   1.00800           0
        14 PROA     2        PRO      HG2      HA2      0.900000E-01   1.00800           0
        15 PROA     2        PRO      C        C        0.510000       12.0110           0
        16 PROA     2        PRO      O        O       -0.510000       15.9994           0
        17 PROA     3        VAL      N        NH1     -0.470000       14.0070           0
        18 PROA     3        VAL      HN       H        0.310000       1.00800           0
        19 PROA     3        VAL      CA       CT1      0.700000E-01   12.0110           0
        20 PROA     3        VAL      HA       HB1      0.900000E-01   1.00800           0
        21 PROA     3        VAL      CB       CT1     -0.900000E-01   12.0110           0
        22 PROA     3        VAL      HB       HA1      0.900000E-01   1.00800           0
        23 PROA     3        VAL      CG1      CT3     -0.270000       12.0110           0
        24 PROA     3        VAL      HG11     HA3      0.900000E-01   1.00800           0
        25 PROA     3        VAL      HG12     HA3      0.900000E-01   1.00800           0
        26 PROA     3        VAL      HG13     HA3      0.900000E-01   1.00800           0
        27 PROA     3        VAL      CG2      CT3     -0.270000       12.0110           0
        28 PROA     3        VAL      HG21     HA3      0.900000E-01   1.00800           0
        29 PROA     3        VAL      HG22     HA3      0.900000E-01   1.00800           0
        30 PROA     3        VAL      HG23     HA3      0.900000E-01   1.00800           0
        31 PROA     3        VAL      C        C        0.510000       12.0110           0
        32 PROA     3        VAL      O        O       -0.510000       15.9994           0
        33 PROA     4        ARG      N        NH1     -0.470000       14.0070           0
        34 PROA     4        ARG      HN       H        0.310000       1.00800           0
        35 PROA     4        ARG      CA       CT1      0.700000E-01   12.0110           0
        36 PROA     4        ARG      HA       HB1      0.900000E-01   1.00800           0
        37 PROA     4        ARG      CB       CT2     -0.180000       12.0110           0
        38 PROA     4        ARG      HB1      HA2      0.900000E-01   1.00800           0
        39 PROA     4        ARG      HB2      HA2      0.900000E-01   1.00800           0
        40 PROA     4        ARG      CG       CT2     -0.180000       12.0110           0
        41 PROA     4        ARG      HG1      HA2      0.900000E-01   1.00800           0
        42 PROA     4        ARG      HG2      HA2      0.900000E-01   1.00800           0
        43 PROA     4        ARG      CD       CT2      0.200000       12.0110           0
        44 PROA     4        ARG      HD1      HA2      0.900000E-01   1.00800           0
        45 PROA     4        ARG      HD2      HA2      0.900000E-01   1.00800           0
        46 PROA     4        ARG      NE       NC2     -0.700000       14.0070           0
        47 PROA     4        ARG      HE       HC       0.440000       1.00800           0
        48 PROA     4        ARG      CZ       C        0.640000       12.0110           0
        49 PROA     4        ARG      NH1      NC2     -0.800000       14.0070           0
        50 PROA     4        ARG      HH11     HC       0.460000       1.00800           0
        51 PROA     4        ARG      HH12     HC       0.460000       1.00800           0
        52 PROA     4        ARG      NH2      NC2     -0.800000       14.0070           0
        53 PROA     4        ARG      HH21     HC       0.460000       1.00800           0
        54 PROA     4        ARG      HH22     HC       0.460000       1.00800           0
        55 PROA     4        ARG      C        C        0.510000       12.0110           0
        56 PROA     4        ARG      O        O       -0.510000       15.9994           0
        57 PROA     5        SER      N        NH1     -0.470000       14.0070           0
        58 PROA     5        SER      HN       H        0.310000       1.00800           0
        59 PROA     5        SER      CA       CT1      0.700000E-01   12.0110           0
        60 PROA     5        SER      HA       HB1      0.900000E-01   1.00800           0
        61 PROA     5        SER      CB       CT2      0.500000E-01   12.0110           0
        62 PROA     5        SER      HB1      HA2      0.900000E-01   1.00800           0
        63 PROA     5        SER      HB2      HA2      0.900000E-01   1.00800           0
        64 PROA     5        SER      OG       OH1     -0.660000       15.9994           0
        65 PROA     5        SER      HG1      H        0.430000       1.00800           0
        66 PROA     5        SER      C        C        0.510000       12.0110           0
        67 PROA     5        SER      O        O       -0.510000       15.9994           0
        68 PROA     6        LEU      N        NH1     -0.470000       14.0070           0
        69 PROA     6        LEU      HN       H        0.310000       1.00800           0
        70 PROA     6        LEU      CA       CT1      0.700000E-01   12.0110           0
        71 PROA     6        LEU      HA       HB1      0.900000E-01   1.00800           0
        72 PROA     6        LEU      CB       CT2     -0.180000       12.0110           0
        73 PROA     6        LEU      HB1      HA2      0.900000E-01   1.00800           0
        74 PROA     6        LEU      HB2      HA2      0.900000E-01   1.00800           0
        75 PROA     6        LEU      CG       CT1     -0.900000E-01   12.0110           0
        76 PROA     6        LEU      HG       HA1      0.900000E-01   1.00800           0
        77 PROA     6        LEU      CD1      CT3     -0.270000       12.0110           0
        78 PROA     6        LEU      HD11     HA3      0.900000E-01   1.00800           0
        79 PROA     6        LEU      HD12     HA3      0.900000E-01   1.00800           0
        80 PROA     6        LEU      HD13     HA3      0.900000E-01   1.00800           0
        81 PROA     6        LEU      CD2      CT3     -0.270000       12.0110           0
        82 PROA     6        LEU      HD21     HA3      0.900000E-01   1.00800           0
        83 PROA     6        LEU      HD22     HA3      0.900000E-01   1.00800           0
        84 PROA     6        LEU      HD23     HA3      0.900000E-01   1.00800           0
        85 PROA     6        LEU      C        C        0.510000       12.0110           0
        86 PROA     6        LEU      O        O       -0.510000       15.9994           0
        87 PROA     7        ASN      N        NH1     -0.470000       14.0070           0
        88 PROA     7        ASN      HN       H        0.310000       1.00800           0
        89 PROA     7        ASN      CA       CT1      0.700000E-01   12.0110           0
        90 PROA     7        ASN      HA       HB1      0.900000E-01   1.00800           0
        91 PROA     7        ASN      CB       CT2     -0.180000       12.0110           0
        92 PROA     7        ASN      HB1      HA2      0.900000E-01   1.00800           0
        93 PROA     7        ASN      HB2      HA2      0.900000E-01   1.00800           0
        94 PROA     7        ASN      CG       CC       0.550000       12.0110           0
        95 PROA     7        ASN      OD1      O       -0.550000       15.9994           0
        96 PROA     7        ASN      ND2      NH2     -0.620000       14.0070           0
        97 PROA     7        ASN      HD21     H        0.320000       1.00800           0
        98 PROA     7        ASN      HD22     H        0.300000       1.00800           0
        99 PROA     7        ASN      C        C        0.510000       12.0110           0
       100 PROA     7        ASN      O        O       -0.510000       15.9994           0
       101 PROA     8        CYS      N        NH1     -0.470000       14.0070           0
       102 PROA     8        CYS      HN       H        0.310000       1.00800           0
       103 PROA     8        CYS      CA       CT1      0.700000E-01   12.0110           0
       104 PROA     8        CYS      HA       HB1      0.900000E-01   1.00800           0
       105 PROA     8        CYS      CB       CT2     -0.110000       12.0110           0
       106 PROA     8        CYS      HB1      HA2      0.900000E-01   1.00800           0
       107 PROA     8        CYS      HB2      HA2      0.900000E-01   1.00800           0
       108 PROA     8        CYS      SG       S       -0.230000       32.0600           0
       109 PROA     8        CYS      HG1      HS       0.160000       1.00800           0
       110 PROA     8        CYS      C        C        0.510000       12.0110           0
       111 PROA     8        CYS      O        O       -0.510000       15.9994           0
       112 PROA     9        THR      N        NH1     -0.470000       14.0070           0
       113 PROA     9        THR      HN       H        0.310000       1.00800           0
       114 PROA     9        THR      CA       CT1      0.700000E-01   12.0110           0
       115 PROA     9        THR      HA       HB1      0.900000E-01   1.00800           0
       116 PROA     9        THR      CB       CT1      0.140000       12.0110           0
       117 PROA     9        THR      HB       HA1      0.900000E-01   1.00800           0
       118 PROA     9        THR      OG1      OH1     -0.660000       15.9994           0
       119 PROA     9        THR      HG1      H        0.430000       1.00800           0
       120 PROA     9        THR      CG2      CT3     -0.270000       12.0110           0
       121 PROA     9        THR      HG21     HA3      0.900000E-01   1.00800           0
       122 PROA     9        THR      HG22     HA3      0.900000E-01   1.00800           0
       123 PROA     9        THR      HG23     HA3      0.900000E-01   1.00800           0
       124 PROA     9        THR      C        C        0.510000       12.0110           0
       125 PROA     9        THR      O        O       -0.510000       15.9994           0
       126 PROA     10       LEU      N        NH1     -0.470000       14.0070           0
       127 PROA     10       LEU      HN       H        0.310000       1.00800           0
       128 PROA     10       LEU      CA       CT1      0.700000E-01   12.0110           0
       129 PROA     10       LEU      HA       HB1      0.900000E-01   1.00800           0
       130 PROA     10       LEU      CB       CT2     -0.180000       12.0110           0
       131 PROA     10       LEU      HB1      HA2      0.900000E-01   1.00800           0
       132 PROA     10       LEU      HB2      HA2      0.900000E-01   1.00800           0
       133 PROA     10       LEU      CG       CT1     -0.900000E-01   12.0110           0
       134 PROA     10       LEU      HG       HA1      0.900000E-01   1.00800           0
       135 PROA     10       LEU      CD1      CT3     -0.270000       12.0110           0
       136 PROA     10       LEU      HD11     HA3      0.900000E-01   1.00800           0
       137 PROA     10       LEU      HD12     HA3      0.900000E-01   1.00800           0
       138 PROA     10       LEU      HD13     HA3      0.900000E-01   1.00800           0
       139 PROA     10       LEU      CD2      CT3     -0.270000       12.0110           0
       140 PROA     10       LEU      HD21     HA3      0.900000E-01   1.00800           0
       141 PROA     10       LEU      HD22     HA3      0.900000E-01   1.00800           0
       142 PROA     10       LEU      HD23     HA3      0.900000E-01   1.00800           0
       143 PROA     10       LEU      C        C        0.510000       12.0110           0
       144 PROA     10       LEU      O        O       -0.510000       15.9994           0
       145 PROA     11       ARG      N        NH1     -0.470000       14.0070           0
       146 PROA     11       ARG      HN       H        0.310000       1.00800           0
       147 PROA     11       ARG      CA       CT1      0.700000E-01   12.0110           0
       148 PROA     11       ARG      HA       HB1      0.900000E-01   1.00800           0
       149 PROA     11       ARG      CB       CT2     -0.180000       12.0110           0
       150 PROA     11       ARG      HB1      HA2      0.900000E-01   1.00800           0
       151 PROA     11       ARG      HB2      HA2      0.900000E-01   1.00800           0
       152 PROA     11       ARG      CG       CT2     -0.180000       12.0110           0
       153 PROA     11       ARG      HG1      HA2      0.900000E-01   1.00800           0
       154 PROA     11       ARG      HG2      HA2      0.900000E-01   1.00800           0
       155 PROA     11       ARG      CD       CT2      0.200000       12.0110           0
       156 PROA     11       ARG      HD1      HA2      0.900000E-01   1.00800           0
       157 PROA     11       ARG      HD2      HA2      0.900000E-01   1.00800           0
       158 PROA     11       ARG      NE       NC2     -0.700000       14.0070           0
       159 PROA     11       ARG      HE       HC       0.440000       1.00800           0
       160 PROA     11       ARG      CZ       C        0.640000       12.0110           0
       161 PROA     11       ARG      NH1      NC2     -0.800000       14.0070           0
       162 PROA     11       ARG      HH11     HC       0.460000       1.00800           0
       163 PROA     11       ARG      HH12     HC       0.460000       1.00800           0
       164 PROA     11       ARG      NH2      NC2     -0.800000       14.0070           0
       165 PROA     11       ARG      HH21     HC       0.460000       1.00800           0
       166 PROA     11       ARG      HH22     HC       0.460000       1.00800           0
       167 PROA     11       ARG      C        C        0.510000       12.0110           0
       168 PROA     11       ARG      O        O       -0.510000       15.9994           0
       169 PROA     12       ASP      N        NH1     -0.470000       14.0070           0
       170 PROA     12       ASP      HN       H        0.310000       1.00800           0
       171 PROA     12       ASP      CA       CT1      0.700000E-01   12.0110           0
       172 PROA     12       ASP      HA       HB1      0.900000E-01   1.00800           0
       173 PROA     12       ASP      CB       CT2A    -0.280000       12.0110           0
       174 PROA     12       ASP      HB1      HA2      0.900000E-01   1.00800           0
       175 PROA     12       ASP      HB2      HA2      0.900000E-01   1.00800           0
       176 PROA     12       ASP      CG       CC       0.620000       12.0110           0
       177 PROA     12       ASP      OD1      OC      -0.760000       15.9994           0
       178 PROA     12       ASP      OD2      OC      -0.760000       15.9994           0
       179 PROA     12       ASP      C        C        0.510000       12.0110           0
       180 PROA     12       ASP      O        O       -0.510000       15.9994           0
       181 PROA     13       SER      N        NH1     -0.470000       14.0070           0
       182 PROA     13       SER      HN       H        0.310000       1.00800           0
       183 PROA     13       SER      CA       CT1      0.700000E-01   12.0110           0
       184 PROA     13       SER      HA       HB1      0.900000E-01   1.00800           0
       185 PROA     13       SER      CB       CT2      0.500000E-01   12.0110           0
       186 PROA     13       SER      HB1      HA2      0.900000E-01   1.00800           0
       187 PROA     13       SER      HB2      HA2      0.900000E-01   1.00800           0
       188 PROA     13       SER      OG       OH1     -0.660000       15.9994           0
       189 PROA     13       SER      HG1      H        0.430000       1.00800           0
       190 PROA     13       SER      C        C        0.510000       12.0110           0
       191 PROA     13       SER      O        O       -0.510000       15.9994           0
       192 PROA     14       GLN      N        NH1     -0.470000       14.0070           0
       193 PROA     14       GLN      HN       H        0.310000       1.00800           0
       194 PROA     14       GLN      CA       CT1      0.700000E-01   12.0110           0
       195 PROA     14       GLN      HA       HB1      0.900000E-01   1.00800           0
       196 PROA     14       GLN      CB       CT2     -0.180000       12.0110           0
       197 PROA     14       GLN      HB1      HA2      0.900000E-01   1.00800           0
       198 PROA     14       GLN      HB2      HA2      0.900000E-01   1.00800           0
       199 PROA     14       GLN      CG       CT2     -0.180000       12.0110           0
       200 PROA     14       GLN      HG1      HA2      0.900000E-01   1.00800           0
       201 PROA     14       GLN      HG2      HA2      0.900000E-01   1.00800           0
       202 PROA     14       GLN      CD       CC       0.550000       12.0110           0
       203 PROA     14       GLN      OE1      O       -0.550000       15.9994           0
       204 PROA     14       GLN      NE2      NH2     -0.620000       14.0070           0
       205 PROA     14       GLN      HE21     H        0.320000       1.00800           0
       206 PROA     14       GLN      HE22     H        0.300000       1.00800           0
       207 PROA     14       GLN      C        C        0.510000       12.0110           0
       208 PROA     14       GLN      O        O       -0.510000       15.9994           0
       209 PROA     15       GLN      N        NH1     -0.470000       14.0070           0
       210 PROA     15       GLN      HN       H        0.310000       1.00800           0
       211 PROA     15       GLN      CA       CT1      0.700000E-01   12.0110           0
       212 PROA     15       GLN      HA       HB1      0.900000E-01   1.00800           0
       213 PROA     15       GLN      CB       CT2     -0.180000       12.0110           0
       214 PROA     15       GLN      HB1      HA2      0.900000E-01   1.00800           0
       215 PROA     15       GLN      HB2      HA2      0.900000E-01   1.00800           0
       216 PROA     15       GLN      CG       CT2     -0.180000       12.0110           0
       217 PROA     15       GLN      HG1      HA2      0.900000E-01   1.00800           0
       218 PROA     15       GLN      HG2      HA2      0.900000E-01   1.00800           0
       219 PROA     15       GLN      CD       CC       0.550000       12.0110           0
       220 PROA     15       GLN      OE1      O       -0.550000       15.9994           0
       221 PROA     15       GLN      NE2      NH2     -0.620000       14.0070           0
       222 PROA     15       GLN      HE21     H        0.320000       1.00800           0
       223 PROA     15       GLN      HE22     H        0.300000       1.00800           0
       224 PROA     15       GLN      C        C        0.510000       12.0110           0
       225 PROA     15       GLN      O        O       -0.510000       15.9994           0
       226 PROA     16       LYS      N        NH1     -0.470000       14.0070           0
       227 PROA     16       LYS      HN       H        0.310000       1.00800           0
       228 PROA     16       LYS      CA       CT1      0.700000E-01   12.0110           0
       229 PROA     16       LYS      HA       HB1      0.900000E-01   1.00800           0
       230 PROA     16       LYS      CB       CT2     -0.180000       12.0110           0
       231 PROA     16       LYS      HB1      HA2      0.900000E-01   1.00800           0
       232 PROA     16       LYS      HB2      HA2      0.900000E-01   1.00800           0
       233 PROA     16       LYS      CG       CT2     -0.180000       12.0110           0
       234 PROA     16       LYS      HG1      HA2      0.900000E-01   1.00800           0
       235 PROA     16       LYS      HG2      HA2      0.900000E-01   1.00800           0
       236 PROA     16       LYS      CD       CT2     -0.180000       12.0110           0
       237 PROA     16       LYS      HD1      HA2      0.900000E-01   1.00800           0
       238 PROA     16       LYS      HD2      HA2      0.900000E-01   1.00800           0
       239 PROA     16       LYS      CE       CT2      0.210000       12.0110           0
       240 PROA     16       LYS      HE1      HA2      0.500000E-01   1.00800           0
       241 PROA     16       LYS      HE2      HA2      0.500000E-01   1.00800           0
       242 PROA     16       LYS      NZ       NH3     -0.300000       14.0070           0
       243 PROA     16       LYS      HZ1      HC       0.330000       1.00800           0
       244 PROA     16       LYS      HZ2      HC       0.330000       1.00800           0
       245 PROA     16       LYS      HZ3      HC       0.330000       1.00800           0
       246 PROA     16       LYS      C        C        0.510000       12.0110           0
       247 PROA     16       LYS      O        O       -0.510000       15.9994           0
       248 PROA     17       SER      N        NH1     -0.470000       14.0070           0
       249 PROA     17       SER      HN       H        0.310000       1.00800           0
       250 PROA     17       SER      CA       CT1      0.700000E-01   12.0110           0
       251 PROA     17       SER      HA       HB1      0.900000E-01   1.00800           0
       252 PROA     17       SER      CB       CT2      0.500000E-01   12.0110           0
       253 PROA     17       SER      HB1      HA2      0.900000E-01   1.00800           0
       254 PROA     17       SER      HB2      HA2      0.900000E-01   1.00800           0
       255 PROA     17       SER      OG       OH1     -0.660000       15.9994           0
       256 PROA     17       SER      HG1      H        0.430000       1.00800           0
       257 PROA     17       SER      C        C        0.510000       12.0110           0
       258 PROA     17       SER      O        O       -0.510000       15.9994           0
       259 PROA     18       LEU      N        NH1     -0.470000       14.0070           0
       260 PROA     18       LEU      HN       H        0.310000       1.00800           0
       261 PROA     18       LEU      CA       CT1      0.700000E-01   12.0110           0
       262 PROA     18       LEU      HA       HB1      0.900000E-01   1.00800           0
       263 PROA     18       LEU      CB       CT2     -0.180000       12.0110           0
       264 PROA     18       LEU      HB1      HA2      0.900000E-01   1.00800           0
       265 PROA     18       LEU      HB2      HA2      0.900000E-01   1.00800           0
       266 PROA     18       LEU      CG       CT1     -0.900000E-01   12.0110           0
       267 PROA     18       LEU      HG       HA1      0.900000E-01   1.00800           0
       268 PROA     18       LEU      CD1      CT3     -0.270000       12.0110           0
       269 PROA     18       LEU      HD11     HA3      0.900000E-01   1.00800           0
       270 PROA     18       LEU      HD12     HA3      0.900000E-01   1.00800           0
       271 PROA     18       LEU      HD13     HA3      0.900000E-01   1.00800           0
       272 PROA     18       LEU      CD2      CT3     -0.270000       12.0110           0
       273 PROA     18       LEU      HD21     HA3      0.900000E-01   1.00800           0
       274 PROA     18       LEU      HD22     HA3      0.900000E-01   1.00800           0
       275 PROA     18       LEU      HD23     HA3      0.900000E-01   1.00800           0
       276 PROA     18       LEU      C        C        0.510000       12.0110           0
       277 PROA     18       LEU      O        O       -0.510000       15.9994           0
       278 PROA     19       VAL      N        NH1     -0.470000       14.0070           0
       279 PROA     19       VAL      HN       H        0.310000       1.00800           0
       280 PROA     19       VAL      CA       CT1      0.700000E-01   12.0110           0
       281 PROA     19       VAL      HA       HB1      0.900000E-01   1.00800           0
       282 PROA     19       VAL      CB       CT1     -0.900000E-01   12.0110           0
       283 PROA     19       VAL      HB       HA1      0.900000E-01   1.00800           0
       284 PROA     19       VAL      CG1      CT3     -0.270000       12.0110           0
       285 PROA     19       VAL      HG11     HA3      0.900000E-01   1.00800           0
       286 PROA     19       VAL      HG12     HA3      0.900000E-01   1.00800           0
       287 PROA     19       VAL      HG13     HA3      0.900000E-01   1.00800           0
       288 PROA     19       VAL      CG2      CT3     -0.270000       12.0110           0
       289 PROA     19       VAL      HG21     HA3      0.900000E-01   1.00800           0
       290 PROA     19       VAL      HG22     HA3      0.900000E-01   1.00800           0
       291 PROA     19       VAL      HG23     HA3      0.900000E-01   1.00800           0
       292 PROA     19       VAL      C        C        0.510000       12.0110           0
       293 PROA     19       VAL      O        O       -0.510000       15.9994           0
       294 PROA     20       MET      N        NH1     -0.470000       14.0070           0
       295 PROA     20       MET      HN       H        0.310000       1.00800           0
       296 PROA     20       MET      CA       CT1      0.700000E-01   12.0110           0
       297 PROA     20       MET      HA       HB1      0.900000E-01   1.00800           0
       298 PROA     20       MET      CB       CT2     -0.180000       12.0110           0
       299 PROA     20       MET      HB1      HA2      0.900000E-01   1.00800           0
       300 PROA     20       MET      HB2      HA2      0.900000E-01   1.00800           0
       301 PROA     20       MET      CG       CT2     -0.140000       12.0110           0
       302 PROA     20       MET      HG1      HA2      0.900000E-01   1.00800           0
       303 PROA     20       MET      HG2      HA2      0.900000E-01   1.00800           0
       304 PROA     20       MET      SD       S       -0.900000E-01   32.0600           0
       305 PROA     20       MET      CE       CT3     -0.220000       12.0110           0
       306 PROA     20       MET      HE1      HA3      0.900000E-01   1.00800           0
       307 PROA     20       MET      HE2      HA3      0.900000E-01   1.00800           0
       308 PROA     20       MET      HE3      HA3      0.900000E-01   1.00800           0
       309 PROA     20       MET      C        C        0.510000       12.0110           0
       310 PROA     20       MET      O        O       -0.510000       15.9994           0
       311 PROA     21       SER      N        NH1     -0.470000       14.0070           0
       312 PROA     21       SER      HN       H        0.310000       1.00800           0
       313 PROA     21       SER      CA       CT1      0.700000E-01   12.0110           0
       314 PROA     21       SER      HA       HB1      0.900000E-01   1.00800           0
       315 PROA     21       SER      CB       CT2      0.500000E-01   12.0110           0
       316 PROA     21       SER      HB1      HA2      0.900000E-01   1.00800           0
       317 PROA     21       SER      HB2      HA2      0.900000E-01   1.00800           0
       318 PROA     21       SER      OG       OH1     -0.660000       15.9994           0
       319 PROA     21       SER      HG1      H        0.430000       1.00800           0
       320 PROA     21       SER      C        C        0.510000       12.0110           0
       321 PROA     21       SER      O        O       -0.510000       15.9994           0
       322 PROA     22       GLY      N        NH1     -0.470000       14.0070           0
       323 PROA     22       GLY      HN       H        0.310000       1.00800           0
       324 PROA     22       GLY      CA       CT2     -0.200000E-01   12.0110           0
       325 PROA     22       GLY      HA1      HB2      0.900000E-01   1.00800           0
       326 PROA     22       GLY      HA2      HB2      0.900000E-01   1.00800           0
       327 PROA     22       GLY      C        C        0.510000       12.0110           0
       328 PROA     22       GLY      O        O       -0.510000       15.9994           0
       329 PROA     23       PRO      N        N       -0.290000       14.0070           0
       330 PROA     23       PRO      CD       CP3       0.00000       12.0110           0
       331 PROA     23       PRO      HD1      HA2      0.900000E-01   1.00800           0
       332 PROA     23       PRO      HD2      HA2      0.900000E-01   1.00800           0
       333 PROA     23       PRO      CA       CP1      0.200000E-01   12.0110           0
       334 PROA     23       PRO      HA       HB1      0.900000E-01   1.00800           0
       335 PROA     23       PRO      CB       CP2     -0.180000       12.0110           0
       336 PROA     23       PRO      HB1      HA2      0.900000E-01   1.00800           0
       337 PROA     23       PRO      HB2      HA2      0.900000E-01   1.00800           0
       338 PROA     23       PRO      CG       CP2     -0.180000       12.0110           0
       339 PROA     23       PRO      HG1      HA2      0.900000E-01   1.00800           0
       340 PROA     23       PRO      HG2      HA2      0.900000E-01   1.00800           0
       341 PROA     23       PRO      C        C        0.510000       12.0110           0
       342 PROA     23       PRO      O        O       -0.510000       15.9994           0
       343 PROA     24       TYR      N        NH1     -0.470000       14.0070           0
       344 PROA     24       TYR      HN       H        0.310000       1.00800           0
       345 PROA     24       TYR      CA       CT1      0.700000E-01   12.0110           0
       346 PROA     24       TYR      HA       HB1      0.900000E-01   1.00800           0
       347 PROA     24       TYR      CB       CT2     -0.180000       12.0110           0
       348 PROA     24       TYR      HB1      HA2      0.900000E-01   1.00800           0
       349 PROA     24       TYR      HB2      HA2      0.900000E-01   1.00800           0
       350 PROA     24       TYR      CG       CA        0.00000       12.0110           0
       351 PROA     24       TYR      CD1      CA      -0.115000       12.0110           0
       352 PROA     24       TYR      HD1      HP       0.115000       1.00800           0
       353 PROA     24       TYR      CE1      CA      -0.115000       12.0110           0
       354 PROA     24       TYR      HE1      HP       0.115000       1.00800           0
       355 PROA     24       TYR      CZ       CA       0.110000       12.0110           0
       356 PROA     24       TYR      OH       OH1     -0.540000       15.9994           0
       357 PROA     24       TYR      HH       H        0.430000       1.00800           0
       358 PROA     24       TYR      CD2      CA      -0.115000       12.0110           0
       359 PROA     24       TYR      HD2      HP       0.115000       1.00800           0
       360 PROA     24       TYR      CE2      CA      -0.115000       12.0110           0
       361 PROA     24       TYR      HE2      HP       0.115000       1.00800           0
       362 PROA     24       TYR      C        C        0.510000       12.0110           0
       363 PROA     24       TYR      O        O       -0.510000       15.9994           0
       364 PROA     25       GLU      N        NH1     -0.470000       14.0070           0
       365 PROA     25       GLU      HN       H        0.310000       1.00800           0
       366 PROA     25       GLU      CA       CT1      0.700000E-01   12.0110           0
       367 PROA     25       GLU      HA       HB1      0.900000E-01   1.00800           0
       368 PROA     25       GLU      CB       CT2A    -0.180000       12.0110           0
       369 PROA     25       GLU      HB1      HA2      0.900000E-01   1.00800           0
       370 PROA     25       GLU      HB2      HA2      0.900000E-01   1.00800           0
       371 PROA     25       GLU      CG       CT2     -0.280000       12.0110           0
       372 PROA     25       GLU      HG1      HA2      0.900000E-01   1.00800           0
       373 PROA     25       GLU      HG2      HA2      0.900000E-01   1.00800           0
       374 PROA     25       GLU      CD       CC       0.620000       12.0110           0
       375 PROA     25       GLU      OE1      OC      -0.760000       15.9994           0
       376 PROA     25       GLU      OE2      OC      -0.760000       15.9994           0
       377 PROA     25       GLU      C        C        0.510000       12.0110           0
       378 PROA     25       GLU      O        O       -0.510000       15.9994           0
       379 PROA     26       LEU      N        NH1     -0.470000       14.0070           0
       380 PROA     26       LEU      HN       H        0.310000       1.00800           0
       381 PROA     26       LEU      CA       CT1      0.700000E-01   12.0110           0
       382 PROA     26       LEU      HA       HB1      0.900000E-01   1.00800           0
       383 PROA     26       LEU      CB       CT2     -0.180000       12.0110           0
       384 PROA     26       LEU      HB1      HA2      0.900000E-01   1.00800           0
       385 PROA     26       LEU      HB2      HA2      0.900000E-01   1.00800           0
       386 PROA     26       LEU      CG       CT1     -0.900000E-01   12.0110           0
       387 PROA     26       LEU      HG       HA1      0.900000E-01   1.00800           0
       388 PROA     26       LEU      CD1      CT3     -0.270000       12.0110           0
       389 PROA     26       LEU      HD11     HA3      0.900000E-01   1.00800           0
       390 PROA     26       LEU      HD12     HA3      0.900000E-01   1.00800           0
       391 PROA     26       LEU      HD13     HA3      0.900000E-01   1.00800           0
       392 PROA     26       LEU      CD2      CT3     -0.270000       12.0110           0
       393 PROA     26       LEU      HD21     HA3      0.900000E-01   1.00800           0
       394 PROA     26       LEU      HD22     HA3      0.900000E-01   1.00800           0
       395 PROA     26       LEU      HD23     HA3      0.900000E-01   1.00800           0
       396 PROA     26       LEU      C        C        0.510000       12.0110           0
       397 PROA     26       LEU      O        O       -0.510000       15.9994           0
       398 PROA     27       LYS      N        NH1     -0.470000       14.0070           0
       399 PROA     27       LYS      HN       H        0.310000       1.00800           0
       400 PROA     27       LYS      CA       CT1      0.700000E-01   12.0110           0
       401 PROA     27       LYS      HA       HB1      0.900000E-01   1.00800           0
       402 PROA     27       LYS      CB       CT2     -0.180000       12.0110           0
       403 PROA     27       LYS      HB1      HA2      0.900000E-01   1.00800           0
       404 PROA     27       LYS      HB2      HA2      0.900000E-01   1.00800           0
       405 PROA     27       LYS      CG       CT2     -0.180000       12.0110           0
       406 PROA     27       LYS      HG1      HA2      0.900000E-01   1.00800           0
       407 PROA     27       LYS      HG2      HA2      0.900000E-01   1.00800           0
       408 PROA     27       LYS      CD       CT2     -0.180000       12.0110           0
       409 PROA     27       LYS      HD1      HA2      0.900000E-01   1.00800           0
       410 PROA     27       LYS      HD2      HA2      0.900000E-01   1.00800           0
       411 PROA     27       LYS      CE       CT2      0.210000       12.0110           0
       412 PROA     27       LYS      HE1      HA2      0.500000E-01   1.00800           0
       413 PROA     27       LYS      HE2      HA2      0.500000E-01   1.00800           0
       414 PROA     27       LYS      NZ       NH3     -0.300000       14.0070           0
       415 PROA     27       LYS      HZ1      HC       0.330000       1.00800           0
       416 PROA     27       LYS      HZ2      HC       0.330000       1.00800           0
       417 PROA     27       LYS      HZ3      HC       0.330000       1.00800           0
       418 PROA     27       LYS      C        C        0.510000       12.0110           0
       419 PROA     27       LYS      O        O       -0.510000       15.9994           0
       420 PROA     28       ALA      N        NH1     -0.470000       14.0070           0
       421 PROA     28       ALA      HN       H        0.310000       1.00800           0
       422 PROA     28       ALA      CA       CT1      0.700000E-01   12.0110           0
       423 PROA     28       ALA      HA       HB1      0.900000E-01   1.00800           0
       424 PROA     28       ALA      CB       CT3     -0.270000       12.0110           0
       425 PROA     28       ALA      HB1      HA3      0.900000E-01   1.00800           0
       426 PROA     28       ALA      HB2      HA3      0.900000E-01   1.00800           0
       427 PROA     28       ALA      HB3      HA3      0.900000E-01   1.00800           0
       428 PROA     28       ALA      C        C        0.510000       12.0110           0
       429 PROA     28       ALA      O        O       -0.510000       15.9994           0
       430 PROA     29       LEU      N        NH1     -0.470000       14.0070           0
       431 PROA     29       LEU      HN       H        0.310000       1.00800           0
       432 PROA     29       LEU      CA       CT1      0.700000E-01   12.0110           0
       433 PROA     29       LEU      HA       HB1      0.900000E-01   1.00800           0
       434 PROA     29       LEU      CB       CT2     -0.180000       12.0110           0
       435 PROA     29       LEU      HB1      HA2      0.900000E-01   1.00800           0
       436 PROA     29       LEU      HB2      HA2      0.900000E-01   1.00800           0
       437 PROA     29       LEU      CG       CT1     -0.900000E-01   12.0110           0
       438 PROA     29       LEU      HG       HA1      0.900000E-01   1.00800           0
       439 PROA     29       LEU      CD1      CT3     -0.270000       12.0110           0
       440 PROA     29       LEU      HD11     HA3      0.900000E-01   1.00800           0
       441 PROA     29       LEU      HD12     HA3      0.900000E-01   1.00800           0
       442 PROA     29       LEU      HD13     HA3      0.900000E-01   1.00800           0
       443 PROA     29       LEU      CD2      CT3     -0.270000       12.0110           0
       444 PROA     29       LEU      HD21     HA3      0.900000E-01   1.00800           0
       445 PROA     29       LEU      HD22     HA3      0.900000E-01   1.00800           0
       446 PROA     29       LEU      HD23     HA3      0.900000E-01   1.00800           0
       447 PROA     29       LEU      C        C        0.510000       12.0110           0
       448 PROA     29       LEU      O        O       -0.510000       15.9994           0
       449 PROA     30       HSD      N        NH1     -0.470000       14.0070           0
       450 PROA     30       HSD      HN       H        0.310000       1.00800           0
       451 PROA     30       HSD      CA       CT1      0.700000E-01   12.0110           0
       452 PROA     30       HSD      HA       HB1      0.900000E-01   1.00800           0
       453 PROA     30       HSD      CB       CT2     -0.900000E-01   12.0110           0
       454 PROA     30       HSD      HB1      HA2      0.900000E-01   1.00800           0
       455 PROA     30       HSD      HB2      HA2      0.900000E-01   1.00800           0
       456 PROA     30       HSD      ND1      NR1     -0.360000       14.0070           0
       457 PROA     30       HSD      HD1      H        0.320000       1.00800           0
       458 PROA     30       HSD      CG       CPH1    -0.500000E-01   12.0110           0
       459 PROA     30       HSD      CE1      CPH2     0.250000       12.0110           0
       460 PROA     30       HSD      HE1      HR1      0.130000       1.00800           0
       461 PROA     30       HSD      NE2      NR2     -0.700000       14.0070           0
       462 PROA     30       HSD      CD2      CPH1     0.220000       12.0110           0
       463 PROA     30       HSD      HD2      HR3      0.100000       1.00800           0
       464 PROA     30       HSD      C        C        0.510000       12.0110           0
       465 PROA     30       HSD      O        O       -0.510000       15.9994           0
       466 PROA     31       LEU      N        NH1     -0.470000       14.0070           0
       467 PROA     31       LEU      HN       H        0.310000       1.00800           0
       468 PROA     31       LEU      CA       CT1      0.700000E-01   12.0110           0
       469 PROA     31       LEU      HA       HB1      0.900000E-01   1.00800           0
       470 PROA     31       LEU      CB       CT2     -0.180000       12.0110           0
       471 PROA     31       LEU      HB1      HA2      0.900000E-01   1.00800           0
       472 PROA     31       LEU      HB2      HA2      0.900000E-01   1.00800           0
       473 PROA     31       LEU      CG       CT1     -0.900000E-01   12.0110           0
       474 PROA     31       LEU      HG       HA1      0.900000E-01   1.00800           0
       475 PROA     31       LEU      CD1      CT3     -0.270000       12.0110           0
       476 PROA     31       LEU      HD11     HA3      0.900000E-01   1.00800           0
       477 PROA     31       LEU      HD12     HA3      0.900000E-01   1.00800           0
       478 PROA     31       LEU      HD13     HA3      0.900000E-01   1.00800           0
       479 PROA     31       LEU      CD2      CT3     -0.270000       12.0110           0
       480 PROA     31       LEU      HD21     HA3      0.900000E-01   1.00800           0
       481 PROA     31       LEU      HD22     HA3      0.900000E-01   1.00800           0
       482 PROA     31       LEU      HD23     HA3      0.900000E-01   1.00800           0
       483 PROA     31       LEU      C        C        0.510000       12.0110           0
       484 PROA     31       LEU      O        O       -0.510000       15.9994           0
       485 PROA     32       GLN      N        NH1     -0.470000       14.0070           0
       486 PROA     32       GLN      HN       H        0.310000       1.00800           0
       487 PROA     32       GLN      CA       CT1      0.700000E-01   12.0110           0
       488 PROA     32       GLN      HA       HB1      0.900000E-01   1.00800           0
       489 PROA     32       GLN      CB       CT2     -0.180000       12.0110           0
       490 PROA     32       GLN      HB1      HA2      0.900000E-01   1.00800           0
       491 PROA     32       GLN      HB2      HA2      0.900000E-01   1.00800           0
       492 PROA     32       GLN      CG       CT2     -0.180000       12.0110           0
       493 PROA     32       GLN      HG1      HA2      0.900000E-01   1.00800           0
       494 PROA     32       GLN      HG2      HA2      0.900000E-01   1.00800           0
       495 PROA     32       GLN      CD       CC       0.550000       12.0110           0
       496 PROA     32       GLN      OE1      O       -0.550000       15.9994           0
       497 PROA     32       GLN      NE2      NH2     -0.620000       14.0070           0
       498 PROA     32       GLN      HE21     H        0.320000       1.00800           0
       499 PROA     32       GLN      HE22     H        0.300000       1.00800           0
       500 PROA     32       GLN      C        C        0.510000       12.0110           0
       501 PROA     32       GLN      O        O       -0.510000       15.9994           0
       502 PROA     33       GLY      N        NH1     -0.470000       14.0070           0
       503 PROA     33       GLY      HN       H        0.310000       1.00800           0
       504 PROA     33       GLY      CA       CT2     -0.200000E-01   12.0110           0
       505 PROA     33       GLY      HA1      HB2      0.900000E-01   1.00800           0
       506 PROA     33       GLY      HA2      HB2      0.900000E-01   1.00800           0
       507 PROA     33       GLY      C        C        0.510000       12.0110           0
       508 PROA     33       GLY      O        O       -0.510000       15.9994           0
       509 PROA     34       GLN      N        NH1     -0.470000       14.0070           0
       510 PROA     34       GLN      HN       H        0.310000       1.00800           0
       511 PROA     34       GLN      CA       CT1      0.700000E-01   12.0110           0
       512 PROA     34       GLN      HA       HB1      0.900000E-01   1.00800           0
       513 PROA     34       GLN      CB       CT2     -0.180000       12.0110           0
       514 PROA     34       GLN      HB1      HA2      0.900000E-01   1.00800           0
       515 PROA     34       GLN      HB2      HA2      0.900000E-01   1.00800           0
       516 PROA     34       GLN      CG       CT2     -0.180000       12.0110           0
       517 PROA     34       GLN      HG1      HA2      0.900000E-01   1.00800           0
       518 PROA     34       GLN      HG2      HA2      0.900000E-01   1.00800           0
       519 PROA     34       GLN      CD       CC       0.550000       12.0110           0
       520 PROA     34       GLN      OE1      O       -0.550000       15.9994           0
       521 PROA     34       GLN      NE2      NH2     -0.620000       14.0070           0
       522 PROA     34       GLN      HE21     H        0.320000       1.00800           0
       523 PROA     34       GLN      HE22     H        0.300000       1.00800           0
       524 PROA     34       GLN      C        C        0.510000       12.0110           0
       525 PROA     34       GLN      O        O       -0.510000       15.9994           0
       526 PROA     35       ASP      N        NH1     -0.470000       14.0070           0
       527 PROA     35       ASP      HN       H        0.310000       1.00800           0
       528 PROA     35       ASP      CA       CT1      0.700000E-01   12.0110           0
       529 PROA     35       ASP      HA       HB1      0.900000E-01   1.00800           0
       530 PROA     35       ASP      CB       CT2A    -0.280000       12.0110           0
       531 PROA     35       ASP      HB1      HA2      0.900000E-01   1.00800           0
       532 PROA     35       ASP      HB2      HA2      0.900000E-01   1.00800           0
       533 PROA     35       ASP      CG       CC       0.620000       12.0110           0
       534 PROA     35       ASP      OD1      OC      -0.760000       15.9994           0
       535 PROA     35       ASP      OD2      OC      -0.760000       15.9994           0
       536 PROA     35       ASP      C        C        0.510000       12.0110           0
       537 PROA     35       ASP      O        O       -0.510000       15.9994           0
       538 PROA     36       MET      N        NH1     -0.470000       14.0070           0
       539 PROA     36       MET      HN       H        0.310000       1.00800           0
       540 PROA     36       MET      CA       CT1      0.700000E-01   12.0110           0
       541 PROA     36       MET      HA       HB1      0.900000E-01   1.00800           0
       542 PROA     36       MET      CB       CT2     -0.180000       12.0110           0
       543 PROA     36       MET      HB1      HA2      0.900000E-01   1.00800           0
       544 PROA     36       MET      HB2      HA2      0.900000E-01   1.00800           0
       545 PROA     36       MET      CG       CT2     -0.140000       12.0110           0
       546 PROA     36       MET      HG1      HA2      0.900000E-01   1.00800           0
       547 PROA     36       MET      HG2      HA2      0.900000E-01   1.00800           0
       548 PROA     36       MET      SD       S       -0.900000E-01   32.0600           0
       549 PROA     36       MET      CE       CT3     -0.220000       12.0110           0
       550 PROA     36       MET      HE1      HA3      0.900000E-01   1.00800           0
       551 PROA     36       MET      HE2      HA3      0.900000E-01   1.00800           0
       552 PROA     36       MET      HE3      HA3      0.900000E-01   1.00800           0
       553 PROA     36       MET      C        C        0.510000       12.0110           0
       554 PROA     36       MET      O        O       -0.510000       15.9994           0
       555 PROA     37       GLU      N        NH1     -0.470000       14.0070           0
       556 PROA     37       GLU      HN       H        0.310000       1.00800           0
       557 PROA     37       GLU      CA       CT1      0.700000E-01   12.0110           0
       558 PROA     37       GLU      HA       HB1      0.900000E-01   1.00800           0
       559 PROA     37       GLU      CB       CT2A    -0.180000       12.0110           0
       560 PROA     37       GLU      HB1      HA2      0.900000E-01   1.00800           0
       561 PROA     37       GLU      HB2      HA2      0.900000E-01   1.00800           0
       562 PROA     37       GLU      CG       CT2     -0.280000       12.0110           0
       563 PROA     37       GLU      HG1      HA2      0.900000E-01   1.00800           0
       564 PROA     37       GLU      HG2      HA2      0.900000E-01   1.00800           0
       565 PROA     37       GLU      CD       CC       0.620000       12.0110           0
       566 PROA     37       GLU      OE1      OC      -0.760000       15.9994           0
       567 PROA     37       GLU      OE2      OC      -0.760000       15.9994           0
       568 PROA     37       GLU      C        C        0.510000       12.0110           0
       569 PROA     37       GLU      O        O       -0.510000       15.9994           0
       570 PROA     38       GLN      N        NH1     -0.470000       14.0070           0
       571 PROA     38       GLN      HN       H        0.310000       1.00800           0
       572 PROA     38       GLN      CA       CT1      0.700000E-01   12.0110           0
       573 PROA     38       GLN      HA       HB1      0.900000E-01   1.00800           0
       574 PROA     38       GLN      CB       CT2     -0.180000       12.0110           0
       575 PROA     38       GLN      HB1      HA2      0.900000E-01   1.00800           0
       576 PROA     38       GLN      HB2      HA2      0.900000E-01   1.00800           0
       577 PROA     38       GLN      CG       CT2     -0.180000       12.0110           0
       578 PROA     38       GLN      HG1      HA2      0.900000E-01   1.00800           0
       579 PROA     38       GLN      HG2      HA2      0.900000E-01   1.00800           0
       580 PROA     38       GLN      CD       CC       0.550000       12.0110           0
       581 PROA     38       GLN      OE1      O       -0.550000       15.9994           0
       582 PROA     38       GLN      NE2      NH2     -0.620000       14.0070           0
       583 PROA     38       GLN      HE21     H        0.320000       1.00800           0
       584 PROA     38       GLN      HE22     H        0.300000       1.00800           0
       585 PROA     38       GLN      C        C        0.510000       12.0110           0
       586 PROA     38       GLN      O        O       -0.510000       15.9994           0
       587 PROA     39       GLN      N        NH1     -0.470000       14.0070           0
       588 PROA     39       GLN      HN       H        0.310000       1.00800           0
       589 PROA     39       GLN      CA       CT1      0.700000E-01   12.0110           0
       590 PROA     39       GLN      HA       HB1      0.900000E-01   1.00800           0
       591 PROA     39       GLN      CB       CT2     -0.180000       12.0110           0
       592 PROA     39       GLN      HB1      HA2      0.900000E-01   1.00800           0
       593 PROA     39       GLN      HB2      HA2      0.900000E-01   1.00800           0
       594 PROA     39       GLN      CG       CT2     -0.180000       12.0110           0
       595 PROA     39       GLN      HG1      HA2      0.900000E-01   1.00800           0
       596 PROA     39       GLN      HG2      HA2      0.900000E-01   1.00800           0
       597 PROA     39       GLN      CD       CC       0.550000       12.0110           0
       598 PROA     39       GLN      OE1      O       -0.550000       15.9994           0
       599 PROA     39       GLN      NE2      NH2     -0.620000       14.0070           0
       600 PROA     39       GLN      HE21     H        0.320000       1.00800           0
       601 PROA     39       GLN      HE22     H        0.300000       1.00800           0
       602 PROA     39       GLN      C        C        0.510000       12.0110           0
       603 PROA     39       GLN      O        O       -0.510000       15.9994           0
       604 PROA     40       VAL      N        NH1     -0.470000       14.0070           0
       605 PROA     40       VAL      HN       H        0.310000       1.00800           0
       606 PROA     40       VAL      CA       CT1      0.700000E-01   12.0110           0
       607 PROA     40       VAL      HA       HB1      0.900000E-01   1.00800           0
       608 PROA     40       VAL      CB       CT1     -0.900000E-01   12.0110           0
       609 PROA     40       VAL      HB       HA1      0.900000E-01   1.00800           0
       610 PROA     40       VAL      CG1      CT3     -0.270000       12.0110           0
       611 PROA     40       VAL      HG11     HA3      0.900000E-01   1.00800           0
       612 PROA     40       VAL      HG12     HA3      0.900000E-01   1.00800           0
       613 PROA     40       VAL      HG13     HA3      0.900000E-01   1.00800           0
       614 PROA     40       VAL      CG2      CT3     -0.270000       12.0110           0
       615 PROA     40       VAL      HG21     HA3      0.900000E-01   1.00800           0
       616 PROA     40       VAL      HG22     HA3      0.900000E-01   1.00800           0
       617 PROA     40       VAL      HG23     HA3      0.900000E-01   1.00800           0
       618 PROA     40       VAL      C        C        0.510000       12.0110           0
       619 PROA     40       VAL      O        O       -0.510000       15.9994           0
       620 PROA     41       VAL      N        NH1     -0.470000       14.0070           0
       621 PROA     41       VAL      HN       H        0.310000       1.00800           0
       622 PROA     41       VAL      CA       CT1      0.700000E-01   12.0110           0
       623 PROA     41       VAL      HA       HB1      0.900000E-01   1.00800           0
       624 PROA     41       VAL      CB       CT1     -0.900000E-01   12.0110           0
       625 PROA     41       VAL      HB       HA1      0.900000E-01   1.00800           0
       626 PROA     41       VAL      CG1      CT3     -0.270000       12.0110           0
       627 PROA     41       VAL      HG11     HA3      0.900000E-01   1.00800           0
       628 PROA     41       VAL      HG12     HA3      0.900000E-01   1.00800           0
       629 PROA     41       VAL      HG13     HA3      0.900000E-01   1.00800           0
       630 PROA     41       VAL      CG2      CT3     -0.270000       12.0110           0
       631 PROA     41       VAL      HG21     HA3      0.900000E-01   1.00800           0
       632 PROA     41       VAL      HG22     HA3      0.900000E-01   1.00800           0
       633 PROA     41       VAL      HG23     HA3      0.900000E-01   1.00800           0
       634 PROA     41       VAL      C        C        0.510000       12.0110           0
       635 PROA     41       VAL      O        O       -0.510000       15.9994           0
       636 PROA     42       PHE      N        NH1     -0.470000       14.0070           0
       637 PROA     42       PHE      HN       H        0.310000       1.00800           0
       638 PROA     42       PHE      CA       CT1      0.700000E-01   12.0110           0
       639 PROA     42       PHE      HA       HB1      0.900000E-01   1.00800           0
       640 PROA     42       PHE      CB       CT2     -0.180000       12.0110           0
       641 PROA     42       PHE      HB1      HA2      0.900000E-01   1.00800           0
       642 PROA     42       PHE      HB2      HA2      0.900000E-01   1.00800           0
       643 PROA     42       PHE      CG       CA        0.00000       12.0110           0
       644 PROA     42       PHE      CD1      CA      -0.115000       12.0110           0
       645 PROA     42       PHE      HD1      HP       0.115000       1.00800           0
       646 PROA     42       PHE      CE1      CA      -0.115000       12.0110           0
       647 PROA     42       PHE      HE1      HP       0.115000       1.00800           0
       648 PROA     42       PHE      CZ       CA      -0.115000       12.0110           0
       649 PROA     42       PHE      HZ       HP       0.115000       1.00800           0
       650 PROA     42       PHE      CD2      CA      -0.115000       12.0110           0
       651 PROA     42       PHE      HD2      HP       0.115000       1.00800           0
       652 PROA     42       PHE      CE2      CA      -0.115000       12.0110           0
       653 PROA     42       PHE      HE2      HP       0.115000       1.00800           0
       654 PROA     42       PHE      C        C        0.510000       12.0110           0
       655 PROA     42       PHE      O        O       -0.510000       15.9994           0
       656 PROA     43       SER      N        NH1     -0.470000       14.0070           0
       657 PROA     43       SER      HN       H        0.310000       1.00800           0
       658 PROA     43       SER      CA       CT1      0.700000E-01   12.0110           0
       659 PROA     43       SER      HA       HB1      0.900000E-01   1.00800           0
       660 PROA     43       SER      CB       CT2      0.500000E-01   12.0110           0
       661 PROA     43       SER      HB1      HA2      0.900000E-01   1.00800           0
       662 PROA     43       SER      HB2      HA2      0.900000E-01   1.00800           0
       663 PROA     43       SER      OG       OH1     -0.660000       15.9994           0
       664 PROA     43       SER      HG1      H        0.430000       1.00800           0
       665 PROA     43       SER      C        C        0.510000       12.0110           0
       666 PROA     43       SER      O        O       -0.510000       15.9994           0
       667 PROA     44       MET      N        NH1     -0.470000       14.0070           0
       668 PROA     44       MET      HN       H        0.310000       1.00800           0
       669 PROA     44       MET      CA       CT1      0.700000E-01   12.0110           0
       670 PROA     44       MET      HA       HB1      0.900000E-01   1.00800           0
       671 PROA     44       MET      CB       CT2     -0.180000       12.0110           0
       672 PROA     44       MET      HB1      HA2      0.900000E-01   1.00800           0
       673 PROA     44       MET      HB2      HA2      0.900000E-01   1.00800           0
       674 PROA     44       MET      CG       CT2     -0.140000       12.0110           0
       675 PROA     44       MET      HG1      HA2      0.900000E-01   1.00800           0
       676 PROA     44       MET      HG2      HA2      0.900000E-01   1.00800           0
       677 PROA     44       MET      SD       S       -0.900000E-01   32.0600           0
       678 PROA     44       MET      CE       CT3     -0.220000       12.0110           0
       679 PROA     44       MET      HE1      HA3      0.900000E-01   1.00800           0
       680 PROA     44       MET      HE2      HA3      0.900000E-01   1.00800           0
       681 PROA     44       MET      HE3      HA3      0.900000E-01   1.00800           0
       682 PROA     44       MET      C        C        0.510000       12.0110           0
       683 PROA     44       MET      O        O       -0.510000       15.9994           0
       684 PROA     45       SER      N        NH1     -0.470000       14.0070           0
       685 PROA     45       SER      HN       H        0.310000       1.00800           0
       686 PROA     45       SER      CA       CT1      0.700000E-01   12.0110           0
       687 PROA     45       SER      HA       HB1      0.900000E-01   1.00800           0
       688 PROA     45       SER      CB       CT2      0.500000E-01   12.0110           0
       689 PROA     45       SER      HB1      HA2      0.900000E-01   1.00800           0
       690 PROA     45       SER      HB2      HA2      0.900000E-01   1.00800           0
       691 PROA     45       SER      OG       OH1     -0.660000       15.9994           0
       692 PROA     45       SER      HG1      H        0.430000       1.00800           0
       693 PROA     45       SER      C        C        0.510000       12.0110           0
       694 PROA     45       SER      O        O       -0.510000       15.9994           0
       695 PROA     46       PHE      N        NH1     -0.470000       14.0070           0
       696 PROA     46       PHE      HN       H        0.310000       1.00800           0
       697 PROA     46       PHE      CA       CT1      0.700000E-01   12.0110           0
       698 PROA     46       PHE      HA       HB1      0.900000E-01   1.00800           0
       699 PROA     46       PHE      CB       CT2     -0.180000       12.0110           0
       700 PROA     46       PHE      HB1      HA2      0.900000E-01   1.00800           0
       701 PROA     46       PHE      HB2      HA2      0.900000E-01   1.00800           0
       702 PROA     46       PHE      CG       CA        0.00000       12.0110           0
       703 PROA     46       PHE      CD1      CA      -0.115000       12.0110           0
       704 PROA     46       PHE      HD1      HP       0.115000       1.00800           0
       705 PROA     46       PHE      CE1      CA      -0.115000       12.0110           0
       706 PROA     46       PHE      HE1      HP       0.115000       1.00800           0
       707 PROA     46       PHE      CZ       CA      -0.115000       12.0110           0
       708 PROA     46       PHE      HZ       HP       0.115000       1.00800           0
       709 PROA     46       PHE      CD2      CA      -0.115000       12.0110           0
       710 PROA     46       PHE      HD2      HP       0.115000       1.00800           0
       711 PROA     46       PHE      CE2      CA      -0.115000       12.0110           0
       712 PROA     46       PHE      HE2      HP       0.115000       1.00800           0
       713 PROA     46       PHE      C        C        0.510000       12.0110           0
       714 PROA     46       PHE      O        O       -0.510000       15.9994           0
       715 PROA     47       VAL      N        NH1     -0.470000       14.0070           0
       716 PROA     47       VAL      HN       H        0.310000       1.00800           0
       717 PROA     47       VAL      CA       CT1      0.700000E-01   12.0110           0
       718 PROA     47       VAL      HA       HB1      0.900000E-01   1.00800           0
       719 PROA     47       VAL      CB       CT1     -0.900000E-01   12.0110           0
       720 PROA     47       VAL      HB       HA1      0.900000E-01   1.00800           0
       721 PROA     47       VAL      CG1      CT3     -0.270000       12.0110           0
       722 PROA     47       VAL      HG11     HA3      0.900000E-01   1.00800           0
       723 PROA     47       VAL      HG12     HA3      0.900000E-01   1.00800           0
       724 PROA     47       VAL      HG13     HA3      0.900000E-01   1.00800           0
       725 PROA     47       VAL      CG2      CT3     -0.270000       12.0110           0
       726 PROA     47       VAL      HG21     HA3      0.900000E-01   1.00800           0
       727 PROA     47       VAL      HG22     HA3      0.900000E-01   1.00800           0
       728 PROA     47       VAL      HG23     HA3      0.900000E-01   1.00800           0
       729 PROA     47       VAL      C        C        0.510000       12.0110           0
       730 PROA     47       VAL      O        O       -0.510000       15.9994           0
       731 PROA     48       GLN      N        NH1     -0.470000       14.0070           0
       732 PROA     48       GLN      HN       H        0.310000       1.00800           0
       733 PROA     48       GLN      CA       CT1      0.700000E-01   12.0110           0
       734 PROA     48       GLN      HA       HB1      0.900000E-01   1.00800           0
       735 PROA     48       GLN      CB       CT2     -0.180000       12.0110           0
       736 PROA     48       GLN      HB1      HA2      0.900000E-01   1.00800           0
       737 PROA     48       GLN      HB2      HA2      0.900000E-01   1.00800           0
       738 PROA     48       GLN      CG       CT2     -0.180000       12.0110           0
       739 PROA     48       GLN      HG1      HA2      0.900000E-01   1.00800           0
       740 PROA     48       GLN      HG2      HA2      0.900000E-01   1.00800           0
       741 PROA     48       GLN      CD       CC       0.550000       12.0110           0
       742 PROA     48       GLN      OE1      O       -0.550000       15.9994           0
       743 PROA     48       GLN      NE2      NH2     -0.620000       14.0070           0
       744 PROA     48       GLN      HE21     H        0.320000       1.00800           0
       745 PROA     48       GLN      HE22     H        0.300000       1.00800           0
       746 PROA     48       GLN      C        C        0.510000       12.0110           0
       747 PROA     48       GLN      O        O       -0.510000       15.9994           0
       748 PROA     49       GLY      N        NH1     -0.470000       14.0070           0
       749 PROA     49       GLY      HN       H        0.310000       1.00800           0
       750 PROA     49       GLY      CA       CT2     -0.200000E-01   12.0110           0
       751 PROA     49       GLY      HA1      HB2      0.900000E-01   1.00800           0
       752 PROA     49       GLY      HA2      HB2      0.900000E-01   1.00800           0
       753 PROA     49       GLY      C        C        0.510000       12.0110           0
       754 PROA     49       GLY      O        O       -0.510000       15.9994           0
       755 PROA     50       GLU      N        NH1     -0.470000       14.0070           0
       756 PROA     50       GLU      HN       H        0.310000       1.00800           0
       757 PROA     50       GLU      CA       CT1      0.700000E-01   12.0110           0
       758 PROA     50       GLU      HA       HB1      0.900000E-01   1.00800           0
       759 PROA     50       GLU      CB       CT2A    -0.180000       12.0110           0
       760 PROA     50       GLU      HB1      HA2      0.900000E-01   1.00800           0
       761 PROA     50       GLU      HB2      HA2      0.900000E-01   1.00800           0
       762 PROA     50       GLU      CG       CT2     -0.280000       12.0110           0
       763 PROA     50       GLU      HG1      HA2      0.900000E-01   1.00800           0
       764 PROA     50       GLU      HG2      HA2      0.900000E-01   1.00800           0
       765 PROA     50       GLU      CD       CC       0.620000       12.0110           0
       766 PROA     50       GLU      OE1      OC      -0.760000       15.9994           0
       767 PROA     50       GLU      OE2      OC      -0.760000       15.9994           0
       768 PROA     50       GLU      C        C        0.510000       12.0110           0
       769 PROA     50       GLU      O        O       -0.510000       15.9994           0
       770 PROA     51       GLU      N        NH1     -0.470000       14.0070           0
       771 PROA     51       GLU      HN       H        0.310000       1.00800           0
       772 PROA     51       GLU      CA       CT1      0.700000E-01   12.0110           0
       773 PROA     51       GLU      HA       HB1      0.900000E-01   1.00800           0
       774 PROA     51       GLU      CB       CT2A    -0.180000       12.0110           0
       775 PROA     51       GLU      HB1      HA2      0.900000E-01   1.00800           0
       776 PROA     51       GLU      HB2      HA2      0.900000E-01   1.00800           0
       777 PROA     51       GLU      CG       CT2     -0.280000       12.0110           0
       778 PROA     51       GLU      HG1      HA2      0.900000E-01   1.00800           0
       779 PROA     51       GLU      HG2      HA2      0.900000E-01   1.00800           0
       780 PROA     51       GLU      CD       CC       0.620000       12.0110           0
       781 PROA     51       GLU      OE1      OC      -0.760000       15.9994           0
       782 PROA     51       GLU      OE2      OC      -0.760000       15.9994           0
       783 PROA     51       GLU      C        C        0.510000       12.0110           0
       784 PROA     51       GLU      O        O       -0.510000       15.9994           0
       785 PROA     52       SER      N        NH1     -0.470000       14.0070           0
       786 PROA     52       SER      HN       H        0.310000       1.00800           0
       787 PROA     52       SER      CA       CT1      0.700000E-01   12.0110           0
       788 PROA     52       SER      HA       HB1      0.900000E-01   1.00800           0
       789 PROA     52       SER      CB       CT2      0.500000E-01   12.0110           0
       790 PROA     52       SER      HB1      HA2      0.900000E-01   1.00800           0
       791 PROA     52       SER      HB2      HA2      0.900000E-01   1.00800           0
       792 PROA     52       SER      OG       OH1     -0.660000       15.9994           0
       793 PROA     52       SER      HG1      H        0.430000       1.00800           0
       794 PROA     52       SER      C        C        0.510000       12.0110           0
       795 PROA     52       SER      O        O       -0.510000       15.9994           0
       796 PROA     53       ASN      N        NH1     -0.470000       14.0070           0
       797 PROA     53       ASN      HN       H        0.310000       1.00800           0
       798 PROA     53       ASN      CA       CT1      0.700000E-01   12.0110           0
       799 PROA     53       ASN      HA       HB1      0.900000E-01   1.00800           0
       800 PROA     53       ASN      CB       CT2     -0.180000       12.0110           0
       801 PROA     53       ASN      HB1      HA2      0.900000E-01   1.00800           0
       802 PROA     53       ASN      HB2      HA2      0.900000E-01   1.00800           0
       803 PROA     53       ASN      CG       CC       0.550000       12.0110           0
       804 PROA     53       ASN      OD1      O       -0.550000       15.9994           0
       805 PROA     53       ASN      ND2      NH2     -0.620000       14.0070           0
       806 PROA     53       ASN      HD21     H        0.320000       1.00800           0
       807 PROA     53       ASN      HD22     H        0.300000       1.00800           0
       808 PROA     53       ASN      C        C        0.510000       12.0110           0
       809 PROA     53       ASN      O        O       -0.510000       15.9994           0
       810 PROA     54       ASP      N        NH1     -0.470000       14.0070           0
       811 PROA     54       ASP      HN       H        0.310000       1.00800           0
       812 PROA     54       ASP      CA       CT1      0.700000E-01   12.0110           0
       813 PROA     54       ASP      HA       HB1      0.900000E-01   1.00800           0
       814 PROA     54       ASP      CB       CT2A    -0.280000       12.0110           0
       815 PROA     54       ASP      HB1      HA2      0.900000E-01   1.00800           0
       816 PROA     54       ASP      HB2      HA2      0.900000E-01   1.00800           0
       817 PROA     54       ASP      CG       CC       0.620000       12.0110           0
       818 PROA     54       ASP      OD1      OC      -0.760000       15.9994           0
       819 PROA     54       ASP      OD2      OC      -0.760000       15.9994           0
       820 PROA     54       ASP      C        C        0.510000       12.0110           0
       821 PROA     54       ASP      O        O       -0.510000       15.9994           0
       822 PROA     55       LYS      N        NH1     -0.470000       14.0070           0
       823 PROA     55       LYS      HN       H        0.310000       1.00800           0
       824 PROA     55       LYS      CA       CT1      0.700000E-01   12.0110           0
       825 PROA     55       LYS      HA       HB1      0.900000E-01   1.00800           0
       826 PROA     55       LYS      CB       CT2     -0.180000       12.0110           0
       827 PROA     55       LYS      HB1      HA2      0.900000E-01   1.00800           0
       828 PROA     55       LYS      HB2      HA2      0.900000E-01   1.00800           0
       829 PROA     55       LYS      CG       CT2     -0.180000       12.0110           0
       830 PROA     55       LYS      HG1      HA2      0.900000E-01   1.00800           0
       831 PROA     55       LYS      HG2      HA2      0.900000E-01   1.00800           0
       832 PROA     55       LYS      CD       CT2     -0.180000       12.0110           0
       833 PROA     55       LYS      HD1      HA2      0.900000E-01   1.00800           0
       834 PROA     55       LYS      HD2      HA2      0.900000E-01   1.00800           0
       835 PROA     55       LYS      CE       CT2      0.210000       12.0110           0
       836 PROA     55       LYS      HE1      HA2      0.500000E-01   1.00800           0
       837 PROA     55       LYS      HE2      HA2      0.500000E-01   1.00800           0
       838 PROA     55       LYS      NZ       NH3     -0.300000       14.0070           0
       839 PROA     55       LYS      HZ1      HC       0.330000       1.00800           0
       840 PROA     55       LYS      HZ2      HC       0.330000       1.00800           0
       841 PROA     55       LYS      HZ3      HC       0.330000       1.00800           0
       842 PROA     55       LYS      C        C        0.510000       12.0110           0
       843 PROA     55       LYS      O        O       -0.510000       15.9994           0
       844 PROA     56       ILE      N        NH1     -0.470000       14.0070           0
       845 PROA     56       ILE      HN       H        0.310000       1.00800           0
       846 PROA     56       ILE      CA       CT1      0.700000E-01   12.0110           0
       847 PROA     56       ILE      HA       HB1      0.900000E-01   1.00800           0
       848 PROA     56       ILE      CB       CT1     -0.900000E-01   12.0110           0
       849 PROA     56       ILE      HB       HA1      0.900000E-01   1.00800           0
       850 PROA     56       ILE      CG2      CT3     -0.270000       12.0110           0
       851 PROA     56       ILE      HG21     HA3      0.900000E-01   1.00800           0
       852 PROA     56       ILE      HG22     HA3      0.900000E-01   1.00800           0
       853 PROA     56       ILE      HG23     HA3      0.900000E-01   1.00800           0
       854 PROA     56       ILE      CG1      CT2     -0.180000       12.0110           0
       855 PROA     56       ILE      HG11     HA2      0.900000E-01   1.00800           0
       856 PROA     56       ILE      HG12     HA2      0.900000E-01   1.00800           0
       857 PROA     56       ILE      CD       CT3     -0.270000       12.0110           0
       858 PROA     56       ILE      HD1      HA3      0.900000E-01   1.00800           0
       859 PROA     56       ILE      HD2      HA3      0.900000E-01   1.00800           0
       860 PROA     56       ILE      HD3      HA3      0.900000E-01   1.00800           0
       861 PROA     56       ILE      C        C        0.510000       12.0110           0
       862 PROA     56       ILE      O        O       -0.510000       15.9994           0
       863 PROA     57       PRO      N        N       -0.290000       14.0070           0
       864 PROA     57       PRO      CD       CP3       0.00000       12.0110           0
       865 PROA     57       PRO      HD1      HA2      0.900000E-01   1.00800           0
       866 PROA     57       PRO      HD2      HA2      0.900000E-01   1.00800           0
       867 PROA     57       PRO      CA       CP1      0.200000E-01   12.0110           0
       868 PROA     57       PRO      HA       HB1      0.900000E-01   1.00800           0
       869 PROA     57       PRO      CB       CP2     -0.180000       12.0110           0
       870 PROA     57       PRO      HB1      HA2      0.900000E-01   1.00800           0
       871 PROA     57       PRO      HB2      HA2      0.900000E-01   1.00800           0
       872 PROA     57       PRO      CG       CP2     -0.180000       12.0110           0
       873 PROA     57       PRO      HG1      HA2      0.900000E-01   1.00800           0
       874 PROA     57       PRO      HG2      HA2      0.900000E-01   1.00800           0
       875 PROA     57       PRO      C        C        0.510000       12.0110           0
       876 PROA     57       PRO      O        O       -0.510000       15.9994           0
       877 PROA     58       VAL      N        NH1     -0.470000       14.0070           0
       878 PROA     58       VAL      HN       H        0.310000       1.00800           0
       879 PROA     58       VAL      CA       CT1      0.700000E-01   12.0110           0
       880 PROA     58       VAL      HA       HB1      0.900000E-01   1.00800           0
       881 PROA     58       VAL      CB       CT1     -0.900000E-01   12.0110           0
       882 PROA     58       VAL      HB       HA1      0.900000E-01   1.00800           0
       883 PROA     58       VAL      CG1      CT3     -0.270000       12.0110           0
       884 PROA     58       VAL      HG11     HA3      0.900000E-01   1.00800           0
       885 PROA     58       VAL      HG12     HA3      0.900000E-01   1.00800           0
       886 PROA     58       VAL      HG13     HA3      0.900000E-01   1.00800           0
       887 PROA     58       VAL      CG2      CT3     -0.270000       12.0110           0
       888 PROA     58       VAL      HG21     HA3      0.900000E-01   1.00800           0
       889 PROA     58       VAL      HG22     HA3      0.900000E-01   1.00800           0
       890 PROA     58       VAL      HG23     HA3      0.900000E-01   1.00800           0
       891 PROA     58       VAL      C        C        0.510000       12.0110           0
       892 PROA     58       VAL      O        O       -0.510000       15.9994           0
       893 PROA     59       ALA      N        NH1     -0.470000       14.0070           0
       894 PROA     59       ALA      HN       H        0.310000       1.00800           0
       895 PROA     59       ALA      CA       CT1      0.700000E-01   12.0110           0
       896 PROA     59       ALA      HA       HB1      0.900000E-01   1.00800           0
       897 PROA     59       ALA      CB       CT3     -0.270000       12.0110           0
       898 PROA     59       ALA      HB1      HA3      0.900000E-01   1.00800           0
       899 PROA     59       ALA      HB2      HA3      0.900000E-01   1.00800           0
       900 PROA     59       ALA      HB3      HA3      0.900000E-01   1.00800           0
       901 PROA     59       ALA      C        C        0.510000       12.0110           0
       902 PROA     59       ALA      O        O       -0.510000       15.9994           0
       903 PROA     60       LEU      N        NH1     -0.470000       14.0070           0
       904 PROA     60       LEU      HN       H        0.310000       1.00800           0
       905 PROA     60       LEU      CA       CT1      0.700000E-01   12.0110           0
       906 PROA     60       LEU      HA       HB1      0.900000E-01   1.00800           0
       907 PROA     60       LEU      CB       CT2     -0.180000       12.0110           0
       908 PROA     60       LEU      HB1      HA2      0.900000E-01   1.00800           0
       909 PROA     60       LEU      HB2      HA2      0.900000E-01   1.00800           0
       910 PROA     60       LEU      CG       CT1     -0.900000E-01   12.0110           0
       911 PROA     60       LEU      HG       HA1      0.900000E-01   1.00800           0
       912 PROA     60       LEU      CD1      CT3     -0.270000       12.0110           0
       913 PROA     60       LEU      HD11     HA3      0.900000E-01   1.00800           0
       914 PROA     60       LEU      HD12     HA3      0.900000E-01   1.00800           0
       915 PROA     60       LEU      HD13     HA3      0.900000E-01   1.00800           0
       916 PROA     60       LEU      CD2      CT3     -0.270000       12.0110           0
       917 PROA     60       LEU      HD21     HA3      0.900000E-01   1.00800           0
       918 PROA     60       LEU      HD22     HA3      0.900000E-01   1.00800           0
       919 PROA     60       LEU      HD23     HA3      0.900000E-01   1.00800           0
       920 PROA     60       LEU      C        C        0.510000       12.0110           0
       921 PROA     60       LEU      O        O       -0.510000       15.9994           0
       922 PROA     61       GLY      N        NH1     -0.470000       14.0070           0
       923 PROA     61       GLY      HN       H        0.310000       1.00800           0
       924 PROA     61       GLY      CA       CT2     -0.200000E-01   12.0110           0
       925 PROA     61       GLY      HA1      HB2      0.900000E-01   1.00800           0
       926 PROA     61       GLY      HA2      HB2      0.900000E-01   1.00800           0
       927 PROA     61       GLY      C        C        0.510000       12.0110           0
       928 PROA     61       GLY      O        O       -0.510000       15.9994           0
       929 PROA     62       LEU      N        NH1     -0.470000       14.0070           0
       930 PROA     62       LEU      HN       H        0.310000       1.00800           0
       931 PROA     62       LEU      CA       CT1      0.700000E-01   12.0110           0
       932 PROA     62       LEU      HA       HB1      0.900000E-01   1.00800           0
       933 PROA     62       LEU      CB       CT2     -0.180000       12.0110           0
       934 PROA     62       LEU      HB1      HA2      0.900000E-01   1.00800           0
       935 PROA     62       LEU      HB2      HA2      0.900000E-01   1.00800           0
       936 PROA     62       LEU      CG       CT1     -0.900000E-01   12.0110           0
       937 PROA     62       LEU      HG       HA1      0.900000E-01   1.00800           0
       938 PROA     62       LEU      CD1      CT3     -0.270000       12.0110           0
       939 PROA     62       LEU      HD11     HA3      0.900000E-01   1.00800           0
       940 PROA     62       LEU      HD12     HA3      0.900000E-01   1.00800           0
       941 PROA     62       LEU      HD13     HA3      0.900000E-01   1.00800           0
       942 PROA     62       LEU      CD2      CT3     -0.270000       12.0110           0
       943 PROA     62       LEU      HD21     HA3      0.900000E-01   1.00800           0
       944 PROA     62       LEU      HD22     HA3      0.900000E-01   1.00800           0
       945 PROA     62       LEU      HD23     HA3      0.900000E-01   1.00800           0
       946 PROA     62       LEU      C        C        0.510000       12.0110           0
       947 PROA     62       LEU      O        O       -0.510000       15.9994           0
       948 PROA     63       LYS      N        NH1     -0.470000       14.0070           0
       949 PROA     63       LYS      HN       H        0.310000       1.00800           0
       950 PROA     63       LYS      CA       CT1      0.700000E-01   12.0110           0
       951 PROA     63       LYS      HA       HB1      0.900000E-01   1.00800           0
       952 PROA     63       LYS      CB       CT2     -0.180000       12.0110           0
       953 PROA     63       LYS      HB1      HA2      0.900000E-01   1.00800           0
       954 PROA     63       LYS      HB2      HA2      0.900000E-01   1.00800           0
       955 PROA     63       LYS      CG       CT2     -0.180000       12.0110           0
       956 PROA     63       LYS      HG1      HA2      0.900000E-01   1.00800           0
       957 PROA     63       LYS      HG2      HA2      0.900000E-01   1.00800           0
       958 PROA     63       LYS      CD       CT2     -0.180000       12.0110           0
       959 PROA     63       LYS      HD1      HA2      0.900000E-01   1.00800           0
       960 PROA     63       LYS      HD2      HA2      0.900000E-01   1.00800           0
       961 PROA     63       LYS      CE       CT2      0.210000       12.0110           0
       962 PROA     63       LYS      HE1      HA2      0.500000E-01   1.00800           0
       963 PROA     63       LYS      HE2      HA2      0.500000E-01   1.00800           0
       964 PROA     63       LYS      NZ       NH3     -0.300000       14.0070           0
       965 PROA     63       LYS      HZ1      HC       0.330000       1.00800           0
       966 PROA     63       LYS      HZ2      HC       0.330000       1.00800           0
       967 PROA     63       LYS      HZ3      HC       0.330000       1.00800           0
       968 PROA     63       LYS      C        C        0.510000       12.0110           0
       969 PROA     63       LYS      O        O       -0.510000       15.9994           0
       970 PROA     64       GLU      N        NH1     -0.470000       14.0070           0
       971 PROA     64       GLU      HN       H        0.310000       1.00800           0
       972 PROA     64       GLU      CA       CT1      0.700000E-01   12.0110           0
       973 PROA     64       GLU      HA       HB1      0.900000E-01   1.00800           0
       974 PROA     64       GLU      CB       CT2A    -0.180000       12.0110           0
       975 PROA     64       GLU      HB1      HA2      0.900000E-01   1.00800           0
       976 PROA     64       GLU      HB2      HA2      0.900000E-01   1.00800           0
       977 PROA     64       GLU      CG       CT2     -0.280000       12.0110           0
       978 PROA     64       GLU      HG1      HA2      0.900000E-01   1.00800           0
       979 PROA     64       GLU      HG2      HA2      0.900000E-01   1.00800           0
       980 PROA     64       GLU      CD       CC       0.620000       12.0110           0
       981 PROA     64       GLU      OE1      OC      -0.760000       15.9994           0
       982 PROA     64       GLU      OE2      OC      -0.760000       15.9994           0
       983 PROA     64       GLU      C        C        0.510000       12.0110           0
       984 PROA     64       GLU      O        O       -0.510000       15.9994           0
       985 PROA     65       LYS      N        NH1     -0.470000       14.0070           0
       986 PROA     65       LYS      HN       H        0.310000       1.00800           0
       987 PROA     65       LYS      CA       CT1      0.700000E-01   12.0110           0
       988 PROA     65       LYS      HA       HB1      0.900000E-01   1.00800           0
       989 PROA     65       LYS      CB       CT2     -0.180000       12.0110           0
       990 PROA     65       LYS      HB1      HA2      0.900000E-01   1.00800           0
       991 PROA     65       LYS      HB2      HA2      0.900000E-01   1.00800           0
       992 PROA     65       LYS      CG       CT2     -0.180000       12.0110           0
       993 PROA     65       LYS      HG1      HA2      0.900000E-01   1.00800           0
       994 PROA     65       LYS      HG2      HA2      0.900000E-01   1.00800           0
       995 PROA     65       LYS      CD       CT2     -0.180000       12.0110           0
       996 PROA     65       LYS      HD1      HA2      0.900000E-01   1.00800           0
       997 PROA     65       LYS      HD2      HA2      0.900000E-01   1.00800           0
       998 PROA     65       LYS      CE       CT2      0.210000       12.0110           0
       999 PROA     65       LYS      HE1      HA2      0.500000E-01   1.00800           0
      1000 PROA     65       LYS      HE2      HA2      0.500000E-01   1.00800           0
      1001 PROA     65       LYS      NZ       NH3     -0.300000       14.0070           0
      1002 PROA     65       LYS      HZ1      HC       0.330000       1.00800           0
      1003 PROA     65       LYS      HZ2      HC       0.330000       1.00800           0
      1004 PROA     65       LYS      HZ3      HC       0.330000       1.00800           0
      1005 PROA     65       LYS      C        C        0.510000       12.0110           0
      1006 PROA     65       LYS      O        O       -0.510000       15.9994           0
      1007 PROA     66       ASN      N        NH1     -0.470000       14.0070           0
      1008 PROA     66       ASN      HN       H        0.310000       1.00800           0
      1009 PROA     66       ASN      CA       CT1      0.700000E-01   12.0110           0
      1010 PROA     66       ASN      HA       HB1      0.900000E-01   1.00800           0
      1011 PROA     66       ASN      CB       CT2     -0.180000       12.0110           0
      1012 PROA     66       ASN      HB1      HA2      0.900000E-01   1.00800           0
      1013 PROA     66       ASN      HB2      HA2      0.900000E-01   1.00800           0
      1014 PROA     66       ASN      CG       CC       0.550000       12.0110           0
      1015 PROA     66       ASN      OD1      O       -0.550000       15.9994           0
      1016 PROA     66       ASN      ND2      NH2     -0.620000       14.0070           0
      1017 PROA     66       ASN      HD21     H        0.320000       1.00800           0
      1018 PROA     66       ASN      HD22     H        0.300000       1.00800           0
      1019 PROA     66       ASN      C        C        0.510000       12.0110           0
      1020 PROA     66       ASN      O        O       -0.510000       15.9994           0
      1021 PROA     67       LEU      N        NH1     -0.470000       14.0070           0
      1022 PROA     67       LEU      HN       H        0.310000       1.00800           0
      1023 PROA     67       LEU      CA       CT1      0.700000E-01   12.0110           0
      1024 PROA     67       LEU      HA       HB1      0.900000E-01   1.00800           0
      1025 PROA     67       LEU      CB       CT2     -0.180000       12.0110           0
      1026 PROA     67       LEU      HB1      HA2      0.900000E-01   1.00800           0
      1027 PROA     67       LEU      HB2      HA2      0.900000E-01   1.00800           0
      1028 PROA     67       LEU      CG       CT1     -0.900000E-01   12.0110           0
      1029 PROA     67       LEU      HG       HA1      0.900000E-01   1.00800           0
      1030 PROA     67       LEU      CD1      CT3     -0.270000       12.0110           0
      1031 PROA     67       LEU      HD11     HA3      0.900000E-01   1.00800           0
      1032 PROA     67       LEU      HD12     HA3      0.900000E-01   1.00800           0
      1033 PROA     67       LEU      HD13     HA3      0.900000E-01   1.00800           0
      1034 PROA     67       LEU      CD2      CT3     -0.270000       12.0110           0
      1035 PROA     67       LEU      HD21     HA3      0.900000E-01   1.00800           0
      1036 PROA     67       LEU      HD22     HA3      0.900000E-01   1.00800           0
      1037 PROA     67       LEU      HD23     HA3      0.900000E-01   1.00800           0
      1038 PROA     67       LEU      C        C        0.510000       12.0110           0
      1039 PROA     67       LEU      O        O       -0.510000       15.9994           0
      1040 PROA     68       TYR      N        NH1     -0.470000       14.0070           0
      1041 PROA     68       TYR      HN       H        0.310000       1.00800           0
      1042 PROA     68       TYR      CA       CT1      0.700000E-01   12.0110           0
      1043 PROA     68       TYR      HA       HB1      0.900000E-01   1.00800           0
      1044 PROA     68       TYR      CB       CT2     -0.180000       12.0110           0
      1045 PROA     68       TYR      HB1      HA2      0.900000E-01   1.00800           0
      1046 PROA     68       TYR      HB2      HA2      0.900000E-01   1.00800           0
      1047 PROA     68       TYR      CG       CA        0.00000       12.0110           0
      1048 PROA     68       TYR      CD1      CA      -0.115000       12.0110           0
      1049 PROA     68       TYR      HD1      HP       0.115000       1.00800           0
      1050 PROA     68       TYR      CE1      CA      -0.115000       12.0110           0
      1051 PROA     68       TYR      HE1      HP       0.115000       1.00800           0
      1052 PROA     68       TYR      CZ       CA       0.110000       12.0110           0
      1053 PROA     68       TYR      OH       OH1     -0.540000       15.9994           0
      1054 PROA     68       TYR      HH       H        0.430000       1.00800           0
      1055 PROA     68       TYR      CD2      CA      -0.115000       12.0110           0
      1056 PROA     68       TYR      HD2      HP       0.115000       1.00800           0
      1057 PROA     68       TYR      CE2      CA      -0.115000       12.0110           0
      1058 PROA     68       TYR      HE2      HP       0.115000       1.00800           0
      1059 PROA     68       TYR      C        C        0.510000       12.0110           0
      1060 PROA     68       TYR      O        O       -0.510000       15.9994           0
      1061 PROA     69       LEU      N        NH1     -0.470000       14.0070           0
      1062 PROA     69       LEU      HN       H        0.310000       1.00800           0
      1063 PROA     69       LEU      CA       CT1      0.700000E-01   12.0110           0
      1064 PROA     69       LEU      HA       HB1      0.900000E-01   1.00800           0
      1065 PROA     69       LEU      CB       CT2     -0.180000       12.0110           0
      1066 PROA     69       LEU      HB1      HA2      0.900000E-01   1.00800           0
      1067 PROA     69       LEU      HB2      HA2      0.900000E-01   1.00800           0
      1068 PROA     69       LEU      CG       CT1     -0.900000E-01   12.0110           0
      1069 PROA     69       LEU      HG       HA1      0.900000E-01   1.00800           0
      1070 PROA     69       LEU      CD1      CT3     -0.270000       12.0110           0
      1071 PROA     69       LEU      HD11     HA3      0.900000E-01   1.00800           0
      1072 PROA     69       LEU      HD12     HA3      0.900000E-01   1.00800           0
      1073 PROA     69       LEU      HD13     HA3      0.900000E-01   1.00800           0
      1074 PROA     69       LEU      CD2      CT3     -0.270000       12.0110           0
      1075 PROA     69       LEU      HD21     HA3      0.900000E-01   1.00800           0
      1076 PROA     69       LEU      HD22     HA3      0.900000E-01   1.00800           0
      1077 PROA     69       LEU      HD23     HA3      0.900000E-01   1.00800           0
      1078 PROA     69       LEU      C        C        0.510000       12.0110           0
      1079 PROA     69       LEU      O        O       -0.510000       15.9994           0
      1080 PROA     70       SER      N        NH1     -0.470000       14.0070           0
      1081 PROA     70       SER      HN       H        0.310000       1.00800           0
      1082 PROA     70       SER      CA       CT1      0.700000E-01   12.0110           0
      1083 PROA     70       SER      HA       HB1      0.900000E-01   1.00800           0
      1084 PROA     70       SER      CB       CT2      0.500000E-01   12.0110           0
      1085 PROA     70       SER      HB1      HA2      0.900000E-01   1.00800           0
      1086 PROA     70       SER      HB2      HA2      0.900000E-01   1.00800           0
      1087 PROA     70       SER      OG       OH1     -0.660000       15.9994           0
      1088 PROA     70       SER      HG1      H        0.430000       1.00800           0
      1089 PROA     70       SER      C        C        0.510000       12.0110           0
      1090 PROA     70       SER      O        O       -0.510000       15.9994           0
      1091 PROA     71       CYS      N        NH1     -0.470000       14.0070           0
      1092 PROA     71       CYS      HN       H        0.310000       1.00800           0
      1093 PROA     71       CYS      CA       CT1      0.700000E-01   12.0110           0
      1094 PROA     71       CYS      HA       HB1      0.900000E-01   1.00800           0
      1095 PROA     71       CYS      CB       CT2     -0.110000       12.0110           0
      1096 PROA     71       CYS      HB1      HA2      0.900000E-01   1.00800           0
      1097 PROA     71       CYS      HB2      HA2      0.900000E-01   1.00800           0
      1098 PROA     71       CYS      SG       S       -0.230000       32.0600           0
      1099 PROA     71       CYS      HG1      HS       0.160000       1.00800           0
      1100 PROA     71       CYS      C        C        0.510000       12.0110           0
      1101 PROA     71       CYS      O        O       -0.510000       15.9994           0
      1102 PROA     72       VAL      N        NH1     -0.470000       14.0070           0
      1103 PROA     72       VAL      HN       H        0.310000       1.00800           0
      1104 PROA     72       VAL      CA       CT1      0.700000E-01   12.0110           0
      1105 PROA     72       VAL      HA       HB1      0.900000E-01   1.00800           0
      1106 PROA     72       VAL      CB       CT1     -0.900000E-01   12.0110           0
      1107 PROA     72       VAL      HB       HA1      0.900000E-01   1.00800           0
      1108 PROA     72       VAL      CG1      CT3     -0.270000       12.0110           0
      1109 PROA     72       VAL      HG11     HA3      0.900000E-01   1.00800           0
      1110 PROA     72       VAL      HG12     HA3      0.900000E-01   1.00800           0
      1111 PROA     72       VAL      HG13     HA3      0.900000E-01   1.00800           0
      1112 PROA     72       VAL      CG2      CT3     -0.270000       12.0110           0
      1113 PROA     72       VAL      HG21     HA3      0.900000E-01   1.00800           0
      1114 PROA     72       VAL      HG22     HA3      0.900000E-01   1.00800           0
      1115 PROA     72       VAL      HG23     HA3      0.900000E-01   1.00800           0
      1116 PROA     72       VAL      C        C        0.510000       12.0110           0
      1117 PROA     72       VAL      O        O       -0.510000       15.9994           0
      1118 PROA     73       LEU      N        NH1     -0.470000       14.0070           0
      1119 PROA     73       LEU      HN       H        0.310000       1.00800           0
      1120 PROA     73       LEU      CA       CT1      0.700000E-01   12.0110           0
      1121 PROA     73       LEU      HA       HB1      0.900000E-01   1.00800           0
      1122 PROA     73       LEU      CB       CT2     -0.180000       12.0110           0
      1123 PROA     73       LEU      HB1      HA2      0.900000E-01   1.00800           0
      1124 PROA     73       LEU      HB2      HA2      0.900000E-01   1.00800           0
      1125 PROA     73       LEU      CG       CT1     -0.900000E-01   12.0110           0
      1126 PROA     73       LEU      HG       HA1      0.900000E-01   1.00800           0
      1127 PROA     73       LEU      CD1      CT3     -0.270000       12.0110           0
      1128 PROA     73       LEU      HD11     HA3      0.900000E-01   1.00800           0
      1129 PROA     73       LEU      HD12     HA3      0.900000E-01   1.00800           0
      1130 PROA     73       LEU      HD13     HA3      0.900000E-01   1.00800           0
      1131 PROA     73       LEU      CD2      CT3     -0.270000       12.0110           0
      1132 PROA     73       LEU      HD21     HA3      0.900000E-01   1.00800           0
      1133 PROA     73       LEU      HD22     HA3      0.900000E-01   1.00800           0
      1134 PROA     73       LEU      HD23     HA3      0.900000E-01   1.00800           0
      1135 PROA     73       LEU      C        C        0.510000       12.0110           0
      1136 PROA     73       LEU      O        O       -0.510000       15.9994           0
      1137 PROA     74       LYS      N        NH1     -0.470000       14.0070           0
      1138 PROA     74       LYS      HN       H        0.310000       1.00800           0
      1139 PROA     74       LYS      CA       CT1      0.700000E-01   12.0110           0
      1140 PROA     74       LYS      HA       HB1      0.900000E-01   1.00800           0
      1141 PROA     74       LYS      CB       CT2     -0.180000       12.0110           0
      1142 PROA     74       LYS      HB1      HA2      0.900000E-01   1.00800           0
      1143 PROA     74       LYS      HB2      HA2      0.900000E-01   1.00800           0
      1144 PROA     74       LYS      CG       CT2     -0.180000       12.0110           0
      1145 PROA     74       LYS      HG1      HA2      0.900000E-01   1.00800           0
      1146 PROA     74       LYS      HG2      HA2      0.900000E-01   1.00800           0
      1147 PROA     74       LYS      CD       CT2     -0.180000       12.0110           0
      1148 PROA     74       LYS      HD1      HA2      0.900000E-01   1.00800           0
      1149 PROA     74       LYS      HD2      HA2      0.900000E-01   1.00800           0
      1150 PROA     74       LYS      CE       CT2      0.210000       12.0110           0
      1151 PROA     74       LYS      HE1      HA2      0.500000E-01   1.00800           0
      1152 PROA     74       LYS      HE2      HA2      0.500000E-01   1.00800           0
      1153 PROA     74       LYS      NZ       NH3     -0.300000       14.0070           0
      1154 PROA     74       LYS      HZ1      HC       0.330000       1.00800           0
      1155 PROA     74       LYS      HZ2      HC       0.330000       1.00800           0
      1156 PROA     74       LYS      HZ3      HC       0.330000       1.00800           0
      1157 PROA     74       LYS      C        C        0.510000       12.0110           0
      1158 PROA     74       LYS      O        O       -0.510000       15.9994           0
      1159 PROA     75       ASP      N        NH1     -0.470000       14.0070           0
      1160 PROA     75       ASP      HN       H        0.310000       1.00800           0
      1161 PROA     75       ASP      CA       CT1      0.700000E-01   12.0110           0
      1162 PROA     75       ASP      HA       HB1      0.900000E-01   1.00800           0
      1163 PROA     75       ASP      CB       CT2A    -0.280000       12.0110           0
      1164 PROA     75       ASP      HB1      HA2      0.900000E-01   1.00800           0
      1165 PROA     75       ASP      HB2      HA2      0.900000E-01   1.00800           0
      1166 PROA     75       ASP      CG       CC       0.620000       12.0110           0
      1167 PROA     75       ASP      OD1      OC      -0.760000       15.9994           0
      1168 PROA     75       ASP      OD2      OC      -0.760000       15.9994           0
      1169 PROA     75       ASP      C        C        0.510000       12.0110           0
      1170 PROA     75       ASP      O        O       -0.510000       15.9994           0
      1171 PROA     76       ASP      N        NH1     -0.470000       14.0070           0
      1172 PROA     76       ASP      HN       H        0.310000       1.00800           0
      1173 PROA     76       ASP      CA       CT1      0.700000E-01   12.0110           0
      1174 PROA     76       ASP      HA       HB1      0.900000E-01   1.00800           0
      1175 PROA     76       ASP      CB       CT2A    -0.280000       12.0110           0
      1176 PROA     76       ASP      HB1      HA2      0.900000E-01   1.00800           0
      1177 PROA     76       ASP      HB2      HA2      0.900000E-01   1.00800           0
      1178 PROA     76       ASP      CG       CC       0.620000       12.0110           0
      1179 PROA     76       ASP      OD1      OC      -0.760000       15.9994           0
      1180 PROA     76       ASP      OD2      OC      -0.760000       15.9994           0
      1181 PROA     76       ASP      C        C        0.510000       12.0110           0
      1182 PROA     76       ASP      O        O       -0.510000       15.9994           0
      1183 PROA     77       LYS      N        NH1     -0.470000       14.0070           0
      1184 PROA     77       LYS      HN       H        0.310000       1.00800           0
      1185 PROA     77       LYS      CA       CT1      0.700000E-01   12.0110           0
      1186 PROA     77       LYS      HA       HB1      0.900000E-01   1.00800           0
      1187 PROA     77       LYS      CB       CT2     -0.180000       12.0110           0
      1188 PROA     77       LYS      HB1      HA2      0.900000E-01   1.00800           0
      1189 PROA     77       LYS      HB2      HA2      0.900000E-01   1.00800           0
      1190 PROA     77       LYS      CG       CT2     -0.180000       12.0110           0
      1191 PROA     77       LYS      HG1      HA2      0.900000E-01   1.00800           0
      1192 PROA     77       LYS      HG2      HA2      0.900000E-01   1.00800           0
      1193 PROA     77       LYS      CD       CT2     -0.180000       12.0110           0
      1194 PROA     77       LYS      HD1      HA2      0.900000E-01   1.00800           0
      1195 PROA     77       LYS      HD2      HA2      0.900000E-01   1.00800           0
      1196 PROA     77       LYS      CE       CT2      0.210000       12.0110           0
      1197 PROA     77       LYS      HE1      HA2      0.500000E-01   1.00800           0
      1198 PROA     77       LYS      HE2      HA2      0.500000E-01   1.00800           0
      1199 PROA     77       LYS      NZ       NH3     -0.300000       14.0070           0
      1200 PROA     77       LYS      HZ1      HC       0.330000       1.00800           0
      1201 PROA     77       LYS      HZ2      HC       0.330000       1.00800           0
      1202 PROA     77       LYS      HZ3      HC       0.330000       1.00800           0
      1203 PROA     77       LYS      C        C        0.510000       12.0110           0
      1204 PROA     77       LYS      O        O       -0.510000       15.9994           0
      1205 PROA     78       PRO      N        N       -0.290000       14.0070           0
      1206 PROA     78       PRO      CD       CP3       0.00000       12.0110           0
      1207 PROA     78       PRO      HD1      HA2      0.900000E-01   1.00800           0
      1208 PROA     78       PRO      HD2      HA2      0.900000E-01   1.00800           0
      1209 PROA     78       PRO      CA       CP1      0.200000E-01   12.0110           0
      1210 PROA     78       PRO      HA       HB1      0.900000E-01   1.00800           0
      1211 PROA     78       PRO      CB       CP2     -0.180000       12.0110           0
      1212 PROA     78       PRO      HB1      HA2      0.900000E-01   1.00800           0
      1213 PROA     78       PRO      HB2      HA2      0.900000E-01   1.00800           0
      1214 PROA     78       PRO      CG       CP2     -0.180000       12.0110           0
      1215 PROA     78       PRO      HG1      HA2      0.900000E-01   1.00800           0
      1216 PROA     78       PRO      HG2      HA2      0.900000E-01   1.00800           0
      1217 PROA     78       PRO      C        C        0.510000       12.0110           0
      1218 PROA     78       PRO      O        O       -0.510000       15.9994           0
      1219 PROA     79       THR      N        NH1     -0.470000       14.0070           0
      1220 PROA     79       THR      HN       H        0.310000       1.00800           0
      1221 PROA     79       THR      CA       CT1      0.700000E-01   12.0110           0
      1222 PROA     79       THR      HA       HB1      0.900000E-01   1.00800           0
      1223 PROA     79       THR      CB       CT1      0.140000       12.0110           0
      1224 PROA     79       THR      HB       HA1      0.900000E-01   1.00800           0
      1225 PROA     79       THR      OG1      OH1     -0.660000       15.9994           0
      1226 PROA     79       THR      HG1      H        0.430000       1.00800           0
      1227 PROA     79       THR      CG2      CT3     -0.270000       12.0110           0
      1228 PROA     79       THR      HG21     HA3      0.900000E-01   1.00800           0
      1229 PROA     79       THR      HG22     HA3      0.900000E-01   1.00800           0
      1230 PROA     79       THR      HG23     HA3      0.900000E-01   1.00800           0
      1231 PROA     79       THR      C        C        0.510000       12.0110           0
      1232 PROA     79       THR      O        O       -0.510000       15.9994           0
      1233 PROA     80       LEU      N        NH1     -0.470000       14.0070           0
      1234 PROA     80       LEU      HN       H        0.310000       1.00800           0
      1235 PROA     80       LEU      CA       CT1      0.700000E-01   12.0110           0
      1236 PROA     80       LEU      HA       HB1      0.900000E-01   1.00800           0
      1237 PROA     80       LEU      CB       CT2     -0.180000       12.0110           0
      1238 PROA     80       LEU      HB1      HA2      0.900000E-01   1.00800           0
      1239 PROA     80       LEU      HB2      HA2      0.900000E-01   1.00800           0
      1240 PROA     80       LEU      CG       CT1     -0.900000E-01   12.0110           0
      1241 PROA     80       LEU      HG       HA1      0.900000E-01   1.00800           0
      1242 PROA     80       LEU      CD1      CT3     -0.270000       12.0110           0
      1243 PROA     80       LEU      HD11     HA3      0.900000E-01   1.00800           0
      1244 PROA     80       LEU      HD12     HA3      0.900000E-01   1.00800           0
      1245 PROA     80       LEU      HD13     HA3      0.900000E-01   1.00800           0
      1246 PROA     80       LEU      CD2      CT3     -0.270000       12.0110           0
      1247 PROA     80       LEU      HD21     HA3      0.900000E-01   1.00800           0
      1248 PROA     80       LEU      HD22     HA3      0.900000E-01   1.00800           0
      1249 PROA     80       LEU      HD23     HA3      0.900000E-01   1.00800           0
      1250 PROA     80       LEU      C        C        0.510000       12.0110           0
      1251 PROA     80       LEU      O        O       -0.510000       15.9994           0
      1252 PROA     81       GLN      N        NH1     -0.470000       14.0070           0
      1253 PROA     81       GLN      HN       H        0.310000       1.00800           0
      1254 PROA     81       GLN      CA       CT1      0.700000E-01   12.0110           0
      1255 PROA     81       GLN      HA       HB1      0.900000E-01   1.00800           0
      1256 PROA     81       GLN      CB       CT2     -0.180000       12.0110           0
      1257 PROA     81       GLN      HB1      HA2      0.900000E-01   1.00800           0
      1258 PROA     81       GLN      HB2      HA2      0.900000E-01   1.00800           0
      1259 PROA     81       GLN      CG       CT2     -0.180000       12.0110           0
      1260 PROA     81       GLN      HG1      HA2      0.900000E-01   1.00800           0
      1261 PROA     81       GLN      HG2      HA2      0.900000E-01   1.00800           0
      1262 PROA     81       GLN      CD       CC       0.550000       12.0110           0
      1263 PROA     81       GLN      OE1      O       -0.550000       15.9994           0
      1264 PROA     81       GLN      NE2      NH2     -0.620000       14.0070           0
      1265 PROA     81       GLN      HE21     H        0.320000       1.00800           0
      1266 PROA     81       GLN      HE22     H        0.300000       1.00800           0
      1267 PROA     81       GLN      C        C        0.510000       12.0110           0
      1268 PROA     81       GLN      O        O       -0.510000       15.9994           0
      1269 PROA     82       LEU      N        NH1     -0.470000       14.0070           0
      1270 PROA     82       LEU      HN       H        0.310000       1.00800           0
      1271 PROA     82       LEU      CA       CT1      0.700000E-01   12.0110           0
      1272 PROA     82       LEU      HA       HB1      0.900000E-01   1.00800           0
      1273 PROA     82       LEU      CB       CT2     -0.180000       12.0110           0
      1274 PROA     82       LEU      HB1      HA2      0.900000E-01   1.00800           0
      1275 PROA     82       LEU      HB2      HA2      0.900000E-01   1.00800           0
      1276 PROA     82       LEU      CG       CT1     -0.900000E-01   12.0110           0
      1277 PROA     82       LEU      HG       HA1      0.900000E-01   1.00800           0
      1278 PROA     82       LEU      CD1      CT3     -0.270000       12.0110           0
      1279 PROA     82       LEU      HD11     HA3      0.900000E-01   1.00800           0
      1280 PROA     82       LEU      HD12     HA3      0.900000E-01   1.00800           0
      1281 PROA     82       LEU      HD13     HA3      0.900000E-01   1.00800           0
      1282 PROA     82       LEU      CD2      CT3     -0.270000       12.0110           0
      1283 PROA     82       LEU      HD21     HA3      0.900000E-01   1.00800           0
      1284 PROA     82       LEU      HD22     HA3      0.900000E-01   1.00800           0
      1285 PROA     82       LEU      HD23     HA3      0.900000E-01   1.00800           0
      1286 PROA     82       LEU      C        C        0.510000       12.0110           0
      1287 PROA     82       LEU      O        O       -0.510000       15.9994           0
      1288 PROA     83       GLU      N        NH1     -0.470000       14.0070           0
      1289 PROA     83       GLU      HN       H        0.310000       1.00800           0
      1290 PROA     83       GLU      CA       CT1      0.700000E-01   12.0110           0
      1291 PROA     83       GLU      HA       HB1      0.900000E-01   1.00800           0
      1292 PROA     83       GLU      CB       CT2A    -0.180000       12.0110           0
      1293 PROA     83       GLU      HB1      HA2      0.900000E-01   1.00800           0
      1294 PROA     83       GLU      HB2      HA2      0.900000E-01   1.00800           0
      1295 PROA     83       GLU      CG       CT2     -0.280000       12.0110           0
      1296 PROA     83       GLU      HG1      HA2      0.900000E-01   1.00800           0
      1297 PROA     83       GLU      HG2      HA2      0.900000E-01   1.00800           0
      1298 PROA     83       GLU      CD       CC       0.620000       12.0110           0
      1299 PROA     83       GLU      OE1      OC      -0.760000       15.9994           0
      1300 PROA     83       GLU      OE2      OC      -0.760000       15.9994           0
      1301 PROA     83       GLU      C        C        0.510000       12.0110           0
      1302 PROA     83       GLU      O        O       -0.510000       15.9994           0
      1303 PROA     84       SER      N        NH1     -0.470000       14.0070           0
      1304 PROA     84       SER      HN       H        0.310000       1.00800           0
      1305 PROA     84       SER      CA       CT1      0.700000E-01   12.0110           0
      1306 PROA     84       SER      HA       HB1      0.900000E-01   1.00800           0
      1307 PROA     84       SER      CB       CT2      0.500000E-01   12.0110           0
      1308 PROA     84       SER      HB1      HA2      0.900000E-01   1.00800           0
      1309 PROA     84       SER      HB2      HA2      0.900000E-01   1.00800           0
      1310 PROA     84       SER      OG       OH1     -0.660000       15.9994           0
      1311 PROA     84       SER      HG1      H        0.430000       1.00800           0
      1312 PROA     84       SER      C        C        0.510000       12.0110           0
      1313 PROA     84       SER      O        O       -0.510000       15.9994           0
      1314 PROA     85       VAL      N        NH1     -0.470000       14.0070           0
      1315 PROA     85       VAL      HN       H        0.310000       1.00800           0
      1316 PROA     85       VAL      CA       CT1      0.700000E-01   12.0110           0
      1317 PROA     85       VAL      HA       HB1      0.900000E-01   1.00800           0
      1318 PROA     85       VAL      CB       CT1     -0.900000E-01   12.0110           0
      1319 PROA     85       VAL      HB       HA1      0.900000E-01   1.00800           0
      1320 PROA     85       VAL      CG1      CT3     -0.270000       12.0110           0
      1321 PROA     85       VAL      HG11     HA3      0.900000E-01   1.00800           0
      1322 PROA     85       VAL      HG12     HA3      0.900000E-01   1.00800           0
      1323 PROA     85       VAL      HG13     HA3      0.900000E-01   1.00800           0
      1324 PROA     85       VAL      CG2      CT3     -0.270000       12.0110           0
      1325 PROA     85       VAL      HG21     HA3      0.900000E-01   1.00800           0
      1326 PROA     85       VAL      HG22     HA3      0.900000E-01   1.00800           0
      1327 PROA     85       VAL      HG23     HA3      0.900000E-01   1.00800           0
      1328 PROA     85       VAL      C        C        0.510000       12.0110           0
      1329 PROA     85       VAL      O        O       -0.510000       15.9994           0
      1330 PROA     86       ASP      N        NH1     -0.470000       14.0070           0
      1331 PROA     86       ASP      HN       H        0.310000       1.00800           0
      1332 PROA     86       ASP      CA       CT1      0.700000E-01   12.0110           0
      1333 PROA     86       ASP      HA       HB1      0.900000E-01   1.00800           0
      1334 PROA     86       ASP      CB       CT2A    -0.280000       12.0110           0
      1335 PROA     86       ASP      HB1      HA2      0.900000E-01   1.00800           0
      1336 PROA     86       ASP      HB2      HA2      0.900000E-01   1.00800           0
      1337 PROA     86       ASP      CG       CC       0.620000       12.0110           0
      1338 PROA     86       ASP      OD1      OC      -0.760000       15.9994           0
      1339 PROA     86       ASP      OD2      OC      -0.760000       15.9994           0
      1340 PROA     86       ASP      C        C        0.510000       12.0110           0
      1341 PROA     86       ASP      O        O       -0.510000       15.9994           0
      1342 PROA     87       PRO      N        N       -0.290000       14.0070           0
      1343 PROA     87       PRO      CD       CP3       0.00000       12.0110           0
      1344 PROA     87       PRO      HD1      HA2      0.900000E-01   1.00800           0
      1345 PROA     87       PRO      HD2      HA2      0.900000E-01   1.00800           0
      1346 PROA     87       PRO      CA       CP1      0.200000E-01   12.0110           0
      1347 PROA     87       PRO      HA       HB1      0.900000E-01   1.00800           0
      1348 PROA     87       PRO      CB       CP2     -0.180000       12.0110           0
      1349 PROA     87       PRO      HB1      HA2      0.900000E-01   1.00800           0
      1350 PROA     87       PRO      HB2      HA2      0.900000E-01   1.00800           0
      1351 PROA     87       PRO      CG       CP2     -0.180000       12.0110           0
      1352 PROA     87       PRO      HG1      HA2      0.900000E-01   1.00800           0
      1353 PROA     87       PRO      HG2      HA2      0.900000E-01   1.00800           0
      1354 PROA     87       PRO      C        C        0.510000       12.0110           0
      1355 PROA     87       PRO      O        O       -0.510000       15.9994           0
      1356 PROA     88       LYS      N        NH1     -0.470000       14.0070           0
      1357 PROA     88       LYS      HN       H        0.310000       1.00800           0
      1358 PROA     88       LYS      CA       CT1      0.700000E-01   12.0110           0
      1359 PROA     88       LYS      HA       HB1      0.900000E-01   1.00800           0
      1360 PROA     88       LYS      CB       CT2     -0.180000       12.0110           0
      1361 PROA     88       LYS      HB1      HA2      0.900000E-01   1.00800           0
      1362 PROA     88       LYS      HB2      HA2      0.900000E-01   1.00800           0
      1363 PROA     88       LYS      CG       CT2     -0.180000       12.0110           0
      1364 PROA     88       LYS      HG1      HA2      0.900000E-01   1.00800           0
      1365 PROA     88       LYS      HG2      HA2      0.900000E-01   1.00800           0
      1366 PROA     88       LYS      CD       CT2     -0.180000       12.0110           0
      1367 PROA     88       LYS      HD1      HA2      0.900000E-01   1.00800           0
      1368 PROA     88       LYS      HD2      HA2      0.900000E-01   1.00800           0
      1369 PROA     88       LYS      CE       CT2      0.210000       12.0110           0
      1370 PROA     88       LYS      HE1      HA2      0.500000E-01   1.00800           0
      1371 PROA     88       LYS      HE2      HA2      0.500000E-01   1.00800           0
      1372 PROA     88       LYS      NZ       NH3     -0.300000       14.0070           0
      1373 PROA     88       LYS      HZ1      HC       0.330000       1.00800           0
      1374 PROA     88       LYS      HZ2      HC       0.330000       1.00800           0
      1375 PROA     88       LYS      HZ3      HC       0.330000       1.00800           0
      1376 PROA     88       LYS      C        C        0.510000       12.0110           0
      1377 PROA     88       LYS      O        O       -0.510000       15.9994           0
      1378 PROA     89       ASN      N        NH1     -0.470000       14.0070           0
      1379 PROA     89       ASN      HN       H        0.310000       1.00800           0
      1380 PROA     89       ASN      CA       CT1      0.700000E-01   12.0110           0
      1381 PROA     89       ASN      HA       HB1      0.900000E-01   1.00800           0
      1382 PROA     89       ASN      CB       CT2     -0.180000       12.0110           0
      1383 PROA     89       ASN      HB1      HA2      0.900000E-01   1.00800           0
      1384 PROA     89       ASN      HB2      HA2      0.900000E-01   1.00800           0
      1385 PROA     89       ASN      CG       CC       0.550000       12.0110           0
      1386 PROA     89       ASN      OD1      O       -0.550000       15.9994           0
      1387 PROA     89       ASN      ND2      NH2     -0.620000       14.0070           0
      1388 PROA     89       ASN      HD21     H        0.320000       1.00800           0
      1389 PROA     89       ASN      HD22     H        0.300000       1.00800           0
      1390 PROA     89       ASN      C        C        0.510000       12.0110           0
      1391 PROA     89       ASN      O        O       -0.510000       15.9994           0
      1392 PROA     90       TYR      N        NH1     -0.470000       14.0070           0
      1393 PROA     90       TYR      HN       H        0.310000       1.00800           0
      1394 PROA     90       TYR      CA       CT1      0.700000E-01   12.0110           0
      1395 PROA     90       TYR      HA       HB1      0.900000E-01   1.00800           0
      1396 PROA     90       TYR      CB       CT2     -0.180000       12.0110           0
      1397 PROA     90       TYR      HB1      HA2      0.900000E-01   1.00800           0
      1398 PROA     90       TYR      HB2      HA2      0.900000E-01   1.00800           0
      1399 PROA     90       TYR      CG       CA        0.00000       12.0110           0
      1400 PROA     90       TYR      CD1      CA      -0.115000       12.0110           0
      1401 PROA     90       TYR      HD1      HP       0.115000       1.00800           0
      1402 PROA     90       TYR      CE1      CA      -0.115000       12.0110           0
      1403 PROA     90       TYR      HE1      HP       0.115000       1.00800           0
      1404 PROA     90       TYR      CZ       CA       0.110000       12.0110           0
      1405 PROA     90       TYR      OH       OH1     -0.540000       15.9994           0
      1406 PROA     90       TYR      HH       H        0.430000       1.00800           0
      1407 PROA     90       TYR      CD2      CA      -0.115000       12.0110           0
      1408 PROA     90       TYR      HD2      HP       0.115000       1.00800           0
      1409 PROA     90       TYR      CE2      CA      -0.115000       12.0110           0
      1410 PROA     90       TYR      HE2      HP       0.115000       1.00800           0
      1411 PROA     90       TYR      C        C        0.510000       12.0110           0
      1412 PROA     90       TYR      O        O       -0.510000       15.9994           0
      1413 PROA     91       PRO      N        N       -0.290000       14.0070           0
      1414 PROA     91       PRO      CD       CP3       0.00000       12.0110           0
      1415 PROA     91       PRO      HD1      HA2      0.900000E-01   1.00800           0
      1416 PROA     91       PRO      HD2      HA2      0.900000E-01   1.00800           0
      1417 PROA     91       PRO      CA       CP1      0.200000E-01   12.0110           0
      1418 PROA     91       PRO      HA       HB1      0.900000E-01   1.00800           0
      1419 PROA     91       PRO      CB       CP2     -0.180000       12.0110           0
      1420 PROA     91       PRO      HB1      HA2      0.900000E-01   1.00800           0
      1421 PROA     91       PRO      HB2      HA2      0.900000E-01   1.00800           0
      1422 PROA     91       PRO      CG       CP2     -0.180000       12.0110           0
      1423 PROA     91       PRO      HG1      HA2      0.900000E-01   1.00800           0
      1424 PROA     91       PRO      HG2      HA2      0.900000E-01   1.00800           0
      1425 PROA     91       PRO      C        C        0.510000       12.0110           0
      1426 PROA     91       PRO      O        O       -0.510000       15.9994           0
      1427 PROA     92       LYS      N        NH1     -0.470000       14.0070           0
      1428 PROA     92       LYS      HN       H        0.310000       1.00800           0
      1429 PROA     92       LYS      CA       CT1      0.700000E-01   12.0110           0
      1430 PROA     92       LYS      HA       HB1      0.900000E-01   1.00800           0
      1431 PROA     92       LYS      CB       CT2     -0.180000       12.0110           0
      1432 PROA     92       LYS      HB1      HA2      0.900000E-01   1.00800           0
      1433 PROA     92       LYS      HB2      HA2      0.900000E-01   1.00800           0
      1434 PROA     92       LYS      CG       CT2     -0.180000       12.0110           0
      1435 PROA     92       LYS      HG1      HA2      0.900000E-01   1.00800           0
      1436 PROA     92       LYS      HG2      HA2      0.900000E-01   1.00800           0
      1437 PROA     92       LYS      CD       CT2     -0.180000       12.0110           0
      1438 PROA     92       LYS      HD1      HA2      0.900000E-01   1.00800           0
      1439 PROA     92       LYS      HD2      HA2      0.900000E-01   1.00800           0
      1440 PROA     92       LYS      CE       CT2      0.210000       12.0110           0
      1441 PROA     92       LYS      HE1      HA2      0.500000E-01   1.00800           0
      1442 PROA     92       LYS      HE2      HA2      0.500000E-01   1.00800           0
      1443 PROA     92       LYS      NZ       NH3     -0.300000       14.0070           0
      1444 PROA     92       LYS      HZ1      HC       0.330000       1.00800           0
      1445 PROA     92       LYS      HZ2      HC       0.330000       1.00800           0
      1446 PROA     92       LYS      HZ3      HC       0.330000       1.00800           0
      1447 PROA     92       LYS      C        C        0.510000       12.0110           0
      1448 PROA     92       LYS      O        O       -0.510000       15.9994           0
      1449 PROA     93       LYS      N        NH1     -0.470000       14.0070           0
      1450 PROA     93       LYS      HN       H        0.310000       1.00800           0
      1451 PROA     93       LYS      CA       CT1      0.700000E-01   12.0110           0
      1452 PROA     93       LYS      HA       HB1      0.900000E-01   1.00800           0
      1453 PROA     93       LYS      CB       CT2     -0.180000       12.0110           0
      1454 PROA     93       LYS      HB1      HA2      0.900000E-01   1.00800           0
      1455 PROA     93       LYS      HB2      HA2      0.900000E-01   1.00800           0
      1456 PROA     93       LYS      CG       CT2     -0.180000       12.0110           0
      1457 PROA     93       LYS      HG1      HA2      0.900000E-01   1.00800           0
      1458 PROA     93       LYS      HG2      HA2      0.900000E-01   1.00800           0
      1459 PROA     93       LYS      CD       CT2     -0.180000       12.0110           0
      1460 PROA     93       LYS      HD1      HA2      0.900000E-01   1.00800           0
      1461 PROA     93       LYS      HD2      HA2      0.900000E-01   1.00800           0
      1462 PROA     93       LYS      CE       CT2      0.210000       12.0110           0
      1463 PROA     93       LYS      HE1      HA2      0.500000E-01   1.00800           0
      1464 PROA     93       LYS      HE2      HA2      0.500000E-01   1.00800           0
      1465 PROA     93       LYS      NZ       NH3     -0.300000       14.0070           0
      1466 PROA     93       LYS      HZ1      HC       0.330000       1.00800           0
      1467 PROA     93       LYS      HZ2      HC       0.330000       1.00800           0
      1468 PROA     93       LYS      HZ3      HC       0.330000       1.00800           0
      1469 PROA     93       LYS      C        C        0.510000       12.0110           0
      1470 PROA     93       LYS      O        O       -0.510000       15.9994           0
      1471 PROA     94       LYS      N        NH1     -0.470000       14.0070           0
      1472 PROA     94       LYS      HN       H        0.310000       1.00800           0
      1473 PROA     94       LYS      CA       CT1      0.700000E-01   12.0110           0
      1474 PROA     94       LYS      HA       HB1      0.900000E-01   1.00800           0
      1475 PROA     94       LYS      CB       CT2     -0.180000       12.0110           0
      1476 PROA     94       LYS      HB1      HA2      0.900000E-01   1.00800           0
      1477 PROA     94       LYS      HB2      HA2      0.900000E-01   1.00800           0
      1478 PROA     94       LYS      CG       CT2     -0.180000       12.0110           0
      1479 PROA     94       LYS      HG1      HA2      0.900000E-01   1.00800           0
      1480 PROA     94       LYS      HG2      HA2      0.900000E-01   1.00800           0
      1481 PROA     94       LYS      CD       CT2     -0.180000       12.0110           0
      1482 PROA     94       LYS      HD1      HA2      0.900000E-01   1.00800           0
      1483 PROA     94       LYS      HD2      HA2      0.900000E-01   1.00800           0
      1484 PROA     94       LYS      CE       CT2      0.210000       12.0110           0
      1485 PROA     94       LYS      HE1      HA2      0.500000E-01   1.00800           0
      1486 PROA     94       LYS      HE2      HA2      0.500000E-01   1.00800           0
      1487 PROA     94       LYS      NZ       NH3     -0.300000       14.0070           0
      1488 PROA     94       LYS      HZ1      HC       0.330000       1.00800           0
      1489 PROA     94       LYS      HZ2      HC       0.330000       1.00800           0
      1490 PROA     94       LYS      HZ3      HC       0.330000       1.00800           0
      1491 PROA     94       LYS      C        C        0.510000       12.0110           0
      1492 PROA     94       LYS      O        O       -0.510000       15.9994           0
      1493 PROA     95       MET      N        NH1     -0.470000       14.0070           0
      1494 PROA     95       MET      HN       H        0.310000       1.00800           0
      1495 PROA     95       MET      CA       CT1      0.700000E-01   12.0110           0
      1496 PROA     95       MET      HA       HB1      0.900000E-01   1.00800           0
      1497 PROA     95       MET      CB       CT2     -0.180000       12.0110           0
      1498 PROA     95       MET      HB1      HA2      0.900000E-01   1.00800           0
      1499 PROA     95       MET      HB2      HA2      0.900000E-01   1.00800           0
      1500 PROA     95       MET      CG       CT2     -0.140000       12.0110           0
      1501 PROA     95       MET      HG1      HA2      0.900000E-01   1.00800           0
      1502 PROA     95       MET      HG2      HA2      0.900000E-01   1.00800           0
      1503 PROA     95       MET      SD       S       -0.900000E-01   32.0600           0
      1504 PROA     95       MET      CE       CT3     -0.220000       12.0110           0
      1505 PROA     95       MET      HE1      HA3      0.900000E-01   1.00800           0
      1506 PROA     95       MET      HE2      HA3      0.900000E-01   1.00800           0
      1507 PROA     95       MET      HE3      HA3      0.900000E-01   1.00800           0
      1508 PROA     95       MET      C        C        0.510000       12.0110           0
      1509 PROA     95       MET      O        O       -0.510000       15.9994           0
      1510 PROA     96       GLU      N        NH1     -0.470000       14.0070           0
      1511 PROA     96       GLU      HN       H        0.310000       1.00800           0
      1512 PROA     96       GLU      CA       CT1      0.700000E-01   12.0110           0
      1513 PROA     96       GLU      HA       HB1      0.900000E-01   1.00800           0
      1514 PROA     96       GLU      CB       CT2A    -0.180000       12.0110           0
      1515 PROA     96       GLU      HB1      HA2      0.900000E-01   1.00800           0
      1516 PROA     96       GLU      HB2      HA2      0.900000E-01   1.00800           0
      1517 PROA     96       GLU      CG       CT2     -0.280000       12.0110           0
      1518 PROA     96       GLU      HG1      HA2      0.900000E-01   1.00800           0
      1519 PROA     96       GLU      HG2      HA2      0.900000E-01   1.00800           0
      1520 PROA     96       GLU      CD       CC       0.620000       12.0110           0
      1521 PROA     96       GLU      OE1      OC      -0.760000       15.9994           0
      1522 PROA     96       GLU      OE2      OC      -0.760000       15.9994           0
      1523 PROA     96       GLU      C        C        0.510000       12.0110           0
      1524 PROA     96       GLU      O        O       -0.510000       15.9994           0
      1525 PROA     97       LYS      N        NH1     -0.470000       14.0070           0
      1526 PROA     97       LYS      HN       H        0.310000       1.00800           0
      1527 PROA     97       LYS      CA       CT1      0.700000E-01   12.0110           0
      1528 PROA     97       LYS      HA       HB1      0.900000E-01   1.00800           0
      1529 PROA     97       LYS      CB       CT2     -0.180000       12.0110           0
      1530 PROA     97       LYS      HB1      HA2      0.900000E-01   1.00800           0
      1531 PROA     97       LYS      HB2      HA2      0.900000E-01   1.00800           0
      1532 PROA     97       LYS      CG       CT2     -0.180000       12.0110           0
      1533 PROA     97       LYS      HG1      HA2      0.900000E-01   1.00800           0
      1534 PROA     97       LYS      HG2      HA2      0.900000E-01   1.00800           0
      1535 PROA     97       LYS      CD       CT2     -0.180000       12.0110           0
      1536 PROA     97       LYS      HD1      HA2      0.900000E-01   1.00800           0
      1537 PROA     97       LYS      HD2      HA2      0.900000E-01   1.00800           0
      1538 PROA     97       LYS      CE       CT2      0.210000       12.0110           0
      1539 PROA     97       LYS      HE1      HA2      0.500000E-01   1.00800           0
      1540 PROA     97       LYS      HE2      HA2      0.500000E-01   1.00800           0
      1541 PROA     97       LYS      NZ       NH3     -0.300000       14.0070           0
      1542 PROA     97       LYS      HZ1      HC       0.330000       1.00800           0
      1543 PROA     97       LYS      HZ2      HC       0.330000       1.00800           0
      1544 PROA     97       LYS      HZ3      HC       0.330000       1.00800           0
      1545 PROA     97       LYS      C        C        0.510000       12.0110           0
      1546 PROA     97       LYS      O        O       -0.510000       15.9994           0
      1547 PROA     98       ARG      N        NH1     -0.470000       14.0070           0
      1548 PROA     98       ARG      HN       H        0.310000       1.00800           0
      1549 PROA     98       ARG      CA       CT1      0.700000E-01   12.0110           0
      1550 PROA     98       ARG      HA       HB1      0.900000E-01   1.00800           0
      1551 PROA     98       ARG      CB       CT2     -0.180000       12.0110           0
      1552 PROA     98       ARG      HB1      HA2      0.900000E-01   1.00800           0
      1553 PROA     98       ARG      HB2      HA2      0.900000E-01   1.00800           0
      1554 PROA     98       ARG      CG       CT2     -0.180000       12.0110           0
      1555 PROA     98       ARG      HG1      HA2      0.900000E-01   1.00800           0
      1556 PROA     98       ARG      HG2      HA2      0.900000E-01   1.00800           0
      1557 PROA     98       ARG      CD       CT2      0.200000       12.0110           0
      1558 PROA     98       ARG      HD1      HA2      0.900000E-01   1.00800           0
      1559 PROA     98       ARG      HD2      HA2      0.900000E-01   1.00800           0
      1560 PROA     98       ARG      NE       NC2     -0.700000       14.0070           0
      1561 PROA     98       ARG      HE       HC       0.440000       1.00800           0
      1562 PROA     98       ARG      CZ       C        0.640000       12.0110           0
      1563 PROA     98       ARG      NH1      NC2     -0.800000       14.0070           0
      1564 PROA     98       ARG      HH11     HC       0.460000       1.00800           0
      1565 PROA     98       ARG      HH12     HC       0.460000       1.00800           0
      1566 PROA     98       ARG      NH2      NC2     -0.800000       14.0070           0
      1567 PROA     98       ARG      HH21     HC       0.460000       1.00800           0
      1568 PROA     98       ARG      HH22     HC       0.460000       1.00800           0
      1569 PROA     98       ARG      C        C        0.510000       12.0110           0
      1570 PROA     98       ARG      O        O       -0.510000       15.9994           0
      1571 PROA     99       PHE      N        NH1     -0.470000       14.0070           0
      1572 PROA     99       PHE      HN       H        0.310000       1.00800           0
      1573 PROA     99       PHE      CA       CT1      0.700000E-01   12.0110           0
      1574 PROA     99       PHE      HA       HB1      0.900000E-01   1.00800           0
      1575 PROA     99       PHE      CB       CT2     -0.180000       12.0110           0
      1576 PROA     99       PHE      HB1      HA2      0.900000E-01   1.00800           0
      1577 PROA     99       PHE      HB2      HA2      0.900000E-01   1.00800           0
      1578 PROA     99       PHE      CG       CA        0.00000       12.0110           0
      1579 PROA     99       PHE      CD1      CA      -0.115000       12.0110           0
      1580 PROA     99       PHE      HD1      HP       0.115000       1.00800           0
      1581 PROA     99       PHE      CE1      CA      -0.115000       12.0110           0
      1582 PROA     99       PHE      HE1      HP       0.115000       1.00800           0
      1583 PROA     99       PHE      CZ       CA      -0.115000       12.0110           0
      1584 PROA     99       PHE      HZ       HP       0.115000       1.00800           0
      1585 PROA     99       PHE      CD2      CA      -0.115000       12.0110           0
      1586 PROA     99       PHE      HD2      HP       0.115000       1.00800           0
      1587 PROA     99       PHE      CE2      CA      -0.115000       12.0110           0
      1588 PROA     99       PHE      HE2      HP       0.115000       1.00800           0
      1589 PROA     99       PHE      C        C        0.510000       12.0110           0
      1590 PROA     99       PHE      O        O       -0.510000       15.9994           0
      1591 PROA     100      VAL      N        NH1     -0.470000       14.0070           0
      1592 PROA     100      VAL      HN       H        0.310000       1.00800           0
      1593 PROA     100      VAL      CA       CT1      0.700000E-01   12.0110           0
      1594 PROA     100      VAL      HA       HB1      0.900000E-01   1.00800           0
      1595 PROA     100      VAL      CB       CT1     -0.900000E-01   12.0110           0
      1596 PROA     100      VAL      HB       HA1      0.900000E-01   1.00800           0
      1597 PROA     100      VAL      CG1      CT3     -0.270000       12.0110           0
      1598 PROA     100      VAL      HG11     HA3      0.900000E-01   1.00800           0
      1599 PROA     100      VAL      HG12     HA3      0.900000E-01   1.00800           0
      1600 PROA     100      VAL      HG13     HA3      0.900000E-01   1.00800           0
      1601 PROA     100      VAL      CG2      CT3     -0.270000       12.0110           0
      1602 PROA     100      VAL      HG21     HA3      0.900000E-01   1.00800           0
      1603 PROA     100      VAL      HG22     HA3      0.900000E-01   1.00800           0
      1604 PROA     100      VAL      HG23     HA3      0.900000E-01   1.00800           0
      1605 PROA     100      VAL      C        C        0.510000       12.0110           0
      1606 PROA     100      VAL      O        O       -0.510000       15.9994           0
      1607 PROA     101      PHE      N        NH1     -0.470000       14.0070           0
      1608 PROA     101      PHE      HN       H        0.310000       1.00800           0
      1609 PROA     101      PHE      CA       CT1      0.700000E-01   12.0110           0
      1610 PROA     101      PHE      HA       HB1      0.900000E-01   1.00800           0
      1611 PROA     101      PHE      CB       CT2     -0.180000       12.0110           0
      1612 PROA     101      PHE      HB1      HA2      0.900000E-01   1.00800           0
      1613 PROA     101      PHE      HB2      HA2      0.900000E-01   1.00800           0
      1614 PROA     101      PHE      CG       CA        0.00000       12.0110           0
      1615 PROA     101      PHE      CD1      CA      -0.115000       12.0110           0
      1616 PROA     101      PHE      HD1      HP       0.115000       1.00800           0
      1617 PROA     101      PHE      CE1      CA      -0.115000       12.0110           0
      1618 PROA     101      PHE      HE1      HP       0.115000       1.00800           0
      1619 PROA     101      PHE      CZ       CA      -0.115000       12.0110           0
      1620 PROA     101      PHE      HZ       HP       0.115000       1.00800           0
      1621 PROA     101      PHE      CD2      CA      -0.115000       12.0110           0
      1622 PROA     101      PHE      HD2      HP       0.115000       1.00800           0
      1623 PROA     101      PHE      CE2      CA      -0.115000       12.0110           0
      1624 PROA     101      PHE      HE2      HP       0.115000       1.00800           0
      1625 PROA     101      PHE      C        C        0.510000       12.0110           0
      1626 PROA     101      PHE      O        O       -0.510000       15.9994           0
      1627 PROA     102      ASN      N        NH1     -0.470000       14.0070           0
      1628 PROA     102      ASN      HN       H        0.310000       1.00800           0
      1629 PROA     102      ASN      CA       CT1      0.700000E-01   12.0110           0
      1630 PROA     102      ASN      HA       HB1      0.900000E-01   1.00800           0
      1631 PROA     102      ASN      CB       CT2     -0.180000       12.0110           0
      1632 PROA     102      ASN      HB1      HA2      0.900000E-01   1.00800           0
      1633 PROA     102      ASN      HB2      HA2      0.900000E-01   1.00800           0
      1634 PROA     102      ASN      CG       CC       0.550000       12.0110           0
      1635 PROA     102      ASN      OD1      O       -0.550000       15.9994           0
      1636 PROA     102      ASN      ND2      NH2     -0.620000       14.0070           0
      1637 PROA     102      ASN      HD21     H        0.320000       1.00800           0
      1638 PROA     102      ASN      HD22     H        0.300000       1.00800           0
      1639 PROA     102      ASN      C        C        0.510000       12.0110           0
      1640 PROA     102      ASN      O        O       -0.510000       15.9994           0
      1641 PROA     103      LYS      N        NH1     -0.470000       14.0070           0
      1642 PROA     103      LYS      HN       H        0.310000       1.00800           0
      1643 PROA     103      LYS      CA       CT1      0.700000E-01   12.0110           0
      1644 PROA     103      LYS      HA       HB1      0.900000E-01   1.00800           0
      1645 PROA     103      LYS      CB       CT2     -0.180000       12.0110           0
      1646 PROA     103      LYS      HB1      HA2      0.900000E-01   1.00800           0
      1647 PROA     103      LYS      HB2      HA2      0.900000E-01   1.00800           0
      1648 PROA     103      LYS      CG       CT2     -0.180000       12.0110           0
      1649 PROA     103      LYS      HG1      HA2      0.900000E-01   1.00800           0
      1650 PROA     103      LYS      HG2      HA2      0.900000E-01   1.00800           0
      1651 PROA     103      LYS      CD       CT2     -0.180000       12.0110           0
      1652 PROA     103      LYS      HD1      HA2      0.900000E-01   1.00800           0
      1653 PROA     103      LYS      HD2      HA2      0.900000E-01   1.00800           0
      1654 PROA     103      LYS      CE       CT2      0.210000       12.0110           0
      1655 PROA     103      LYS      HE1      HA2      0.500000E-01   1.00800           0
      1656 PROA     103      LYS      HE2      HA2      0.500000E-01   1.00800           0
      1657 PROA     103      LYS      NZ       NH3     -0.300000       14.0070           0
      1658 PROA     103      LYS      HZ1      HC       0.330000       1.00800           0
      1659 PROA     103      LYS      HZ2      HC       0.330000       1.00800           0
      1660 PROA     103      LYS      HZ3      HC       0.330000       1.00800           0
      1661 PROA     103      LYS      C        C        0.510000       12.0110           0
      1662 PROA     103      LYS      O        O       -0.510000       15.9994           0
      1663 PROA     104      ILE      N        NH1     -0.470000       14.0070           0
      1664 PROA     104      ILE      HN       H        0.310000       1.00800           0
      1665 PROA     104      ILE      CA       CT1      0.700000E-01   12.0110           0
      1666 PROA     104      ILE      HA       HB1      0.900000E-01   1.00800           0
      1667 PROA     104      ILE      CB       CT1     -0.900000E-01   12.0110           0
      1668 PROA     104      ILE      HB       HA1      0.900000E-01   1.00800           0
      1669 PROA     104      ILE      CG2      CT3     -0.270000       12.0110           0
      1670 PROA     104      ILE      HG21     HA3      0.900000E-01   1.00800           0
      1671 PROA     104      ILE      HG22     HA3      0.900000E-01   1.00800           0
      1672 PROA     104      ILE      HG23     HA3      0.900000E-01   1.00800           0
      1673 PROA     104      ILE      CG1      CT2     -0.180000       12.0110           0
      1674 PROA     104      ILE      HG11     HA2      0.900000E-01   1.00800           0
      1675 PROA     104      ILE      HG12     HA2      0.900000E-01   1.00800           0
      1676 PROA     104      ILE      CD       CT3     -0.270000       12.0110           0
      1677 PROA     104      ILE      HD1      HA3      0.900000E-01   1.00800           0
      1678 PROA     104      ILE      HD2      HA3      0.900000E-01   1.00800           0
      1679 PROA     104      ILE      HD3      HA3      0.900000E-01   1.00800           0
      1680 PROA     104      ILE      C        C        0.510000       12.0110           0
      1681 PROA     104      ILE      O        O       -0.510000       15.9994           0
      1682 PROA     105      GLU      N        NH1     -0.470000       14.0070           0
      1683 PROA     105      GLU      HN       H        0.310000       1.00800           0
      1684 PROA     105      GLU      CA       CT1      0.700000E-01   12.0110           0
      1685 PROA     105      GLU      HA       HB1      0.900000E-01   1.00800           0
      1686 PROA     105      GLU      CB       CT2A    -0.180000       12.0110           0
      1687 PROA     105      GLU      HB1      HA2      0.900000E-01   1.00800           0
      1688 PROA     105      GLU      HB2      HA2      0.900000E-01   1.00800           0
      1689 PROA     105      GLU      CG       CT2     -0.280000       12.0110           0
      1690 PROA     105      GLU      HG1      HA2      0.900000E-01   1.00800           0
      1691 PROA     105      GLU      HG2      HA2      0.900000E-01   1.00800           0
      1692 PROA     105      GLU      CD       CC       0.620000       12.0110           0
      1693 PROA     105      GLU      OE1      OC      -0.760000       15.9994           0
      1694 PROA     105      GLU      OE2      OC      -0.760000       15.9994           0
      1695 PROA     105      GLU      C        C        0.510000       12.0110           0
      1696 PROA     105      GLU      O        O       -0.510000       15.9994           0
      1697 PROA     106      ILE      N        NH1     -0.470000       14.0070           0
      1698 PROA     106      ILE      HN       H        0.310000       1.00800           0
      1699 PROA     106      ILE      CA       CT1      0.700000E-01   12.0110           0
      1700 PROA     106      ILE      HA       HB1      0.900000E-01   1.00800           0
      1701 PROA     106      ILE      CB       CT1     -0.900000E-01   12.0110           0
      1702 PROA     106      ILE      HB       HA1      0.900000E-01   1.00800           0
      1703 PROA     106      ILE      CG2      CT3     -0.270000       12.0110           0
      1704 PROA     106      ILE      HG21     HA3      0.900000E-01   1.00800           0
      1705 PROA     106      ILE      HG22     HA3      0.900000E-01   1.00800           0
      1706 PROA     106      ILE      HG23     HA3      0.900000E-01   1.00800           0
      1707 PROA     106      ILE      CG1      CT2     -0.180000       12.0110           0
      1708 PROA     106      ILE      HG11     HA2      0.900000E-01   1.00800           0
      1709 PROA     106      ILE      HG12     HA2      0.900000E-01   1.00800           0
      1710 PROA     106      ILE      CD       CT3     -0.270000       12.0110           0
      1711 PROA     106      ILE      HD1      HA3      0.900000E-01   1.00800           0
      1712 PROA     106      ILE      HD2      HA3      0.900000E-01   1.00800           0
      1713 PROA     106      ILE      HD3      HA3      0.900000E-01   1.00800           0
      1714 PROA     106      ILE      C        C        0.510000       12.0110           0
      1715 PROA     106      ILE      O        O       -0.510000       15.9994           0
      1716 PROA     107      ASN      N        NH1     -0.470000       14.0070           0
      1717 PROA     107      ASN      HN       H        0.310000       1.00800           0
      1718 PROA     107      ASN      CA       CT1      0.700000E-01   12.0110           0
      1719 PROA     107      ASN      HA       HB1      0.900000E-01   1.00800           0
      1720 PROA     107      ASN      CB       CT2     -0.180000       12.0110           0
      1721 PROA     107      ASN      HB1      HA2      0.900000E-01   1.00800           0
      1722 PROA     107      ASN      HB2      HA2      0.900000E-01   1.00800           0
      1723 PROA     107      ASN      CG       CC       0.550000       12.0110           0
      1724 PROA     107      ASN      OD1      O       -0.550000       15.9994           0
      1725 PROA     107      ASN      ND2      NH2     -0.620000       14.0070           0
      1726 PROA     107      ASN      HD21     H        0.320000       1.00800           0
      1727 PROA     107      ASN      HD22     H        0.300000       1.00800           0
      1728 PROA     107      ASN      C        C        0.510000       12.0110           0
      1729 PROA     107      ASN      O        O       -0.510000       15.9994           0
      1730 PROA     108      ASN      N        NH1     -0.470000       14.0070           0
      1731 PROA     108      ASN      HN       H        0.310000       1.00800           0
      1732 PROA     108      ASN      CA       CT1      0.700000E-01   12.0110           0
      1733 PROA     108      ASN      HA       HB1      0.900000E-01   1.00800           0
      1734 PROA     108      ASN      CB       CT2     -0.180000       12.0110           0
      1735 PROA     108      ASN      HB1      HA2      0.900000E-01   1.00800           0
      1736 PROA     108      ASN      HB2      HA2      0.900000E-01   1.00800           0
      1737 PROA     108      ASN      CG       CC       0.550000       12.0110           0
      1738 PROA     108      ASN      OD1      O       -0.550000       15.9994           0
      1739 PROA     108      ASN      ND2      NH2     -0.620000       14.0070           0
      1740 PROA     108      ASN      HD21     H        0.320000       1.00800           0
      1741 PROA     108      ASN      HD22     H        0.300000       1.00800           0
      1742 PROA     108      ASN      C        C        0.510000       12.0110           0
      1743 PROA     108      ASN      O        O       -0.510000       15.9994           0
      1744 PROA     109      LYS      N        NH1     -0.470000       14.0070           0
      1745 PROA     109      LYS      HN       H        0.310000       1.00800           0
      1746 PROA     109      LYS      CA       CT1      0.700000E-01   12.0110           0
      1747 PROA     109      LYS      HA       HB1      0.900000E-01   1.00800           0
      1748 PROA     109      LYS      CB       CT2     -0.180000       12.0110           0
      1749 PROA     109      LYS      HB1      HA2      0.900000E-01   1.00800           0
      1750 PROA     109      LYS      HB2      HA2      0.900000E-01   1.00800           0
      1751 PROA     109      LYS      CG       CT2     -0.180000       12.0110           0
      1752 PROA     109      LYS      HG1      HA2      0.900000E-01   1.00800           0
      1753 PROA     109      LYS      HG2      HA2      0.900000E-01   1.00800           0
      1754 PROA     109      LYS      CD       CT2     -0.180000       12.0110           0
      1755 PROA     109      LYS      HD1      HA2      0.900000E-01   1.00800           0
      1756 PROA     109      LYS      HD2      HA2      0.900000E-01   1.00800           0
      1757 PROA     109      LYS      CE       CT2      0.210000       12.0110           0
      1758 PROA     109      LYS      HE1      HA2      0.500000E-01   1.00800           0
      1759 PROA     109      LYS      HE2      HA2      0.500000E-01   1.00800           0
      1760 PROA     109      LYS      NZ       NH3     -0.300000       14.0070           0
      1761 PROA     109      LYS      HZ1      HC       0.330000       1.00800           0
      1762 PROA     109      LYS      HZ2      HC       0.330000       1.00800           0
      1763 PROA     109      LYS      HZ3      HC       0.330000       1.00800           0
      1764 PROA     109      LYS      C        C        0.510000       12.0110           0
      1765 PROA     109      LYS      O        O       -0.510000       15.9994           0
      1766 PROA     110      LEU      N        NH1     -0.470000       14.0070           0
      1767 PROA     110      LEU      HN       H        0.310000       1.00800           0
      1768 PROA     110      LEU      CA       CT1      0.700000E-01   12.0110           0
      1769 PROA     110      LEU      HA       HB1      0.900000E-01   1.00800           0
      1770 PROA     110      LEU      CB       CT2     -0.180000       12.0110           0
      1771 PROA     110      LEU      HB1      HA2      0.900000E-01   1.00800           0
      1772 PROA     110      LEU      HB2      HA2      0.900000E-01   1.00800           0
      1773 PROA     110      LEU      CG       CT1     -0.900000E-01   12.0110           0
      1774 PROA     110      LEU      HG       HA1      0.900000E-01   1.00800           0
      1775 PROA     110      LEU      CD1      CT3     -0.270000       12.0110           0
      1776 PROA     110      LEU      HD11     HA3      0.900000E-01   1.00800           0
      1777 PROA     110      LEU      HD12     HA3      0.900000E-01   1.00800           0
      1778 PROA     110      LEU      HD13     HA3      0.900000E-01   1.00800           0
      1779 PROA     110      LEU      CD2      CT3     -0.270000       12.0110           0
      1780 PROA     110      LEU      HD21     HA3      0.900000E-01   1.00800           0
      1781 PROA     110      LEU      HD22     HA3      0.900000E-01   1.00800           0
      1782 PROA     110      LEU      HD23     HA3      0.900000E-01   1.00800           0
      1783 PROA     110      LEU      C        C        0.510000       12.0110           0
      1784 PROA     110      LEU      O        O       -0.510000       15.9994           0
      1785 PROA     111      GLU      N        NH1     -0.470000       14.0070           0
      1786 PROA     111      GLU      HN       H        0.310000       1.00800           0
      1787 PROA     111      GLU      CA       CT1      0.700000E-01   12.0110           0
      1788 PROA     111      GLU      HA       HB1      0.900000E-01   1.00800           0
      1789 PROA     111      GLU      CB       CT2A    -0.180000       12.0110           0
      1790 PROA     111      GLU      HB1      HA2      0.900000E-01   1.00800           0
      1791 PROA     111      GLU      HB2      HA2      0.900000E-01   1.00800           0
      1792 PROA     111      GLU      CG       CT2     -0.280000       12.0110           0
      1793 PROA     111      GLU      HG1      HA2      0.900000E-01   1.00800           0
      1794 PROA     111      GLU      HG2      HA2      0.900000E-01   1.00800           0
      1795 PROA     111      GLU      CD       CC       0.620000       12.0110           0
      1796 PROA     111      GLU      OE1      OC      -0.760000       15.9994           0
      1797 PROA     111      GLU      OE2      OC      -0.760000       15.9994           0
      1798 PROA     111      GLU      C        C        0.510000       12.0110           0
      1799 PROA     111      GLU      O        O       -0.510000       15.9994           0
      1800 PROA     112      PHE      N        NH1     -0.470000       14.0070           0
      1801 PROA     112      PHE      HN       H        0.310000       1.00800           0
      1802 PROA     112      PHE      CA       CT1      0.700000E-01   12.0110           0
      1803 PROA     112      PHE      HA       HB1      0.900000E-01   1.00800           0
      1804 PROA     112      PHE      CB       CT2     -0.180000       12.0110           0
      1805 PROA     112      PHE      HB1      HA2      0.900000E-01   1.00800           0
      1806 PROA     112      PHE      HB2      HA2      0.900000E-01   1.00800           0
      1807 PROA     112      PHE      CG       CA        0.00000       12.0110           0
      1808 PROA     112      PHE      CD1      CA      -0.115000       12.0110           0
      1809 PROA     112      PHE      HD1      HP       0.115000       1.00800           0
      1810 PROA     112      PHE      CE1      CA      -0.115000       12.0110           0
      1811 PROA     112      PHE      HE1      HP       0.115000       1.00800           0
      1812 PROA     112      PHE      CZ       CA      -0.115000       12.0110           0
      1813 PROA     112      PHE      HZ       HP       0.115000       1.00800           0
      1814 PROA     112      PHE      CD2      CA      -0.115000       12.0110           0
      1815 PROA     112      PHE      HD2      HP       0.115000       1.00800           0
      1816 PROA     112      PHE      CE2      CA      -0.115000       12.0110           0
      1817 PROA     112      PHE      HE2      HP       0.115000       1.00800           0
      1818 PROA     112      PHE      C        C        0.510000       12.0110           0
      1819 PROA     112      PHE      O        O       -0.510000       15.9994           0
      1820 PROA     113      GLU      N        NH1     -0.470000       14.0070           0
      1821 PROA     113      GLU      HN       H        0.310000       1.00800           0
      1822 PROA     113      GLU      CA       CT1      0.700000E-01   12.0110           0
      1823 PROA     113      GLU      HA       HB1      0.900000E-01   1.00800           0
      1824 PROA     113      GLU      CB       CT2A    -0.180000       12.0110           0
      1825 PROA     113      GLU      HB1      HA2      0.900000E-01   1.00800           0
      1826 PROA     113      GLU      HB2      HA2      0.900000E-01   1.00800           0
      1827 PROA     113      GLU      CG       CT2     -0.280000       12.0110           0
      1828 PROA     113      GLU      HG1      HA2      0.900000E-01   1.00800           0
      1829 PROA     113      GLU      HG2      HA2      0.900000E-01   1.00800           0
      1830 PROA     113      GLU      CD       CC       0.620000       12.0110           0
      1831 PROA     113      GLU      OE1      OC      -0.760000       15.9994           0
      1832 PROA     113      GLU      OE2      OC      -0.760000       15.9994           0
      1833 PROA     113      GLU      C        C        0.510000       12.0110           0
      1834 PROA     113      GLU      O        O       -0.510000       15.9994           0
      1835 PROA     114      SER      N        NH1     -0.470000       14.0070           0
      1836 PROA     114      SER      HN       H        0.310000       1.00800           0
      1837 PROA     114      SER      CA       CT1      0.700000E-01   12.0110           0
      1838 PROA     114      SER      HA       HB1      0.900000E-01   1.00800           0
      1839 PROA     114      SER      CB       CT2      0.500000E-01   12.0110           0
      1840 PROA     114      SER      HB1      HA2      0.900000E-01   1.00800           0
      1841 PROA     114      SER      HB2      HA2      0.900000E-01   1.00800           0
      1842 PROA     114      SER      OG       OH1     -0.660000       15.9994           0
      1843 PROA     114      SER      HG1      H        0.430000       1.00800           0
      1844 PROA     114      SER      C        C        0.510000       12.0110           0
      1845 PROA     114      SER      O        O       -0.510000       15.9994           0
      1846 PROA     115      ALA      N        NH1     -0.470000       14.0070           0
      1847 PROA     115      ALA      HN       H        0.310000       1.00800           0
      1848 PROA     115      ALA      CA       CT1      0.700000E-01   12.0110           0
      1849 PROA     115      ALA      HA       HB1      0.900000E-01   1.00800           0
      1850 PROA     115      ALA      CB       CT3     -0.270000       12.0110           0
      1851 PROA     115      ALA      HB1      HA3      0.900000E-01   1.00800           0
      1852 PROA     115      ALA      HB2      HA3      0.900000E-01   1.00800           0
      1853 PROA     115      ALA      HB3      HA3      0.900000E-01   1.00800           0
      1854 PROA     115      ALA      C        C        0.510000       12.0110           0
      1855 PROA     115      ALA      O        O       -0.510000       15.9994           0
      1856 PROA     116      GLN      N        NH1     -0.470000       14.0070           0
      1857 PROA     116      GLN      HN       H        0.310000       1.00800           0
      1858 PROA     116      GLN      CA       CT1      0.700000E-01   12.0110           0
      1859 PROA     116      GLN      HA       HB1      0.900000E-01   1.00800           0
      1860 PROA     116      GLN      CB       CT2     -0.180000       12.0110           0
      1861 PROA     116      GLN      HB1      HA2      0.900000E-01   1.00800           0
      1862 PROA     116      GLN      HB2      HA2      0.900000E-01   1.00800           0
      1863 PROA     116      GLN      CG       CT2     -0.180000       12.0110           0
      1864 PROA     116      GLN      HG1      HA2      0.900000E-01   1.00800           0
      1865 PROA     116      GLN      HG2      HA2      0.900000E-01   1.00800           0
      1866 PROA     116      GLN      CD       CC       0.550000       12.0110           0
      1867 PROA     116      GLN      OE1      O       -0.550000       15.9994           0
      1868 PROA     116      GLN      NE2      NH2     -0.620000       14.0070           0
      1869 PROA     116      GLN      HE21     H        0.320000       1.00800           0
      1870 PROA     116      GLN      HE22     H        0.300000       1.00800           0
      1871 PROA     116      GLN      C        C        0.510000       12.0110           0
      1872 PROA     116      GLN      O        O       -0.510000       15.9994           0
      1873 PROA     117      PHE      N        NH1     -0.470000       14.0070           0
      1874 PROA     117      PHE      HN       H        0.310000       1.00800           0
      1875 PROA     117      PHE      CA       CT1      0.700000E-01   12.0110           0
      1876 PROA     117      PHE      HA       HB1      0.900000E-01   1.00800           0
      1877 PROA     117      PHE      CB       CT2     -0.180000       12.0110           0
      1878 PROA     117      PHE      HB1      HA2      0.900000E-01   1.00800           0
      1879 PROA     117      PHE      HB2      HA2      0.900000E-01   1.00800           0
      1880 PROA     117      PHE      CG       CA        0.00000       12.0110           0
      1881 PROA     117      PHE      CD1      CA      -0.115000       12.0110           0
      1882 PROA     117      PHE      HD1      HP       0.115000       1.00800           0
      1883 PROA     117      PHE      CE1      CA      -0.115000       12.0110           0
      1884 PROA     117      PHE      HE1      HP       0.115000       1.00800           0
      1885 PROA     117      PHE      CZ       CA      -0.115000       12.0110           0
      1886 PROA     117      PHE      HZ       HP       0.115000       1.00800           0
      1887 PROA     117      PHE      CD2      CA      -0.115000       12.0110           0
      1888 PROA     117      PHE      HD2      HP       0.115000       1.00800           0
      1889 PROA     117      PHE      CE2      CA      -0.115000       12.0110           0
      1890 PROA     117      PHE      HE2      HP       0.115000       1.00800           0
      1891 PROA     117      PHE      C        C        0.510000       12.0110           0
      1892 PROA     117      PHE      O        O       -0.510000       15.9994           0
      1893 PROA     118      PRO      N        N       -0.290000       14.0070           0
      1894 PROA     118      PRO      CD       CP3       0.00000       12.0110           0
      1895 PROA     118      PRO      HD1      HA2      0.900000E-01   1.00800           0
      1896 PROA     118      PRO      HD2      HA2      0.900000E-01   1.00800           0
      1897 PROA     118      PRO      CA       CP1      0.200000E-01   12.0110           0
      1898 PROA     118      PRO      HA       HB1      0.900000E-01   1.00800           0
      1899 PROA     118      PRO      CB       CP2     -0.180000       12.0110           0
      1900 PROA     118      PRO      HB1      HA2      0.900000E-01   1.00800           0
      1901 PROA     118      PRO      HB2      HA2      0.900000E-01   1.00800           0
      1902 PROA     118      PRO      CG       CP2     -0.180000       12.0110           0
      1903 PROA     118      PRO      HG1      HA2      0.900000E-01   1.00800           0
      1904 PROA     118      PRO      HG2      HA2      0.900000E-01   1.00800           0
      1905 PROA     118      PRO      C        C        0.510000       12.0110           0
      1906 PROA     118      PRO      O        O       -0.510000       15.9994           0
      1907 PROA     119      ASN      N        NH1     -0.470000       14.0070           0
      1908 PROA     119      ASN      HN       H        0.310000       1.00800           0
      1909 PROA     119      ASN      CA       CT1      0.700000E-01   12.0110           0
      1910 PROA     119      ASN      HA       HB1      0.900000E-01   1.00800           0
      1911 PROA     119      ASN      CB       CT2     -0.180000       12.0110           0
      1912 PROA     119      ASN      HB1      HA2      0.900000E-01   1.00800           0
      1913 PROA     119      ASN      HB2      HA2      0.900000E-01   1.00800           0
      1914 PROA     119      ASN      CG       CC       0.550000       12.0110           0
      1915 PROA     119      ASN      OD1      O       -0.550000       15.9994           0
      1916 PROA     119      ASN      ND2      NH2     -0.620000       14.0070           0
      1917 PROA     119      ASN      HD21     H        0.320000       1.00800           0
      1918 PROA     119      ASN      HD22     H        0.300000       1.00800           0
      1919 PROA     119      ASN      C        C        0.510000       12.0110           0
      1920 PROA     119      ASN      O        O       -0.510000       15.9994           0
      1921 PROA     120      TRP      N        NH1     -0.470000       14.0070           0
      1922 PROA     120      TRP      HN       H        0.310000       1.00800           0
      1923 PROA     120      TRP      CA       CT1      0.700000E-01   12.0110           0
      1924 PROA     120      TRP      HA       HB1      0.900000E-01   1.00800           0
      1925 PROA     120      TRP      CB       CT2     -0.180000       12.0110           0
      1926 PROA     120      TRP      HB1      HA2      0.900000E-01   1.00800           0
      1927 PROA     120      TRP      HB2      HA2      0.900000E-01   1.00800           0
      1928 PROA     120      TRP      CG       CY      -0.300000E-01   12.0110           0
      1929 PROA     120      TRP      CD1      CA      -0.150000       12.0110           0
      1930 PROA     120      TRP      HD1      HP       0.220000       1.00800           0
      1931 PROA     120      TRP      NE1      NY      -0.510000       14.0070           0
      1932 PROA     120      TRP      HE1      H        0.370000       1.00800           0
      1933 PROA     120      TRP      CE2      CPT      0.240000       12.0110           0
      1934 PROA     120      TRP      CD2      CPT      0.110000       12.0110           0
      1935 PROA     120      TRP      CE3      CAI     -0.250000       12.0110           0
      1936 PROA     120      TRP      HE3      HP       0.170000       1.00800           0
      1937 PROA     120      TRP      CZ3      CA      -0.200000       12.0110           0
      1938 PROA     120      TRP      HZ3      HP       0.140000       1.00800           0
      1939 PROA     120      TRP      CZ2      CAI     -0.270000       12.0110           0
      1940 PROA     120      TRP      HZ2      HP       0.160000       1.00800           0
      1941 PROA     120      TRP      CH2      CA      -0.140000       12.0110           0
      1942 PROA     120      TRP      HH2      HP       0.140000       1.00800           0
      1943 PROA     120      TRP      C        C        0.510000       12.0110           0
      1944 PROA     120      TRP      O        O       -0.510000       15.9994           0
      1945 PROA     121      TYR      N        NH1     -0.470000       14.0070           0
      1946 PROA     121      TYR      HN       H        0.310000       1.00800           0
      1947 PROA     121      TYR      CA       CT1      0.700000E-01   12.0110           0
      1948 PROA     121      TYR      HA       HB1      0.900000E-01   1.00800           0
      1949 PROA     121      TYR      CB       CT2     -0.180000       12.0110           0
      1950 PROA     121      TYR      HB1      HA2      0.900000E-01   1.00800           0
      1951 PROA     121      TYR      HB2      HA2      0.900000E-01   1.00800           0
      1952 PROA     121      TYR      CG       CA        0.00000       12.0110           0
      1953 PROA     121      TYR      CD1      CA      -0.115000       12.0110           0
      1954 PROA     121      TYR      HD1      HP       0.115000       1.00800           0
      1955 PROA     121      TYR      CE1      CA      -0.115000       12.0110           0
      1956 PROA     121      TYR      HE1      HP       0.115000       1.00800           0
      1957 PROA     121      TYR      CZ       CA       0.110000       12.0110           0
      1958 PROA     121      TYR      OH       OH1     -0.540000       15.9994           0
      1959 PROA     121      TYR      HH       H        0.430000       1.00800           0
      1960 PROA     121      TYR      CD2      CA      -0.115000       12.0110           0
      1961 PROA     121      TYR      HD2      HP       0.115000       1.00800           0
      1962 PROA     121      TYR      CE2      CA      -0.115000       12.0110           0
      1963 PROA     121      TYR      HE2      HP       0.115000       1.00800           0
      1964 PROA     121      TYR      C        C        0.510000       12.0110           0
      1965 PROA     121      TYR      O        O       -0.510000       15.9994           0
      1966 PROA     122      ILE      N        NH1     -0.470000       14.0070           0
      1967 PROA     122      ILE      HN       H        0.310000       1.00800           0
      1968 PROA     122      ILE      CA       CT1      0.700000E-01   12.0110           0
      1969 PROA     122      ILE      HA       HB1      0.900000E-01   1.00800           0
      1970 PROA     122      ILE      CB       CT1     -0.900000E-01   12.0110           0
      1971 PROA     122      ILE      HB       HA1      0.900000E-01   1.00800           0
      1972 PROA     122      ILE      CG2      CT3     -0.270000       12.0110           0
      1973 PROA     122      ILE      HG21     HA3      0.900000E-01   1.00800           0
      1974 PROA     122      ILE      HG22     HA3      0.900000E-01   1.00800           0
      1975 PROA     122      ILE      HG23     HA3      0.900000E-01   1.00800           0
      1976 PROA     122      ILE      CG1      CT2     -0.180000       12.0110           0
      1977 PROA     122      ILE      HG11     HA2      0.900000E-01   1.00800           0
      1978 PROA     122      ILE      HG12     HA2      0.900000E-01   1.00800           0
      1979 PROA     122      ILE      CD       CT3     -0.270000       12.0110           0
      1980 PROA     122      ILE      HD1      HA3      0.900000E-01   1.00800           0
      1981 PROA     122      ILE      HD2      HA3      0.900000E-01   1.00800           0
      1982 PROA     122      ILE      HD3      HA3      0.900000E-01   1.00800           0
      1983 PROA     122      ILE      C        C        0.510000       12.0110           0
      1984 PROA     122      ILE      O        O       -0.510000       15.9994           0
      1985 PROA     123      SER      N        NH1     -0.470000       14.0070           0
      1986 PROA     123      SER      HN       H        0.310000       1.00800           0
      1987 PROA     123      SER      CA       CT1      0.700000E-01   12.0110           0
      1988 PROA     123      SER      HA       HB1      0.900000E-01   1.00800           0
      1989 PROA     123      SER      CB       CT2      0.500000E-01   12.0110           0
      1990 PROA     123      SER      HB1      HA2      0.900000E-01   1.00800           0
      1991 PROA     123      SER      HB2      HA2      0.900000E-01   1.00800           0
      1992 PROA     123      SER      OG       OH1     -0.660000       15.9994           0
      1993 PROA     123      SER      HG1      H        0.430000       1.00800           0
      1994 PROA     123      SER      C        C        0.510000       12.0110           0
      1995 PROA     123      SER      O        O       -0.510000       15.9994           0
      1996 PROA     124      THR      N        NH1     -0.470000       14.0070           0
      1997 PROA     124      THR      HN       H        0.310000       1.00800           0
      1998 PROA     124      THR      CA       CT1      0.700000E-01   12.0110           0
      1999 PROA     124      THR      HA       HB1      0.900000E-01   1.00800           0
      2000 PROA     124      THR      CB       CT1      0.140000       12.0110           0
      2001 PROA     124      THR      HB       HA1      0.900000E-01   1.00800           0
      2002 PROA     124      THR      OG1      OH1     -0.660000       15.9994           0
      2003 PROA     124      THR      HG1      H        0.430000       1.00800           0
      2004 PROA     124      THR      CG2      CT3     -0.270000       12.0110           0
      2005 PROA     124      THR      HG21     HA3      0.900000E-01   1.00800           0
      2006 PROA     124      THR      HG22     HA3      0.900000E-01   1.00800           0
      2007 PROA     124      THR      HG23     HA3      0.900000E-01   1.00800           0
      2008 PROA     124      THR      C        C        0.510000       12.0110           0
      2009 PROA     124      THR      O        O       -0.510000       15.9994           0
      2010 PROA     125      SER      N        NH1     -0.470000       14.0070           0
      2011 PROA     125      SER      HN       H        0.310000       1.00800           0
      2012 PROA     125      SER      CA       CT1      0.700000E-01   12.0110           0
      2013 PROA     125      SER      HA       HB1      0.900000E-01   1.00800           0
      2014 PROA     125      SER      CB       CT2      0.500000E-01   12.0110           0
      2015 PROA     125      SER      HB1      HA2      0.900000E-01   1.00800           0
      2016 PROA     125      SER      HB2      HA2      0.900000E-01   1.00800           0
      2017 PROA     125      SER      OG       OH1     -0.660000       15.9994           0
      2018 PROA     125      SER      HG1      H        0.430000       1.00800           0
      2019 PROA     125      SER      C        C        0.510000       12.0110           0
      2020 PROA     125      SER      O        O       -0.510000       15.9994           0
      2021 PROA     126      GLN      N        NH1     -0.470000       14.0070           0
      2022 PROA     126      GLN      HN       H        0.310000       1.00800           0
      2023 PROA     126      GLN      CA       CT1      0.700000E-01   12.0110           0
      2024 PROA     126      GLN      HA       HB1      0.900000E-01   1.00800           0
      2025 PROA     126      GLN      CB       CT2     -0.180000       12.0110           0
      2026 PROA     126      GLN      HB1      HA2      0.900000E-01   1.00800           0
      2027 PROA     126      GLN      HB2      HA2      0.900000E-01   1.00800           0
      2028 PROA     126      GLN      CG       CT2     -0.180000       12.0110           0
      2029 PROA     126      GLN      HG1      HA2      0.900000E-01   1.00800           0
      2030 PROA     126      GLN      HG2      HA2      0.900000E-01   1.00800           0
      2031 PROA     126      GLN      CD       CC       0.550000       12.0110           0
      2032 PROA     126      GLN      OE1      O       -0.550000       15.9994           0
      2033 PROA     126      GLN      NE2      NH2     -0.620000       14.0070           0
      2034 PROA     126      GLN      HE21     H        0.320000       1.00800           0
      2035 PROA     126      GLN      HE22     H        0.300000       1.00800           0
      2036 PROA     126      GLN      C        C        0.510000       12.0110           0
      2037 PROA     126      GLN      O        O       -0.510000       15.9994           0
      2038 PROA     127      ALA      N        NH1     -0.470000       14.0070           0
      2039 PROA     127      ALA      HN       H        0.310000       1.00800           0
      2040 PROA     127      ALA      CA       CT1      0.700000E-01   12.0110           0
      2041 PROA     127      ALA      HA       HB1      0.900000E-01   1.00800           0
      2042 PROA     127      ALA      CB       CT3     -0.270000       12.0110           0
      2043 PROA     127      ALA      HB1      HA3      0.900000E-01   1.00800           0
      2044 PROA     127      ALA      HB2      HA3      0.900000E-01   1.00800           0
      2045 PROA     127      ALA      HB3      HA3      0.900000E-01   1.00800           0
      2046 PROA     127      ALA      C        C        0.510000       12.0110           0
      2047 PROA     127      ALA      O        O       -0.510000       15.9994           0
      2048 PROA     128      GLU      N        NH1     -0.470000       14.0070           0
      2049 PROA     128      GLU      HN       H        0.310000       1.00800           0
      2050 PROA     128      GLU      CA       CT1      0.700000E-01   12.0110           0
      2051 PROA     128      GLU      HA       HB1      0.900000E-01   1.00800           0
      2052 PROA     128      GLU      CB       CT2A    -0.180000       12.0110           0
      2053 PROA     128      GLU      HB1      HA2      0.900000E-01   1.00800           0
      2054 PROA     128      GLU      HB2      HA2      0.900000E-01   1.00800           0
      2055 PROA     128      GLU      CG       CT2     -0.280000       12.0110           0
      2056 PROA     128      GLU      HG1      HA2      0.900000E-01   1.00800           0
      2057 PROA     128      GLU      HG2      HA2      0.900000E-01   1.00800           0
      2058 PROA     128      GLU      CD       CC       0.620000       12.0110           0
      2059 PROA     128      GLU      OE1      OC      -0.760000       15.9994           0
      2060 PROA     128      GLU      OE2      OC      -0.760000       15.9994           0
      2061 PROA     128      GLU      C        C        0.510000       12.0110           0
      2062 PROA     128      GLU      O        O       -0.510000       15.9994           0
      2063 PROA     129      ASN      N        NH1     -0.470000       14.0070           0
      2064 PROA     129      ASN      HN       H        0.310000       1.00800           0
      2065 PROA     129      ASN      CA       CT1      0.700000E-01   12.0110           0
      2066 PROA     129      ASN      HA       HB1      0.900000E-01   1.00800           0
      2067 PROA     129      ASN      CB       CT2     -0.180000       12.0110           0
      2068 PROA     129      ASN      HB1      HA2      0.900000E-01   1.00800           0
      2069 PROA     129      ASN      HB2      HA2      0.900000E-01   1.00800           0
      2070 PROA     129      ASN      CG       CC       0.550000       12.0110           0
      2071 PROA     129      ASN      OD1      O       -0.550000       15.9994           0
      2072 PROA     129      ASN      ND2      NH2     -0.620000       14.0070           0
      2073 PROA     129      ASN      HD21     H        0.320000       1.00800           0
      2074 PROA     129      ASN      HD22     H        0.300000       1.00800           0
      2075 PROA     129      ASN      C        C        0.510000       12.0110           0
      2076 PROA     129      ASN      O        O       -0.510000       15.9994           0
      2077 PROA     130      MET      N        NH1     -0.470000       14.0070           0
      2078 PROA     130      MET      HN       H        0.310000       1.00800           0
      2079 PROA     130      MET      CA       CT1      0.700000E-01   12.0110           0
      2080 PROA     130      MET      HA       HB1      0.900000E-01   1.00800           0
      2081 PROA     130      MET      CB       CT2     -0.180000       12.0110           0
      2082 PROA     130      MET      HB1      HA2      0.900000E-01   1.00800           0
      2083 PROA     130      MET      HB2      HA2      0.900000E-01   1.00800           0
      2084 PROA     130      MET      CG       CT2     -0.140000       12.0110           0
      2085 PROA     130      MET      HG1      HA2      0.900000E-01   1.00800           0
      2086 PROA     130      MET      HG2      HA2      0.900000E-01   1.00800           0
      2087 PROA     130      MET      SD       S       -0.900000E-01   32.0600           0
      2088 PROA     130      MET      CE       CT3     -0.220000       12.0110           0
      2089 PROA     130      MET      HE1      HA3      0.900000E-01   1.00800           0
      2090 PROA     130      MET      HE2      HA3      0.900000E-01   1.00800           0
      2091 PROA     130      MET      HE3      HA3      0.900000E-01   1.00800           0
      2092 PROA     130      MET      C        C        0.510000       12.0110           0
      2093 PROA     130      MET      O        O       -0.510000       15.9994           0
      2094 PROA     131      PRO      N        N       -0.290000       14.0070           0
      2095 PROA     131      PRO      CD       CP3       0.00000       12.0110           0
      2096 PROA     131      PRO      HD1      HA2      0.900000E-01   1.00800           0
      2097 PROA     131      PRO      HD2      HA2      0.900000E-01   1.00800           0
      2098 PROA     131      PRO      CA       CP1      0.200000E-01   12.0110           0
      2099 PROA     131      PRO      HA       HB1      0.900000E-01   1.00800           0
      2100 PROA     131      PRO      CB       CP2     -0.180000       12.0110           0
      2101 PROA     131      PRO      HB1      HA2      0.900000E-01   1.00800           0
      2102 PROA     131      PRO      HB2      HA2      0.900000E-01   1.00800           0
      2103 PROA     131      PRO      CG       CP2     -0.180000       12.0110           0
      2104 PROA     131      PRO      HG1      HA2      0.900000E-01   1.00800           0
      2105 PROA     131      PRO      HG2      HA2      0.900000E-01   1.00800           0
      2106 PROA     131      PRO      C        C        0.510000       12.0110           0
      2107 PROA     131      PRO      O        O       -0.510000       15.9994           0
      2108 PROA     132      VAL      N        NH1     -0.470000       14.0070           0
      2109 PROA     132      VAL      HN       H        0.310000       1.00800           0
      2110 PROA     132      VAL      CA       CT1      0.700000E-01   12.0110           0
      2111 PROA     132      VAL      HA       HB1      0.900000E-01   1.00800           0
      2112 PROA     132      VAL      CB       CT1     -0.900000E-01   12.0110           0
      2113 PROA     132      VAL      HB       HA1      0.900000E-01   1.00800           0
      2114 PROA     132      VAL      CG1      CT3     -0.270000       12.0110           0
      2115 PROA     132      VAL      HG11     HA3      0.900000E-01   1.00800           0
      2116 PROA     132      VAL      HG12     HA3      0.900000E-01   1.00800           0
      2117 PROA     132      VAL      HG13     HA3      0.900000E-01   1.00800           0
      2118 PROA     132      VAL      CG2      CT3     -0.270000       12.0110           0
      2119 PROA     132      VAL      HG21     HA3      0.900000E-01   1.00800           0
      2120 PROA     132      VAL      HG22     HA3      0.900000E-01   1.00800           0
      2121 PROA     132      VAL      HG23     HA3      0.900000E-01   1.00800           0
      2122 PROA     132      VAL      C        C        0.510000       12.0110           0
      2123 PROA     132      VAL      O        O       -0.510000       15.9994           0
      2124 PROA     133      PHE      N        NH1     -0.470000       14.0070           0
      2125 PROA     133      PHE      HN       H        0.310000       1.00800           0
      2126 PROA     133      PHE      CA       CT1      0.700000E-01   12.0110           0
      2127 PROA     133      PHE      HA       HB1      0.900000E-01   1.00800           0
      2128 PROA     133      PHE      CB       CT2     -0.180000       12.0110           0
      2129 PROA     133      PHE      HB1      HA2      0.900000E-01   1.00800           0
      2130 PROA     133      PHE      HB2      HA2      0.900000E-01   1.00800           0
      2131 PROA     133      PHE      CG       CA        0.00000       12.0110           0
      2132 PROA     133      PHE      CD1      CA      -0.115000       12.0110           0
      2133 PROA     133      PHE      HD1      HP       0.115000       1.00800           0
      2134 PROA     133      PHE      CE1      CA      -0.115000       12.0110           0
      2135 PROA     133      PHE      HE1      HP       0.115000       1.00800           0
      2136 PROA     133      PHE      CZ       CA      -0.115000       12.0110           0
      2137 PROA     133      PHE      HZ       HP       0.115000       1.00800           0
      2138 PROA     133      PHE      CD2      CA      -0.115000       12.0110           0
      2139 PROA     133      PHE      HD2      HP       0.115000       1.00800           0
      2140 PROA     133      PHE      CE2      CA      -0.115000       12.0110           0
      2141 PROA     133      PHE      HE2      HP       0.115000       1.00800           0
      2142 PROA     133      PHE      C        C        0.510000       12.0110           0
      2143 PROA     133      PHE      O        O       -0.510000       15.9994           0
      2144 PROA     134      LEU      N        NH1     -0.470000       14.0070           0
      2145 PROA     134      LEU      HN       H        0.310000       1.00800           0
      2146 PROA     134      LEU      CA       CT1      0.700000E-01   12.0110           0
      2147 PROA     134      LEU      HA       HB1      0.900000E-01   1.00800           0
      2148 PROA     134      LEU      CB       CT2     -0.180000       12.0110           0
      2149 PROA     134      LEU      HB1      HA2      0.900000E-01   1.00800           0
      2150 PROA     134      LEU      HB2      HA2      0.900000E-01   1.00800           0
      2151 PROA     134      LEU      CG       CT1     -0.900000E-01   12.0110           0
      2152 PROA     134      LEU      HG       HA1      0.900000E-01   1.00800           0
      2153 PROA     134      LEU      CD1      CT3     -0.270000       12.0110           0
      2154 PROA     134      LEU      HD11     HA3      0.900000E-01   1.00800           0
      2155 PROA     134      LEU      HD12     HA3      0.900000E-01   1.00800           0
      2156 PROA     134      LEU      HD13     HA3      0.900000E-01   1.00800           0
      2157 PROA     134      LEU      CD2      CT3     -0.270000       12.0110           0
      2158 PROA     134      LEU      HD21     HA3      0.900000E-01   1.00800           0
      2159 PROA     134      LEU      HD22     HA3      0.900000E-01   1.00800           0
      2160 PROA     134      LEU      HD23     HA3      0.900000E-01   1.00800           0
      2161 PROA     134      LEU      C        C        0.510000       12.0110           0
      2162 PROA     134      LEU      O        O       -0.510000       15.9994           0
      2163 PROA     135      GLY      N        NH1     -0.470000       14.0070           0
      2164 PROA     135      GLY      HN       H        0.310000       1.00800           0
      2165 PROA     135      GLY      CA       CT2     -0.200000E-01   12.0110           0
      2166 PROA     135      GLY      HA1      HB2      0.900000E-01   1.00800           0
      2167 PROA     135      GLY      HA2      HB2      0.900000E-01   1.00800           0
      2168 PROA     135      GLY      C        C        0.510000       12.0110           0
      2169 PROA     135      GLY      O        O       -0.510000       15.9994           0
      2170 PROA     136      GLY      N        NH1     -0.470000       14.0070           0
      2171 PROA     136      GLY      HN       H        0.310000       1.00800           0
      2172 PROA     136      GLY      CA       CT2     -0.200000E-01   12.0110           0
      2173 PROA     136      GLY      HA1      HB2      0.900000E-01   1.00800           0
      2174 PROA     136      GLY      HA2      HB2      0.900000E-01   1.00800           0
      2175 PROA     136      GLY      C        C        0.510000       12.0110           0
      2176 PROA     136      GLY      O        O       -0.510000       15.9994           0
      2177 PROA     137      THR      N        NH1     -0.470000       14.0070           0
      2178 PROA     137      THR      HN       H        0.310000       1.00800           0
      2179 PROA     137      THR      CA       CT1      0.700000E-01   12.0110           0
      2180 PROA     137      THR      HA       HB1      0.900000E-01   1.00800           0
      2181 PROA     137      THR      CB       CT1      0.140000       12.0110           0
      2182 PROA     137      THR      HB       HA1      0.900000E-01   1.00800           0
      2183 PROA     137      THR      OG1      OH1     -0.660000       15.9994           0
      2184 PROA     137      THR      HG1      H        0.430000       1.00800           0
      2185 PROA     137      THR      CG2      CT3     -0.270000       12.0110           0
      2186 PROA     137      THR      HG21     HA3      0.900000E-01   1.00800           0
      2187 PROA     137      THR      HG22     HA3      0.900000E-01   1.00800           0
      2188 PROA     137      THR      HG23     HA3      0.900000E-01   1.00800           0
      2189 PROA     137      THR      C        C        0.510000       12.0110           0
      2190 PROA     137      THR      O        O       -0.510000       15.9994           0
      2191 PROA     138      LYS      N        NH1     -0.470000       14.0070           0
      2192 PROA     138      LYS      HN       H        0.310000       1.00800           0
      2193 PROA     138      LYS      CA       CT1      0.700000E-01   12.0110           0
      2194 PROA     138      LYS      HA       HB1      0.900000E-01   1.00800           0
      2195 PROA     138      LYS      CB       CT2     -0.180000       12.0110           0
      2196 PROA     138      LYS      HB1      HA2      0.900000E-01   1.00800           0
      2197 PROA     138      LYS      HB2      HA2      0.900000E-01   1.00800           0
      2198 PROA     138      LYS      CG       CT2     -0.180000       12.0110           0
      2199 PROA     138      LYS      HG1      HA2      0.900000E-01   1.00800           0
      2200 PROA     138      LYS      HG2      HA2      0.900000E-01   1.00800           0
      2201 PROA     138      LYS      CD       CT2     -0.180000       12.0110           0
      2202 PROA     138      LYS      HD1      HA2      0.900000E-01   1.00800           0
      2203 PROA     138      LYS      HD2      HA2      0.900000E-01   1.00800           0
      2204 PROA     138      LYS      CE       CT2      0.210000       12.0110           0
      2205 PROA     138      LYS      HE1      HA2      0.500000E-01   1.00800           0
      2206 PROA     138      LYS      HE2      HA2      0.500000E-01   1.00800           0
      2207 PROA     138      LYS      NZ       NH3     -0.300000       14.0070           0
      2208 PROA     138      LYS      HZ1      HC       0.330000       1.00800           0
      2209 PROA     138      LYS      HZ2      HC       0.330000       1.00800           0
      2210 PROA     138      LYS      HZ3      HC       0.330000       1.00800           0
      2211 PROA     138      LYS      C        C        0.510000       12.0110           0
      2212 PROA     138      LYS      O        O       -0.510000       15.9994           0
      2213 PROA     139      GLY      N        NH1     -0.470000       14.0070           0
      2214 PROA     139      GLY      HN       H        0.310000       1.00800           0
      2215 PROA     139      GLY      CA       CT2     -0.200000E-01   12.0110           0
      2216 PROA     139      GLY      HA1      HB2      0.900000E-01   1.00800           0
      2217 PROA     139      GLY      HA2      HB2      0.900000E-01   1.00800           0
      2218 PROA     139      GLY      C        C        0.510000       12.0110           0
      2219 PROA     139      GLY      O        O       -0.510000       15.9994           0
      2220 PROA     140      GLY      N        NH1     -0.470000       14.0070           0
      2221 PROA     140      GLY      HN       H        0.310000       1.00800           0
      2222 PROA     140      GLY      CA       CT2     -0.200000E-01   12.0110           0
      2223 PROA     140      GLY      HA1      HB2      0.900000E-01   1.00800           0
      2224 PROA     140      GLY      HA2      HB2      0.900000E-01   1.00800           0
      2225 PROA     140      GLY      C        C        0.510000       12.0110           0
      2226 PROA     140      GLY      O        O       -0.510000       15.9994           0
      2227 PROA     141      GLN      N        NH1     -0.470000       14.0070           0
      2228 PROA     141      GLN      HN       H        0.310000       1.00800           0
      2229 PROA     141      GLN      CA       CT1      0.700000E-01   12.0110           0
      2230 PROA     141      GLN      HA       HB1      0.900000E-01   1.00800           0
      2231 PROA     141      GLN      CB       CT2     -0.180000       12.0110           0
      2232 PROA     141      GLN      HB1      HA2      0.900000E-01   1.00800           0
      2233 PROA     141      GLN      HB2      HA2      0.900000E-01   1.00800           0
      2234 PROA     141      GLN      CG       CT2     -0.180000       12.0110           0
      2235 PROA     141      GLN      HG1      HA2      0.900000E-01   1.00800           0
      2236 PROA     141      GLN      HG2      HA2      0.900000E-01   1.00800           0
      2237 PROA     141      GLN      CD       CC       0.550000       12.0110           0
      2238 PROA     141      GLN      OE1      O       -0.550000       15.9994           0
      2239 PROA     141      GLN      NE2      NH2     -0.620000       14.0070           0
      2240 PROA     141      GLN      HE21     H        0.320000       1.00800           0
      2241 PROA     141      GLN      HE22     H        0.300000       1.00800           0
      2242 PROA     141      GLN      C        C        0.510000       12.0110           0
      2243 PROA     141      GLN      O        O       -0.510000       15.9994           0
      2244 PROA     142      ASP      N        NH1     -0.470000       14.0070           0
      2245 PROA     142      ASP      HN       H        0.310000       1.00800           0
      2246 PROA     142      ASP      CA       CT1      0.700000E-01   12.0110           0
      2247 PROA     142      ASP      HA       HB1      0.900000E-01   1.00800           0
      2248 PROA     142      ASP      CB       CT2A    -0.280000       12.0110           0
      2249 PROA     142      ASP      HB1      HA2      0.900000E-01   1.00800           0
      2250 PROA     142      ASP      HB2      HA2      0.900000E-01   1.00800           0
      2251 PROA     142      ASP      CG       CC       0.620000       12.0110           0
      2252 PROA     142      ASP      OD1      OC      -0.760000       15.9994           0
      2253 PROA     142      ASP      OD2      OC      -0.760000       15.9994           0
      2254 PROA     142      ASP      C        C        0.510000       12.0110           0
      2255 PROA     142      ASP      O        O       -0.510000       15.9994           0
      2256 PROA     143      ILE      N        NH1     -0.470000       14.0070           0
      2257 PROA     143      ILE      HN       H        0.310000       1.00800           0
      2258 PROA     143      ILE      CA       CT1      0.700000E-01   12.0110           0
      2259 PROA     143      ILE      HA       HB1      0.900000E-01   1.00800           0
      2260 PROA     143      ILE      CB       CT1     -0.900000E-01   12.0110           0
      2261 PROA     143      ILE      HB       HA1      0.900000E-01   1.00800           0
      2262 PROA     143      ILE      CG2      CT3     -0.270000       12.0110           0
      2263 PROA     143      ILE      HG21     HA3      0.900000E-01   1.00800           0
      2264 PROA     143      ILE      HG22     HA3      0.900000E-01   1.00800           0
      2265 PROA     143      ILE      HG23     HA3      0.900000E-01   1.00800           0
      2266 PROA     143      ILE      CG1      CT2     -0.180000       12.0110           0
      2267 PROA     143      ILE      HG11     HA2      0.900000E-01   1.00800           0
      2268 PROA     143      ILE      HG12     HA2      0.900000E-01   1.00800           0
      2269 PROA     143      ILE      CD       CT3     -0.270000       12.0110           0
      2270 PROA     143      ILE      HD1      HA3      0.900000E-01   1.00800           0
      2271 PROA     143      ILE      HD2      HA3      0.900000E-01   1.00800           0
      2272 PROA     143      ILE      HD3      HA3      0.900000E-01   1.00800           0
      2273 PROA     143      ILE      C        C        0.510000       12.0110           0
      2274 PROA     143      ILE      O        O       -0.510000       15.9994           0
      2275 PROA     144      THR      N        NH1     -0.470000       14.0070           0
      2276 PROA     144      THR      HN       H        0.310000       1.00800           0
      2277 PROA     144      THR      CA       CT1      0.700000E-01   12.0110           0
      2278 PROA     144      THR      HA       HB1      0.900000E-01   1.00800           0
      2279 PROA     144      THR      CB       CT1      0.140000       12.0110           0
      2280 PROA     144      THR      HB       HA1      0.900000E-01   1.00800           0
      2281 PROA     144      THR      OG1      OH1     -0.660000       15.9994           0
      2282 PROA     144      THR      HG1      H        0.430000       1.00800           0
      2283 PROA     144      THR      CG2      CT3     -0.270000       12.0110           0
      2284 PROA     144      THR      HG21     HA3      0.900000E-01   1.00800           0
      2285 PROA     144      THR      HG22     HA3      0.900000E-01   1.00800           0
      2286 PROA     144      THR      HG23     HA3      0.900000E-01   1.00800           0
      2287 PROA     144      THR      C        C        0.510000       12.0110           0
      2288 PROA     144      THR      O        O       -0.510000       15.9994           0
      2289 PROA     145      ASP      N        NH1     -0.470000       14.0070           0
      2290 PROA     145      ASP      HN       H        0.310000       1.00800           0
      2291 PROA     145      ASP      CA       CT1      0.700000E-01   12.0110           0
      2292 PROA     145      ASP      HA       HB1      0.900000E-01   1.00800           0
      2293 PROA     145      ASP      CB       CT2A    -0.280000       12.0110           0
      2294 PROA     145      ASP      HB1      HA2      0.900000E-01   1.00800           0
      2295 PROA     145      ASP      HB2      HA2      0.900000E-01   1.00800           0
      2296 PROA     145      ASP      CG       CC       0.620000       12.0110           0
      2297 PROA     145      ASP      OD1      OC      -0.760000       15.9994           0
      2298 PROA     145      ASP      OD2      OC      -0.760000       15.9994           0
      2299 PROA     145      ASP      C        C        0.510000       12.0110           0
      2300 PROA     145      ASP      O        O       -0.510000       15.9994           0
      2301 PROA     146      PHE      N        NH1     -0.470000       14.0070           0
      2302 PROA     146      PHE      HN       H        0.310000       1.00800           0
      2303 PROA     146      PHE      CA       CT1      0.700000E-01   12.0110           0
      2304 PROA     146      PHE      HA       HB1      0.900000E-01   1.00800           0
      2305 PROA     146      PHE      CB       CT2     -0.180000       12.0110           0
      2306 PROA     146      PHE      HB1      HA2      0.900000E-01   1.00800           0
      2307 PROA     146      PHE      HB2      HA2      0.900000E-01   1.00800           0
      2308 PROA     146      PHE      CG       CA        0.00000       12.0110           0
      2309 PROA     146      PHE      CD1      CA      -0.115000       12.0110           0
      2310 PROA     146      PHE      HD1      HP       0.115000       1.00800           0
      2311 PROA     146      PHE      CE1      CA      -0.115000       12.0110           0
      2312 PROA     146      PHE      HE1      HP       0.115000       1.00800           0
      2313 PROA     146      PHE      CZ       CA      -0.115000       12.0110           0
      2314 PROA     146      PHE      HZ       HP       0.115000       1.00800           0
      2315 PROA     146      PHE      CD2      CA      -0.115000       12.0110           0
      2316 PROA     146      PHE      HD2      HP       0.115000       1.00800           0
      2317 PROA     146      PHE      CE2      CA      -0.115000       12.0110           0
      2318 PROA     146      PHE      HE2      HP       0.115000       1.00800           0
      2319 PROA     146      PHE      C        C        0.510000       12.0110           0
      2320 PROA     146      PHE      O        O       -0.510000       15.9994           0
      2321 PROA     147      THR      N        NH1     -0.470000       14.0070           0
      2322 PROA     147      THR      HN       H        0.310000       1.00800           0
      2323 PROA     147      THR      CA       CT1      0.700000E-01   12.0110           0
      2324 PROA     147      THR      HA       HB1      0.900000E-01   1.00800           0
      2325 PROA     147      THR      CB       CT1      0.140000       12.0110           0
      2326 PROA     147      THR      HB       HA1      0.900000E-01   1.00800           0
      2327 PROA     147      THR      OG1      OH1     -0.660000       15.9994           0
      2328 PROA     147      THR      HG1      H        0.430000       1.00800           0
      2329 PROA     147      THR      CG2      CT3     -0.270000       12.0110           0
      2330 PROA     147      THR      HG21     HA3      0.900000E-01   1.00800           0
      2331 PROA     147      THR      HG22     HA3      0.900000E-01   1.00800           0
      2332 PROA     147      THR      HG23     HA3      0.900000E-01   1.00800           0
      2333 PROA     147      THR      C        C        0.510000       12.0110           0
      2334 PROA     147      THR      O        O       -0.510000       15.9994           0
      2335 PROA     148      MET      N        NH1     -0.470000       14.0070           0
      2336 PROA     148      MET      HN       H        0.310000       1.00800           0
      2337 PROA     148      MET      CA       CT1      0.700000E-01   12.0110           0
      2338 PROA     148      MET      HA       HB1      0.900000E-01   1.00800           0
      2339 PROA     148      MET      CB       CT2     -0.180000       12.0110           0
      2340 PROA     148      MET      HB1      HA2      0.900000E-01   1.00800           0
      2341 PROA     148      MET      HB2      HA2      0.900000E-01   1.00800           0
      2342 PROA     148      MET      CG       CT2     -0.140000       12.0110           0
      2343 PROA     148      MET      HG1      HA2      0.900000E-01   1.00800           0
      2344 PROA     148      MET      HG2      HA2      0.900000E-01   1.00800           0
      2345 PROA     148      MET      SD       S       -0.900000E-01   32.0600           0
      2346 PROA     148      MET      CE       CT3     -0.220000       12.0110           0
      2347 PROA     148      MET      HE1      HA3      0.900000E-01   1.00800           0
      2348 PROA     148      MET      HE2      HA3      0.900000E-01   1.00800           0
      2349 PROA     148      MET      HE3      HA3      0.900000E-01   1.00800           0
      2350 PROA     148      MET      C        C        0.510000       12.0110           0
      2351 PROA     148      MET      O        O       -0.510000       15.9994           0
      2352 PROA     149      GLN      N        NH1     -0.470000       14.0070           0
      2353 PROA     149      GLN      HN       H        0.310000       1.00800           0
      2354 PROA     149      GLN      CA       CT1      0.700000E-01   12.0110           0
      2355 PROA     149      GLN      HA       HB1      0.900000E-01   1.00800           0
      2356 PROA     149      GLN      CB       CT2     -0.180000       12.0110           0
      2357 PROA     149      GLN      HB1      HA2      0.900000E-01   1.00800           0
      2358 PROA     149      GLN      HB2      HA2      0.900000E-01   1.00800           0
      2359 PROA     149      GLN      CG       CT2     -0.180000       12.0110           0
      2360 PROA     149      GLN      HG1      HA2      0.900000E-01   1.00800           0
      2361 PROA     149      GLN      HG2      HA2      0.900000E-01   1.00800           0
      2362 PROA     149      GLN      CD       CC       0.550000       12.0110           0
      2363 PROA     149      GLN      OE1      O       -0.550000       15.9994           0
      2364 PROA     149      GLN      NE2      NH2     -0.620000       14.0070           0
      2365 PROA     149      GLN      HE21     H        0.320000       1.00800           0
      2366 PROA     149      GLN      HE22     H        0.300000       1.00800           0
      2367 PROA     149      GLN      C        C        0.510000       12.0110           0
      2368 PROA     149      GLN      O        O       -0.510000       15.9994           0
      2369 PROA     150      PHE      N        NH1     -0.470000       14.0070           0
      2370 PROA     150      PHE      HN       H        0.310000       1.00800           0
      2371 PROA     150      PHE      CA       CT1      0.700000E-01   12.0110           0
      2372 PROA     150      PHE      HA       HB1      0.900000E-01   1.00800           0
      2373 PROA     150      PHE      CB       CT2     -0.180000       12.0110           0
      2374 PROA     150      PHE      HB1      HA2      0.900000E-01   1.00800           0
      2375 PROA     150      PHE      HB2      HA2      0.900000E-01   1.00800           0
      2376 PROA     150      PHE      CG       CA        0.00000       12.0110           0
      2377 PROA     150      PHE      CD1      CA      -0.115000       12.0110           0
      2378 PROA     150      PHE      HD1      HP       0.115000       1.00800           0
      2379 PROA     150      PHE      CE1      CA      -0.115000       12.0110           0
      2380 PROA     150      PHE      HE1      HP       0.115000       1.00800           0
      2381 PROA     150      PHE      CZ       CA      -0.115000       12.0110           0
      2382 PROA     150      PHE      HZ       HP       0.115000       1.00800           0
      2383 PROA     150      PHE      CD2      CA      -0.115000       12.0110           0
      2384 PROA     150      PHE      HD2      HP       0.115000       1.00800           0
      2385 PROA     150      PHE      CE2      CA      -0.115000       12.0110           0
      2386 PROA     150      PHE      HE2      HP       0.115000       1.00800           0
      2387 PROA     150      PHE      C        C        0.510000       12.0110           0
      2388 PROA     150      PHE      O        O       -0.510000       15.9994           0
      2389 PROA     151      VAL      N        NH1     -0.470000       14.0070           0
      2390 PROA     151      VAL      HN       H        0.310000       1.00800           0
      2391 PROA     151      VAL      CA       CT1      0.700000E-01   12.0110           0
      2392 PROA     151      VAL      HA       HB1      0.900000E-01   1.00800           0
      2393 PROA     151      VAL      CB       CT1     -0.900000E-01   12.0110           0
      2394 PROA     151      VAL      HB       HA1      0.900000E-01   1.00800           0
      2395 PROA     151      VAL      CG1      CT3     -0.270000       12.0110           0
      2396 PROA     151      VAL      HG11     HA3      0.900000E-01   1.00800           0
      2397 PROA     151      VAL      HG12     HA3      0.900000E-01   1.00800           0
      2398 PROA     151      VAL      HG13     HA3      0.900000E-01   1.00800           0
      2399 PROA     151      VAL      CG2      CT3     -0.270000       12.0110           0
      2400 PROA     151      VAL      HG21     HA3      0.900000E-01   1.00800           0
      2401 PROA     151      VAL      HG22     HA3      0.900000E-01   1.00800           0
      2402 PROA     151      VAL      HG23     HA3      0.900000E-01   1.00800           0
      2403 PROA     151      VAL      C        CC       0.340000       12.0110           0
      2404 PROA     151      VAL      OT1      OC      -0.670000       15.9994           0
      2405 PROA     151      VAL      OT2      OC      -0.670000       15.9994           0
      2406 PROB     1        GLN      N        NH3     -0.300000       14.0070           0
      2407 PROB     1        GLN      HT1      HC       0.330000       1.00800           0
      2408 PROB     1        GLN      HT2      HC       0.330000       1.00800           0
      2409 PROB     1        GLN      HT3      HC       0.330000       1.00800           0
      2410 PROB     1        GLN      CA       CT1      0.210000       12.0110           0
      2411 PROB     1        GLN      HA       HB1      0.100000       1.00800           0
      2412 PROB     1        GLN      CB       CT2     -0.180000       12.0110           0
      2413 PROB     1        GLN      HB1      HA2      0.900000E-01   1.00800           0
      2414 PROB     1        GLN      HB2      HA2      0.900000E-01   1.00800           0
      2415 PROB     1        GLN      CG       CT2     -0.180000       12.0110           0
      2416 PROB     1        GLN      HG1      HA2      0.900000E-01   1.00800           0
      2417 PROB     1        GLN      HG2      HA2      0.900000E-01   1.00800           0
      2418 PROB     1        GLN      CD       CC       0.550000       12.0110           0
      2419 PROB     1        GLN      OE1      O       -0.550000       15.9994           0
      2420 PROB     1        GLN      NE2      NH2     -0.620000       14.0070           0
      2421 PROB     1        GLN      HE21     H        0.320000       1.00800           0
      2422 PROB     1        GLN      HE22     H        0.300000       1.00800           0
      2423 PROB     1        GLN      C        C        0.510000       12.0110           0
      2424 PROB     1        GLN      O        O       -0.510000       15.9994           0
      2425 PROB     2        VAL      N        NH1     -0.470000       14.0070           0
      2426 PROB     2        VAL      HN       H        0.310000       1.00800           0
      2427 PROB     2        VAL      CA       CT1      0.700000E-01   12.0110           0
      2428 PROB     2        VAL      HA       HB1      0.900000E-01   1.00800           0
      2429 PROB     2        VAL      CB       CT1     -0.900000E-01   12.0110           0
      2430 PROB     2        VAL      HB       HA1      0.900000E-01   1.00800           0
      2431 PROB     2        VAL      CG1      CT3     -0.270000       12.0110           0
      2432 PROB     2        VAL      HG11     HA3      0.900000E-01   1.00800           0
      2433 PROB     2        VAL      HG12     HA3      0.900000E-01   1.00800           0
      2434 PROB     2        VAL      HG13     HA3      0.900000E-01   1.00800           0
      2435 PROB     2        VAL      CG2      CT3     -0.270000       12.0110           0
      2436 PROB     2        VAL      HG21     HA3      0.900000E-01   1.00800           0
      2437 PROB     2        VAL      HG22     HA3      0.900000E-01   1.00800           0
      2438 PROB     2        VAL      HG23     HA3      0.900000E-01   1.00800           0
      2439 PROB     2        VAL      C        C        0.510000       12.0110           0
      2440 PROB     2        VAL      O        O       -0.510000       15.9994           0
      2441 PROB     3        GLN      N        NH1     -0.470000       14.0070           0
      2442 PROB     3        GLN      HN       H        0.310000       1.00800           0
      2443 PROB     3        GLN      CA       CT1      0.700000E-01   12.0110           0
      2444 PROB     3        GLN      HA       HB1      0.900000E-01   1.00800           0
      2445 PROB     3        GLN      CB       CT2     -0.180000       12.0110           0
      2446 PROB     3        GLN      HB1      HA2      0.900000E-01   1.00800           0
      2447 PROB     3        GLN      HB2      HA2      0.900000E-01   1.00800           0
      2448 PROB     3        GLN      CG       CT2     -0.180000       12.0110           0
      2449 PROB     3        GLN      HG1      HA2      0.900000E-01   1.00800           0
      2450 PROB     3        GLN      HG2      HA2      0.900000E-01   1.00800           0
      2451 PROB     3        GLN      CD       CC       0.550000       12.0110           0
      2452 PROB     3        GLN      OE1      O       -0.550000       15.9994           0
      2453 PROB     3        GLN      NE2      NH2     -0.620000       14.0070           0
      2454 PROB     3        GLN      HE21     H        0.320000       1.00800           0
      2455 PROB     3        GLN      HE22     H        0.300000       1.00800           0
      2456 PROB     3        GLN      C        C        0.510000       12.0110           0
      2457 PROB     3        GLN      O        O       -0.510000       15.9994           0
      2458 PROB     4        LEU      N        NH1     -0.470000       14.0070           0
      2459 PROB     4        LEU      HN       H        0.310000       1.00800           0
      2460 PROB     4        LEU      CA       CT1      0.700000E-01   12.0110           0
      2461 PROB     4        LEU      HA       HB1      0.900000E-01   1.00800           0
      2462 PROB     4        LEU      CB       CT2     -0.180000       12.0110           0
      2463 PROB     4        LEU      HB1      HA2      0.900000E-01   1.00800           0
      2464 PROB     4        LEU      HB2      HA2      0.900000E-01   1.00800           0
      2465 PROB     4        LEU      CG       CT1     -0.900000E-01   12.0110           0
      2466 PROB     4        LEU      HG       HA1      0.900000E-01   1.00800           0
      2467 PROB     4        LEU      CD1      CT3     -0.270000       12.0110           0
      2468 PROB     4        LEU      HD11     HA3      0.900000E-01   1.00800           0
      2469 PROB     4        LEU      HD12     HA3      0.900000E-01   1.00800           0
      2470 PROB     4        LEU      HD13     HA3      0.900000E-01   1.00800           0
      2471 PROB     4        LEU      CD2      CT3     -0.270000       12.0110           0
      2472 PROB     4        LEU      HD21     HA3      0.900000E-01   1.00800           0
      2473 PROB     4        LEU      HD22     HA3      0.900000E-01   1.00800           0
      2474 PROB     4        LEU      HD23     HA3      0.900000E-01   1.00800           0
      2475 PROB     4        LEU      C        C        0.510000       12.0110           0
      2476 PROB     4        LEU      O        O       -0.510000       15.9994           0
      2477 PROB     5        GLN      N        NH1     -0.470000       14.0070           0
      2478 PROB     5        GLN      HN       H        0.310000       1.00800           0
      2479 PROB     5        GLN      CA       CT1      0.700000E-01   12.0110           0
      2480 PROB     5        GLN      HA       HB1      0.900000E-01   1.00800           0
      2481 PROB     5        GLN      CB       CT2     -0.180000       12.0110           0
      2482 PROB     5        GLN      HB1      HA2      0.900000E-01   1.00800           0
      2483 PROB     5        GLN      HB2      HA2      0.900000E-01   1.00800           0
      2484 PROB     5        GLN      CG       CT2     -0.180000       12.0110           0
      2485 PROB     5        GLN      HG1      HA2      0.900000E-01   1.00800           0
      2486 PROB     5        GLN      HG2      HA2      0.900000E-01   1.00800           0
      2487 PROB     5        GLN      CD       CC       0.550000       12.0110           0
      2488 PROB     5        GLN      OE1      O       -0.550000       15.9994           0
      2489 PROB     5        GLN      NE2      NH2     -0.620000       14.0070           0
      2490 PROB     5        GLN      HE21     H        0.320000       1.00800           0
      2491 PROB     5        GLN      HE22     H        0.300000       1.00800           0
      2492 PROB     5        GLN      C        C        0.510000       12.0110           0
      2493 PROB     5        GLN      O        O       -0.510000       15.9994           0
      2494 PROB     6        GLU      N        NH1     -0.470000       14.0070           0
      2495 PROB     6        GLU      HN       H        0.310000       1.00800           0
      2496 PROB     6        GLU      CA       CT1      0.700000E-01   12.0110           0
      2497 PROB     6        GLU      HA       HB1      0.900000E-01   1.00800           0
      2498 PROB     6        GLU      CB       CT2A    -0.180000       12.0110           0
      2499 PROB     6        GLU      HB1      HA2      0.900000E-01   1.00800           0
      2500 PROB     6        GLU      HB2      HA2      0.900000E-01   1.00800           0
      2501 PROB     6        GLU      CG       CT2     -0.280000       12.0110           0
      2502 PROB     6        GLU      HG1      HA2      0.900000E-01   1.00800           0
      2503 PROB     6        GLU      HG2      HA2      0.900000E-01   1.00800           0
      2504 PROB     6        GLU      CD       CC       0.620000       12.0110           0
      2505 PROB     6        GLU      OE1      OC      -0.760000       15.9994           0
      2506 PROB     6        GLU      OE2      OC      -0.760000       15.9994           0
      2507 PROB     6        GLU      C        C        0.510000       12.0110           0
      2508 PROB     6        GLU      O        O       -0.510000       15.9994           0
      2509 PROB     7        SER      N        NH1     -0.470000       14.0070           0
      2510 PROB     7        SER      HN       H        0.310000       1.00800           0
      2511 PROB     7        SER      CA       CT1      0.700000E-01   12.0110           0
      2512 PROB     7        SER      HA       HB1      0.900000E-01   1.00800           0
      2513 PROB     7        SER      CB       CT2      0.500000E-01   12.0110           0
      2514 PROB     7        SER      HB1      HA2      0.900000E-01   1.00800           0
      2515 PROB     7        SER      HB2      HA2      0.900000E-01   1.00800           0
      2516 PROB     7        SER      OG       OH1     -0.660000       15.9994           0
      2517 PROB     7        SER      HG1      H        0.430000       1.00800           0
      2518 PROB     7        SER      C        C        0.510000       12.0110           0
      2519 PROB     7        SER      O        O       -0.510000       15.9994           0
      2520 PROB     8        GLY      N        NH1     -0.470000       14.0070           0
      2521 PROB     8        GLY      HN       H        0.310000       1.00800           0
      2522 PROB     8        GLY      CA       CT2     -0.200000E-01   12.0110           0
      2523 PROB     8        GLY      HA1      HB2      0.900000E-01   1.00800           0
      2524 PROB     8        GLY      HA2      HB2      0.900000E-01   1.00800           0
      2525 PROB     8        GLY      C        C        0.510000       12.0110           0
      2526 PROB     8        GLY      O        O       -0.510000       15.9994           0
      2527 PROB     9        PRO      N        N       -0.290000       14.0070           0
      2528 PROB     9        PRO      CD       CP3       0.00000       12.0110           0
      2529 PROB     9        PRO      HD1      HA2      0.900000E-01   1.00800           0
      2530 PROB     9        PRO      HD2      HA2      0.900000E-01   1.00800           0
      2531 PROB     9        PRO      CA       CP1      0.200000E-01   12.0110           0
      2532 PROB     9        PRO      HA       HB1      0.900000E-01   1.00800           0
      2533 PROB     9        PRO      CB       CP2     -0.180000       12.0110           0
      2534 PROB     9        PRO      HB1      HA2      0.900000E-01   1.00800           0
      2535 PROB     9        PRO      HB2      HA2      0.900000E-01   1.00800           0
      2536 PROB     9        PRO      CG       CP2     -0.180000       12.0110           0
      2537 PROB     9        PRO      HG1      HA2      0.900000E-01   1.00800           0
      2538 PROB     9        PRO      HG2      HA2      0.900000E-01   1.00800           0
      2539 PROB     9        PRO      C        C        0.510000       12.0110           0
      2540 PROB     9        PRO      O        O       -0.510000       15.9994           0
      2541 PROB     10       GLY      N        NH1     -0.470000       14.0070           0
      2542 PROB     10       GLY      HN       H        0.310000       1.00800           0
      2543 PROB     10       GLY      CA       CT2     -0.200000E-01   12.0110           0
      2544 PROB     10       GLY      HA1      HB2      0.900000E-01   1.00800           0
      2545 PROB     10       GLY      HA2      HB2      0.900000E-01   1.00800           0
      2546 PROB     10       GLY      C        C        0.510000       12.0110           0
      2547 PROB     10       GLY      O        O       -0.510000       15.9994           0
      2548 PROB     11       LEU      N        NH1     -0.470000       14.0070           0
      2549 PROB     11       LEU      HN       H        0.310000       1.00800           0
      2550 PROB     11       LEU      CA       CT1      0.700000E-01   12.0110           0
      2551 PROB     11       LEU      HA       HB1      0.900000E-01   1.00800           0
      2552 PROB     11       LEU      CB       CT2     -0.180000       12.0110           0
      2553 PROB     11       LEU      HB1      HA2      0.900000E-01   1.00800           0
      2554 PROB     11       LEU      HB2      HA2      0.900000E-01   1.00800           0
      2555 PROB     11       LEU      CG       CT1     -0.900000E-01   12.0110           0
      2556 PROB     11       LEU      HG       HA1      0.900000E-01   1.00800           0
      2557 PROB     11       LEU      CD1      CT3     -0.270000       12.0110           0
      2558 PROB     11       LEU      HD11     HA3      0.900000E-01   1.00800           0
      2559 PROB     11       LEU      HD12     HA3      0.900000E-01   1.00800           0
      2560 PROB     11       LEU      HD13     HA3      0.900000E-01   1.00800           0
      2561 PROB     11       LEU      CD2      CT3     -0.270000       12.0110           0
      2562 PROB     11       LEU      HD21     HA3      0.900000E-01   1.00800           0
      2563 PROB     11       LEU      HD22     HA3      0.900000E-01   1.00800           0
      2564 PROB     11       LEU      HD23     HA3      0.900000E-01   1.00800           0
      2565 PROB     11       LEU      C        C        0.510000       12.0110           0
      2566 PROB     11       LEU      O        O       -0.510000       15.9994           0
      2567 PROB     12       VAL      N        NH1     -0.470000       14.0070           0
      2568 PROB     12       VAL      HN       H        0.310000       1.00800           0
      2569 PROB     12       VAL      CA       CT1      0.700000E-01   12.0110           0
      2570 PROB     12       VAL      HA       HB1      0.900000E-01   1.00800           0
      2571 PROB     12       VAL      CB       CT1     -0.900000E-01   12.0110           0
      2572 PROB     12       VAL      HB       HA1      0.900000E-01   1.00800           0
      2573 PROB     12       VAL      CG1      CT3     -0.270000       12.0110           0
      2574 PROB     12       VAL      HG11     HA3      0.900000E-01   1.00800           0
      2575 PROB     12       VAL      HG12     HA3      0.900000E-01   1.00800           0
      2576 PROB     12       VAL      HG13     HA3      0.900000E-01   1.00800           0
      2577 PROB     12       VAL      CG2      CT3     -0.270000       12.0110           0
      2578 PROB     12       VAL      HG21     HA3      0.900000E-01   1.00800           0
      2579 PROB     12       VAL      HG22     HA3      0.900000E-01   1.00800           0
      2580 PROB     12       VAL      HG23     HA3      0.900000E-01   1.00800           0
      2581 PROB     12       VAL      C        C        0.510000       12.0110           0
      2582 PROB     12       VAL      O        O       -0.510000       15.9994           0
      2583 PROB     13       LYS      N        NH1     -0.470000       14.0070           0
      2584 PROB     13       LYS      HN       H        0.310000       1.00800           0
      2585 PROB     13       LYS      CA       CT1      0.700000E-01   12.0110           0
      2586 PROB     13       LYS      HA       HB1      0.900000E-01   1.00800           0
      2587 PROB     13       LYS      CB       CT2     -0.180000       12.0110           0
      2588 PROB     13       LYS      HB1      HA2      0.900000E-01   1.00800           0
      2589 PROB     13       LYS      HB2      HA2      0.900000E-01   1.00800           0
      2590 PROB     13       LYS      CG       CT2     -0.180000       12.0110           0
      2591 PROB     13       LYS      HG1      HA2      0.900000E-01   1.00800           0
      2592 PROB     13       LYS      HG2      HA2      0.900000E-01   1.00800           0
      2593 PROB     13       LYS      CD       CT2     -0.180000       12.0110           0
      2594 PROB     13       LYS      HD1      HA2      0.900000E-01   1.00800           0
      2595 PROB     13       LYS      HD2      HA2      0.900000E-01   1.00800           0
      2596 PROB     13       LYS      CE       CT2      0.210000       12.0110           0
      2597 PROB     13       LYS      HE1      HA2      0.500000E-01   1.00800           0
      2598 PROB     13       LYS      HE2      HA2      0.500000E-01   1.00800           0
      2599 PROB     13       LYS      NZ       NH3     -0.300000       14.0070           0
      2600 PROB     13       LYS      HZ1      HC       0.330000       1.00800           0
      2601 PROB     13       LYS      HZ2      HC       0.330000       1.00800           0
      2602 PROB     13       LYS      HZ3      HC       0.330000       1.00800           0
      2603 PROB     13       LYS      C        C        0.510000       12.0110           0
      2604 PROB     13       LYS      O        O       -0.510000       15.9994           0
      2605 PROB     14       PRO      N        N       -0.290000       14.0070           0
      2606 PROB     14       PRO      CD       CP3       0.00000       12.0110           0
      2607 PROB     14       PRO      HD1      HA2      0.900000E-01   1.00800           0
      2608 PROB     14       PRO      HD2      HA2      0.900000E-01   1.00800           0
      2609 PROB     14       PRO      CA       CP1      0.200000E-01   12.0110           0
      2610 PROB     14       PRO      HA       HB1      0.900000E-01   1.00800           0
      2611 PROB     14       PRO      CB       CP2     -0.180000       12.0110           0
      2612 PROB     14       PRO      HB1      HA2      0.900000E-01   1.00800           0
      2613 PROB     14       PRO      HB2      HA2      0.900000E-01   1.00800           0
      2614 PROB     14       PRO      CG       CP2     -0.180000       12.0110           0
      2615 PROB     14       PRO      HG1      HA2      0.900000E-01   1.00800           0
      2616 PROB     14       PRO      HG2      HA2      0.900000E-01   1.00800           0
      2617 PROB     14       PRO      C        C        0.510000       12.0110           0
      2618 PROB     14       PRO      O        O       -0.510000       15.9994           0
      2619 PROB     15       SER      N        NH1     -0.470000       14.0070           0
      2620 PROB     15       SER      HN       H        0.310000       1.00800           0
      2621 PROB     15       SER      CA       CT1      0.700000E-01   12.0110           0
      2622 PROB     15       SER      HA       HB1      0.900000E-01   1.00800           0
      2623 PROB     15       SER      CB       CT2      0.500000E-01   12.0110           0
      2624 PROB     15       SER      HB1      HA2      0.900000E-01   1.00800           0
      2625 PROB     15       SER      HB2      HA2      0.900000E-01   1.00800           0
      2626 PROB     15       SER      OG       OH1     -0.660000       15.9994           0
      2627 PROB     15       SER      HG1      H        0.430000       1.00800           0
      2628 PROB     15       SER      C        C        0.510000       12.0110           0
      2629 PROB     15       SER      O        O       -0.510000       15.9994           0
      2630 PROB     16       GLN      N        NH1     -0.470000       14.0070           0
      2631 PROB     16       GLN      HN       H        0.310000       1.00800           0
      2632 PROB     16       GLN      CA       CT1      0.700000E-01   12.0110           0
      2633 PROB     16       GLN      HA       HB1      0.900000E-01   1.00800           0
      2634 PROB     16       GLN      CB       CT2     -0.180000       12.0110           0
      2635 PROB     16       GLN      HB1      HA2      0.900000E-01   1.00800           0
      2636 PROB     16       GLN      HB2      HA2      0.900000E-01   1.00800           0
      2637 PROB     16       GLN      CG       CT2     -0.180000       12.0110           0
      2638 PROB     16       GLN      HG1      HA2      0.900000E-01   1.00800           0
      2639 PROB     16       GLN      HG2      HA2      0.900000E-01   1.00800           0
      2640 PROB     16       GLN      CD       CC       0.550000       12.0110           0
      2641 PROB     16       GLN      OE1      O       -0.550000       15.9994           0
      2642 PROB     16       GLN      NE2      NH2     -0.620000       14.0070           0
      2643 PROB     16       GLN      HE21     H        0.320000       1.00800           0
      2644 PROB     16       GLN      HE22     H        0.300000       1.00800           0
      2645 PROB     16       GLN      C        C        0.510000       12.0110           0
      2646 PROB     16       GLN      O        O       -0.510000       15.9994           0
      2647 PROB     17       THR      N        NH1     -0.470000       14.0070           0
      2648 PROB     17       THR      HN       H        0.310000       1.00800           0
      2649 PROB     17       THR      CA       CT1      0.700000E-01   12.0110           0
      2650 PROB     17       THR      HA       HB1      0.900000E-01   1.00800           0
      2651 PROB     17       THR      CB       CT1      0.140000       12.0110           0
      2652 PROB     17       THR      HB       HA1      0.900000E-01   1.00800           0
      2653 PROB     17       THR      OG1      OH1     -0.660000       15.9994           0
      2654 PROB     17       THR      HG1      H        0.430000       1.00800           0
      2655 PROB     17       THR      CG2      CT3     -0.270000       12.0110           0
      2656 PROB     17       THR      HG21     HA3      0.900000E-01   1.00800           0
      2657 PROB     17       THR      HG22     HA3      0.900000E-01   1.00800           0
      2658 PROB     17       THR      HG23     HA3      0.900000E-01   1.00800           0
      2659 PROB     17       THR      C        C        0.510000       12.0110           0
      2660 PROB     17       THR      O        O       -0.510000       15.9994           0
      2661 PROB     18       LEU      N        NH1     -0.470000       14.0070           0
      2662 PROB     18       LEU      HN       H        0.310000       1.00800           0
      2663 PROB     18       LEU      CA       CT1      0.700000E-01   12.0110           0
      2664 PROB     18       LEU      HA       HB1      0.900000E-01   1.00800           0
      2665 PROB     18       LEU      CB       CT2     -0.180000       12.0110           0
      2666 PROB     18       LEU      HB1      HA2      0.900000E-01   1.00800           0
      2667 PROB     18       LEU      HB2      HA2      0.900000E-01   1.00800           0
      2668 PROB     18       LEU      CG       CT1     -0.900000E-01   12.0110           0
      2669 PROB     18       LEU      HG       HA1      0.900000E-01   1.00800           0
      2670 PROB     18       LEU      CD1      CT3     -0.270000       12.0110           0
      2671 PROB     18       LEU      HD11     HA3      0.900000E-01   1.00800           0
      2672 PROB     18       LEU      HD12     HA3      0.900000E-01   1.00800           0
      2673 PROB     18       LEU      HD13     HA3      0.900000E-01   1.00800           0
      2674 PROB     18       LEU      CD2      CT3     -0.270000       12.0110           0
      2675 PROB     18       LEU      HD21     HA3      0.900000E-01   1.00800           0
      2676 PROB     18       LEU      HD22     HA3      0.900000E-01   1.00800           0
      2677 PROB     18       LEU      HD23     HA3      0.900000E-01   1.00800           0
      2678 PROB     18       LEU      C        C        0.510000       12.0110           0
      2679 PROB     18       LEU      O        O       -0.510000       15.9994           0
      2680 PROB     19       SER      N        NH1     -0.470000       14.0070           0
      2681 PROB     19       SER      HN       H        0.310000       1.00800           0
      2682 PROB     19       SER      CA       CT1      0.700000E-01   12.0110           0
      2683 PROB     19       SER      HA       HB1      0.900000E-01   1.00800           0
      2684 PROB     19       SER      CB       CT2      0.500000E-01   12.0110           0
      2685 PROB     19       SER      HB1      HA2      0.900000E-01   1.00800           0
      2686 PROB     19       SER      HB2      HA2      0.900000E-01   1.00800           0
      2687 PROB     19       SER      OG       OH1     -0.660000       15.9994           0
      2688 PROB     19       SER      HG1      H        0.430000       1.00800           0
      2689 PROB     19       SER      C        C        0.510000       12.0110           0
      2690 PROB     19       SER      O        O       -0.510000       15.9994           0
      2691 PROB     20       LEU      N        NH1     -0.470000       14.0070           0
      2692 PROB     20       LEU      HN       H        0.310000       1.00800           0
      2693 PROB     20       LEU      CA       CT1      0.700000E-01   12.0110           0
      2694 PROB     20       LEU      HA       HB1      0.900000E-01   1.00800           0
      2695 PROB     20       LEU      CB       CT2     -0.180000       12.0110           0
      2696 PROB     20       LEU      HB1      HA2      0.900000E-01   1.00800           0
      2697 PROB     20       LEU      HB2      HA2      0.900000E-01   1.00800           0
      2698 PROB     20       LEU      CG       CT1     -0.900000E-01   12.0110           0
      2699 PROB     20       LEU      HG       HA1      0.900000E-01   1.00800           0
      2700 PROB     20       LEU      CD1      CT3     -0.270000       12.0110           0
      2701 PROB     20       LEU      HD11     HA3      0.900000E-01   1.00800           0
      2702 PROB     20       LEU      HD12     HA3      0.900000E-01   1.00800           0
      2703 PROB     20       LEU      HD13     HA3      0.900000E-01   1.00800           0
      2704 PROB     20       LEU      CD2      CT3     -0.270000       12.0110           0
      2705 PROB     20       LEU      HD21     HA3      0.900000E-01   1.00800           0
      2706 PROB     20       LEU      HD22     HA3      0.900000E-01   1.00800           0
      2707 PROB     20       LEU      HD23     HA3      0.900000E-01   1.00800           0
      2708 PROB     20       LEU      C        C        0.510000       12.0110           0
      2709 PROB     20       LEU      O        O       -0.510000       15.9994           0
      2710 PROB     21       THR      N        NH1     -0.470000       14.0070           0
      2711 PROB     21       THR      HN       H        0.310000       1.00800           0
      2712 PROB     21       THR      CA       CT1      0.700000E-01   12.0110           0
      2713 PROB     21       THR      HA       HB1      0.900000E-01   1.00800           0
      2714 PROB     21       THR      CB       CT1      0.140000       12.0110           0
      2715 PROB     21       THR      HB       HA1      0.900000E-01   1.00800           0
      2716 PROB     21       THR      OG1      OH1     -0.660000       15.9994           0
      2717 PROB     21       THR      HG1      H        0.430000       1.00800           0
      2718 PROB     21       THR      CG2      CT3     -0.270000       12.0110           0
      2719 PROB     21       THR      HG21     HA3      0.900000E-01   1.00800           0
      2720 PROB     21       THR      HG22     HA3      0.900000E-01   1.00800           0
      2721 PROB     21       THR      HG23     HA3      0.900000E-01   1.00800           0
      2722 PROB     21       THR      C        C        0.510000       12.0110           0
      2723 PROB     21       THR      O        O       -0.510000       15.9994           0
      2724 PROB     22       CYS      N        NH1     -0.470000       14.0070           0
      2725 PROB     22       CYS      HN       H        0.310000       1.00800           0
      2726 PROB     22       CYS      CA       CT1      0.700000E-01   12.0110           0
      2727 PROB     22       CYS      HA       HB1      0.900000E-01   1.00800           0
      2728 PROB     22       CYS      CB       CT2     -0.110000       12.0110           0
      2729 PROB     22       CYS      HB1      HA2      0.900000E-01   1.00800           0
      2730 PROB     22       CYS      HB2      HA2      0.900000E-01   1.00800           0
      2731 PROB     22       CYS      SG       S       -0.230000       32.0600           0
      2732 PROB     22       CYS      HG1      HS       0.160000       1.00800           0
      2733 PROB     22       CYS      C        C        0.510000       12.0110           0
      2734 PROB     22       CYS      O        O       -0.510000       15.9994           0
      2735 PROB     23       SER      N        NH1     -0.470000       14.0070           0
      2736 PROB     23       SER      HN       H        0.310000       1.00800           0
      2737 PROB     23       SER      CA       CT1      0.700000E-01   12.0110           0
      2738 PROB     23       SER      HA       HB1      0.900000E-01   1.00800           0
      2739 PROB     23       SER      CB       CT2      0.500000E-01   12.0110           0
      2740 PROB     23       SER      HB1      HA2      0.900000E-01   1.00800           0
      2741 PROB     23       SER      HB2      HA2      0.900000E-01   1.00800           0
      2742 PROB     23       SER      OG       OH1     -0.660000       15.9994           0
      2743 PROB     23       SER      HG1      H        0.430000       1.00800           0
      2744 PROB     23       SER      C        C        0.510000       12.0110           0
      2745 PROB     23       SER      O        O       -0.510000       15.9994           0
      2746 PROB     24       PHE      N        NH1     -0.470000       14.0070           0
      2747 PROB     24       PHE      HN       H        0.310000       1.00800           0
      2748 PROB     24       PHE      CA       CT1      0.700000E-01   12.0110           0
      2749 PROB     24       PHE      HA       HB1      0.900000E-01   1.00800           0
      2750 PROB     24       PHE      CB       CT2     -0.180000       12.0110           0
      2751 PROB     24       PHE      HB1      HA2      0.900000E-01   1.00800           0
      2752 PROB     24       PHE      HB2      HA2      0.900000E-01   1.00800           0
      2753 PROB     24       PHE      CG       CA        0.00000       12.0110           0
      2754 PROB     24       PHE      CD1      CA      -0.115000       12.0110           0
      2755 PROB     24       PHE      HD1      HP       0.115000       1.00800           0
      2756 PROB     24       PHE      CE1      CA      -0.115000       12.0110           0
      2757 PROB     24       PHE      HE1      HP       0.115000       1.00800           0
      2758 PROB     24       PHE      CZ       CA      -0.115000       12.0110           0
      2759 PROB     24       PHE      HZ       HP       0.115000       1.00800           0
      2760 PROB     24       PHE      CD2      CA      -0.115000       12.0110           0
      2761 PROB     24       PHE      HD2      HP       0.115000       1.00800           0
      2762 PROB     24       PHE      CE2      CA      -0.115000       12.0110           0
      2763 PROB     24       PHE      HE2      HP       0.115000       1.00800           0
      2764 PROB     24       PHE      C        C        0.510000       12.0110           0
      2765 PROB     24       PHE      O        O       -0.510000       15.9994           0
      2766 PROB     25       SER      N        NH1     -0.470000       14.0070           0
      2767 PROB     25       SER      HN       H        0.310000       1.00800           0
      2768 PROB     25       SER      CA       CT1      0.700000E-01   12.0110           0
      2769 PROB     25       SER      HA       HB1      0.900000E-01   1.00800           0
      2770 PROB     25       SER      CB       CT2      0.500000E-01   12.0110           0
      2771 PROB     25       SER      HB1      HA2      0.900000E-01   1.00800           0
      2772 PROB     25       SER      HB2      HA2      0.900000E-01   1.00800           0
      2773 PROB     25       SER      OG       OH1     -0.660000       15.9994           0
      2774 PROB     25       SER      HG1      H        0.430000       1.00800           0
      2775 PROB     25       SER      C        C        0.510000       12.0110           0
      2776 PROB     25       SER      O        O       -0.510000       15.9994           0
      2777 PROB     26       GLY      N        NH1     -0.470000       14.0070           0
      2778 PROB     26       GLY      HN       H        0.310000       1.00800           0
      2779 PROB     26       GLY      CA       CT2     -0.200000E-01   12.0110           0
      2780 PROB     26       GLY      HA1      HB2      0.900000E-01   1.00800           0
      2781 PROB     26       GLY      HA2      HB2      0.900000E-01   1.00800           0
      2782 PROB     26       GLY      C        C        0.510000       12.0110           0
      2783 PROB     26       GLY      O        O       -0.510000       15.9994           0
      2784 PROB     27       PHE      N        NH1     -0.470000       14.0070           0
      2785 PROB     27       PHE      HN       H        0.310000       1.00800           0
      2786 PROB     27       PHE      CA       CT1      0.700000E-01   12.0110           0
      2787 PROB     27       PHE      HA       HB1      0.900000E-01   1.00800           0
      2788 PROB     27       PHE      CB       CT2     -0.180000       12.0110           0
      2789 PROB     27       PHE      HB1      HA2      0.900000E-01   1.00800           0
      2790 PROB     27       PHE      HB2      HA2      0.900000E-01   1.00800           0
      2791 PROB     27       PHE      CG       CA        0.00000       12.0110           0
      2792 PROB     27       PHE      CD1      CA      -0.115000       12.0110           0
      2793 PROB     27       PHE      HD1      HP       0.115000       1.00800           0
      2794 PROB     27       PHE      CE1      CA      -0.115000       12.0110           0
      2795 PROB     27       PHE      HE1      HP       0.115000       1.00800           0
      2796 PROB     27       PHE      CZ       CA      -0.115000       12.0110           0
      2797 PROB     27       PHE      HZ       HP       0.115000       1.00800           0
      2798 PROB     27       PHE      CD2      CA      -0.115000       12.0110           0
      2799 PROB     27       PHE      HD2      HP       0.115000       1.00800           0
      2800 PROB     27       PHE      CE2      CA      -0.115000       12.0110           0
      2801 PROB     27       PHE      HE2      HP       0.115000       1.00800           0
      2802 PROB     27       PHE      C        C        0.510000       12.0110           0
      2803 PROB     27       PHE      O        O       -0.510000       15.9994           0
      2804 PROB     28       SER      N        NH1     -0.470000       14.0070           0
      2805 PROB     28       SER      HN       H        0.310000       1.00800           0
      2806 PROB     28       SER      CA       CT1      0.700000E-01   12.0110           0
      2807 PROB     28       SER      HA       HB1      0.900000E-01   1.00800           0
      2808 PROB     28       SER      CB       CT2      0.500000E-01   12.0110           0
      2809 PROB     28       SER      HB1      HA2      0.900000E-01   1.00800           0
      2810 PROB     28       SER      HB2      HA2      0.900000E-01   1.00800           0
      2811 PROB     28       SER      OG       OH1     -0.660000       15.9994           0
      2812 PROB     28       SER      HG1      H        0.430000       1.00800           0
      2813 PROB     28       SER      C        C        0.510000       12.0110           0
      2814 PROB     28       SER      O        O       -0.510000       15.9994           0
      2815 PROB     29       LEU      N        NH1     -0.470000       14.0070           0
      2816 PROB     29       LEU      HN       H        0.310000       1.00800           0
      2817 PROB     29       LEU      CA       CT1      0.700000E-01   12.0110           0
      2818 PROB     29       LEU      HA       HB1      0.900000E-01   1.00800           0
      2819 PROB     29       LEU      CB       CT2     -0.180000       12.0110           0
      2820 PROB     29       LEU      HB1      HA2      0.900000E-01   1.00800           0
      2821 PROB     29       LEU      HB2      HA2      0.900000E-01   1.00800           0
      2822 PROB     29       LEU      CG       CT1     -0.900000E-01   12.0110           0
      2823 PROB     29       LEU      HG       HA1      0.900000E-01   1.00800           0
      2824 PROB     29       LEU      CD1      CT3     -0.270000       12.0110           0
      2825 PROB     29       LEU      HD11     HA3      0.900000E-01   1.00800           0
      2826 PROB     29       LEU      HD12     HA3      0.900000E-01   1.00800           0
      2827 PROB     29       LEU      HD13     HA3      0.900000E-01   1.00800           0
      2828 PROB     29       LEU      CD2      CT3     -0.270000       12.0110           0
      2829 PROB     29       LEU      HD21     HA3      0.900000E-01   1.00800           0
      2830 PROB     29       LEU      HD22     HA3      0.900000E-01   1.00800           0
      2831 PROB     29       LEU      HD23     HA3      0.900000E-01   1.00800           0
      2832 PROB     29       LEU      C        C        0.510000       12.0110           0
      2833 PROB     29       LEU      O        O       -0.510000       15.9994           0
      2834 PROB     30       SER      N        NH1     -0.470000       14.0070           0
      2835 PROB     30       SER      HN       H        0.310000       1.00800           0
      2836 PROB     30       SER      CA       CT1      0.700000E-01   12.0110           0
      2837 PROB     30       SER      HA       HB1      0.900000E-01   1.00800           0
      2838 PROB     30       SER      CB       CT2      0.500000E-01   12.0110           0
      2839 PROB     30       SER      HB1      HA2      0.900000E-01   1.00800           0
      2840 PROB     30       SER      HB2      HA2      0.900000E-01   1.00800           0
      2841 PROB     30       SER      OG       OH1     -0.660000       15.9994           0
      2842 PROB     30       SER      HG1      H        0.430000       1.00800           0
      2843 PROB     30       SER      C        C        0.510000       12.0110           0
      2844 PROB     30       SER      O        O       -0.510000       15.9994           0
      2845 PROB     31       THR      N        NH1     -0.470000       14.0070           0
      2846 PROB     31       THR      HN       H        0.310000       1.00800           0
      2847 PROB     31       THR      CA       CT1      0.700000E-01   12.0110           0
      2848 PROB     31       THR      HA       HB1      0.900000E-01   1.00800           0
      2849 PROB     31       THR      CB       CT1      0.140000       12.0110           0
      2850 PROB     31       THR      HB       HA1      0.900000E-01   1.00800           0
      2851 PROB     31       THR      OG1      OH1     -0.660000       15.9994           0
      2852 PROB     31       THR      HG1      H        0.430000       1.00800           0
      2853 PROB     31       THR      CG2      CT3     -0.270000       12.0110           0
      2854 PROB     31       THR      HG21     HA3      0.900000E-01   1.00800           0
      2855 PROB     31       THR      HG22     HA3      0.900000E-01   1.00800           0
      2856 PROB     31       THR      HG23     HA3      0.900000E-01   1.00800           0
      2857 PROB     31       THR      C        C        0.510000       12.0110           0
      2858 PROB     31       THR      O        O       -0.510000       15.9994           0
      2859 PROB     32       SER      N        NH1     -0.470000       14.0070           0
      2860 PROB     32       SER      HN       H        0.310000       1.00800           0
      2861 PROB     32       SER      CA       CT1      0.700000E-01   12.0110           0
      2862 PROB     32       SER      HA       HB1      0.900000E-01   1.00800           0
      2863 PROB     32       SER      CB       CT2      0.500000E-01   12.0110           0
      2864 PROB     32       SER      HB1      HA2      0.900000E-01   1.00800           0
      2865 PROB     32       SER      HB2      HA2      0.900000E-01   1.00800           0
      2866 PROB     32       SER      OG       OH1     -0.660000       15.9994           0
      2867 PROB     32       SER      HG1      H        0.430000       1.00800           0
      2868 PROB     32       SER      C        C        0.510000       12.0110           0
      2869 PROB     32       SER      O        O       -0.510000       15.9994           0
      2870 PROB     33       GLY      N        NH1     -0.470000       14.0070           0
      2871 PROB     33       GLY      HN       H        0.310000       1.00800           0
      2872 PROB     33       GLY      CA       CT2     -0.200000E-01   12.0110           0
      2873 PROB     33       GLY      HA1      HB2      0.900000E-01   1.00800           0
      2874 PROB     33       GLY      HA2      HB2      0.900000E-01   1.00800           0
      2875 PROB     33       GLY      C        C        0.510000       12.0110           0
      2876 PROB     33       GLY      O        O       -0.510000       15.9994           0
      2877 PROB     34       MET      N        NH1     -0.470000       14.0070           0
      2878 PROB     34       MET      HN       H        0.310000       1.00800           0
      2879 PROB     34       MET      CA       CT1      0.700000E-01   12.0110           0
      2880 PROB     34       MET      HA       HB1      0.900000E-01   1.00800           0
      2881 PROB     34       MET      CB       CT2     -0.180000       12.0110           0
      2882 PROB     34       MET      HB1      HA2      0.900000E-01   1.00800           0
      2883 PROB     34       MET      HB2      HA2      0.900000E-01   1.00800           0
      2884 PROB     34       MET      CG       CT2     -0.140000       12.0110           0
      2885 PROB     34       MET      HG1      HA2      0.900000E-01   1.00800           0
      2886 PROB     34       MET      HG2      HA2      0.900000E-01   1.00800           0
      2887 PROB     34       MET      SD       S       -0.900000E-01   32.0600           0
      2888 PROB     34       MET      CE       CT3     -0.220000       12.0110           0
      2889 PROB     34       MET      HE1      HA3      0.900000E-01   1.00800           0
      2890 PROB     34       MET      HE2      HA3      0.900000E-01   1.00800           0
      2891 PROB     34       MET      HE3      HA3      0.900000E-01   1.00800           0
      2892 PROB     34       MET      C        C        0.510000       12.0110           0
      2893 PROB     34       MET      O        O       -0.510000       15.9994           0
      2894 PROB     35       GLY      N        NH1     -0.470000       14.0070           0
      2895 PROB     35       GLY      HN       H        0.310000       1.00800           0
      2896 PROB     35       GLY      CA       CT2     -0.200000E-01   12.0110           0
      2897 PROB     35       GLY      HA1      HB2      0.900000E-01   1.00800           0
      2898 PROB     35       GLY      HA2      HB2      0.900000E-01   1.00800           0
      2899 PROB     35       GLY      C        C        0.510000       12.0110           0
      2900 PROB     35       GLY      O        O       -0.510000       15.9994           0
      2901 PROB     36       VAL      N        NH1     -0.470000       14.0070           0
      2902 PROB     36       VAL      HN       H        0.310000       1.00800           0
      2903 PROB     36       VAL      CA       CT1      0.700000E-01   12.0110           0
      2904 PROB     36       VAL      HA       HB1      0.900000E-01   1.00800           0
      2905 PROB     36       VAL      CB       CT1     -0.900000E-01   12.0110           0
      2906 PROB     36       VAL      HB       HA1      0.900000E-01   1.00800           0
      2907 PROB     36       VAL      CG1      CT3     -0.270000       12.0110           0
      2908 PROB     36       VAL      HG11     HA3      0.900000E-01   1.00800           0
      2909 PROB     36       VAL      HG12     HA3      0.900000E-01   1.00800           0
      2910 PROB     36       VAL      HG13     HA3      0.900000E-01   1.00800           0
      2911 PROB     36       VAL      CG2      CT3     -0.270000       12.0110           0
      2912 PROB     36       VAL      HG21     HA3      0.900000E-01   1.00800           0
      2913 PROB     36       VAL      HG22     HA3      0.900000E-01   1.00800           0
      2914 PROB     36       VAL      HG23     HA3      0.900000E-01   1.00800           0
      2915 PROB     36       VAL      C        C        0.510000       12.0110           0
      2916 PROB     36       VAL      O        O       -0.510000       15.9994           0
      2917 PROB     37       GLY      N        NH1     -0.470000       14.0070           0
      2918 PROB     37       GLY      HN       H        0.310000       1.00800           0
      2919 PROB     37       GLY      CA       CT2     -0.200000E-01   12.0110           0
      2920 PROB     37       GLY      HA1      HB2      0.900000E-01   1.00800           0
      2921 PROB     37       GLY      HA2      HB2      0.900000E-01   1.00800           0
      2922 PROB     37       GLY      C        C        0.510000       12.0110           0
      2923 PROB     37       GLY      O        O       -0.510000       15.9994           0
      2924 PROB     38       TRP      N        NH1     -0.470000       14.0070           0
      2925 PROB     38       TRP      HN       H        0.310000       1.00800           0
      2926 PROB     38       TRP      CA       CT1      0.700000E-01   12.0110           0
      2927 PROB     38       TRP      HA       HB1      0.900000E-01   1.00800           0
      2928 PROB     38       TRP      CB       CT2     -0.180000       12.0110           0
      2929 PROB     38       TRP      HB1      HA2      0.900000E-01   1.00800           0
      2930 PROB     38       TRP      HB2      HA2      0.900000E-01   1.00800           0
      2931 PROB     38       TRP      CG       CY      -0.300000E-01   12.0110           0
      2932 PROB     38       TRP      CD1      CA      -0.150000       12.0110           0
      2933 PROB     38       TRP      HD1      HP       0.220000       1.00800           0
      2934 PROB     38       TRP      NE1      NY      -0.510000       14.0070           0
      2935 PROB     38       TRP      HE1      H        0.370000       1.00800           0
      2936 PROB     38       TRP      CE2      CPT      0.240000       12.0110           0
      2937 PROB     38       TRP      CD2      CPT      0.110000       12.0110           0
      2938 PROB     38       TRP      CE3      CAI     -0.250000       12.0110           0
      2939 PROB     38       TRP      HE3      HP       0.170000       1.00800           0
      2940 PROB     38       TRP      CZ3      CA      -0.200000       12.0110           0
      2941 PROB     38       TRP      HZ3      HP       0.140000       1.00800           0
      2942 PROB     38       TRP      CZ2      CAI     -0.270000       12.0110           0
      2943 PROB     38       TRP      HZ2      HP       0.160000       1.00800           0
      2944 PROB     38       TRP      CH2      CA      -0.140000       12.0110           0
      2945 PROB     38       TRP      HH2      HP       0.140000       1.00800           0
      2946 PROB     38       TRP      C        C        0.510000       12.0110           0
      2947 PROB     38       TRP      O        O       -0.510000       15.9994           0
      2948 PROB     39       ILE      N        NH1     -0.470000       14.0070           0
      2949 PROB     39       ILE      HN       H        0.310000       1.00800           0
      2950 PROB     39       ILE      CA       CT1      0.700000E-01   12.0110           0
      2951 PROB     39       ILE      HA       HB1      0.900000E-01   1.00800           0
      2952 PROB     39       ILE      CB       CT1     -0.900000E-01   12.0110           0
      2953 PROB     39       ILE      HB       HA1      0.900000E-01   1.00800           0
      2954 PROB     39       ILE      CG2      CT3     -0.270000       12.0110           0
      2955 PROB     39       ILE      HG21     HA3      0.900000E-01   1.00800           0
      2956 PROB     39       ILE      HG22     HA3      0.900000E-01   1.00800           0
      2957 PROB     39       ILE      HG23     HA3      0.900000E-01   1.00800           0
      2958 PROB     39       ILE      CG1      CT2     -0.180000       12.0110           0
      2959 PROB     39       ILE      HG11     HA2      0.900000E-01   1.00800           0
      2960 PROB     39       ILE      HG12     HA2      0.900000E-01   1.00800           0
      2961 PROB     39       ILE      CD       CT3     -0.270000       12.0110           0
      2962 PROB     39       ILE      HD1      HA3      0.900000E-01   1.00800           0
      2963 PROB     39       ILE      HD2      HA3      0.900000E-01   1.00800           0
      2964 PROB     39       ILE      HD3      HA3      0.900000E-01   1.00800           0
      2965 PROB     39       ILE      C        C        0.510000       12.0110           0
      2966 PROB     39       ILE      O        O       -0.510000       15.9994           0
      2967 PROB     40       ARG      N        NH1     -0.470000       14.0070           0
      2968 PROB     40       ARG      HN       H        0.310000       1.00800           0
      2969 PROB     40       ARG      CA       CT1      0.700000E-01   12.0110           0
      2970 PROB     40       ARG      HA       HB1      0.900000E-01   1.00800           0
      2971 PROB     40       ARG      CB       CT2     -0.180000       12.0110           0
      2972 PROB     40       ARG      HB1      HA2      0.900000E-01   1.00800           0
      2973 PROB     40       ARG      HB2      HA2      0.900000E-01   1.00800           0
      2974 PROB     40       ARG      CG       CT2     -0.180000       12.0110           0
      2975 PROB     40       ARG      HG1      HA2      0.900000E-01   1.00800           0
      2976 PROB     40       ARG      HG2      HA2      0.900000E-01   1.00800           0
      2977 PROB     40       ARG      CD       CT2      0.200000       12.0110           0
      2978 PROB     40       ARG      HD1      HA2      0.900000E-01   1.00800           0
      2979 PROB     40       ARG      HD2      HA2      0.900000E-01   1.00800           0
      2980 PROB     40       ARG      NE       NC2     -0.700000       14.0070           0
      2981 PROB     40       ARG      HE       HC       0.440000       1.00800           0
      2982 PROB     40       ARG      CZ       C        0.640000       12.0110           0
      2983 PROB     40       ARG      NH1      NC2     -0.800000       14.0070           0
      2984 PROB     40       ARG      HH11     HC       0.460000       1.00800           0
      2985 PROB     40       ARG      HH12     HC       0.460000       1.00800           0
      2986 PROB     40       ARG      NH2      NC2     -0.800000       14.0070           0
      2987 PROB     40       ARG      HH21     HC       0.460000       1.00800           0
      2988 PROB     40       ARG      HH22     HC       0.460000       1.00800           0
      2989 PROB     40       ARG      C        C        0.510000       12.0110           0
      2990 PROB     40       ARG      O        O       -0.510000       15.9994           0
      2991 PROB     41       GLN      N        NH1     -0.470000       14.0070           0
      2992 PROB     41       GLN      HN       H        0.310000       1.00800           0
      2993 PROB     41       GLN      CA       CT1      0.700000E-01   12.0110           0
      2994 PROB     41       GLN      HA       HB1      0.900000E-01   1.00800           0
      2995 PROB     41       GLN      CB       CT2     -0.180000       12.0110           0
      2996 PROB     41       GLN      HB1      HA2      0.900000E-01   1.00800           0
      2997 PROB     41       GLN      HB2      HA2      0.900000E-01   1.00800           0
      2998 PROB     41       GLN      CG       CT2     -0.180000       12.0110           0
      2999 PROB     41       GLN      HG1      HA2      0.900000E-01   1.00800           0
      3000 PROB     41       GLN      HG2      HA2      0.900000E-01   1.00800           0
      3001 PROB     41       GLN      CD       CC       0.550000       12.0110           0
      3002 PROB     41       GLN      OE1      O       -0.550000       15.9994           0
      3003 PROB     41       GLN      NE2      NH2     -0.620000       14.0070           0
      3004 PROB     41       GLN      HE21     H        0.320000       1.00800           0
      3005 PROB     41       GLN      HE22     H        0.300000       1.00800           0
      3006 PROB     41       GLN      C        C        0.510000       12.0110           0
      3007 PROB     41       GLN      O        O       -0.510000       15.9994           0
      3008 PROB     42       PRO      N        N       -0.290000       14.0070           0
      3009 PROB     42       PRO      CD       CP3       0.00000       12.0110           0
      3010 PROB     42       PRO      HD1      HA2      0.900000E-01   1.00800           0
      3011 PROB     42       PRO      HD2      HA2      0.900000E-01   1.00800           0
      3012 PROB     42       PRO      CA       CP1      0.200000E-01   12.0110           0
      3013 PROB     42       PRO      HA       HB1      0.900000E-01   1.00800           0
      3014 PROB     42       PRO      CB       CP2     -0.180000       12.0110           0
      3015 PROB     42       PRO      HB1      HA2      0.900000E-01   1.00800           0
      3016 PROB     42       PRO      HB2      HA2      0.900000E-01   1.00800           0
      3017 PROB     42       PRO      CG       CP2     -0.180000       12.0110           0
      3018 PROB     42       PRO      HG1      HA2      0.900000E-01   1.00800           0
      3019 PROB     42       PRO      HG2      HA2      0.900000E-01   1.00800           0
      3020 PROB     42       PRO      C        C        0.510000       12.0110           0
      3021 PROB     42       PRO      O        O       -0.510000       15.9994           0
      3022 PROB     43       SER      N        NH1     -0.470000       14.0070           0
      3023 PROB     43       SER      HN       H        0.310000       1.00800           0
      3024 PROB     43       SER      CA       CT1      0.700000E-01   12.0110           0
      3025 PROB     43       SER      HA       HB1      0.900000E-01   1.00800           0
      3026 PROB     43       SER      CB       CT2      0.500000E-01   12.0110           0
      3027 PROB     43       SER      HB1      HA2      0.900000E-01   1.00800           0
      3028 PROB     43       SER      HB2      HA2      0.900000E-01   1.00800           0
      3029 PROB     43       SER      OG       OH1     -0.660000       15.9994           0
      3030 PROB     43       SER      HG1      H        0.430000       1.00800           0
      3031 PROB     43       SER      C        C        0.510000       12.0110           0
      3032 PROB     43       SER      O        O       -0.510000       15.9994           0
      3033 PROB     44       GLY      N        NH1     -0.470000       14.0070           0
      3034 PROB     44       GLY      HN       H        0.310000       1.00800           0
      3035 PROB     44       GLY      CA       CT2     -0.200000E-01   12.0110           0
      3036 PROB     44       GLY      HA1      HB2      0.900000E-01   1.00800           0
      3037 PROB     44       GLY      HA2      HB2      0.900000E-01   1.00800           0
      3038 PROB     44       GLY      C        C        0.510000       12.0110           0
      3039 PROB     44       GLY      O        O       -0.510000       15.9994           0
      3040 PROB     45       LYS      N        NH1     -0.470000       14.0070           0
      3041 PROB     45       LYS      HN       H        0.310000       1.00800           0
      3042 PROB     45       LYS      CA       CT1      0.700000E-01   12.0110           0
      3043 PROB     45       LYS      HA       HB1      0.900000E-01   1.00800           0
      3044 PROB     45       LYS      CB       CT2     -0.180000       12.0110           0
      3045 PROB     45       LYS      HB1      HA2      0.900000E-01   1.00800           0
      3046 PROB     45       LYS      HB2      HA2      0.900000E-01   1.00800           0
      3047 PROB     45       LYS      CG       CT2     -0.180000       12.0110           0
      3048 PROB     45       LYS      HG1      HA2      0.900000E-01   1.00800           0
      3049 PROB     45       LYS      HG2      HA2      0.900000E-01   1.00800           0
      3050 PROB     45       LYS      CD       CT2     -0.180000       12.0110           0
      3051 PROB     45       LYS      HD1      HA2      0.900000E-01   1.00800           0
      3052 PROB     45       LYS      HD2      HA2      0.900000E-01   1.00800           0
      3053 PROB     45       LYS      CE       CT2      0.210000       12.0110           0
      3054 PROB     45       LYS      HE1      HA2      0.500000E-01   1.00800           0
      3055 PROB     45       LYS      HE2      HA2      0.500000E-01   1.00800           0
      3056 PROB     45       LYS      NZ       NH3     -0.300000       14.0070           0
      3057 PROB     45       LYS      HZ1      HC       0.330000       1.00800           0
      3058 PROB     45       LYS      HZ2      HC       0.330000       1.00800           0
      3059 PROB     45       LYS      HZ3      HC       0.330000       1.00800           0
      3060 PROB     45       LYS      C        C        0.510000       12.0110           0
      3061 PROB     45       LYS      O        O       -0.510000       15.9994           0
      3062 PROB     46       GLY      N        NH1     -0.470000       14.0070           0
      3063 PROB     46       GLY      HN       H        0.310000       1.00800           0
      3064 PROB     46       GLY      CA       CT2     -0.200000E-01   12.0110           0
      3065 PROB     46       GLY      HA1      HB2      0.900000E-01   1.00800           0
      3066 PROB     46       GLY      HA2      HB2      0.900000E-01   1.00800           0
      3067 PROB     46       GLY      C        C        0.510000       12.0110           0
      3068 PROB     46       GLY      O        O       -0.510000       15.9994           0
      3069 PROB     47       LEU      N        NH1     -0.470000       14.0070           0
      3070 PROB     47       LEU      HN       H        0.310000       1.00800           0
      3071 PROB     47       LEU      CA       CT1      0.700000E-01   12.0110           0
      3072 PROB     47       LEU      HA       HB1      0.900000E-01   1.00800           0
      3073 PROB     47       LEU      CB       CT2     -0.180000       12.0110           0
      3074 PROB     47       LEU      HB1      HA2      0.900000E-01   1.00800           0
      3075 PROB     47       LEU      HB2      HA2      0.900000E-01   1.00800           0
      3076 PROB     47       LEU      CG       CT1     -0.900000E-01   12.0110           0
      3077 PROB     47       LEU      HG       HA1      0.900000E-01   1.00800           0
      3078 PROB     47       LEU      CD1      CT3     -0.270000       12.0110           0
      3079 PROB     47       LEU      HD11     HA3      0.900000E-01   1.00800           0
      3080 PROB     47       LEU      HD12     HA3      0.900000E-01   1.00800           0
      3081 PROB     47       LEU      HD13     HA3      0.900000E-01   1.00800           0
      3082 PROB     47       LEU      CD2      CT3     -0.270000       12.0110           0
      3083 PROB     47       LEU      HD21     HA3      0.900000E-01   1.00800           0
      3084 PROB     47       LEU      HD22     HA3      0.900000E-01   1.00800           0
      3085 PROB     47       LEU      HD23     HA3      0.900000E-01   1.00800           0
      3086 PROB     47       LEU      C        C        0.510000       12.0110           0
      3087 PROB     47       LEU      O        O       -0.510000       15.9994           0
      3088 PROB     48       GLU      N        NH1     -0.470000       14.0070           0
      3089 PROB     48       GLU      HN       H        0.310000       1.00800           0
      3090 PROB     48       GLU      CA       CT1      0.700000E-01   12.0110           0
      3091 PROB     48       GLU      HA       HB1      0.900000E-01   1.00800           0
      3092 PROB     48       GLU      CB       CT2A    -0.180000       12.0110           0
      3093 PROB     48       GLU      HB1      HA2      0.900000E-01   1.00800           0
      3094 PROB     48       GLU      HB2      HA2      0.900000E-01   1.00800           0
      3095 PROB     48       GLU      CG       CT2     -0.280000       12.0110           0
      3096 PROB     48       GLU      HG1      HA2      0.900000E-01   1.00800           0
      3097 PROB     48       GLU      HG2      HA2      0.900000E-01   1.00800           0
      3098 PROB     48       GLU      CD       CC       0.620000       12.0110           0
      3099 PROB     48       GLU      OE1      OC      -0.760000       15.9994           0
      3100 PROB     48       GLU      OE2      OC      -0.760000       15.9994           0
      3101 PROB     48       GLU      C        C        0.510000       12.0110           0
      3102 PROB     48       GLU      O        O       -0.510000       15.9994           0
      3103 PROB     49       TRP      N        NH1     -0.470000       14.0070           0
      3104 PROB     49       TRP      HN       H        0.310000       1.00800           0
      3105 PROB     49       TRP      CA       CT1      0.700000E-01   12.0110           0
      3106 PROB     49       TRP      HA       HB1      0.900000E-01   1.00800           0
      3107 PROB     49       TRP      CB       CT2     -0.180000       12.0110           0
      3108 PROB     49       TRP      HB1      HA2      0.900000E-01   1.00800           0
      3109 PROB     49       TRP      HB2      HA2      0.900000E-01   1.00800           0
      3110 PROB     49       TRP      CG       CY      -0.300000E-01   12.0110           0
      3111 PROB     49       TRP      CD1      CA      -0.150000       12.0110           0
      3112 PROB     49       TRP      HD1      HP       0.220000       1.00800           0
      3113 PROB     49       TRP      NE1      NY      -0.510000       14.0070           0
      3114 PROB     49       TRP      HE1      H        0.370000       1.00800           0
      3115 PROB     49       TRP      CE2      CPT      0.240000       12.0110           0
      3116 PROB     49       TRP      CD2      CPT      0.110000       12.0110           0
      3117 PROB     49       TRP      CE3      CAI     -0.250000       12.0110           0
      3118 PROB     49       TRP      HE3      HP       0.170000       1.00800           0
      3119 PROB     49       TRP      CZ3      CA      -0.200000       12.0110           0
      3120 PROB     49       TRP      HZ3      HP       0.140000       1.00800           0
      3121 PROB     49       TRP      CZ2      CAI     -0.270000       12.0110           0
      3122 PROB     49       TRP      HZ2      HP       0.160000       1.00800           0
      3123 PROB     49       TRP      CH2      CA      -0.140000       12.0110           0
      3124 PROB     49       TRP      HH2      HP       0.140000       1.00800           0
      3125 PROB     49       TRP      C        C        0.510000       12.0110           0
      3126 PROB     49       TRP      O        O       -0.510000       15.9994           0
      3127 PROB     50       LEU      N        NH1     -0.470000       14.0070           0
      3128 PROB     50       LEU      HN       H        0.310000       1.00800           0
      3129 PROB     50       LEU      CA       CT1      0.700000E-01   12.0110           0
      3130 PROB     50       LEU      HA       HB1      0.900000E-01   1.00800           0
      3131 PROB     50       LEU      CB       CT2     -0.180000       12.0110           0
      3132 PROB     50       LEU      HB1      HA2      0.900000E-01   1.00800           0
      3133 PROB     50       LEU      HB2      HA2      0.900000E-01   1.00800           0
      3134 PROB     50       LEU      CG       CT1     -0.900000E-01   12.0110           0
      3135 PROB     50       LEU      HG       HA1      0.900000E-01   1.00800           0
      3136 PROB     50       LEU      CD1      CT3     -0.270000       12.0110           0
      3137 PROB     50       LEU      HD11     HA3      0.900000E-01   1.00800           0
      3138 PROB     50       LEU      HD12     HA3      0.900000E-01   1.00800           0
      3139 PROB     50       LEU      HD13     HA3      0.900000E-01   1.00800           0
      3140 PROB     50       LEU      CD2      CT3     -0.270000       12.0110           0
      3141 PROB     50       LEU      HD21     HA3      0.900000E-01   1.00800           0
      3142 PROB     50       LEU      HD22     HA3      0.900000E-01   1.00800           0
      3143 PROB     50       LEU      HD23     HA3      0.900000E-01   1.00800           0
      3144 PROB     50       LEU      C        C        0.510000       12.0110           0
      3145 PROB     50       LEU      O        O       -0.510000       15.9994           0
      3146 PROB     51       ALA      N        NH1     -0.470000       14.0070           0
      3147 PROB     51       ALA      HN       H        0.310000       1.00800           0
      3148 PROB     51       ALA      CA       CT1      0.700000E-01   12.0110           0
      3149 PROB     51       ALA      HA       HB1      0.900000E-01   1.00800           0
      3150 PROB     51       ALA      CB       CT3     -0.270000       12.0110           0
      3151 PROB     51       ALA      HB1      HA3      0.900000E-01   1.00800           0
      3152 PROB     51       ALA      HB2      HA3      0.900000E-01   1.00800           0
      3153 PROB     51       ALA      HB3      HA3      0.900000E-01   1.00800           0
      3154 PROB     51       ALA      C        C        0.510000       12.0110           0
      3155 PROB     51       ALA      O        O       -0.510000       15.9994           0
      3156 PROB     52       HSD      N        NH1     -0.470000       14.0070           0
      3157 PROB     52       HSD      HN       H        0.310000       1.00800           0
      3158 PROB     52       HSD      CA       CT1      0.700000E-01   12.0110           0
      3159 PROB     52       HSD      HA       HB1      0.900000E-01   1.00800           0
      3160 PROB     52       HSD      CB       CT2     -0.900000E-01   12.0110           0
      3161 PROB     52       HSD      HB1      HA2      0.900000E-01   1.00800           0
      3162 PROB     52       HSD      HB2      HA2      0.900000E-01   1.00800           0
      3163 PROB     52       HSD      ND1      NR1     -0.360000       14.0070           0
      3164 PROB     52       HSD      HD1      H        0.320000       1.00800           0
      3165 PROB     52       HSD      CG       CPH1    -0.500000E-01   12.0110           0
      3166 PROB     52       HSD      CE1      CPH2     0.250000       12.0110           0
      3167 PROB     52       HSD      HE1      HR1      0.130000       1.00800           0
      3168 PROB     52       HSD      NE2      NR2     -0.700000       14.0070           0
      3169 PROB     52       HSD      CD2      CPH1     0.220000       12.0110           0
      3170 PROB     52       HSD      HD2      HR3      0.100000       1.00800           0
      3171 PROB     52       HSD      C        C        0.510000       12.0110           0
      3172 PROB     52       HSD      O        O       -0.510000       15.9994           0
      3173 PROB     53       ILE      N        NH1     -0.470000       14.0070           0
      3174 PROB     53       ILE      HN       H        0.310000       1.00800           0
      3175 PROB     53       ILE      CA       CT1      0.700000E-01   12.0110           0
      3176 PROB     53       ILE      HA       HB1      0.900000E-01   1.00800           0
      3177 PROB     53       ILE      CB       CT1     -0.900000E-01   12.0110           0
      3178 PROB     53       ILE      HB       HA1      0.900000E-01   1.00800           0
      3179 PROB     53       ILE      CG2      CT3     -0.270000       12.0110           0
      3180 PROB     53       ILE      HG21     HA3      0.900000E-01   1.00800           0
      3181 PROB     53       ILE      HG22     HA3      0.900000E-01   1.00800           0
      3182 PROB     53       ILE      HG23     HA3      0.900000E-01   1.00800           0
      3183 PROB     53       ILE      CG1      CT2     -0.180000       12.0110           0
      3184 PROB     53       ILE      HG11     HA2      0.900000E-01   1.00800           0
      3185 PROB     53       ILE      HG12     HA2      0.900000E-01   1.00800           0
      3186 PROB     53       ILE      CD       CT3     -0.270000       12.0110           0
      3187 PROB     53       ILE      HD1      HA3      0.900000E-01   1.00800           0
      3188 PROB     53       ILE      HD2      HA3      0.900000E-01   1.00800           0
      3189 PROB     53       ILE      HD3      HA3      0.900000E-01   1.00800           0
      3190 PROB     53       ILE      C        C        0.510000       12.0110           0
      3191 PROB     53       ILE      O        O       -0.510000       15.9994           0
      3192 PROB     54       TRP      N        NH1     -0.470000       14.0070           0
      3193 PROB     54       TRP      HN       H        0.310000       1.00800           0
      3194 PROB     54       TRP      CA       CT1      0.700000E-01   12.0110           0
      3195 PROB     54       TRP      HA       HB1      0.900000E-01   1.00800           0
      3196 PROB     54       TRP      CB       CT2     -0.180000       12.0110           0
      3197 PROB     54       TRP      HB1      HA2      0.900000E-01   1.00800           0
      3198 PROB     54       TRP      HB2      HA2      0.900000E-01   1.00800           0
      3199 PROB     54       TRP      CG       CY      -0.300000E-01   12.0110           0
      3200 PROB     54       TRP      CD1      CA      -0.150000       12.0110           0
      3201 PROB     54       TRP      HD1      HP       0.220000       1.00800           0
      3202 PROB     54       TRP      NE1      NY      -0.510000       14.0070           0
      3203 PROB     54       TRP      HE1      H        0.370000       1.00800           0
      3204 PROB     54       TRP      CE2      CPT      0.240000       12.0110           0
      3205 PROB     54       TRP      CD2      CPT      0.110000       12.0110           0
      3206 PROB     54       TRP      CE3      CAI     -0.250000       12.0110           0
      3207 PROB     54       TRP      HE3      HP       0.170000       1.00800           0
      3208 PROB     54       TRP      CZ3      CA      -0.200000       12.0110           0
      3209 PROB     54       TRP      HZ3      HP       0.140000       1.00800           0
      3210 PROB     54       TRP      CZ2      CAI     -0.270000       12.0110           0
      3211 PROB     54       TRP      HZ2      HP       0.160000       1.00800           0
      3212 PROB     54       TRP      CH2      CA      -0.140000       12.0110           0
      3213 PROB     54       TRP      HH2      HP       0.140000       1.00800           0
      3214 PROB     54       TRP      C        C        0.510000       12.0110           0
      3215 PROB     54       TRP      O        O       -0.510000       15.9994           0
      3216 PROB     55       TRP      N        NH1     -0.470000       14.0070           0
      3217 PROB     55       TRP      HN       H        0.310000       1.00800           0
      3218 PROB     55       TRP      CA       CT1      0.700000E-01   12.0110           0
      3219 PROB     55       TRP      HA       HB1      0.900000E-01   1.00800           0
      3220 PROB     55       TRP      CB       CT2     -0.180000       12.0110           0
      3221 PROB     55       TRP      HB1      HA2      0.900000E-01   1.00800           0
      3222 PROB     55       TRP      HB2      HA2      0.900000E-01   1.00800           0
      3223 PROB     55       TRP      CG       CY      -0.300000E-01   12.0110           0
      3224 PROB     55       TRP      CD1      CA      -0.150000       12.0110           0
      3225 PROB     55       TRP      HD1      HP       0.220000       1.00800           0
      3226 PROB     55       TRP      NE1      NY      -0.510000       14.0070           0
      3227 PROB     55       TRP      HE1      H        0.370000       1.00800           0
      3228 PROB     55       TRP      CE2      CPT      0.240000       12.0110           0
      3229 PROB     55       TRP      CD2      CPT      0.110000       12.0110           0
      3230 PROB     55       TRP      CE3      CAI     -0.250000       12.0110           0
      3231 PROB     55       TRP      HE3      HP       0.170000       1.00800           0
      3232 PROB     55       TRP      CZ3      CA      -0.200000       12.0110           0
      3233 PROB     55       TRP      HZ3      HP       0.140000       1.00800           0
      3234 PROB     55       TRP      CZ2      CAI     -0.270000       12.0110           0
      3235 PROB     55       TRP      HZ2      HP       0.160000       1.00800           0
      3236 PROB     55       TRP      CH2      CA      -0.140000       12.0110           0
      3237 PROB     55       TRP      HH2      HP       0.140000       1.00800           0
      3238 PROB     55       TRP      C        C        0.510000       12.0110           0
      3239 PROB     55       TRP      O        O       -0.510000       15.9994           0
      3240 PROB     56       ASP      N        NH1     -0.470000       14.0070           0
      3241 PROB     56       ASP      HN       H        0.310000       1.00800           0
      3242 PROB     56       ASP      CA       CT1      0.700000E-01   12.0110           0
      3243 PROB     56       ASP      HA       HB1      0.900000E-01   1.00800           0
      3244 PROB     56       ASP      CB       CT2A    -0.280000       12.0110           0
      3245 PROB     56       ASP      HB1      HA2      0.900000E-01   1.00800           0
      3246 PROB     56       ASP      HB2      HA2      0.900000E-01   1.00800           0
      3247 PROB     56       ASP      CG       CC       0.620000       12.0110           0
      3248 PROB     56       ASP      OD1      OC      -0.760000       15.9994           0
      3249 PROB     56       ASP      OD2      OC      -0.760000       15.9994           0
      3250 PROB     56       ASP      C        C        0.510000       12.0110           0
      3251 PROB     56       ASP      O        O       -0.510000       15.9994           0
      3252 PROB     57       GLY      N        NH1     -0.470000       14.0070           0
      3253 PROB     57       GLY      HN       H        0.310000       1.00800           0
      3254 PROB     57       GLY      CA       CT2     -0.200000E-01   12.0110           0
      3255 PROB     57       GLY      HA1      HB2      0.900000E-01   1.00800           0
      3256 PROB     57       GLY      HA2      HB2      0.900000E-01   1.00800           0
      3257 PROB     57       GLY      C        C        0.510000       12.0110           0
      3258 PROB     57       GLY      O        O       -0.510000       15.9994           0
      3259 PROB     58       ASP      N        NH1     -0.470000       14.0070           0
      3260 PROB     58       ASP      HN       H        0.310000       1.00800           0
      3261 PROB     58       ASP      CA       CT1      0.700000E-01   12.0110           0
      3262 PROB     58       ASP      HA       HB1      0.900000E-01   1.00800           0
      3263 PROB     58       ASP      CB       CT2A    -0.280000       12.0110           0
      3264 PROB     58       ASP      HB1      HA2      0.900000E-01   1.00800           0
      3265 PROB     58       ASP      HB2      HA2      0.900000E-01   1.00800           0
      3266 PROB     58       ASP      CG       CC       0.620000       12.0110           0
      3267 PROB     58       ASP      OD1      OC      -0.760000       15.9994           0
      3268 PROB     58       ASP      OD2      OC      -0.760000       15.9994           0
      3269 PROB     58       ASP      C        C        0.510000       12.0110           0
      3270 PROB     58       ASP      O        O       -0.510000       15.9994           0
      3271 PROB     59       GLU      N        NH1     -0.470000       14.0070           0
      3272 PROB     59       GLU      HN       H        0.310000       1.00800           0
      3273 PROB     59       GLU      CA       CT1      0.700000E-01   12.0110           0
      3274 PROB     59       GLU      HA       HB1      0.900000E-01   1.00800           0
      3275 PROB     59       GLU      CB       CT2A    -0.180000       12.0110           0
      3276 PROB     59       GLU      HB1      HA2      0.900000E-01   1.00800           0
      3277 PROB     59       GLU      HB2      HA2      0.900000E-01   1.00800           0
      3278 PROB     59       GLU      CG       CT2     -0.280000       12.0110           0
      3279 PROB     59       GLU      HG1      HA2      0.900000E-01   1.00800           0
      3280 PROB     59       GLU      HG2      HA2      0.900000E-01   1.00800           0
      3281 PROB     59       GLU      CD       CC       0.620000       12.0110           0
      3282 PROB     59       GLU      OE1      OC      -0.760000       15.9994           0
      3283 PROB     59       GLU      OE2      OC      -0.760000       15.9994           0
      3284 PROB     59       GLU      C        C        0.510000       12.0110           0
      3285 PROB     59       GLU      O        O       -0.510000       15.9994           0
      3286 PROB     60       SER      N        NH1     -0.470000       14.0070           0
      3287 PROB     60       SER      HN       H        0.310000       1.00800           0
      3288 PROB     60       SER      CA       CT1      0.700000E-01   12.0110           0
      3289 PROB     60       SER      HA       HB1      0.900000E-01   1.00800           0
      3290 PROB     60       SER      CB       CT2      0.500000E-01   12.0110           0
      3291 PROB     60       SER      HB1      HA2      0.900000E-01   1.00800           0
      3292 PROB     60       SER      HB2      HA2      0.900000E-01   1.00800           0
      3293 PROB     60       SER      OG       OH1     -0.660000       15.9994           0
      3294 PROB     60       SER      HG1      H        0.430000       1.00800           0
      3295 PROB     60       SER      C        C        0.510000       12.0110           0
      3296 PROB     60       SER      O        O       -0.510000       15.9994           0
      3297 PROB     61       TYR      N        NH1     -0.470000       14.0070           0
      3298 PROB     61       TYR      HN       H        0.310000       1.00800           0
      3299 PROB     61       TYR      CA       CT1      0.700000E-01   12.0110           0
      3300 PROB     61       TYR      HA       HB1      0.900000E-01   1.00800           0
      3301 PROB     61       TYR      CB       CT2     -0.180000       12.0110           0
      3302 PROB     61       TYR      HB1      HA2      0.900000E-01   1.00800           0
      3303 PROB     61       TYR      HB2      HA2      0.900000E-01   1.00800           0
      3304 PROB     61       TYR      CG       CA        0.00000       12.0110           0
      3305 PROB     61       TYR      CD1      CA      -0.115000       12.0110           0
      3306 PROB     61       TYR      HD1      HP       0.115000       1.00800           0
      3307 PROB     61       TYR      CE1      CA      -0.115000       12.0110           0
      3308 PROB     61       TYR      HE1      HP       0.115000       1.00800           0
      3309 PROB     61       TYR      CZ       CA       0.110000       12.0110           0
      3310 PROB     61       TYR      OH       OH1     -0.540000       15.9994           0
      3311 PROB     61       TYR      HH       H        0.430000       1.00800           0
      3312 PROB     61       TYR      CD2      CA      -0.115000       12.0110           0
      3313 PROB     61       TYR      HD2      HP       0.115000       1.00800           0
      3314 PROB     61       TYR      CE2      CA      -0.115000       12.0110           0
      3315 PROB     61       TYR      HE2      HP       0.115000       1.00800           0
      3316 PROB     61       TYR      C        C        0.510000       12.0110           0
      3317 PROB     61       TYR      O        O       -0.510000       15.9994           0
      3318 PROB     62       ASN      N        NH1     -0.470000       14.0070           0
      3319 PROB     62       ASN      HN       H        0.310000       1.00800           0
      3320 PROB     62       ASN      CA       CT1      0.700000E-01   12.0110           0
      3321 PROB     62       ASN      HA       HB1      0.900000E-01   1.00800           0
      3322 PROB     62       ASN      CB       CT2     -0.180000       12.0110           0
      3323 PROB     62       ASN      HB1      HA2      0.900000E-01   1.00800           0
      3324 PROB     62       ASN      HB2      HA2      0.900000E-01   1.00800           0
      3325 PROB     62       ASN      CG       CC       0.550000       12.0110           0
      3326 PROB     62       ASN      OD1      O       -0.550000       15.9994           0
      3327 PROB     62       ASN      ND2      NH2     -0.620000       14.0070           0
      3328 PROB     62       ASN      HD21     H        0.320000       1.00800           0
      3329 PROB     62       ASN      HD22     H        0.300000       1.00800           0
      3330 PROB     62       ASN      C        C        0.510000       12.0110           0
      3331 PROB     62       ASN      O        O       -0.510000       15.9994           0
      3332 PROB     63       PRO      N        N       -0.290000       14.0070           0
      3333 PROB     63       PRO      CD       CP3       0.00000       12.0110           0
      3334 PROB     63       PRO      HD1      HA2      0.900000E-01   1.00800           0
      3335 PROB     63       PRO      HD2      HA2      0.900000E-01   1.00800           0
      3336 PROB     63       PRO      CA       CP1      0.200000E-01   12.0110           0
      3337 PROB     63       PRO      HA       HB1      0.900000E-01   1.00800           0
      3338 PROB     63       PRO      CB       CP2     -0.180000       12.0110           0
      3339 PROB     63       PRO      HB1      HA2      0.900000E-01   1.00800           0
      3340 PROB     63       PRO      HB2      HA2      0.900000E-01   1.00800           0
      3341 PROB     63       PRO      CG       CP2     -0.180000       12.0110           0
      3342 PROB     63       PRO      HG1      HA2      0.900000E-01   1.00800           0
      3343 PROB     63       PRO      HG2      HA2      0.900000E-01   1.00800           0
      3344 PROB     63       PRO      C        C        0.510000       12.0110           0
      3345 PROB     63       PRO      O        O       -0.510000       15.9994           0
      3346 PROB     64       SER      N        NH1     -0.470000       14.0070           0
      3347 PROB     64       SER      HN       H        0.310000       1.00800           0
      3348 PROB     64       SER      CA       CT1      0.700000E-01   12.0110           0
      3349 PROB     64       SER      HA       HB1      0.900000E-01   1.00800           0
      3350 PROB     64       SER      CB       CT2      0.500000E-01   12.0110           0
      3351 PROB     64       SER      HB1      HA2      0.900000E-01   1.00800           0
      3352 PROB     64       SER      HB2      HA2      0.900000E-01   1.00800           0
      3353 PROB     64       SER      OG       OH1     -0.660000       15.9994           0
      3354 PROB     64       SER      HG1      H        0.430000       1.00800           0
      3355 PROB     64       SER      C        C        0.510000       12.0110           0
      3356 PROB     64       SER      O        O       -0.510000       15.9994           0
      3357 PROB     65       LEU      N        NH1     -0.470000       14.0070           0
      3358 PROB     65       LEU      HN       H        0.310000       1.00800           0
      3359 PROB     65       LEU      CA       CT1      0.700000E-01   12.0110           0
      3360 PROB     65       LEU      HA       HB1      0.900000E-01   1.00800           0
      3361 PROB     65       LEU      CB       CT2     -0.180000       12.0110           0
      3362 PROB     65       LEU      HB1      HA2      0.900000E-01   1.00800           0
      3363 PROB     65       LEU      HB2      HA2      0.900000E-01   1.00800           0
      3364 PROB     65       LEU      CG       CT1     -0.900000E-01   12.0110           0
      3365 PROB     65       LEU      HG       HA1      0.900000E-01   1.00800           0
      3366 PROB     65       LEU      CD1      CT3     -0.270000       12.0110           0
      3367 PROB     65       LEU      HD11     HA3      0.900000E-01   1.00800           0
      3368 PROB     65       LEU      HD12     HA3      0.900000E-01   1.00800           0
      3369 PROB     65       LEU      HD13     HA3      0.900000E-01   1.00800           0
      3370 PROB     65       LEU      CD2      CT3     -0.270000       12.0110           0
      3371 PROB     65       LEU      HD21     HA3      0.900000E-01   1.00800           0
      3372 PROB     65       LEU      HD22     HA3      0.900000E-01   1.00800           0
      3373 PROB     65       LEU      HD23     HA3      0.900000E-01   1.00800           0
      3374 PROB     65       LEU      C        C        0.510000       12.0110           0
      3375 PROB     65       LEU      O        O       -0.510000       15.9994           0
      3376 PROB     66       LYS      N        NH1     -0.470000       14.0070           0
      3377 PROB     66       LYS      HN       H        0.310000       1.00800           0
      3378 PROB     66       LYS      CA       CT1      0.700000E-01   12.0110           0
      3379 PROB     66       LYS      HA       HB1      0.900000E-01   1.00800           0
      3380 PROB     66       LYS      CB       CT2     -0.180000       12.0110           0
      3381 PROB     66       LYS      HB1      HA2      0.900000E-01   1.00800           0
      3382 PROB     66       LYS      HB2      HA2      0.900000E-01   1.00800           0
      3383 PROB     66       LYS      CG       CT2     -0.180000       12.0110           0
      3384 PROB     66       LYS      HG1      HA2      0.900000E-01   1.00800           0
      3385 PROB     66       LYS      HG2      HA2      0.900000E-01   1.00800           0
      3386 PROB     66       LYS      CD       CT2     -0.180000       12.0110           0
      3387 PROB     66       LYS      HD1      HA2      0.900000E-01   1.00800           0
      3388 PROB     66       LYS      HD2      HA2      0.900000E-01   1.00800           0
      3389 PROB     66       LYS      CE       CT2      0.210000       12.0110           0
      3390 PROB     66       LYS      HE1      HA2      0.500000E-01   1.00800           0
      3391 PROB     66       LYS      HE2      HA2      0.500000E-01   1.00800           0
      3392 PROB     66       LYS      NZ       NH3     -0.300000       14.0070           0
      3393 PROB     66       LYS      HZ1      HC       0.330000       1.00800           0
      3394 PROB     66       LYS      HZ2      HC       0.330000       1.00800           0
      3395 PROB     66       LYS      HZ3      HC       0.330000       1.00800           0
      3396 PROB     66       LYS      C        C        0.510000       12.0110           0
      3397 PROB     66       LYS      O        O       -0.510000       15.9994           0
      3398 PROB     67       SER      N        NH1     -0.470000       14.0070           0
      3399 PROB     67       SER      HN       H        0.310000       1.00800           0
      3400 PROB     67       SER      CA       CT1      0.700000E-01   12.0110           0
      3401 PROB     67       SER      HA       HB1      0.900000E-01   1.00800           0
      3402 PROB     67       SER      CB       CT2      0.500000E-01   12.0110           0
      3403 PROB     67       SER      HB1      HA2      0.900000E-01   1.00800           0
      3404 PROB     67       SER      HB2      HA2      0.900000E-01   1.00800           0
      3405 PROB     67       SER      OG       OH1     -0.660000       15.9994           0
      3406 PROB     67       SER      HG1      H        0.430000       1.00800           0
      3407 PROB     67       SER      C        C        0.510000       12.0110           0
      3408 PROB     67       SER      O        O       -0.510000       15.9994           0
      3409 PROB     68       ARG      N        NH1     -0.470000       14.0070           0
      3410 PROB     68       ARG      HN       H        0.310000       1.00800           0
      3411 PROB     68       ARG      CA       CT1      0.700000E-01   12.0110           0
      3412 PROB     68       ARG      HA       HB1      0.900000E-01   1.00800           0
      3413 PROB     68       ARG      CB       CT2     -0.180000       12.0110           0
      3414 PROB     68       ARG      HB1      HA2      0.900000E-01   1.00800           0
      3415 PROB     68       ARG      HB2      HA2      0.900000E-01   1.00800           0
      3416 PROB     68       ARG      CG       CT2     -0.180000       12.0110           0
      3417 PROB     68       ARG      HG1      HA2      0.900000E-01   1.00800           0
      3418 PROB     68       ARG      HG2      HA2      0.900000E-01   1.00800           0
      3419 PROB     68       ARG      CD       CT2      0.200000       12.0110           0
      3420 PROB     68       ARG      HD1      HA2      0.900000E-01   1.00800           0
      3421 PROB     68       ARG      HD2      HA2      0.900000E-01   1.00800           0
      3422 PROB     68       ARG      NE       NC2     -0.700000       14.0070           0
      3423 PROB     68       ARG      HE       HC       0.440000       1.00800           0
      3424 PROB     68       ARG      CZ       C        0.640000       12.0110           0
      3425 PROB     68       ARG      NH1      NC2     -0.800000       14.0070           0
      3426 PROB     68       ARG      HH11     HC       0.460000       1.00800           0
      3427 PROB     68       ARG      HH12     HC       0.460000       1.00800           0
      3428 PROB     68       ARG      NH2      NC2     -0.800000       14.0070           0
      3429 PROB     68       ARG      HH21     HC       0.460000       1.00800           0
      3430 PROB     68       ARG      HH22     HC       0.460000       1.00800           0
      3431 PROB     68       ARG      C        C        0.510000       12.0110           0
      3432 PROB     68       ARG      O        O       -0.510000       15.9994           0
      3433 PROB     69       LEU      N        NH1     -0.470000       14.0070           0
      3434 PROB     69       LEU      HN       H        0.310000       1.00800           0
      3435 PROB     69       LEU      CA       CT1      0.700000E-01   12.0110           0
      3436 PROB     69       LEU      HA       HB1      0.900000E-01   1.00800           0
      3437 PROB     69       LEU      CB       CT2     -0.180000       12.0110           0
      3438 PROB     69       LEU      HB1      HA2      0.900000E-01   1.00800           0
      3439 PROB     69       LEU      HB2      HA2      0.900000E-01   1.00800           0
      3440 PROB     69       LEU      CG       CT1     -0.900000E-01   12.0110           0
      3441 PROB     69       LEU      HG       HA1      0.900000E-01   1.00800           0
      3442 PROB     69       LEU      CD1      CT3     -0.270000       12.0110           0
      3443 PROB     69       LEU      HD11     HA3      0.900000E-01   1.00800           0
      3444 PROB     69       LEU      HD12     HA3      0.900000E-01   1.00800           0
      3445 PROB     69       LEU      HD13     HA3      0.900000E-01   1.00800           0
      3446 PROB     69       LEU      CD2      CT3     -0.270000       12.0110           0
      3447 PROB     69       LEU      HD21     HA3      0.900000E-01   1.00800           0
      3448 PROB     69       LEU      HD22     HA3      0.900000E-01   1.00800           0
      3449 PROB     69       LEU      HD23     HA3      0.900000E-01   1.00800           0
      3450 PROB     69       LEU      C        C        0.510000       12.0110           0
      3451 PROB     69       LEU      O        O       -0.510000       15.9994           0
      3452 PROB     70       THR      N        NH1     -0.470000       14.0070           0
      3453 PROB     70       THR      HN       H        0.310000       1.00800           0
      3454 PROB     70       THR      CA       CT1      0.700000E-01   12.0110           0
      3455 PROB     70       THR      HA       HB1      0.900000E-01   1.00800           0
      3456 PROB     70       THR      CB       CT1      0.140000       12.0110           0
      3457 PROB     70       THR      HB       HA1      0.900000E-01   1.00800           0
      3458 PROB     70       THR      OG1      OH1     -0.660000       15.9994           0
      3459 PROB     70       THR      HG1      H        0.430000       1.00800           0
      3460 PROB     70       THR      CG2      CT3     -0.270000       12.0110           0
      3461 PROB     70       THR      HG21     HA3      0.900000E-01   1.00800           0
      3462 PROB     70       THR      HG22     HA3      0.900000E-01   1.00800           0
      3463 PROB     70       THR      HG23     HA3      0.900000E-01   1.00800           0
      3464 PROB     70       THR      C        C        0.510000       12.0110           0
      3465 PROB     70       THR      O        O       -0.510000       15.9994           0
      3466 PROB     71       ILE      N        NH1     -0.470000       14.0070           0
      3467 PROB     71       ILE      HN       H        0.310000       1.00800           0
      3468 PROB     71       ILE      CA       CT1      0.700000E-01   12.0110           0
      3469 PROB     71       ILE      HA       HB1      0.900000E-01   1.00800           0
      3470 PROB     71       ILE      CB       CT1     -0.900000E-01   12.0110           0
      3471 PROB     71       ILE      HB       HA1      0.900000E-01   1.00800           0
      3472 PROB     71       ILE      CG2      CT3     -0.270000       12.0110           0
      3473 PROB     71       ILE      HG21     HA3      0.900000E-01   1.00800           0
      3474 PROB     71       ILE      HG22     HA3      0.900000E-01   1.00800           0
      3475 PROB     71       ILE      HG23     HA3      0.900000E-01   1.00800           0
      3476 PROB     71       ILE      CG1      CT2     -0.180000       12.0110           0
      3477 PROB     71       ILE      HG11     HA2      0.900000E-01   1.00800           0
      3478 PROB     71       ILE      HG12     HA2      0.900000E-01   1.00800           0
      3479 PROB     71       ILE      CD       CT3     -0.270000       12.0110           0
      3480 PROB     71       ILE      HD1      HA3      0.900000E-01   1.00800           0
      3481 PROB     71       ILE      HD2      HA3      0.900000E-01   1.00800           0
      3482 PROB     71       ILE      HD3      HA3      0.900000E-01   1.00800           0
      3483 PROB     71       ILE      C        C        0.510000       12.0110           0
      3484 PROB     71       ILE      O        O       -0.510000       15.9994           0
      3485 PROB     72       SER      N        NH1     -0.470000       14.0070           0
      3486 PROB     72       SER      HN       H        0.310000       1.00800           0
      3487 PROB     72       SER      CA       CT1      0.700000E-01   12.0110           0
      3488 PROB     72       SER      HA       HB1      0.900000E-01   1.00800           0
      3489 PROB     72       SER      CB       CT2      0.500000E-01   12.0110           0
      3490 PROB     72       SER      HB1      HA2      0.900000E-01   1.00800           0
      3491 PROB     72       SER      HB2      HA2      0.900000E-01   1.00800           0
      3492 PROB     72       SER      OG       OH1     -0.660000       15.9994           0
      3493 PROB     72       SER      HG1      H        0.430000       1.00800           0
      3494 PROB     72       SER      C        C        0.510000       12.0110           0
      3495 PROB     72       SER      O        O       -0.510000       15.9994           0
      3496 PROB     73       LYS      N        NH1     -0.470000       14.0070           0
      3497 PROB     73       LYS      HN       H        0.310000       1.00800           0
      3498 PROB     73       LYS      CA       CT1      0.700000E-01   12.0110           0
      3499 PROB     73       LYS      HA       HB1      0.900000E-01   1.00800           0
      3500 PROB     73       LYS      CB       CT2     -0.180000       12.0110           0
      3501 PROB     73       LYS      HB1      HA2      0.900000E-01   1.00800           0
      3502 PROB     73       LYS      HB2      HA2      0.900000E-01   1.00800           0
      3503 PROB     73       LYS      CG       CT2     -0.180000       12.0110           0
      3504 PROB     73       LYS      HG1      HA2      0.900000E-01   1.00800           0
      3505 PROB     73       LYS      HG2      HA2      0.900000E-01   1.00800           0
      3506 PROB     73       LYS      CD       CT2     -0.180000       12.0110           0
      3507 PROB     73       LYS      HD1      HA2      0.900000E-01   1.00800           0
      3508 PROB     73       LYS      HD2      HA2      0.900000E-01   1.00800           0
      3509 PROB     73       LYS      CE       CT2      0.210000       12.0110           0
      3510 PROB     73       LYS      HE1      HA2      0.500000E-01   1.00800           0
      3511 PROB     73       LYS      HE2      HA2      0.500000E-01   1.00800           0
      3512 PROB     73       LYS      NZ       NH3     -0.300000       14.0070           0
      3513 PROB     73       LYS      HZ1      HC       0.330000       1.00800           0
      3514 PROB     73       LYS      HZ2      HC       0.330000       1.00800           0
      3515 PROB     73       LYS      HZ3      HC       0.330000       1.00800           0
      3516 PROB     73       LYS      C        C        0.510000       12.0110           0
      3517 PROB     73       LYS      O        O       -0.510000       15.9994           0
      3518 PROB     74       ASP      N        NH1     -0.470000       14.0070           0
      3519 PROB     74       ASP      HN       H        0.310000       1.00800           0
      3520 PROB     74       ASP      CA       CT1      0.700000E-01   12.0110           0
      3521 PROB     74       ASP      HA       HB1      0.900000E-01   1.00800           0
      3522 PROB     74       ASP      CB       CT2A    -0.280000       12.0110           0
      3523 PROB     74       ASP      HB1      HA2      0.900000E-01   1.00800           0
      3524 PROB     74       ASP      HB2      HA2      0.900000E-01   1.00800           0
      3525 PROB     74       ASP      CG       CC       0.620000       12.0110           0
      3526 PROB     74       ASP      OD1      OC      -0.760000       15.9994           0
      3527 PROB     74       ASP      OD2      OC      -0.760000       15.9994           0
      3528 PROB     74       ASP      C        C        0.510000       12.0110           0
      3529 PROB     74       ASP      O        O       -0.510000       15.9994           0
      3530 PROB     75       THR      N        NH1     -0.470000       14.0070           0
      3531 PROB     75       THR      HN       H        0.310000       1.00800           0
      3532 PROB     75       THR      CA       CT1      0.700000E-01   12.0110           0
      3533 PROB     75       THR      HA       HB1      0.900000E-01   1.00800           0
      3534 PROB     75       THR      CB       CT1      0.140000       12.0110           0
      3535 PROB     75       THR      HB       HA1      0.900000E-01   1.00800           0
      3536 PROB     75       THR      OG1      OH1     -0.660000       15.9994           0
      3537 PROB     75       THR      HG1      H        0.430000       1.00800           0
      3538 PROB     75       THR      CG2      CT3     -0.270000       12.0110           0
      3539 PROB     75       THR      HG21     HA3      0.900000E-01   1.00800           0
      3540 PROB     75       THR      HG22     HA3      0.900000E-01   1.00800           0
      3541 PROB     75       THR      HG23     HA3      0.900000E-01   1.00800           0
      3542 PROB     75       THR      C        C        0.510000       12.0110           0
      3543 PROB     75       THR      O        O       -0.510000       15.9994           0
      3544 PROB     76       SER      N        NH1     -0.470000       14.0070           0
      3545 PROB     76       SER      HN       H        0.310000       1.00800           0
      3546 PROB     76       SER      CA       CT1      0.700000E-01   12.0110           0
      3547 PROB     76       SER      HA       HB1      0.900000E-01   1.00800           0
      3548 PROB     76       SER      CB       CT2      0.500000E-01   12.0110           0
      3549 PROB     76       SER      HB1      HA2      0.900000E-01   1.00800           0
      3550 PROB     76       SER      HB2      HA2      0.900000E-01   1.00800           0
      3551 PROB     76       SER      OG       OH1     -0.660000       15.9994           0
      3552 PROB     76       SER      HG1      H        0.430000       1.00800           0
      3553 PROB     76       SER      C        C        0.510000       12.0110           0
      3554 PROB     76       SER      O        O       -0.510000       15.9994           0
      3555 PROB     77       LYS      N        NH1     -0.470000       14.0070           0
      3556 PROB     77       LYS      HN       H        0.310000       1.00800           0
      3557 PROB     77       LYS      CA       CT1      0.700000E-01   12.0110           0
      3558 PROB     77       LYS      HA       HB1      0.900000E-01   1.00800           0
      3559 PROB     77       LYS      CB       CT2     -0.180000       12.0110           0
      3560 PROB     77       LYS      HB1      HA2      0.900000E-01   1.00800           0
      3561 PROB     77       LYS      HB2      HA2      0.900000E-01   1.00800           0
      3562 PROB     77       LYS      CG       CT2     -0.180000       12.0110           0
      3563 PROB     77       LYS      HG1      HA2      0.900000E-01   1.00800           0
      3564 PROB     77       LYS      HG2      HA2      0.900000E-01   1.00800           0
      3565 PROB     77       LYS      CD       CT2     -0.180000       12.0110           0
      3566 PROB     77       LYS      HD1      HA2      0.900000E-01   1.00800           0
      3567 PROB     77       LYS      HD2      HA2      0.900000E-01   1.00800           0
      3568 PROB     77       LYS      CE       CT2      0.210000       12.0110           0
      3569 PROB     77       LYS      HE1      HA2      0.500000E-01   1.00800           0
      3570 PROB     77       LYS      HE2      HA2      0.500000E-01   1.00800           0
      3571 PROB     77       LYS      NZ       NH3     -0.300000       14.0070           0
      3572 PROB     77       LYS      HZ1      HC       0.330000       1.00800           0
      3573 PROB     77       LYS      HZ2      HC       0.330000       1.00800           0
      3574 PROB     77       LYS      HZ3      HC       0.330000       1.00800           0
      3575 PROB     77       LYS      C        C        0.510000       12.0110           0
      3576 PROB     77       LYS      O        O       -0.510000       15.9994           0
      3577 PROB     78       ASN      N        NH1     -0.470000       14.0070           0
      3578 PROB     78       ASN      HN       H        0.310000       1.00800           0
      3579 PROB     78       ASN      CA       CT1      0.700000E-01   12.0110           0
      3580 PROB     78       ASN      HA       HB1      0.900000E-01   1.00800           0
      3581 PROB     78       ASN      CB       CT2     -0.180000       12.0110           0
      3582 PROB     78       ASN      HB1      HA2      0.900000E-01   1.00800           0
      3583 PROB     78       ASN      HB2      HA2      0.900000E-01   1.00800           0
      3584 PROB     78       ASN      CG       CC       0.550000       12.0110           0
      3585 PROB     78       ASN      OD1      O       -0.550000       15.9994           0
      3586 PROB     78       ASN      ND2      NH2     -0.620000       14.0070           0
      3587 PROB     78       ASN      HD21     H        0.320000       1.00800           0
      3588 PROB     78       ASN      HD22     H        0.300000       1.00800           0
      3589 PROB     78       ASN      C        C        0.510000       12.0110           0
      3590 PROB     78       ASN      O        O       -0.510000       15.9994           0
      3591 PROB     79       GLN      N        NH1     -0.470000       14.0070           0
      3592 PROB     79       GLN      HN       H        0.310000       1.00800           0
      3593 PROB     79       GLN      CA       CT1      0.700000E-01   12.0110           0
      3594 PROB     79       GLN      HA       HB1      0.900000E-01   1.00800           0
      3595 PROB     79       GLN      CB       CT2     -0.180000       12.0110           0
      3596 PROB     79       GLN      HB1      HA2      0.900000E-01   1.00800           0
      3597 PROB     79       GLN      HB2      HA2      0.900000E-01   1.00800           0
      3598 PROB     79       GLN      CG       CT2     -0.180000       12.0110           0
      3599 PROB     79       GLN      HG1      HA2      0.900000E-01   1.00800           0
      3600 PROB     79       GLN      HG2      HA2      0.900000E-01   1.00800           0
      3601 PROB     79       GLN      CD       CC       0.550000       12.0110           0
      3602 PROB     79       GLN      OE1      O       -0.550000       15.9994           0
      3603 PROB     79       GLN      NE2      NH2     -0.620000       14.0070           0
      3604 PROB     79       GLN      HE21     H        0.320000       1.00800           0
      3605 PROB     79       GLN      HE22     H        0.300000       1.00800           0
      3606 PROB     79       GLN      C        C        0.510000       12.0110           0
      3607 PROB     79       GLN      O        O       -0.510000       15.9994           0
      3608 PROB     80       VAL      N        NH1     -0.470000       14.0070           0
      3609 PROB     80       VAL      HN       H        0.310000       1.00800           0
      3610 PROB     80       VAL      CA       CT1      0.700000E-01   12.0110           0
      3611 PROB     80       VAL      HA       HB1      0.900000E-01   1.00800           0
      3612 PROB     80       VAL      CB       CT1     -0.900000E-01   12.0110           0
      3613 PROB     80       VAL      HB       HA1      0.900000E-01   1.00800           0
      3614 PROB     80       VAL      CG1      CT3     -0.270000       12.0110           0
      3615 PROB     80       VAL      HG11     HA3      0.900000E-01   1.00800           0
      3616 PROB     80       VAL      HG12     HA3      0.900000E-01   1.00800           0
      3617 PROB     80       VAL      HG13     HA3      0.900000E-01   1.00800           0
      3618 PROB     80       VAL      CG2      CT3     -0.270000       12.0110           0
      3619 PROB     80       VAL      HG21     HA3      0.900000E-01   1.00800           0
      3620 PROB     80       VAL      HG22     HA3      0.900000E-01   1.00800           0
      3621 PROB     80       VAL      HG23     HA3      0.900000E-01   1.00800           0
      3622 PROB     80       VAL      C        C        0.510000       12.0110           0
      3623 PROB     80       VAL      O        O       -0.510000       15.9994           0
      3624 PROB     81       SER      N        NH1     -0.470000       14.0070           0
      3625 PROB     81       SER      HN       H        0.310000       1.00800           0
      3626 PROB     81       SER      CA       CT1      0.700000E-01   12.0110           0
      3627 PROB     81       SER      HA       HB1      0.900000E-01   1.00800           0
      3628 PROB     81       SER      CB       CT2      0.500000E-01   12.0110           0
      3629 PROB     81       SER      HB1      HA2      0.900000E-01   1.00800           0
      3630 PROB     81       SER      HB2      HA2      0.900000E-01   1.00800           0
      3631 PROB     81       SER      OG       OH1     -0.660000       15.9994           0
      3632 PROB     81       SER      HG1      H        0.430000       1.00800           0
      3633 PROB     81       SER      C        C        0.510000       12.0110           0
      3634 PROB     81       SER      O        O       -0.510000       15.9994           0
      3635 PROB     82       LEU      N        NH1     -0.470000       14.0070           0
      3636 PROB     82       LEU      HN       H        0.310000       1.00800           0
      3637 PROB     82       LEU      CA       CT1      0.700000E-01   12.0110           0
      3638 PROB     82       LEU      HA       HB1      0.900000E-01   1.00800           0
      3639 PROB     82       LEU      CB       CT2     -0.180000       12.0110           0
      3640 PROB     82       LEU      HB1      HA2      0.900000E-01   1.00800           0
      3641 PROB     82       LEU      HB2      HA2      0.900000E-01   1.00800           0
      3642 PROB     82       LEU      CG       CT1     -0.900000E-01   12.0110           0
      3643 PROB     82       LEU      HG       HA1      0.900000E-01   1.00800           0
      3644 PROB     82       LEU      CD1      CT3     -0.270000       12.0110           0
      3645 PROB     82       LEU      HD11     HA3      0.900000E-01   1.00800           0
      3646 PROB     82       LEU      HD12     HA3      0.900000E-01   1.00800           0
      3647 PROB     82       LEU      HD13     HA3      0.900000E-01   1.00800           0
      3648 PROB     82       LEU      CD2      CT3     -0.270000       12.0110           0
      3649 PROB     82       LEU      HD21     HA3      0.900000E-01   1.00800           0
      3650 PROB     82       LEU      HD22     HA3      0.900000E-01   1.00800           0
      3651 PROB     82       LEU      HD23     HA3      0.900000E-01   1.00800           0
      3652 PROB     82       LEU      C        C        0.510000       12.0110           0
      3653 PROB     82       LEU      O        O       -0.510000       15.9994           0
      3654 PROB     83       LYS      N        NH1     -0.470000       14.0070           0
      3655 PROB     83       LYS      HN       H        0.310000       1.00800           0
      3656 PROB     83       LYS      CA       CT1      0.700000E-01   12.0110           0
      3657 PROB     83       LYS      HA       HB1      0.900000E-01   1.00800           0
      3658 PROB     83       LYS      CB       CT2     -0.180000       12.0110           0
      3659 PROB     83       LYS      HB1      HA2      0.900000E-01   1.00800           0
      3660 PROB     83       LYS      HB2      HA2      0.900000E-01   1.00800           0
      3661 PROB     83       LYS      CG       CT2     -0.180000       12.0110           0
      3662 PROB     83       LYS      HG1      HA2      0.900000E-01   1.00800           0
      3663 PROB     83       LYS      HG2      HA2      0.900000E-01   1.00800           0
      3664 PROB     83       LYS      CD       CT2     -0.180000       12.0110           0
      3665 PROB     83       LYS      HD1      HA2      0.900000E-01   1.00800           0
      3666 PROB     83       LYS      HD2      HA2      0.900000E-01   1.00800           0
      3667 PROB     83       LYS      CE       CT2      0.210000       12.0110           0
      3668 PROB     83       LYS      HE1      HA2      0.500000E-01   1.00800           0
      3669 PROB     83       LYS      HE2      HA2      0.500000E-01   1.00800           0
      3670 PROB     83       LYS      NZ       NH3     -0.300000       14.0070           0
      3671 PROB     83       LYS      HZ1      HC       0.330000       1.00800           0
      3672 PROB     83       LYS      HZ2      HC       0.330000       1.00800           0
      3673 PROB     83       LYS      HZ3      HC       0.330000       1.00800           0
      3674 PROB     83       LYS      C        C        0.510000       12.0110           0
      3675 PROB     83       LYS      O        O       -0.510000       15.9994           0
      3676 PROB     84       ILE      N        NH1     -0.470000       14.0070           0
      3677 PROB     84       ILE      HN       H        0.310000       1.00800           0
      3678 PROB     84       ILE      CA       CT1      0.700000E-01   12.0110           0
      3679 PROB     84       ILE      HA       HB1      0.900000E-01   1.00800           0
      3680 PROB     84       ILE      CB       CT1     -0.900000E-01   12.0110           0
      3681 PROB     84       ILE      HB       HA1      0.900000E-01   1.00800           0
      3682 PROB     84       ILE      CG2      CT3     -0.270000       12.0110           0
      3683 PROB     84       ILE      HG21     HA3      0.900000E-01   1.00800           0
      3684 PROB     84       ILE      HG22     HA3      0.900000E-01   1.00800           0
      3685 PROB     84       ILE      HG23     HA3      0.900000E-01   1.00800           0
      3686 PROB     84       ILE      CG1      CT2     -0.180000       12.0110           0
      3687 PROB     84       ILE      HG11     HA2      0.900000E-01   1.00800           0
      3688 PROB     84       ILE      HG12     HA2      0.900000E-01   1.00800           0
      3689 PROB     84       ILE      CD       CT3     -0.270000       12.0110           0
      3690 PROB     84       ILE      HD1      HA3      0.900000E-01   1.00800           0
      3691 PROB     84       ILE      HD2      HA3      0.900000E-01   1.00800           0
      3692 PROB     84       ILE      HD3      HA3      0.900000E-01   1.00800           0
      3693 PROB     84       ILE      C        C        0.510000       12.0110           0
      3694 PROB     84       ILE      O        O       -0.510000       15.9994           0
      3695 PROB     85       THR      N        NH1     -0.470000       14.0070           0
      3696 PROB     85       THR      HN       H        0.310000       1.00800           0
      3697 PROB     85       THR      CA       CT1      0.700000E-01   12.0110           0
      3698 PROB     85       THR      HA       HB1      0.900000E-01   1.00800           0
      3699 PROB     85       THR      CB       CT1      0.140000       12.0110           0
      3700 PROB     85       THR      HB       HA1      0.900000E-01   1.00800           0
      3701 PROB     85       THR      OG1      OH1     -0.660000       15.9994           0
      3702 PROB     85       THR      HG1      H        0.430000       1.00800           0
      3703 PROB     85       THR      CG2      CT3     -0.270000       12.0110           0
      3704 PROB     85       THR      HG21     HA3      0.900000E-01   1.00800           0
      3705 PROB     85       THR      HG22     HA3      0.900000E-01   1.00800           0
      3706 PROB     85       THR      HG23     HA3      0.900000E-01   1.00800           0
      3707 PROB     85       THR      C        C        0.510000       12.0110           0
      3708 PROB     85       THR      O        O       -0.510000       15.9994           0
      3709 PROB     86       SER      N        NH1     -0.470000       14.0070           0
      3710 PROB     86       SER      HN       H        0.310000       1.00800           0
      3711 PROB     86       SER      CA       CT1      0.700000E-01   12.0110           0
      3712 PROB     86       SER      HA       HB1      0.900000E-01   1.00800           0
      3713 PROB     86       SER      CB       CT2      0.500000E-01   12.0110           0
      3714 PROB     86       SER      HB1      HA2      0.900000E-01   1.00800           0
      3715 PROB     86       SER      HB2      HA2      0.900000E-01   1.00800           0
      3716 PROB     86       SER      OG       OH1     -0.660000       15.9994           0
      3717 PROB     86       SER      HG1      H        0.430000       1.00800           0
      3718 PROB     86       SER      C        C        0.510000       12.0110           0
      3719 PROB     86       SER      O        O       -0.510000       15.9994           0
      3720 PROB     87       VAL      N        NH1     -0.470000       14.0070           0
      3721 PROB     87       VAL      HN       H        0.310000       1.00800           0
      3722 PROB     87       VAL      CA       CT1      0.700000E-01   12.0110           0
      3723 PROB     87       VAL      HA       HB1      0.900000E-01   1.00800           0
      3724 PROB     87       VAL      CB       CT1     -0.900000E-01   12.0110           0
      3725 PROB     87       VAL      HB       HA1      0.900000E-01   1.00800           0
      3726 PROB     87       VAL      CG1      CT3     -0.270000       12.0110           0
      3727 PROB     87       VAL      HG11     HA3      0.900000E-01   1.00800           0
      3728 PROB     87       VAL      HG12     HA3      0.900000E-01   1.00800           0
      3729 PROB     87       VAL      HG13     HA3      0.900000E-01   1.00800           0
      3730 PROB     87       VAL      CG2      CT3     -0.270000       12.0110           0
      3731 PROB     87       VAL      HG21     HA3      0.900000E-01   1.00800           0
      3732 PROB     87       VAL      HG22     HA3      0.900000E-01   1.00800           0
      3733 PROB     87       VAL      HG23     HA3      0.900000E-01   1.00800           0
      3734 PROB     87       VAL      C        C        0.510000       12.0110           0
      3735 PROB     87       VAL      O        O       -0.510000       15.9994           0
      3736 PROB     88       THR      N        NH1     -0.470000       14.0070           0
      3737 PROB     88       THR      HN       H        0.310000       1.00800           0
      3738 PROB     88       THR      CA       CT1      0.700000E-01   12.0110           0
      3739 PROB     88       THR      HA       HB1      0.900000E-01   1.00800           0
      3740 PROB     88       THR      CB       CT1      0.140000       12.0110           0
      3741 PROB     88       THR      HB       HA1      0.900000E-01   1.00800           0
      3742 PROB     88       THR      OG1      OH1     -0.660000       15.9994           0
      3743 PROB     88       THR      HG1      H        0.430000       1.00800           0
      3744 PROB     88       THR      CG2      CT3     -0.270000       12.0110           0
      3745 PROB     88       THR      HG21     HA3      0.900000E-01   1.00800           0
      3746 PROB     88       THR      HG22     HA3      0.900000E-01   1.00800           0
      3747 PROB     88       THR      HG23     HA3      0.900000E-01   1.00800           0
      3748 PROB     88       THR      C        C        0.510000       12.0110           0
      3749 PROB     88       THR      O        O       -0.510000       15.9994           0
      3750 PROB     89       ALA      N        NH1     -0.470000       14.0070           0
      3751 PROB     89       ALA      HN       H        0.310000       1.00800           0
      3752 PROB     89       ALA      CA       CT1      0.700000E-01   12.0110           0
      3753 PROB     89       ALA      HA       HB1      0.900000E-01   1.00800           0
      3754 PROB     89       ALA      CB       CT3     -0.270000       12.0110           0
      3755 PROB     89       ALA      HB1      HA3      0.900000E-01   1.00800           0
      3756 PROB     89       ALA      HB2      HA3      0.900000E-01   1.00800           0
      3757 PROB     89       ALA      HB3      HA3      0.900000E-01   1.00800           0
      3758 PROB     89       ALA      C        C        0.510000       12.0110           0
      3759 PROB     89       ALA      O        O       -0.510000       15.9994           0
      3760 PROB     90       ALA      N        NH1     -0.470000       14.0070           0
      3761 PROB     90       ALA      HN       H        0.310000       1.00800           0
      3762 PROB     90       ALA      CA       CT1      0.700000E-01   12.0110           0
      3763 PROB     90       ALA      HA       HB1      0.900000E-01   1.00800           0
      3764 PROB     90       ALA      CB       CT3     -0.270000       12.0110           0
      3765 PROB     90       ALA      HB1      HA3      0.900000E-01   1.00800           0
      3766 PROB     90       ALA      HB2      HA3      0.900000E-01   1.00800           0
      3767 PROB     90       ALA      HB3      HA3      0.900000E-01   1.00800           0
      3768 PROB     90       ALA      C        C        0.510000       12.0110           0
      3769 PROB     90       ALA      O        O       -0.510000       15.9994           0
      3770 PROB     91       ASP      N        NH1     -0.470000       14.0070           0
      3771 PROB     91       ASP      HN       H        0.310000       1.00800           0
      3772 PROB     91       ASP      CA       CT1      0.700000E-01   12.0110           0
      3773 PROB     91       ASP      HA       HB1      0.900000E-01   1.00800           0
      3774 PROB     91       ASP      CB       CT2A    -0.280000       12.0110           0
      3775 PROB     91       ASP      HB1      HA2      0.900000E-01   1.00800           0
      3776 PROB     91       ASP      HB2      HA2      0.900000E-01   1.00800           0
      3777 PROB     91       ASP      CG       CC       0.620000       12.0110           0
      3778 PROB     91       ASP      OD1      OC      -0.760000       15.9994           0
      3779 PROB     91       ASP      OD2      OC      -0.760000       15.9994           0
      3780 PROB     91       ASP      C        C        0.510000       12.0110           0
      3781 PROB     91       ASP      O        O       -0.510000       15.9994           0
      3782 PROB     92       THR      N        NH1     -0.470000       14.0070           0
      3783 PROB     92       THR      HN       H        0.310000       1.00800           0
      3784 PROB     92       THR      CA       CT1      0.700000E-01   12.0110           0
      3785 PROB     92       THR      HA       HB1      0.900000E-01   1.00800           0
      3786 PROB     92       THR      CB       CT1      0.140000       12.0110           0
      3787 PROB     92       THR      HB       HA1      0.900000E-01   1.00800           0
      3788 PROB     92       THR      OG1      OH1     -0.660000       15.9994           0
      3789 PROB     92       THR      HG1      H        0.430000       1.00800           0
      3790 PROB     92       THR      CG2      CT3     -0.270000       12.0110           0
      3791 PROB     92       THR      HG21     HA3      0.900000E-01   1.00800           0
      3792 PROB     92       THR      HG22     HA3      0.900000E-01   1.00800           0
      3793 PROB     92       THR      HG23     HA3      0.900000E-01   1.00800           0
      3794 PROB     92       THR      C        C        0.510000       12.0110           0
      3795 PROB     92       THR      O        O       -0.510000       15.9994           0
      3796 PROB     93       ALA      N        NH1     -0.470000       14.0070           0
      3797 PROB     93       ALA      HN       H        0.310000       1.00800           0
      3798 PROB     93       ALA      CA       CT1      0.700000E-01   12.0110           0
      3799 PROB     93       ALA      HA       HB1      0.900000E-01   1.00800           0
      3800 PROB     93       ALA      CB       CT3     -0.270000       12.0110           0
      3801 PROB     93       ALA      HB1      HA3      0.900000E-01   1.00800           0
      3802 PROB     93       ALA      HB2      HA3      0.900000E-01   1.00800           0
      3803 PROB     93       ALA      HB3      HA3      0.900000E-01   1.00800           0
      3804 PROB     93       ALA      C        C        0.510000       12.0110           0
      3805 PROB     93       ALA      O        O       -0.510000       15.9994           0
      3806 PROB     94       VAL      N        NH1     -0.470000       14.0070           0
      3807 PROB     94       VAL      HN       H        0.310000       1.00800           0
      3808 PROB     94       VAL      CA       CT1      0.700000E-01   12.0110           0
      3809 PROB     94       VAL      HA       HB1      0.900000E-01   1.00800           0
      3810 PROB     94       VAL      CB       CT1     -0.900000E-01   12.0110           0
      3811 PROB     94       VAL      HB       HA1      0.900000E-01   1.00800           0
      3812 PROB     94       VAL      CG1      CT3     -0.270000       12.0110           0
      3813 PROB     94       VAL      HG11     HA3      0.900000E-01   1.00800           0
      3814 PROB     94       VAL      HG12     HA3      0.900000E-01   1.00800           0
      3815 PROB     94       VAL      HG13     HA3      0.900000E-01   1.00800           0
      3816 PROB     94       VAL      CG2      CT3     -0.270000       12.0110           0
      3817 PROB     94       VAL      HG21     HA3      0.900000E-01   1.00800           0
      3818 PROB     94       VAL      HG22     HA3      0.900000E-01   1.00800           0
      3819 PROB     94       VAL      HG23     HA3      0.900000E-01   1.00800           0
      3820 PROB     94       VAL      C        C        0.510000       12.0110           0
      3821 PROB     94       VAL      O        O       -0.510000       15.9994           0
      3822 PROB     95       TYR      N        NH1     -0.470000       14.0070           0
      3823 PROB     95       TYR      HN       H        0.310000       1.00800           0
      3824 PROB     95       TYR      CA       CT1      0.700000E-01   12.0110           0
      3825 PROB     95       TYR      HA       HB1      0.900000E-01   1.00800           0
      3826 PROB     95       TYR      CB       CT2     -0.180000       12.0110           0
      3827 PROB     95       TYR      HB1      HA2      0.900000E-01   1.00800           0
      3828 PROB     95       TYR      HB2      HA2      0.900000E-01   1.00800           0
      3829 PROB     95       TYR      CG       CA        0.00000       12.0110           0
      3830 PROB     95       TYR      CD1      CA      -0.115000       12.0110           0
      3831 PROB     95       TYR      HD1      HP       0.115000       1.00800           0
      3832 PROB     95       TYR      CE1      CA      -0.115000       12.0110           0
      3833 PROB     95       TYR      HE1      HP       0.115000       1.00800           0
      3834 PROB     95       TYR      CZ       CA       0.110000       12.0110           0
      3835 PROB     95       TYR      OH       OH1     -0.540000       15.9994           0
      3836 PROB     95       TYR      HH       H        0.430000       1.00800           0
      3837 PROB     95       TYR      CD2      CA      -0.115000       12.0110           0
      3838 PROB     95       TYR      HD2      HP       0.115000       1.00800           0
      3839 PROB     95       TYR      CE2      CA      -0.115000       12.0110           0
      3840 PROB     95       TYR      HE2      HP       0.115000       1.00800           0
      3841 PROB     95       TYR      C        C        0.510000       12.0110           0
      3842 PROB     95       TYR      O        O       -0.510000       15.9994           0
      3843 PROB     96       PHE      N        NH1     -0.470000       14.0070           0
      3844 PROB     96       PHE      HN       H        0.310000       1.00800           0
      3845 PROB     96       PHE      CA       CT1      0.700000E-01   12.0110           0
      3846 PROB     96       PHE      HA       HB1      0.900000E-01   1.00800           0
      3847 PROB     96       PHE      CB       CT2     -0.180000       12.0110           0
      3848 PROB     96       PHE      HB1      HA2      0.900000E-01   1.00800           0
      3849 PROB     96       PHE      HB2      HA2      0.900000E-01   1.00800           0
      3850 PROB     96       PHE      CG       CA        0.00000       12.0110           0
      3851 PROB     96       PHE      CD1      CA      -0.115000       12.0110           0
      3852 PROB     96       PHE      HD1      HP       0.115000       1.00800           0
      3853 PROB     96       PHE      CE1      CA      -0.115000       12.0110           0
      3854 PROB     96       PHE      HE1      HP       0.115000       1.00800           0
      3855 PROB     96       PHE      CZ       CA      -0.115000       12.0110           0
      3856 PROB     96       PHE      HZ       HP       0.115000       1.00800           0
      3857 PROB     96       PHE      CD2      CA      -0.115000       12.0110           0
      3858 PROB     96       PHE      HD2      HP       0.115000       1.00800           0
      3859 PROB     96       PHE      CE2      CA      -0.115000       12.0110           0
      3860 PROB     96       PHE      HE2      HP       0.115000       1.00800           0
      3861 PROB     96       PHE      C        C        0.510000       12.0110           0
      3862 PROB     96       PHE      O        O       -0.510000       15.9994           0
      3863 PROB     97       CYS      N        NH1     -0.470000       14.0070           0
      3864 PROB     97       CYS      HN       H        0.310000       1.00800           0
      3865 PROB     97       CYS      CA       CT1      0.700000E-01   12.0110           0
      3866 PROB     97       CYS      HA       HB1      0.900000E-01   1.00800           0
      3867 PROB     97       CYS      CB       CT2     -0.110000       12.0110           0
      3868 PROB     97       CYS      HB1      HA2      0.900000E-01   1.00800           0
      3869 PROB     97       CYS      HB2      HA2      0.900000E-01   1.00800           0
      3870 PROB     97       CYS      SG       S       -0.230000       32.0600           0
      3871 PROB     97       CYS      HG1      HS       0.160000       1.00800           0
      3872 PROB     97       CYS      C        C        0.510000       12.0110           0
      3873 PROB     97       CYS      O        O       -0.510000       15.9994           0
      3874 PROB     98       ALA      N        NH1     -0.470000       14.0070           0
      3875 PROB     98       ALA      HN       H        0.310000       1.00800           0
      3876 PROB     98       ALA      CA       CT1      0.700000E-01   12.0110           0
      3877 PROB     98       ALA      HA       HB1      0.900000E-01   1.00800           0
      3878 PROB     98       ALA      CB       CT3     -0.270000       12.0110           0
      3879 PROB     98       ALA      HB1      HA3      0.900000E-01   1.00800           0
      3880 PROB     98       ALA      HB2      HA3      0.900000E-01   1.00800           0
      3881 PROB     98       ALA      HB3      HA3      0.900000E-01   1.00800           0
      3882 PROB     98       ALA      C        C        0.510000       12.0110           0
      3883 PROB     98       ALA      O        O       -0.510000       15.9994           0
      3884 PROB     99       ARG      N        NH1     -0.470000       14.0070           0
      3885 PROB     99       ARG      HN       H        0.310000       1.00800           0
      3886 PROB     99       ARG      CA       CT1      0.700000E-01   12.0110           0
      3887 PROB     99       ARG      HA       HB1      0.900000E-01   1.00800           0
      3888 PROB     99       ARG      CB       CT2     -0.180000       12.0110           0
      3889 PROB     99       ARG      HB1      HA2      0.900000E-01   1.00800           0
      3890 PROB     99       ARG      HB2      HA2      0.900000E-01   1.00800           0
      3891 PROB     99       ARG      CG       CT2     -0.180000       12.0110           0
      3892 PROB     99       ARG      HG1      HA2      0.900000E-01   1.00800           0
      3893 PROB     99       ARG      HG2      HA2      0.900000E-01   1.00800           0
      3894 PROB     99       ARG      CD       CT2      0.200000       12.0110           0
      3895 PROB     99       ARG      HD1      HA2      0.900000E-01   1.00800           0
      3896 PROB     99       ARG      HD2      HA2      0.900000E-01   1.00800           0
      3897 PROB     99       ARG      NE       NC2     -0.700000       14.0070           0
      3898 PROB     99       ARG      HE       HC       0.440000       1.00800           0
      3899 PROB     99       ARG      CZ       C        0.640000       12.0110           0
      3900 PROB     99       ARG      NH1      NC2     -0.800000       14.0070           0
      3901 PROB     99       ARG      HH11     HC       0.460000       1.00800           0
      3902 PROB     99       ARG      HH12     HC       0.460000       1.00800           0
      3903 PROB     99       ARG      NH2      NC2     -0.800000       14.0070           0
      3904 PROB     99       ARG      HH21     HC       0.460000       1.00800           0
      3905 PROB     99       ARG      HH22     HC       0.460000       1.00800           0
      3906 PROB     99       ARG      C        C        0.510000       12.0110           0
      3907 PROB     99       ARG      O        O       -0.510000       15.9994           0
      3908 PROB     100      ASN      N        NH1     -0.470000       14.0070           0
      3909 PROB     100      ASN      HN       H        0.310000       1.00800           0
      3910 PROB     100      ASN      CA       CT1      0.700000E-01   12.0110           0
      3911 PROB     100      ASN      HA       HB1      0.900000E-01   1.00800           0
      3912 PROB     100      ASN      CB       CT2     -0.180000       12.0110           0
      3913 PROB     100      ASN      HB1      HA2      0.900000E-01   1.00800           0
      3914 PROB     100      ASN      HB2      HA2      0.900000E-01   1.00800           0
      3915 PROB     100      ASN      CG       CC       0.550000       12.0110           0
      3916 PROB     100      ASN      OD1      O       -0.550000       15.9994           0
      3917 PROB     100      ASN      ND2      NH2     -0.620000       14.0070           0
      3918 PROB     100      ASN      HD21     H        0.320000       1.00800           0
      3919 PROB     100      ASN      HD22     H        0.300000       1.00800           0
      3920 PROB     100      ASN      C        C        0.510000       12.0110           0
      3921 PROB     100      ASN      O        O       -0.510000       15.9994           0
      3922 PROB     101      ARG      N        NH1     -0.470000       14.0070           0
      3923 PROB     101      ARG      HN       H        0.310000       1.00800           0
      3924 PROB     101      ARG      CA       CT1      0.700000E-01   12.0110           0
      3925 PROB     101      ARG      HA       HB1      0.900000E-01   1.00800           0
      3926 PROB     101      ARG      CB       CT2     -0.180000       12.0110           0
      3927 PROB     101      ARG      HB1      HA2      0.900000E-01   1.00800           0
      3928 PROB     101      ARG      HB2      HA2      0.900000E-01   1.00800           0
      3929 PROB     101      ARG      CG       CT2     -0.180000       12.0110           0
      3930 PROB     101      ARG      HG1      HA2      0.900000E-01   1.00800           0
      3931 PROB     101      ARG      HG2      HA2      0.900000E-01   1.00800           0
      3932 PROB     101      ARG      CD       CT2      0.200000       12.0110           0
      3933 PROB     101      ARG      HD1      HA2      0.900000E-01   1.00800           0
      3934 PROB     101      ARG      HD2      HA2      0.900000E-01   1.00800           0
      3935 PROB     101      ARG      NE       NC2     -0.700000       14.0070           0
      3936 PROB     101      ARG      HE       HC       0.440000       1.00800           0
      3937 PROB     101      ARG      CZ       C        0.640000       12.0110           0
      3938 PROB     101      ARG      NH1      NC2     -0.800000       14.0070           0
      3939 PROB     101      ARG      HH11     HC       0.460000       1.00800           0
      3940 PROB     101      ARG      HH12     HC       0.460000       1.00800           0
      3941 PROB     101      ARG      NH2      NC2     -0.800000       14.0070           0
      3942 PROB     101      ARG      HH21     HC       0.460000       1.00800           0
      3943 PROB     101      ARG      HH22     HC       0.460000       1.00800           0
      3944 PROB     101      ARG      C        C        0.510000       12.0110           0
      3945 PROB     101      ARG      O        O       -0.510000       15.9994           0
      3946 PROB     102      TYR      N        NH1     -0.470000       14.0070           0
      3947 PROB     102      TYR      HN       H        0.310000       1.00800           0
      3948 PROB     102      TYR      CA       CT1      0.700000E-01   12.0110           0
      3949 PROB     102      TYR      HA       HB1      0.900000E-01   1.00800           0
      3950 PROB     102      TYR      CB       CT2     -0.180000       12.0110           0
      3951 PROB     102      TYR      HB1      HA2      0.900000E-01   1.00800           0
      3952 PROB     102      TYR      HB2      HA2      0.900000E-01   1.00800           0
      3953 PROB     102      TYR      CG       CA        0.00000       12.0110           0
      3954 PROB     102      TYR      CD1      CA      -0.115000       12.0110           0
      3955 PROB     102      TYR      HD1      HP       0.115000       1.00800           0
      3956 PROB     102      TYR      CE1      CA      -0.115000       12.0110           0
      3957 PROB     102      TYR      HE1      HP       0.115000       1.00800           0
      3958 PROB     102      TYR      CZ       CA       0.110000       12.0110           0
      3959 PROB     102      TYR      OH       OH1     -0.540000       15.9994           0
      3960 PROB     102      TYR      HH       H        0.430000       1.00800           0
      3961 PROB     102      TYR      CD2      CA      -0.115000       12.0110           0
      3962 PROB     102      TYR      HD2      HP       0.115000       1.00800           0
      3963 PROB     102      TYR      CE2      CA      -0.115000       12.0110           0
      3964 PROB     102      TYR      HE2      HP       0.115000       1.00800           0
      3965 PROB     102      TYR      C        C        0.510000       12.0110           0
      3966 PROB     102      TYR      O        O       -0.510000       15.9994           0
      3967 PROB     103      ASP      N        NH1     -0.470000       14.0070           0
      3968 PROB     103      ASP      HN       H        0.310000       1.00800           0
      3969 PROB     103      ASP      CA       CT1      0.700000E-01   12.0110           0
      3970 PROB     103      ASP      HA       HB1      0.900000E-01   1.00800           0
      3971 PROB     103      ASP      CB       CT2A    -0.280000       12.0110           0
      3972 PROB     103      ASP      HB1      HA2      0.900000E-01   1.00800           0
      3973 PROB     103      ASP      HB2      HA2      0.900000E-01   1.00800           0
      3974 PROB     103      ASP      CG       CC       0.620000       12.0110           0
      3975 PROB     103      ASP      OD1      OC      -0.760000       15.9994           0
      3976 PROB     103      ASP      OD2      OC      -0.760000       15.9994           0
      3977 PROB     103      ASP      C        C        0.510000       12.0110           0
      3978 PROB     103      ASP      O        O       -0.510000       15.9994           0
      3979 PROB     104      PRO      N        N       -0.290000       14.0070           0
      3980 PROB     104      PRO      CD       CP3       0.00000       12.0110           0
      3981 PROB     104      PRO      HD1      HA2      0.900000E-01   1.00800           0
      3982 PROB     104      PRO      HD2      HA2      0.900000E-01   1.00800           0
      3983 PROB     104      PRO      CA       CP1      0.200000E-01   12.0110           0
      3984 PROB     104      PRO      HA       HB1      0.900000E-01   1.00800           0
      3985 PROB     104      PRO      CB       CP2     -0.180000       12.0110           0
      3986 PROB     104      PRO      HB1      HA2      0.900000E-01   1.00800           0
      3987 PROB     104      PRO      HB2      HA2      0.900000E-01   1.00800           0
      3988 PROB     104      PRO      CG       CP2     -0.180000       12.0110           0
      3989 PROB     104      PRO      HG1      HA2      0.900000E-01   1.00800           0
      3990 PROB     104      PRO      HG2      HA2      0.900000E-01   1.00800           0
      3991 PROB     104      PRO      C        C        0.510000       12.0110           0
      3992 PROB     104      PRO      O        O       -0.510000       15.9994           0
      3993 PROB     105      PRO      N        N       -0.290000       14.0070           0
      3994 PROB     105      PRO      CD       CP3       0.00000       12.0110           0
      3995 PROB     105      PRO      HD1      HA2      0.900000E-01   1.00800           0
      3996 PROB     105      PRO      HD2      HA2      0.900000E-01   1.00800           0
      3997 PROB     105      PRO      CA       CP1      0.200000E-01   12.0110           0
      3998 PROB     105      PRO      HA       HB1      0.900000E-01   1.00800           0
      3999 PROB     105      PRO      CB       CP2     -0.180000       12.0110           0
      4000 PROB     105      PRO      HB1      HA2      0.900000E-01   1.00800           0
      4001 PROB     105      PRO      HB2      HA2      0.900000E-01   1.00800           0
      4002 PROB     105      PRO      CG       CP2     -0.180000       12.0110           0
      4003 PROB     105      PRO      HG1      HA2      0.900000E-01   1.00800           0
      4004 PROB     105      PRO      HG2      HA2      0.900000E-01   1.00800           0
      4005 PROB     105      PRO      C        C        0.510000       12.0110           0
      4006 PROB     105      PRO      O        O       -0.510000       15.9994           0
      4007 PROB     106      TRP      N        NH1     -0.470000       14.0070           0
      4008 PROB     106      TRP      HN       H        0.310000       1.00800           0
      4009 PROB     106      TRP      CA       CT1      0.700000E-01   12.0110           0
      4010 PROB     106      TRP      HA       HB1      0.900000E-01   1.00800           0
      4011 PROB     106      TRP      CB       CT2     -0.180000       12.0110           0
      4012 PROB     106      TRP      HB1      HA2      0.900000E-01   1.00800           0
      4013 PROB     106      TRP      HB2      HA2      0.900000E-01   1.00800           0
      4014 PROB     106      TRP      CG       CY      -0.300000E-01   12.0110           0
      4015 PROB     106      TRP      CD1      CA      -0.150000       12.0110           0
      4016 PROB     106      TRP      HD1      HP       0.220000       1.00800           0
      4017 PROB     106      TRP      NE1      NY      -0.510000       14.0070           0
      4018 PROB     106      TRP      HE1      H        0.370000       1.00800           0
      4019 PROB     106      TRP      CE2      CPT      0.240000       12.0110           0
      4020 PROB     106      TRP      CD2      CPT      0.110000       12.0110           0
      4021 PROB     106      TRP      CE3      CAI     -0.250000       12.0110           0
      4022 PROB     106      TRP      HE3      HP       0.170000       1.00800           0
      4023 PROB     106      TRP      CZ3      CA      -0.200000       12.0110           0
      4024 PROB     106      TRP      HZ3      HP       0.140000       1.00800           0
      4025 PROB     106      TRP      CZ2      CAI     -0.270000       12.0110           0
      4026 PROB     106      TRP      HZ2      HP       0.160000       1.00800           0
      4027 PROB     106      TRP      CH2      CA      -0.140000       12.0110           0
      4028 PROB     106      TRP      HH2      HP       0.140000       1.00800           0
      4029 PROB     106      TRP      C        C        0.510000       12.0110           0
      4030 PROB     106      TRP      O        O       -0.510000       15.9994           0
      4031 PROB     107      PHE      N        NH1     -0.470000       14.0070           0
      4032 PROB     107      PHE      HN       H        0.310000       1.00800           0
      4033 PROB     107      PHE      CA       CT1      0.700000E-01   12.0110           0
      4034 PROB     107      PHE      HA       HB1      0.900000E-01   1.00800           0
      4035 PROB     107      PHE      CB       CT2     -0.180000       12.0110           0
      4036 PROB     107      PHE      HB1      HA2      0.900000E-01   1.00800           0
      4037 PROB     107      PHE      HB2      HA2      0.900000E-01   1.00800           0
      4038 PROB     107      PHE      CG       CA        0.00000       12.0110           0
      4039 PROB     107      PHE      CD1      CA      -0.115000       12.0110           0
      4040 PROB     107      PHE      HD1      HP       0.115000       1.00800           0
      4041 PROB     107      PHE      CE1      CA      -0.115000       12.0110           0
      4042 PROB     107      PHE      HE1      HP       0.115000       1.00800           0
      4043 PROB     107      PHE      CZ       CA      -0.115000       12.0110           0
      4044 PROB     107      PHE      HZ       HP       0.115000       1.00800           0
      4045 PROB     107      PHE      CD2      CA      -0.115000       12.0110           0
      4046 PROB     107      PHE      HD2      HP       0.115000       1.00800           0
      4047 PROB     107      PHE      CE2      CA      -0.115000       12.0110           0
      4048 PROB     107      PHE      HE2      HP       0.115000       1.00800           0
      4049 PROB     107      PHE      C        C        0.510000       12.0110           0
      4050 PROB     107      PHE      O        O       -0.510000       15.9994           0
      4051 PROB     108      VAL      N        NH1     -0.470000       14.0070           0
      4052 PROB     108      VAL      HN       H        0.310000       1.00800           0
      4053 PROB     108      VAL      CA       CT1      0.700000E-01   12.0110           0
      4054 PROB     108      VAL      HA       HB1      0.900000E-01   1.00800           0
      4055 PROB     108      VAL      CB       CT1     -0.900000E-01   12.0110           0
      4056 PROB     108      VAL      HB       HA1      0.900000E-01   1.00800           0
      4057 PROB     108      VAL      CG1      CT3     -0.270000       12.0110           0
      4058 PROB     108      VAL      HG11     HA3      0.900000E-01   1.00800           0
      4059 PROB     108      VAL      HG12     HA3      0.900000E-01   1.00800           0
      4060 PROB     108      VAL      HG13     HA3      0.900000E-01   1.00800           0
      4061 PROB     108      VAL      CG2      CT3     -0.270000       12.0110           0
      4062 PROB     108      VAL      HG21     HA3      0.900000E-01   1.00800           0
      4063 PROB     108      VAL      HG22     HA3      0.900000E-01   1.00800           0
      4064 PROB     108      VAL      HG23     HA3      0.900000E-01   1.00800           0
      4065 PROB     108      VAL      C        C        0.510000       12.0110           0
      4066 PROB     108      VAL      O        O       -0.510000       15.9994           0
      4067 PROB     109      ASP      N        NH1     -0.470000       14.0070           0
      4068 PROB     109      ASP      HN       H        0.310000       1.00800           0
      4069 PROB     109      ASP      CA       CT1      0.700000E-01   12.0110           0
      4070 PROB     109      ASP      HA       HB1      0.900000E-01   1.00800           0
      4071 PROB     109      ASP      CB       CT2A    -0.280000       12.0110           0
      4072 PROB     109      ASP      HB1      HA2      0.900000E-01   1.00800           0
      4073 PROB     109      ASP      HB2      HA2      0.900000E-01   1.00800           0
      4074 PROB     109      ASP      CG       CC       0.620000       12.0110           0
      4075 PROB     109      ASP      OD1      OC      -0.760000       15.9994           0
      4076 PROB     109      ASP      OD2      OC      -0.760000       15.9994           0
      4077 PROB     109      ASP      C        C        0.510000       12.0110           0
      4078 PROB     109      ASP      O        O       -0.510000       15.9994           0
      4079 PROB     110      TRP      N        NH1     -0.470000       14.0070           0
      4080 PROB     110      TRP      HN       H        0.310000       1.00800           0
      4081 PROB     110      TRP      CA       CT1      0.700000E-01   12.0110           0
      4082 PROB     110      TRP      HA       HB1      0.900000E-01   1.00800           0
      4083 PROB     110      TRP      CB       CT2     -0.180000       12.0110           0
      4084 PROB     110      TRP      HB1      HA2      0.900000E-01   1.00800           0
      4085 PROB     110      TRP      HB2      HA2      0.900000E-01   1.00800           0
      4086 PROB     110      TRP      CG       CY      -0.300000E-01   12.0110           0
      4087 PROB     110      TRP      CD1      CA      -0.150000       12.0110           0
      4088 PROB     110      TRP      HD1      HP       0.220000       1.00800           0
      4089 PROB     110      TRP      NE1      NY      -0.510000       14.0070           0
      4090 PROB     110      TRP      HE1      H        0.370000       1.00800           0
      4091 PROB     110      TRP      CE2      CPT      0.240000       12.0110           0
      4092 PROB     110      TRP      CD2      CPT      0.110000       12.0110           0
      4093 PROB     110      TRP      CE3      CAI     -0.250000       12.0110           0
      4094 PROB     110      TRP      HE3      HP       0.170000       1.00800           0
      4095 PROB     110      TRP      CZ3      CA      -0.200000       12.0110           0
      4096 PROB     110      TRP      HZ3      HP       0.140000       1.00800           0
      4097 PROB     110      TRP      CZ2      CAI     -0.270000       12.0110           0
      4098 PROB     110      TRP      HZ2      HP       0.160000       1.00800           0
      4099 PROB     110      TRP      CH2      CA      -0.140000       12.0110           0
      4100 PROB     110      TRP      HH2      HP       0.140000       1.00800           0
      4101 PROB     110      TRP      C        C        0.510000       12.0110           0
      4102 PROB     110      TRP      O        O       -0.510000       15.9994           0
      4103 PROB     111      GLY      N        NH1     -0.470000       14.0070           0
      4104 PROB     111      GLY      HN       H        0.310000       1.00800           0
      4105 PROB     111      GLY      CA       CT2     -0.200000E-01   12.0110           0
      4106 PROB     111      GLY      HA1      HB2      0.900000E-01   1.00800           0
      4107 PROB     111      GLY      HA2      HB2      0.900000E-01   1.00800           0
      4108 PROB     111      GLY      C        C        0.510000       12.0110           0
      4109 PROB     111      GLY      O        O       -0.510000       15.9994           0
      4110 PROB     112      GLN      N        NH1     -0.470000       14.0070           0
      4111 PROB     112      GLN      HN       H        0.310000       1.00800           0
      4112 PROB     112      GLN      CA       CT1      0.700000E-01   12.0110           0
      4113 PROB     112      GLN      HA       HB1      0.900000E-01   1.00800           0
      4114 PROB     112      GLN      CB       CT2     -0.180000       12.0110           0
      4115 PROB     112      GLN      HB1      HA2      0.900000E-01   1.00800           0
      4116 PROB     112      GLN      HB2      HA2      0.900000E-01   1.00800           0
      4117 PROB     112      GLN      CG       CT2     -0.180000       12.0110           0
      4118 PROB     112      GLN      HG1      HA2      0.900000E-01   1.00800           0
      4119 PROB     112      GLN      HG2      HA2      0.900000E-01   1.00800           0
      4120 PROB     112      GLN      CD       CC       0.550000       12.0110           0
      4121 PROB     112      GLN      OE1      O       -0.550000       15.9994           0
      4122 PROB     112      GLN      NE2      NH2     -0.620000       14.0070           0
      4123 PROB     112      GLN      HE21     H        0.320000       1.00800           0
      4124 PROB     112      GLN      HE22     H        0.300000       1.00800           0
      4125 PROB     112      GLN      C        C        0.510000       12.0110           0
      4126 PROB     112      GLN      O        O       -0.510000       15.9994           0
      4127 PROB     113      GLY      N        NH1     -0.470000       14.0070           0
      4128 PROB     113      GLY      HN       H        0.310000       1.00800           0
      4129 PROB     113      GLY      CA       CT2     -0.200000E-01   12.0110           0
      4130 PROB     113      GLY      HA1      HB2      0.900000E-01   1.00800           0
      4131 PROB     113      GLY      HA2      HB2      0.900000E-01   1.00800           0
      4132 PROB     113      GLY      C        C        0.510000       12.0110           0
      4133 PROB     113      GLY      O        O       -0.510000       15.9994           0
      4134 PROB     114      THR      N        NH1     -0.470000       14.0070           0
      4135 PROB     114      THR      HN       H        0.310000       1.00800           0
      4136 PROB     114      THR      CA       CT1      0.700000E-01   12.0110           0
      4137 PROB     114      THR      HA       HB1      0.900000E-01   1.00800           0
      4138 PROB     114      THR      CB       CT1      0.140000       12.0110           0
      4139 PROB     114      THR      HB       HA1      0.900000E-01   1.00800           0
      4140 PROB     114      THR      OG1      OH1     -0.660000       15.9994           0
      4141 PROB     114      THR      HG1      H        0.430000       1.00800           0
      4142 PROB     114      THR      CG2      CT3     -0.270000       12.0110           0
      4143 PROB     114      THR      HG21     HA3      0.900000E-01   1.00800           0
      4144 PROB     114      THR      HG22     HA3      0.900000E-01   1.00800           0
      4145 PROB     114      THR      HG23     HA3      0.900000E-01   1.00800           0
      4146 PROB     114      THR      C        C        0.510000       12.0110           0
      4147 PROB     114      THR      O        O       -0.510000       15.9994           0
      4148 PROB     115      LEU      N        NH1     -0.470000       14.0070           0
      4149 PROB     115      LEU      HN       H        0.310000       1.00800           0
      4150 PROB     115      LEU      CA       CT1      0.700000E-01   12.0110           0
      4151 PROB     115      LEU      HA       HB1      0.900000E-01   1.00800           0
      4152 PROB     115      LEU      CB       CT2     -0.180000       12.0110           0
      4153 PROB     115      LEU      HB1      HA2      0.900000E-01   1.00800           0
      4154 PROB     115      LEU      HB2      HA2      0.900000E-01   1.00800           0
      4155 PROB     115      LEU      CG       CT1     -0.900000E-01   12.0110           0
      4156 PROB     115      LEU      HG       HA1      0.900000E-01   1.00800           0
      4157 PROB     115      LEU      CD1      CT3     -0.270000       12.0110           0
      4158 PROB     115      LEU      HD11     HA3      0.900000E-01   1.00800           0
      4159 PROB     115      LEU      HD12     HA3      0.900000E-01   1.00800           0
      4160 PROB     115      LEU      HD13     HA3      0.900000E-01   1.00800           0
      4161 PROB     115      LEU      CD2      CT3     -0.270000       12.0110           0
      4162 PROB     115      LEU      HD21     HA3      0.900000E-01   1.00800           0
      4163 PROB     115      LEU      HD22     HA3      0.900000E-01   1.00800           0
      4164 PROB     115      LEU      HD23     HA3      0.900000E-01   1.00800           0
      4165 PROB     115      LEU      C        C        0.510000       12.0110           0
      4166 PROB     115      LEU      O        O       -0.510000       15.9994           0
      4167 PROB     116      VAL      N        NH1     -0.470000       14.0070           0
      4168 PROB     116      VAL      HN       H        0.310000       1.00800           0
      4169 PROB     116      VAL      CA       CT1      0.700000E-01   12.0110           0
      4170 PROB     116      VAL      HA       HB1      0.900000E-01   1.00800           0
      4171 PROB     116      VAL      CB       CT1     -0.900000E-01   12.0110           0
      4172 PROB     116      VAL      HB       HA1      0.900000E-01   1.00800           0
      4173 PROB     116      VAL      CG1      CT3     -0.270000       12.0110           0
      4174 PROB     116      VAL      HG11     HA3      0.900000E-01   1.00800           0
      4175 PROB     116      VAL      HG12     HA3      0.900000E-01   1.00800           0
      4176 PROB     116      VAL      HG13     HA3      0.900000E-01   1.00800           0
      4177 PROB     116      VAL      CG2      CT3     -0.270000       12.0110           0
      4178 PROB     116      VAL      HG21     HA3      0.900000E-01   1.00800           0
      4179 PROB     116      VAL      HG22     HA3      0.900000E-01   1.00800           0
      4180 PROB     116      VAL      HG23     HA3      0.900000E-01   1.00800           0
      4181 PROB     116      VAL      C        C        0.510000       12.0110           0
      4182 PROB     116      VAL      O        O       -0.510000       15.9994           0
      4183 PROB     117      THR      N        NH1     -0.470000       14.0070           0
      4184 PROB     117      THR      HN       H        0.310000       1.00800           0
      4185 PROB     117      THR      CA       CT1      0.700000E-01   12.0110           0
      4186 PROB     117      THR      HA       HB1      0.900000E-01   1.00800           0
      4187 PROB     117      THR      CB       CT1      0.140000       12.0110           0
      4188 PROB     117      THR      HB       HA1      0.900000E-01   1.00800           0
      4189 PROB     117      THR      OG1      OH1     -0.660000       15.9994           0
      4190 PROB     117      THR      HG1      H        0.430000       1.00800           0
      4191 PROB     117      THR      CG2      CT3     -0.270000       12.0110           0
      4192 PROB     117      THR      HG21     HA3      0.900000E-01   1.00800           0
      4193 PROB     117      THR      HG22     HA3      0.900000E-01   1.00800           0
      4194 PROB     117      THR      HG23     HA3      0.900000E-01   1.00800           0
      4195 PROB     117      THR      C        C        0.510000       12.0110           0
      4196 PROB     117      THR      O        O       -0.510000       15.9994           0
      4197 PROB     118      VAL      N        NH1     -0.470000       14.0070           0
      4198 PROB     118      VAL      HN       H        0.310000       1.00800           0
      4199 PROB     118      VAL      CA       CT1      0.700000E-01   12.0110           0
      4200 PROB     118      VAL      HA       HB1      0.900000E-01   1.00800           0
      4201 PROB     118      VAL      CB       CT1     -0.900000E-01   12.0110           0
      4202 PROB     118      VAL      HB       HA1      0.900000E-01   1.00800           0
      4203 PROB     118      VAL      CG1      CT3     -0.270000       12.0110           0
      4204 PROB     118      VAL      HG11     HA3      0.900000E-01   1.00800           0
      4205 PROB     118      VAL      HG12     HA3      0.900000E-01   1.00800           0
      4206 PROB     118      VAL      HG13     HA3      0.900000E-01   1.00800           0
      4207 PROB     118      VAL      CG2      CT3     -0.270000       12.0110           0
      4208 PROB     118      VAL      HG21     HA3      0.900000E-01   1.00800           0
      4209 PROB     118      VAL      HG22     HA3      0.900000E-01   1.00800           0
      4210 PROB     118      VAL      HG23     HA3      0.900000E-01   1.00800           0
      4211 PROB     118      VAL      C        C        0.510000       12.0110           0
      4212 PROB     118      VAL      O        O       -0.510000       15.9994           0
      4213 PROB     119      SER      N        NH1     -0.470000       14.0070           0
      4214 PROB     119      SER      HN       H        0.310000       1.00800           0
      4215 PROB     119      SER      CA       CT1      0.700000E-01   12.0110           0
      4216 PROB     119      SER      HA       HB1      0.900000E-01   1.00800           0
      4217 PROB     119      SER      CB       CT2      0.500000E-01   12.0110           0
      4218 PROB     119      SER      HB1      HA2      0.900000E-01   1.00800           0
      4219 PROB     119      SER      HB2      HA2      0.900000E-01   1.00800           0
      4220 PROB     119      SER      OG       OH1     -0.660000       15.9994           0
      4221 PROB     119      SER      HG1      H        0.430000       1.00800           0
      4222 PROB     119      SER      C        C        0.510000       12.0110           0
      4223 PROB     119      SER      O        O       -0.510000       15.9994           0
      4224 PROB     120      SER      N        NH1     -0.470000       14.0070           0
      4225 PROB     120      SER      HN       H        0.310000       1.00800           0
      4226 PROB     120      SER      CA       CT1      0.700000E-01   12.0110           0
      4227 PROB     120      SER      HA       HB1      0.900000E-01   1.00800           0
      4228 PROB     120      SER      CB       CT2      0.500000E-01   12.0110           0
      4229 PROB     120      SER      HB1      HA2      0.900000E-01   1.00800           0
      4230 PROB     120      SER      HB2      HA2      0.900000E-01   1.00800           0
      4231 PROB     120      SER      OG       OH1     -0.660000       15.9994           0
      4232 PROB     120      SER      HG1      H        0.430000       1.00800           0
      4233 PROB     120      SER      C        C        0.510000       12.0110           0
      4234 PROB     120      SER      O        O       -0.510000       15.9994           0
      4235 PROB     121      ALA      N        NH1     -0.470000       14.0070           0
      4236 PROB     121      ALA      HN       H        0.310000       1.00800           0
      4237 PROB     121      ALA      CA       CT1      0.700000E-01   12.0110           0
      4238 PROB     121      ALA      HA       HB1      0.900000E-01   1.00800           0
      4239 PROB     121      ALA      CB       CT3     -0.270000       12.0110           0
      4240 PROB     121      ALA      HB1      HA3      0.900000E-01   1.00800           0
      4241 PROB     121      ALA      HB2      HA3      0.900000E-01   1.00800           0
      4242 PROB     121      ALA      HB3      HA3      0.900000E-01   1.00800           0
      4243 PROB     121      ALA      C        C        0.510000       12.0110           0
      4244 PROB     121      ALA      O        O       -0.510000       15.9994           0
      4245 PROB     122      SER      N        NH1     -0.470000       14.0070           0
      4246 PROB     122      SER      HN       H        0.310000       1.00800           0
      4247 PROB     122      SER      CA       CT1      0.700000E-01   12.0110           0
      4248 PROB     122      SER      HA       HB1      0.900000E-01   1.00800           0
      4249 PROB     122      SER      CB       CT2      0.500000E-01   12.0110           0
      4250 PROB     122      SER      HB1      HA2      0.900000E-01   1.00800           0
      4251 PROB     122      SER      HB2      HA2      0.900000E-01   1.00800           0
      4252 PROB     122      SER      OG       OH1     -0.660000       15.9994           0
      4253 PROB     122      SER      HG1      H        0.430000       1.00800           0
      4254 PROB     122      SER      C        C        0.510000       12.0110           0
      4255 PROB     122      SER      O        O       -0.510000       15.9994           0
      4256 PROB     123      THR      N        NH1     -0.470000       14.0070           0
      4257 PROB     123      THR      HN       H        0.310000       1.00800           0
      4258 PROB     123      THR      CA       CT1      0.700000E-01   12.0110           0
      4259 PROB     123      THR      HA       HB1      0.900000E-01   1.00800           0
      4260 PROB     123      THR      CB       CT1      0.140000       12.0110           0
      4261 PROB     123      THR      HB       HA1      0.900000E-01   1.00800           0
      4262 PROB     123      THR      OG1      OH1     -0.660000       15.9994           0
      4263 PROB     123      THR      HG1      H        0.430000       1.00800           0
      4264 PROB     123      THR      CG2      CT3     -0.270000       12.0110           0
      4265 PROB     123      THR      HG21     HA3      0.900000E-01   1.00800           0
      4266 PROB     123      THR      HG22     HA3      0.900000E-01   1.00800           0
      4267 PROB     123      THR      HG23     HA3      0.900000E-01   1.00800           0
      4268 PROB     123      THR      C        C        0.510000       12.0110           0
      4269 PROB     123      THR      O        O       -0.510000       15.9994           0
      4270 PROB     124      LYS      N        NH1     -0.470000       14.0070           0
      4271 PROB     124      LYS      HN       H        0.310000       1.00800           0
      4272 PROB     124      LYS      CA       CT1      0.700000E-01   12.0110           0
      4273 PROB     124      LYS      HA       HB1      0.900000E-01   1.00800           0
      4274 PROB     124      LYS      CB       CT2     -0.180000       12.0110           0
      4275 PROB     124      LYS      HB1      HA2      0.900000E-01   1.00800           0
      4276 PROB     124      LYS      HB2      HA2      0.900000E-01   1.00800           0
      4277 PROB     124      LYS      CG       CT2     -0.180000       12.0110           0
      4278 PROB     124      LYS      HG1      HA2      0.900000E-01   1.00800           0
      4279 PROB     124      LYS      HG2      HA2      0.900000E-01   1.00800           0
      4280 PROB     124      LYS      CD       CT2     -0.180000       12.0110           0
      4281 PROB     124      LYS      HD1      HA2      0.900000E-01   1.00800           0
      4282 PROB     124      LYS      HD2      HA2      0.900000E-01   1.00800           0
      4283 PROB     124      LYS      CE       CT2      0.210000       12.0110           0
      4284 PROB     124      LYS      HE1      HA2      0.500000E-01   1.00800           0
      4285 PROB     124      LYS      HE2      HA2      0.500000E-01   1.00800           0
      4286 PROB     124      LYS      NZ       NH3     -0.300000       14.0070           0
      4287 PROB     124      LYS      HZ1      HC       0.330000       1.00800           0
      4288 PROB     124      LYS      HZ2      HC       0.330000       1.00800           0
      4289 PROB     124      LYS      HZ3      HC       0.330000       1.00800           0
      4290 PROB     124      LYS      C        C        0.510000       12.0110           0
      4291 PROB     124      LYS      O        O       -0.510000       15.9994           0
      4292 PROB     125      GLY      N        NH1     -0.470000       14.0070           0
      4293 PROB     125      GLY      HN       H        0.310000       1.00800           0
      4294 PROB     125      GLY      CA       CT2     -0.200000E-01   12.0110           0
      4295 PROB     125      GLY      HA1      HB2      0.900000E-01   1.00800           0
      4296 PROB     125      GLY      HA2      HB2      0.900000E-01   1.00800           0
      4297 PROB     125      GLY      C        C        0.510000       12.0110           0
      4298 PROB     125      GLY      O        O       -0.510000       15.9994           0
      4299 PROB     126      PRO      N        N       -0.290000       14.0070           0
      4300 PROB     126      PRO      CD       CP3       0.00000       12.0110           0
      4301 PROB     126      PRO      HD1      HA2      0.900000E-01   1.00800           0
      4302 PROB     126      PRO      HD2      HA2      0.900000E-01   1.00800           0
      4303 PROB     126      PRO      CA       CP1      0.200000E-01   12.0110           0
      4304 PROB     126      PRO      HA       HB1      0.900000E-01   1.00800           0
      4305 PROB     126      PRO      CB       CP2     -0.180000       12.0110           0
      4306 PROB     126      PRO      HB1      HA2      0.900000E-01   1.00800           0
      4307 PROB     126      PRO      HB2      HA2      0.900000E-01   1.00800           0
      4308 PROB     126      PRO      CG       CP2     -0.180000       12.0110           0
      4309 PROB     126      PRO      HG1      HA2      0.900000E-01   1.00800           0
      4310 PROB     126      PRO      HG2      HA2      0.900000E-01   1.00800           0
      4311 PROB     126      PRO      C        C        0.510000       12.0110           0
      4312 PROB     126      PRO      O        O       -0.510000       15.9994           0
      4313 PROB     127      SER      N        NH1     -0.470000       14.0070           0
      4314 PROB     127      SER      HN       H        0.310000       1.00800           0
      4315 PROB     127      SER      CA       CT1      0.700000E-01   12.0110           0
      4316 PROB     127      SER      HA       HB1      0.900000E-01   1.00800           0
      4317 PROB     127      SER      CB       CT2      0.500000E-01   12.0110           0
      4318 PROB     127      SER      HB1      HA2      0.900000E-01   1.00800           0
      4319 PROB     127      SER      HB2      HA2      0.900000E-01   1.00800           0
      4320 PROB     127      SER      OG       OH1     -0.660000       15.9994           0
      4321 PROB     127      SER      HG1      H        0.430000       1.00800           0
      4322 PROB     127      SER      C        C        0.510000       12.0110           0
      4323 PROB     127      SER      O        O       -0.510000       15.9994           0
      4324 PROB     128      VAL      N        NH1     -0.470000       14.0070           0
      4325 PROB     128      VAL      HN       H        0.310000       1.00800           0
      4326 PROB     128      VAL      CA       CT1      0.700000E-01   12.0110           0
      4327 PROB     128      VAL      HA       HB1      0.900000E-01   1.00800           0
      4328 PROB     128      VAL      CB       CT1     -0.900000E-01   12.0110           0
      4329 PROB     128      VAL      HB       HA1      0.900000E-01   1.00800           0
      4330 PROB     128      VAL      CG1      CT3     -0.270000       12.0110           0
      4331 PROB     128      VAL      HG11     HA3      0.900000E-01   1.00800           0
      4332 PROB     128      VAL      HG12     HA3      0.900000E-01   1.00800           0
      4333 PROB     128      VAL      HG13     HA3      0.900000E-01   1.00800           0
      4334 PROB     128      VAL      CG2      CT3     -0.270000       12.0110           0
      4335 PROB     128      VAL      HG21     HA3      0.900000E-01   1.00800           0
      4336 PROB     128      VAL      HG22     HA3      0.900000E-01   1.00800           0
      4337 PROB     128      VAL      HG23     HA3      0.900000E-01   1.00800           0
      4338 PROB     128      VAL      C        C        0.510000       12.0110           0
      4339 PROB     128      VAL      O        O       -0.510000       15.9994           0
      4340 PROB     129      PHE      N        NH1     -0.470000       14.0070           0
      4341 PROB     129      PHE      HN       H        0.310000       1.00800           0
      4342 PROB     129      PHE      CA       CT1      0.700000E-01   12.0110           0
      4343 PROB     129      PHE      HA       HB1      0.900000E-01   1.00800           0
      4344 PROB     129      PHE      CB       CT2     -0.180000       12.0110           0
      4345 PROB     129      PHE      HB1      HA2      0.900000E-01   1.00800           0
      4346 PROB     129      PHE      HB2      HA2      0.900000E-01   1.00800           0
      4347 PROB     129      PHE      CG       CA        0.00000       12.0110           0
      4348 PROB     129      PHE      CD1      CA      -0.115000       12.0110           0
      4349 PROB     129      PHE      HD1      HP       0.115000       1.00800           0
      4350 PROB     129      PHE      CE1      CA      -0.115000       12.0110           0
      4351 PROB     129      PHE      HE1      HP       0.115000       1.00800           0
      4352 PROB     129      PHE      CZ       CA      -0.115000       12.0110           0
      4353 PROB     129      PHE      HZ       HP       0.115000       1.00800           0
      4354 PROB     129      PHE      CD2      CA      -0.115000       12.0110           0
      4355 PROB     129      PHE      HD2      HP       0.115000       1.00800           0
      4356 PROB     129      PHE      CE2      CA      -0.115000       12.0110           0
      4357 PROB     129      PHE      HE2      HP       0.115000       1.00800           0
      4358 PROB     129      PHE      C        C        0.510000       12.0110           0
      4359 PROB     129      PHE      O        O       -0.510000       15.9994           0
      4360 PROB     130      PRO      N        N       -0.290000       14.0070           0
      4361 PROB     130      PRO      CD       CP3       0.00000       12.0110           0
      4362 PROB     130      PRO      HD1      HA2      0.900000E-01   1.00800           0
      4363 PROB     130      PRO      HD2      HA2      0.900000E-01   1.00800           0
      4364 PROB     130      PRO      CA       CP1      0.200000E-01   12.0110           0
      4365 PROB     130      PRO      HA       HB1      0.900000E-01   1.00800           0
      4366 PROB     130      PRO      CB       CP2     -0.180000       12.0110           0
      4367 PROB     130      PRO      HB1      HA2      0.900000E-01   1.00800           0
      4368 PROB     130      PRO      HB2      HA2      0.900000E-01   1.00800           0
      4369 PROB     130      PRO      CG       CP2     -0.180000       12.0110           0
      4370 PROB     130      PRO      HG1      HA2      0.900000E-01   1.00800           0
      4371 PROB     130      PRO      HG2      HA2      0.900000E-01   1.00800           0
      4372 PROB     130      PRO      C        C        0.510000       12.0110           0
      4373 PROB     130      PRO      O        O       -0.510000       15.9994           0
      4374 PROB     131      LEU      N        NH1     -0.470000       14.0070           0
      4375 PROB     131      LEU      HN       H        0.310000       1.00800           0
      4376 PROB     131      LEU      CA       CT1      0.700000E-01   12.0110           0
      4377 PROB     131      LEU      HA       HB1      0.900000E-01   1.00800           0
      4378 PROB     131      LEU      CB       CT2     -0.180000       12.0110           0
      4379 PROB     131      LEU      HB1      HA2      0.900000E-01   1.00800           0
      4380 PROB     131      LEU      HB2      HA2      0.900000E-01   1.00800           0
      4381 PROB     131      LEU      CG       CT1     -0.900000E-01   12.0110           0
      4382 PROB     131      LEU      HG       HA1      0.900000E-01   1.00800           0
      4383 PROB     131      LEU      CD1      CT3     -0.270000       12.0110           0
      4384 PROB     131      LEU      HD11     HA3      0.900000E-01   1.00800           0
      4385 PROB     131      LEU      HD12     HA3      0.900000E-01   1.00800           0
      4386 PROB     131      LEU      HD13     HA3      0.900000E-01   1.00800           0
      4387 PROB     131      LEU      CD2      CT3     -0.270000       12.0110           0
      4388 PROB     131      LEU      HD21     HA3      0.900000E-01   1.00800           0
      4389 PROB     131      LEU      HD22     HA3      0.900000E-01   1.00800           0
      4390 PROB     131      LEU      HD23     HA3      0.900000E-01   1.00800           0
      4391 PROB     131      LEU      C        C        0.510000       12.0110           0
      4392 PROB     131      LEU      O        O       -0.510000       15.9994           0
[truncated: 2,390,413 more chars]
