# Supplementary material for: Integrative Computational Prediction Strategy for Antibody–Antigen Binding: A Case Study on Interleukin‑1 Beta
Source: J Chem Inf Model. 2026 May 27;66(11):6659–75. doi: 10.1021/acs.jcim.6c00781 (PMC13250912; doi:10.1021/acs.jcim.6c00781)
Supplement: Supplementary file 3 [file ci6c00781_si_003.zip › charmm-gui-4g6m-Blind-r01/step1_pdbreader.str]

 SET NCHARGE = 5
 SET XMAX = 59.4875861
 SET YMAX = 26.153792
 SET ZMAX = 23.2475367
 SET XMIN = -53.132246
 SET YMIN = -24.8165985
 SET ZMIN = -23.6697875
 SET MOLVOL = 109350.783
