# Supplementary material for: Integrative Computational Prediction Strategy for Antibody–Antigen Binding: A Case Study on Interleukin‑1 Beta
Source: J Chem Inf Model. 2026 May 27;66(11):6659–75. doi: 10.1021/acs.jcim.6c00781 (PMC13250912; doi:10.1021/acs.jcim.6c00781)
Supplement: Supplementary file 3 [file ci6c00781_si_003.zip › charmm-gui-4g6m-Blind-r01/step2.1_waterbox.crd]

* EQUILIBRATED WATER
*  DATE:     8/20/25     13:29:54      CREATED BY USER: charmm-gui
*
    247266  EXT
         1         1  TIP3      OH2           -56.6119486626      -58.4385086300      -61.6817800592  WZ1       1               0.0000000000
         2         1  TIP3      H1            -56.5228386626      -57.4946886300      -61.8140700592  WZ1       1               0.0000000000
         3         1  TIP3      H2            -57.2501886626      -58.7138686300      -62.3398400592  WZ1       1               0.0000000000
         4         2  TIP3      OH2           -57.6788186626      -59.1834386300      -58.2629600592  WZ1       2               0.0000000000
         5         2  TIP3      H1            -57.7170686626      -59.8298086300      -57.5580000592  WZ1       2               0.0000000000
         6         2  TIP3      H2            -58.0011686626      -59.6499986300      -59.0340900592  WZ1       2               0.0000000000
         7         3  TIP3      OH2           -65.3103186626      -59.5692286300      -56.6699700592  WZ1       3               0.0000000000
         8         3  TIP3      H1            -65.2691086626      -60.1948986300      -55.9467300592  WZ1       3               0.0000000000
         9         3  TIP3      H2            -64.6075486626      -58.9453686300      -56.4879300592  WZ1       3               0.0000000000
        10         4  TIP3      OH2           -53.9727986626      -56.2443986300      -59.9614500592  WZ1       4               0.0000000000
        11         4  TIP3      H1            -54.4135286626      -56.9647986300      -59.5108900592  WZ1       4               0.0000000000
        12         4  TIP3      H2            -53.9858286626      -55.5236786300      -59.3316800592  WZ1       4               0.0000000000
        13         5  TIP3      OH2           -64.3870086626      -55.1193386300      -58.1350600592  WZ1       5               0.0000000000
        14         5  TIP3      H1            -64.7564886626      -55.9212886300      -58.5046300592  WZ1       5               0.0000000000
        15         5  TIP3      H2            -63.4458986626      -55.2878486300      -58.0887200592  WZ1       5               0.0000000000
        16         6  TIP3      OH2           -67.7769586626      -61.4590786300      -62.7421800592  WZ1       6               0.0000000000
        17         6  TIP3      H1            -68.2246186626      -60.6132086300      -62.7605300592  WZ1       6               0.0000000000
        18         6  TIP3      H2            -68.3378386626      -62.0386586300      -63.2576700592  WZ1       6               0.0000000000
        19         7  TIP3      OH2           -67.0663486626      -59.2971186300      -60.6163800592  WZ1       7               0.0000000000
        20         7  TIP3      H1            -66.8529986626      -60.0669586300      -60.0890800592  WZ1       7               0.0000000000
        21         7  TIP3      H2            -66.3285886626      -59.2074486300      -61.2196200592  WZ1       7               0.0000000000
        22         8  TIP3      OH2           -56.8612486626      -51.1402286300      -59.7494100592  WZ1       8               0.0000000000
        23         8  TIP3      H1            -56.2416086626      -51.8167586300      -60.0224900592  WZ1       8               0.0000000000
        24         8  TIP3      H2            -57.0695086626      -51.3581486300      -58.8409200592  WZ1       8               0.0000000000
        25         9  TIP3      OH2           -59.2893786626      -56.7512986300      -57.8568600592  WZ1       9               0.0000000000
        26         9  TIP3      H1            -58.9855886626      -57.4371586300      -58.4514500592  WZ1       9               0.0000000000
        27         9  TIP3      H2            -58.5679786626      -56.6324286300      -57.2390600592  WZ1       9               0.0000000000
        28        10  TIP3      OH2           -50.6263986626      -65.1497686300      -56.9962400592  WZ1       10              0.0000000000
        29        10  TIP3      H1            -50.5771786626      -64.5396486300      -56.2603300592  WZ1       10              0.0000000000
        30        10  TIP3      H2            -50.2008886626      -64.6886786300      -57.7191300592  WZ1       10              0.0000000000
        31        11  TIP3      OH2           -56.1486786626      -62.3570586300      -57.5293800592  WZ1       11              0.0000000000
        32        11  TIP3      H1            -56.0060886626      -63.3033586300      -57.5092200592  WZ1       11              0.0000000000
        33        11  TIP3      H2            -56.2547786626      -62.1500786300      -58.4578900592  WZ1       11              0.0000000000
        34        12  TIP3      OH2           -62.9938486626      -64.2554186300      -60.2569000592  WZ1       12              0.0000000000
        35        12  TIP3      H1            -62.9507386626      -63.3955686300      -60.6752700592  WZ1       12              0.0000000000
        36        12  TIP3      H2            -63.4514386626      -64.8079486300      -60.8905800592  WZ1       12              0.0000000000
        37        13  TIP3      OH2           -55.2715786626      -64.1248586300      -61.8560700592  WZ1       13              0.0000000000
        38        13  TIP3      H1            -54.6251486626      -64.4535386300      -61.2313100592  WZ1       13              0.0000000000
        39        13  TIP3      H2            -54.7616386626      -63.6069586300      -62.4789300592  WZ1       13              0.0000000000
        40        14  TIP3      OH2           -66.3736986626      -61.8588386300      -59.4947600592  WZ1       14              0.0000000000
        41        14  TIP3      H1            -65.7200386626      -62.4086686300      -59.0627500592  WZ1       14              0.0000000000
        42        14  TIP3      H2            -66.3497686626      -62.1329386300      -60.4115600592  WZ1       14              0.0000000000
        43        15  TIP3      OH2           -61.2172486626      -60.3087086300      -60.2796100592  WZ1       15              0.0000000000
        44        15  TIP3      H1            -60.6011486626      -60.8351686300      -59.7702100592  WZ1       15              0.0000000000
        45        15  TIP3      H2            -61.8033686626      -60.9488386300      -60.6832500592  WZ1       15              0.0000000000
        46        16  TIP3      OH2           -50.2349386626      -63.6718486300      -54.7602600592  WZ1       16              0.0000000000
        47        16  TIP3      H1            -50.9234786626      -63.0137786300      -54.8556000592  WZ1       16              0.0000000000
        48        16  TIP3      H2            -50.2194786626      -63.8690586300      -53.8237200592  WZ1       16              0.0000000000
        49        17  TIP3      OH2           -64.1836586626      -65.3375786300      -56.1828200592  WZ1       17              0.0000000000
        50        17  TIP3      H1            -64.4024886626      -64.8075186300      -56.9492200592  WZ1       17              0.0000000000
        51        17  TIP3      H2            -64.8515686626      -65.1110286300      -55.5356800592  WZ1       17              0.0000000000
        52        18  TIP3      OH2           -56.8146786626      -55.8374686300      -62.6389100592  WZ1       18              0.0000000000
        53        18  TIP3      H1            -57.1101686626      -56.1602386300      -63.4902200592  WZ1       18              0.0000000000
        54        18  TIP3      H2            -57.1388986626      -54.9377986300      -62.5976500592  WZ1       18              0.0000000000
        55        19  TIP3      OH2           -61.6145186626      -57.6620086300      -55.8954500592  WZ1       19              0.0000000000
        56        19  TIP3      H1            -62.3546086626      -57.0638586300      -55.7919300592  WZ1       19              0.0000000000
        57        19  TIP3      H2            -60.9005686626      -57.1080486300      -56.2110900592  WZ1       19              0.0000000000
        58        20  TIP3      OH2           -53.5077386626      -64.8339286300      -59.8754800592  WZ1       20              0.0000000000
        59        20  TIP3      H1            -53.7229386626      -65.5995886300      -59.3428800592  WZ1       20              0.0000000000
        60        20  TIP3      H2            -52.8519986626      -64.3614686300      -59.3626300592  WZ1       20              0.0000000000
        61        21  TIP3      OH2           -64.5899286626      -63.4453986300      -58.2306000592  WZ1       21              0.0000000000
        62        21  TIP3      H1            -63.9762986626      -62.8126386300      -57.8573600592  WZ1       21              0.0000000000
        63        21  TIP3      H2            -64.0778586626      -63.9178986300      -58.8869100592  WZ1       21              0.0000000000
        64        22  TIP3      OH2           -63.2070886626      -55.6977086300      -55.1083000592  WZ1       22              0.0000000000
        65        22  TIP3      H1            -63.2123286626      -54.8183586300      -55.4863700592  WZ1       22              0.0000000000
        66        22  TIP3      H2            -64.0606786626      -55.7812986300      -54.6833100592  WZ1       22              0.0000000000
        67        23  TIP3      OH2           -67.0859986626      -56.0269186300      -64.3263700592  WZ1       23              0.0000000000
        68        23  TIP3      H1            -67.3579086626      -55.7978186300      -65.2150800592  WZ1       23              0.0000000000
        69        23  TIP3      H2            -67.0404286626      -55.1890386300      -63.8658400592  WZ1       23              0.0000000000
        70        24  TIP3      OH2           -53.4610286626      -54.4053286300      -57.6135200592  WZ1       24              0.0000000000
        71        24  TIP3      H1            -54.4026586626      -54.3469386300      -57.4518300592  WZ1       24              0.0000000000
        72        24  TIP3      H2            -53.1844186626      -53.4992786300      -57.7505500592  WZ1       24              0.0000000000
        73        25  TIP3      OH2           -53.1603286626      -66.1187986300      -56.1961300592  WZ1       25              0.0000000000
        74        25  TIP3      H1            -53.8964086626      -65.5080886300      -56.2340000592  WZ1       25              0.0000000000
        75        25  TIP3      H2            -52.4769286626      -65.7038986300      -56.7224900592  WZ1       25              0.0000000000
        76        26  TIP3      OH2           -60.1571886626      -68.0320686300      -58.7303300592  WZ1       26              0.0000000000
        77        26  TIP3      H1            -60.2747686626      -68.9804686300      -58.7845000592  WZ1       26              0.0000000000
        78        26  TIP3      H2            -61.0121786626      -67.6994586300      -58.4572200592  WZ1       26              0.0000000000
        79        27  TIP3      OH2           -55.2089086626      -52.6239786300      -60.9883600592  WZ1       27              0.0000000000
        80        27  TIP3      H1            -54.7836786626      -53.3311886300      -61.4734000592  WZ1       27              0.0000000000
        81        27  TIP3      H2            -54.8919086626      -51.8227086300      -61.4051400592  WZ1       27              0.0000000000
        82        28  TIP3      OH2           -54.0492586626      -54.7231286300      -62.4797000592  WZ1       28              0.0000000000
        83        28  TIP3      H1            -54.3067786626      -55.4131186300      -63.0911100592  WZ1       28              0.0000000000
        84        28  TIP3      H2            -53.9781786626      -55.1660086300      -61.6341100592  WZ1       28              0.0000000000
        85        29  TIP3      OH2           -52.3632386626      -56.1564586300      -54.0023500592  WZ1       29              0.0000000000
        86        29  TIP3      H1            -52.2236086626      -56.7482086300      -54.7416500592  WZ1       29              0.0000000000
        87        29  TIP3      H2            -52.1959586626      -55.2838686300      -54.3584700592  WZ1       29              0.0000000000
        88        30  TIP3      OH2           -57.8906986626      -59.1945086300      -64.2297500592  WZ1       30              0.0000000000
        89        30  TIP3      H1            -58.6021486626      -58.6595386300      -64.5817000592  WZ1       30              0.0000000000
        90        30  TIP3      H2            -57.1997386626      -59.1392986300      -64.8898600592  WZ1       30              0.0000000000
        91        31  TIP3      OH2           -57.8367786626      -60.7370786300      -67.1912500592  WZ1       31              0.0000000000
        92        31  TIP3      H1            -57.1357886626      -60.7143886300      -66.5398500592  WZ1       31              0.0000000000
        93        31  TIP3      H2            -57.5344886626      -61.3651086300      -67.8473200592  WZ1       31              0.0000000000
        94        32  TIP3      OH2           -50.5213086626      -59.8166586300      -55.9363100592  WZ1       32              0.0000000000
        95        32  TIP3      H1            -51.1738986626      -59.1220986300      -55.8472200592  WZ1       32              0.0000000000
        96        32  TIP3      H2            -50.0562786626      -59.6065686300      -56.7461500592  WZ1       32              0.0000000000
        97        33  TIP3      OH2           -54.4849286626      -58.9851786300      -63.2781600592  WZ1       33              0.0000000000
        98        33  TIP3      H1            -55.2168286626      -58.7568086300      -62.7051000592  WZ1       33              0.0000000000
        99        33  TIP3      H2            -54.0377086626      -59.6989086300      -62.8234100592  WZ1       33              0.0000000000
       100        34  TIP3      OH2           -54.5875786626      -60.8109186300      -54.2104600592  WZ1       34              0.0000000000
       101        34  TIP3      H1            -54.5076686626      -60.0474786300      -53.6386100592  WZ1       34              0.0000000000
       102        34  TIP3      H2            -55.1888086626      -60.5316786300      -54.9009500592  WZ1       34              0.0000000000
       103        35  TIP3      OH2           -62.8395586626      -58.3545586300      -61.3956600592  WZ1       35              0.0000000000
       104        35  TIP3      H1            -63.1700386626      -58.7252186300      -62.2139600592  WZ1       35              0.0000000000
       105        35  TIP3      H2            -62.2511486626      -59.0251586300      -61.0488300592  WZ1       35              0.0000000000
       106        36  TIP3      OH2           -61.4728086626      -54.9264986300      -58.7144400592  WZ1       36              0.0000000000
       107        36  TIP3      H1            -61.5676786626      -55.5051886300      -59.4709800592  WZ1       36              0.0000000000
       108        36  TIP3      H2            -60.7434486626      -55.2979286300      -58.2181600592  WZ1       36              0.0000000000
       109        37  TIP3      OH2           -62.4730086626      -59.5859986300      -57.7621600592  WZ1       37              0.0000000000
       110        37  TIP3      H1            -61.9077586626      -59.4645786300      -58.5250400592  WZ1       37              0.0000000000
       111        37  TIP3      H2            -62.1541186626      -58.9484986300      -57.1233100592  WZ1       37              0.0000000000
       112        38  TIP3      OH2           -56.1637886626      -54.0828086300      -57.0281100592  WZ1       38              0.0000000000
       113        38  TIP3      H1            -56.4041286626      -53.4204986300      -56.3801900592  WZ1       38              0.0000000000
       114        38  TIP3      H2            -56.3619686626      -54.9172886300      -56.6031500592  WZ1       38              0.0000000000
       115        39  TIP3      OH2           -61.5929386626      -55.1867286300      -53.0449700592  WZ1       39              0.0000000000
       116        39  TIP3      H1            -61.9041886626      -54.4044086300      -52.5896500592  WZ1       39              0.0000000000
       117        39  TIP3      H2            -62.2429186626      -55.3398186300      -53.7307700592  WZ1       39              0.0000000000
       118        40  TIP3      OH2           -55.6139786626      -59.8228886300      -65.5930400592  WZ1       40              0.0000000000
       119        40  TIP3      H1            -55.0344286626      -59.6728586300      -64.8461500592  WZ1       40              0.0000000000
       120        40  TIP3      H2            -55.1999786626      -59.3521486300      -66.3164000592  WZ1       40              0.0000000000
       121        41  TIP3      OH2           -64.6729486626      -58.9886186300      -53.8164000592  WZ1       41              0.0000000000
       122        41  TIP3      H1            -64.6026286626      -58.3379386300      -53.1179000592  WZ1       41              0.0000000000
       123        41  TIP3      H2            -65.5637286626      -58.8858686300      -54.1513100592  WZ1       41              0.0000000000
       124        42  TIP3      OH2           -57.8874886626      -53.0860386300      -62.1577300592  WZ1       42              0.0000000000
       125        42  TIP3      H1            -57.4137286626      -52.7904086300      -61.3803100592  WZ1       42              0.0000000000
       126        42  TIP3      H2            -58.4505586626      -52.3478786300      -62.3907700592  WZ1       42              0.0000000000
       127        43  TIP3      OH2           -63.3533486626      -53.1152286300      -52.2815900592  WZ1       43              0.0000000000
       128        43  TIP3      H1            -63.3458186626      -53.2512586300      -53.2290400592  WZ1       43              0.0000000000
       129        43  TIP3      H2            -64.2693086626      -53.2324186300      -52.0295900592  WZ1       43              0.0000000000
       130        44  TIP3      OH2           -51.9151386626      -68.0728486300      -65.7800700592  WZ1       44              0.0000000000
       131        44  TIP3      H1            -52.8150686626      -67.9339486300      -65.4850100592  WZ1       44              0.0000000000
       132        44  TIP3      H2            -51.6632986626      -67.2413886300      -66.1819000592  WZ1       44              0.0000000000
       133        45  TIP3      OH2           -63.8492886626      -59.2851286300      -63.8063800592  WZ1       45              0.0000000000
       134        45  TIP3      H1            -64.1411586626      -58.5169586300      -64.2972500592  WZ1       45              0.0000000000
       135        45  TIP3      H2            -64.5237686626      -59.9445086300      -63.9692400592  WZ1       45              0.0000000000
       136        46  TIP3      OH2           -50.7259986626      -53.7066086300      -67.4036800592  WZ1       46              0.0000000000
       137        46  TIP3      H1            -50.6526486626      -52.7675886300      -67.2331500592  WZ1       46              0.0000000000
       138        46  TIP3      H2            -49.8204886626      -54.0117486300      -67.4599500592  WZ1       46              0.0000000000
       139        47  TIP3      OH2           -67.7562786626      -56.9222086300      -54.9914000592  WZ1       47              0.0000000000
       140        47  TIP3      H1            -68.2574386626      -56.9502686300      -55.8064300592  WZ1       47              0.0000000000
       141        47  TIP3      H2            -67.7509086626      -57.8278886300      -54.6816700592  WZ1       47              0.0000000000
       142        48  TIP3      OH2           -68.0060086626      -54.1418286300      -58.1073800592  WZ1       48              0.0000000000
       143        48  TIP3      H1            -67.0599486626      -54.2861286300      -58.1264300592  WZ1       48              0.0000000000
       144        48  TIP3      H2            -68.1183786626      -53.3575486300      -57.5702600592  WZ1       48              0.0000000000
       145        49  TIP3      OH2           -49.8081586626      -53.4758586300      -52.4250100592  WZ1       49              0.0000000000
       146        49  TIP3      H1            -49.8574786626      -54.4310486300      -52.4622500592  WZ1       49              0.0000000000
       147        49  TIP3      H2            -50.6349286626      -53.2083286300      -52.0236300592  WZ1       49              0.0000000000
       148        50  TIP3      OH2           -58.8297586626      -53.9019386300      -53.5488700592  WZ1       50              0.0000000000
       149        50  TIP3      H1            -58.7422986626      -53.0754786300      -53.0739600592  WZ1       50              0.0000000000
       150        50  TIP3      H2            -59.6932486626      -54.2315586300      -53.2999400592  WZ1       50              0.0000000000
       151        51  TIP3      OH2           -58.4151786626      -50.1295686300      -63.7428100592  WZ1       51              0.0000000000
       152        51  TIP3      H1            -58.4905786626      -50.2508486300      -64.6892900592  WZ1       51              0.0000000000
       153        51  TIP3      H2            -58.3823086626      -49.1802986300      -63.6243500592  WZ1       51              0.0000000000
       154        52  TIP3      OH2           -64.7617986626      -51.3408686300      -61.9619100592  WZ1       52              0.0000000000
       155        52  TIP3      H1            -64.6097586626      -51.6888286300      -61.0832600592  WZ1       52              0.0000000000
       156        52  TIP3      H2            -65.6127586626      -51.6971386300      -62.2171900592  WZ1       52              0.0000000000
       157        53  TIP3      OH2           -55.3135786626      -50.9755486300      -66.7405700592  WZ1       53              0.0000000000
       158        53  TIP3      H1            -54.9387386626      -51.7199386300      -67.2113100592  WZ1       53              0.0000000000
       159        53  TIP3      H2            -55.3092086626      -51.2454886300      -65.8222400592  WZ1       53              0.0000000000
       160        54  TIP3      OH2           -55.6447686626      -51.0498386300      -63.9913500592  WZ1       54              0.0000000000
       161        54  TIP3      H1            -56.5797886626      -50.9496486300      -63.8126500592  WZ1       54              0.0000000000
       162        54  TIP3      H2            -55.3645786626      -51.7592386300      -63.4130300592  WZ1       54              0.0000000000
       163        55  TIP3      OH2           -52.6561786626      -61.9826086300      -51.9447900592  WZ1       55              0.0000000000
       164        55  TIP3      H1            -53.0634986626      -61.5020486300      -52.6654600592  WZ1       55              0.0000000000
       165        55  TIP3      H2            -52.6156086626      -62.8880086300      -52.2527100592  WZ1       55              0.0000000000
       166        56  TIP3      OH2           -65.5072286626      -55.5986686300      -53.9481200592  WZ1       56              0.0000000000
       167        56  TIP3      H1            -65.2910986626      -55.9601086300      -53.0885400592  WZ1       56              0.0000000000
       168        56  TIP3      H2            -66.3627586626      -55.9732886300      -54.1577700592  WZ1       56              0.0000000000
       169        57  TIP3      OH2           -62.8884286626      -67.1286186300      -57.9527000592  WZ1       57              0.0000000000
       170        57  TIP3      H1            -63.7500586626      -67.2157986300      -58.3604100592  WZ1       57              0.0000000000
       171        57  TIP3      H2            -62.9108586626      -66.2726086300      -57.5249400592  WZ1       57              0.0000000000
       172        58  TIP3      OH2           -58.2256486626      -67.4065786300      -54.5780000592  WZ1       58              0.0000000000
       173        58  TIP3      H1            -57.8053386626      -67.8218686300      -53.8249400592  WZ1       58              0.0000000000
       174        58  TIP3      H2            -59.1586886626      -67.5852486300      -54.4608000592  WZ1       58              0.0000000000
       175        59  TIP3      OH2           -54.8991586626      -63.6510586300      -53.7245500592  WZ1       59              0.0000000000
       176        59  TIP3      H1            -55.4132086626      -63.7768386300      -52.9269500592  WZ1       59              0.0000000000
       177        59  TIP3      H2            -55.0546886626      -62.7387486300      -53.9689300592  WZ1       59              0.0000000000
       178        60  TIP3      OH2           -54.1366686626      -58.7900586300      -67.9632500592  WZ1       60              0.0000000000
       179        60  TIP3      H1            -54.0945886626      -59.0126686300      -68.8932500592  WZ1       60              0.0000000000
       180        60  TIP3      H2            -53.2874586626      -58.3913486300      -67.7732600592  WZ1       60              0.0000000000
       181        61  TIP3      OH2           -58.5639186626      -64.9142386300      -67.2929200592  WZ1       61              0.0000000000
       182        61  TIP3      H1            -58.8174386626      -64.8950786300      -66.3701100592  WZ1       61              0.0000000000
       183        61  TIP3      H2            -58.8207086626      -65.7856986300      -67.5943000592  WZ1       61              0.0000000000
       184        62  TIP3      OH2           -62.7974186626      -62.1631686300      -56.8576800592  WZ1       62              0.0000000000
       185        62  TIP3      H1            -63.4392086626      -62.2034386300      -56.1486700592  WZ1       62              0.0000000000
       186        62  TIP3      H2            -62.7602186626      -61.2366986300      -57.0953800592  WZ1       62              0.0000000000
       187        63  TIP3      OH2           -62.8005086626      -61.9421586300      -61.9456800592  WZ1       63              0.0000000000
       188        63  TIP3      H1            -63.6932186626      -62.2825486300      -62.0043000592  WZ1       63              0.0000000000
       189        63  TIP3      H2            -62.3498486626      -62.3190686300      -62.7013600592  WZ1       63              0.0000000000
       190        64  TIP3      OH2           -57.2649586626      -61.5261286300      -63.1286000592  WZ1       64              0.0000000000
       191        64  TIP3      H1            -57.6739286626      -60.7112686300      -63.4201200592  WZ1       64              0.0000000000
       192        64  TIP3      H2            -56.5443386626      -61.6661186300      -63.7428900592  WZ1       64              0.0000000000
       193        65  TIP3      OH2           -58.1627986626      -61.3504886300      -51.6405300592  WZ1       65              0.0000000000
       194        65  TIP3      H1            -58.7254186626      -62.0553286300      -51.3197500592  WZ1       65              0.0000000000
       195        65  TIP3      H2            -57.3364586626      -61.4712986300      -51.1727700592  WZ1       65              0.0000000000
       196        66  TIP3      OH2           -56.2601886626      -62.0800886300      -60.3146300592  WZ1       66              0.0000000000
       197        66  TIP3      H1            -56.4557386626      -61.4744086300      -61.0295700592  WZ1       66              0.0000000000
       198        66  TIP3      H2            -56.0789286626      -62.9135686300      -60.7490000592  WZ1       66              0.0000000000
       199        67  TIP3      OH2           -65.0473686626      -61.8428186300      -54.9904800592  WZ1       67              0.0000000000
       200        67  TIP3      H1            -65.0854286626      -61.4426586300      -54.1217700592  WZ1       67              0.0000000000
       201        67  TIP3      H2            -65.5382586626      -62.6595786300      -54.9001900592  WZ1       67              0.0000000000
       202        68  TIP3      OH2           -61.6816286626      -64.4685886300      -68.1918800592  WZ1       68              0.0000000000
       203        68  TIP3      H1            -62.1125586626      -64.9135786300      -67.4621400592  WZ1       68              0.0000000000
       204        68  TIP3      H2            -62.3997586626      -64.0969586300      -68.7041300592  WZ1       68              0.0000000000
       205        69  TIP3      OH2           -68.4392886626      -64.7266386300      -61.1400100592  WZ1       69              0.0000000000
       206        69  TIP3      H1            -67.8085186626      -64.7554286300      -60.4206200592  WZ1       69              0.0000000000
       207        69  TIP3      H2            -67.9898586626      -65.1517686300      -61.8704200592  WZ1       69              0.0000000000
       208        70  TIP3      OH2           -67.1650786626      -63.9804386300      -65.7159700592  WZ1       70              0.0000000000
       209        70  TIP3      H1            -66.6909086626      -63.3894486300      -66.3008800592  WZ1       70              0.0000000000
       210        70  TIP3      H2            -67.8824386626      -63.4501486300      -65.3689600592  WZ1       70              0.0000000000
       211        71  TIP3      OH2           -56.9962686626      -60.4419586300      -55.6433900592  WZ1       71              0.0000000000
       212        71  TIP3      H1            -56.6727886626      -61.0729886300      -56.2863400592  WZ1       71              0.0000000000
       213        71  TIP3      H2            -57.4363386626      -60.9767386300      -54.9826500592  WZ1       71              0.0000000000
       214        72  TIP3      OH2           -60.2189786626      -64.5144086300      -60.8592700592  WZ1       72              0.0000000000
       215        72  TIP3      H1            -61.1298686626      -64.4577286300      -60.5706700592  WZ1       72              0.0000000000
       216        72  TIP3      H2            -59.7136886626      -64.5748586300      -60.0485500592  WZ1       72              0.0000000000
       217        73  TIP3      OH2           -65.3906386626      -62.8857786300      -62.0325100592  WZ1       73              0.0000000000
       218        73  TIP3      H1            -66.2798386626      -62.7862286300      -62.3725500592  WZ1       73              0.0000000000
       219        73  TIP3      H2            -65.0941486626      -63.7274786300      -62.3787200592  WZ1       73              0.0000000000
       220        74  TIP3      OH2           -61.7374586626      -62.8855186300      -64.3760500592  WZ1       74              0.0000000000
       221        74  TIP3      H1            -60.8059086626      -62.7565186300      -64.1977400592  WZ1       74              0.0000000000
       222        74  TIP3      H2            -61.9524286626      -62.2160886300      -65.0255800592  WZ1       74              0.0000000000
       223        75  TIP3      OH2           -55.8137886626      -65.2797786300      -57.5950900592  WZ1       75              0.0000000000
       224        75  TIP3      H1            -56.4906286626      -65.1484686300      -56.9311200592  WZ1       75              0.0000000000
       225        75  TIP3      H2            -56.2992986626      -65.4348286300      -58.4053200592  WZ1       75              0.0000000000
       226        76  TIP3      OH2           -63.0634386626      -61.6912986300      -66.8094400592  WZ1       76              0.0000000000
       227        76  TIP3      H1            -63.6059286626      -62.0709186300      -67.5006800592  WZ1       76              0.0000000000
       228        76  TIP3      H2            -62.2299486626      -61.4968286300      -67.2380300592  WZ1       76              0.0000000000
       229        77  TIP3      OH2           -52.5262786626      -49.6082386300      -51.3183300592  WZ1       77              0.0000000000
       230        77  TIP3      H1            -52.3264086626      -49.1840486300      -52.1528000592  WZ1       77              0.0000000000
       231        77  TIP3      H2            -51.8709086626      -49.2644186300      -50.7112900592  WZ1       77              0.0000000000
       232        78  TIP3      OH2           -64.9282986626      -57.1341086300      -51.7102800592  WZ1       78              0.0000000000
       233        78  TIP3      H1            -64.1960586626      -56.8795186300      -51.1488300592  WZ1       78              0.0000000000
       234        78  TIP3      H2            -65.7084286626      -56.9295686300      -51.1947400592  WZ1       78              0.0000000000
       235        79  TIP3      OH2           -58.8990086626      -61.7271086300      -58.9723100592  WZ1       79              0.0000000000
       236        79  TIP3      H1            -58.3346686626      -62.2734486300      -59.5193500592  WZ1       79              0.0000000000
       237        79  TIP3      H2            -59.0466686626      -62.2489186300      -58.1835500592  WZ1       79              0.0000000000
       238        80  TIP3      OH2           -63.8970386626      -65.5904986300      -62.5538300592  WZ1       80              0.0000000000
       239        80  TIP3      H1            -64.2140886626      -66.4929686300      -62.5892900592  WZ1       80              0.0000000000
       240        80  TIP3      H2            -63.1156286626      -65.5887586300      -63.1066700592  WZ1       80              0.0000000000
       241        81  TIP3      OH2           -60.2724186626      -63.3384986300      -56.5582700592  WZ1       81              0.0000000000
       242        81  TIP3      H1            -61.1078886626      -62.8845486300      -56.4480300592  WZ1       81              0.0000000000
       243        81  TIP3      H2            -59.7483586626      -63.0626486300      -55.8062800592  WZ1       81              0.0000000000
       244        82  TIP3      OH2           -59.7281586626      -57.1257286300      -64.8736300592  WZ1       82              0.0000000000
       245        82  TIP3      H1            -60.4730586626      -57.6331986300      -65.1958400592  WZ1       82              0.0000000000
       246        82  TIP3      H2            -59.8624386626      -57.0769286300      -63.9271500592  WZ1       82              0.0000000000
       247        83  TIP3      OH2           -52.5782686626      -57.9929086300      -56.0868700592  WZ1       83              0.0000000000
       248        83  TIP3      H1            -51.9363886626      -57.5362786300      -56.6306500592  WZ1       83              0.0000000000
       249        83  TIP3      H2            -53.4085786626      -57.8796686300      -56.5494600592  WZ1       83              0.0000000000
       250        84  TIP3      OH2           -55.8304786626      -64.3117386300      -66.6743700592  WZ1       84              0.0000000000
       251        84  TIP3      H1            -56.7690586626      -64.2001786300      -66.8254900592  WZ1       84              0.0000000000
       252        84  TIP3      H2            -55.5332686626      -63.4550486300      -66.3678000592  WZ1       84              0.0000000000
       253        85  TIP3      OH2           -58.2089486626      -56.9413986300      -53.6367200592  WZ1       85              0.0000000000
       254        85  TIP3      H1            -58.5543386626      -57.3231586300      -52.8297600592  WZ1       85              0.0000000000
       255        85  TIP3      H2            -58.4089386626      -56.0080386300      -53.5654300592  WZ1       85              0.0000000000
       256        86  TIP3      OH2           -55.1121286626      -62.4444686300      -65.0136300592  WZ1       86              0.0000000000
       257        86  TIP3      H1            -54.2202286626      -62.5819686300      -64.6945100592  WZ1       86              0.0000000000
       258        86  TIP3      H2            -55.0557686626      -61.6538586300      -65.5502800592  WZ1       86              0.0000000000
       259        87  TIP3      OH2           -64.6033286626      -57.8307286300      -59.1038400592  WZ1       87              0.0000000000
       260        87  TIP3      H1            -63.8586086626      -57.8331586300      -59.7051900592  WZ1       87              0.0000000000
       261        87  TIP3      H2            -64.5256686626      -58.6543486300      -58.6223300592  WZ1       87              0.0000000000
       262        88  TIP3      OH2           -57.6027486626      -55.6672986300      -65.8481700592  WZ1       88              0.0000000000
       263        88  TIP3      H1            -57.8979086626      -54.8405086300      -65.4666900592  WZ1       88              0.0000000000
       264        88  TIP3      H2            -58.3057486626      -56.2866086300      -65.6520300592  WZ1       88              0.0000000000
       265        89  TIP3      OH2           -67.5953586626      -59.3700386300      -53.7889900592  WZ1       89              0.0000000000
       266        89  TIP3      H1            -67.3724986626      -59.7880786300      -52.9572400592  WZ1       89              0.0000000000
       267        89  TIP3      H2            -68.1973486626      -59.9825386300      -54.2117100592  WZ1       89              0.0000000000
       268        90  TIP3      OH2           -60.5788686626      -59.8530486300      -51.5760200592  WZ1       90              0.0000000000
       269        90  TIP3      H1            -60.8747886626      -60.0187486300      -52.4711100592  WZ1       90              0.0000000000
       270        90  TIP3      H2            -59.6473486626      -60.0730186300      -51.5866300592  WZ1       90              0.0000000000
       271        91  TIP3      OH2           -55.9585886626      -54.4798486300      -53.6862200592  WZ1       91              0.0000000000
       272        91  TIP3      H1            -56.8591586626      -54.2965886300      -53.9538300592  WZ1       91              0.0000000000
       273        91  TIP3      H2            -55.9244786626      -54.2209186300      -52.7653400592  WZ1       91              0.0000000000
       274        92  TIP3      OH2           -50.2272586626      -62.2350586300      -65.3189600592  WZ1       92              0.0000000000
       275        92  TIP3      H1            -50.7816286626      -62.6312586300      -65.9912100592  WZ1       92              0.0000000000
       276        92  TIP3      H2            -50.1268986626      -61.3245386300      -65.5966300592  WZ1       92              0.0000000000
       277        93  TIP3      OH2           -50.2640586626      -56.4348886300      -52.4818100592  WZ1       93              0.0000000000
       278        93  TIP3      H1            -51.1152086626      -56.1965086300      -52.8491700592  WZ1       93              0.0000000000
       279        93  TIP3      H2            -49.6737186626      -56.4515686300      -53.2351000592  WZ1       93              0.0000000000
       280        94  TIP3      OH2           -51.9320886626      -53.4490186300      -64.8537500592  WZ1       94              0.0000000000
       281        94  TIP3      H1            -52.3049786626      -54.2746386300      -64.5446900592  WZ1       94              0.0000000000
       282        94  TIP3      H2            -51.6547386626      -53.6320786300      -65.7514100592  WZ1       94              0.0000000000
       283        95  TIP3      OH2           -54.7716986626      -58.6410686300      -57.8325600592  WZ1       95              0.0000000000
       284        95  TIP3      H1            -55.7000086626      -58.8728786300      -57.8596300592  WZ1       95              0.0000000000
       285        95  TIP3      H2            -54.3205886626      -59.4180886300      -58.1626800592  WZ1       95              0.0000000000
       286        96  TIP3      OH2           -62.2283886626      -54.3129086300      -61.6996900592  WZ1       96              0.0000000000
       287        96  TIP3      H1            -61.7011686626      -53.5394686300      -61.8998100592  WZ1       96              0.0000000000
       288        96  TIP3      H2            -63.1085386626      -54.0879886300      -62.0012900592  WZ1       96              0.0000000000
       289        97  TIP3      OH2           -66.4736186626      -59.4504986300      -67.1124500592  WZ1       97              0.0000000000
       290        97  TIP3      H1            -65.8576286626      -58.8237786300      -66.7329700592  WZ1       97              0.0000000000
       291        97  TIP3      H2            -67.3353586626      -59.1345186300      -66.8408000592  WZ1       97              0.0000000000
       292        98  TIP3      OH2           -60.8011586626      -56.6499186300      -62.1232600592  WZ1       98              0.0000000000
       293        98  TIP3      H1            -61.0421586626      -55.7244786300      -62.0817300592  WZ1       98              0.0000000000
       294        98  TIP3      H2            -61.5417986626      -57.1087886300      -61.7268700592  WZ1       98              0.0000000000
       295        99  TIP3      OH2           -60.2864986626      -52.5005586300      -55.8081500592  WZ1       99              0.0000000000
       296        99  TIP3      H1            -59.9240286626      -51.6459986300      -56.0417100592  WZ1       99              0.0000000000
       297        99  TIP3      H2            -59.7549786626      -52.7923986300      -55.0675200592  WZ1       99              0.0000000000
       298       100  TIP3      OH2           -62.1180786626      -51.6281586300      -62.5780400592  WZ1       100             0.0000000000
       299       100  TIP3      H1            -63.0680286626      -51.5224186300      -62.5267100592  WZ1       100             0.0000000000
       300       100  TIP3      H2            -61.7662686626      -50.8074186300      -62.2332900592  WZ1       100             0.0000000000
       301       101  TIP3      OH2           -56.7424186626      -56.4014886300      -56.1075900592  WZ1       101             0.0000000000
       302       101  TIP3      H1            -57.1682886626      -56.6293186300      -55.2811900592  WZ1       101             0.0000000000
       303       101  TIP3      H2            -56.1618386626      -57.1403086300      -56.2900600592  WZ1       101             0.0000000000
       304       102  TIP3      OH2           -54.5395286626      -55.4724386300      -67.0336900592  WZ1       102             0.0000000000
       305       102  TIP3      H1            -54.1862186626      -55.8524586300      -66.2293400592  WZ1       102             0.0000000000
       306       102  TIP3      H2            -55.4881786626      -55.5659586300      -66.9467600592  WZ1       102             0.0000000000
       307       103  TIP3      OH2           -54.0839986626      -51.8495386300      -53.6381100592  WZ1       103             0.0000000000
       308       103  TIP3      H1            -54.6856786626      -52.4052486300      -54.1334800592  WZ1       103             0.0000000000
       309       103  TIP3      H2            -53.8026286626      -51.1825586300      -54.2643700592  WZ1       103             0.0000000000
       310       104  TIP3      OH2           -50.0360886626      -50.9931886300      -66.8326700592  WZ1       104             0.0000000000
       311       104  TIP3      H1            -49.2922986626      -50.4071386300      -66.9725100592  WZ1       104             0.0000000000
       312       104  TIP3      H2            -50.7302786626      -50.4246086300      -66.4994300592  WZ1       104             0.0000000000
       313       105  TIP3      OH2           -65.9614086626      -64.6167686300      -54.2308500592  WZ1       105             0.0000000000
       314       105  TIP3      H1            -66.8541786626      -64.2782286300      -54.2984500592  WZ1       105             0.0000000000
       315       105  TIP3      H2            -66.0601286626      -65.4721586300      -53.8127700592  WZ1       105             0.0000000000
       316       106  TIP3      OH2           -53.6735986626      -56.8002386300      -64.8069000592  WZ1       106             0.0000000000
       317       106  TIP3      H1            -53.9508386626      -57.5283086300      -64.2507900592  WZ1       106             0.0000000000
       318       106  TIP3      H2            -52.7462986626      -56.6810386300      -64.6016400592  WZ1       106             0.0000000000
       319       107  TIP3      OH2           -66.3102086626      -52.8123286300      -55.7959100592  WZ1       107             0.0000000000
       320       107  TIP3      H1            -66.0931786626      -53.7440886300      -55.8269400592  WZ1       107             0.0000000000
       321       107  TIP3      H2            -66.0638586626      -52.5378286300      -54.9126300592  WZ1       107             0.0000000000
       322       108  TIP3      OH2           -60.4487486626      -54.3608286300      -68.5866900592  WZ1       108             0.0000000000
       323       108  TIP3      H1            -60.2097686626      -55.1090186300      -69.1338000592  WZ1       108             0.0000000000
       324       108  TIP3      H2            -60.7176186626      -54.7486586300      -67.7539100592  WZ1       108             0.0000000000
       325       109  TIP3      OH2           -61.5116886626      -54.7904486300      -66.1304300592  WZ1       109             0.0000000000
       326       109  TIP3      H1            -61.3648886626      -55.3104686300      -65.3403400592  WZ1       109             0.0000000000
       327       109  TIP3      H2            -61.5145186626      -53.8836886300      -65.8238400592  WZ1       109             0.0000000000
       328       110  TIP3      OH2           -65.0585786626      -57.5381186300      -65.6198900592  WZ1       110             0.0000000000
       329       110  TIP3      H1            -65.7446486626      -57.1858686300      -65.0529200592  WZ1       110             0.0000000000
       330       110  TIP3      H2            -64.5357886626      -56.7751586300      -65.8664600592  WZ1       110             0.0000000000
       331       111  TIP3      OH2           -57.2270686626      -64.8757386300      -55.3409900592  WZ1       111             0.0000000000
       332       111  TIP3      H1            -56.5282786626      -64.8018686300      -54.6910200592  WZ1       111             0.0000000000
       333       111  TIP3      H2            -57.6079286626      -65.7402386300      -55.1867000592  WZ1       111             0.0000000000
       334       112  TIP3      OH2           -56.4425786626      -65.2235686300      -64.2437600592  WZ1       112             0.0000000000
       335       112  TIP3      H1            -56.2227486626      -64.7520286300      -65.0472200592  WZ1       112             0.0000000000
       336       112  TIP3      H2            -55.8841786626      -64.8293086300      -63.5737000592  WZ1       112             0.0000000000
       337       113  TIP3      OH2           -58.7739686626      -53.0930886300      -65.3810100592  WZ1       113             0.0000000000
       338       113  TIP3      H1            -59.5903586626      -52.5961186300      -65.3285800592  WZ1       113             0.0000000000
       339       113  TIP3      H2            -58.2443386626      -52.6177386300      -66.0211300592  WZ1       113             0.0000000000
       340       114  TIP3      OH2           -59.2425886626      -63.4956886300      -63.4089200592  WZ1       114             0.0000000000
       341       114  TIP3      H1            -58.4303286626      -62.9913686300      -63.3627500592  WZ1       114             0.0000000000
       342       114  TIP3      H2            -59.4872886626      -63.6407186300      -62.4949600592  WZ1       114             0.0000000000
       343       115  TIP3      OH2           -58.7069486626      -62.5094186300      -54.2242600592  WZ1       115             0.0000000000
       344       115  TIP3      H1            -58.5879186626      -61.9358786300      -53.4672200592  WZ1       115             0.0000000000
       345       115  TIP3      H2            -58.0514886626      -63.1974786300      -54.1094800592  WZ1       115             0.0000000000
       346       116  TIP3      OH2           -58.3589186626      -66.4143886300      -62.4708100592  WZ1       116             0.0000000000
       347       116  TIP3      H1            -58.7055686626      -65.7973286300      -61.8263800592  WZ1       116             0.0000000000
       348       116  TIP3      H2            -57.7002286626      -65.9138186300      -62.9522600592  WZ1       116             0.0000000000
       349       117  TIP3      OH2           -61.4356586626      -52.0493686300      -65.3993200592  WZ1       117             0.0000000000
       350       117  TIP3      H1            -61.2747886626      -51.2496186300      -65.9000600592  WZ1       117             0.0000000000
       351       117  TIP3      H2            -61.6328786626      -51.7427686300      -64.5142600592  WZ1       117             0.0000000000
       352       118  TIP3      OH2           -62.7012186626      -65.3514486300      -65.7835600592  WZ1       118             0.0000000000
       353       118  TIP3      H1            -62.7847386626      -64.4631386300      -65.4369200592  WZ1       118             0.0000000000
       354       118  TIP3      H2            -61.8111886626      -65.6167786300      -65.5518800592  WZ1       118             0.0000000000
       355       119  TIP3      OH2           -52.5023686626      -64.6023886300      -53.3892900592  WZ1       119             0.0000000000
       356       119  TIP3      H1            -53.4187886626      -64.3402186300      -53.4769200592  WZ1       119             0.0000000000
       357       119  TIP3      H2            -52.1668686626      -64.6054886300      -54.2857600592  WZ1       119             0.0000000000
       358       120  TIP3      OH2           -53.9002686626      -60.8522886300      -59.2935600592  WZ1       120             0.0000000000
       359       120  TIP3      H1            -54.6978286626      -61.2672686300      -59.6220600592  WZ1       120             0.0000000000
       360       120  TIP3      H2            -53.4551586626      -61.5429186300      -58.8025100592  WZ1       120             0.0000000000
       361       121  TIP3      OH2           -64.4426886626      -54.9242286300      -66.7231100592  WZ1       121             0.0000000000
       362       121  TIP3      H1            -63.8505386626      -54.2247486300      -66.4468700592  WZ1       121             0.0000000000
       363       121  TIP3      H2            -63.9833886626      -55.3572786300      -67.4426500592  WZ1       121             0.0000000000
       364       122  TIP3      OH2           -66.1267686626      -62.2599286300      -67.6071700592  WZ1       122             0.0000000000
       365       122  TIP3      H1            -66.1715086626      -61.3206186300      -67.4284700592  WZ1       122             0.0000000000
       366       122  TIP3      H2            -67.0144486626      -62.4954386300      -67.8769600592  WZ1       122             0.0000000000
       367       123  TIP3      OH2           -52.8138086626      -51.5960386300      -57.6712100592  WZ1       123             0.0000000000
       368       123  TIP3      H1            -52.9693786626      -50.9175986300      -58.3282800592  WZ1       123             0.0000000000
       369       123  TIP3      H2            -51.8811686626      -51.5241086300      -57.4681500592  WZ1       123             0.0000000000
       370       124  TIP3      OH2           -65.3185686626      -67.4782686300      -58.9340700592  WZ1       124             0.0000000000
       371       124  TIP3      H1            -65.5475886626      -67.4190186300      -59.8615700592  WZ1       124             0.0000000000
       372       124  TIP3      H2            -65.7612286626      -68.2697186300      -58.6276600592  WZ1       124             0.0000000000
       373       125  TIP3      OH2           -66.3882386626      -53.5375586300      -62.7734900592  WZ1       125             0.0000000000
       374       125  TIP3      H1            -67.2203786626      -53.0652886300      -62.7463500592  WZ1       125             0.0000000000
       375       125  TIP3      H2            -65.8424086626      -53.0277986300      -63.3721800592  WZ1       125             0.0000000000
       376       126  TIP3      OH2           -67.0998686626      -50.9251886300      -51.4436900592  WZ1       126             0.0000000000
       377       126  TIP3      H1            -66.5596486626      -51.1417886300      -50.6837700592  WZ1       126             0.0000000000
       378       126  TIP3      H2            -67.5810686626      -51.7305886300      -51.6334400592  WZ1       126             0.0000000000
       379       127  TIP3      OH2           -62.5025286626      -52.0057486300      -49.8232700592  WZ1       127             0.0000000000
       380       127  TIP3      H1            -61.7348086626      -52.4646686300      -49.4823500592  WZ1       127             0.0000000000
       381       127  TIP3      H2            -62.5239086626      -52.2317686300      -50.7531500592  WZ1       127             0.0000000000
       382       128  TIP3      OH2           -58.4105686626      -52.4976886300      -68.4480900592  WZ1       128             0.0000000000
       383       128  TIP3      H1            -59.0544686626      -53.1288286300      -68.1267200592  WZ1       128             0.0000000000
       384       128  TIP3      H2            -57.6487386626      -53.0288886300      -68.6797400592  WZ1       128             0.0000000000
       385       129  TIP3      OH2           -55.9256586626      -53.6256386300      -51.0941200592  WZ1       129             0.0000000000
       386       129  TIP3      H1            -56.2767086626      -54.4823386300      -50.8510800592  WZ1       129             0.0000000000
       387       129  TIP3      H2            -55.1993386626      -53.4829686300      -50.4872200592  WZ1       129             0.0000000000
       388       130  TIP3      OH2           -53.8062786626      -52.6806986300      -68.2142900592  WZ1       130             0.0000000000
       389       130  TIP3      H1            -53.5232386626      -53.4751786300      -67.7616000592  WZ1       130             0.0000000000
       390       130  TIP3      H2            -53.0664886626      -52.4475986300      -68.7751800592  WZ1       130             0.0000000000
       391       131  TIP3      OH2           -67.1929186626      -57.1147786300      -50.4892600592  WZ1       131             0.0000000000
       392       131  TIP3      H1            -67.0488686626      -58.0167086300      -50.7755900592  WZ1       131             0.0000000000
       393       131  TIP3      H2            -67.9651786626      -56.8285686300      -50.9770300592  WZ1       131             0.0000000000
       394       132  TIP3      OH2           -62.8515486626      -56.7712086300      -68.3568000592  WZ1       132             0.0000000000
       395       132  TIP3      H1            -62.7871386626      -57.5652486300      -67.8261600592  WZ1       132             0.0000000000
       396       132  TIP3      H2            -62.1986286626      -56.8899286300      -69.0466000592  WZ1       132             0.0000000000
       397       133  TIP3      OH2           -60.5373086626      -57.1449686300      -51.0566200592  WZ1       133             0.0000000000
       398       133  TIP3      H1            -60.8659286626      -56.8741586300      -51.9138800592  WZ1       133             0.0000000000
       399       133  TIP3      H2            -60.3854886626      -58.0859886300      -51.1441200592  WZ1       133             0.0000000000
       400       134  TIP3      OH2           -57.4992086626      -55.7240386300      -68.6210000592  WZ1       134             0.0000000000
       401       134  TIP3      H1            -57.7677986626      -55.5438286300      -67.7201100592  WZ1       134             0.0000000000
       402       134  TIP3      H2            -57.7056486626      -56.6494186300      -68.7524200592  WZ1       134             0.0000000000
       403       135  TIP3      OH2           -54.8027886626      -57.2292386300      -53.6733900592  WZ1       135             0.0000000000
       404       135  TIP3      H1            -54.0573086626      -56.6408686300      -53.7929900592  WZ1       135             0.0000000000
       405       135  TIP3      H2            -55.5601086626      -56.6472686300      -53.6100800592  WZ1       135             0.0000000000
       406       136  TIP3      OH2           -66.3602686626      -59.9144486300      -51.0693300592  WZ1       136             0.0000000000
       407       136  TIP3      H1            -65.9521486626      -60.7717886300      -51.1902700592  WZ1       136             0.0000000000
       408       136  TIP3      H2            -66.6205086626      -59.9003186300      -50.1483000592  WZ1       136             0.0000000000
       409       137  TIP3      OH2           -61.7021686626      -58.7985886300      -66.0510000592  WZ1       137             0.0000000000
       410       137  TIP3      H1            -62.1619686626      -59.2827586300      -65.3651500592  WZ1       137             0.0000000000
       411       137  TIP3      H2            -61.4472986626      -59.4670486300      -66.6869500592  WZ1       137             0.0000000000
       412       138  TIP3      OH2           -62.4132386626      -60.9058786300      -53.6950400592  WZ1       138             0.0000000000
       413       138  TIP3      H1            -63.0316286626      -60.2312186300      -53.4145700592  WZ1       138             0.0000000000
       414       138  TIP3      H2            -62.0691186626      -60.5844886300      -54.5284200592  WZ1       138             0.0000000000
       415       139  TIP3      OH2           -60.6311286626      -60.5554086300      -67.7886800592  WZ1       139             0.0000000000
       416       139  TIP3      H1            -60.8116286626      -60.7102886300      -68.7158500592  WZ1       139             0.0000000000
       417       139  TIP3      H2            -59.6810786626      -60.4475386300      -67.7438900592  WZ1       139             0.0000000000
       418       140  TIP3      OH2           -57.3934186626      -58.4343486300      -50.4175600592  WZ1       140             0.0000000000
       419       140  TIP3      H1            -56.4402986626      -58.3504386300      -50.4449600592  WZ1       140             0.0000000000
       420       140  TIP3      H2            -57.5539586626      -59.1461686300      -49.7980700592  WZ1       140             0.0000000000
       421       141  TIP3      OH2           -62.0738686626      -63.5507986300      -52.6127300592  WZ1       142             0.0000000000
       422       141  TIP3      H1            -61.9237786626      -64.2796686300      -53.2147600592  WZ1       142             0.0000000000
       423       141  TIP3      H2            -62.0716286626      -62.7736286300      -53.1715100592  WZ1       142             0.0000000000
       424       142  TIP3      OH2           -61.6612986626      -65.1812186300      -55.1199900592  WZ1       143             0.0000000000
       425       142  TIP3      H1            -61.1255486626      -64.7295486300      -55.7720600592  WZ1       143             0.0000000000
       426       142  TIP3      H2            -62.5133386626      -65.2892386300      -55.5425800592  WZ1       143             0.0000000000
       427       143  TIP3      OH2           -60.0794586626      -59.7415986300      -54.8804700592  WZ1       144             0.0000000000
       428       143  TIP3      H1            -59.3289786626      -59.8978486300      -55.4536900592  WZ1       144             0.0000000000
       429       143  TIP3      H2            -60.4186286626      -58.8899386300      -55.1559200592  WZ1       144             0.0000000000
       430       144  TIP3      OH2           -55.6638386626      -61.9264186300      -49.8519400592  WZ1       145             0.0000000000
       431       144  TIP3      H1            -55.4717086626      -62.8574786300      -49.9634900592  WZ1       145             0.0000000000
       432       144  TIP3      H2            -54.8062086626      -61.5014686300      -49.8624000592  WZ1       145             0.0000000000
       433       145  TIP3      OH2           -54.3471186626      -59.1378986300      -51.7746700592  WZ1       146             0.0000000000
       434       145  TIP3      H1            -54.6286186626      -58.4284386300      -52.3522900592  WZ1       146             0.0000000000
       435       145  TIP3      H2            -53.4046886626      -59.2105986300      -51.9255500592  WZ1       146             0.0000000000
       436       146  TIP3      OH2           -63.5952386626      -62.3524486300      -50.7011700592  WZ1       147             0.0000000000
       437       146  TIP3      H1            -64.3623386626      -62.8849686300      -50.9114100592  WZ1       147             0.0000000000
       438       146  TIP3      H2            -62.9163386626      -62.6624086300      -51.3005400592  WZ1       147             0.0000000000
       439       147  TIP3      OH2           -60.8557486626      -67.7246486300      -54.6886300592  WZ1       148             0.0000000000
       440       147  TIP3      H1            -60.9537886626      -66.7783286300      -54.7940100592  WZ1       148             0.0000000000
       441       147  TIP3      H2            -61.5981286626      -68.0972686300      -55.1642800592  WZ1       148             0.0000000000
       442       148  TIP3      OH2           -59.5916986626      -63.4031086300      -51.1247900592  WZ1       149             0.0000000000
       443       148  TIP3      H1            -59.8271586626      -63.6224386300      -50.2233000592  WZ1       149             0.0000000000
       444       148  TIP3      H2            -60.3750086626      -63.6099886300      -51.6345400592  WZ1       149             0.0000000000
       445       149  TIP3      OH2           -56.8760386626      -64.2757586300      -52.0494400592  WZ1       150             0.0000000000
       446       149  TIP3      H1            -57.8234986626      -64.2437886300      -51.9171100592  WZ1       150             0.0000000000
       447       149  TIP3      H2            -56.5633686626      -64.9010486300      -51.3956200592  WZ1       150             0.0000000000
       448       150  TIP3      OH2           -55.2418886626      -65.6416486300      -50.0442500592  WZ1       151             0.0000000000
       449       150  TIP3      H1            -55.3387086626      -66.5939186300      -50.0500600592  WZ1       151             0.0000000000
       450       150  TIP3      H2            -55.5635786626      -65.3729686300      -49.1837000592  WZ1       151             0.0000000000
       451       151  TIP3      OH2           -65.4149586626      -64.4320686300      -50.9967000592  WZ1       152             0.0000000000
       452       151  TIP3      H1            -65.2032186626      -65.1384586300      -51.6069500592  WZ1       152             0.0000000000
       453       151  TIP3      H2            -65.5262086626      -64.8694686300      -50.1525800592  WZ1       152             0.0000000000
       454       152  TIP3      OH2           -60.2801886626      -66.7480686300      -49.9637200592  WZ1       154             0.0000000000
       455       152  TIP3      H1            -60.4119686626      -67.2236886300      -50.7838700592  WZ1       154             0.0000000000
       456       152  TIP3      H2            -60.8794486626      -66.0037086300      -50.0190100592  WZ1       154             0.0000000000
       457       153  TIP3      OH2           -60.7339586626      -49.8650386300      -66.7873200592  WZ1       155             0.0000000000
       458       153  TIP3      H1            -59.8008886626      -49.7071686300      -66.6434800592  WZ1       155             0.0000000000
       459       153  TIP3      H2            -60.9980786626      -49.1897386300      -67.4121700592  WZ1       155             0.0000000000
       460       154  TIP3      OH2           -67.1654686626      -55.2286586300      -67.3045100592  WZ1       156             0.0000000000
       461       154  TIP3      H1            -66.2515486626      -55.1497686300      -67.0311200592  WZ1       156             0.0000000000
       462       154  TIP3      H2            -67.1581586626      -55.9156986300      -67.9709500592  WZ1       156             0.0000000000
       463       155  TIP3      OH2           -67.6464886626      -51.7551086300      -60.4225000592  WZ1       158             0.0000000000
       464       155  TIP3      H1            -67.9808086626      -52.6353786300      -60.2504800592  WZ1       158             0.0000000000
       465       155  TIP3      H2            -67.4242486626      -51.4096086300      -59.5579400592  WZ1       158             0.0000000000
       466       156  TIP3      OH2           -50.0980086626      -50.9454686300      -57.4420200592  WZ1       159             0.0000000000
       467       156  TIP3      H1            -50.1193386626      -50.7606286300      -56.5030800592  WZ1       159             0.0000000000
       468       156  TIP3      H2            -49.4073886626      -50.3770686300      -57.7828800592  WZ1       159             0.0000000000
       469       157  TIP3      OH2           -50.5347186626      -51.3783586300      -54.5201100592  WZ1       160             0.0000000000
       470       157  TIP3      H1            -51.0218486626      -52.1139486300      -54.8913700592  WZ1       160             0.0000000000
       471       157  TIP3      H2            -49.9854486626      -51.7719686300      -53.8421700592  WZ1       160             0.0000000000
       472       158  TIP3      OH2           -52.0839886626      -55.5885486300      -49.8820800592  WZ1       161             0.0000000000
       473       158  TIP3      H1            -52.9498786626      -55.6935786300      -49.4878500592  WZ1       161             0.0000000000
       474       158  TIP3      H2            -51.7073986626      -54.8302186300      -49.4356100592  WZ1       161             0.0000000000
       475       159  TIP3      OH2           -50.7830186626      -57.3321786300      -64.3678300592  WZ1       162             0.0000000000
       476       159  TIP3      H1            -49.9328786626      -56.9110886300      -64.2406700592  WZ1       162             0.0000000000
       477       159  TIP3      H2            -50.7775086626      -58.0721686300      -63.7606900592  WZ1       162             0.0000000000
       478       160  TIP3      OH2           -50.3884586626      -59.2784386300      -62.5442600592  WZ1       163             0.0000000000
       479       160  TIP3      H1            -51.1149986626      -59.7581786300      -62.1465000592  WZ1       163             0.0000000000
       480       160  TIP3      H2            -49.8071286626      -59.0729686300      -61.8121000592  WZ1       163             0.0000000000
       481       161  TIP3      OH2           -50.6293386626      -56.4936886300      -57.5965000592  WZ1       164             0.0000000000
       482       161  TIP3      H1            -49.7959186626      -56.8716886300      -57.8771400592  WZ1       164             0.0000000000
       483       161  TIP3      H2            -50.5173086626      -55.5505686300      -57.7155900592  WZ1       164             0.0000000000
       484       162  TIP3      OH2           -52.1431086626      -53.6159386300      -55.2896600592  WZ1       165             0.0000000000
       485       162  TIP3      H1            -52.7905786626      -53.2907886300      -54.6641400592  WZ1       165             0.0000000000
       486       162  TIP3      H2            -52.6607086626      -54.0561686300      -55.9638300592  WZ1       165             0.0000000000
       487       163  TIP3      OH2           -50.1201486626      -59.3775886300      -66.1531300592  WZ1       166             0.0000000000
       488       163  TIP3      H1            -50.6420386626      -59.0211786300      -66.8720400592  WZ1       166             0.0000000000
       489       163  TIP3      H2            -50.1532286626      -58.7028086300      -65.4750400592  WZ1       166             0.0000000000
       490       164  TIP3      OH2           -51.7712486626      -62.1380286300      -67.6024200592  WZ1       167             0.0000000000
       491       164  TIP3      H1            -51.6748086626      -61.4713286300      -68.2824500592  WZ1       167             0.0000000000
       492       164  TIP3      H2            -51.9112886626      -62.9533986300      -68.0838700592  WZ1       167             0.0000000000
       493       165  TIP3      OH2           -52.6017786626      -60.7577886300      -61.9813900592  WZ1       168             0.0000000000
       494       165  TIP3      H1            -52.7518986626      -61.7029286300      -62.0016100592  WZ1       168             0.0000000000
       495       165  TIP3      H2            -52.9553286626      -60.4766486300      -61.1374800592  WZ1       168             0.0000000000
       496       166  TIP3      OH2           -67.5665386626      -58.6795686300      -57.9710100592  WZ1       169             0.0000000000
       497       166  TIP3      H1            -67.3822486626      -58.7613986300      -58.9067200592  WZ1       169             0.0000000000
       498       166  TIP3      H2            -66.7172486626      -58.8038686300      -57.5473700592  WZ1       169             0.0000000000
       499       167  TIP3      OH2           -51.7454886626      -58.7874586300      -52.3425600592  WZ1       170             0.0000000000
       500       167  TIP3      H1            -51.1627586626      -59.5222286300      -52.1508400592  WZ1       170             0.0000000000
       501       167  TIP3      H2            -51.1815586626      -58.0154286300      -52.2959800592  WZ1       170             0.0000000000
       502       168  TIP3      OH2           -50.2487786626      -60.8848786300      -51.6580200592  WZ1       171             0.0000000000
       503       168  TIP3      H1            -51.1121086626      -61.2636686300      -51.8235500592  WZ1       171             0.0000000000
       504       168  TIP3      H2            -49.6444086626      -61.6233986300      -51.7324400592  WZ1       171             0.0000000000
       505       169  TIP3      OH2           -52.5238686626      -64.7300486300      -68.4848700592  WZ1       172             0.0000000000
       506       169  TIP3      H1            -51.9132886626      -65.1013686300      -67.8480500592  WZ1       172             0.0000000000
       507       169  TIP3      H2            -53.3607186626      -65.1513586300      -68.2888700592  WZ1       172             0.0000000000
       508       170  TIP3      OH2           -52.8912986626      -63.1752086300      -63.5188800592  WZ1       173             0.0000000000
       509       170  TIP3      H1            -52.6115886626      -64.0821686300      -63.3947100592  WZ1       173             0.0000000000
       510       170  TIP3      H2            -52.1321286626      -62.7410586300      -63.9079600592  WZ1       173             0.0000000000
       511       171  TIP3      OH2           -52.2794686626      -62.5934686300      -58.0829900592  WZ1       174             0.0000000000
       512       171  TIP3      H1            -51.3466686626      -62.3814786300      -58.1173900592  WZ1       174             0.0000000000
       513       171  TIP3      H2            -52.5147186626      -62.4922586300      -57.1606900592  WZ1       174             0.0000000000
       514       172  TIP3      OH2           -52.2502786626      -61.8569386300      -55.3070500592  WZ1       175             0.0000000000
       515       172  TIP3      H1            -53.0931486626      -61.5888986300      -54.9410700592  WZ1       175             0.0000000000
       516       172  TIP3      H2            -51.8078486626      -61.0347486300      -55.5179400592  WZ1       175             0.0000000000
       517       173  TIP3      OH2           -67.9690586626      -63.4090686300      -51.8301300592  WZ1       176             0.0000000000
       518       173  TIP3      H1            -67.0495686626      -63.5312386300      -51.5938200592  WZ1       176             0.0000000000
       519       173  TIP3      H2            -68.4186086626      -64.1590986300      -51.4407800592  WZ1       176             0.0000000000
       520       174  TIP3      OH2           -49.9671186626      -67.8769186300      -49.9535500592  WZ1       177             0.0000000000
       521       174  TIP3      H1            -49.6174186626      -68.5305686300      -50.5590800592  WZ1       177             0.0000000000
       522       174  TIP3      H2            -49.8201686626      -67.0395086300      -50.3932900592  WZ1       177             0.0000000000
       523       175  TIP3      OH2           -52.2778186626      -65.9122786300      -63.4706800592  WZ1       178             0.0000000000
       524       175  TIP3      H1            -52.0953186626      -66.3611286300      -62.6451800592  WZ1       178             0.0000000000
       525       175  TIP3      H2            -52.8775286626      -66.4968386300      -63.9342200592  WZ1       178             0.0000000000
       526       176  TIP3      OH2           -66.7478086626      -65.0969086300      -58.9388400592  WZ1       179             0.0000000000
       527       176  TIP3      H1            -66.3026486626      -65.8886586300      -58.6368700592  WZ1       179             0.0000000000
       528       176  TIP3      H2            -66.2815086626      -64.3803886300      -58.5082800592  WZ1       179             0.0000000000
       529       177  TIP3      OH2           -68.4437786626      -62.0976086300      -57.8698200592  WZ1       180             0.0000000000
       530       177  TIP3      H1            -67.9517986626      -62.3185586300      -58.6606200592  WZ1       180             0.0000000000
       531       177  TIP3      H2            -68.0816886626      -61.2572686300      -57.5888700592  WZ1       180             0.0000000000
       532       178  TIP3      OH2           -50.4473986626      -65.7674586300      -51.6044200592  WZ1       181             0.0000000000
       533       178  TIP3      H1            -51.3648286626      -65.4967486300      -51.6400700592  WZ1       181             0.0000000000
       534       178  TIP3      H2            -50.3244586626      -66.3026186300      -52.3884500592  WZ1       181             0.0000000000
       535       179  TIP3      OH2           -50.4111986626      -65.8444686300      -66.9426500592  WZ1       182             0.0000000000
       536       179  TIP3      H1            -49.9989386626      -66.5658986300      -67.4178500592  WZ1       182             0.0000000000
       537       179  TIP3      H2            -49.7295486626      -65.1750086300      -66.8842200592  WZ1       182             0.0000000000
       538       180  TIP3      OH2           -68.1301286626      -65.8396986300      -63.8155800592  WZ1       183             0.0000000000
       539       180  TIP3      H1            -69.0552886626      -65.6310386300      -63.9450300592  WZ1       183             0.0000000000
       540       180  TIP3      H2            -67.6761386626      -65.3556186300      -64.5053500592  WZ1       183             0.0000000000
       541       181  TIP3      OH2           -53.3594086626      -50.8555286300      -61.8698400592  WZ1       184             0.0000000000
       542       181  TIP3      H1            -52.7071186626      -51.2033186300      -62.4779300592  WZ1       184             0.0000000000
       543       181  TIP3      H2            -52.8490286626      -50.3672086300      -61.2238700592  WZ1       184             0.0000000000
       544       182  TIP3      OH2           -68.1665886626      -67.1017986300      -55.4713300592  WZ1       185             0.0000000000
       545       182  TIP3      H1            -68.8315386626      -67.3477686300      -54.8282400592  WZ1       185             0.0000000000
       546       182  TIP3      H2            -68.6094586626      -66.4797586300      -56.0485300592  WZ1       185             0.0000000000
       547       183  TIP3      OH2           -65.9746586626      -53.9263886300      -51.3267500592  WZ1       186             0.0000000000
       548       183  TIP3      H1            -66.7954086626      -53.7517386300      -51.7872800592  WZ1       186             0.0000000000
       549       183  TIP3      H2            -66.2268786626      -53.9999186300      -50.4063100592  WZ1       186             0.0000000000
       550       184  TIP3      OH2           -63.0203686626      -52.9522686300      -55.0683500592  WZ1       187             0.0000000000
       551       184  TIP3      H1            -63.4452586626      -52.1424186300      -55.3508900592  WZ1       187             0.0000000000
       552       184  TIP3      H2            -62.1160886626      -52.8668586300      -55.3703700592  WZ1       187             0.0000000000
       553       185  TIP3      OH2           -58.7092286626      -51.5532686300      -52.1089800592  WZ1       188             0.0000000000
       554       185  TIP3      H1            -58.5244786626      -51.8866586300      -51.2309500592  WZ1       188             0.0000000000
       555       185  TIP3      H2            -57.8627786626      -51.2434086300      -52.4310600592  WZ1       188             0.0000000000
       556       186  TIP3      OH2           -56.3641886626      -50.2673786300      -52.8648400592  WZ1       189             0.0000000000
       557       186  TIP3      H1            -55.6872986626      -50.9001486300      -53.1049200592  WZ1       189             0.0000000000
       558       186  TIP3      H2            -56.0423086626      -49.8663286300      -52.0575100592  WZ1       189             0.0000000000
       559       187  TIP3      OH2           -51.4468086626      -67.6778286300      -53.7853400592  WZ1       190             0.0000000000
       560       187  TIP3      H1            -52.2594586626      -67.3527986300      -54.1728700592  WZ1       190             0.0000000000
       561       187  TIP3      H2            -51.2139586626      -68.4379786300      -54.3184300592  WZ1       190             0.0000000000
       562       188  TIP3      OH2           -65.6186986626      -49.6958786300      -55.0208200592  WZ1       191             0.0000000000
       563       188  TIP3      H1            -66.3390586626      -49.2557786300      -55.4720500592  WZ1       191             0.0000000000
       564       188  TIP3      H2            -65.9842986626      -49.9464086300      -54.1724200592  WZ1       191             0.0000000000
       565       189  TIP3      OH2           -63.1514386626      -50.0954886300      -55.9911000592  WZ1       192             0.0000000000
       566       189  TIP3      H1            -64.0162186626      -50.0236386300      -55.5870900592  WZ1       192             0.0000000000
       567       189  TIP3      H2            -63.2065386626      -49.5487586300      -56.7748500592  WZ1       192             0.0000000000
       568       190  TIP3      OH2           -58.4408786626      -50.2075986300      -56.8155000592  WZ1       193             0.0000000000
       569       190  TIP3      H1            -58.8974786626      -49.6786286300      -57.4696600592  WZ1       193             0.0000000000
       570       190  TIP3      H2            -58.2780786626      -49.6044586300      -56.0902700592  WZ1       193             0.0000000000
       571       191  TIP3      OH2           -56.1132486626      -51.3296386300      -55.8704700592  WZ1       194             0.0000000000
       572       191  TIP3      H1            -57.0178786626      -51.1646186300      -56.1362600592  WZ1       194             0.0000000000
       573       191  TIP3      H2            -55.6843886626      -50.4764186300      -55.9361300592  WZ1       194             0.0000000000
       574       192  TIP3      OH2           -53.5090586626      -49.7597286300      -55.5756900592  WZ1       195             0.0000000000
       575       192  TIP3      H1            -53.6908586626      -48.8438386300      -55.7862000592  WZ1       195             0.0000000000
       576       192  TIP3      H2            -53.3322786626      -50.1700186300      -56.4222300592  WZ1       195             0.0000000000
       577       193  TIP3      OH2           -66.2038886626      -51.0726286300      -58.1106400592  WZ1       196             0.0000000000
       578       193  TIP3      H1            -66.2222886626      -51.4981186300      -57.2534100592  WZ1       196             0.0000000000
       579       193  TIP3      H2            -65.3990986626      -51.3911286300      -58.5194200592  WZ1       196             0.0000000000
       580       194  TIP3      OH2           -64.0625786626      -52.3627586300      -59.4556500592  WZ1       197             0.0000000000
       581       194  TIP3      H1            -64.2815086626      -53.2790186300      -59.2860500592  WZ1       197             0.0000000000
       582       194  TIP3      H2            -63.2383586626      -52.2227186300      -58.9895100592  WZ1       197             0.0000000000
       583       195  TIP3      OH2           -61.5253286626      -51.8928286300      -58.6068500592  WZ1       198             0.0000000000
       584       195  TIP3      H1            -61.3127586626      -52.7809286300      -58.8937600592  WZ1       198             0.0000000000
       585       195  TIP3      H2            -61.4608186626      -51.9270586300      -57.6524500592  WZ1       198             0.0000000000
       586       196  TIP3      OH2           -58.0169586626      -66.2287686300      -59.4625200592  WZ1       199             0.0000000000
       587       196  TIP3      H1            -58.6912786626      -66.8582086300      -59.2069400592  WZ1       199             0.0000000000
       588       196  TIP3      H2            -57.4530386626      -66.7128786300      -60.0657300592  WZ1       199             0.0000000000
       589       197  TIP3      OH2           -52.8742386626      -68.1213686300      -59.3498100592  WZ1       200             0.0000000000
       590       197  TIP3      H1            -52.2704786626      -67.5738286300      -59.8517100592  WZ1       200             0.0000000000
       591       197  TIP3      H2            -53.7440386626      -67.8023286300      -59.5904000592  WZ1       200             0.0000000000
       592       198  TIP3      OH2           -51.1471986626      -66.9824986300      -61.0167200592  WZ1       201             0.0000000000
       593       198  TIP3      H1            -50.5354486626      -67.4969286300      -61.5433600592  WZ1       201             0.0000000000
       594       198  TIP3      H2            -50.7648586626      -66.1052886300      -60.9932800592  WZ1       201             0.0000000000
       595       199  TIP3      OH2           -65.6902086626      -67.5947386300      -61.6405300592  WZ1       202             0.0000000000
       596       199  TIP3      H1            -66.4672286626      -67.8292486300      -62.1479400592  WZ1       202             0.0000000000
       597       199  TIP3      H2            -65.1598486626      -68.3915286300      -61.6317300592  WZ1       202             0.0000000000
       598       200  TIP3      OH2           -66.8538686626      -67.7969286300      -65.8369200592  WZ1       203             0.0000000000
       599       200  TIP3      H1            -66.4147986626      -67.1858786300      -66.4285700592  WZ1       203             0.0000000000
       600       200  TIP3      H2            -67.4876286626      -67.2585186300      -65.3629200592  WZ1       203             0.0000000000
       601       201  TIP3      OH2           -61.1109486626      -67.6680286300      -61.8272200592  WZ1       204             0.0000000000
       602       201  TIP3      H1            -60.2366086626      -67.2795986300      -61.8567900592  WZ1       204             0.0000000000
       603       201  TIP3      H2            -61.2468686626      -67.8832486300      -60.9045000592  WZ1       204             0.0000000000
       604       202  TIP3      OH2           -55.5541086626      -67.6380486300      -60.1780500592  WZ1       205             0.0000000000
       605       202  TIP3      H1            -55.4779486626      -67.5428886300      -61.1274500592  WZ1       205             0.0000000000
       606       202  TIP3      H2            -55.8291886626      -68.5457586300      -60.0491400592  WZ1       205             0.0000000000
       607       203  TIP3      OH2           -54.2008486626      -67.6122686300      -64.4855500592  WZ1       206             0.0000000000
       608       203  TIP3      H1            -54.9037386626      -66.9973486300      -64.6954100592  WZ1       206             0.0000000000
       609       203  TIP3      H2            -54.6457086626      -68.4495986300      -64.3544600592  WZ1       206             0.0000000000
       610       204  TIP3      OH2           -66.9529186626      -51.8487086300      -64.9394100592  WZ1       207             0.0000000000
       611       204  TIP3      H1            -67.6379286626      -51.8868186300      -65.6069000592  WZ1       207             0.0000000000
       612       204  TIP3      H2            -66.9491986626      -50.9359486300      -64.6512000592  WZ1       207             0.0000000000
       613       205  TIP3      OH2           -64.9929586626      -65.8807786300      -67.3945100592  WZ1       208             0.0000000000
       614       205  TIP3      H1            -64.5016186626      -66.5105386300      -67.9219600592  WZ1       208             0.0000000000
       615       205  TIP3      H2            -64.3693286626      -65.5848386300      -66.7313900592  WZ1       208             0.0000000000
       616       206  TIP3      OH2           -59.9669486626      -65.5876286300      -64.9374600592  WZ1       209             0.0000000000
       617       206  TIP3      H1            -59.7888186626      -66.2343086300      -64.2546000592  WZ1       209             0.0000000000
       618       206  TIP3      H2            -60.0203286626      -64.7538586300      -64.4703500592  WZ1       209             0.0000000000
       619       207  TIP3      OH2           -58.0885686626      -50.6392186300      -66.5417900592  WZ1       210             0.0000000000
       620       207  TIP3      H1            -57.2225486626      -50.2724786300      -66.7199700592  WZ1       210             0.0000000000
       621       207  TIP3      H2            -58.3352886626      -51.0784186300      -67.3557100592  WZ1       210             0.0000000000
       622       208  TIP3      OH2           -51.3796086626      -51.0761886300      -63.8626800592  WZ1       211             0.0000000000
       623       208  TIP3      H1            -51.5738986626      -51.8239786300      -64.4277200592  WZ1       211             0.0000000000
       624       208  TIP3      H2            -51.4185986626      -50.3181786300      -64.4458900592  WZ1       211             0.0000000000
       625       209  TIP3      OH2           -65.7324086626      -67.0805486300      -52.1229100592  WZ1       212             0.0000000000
       626       209  TIP3      H1            -66.0985886626      -67.8462886300      -51.6804400592  WZ1       212             0.0000000000
       627       209  TIP3      H2            -64.8195586626      -67.0515286300      -51.8364000592  WZ1       212             0.0000000000
       628       210  TIP3      OH2           -63.7593286626      -67.7301086300      -50.5872000592  WZ1       213             0.0000000000
       629       210  TIP3      H1            -62.8609686626      -68.0040886300      -50.7718600592  WZ1       213             0.0000000000
       630       210  TIP3      H2            -64.1460186626      -68.4725086300      -50.1229400592  WZ1       213             0.0000000000
       631       211  TIP3      OH2           -65.1347986626      -50.9286286300      -67.9142000592  WZ1       214             0.0000000000
       632       211  TIP3      H1            -65.4023386626      -50.6423386300      -67.0408900592  WZ1       214             0.0000000000
       633       211  TIP3      H2            -64.3635386626      -51.4747086300      -67.7619500592  WZ1       214             0.0000000000
       634       212  TIP3      OH2           -52.1619886626      -52.3249486300      -51.7125000592  WZ1       216             0.0000000000
       635       212  TIP3      H1            -52.9437986626      -52.5111486300      -52.2324400592  WZ1       216             0.0000000000
       636       212  TIP3      H2            -52.2339986626      -51.3955186300      -51.4952500592  WZ1       216             0.0000000000
       637       213  TIP3      OH2           -37.7559486626      -58.4385086300      -61.6817800592  WZ1       217             0.0000000000
       638       213  TIP3      H1            -37.6668386626      -57.4946886300      -61.8140700592  WZ1       217             0.0000000000
       639       213  TIP3      H2            -38.3941886626      -58.7138686300      -62.3398400592  WZ1       217             0.0000000000
       640       214  TIP3      OH2           -38.8228186626      -59.1834386300      -58.2629600592  WZ1       218             0.0000000000
       641       214  TIP3      H1            -38.8610686626      -59.8298086300      -57.5580000592  WZ1       218             0.0000000000
       642       214  TIP3      H2            -39.1451686626      -59.6499986300      -59.0340900592  WZ1       218             0.0000000000
       643       215  TIP3      OH2           -46.4543186626      -59.5692286300      -56.6699700592  WZ1       219             0.0000000000
       644       215  TIP3      H1            -46.4131086626      -60.1948986300      -55.9467300592  WZ1       219             0.0000000000
       645       215  TIP3      H2            -45.7515486626      -58.9453686300      -56.4879300592  WZ1       219             0.0000000000
       646       216  TIP3      OH2           -35.1167986626      -56.2443986300      -59.9614500592  WZ1       220             0.0000000000
       647       216  TIP3      H1            -35.5575286626      -56.9647986300      -59.5108900592  WZ1       220             0.0000000000
       648       216  TIP3      H2            -35.1298286626      -55.5236786300      -59.3316800592  WZ1       220             0.0000000000
       649       217  TIP3      OH2           -45.5310086626      -55.1193386300      -58.1350600592  WZ1       221             0.0000000000
       650       217  TIP3      H1            -45.9004886626      -55.9212886300      -58.5046300592  WZ1       221             0.0000000000
       651       217  TIP3      H2            -44.5898986626      -55.2878486300      -58.0887200592  WZ1       221             0.0000000000
       652       218  TIP3      OH2           -48.9209586626      -61.4590786300      -62.7421800592  WZ1       222             0.0000000000
       653       218  TIP3      H1            -49.3686186626      -60.6132086300      -62.7605300592  WZ1       222             0.0000000000
       654       218  TIP3      H2            -49.4818386626      -62.0386586300      -63.2576700592  WZ1       222             0.0000000000
       655       219  TIP3      OH2           -48.2103486626      -59.2971186300      -60.6163800592  WZ1       223             0.0000000000
       656       219  TIP3      H1            -47.9969986626      -60.0669586300      -60.0890800592  WZ1       223             0.0000000000
       657       219  TIP3      H2            -47.4725886626      -59.2074486300      -61.2196200592  WZ1       223             0.0000000000
       658       220  TIP3      OH2           -38.0052486626      -51.1402286300      -59.7494100592  WZ1       224             0.0000000000
       659       220  TIP3      H1            -37.3856086626      -51.8167586300      -60.0224900592  WZ1       224             0.0000000000
       660       220  TIP3      H2            -38.2135086626      -51.3581486300      -58.8409200592  WZ1       224             0.0000000000
       661       221  TIP3      OH2           -40.4333786626      -56.7512986300      -57.8568600592  WZ1       225             0.0000000000
       662       221  TIP3      H1            -40.1295886626      -57.4371586300      -58.4514500592  WZ1       225             0.0000000000
       663       221  TIP3      H2            -39.7119786626      -56.6324286300      -57.2390600592  WZ1       225             0.0000000000
       664       222  TIP3      OH2           -31.7703986626      -65.1497686300      -56.9962400592  WZ1       226             0.0000000000
       665       222  TIP3      H1            -31.7211786626      -64.5396486300      -56.2603300592  WZ1       226             0.0000000000
       666       222  TIP3      H2            -31.3448886626      -64.6886786300      -57.7191300592  WZ1       226             0.0000000000
       667       223  TIP3      OH2           -37.2926786626      -62.3570586300      -57.5293800592  WZ1       227             0.0000000000
       668       223  TIP3      H1            -37.1500886626      -63.3033586300      -57.5092200592  WZ1       227             0.0000000000
       669       223  TIP3      H2            -37.3987786626      -62.1500786300      -58.4578900592  WZ1       227             0.0000000000
       670       224  TIP3      OH2           -44.1378486626      -64.2554186300      -60.2569000592  WZ1       228             0.0000000000
       671       224  TIP3      H1            -44.0947386626      -63.3955686300      -60.6752700592  WZ1       228             0.0000000000
       672       224  TIP3      H2            -44.5954386626      -64.8079486300      -60.8905800592  WZ1       228             0.0000000000
       673       225  TIP3      OH2           -36.4155786626      -64.1248586300      -61.8560700592  WZ1       229             0.0000000000
       674       225  TIP3      H1            -35.7691486626      -64.4535386300      -61.2313100592  WZ1       229             0.0000000000
       675       225  TIP3      H2            -35.9056386626      -63.6069586300      -62.4789300592  WZ1       229             0.0000000000
       676       226  TIP3      OH2           -47.5176986626      -61.8588386300      -59.4947600592  WZ1       230             0.0000000000
       677       226  TIP3      H1            -46.8640386626      -62.4086686300      -59.0627500592  WZ1       230             0.0000000000
       678       226  TIP3      H2            -47.4937686626      -62.1329386300      -60.4115600592  WZ1       230             0.0000000000
       679       227  TIP3      OH2           -42.3612486626      -60.3087086300      -60.2796100592  WZ1       231             0.0000000000
       680       227  TIP3      H1            -41.7451486626      -60.8351686300      -59.7702100592  WZ1       231             0.0000000000
       681       227  TIP3      H2            -42.9473686626      -60.9488386300      -60.6832500592  WZ1       231             0.0000000000
       682       228  TIP3      OH2           -31.3789386626      -63.6718486300      -54.7602600592  WZ1       232             0.0000000000
       683       228  TIP3      H1            -32.0674786626      -63.0137786300      -54.8556000592  WZ1       232             0.0000000000
       684       228  TIP3      H2            -31.3634786626      -63.8690586300      -53.8237200592  WZ1       232             0.0000000000
       685       229  TIP3      OH2           -45.3276586626      -65.3375786300      -56.1828200592  WZ1       233             0.0000000000
       686       229  TIP3      H1            -45.5464886626      -64.8075186300      -56.9492200592  WZ1       233             0.0000000000
       687       229  TIP3      H2            -45.9955686626      -65.1110286300      -55.5356800592  WZ1       233             0.0000000000
       688       230  TIP3      OH2           -37.9586786626      -55.8374686300      -62.6389100592  WZ1       234             0.0000000000
       689       230  TIP3      H1            -38.2541686626      -56.1602386300      -63.4902200592  WZ1       234             0.0000000000
       690       230  TIP3      H2            -38.2828986626      -54.9377986300      -62.5976500592  WZ1       234             0.0000000000
       691       231  TIP3      OH2           -42.7585186626      -57.6620086300      -55.8954500592  WZ1       235             0.0000000000
       692       231  TIP3      H1            -43.4986086626      -57.0638586300      -55.7919300592  WZ1       235             0.0000000000
       693       231  TIP3      H2            -42.0445686626      -57.1080486300      -56.2110900592  WZ1       235             0.0000000000
       694       232  TIP3      OH2           -34.6517386626      -64.8339286300      -59.8754800592  WZ1       236             0.0000000000
       695       232  TIP3      H1            -34.8669386626      -65.5995886300      -59.3428800592  WZ1       236             0.0000000000
       696       232  TIP3      H2            -33.9959986626      -64.3614686300      -59.3626300592  WZ1       236             0.0000000000
       697       233  TIP3      OH2           -45.7339286626      -63.4453986300      -58.2306000592  WZ1       237             0.0000000000
       698       233  TIP3      H1            -45.1202986626      -62.8126386300      -57.8573600592  WZ1       237             0.0000000000
       699       233  TIP3      H2            -45.2218586626      -63.9178986300      -58.8869100592  WZ1       237             0.0000000000
       700       234  TIP3      OH2           -44.3510886626      -55.6977086300      -55.1083000592  WZ1       238             0.0000000000
       701       234  TIP3      H1            -44.3563286626      -54.8183586300      -55.4863700592  WZ1       238             0.0000000000
       702       234  TIP3      H2            -45.2046786626      -55.7812986300      -54.6833100592  WZ1       238             0.0000000000
       703       235  TIP3      OH2           -48.2299986626      -56.0269186300      -64.3263700592  WZ1       239             0.0000000000
       704       235  TIP3      H1            -48.5019086626      -55.7978186300      -65.2150800592  WZ1       239             0.0000000000
       705       235  TIP3      H2            -48.1844286626      -55.1890386300      -63.8658400592  WZ1       239             0.0000000000
       706       236  TIP3      OH2           -34.6050286626      -54.4053286300      -57.6135200592  WZ1       240             0.0000000000
       707       236  TIP3      H1            -35.5466586626      -54.3469386300      -57.4518300592  WZ1       240             0.0000000000
       708       236  TIP3      H2            -34.3284186626      -53.4992786300      -57.7505500592  WZ1       240             0.0000000000
       709       237  TIP3      OH2           -34.3043286626      -66.1187986300      -56.1961300592  WZ1       241             0.0000000000
       710       237  TIP3      H1            -35.0404086626      -65.5080886300      -56.2340000592  WZ1       241             0.0000000000
       711       237  TIP3      H2            -33.6209286626      -65.7038986300      -56.7224900592  WZ1       241             0.0000000000
       712       238  TIP3      OH2           -41.3011886626      -68.0320686300      -58.7303300592  WZ1       242             0.0000000000
       713       238  TIP3      H1            -41.4187686626      -68.9804686300      -58.7845000592  WZ1       242             0.0000000000
       714       238  TIP3      H2            -42.1561786626      -67.6994586300      -58.4572200592  WZ1       242             0.0000000000
       715       239  TIP3      OH2           -36.3529086626      -52.6239786300      -60.9883600592  WZ1       243             0.0000000000
       716       239  TIP3      H1            -35.9276786626      -53.3311886300      -61.4734000592  WZ1       243             0.0000000000
       717       239  TIP3      H2            -36.0359086626      -51.8227086300      -61.4051400592  WZ1       243             0.0000000000
       718       240  TIP3      OH2           -35.1932586626      -54.7231286300      -62.4797000592  WZ1       244             0.0000000000
       719       240  TIP3      H1            -35.4507786626      -55.4131186300      -63.0911100592  WZ1       244             0.0000000000
       720       240  TIP3      H2            -35.1221786626      -55.1660086300      -61.6341100592  WZ1       244             0.0000000000
       721       241  TIP3      OH2           -33.5072386626      -56.1564586300      -54.0023500592  WZ1       245             0.0000000000
       722       241  TIP3      H1            -33.3676086626      -56.7482086300      -54.7416500592  WZ1       245             0.0000000000
       723       241  TIP3      H2            -33.3399586626      -55.2838686300      -54.3584700592  WZ1       245             0.0000000000
       724       242  TIP3      OH2           -39.0346986626      -59.1945086300      -64.2297500592  WZ1       246             0.0000000000
       725       242  TIP3      H1            -39.7461486626      -58.6595386300      -64.5817000592  WZ1       246             0.0000000000
       726       242  TIP3      H2            -38.3437386626      -59.1392986300      -64.8898600592  WZ1       246             0.0000000000
       727       243  TIP3      OH2           -38.9807786626      -60.7370786300      -67.1912500592  WZ1       247             0.0000000000
       728       243  TIP3      H1            -38.2797886626      -60.7143886300      -66.5398500592  WZ1       247             0.0000000000
       729       243  TIP3      H2            -38.6784886626      -61.3651086300      -67.8473200592  WZ1       247             0.0000000000
       730       244  TIP3      OH2           -31.6653086626      -59.8166586300      -55.9363100592  WZ1       248             0.0000000000
       731       244  TIP3      H1            -32.3178986626      -59.1220986300      -55.8472200592  WZ1       248             0.0000000000
       732       244  TIP3      H2            -31.2002786626      -59.6065686300      -56.7461500592  WZ1       248             0.0000000000
       733       245  TIP3      OH2           -35.6289286626      -58.9851786300      -63.2781600592  WZ1       249             0.0000000000
       734       245  TIP3      H1            -36.3608286626      -58.7568086300      -62.7051000592  WZ1       249             0.0000000000
       735       245  TIP3      H2            -35.1817086626      -59.6989086300      -62.8234100592  WZ1       249             0.0000000000
       736       246  TIP3      OH2           -35.7315786626      -60.8109186300      -54.2104600592  WZ1       250             0.0000000000
       737       246  TIP3      H1            -35.6516686626      -60.0474786300      -53.6386100592  WZ1       250             0.0000000000
       738       246  TIP3      H2            -36.3328086626      -60.5316786300      -54.9009500592  WZ1       250             0.0000000000
       739       247  TIP3      OH2           -43.9835586626      -58.3545586300      -61.3956600592  WZ1       251             0.0000000000
       740       247  TIP3      H1            -44.3140386626      -58.7252186300      -62.2139600592  WZ1       251             0.0000000000
       741       247  TIP3      H2            -43.3951486626      -59.0251586300      -61.0488300592  WZ1       251             0.0000000000
       742       248  TIP3      OH2           -42.6168086626      -54.9264986300      -58.7144400592  WZ1       252             0.0000000000
       743       248  TIP3      H1            -42.7116786626      -55.5051886300      -59.4709800592  WZ1       252             0.0000000000
       744       248  TIP3      H2            -41.8874486626      -55.2979286300      -58.2181600592  WZ1       252             0.0000000000
       745       249  TIP3      OH2           -43.6170086626      -59.5859986300      -57.7621600592  WZ1       253             0.0000000000
       746       249  TIP3      H1            -43.0517586626      -59.4645786300      -58.5250400592  WZ1       253             0.0000000000
       747       249  TIP3      H2            -43.2981186626      -58.9484986300      -57.1233100592  WZ1       253             0.0000000000
       748       250  TIP3      OH2           -37.3077886626      -54.0828086300      -57.0281100592  WZ1       254             0.0000000000
       749       250  TIP3      H1            -37.5481286626      -53.4204986300      -56.3801900592  WZ1       254             0.0000000000
       750       250  TIP3      H2            -37.5059686626      -54.9172886300      -56.6031500592  WZ1       254             0.0000000000
       751       251  TIP3      OH2           -42.7369386626      -55.1867286300      -53.0449700592  WZ1       255             0.0000000000
       752       251  TIP3      H1            -43.0481886626      -54.4044086300      -52.5896500592  WZ1       255             0.0000000000
       753       251  TIP3      H2            -43.3869186626      -55.3398186300      -53.7307700592  WZ1       255             0.0000000000
       754       252  TIP3      OH2           -36.7579786626      -59.8228886300      -65.5930400592  WZ1       256             0.0000000000
       755       252  TIP3      H1            -36.1784286626      -59.6728586300      -64.8461500592  WZ1       256             0.0000000000
       756       252  TIP3      H2            -36.3439786626      -59.3521486300      -66.3164000592  WZ1       256             0.0000000000
       757       253  TIP3      OH2           -45.8169486626      -58.9886186300      -53.8164000592  WZ1       257             0.0000000000
       758       253  TIP3      H1            -45.7466286626      -58.3379386300      -53.1179000592  WZ1       257             0.0000000000
       759       253  TIP3      H2            -46.7077286626      -58.8858686300      -54.1513100592  WZ1       257             0.0000000000
       760       254  TIP3      OH2           -39.0314886626      -53.0860386300      -62.1577300592  WZ1       258             0.0000000000
       761       254  TIP3      H1            -38.5577286626      -52.7904086300      -61.3803100592  WZ1       258             0.0000000000
       762       254  TIP3      H2            -39.5945586626      -52.3478786300      -62.3907700592  WZ1       258             0.0000000000
       763       255  TIP3      OH2           -44.4973486626      -53.1152286300      -52.2815900592  WZ1       259             0.0000000000
       764       255  TIP3      H1            -44.4898186626      -53.2512586300      -53.2290400592  WZ1       259             0.0000000000
       765       255  TIP3      H2            -45.4133086626      -53.2324186300      -52.0295900592  WZ1       259             0.0000000000
       766       256  TIP3      OH2           -33.0591386626      -68.0728486300      -65.7800700592  WZ1       260             0.0000000000
       767       256  TIP3      H1            -33.9590686626      -67.9339486300      -65.4850100592  WZ1       260             0.0000000000
       768       256  TIP3      H2            -32.8072986626      -67.2413886300      -66.1819000592  WZ1       260             0.0000000000
       769       257  TIP3      OH2           -44.9932886626      -59.2851286300      -63.8063800592  WZ1       261             0.0000000000
       770       257  TIP3      H1            -45.2851586626      -58.5169586300      -64.2972500592  WZ1       261             0.0000000000
       771       257  TIP3      H2            -45.6677686626      -59.9445086300      -63.9692400592  WZ1       261             0.0000000000
       772       258  TIP3      OH2           -31.8699986626      -53.7066086300      -67.4036800592  WZ1       262             0.0000000000
       773       258  TIP3      H1            -31.7966486626      -52.7675886300      -67.2331500592  WZ1       262             0.0000000000
       774       258  TIP3      H2            -30.9644886626      -54.0117486300      -67.4599500592  WZ1       262             0.0000000000
       775       259  TIP3      OH2           -48.9002786626      -56.9222086300      -54.9914000592  WZ1       263             0.0000000000
       776       259  TIP3      H1            -49.4014386626      -56.9502686300      -55.8064300592  WZ1       263             0.0000000000
       777       259  TIP3      H2            -48.8949086626      -57.8278886300      -54.6816700592  WZ1       263             0.0000000000
       778       260  TIP3      OH2           -49.1500086626      -54.1418286300      -58.1073800592  WZ1       264             0.0000000000
       779       260  TIP3      H1            -48.2039486626      -54.2861286300      -58.1264300592  WZ1       264             0.0000000000
       780       260  TIP3      H2            -49.2623786626      -53.3575486300      -57.5702600592  WZ1       264             0.0000000000
       781       261  TIP3      OH2           -30.9521586626      -53.4758586300      -52.4250100592  WZ1       265             0.0000000000
       782       261  TIP3      H1            -31.0014786626      -54.4310486300      -52.4622500592  WZ1       265             0.0000000000
       783       261  TIP3      H2            -31.7789286626      -53.2083286300      -52.0236300592  WZ1       265             0.0000000000
       784       262  TIP3      OH2           -39.9737586626      -53.9019386300      -53.5488700592  WZ1       266             0.0000000000
       785       262  TIP3      H1            -39.8862986626      -53.0754786300      -53.0739600592  WZ1       266             0.0000000000
       786       262  TIP3      H2            -40.8372486626      -54.2315586300      -53.2999400592  WZ1       266             0.0000000000
       787       263  TIP3      OH2           -39.5591786626      -50.1295686300      -63.7428100592  WZ1       267             0.0000000000
       788       263  TIP3      H1            -39.6345786626      -50.2508486300      -64.6892900592  WZ1       267             0.0000000000
       789       263  TIP3      H2            -39.5263086626      -49.1802986300      -63.6243500592  WZ1       267             0.0000000000
       790       264  TIP3      OH2           -45.9057986626      -51.3408686300      -61.9619100592  WZ1       268             0.0000000000
       791       264  TIP3      H1            -45.7537586626      -51.6888286300      -61.0832600592  WZ1       268             0.0000000000
       792       264  TIP3      H2            -46.7567586626      -51.6971386300      -62.2171900592  WZ1       268             0.0000000000
       793       265  TIP3      OH2           -36.4575786626      -50.9755486300      -66.7405700592  WZ1       269             0.0000000000
       794       265  TIP3      H1            -36.0827386626      -51.7199386300      -67.2113100592  WZ1       269             0.0000000000
       795       265  TIP3      H2            -36.4532086626      -51.2454886300      -65.8222400592  WZ1       269             0.0000000000
       796       266  TIP3      OH2           -36.7887686626      -51.0498386300      -63.9913500592  WZ1       270             0.0000000000
       797       266  TIP3      H1            -37.7237886626      -50.9496486300      -63.8126500592  WZ1       270             0.0000000000
       798       266  TIP3      H2            -36.5085786626      -51.7592386300      -63.4130300592  WZ1       270             0.0000000000
       799       267  TIP3      OH2           -33.8001786626      -61.9826086300      -51.9447900592  WZ1       271             0.0000000000
       800       267  TIP3      H1            -34.2074986626      -61.5020486300      -52.6654600592  WZ1       271             0.0000000000
       801       267  TIP3      H2            -33.7596086626      -62.8880086300      -52.2527100592  WZ1       271             0.0000000000
       802       268  TIP3      OH2           -46.6512286626      -55.5986686300      -53.9481200592  WZ1       272             0.0000000000
       803       268  TIP3      H1            -46.4350986626      -55.9601086300      -53.0885400592  WZ1       272             0.0000000000
       804       268  TIP3      H2            -47.5067586626      -55.9732886300      -54.1577700592  WZ1       272             0.0000000000
       805       269  TIP3      OH2           -44.0324286626      -67.1286186300      -57.9527000592  WZ1       273             0.0000000000
       806       269  TIP3      H1            -44.8940586626      -67.2157986300      -58.3604100592  WZ1       273             0.0000000000
       807       269  TIP3      H2            -44.0548586626      -66.2726086300      -57.5249400592  WZ1       273             0.0000000000
       808       270  TIP3      OH2           -39.3696486626      -67.4065786300      -54.5780000592  WZ1       274             0.0000000000
       809       270  TIP3      H1            -38.9493386626      -67.8218686300      -53.8249400592  WZ1       274             0.0000000000
       810       270  TIP3      H2            -40.3026886626      -67.5852486300      -54.4608000592  WZ1       274             0.0000000000
       811       271  TIP3      OH2           -36.0431586626      -63.6510586300      -53.7245500592  WZ1       275             0.0000000000
       812       271  TIP3      H1            -36.5572086626      -63.7768386300      -52.9269500592  WZ1       275             0.0000000000
       813       271  TIP3      H2            -36.1986886626      -62.7387486300      -53.9689300592  WZ1       275             0.0000000000
       814       272  TIP3      OH2           -35.2806686626      -58.7900586300      -67.9632500592  WZ1       276             0.0000000000
       815       272  TIP3      H1            -35.2385886626      -59.0126686300      -68.8932500592  WZ1       276             0.0000000000
       816       272  TIP3      H2            -34.4314586626      -58.3913486300      -67.7732600592  WZ1       276             0.0000000000
       817       273  TIP3      OH2           -39.7079186626      -64.9142386300      -67.2929200592  WZ1       277             0.0000000000
       818       273  TIP3      H1            -39.9614386626      -64.8950786300      -66.3701100592  WZ1       277             0.0000000000
       819       273  TIP3      H2            -39.9647086626      -65.7856986300      -67.5943000592  WZ1       277             0.0000000000
       820       274  TIP3      OH2           -43.9414186626      -62.1631686300      -56.8576800592  WZ1       278             0.0000000000
       821       274  TIP3      H1            -44.5832086626      -62.2034386300      -56.1486700592  WZ1       278             0.0000000000
       822       274  TIP3      H2            -43.9042186626      -61.2366986300      -57.0953800592  WZ1       278             0.0000000000
       823       275  TIP3      OH2           -43.9445086626      -61.9421586300      -61.9456800592  WZ1       279             0.0000000000
       824       275  TIP3      H1            -44.8372186626      -62.2825486300      -62.0043000592  WZ1       279             0.0000000000
       825       275  TIP3      H2            -43.4938486626      -62.3190686300      -62.7013600592  WZ1       279             0.0000000000
       826       276  TIP3      OH2           -38.4089586626      -61.5261286300      -63.1286000592  WZ1       280             0.0000000000
       827       276  TIP3      H1            -38.8179286626      -60.7112686300      -63.4201200592  WZ1       280             0.0000000000
       828       276  TIP3      H2            -37.6883386626      -61.6661186300      -63.7428900592  WZ1       280             0.0000000000
       829       277  TIP3      OH2           -39.3067986626      -61.3504886300      -51.6405300592  WZ1       281             0.0000000000
       830       277  TIP3      H1            -39.8694186626      -62.0553286300      -51.3197500592  WZ1       281             0.0000000000
       831       277  TIP3      H2            -38.4804586626      -61.4712986300      -51.1727700592  WZ1       281             0.0000000000
       832       278  TIP3      OH2           -37.4041886626      -62.0800886300      -60.3146300592  WZ1       282             0.0000000000
       833       278  TIP3      H1            -37.5997386626      -61.4744086300      -61.0295700592  WZ1       282             0.0000000000
       834       278  TIP3      H2            -37.2229286626      -62.9135686300      -60.7490000592  WZ1       282             0.0000000000
       835       279  TIP3      OH2           -46.1913686626      -61.8428186300      -54.9904800592  WZ1       283             0.0000000000
       836       279  TIP3      H1            -46.2294286626      -61.4426586300      -54.1217700592  WZ1       283             0.0000000000
       837       279  TIP3      H2            -46.6822586626      -62.6595786300      -54.9001900592  WZ1       283             0.0000000000
       838       280  TIP3      OH2           -42.8256286626      -64.4685886300      -68.1918800592  WZ1       284             0.0000000000
       839       280  TIP3      H1            -43.2565586626      -64.9135786300      -67.4621400592  WZ1       284             0.0000000000
       840       280  TIP3      H2            -43.5437586626      -64.0969586300      -68.7041300592  WZ1       284             0.0000000000
       841       281  TIP3      OH2           -49.5832886626      -64.7266386300      -61.1400100592  WZ1       285             0.0000000000
       842       281  TIP3      H1            -48.9525186626      -64.7554286300      -60.4206200592  WZ1       285             0.0000000000
       843       281  TIP3      H2            -49.1338586626      -65.1517686300      -61.8704200592  WZ1       285             0.0000000000
       844       282  TIP3      OH2           -48.3090786626      -63.9804386300      -65.7159700592  WZ1       286             0.0000000000
       845       282  TIP3      H1            -47.8349086626      -63.3894486300      -66.3008800592  WZ1       286             0.0000000000
       846       282  TIP3      H2            -49.0264386626      -63.4501486300      -65.3689600592  WZ1       286             0.0000000000
       847       283  TIP3      OH2           -38.1402686626      -60.4419586300      -55.6433900592  WZ1       287             0.0000000000
       848       283  TIP3      H1            -37.8167886626      -61.0729886300      -56.2863400592  WZ1       287             0.0000000000
       849       283  TIP3      H2            -38.5803386626      -60.9767386300      -54.9826500592  WZ1       287             0.0000000000
       850       284  TIP3      OH2           -41.3629786626      -64.5144086300      -60.8592700592  WZ1       288             0.0000000000
       851       284  TIP3      H1            -42.2738686626      -64.4577286300      -60.5706700592  WZ1       288             0.0000000000
       852       284  TIP3      H2            -40.8576886626      -64.5748586300      -60.0485500592  WZ1       288             0.0000000000
       853       285  TIP3      OH2           -46.5346386626      -62.8857786300      -62.0325100592  WZ1       289             0.0000000000
       854       285  TIP3      H1            -47.4238386626      -62.7862286300      -62.3725500592  WZ1       289             0.0000000000
       855       285  TIP3      H2            -46.2381486626      -63.7274786300      -62.3787200592  WZ1       289             0.0000000000
       856       286  TIP3      OH2           -42.8814586626      -62.8855186300      -64.3760500592  WZ1       290             0.0000000000
       857       286  TIP3      H1            -41.9499086626      -62.7565186300      -64.1977400592  WZ1       290             0.0000000000
       858       286  TIP3      H2            -43.0964286626      -62.2160886300      -65.0255800592  WZ1       290             0.0000000000
       859       287  TIP3      OH2           -36.9577886626      -65.2797786300      -57.5950900592  WZ1       291             0.0000000000
       860       287  TIP3      H1            -37.6346286626      -65.1484686300      -56.9311200592  WZ1       291             0.0000000000
       861       287  TIP3      H2            -37.4432986626      -65.4348286300      -58.4053200592  WZ1       291             0.0000000000
       862       288  TIP3      OH2           -44.2074386626      -61.6912986300      -66.8094400592  WZ1       292             0.0000000000
       863       288  TIP3      H1            -44.7499286626      -62.0709186300      -67.5006800592  WZ1       292             0.0000000000
       864       288  TIP3      H2            -43.3739486626      -61.4968286300      -67.2380300592  WZ1       292             0.0000000000
       865       289  TIP3      OH2           -33.6702786626      -49.6082386300      -51.3183300592  WZ1       293             0.0000000000
       866       289  TIP3      H1            -33.4704086626      -49.1840486300      -52.1528000592  WZ1       293             0.0000000000
       867       289  TIP3      H2            -33.0149086626      -49.2644186300      -50.7112900592  WZ1       293             0.0000000000
       868       290  TIP3      OH2           -46.0722986626      -57.1341086300      -51.7102800592  WZ1       294             0.0000000000
       869       290  TIP3      H1            -45.3400586626      -56.8795186300      -51.1488300592  WZ1       294             0.0000000000
       870       290  TIP3      H2            -46.8524286626      -56.9295686300      -51.1947400592  WZ1       294             0.0000000000
       871       291  TIP3      OH2           -40.0430086626      -61.7271086300      -58.9723100592  WZ1       295             0.0000000000
       872       291  TIP3      H1            -39.4786686626      -62.2734486300      -59.5193500592  WZ1       295             0.0000000000
       873       291  TIP3      H2            -40.1906686626      -62.2489186300      -58.1835500592  WZ1       295             0.0000000000
       874       292  TIP3      OH2           -45.0410386626      -65.5904986300      -62.5538300592  WZ1       296             0.0000000000
       875       292  TIP3      H1            -45.3580886626      -66.4929686300      -62.5892900592  WZ1       296             0.0000000000
       876       292  TIP3      H2            -44.2596286626      -65.5887586300      -63.1066700592  WZ1       296             0.0000000000
       877       293  TIP3      OH2           -41.4164186626      -63.3384986300      -56.5582700592  WZ1       297             0.0000000000
       878       293  TIP3      H1            -42.2518886626      -62.8845486300      -56.4480300592  WZ1       297             0.0000000000
       879       293  TIP3      H2            -40.8923586626      -63.0626486300      -55.8062800592  WZ1       297             0.0000000000
       880       294  TIP3      OH2           -40.8721586626      -57.1257286300      -64.8736300592  WZ1       298             0.0000000000
       881       294  TIP3      H1            -41.6170586626      -57.6331986300      -65.1958400592  WZ1       298             0.0000000000
       882       294  TIP3      H2            -41.0064386626      -57.0769286300      -63.9271500592  WZ1       298             0.0000000000
       883       295  TIP3      OH2           -33.7222686626      -57.9929086300      -56.0868700592  WZ1       299             0.0000000000
       884       295  TIP3      H1            -33.0803886626      -57.5362786300      -56.6306500592  WZ1       299             0.0000000000
       885       295  TIP3      H2            -34.5525786626      -57.8796686300      -56.5494600592  WZ1       299             0.0000000000
       886       296  TIP3      OH2           -36.9744786626      -64.3117386300      -66.6743700592  WZ1       300             0.0000000000
       887       296  TIP3      H1            -37.9130586626      -64.2001786300      -66.8254900592  WZ1       300             0.0000000000
       888       296  TIP3      H2            -36.6772686626      -63.4550486300      -66.3678000592  WZ1       300             0.0000000000
       889       297  TIP3      OH2           -39.3529486626      -56.9413986300      -53.6367200592  WZ1       301             0.0000000000
       890       297  TIP3      H1            -39.6983386626      -57.3231586300      -52.8297600592  WZ1       301             0.0000000000
       891       297  TIP3      H2            -39.5529386626      -56.0080386300      -53.5654300592  WZ1       301             0.0000000000
       892       298  TIP3      OH2           -36.2561286626      -62.4444686300      -65.0136300592  WZ1       302             0.0000000000
       893       298  TIP3      H1            -35.3642286626      -62.5819686300      -64.6945100592  WZ1       302             0.0000000000
       894       298  TIP3      H2            -36.1997686626      -61.6538586300      -65.5502800592  WZ1       302             0.0000000000
       895       299  TIP3      OH2           -45.7473286626      -57.8307286300      -59.1038400592  WZ1       303             0.0000000000
       896       299  TIP3      H1            -45.0026086626      -57.8331586300      -59.7051900592  WZ1       303             0.0000000000
       897       299  TIP3      H2            -45.6696686626      -58.6543486300      -58.6223300592  WZ1       303             0.0000000000
       898       300  TIP3      OH2           -38.7467486626      -55.6672986300      -65.8481700592  WZ1       304             0.0000000000
       899       300  TIP3      H1            -39.0419086626      -54.8405086300      -65.4666900592  WZ1       304             0.0000000000
       900       300  TIP3      H2            -39.4497486626      -56.2866086300      -65.6520300592  WZ1       304             0.0000000000
       901       301  TIP3      OH2           -48.7393586626      -59.3700386300      -53.7889900592  WZ1       305             0.0000000000
       902       301  TIP3      H1            -48.5164986626      -59.7880786300      -52.9572400592  WZ1       305             0.0000000000
       903       301  TIP3      H2            -49.3413486626      -59.9825386300      -54.2117100592  WZ1       305             0.0000000000
       904       302  TIP3      OH2           -41.7228686626      -59.8530486300      -51.5760200592  WZ1       306             0.0000000000
       905       302  TIP3      H1            -42.0187886626      -60.0187486300      -52.4711100592  WZ1       306             0.0000000000
       906       302  TIP3      H2            -40.7913486626      -60.0730186300      -51.5866300592  WZ1       306             0.0000000000
       907       303  TIP3      OH2           -37.1025886626      -54.4798486300      -53.6862200592  WZ1       307             0.0000000000
       908       303  TIP3      H1            -38.0031586626      -54.2965886300      -53.9538300592  WZ1       307             0.0000000000
       909       303  TIP3      H2            -37.0684786626      -54.2209186300      -52.7653400592  WZ1       307             0.0000000000
       910       304  TIP3      OH2           -31.3712586626      -62.2350586300      -65.3189600592  WZ1       308             0.0000000000
       911       304  TIP3      H1            -31.9256286626      -62.6312586300      -65.9912100592  WZ1       308             0.0000000000
       912       304  TIP3      H2            -31.2708986626      -61.3245386300      -65.5966300592  WZ1       308             0.0000000000
       913       305  TIP3      OH2           -31.4080586626      -56.4348886300      -52.4818100592  WZ1       309             0.0000000000
       914       305  TIP3      H1            -32.2592086626      -56.1965086300      -52.8491700592  WZ1       309             0.0000000000
       915       305  TIP3      H2            -30.8177186626      -56.4515686300      -53.2351000592  WZ1       309             0.0000000000
       916       306  TIP3      OH2           -33.0760886626      -53.4490186300      -64.8537500592  WZ1       310             0.0000000000
       917       306  TIP3      H1            -33.4489786626      -54.2746386300      -64.5446900592  WZ1       310             0.0000000000
       918       306  TIP3      H2            -32.7987386626      -53.6320786300      -65.7514100592  WZ1       310             0.0000000000
       919       307  TIP3      OH2           -35.9156986626      -58.6410686300      -57.8325600592  WZ1       311             0.0000000000
       920       307  TIP3      H1            -36.8440086626      -58.8728786300      -57.8596300592  WZ1       311             0.0000000000
       921       307  TIP3      H2            -35.4645886626      -59.4180886300      -58.1626800592  WZ1       311             0.0000000000
       922       308  TIP3      OH2           -43.3723886626      -54.3129086300      -61.6996900592  WZ1       312             0.0000000000
       923       308  TIP3      H1            -42.8451686626      -53.5394686300      -61.8998100592  WZ1       312             0.0000000000
       924       308  TIP3      H2            -44.2525386626      -54.0879886300      -62.0012900592  WZ1       312             0.0000000000
       925       309  TIP3      OH2           -47.6176186626      -59.4504986300      -67.1124500592  WZ1       313             0.0000000000
       926       309  TIP3      H1            -47.0016286626      -58.8237786300      -66.7329700592  WZ1       313             0.0000000000
       927       309  TIP3      H2            -48.4793586626      -59.1345186300      -66.8408000592  WZ1       313             0.0000000000
       928       310  TIP3      OH2           -41.9451586626      -56.6499186300      -62.1232600592  WZ1       314             0.0000000000
       929       310  TIP3      H1            -42.1861586626      -55.7244786300      -62.0817300592  WZ1       314             0.0000000000
       930       310  TIP3      H2            -42.6857986626      -57.1087886300      -61.7268700592  WZ1       314             0.0000000000
       931       311  TIP3      OH2           -41.4304986626      -52.5005586300      -55.8081500592  WZ1       315             0.0000000000
       932       311  TIP3      H1            -41.0680286626      -51.6459986300      -56.0417100592  WZ1       315             0.0000000000
       933       311  TIP3      H2            -40.8989786626      -52.7923986300      -55.0675200592  WZ1       315             0.0000000000
       934       312  TIP3      OH2           -43.2620786626      -51.6281586300      -62.5780400592  WZ1       316             0.0000000000
       935       312  TIP3      H1            -44.2120286626      -51.5224186300      -62.5267100592  WZ1       316             0.0000000000
       936       312  TIP3      H2            -42.9102686626      -50.8074186300      -62.2332900592  WZ1       316             0.0000000000
       937       313  TIP3      OH2           -37.8864186626      -56.4014886300      -56.1075900592  WZ1       317             0.0000000000
       938       313  TIP3      H1            -38.3122886626      -56.6293186300      -55.2811900592  WZ1       317             0.0000000000
       939       313  TIP3      H2            -37.3058386626      -57.1403086300      -56.2900600592  WZ1       317             0.0000000000
       940       314  TIP3      OH2           -35.6835286626      -55.4724386300      -67.0336900592  WZ1       318             0.0000000000
       941       314  TIP3      H1            -35.3302186626      -55.8524586300      -66.2293400592  WZ1       318             0.0000000000
       942       314  TIP3      H2            -36.6321786626      -55.5659586300      -66.9467600592  WZ1       318             0.0000000000
       943       315  TIP3      OH2           -35.2279986626      -51.8495386300      -53.6381100592  WZ1       319             0.0000000000
       944       315  TIP3      H1            -35.8296786626      -52.4052486300      -54.1334800592  WZ1       319             0.0000000000
       945       315  TIP3      H2            -34.9466286626      -51.1825586300      -54.2643700592  WZ1       319             0.0000000000
       946       316  TIP3      OH2           -31.1800886626      -50.9931886300      -66.8326700592  WZ1       320             0.0000000000
       947       316  TIP3      H1            -30.4362986626      -50.4071386300      -66.9725100592  WZ1       320             0.0000000000
       948       316  TIP3      H2            -31.8742786626      -50.4246086300      -66.4994300592  WZ1       320             0.0000000000
       949       317  TIP3      OH2           -47.1054086626      -64.6167686300      -54.2308500592  WZ1       321             0.0000000000
       950       317  TIP3      H1            -47.9981786626      -64.2782286300      -54.2984500592  WZ1       321             0.0000000000
       951       317  TIP3      H2            -47.2041286626      -65.4721586300      -53.8127700592  WZ1       321             0.0000000000
       952       318  TIP3      OH2           -34.8175986626      -56.8002386300      -64.8069000592  WZ1       322             0.0000000000
       953       318  TIP3      H1            -35.0948386626      -57.5283086300      -64.2507900592  WZ1       322             0.0000000000
       954       318  TIP3      H2            -33.8902986626      -56.6810386300      -64.6016400592  WZ1       322             0.0000000000
       955       319  TIP3      OH2           -47.4542086626      -52.8123286300      -55.7959100592  WZ1       323             0.0000000000
       956       319  TIP3      H1            -47.2371786626      -53.7440886300      -55.8269400592  WZ1       323             0.0000000000
       957       319  TIP3      H2            -47.2078586626      -52.5378286300      -54.9126300592  WZ1       323             0.0000000000
       958       320  TIP3      OH2           -41.5927486626      -54.3608286300      -68.5866900592  WZ1       324             0.0000000000
       959       320  TIP3      H1            -41.3537686626      -55.1090186300      -69.1338000592  WZ1       324             0.0000000000
       960       320  TIP3      H2            -41.8616186626      -54.7486586300      -67.7539100592  WZ1       324             0.0000000000
       961       321  TIP3      OH2           -42.6556886626      -54.7904486300      -66.1304300592  WZ1       325             0.0000000000
       962       321  TIP3      H1            -42.5088886626      -55.3104686300      -65.3403400592  WZ1       325             0.0000000000
       963       321  TIP3      H2            -42.6585186626      -53.8836886300      -65.8238400592  WZ1       325             0.0000000000
       964       322  TIP3      OH2           -46.2025786626      -57.5381186300      -65.6198900592  WZ1       326             0.0000000000
       965       322  TIP3      H1            -46.8886486626      -57.1858686300      -65.0529200592  WZ1       326             0.0000000000
       966       322  TIP3      H2            -45.6797886626      -56.7751586300      -65.8664600592  WZ1       326             0.0000000000
       967       323  TIP3      OH2           -38.3710686626      -64.8757386300      -55.3409900592  WZ1       327             0.0000000000
       968       323  TIP3      H1            -37.6722786626      -64.8018686300      -54.6910200592  WZ1       327             0.0000000000
       969       323  TIP3      H2            -38.7519286626      -65.7402386300      -55.1867000592  WZ1       327             0.0000000000
       970       324  TIP3      OH2           -37.5865786626      -65.2235686300      -64.2437600592  WZ1       328             0.0000000000
       971       324  TIP3      H1            -37.3667486626      -64.7520286300      -65.0472200592  WZ1       328             0.0000000000
       972       324  TIP3      H2            -37.0281786626      -64.8293086300      -63.5737000592  WZ1       328             0.0000000000
       973       325  TIP3      OH2           -39.9179686626      -53.0930886300      -65.3810100592  WZ1       329             0.0000000000
       974       325  TIP3      H1            -40.7343586626      -52.5961186300      -65.3285800592  WZ1       329             0.0000000000
       975       325  TIP3      H2            -39.3883386626      -52.6177386300      -66.0211300592  WZ1       329             0.0000000000
       976       326  TIP3      OH2           -40.3865886626      -63.4956886300      -63.4089200592  WZ1       330             0.0000000000
       977       326  TIP3      H1            -39.5743286626      -62.9913686300      -63.3627500592  WZ1       330             0.0000000000
       978       326  TIP3      H2            -40.6312886626      -63.6407186300      -62.4949600592  WZ1       330             0.0000000000
       979       327  TIP3      OH2           -39.8509486626      -62.5094186300      -54.2242600592  WZ1       331             0.0000000000
       980       327  TIP3      H1            -39.7319186626      -61.9358786300      -53.4672200592  WZ1       331             0.0000000000
       981       327  TIP3      H2            -39.1954886626      -63.1974786300      -54.1094800592  WZ1       331             0.0000000000
       982       328  TIP3      OH2           -39.5029186626      -66.4143886300      -62.4708100592  WZ1       332             0.0000000000
       983       328  TIP3      H1            -39.8495686626      -65.7973286300      -61.8263800592  WZ1       332             0.0000000000
       984       328  TIP3      H2            -38.8442286626      -65.9138186300      -62.9522600592  WZ1       332             0.0000000000
       985       329  TIP3      OH2           -42.5796586626      -52.0493686300      -65.3993200592  WZ1       333             0.0000000000
       986       329  TIP3      H1            -42.4187886626      -51.2496186300      -65.9000600592  WZ1       333             0.0000000000
       987       329  TIP3      H2            -42.7768786626      -51.7427686300      -64.5142600592  WZ1       333             0.0000000000
       988       330  TIP3      OH2           -43.8452186626      -65.3514486300      -65.7835600592  WZ1       334             0.0000000000
       989       330  TIP3      H1            -43.9287386626      -64.4631386300      -65.4369200592  WZ1       334             0.0000000000
       990       330  TIP3      H2            -42.9551886626      -65.6167786300      -65.5518800592  WZ1       334             0.0000000000
       991       331  TIP3      OH2           -33.6463686626      -64.6023886300      -53.3892900592  WZ1       335             0.0000000000
       992       331  TIP3      H1            -34.5627886626      -64.3402186300      -53.4769200592  WZ1       335             0.0000000000
       993       331  TIP3      H2            -33.3108686626      -64.6054886300      -54.2857600592  WZ1       335             0.0000000000
       994       332  TIP3      OH2           -35.0442686626      -60.8522886300      -59.2935600592  WZ1       336             0.0000000000
       995       332  TIP3      H1            -35.8418286626      -61.2672686300      -59.6220600592  WZ1       336             0.0000000000
       996       332  TIP3      H2            -34.5991586626      -61.5429186300      -58.8025100592  WZ1       336             0.0000000000
       997       333  TIP3      OH2           -45.5866886626      -54.9242286300      -66.7231100592  WZ1       337             0.0000000000
       998       333  TIP3      H1            -44.9945386626      -54.2247486300      -66.4468700592  WZ1       337             0.0000000000
       999       333  TIP3      H2            -45.1273886626      -55.3572786300      -67.4426500592  WZ1       337             0.0000000000
      1000       334  TIP3      OH2           -47.2707686626      -62.2599286300      -67.6071700592  WZ1       338             0.0000000000
      1001       334  TIP3      H1            -47.3155086626      -61.3206186300      -67.4284700592  WZ1       338             0.0000000000
      1002       334  TIP3      H2            -48.1584486626      -62.4954386300      -67.8769600592  WZ1       338             0.0000000000
      1003       335  TIP3      OH2           -33.9578086626      -51.5960386300      -57.6712100592  WZ1       339             0.0000000000
      1004       335  TIP3      H1            -34.1133786626      -50.9175986300      -58.3282800592  WZ1       339             0.0000000000
      1005       335  TIP3      H2            -33.0251686626      -51.5241086300      -57.4681500592  WZ1       339             0.0000000000
      1006       336  TIP3      OH2           -46.4625686626      -67.4782686300      -58.9340700592  WZ1       340             0.0000000000
      1007       336  TIP3      H1            -46.6915886626      -67.4190186300      -59.8615700592  WZ1       340             0.0000000000
      1008       336  TIP3      H2            -46.9052286626      -68.2697186300      -58.6276600592  WZ1       340             0.0000000000
      1009       337  TIP3      OH2           -47.5322386626      -53.5375586300      -62.7734900592  WZ1       341             0.0000000000
      1010       337  TIP3      H1            -48.3643786626      -53.0652886300      -62.7463500592  WZ1       341             0.0000000000
      1011       337  TIP3      H2            -46.9864086626      -53.0277986300      -63.3721800592  WZ1       341             0.0000000000
      1012       338  TIP3      OH2           -48.2438686626      -50.9251886300      -51.4436900592  WZ1       342             0.0000000000
      1013       338  TIP3      H1            -47.7036486626      -51.1417886300      -50.6837700592  WZ1       342             0.0000000000
      1014       338  TIP3      H2            -48.7250686626      -51.7305886300      -51.6334400592  WZ1       342             0.0000000000
      1015       339  TIP3      OH2           -43.6465286626      -52.0057486300      -49.8232700592  WZ1       343             0.0000000000
      1016       339  TIP3      H1            -42.8788086626      -52.4646686300      -49.4823500592  WZ1       343             0.0000000000
      1017       339  TIP3      H2            -43.6679086626      -52.2317686300      -50.7531500592  WZ1       343             0.0000000000
      1018       340  TIP3      OH2           -39.5545686626      -52.4976886300      -68.4480900592  WZ1       344             0.0000000000
      1019       340  TIP3      H1            -40.1984686626      -53.1288286300      -68.1267200592  WZ1       344             0.0000000000
      1020       340  TIP3      H2            -38.7927386626      -53.0288886300      -68.6797400592  WZ1       344             0.0000000000
      1021       341  TIP3      OH2           -37.0696586626      -53.6256386300      -51.0941200592  WZ1       345             0.0000000000
      1022       341  TIP3      H1            -37.4207086626      -54.4823386300      -50.8510800592  WZ1       345             0.0000000000
      1023       341  TIP3      H2            -36.3433386626      -53.4829686300      -50.4872200592  WZ1       345             0.0000000000
      1024       342  TIP3      OH2           -34.9502786626      -52.6806986300      -68.2142900592  WZ1       346             0.0000000000
      1025       342  TIP3      H1            -34.6672386626      -53.4751786300      -67.7616000592  WZ1       346             0.0000000000
      1026       342  TIP3      H2            -34.2104886626      -52.4475986300      -68.7751800592  WZ1       346             0.0000000000
      1027       343  TIP3      OH2           -48.3369186626      -57.1147786300      -50.4892600592  WZ1       347             0.0000000000
      1028       343  TIP3      H1            -48.1928686626      -58.0167086300      -50.7755900592  WZ1       347             0.0000000000
      1029       343  TIP3      H2            -49.1091786626      -56.8285686300      -50.9770300592  WZ1       347             0.0000000000
      1030       344  TIP3      OH2           -43.9955486626      -56.7712086300      -68.3568000592  WZ1       348             0.0000000000
      1031       344  TIP3      H1            -43.9311386626      -57.5652486300      -67.8261600592  WZ1       348             0.0000000000
      1032       344  TIP3      H2            -43.3426286626      -56.8899286300      -69.0466000592  WZ1       348             0.0000000000
      1033       345  TIP3      OH2           -41.6813086626      -57.1449686300      -51.0566200592  WZ1       349             0.0000000000
      1034       345  TIP3      H1            -42.0099286626      -56.8741586300      -51.9138800592  WZ1       349             0.0000000000
      1035       345  TIP3      H2            -41.5294886626      -58.0859886300      -51.1441200592  WZ1       349             0.0000000000
      1036       346  TIP3      OH2           -38.6432086626      -55.7240386300      -68.6210000592  WZ1       350             0.0000000000
      1037       346  TIP3      H1            -38.9117986626      -55.5438286300      -67.7201100592  WZ1       350             0.0000000000
      1038       346  TIP3      H2            -38.8496486626      -56.6494186300      -68.7524200592  WZ1       350             0.0000000000
      1039       347  TIP3      OH2           -35.9467886626      -57.2292386300      -53.6733900592  WZ1       351             0.0000000000
      1040       347  TIP3      H1            -35.2013086626      -56.6408686300      -53.7929900592  WZ1       351             0.0000000000
      1041       347  TIP3      H2            -36.7041086626      -56.6472686300      -53.6100800592  WZ1       351             0.0000000000
      1042       348  TIP3      OH2           -47.5042686626      -59.9144486300      -51.0693300592  WZ1       352             0.0000000000
      1043       348  TIP3      H1            -47.0961486626      -60.7717886300      -51.1902700592  WZ1       352             0.0000000000
      1044       348  TIP3      H2            -47.7645086626      -59.9003186300      -50.1483000592  WZ1       352             0.0000000000
      1045       349  TIP3      OH2           -42.8461686626      -58.7985886300      -66.0510000592  WZ1       353             0.0000000000
      1046       349  TIP3      H1            -43.3059686626      -59.2827586300      -65.3651500592  WZ1       353             0.0000000000
      1047       349  TIP3      H2            -42.5912986626      -59.4670486300      -66.6869500592  WZ1       353             0.0000000000
      1048       350  TIP3      OH2           -43.5572386626      -60.9058786300      -53.6950400592  WZ1       354             0.0000000000
      1049       350  TIP3      H1            -44.1756286626      -60.2312186300      -53.4145700592  WZ1       354             0.0000000000
      1050       350  TIP3      H2            -43.2131186626      -60.5844886300      -54.5284200592  WZ1       354             0.0000000000
      1051       351  TIP3      OH2           -41.7751286626      -60.5554086300      -67.7886800592  WZ1       355             0.0000000000
      1052       351  TIP3      H1            -41.9556286626      -60.7102886300      -68.7158500592  WZ1       355             0.0000000000
      1053       351  TIP3      H2            -40.8250786626      -60.4475386300      -67.7438900592  WZ1       355             0.0000000000
      1054       352  TIP3      OH2           -38.5374186626      -58.4343486300      -50.4175600592  WZ1       356             0.0000000000
      1055       352  TIP3      H1            -37.5842986626      -58.3504386300      -50.4449600592  WZ1       356             0.0000000000
      1056       352  TIP3      H2            -38.6979586626      -59.1461686300      -49.7980700592  WZ1       356             0.0000000000
      1057       353  TIP3      OH2           -43.2178686626      -63.5507986300      -52.6127300592  WZ1       358             0.0000000000
      1058       353  TIP3      H1            -43.0677786626      -64.2796686300      -53.2147600592  WZ1       358             0.0000000000
      1059       353  TIP3      H2            -43.2156286626      -62.7736286300      -53.1715100592  WZ1       358             0.0000000000
      1060       354  TIP3      OH2           -42.8052986626      -65.1812186300      -55.1199900592  WZ1       359             0.0000000000
      1061       354  TIP3      H1            -42.2695486626      -64.7295486300      -55.7720600592  WZ1       359             0.0000000000
      1062       354  TIP3      H2            -43.6573386626      -65.2892386300      -55.5425800592  WZ1       359             0.0000000000
      1063       355  TIP3      OH2           -41.2234586626      -59.7415986300      -54.8804700592  WZ1       360             0.0000000000
      1064       355  TIP3      H1            -40.4729786626      -59.8978486300      -55.4536900592  WZ1       360             0.0000000000
      1065       355  TIP3      H2            -41.5626286626      -58.8899386300      -55.1559200592  WZ1       360             0.0000000000
      1066       356  TIP3      OH2           -36.8078386626      -61.9264186300      -49.8519400592  WZ1       361             0.0000000000
      1067       356  TIP3      H1            -36.6157086626      -62.8574786300      -49.9634900592  WZ1       361             0.0000000000
      1068       356  TIP3      H2            -35.9502086626      -61.5014686300      -49.8624000592  WZ1       361             0.0000000000
      1069       357  TIP3      OH2           -35.4911186626      -59.1378986300      -51.7746700592  WZ1       362             0.0000000000
      1070       357  TIP3      H1            -35.7726186626      -58.4284386300      -52.3522900592  WZ1       362             0.0000000000
      1071       357  TIP3      H2            -34.5486886626      -59.2105986300      -51.9255500592  WZ1       362             0.0000000000
      1072       358  TIP3      OH2           -44.7392386626      -62.3524486300      -50.7011700592  WZ1       363             0.0000000000
      1073       358  TIP3      H1            -45.5063386626      -62.8849686300      -50.9114100592  WZ1       363             0.0000000000
      1074       358  TIP3      H2            -44.0603386626      -62.6624086300      -51.3005400592  WZ1       363             0.0000000000
      1075       359  TIP3      OH2           -41.9997486626      -67.7246486300      -54.6886300592  WZ1       364             0.0000000000
      1076       359  TIP3      H1            -42.0977886626      -66.7783286300      -54.7940100592  WZ1       364             0.0000000000
      1077       359  TIP3      H2            -42.7421286626      -68.0972686300      -55.1642800592  WZ1       364             0.0000000000
      1078       360  TIP3      OH2           -40.7356986626      -63.4031086300      -51.1247900592  WZ1       365             0.0000000000
      1079       360  TIP3      H1            -40.9711586626      -63.6224386300      -50.2233000592  WZ1       365             0.0000000000
      1080       360  TIP3      H2            -41.5190086626      -63.6099886300      -51.6345400592  WZ1       365             0.0000000000
      1081       361  TIP3      OH2           -38.0200386626      -64.2757586300      -52.0494400592  WZ1       366             0.0000000000
      1082       361  TIP3      H1            -38.9674986626      -64.2437886300      -51.9171100592  WZ1       366             0.0000000000
      1083       361  TIP3      H2            -37.7073686626      -64.9010486300      -51.3956200592  WZ1       366             0.0000000000
      1084       362  TIP3      OH2           -36.3858886626      -65.6416486300      -50.0442500592  WZ1       367             0.0000000000
      1085       362  TIP3      H1            -36.4827086626      -66.5939186300      -50.0500600592  WZ1       367             0.0000000000
      1086       362  TIP3      H2            -36.7075786626      -65.3729686300      -49.1837000592  WZ1       367             0.0000000000
      1087       363  TIP3      OH2           -46.5589586626      -64.4320686300      -50.9967000592  WZ1       368             0.0000000000
      1088       363  TIP3      H1            -46.3472186626      -65.1384586300      -51.6069500592  WZ1       368             0.0000000000
      1089       363  TIP3      H2            -46.6702086626      -64.8694686300      -50.1525800592  WZ1       368             0.0000000000
      1090       364  TIP3      OH2           -41.4241886626      -66.7480686300      -49.9637200592  WZ1       370             0.0000000000
      1091       364  TIP3      H1            -41.5559686626      -67.2236886300      -50.7838700592  WZ1       370             0.0000000000
      1092       364  TIP3      H2            -42.0234486626      -66.0037086300      -50.0190100592  WZ1       370             0.0000000000
      1093       365  TIP3      OH2           -41.8779586626      -49.8650386300      -66.7873200592  WZ1       371             0.0000000000
      1094       365  TIP3      H1            -40.9448886626      -49.7071686300      -66.6434800592  WZ1       371             0.0000000000
      1095       365  TIP3      H2            -42.1420786626      -49.1897386300      -67.4121700592  WZ1       371             0.0000000000
      1096       366  TIP3      OH2           -48.3094686626      -55.2286586300      -67.3045100592  WZ1       372             0.0000000000
      1097       366  TIP3      H1            -47.3955486626      -55.1497686300      -67.0311200592  WZ1       372             0.0000000000
      1098       366  TIP3      H2            -48.3021586626      -55.9156986300      -67.9709500592  WZ1       372             0.0000000000
      1099       367  TIP3      OH2           -49.6604086626      -49.8358086300      -62.2271200592  WZ1       373             0.0000000000
      1100       367  TIP3      H1            -50.3076986626      -50.2976386300      -62.7600000592  WZ1       373             0.0000000000
      1101       367  TIP3      H2            -49.3059486626      -50.5074786300      -61.6445000592  WZ1       373             0.0000000000
      1102       368  TIP3      OH2           -48.7904886626      -51.7551086300      -60.4225000592  WZ1       374             0.0000000000
      1103       368  TIP3      H1            -49.1248086626      -52.6353786300      -60.2504800592  WZ1       374             0.0000000000
      1104       368  TIP3      H2            -48.5682486626      -51.4096086300      -59.5579400592  WZ1       374             0.0000000000
      1105       369  TIP3      OH2           -31.2420086626      -50.9454686300      -57.4420200592  WZ1       375             0.0000000000
      1106       369  TIP3      H1            -31.2633386626      -50.7606286300      -56.5030800592  WZ1       375             0.0000000000
      1107       369  TIP3      H2            -30.5513886626      -50.3770686300      -57.7828800592  WZ1       375             0.0000000000
      1108       370  TIP3      OH2           -31.6787186626      -51.3783586300      -54.5201100592  WZ1       376             0.0000000000
      1109       370  TIP3      H1            -32.1658486626      -52.1139486300      -54.8913700592  WZ1       376             0.0000000000
      1110       370  TIP3      H2            -31.1294486626      -51.7719686300      -53.8421700592  WZ1       376             0.0000000000
      1111       371  TIP3      OH2           -33.2279886626      -55.5885486300      -49.8820800592  WZ1       377             0.0000000000
      1112       371  TIP3      H1            -34.0938786626      -55.6935786300      -49.4878500592  WZ1       377             0.0000000000
      1113       371  TIP3      H2            -32.8513986626      -54.8302186300      -49.4356100592  WZ1       377             0.0000000000
      1114       372  TIP3      OH2           -31.9270186626      -57.3321786300      -64.3678300592  WZ1       378             0.0000000000
      1115       372  TIP3      H1            -31.0768786626      -56.9110886300      -64.2406700592  WZ1       378             0.0000000000
      1116       372  TIP3      H2            -31.9215086626      -58.0721686300      -63.7606900592  WZ1       378             0.0000000000
      1117       373  TIP3      OH2           -31.5324586626      -59.2784386300      -62.5442600592  WZ1       379             0.0000000000
      1118       373  TIP3      H1            -32.2589986626      -59.7581786300      -62.1465000592  WZ1       379             0.0000000000
      1119       373  TIP3      H2            -30.9511286626      -59.0729686300      -61.8121000592  WZ1       379             0.0000000000
      1120       374  TIP3      OH2           -31.7733386626      -56.4936886300      -57.5965000592  WZ1       380             0.0000000000
      1121       374  TIP3      H1            -30.9399186626      -56.8716886300      -57.8771400592  WZ1       380             0.0000000000
      1122       374  TIP3      H2            -31.6613086626      -55.5505686300      -57.7155900592  WZ1       380             0.0000000000
      1123       375  TIP3      OH2           -33.2871086626      -53.6159386300      -55.2896600592  WZ1       381             0.0000000000
      1124       375  TIP3      H1            -33.9345786626      -53.2907886300      -54.6641400592  WZ1       381             0.0000000000
      1125       375  TIP3      H2            -33.8047086626      -54.0561686300      -55.9638300592  WZ1       381             0.0000000000
      1126       376  TIP3      OH2           -31.2641486626      -59.3775886300      -66.1531300592  WZ1       382             0.0000000000
      1127       376  TIP3      H1            -31.7860386626      -59.0211786300      -66.8720400592  WZ1       382             0.0000000000
      1128       376  TIP3      H2            -31.2972286626      -58.7028086300      -65.4750400592  WZ1       382             0.0000000000
      1129       377  TIP3      OH2           -32.9152486626      -62.1380286300      -67.6024200592  WZ1       383             0.0000000000
      1130       377  TIP3      H1            -32.8188086626      -61.4713286300      -68.2824500592  WZ1       383             0.0000000000
      1131       377  TIP3      H2            -33.0552886626      -62.9533986300      -68.0838700592  WZ1       383             0.0000000000
      1132       378  TIP3      OH2           -33.7457786626      -60.7577886300      -61.9813900592  WZ1       384             0.0000000000
      1133       378  TIP3      H1            -33.8958986626      -61.7029286300      -62.0016100592  WZ1       384             0.0000000000
      1134       378  TIP3      H2            -34.0993286626      -60.4766486300      -61.1374800592  WZ1       384             0.0000000000
      1135       379  TIP3      OH2           -48.7105386626      -58.6795686300      -57.9710100592  WZ1       385             0.0000000000
      1136       379  TIP3      H1            -48.5262486626      -58.7613986300      -58.9067200592  WZ1       385             0.0000000000
      1137       379  TIP3      H2            -47.8612486626      -58.8038686300      -57.5473700592  WZ1       385             0.0000000000
      1138       380  TIP3      OH2           -32.8894886626      -58.7874586300      -52.3425600592  WZ1       386             0.0000000000
      1139       380  TIP3      H1            -32.3067586626      -59.5222286300      -52.1508400592  WZ1       386             0.0000000000
      1140       380  TIP3      H2            -32.3255586626      -58.0154286300      -52.2959800592  WZ1       386             0.0000000000
      1141       381  TIP3      OH2           -31.3927786626      -60.8848786300      -51.6580200592  WZ1       387             0.0000000000
      1142       381  TIP3      H1            -32.2561086626      -61.2636686300      -51.8235500592  WZ1       387             0.0000000000
      1143       381  TIP3      H2            -30.7884086626      -61.6233986300      -51.7324400592  WZ1       387             0.0000000000
      1144       382  TIP3      OH2           -33.6678686626      -64.7300486300      -68.4848700592  WZ1       388             0.0000000000
      1145       382  TIP3      H1            -33.0572886626      -65.1013686300      -67.8480500592  WZ1       388             0.0000000000
      1146       382  TIP3      H2            -34.5047186626      -65.1513586300      -68.2888700592  WZ1       388             0.0000000000
      1147       383  TIP3      OH2           -34.0352986626      -63.1752086300      -63.5188800592  WZ1       389             0.0000000000
      1148       383  TIP3      H1            -33.7555886626      -64.0821686300      -63.3947100592  WZ1       389             0.0000000000
      1149       383  TIP3      H2            -33.2761286626      -62.7410586300      -63.9079600592  WZ1       389             0.0000000000
      1150       384  TIP3      OH2           -33.4234686626      -62.5934686300      -58.0829900592  WZ1       390             0.0000000000
      1151       384  TIP3      H1            -32.4906686626      -62.3814786300      -58.1173900592  WZ1       390             0.0000000000
      1152       384  TIP3      H2            -33.6587186626      -62.4922586300      -57.1606900592  WZ1       390             0.0000000000
      1153       385  TIP3      OH2           -33.3942786626      -61.8569386300      -55.3070500592  WZ1       391             0.0000000000
      1154       385  TIP3      H1            -34.2371486626      -61.5888986300      -54.9410700592  WZ1       391             0.0000000000
      1155       385  TIP3      H2            -32.9518486626      -61.0347486300      -55.5179400592  WZ1       391             0.0000000000
      1156       386  TIP3      OH2           -49.1130586626      -63.4090686300      -51.8301300592  WZ1       392             0.0000000000
      1157       386  TIP3      H1            -48.1935686626      -63.5312386300      -51.5938200592  WZ1       392             0.0000000000
      1158       386  TIP3      H2            -49.5626086626      -64.1590986300      -51.4407800592  WZ1       392             0.0000000000
      1159       387  TIP3      OH2           -31.1111186626      -67.8769186300      -49.9535500592  WZ1       393             0.0000000000
      1160       387  TIP3      H1            -30.7614186626      -68.5305686300      -50.5590800592  WZ1       393             0.0000000000
      1161       387  TIP3      H2            -30.9641686626      -67.0395086300      -50.3932900592  WZ1       393             0.0000000000
      1162       388  TIP3      OH2           -33.4218186626      -65.9122786300      -63.4706800592  WZ1       394             0.0000000000
      1163       388  TIP3      H1            -33.2393186626      -66.3611286300      -62.6451800592  WZ1       394             0.0000000000
      1164       388  TIP3      H2            -34.0215286626      -66.4968386300      -63.9342200592  WZ1       394             0.0000000000
      1165       389  TIP3      OH2           -47.8918086626      -65.0969086300      -58.9388400592  WZ1       395             0.0000000000
      1166       389  TIP3      H1            -47.4466486626      -65.8886586300      -58.6368700592  WZ1       395             0.0000000000
      1167       389  TIP3      H2            -47.4255086626      -64.3803886300      -58.5082800592  WZ1       395             0.0000000000
      1168       390  TIP3      OH2           -49.5877786626      -62.0976086300      -57.8698200592  WZ1       396             0.0000000000
      1169       390  TIP3      H1            -49.0957986626      -62.3185586300      -58.6606200592  WZ1       396             0.0000000000
      1170       390  TIP3      H2            -49.2256886626      -61.2572686300      -57.5888700592  WZ1       396             0.0000000000
      1171       391  TIP3      OH2           -31.5913986626      -65.7674586300      -51.6044200592  WZ1       397             0.0000000000
      1172       391  TIP3      H1            -32.5088286626      -65.4967486300      -51.6400700592  WZ1       397             0.0000000000
      1173       391  TIP3      H2            -31.4684586626      -66.3026186300      -52.3884500592  WZ1       397             0.0000000000
      1174       392  TIP3      OH2           -31.5551986626      -65.8444686300      -66.9426500592  WZ1       398             0.0000000000
      1175       392  TIP3      H1            -31.1429386626      -66.5658986300      -67.4178500592  WZ1       398             0.0000000000
      1176       392  TIP3      H2            -30.8735486626      -65.1750086300      -66.8842200592  WZ1       398             0.0000000000
      1177       393  TIP3      OH2           -49.2741286626      -65.8396986300      -63.8155800592  WZ1       399             0.0000000000
      1178       393  TIP3      H1            -50.1992886626      -65.6310386300      -63.9450300592  WZ1       399             0.0000000000
      1179       393  TIP3      H2            -48.8201386626      -65.3556186300      -64.5053500592  WZ1       399             0.0000000000
      1180       394  TIP3      OH2           -34.5034086626      -50.8555286300      -61.8698400592  WZ1       400             0.0000000000
      1181       394  TIP3      H1            -33.8511186626      -51.2033186300      -62.4779300592  WZ1       400             0.0000000000
      1182       394  TIP3      H2            -33.9930286626      -50.3672086300      -61.2238700592  WZ1       400             0.0000000000
      1183       395  TIP3      OH2           -49.3105886626      -67.1017986300      -55.4713300592  WZ1       401             0.0000000000
      1184       395  TIP3      H1            -49.9755386626      -67.3477686300      -54.8282400592  WZ1       401             0.0000000000
      1185       395  TIP3      H2            -49.7534586626      -66.4797586300      -56.0485300592  WZ1       401             0.0000000000
      1186       396  TIP3      OH2           -47.1186586626      -53.9263886300      -51.3267500592  WZ1       402             0.0000000000
      1187       396  TIP3      H1            -47.9394086626      -53.7517386300      -51.7872800592  WZ1       402             0.0000000000
      1188       396  TIP3      H2            -47.3708786626      -53.9999186300      -50.4063100592  WZ1       402             0.0000000000
      1189       397  TIP3      OH2           -44.1643686626      -52.9522686300      -55.0683500592  WZ1       403             0.0000000000
      1190       397  TIP3      H1            -44.5892586626      -52.1424186300      -55.3508900592  WZ1       403             0.0000000000
      1191       397  TIP3      H2            -43.2600886626      -52.8668586300      -55.3703700592  WZ1       403             0.0000000000
      1192       398  TIP3      OH2           -39.8532286626      -51.5532686300      -52.1089800592  WZ1       404             0.0000000000
      1193       398  TIP3      H1            -39.6684786626      -51.8866586300      -51.2309500592  WZ1       404             0.0000000000
      1194       398  TIP3      H2            -39.0067786626      -51.2434086300      -52.4310600592  WZ1       404             0.0000000000
      1195       399  TIP3      OH2           -37.5081886626      -50.2673786300      -52.8648400592  WZ1       405             0.0000000000
      1196       399  TIP3      H1            -36.8312986626      -50.9001486300      -53.1049200592  WZ1       405             0.0000000000
      1197       399  TIP3      H2            -37.1863086626      -49.8663286300      -52.0575100592  WZ1       405             0.0000000000
      1198       400  TIP3      OH2           -32.5908086626      -67.6778286300      -53.7853400592  WZ1       406             0.0000000000
      1199       400  TIP3      H1            -33.4034586626      -67.3527986300      -54.1728700592  WZ1       406             0.0000000000
      1200       400  TIP3      H2            -32.3579586626      -68.4379786300      -54.3184300592  WZ1       406             0.0000000000
      1201       401  TIP3      OH2           -46.7626986626      -49.6958786300      -55.0208200592  WZ1       407             0.0000000000
      1202       401  TIP3      H1            -47.4830586626      -49.2557786300      -55.4720500592  WZ1       407             0.0000000000
      1203       401  TIP3      H2            -47.1282986626      -49.9464086300      -54.1724200592  WZ1       407             0.0000000000
      1204       402  TIP3      OH2           -44.2954386626      -50.0954886300      -55.9911000592  WZ1       408             0.0000000000
      1205       402  TIP3      H1            -45.1602186626      -50.0236386300      -55.5870900592  WZ1       408             0.0000000000
      1206       402  TIP3      H2            -44.3505386626      -49.5487586300      -56.7748500592  WZ1       408             0.0000000000
      1207       403  TIP3      OH2           -39.5848786626      -50.2075986300      -56.8155000592  WZ1       409             0.0000000000
      1208       403  TIP3      H1            -40.0414786626      -49.6786286300      -57.4696600592  WZ1       409             0.0000000000
      1209       403  TIP3      H2            -39.4220786626      -49.6044586300      -56.0902700592  WZ1       409             0.0000000000
      1210       404  TIP3      OH2           -37.2572486626      -51.3296386300      -55.8704700592  WZ1       410             0.0000000000
      1211       404  TIP3      H1            -38.1618786626      -51.1646186300      -56.1362600592  WZ1       410             0.0000000000
      1212       404  TIP3      H2            -36.8283886626      -50.4764186300      -55.9361300592  WZ1       410             0.0000000000
      1213       405  TIP3      OH2           -34.6530586626      -49.7597286300      -55.5756900592  WZ1       411             0.0000000000
      1214       405  TIP3      H1            -34.8348586626      -48.8438386300      -55.7862000592  WZ1       411             0.0000000000
      1215       405  TIP3      H2            -34.4762786626      -50.1700186300      -56.4222300592  WZ1       411             0.0000000000
      1216       406  TIP3      OH2           -47.3478886626      -51.0726286300      -58.1106400592  WZ1       412             0.0000000000
      1217       406  TIP3      H1            -47.3662886626      -51.4981186300      -57.2534100592  WZ1       412             0.0000000000
      1218       406  TIP3      H2            -46.5430986626      -51.3911286300      -58.5194200592  WZ1       412             0.0000000000
      1219       407  TIP3      OH2           -45.2065786626      -52.3627586300      -59.4556500592  WZ1       413             0.0000000000
      1220       407  TIP3      H1            -45.4255086626      -53.2790186300      -59.2860500592  WZ1       413             0.0000000000
      1221       407  TIP3      H2            -44.3823586626      -52.2227186300      -58.9895100592  WZ1       413             0.0000000000
      1222       408  TIP3      OH2           -42.6693286626      -51.8928286300      -58.6068500592  WZ1       414             0.0000000000
      1223       408  TIP3      H1            -42.4567586626      -52.7809286300      -58.8937600592  WZ1       414             0.0000000000
      1224       408  TIP3      H2            -42.6048186626      -51.9270586300      -57.6524500592  WZ1       414             0.0000000000
      1225       409  TIP3      OH2           -39.1609586626      -66.2287686300      -59.4625200592  WZ1       415             0.0000000000
      1226       409  TIP3      H1            -39.8352786626      -66.8582086300      -59.2069400592  WZ1       415             0.0000000000
      1227       409  TIP3      H2            -38.5970386626      -66.7128786300      -60.0657300592  WZ1       415             0.0000000000
      1228       410  TIP3      OH2           -34.0182386626      -68.1213686300      -59.3498100592  WZ1       416             0.0000000000
      1229       410  TIP3      H1            -33.4144786626      -67.5738286300      -59.8517100592  WZ1       416             0.0000000000
      1230       410  TIP3      H2            -34.8880386626      -67.8023286300      -59.5904000592  WZ1       416             0.0000000000
      1231       411  TIP3      OH2           -32.2911986626      -66.9824986300      -61.0167200592  WZ1       417             0.0000000000
      1232       411  TIP3      H1            -31.6794486626      -67.4969286300      -61.5433600592  WZ1       417             0.0000000000
      1233       411  TIP3      H2            -31.9088586626      -66.1052886300      -60.9932800592  WZ1       417             0.0000000000
      1234       412  TIP3      OH2           -46.8342086626      -67.5947386300      -61.6405300592  WZ1       418             0.0000000000
      1235       412  TIP3      H1            -47.6112286626      -67.8292486300      -62.1479400592  WZ1       418             0.0000000000
      1236       412  TIP3      H2            -46.3038486626      -68.3915286300      -61.6317300592  WZ1       418             0.0000000000
      1237       413  TIP3      OH2           -47.9978686626      -67.7969286300      -65.8369200592  WZ1       419             0.0000000000
      1238       413  TIP3      H1            -47.5587986626      -67.1858786300      -66.4285700592  WZ1       419             0.0000000000
      1239       413  TIP3      H2            -48.6316286626      -67.2585186300      -65.3629200592  WZ1       419             0.0000000000
      1240       414  TIP3      OH2           -42.2549486626      -67.6680286300      -61.8272200592  WZ1       420             0.0000000000
      1241       414  TIP3      H1            -41.3806086626      -67.2795986300      -61.8567900592  WZ1       420             0.0000000000
      1242       414  TIP3      H2            -42.3908686626      -67.8832486300      -60.9045000592  WZ1       420             0.0000000000
      1243       415  TIP3      OH2           -36.6981086626      -67.6380486300      -60.1780500592  WZ1       421             0.0000000000
      1244       415  TIP3      H1            -36.6219486626      -67.5428886300      -61.1274500592  WZ1       421             0.0000000000
      1245       415  TIP3      H2            -36.9731886626      -68.5457586300      -60.0491400592  WZ1       421             0.0000000000
      1246       416  TIP3      OH2           -35.3448486626      -67.6122686300      -64.4855500592  WZ1       422             0.0000000000
      1247       416  TIP3      H1            -36.0477386626      -66.9973486300      -64.6954100592  WZ1       422             0.0000000000
      1248       416  TIP3      H2            -35.7897086626      -68.4495986300      -64.3544600592  WZ1       422             0.0000000000
      1249       417  TIP3      OH2           -48.0969186626      -51.8487086300      -64.9394100592  WZ1       423             0.0000000000
      1250       417  TIP3      H1            -48.7819286626      -51.8868186300      -65.6069000592  WZ1       423             0.0000000000
      1251       417  TIP3      H2            -48.0931986626      -50.9359486300      -64.6512000592  WZ1       423             0.0000000000
      1252       418  TIP3      OH2           -46.1369586626      -65.8807786300      -67.3945100592  WZ1       424             0.0000000000
      1253       418  TIP3      H1            -45.6456186626      -66.5105386300      -67.9219600592  WZ1       424             0.0000000000
      1254       418  TIP3      H2            -45.5133286626      -65.5848386300      -66.7313900592  WZ1       424             0.0000000000
      1255       419  TIP3      OH2           -41.1109486626      -65.5876286300      -64.9374600592  WZ1       425             0.0000000000
      1256       419  TIP3      H1            -40.9328186626      -66.2343086300      -64.2546000592  WZ1       425             0.0000000000
      1257       419  TIP3      H2            -41.1643286626      -64.7538586300      -64.4703500592  WZ1       425             0.0000000000
      1258       420  TIP3      OH2           -39.2325686626      -50.6392186300      -66.5417900592  WZ1       426             0.0000000000
      1259       420  TIP3      H1            -38.3665486626      -50.2724786300      -66.7199700592  WZ1       426             0.0000000000
      1260       420  TIP3      H2            -39.4792886626      -51.0784186300      -67.3557100592  WZ1       426             0.0000000000
      1261       421  TIP3      OH2           -32.5236086626      -51.0761886300      -63.8626800592  WZ1       427             0.0000000000
      1262       421  TIP3      H1            -32.7178986626      -51.8239786300      -64.4277200592  WZ1       427             0.0000000000
      1263       421  TIP3      H2            -32.5625986626      -50.3181786300      -64.4458900592  WZ1       427             0.0000000000
      1264       422  TIP3      OH2           -46.8764086626      -67.0805486300      -52.1229100592  WZ1       428             0.0000000000
      1265       422  TIP3      H1            -47.2425886626      -67.8462886300      -51.6804400592  WZ1       428             0.0000000000
      1266       422  TIP3      H2            -45.9635586626      -67.0515286300      -51.8364000592  WZ1       428             0.0000000000
      1267       423  TIP3      OH2           -44.9033286626      -67.7301086300      -50.5872000592  WZ1       429             0.0000000000
      1268       423  TIP3      H1            -44.0049686626      -68.0040886300      -50.7718600592  WZ1       429             0.0000000000
      1269       423  TIP3      H2            -45.2900186626      -68.4725086300      -50.1229400592  WZ1       429             0.0000000000
      1270       424  TIP3      OH2           -46.2787986626      -50.9286286300      -67.9142000592  WZ1       430             0.0000000000
      1271       424  TIP3      H1            -46.5463386626      -50.6423386300      -67.0408900592  WZ1       430             0.0000000000
      1272       424  TIP3      H2            -45.5075386626      -51.4747086300      -67.7619500592  WZ1       430             0.0000000000
      1273       425  TIP3      OH2           -33.3059886626      -52.3249486300      -51.7125000592  WZ1       432             0.0000000000
      1274       425  TIP3      H1            -34.0877986626      -52.5111486300      -52.2324400592  WZ1       432             0.0000000000
      1275       425  TIP3      H2            -33.3779986626      -51.3955186300      -51.4952500592  WZ1       432             0.0000000000
      1276       426  TIP3      OH2           -18.8999486626      -58.4385086300      -61.6817800592  WZ1       433             0.0000000000
      1277       426  TIP3      H1            -18.8108386626      -57.4946886300      -61.8140700592  WZ1       433             0.0000000000
      1278       426  TIP3      H2            -19.5381886626      -58.7138686300      -62.3398400592  WZ1       433             0.0000000000
      1279       427  TIP3      OH2           -19.9668186626      -59.1834386300      -58.2629600592  WZ1       434             0.0000000000
      1280       427  TIP3      H1            -20.0050686626      -59.8298086300      -57.5580000592  WZ1       434             0.0000000000
      1281       427  TIP3      H2            -20.2891686626      -59.6499986300      -59.0340900592  WZ1       434             0.0000000000
      1282       428  TIP3      OH2           -27.5983186626      -59.5692286300      -56.6699700592  WZ1       435             0.0000000000
      1283       428  TIP3      H1            -27.5571086626      -60.1948986300      -55.9467300592  WZ1       435             0.0000000000
      1284       428  TIP3      H2            -26.8955486626      -58.9453686300      -56.4879300592  WZ1       435             0.0000000000
      1285       429  TIP3      OH2           -16.2607986626      -56.2443986300      -59.9614500592  WZ1       436             0.0000000000
      1286       429  TIP3      H1            -16.7015286626      -56.9647986300      -59.5108900592  WZ1       436             0.0000000000
      1287       429  TIP3      H2            -16.2738286626      -55.5236786300      -59.3316800592  WZ1       436             0.0000000000
      1288       430  TIP3      OH2           -26.6750086626      -55.1193386300      -58.1350600592  WZ1       437             0.0000000000
      1289       430  TIP3      H1            -27.0444886626      -55.9212886300      -58.5046300592  WZ1       437             0.0000000000
      1290       430  TIP3      H2            -25.7338986626      -55.2878486300      -58.0887200592  WZ1       437             0.0000000000
      1291       431  TIP3      OH2           -30.0649586626      -61.4590786300      -62.7421800592  WZ1       438             0.0000000000
      1292       431  TIP3      H1            -30.5126186626      -60.6132086300      -62.7605300592  WZ1       438             0.0000000000
      1293       431  TIP3      H2            -30.6258386626      -62.0386586300      -63.2576700592  WZ1       438             0.0000000000
      1294       432  TIP3      OH2           -29.3543486626      -59.2971186300      -60.6163800592  WZ1       439             0.0000000000
      1295       432  TIP3      H1            -29.1409986626      -60.0669586300      -60.0890800592  WZ1       439             0.0000000000
      1296       432  TIP3      H2            -28.6165886626      -59.2074486300      -61.2196200592  WZ1       439             0.0000000000
      1297       433  TIP3      OH2           -19.1492486626      -51.1402286300      -59.7494100592  WZ1       440             0.0000000000
      1298       433  TIP3      H1            -18.5296086626      -51.8167586300      -60.0224900592  WZ1       440             0.0000000000
      1299       433  TIP3      H2            -19.3575086626      -51.3581486300      -58.8409200592  WZ1       440             0.0000000000
      1300       434  TIP3      OH2           -21.5773786626      -56.7512986300      -57.8568600592  WZ1       441             0.0000000000
      1301       434  TIP3      H1            -21.2735886626      -57.4371586300      -58.4514500592  WZ1       441             0.0000000000
      1302       434  TIP3      H2            -20.8559786626      -56.6324286300      -57.2390600592  WZ1       441             0.0000000000
      1303       435  TIP3      OH2           -12.9143986626      -65.1497686300      -56.9962400592  WZ1       442             0.0000000000
      1304       435  TIP3      H1            -12.8651786626      -64.5396486300      -56.2603300592  WZ1       442             0.0000000000
      1305       435  TIP3      H2            -12.4888886626      -64.6886786300      -57.7191300592  WZ1       442             0.0000000000
      1306       436  TIP3      OH2           -18.4366786626      -62.3570586300      -57.5293800592  WZ1       443             0.0000000000
      1307       436  TIP3      H1            -18.2940886626      -63.3033586300      -57.5092200592  WZ1       443             0.0000000000
      1308       436  TIP3      H2            -18.5427786626      -62.1500786300      -58.4578900592  WZ1       443             0.0000000000
      1309       437  TIP3      OH2           -25.2818486626      -64.2554186300      -60.2569000592  WZ1       444             0.0000000000
      1310       437  TIP3      H1            -25.2387386626      -63.3955686300      -60.6752700592  WZ1       444             0.0000000000
      1311       437  TIP3      H2            -25.7394386626      -64.8079486300      -60.8905800592  WZ1       444             0.0000000000
      1312       438  TIP3      OH2           -17.5595786626      -64.1248586300      -61.8560700592  WZ1       445             0.0000000000
      1313       438  TIP3      H1            -16.9131486626      -64.4535386300      -61.2313100592  WZ1       445             0.0000000000
      1314       438  TIP3      H2            -17.0496386626      -63.6069586300      -62.4789300592  WZ1       445             0.0000000000
      1315       439  TIP3      OH2           -28.6616986626      -61.8588386300      -59.4947600592  WZ1       446             0.0000000000
      1316       439  TIP3      H1            -28.0080386626      -62.4086686300      -59.0627500592  WZ1       446             0.0000000000
      1317       439  TIP3      H2            -28.6377686626      -62.1329386300      -60.4115600592  WZ1       446             0.0000000000
      1318       440  TIP3      OH2           -23.5052486626      -60.3087086300      -60.2796100592  WZ1       447             0.0000000000
      1319       440  TIP3      H1            -22.8891486626      -60.8351686300      -59.7702100592  WZ1       447             0.0000000000
      1320       440  TIP3      H2            -24.0913686626      -60.9488386300      -60.6832500592  WZ1       447             0.0000000000
      1321       441  TIP3      OH2           -12.5229386626      -63.6718486300      -54.7602600592  WZ1       448             0.0000000000
      1322       441  TIP3      H1            -13.2114786626      -63.0137786300      -54.8556000592  WZ1       448             0.0000000000
      1323       441  TIP3      H2            -12.5074786626      -63.8690586300      -53.8237200592  WZ1       448             0.0000000000
      1324       442  TIP3      OH2           -26.4716586626      -65.3375786300      -56.1828200592  WZ1       449             0.0000000000
      1325       442  TIP3      H1            -26.6904886626      -64.8075186300      -56.9492200592  WZ1       449             0.0000000000
      1326       442  TIP3      H2            -27.1395686626      -65.1110286300      -55.5356800592  WZ1       449             0.0000000000
      1327       443  TIP3      OH2           -19.1026786626      -55.8374686300      -62.6389100592  WZ1       450             0.0000000000
      1328       443  TIP3      H1            -19.3981686626      -56.1602386300      -63.4902200592  WZ1       450             0.0000000000
      1329       443  TIP3      H2            -19.4268986626      -54.9377986300      -62.5976500592  WZ1       450             0.0000000000
      1330       444  TIP3      OH2           -23.9025186626      -57.6620086300      -55.8954500592  WZ1       451             0.0000000000
      1331       444  TIP3      H1            -24.6426086626      -57.0638586300      -55.7919300592  WZ1       451             0.0000000000
      1332       444  TIP3      H2            -23.1885686626      -57.1080486300      -56.2110900592  WZ1       451             0.0000000000
      1333       445  TIP3      OH2           -15.7957386626      -64.8339286300      -59.8754800592  WZ1       452             0.0000000000
      1334       445  TIP3      H1            -16.0109386626      -65.5995886300      -59.3428800592  WZ1       452             0.0000000000
      1335       445  TIP3      H2            -15.1399986626      -64.3614686300      -59.3626300592  WZ1       452             0.0000000000
      1336       446  TIP3      OH2           -26.8779286626      -63.4453986300      -58.2306000592  WZ1       453             0.0000000000
      1337       446  TIP3      H1            -26.2642986626      -62.8126386300      -57.8573600592  WZ1       453             0.0000000000
      1338       446  TIP3      H2            -26.3658586626      -63.9178986300      -58.8869100592  WZ1       453             0.0000000000
      1339       447  TIP3      OH2           -25.4950886626      -55.6977086300      -55.1083000592  WZ1       454             0.0000000000
      1340       447  TIP3      H1            -25.5003286626      -54.8183586300      -55.4863700592  WZ1       454             0.0000000000
      1341       447  TIP3      H2            -26.3486786626      -55.7812986300      -54.6833100592  WZ1       454             0.0000000000
      1342       448  TIP3      OH2           -29.3739986626      -56.0269186300      -64.3263700592  WZ1       455             0.0000000000
      1343       448  TIP3      H1            -29.6459086626      -55.7978186300      -65.2150800592  WZ1       455             0.0000000000
      1344       448  TIP3      H2            -29.3284286626      -55.1890386300      -63.8658400592  WZ1       455             0.0000000000
      1345       449  TIP3      OH2           -15.7490286626      -54.4053286300      -57.6135200592  WZ1       456             0.0000000000
      1346       449  TIP3      H1            -16.6906586626      -54.3469386300      -57.4518300592  WZ1       456             0.0000000000
      1347       449  TIP3      H2            -15.4724186626      -53.4992786300      -57.7505500592  WZ1       456             0.0000000000
      1348       450  TIP3      OH2           -15.4483286626      -66.1187986300      -56.1961300592  WZ1       457             0.0000000000
      1349       450  TIP3      H1            -16.1844086626      -65.5080886300      -56.2340000592  WZ1       457             0.0000000000
      1350       450  TIP3      H2            -14.7649286626      -65.7038986300      -56.7224900592  WZ1       457             0.0000000000
      1351       451  TIP3      OH2           -22.4451886626      -68.0320686300      -58.7303300592  WZ1       458             0.0000000000
      1352       451  TIP3      H1            -22.5627686626      -68.9804686300      -58.7845000592  WZ1       458             0.0000000000
      1353       451  TIP3      H2            -23.3001786626      -67.6994586300      -58.4572200592  WZ1       458             0.0000000000
      1354       452  TIP3      OH2           -17.4969086626      -52.6239786300      -60.9883600592  WZ1       459             0.0000000000
      1355       452  TIP3      H1            -17.0716786626      -53.3311886300      -61.4734000592  WZ1       459             0.0000000000
      1356       452  TIP3      H2            -17.1799086626      -51.8227086300      -61.4051400592  WZ1       459             0.0000000000
      1357       453  TIP3      OH2           -16.3372586626      -54.7231286300      -62.4797000592  WZ1       460             0.0000000000
      1358       453  TIP3      H1            -16.5947786626      -55.4131186300      -63.0911100592  WZ1       460             0.0000000000
      1359       453  TIP3      H2            -16.2661786626      -55.1660086300      -61.6341100592  WZ1       460             0.0000000000
      1360       454  TIP3      OH2           -14.6512386626      -56.1564586300      -54.0023500592  WZ1       461             0.0000000000
      1361       454  TIP3      H1            -14.5116086626      -56.7482086300      -54.7416500592  WZ1       461             0.0000000000
      1362       454  TIP3      H2            -14.4839586626      -55.2838686300      -54.3584700592  WZ1       461             0.0000000000
      1363       455  TIP3      OH2           -20.1786986626      -59.1945086300      -64.2297500592  WZ1       462             0.0000000000
      1364       455  TIP3      H1            -20.8901486626      -58.6595386300      -64.5817000592  WZ1       462             0.0000000000
      1365       455  TIP3      H2            -19.4877386626      -59.1392986300      -64.8898600592  WZ1       462             0.0000000000
      1366       456  TIP3      OH2           -20.1247786626      -60.7370786300      -67.1912500592  WZ1       463             0.0000000000
      1367       456  TIP3      H1            -19.4237886626      -60.7143886300      -66.5398500592  WZ1       463             0.0000000000
      1368       456  TIP3      H2            -19.8224886626      -61.3651086300      -67.8473200592  WZ1       463             0.0000000000
      1369       457  TIP3      OH2           -12.8093086626      -59.8166586300      -55.9363100592  WZ1       464             0.0000000000
      1370       457  TIP3      H1            -13.4618986626      -59.1220986300      -55.8472200592  WZ1       464             0.0000000000
      1371       457  TIP3      H2            -12.3442786626      -59.6065686300      -56.7461500592  WZ1       464             0.0000000000
      1372       458  TIP3      OH2           -16.7729286626      -58.9851786300      -63.2781600592  WZ1       465             0.0000000000
      1373       458  TIP3      H1            -17.5048286626      -58.7568086300      -62.7051000592  WZ1       465             0.0000000000
      1374       458  TIP3      H2            -16.3257086626      -59.6989086300      -62.8234100592  WZ1       465             0.0000000000
      1375       459  TIP3      OH2           -16.8755786626      -60.8109186300      -54.2104600592  WZ1       466             0.0000000000
      1376       459  TIP3      H1            -16.7956686626      -60.0474786300      -53.6386100592  WZ1       466             0.0000000000
      1377       459  TIP3      H2            -17.4768086626      -60.5316786300      -54.9009500592  WZ1       466             0.0000000000
      1378       460  TIP3      OH2           -25.1275586626      -58.3545586300      -61.3956600592  WZ1       467             0.0000000000
      1379       460  TIP3      H1            -25.4580386626      -58.7252186300      -62.2139600592  WZ1       467             0.0000000000
      1380       460  TIP3      H2            -24.5391486626      -59.0251586300      -61.0488300592  WZ1       467             0.0000000000
      1381       461  TIP3      OH2           -23.7608086626      -54.9264986300      -58.7144400592  WZ1       468             0.0000000000
      1382       461  TIP3      H1            -23.8556786626      -55.5051886300      -59.4709800592  WZ1       468             0.0000000000
      1383       461  TIP3      H2            -23.0314486626      -55.2979286300      -58.2181600592  WZ1       468             0.0000000000
      1384       462  TIP3      OH2           -24.7610086626      -59.5859986300      -57.7621600592  WZ1       469             0.0000000000
      1385       462  TIP3      H1            -24.1957586626      -59.4645786300      -58.5250400592  WZ1       469             0.0000000000
      1386       462  TIP3      H2            -24.4421186626      -58.9484986300      -57.1233100592  WZ1       469             0.0000000000
      1387       463  TIP3      OH2           -18.4517886626      -54.0828086300      -57.0281100592  WZ1       470             0.0000000000
      1388       463  TIP3      H1            -18.6921286626      -53.4204986300      -56.3801900592  WZ1       470             0.0000000000
      1389       463  TIP3      H2            -18.6499686626      -54.9172886300      -56.6031500592  WZ1       470             0.0000000000
      1390       464  TIP3      OH2           -23.8809386626      -55.1867286300      -53.0449700592  WZ1       471             0.0000000000
      1391       464  TIP3      H1            -24.1921886626      -54.4044086300      -52.5896500592  WZ1       471             0.0000000000
      1392       464  TIP3      H2            -24.5309186626      -55.3398186300      -53.7307700592  WZ1       471             0.0000000000
      1393       465  TIP3      OH2           -17.9019786626      -59.8228886300      -65.5930400592  WZ1       472             0.0000000000
      1394       465  TIP3      H1            -17.3224286626      -59.6728586300      -64.8461500592  WZ1       472             0.0000000000
      1395       465  TIP3      H2            -17.4879786626      -59.3521486300      -66.3164000592  WZ1       472             0.0000000000
      1396       466  TIP3      OH2           -26.9609486626      -58.9886186300      -53.8164000592  WZ1       473             0.0000000000
      1397       466  TIP3      H1            -26.8906286626      -58.3379386300      -53.1179000592  WZ1       473             0.0000000000
      1398       466  TIP3      H2            -27.8517286626      -58.8858686300      -54.1513100592  WZ1       473             0.0000000000
      1399       467  TIP3      OH2           -20.1754886626      -53.0860386300      -62.1577300592  WZ1       474             0.0000000000
      1400       467  TIP3      H1            -19.7017286626      -52.7904086300      -61.3803100592  WZ1       474             0.0000000000
      1401       467  TIP3      H2            -20.7385586626      -52.3478786300      -62.3907700592  WZ1       474             0.0000000000
      1402       468  TIP3      OH2           -25.6413486626      -53.1152286300      -52.2815900592  WZ1       475             0.0000000000
      1403       468  TIP3      H1            -25.6338186626      -53.2512586300      -53.2290400592  WZ1       475             0.0000000000
      1404       468  TIP3      H2            -26.5573086626      -53.2324186300      -52.0295900592  WZ1       475             0.0000000000
      1405       469  TIP3      OH2           -14.2031386626      -68.0728486300      -65.7800700592  WZ1       476             0.0000000000
      1406       469  TIP3      H1            -15.1030686626      -67.9339486300      -65.4850100592  WZ1       476             0.0000000000
      1407       469  TIP3      H2            -13.9512986626      -67.2413886300      -66.1819000592  WZ1       476             0.0000000000
      1408       470  TIP3      OH2           -26.1372886626      -59.2851286300      -63.8063800592  WZ1       477             0.0000000000
      1409       470  TIP3      H1            -26.4291586626      -58.5169586300      -64.2972500592  WZ1       477             0.0000000000
      1410       470  TIP3      H2            -26.8117686626      -59.9445086300      -63.9692400592  WZ1       477             0.0000000000
      1411       471  TIP3      OH2           -13.0139986626      -53.7066086300      -67.4036800592  WZ1       478             0.0000000000
      1412       471  TIP3      H1            -12.9406486626      -52.7675886300      -67.2331500592  WZ1       478             0.0000000000
      1413       471  TIP3      H2            -12.1084886626      -54.0117486300      -67.4599500592  WZ1       478             0.0000000000
      1414       472  TIP3      OH2           -30.0442786626      -56.9222086300      -54.9914000592  WZ1       479             0.0000000000
      1415       472  TIP3      H1            -30.5454386626      -56.9502686300      -55.8064300592  WZ1       479             0.0000000000
      1416       472  TIP3      H2            -30.0389086626      -57.8278886300      -54.6816700592  WZ1       479             0.0000000000
      1417       473  TIP3      OH2           -30.2940086626      -54.1418286300      -58.1073800592  WZ1       480             0.0000000000
      1418       473  TIP3      H1            -29.3479486626      -54.2861286300      -58.1264300592  WZ1       480             0.0000000000
      1419       473  TIP3      H2            -30.4063786626      -53.3575486300      -57.5702600592  WZ1       480             0.0000000000
      1420       474  TIP3      OH2           -12.0961586626      -53.4758586300      -52.4250100592  WZ1       481             0.0000000000
      1421       474  TIP3      H1            -12.1454786626      -54.4310486300      -52.4622500592  WZ1       481             0.0000000000
      1422       474  TIP3      H2            -12.9229286626      -53.2083286300      -52.0236300592  WZ1       481             0.0000000000
      1423       475  TIP3      OH2           -21.1177586626      -53.9019386300      -53.5488700592  WZ1       482             0.0000000000
      1424       475  TIP3      H1            -21.0302986626      -53.0754786300      -53.0739600592  WZ1       482             0.0000000000
      1425       475  TIP3      H2            -21.9812486626      -54.2315586300      -53.2999400592  WZ1       482             0.0000000000
      1426       476  TIP3      OH2           -20.7031786626      -50.1295686300      -63.7428100592  WZ1       483             0.0000000000
      1427       476  TIP3      H1            -20.7785786626      -50.2508486300      -64.6892900592  WZ1       483             0.0000000000
      1428       476  TIP3      H2            -20.6703086626      -49.1802986300      -63.6243500592  WZ1       483             0.0000000000
      1429       477  TIP3      OH2           -27.0497986626      -51.3408686300      -61.9619100592  WZ1       484             0.0000000000
      1430       477  TIP3      H1            -26.8977586626      -51.6888286300      -61.0832600592  WZ1       484             0.0000000000
      1431       477  TIP3      H2            -27.9007586626      -51.6971386300      -62.2171900592  WZ1       484             0.0000000000
      1432       478  TIP3      OH2           -17.6015786626      -50.9755486300      -66.7405700592  WZ1       485             0.0000000000
      1433       478  TIP3      H1            -17.2267386626      -51.7199386300      -67.2113100592  WZ1       485             0.0000000000
      1434       478  TIP3      H2            -17.5972086626      -51.2454886300      -65.8222400592  WZ1       485             0.0000000000
      1435       479  TIP3      OH2           -17.9327686626      -51.0498386300      -63.9913500592  WZ1       486             0.0000000000
      1436       479  TIP3      H1            -18.8677886626      -50.9496486300      -63.8126500592  WZ1       486             0.0000000000
      1437       479  TIP3      H2            -17.6525786626      -51.7592386300      -63.4130300592  WZ1       486             0.0000000000
      1438       480  TIP3      OH2           -14.9441786626      -61.9826086300      -51.9447900592  WZ1       487             0.0000000000
      1439       480  TIP3      H1            -15.3514986626      -61.5020486300      -52.6654600592  WZ1       487             0.0000000000
      1440       480  TIP3      H2            -14.9036086626      -62.8880086300      -52.2527100592  WZ1       487             0.0000000000
      1441       481  TIP3      OH2           -27.7952286626      -55.5986686300      -53.9481200592  WZ1       488             0.0000000000
      1442       481  TIP3      H1            -27.5790986626      -55.9601086300      -53.0885400592  WZ1       488             0.0000000000
      1443       481  TIP3      H2            -28.6507586626      -55.9732886300      -54.1577700592  WZ1       488             0.0000000000
      1444       482  TIP3      OH2           -25.1764286626      -67.1286186300      -57.9527000592  WZ1       489             0.0000000000
      1445       482  TIP3      H1            -26.0380586626      -67.2157986300      -58.3604100592  WZ1       489             0.0000000000
      1446       482  TIP3      H2            -25.1988586626      -66.2726086300      -57.5249400592  WZ1       489             0.0000000000
      1447       483  TIP3      OH2           -20.5136486626      -67.4065786300      -54.5780000592  WZ1       490             0.0000000000
      1448       483  TIP3      H1            -20.0933386626      -67.8218686300      -53.8249400592  WZ1       490             0.0000000000
      1449       483  TIP3      H2            -21.4466886626      -67.5852486300      -54.4608000592  WZ1       490             0.0000000000
      1450       484  TIP3      OH2           -17.1871586626      -63.6510586300      -53.7245500592  WZ1       491             0.0000000000
      1451       484  TIP3      H1            -17.7012086626      -63.7768386300      -52.9269500592  WZ1       491             0.0000000000
      1452       484  TIP3      H2            -17.3426886626      -62.7387486300      -53.9689300592  WZ1       491             0.0000000000
      1453       485  TIP3      OH2           -16.4246686626      -58.7900586300      -67.9632500592  WZ1       492             0.0000000000
      1454       485  TIP3      H1            -16.3825886626      -59.0126686300      -68.8932500592  WZ1       492             0.0000000000
      1455       485  TIP3      H2            -15.5754586626      -58.3913486300      -67.7732600592  WZ1       492             0.0000000000
      1456       486  TIP3      OH2           -20.8519186626      -64.9142386300      -67.2929200592  WZ1       493             0.0000000000
      1457       486  TIP3      H1            -21.1054386626      -64.8950786300      -66.3701100592  WZ1       493             0.0000000000
      1458       486  TIP3      H2            -21.1087086626      -65.7856986300      -67.5943000592  WZ1       493             0.0000000000
      1459       487  TIP3      OH2           -25.0854186626      -62.1631686300      -56.8576800592  WZ1       494             0.0000000000
      1460       487  TIP3      H1            -25.7272086626      -62.2034386300      -56.1486700592  WZ1       494             0.0000000000
      1461       487  TIP3      H2            -25.0482186626      -61.2366986300      -57.0953800592  WZ1       494             0.0000000000
      1462       488  TIP3      OH2           -25.0885086626      -61.9421586300      -61.9456800592  WZ1       495             0.0000000000
      1463       488  TIP3      H1            -25.9812186626      -62.2825486300      -62.0043000592  WZ1       495             0.0000000000
      1464       488  TIP3      H2            -24.6378486626      -62.3190686300      -62.7013600592  WZ1       495             0.0000000000
      1465       489  TIP3      OH2           -19.5529586626      -61.5261286300      -63.1286000592  WZ1       496             0.0000000000
      1466       489  TIP3      H1            -19.9619286626      -60.7112686300      -63.4201200592  WZ1       496             0.0000000000
      1467       489  TIP3      H2            -18.8323386626      -61.6661186300      -63.7428900592  WZ1       496             0.0000000000
      1468       490  TIP3      OH2           -20.4507986626      -61.3504886300      -51.6405300592  WZ1       497             0.0000000000
      1469       490  TIP3      H1            -21.0134186626      -62.0553286300      -51.3197500592  WZ1       497             0.0000000000
      1470       490  TIP3      H2            -19.6244586626      -61.4712986300      -51.1727700592  WZ1       497             0.0000000000
      1471       491  TIP3      OH2           -18.5481886626      -62.0800886300      -60.3146300592  WZ1       498             0.0000000000
      1472       491  TIP3      H1            -18.7437386626      -61.4744086300      -61.0295700592  WZ1       498             0.0000000000
      1473       491  TIP3      H2            -18.3669286626      -62.9135686300      -60.7490000592  WZ1       498             0.0000000000
      1474       492  TIP3      OH2           -27.3353686626      -61.8428186300      -54.9904800592  WZ1       499             0.0000000000
      1475       492  TIP3      H1            -27.3734286626      -61.4426586300      -54.1217700592  WZ1       499             0.0000000000
      1476       492  TIP3      H2            -27.8262586626      -62.6595786300      -54.9001900592  WZ1       499             0.0000000000
      1477       493  TIP3      OH2           -23.9696286626      -64.4685886300      -68.1918800592  WZ1       500             0.0000000000
      1478       493  TIP3      H1            -24.4005586626      -64.9135786300      -67.4621400592  WZ1       500             0.0000000000
      1479       493  TIP3      H2            -24.6877586626      -64.0969586300      -68.7041300592  WZ1       500             0.0000000000
      1480       494  TIP3      OH2           -30.7272886626      -64.7266386300      -61.1400100592  WZ1       501             0.0000000000
      1481       494  TIP3      H1            -30.0965186626      -64.7554286300      -60.4206200592  WZ1       501             0.0000000000
      1482       494  TIP3      H2            -30.2778586626      -65.1517686300      -61.8704200592  WZ1       501             0.0000000000
      1483       495  TIP3      OH2           -29.4530786626      -63.9804386300      -65.7159700592  WZ1       502             0.0000000000
      1484       495  TIP3      H1            -28.9789086626      -63.3894486300      -66.3008800592  WZ1       502             0.0000000000
      1485       495  TIP3      H2            -30.1704386626      -63.4501486300      -65.3689600592  WZ1       502             0.0000000000
      1486       496  TIP3      OH2           -19.2842686626      -60.4419586300      -55.6433900592  WZ1       503             0.0000000000
      1487       496  TIP3      H1            -18.9607886626      -61.0729886300      -56.2863400592  WZ1       503             0.0000000000
      1488       496  TIP3      H2            -19.7243386626      -60.9767386300      -54.9826500592  WZ1       503             0.0000000000
      1489       497  TIP3      OH2           -22.5069786626      -64.5144086300      -60.8592700592  WZ1       504             0.0000000000
      1490       497  TIP3      H1            -23.4178686626      -64.4577286300      -60.5706700592  WZ1       504             0.0000000000
      1491       497  TIP3      H2            -22.0016886626      -64.5748586300      -60.0485500592  WZ1       504             0.0000000000
      1492       498  TIP3      OH2           -27.6786386626      -62.8857786300      -62.0325100592  WZ1       505             0.0000000000
      1493       498  TIP3      H1            -28.5678386626      -62.7862286300      -62.3725500592  WZ1       505             0.0000000000
      1494       498  TIP3      H2            -27.3821486626      -63.7274786300      -62.3787200592  WZ1       505             0.0000000000
      1495       499  TIP3      OH2           -24.0254586626      -62.8855186300      -64.3760500592  WZ1       506             0.0000000000
      1496       499  TIP3      H1            -23.0939086626      -62.7565186300      -64.1977400592  WZ1       506             0.0000000000
      1497       499  TIP3      H2            -24.2404286626      -62.2160886300      -65.0255800592  WZ1       506             0.0000000000
      1498       500  TIP3      OH2           -18.1017886626      -65.2797786300      -57.5950900592  WZ1       507             0.0000000000
      1499       500  TIP3      H1            -18.7786286626      -65.1484686300      -56.9311200592  WZ1       507             0.0000000000
      1500       500  TIP3      H2            -18.5872986626      -65.4348286300      -58.4053200592  WZ1       507             0.0000000000
      1501       501  TIP3      OH2           -25.3514386626      -61.6912986300      -66.8094400592  WZ1       508             0.0000000000
      1502       501  TIP3      H1            -25.8939286626      -62.0709186300      -67.5006800592  WZ1       508             0.0000000000
      1503       501  TIP3      H2            -24.5179486626      -61.4968286300      -67.2380300592  WZ1       508             0.0000000000
      1504       502  TIP3      OH2           -14.8142786626      -49.6082386300      -51.3183300592  WZ1       509             0.0000000000
      1505       502  TIP3      H1            -14.6144086626      -49.1840486300      -52.1528000592  WZ1       509             0.0000000000
      1506       502  TIP3      H2            -14.1589086626      -49.2644186300      -50.7112900592  WZ1       509             0.0000000000
      1507       503  TIP3      OH2           -27.2162986626      -57.1341086300      -51.7102800592  WZ1       510             0.0000000000
      1508       503  TIP3      H1            -26.4840586626      -56.8795186300      -51.1488300592  WZ1       510             0.0000000000
      1509       503  TIP3      H2            -27.9964286626      -56.9295686300      -51.1947400592  WZ1       510             0.0000000000
      1510       504  TIP3      OH2           -21.1870086626      -61.7271086300      -58.9723100592  WZ1       511             0.0000000000
      1511       504  TIP3      H1            -20.6226686626      -62.2734486300      -59.5193500592  WZ1       511             0.0000000000
      1512       504  TIP3      H2            -21.3346686626      -62.2489186300      -58.1835500592  WZ1       511             0.0000000000
      1513       505  TIP3      OH2           -26.1850386626      -65.5904986300      -62.5538300592  WZ1       512             0.0000000000
      1514       505  TIP3      H1            -26.5020886626      -66.4929686300      -62.5892900592  WZ1       512             0.0000000000
      1515       505  TIP3      H2            -25.4036286626      -65.5887586300      -63.1066700592  WZ1       512             0.0000000000
      1516       506  TIP3      OH2           -22.5604186626      -63.3384986300      -56.5582700592  WZ1       513             0.0000000000
      1517       506  TIP3      H1            -23.3958886626      -62.8845486300      -56.4480300592  WZ1       513             0.0000000000
      1518       506  TIP3      H2            -22.0363586626      -63.0626486300      -55.8062800592  WZ1       513             0.0000000000
      1519       507  TIP3      OH2           -22.0161586626      -57.1257286300      -64.8736300592  WZ1       514             0.0000000000
      1520       507  TIP3      H1            -22.7610586626      -57.6331986300      -65.1958400592  WZ1       514             0.0000000000
      1521       507  TIP3      H2            -22.1504386626      -57.0769286300      -63.9271500592  WZ1       514             0.0000000000
      1522       508  TIP3      OH2           -14.8662686626      -57.9929086300      -56.0868700592  WZ1       515             0.0000000000
      1523       508  TIP3      H1            -14.2243886626      -57.5362786300      -56.6306500592  WZ1       515             0.0000000000
      1524       508  TIP3      H2            -15.6965786626      -57.8796686300      -56.5494600592  WZ1       515             0.0000000000
      1525       509  TIP3      OH2           -18.1184786626      -64.3117386300      -66.6743700592  WZ1       516             0.0000000000
      1526       509  TIP3      H1            -19.0570586626      -64.2001786300      -66.8254900592  WZ1       516             0.0000000000
      1527       509  TIP3      H2            -17.8212686626      -63.4550486300      -66.3678000592  WZ1       516             0.0000000000
      1528       510  TIP3      OH2           -20.4969486626      -56.9413986300      -53.6367200592  WZ1       517             0.0000000000
      1529       510  TIP3      H1            -20.8423386626      -57.3231586300      -52.8297600592  WZ1       517             0.0000000000
      1530       510  TIP3      H2            -20.6969386626      -56.0080386300      -53.5654300592  WZ1       517             0.0000000000
      1531       511  TIP3      OH2           -17.4001286626      -62.4444686300      -65.0136300592  WZ1       518             0.0000000000
      1532       511  TIP3      H1            -16.5082286626      -62.5819686300      -64.6945100592  WZ1       518             0.0000000000
      1533       511  TIP3      H2            -17.3437686626      -61.6538586300      -65.5502800592  WZ1       518             0.0000000000
      1534       512  TIP3      OH2           -26.8913286626      -57.8307286300      -59.1038400592  WZ1       519             0.0000000000
      1535       512  TIP3      H1            -26.1466086626      -57.8331586300      -59.7051900592  WZ1       519             0.0000000000
      1536       512  TIP3      H2            -26.8136686626      -58.6543486300      -58.6223300592  WZ1       519             0.0000000000
      1537       513  TIP3      OH2           -19.8907486626      -55.6672986300      -65.8481700592  WZ1       520             0.0000000000
      1538       513  TIP3      H1            -20.1859086626      -54.8405086300      -65.4666900592  WZ1       520             0.0000000000
      1539       513  TIP3      H2            -20.5937486626      -56.2866086300      -65.6520300592  WZ1       520             0.0000000000
      1540       514  TIP3      OH2           -29.8833586626      -59.3700386300      -53.7889900592  WZ1       521             0.0000000000
      1541       514  TIP3      H1            -29.6604986626      -59.7880786300      -52.9572400592  WZ1       521             0.0000000000
      1542       514  TIP3      H2            -30.4853486626      -59.9825386300      -54.2117100592  WZ1       521             0.0000000000
      1543       515  TIP3      OH2           -22.8668686626      -59.8530486300      -51.5760200592  WZ1       522             0.0000000000
      1544       515  TIP3      H1            -23.1627886626      -60.0187486300      -52.4711100592  WZ1       522             0.0000000000
      1545       515  TIP3      H2            -21.9353486626      -60.0730186300      -51.5866300592  WZ1       522             0.0000000000
      1546       516  TIP3      OH2           -18.2465886626      -54.4798486300      -53.6862200592  WZ1       523             0.0000000000
      1547       516  TIP3      H1            -19.1471586626      -54.2965886300      -53.9538300592  WZ1       523             0.0000000000
      1548       516  TIP3      H2            -18.2124786626      -54.2209186300      -52.7653400592  WZ1       523             0.0000000000
      1549       517  TIP3      OH2           -12.5152586626      -62.2350586300      -65.3189600592  WZ1       524             0.0000000000
      1550       517  TIP3      H1            -13.0696286626      -62.6312586300      -65.9912100592  WZ1       524             0.0000000000
      1551       517  TIP3      H2            -12.4148986626      -61.3245386300      -65.5966300592  WZ1       524             0.0000000000
      1552       518  TIP3      OH2           -12.5520586626      -56.4348886300      -52.4818100592  WZ1       525             0.0000000000
      1553       518  TIP3      H1            -13.4032086626      -56.1965086300      -52.8491700592  WZ1       525             0.0000000000
      1554       518  TIP3      H2            -11.9617186626      -56.4515686300      -53.2351000592  WZ1       525             0.0000000000
      1555       519  TIP3      OH2           -14.2200886626      -53.4490186300      -64.8537500592  WZ1       526             0.0000000000
      1556       519  TIP3      H1            -14.5929786626      -54.2746386300      -64.5446900592  WZ1       526             0.0000000000
      1557       519  TIP3      H2            -13.9427386626      -53.6320786300      -65.7514100592  WZ1       526             0.0000000000
      1558       520  TIP3      OH2           -17.0596986626      -58.6410686300      -57.8325600592  WZ1       527             0.0000000000
      1559       520  TIP3      H1            -17.9880086626      -58.8728786300      -57.8596300592  WZ1       527             0.0000000000
      1560       520  TIP3      H2            -16.6085886626      -59.4180886300      -58.1626800592  WZ1       527             0.0000000000
      1561       521  TIP3      OH2           -24.5163886626      -54.3129086300      -61.6996900592  WZ1       528             0.0000000000
      1562       521  TIP3      H1            -23.9891686626      -53.5394686300      -61.8998100592  WZ1       528             0.0000000000
      1563       521  TIP3      H2            -25.3965386626      -54.0879886300      -62.0012900592  WZ1       528             0.0000000000
      1564       522  TIP3      OH2           -28.7616186626      -59.4504986300      -67.1124500592  WZ1       529             0.0000000000
      1565       522  TIP3      H1            -28.1456286626      -58.8237786300      -66.7329700592  WZ1       529             0.0000000000
      1566       522  TIP3      H2            -29.6233586626      -59.1345186300      -66.8408000592  WZ1       529             0.0000000000
      1567       523  TIP3      OH2           -23.0891586626      -56.6499186300      -62.1232600592  WZ1       530             0.0000000000
      1568       523  TIP3      H1            -23.3301586626      -55.7244786300      -62.0817300592  WZ1       530             0.0000000000
      1569       523  TIP3      H2            -23.8297986626      -57.1087886300      -61.7268700592  WZ1       530             0.0000000000
      1570       524  TIP3      OH2           -22.5744986626      -52.5005586300      -55.8081500592  WZ1       531             0.0000000000
      1571       524  TIP3      H1            -22.2120286626      -51.6459986300      -56.0417100592  WZ1       531             0.0000000000
      1572       524  TIP3      H2            -22.0429786626      -52.7923986300      -55.0675200592  WZ1       531             0.0000000000
      1573       525  TIP3      OH2           -24.4060786626      -51.6281586300      -62.5780400592  WZ1       532             0.0000000000
      1574       525  TIP3      H1            -25.3560286626      -51.5224186300      -62.5267100592  WZ1       532             0.0000000000
      1575       525  TIP3      H2            -24.0542686626      -50.8074186300      -62.2332900592  WZ1       532             0.0000000000
      1576       526  TIP3      OH2           -19.0304186626      -56.4014886300      -56.1075900592  WZ1       533             0.0000000000
      1577       526  TIP3      H1            -19.4562886626      -56.6293186300      -55.2811900592  WZ1       533             0.0000000000
      1578       526  TIP3      H2            -18.4498386626      -57.1403086300      -56.2900600592  WZ1       533             0.0000000000
      1579       527  TIP3      OH2           -16.8275286626      -55.4724386300      -67.0336900592  WZ1       534             0.0000000000
      1580       527  TIP3      H1            -16.4742186626      -55.8524586300      -66.2293400592  WZ1       534             0.0000000000
      1581       527  TIP3      H2            -17.7761786626      -55.5659586300      -66.9467600592  WZ1       534             0.0000000000
      1582       528  TIP3      OH2           -16.3719986626      -51.8495386300      -53.6381100592  WZ1       535             0.0000000000
      1583       528  TIP3      H1            -16.9736786626      -52.4052486300      -54.1334800592  WZ1       535             0.0000000000
      1584       528  TIP3      H2            -16.0906286626      -51.1825586300      -54.2643700592  WZ1       535             0.0000000000
      1585       529  TIP3      OH2           -12.3240886626      -50.9931886300      -66.8326700592  WZ1       536             0.0000000000
      1586       529  TIP3      H1            -11.5802986626      -50.4071386300      -66.9725100592  WZ1       536             0.0000000000
      1587       529  TIP3      H2            -13.0182786626      -50.4246086300      -66.4994300592  WZ1       536             0.0000000000
      1588       530  TIP3      OH2           -28.2494086626      -64.6167686300      -54.2308500592  WZ1       537             0.0000000000
      1589       530  TIP3      H1            -29.1421786626      -64.2782286300      -54.2984500592  WZ1       537             0.0000000000
      1590       530  TIP3      H2            -28.3481286626      -65.4721586300      -53.8127700592  WZ1       537             0.0000000000
      1591       531  TIP3      OH2           -15.9615986626      -56.8002386300      -64.8069000592  WZ1       538             0.0000000000
      1592       531  TIP3      H1            -16.2388386626      -57.5283086300      -64.2507900592  WZ1       538             0.0000000000
      1593       531  TIP3      H2            -15.0342986626      -56.6810386300      -64.6016400592  WZ1       538             0.0000000000
      1594       532  TIP3      OH2           -28.5982086626      -52.8123286300      -55.7959100592  WZ1       539             0.0000000000
      1595       532  TIP3      H1            -28.3811786626      -53.7440886300      -55.8269400592  WZ1       539             0.0000000000
      1596       532  TIP3      H2            -28.3518586626      -52.5378286300      -54.9126300592  WZ1       539             0.0000000000
      1597       533  TIP3      OH2           -22.7367486626      -54.3608286300      -68.5866900592  WZ1       540             0.0000000000
      1598       533  TIP3      H1            -22.4977686626      -55.1090186300      -69.1338000592  WZ1       540             0.0000000000
      1599       533  TIP3      H2            -23.0056186626      -54.7486586300      -67.7539100592  WZ1       540             0.0000000000
      1600       534  TIP3      OH2           -23.7996886626      -54.7904486300      -66.1304300592  WZ1       541             0.0000000000
      1601       534  TIP3      H1            -23.6528886626      -55.3104686300      -65.3403400592  WZ1       541             0.0000000000
      1602       534  TIP3      H2            -23.8025186626      -53.8836886300      -65.8238400592  WZ1       541             0.0000000000
      1603       535  TIP3      OH2           -27.3465786626      -57.5381186300      -65.6198900592  WZ1       542             0.0000000000
      1604       535  TIP3      H1            -28.0326486626      -57.1858686300      -65.0529200592  WZ1       542             0.0000000000
      1605       535  TIP3      H2            -26.8237886626      -56.7751586300      -65.8664600592  WZ1       542             0.0000000000
      1606       536  TIP3      OH2           -19.5150686626      -64.8757386300      -55.3409900592  WZ1       543             0.0000000000
      1607       536  TIP3      H1            -18.8162786626      -64.8018686300      -54.6910200592  WZ1       543             0.0000000000
      1608       536  TIP3      H2            -19.8959286626      -65.7402386300      -55.1867000592  WZ1       543             0.0000000000
      1609       537  TIP3      OH2           -18.7305786626      -65.2235686300      -64.2437600592  WZ1       544             0.0000000000
      1610       537  TIP3      H1            -18.5107486626      -64.7520286300      -65.0472200592  WZ1       544             0.0000000000
      1611       537  TIP3      H2            -18.1721786626      -64.8293086300      -63.5737000592  WZ1       544             0.0000000000
      1612       538  TIP3      OH2           -21.0619686626      -53.0930886300      -65.3810100592  WZ1       545             0.0000000000
      1613       538  TIP3      H1            -21.8783586626      -52.5961186300      -65.3285800592  WZ1       545             0.0000000000
      1614       538  TIP3      H2            -20.5323386626      -52.6177386300      -66.0211300592  WZ1       545             0.0000000000
      1615       539  TIP3      OH2           -21.5305886626      -63.4956886300      -63.4089200592  WZ1       546             0.0000000000
      1616       539  TIP3      H1            -20.7183286626      -62.9913686300      -63.3627500592  WZ1       546             0.0000000000
      1617       539  TIP3      H2            -21.7752886626      -63.6407186300      -62.4949600592  WZ1       546             0.0000000000
      1618       540  TIP3      OH2           -20.9949486626      -62.5094186300      -54.2242600592  WZ1       547             0.0000000000
      1619       540  TIP3      H1            -20.8759186626      -61.9358786300      -53.4672200592  WZ1       547             0.0000000000
      1620       540  TIP3      H2            -20.3394886626      -63.1974786300      -54.1094800592  WZ1       547             0.0000000000
      1621       541  TIP3      OH2           -20.6469186626      -66.4143886300      -62.4708100592  WZ1       548             0.0000000000
      1622       541  TIP3      H1            -20.9935686626      -65.7973286300      -61.8263800592  WZ1       548             0.0000000000
      1623       541  TIP3      H2            -19.9882286626      -65.9138186300      -62.9522600592  WZ1       548             0.0000000000
      1624       542  TIP3      OH2           -23.7236586626      -52.0493686300      -65.3993200592  WZ1       549             0.0000000000
      1625       542  TIP3      H1            -23.5627886626      -51.2496186300      -65.9000600592  WZ1       549             0.0000000000
      1626       542  TIP3      H2            -23.9208786626      -51.7427686300      -64.5142600592  WZ1       549             0.0000000000
      1627       543  TIP3      OH2           -24.9892186626      -65.3514486300      -65.7835600592  WZ1       550             0.0000000000
      1628       543  TIP3      H1            -25.0727386626      -64.4631386300      -65.4369200592  WZ1       550             0.0000000000
      1629       543  TIP3      H2            -24.0991886626      -65.6167786300      -65.5518800592  WZ1       550             0.0000000000
      1630       544  TIP3      OH2           -14.7903686626      -64.6023886300      -53.3892900592  WZ1       551             0.0000000000
      1631       544  TIP3      H1            -15.7067886626      -64.3402186300      -53.4769200592  WZ1       551             0.0000000000
      1632       544  TIP3      H2            -14.4548686626      -64.6054886300      -54.2857600592  WZ1       551             0.0000000000
      1633       545  TIP3      OH2           -16.1882686626      -60.8522886300      -59.2935600592  WZ1       552             0.0000000000
      1634       545  TIP3      H1            -16.9858286626      -61.2672686300      -59.6220600592  WZ1       552             0.0000000000
      1635       545  TIP3      H2            -15.7431586626      -61.5429186300      -58.8025100592  WZ1       552             0.0000000000
      1636       546  TIP3      OH2           -26.7306886626      -54.9242286300      -66.7231100592  WZ1       553             0.0000000000
      1637       546  TIP3      H1            -26.1385386626      -54.2247486300      -66.4468700592  WZ1       553             0.0000000000
      1638       546  TIP3      H2            -26.2713886626      -55.3572786300      -67.4426500592  WZ1       553             0.0000000000
      1639       547  TIP3      OH2           -28.4147686626      -62.2599286300      -67.6071700592  WZ1       554             0.0000000000
      1640       547  TIP3      H1            -28.4595086626      -61.3206186300      -67.4284700592  WZ1       554             0.0000000000
      1641       547  TIP3      H2            -29.3024486626      -62.4954386300      -67.8769600592  WZ1       554             0.0000000000
      1642       548  TIP3      OH2           -15.1018086626      -51.5960386300      -57.6712100592  WZ1       555             0.0000000000
      1643       548  TIP3      H1            -15.2573786626      -50.9175986300      -58.3282800592  WZ1       555             0.0000000000
      1644       548  TIP3      H2            -14.1691686626      -51.5241086300      -57.4681500592  WZ1       555             0.0000000000
      1645       549  TIP3      OH2           -27.6065686626      -67.4782686300      -58.9340700592  WZ1       556             0.0000000000
      1646       549  TIP3      H1            -27.8355886626      -67.4190186300      -59.8615700592  WZ1       556             0.0000000000
      1647       549  TIP3      H2            -28.0492286626      -68.2697186300      -58.6276600592  WZ1       556             0.0000000000
      1648       550  TIP3      OH2           -28.6762386626      -53.5375586300      -62.7734900592  WZ1       557             0.0000000000
      1649       550  TIP3      H1            -29.5083786626      -53.0652886300      -62.7463500592  WZ1       557             0.0000000000
      1650       550  TIP3      H2            -28.1304086626      -53.0277986300      -63.3721800592  WZ1       557             0.0000000000
      1651       551  TIP3      OH2           -29.3878686626      -50.9251886300      -51.4436900592  WZ1       558             0.0000000000
      1652       551  TIP3      H1            -28.8476486626      -51.1417886300      -50.6837700592  WZ1       558             0.0000000000
      1653       551  TIP3      H2            -29.8690686626      -51.7305886300      -51.6334400592  WZ1       558             0.0000000000
      1654       552  TIP3      OH2           -24.7905286626      -52.0057486300      -49.8232700592  WZ1       559             0.0000000000
      1655       552  TIP3      H1            -24.0228086626      -52.4646686300      -49.4823500592  WZ1       559             0.0000000000
      1656       552  TIP3      H2            -24.8119086626      -52.2317686300      -50.7531500592  WZ1       559             0.0000000000
      1657       553  TIP3      OH2           -20.6985686626      -52.4976886300      -68.4480900592  WZ1       560             0.0000000000
      1658       553  TIP3      H1            -21.3424686626      -53.1288286300      -68.1267200592  WZ1       560             0.0000000000
      1659       553  TIP3      H2            -19.9367386626      -53.0288886300      -68.6797400592  WZ1       560             0.0000000000
      1660       554  TIP3      OH2           -18.2136586626      -53.6256386300      -51.0941200592  WZ1       561             0.0000000000
      1661       554  TIP3      H1            -18.5647086626      -54.4823386300      -50.8510800592  WZ1       561             0.0000000000
      1662       554  TIP3      H2            -17.4873386626      -53.4829686300      -50.4872200592  WZ1       561             0.0000000000
      1663       555  TIP3      OH2           -16.0942786626      -52.6806986300      -68.2142900592  WZ1       562             0.0000000000
      1664       555  TIP3      H1            -15.8112386626      -53.4751786300      -67.7616000592  WZ1       562             0.0000000000
      1665       555  TIP3      H2            -15.3544886626      -52.4475986300      -68.7751800592  WZ1       562             0.0000000000
      1666       556  TIP3      OH2           -29.4809186626      -57.1147786300      -50.4892600592  WZ1       563             0.0000000000
      1667       556  TIP3      H1            -29.3368686626      -58.0167086300      -50.7755900592  WZ1       563             0.0000000000
      1668       556  TIP3      H2            -30.2531786626      -56.8285686300      -50.9770300592  WZ1       563             0.0000000000
      1669       557  TIP3      OH2           -25.1395486626      -56.7712086300      -68.3568000592  WZ1       564             0.0000000000
      1670       557  TIP3      H1            -25.0751386626      -57.5652486300      -67.8261600592  WZ1       564             0.0000000000
      1671       557  TIP3      H2            -24.4866286626      -56.8899286300      -69.0466000592  WZ1       564             0.0000000000
      1672       558  TIP3      OH2           -22.8253086626      -57.1449686300      -51.0566200592  WZ1       565             0.0000000000
      1673       558  TIP3      H1            -23.1539286626      -56.8741586300      -51.9138800592  WZ1       565             0.0000000000
      1674       558  TIP3      H2            -22.6734886626      -58.0859886300      -51.1441200592  WZ1       565             0.0000000000
      1675       559  TIP3      OH2           -19.7872086626      -55.7240386300      -68.6210000592  WZ1       566             0.0000000000
      1676       559  TIP3      H1            -20.0557986626      -55.5438286300      -67.7201100592  WZ1       566             0.0000000000
      1677       559  TIP3      H2            -19.9936486626      -56.6494186300      -68.7524200592  WZ1       566             0.0000000000
      1678       560  TIP3      OH2           -17.0907886626      -57.2292386300      -53.6733900592  WZ1       567             0.0000000000
      1679       560  TIP3      H1            -16.3453086626      -56.6408686300      -53.7929900592  WZ1       567             0.0000000000
      1680       560  TIP3      H2            -17.8481086626      -56.6472686300      -53.6100800592  WZ1       567             0.0000000000
      1681       561  TIP3      OH2           -28.6482686626      -59.9144486300      -51.0693300592  WZ1       568             0.0000000000
      1682       561  TIP3      H1            -28.2401486626      -60.7717886300      -51.1902700592  WZ1       568             0.0000000000
      1683       561  TIP3      H2            -28.9085086626      -59.9003186300      -50.1483000592  WZ1       568             0.0000000000
      1684       562  TIP3      OH2           -23.9901686626      -58.7985886300      -66.0510000592  WZ1       569             0.0000000000
      1685       562  TIP3      H1            -24.4499686626      -59.2827586300      -65.3651500592  WZ1       569             0.0000000000
      1686       562  TIP3      H2            -23.7352986626      -59.4670486300      -66.6869500592  WZ1       569             0.0000000000
      1687       563  TIP3      OH2           -24.7012386626      -60.9058786300      -53.6950400592  WZ1       570             0.0000000000
      1688       563  TIP3      H1            -25.3196286626      -60.2312186300      -53.4145700592  WZ1       570             0.0000000000
      1689       563  TIP3      H2            -24.3571186626      -60.5844886300      -54.5284200592  WZ1       570             0.0000000000
      1690       564  TIP3      OH2           -22.9191286626      -60.5554086300      -67.7886800592  WZ1       571             0.0000000000
      1691       564  TIP3      H1            -23.0996286626      -60.7102886300      -68.7158500592  WZ1       571             0.0000000000
      1692       564  TIP3      H2            -21.9690786626      -60.4475386300      -67.7438900592  WZ1       571             0.0000000000
      1693       565  TIP3      OH2           -19.6814186626      -58.4343486300      -50.4175600592  WZ1       572             0.0000000000
      1694       565  TIP3      H1            -18.7282986626      -58.3504386300      -50.4449600592  WZ1       572             0.0000000000
      1695       565  TIP3      H2            -19.8419586626      -59.1461686300      -49.7980700592  WZ1       572             0.0000000000
      1696       566  TIP3      OH2           -24.3618686626      -63.5507986300      -52.6127300592  WZ1       574             0.0000000000
      1697       566  TIP3      H1            -24.2117786626      -64.2796686300      -53.2147600592  WZ1       574             0.0000000000
      1698       566  TIP3      H2            -24.3596286626      -62.7736286300      -53.1715100592  WZ1       574             0.0000000000
      1699       567  TIP3      OH2           -23.9492986626      -65.1812186300      -55.1199900592  WZ1       575             0.0000000000
      1700       567  TIP3      H1            -23.4135486626      -64.7295486300      -55.7720600592  WZ1       575             0.0000000000
      1701       567  TIP3      H2            -24.8013386626      -65.2892386300      -55.5425800592  WZ1       575             0.0000000000
      1702       568  TIP3      OH2           -22.3674586626      -59.7415986300      -54.8804700592  WZ1       576             0.0000000000
      1703       568  TIP3      H1            -21.6169786626      -59.8978486300      -55.4536900592  WZ1       576             0.0000000000
      1704       568  TIP3      H2            -22.7066286626      -58.8899386300      -55.1559200592  WZ1       576             0.0000000000
      1705       569  TIP3      OH2           -17.9518386626      -61.9264186300      -49.8519400592  WZ1       577             0.0000000000
      1706       569  TIP3      H1            -17.7597086626      -62.8574786300      -49.9634900592  WZ1       577             0.0000000000
      1707       569  TIP3      H2            -17.0942086626      -61.5014686300      -49.8624000592  WZ1       577             0.0000000000
      1708       570  TIP3      OH2           -16.6351186626      -59.1378986300      -51.7746700592  WZ1       578             0.0000000000
      1709       570  TIP3      H1            -16.9166186626      -58.4284386300      -52.3522900592  WZ1       578             0.0000000000
      1710       570  TIP3      H2            -15.6926886626      -59.2105986300      -51.9255500592  WZ1       578             0.0000000000
      1711       571  TIP3      OH2           -25.8832386626      -62.3524486300      -50.7011700592  WZ1       579             0.0000000000
      1712       571  TIP3      H1            -26.6503386626      -62.8849686300      -50.9114100592  WZ1       579             0.0000000000
      1713       571  TIP3      H2            -25.2043386626      -62.6624086300      -51.3005400592  WZ1       579             0.0000000000
      1714       572  TIP3      OH2           -23.1437486626      -67.7246486300      -54.6886300592  WZ1       580             0.0000000000
      1715       572  TIP3      H1            -23.2417886626      -66.7783286300      -54.7940100592  WZ1       580             0.0000000000
      1716       572  TIP3      H2            -23.8861286626      -68.0972686300      -55.1642800592  WZ1       580             0.0000000000
      1717       573  TIP3      OH2           -21.8796986626      -63.4031086300      -51.1247900592  WZ1       581             0.0000000000
      1718       573  TIP3      H1            -22.1151586626      -63.6224386300      -50.2233000592  WZ1       581             0.0000000000
      1719       573  TIP3      H2            -22.6630086626      -63.6099886300      -51.6345400592  WZ1       581             0.0000000000
      1720       574  TIP3      OH2           -19.1640386626      -64.2757586300      -52.0494400592  WZ1       582             0.0000000000
      1721       574  TIP3      H1            -20.1114986626      -64.2437886300      -51.9171100592  WZ1       582             0.0000000000
      1722       574  TIP3      H2            -18.8513686626      -64.9010486300      -51.3956200592  WZ1       582             0.0000000000
      1723       575  TIP3      OH2           -17.5298886626      -65.6416486300      -50.0442500592  WZ1       583             0.0000000000
      1724       575  TIP3      H1            -17.6267086626      -66.5939186300      -50.0500600592  WZ1       583             0.0000000000
      1725       575  TIP3      H2            -17.8515786626      -65.3729686300      -49.1837000592  WZ1       583             0.0000000000
      1726       576  TIP3      OH2           -27.7029586626      -64.4320686300      -50.9967000592  WZ1       584             0.0000000000
      1727       576  TIP3      H1            -27.4912186626      -65.1384586300      -51.6069500592  WZ1       584             0.0000000000
      1728       576  TIP3      H2            -27.8142086626      -64.8694686300      -50.1525800592  WZ1       584             0.0000000000
      1729       577  TIP3      OH2           -22.5681886626      -66.7480686300      -49.9637200592  WZ1       586             0.0000000000
      1730       577  TIP3      H1            -22.6999686626      -67.2236886300      -50.7838700592  WZ1       586             0.0000000000
      1731       577  TIP3      H2            -23.1674486626      -66.0037086300      -50.0190100592  WZ1       586             0.0000000000
      1732       578  TIP3      OH2           -23.0219586626      -49.8650386300      -66.7873200592  WZ1       587             0.0000000000
      1733       578  TIP3      H1            -22.0888886626      -49.7071686300      -66.6434800592  WZ1       587             0.0000000000
      1734       578  TIP3      H2            -23.2860786626      -49.1897386300      -67.4121700592  WZ1       587             0.0000000000
      1735       579  TIP3      OH2           -29.4534686626      -55.2286586300      -67.3045100592  WZ1       588             0.0000000000
      1736       579  TIP3      H1            -28.5395486626      -55.1497686300      -67.0311200592  WZ1       588             0.0000000000
      1737       579  TIP3      H2            -29.4461586626      -55.9156986300      -67.9709500592  WZ1       588             0.0000000000
      1738       580  TIP3      OH2           -30.8044086626      -49.8358086300      -62.2271200592  WZ1       589             0.0000000000
      1739       580  TIP3      H1            -31.4516986626      -50.2976386300      -62.7600000592  WZ1       589             0.0000000000
      1740       580  TIP3      H2            -30.4499486626      -50.5074786300      -61.6445000592  WZ1       589             0.0000000000
      1741       581  TIP3      OH2           -29.9344886626      -51.7551086300      -60.4225000592  WZ1       590             0.0000000000
      1742       581  TIP3      H1            -30.2688086626      -52.6353786300      -60.2504800592  WZ1       590             0.0000000000
      1743       581  TIP3      H2            -29.7122486626      -51.4096086300      -59.5579400592  WZ1       590             0.0000000000
      1744       582  TIP3      OH2           -12.3860086626      -50.9454686300      -57.4420200592  WZ1       591             0.0000000000
      1745       582  TIP3      H1            -12.4073386626      -50.7606286300      -56.5030800592  WZ1       591             0.0000000000
      1746       582  TIP3      H2            -11.6953886626      -50.3770686300      -57.7828800592  WZ1       591             0.0000000000
      1747       583  TIP3      OH2           -12.8227186626      -51.3783586300      -54.5201100592  WZ1       592             0.0000000000
      1748       583  TIP3      H1            -13.3098486626      -52.1139486300      -54.8913700592  WZ1       592             0.0000000000
      1749       583  TIP3      H2            -12.2734486626      -51.7719686300      -53.8421700592  WZ1       592             0.0000000000
      1750       584  TIP3      OH2           -14.3719886626      -55.5885486300      -49.8820800592  WZ1       593             0.0000000000
      1751       584  TIP3      H1            -15.2378786626      -55.6935786300      -49.4878500592  WZ1       593             0.0000000000
      1752       584  TIP3      H2            -13.9953986626      -54.8302186300      -49.4356100592  WZ1       593             0.0000000000
      1753       585  TIP3      OH2           -13.0710186626      -57.3321786300      -64.3678300592  WZ1       594             0.0000000000
      1754       585  TIP3      H1            -12.2208786626      -56.9110886300      -64.2406700592  WZ1       594             0.0000000000
      1755       585  TIP3      H2            -13.0655086626      -58.0721686300      -63.7606900592  WZ1       594             0.0000000000
      1756       586  TIP3      OH2           -12.6764586626      -59.2784386300      -62.5442600592  WZ1       595             0.0000000000
      1757       586  TIP3      H1            -13.4029986626      -59.7581786300      -62.1465000592  WZ1       595             0.0000000000
      1758       586  TIP3      H2            -12.0951286626      -59.0729686300      -61.8121000592  WZ1       595             0.0000000000
      1759       587  TIP3      OH2           -12.9173386626      -56.4936886300      -57.5965000592  WZ1       596             0.0000000000
      1760       587  TIP3      H1            -12.0839186626      -56.8716886300      -57.8771400592  WZ1       596             0.0000000000
      1761       587  TIP3      H2            -12.8053086626      -55.5505686300      -57.7155900592  WZ1       596             0.0000000000
      1762       588  TIP3      OH2           -14.4311086626      -53.6159386300      -55.2896600592  WZ1       597             0.0000000000
      1763       588  TIP3      H1            -15.0785786626      -53.2907886300      -54.6641400592  WZ1       597             0.0000000000
      1764       588  TIP3      H2            -14.9487086626      -54.0561686300      -55.9638300592  WZ1       597             0.0000000000
      1765       589  TIP3      OH2           -12.4081486626      -59.3775886300      -66.1531300592  WZ1       598             0.0000000000
      1766       589  TIP3      H1            -12.9300386626      -59.0211786300      -66.8720400592  WZ1       598             0.0000000000
      1767       589  TIP3      H2            -12.4412286626      -58.7028086300      -65.4750400592  WZ1       598             0.0000000000
      1768       590  TIP3      OH2           -14.0592486626      -62.1380286300      -67.6024200592  WZ1       599             0.0000000000
      1769       590  TIP3      H1            -13.9628086626      -61.4713286300      -68.2824500592  WZ1       599             0.0000000000
      1770       590  TIP3      H2            -14.1992886626      -62.9533986300      -68.0838700592  WZ1       599             0.0000000000
      1771       591  TIP3      OH2           -14.8897786626      -60.7577886300      -61.9813900592  WZ1       600             0.0000000000
      1772       591  TIP3      H1            -15.0398986626      -61.7029286300      -62.0016100592  WZ1       600             0.0000000000
      1773       591  TIP3      H2            -15.2433286626      -60.4766486300      -61.1374800592  WZ1       600             0.0000000000
      1774       592  TIP3      OH2           -29.8545386626      -58.6795686300      -57.9710100592  WZ1       601             0.0000000000
      1775       592  TIP3      H1            -29.6702486626      -58.7613986300      -58.9067200592  WZ1       601             0.0000000000
      1776       592  TIP3      H2            -29.0052486626      -58.8038686300      -57.5473700592  WZ1       601             0.0000000000
      1777       593  TIP3      OH2           -14.0334886626      -58.7874586300      -52.3425600592  WZ1       602             0.0000000000
      1778       593  TIP3      H1            -13.4507586626      -59.5222286300      -52.1508400592  WZ1       602             0.0000000000
      1779       593  TIP3      H2            -13.4695586626      -58.0154286300      -52.2959800592  WZ1       602             0.0000000000
      1780       594  TIP3      OH2           -12.5367786626      -60.8848786300      -51.6580200592  WZ1       603             0.0000000000
      1781       594  TIP3      H1            -13.4001086626      -61.2636686300      -51.8235500592  WZ1       603             0.0000000000
      1782       594  TIP3      H2            -11.9324086626      -61.6233986300      -51.7324400592  WZ1       603             0.0000000000
      1783       595  TIP3      OH2           -14.8118686626      -64.7300486300      -68.4848700592  WZ1       604             0.0000000000
      1784       595  TIP3      H1            -14.2012886626      -65.1013686300      -67.8480500592  WZ1       604             0.0000000000
      1785       595  TIP3      H2            -15.6487186626      -65.1513586300      -68.2888700592  WZ1       604             0.0000000000
      1786       596  TIP3      OH2           -15.1792986626      -63.1752086300      -63.5188800592  WZ1       605             0.0000000000
      1787       596  TIP3      H1            -14.8995886626      -64.0821686300      -63.3947100592  WZ1       605             0.0000000000
      1788       596  TIP3      H2            -14.4201286626      -62.7410586300      -63.9079600592  WZ1       605             0.0000000000
      1789       597  TIP3      OH2           -14.5674686626      -62.5934686300      -58.0829900592  WZ1       606             0.0000000000
      1790       597  TIP3      H1            -13.6346686626      -62.3814786300      -58.1173900592  WZ1       606             0.0000000000
      1791       597  TIP3      H2            -14.8027186626      -62.4922586300      -57.1606900592  WZ1       606             0.0000000000
      1792       598  TIP3      OH2           -14.5382786626      -61.8569386300      -55.3070500592  WZ1       607             0.0000000000
      1793       598  TIP3      H1            -15.3811486626      -61.5888986300      -54.9410700592  WZ1       607             0.0000000000
      1794       598  TIP3      H2            -14.0958486626      -61.0347486300      -55.5179400592  WZ1       607             0.0000000000
      1795       599  TIP3      OH2           -30.2570586626      -63.4090686300      -51.8301300592  WZ1       608             0.0000000000
      1796       599  TIP3      H1            -29.3375686626      -63.5312386300      -51.5938200592  WZ1       608             0.0000000000
      1797       599  TIP3      H2            -30.7066086626      -64.1590986300      -51.4407800592  WZ1       608             0.0000000000
      1798       600  TIP3      OH2           -12.2551186626      -67.8769186300      -49.9535500592  WZ1       609             0.0000000000
      1799       600  TIP3      H1            -11.9054186626      -68.5305686300      -50.5590800592  WZ1       609             0.0000000000
      1800       600  TIP3      H2            -12.1081686626      -67.0395086300      -50.3932900592  WZ1       609             0.0000000000
      1801       601  TIP3      OH2           -14.5658186626      -65.9122786300      -63.4706800592  WZ1       610             0.0000000000
      1802       601  TIP3      H1            -14.3833186626      -66.3611286300      -62.6451800592  WZ1       610             0.0000000000
      1803       601  TIP3      H2            -15.1655286626      -66.4968386300      -63.9342200592  WZ1       610             0.0000000000
      1804       602  TIP3      OH2           -29.0358086626      -65.0969086300      -58.9388400592  WZ1       611             0.0000000000
      1805       602  TIP3      H1            -28.5906486626      -65.8886586300      -58.6368700592  WZ1       611             0.0000000000
      1806       602  TIP3      H2            -28.5695086626      -64.3803886300      -58.5082800592  WZ1       611             0.0000000000
      1807       603  TIP3      OH2           -30.7317786626      -62.0976086300      -57.8698200592  WZ1       612             0.0000000000
      1808       603  TIP3      H1            -30.2397986626      -62.3185586300      -58.6606200592  WZ1       612             0.0000000000
      1809       603  TIP3      H2            -30.3696886626      -61.2572686300      -57.5888700592  WZ1       612             0.0000000000
      1810       604  TIP3      OH2           -12.7353986626      -65.7674586300      -51.6044200592  WZ1       613             0.0000000000
      1811       604  TIP3      H1            -13.6528286626      -65.4967486300      -51.6400700592  WZ1       613             0.0000000000
      1812       604  TIP3      H2            -12.6124586626      -66.3026186300      -52.3884500592  WZ1       613             0.0000000000
      1813       605  TIP3      OH2           -12.6991986626      -65.8444686300      -66.9426500592  WZ1       614             0.0000000000
      1814       605  TIP3      H1            -12.2869386626      -66.5658986300      -67.4178500592  WZ1       614             0.0000000000
      1815       605  TIP3      H2            -12.0175486626      -65.1750086300      -66.8842200592  WZ1       614             0.0000000000
      1816       606  TIP3      OH2           -30.4181286626      -65.8396986300      -63.8155800592  WZ1       615             0.0000000000
      1817       606  TIP3      H1            -31.3432886626      -65.6310386300      -63.9450300592  WZ1       615             0.0000000000
      1818       606  TIP3      H2            -29.9641386626      -65.3556186300      -64.5053500592  WZ1       615             0.0000000000
      1819       607  TIP3      OH2           -15.6474086626      -50.8555286300      -61.8698400592  WZ1       616             0.0000000000
      1820       607  TIP3      H1            -14.9951186626      -51.2033186300      -62.4779300592  WZ1       616             0.0000000000
      1821       607  TIP3      H2            -15.1370286626      -50.3672086300      -61.2238700592  WZ1       616             0.0000000000
      1822       608  TIP3      OH2           -30.4545886626      -67.1017986300      -55.4713300592  WZ1       617             0.0000000000
      1823       608  TIP3      H1            -31.1195386626      -67.3477686300      -54.8282400592  WZ1       617             0.0000000000
      1824       608  TIP3      H2            -30.8974586626      -66.4797586300      -56.0485300592  WZ1       617             0.0000000000
      1825       609  TIP3      OH2           -28.2626586626      -53.9263886300      -51.3267500592  WZ1       618             0.0000000000
      1826       609  TIP3      H1            -29.0834086626      -53.7517386300      -51.7872800592  WZ1       618             0.0000000000
      1827       609  TIP3      H2            -28.5148786626      -53.9999186300      -50.4063100592  WZ1       618             0.0000000000
      1828       610  TIP3      OH2           -25.3083686626      -52.9522686300      -55.0683500592  WZ1       619             0.0000000000
      1829       610  TIP3      H1            -25.7332586626      -52.1424186300      -55.3508900592  WZ1       619             0.0000000000
      1830       610  TIP3      H2            -24.4040886626      -52.8668586300      -55.3703700592  WZ1       619             0.0000000000
      1831       611  TIP3      OH2           -20.9972286626      -51.5532686300      -52.1089800592  WZ1       620             0.0000000000
      1832       611  TIP3      H1            -20.8124786626      -51.8866586300      -51.2309500592  WZ1       620             0.0000000000
      1833       611  TIP3      H2            -20.1507786626      -51.2434086300      -52.4310600592  WZ1       620             0.0000000000
      1834       612  TIP3      OH2           -18.6521886626      -50.2673786300      -52.8648400592  WZ1       621             0.0000000000
      1835       612  TIP3      H1            -17.9752986626      -50.9001486300      -53.1049200592  WZ1       621             0.0000000000
      1836       612  TIP3      H2            -18.3303086626      -49.8663286300      -52.0575100592  WZ1       621             0.0000000000
      1837       613  TIP3      OH2           -13.7348086626      -67.6778286300      -53.7853400592  WZ1       622             0.0000000000
      1838       613  TIP3      H1            -14.5474586626      -67.3527986300      -54.1728700592  WZ1       622             0.0000000000
      1839       613  TIP3      H2            -13.5019586626      -68.4379786300      -54.3184300592  WZ1       622             0.0000000000
      1840       614  TIP3      OH2           -27.9066986626      -49.6958786300      -55.0208200592  WZ1       623             0.0000000000
      1841       614  TIP3      H1            -28.6270586626      -49.2557786300      -55.4720500592  WZ1       623             0.0000000000
      1842       614  TIP3      H2            -28.2722986626      -49.9464086300      -54.1724200592  WZ1       623             0.0000000000
      1843       615  TIP3      OH2           -25.4394386626      -50.0954886300      -55.9911000592  WZ1       624             0.0000000000
      1844       615  TIP3      H1            -26.3042186626      -50.0236386300      -55.5870900592  WZ1       624             0.0000000000
      1845       615  TIP3      H2            -25.4945386626      -49.5487586300      -56.7748500592  WZ1       624             0.0000000000
      1846       616  TIP3      OH2           -20.7288786626      -50.2075986300      -56.8155000592  WZ1       625             0.0000000000
      1847       616  TIP3      H1            -21.1854786626      -49.6786286300      -57.4696600592  WZ1       625             0.0000000000
      1848       616  TIP3      H2            -20.5660786626      -49.6044586300      -56.0902700592  WZ1       625             0.0000000000
      1849       617  TIP3      OH2           -18.4012486626      -51.3296386300      -55.8704700592  WZ1       626             0.0000000000
      1850       617  TIP3      H1            -19.3058786626      -51.1646186300      -56.1362600592  WZ1       626             0.0000000000
      1851       617  TIP3      H2            -17.9723886626      -50.4764186300      -55.9361300592  WZ1       626             0.0000000000
      1852       618  TIP3      OH2           -15.7970586626      -49.7597286300      -55.5756900592  WZ1       627             0.0000000000
      1853       618  TIP3      H1            -15.9788586626      -48.8438386300      -55.7862000592  WZ1       627             0.0000000000
      1854       618  TIP3      H2            -15.6202786626      -50.1700186300      -56.4222300592  WZ1       627             0.0000000000
      1855       619  TIP3      OH2           -28.4918886626      -51.0726286300      -58.1106400592  WZ1       628             0.0000000000
      1856       619  TIP3      H1            -28.5102886626      -51.4981186300      -57.2534100592  WZ1       628             0.0000000000
      1857       619  TIP3      H2            -27.6870986626      -51.3911286300      -58.5194200592  WZ1       628             0.0000000000
      1858       620  TIP3      OH2           -26.3505786626      -52.3627586300      -59.4556500592  WZ1       629             0.0000000000
      1859       620  TIP3      H1            -26.5695086626      -53.2790186300      -59.2860500592  WZ1       629             0.0000000000
      1860       620  TIP3      H2            -25.5263586626      -52.2227186300      -58.9895100592  WZ1       629             0.0000000000
      1861       621  TIP3      OH2           -23.8133286626      -51.8928286300      -58.6068500592  WZ1       630             0.0000000000
      1862       621  TIP3      H1            -23.6007586626      -52.7809286300      -58.8937600592  WZ1       630             0.0000000000
      1863       621  TIP3      H2            -23.7488186626      -51.9270586300      -57.6524500592  WZ1       630             0.0000000000
      1864       622  TIP3      OH2           -20.3049586626      -66.2287686300      -59.4625200592  WZ1       631             0.0000000000
      1865       622  TIP3      H1            -20.9792786626      -66.8582086300      -59.2069400592  WZ1       631             0.0000000000
      1866       622  TIP3      H2            -19.7410386626      -66.7128786300      -60.0657300592  WZ1       631             0.0000000000
      1867       623  TIP3      OH2           -15.1622386626      -68.1213686300      -59.3498100592  WZ1       632             0.0000000000
      1868       623  TIP3      H1            -14.5584786626      -67.5738286300      -59.8517100592  WZ1       632             0.0000000000
      1869       623  TIP3      H2            -16.0320386626      -67.8023286300      -59.5904000592  WZ1       632             0.0000000000
      1870       624  TIP3      OH2           -13.4351986626      -66.9824986300      -61.0167200592  WZ1       633             0.0000000000
      1871       624  TIP3      H1            -12.8234486626      -67.4969286300      -61.5433600592  WZ1       633             0.0000000000
      1872       624  TIP3      H2            -13.0528586626      -66.1052886300      -60.9932800592  WZ1       633             0.0000000000
      1873       625  TIP3      OH2           -27.9782086626      -67.5947386300      -61.6405300592  WZ1       634             0.0000000000
      1874       625  TIP3      H1            -28.7552286626      -67.8292486300      -62.1479400592  WZ1       634             0.0000000000
      1875       625  TIP3      H2            -27.4478486626      -68.3915286300      -61.6317300592  WZ1       634             0.0000000000
      1876       626  TIP3      OH2           -29.1418686626      -67.7969286300      -65.8369200592  WZ1       635             0.0000000000
      1877       626  TIP3      H1            -28.7027986626      -67.1858786300      -66.4285700592  WZ1       635             0.0000000000
      1878       626  TIP3      H2            -29.7756286626      -67.2585186300      -65.3629200592  WZ1       635             0.0000000000
      1879       627  TIP3      OH2           -23.3989486626      -67.6680286300      -61.8272200592  WZ1       636             0.0000000000
      1880       627  TIP3      H1            -22.5246086626      -67.2795986300      -61.8567900592  WZ1       636             0.0000000000
      1881       627  TIP3      H2            -23.5348686626      -67.8832486300      -60.9045000592  WZ1       636             0.0000000000
      1882       628  TIP3      OH2           -17.8421086626      -67.6380486300      -60.1780500592  WZ1       637             0.0000000000
      1883       628  TIP3      H1            -17.7659486626      -67.5428886300      -61.1274500592  WZ1       637             0.0000000000
      1884       628  TIP3      H2            -18.1171886626      -68.5457586300      -60.0491400592  WZ1       637             0.0000000000
      1885       629  TIP3      OH2           -16.4888486626      -67.6122686300      -64.4855500592  WZ1       638             0.0000000000
      1886       629  TIP3      H1            -17.1917386626      -66.9973486300      -64.6954100592  WZ1       638             0.0000000000
      1887       629  TIP3      H2            -16.9337086626      -68.4495986300      -64.3544600592  WZ1       638             0.0000000000
      1888       630  TIP3      OH2           -29.2409186626      -51.8487086300      -64.9394100592  WZ1       639             0.0000000000
      1889       630  TIP3      H1            -29.9259286626      -51.8868186300      -65.6069000592  WZ1       639             0.0000000000
      1890       630  TIP3      H2            -29.2371986626      -50.9359486300      -64.6512000592  WZ1       639             0.0000000000
      1891       631  TIP3      OH2           -27.2809586626      -65.8807786300      -67.3945100592  WZ1       640             0.0000000000
      1892       631  TIP3      H1            -26.7896186626      -66.5105386300      -67.9219600592  WZ1       640             0.0000000000
      1893       631  TIP3      H2            -26.6573286626      -65.5848386300      -66.7313900592  WZ1       640             0.0000000000
      1894       632  TIP3      OH2           -22.2549486626      -65.5876286300      -64.9374600592  WZ1       641             0.0000000000
      1895       632  TIP3      H1            -22.0768186626      -66.2343086300      -64.2546000592  WZ1       641             0.0000000000
      1896       632  TIP3      H2            -22.3083286626      -64.7538586300      -64.4703500592  WZ1       641             0.0000000000
      1897       633  TIP3      OH2           -20.3765686626      -50.6392186300      -66.5417900592  WZ1       642             0.0000000000
      1898       633  TIP3      H1            -19.5105486626      -50.2724786300      -66.7199700592  WZ1       642             0.0000000000
      1899       633  TIP3      H2            -20.6232886626      -51.0784186300      -67.3557100592  WZ1       642             0.0000000000
      1900       634  TIP3      OH2           -13.6676086626      -51.0761886300      -63.8626800592  WZ1       643             0.0000000000
      1901       634  TIP3      H1            -13.8618986626      -51.8239786300      -64.4277200592  WZ1       643             0.0000000000
      1902       634  TIP3      H2            -13.7065986626      -50.3181786300      -64.4458900592  WZ1       643             0.0000000000
      1903       635  TIP3      OH2           -28.0204086626      -67.0805486300      -52.1229100592  WZ1       644             0.0000000000
      1904       635  TIP3      H1            -28.3865886626      -67.8462886300      -51.6804400592  WZ1       644             0.0000000000
      1905       635  TIP3      H2            -27.1075586626      -67.0515286300      -51.8364000592  WZ1       644             0.0000000000
      1906       636  TIP3      OH2           -26.0473286626      -67.7301086300      -50.5872000592  WZ1       645             0.0000000000
      1907       636  TIP3      H1            -25.1489686626      -68.0040886300      -50.7718600592  WZ1       645             0.0000000000
      1908       636  TIP3      H2            -26.4340186626      -68.4725086300      -50.1229400592  WZ1       645             0.0000000000
      1909       637  TIP3      OH2           -27.4227986626      -50.9286286300      -67.9142000592  WZ1       646             0.0000000000
      1910       637  TIP3      H1            -27.6903386626      -50.6423386300      -67.0408900592  WZ1       646             0.0000000000
      1911       637  TIP3      H2            -26.6515386626      -51.4747086300      -67.7619500592  WZ1       646             0.0000000000
      1912       638  TIP3      OH2           -14.4499886626      -52.3249486300      -51.7125000592  WZ1       648             0.0000000000
      1913       638  TIP3      H1            -15.2317986626      -52.5111486300      -52.2324400592  WZ1       648             0.0000000000
      1914       638  TIP3      H2            -14.5219986626      -51.3955186300      -51.4952500592  WZ1       648             0.0000000000
      1915       639  TIP3      OH2            -0.0439486626      -58.4385086300      -61.6817800592  WZ1       649             0.0000000000
      1916       639  TIP3      H1              0.0451613374      -57.4946886300      -61.8140700592  WZ1       649             0.0000000000
      1917       639  TIP3      H2             -0.6821886626      -58.7138686300      -62.3398400592  WZ1       649             0.0000000000
      1918       640  TIP3      OH2            -1.1108186626      -59.1834386300      -58.2629600592  WZ1       650             0.0000000000
      1919       640  TIP3      H1             -1.1490686626      -59.8298086300      -57.5580000592  WZ1       650             0.0000000000
      1920       640  TIP3      H2             -1.4331686626      -59.6499986300      -59.0340900592  WZ1       650             0.0000000000
      1921       641  TIP3      OH2            -8.7423186626      -59.5692286300      -56.6699700592  WZ1       651             0.0000000000
      1922       641  TIP3      H1             -8.7011086626      -60.1948986300      -55.9467300592  WZ1       651             0.0000000000
      1923       641  TIP3      H2             -8.0395486626      -58.9453686300      -56.4879300592  WZ1       651             0.0000000000
      1924       642  TIP3      OH2             2.5952013374      -56.2443986300      -59.9614500592  WZ1       652             0.0000000000
      1925       642  TIP3      H1              2.1544713374      -56.9647986300      -59.5108900592  WZ1       652             0.0000000000
      1926       642  TIP3      H2              2.5821713374      -55.5236786300      -59.3316800592  WZ1       652             0.0000000000
      1927       643  TIP3      OH2            -7.8190086626      -55.1193386300      -58.1350600592  WZ1       653             0.0000000000
      1928       643  TIP3      H1             -8.1884886626      -55.9212886300      -58.5046300592  WZ1       653             0.0000000000
      1929       643  TIP3      H2             -6.8778986626      -55.2878486300      -58.0887200592  WZ1       653             0.0000000000
      1930       644  TIP3      OH2           -11.2089586626      -61.4590786300      -62.7421800592  WZ1       654             0.0000000000
      1931       644  TIP3      H1            -11.6566186626      -60.6132086300      -62.7605300592  WZ1       654             0.0000000000
      1932       644  TIP3      H2            -11.7698386626      -62.0386586300      -63.2576700592  WZ1       654             0.0000000000
      1933       645  TIP3      OH2           -10.4983486626      -59.2971186300      -60.6163800592  WZ1       655             0.0000000000
      1934       645  TIP3      H1            -10.2849986626      -60.0669586300      -60.0890800592  WZ1       655             0.0000000000
      1935       645  TIP3      H2             -9.7605886626      -59.2074486300      -61.2196200592  WZ1       655             0.0000000000
      1936       646  TIP3      OH2            -0.2932486626      -51.1402286300      -59.7494100592  WZ1       656             0.0000000000
      1937       646  TIP3      H1              0.3263913374      -51.8167586300      -60.0224900592  WZ1       656             0.0000000000
      1938       646  TIP3      H2             -0.5015086626      -51.3581486300      -58.8409200592  WZ1       656             0.0000000000
      1939       647  TIP3      OH2            -2.7213786626      -56.7512986300      -57.8568600592  WZ1       657             0.0000000000
      1940       647  TIP3      H1             -2.4175886626      -57.4371586300      -58.4514500592  WZ1       657             0.0000000000
      1941       647  TIP3      H2             -1.9999786626      -56.6324286300      -57.2390600592  WZ1       657             0.0000000000
      1942       648  TIP3      OH2             5.9416013374      -65.1497686300      -56.9962400592  WZ1       658             0.0000000000
      1943       648  TIP3      H1              5.9908213374      -64.5396486300      -56.2603300592  WZ1       658             0.0000000000
      1944       648  TIP3      H2              6.3671113374      -64.6886786300      -57.7191300592  WZ1       658             0.0000000000
      1945       649  TIP3      OH2             0.4193213374      -62.3570586300      -57.5293800592  WZ1       659             0.0000000000
      1946       649  TIP3      H1              0.5619113374      -63.3033586300      -57.5092200592  WZ1       659             0.0000000000
      1947       649  TIP3      H2              0.3132213374      -62.1500786300      -58.4578900592  WZ1       659             0.0000000000
      1948       650  TIP3      OH2            -6.4258486626      -64.2554186300      -60.2569000592  WZ1       660             0.0000000000
      1949       650  TIP3      H1             -6.3827386626      -63.3955686300      -60.6752700592  WZ1       660             0.0000000000
      1950       650  TIP3      H2             -6.8834386626      -64.8079486300      -60.8905800592  WZ1       660             0.0000000000
      1951       651  TIP3      OH2             1.2964213374      -64.1248586300      -61.8560700592  WZ1       661             0.0000000000
      1952       651  TIP3      H1              1.9428513374      -64.4535386300      -61.2313100592  WZ1       661             0.0000000000
      1953       651  TIP3      H2              1.8063613374      -63.6069586300      -62.4789300592  WZ1       661             0.0000000000
      1954       652  TIP3      OH2            -9.8056986626      -61.8588386300      -59.4947600592  WZ1       662             0.0000000000
      1955       652  TIP3      H1             -9.1520386626      -62.4086686300      -59.0627500592  WZ1       662             0.0000000000
      1956       652  TIP3      H2             -9.7817686626      -62.1329386300      -60.4115600592  WZ1       662             0.0000000000
      1957       653  TIP3      OH2            -4.6492486626      -60.3087086300      -60.2796100592  WZ1       663             0.0000000000
      1958       653  TIP3      H1             -4.0331486626      -60.8351686300      -59.7702100592  WZ1       663             0.0000000000
      1959       653  TIP3      H2             -5.2353686626      -60.9488386300      -60.6832500592  WZ1       663             0.0000000000
      1960       654  TIP3      OH2             6.3330613374      -63.6718486300      -54.7602600592  WZ1       664             0.0000000000
      1961       654  TIP3      H1              5.6445213374      -63.0137786300      -54.8556000592  WZ1       664             0.0000000000
      1962       654  TIP3      H2              6.3485213374      -63.8690586300      -53.8237200592  WZ1       664             0.0000000000
      1963       655  TIP3      OH2            -7.6156586626      -65.3375786300      -56.1828200592  WZ1       665             0.0000000000
      1964       655  TIP3      H1             -7.8344886626      -64.8075186300      -56.9492200592  WZ1       665             0.0000000000
      1965       655  TIP3      H2             -8.2835686626      -65.1110286300      -55.5356800592  WZ1       665             0.0000000000
      1966       656  TIP3      OH2            -0.2466786626      -55.8374686300      -62.6389100592  WZ1       666             0.0000000000
      1967       656  TIP3      H1             -0.5421686626      -56.1602386300      -63.4902200592  WZ1       666             0.0000000000
      1968       656  TIP3      H2             -0.5708986626      -54.9377986300      -62.5976500592  WZ1       666             0.0000000000
      1969       657  TIP3      OH2            -5.0465186626      -57.6620086300      -55.8954500592  WZ1       667             0.0000000000
      1970       657  TIP3      H1             -5.7866086626      -57.0638586300      -55.7919300592  WZ1       667             0.0000000000
      1971       657  TIP3      H2             -4.3325686626      -57.1080486300      -56.2110900592  WZ1       667             0.0000000000
      1972       658  TIP3      OH2             3.0602613374      -64.8339286300      -59.8754800592  WZ1       668             0.0000000000
      1973       658  TIP3      H1              2.8450613374      -65.5995886300      -59.3428800592  WZ1       668             0.0000000000
      1974       658  TIP3      H2              3.7160013374      -64.3614686300      -59.3626300592  WZ1       668             0.0000000000
      1975       659  TIP3      OH2            -8.0219286626      -63.4453986300      -58.2306000592  WZ1       669             0.0000000000
      1976       659  TIP3      H1             -7.4082986626      -62.8126386300      -57.8573600592  WZ1       669             0.0000000000
      1977       659  TIP3      H2             -7.5098586626      -63.9178986300      -58.8869100592  WZ1       669             0.0000000000
      1978       660  TIP3      OH2            -6.6390886626      -55.6977086300      -55.1083000592  WZ1       670             0.0000000000
      1979       660  TIP3      H1             -6.6443286626      -54.8183586300      -55.4863700592  WZ1       670             0.0000000000
      1980       660  TIP3      H2             -7.4926786626      -55.7812986300      -54.6833100592  WZ1       670             0.0000000000
      1981       661  TIP3      OH2           -10.5179986626      -56.0269186300      -64.3263700592  WZ1       671             0.0000000000
      1982       661  TIP3      H1            -10.7899086626      -55.7978186300      -65.2150800592  WZ1       671             0.0000000000
      1983       661  TIP3      H2            -10.4724286626      -55.1890386300      -63.8658400592  WZ1       671             0.0000000000
      1984       662  TIP3      OH2             3.1069713374      -54.4053286300      -57.6135200592  WZ1       672             0.0000000000
      1985       662  TIP3      H1              2.1653413374      -54.3469386300      -57.4518300592  WZ1       672             0.0000000000
      1986       662  TIP3      H2              3.3835813374      -53.4992786300      -57.7505500592  WZ1       672             0.0000000000
      1987       663  TIP3      OH2             3.4076713374      -66.1187986300      -56.1961300592  WZ1       673             0.0000000000
      1988       663  TIP3      H1              2.6715913374      -65.5080886300      -56.2340000592  WZ1       673             0.0000000000
      1989       663  TIP3      H2              4.0910713374      -65.7038986300      -56.7224900592  WZ1       673             0.0000000000
      1990       664  TIP3      OH2            -3.5891886626      -68.0320686300      -58.7303300592  WZ1       674             0.0000000000
      1991       664  TIP3      H1             -3.7067686626      -68.9804686300      -58.7845000592  WZ1       674             0.0000000000
      1992       664  TIP3      H2             -4.4441786626      -67.6994586300      -58.4572200592  WZ1       674             0.0000000000
      1993       665  TIP3      OH2             1.3590913374      -52.6239786300      -60.9883600592  WZ1       675             0.0000000000
      1994       665  TIP3      H1              1.7843213374      -53.3311886300      -61.4734000592  WZ1       675             0.0000000000
      1995       665  TIP3      H2              1.6760913374      -51.8227086300      -61.4051400592  WZ1       675             0.0000000000
      1996       666  TIP3      OH2             2.5187413374      -54.7231286300      -62.4797000592  WZ1       676             0.0000000000
      1997       666  TIP3      H1              2.2612213374      -55.4131186300      -63.0911100592  WZ1       676             0.0000000000
      1998       666  TIP3      H2              2.5898213374      -55.1660086300      -61.6341100592  WZ1       676             0.0000000000
      1999       667  TIP3      OH2             4.2047613374      -56.1564586300      -54.0023500592  WZ1       677             0.0000000000
      2000       667  TIP3      H1              4.3443913374      -56.7482086300      -54.7416500592  WZ1       677             0.0000000000
      2001       667  TIP3      H2              4.3720413374      -55.2838686300      -54.3584700592  WZ1       677             0.0000000000
      2002       668  TIP3      OH2            -1.3226986626      -59.1945086300      -64.2297500592  WZ1       678             0.0000000000
      2003       668  TIP3      H1             -2.0341486626      -58.6595386300      -64.5817000592  WZ1       678             0.0000000000
      2004       668  TIP3      H2             -0.6317386626      -59.1392986300      -64.8898600592  WZ1       678             0.0000000000
      2005       669  TIP3      OH2            -1.2687786626      -60.7370786300      -67.1912500592  WZ1       679             0.0000000000
      2006       669  TIP3      H1             -0.5677886626      -60.7143886300      -66.5398500592  WZ1       679             0.0000000000
      2007       669  TIP3      H2             -0.9664886626      -61.3651086300      -67.8473200592  WZ1       679             0.0000000000
      2008       670  TIP3      OH2             6.0466913374      -59.8166586300      -55.9363100592  WZ1       680             0.0000000000
      2009       670  TIP3      H1              5.3941013374      -59.1220986300      -55.8472200592  WZ1       680             0.0000000000
      2010       670  TIP3      H2              6.5117213374      -59.6065686300      -56.7461500592  WZ1       680             0.0000000000
      2011       671  TIP3      OH2             2.0830713374      -58.9851786300      -63.2781600592  WZ1       681             0.0000000000
      2012       671  TIP3      H1              1.3511713374      -58.7568086300      -62.7051000592  WZ1       681             0.0000000000
      2013       671  TIP3      H2              2.5302913374      -59.6989086300      -62.8234100592  WZ1       681             0.0000000000
      2014       672  TIP3      OH2             1.9804213374      -60.8109186300      -54.2104600592  WZ1       682             0.0000000000
      2015       672  TIP3      H1              2.0603313374      -60.0474786300      -53.6386100592  WZ1       682             0.0000000000
      2016       672  TIP3      H2              1.3791913374      -60.5316786300      -54.9009500592  WZ1       682             0.0000000000
      2017       673  TIP3      OH2            -6.2715586626      -58.3545586300      -61.3956600592  WZ1       683             0.0000000000
      2018       673  TIP3      H1             -6.6020386626      -58.7252186300      -62.2139600592  WZ1       683             0.0000000000
      2019       673  TIP3      H2             -5.6831486626      -59.0251586300      -61.0488300592  WZ1       683             0.0000000000
      2020       674  TIP3      OH2            -4.9048086626      -54.9264986300      -58.7144400592  WZ1       684             0.0000000000
      2021       674  TIP3      H1             -4.9996786626      -55.5051886300      -59.4709800592  WZ1       684             0.0000000000
      2022       674  TIP3      H2             -4.1754486626      -55.2979286300      -58.2181600592  WZ1       684             0.0000000000
      2023       675  TIP3      OH2            -5.9050086626      -59.5859986300      -57.7621600592  WZ1       685             0.0000000000
      2024       675  TIP3      H1             -5.3397586626      -59.4645786300      -58.5250400592  WZ1       685             0.0000000000
      2025       675  TIP3      H2             -5.5861186626      -58.9484986300      -57.1233100592  WZ1       685             0.0000000000
      2026       676  TIP3      OH2             0.4042113374      -54.0828086300      -57.0281100592  WZ1       686             0.0000000000
      2027       676  TIP3      H1              0.1638713374      -53.4204986300      -56.3801900592  WZ1       686             0.0000000000
      2028       676  TIP3      H2              0.2060313374      -54.9172886300      -56.6031500592  WZ1       686             0.0000000000
      2029       677  TIP3      OH2            -5.0249386626      -55.1867286300      -53.0449700592  WZ1       687             0.0000000000
      2030       677  TIP3      H1             -5.3361886626      -54.4044086300      -52.5896500592  WZ1       687             0.0000000000
      2031       677  TIP3      H2             -5.6749186626      -55.3398186300      -53.7307700592  WZ1       687             0.0000000000
      2032       678  TIP3      OH2             0.9540213374      -59.8228886300      -65.5930400592  WZ1       688             0.0000000000
      2033       678  TIP3      H1              1.5335713374      -59.6728586300      -64.8461500592  WZ1       688             0.0000000000
      2034       678  TIP3      H2              1.3680213374      -59.3521486300      -66.3164000592  WZ1       688             0.0000000000
      2035       679  TIP3      OH2            -8.1049486626      -58.9886186300      -53.8164000592  WZ1       689             0.0000000000
      2036       679  TIP3      H1             -8.0346286626      -58.3379386300      -53.1179000592  WZ1       689             0.0000000000
      2037       679  TIP3      H2             -8.9957286626      -58.8858686300      -54.1513100592  WZ1       689             0.0000000000
      2038       680  TIP3      OH2            -1.3194886626      -53.0860386300      -62.1577300592  WZ1       690             0.0000000000
      2039       680  TIP3      H1             -0.8457286626      -52.7904086300      -61.3803100592  WZ1       690             0.0000000000
      2040       680  TIP3      H2             -1.8825586626      -52.3478786300      -62.3907700592  WZ1       690             0.0000000000
      2041       681  TIP3      OH2            -6.7853486626      -53.1152286300      -52.2815900592  WZ1       691             0.0000000000
      2042       681  TIP3      H1             -6.7778186626      -53.2512586300      -53.2290400592  WZ1       691             0.0000000000
      2043       681  TIP3      H2             -7.7013086626      -53.2324186300      -52.0295900592  WZ1       691             0.0000000000
      2044       682  TIP3      OH2             4.6528613374      -68.0728486300      -65.7800700592  WZ1       692             0.0000000000
      2045       682  TIP3      H1              3.7529313374      -67.9339486300      -65.4850100592  WZ1       692             0.0000000000
      2046       682  TIP3      H2              4.9047013374      -67.2413886300      -66.1819000592  WZ1       692             0.0000000000
      2047       683  TIP3      OH2            -7.2812886626      -59.2851286300      -63.8063800592  WZ1       693             0.0000000000
      2048       683  TIP3      H1             -7.5731586626      -58.5169586300      -64.2972500592  WZ1       693             0.0000000000
      2049       683  TIP3      H2             -7.9557686626      -59.9445086300      -63.9692400592  WZ1       693             0.0000000000
      2050       684  TIP3      OH2             5.8420013374      -53.7066086300      -67.4036800592  WZ1       694             0.0000000000
      2051       684  TIP3      H1              5.9153513374      -52.7675886300      -67.2331500592  WZ1       694             0.0000000000
      2052       684  TIP3      H2              6.7475113374      -54.0117486300      -67.4599500592  WZ1       694             0.0000000000
      2053       685  TIP3      OH2           -11.1882786626      -56.9222086300      -54.9914000592  WZ1       695             0.0000000000
      2054       685  TIP3      H1            -11.6894386626      -56.9502686300      -55.8064300592  WZ1       695             0.0000000000
      2055       685  TIP3      H2            -11.1829086626      -57.8278886300      -54.6816700592  WZ1       695             0.0000000000
      2056       686  TIP3      OH2           -11.4380086626      -54.1418286300      -58.1073800592  WZ1       696             0.0000000000
      2057       686  TIP3      H1            -10.4919486626      -54.2861286300      -58.1264300592  WZ1       696             0.0000000000
      2058       686  TIP3      H2            -11.5503786626      -53.3575486300      -57.5702600592  WZ1       696             0.0000000000
      2059       687  TIP3      OH2             6.7598413374      -53.4758586300      -52.4250100592  WZ1       697             0.0000000000
      2060       687  TIP3      H1              6.7105213374      -54.4310486300      -52.4622500592  WZ1       697             0.0000000000
      2061       687  TIP3      H2              5.9330713374      -53.2083286300      -52.0236300592  WZ1       697             0.0000000000
      2062       688  TIP3      OH2            -2.2617586626      -53.9019386300      -53.5488700592  WZ1       698             0.0000000000
      2063       688  TIP3      H1             -2.1742986626      -53.0754786300      -53.0739600592  WZ1       698             0.0000000000
      2064       688  TIP3      H2             -3.1252486626      -54.2315586300      -53.2999400592  WZ1       698             0.0000000000
      2065       689  TIP3      OH2            -1.8471786626      -50.1295686300      -63.7428100592  WZ1       699             0.0000000000
      2066       689  TIP3      H1             -1.9225786626      -50.2508486300      -64.6892900592  WZ1       699             0.0000000000
      2067       689  TIP3      H2             -1.8143086626      -49.1802986300      -63.6243500592  WZ1       699             0.0000000000
      2068       690  TIP3      OH2            -8.1937986626      -51.3408686300      -61.9619100592  WZ1       700             0.0000000000
      2069       690  TIP3      H1             -8.0417586626      -51.6888286300      -61.0832600592  WZ1       700             0.0000000000
      2070       690  TIP3      H2             -9.0447586626      -51.6971386300      -62.2171900592  WZ1       700             0.0000000000
      2071       691  TIP3      OH2             1.2544213374      -50.9755486300      -66.7405700592  WZ1       701             0.0000000000
      2072       691  TIP3      H1              1.6292613374      -51.7199386300      -67.2113100592  WZ1       701             0.0000000000
      2073       691  TIP3      H2              1.2587913374      -51.2454886300      -65.8222400592  WZ1       701             0.0000000000
      2074       692  TIP3      OH2             0.9232313374      -51.0498386300      -63.9913500592  WZ1       702             0.0000000000
      2075       692  TIP3      H1             -0.0117886626      -50.9496486300      -63.8126500592  WZ1       702             0.0000000000
      2076       692  TIP3      H2              1.2034213374      -51.7592386300      -63.4130300592  WZ1       702             0.0000000000
      2077       693  TIP3      OH2             3.9118213374      -61.9826086300      -51.9447900592  WZ1       703             0.0000000000
      2078       693  TIP3      H1              3.5045013374      -61.5020486300      -52.6654600592  WZ1       703             0.0000000000
      2079       693  TIP3      H2              3.9523913374      -62.8880086300      -52.2527100592  WZ1       703             0.0000000000
      2080       694  TIP3      OH2            -8.9392286626      -55.5986686300      -53.9481200592  WZ1       704             0.0000000000
      2081       694  TIP3      H1             -8.7230986626      -55.9601086300      -53.0885400592  WZ1       704             0.0000000000
      2082       694  TIP3      H2             -9.7947586626      -55.9732886300      -54.1577700592  WZ1       704             0.0000000000
      2083       695  TIP3      OH2            -6.3204286626      -67.1286186300      -57.9527000592  WZ1       705             0.0000000000
      2084       695  TIP3      H1             -7.1820586626      -67.2157986300      -58.3604100592  WZ1       705             0.0000000000
      2085       695  TIP3      H2             -6.3428586626      -66.2726086300      -57.5249400592  WZ1       705             0.0000000000
      2086       696  TIP3      OH2            -1.6576486626      -67.4065786300      -54.5780000592  WZ1       706             0.0000000000
      2087       696  TIP3      H1             -1.2373386626      -67.8218686300      -53.8249400592  WZ1       706             0.0000000000
      2088       696  TIP3      H2             -2.5906886626      -67.5852486300      -54.4608000592  WZ1       706             0.0000000000
      2089       697  TIP3      OH2             1.6688413374      -63.6510586300      -53.7245500592  WZ1       707             0.0000000000
      2090       697  TIP3      H1              1.1547913374      -63.7768386300      -52.9269500592  WZ1       707             0.0000000000
      2091       697  TIP3      H2              1.5133113374      -62.7387486300      -53.9689300592  WZ1       707             0.0000000000
      2092       698  TIP3      OH2             2.4313313374      -58.7900586300      -67.9632500592  WZ1       708             0.0000000000
      2093       698  TIP3      H1              2.4734113374      -59.0126686300      -68.8932500592  WZ1       708             0.0000000000
      2094       698  TIP3      H2              3.2805413374      -58.3913486300      -67.7732600592  WZ1       708             0.0000000000
      2095       699  TIP3      OH2            -1.9959186626      -64.9142386300      -67.2929200592  WZ1       709             0.0000000000
      2096       699  TIP3      H1             -2.2494386626      -64.8950786300      -66.3701100592  WZ1       709             0.0000000000
      2097       699  TIP3      H2             -2.2527086626      -65.7856986300      -67.5943000592  WZ1       709             0.0000000000
      2098       700  TIP3      OH2            -6.2294186626      -62.1631686300      -56.8576800592  WZ1       710             0.0000000000
      2099       700  TIP3      H1             -6.8712086626      -62.2034386300      -56.1486700592  WZ1       710             0.0000000000
      2100       700  TIP3      H2             -6.1922186626      -61.2366986300      -57.0953800592  WZ1       710             0.0000000000
      2101       701  TIP3      OH2            -6.2325086626      -61.9421586300      -61.9456800592  WZ1       711             0.0000000000
      2102       701  TIP3      H1             -7.1252186626      -62.2825486300      -62.0043000592  WZ1       711             0.0000000000
      2103       701  TIP3      H2             -5.7818486626      -62.3190686300      -62.7013600592  WZ1       711             0.0000000000
      2104       702  TIP3      OH2            -0.6969586626      -61.5261286300      -63.1286000592  WZ1       712             0.0000000000
      2105       702  TIP3      H1             -1.1059286626      -60.7112686300      -63.4201200592  WZ1       712             0.0000000000
      2106       702  TIP3      H2              0.0236613374      -61.6661186300      -63.7428900592  WZ1       712             0.0000000000
      2107       703  TIP3      OH2            -1.5947986626      -61.3504886300      -51.6405300592  WZ1       713             0.0000000000
      2108       703  TIP3      H1             -2.1574186626      -62.0553286300      -51.3197500592  WZ1       713             0.0000000000
      2109       703  TIP3      H2             -0.7684586626      -61.4712986300      -51.1727700592  WZ1       713             0.0000000000
      2110       704  TIP3      OH2             0.3078113374      -62.0800886300      -60.3146300592  WZ1       714             0.0000000000
      2111       704  TIP3      H1              0.1122613374      -61.4744086300      -61.0295700592  WZ1       714             0.0000000000
      2112       704  TIP3      H2              0.4890713374      -62.9135686300      -60.7490000592  WZ1       714             0.0000000000
      2113       705  TIP3      OH2            -8.4793686626      -61.8428186300      -54.9904800592  WZ1       715             0.0000000000
      2114       705  TIP3      H1             -8.5174286626      -61.4426586300      -54.1217700592  WZ1       715             0.0000000000
      2115       705  TIP3      H2             -8.9702586626      -62.6595786300      -54.9001900592  WZ1       715             0.0000000000
      2116       706  TIP3      OH2            -5.1136286626      -64.4685886300      -68.1918800592  WZ1       716             0.0000000000
      2117       706  TIP3      H1             -5.5445586626      -64.9135786300      -67.4621400592  WZ1       716             0.0000000000
      2118       706  TIP3      H2             -5.8317586626      -64.0969586300      -68.7041300592  WZ1       716             0.0000000000
      2119       707  TIP3      OH2           -11.8712886626      -64.7266386300      -61.1400100592  WZ1       717             0.0000000000
      2120       707  TIP3      H1            -11.2405186626      -64.7554286300      -60.4206200592  WZ1       717             0.0000000000
      2121       707  TIP3      H2            -11.4218586626      -65.1517686300      -61.8704200592  WZ1       717             0.0000000000
      2122       708  TIP3      OH2           -10.5970786626      -63.9804386300      -65.7159700592  WZ1       718             0.0000000000
      2123       708  TIP3      H1            -10.1229086626      -63.3894486300      -66.3008800592  WZ1       718             0.0000000000
      2124       708  TIP3      H2            -11.3144386626      -63.4501486300      -65.3689600592  WZ1       718             0.0000000000
      2125       709  TIP3      OH2            -0.4282686626      -60.4419586300      -55.6433900592  WZ1       719             0.0000000000
      2126       709  TIP3      H1             -0.1047886626      -61.0729886300      -56.2863400592  WZ1       719             0.0000000000
      2127       709  TIP3      H2             -0.8683386626      -60.9767386300      -54.9826500592  WZ1       719             0.0000000000
      2128       710  TIP3      OH2            -3.6509786626      -64.5144086300      -60.8592700592  WZ1       720             0.0000000000
      2129       710  TIP3      H1             -4.5618686626      -64.4577286300      -60.5706700592  WZ1       720             0.0000000000
      2130       710  TIP3      H2             -3.1456886626      -64.5748586300      -60.0485500592  WZ1       720             0.0000000000
      2131       711  TIP3      OH2            -8.8226386626      -62.8857786300      -62.0325100592  WZ1       721             0.0000000000
      2132       711  TIP3      H1             -9.7118386626      -62.7862286300      -62.3725500592  WZ1       721             0.0000000000
      2133       711  TIP3      H2             -8.5261486626      -63.7274786300      -62.3787200592  WZ1       721             0.0000000000
      2134       712  TIP3      OH2            -5.1694586626      -62.8855186300      -64.3760500592  WZ1       722             0.0000000000
      2135       712  TIP3      H1             -4.2379086626      -62.7565186300      -64.1977400592  WZ1       722             0.0000000000
      2136       712  TIP3      H2             -5.3844286626      -62.2160886300      -65.0255800592  WZ1       722             0.0000000000
      2137       713  TIP3      OH2             0.7542113374      -65.2797786300      -57.5950900592  WZ1       723             0.0000000000
      2138       713  TIP3      H1              0.0773713374      -65.1484686300      -56.9311200592  WZ1       723             0.0000000000
      2139       713  TIP3      H2              0.2687013374      -65.4348286300      -58.4053200592  WZ1       723             0.0000000000
      2140       714  TIP3      OH2            -6.4954386626      -61.6912986300      -66.8094400592  WZ1       724             0.0000000000
      2141       714  TIP3      H1             -7.0379286626      -62.0709186300      -67.5006800592  WZ1       724             0.0000000000
      2142       714  TIP3      H2             -5.6619486626      -61.4968286300      -67.2380300592  WZ1       724             0.0000000000
      2143       715  TIP3      OH2             4.0417213374      -49.6082386300      -51.3183300592  WZ1       725             0.0000000000
      2144       715  TIP3      H1              4.2415913374      -49.1840486300      -52.1528000592  WZ1       725             0.0000000000
      2145       715  TIP3      H2              4.6970913374      -49.2644186300      -50.7112900592  WZ1       725             0.0000000000
      2146       716  TIP3      OH2            -8.3602986626      -57.1341086300      -51.7102800592  WZ1       726             0.0000000000
      2147       716  TIP3      H1             -7.6280586626      -56.8795186300      -51.1488300592  WZ1       726             0.0000000000
      2148       716  TIP3      H2             -9.1404286626      -56.9295686300      -51.1947400592  WZ1       726             0.0000000000
      2149       717  TIP3      OH2            -2.3310086626      -61.7271086300      -58.9723100592  WZ1       727             0.0000000000
      2150       717  TIP3      H1             -1.7666686626      -62.2734486300      -59.5193500592  WZ1       727             0.0000000000
      2151       717  TIP3      H2             -2.4786686626      -62.2489186300      -58.1835500592  WZ1       727             0.0000000000
      2152       718  TIP3      OH2            -7.3290386626      -65.5904986300      -62.5538300592  WZ1       728             0.0000000000
      2153       718  TIP3      H1             -7.6460886626      -66.4929686300      -62.5892900592  WZ1       728             0.0000000000
      2154       718  TIP3      H2             -6.5476286626      -65.5887586300      -63.1066700592  WZ1       728             0.0000000000
      2155       719  TIP3      OH2            -3.7044186626      -63.3384986300      -56.5582700592  WZ1       729             0.0000000000
      2156       719  TIP3      H1             -4.5398886626      -62.8845486300      -56.4480300592  WZ1       729             0.0000000000
      2157       719  TIP3      H2             -3.1803586626      -63.0626486300      -55.8062800592  WZ1       729             0.0000000000
      2158       720  TIP3      OH2            -3.1601586626      -57.1257286300      -64.8736300592  WZ1       730             0.0000000000
      2159       720  TIP3      H1             -3.9050586626      -57.6331986300      -65.1958400592  WZ1       730             0.0000000000
      2160       720  TIP3      H2             -3.2944386626      -57.0769286300      -63.9271500592  WZ1       730             0.0000000000
      2161       721  TIP3      OH2             3.9897313374      -57.9929086300      -56.0868700592  WZ1       731             0.0000000000
      2162       721  TIP3      H1              4.6316113374      -57.5362786300      -56.6306500592  WZ1       731             0.0000000000
      2163       721  TIP3      H2              3.1594213374      -57.8796686300      -56.5494600592  WZ1       731             0.0000000000
      2164       722  TIP3      OH2             0.7375213374      -64.3117386300      -66.6743700592  WZ1       732             0.0000000000
      2165       722  TIP3      H1             -0.2010586626      -64.2001786300      -66.8254900592  WZ1       732             0.0000000000
      2166       722  TIP3      H2              1.0347313374      -63.4550486300      -66.3678000592  WZ1       732             0.0000000000
      2167       723  TIP3      OH2            -1.6409486626      -56.9413986300      -53.6367200592  WZ1       733             0.0000000000
      2168       723  TIP3      H1             -1.9863386626      -57.3231586300      -52.8297600592  WZ1       733             0.0000000000
      2169       723  TIP3      H2             -1.8409386626      -56.0080386300      -53.5654300592  WZ1       733             0.0000000000
      2170       724  TIP3      OH2             1.4558713374      -62.4444686300      -65.0136300592  WZ1       734             0.0000000000
      2171       724  TIP3      H1              2.3477713374      -62.5819686300      -64.6945100592  WZ1       734             0.0000000000
      2172       724  TIP3      H2              1.5122313374      -61.6538586300      -65.5502800592  WZ1       734             0.0000000000
      2173       725  TIP3      OH2            -8.0353286626      -57.8307286300      -59.1038400592  WZ1       735             0.0000000000
      2174       725  TIP3      H1             -7.2906086626      -57.8331586300      -59.7051900592  WZ1       735             0.0000000000
      2175       725  TIP3      H2             -7.9576686626      -58.6543486300      -58.6223300592  WZ1       735             0.0000000000
      2176       726  TIP3      OH2            -1.0347486626      -55.6672986300      -65.8481700592  WZ1       736             0.0000000000
      2177       726  TIP3      H1             -1.3299086626      -54.8405086300      -65.4666900592  WZ1       736             0.0000000000
      2178       726  TIP3      H2             -1.7377486626      -56.2866086300      -65.6520300592  WZ1       736             0.0000000000
      2179       727  TIP3      OH2           -11.0273586626      -59.3700386300      -53.7889900592  WZ1       737             0.0000000000
      2180       727  TIP3      H1            -10.8044986626      -59.7880786300      -52.9572400592  WZ1       737             0.0000000000
      2181       727  TIP3      H2            -11.6293486626      -59.9825386300      -54.2117100592  WZ1       737             0.0000000000
      2182       728  TIP3      OH2            -4.0108686626      -59.8530486300      -51.5760200592  WZ1       738             0.0000000000
      2183       728  TIP3      H1             -4.3067886626      -60.0187486300      -52.4711100592  WZ1       738             0.0000000000
      2184       728  TIP3      H2             -3.0793486626      -60.0730186300      -51.5866300592  WZ1       738             0.0000000000
      2185       729  TIP3      OH2             0.6094113374      -54.4798486300      -53.6862200592  WZ1       739             0.0000000000
      2186       729  TIP3      H1             -0.2911586626      -54.2965886300      -53.9538300592  WZ1       739             0.0000000000
      2187       729  TIP3      H2              0.6435213374      -54.2209186300      -52.7653400592  WZ1       739             0.0000000000
      2188       730  TIP3      OH2             6.3407413374      -62.2350586300      -65.3189600592  WZ1       740             0.0000000000
      2189       730  TIP3      H1              5.7863713374      -62.6312586300      -65.9912100592  WZ1       740             0.0000000000
      2190       730  TIP3      H2              6.4411013374      -61.3245386300      -65.5966300592  WZ1       740             0.0000000000
      2191       731  TIP3      OH2             6.3039413374      -56.4348886300      -52.4818100592  WZ1       741             0.0000000000
      2192       731  TIP3      H1              5.4527913374      -56.1965086300      -52.8491700592  WZ1       741             0.0000000000
      2193       731  TIP3      H2              6.8942813374      -56.4515686300      -53.2351000592  WZ1       741             0.0000000000
      2194       732  TIP3      OH2             4.6359113374      -53.4490186300      -64.8537500592  WZ1       742             0.0000000000
      2195       732  TIP3      H1              4.2630213374      -54.2746386300      -64.5446900592  WZ1       742             0.0000000000
      2196       732  TIP3      H2              4.9132613374      -53.6320786300      -65.7514100592  WZ1       742             0.0000000000
      2197       733  TIP3      OH2             1.7963013374      -58.6410686300      -57.8325600592  WZ1       743             0.0000000000
      2198       733  TIP3      H1              0.8679913374      -58.8728786300      -57.8596300592  WZ1       743             0.0000000000
      2199       733  TIP3      H2              2.2474113374      -59.4180886300      -58.1626800592  WZ1       743             0.0000000000
      2200       734  TIP3      OH2            -5.6603886626      -54.3129086300      -61.6996900592  WZ1       744             0.0000000000
      2201       734  TIP3      H1             -5.1331686626      -53.5394686300      -61.8998100592  WZ1       744             0.0000000000
      2202       734  TIP3      H2             -6.5405386626      -54.0879886300      -62.0012900592  WZ1       744             0.0000000000
      2203       735  TIP3      OH2            -9.9056186626      -59.4504986300      -67.1124500592  WZ1       745             0.0000000000
      2204       735  TIP3      H1             -9.2896286626      -58.8237786300      -66.7329700592  WZ1       745             0.0000000000
      2205       735  TIP3      H2            -10.7673586626      -59.1345186300      -66.8408000592  WZ1       745             0.0000000000
      2206       736  TIP3      OH2            -4.2331586626      -56.6499186300      -62.1232600592  WZ1       746             0.0000000000
      2207       736  TIP3      H1             -4.4741586626      -55.7244786300      -62.0817300592  WZ1       746             0.0000000000
      2208       736  TIP3      H2             -4.9737986626      -57.1087886300      -61.7268700592  WZ1       746             0.0000000000
      2209       737  TIP3      OH2            -3.7184986626      -52.5005586300      -55.8081500592  WZ1       747             0.0000000000
      2210       737  TIP3      H1             -3.3560286626      -51.6459986300      -56.0417100592  WZ1       747             0.0000000000
      2211       737  TIP3      H2             -3.1869786626      -52.7923986300      -55.0675200592  WZ1       747             0.0000000000
      2212       738  TIP3      OH2            -5.5500786626      -51.6281586300      -62.5780400592  WZ1       748             0.0000000000
      2213       738  TIP3      H1             -6.5000286626      -51.5224186300      -62.5267100592  WZ1       748             0.0000000000
      2214       738  TIP3      H2             -5.1982686626      -50.8074186300      -62.2332900592  WZ1       748             0.0000000000
      2215       739  TIP3      OH2            -0.1744186626      -56.4014886300      -56.1075900592  WZ1       749             0.0000000000
      2216       739  TIP3      H1             -0.6002886626      -56.6293186300      -55.2811900592  WZ1       749             0.0000000000
      2217       739  TIP3      H2              0.4061613374      -57.1403086300      -56.2900600592  WZ1       749             0.0000000000
      2218       740  TIP3      OH2             2.0284713374      -55.4724386300      -67.0336900592  WZ1       750             0.0000000000
      2219       740  TIP3      H1              2.3817813374      -55.8524586300      -66.2293400592  WZ1       750             0.0000000000
      2220       740  TIP3      H2              1.0798213374      -55.5659586300      -66.9467600592  WZ1       750             0.0000000000
      2221       741  TIP3      OH2             2.4840013374      -51.8495386300      -53.6381100592  WZ1       751             0.0000000000
      2222       741  TIP3      H1              1.8823213374      -52.4052486300      -54.1334800592  WZ1       751             0.0000000000
      2223       741  TIP3      H2              2.7653713374      -51.1825586300      -54.2643700592  WZ1       751             0.0000000000
      2224       742  TIP3      OH2             6.5319113374      -50.9931886300      -66.8326700592  WZ1       752             0.0000000000
      2225       742  TIP3      H1              7.2757013374      -50.4071386300      -66.9725100592  WZ1       752             0.0000000000
      2226       742  TIP3      H2              5.8377213374      -50.4246086300      -66.4994300592  WZ1       752             0.0000000000
      2227       743  TIP3      OH2            -9.3934086626      -64.6167686300      -54.2308500592  WZ1       753             0.0000000000
      2228       743  TIP3      H1            -10.2861786626      -64.2782286300      -54.2984500592  WZ1       753             0.0000000000
      2229       743  TIP3      H2             -9.4921286626      -65.4721586300      -53.8127700592  WZ1       753             0.0000000000
      2230       744  TIP3      OH2             2.8944013374      -56.8002386300      -64.8069000592  WZ1       754             0.0000000000
      2231       744  TIP3      H1              2.6171613374      -57.5283086300      -64.2507900592  WZ1       754             0.0000000000
      2232       744  TIP3      H2              3.8217013374      -56.6810386300      -64.6016400592  WZ1       754             0.0000000000
      2233       745  TIP3      OH2            -9.7422086626      -52.8123286300      -55.7959100592  WZ1       755             0.0000000000
      2234       745  TIP3      H1             -9.5251786626      -53.7440886300      -55.8269400592  WZ1       755             0.0000000000
      2235       745  TIP3      H2             -9.4958586626      -52.5378286300      -54.9126300592  WZ1       755             0.0000000000
      2236       746  TIP3      OH2            -3.8807486626      -54.3608286300      -68.5866900592  WZ1       756             0.0000000000
      2237       746  TIP3      H1             -3.6417686626      -55.1090186300      -69.1338000592  WZ1       756             0.0000000000
      2238       746  TIP3      H2             -4.1496186626      -54.7486586300      -67.7539100592  WZ1       756             0.0000000000
      2239       747  TIP3      OH2            -4.9436886626      -54.7904486300      -66.1304300592  WZ1       757             0.0000000000
      2240       747  TIP3      H1             -4.7968886626      -55.3104686300      -65.3403400592  WZ1       757             0.0000000000
      2241       747  TIP3      H2             -4.9465186626      -53.8836886300      -65.8238400592  WZ1       757             0.0000000000
      2242       748  TIP3      OH2            -8.4905786626      -57.5381186300      -65.6198900592  WZ1       758             0.0000000000
      2243       748  TIP3      H1             -9.1766486626      -57.1858686300      -65.0529200592  WZ1       758             0.0000000000
      2244       748  TIP3      H2             -7.9677886626      -56.7751586300      -65.8664600592  WZ1       758             0.0000000000
      2245       749  TIP3      OH2            -0.6590686626      -64.8757386300      -55.3409900592  WZ1       759             0.0000000000
      2246       749  TIP3      H1              0.0397213374      -64.8018686300      -54.6910200592  WZ1       759             0.0000000000
      2247       749  TIP3      H2             -1.0399286626      -65.7402386300      -55.1867000592  WZ1       759             0.0000000000
      2248       750  TIP3      OH2             0.1254213374      -65.2235686300      -64.2437600592  WZ1       760             0.0000000000
      2249       750  TIP3      H1              0.3452513374      -64.7520286300      -65.0472200592  WZ1       760             0.0000000000
      2250       750  TIP3      H2              0.6838213374      -64.8293086300      -63.5737000592  WZ1       760             0.0000000000
      2251       751  TIP3      OH2            -2.2059686626      -53.0930886300      -65.3810100592  WZ1       761             0.0000000000
      2252       751  TIP3      H1             -3.0223586626      -52.5961186300      -65.3285800592  WZ1       761             0.0000000000
      2253       751  TIP3      H2             -1.6763386626      -52.6177386300      -66.0211300592  WZ1       761             0.0000000000
      2254       752  TIP3      OH2            -2.6745886626      -63.4956886300      -63.4089200592  WZ1       762             0.0000000000
      2255       752  TIP3      H1             -1.8623286626      -62.9913686300      -63.3627500592  WZ1       762             0.0000000000
      2256       752  TIP3      H2             -2.9192886626      -63.6407186300      -62.4949600592  WZ1       762             0.0000000000
      2257       753  TIP3      OH2            -2.1389486626      -62.5094186300      -54.2242600592  WZ1       763             0.0000000000
      2258       753  TIP3      H1             -2.0199186626      -61.9358786300      -53.4672200592  WZ1       763             0.0000000000
      2259       753  TIP3      H2             -1.4834886626      -63.1974786300      -54.1094800592  WZ1       763             0.0000000000
      2260       754  TIP3      OH2            -1.7909186626      -66.4143886300      -62.4708100592  WZ1       764             0.0000000000
      2261       754  TIP3      H1             -2.1375686626      -65.7973286300      -61.8263800592  WZ1       764             0.0000000000
      2262       754  TIP3      H2             -1.1322286626      -65.9138186300      -62.9522600592  WZ1       764             0.0000000000
      2263       755  TIP3      OH2            -4.8676586626      -52.0493686300      -65.3993200592  WZ1       765             0.0000000000
      2264       755  TIP3      H1             -4.7067886626      -51.2496186300      -65.9000600592  WZ1       765             0.0000000000
      2265       755  TIP3      H2             -5.0648786626      -51.7427686300      -64.5142600592  WZ1       765             0.0000000000
      2266       756  TIP3      OH2            -6.1332186626      -65.3514486300      -65.7835600592  WZ1       766             0.0000000000
      2267       756  TIP3      H1             -6.2167386626      -64.4631386300      -65.4369200592  WZ1       766             0.0000000000
      2268       756  TIP3      H2             -5.2431886626      -65.6167786300      -65.5518800592  WZ1       766             0.0000000000
      2269       757  TIP3      OH2             4.0656313374      -64.6023886300      -53.3892900592  WZ1       767             0.0000000000
      2270       757  TIP3      H1              3.1492113374      -64.3402186300      -53.4769200592  WZ1       767             0.0000000000
      2271       757  TIP3      H2              4.4011313374      -64.6054886300      -54.2857600592  WZ1       767             0.0000000000
      2272       758  TIP3      OH2             2.6677313374      -60.8522886300      -59.2935600592  WZ1       768             0.0000000000
      2273       758  TIP3      H1              1.8701713374      -61.2672686300      -59.6220600592  WZ1       768             0.0000000000
      2274       758  TIP3      H2              3.1128413374      -61.5429186300      -58.8025100592  WZ1       768             0.0000000000
      2275       759  TIP3      OH2            -7.8746886626      -54.9242286300      -66.7231100592  WZ1       769             0.0000000000
      2276       759  TIP3      H1             -7.2825386626      -54.2247486300      -66.4468700592  WZ1       769             0.0000000000
      2277       759  TIP3      H2             -7.4153886626      -55.3572786300      -67.4426500592  WZ1       769             0.0000000000
      2278       760  TIP3      OH2            -9.5587686626      -62.2599286300      -67.6071700592  WZ1       770             0.0000000000
      2279       760  TIP3      H1             -9.6035086626      -61.3206186300      -67.4284700592  WZ1       770             0.0000000000
      2280       760  TIP3      H2            -10.4464486626      -62.4954386300      -67.8769600592  WZ1       770             0.0000000000
      2281       761  TIP3      OH2             3.7541913374      -51.5960386300      -57.6712100592  WZ1       771             0.0000000000
      2282       761  TIP3      H1              3.5986213374      -50.9175986300      -58.3282800592  WZ1       771             0.0000000000
      2283       761  TIP3      H2              4.6868313374      -51.5241086300      -57.4681500592  WZ1       771             0.0000000000
      2284       762  TIP3      OH2            -8.7505686626      -67.4782686300      -58.9340700592  WZ1       772             0.0000000000
      2285       762  TIP3      H1             -8.9795886626      -67.4190186300      -59.8615700592  WZ1       772             0.0000000000
      2286       762  TIP3      H2             -9.1932286626      -68.2697186300      -58.6276600592  WZ1       772             0.0000000000
      2287       763  TIP3      OH2            -9.8202386626      -53.5375586300      -62.7734900592  WZ1       773             0.0000000000
      2288       763  TIP3      H1            -10.6523786626      -53.0652886300      -62.7463500592  WZ1       773             0.0000000000
      2289       763  TIP3      H2             -9.2744086626      -53.0277986300      -63.3721800592  WZ1       773             0.0000000000
      2290       764  TIP3      OH2           -10.5318686626      -50.9251886300      -51.4436900592  WZ1       774             0.0000000000
      2291       764  TIP3      H1             -9.9916486626      -51.1417886300      -50.6837700592  WZ1       774             0.0000000000
      2292       764  TIP3      H2            -11.0130686626      -51.7305886300      -51.6334400592  WZ1       774             0.0000000000
      2293       765  TIP3      OH2            -5.9345286626      -52.0057486300      -49.8232700592  WZ1       775             0.0000000000
      2294       765  TIP3      H1             -5.1668086626      -52.4646686300      -49.4823500592  WZ1       775             0.0000000000
      2295       765  TIP3      H2             -5.9559086626      -52.2317686300      -50.7531500592  WZ1       775             0.0000000000
      2296       766  TIP3      OH2            -1.8425686626      -52.4976886300      -68.4480900592  WZ1       776             0.0000000000
      2297       766  TIP3      H1             -2.4864686626      -53.1288286300      -68.1267200592  WZ1       776             0.0000000000
      2298       766  TIP3      H2             -1.0807386626      -53.0288886300      -68.6797400592  WZ1       776             0.0000000000
      2299       767  TIP3      OH2             0.6423413374      -53.6256386300      -51.0941200592  WZ1       777             0.0000000000
      2300       767  TIP3      H1              0.2912913374      -54.4823386300      -50.8510800592  WZ1       777             0.0000000000
      2301       767  TIP3      H2              1.3686613374      -53.4829686300      -50.4872200592  WZ1       777             0.0000000000
      2302       768  TIP3      OH2             2.7617213374      -52.6806986300      -68.2142900592  WZ1       778             0.0000000000
      2303       768  TIP3      H1              3.0447613374      -53.4751786300      -67.7616000592  WZ1       778             0.0000000000
      2304       768  TIP3      H2              3.5015113374      -52.4475986300      -68.7751800592  WZ1       778             0.0000000000
      2305       769  TIP3      OH2           -10.6249186626      -57.1147786300      -50.4892600592  WZ1       779             0.0000000000
      2306       769  TIP3      H1            -10.4808686626      -58.0167086300      -50.7755900592  WZ1       779             0.0000000000
      2307       769  TIP3      H2            -11.3971786626      -56.8285686300      -50.9770300592  WZ1       779             0.0000000000
      2308       770  TIP3      OH2            -6.2835486626      -56.7712086300      -68.3568000592  WZ1       780             0.0000000000
      2309       770  TIP3      H1             -6.2191386626      -57.5652486300      -67.8261600592  WZ1       780             0.0000000000
      2310       770  TIP3      H2             -5.6306286626      -56.8899286300      -69.0466000592  WZ1       780             0.0000000000
      2311       771  TIP3      OH2            -3.9693086626      -57.1449686300      -51.0566200592  WZ1       781             0.0000000000
      2312       771  TIP3      H1             -4.2979286626      -56.8741586300      -51.9138800592  WZ1       781             0.0000000000
      2313       771  TIP3      H2             -3.8174886626      -58.0859886300      -51.1441200592  WZ1       781             0.0000000000
      2314       772  TIP3      OH2            -0.9312086626      -55.7240386300      -68.6210000592  WZ1       782             0.0000000000
      2315       772  TIP3      H1             -1.1997986626      -55.5438286300      -67.7201100592  WZ1       782             0.0000000000
      2316       772  TIP3      H2             -1.1376486626      -56.6494186300      -68.7524200592  WZ1       782             0.0000000000
      2317       773  TIP3      OH2             1.7652113374      -57.2292386300      -53.6733900592  WZ1       783             0.0000000000
      2318       773  TIP3      H1              2.5106913374      -56.6408686300      -53.7929900592  WZ1       783             0.0000000000
      2319       773  TIP3      H2              1.0078913374      -56.6472686300      -53.6100800592  WZ1       783             0.0000000000
      2320       774  TIP3      OH2            -9.7922686626      -59.9144486300      -51.0693300592  WZ1       784             0.0000000000
      2321       774  TIP3      H1             -9.3841486626      -60.7717886300      -51.1902700592  WZ1       784             0.0000000000
      2322       774  TIP3      H2            -10.0525086626      -59.9003186300      -50.1483000592  WZ1       784             0.0000000000
      2323       775  TIP3      OH2            -5.1341686626      -58.7985886300      -66.0510000592  WZ1       785             0.0000000000
      2324       775  TIP3      H1             -5.5939686626      -59.2827586300      -65.3651500592  WZ1       785             0.0000000000
      2325       775  TIP3      H2             -4.8792986626      -59.4670486300      -66.6869500592  WZ1       785             0.0000000000
      2326       776  TIP3      OH2            -5.8452386626      -60.9058786300      -53.6950400592  WZ1       786             0.0000000000
      2327       776  TIP3      H1             -6.4636286626      -60.2312186300      -53.4145700592  WZ1       786             0.0000000000
      2328       776  TIP3      H2             -5.5011186626      -60.5844886300      -54.5284200592  WZ1       786             0.0000000000
      2329       777  TIP3      OH2            -4.0631286626      -60.5554086300      -67.7886800592  WZ1       787             0.0000000000
      2330       777  TIP3      H1             -4.2436286626      -60.7102886300      -68.7158500592  WZ1       787             0.0000000000
      2331       777  TIP3      H2             -3.1130786626      -60.4475386300      -67.7438900592  WZ1       787             0.0000000000
      2332       778  TIP3      OH2            -0.8254186626      -58.4343486300      -50.4175600592  WZ1       788             0.0000000000
      2333       778  TIP3      H1              0.1277013374      -58.3504386300      -50.4449600592  WZ1       788             0.0000000000
      2334       778  TIP3      H2             -0.9859586626      -59.1461686300      -49.7980700592  WZ1       788             0.0000000000
      2335       779  TIP3      OH2            -5.5058686626      -63.5507986300      -52.6127300592  WZ1       790             0.0000000000
      2336       779  TIP3      H1             -5.3557786626      -64.2796686300      -53.2147600592  WZ1       790             0.0000000000
      2337       779  TIP3      H2             -5.5036286626      -62.7736286300      -53.1715100592  WZ1       790             0.0000000000
      2338       780  TIP3      OH2            -5.0932986626      -65.1812186300      -55.1199900592  WZ1       791             0.0000000000
      2339       780  TIP3      H1             -4.5575486626      -64.7295486300      -55.7720600592  WZ1       791             0.0000000000
      2340       780  TIP3      H2             -5.9453386626      -65.2892386300      -55.5425800592  WZ1       791             0.0000000000
      2341       781  TIP3      OH2            -3.5114586626      -59.7415986300      -54.8804700592  WZ1       792             0.0000000000
      2342       781  TIP3      H1             -2.7609786626      -59.8978486300      -55.4536900592  WZ1       792             0.0000000000
      2343       781  TIP3      H2             -3.8506286626      -58.8899386300      -55.1559200592  WZ1       792             0.0000000000
      2344       782  TIP3      OH2             0.9041613374      -61.9264186300      -49.8519400592  WZ1       793             0.0000000000
      2345       782  TIP3      H1              1.0962913374      -62.8574786300      -49.9634900592  WZ1       793             0.0000000000
      2346       782  TIP3      H2              1.7617913374      -61.5014686300      -49.8624000592  WZ1       793             0.0000000000
      2347       783  TIP3      OH2             2.2208813374      -59.1378986300      -51.7746700592  WZ1       794             0.0000000000
      2348       783  TIP3      H1              1.9393813374      -58.4284386300      -52.3522900592  WZ1       794             0.0000000000
      2349       783  TIP3      H2              3.1633113374      -59.2105986300      -51.9255500592  WZ1       794             0.0000000000
      2350       784  TIP3      OH2            -7.0272386626      -62.3524486300      -50.7011700592  WZ1       795             0.0000000000
      2351       784  TIP3      H1             -7.7943386626      -62.8849686300      -50.9114100592  WZ1       795             0.0000000000
      2352       784  TIP3      H2             -6.3483386626      -62.6624086300      -51.3005400592  WZ1       795             0.0000000000
      2353       785  TIP3      OH2            -4.2877486626      -67.7246486300      -54.6886300592  WZ1       796             0.0000000000
      2354       785  TIP3      H1             -4.3857886626      -66.7783286300      -54.7940100592  WZ1       796             0.0000000000
      2355       785  TIP3      H2             -5.0301286626      -68.0972686300      -55.1642800592  WZ1       796             0.0000000000
      2356       786  TIP3      OH2            -3.0236986626      -63.4031086300      -51.1247900592  WZ1       797             0.0000000000
      2357       786  TIP3      H1             -3.2591586626      -63.6224386300      -50.2233000592  WZ1       797             0.0000000000
      2358       786  TIP3      H2             -3.8070086626      -63.6099886300      -51.6345400592  WZ1       797             0.0000000000
      2359       787  TIP3      OH2            -0.3080386626      -64.2757586300      -52.0494400592  WZ1       798             0.0000000000
      2360       787  TIP3      H1             -1.2554986626      -64.2437886300      -51.9171100592  WZ1       798             0.0000000000
      2361       787  TIP3      H2              0.0046313374      -64.9010486300      -51.3956200592  WZ1       798             0.0000000000
      2362       788  TIP3      OH2             1.3261113374      -65.6416486300      -50.0442500592  WZ1       799             0.0000000000
      2363       788  TIP3      H1              1.2292913374      -66.5939186300      -50.0500600592  WZ1       799             0.0000000000
      2364       788  TIP3      H2              1.0044213374      -65.3729686300      -49.1837000592  WZ1       799             0.0000000000
      2365       789  TIP3      OH2            -8.8469586626      -64.4320686300      -50.9967000592  WZ1       800             0.0000000000
      2366       789  TIP3      H1             -8.6352186626      -65.1384586300      -51.6069500592  WZ1       800             0.0000000000
      2367       789  TIP3      H2             -8.9582086626      -64.8694686300      -50.1525800592  WZ1       800             0.0000000000
      2368       790  TIP3      OH2            -3.7121886626      -66.7480686300      -49.9637200592  WZ1       802             0.0000000000
      2369       790  TIP3      H1             -3.8439686626      -67.2236886300      -50.7838700592  WZ1       802             0.0000000000
      2370       790  TIP3      H2             -4.3114486626      -66.0037086300      -50.0190100592  WZ1       802             0.0000000000
      2371       791  TIP3      OH2            -4.1659586626      -49.8650386300      -66.7873200592  WZ1       803             0.0000000000
      2372       791  TIP3      H1             -3.2328886626      -49.7071686300      -66.6434800592  WZ1       803             0.0000000000
      2373       791  TIP3      H2             -4.4300786626      -49.1897386300      -67.4121700592  WZ1       803             0.0000000000
      2374       792  TIP3      OH2           -10.5974686626      -55.2286586300      -67.3045100592  WZ1       804             0.0000000000
      2375       792  TIP3      H1             -9.6835486626      -55.1497686300      -67.0311200592  WZ1       804             0.0000000000
      2376       792  TIP3      H2            -10.5901586626      -55.9156986300      -67.9709500592  WZ1       804             0.0000000000
      2377       793  TIP3      OH2           -11.9484086626      -49.8358086300      -62.2271200592  WZ1       805             0.0000000000
      2378       793  TIP3      H1            -12.5956986626      -50.2976386300      -62.7600000592  WZ1       805             0.0000000000
      2379       793  TIP3      H2            -11.5939486626      -50.5074786300      -61.6445000592  WZ1       805             0.0000000000
      2380       794  TIP3      OH2           -11.0784886626      -51.7551086300      -60.4225000592  WZ1       806             0.0000000000
      2381       794  TIP3      H1            -11.4128086626      -52.6353786300      -60.2504800592  WZ1       806             0.0000000000
      2382       794  TIP3      H2            -10.8562486626      -51.4096086300      -59.5579400592  WZ1       806             0.0000000000
      2383       795  TIP3      OH2             6.4699913374      -50.9454686300      -57.4420200592  WZ1       807             0.0000000000
      2384       795  TIP3      H1              6.4486613374      -50.7606286300      -56.5030800592  WZ1       807             0.0000000000
      2385       795  TIP3      H2              7.1606113374      -50.3770686300      -57.7828800592  WZ1       807             0.0000000000
      2386       796  TIP3      OH2             6.0332813374      -51.3783586300      -54.5201100592  WZ1       808             0.0000000000
      2387       796  TIP3      H1              5.5461513374      -52.1139486300      -54.8913700592  WZ1       808             0.0000000000
      2388       796  TIP3      H2              6.5825513374      -51.7719686300      -53.8421700592  WZ1       808             0.0000000000
      2389       797  TIP3      OH2             4.4840113374      -55.5885486300      -49.8820800592  WZ1       809             0.0000000000
      2390       797  TIP3      H1              3.6181213374      -55.6935786300      -49.4878500592  WZ1       809             0.0000000000
      2391       797  TIP3      H2              4.8606013374      -54.8302186300      -49.4356100592  WZ1       809             0.0000000000
      2392       798  TIP3      OH2             5.7849813374      -57.3321786300      -64.3678300592  WZ1       810             0.0000000000
      2393       798  TIP3      H1              6.6351213374      -56.9110886300      -64.2406700592  WZ1       810             0.0000000000
      2394       798  TIP3      H2              5.7904913374      -58.0721686300      -63.7606900592  WZ1       810             0.0000000000
      2395       799  TIP3      OH2             6.1795413374      -59.2784386300      -62.5442600592  WZ1       811             0.0000000000
      2396       799  TIP3      H1              5.4530013374      -59.7581786300      -62.1465000592  WZ1       811             0.0000000000
      2397       799  TIP3      H2              6.7608713374      -59.0729686300      -61.8121000592  WZ1       811             0.0000000000
      2398       800  TIP3      OH2             5.9386613374      -56.4936886300      -57.5965000592  WZ1       812             0.0000000000
      2399       800  TIP3      H1              6.7720813374      -56.8716886300      -57.8771400592  WZ1       812             0.0000000000
      2400       800  TIP3      H2              6.0506913374      -55.5505686300      -57.7155900592  WZ1       812             0.0000000000
      2401       801  TIP3      OH2             4.4248913374      -53.6159386300      -55.2896600592  WZ1       813             0.0000000000
      2402       801  TIP3      H1              3.7774213374      -53.2907886300      -54.6641400592  WZ1       813             0.0000000000
      2403       801  TIP3      H2              3.9072913374      -54.0561686300      -55.9638300592  WZ1       813             0.0000000000
      2404       802  TIP3      OH2             6.4478513374      -59.3775886300      -66.1531300592  WZ1       814             0.0000000000
      2405       802  TIP3      H1              5.9259613374      -59.0211786300      -66.8720400592  WZ1       814             0.0000000000
      2406       802  TIP3      H2              6.4147713374      -58.7028086300      -65.4750400592  WZ1       814             0.0000000000
      2407       803  TIP3      OH2             4.7967513374      -62.1380286300      -67.6024200592  WZ1       815             0.0000000000
      2408       803  TIP3      H1              4.8931913374      -61.4713286300      -68.2824500592  WZ1       815             0.0000000000
      2409       803  TIP3      H2              4.6567113374      -62.9533986300      -68.0838700592  WZ1       815             0.0000000000
      2410       804  TIP3      OH2             3.9662213374      -60.7577886300      -61.9813900592  WZ1       816             0.0000000000
      2411       804  TIP3      H1              3.8161013374      -61.7029286300      -62.0016100592  WZ1       816             0.0000000000
      2412       804  TIP3      H2              3.6126713374      -60.4766486300      -61.1374800592  WZ1       816             0.0000000000
      2413       805  TIP3      OH2           -10.9985386626      -58.6795686300      -57.9710100592  WZ1       817             0.0000000000
      2414       805  TIP3      H1            -10.8142486626      -58.7613986300      -58.9067200592  WZ1       817             0.0000000000
      2415       805  TIP3      H2            -10.1492486626      -58.8038686300      -57.5473700592  WZ1       817             0.0000000000
      2416       806  TIP3      OH2             4.8225113374      -58.7874586300      -52.3425600592  WZ1       818             0.0000000000
      2417       806  TIP3      H1              5.4052413374      -59.5222286300      -52.1508400592  WZ1       818             0.0000000000
      2418       806  TIP3      H2              5.3864413374      -58.0154286300      -52.2959800592  WZ1       818             0.0000000000
      2419       807  TIP3      OH2             6.3192213374      -60.8848786300      -51.6580200592  WZ1       819             0.0000000000
      2420       807  TIP3      H1              5.4558913374      -61.2636686300      -51.8235500592  WZ1       819             0.0000000000
      2421       807  TIP3      H2              6.9235913374      -61.6233986300      -51.7324400592  WZ1       819             0.0000000000
      2422       808  TIP3      OH2             4.0441313374      -64.7300486300      -68.4848700592  WZ1       820             0.0000000000
      2423       808  TIP3      H1              4.6547113374      -65.1013686300      -67.8480500592  WZ1       820             0.0000000000
      2424       808  TIP3      H2              3.2072813374      -65.1513586300      -68.2888700592  WZ1       820             0.0000000000
      2425       809  TIP3      OH2             3.6767013374      -63.1752086300      -63.5188800592  WZ1       821             0.0000000000
      2426       809  TIP3      H1              3.9564113374      -64.0821686300      -63.3947100592  WZ1       821             0.0000000000
      2427       809  TIP3      H2              4.4358713374      -62.7410586300      -63.9079600592  WZ1       821             0.0000000000
      2428       810  TIP3      OH2             4.2885313374      -62.5934686300      -58.0829900592  WZ1       822             0.0000000000
      2429       810  TIP3      H1              5.2213313374      -62.3814786300      -58.1173900592  WZ1       822             0.0000000000
      2430       810  TIP3      H2              4.0532813374      -62.4922586300      -57.1606900592  WZ1       822             0.0000000000
      2431       811  TIP3      OH2             4.3177213374      -61.8569386300      -55.3070500592  WZ1       823             0.0000000000
      2432       811  TIP3      H1              3.4748513374      -61.5888986300      -54.9410700592  WZ1       823             0.0000000000
      2433       811  TIP3      H2              4.7601513374      -61.0347486300      -55.5179400592  WZ1       823             0.0000000000
      2434       812  TIP3      OH2           -11.4010586626      -63.4090686300      -51.8301300592  WZ1       824             0.0000000000
      2435       812  TIP3      H1            -10.4815686626      -63.5312386300      -51.5938200592  WZ1       824             0.0000000000
      2436       812  TIP3      H2            -11.8506086626      -64.1590986300      -51.4407800592  WZ1       824             0.0000000000
      2437       813  TIP3      OH2             6.6008813374      -67.8769186300      -49.9535500592  WZ1       825             0.0000000000
      2438       813  TIP3      H1              6.9505813374      -68.5305686300      -50.5590800592  WZ1       825             0.0000000000
      2439       813  TIP3      H2              6.7478313374      -67.0395086300      -50.3932900592  WZ1       825             0.0000000000
      2440       814  TIP3      OH2             4.2901813374      -65.9122786300      -63.4706800592  WZ1       826             0.0000000000
      2441       814  TIP3      H1              4.4726813374      -66.3611286300      -62.6451800592  WZ1       826             0.0000000000
      2442       814  TIP3      H2              3.6904713374      -66.4968386300      -63.9342200592  WZ1       826             0.0000000000
      2443       815  TIP3      OH2           -10.1798086626      -65.0969086300      -58.9388400592  WZ1       827             0.0000000000
      2444       815  TIP3      H1             -9.7346486626      -65.8886586300      -58.6368700592  WZ1       827             0.0000000000
      2445       815  TIP3      H2             -9.7135086626      -64.3803886300      -58.5082800592  WZ1       827             0.0000000000
      2446       816  TIP3      OH2           -11.8757786626      -62.0976086300      -57.8698200592  WZ1       828             0.0000000000
      2447       816  TIP3      H1            -11.3837986626      -62.3185586300      -58.6606200592  WZ1       828             0.0000000000
      2448       816  TIP3      H2            -11.5136886626      -61.2572686300      -57.5888700592  WZ1       828             0.0000000000
      2449       817  TIP3      OH2             6.1206013374      -65.7674586300      -51.6044200592  WZ1       829             0.0000000000
      2450       817  TIP3      H1              5.2031713374      -65.4967486300      -51.6400700592  WZ1       829             0.0000000000
      2451       817  TIP3      H2              6.2435413374      -66.3026186300      -52.3884500592  WZ1       829             0.0000000000
      2452       818  TIP3      OH2             6.1568013374      -65.8444686300      -66.9426500592  WZ1       830             0.0000000000
      2453       818  TIP3      H1              6.5690613374      -66.5658986300      -67.4178500592  WZ1       830             0.0000000000
      2454       818  TIP3      H2              6.8384513374      -65.1750086300      -66.8842200592  WZ1       830             0.0000000000
      2455       819  TIP3      OH2           -11.5621286626      -65.8396986300      -63.8155800592  WZ1       831             0.0000000000
      2456       819  TIP3      H1            -12.4872886626      -65.6310386300      -63.9450300592  WZ1       831             0.0000000000
      2457       819  TIP3      H2            -11.1081386626      -65.3556186300      -64.5053500592  WZ1       831             0.0000000000
      2458       820  TIP3      OH2             3.2085913374      -50.8555286300      -61.8698400592  WZ1       832             0.0000000000
      2459       820  TIP3      H1              3.8608813374      -51.2033186300      -62.4779300592  WZ1       832             0.0000000000
      2460       820  TIP3      H2              3.7189713374      -50.3672086300      -61.2238700592  WZ1       832             0.0000000000
      2461       821  TIP3      OH2           -11.5985886626      -67.1017986300      -55.4713300592  WZ1       833             0.0000000000
      2462       821  TIP3      H1            -12.2635386626      -67.3477686300      -54.8282400592  WZ1       833             0.0000000000
      2463       821  TIP3      H2            -12.0414586626      -66.4797586300      -56.0485300592  WZ1       833             0.0000000000
      2464       822  TIP3      OH2            -9.4066586626      -53.9263886300      -51.3267500592  WZ1       834             0.0000000000
      2465       822  TIP3      H1            -10.2274086626      -53.7517386300      -51.7872800592  WZ1       834             0.0000000000
      2466       822  TIP3      H2             -9.6588786626      -53.9999186300      -50.4063100592  WZ1       834             0.0000000000
      2467       823  TIP3      OH2            -6.4523686626      -52.9522686300      -55.0683500592  WZ1       835             0.0000000000
      2468       823  TIP3      H1             -6.8772586626      -52.1424186300      -55.3508900592  WZ1       835             0.0000000000
      2469       823  TIP3      H2             -5.5480886626      -52.8668586300      -55.3703700592  WZ1       835             0.0000000000
      2470       824  TIP3      OH2            -2.1412286626      -51.5532686300      -52.1089800592  WZ1       836             0.0000000000
      2471       824  TIP3      H1             -1.9564786626      -51.8866586300      -51.2309500592  WZ1       836             0.0000000000
      2472       824  TIP3      H2             -1.2947786626      -51.2434086300      -52.4310600592  WZ1       836             0.0000000000
      2473       825  TIP3      OH2             0.2038113374      -50.2673786300      -52.8648400592  WZ1       837             0.0000000000
      2474       825  TIP3      H1              0.8807013374      -50.9001486300      -53.1049200592  WZ1       837             0.0000000000
      2475       825  TIP3      H2              0.5256913374      -49.8663286300      -52.0575100592  WZ1       837             0.0000000000
      2476       826  TIP3      OH2             5.1211913374      -67.6778286300      -53.7853400592  WZ1       838             0.0000000000
      2477       826  TIP3      H1              4.3085413374      -67.3527986300      -54.1728700592  WZ1       838             0.0000000000
      2478       826  TIP3      H2              5.3540413374      -68.4379786300      -54.3184300592  WZ1       838             0.0000000000
      2479       827  TIP3      OH2            -9.0506986626      -49.6958786300      -55.0208200592  WZ1       839             0.0000000000
      2480       827  TIP3      H1             -9.7710586626      -49.2557786300      -55.4720500592  WZ1       839             0.0000000000
      2481       827  TIP3      H2             -9.4162986626      -49.9464086300      -54.1724200592  WZ1       839             0.0000000000
      2482       828  TIP3      OH2            -6.5834386626      -50.0954886300      -55.9911000592  WZ1       840             0.0000000000
      2483       828  TIP3      H1             -7.4482186626      -50.0236386300      -55.5870900592  WZ1       840             0.0000000000
      2484       828  TIP3      H2             -6.6385386626      -49.5487586300      -56.7748500592  WZ1       840             0.0000000000
      2485       829  TIP3      OH2            -1.8728786626      -50.2075986300      -56.8155000592  WZ1       841             0.0000000000
      2486       829  TIP3      H1             -2.3294786626      -49.6786286300      -57.4696600592  WZ1       841             0.0000000000
      2487       829  TIP3      H2             -1.7100786626      -49.6044586300      -56.0902700592  WZ1       841             0.0000000000
      2488       830  TIP3      OH2             0.4547513374      -51.3296386300      -55.8704700592  WZ1       842             0.0000000000
      2489       830  TIP3      H1             -0.4498786626      -51.1646186300      -56.1362600592  WZ1       842             0.0000000000
      2490       830  TIP3      H2              0.8836113374      -50.4764186300      -55.9361300592  WZ1       842             0.0000000000
      2491       831  TIP3      OH2             3.0589413374      -49.7597286300      -55.5756900592  WZ1       843             0.0000000000
      2492       831  TIP3      H1              2.8771413374      -48.8438386300      -55.7862000592  WZ1       843             0.0000000000
      2493       831  TIP3      H2              3.2357213374      -50.1700186300      -56.4222300592  WZ1       843             0.0000000000
      2494       832  TIP3      OH2            -9.6358886626      -51.0726286300      -58.1106400592  WZ1       844             0.0000000000
      2495       832  TIP3      H1             -9.6542886626      -51.4981186300      -57.2534100592  WZ1       844             0.0000000000
      2496       832  TIP3      H2             -8.8310986626      -51.3911286300      -58.5194200592  WZ1       844             0.0000000000
      2497       833  TIP3      OH2            -7.4945786626      -52.3627586300      -59.4556500592  WZ1       845             0.0000000000
      2498       833  TIP3      H1             -7.7135086626      -53.2790186300      -59.2860500592  WZ1       845             0.0000000000
      2499       833  TIP3      H2             -6.6703586626      -52.2227186300      -58.9895100592  WZ1       845             0.0000000000
      2500       834  TIP3      OH2            -4.9573286626      -51.8928286300      -58.6068500592  WZ1       846             0.0000000000
      2501       834  TIP3      H1             -4.7447586626      -52.7809286300      -58.8937600592  WZ1       846             0.0000000000
      2502       834  TIP3      H2             -4.8928186626      -51.9270586300      -57.6524500592  WZ1       846             0.0000000000
      2503       835  TIP3      OH2            -1.4489586626      -66.2287686300      -59.4625200592  WZ1       847             0.0000000000
      2504       835  TIP3      H1             -2.1232786626      -66.8582086300      -59.2069400592  WZ1       847             0.0000000000
      2505       835  TIP3      H2             -0.8850386626      -66.7128786300      -60.0657300592  WZ1       847             0.0000000000
      2506       836  TIP3      OH2             3.6937613374      -68.1213686300      -59.3498100592  WZ1       848             0.0000000000
      2507       836  TIP3      H1              4.2975213374      -67.5738286300      -59.8517100592  WZ1       848             0.0000000000
      2508       836  TIP3      H2              2.8239613374      -67.8023286300      -59.5904000592  WZ1       848             0.0000000000
      2509       837  TIP3      OH2             5.4208013374      -66.9824986300      -61.0167200592  WZ1       849             0.0000000000
      2510       837  TIP3      H1              6.0325513374      -67.4969286300      -61.5433600592  WZ1       849             0.0000000000
      2511       837  TIP3      H2              5.8031413374      -66.1052886300      -60.9932800592  WZ1       849             0.0000000000
      2512       838  TIP3      OH2            -9.1222086626      -67.5947386300      -61.6405300592  WZ1       850             0.0000000000
      2513       838  TIP3      H1             -9.8992286626      -67.8292486300      -62.1479400592  WZ1       850             0.0000000000
      2514       838  TIP3      H2             -8.5918486626      -68.3915286300      -61.6317300592  WZ1       850             0.0000000000
      2515       839  TIP3      OH2           -10.2858686626      -67.7969286300      -65.8369200592  WZ1       851             0.0000000000
      2516       839  TIP3      H1             -9.8467986626      -67.1858786300      -66.4285700592  WZ1       851             0.0000000000
      2517       839  TIP3      H2            -10.9196286626      -67.2585186300      -65.3629200592  WZ1       851             0.0000000000
      2518       840  TIP3      OH2            -4.5429486626      -67.6680286300      -61.8272200592  WZ1       852             0.0000000000
      2519       840  TIP3      H1             -3.6686086626      -67.2795986300      -61.8567900592  WZ1       852             0.0000000000
      2520       840  TIP3      H2             -4.6788686626      -67.8832486300      -60.9045000592  WZ1       852             0.0000000000
      2521       841  TIP3      OH2             1.0138913374      -67.6380486300      -60.1780500592  WZ1       853             0.0000000000
      2522       841  TIP3      H1              1.0900513374      -67.5428886300      -61.1274500592  WZ1       853             0.0000000000
      2523       841  TIP3      H2              0.7388113374      -68.5457586300      -60.0491400592  WZ1       853             0.0000000000
      2524       842  TIP3      OH2             2.3671513374      -67.6122686300      -64.4855500592  WZ1       854             0.0000000000
      2525       842  TIP3      H1              1.6642613374      -66.9973486300      -64.6954100592  WZ1       854             0.0000000000
      2526       842  TIP3      H2              1.9222913374      -68.4495986300      -64.3544600592  WZ1       854             0.0000000000
      2527       843  TIP3      OH2           -10.3849186626      -51.8487086300      -64.9394100592  WZ1       855             0.0000000000
      2528       843  TIP3      H1            -11.0699286626      -51.8868186300      -65.6069000592  WZ1       855             0.0000000000
      2529       843  TIP3      H2            -10.3811986626      -50.9359486300      -64.6512000592  WZ1       855             0.0000000000
      2530       844  TIP3      OH2            -8.4249586626      -65.8807786300      -67.3945100592  WZ1       856             0.0000000000
      2531       844  TIP3      H1             -7.9336186626      -66.5105386300      -67.9219600592  WZ1       856             0.0000000000
      2532       844  TIP3      H2             -7.8013286626      -65.5848386300      -66.7313900592  WZ1       856             0.0000000000
      2533       845  TIP3      OH2            -3.3989486626      -65.5876286300      -64.9374600592  WZ1       857             0.0000000000
      2534       845  TIP3      H1             -3.2208186626      -66.2343086300      -64.2546000592  WZ1       857             0.0000000000
      2535       845  TIP3      H2             -3.4523286626      -64.7538586300      -64.4703500592  WZ1       857             0.0000000000
      2536       846  TIP3      OH2            -1.5205686626      -50.6392186300      -66.5417900592  WZ1       858             0.0000000000
      2537       846  TIP3      H1             -0.6545486626      -50.2724786300      -66.7199700592  WZ1       858             0.0000000000
      2538       846  TIP3      H2             -1.7672886626      -51.0784186300      -67.3557100592  WZ1       858             0.0000000000
      2539       847  TIP3      OH2             5.1883913374      -51.0761886300      -63.8626800592  WZ1       859             0.0000000000
      2540       847  TIP3      H1              4.9941013374      -51.8239786300      -64.4277200592  WZ1       859             0.0000000000
      2541       847  TIP3      H2              5.1494013374      -50.3181786300      -64.4458900592  WZ1       859             0.0000000000
      2542       848  TIP3      OH2            -9.1644086626      -67.0805486300      -52.1229100592  WZ1       860             0.0000000000
      2543       848  TIP3      H1             -9.5305886626      -67.8462886300      -51.6804400592  WZ1       860             0.0000000000
      2544       848  TIP3      H2             -8.2515586626      -67.0515286300      -51.8364000592  WZ1       860             0.0000000000
      2545       849  TIP3      OH2            -7.1913286626      -67.7301086300      -50.5872000592  WZ1       861             0.0000000000
      2546       849  TIP3      H1             -6.2929686626      -68.0040886300      -50.7718600592  WZ1       861             0.0000000000
      2547       849  TIP3      H2             -7.5780186626      -68.4725086300      -50.1229400592  WZ1       861             0.0000000000
      2548       850  TIP3      OH2            -8.5667986626      -50.9286286300      -67.9142000592  WZ1       862             0.0000000000
      2549       850  TIP3      H1             -8.8343386626      -50.6423386300      -67.0408900592  WZ1       862             0.0000000000
      2550       850  TIP3      H2             -7.7955386626      -51.4747086300      -67.7619500592  WZ1       862             0.0000000000
      2551       851  TIP3      OH2             4.4060113374      -52.3249486300      -51.7125000592  WZ1       864             0.0000000000
      2552       851  TIP3      H1              3.6242013374      -52.5111486300      -52.2324400592  WZ1       864             0.0000000000
      2553       851  TIP3      H2              4.3340013374      -51.3955186300      -51.4952500592  WZ1       864             0.0000000000
      2554       852  TIP3      OH2            18.8120513374      -58.4385086300      -61.6817800592  WZ1       865             0.0000000000
      2555       852  TIP3      H1             18.9011613374      -57.4946886300      -61.8140700592  WZ1       865             0.0000000000
      2556       852  TIP3      H2             18.1738113374      -58.7138686300      -62.3398400592  WZ1       865             0.0000000000
      2557       853  TIP3      OH2            17.7451813374      -59.1834386300      -58.2629600592  WZ1       866             0.0000000000
      2558       853  TIP3      H1             17.7069313374      -59.8298086300      -57.5580000592  WZ1       866             0.0000000000
      2559       853  TIP3      H2             17.4228313374      -59.6499986300      -59.0340900592  WZ1       866             0.0000000000
      2560       854  TIP3      OH2            10.1136813374      -59.5692286300      -56.6699700592  WZ1       867             0.0000000000
      2561       854  TIP3      H1             10.1548913374      -60.1948986300      -55.9467300592  WZ1       867             0.0000000000
      2562       854  TIP3      H2             10.8164513374      -58.9453686300      -56.4879300592  WZ1       867             0.0000000000
      2563       855  TIP3      OH2            21.4512013374      -56.2443986300      -59.9614500592  WZ1       868             0.0000000000
      2564       855  TIP3      H1             21.0104713374      -56.9647986300      -59.5108900592  WZ1       868             0.0000000000
      2565       855  TIP3      H2             21.4381713374      -55.5236786300      -59.3316800592  WZ1       868             0.0000000000
      2566       856  TIP3      OH2            11.0369913374      -55.1193386300      -58.1350600592  WZ1       869             0.0000000000
      2567       856  TIP3      H1             10.6675113374      -55.9212886300      -58.5046300592  WZ1       869             0.0000000000
      2568       856  TIP3      H2             11.9781013374      -55.2878486300      -58.0887200592  WZ1       869             0.0000000000
      2569       857  TIP3      OH2             7.6470413374      -61.4590786300      -62.7421800592  WZ1       870             0.0000000000
      2570       857  TIP3      H1              7.1993813374      -60.6132086300      -62.7605300592  WZ1       870             0.0000000000
      2571       857  TIP3      H2              7.0861613374      -62.0386586300      -63.2576700592  WZ1       870             0.0000000000
      2572       858  TIP3      OH2             8.3576513374      -59.2971186300      -60.6163800592  WZ1       871             0.0000000000
      2573       858  TIP3      H1              8.5710013374      -60.0669586300      -60.0890800592  WZ1       871             0.0000000000
      2574       858  TIP3      H2              9.0954113374      -59.2074486300      -61.2196200592  WZ1       871             0.0000000000
      2575       859  TIP3      OH2            18.5627513374      -51.1402286300      -59.7494100592  WZ1       872             0.0000000000
      2576       859  TIP3      H1             19.1823913374      -51.8167586300      -60.0224900592  WZ1       872             0.0000000000
      2577       859  TIP3      H2             18.3544913374      -51.3581486300      -58.8409200592  WZ1       872             0.0000000000
      2578       860  TIP3      OH2            16.1346213374      -56.7512986300      -57.8568600592  WZ1       873             0.0000000000
      2579       860  TIP3      H1             16.4384113374      -57.4371586300      -58.4514500592  WZ1       873             0.0000000000
      2580       860  TIP3      H2             16.8560213374      -56.6324286300      -57.2390600592  WZ1       873             0.0000000000
      2581       861  TIP3      OH2            24.7976013374      -65.1497686300      -56.9962400592  WZ1       874             0.0000000000
      2582       861  TIP3      H1             24.8468213374      -64.5396486300      -56.2603300592  WZ1       874             0.0000000000
      2583       861  TIP3      H2             25.2231113374      -64.6886786300      -57.7191300592  WZ1       874             0.0000000000
      2584       862  TIP3      OH2            19.2753213374      -62.3570586300      -57.5293800592  WZ1       875             0.0000000000
      2585       862  TIP3      H1             19.4179113374      -63.3033586300      -57.5092200592  WZ1       875             0.0000000000
      2586       862  TIP3      H2             19.1692213374      -62.1500786300      -58.4578900592  WZ1       875             0.0000000000
      2587       863  TIP3      OH2            12.4301513374      -64.2554186300      -60.2569000592  WZ1       876             0.0000000000
      2588       863  TIP3      H1             12.4732613374      -63.3955686300      -60.6752700592  WZ1       876             0.0000000000
      2589       863  TIP3      H2             11.9725613374      -64.8079486300      -60.8905800592  WZ1       876             0.0000000000
      2590       864  TIP3      OH2            20.1524213374      -64.1248586300      -61.8560700592  WZ1       877             0.0000000000
      2591       864  TIP3      H1             20.7988513374      -64.4535386300      -61.2313100592  WZ1       877             0.0000000000
      2592       864  TIP3      H2             20.6623613374      -63.6069586300      -62.4789300592  WZ1       877             0.0000000000
      2593       865  TIP3      OH2             9.0503013374      -61.8588386300      -59.4947600592  WZ1       878             0.0000000000
      2594       865  TIP3      H1              9.7039613374      -62.4086686300      -59.0627500592  WZ1       878             0.0000000000
      2595       865  TIP3      H2              9.0742313374      -62.1329386300      -60.4115600592  WZ1       878             0.0000000000
      2596       866  TIP3      OH2            14.2067513374      -60.3087086300      -60.2796100592  WZ1       879             0.0000000000
      2597       866  TIP3      H1             14.8228513374      -60.8351686300      -59.7702100592  WZ1       879             0.0000000000
      2598       866  TIP3      H2             13.6206313374      -60.9488386300      -60.6832500592  WZ1       879             0.0000000000
      2599       867  TIP3      OH2            25.1890613374      -63.6718486300      -54.7602600592  WZ1       880             0.0000000000
      2600       867  TIP3      H1             24.5005213374      -63.0137786300      -54.8556000592  WZ1       880             0.0000000000
      2601       867  TIP3      H2             25.2045213374      -63.8690586300      -53.8237200592  WZ1       880             0.0000000000
      2602       868  TIP3      OH2            11.2403413374      -65.3375786300      -56.1828200592  WZ1       881             0.0000000000
      2603       868  TIP3      H1             11.0215113374      -64.8075186300      -56.9492200592  WZ1       881             0.0000000000
      2604       868  TIP3      H2             10.5724313374      -65.1110286300      -55.5356800592  WZ1       881             0.0000000000
      2605       869  TIP3      OH2            18.6093213374      -55.8374686300      -62.6389100592  WZ1       882             0.0000000000
      2606       869  TIP3      H1             18.3138313374      -56.1602386300      -63.4902200592  WZ1       882             0.0000000000
      2607       869  TIP3      H2             18.2851013374      -54.9377986300      -62.5976500592  WZ1       882             0.0000000000
      2608       870  TIP3      OH2            13.8094813374      -57.6620086300      -55.8954500592  WZ1       883             0.0000000000
      2609       870  TIP3      H1             13.0693913374      -57.0638586300      -55.7919300592  WZ1       883             0.0000000000
      2610       870  TIP3      H2             14.5234313374      -57.1080486300      -56.2110900592  WZ1       883             0.0000000000
      2611       871  TIP3      OH2            21.9162613374      -64.8339286300      -59.8754800592  WZ1       884             0.0000000000
      2612       871  TIP3      H1             21.7010613374      -65.5995886300      -59.3428800592  WZ1       884             0.0000000000
      2613       871  TIP3      H2             22.5720013374      -64.3614686300      -59.3626300592  WZ1       884             0.0000000000
      2614       872  TIP3      OH2            10.8340713374      -63.4453986300      -58.2306000592  WZ1       885             0.0000000000
      2615       872  TIP3      H1             11.4477013374      -62.8126386300      -57.8573600592  WZ1       885             0.0000000000
      2616       872  TIP3      H2             11.3461413374      -63.9178986300      -58.8869100592  WZ1       885             0.0000000000
      2617       873  TIP3      OH2            12.2169113374      -55.6977086300      -55.1083000592  WZ1       886             0.0000000000
      2618       873  TIP3      H1             12.2116713374      -54.8183586300      -55.4863700592  WZ1       886             0.0000000000
      2619       873  TIP3      H2             11.3633213374      -55.7812986300      -54.6833100592  WZ1       886             0.0000000000
      2620       874  TIP3      OH2             8.3380013374      -56.0269186300      -64.3263700592  WZ1       887             0.0000000000
      2621       874  TIP3      H1              8.0660913374      -55.7978186300      -65.2150800592  WZ1       887             0.0000000000
      2622       874  TIP3      H2              8.3835713374      -55.1890386300      -63.8658400592  WZ1       887             0.0000000000
      2623       875  TIP3      OH2            21.9629713374      -54.4053286300      -57.6135200592  WZ1       888             0.0000000000
      2624       875  TIP3      H1             21.0213413374      -54.3469386300      -57.4518300592  WZ1       888             0.0000000000
      2625       875  TIP3      H2             22.2395813374      -53.4992786300      -57.7505500592  WZ1       888             0.0000000000
      2626       876  TIP3      OH2            22.2636713374      -66.1187986300      -56.1961300592  WZ1       889             0.0000000000
      2627       876  TIP3      H1             21.5275913374      -65.5080886300      -56.2340000592  WZ1       889             0.0000000000
      2628       876  TIP3      H2             22.9470713374      -65.7038986300      -56.7224900592  WZ1       889             0.0000000000
      2629       877  TIP3      OH2            15.2668113374      -68.0320686300      -58.7303300592  WZ1       890             0.0000000000
      2630       877  TIP3      H1             15.1492313374      -68.9804686300      -58.7845000592  WZ1       890             0.0000000000
      2631       877  TIP3      H2             14.4118213374      -67.6994586300      -58.4572200592  WZ1       890             0.0000000000
      2632       878  TIP3      OH2            20.2150913374      -52.6239786300      -60.9883600592  WZ1       891             0.0000000000
      2633       878  TIP3      H1             20.6403213374      -53.3311886300      -61.4734000592  WZ1       891             0.0000000000
      2634       878  TIP3      H2             20.5320913374      -51.8227086300      -61.4051400592  WZ1       891             0.0000000000
      2635       879  TIP3      OH2            21.3747413374      -54.7231286300      -62.4797000592  WZ1       892             0.0000000000
      2636       879  TIP3      H1             21.1172213374      -55.4131186300      -63.0911100592  WZ1       892             0.0000000000
      2637       879  TIP3      H2             21.4458213374      -55.1660086300      -61.6341100592  WZ1       892             0.0000000000
      2638       880  TIP3      OH2            23.0607613374      -56.1564586300      -54.0023500592  WZ1       893             0.0000000000
      2639       880  TIP3      H1             23.2003913374      -56.7482086300      -54.7416500592  WZ1       893             0.0000000000
      2640       880  TIP3      H2             23.2280413374      -55.2838686300      -54.3584700592  WZ1       893             0.0000000000
      2641       881  TIP3      OH2            17.5333013374      -59.1945086300      -64.2297500592  WZ1       894             0.0000000000
      2642       881  TIP3      H1             16.8218513374      -58.6595386300      -64.5817000592  WZ1       894             0.0000000000
      2643       881  TIP3      H2             18.2242613374      -59.1392986300      -64.8898600592  WZ1       894             0.0000000000
      2644       882  TIP3      OH2            17.5872213374      -60.7370786300      -67.1912500592  WZ1       895             0.0000000000
      2645       882  TIP3      H1             18.2882113374      -60.7143886300      -66.5398500592  WZ1       895             0.0000000000
      2646       882  TIP3      H2             17.8895113374      -61.3651086300      -67.8473200592  WZ1       895             0.0000000000
      2647       883  TIP3      OH2            24.9026913374      -59.8166586300      -55.9363100592  WZ1       896             0.0000000000
      2648       883  TIP3      H1             24.2501013374      -59.1220986300      -55.8472200592  WZ1       896             0.0000000000
      2649       883  TIP3      H2             25.3677213374      -59.6065686300      -56.7461500592  WZ1       896             0.0000000000
      2650       884  TIP3      OH2            20.9390713374      -58.9851786300      -63.2781600592  WZ1       897             0.0000000000
      2651       884  TIP3      H1             20.2071713374      -58.7568086300      -62.7051000592  WZ1       897             0.0000000000
      2652       884  TIP3      H2             21.3862913374      -59.6989086300      -62.8234100592  WZ1       897             0.0000000000
      2653       885  TIP3      OH2            20.8364213374      -60.8109186300      -54.2104600592  WZ1       898             0.0000000000
      2654       885  TIP3      H1             20.9163313374      -60.0474786300      -53.6386100592  WZ1       898             0.0000000000
      2655       885  TIP3      H2             20.2351913374      -60.5316786300      -54.9009500592  WZ1       898             0.0000000000
      2656       886  TIP3      OH2            12.5844413374      -58.3545586300      -61.3956600592  WZ1       899             0.0000000000
      2657       886  TIP3      H1             12.2539613374      -58.7252186300      -62.2139600592  WZ1       899             0.0000000000
      2658       886  TIP3      H2             13.1728513374      -59.0251586300      -61.0488300592  WZ1       899             0.0000000000
      2659       887  TIP3      OH2            13.9511913374      -54.9264986300      -58.7144400592  WZ1       900             0.0000000000
      2660       887  TIP3      H1             13.8563213374      -55.5051886300      -59.4709800592  WZ1       900             0.0000000000
      2661       887  TIP3      H2             14.6805513374      -55.2979286300      -58.2181600592  WZ1       900             0.0000000000
      2662       888  TIP3      OH2            12.9509913374      -59.5859986300      -57.7621600592  WZ1       901             0.0000000000
      2663       888  TIP3      H1             13.5162413374      -59.4645786300      -58.5250400592  WZ1       901             0.0000000000
      2664       888  TIP3      H2             13.2698813374      -58.9484986300      -57.1233100592  WZ1       901             0.0000000000
      2665       889  TIP3      OH2            19.2602113374      -54.0828086300      -57.0281100592  WZ1       902             0.0000000000
      2666       889  TIP3      H1             19.0198713374      -53.4204986300      -56.3801900592  WZ1       902             0.0000000000
      2667       889  TIP3      H2             19.0620313374      -54.9172886300      -56.6031500592  WZ1       902             0.0000000000
      2668       890  TIP3      OH2            13.8310613374      -55.1867286300      -53.0449700592  WZ1       903             0.0000000000
      2669       890  TIP3      H1             13.5198113374      -54.4044086300      -52.5896500592  WZ1       903             0.0000000000
      2670       890  TIP3      H2             13.1810813374      -55.3398186300      -53.7307700592  WZ1       903             0.0000000000
      2671       891  TIP3      OH2            19.8100213374      -59.8228886300      -65.5930400592  WZ1       904             0.0000000000
      2672       891  TIP3      H1             20.3895713374      -59.6728586300      -64.8461500592  WZ1       904             0.0000000000
      2673       891  TIP3      H2             20.2240213374      -59.3521486300      -66.3164000592  WZ1       904             0.0000000000
      2674       892  TIP3      OH2            10.7510513374      -58.9886186300      -53.8164000592  WZ1       905             0.0000000000
      2675       892  TIP3      H1             10.8213713374      -58.3379386300      -53.1179000592  WZ1       905             0.0000000000
      2676       892  TIP3      H2              9.8602713374      -58.8858686300      -54.1513100592  WZ1       905             0.0000000000
      2677       893  TIP3      OH2            17.5365113374      -53.0860386300      -62.1577300592  WZ1       906             0.0000000000
      2678       893  TIP3      H1             18.0102713374      -52.7904086300      -61.3803100592  WZ1       906             0.0000000000
      2679       893  TIP3      H2             16.9734413374      -52.3478786300      -62.3907700592  WZ1       906             0.0000000000
      2680       894  TIP3      OH2            12.0706513374      -53.1152286300      -52.2815900592  WZ1       907             0.0000000000
      2681       894  TIP3      H1             12.0781813374      -53.2512586300      -53.2290400592  WZ1       907             0.0000000000
      2682       894  TIP3      H2             11.1546913374      -53.2324186300      -52.0295900592  WZ1       907             0.0000000000
      2683       895  TIP3      OH2            23.5088613374      -68.0728486300      -65.7800700592  WZ1       908             0.0000000000
      2684       895  TIP3      H1             22.6089313374      -67.9339486300      -65.4850100592  WZ1       908             0.0000000000
      2685       895  TIP3      H2             23.7607013374      -67.2413886300      -66.1819000592  WZ1       908             0.0000000000
      2686       896  TIP3      OH2            11.5747113374      -59.2851286300      -63.8063800592  WZ1       909             0.0000000000
      2687       896  TIP3      H1             11.2828413374      -58.5169586300      -64.2972500592  WZ1       909             0.0000000000
      2688       896  TIP3      H2             10.9002313374      -59.9445086300      -63.9692400592  WZ1       909             0.0000000000
      2689       897  TIP3      OH2            24.6980013374      -53.7066086300      -67.4036800592  WZ1       910             0.0000000000
      2690       897  TIP3      H1             24.7713513374      -52.7675886300      -67.2331500592  WZ1       910             0.0000000000
      2691       897  TIP3      H2             25.6035113374      -54.0117486300      -67.4599500592  WZ1       910             0.0000000000
      2692       898  TIP3      OH2             7.6677213374      -56.9222086300      -54.9914000592  WZ1       911             0.0000000000
      2693       898  TIP3      H1              7.1665613374      -56.9502686300      -55.8064300592  WZ1       911             0.0000000000
      2694       898  TIP3      H2              7.6730913374      -57.8278886300      -54.6816700592  WZ1       911             0.0000000000
      2695       899  TIP3      OH2             7.4179913374      -54.1418286300      -58.1073800592  WZ1       912             0.0000000000
      2696       899  TIP3      H1              8.3640513374      -54.2861286300      -58.1264300592  WZ1       912             0.0000000000
      2697       899  TIP3      H2              7.3056213374      -53.3575486300      -57.5702600592  WZ1       912             0.0000000000
      2698       900  TIP3      OH2            25.6158413374      -53.4758586300      -52.4250100592  WZ1       913             0.0000000000
      2699       900  TIP3      H1             25.5665213374      -54.4310486300      -52.4622500592  WZ1       913             0.0000000000
      2700       900  TIP3      H2             24.7890713374      -53.2083286300      -52.0236300592  WZ1       913             0.0000000000
      2701       901  TIP3      OH2            16.5942413374      -53.9019386300      -53.5488700592  WZ1       914             0.0000000000
      2702       901  TIP3      H1             16.6817013374      -53.0754786300      -53.0739600592  WZ1       914             0.0000000000
      2703       901  TIP3      H2             15.7307513374      -54.2315586300      -53.2999400592  WZ1       914             0.0000000000
      2704       902  TIP3      OH2            17.0088213374      -50.1295686300      -63.7428100592  WZ1       915             0.0000000000
      2705       902  TIP3      H1             16.9334213374      -50.2508486300      -64.6892900592  WZ1       915             0.0000000000
      2706       902  TIP3      H2             17.0416913374      -49.1802986300      -63.6243500592  WZ1       915             0.0000000000
      2707       903  TIP3      OH2            10.6622013374      -51.3408686300      -61.9619100592  WZ1       916             0.0000000000
      2708       903  TIP3      H1             10.8142413374      -51.6888286300      -61.0832600592  WZ1       916             0.0000000000
      2709       903  TIP3      H2              9.8112413374      -51.6971386300      -62.2171900592  WZ1       916             0.0000000000
      2710       904  TIP3      OH2            20.1104213374      -50.9755486300      -66.7405700592  WZ1       917             0.0000000000
      2711       904  TIP3      H1             20.4852613374      -51.7199386300      -67.2113100592  WZ1       917             0.0000000000
      2712       904  TIP3      H2             20.1147913374      -51.2454886300      -65.8222400592  WZ1       917             0.0000000000
      2713       905  TIP3      OH2            19.7792313374      -51.0498386300      -63.9913500592  WZ1       918             0.0000000000
      2714       905  TIP3      H1             18.8442113374      -50.9496486300      -63.8126500592  WZ1       918             0.0000000000
      2715       905  TIP3      H2             20.0594213374      -51.7592386300      -63.4130300592  WZ1       918             0.0000000000
      2716       906  TIP3      OH2            22.7678213374      -61.9826086300      -51.9447900592  WZ1       919             0.0000000000
      2717       906  TIP3      H1             22.3605013374      -61.5020486300      -52.6654600592  WZ1       919             0.0000000000
      2718       906  TIP3      H2             22.8083913374      -62.8880086300      -52.2527100592  WZ1       919             0.0000000000
      2719       907  TIP3      OH2             9.9167713374      -55.5986686300      -53.9481200592  WZ1       920             0.0000000000
      2720       907  TIP3      H1             10.1329013374      -55.9601086300      -53.0885400592  WZ1       920             0.0000000000
      2721       907  TIP3      H2              9.0612413374      -55.9732886300      -54.1577700592  WZ1       920             0.0000000000
      2722       908  TIP3      OH2            12.5355713374      -67.1286186300      -57.9527000592  WZ1       921             0.0000000000
      2723       908  TIP3      H1             11.6739413374      -67.2157986300      -58.3604100592  WZ1       921             0.0000000000
      2724       908  TIP3      H2             12.5131413374      -66.2726086300      -57.5249400592  WZ1       921             0.0000000000
      2725       909  TIP3      OH2            17.1983513374      -67.4065786300      -54.5780000592  WZ1       922             0.0000000000
      2726       909  TIP3      H1             17.6186613374      -67.8218686300      -53.8249400592  WZ1       922             0.0000000000
      2727       909  TIP3      H2             16.2653113374      -67.5852486300      -54.4608000592  WZ1       922             0.0000000000
      2728       910  TIP3      OH2            20.5248413374      -63.6510586300      -53.7245500592  WZ1       923             0.0000000000
      2729       910  TIP3      H1             20.0107913374      -63.7768386300      -52.9269500592  WZ1       923             0.0000000000
      2730       910  TIP3      H2             20.3693113374      -62.7387486300      -53.9689300592  WZ1       923             0.0000000000
      2731       911  TIP3      OH2            21.2873313374      -58.7900586300      -67.9632500592  WZ1       924             0.0000000000
      2732       911  TIP3      H1             21.3294113374      -59.0126686300      -68.8932500592  WZ1       924             0.0000000000
      2733       911  TIP3      H2             22.1365413374      -58.3913486300      -67.7732600592  WZ1       924             0.0000000000
      2734       912  TIP3      OH2            16.8600813374      -64.9142386300      -67.2929200592  WZ1       925             0.0000000000
      2735       912  TIP3      H1             16.6065613374      -64.8950786300      -66.3701100592  WZ1       925             0.0000000000
      2736       912  TIP3      H2             16.6032913374      -65.7856986300      -67.5943000592  WZ1       925             0.0000000000
      2737       913  TIP3      OH2            12.6265813374      -62.1631686300      -56.8576800592  WZ1       926             0.0000000000
      2738       913  TIP3      H1             11.9847913374      -62.2034386300      -56.1486700592  WZ1       926             0.0000000000
      2739       913  TIP3      H2             12.6637813374      -61.2366986300      -57.0953800592  WZ1       926             0.0000000000
      2740       914  TIP3      OH2            12.6234913374      -61.9421586300      -61.9456800592  WZ1       927             0.0000000000
      2741       914  TIP3      H1             11.7307813374      -62.2825486300      -62.0043000592  WZ1       927             0.0000000000
      2742       914  TIP3      H2             13.0741513374      -62.3190686300      -62.7013600592  WZ1       927             0.0000000000
      2743       915  TIP3      OH2            18.1590413374      -61.5261286300      -63.1286000592  WZ1       928             0.0000000000
      2744       915  TIP3      H1             17.7500713374      -60.7112686300      -63.4201200592  WZ1       928             0.0000000000
      2745       915  TIP3      H2             18.8796613374      -61.6661186300      -63.7428900592  WZ1       928             0.0000000000
      2746       916  TIP3      OH2            17.2612013374      -61.3504886300      -51.6405300592  WZ1       929             0.0000000000
      2747       916  TIP3      H1             16.6985813374      -62.0553286300      -51.3197500592  WZ1       929             0.0000000000
      2748       916  TIP3      H2             18.0875413374      -61.4712986300      -51.1727700592  WZ1       929             0.0000000000
      2749       917  TIP3      OH2            19.1638113374      -62.0800886300      -60.3146300592  WZ1       930             0.0000000000
      2750       917  TIP3      H1             18.9682613374      -61.4744086300      -61.0295700592  WZ1       930             0.0000000000
      2751       917  TIP3      H2             19.3450713374      -62.9135686300      -60.7490000592  WZ1       930             0.0000000000
      2752       918  TIP3      OH2            10.3766313374      -61.8428186300      -54.9904800592  WZ1       931             0.0000000000
      2753       918  TIP3      H1             10.3385713374      -61.4426586300      -54.1217700592  WZ1       931             0.0000000000
      2754       918  TIP3      H2              9.8857413374      -62.6595786300      -54.9001900592  WZ1       931             0.0000000000
      2755       919  TIP3      OH2            13.7423713374      -64.4685886300      -68.1918800592  WZ1       932             0.0000000000
      2756       919  TIP3      H1             13.3114413374      -64.9135786300      -67.4621400592  WZ1       932             0.0000000000
      2757       919  TIP3      H2             13.0242413374      -64.0969586300      -68.7041300592  WZ1       932             0.0000000000
      2758       920  TIP3      OH2             6.9847113374      -64.7266386300      -61.1400100592  WZ1       933             0.0000000000
      2759       920  TIP3      H1              7.6154813374      -64.7554286300      -60.4206200592  WZ1       933             0.0000000000
      2760       920  TIP3      H2              7.4341413374      -65.1517686300      -61.8704200592  WZ1       933             0.0000000000
      2761       921  TIP3      OH2             8.2589213374      -63.9804386300      -65.7159700592  WZ1       934             0.0000000000
      2762       921  TIP3      H1              8.7330913374      -63.3894486300      -66.3008800592  WZ1       934             0.0000000000
      2763       921  TIP3      H2              7.5415613374      -63.4501486300      -65.3689600592  WZ1       934             0.0000000000
      2764       922  TIP3      OH2            18.4277313374      -60.4419586300      -55.6433900592  WZ1       935             0.0000000000
      2765       922  TIP3      H1             18.7512113374      -61.0729886300      -56.2863400592  WZ1       935             0.0000000000
      2766       922  TIP3      H2             17.9876613374      -60.9767386300      -54.9826500592  WZ1       935             0.0000000000
      2767       923  TIP3      OH2            15.2050213374      -64.5144086300      -60.8592700592  WZ1       936             0.0000000000
      2768       923  TIP3      H1             14.2941313374      -64.4577286300      -60.5706700592  WZ1       936             0.0000000000
      2769       923  TIP3      H2             15.7103113374      -64.5748586300      -60.0485500592  WZ1       936             0.0000000000
      2770       924  TIP3      OH2            10.0333613374      -62.8857786300      -62.0325100592  WZ1       937             0.0000000000
      2771       924  TIP3      H1              9.1441613374      -62.7862286300      -62.3725500592  WZ1       937             0.0000000000
      2772       924  TIP3      H2             10.3298513374      -63.7274786300      -62.3787200592  WZ1       937             0.0000000000
      2773       925  TIP3      OH2            13.6865413374      -62.8855186300      -64.3760500592  WZ1       938             0.0000000000
      2774       925  TIP3      H1             14.6180913374      -62.7565186300      -64.1977400592  WZ1       938             0.0000000000
      2775       925  TIP3      H2             13.4715713374      -62.2160886300      -65.0255800592  WZ1       938             0.0000000000
      2776       926  TIP3      OH2            19.6102113374      -65.2797786300      -57.5950900592  WZ1       939             0.0000000000
      2777       926  TIP3      H1             18.9333713374      -65.1484686300      -56.9311200592  WZ1       939             0.0000000000
      2778       926  TIP3      H2             19.1247013374      -65.4348286300      -58.4053200592  WZ1       939             0.0000000000
      2779       927  TIP3      OH2            12.3605613374      -61.6912986300      -66.8094400592  WZ1       940             0.0000000000
      2780       927  TIP3      H1             11.8180713374      -62.0709186300      -67.5006800592  WZ1       940             0.0000000000
      2781       927  TIP3      H2             13.1940513374      -61.4968286300      -67.2380300592  WZ1       940             0.0000000000
      2782       928  TIP3      OH2            22.8977213374      -49.6082386300      -51.3183300592  WZ1       941             0.0000000000
      2783       928  TIP3      H1             23.0975913374      -49.1840486300      -52.1528000592  WZ1       941             0.0000000000
      2784       928  TIP3      H2             23.5530913374      -49.2644186300      -50.7112900592  WZ1       941             0.0000000000
      2785       929  TIP3      OH2            10.4957013374      -57.1341086300      -51.7102800592  WZ1       942             0.0000000000
      2786       929  TIP3      H1             11.2279413374      -56.8795186300      -51.1488300592  WZ1       942             0.0000000000
      2787       929  TIP3      H2              9.7155713374      -56.9295686300      -51.1947400592  WZ1       942             0.0000000000
      2788       930  TIP3      OH2            16.5249913374      -61.7271086300      -58.9723100592  WZ1       943             0.0000000000
      2789       930  TIP3      H1             17.0893313374      -62.2734486300      -59.5193500592  WZ1       943             0.0000000000
      2790       930  TIP3      H2             16.3773313374      -62.2489186300      -58.1835500592  WZ1       943             0.0000000000
      2791       931  TIP3      OH2            11.5269613374      -65.5904986300      -62.5538300592  WZ1       944             0.0000000000
      2792       931  TIP3      H1             11.2099113374      -66.4929686300      -62.5892900592  WZ1       944             0.0000000000
      2793       931  TIP3      H2             12.3083713374      -65.5887586300      -63.1066700592  WZ1       944             0.0000000000
      2794       932  TIP3      OH2            15.1515813374      -63.3384986300      -56.5582700592  WZ1       945             0.0000000000
      2795       932  TIP3      H1             14.3161113374      -62.8845486300      -56.4480300592  WZ1       945             0.0000000000
      2796       932  TIP3      H2             15.6756413374      -63.0626486300      -55.8062800592  WZ1       945             0.0000000000
      2797       933  TIP3      OH2            15.6958413374      -57.1257286300      -64.8736300592  WZ1       946             0.0000000000
      2798       933  TIP3      H1             14.9509413374      -57.6331986300      -65.1958400592  WZ1       946             0.0000000000
      2799       933  TIP3      H2             15.5615613374      -57.0769286300      -63.9271500592  WZ1       946             0.0000000000
      2800       934  TIP3      OH2            22.8457313374      -57.9929086300      -56.0868700592  WZ1       947             0.0000000000
      2801       934  TIP3      H1             23.4876113374      -57.5362786300      -56.6306500592  WZ1       947             0.0000000000
      2802       934  TIP3      H2             22.0154213374      -57.8796686300      -56.5494600592  WZ1       947             0.0000000000
      2803       935  TIP3      OH2            19.5935213374      -64.3117386300      -66.6743700592  WZ1       948             0.0000000000
      2804       935  TIP3      H1             18.6549413374      -64.2001786300      -66.8254900592  WZ1       948             0.0000000000
      2805       935  TIP3      H2             19.8907313374      -63.4550486300      -66.3678000592  WZ1       948             0.0000000000
      2806       936  TIP3      OH2            17.2150513374      -56.9413986300      -53.6367200592  WZ1       949             0.0000000000
      2807       936  TIP3      H1             16.8696613374      -57.3231586300      -52.8297600592  WZ1       949             0.0000000000
      2808       936  TIP3      H2             17.0150613374      -56.0080386300      -53.5654300592  WZ1       949             0.0000000000
      2809       937  TIP3      OH2            20.3118713374      -62.4444686300      -65.0136300592  WZ1       950             0.0000000000
      2810       937  TIP3      H1             21.2037713374      -62.5819686300      -64.6945100592  WZ1       950             0.0000000000
      2811       937  TIP3      H2             20.3682313374      -61.6538586300      -65.5502800592  WZ1       950             0.0000000000
      2812       938  TIP3      OH2            10.8206713374      -57.8307286300      -59.1038400592  WZ1       951             0.0000000000
      2813       938  TIP3      H1             11.5653913374      -57.8331586300      -59.7051900592  WZ1       951             0.0000000000
      2814       938  TIP3      H2             10.8983313374      -58.6543486300      -58.6223300592  WZ1       951             0.0000000000
      2815       939  TIP3      OH2            17.8212513374      -55.6672986300      -65.8481700592  WZ1       952             0.0000000000
      2816       939  TIP3      H1             17.5260913374      -54.8405086300      -65.4666900592  WZ1       952             0.0000000000
      2817       939  TIP3      H2             17.1182513374      -56.2866086300      -65.6520300592  WZ1       952             0.0000000000
      2818       940  TIP3      OH2             7.8286413374      -59.3700386300      -53.7889900592  WZ1       953             0.0000000000
      2819       940  TIP3      H1              8.0515013374      -59.7880786300      -52.9572400592  WZ1       953             0.0000000000
      2820       940  TIP3      H2              7.2266513374      -59.9825386300      -54.2117100592  WZ1       953             0.0000000000
      2821       941  TIP3      OH2            14.8451313374      -59.8530486300      -51.5760200592  WZ1       954             0.0000000000
      2822       941  TIP3      H1             14.5492113374      -60.0187486300      -52.4711100592  WZ1       954             0.0000000000
      2823       941  TIP3      H2             15.7766513374      -60.0730186300      -51.5866300592  WZ1       954             0.0000000000
      2824       942  TIP3      OH2            19.4654113374      -54.4798486300      -53.6862200592  WZ1       955             0.0000000000
      2825       942  TIP3      H1             18.5648413374      -54.2965886300      -53.9538300592  WZ1       955             0.0000000000
      2826       942  TIP3      H2             19.4995213374      -54.2209186300      -52.7653400592  WZ1       955             0.0000000000
      2827       943  TIP3      OH2            25.1967413374      -62.2350586300      -65.3189600592  WZ1       956             0.0000000000
      2828       943  TIP3      H1             24.6423713374      -62.6312586300      -65.9912100592  WZ1       956             0.0000000000
      2829       943  TIP3      H2             25.2971013374      -61.3245386300      -65.5966300592  WZ1       956             0.0000000000
      2830       944  TIP3      OH2            25.1599413374      -56.4348886300      -52.4818100592  WZ1       957             0.0000000000
      2831       944  TIP3      H1             24.3087913374      -56.1965086300      -52.8491700592  WZ1       957             0.0000000000
      2832       944  TIP3      H2             25.7502813374      -56.4515686300      -53.2351000592  WZ1       957             0.0000000000
      2833       945  TIP3      OH2            23.4919113374      -53.4490186300      -64.8537500592  WZ1       958             0.0000000000
      2834       945  TIP3      H1             23.1190213374      -54.2746386300      -64.5446900592  WZ1       958             0.0000000000
      2835       945  TIP3      H2             23.7692613374      -53.6320786300      -65.7514100592  WZ1       958             0.0000000000
      2836       946  TIP3      OH2            20.6523013374      -58.6410686300      -57.8325600592  WZ1       959             0.0000000000
[truncated: 34,464,631 more chars]
