# Supplementary material for: Integrative Computational Prediction Strategy for Antibody–Antigen Binding: A Case Study on Interleukin‑1 Beta
Source: J Chem Inf Model. 2026 May 27;66(11):6659–75. doi: 10.1021/acs.jcim.6c00781 (PMC13250912; doi:10.1021/acs.jcim.6c00781)
Supplement: Supplementary file 3 [file ci6c00781_si_003.zip › charmm-gui-4g6m-Blind-r01/step2.1_waterbox.out]

1
                 Chemistry at HARvard Macromolecular Mechanics
           (CHARMM) - Developmental Version 47a2   February 15, 2021            
                                Revision unknown                                
       Copyright(c) 1984-2020  President and Fellows of Harvard College
                              All Rights Reserved
             Current operating system: Linux-6.1.0-30-amd64(x86_64)             
                 Created on  8/20/25 at 13:25:15 by user: charmm-gui  

            Maximum number of ATOMS:    360720, and RESidues:      120240
 RDTITL> * GENERATED BY CHARMM-GUI (HTTP://WWW.CHARMM-GUI.ORG) V3.7 ON AUG, 20. 2025. JOBID=5570907556
 RDTITL> * GENERATES WATER BOX
 RDTITL> *
  
 CHARMM>     
  
 CHARMM>    DIMENS CHSIZE 5000000 MAXRES 3000000
Size      Original         New
MAXA        360720     5000000
MAXB        360720     5000000
MAXT        721440    10000000
MAXP       1082160    15000000
MAXIMP      180360     2500000
MAXNB        90180     1250000
MAXPAD      360720     5000000
MAXRES      120240     3000000
MAXSEG       45090      625000
MAXATC        1400
MAXCB         3000
MAXCT        50000
MAXCP        50000
MAXCI         1200
MAXCH         6400
MAXCN       502503
MAXCRT      120240     1666666
  
 CHARMM>     
  
 CHARMM>    ! Read topology and parameter files
 CHARMM>    stream toppar.str
 VOPEN> Attempting to open::toppar.str::
 OPNLGU> Unit 99 opened for READONLY access to toppar.str

                    INPUT STREAM SWITCHING TO UNIT    99
 RDTITL> * GENERATED BY CHARMM-GUI (HTTP://WWW.CHARMM-GUI.ORG) V3.7 ON AUG, 20. 2025. JOBID=5570907556
 RDTITL> * STREAM FILE FOR TOPOLOGY AND PARAMETER READING
 RDTITL> *
 Parameter: IN1 <- "" <empty>
  
 CHARMM>     
  
 CHARMM>    ! protein topology and parameter
 CHARMM>    open read card unit 10 name toppar/top_all36_prot.rtf
 VOPEN> Attempting to open::toppar/top_all36_prot.rtf::
 OPNLGU> Unit 10 opened for READONLY access to toppar/top_all36_prot.rtf
  
 CHARMM>    read  rtf card unit 10
 MAINIO> Residue topology file being read from unit  10.
 TITLE> *>>>>>>>>CHARMM36 ALL-HYDROGEN TOPOLOGY FILE FOR PROTEINS <<<<<<
 TITLE> *>>>>> INCLUDES PHI, PSI CROSS TERM MAP (CMAP) CORRECTION <<<<<<<
 TITLE> *>>>>>>>>>>>>>>>>>>>>>>>>>> MAY 2011 <<<<<<<<<<<<<<<<<<<<<<<<<<<<
 TITLE> * ALL COMMENTS TO THE CHARMM WEB SITE: WWW.CHARMM.ORG
 TITLE> *             PARAMETER SET DISCUSSION FORUM
 TITLE> *
  
 CHARMM>     
  
 CHARMM>    open read card unit 20 name toppar/par_all36m_prot.prm
 VOPEN> Attempting to open::toppar/par_all36m_prot.prm::
 OPNLGU> Unit 20 opened for READONLY access to toppar/par_all36m_prot.prm
  
 CHARMM>    read para card unit 20 flex

          PARAMETER FILE BEING READ FROM UNIT 20
 TITLE> *>>>> CHARMM36 ALL-HYDROGEN PARAMETER FILE FOR PROTEINS <<<<<<<<<<
 TITLE> *>>>>> INCLUDES PHI, PSI CROSS TERM MAP (CMAP) CORRECTION <<<<<<<<
 TITLE> *>>>>>>>>>>>>>>>>>>>>>>>>>> JAN. 2016 <<<<<<<<<<<<<<<<<<<<<<<<<<<<
 TITLE> * ALL COMMENTS TO THE CHARMM WEB SITE: WWW.CHARMM.ORG
 TITLE> *             PARAMETER SET DISCUSSION FORUM
 TITLE> *
 PARMIO> NONBOND, HBOND lists and IMAGE atoms cleared.
  
 CHARMM>     
  
 CHARMM>    ! nucleic acids
 CHARMM>    open read card unit 10 name toppar/top_all36_na.rtf
 OPNLGU> Unit already open. The old file will be closed first.
 VCLOSE: Closing unit   10 with status "KEEP"
 VOPEN> Attempting to open::toppar/top_all36_na.rtf::
 OPNLGU> Unit 10 opened for READONLY access to toppar/top_all36_na.rtf
  
 CHARMM>    read  rtf card unit 10 append
 MAINIO> Residue topology file being read from unit  10.
 TITLE> *  \\\\ CHARMM36 ALL-HYDROGEN NUCLEIC ACID TOPOLOGY FILE ////
 TITLE> *   ALEXANDER D. MACKERELL JR. AND COWORKERS
 TITLE> *                      APRIL 2011
 TITLE> * ALL COMMENTS TO THE CHARMM WEB SITE: WWW.CHARMM.ORG
 TITLE> *           PARAMETER SET DISCUSSION FORUM
 TITLE> *
  
 CHARMM>     
  
 CHARMM>    open read card unit 20 name toppar/par_all36_na.prm
 OPNLGU> Unit already open. The old file will be closed first.
 VCLOSE: Closing unit   20 with status "KEEP"
 VOPEN> Attempting to open::toppar/par_all36_na.prm::
 OPNLGU> Unit 20 opened for READONLY access to toppar/par_all36_na.prm
  
 CHARMM>    read para card unit 20 append flex

          PARAMETER FILE BEING READ FROM UNIT 20
 TITLE> * \\\\ CHARMM36 ALL-HYDROGEN NUCLEIC ACID PARAMETER FILE ////
 TITLE> *         ALEXANDER D. MACKERELL JR. AND COWORKERS
 TITLE> *                        APRIL 2011
 TITLE> * ALL COMMENTS TO THE CHARMM WEB SITE: WWW.CHARMM.ORG PARAMETER
 TITLE> *                     SET DISCUSSION FORUM
 TITLE> *
 PARMIO> NONBOND, HBOND lists and IMAGE atoms cleared.
  
 CHARMM>     
  
 CHARMM>    ! carbohydrates
 CHARMM>    open read card unit 10 name toppar/top_all36_carb.rtf
 OPNLGU> Unit already open. The old file will be closed first.
 VCLOSE: Closing unit   10 with status "KEEP"
 VOPEN> Attempting to open::toppar/top_all36_carb.rtf::
 OPNLGU> Unit 10 opened for READONLY access to toppar/top_all36_carb.rtf
  
 CHARMM>    read  rtf card unit 10 append
 MAINIO> Residue topology file being read from unit  10.
 TITLE> * $ID: TOP_ALLXX_SUGAR.INP,V 1.106 2014/08/19 19:07:43 ALEX EXP $
 TITLE> *>>>>>>>>>>>> ALL-HYDROGEN TOPOLOGIES USED IN THE <<<<<<<<<<<<<<<<
 TITLE> *>>>>> DEVELOPMENT OF THE CHARMM CARBOHYDRATE  FORCE FIELD<<<<<<<<
 TITLE> *>>>>>>>>>>>>>>>>>>>>>>>>> JUNE 2009 <<<<<<<<<<<<<<<<<<<<<<<<<<<<<
 TITLE> *>>>>>>>> DIRECT COMMENTS TO ALEXANDER D. MACKERELL JR. <<<<<<<<<<
 TITLE> *>>>>>>>>>> VIA THE CHARMM WEB SITE: WWW.CHARMM.ORG <<<<<<<<<<<<<<
 TITLE> *>>>>>>>>>>>>>>> PARAMETER SET DISCUSSION FORUM <<<<<<<<<<<<<<<<<<
 TITLE> *
  
 CHARMM>     
  
 CHARMM>    open read card unit 20 name toppar/par_all36_carb.prm
 OPNLGU> Unit already open. The old file will be closed first.
 VCLOSE: Closing unit   20 with status "KEEP"
 VOPEN> Attempting to open::toppar/par_all36_carb.prm::
 OPNLGU> Unit 20 opened for READONLY access to toppar/par_all36_carb.prm
  
 CHARMM>    read para card unit 20 append flex

          PARAMETER FILE BEING READ FROM UNIT 20
 TITLE> * $ID: PAR_ALLXX_SUGAR.INP,V 1.132 2014/08/19 19:03:21 ALEX EXP $
 TITLE> *>>>>>>>>>>>> ALL-HYDROGEN PARAMETERS USED IN THE <<<<<<<<<<<<<<<<
 TITLE> *>>>>> DEVELOPMENT OF THE CHARMM CARBOHYDRATE  FORCE FIELD<<<<<<<<
 TITLE> *>>>>>>>>>>>>>>>>>>>>>>>>> JUNE 2009 <<<<<<<<<<<<<<<<<<<<<<<<<<<<<
 TITLE> *>>>>>>>> DIRECT COMMENTS TO ALEXANDER D. MACKERELL JR. <<<<<<<<<<
 TITLE> *>>>>>>>>>> VIA THE CHARMM WEB SITE: WWW.CHARMM.ORG <<<<<<<<<<<<<<
 TITLE> *>>>>>>>>>>>>>>> PARAMETER SET DISCUSSION FORUM <<<<<<<<<<<<<<<<<<
 TITLE> *
 PARMIO> NONBOND, HBOND lists and IMAGE atoms cleared.
  
 CHARMM>     
  
 CHARMM>    ! lipids
 CHARMM>    open read card unit 10 name toppar/top_all36_lipid.rtf
 OPNLGU> Unit already open. The old file will be closed first.
 VCLOSE: Closing unit   10 with status "KEEP"
 VOPEN> Attempting to open::toppar/top_all36_lipid.rtf::
 OPNLGU> Unit 10 opened for READONLY access to toppar/top_all36_lipid.rtf
  
 CHARMM>    read  rtf card unit 10 append
 MAINIO> Residue topology file being read from unit  10.
 TITLE> *  \\\\\\\ CHARMM36 ALL-HYDROGEN LIPID TOPOLOGY FILE ///////
 TITLE> *  ALL COMMENTS AND QUESTIONS SHOULD BE SUBMITTED TO THE
 TITLE> *  PARAMETER FORUM AT THE CHARMM WEBSITE: WWW.CHARMM.ORG
 TITLE> *
  
 CHARMM>     
  
 CHARMM>    open read card unit 20 name toppar/par_all36_lipid.prm
 OPNLGU> Unit already open. The old file will be closed first.
 VCLOSE: Closing unit   20 with status "KEEP"
 VOPEN> Attempting to open::toppar/par_all36_lipid.prm::
 OPNLGU> Unit 20 opened for READONLY access to toppar/par_all36_lipid.prm
  
 CHARMM>    read para card unit 20 append flex

          PARAMETER FILE BEING READ FROM UNIT 20
 TITLE> *  \\\\\\\ CHARMM36 ALL-HYDROGEN LIPID PARAMETER FILE ///////
 TITLE> *  ALL COMMENTS AND QUESTIONS SHOULD BE SUBMITTED TO THE
 TITLE> *  PARAMETER FORUM AT THE CHARMM WEBSITE: WWW.CHARMM.ORG
 TITLE> *
 PARMIO> NONBOND, HBOND lists and IMAGE atoms cleared.
  
 CHARMM>     
  
 CHARMM>    ! CGENFF
 CHARMM>    open read card unit 10 name toppar/top_all36_cgenff.rtf
 OPNLGU> Unit already open. The old file will be closed first.
 VCLOSE: Closing unit   10 with status "KEEP"
 VOPEN> Attempting to open::toppar/top_all36_cgenff.rtf::
 OPNLGU> Unit 10 opened for READONLY access to toppar/top_all36_cgenff.rtf
  
 CHARMM>    read  rtf card unit 10 append
 MAINIO> Residue topology file being read from unit  10.
 TITLE> *  --------------------------------------------------------------------------  *
 TITLE> *          CGENFF: TOPOLOGY FOR THE CHARMM GENERAL FORCE FIELD V. 4.6          *
 TITLE> *                    FOR SMALL MOLECULE DRUG DESIGN                            *
 TITLE> *  --------------------------------------------------------------------------  *
 TITLE> *

 DRUDES PARTICLES WILL BE GENERATED AUTOMATICALLY FOR ALL ATOMS WITH NON-ZERO ALPHA
 Thole-type dipole screening, Slater-Delta shape {S(u) = 1 - (1+u/2)*exp(-u)}, default radius =  1.300000
  
 CHARMM>     
  
 CHARMM>    open read card unit 20 name toppar/par_all36_cgenff.prm
 OPNLGU> Unit already open. The old file will be closed first.
 VCLOSE: Closing unit   20 with status "KEEP"
 VOPEN> Attempting to open::toppar/par_all36_cgenff.prm::
 OPNLGU> Unit 20 opened for READONLY access to toppar/par_all36_cgenff.prm
  
 CHARMM>    read para card unit 20 append flex

          PARAMETER FILE BEING READ FROM UNIT 20
 TITLE> *  --------------------------------------------------------------------------  *
 TITLE> *         CGENFF: PARAMETERS FOR THE CHARMM GENERAL FORCE FIELD V. 4.6         *
 TITLE> *                    FOR SMALL MOLECULE DRUG DESIGN                            *
 TITLE> *  --------------------------------------------------------------------------  *
 TITLE> *  2017/8: IF PROTEIN, NUCLEIC ACID AND CARBOHYDRATE TOPOLOGY AND PARAMETER FILES
 TITLE> *  ARE NOT READ PRIOR TO THE CGENFF FILES "WARNING: ATOMS IN NBFIX ' errors will
 TITLE> *  BE ENCOUNTERED.  THESE CAN BE PASSED BY SETTING BOMLEV ( -2) PRIOR TO READING
 TITLE> *  THIS FILE. IN ADDITION, WHEN GENERATING AROMATIC HALOGENS (CL, BR, I) WITH
 TITLE> *  PRE C41B/C42A VERSIONS OF CHARMM "MISSING PARAMETER" ERRORS WILL BE
 TITLE> *  ENCOUNTERED THAT ALSO REQUIRE SETTING BOMLEV ( -2).
 TITLE> *
 PARMIO> NONBOND, HBOND lists and IMAGE atoms cleared.
  
 CHARMM>     
  
 CHARMM>    ! Phosphates and Sulfates
 CHARMM>    stream toppar/toppar_all36_moreions.str
 VOPEN> Attempting to open::toppar/toppar_all36_moreions.str::
 OPNLGU> Unit 98 opened for READONLY access to toppar/toppar_all36_moreions.str

                    INPUT STREAM SWITCHING TO UNIT    98
 RDTITL> * ADDITIONAL IONS GENERATED USING CGENFF
 RDTITL> *
 Parameter: IN1 <- "" <empty>
  
 CHARMM>     
  
 CHARMM>    set nat ?NATC
 RDCMND substituted energy or value "?NATC" to "345"
 Parameter: NAT <- "345"
  
 CHARMM>    set app
 Parameter: APP <- "" <empty>
  
 CHARMM>     
  
 CHARMM>    if "@NAT" ne "?NATC" if @nat ne 0 set app append
 Parameter: NAT -> "345"
 Parameter: NAT -> "345"
 RDCMND: can not substitute energy "?NATC""
 Comparing ""345"" and ""?NATC"".
 IF test evaluated as true.  Performing command
 Comparing "345" and "0".
 IF test evaluated as true.  Performing command
 Parameter: APP <- "APPEND"
  
 CHARMM>     
  
 CHARMM>    read rtf card @app
 Parameter: APP -> "APPEND"
 MAINIO> Residue topology file being read from unit  98.
 RDTITL> * TOPOLOGIES GENERATED BY
 RDTITL> * CHARMM GENERAL FORCE FIELD (CGENFF) PROGRAM VERSION 2.4.0
 RDTITL> *
  
 CHARMM>     
  
 CHARMM>    read para card flex @app
 Parameter: APP -> "APPEND"

          PARAMETER FILE BEING READ FROM UNIT 98
 RDTITL> * PARAMETERS GENERATED BY ANALOGY BY
 RDTITL> * CHARMM GENERAL FORCE FIELD (CGENFF) PROGRAM VERSION 2.4.0
 RDTITL> *
 PARMIO> NONBOND, HBOND lists and IMAGE atoms cleared.
  
 CHARMM>     
  
 VCLOSE: Closing unit   98 with status "KEEP"

                    RETURNING TO INPUT STREAM    99
  
 CHARMM>     
  
 CHARMM>    ! Interface FF
 CHARMM>    open read card unit 10 name toppar/top_interface.rtf
 OPNLGU> Unit already open. The old file will be closed first.
 VCLOSE: Closing unit   10 with status "KEEP"
 VOPEN> Attempting to open::toppar/top_interface.rtf::
 OPNLGU> Unit 10 opened for READONLY access to toppar/top_interface.rtf
  
 CHARMM>    read  rtf card unit 10 append
 MAINIO> Residue topology file being read from unit  10.
 TITLE> * INTERFACE FF
 TITLE> * TOPOLOGY FOR NANOMATERIALS
 TITLE> *
*** WARNING **** residue TSHO already exists (old one deleted)

      ***** LEVEL  1 WARNING FROM <RTFRDR> *****
      ***** Residue already exists.
      ******************************************
      BOMLEV (  0) IS NOT REACHED. WRNLEV IS  5

          PRES TSHO17      -1.050
*** WARNING **** residue TSHO already exists (old one deleted)

      ***** LEVEL  1 WARNING FROM <RTFRDR> *****
      ***** Residue already exists.
      ******************************************
      BOMLEV (  0) IS NOT REACHED. WRNLEV IS  5

          PRES TSHO21      -1.050
 There were   2 warning(s) from RTFRDR.
  
 CHARMM>     
  
 CHARMM>    open read card unit 10 name toppar/par_interface.prm
 OPNLGU> Unit already open. The old file will be closed first.
 VCLOSE: Closing unit   10 with status "KEEP"
 VOPEN> Attempting to open::toppar/par_interface.prm::
 OPNLGU> Unit 10 opened for READONLY access to toppar/par_interface.prm
  
 CHARMM>    read para card unit 10 append flex

          PARAMETER FILE BEING READ FROM UNIT 10
 TITLE> * INTERFACE FF
 TITLE> * TOPOLOGY AND PARAMETER FOR CALY MINERALS, CEMENT MINERALS
 TITLE> *
 PARRDR> Error: Repeated DIHE parameter ( 10947): HGR6  ICG1  ICG1  ICGE is replaced
 PARMIO> NONBOND, HBOND lists and IMAGE atoms cleared.
  
 CHARMM>     
  
 CHARMM>    stream toppar/toppar_all36_nano_lig.str
 VOPEN> Attempting to open::toppar/toppar_all36_nano_lig.str::
 OPNLGU> Unit 98 opened for READONLY access to toppar/toppar_all36_nano_lig.str

                    INPUT STREAM SWITCHING TO UNIT    98
 RDTITL> READ RTF CARD APPEND
 RDTITL> No title read.
 Parameter: IN1 <- "" <empty>
  
 CHARMM>    read rtf card append
 MAINIO> Residue topology file being read from unit  98.
 RDTITL> * TOPOLOGY FOR NANO-LIGAND
 RDTITL> *
  
 CHARMM>     
  
 CHARMM>    read param card flex append

          PARAMETER FILE BEING READ FROM UNIT 98
 RDTITL> * SYNTHETIC POLYMER PARAMETER
 RDTITL> *
 PARMIO> NONBOND, HBOND lists and IMAGE atoms cleared.
  
 CHARMM>    RETURN
 VCLOSE: Closing unit   98 with status "KEEP"

                    RETURNING TO INPUT STREAM    99
  
 CHARMM>    stream toppar/toppar_all36_nano_lig_patch.str
 VOPEN> Attempting to open::toppar/toppar_all36_nano_lig_patch.str::
 OPNLGU> Unit 98 opened for READONLY access to toppar/toppar_all36_nano_lig_patch.str

                    INPUT STREAM SWITCHING TO UNIT    98
 RDTITL> READ RTF CARD APPEND
 RDTITL> No title read.
 Parameter: IN1 <- "" <empty>
  
 CHARMM>    read rtf card append
 MAINIO> Residue topology file being read from unit  98.
 RDTITL> * TOPOLOGY FOR SYNTHETIC_POLYMER
 RDTITL> *
  
 CHARMM>    RETURN
 VCLOSE: Closing unit   98 with status "KEEP"

                    RETURNING TO INPUT STREAM    99
  
 CHARMM>     
  
 CHARMM>    ! Additional topologies and parameters for synthetic polymer
 CHARMM>    stream toppar/toppar_all36_synthetic_polymer.str
 VOPEN> Attempting to open::toppar/toppar_all36_synthetic_polymer.str::
 OPNLGU> Unit 98 opened for READONLY access to toppar/toppar_all36_synthetic_polymer.str

                    INPUT STREAM SWITCHING TO UNIT    98
 RDTITL> READ RTF CARD APPEND
 RDTITL> No title read.
 Parameter: IN1 <- "" <empty>
  
 CHARMM>    read rtf card append
 MAINIO> Residue topology file being read from unit  98.
 RDTITL> * TOPOLOGY FOR SYNTHETIC_POLYMER
 RDTITL> *
  
 CHARMM>     
  
 CHARMM>    read param card flex append

          PARAMETER FILE BEING READ FROM UNIT 98
 RDTITL> * SYNTHETIC POLYMER PARAMETER
 RDTITL> *
 PARMIO> NONBOND, HBOND lists and IMAGE atoms cleared.
  
 CHARMM>    RETURN
 VCLOSE: Closing unit   98 with status "KEEP"

                    RETURNING TO INPUT STREAM    99
  
 CHARMM>    stream toppar/toppar_all36_synthetic_polymer_patch.str
 VOPEN> Attempting to open::toppar/toppar_all36_synthetic_polymer_patch.str::
 OPNLGU> Unit 98 opened for READONLY access to toppar/toppar_all36_synthetic_polymer_patch.str

                    INPUT STREAM SWITCHING TO UNIT    98
 RDTITL> READ RTF CARD APPEND
 RDTITL> No title read.
 Parameter: IN1 <- "" <empty>
  
 CHARMM>    read rtf card append
 MAINIO> Residue topology file being read from unit  98.
 RDTITL> * TOPOLOGY FOR SYNTHETIC_POLYMER
 RDTITL> *
  
 CHARMM>     
  
 CHARMM>    return
 VCLOSE: Closing unit   98 with status "KEEP"

                    RETURNING TO INPUT STREAM    99
  
 CHARMM>    stream toppar/toppar_all36_polymer_solvent.str
 VOPEN> Attempting to open::toppar/toppar_all36_polymer_solvent.str::
 OPNLGU> Unit 98 opened for READONLY access to toppar/toppar_all36_polymer_solvent.str

                    INPUT STREAM SWITCHING TO UNIT    98
 RDTITL> READ RTF CARD APPEND
 RDTITL> No title read.
 Parameter: IN1 <- "" <empty>
  
 CHARMM>    read rtf card append
 MAINIO> Residue topology file being read from unit  98.
 RDTITL> * TOPOLOGY FOR SYNTHETIC_POLYMER
 RDTITL> *
  
 CHARMM>    read param card flex append

          PARAMETER FILE BEING READ FROM UNIT 98
 RDTITL> * SYNTHETIC POLYMER PARAMETER
 RDTITL> *
 PARMIO> NONBOND, HBOND lists and IMAGE atoms cleared.
  
 CHARMM>     
  
 CHARMM>    RETURN
 VCLOSE: Closing unit   98 with status "KEEP"

                    RETURNING TO INPUT STREAM    99
  
 CHARMM>     
  
 CHARMM>    ! Additional topologies and parameters for water and ions
 CHARMM>    stream toppar/toppar_water_ions.str
 VOPEN> Attempting to open::toppar/toppar_water_ions.str::
 OPNLGU> Unit 98 opened for READONLY access to toppar/toppar_water_ions.str

                    INPUT STREAM SWITCHING TO UNIT    98
 RDTITL> * TOPLOGY AND PARAMETER INFORMATION FOR WATER AND IONS.
 RDTITL> *
 Parameter: IN1 <- "" <empty>
  
 CHARMM>     
  
 CHARMM>    !Testcase
 CHARMM>    !test_water_ions.inp
 CHARMM>     
  
 CHARMM>    ! IMPORTANT NOTE: this file contains NBFixes between carboxylates and sodium,
 CHARMM>    ! which will only apply if the main files containing carboxylate atom types
 CHARMM>    ! have been read in first!
 CHARMM>     
  
 CHARMM>    !references
 CHARMM>    !
 CHARMM>    !TIP3P water model
 CHARMM>    !
 CHARMM>    !W.L. Jorgensen; J.Chandrasekhar; J.D. Madura; R.W. Impey;
 CHARMM>    !M.L. Klein; "Comparison of simple potential functions for
 CHARMM>    !simulating liquid water", J. Chem. Phys. 79 926-935 (1983).
 CHARMM>    !
 CHARMM>    !IONS
 CHARMM>    !
 CHARMM>    !Ions from Roux and coworkers
 CHARMM>    !
 CHARMM>    !Beglov, D. and Roux, B., Finite Representation of an Infinite
 CHARMM>    !Bulk System: Solvent Boundary Potential for Computer Simulations,
 CHARMM>    !Journal of Chemical Physics, 1994, 100: 9050-9063
 CHARMM>    !
 CHARMM>    !ZINC
 CHARMM>    !
 CHARMM>    !Stote, R.H. and Karplus, M. Zinc Binding in Proteins and
 CHARMM>    !Solution: A Simple but Accurate Nonbonded Representation, PROTEINS:
 CHARMM>    !Structure, Function, and Genetics 23:12-31 (1995)
 CHARMM>     
  
 CHARMM>    !test "append" to determine if previous toppar files have been read and
 CHARMM>    !add append to "read rtf card" if true
 CHARMM>    set nat ?NATC
 RDCMND substituted energy or value "?NATC" to "468"
 Parameter: NAT <- "468"
  
 CHARMM>    set app
 Parameter: APP <- "" <empty>
  
 CHARMM>    !We're exploiting what is arguably a bug in the parser. On the left hand side,
 CHARMM>    !the quotes have priority, so NAT is correctly substituted. On the right hand
 CHARMM>    !side, the ? has priority and NATC" (sic) is not a valid substitution...
 CHARMM>    if "@NAT" ne "?NATC" if @nat ne 0 set app append
 Parameter: NAT -> "468"
 Parameter: NAT -> "468"
 RDCMND: can not substitute energy "?NATC""
 Comparing ""468"" and ""?NATC"".
 IF test evaluated as true.  Performing command
 Comparing "468" and "0".
 IF test evaluated as true.  Performing command
 Parameter: APP <- "APPEND"
  
 CHARMM>     
  
 CHARMM>    read rtf card @app
 Parameter: APP -> "APPEND"
 MAINIO> Residue topology file being read from unit  98.
 RDTITL> * TOPOLOGY FOR WATER AND IONS
 RDTITL> *
  
 CHARMM>     
  
 CHARMM>    read para card flex @app
 Parameter: APP -> "APPEND"

          PARAMETER FILE BEING READ FROM UNIT 98
 RDTITL> * PARAMETERS FOR WATER AND IONS
 RDTITL> *
 PARMIO> NONBOND, HBOND lists and IMAGE atoms cleared.
  
 CHARMM>     
  
 CHARMM>    ! The following section contains NBFixes for sodium interacting with
 CHARMM>    ! carboxylate oxygens of various CHARMM force fields. It will generate
 CHARMM>    ! level -1 warnings whenever any of these force fields have not been
 CHARMM>    ! read prior to the current stream file. Since we don't want to force
 CHARMM>    ! the user to always read all the force fields, we're suppressing the
 CHARMM>    ! warnings. The only side effect is that you will have "most severe
 CHARMM>    ! warning was at level 0" at the end of your output. Also note that
 CHARMM>    ! the user is responsible for reading the current file last if they
 CHARMM>    ! want the NBFixes to apply. A more elegant solution would require new
 CHARMM>    ! features to be added to CHARMM.
 CHARMM>    ! parallel fix, to avoid duplicated messages in the log
 CHARMM>    set para
 Parameter: PARA <- "" <empty>
  
 CHARMM>    if ?NUMNODE gt 1 set para node 0
 RDCMND substituted energy or value "?NUMNODE" to "1"
 Comparing "1" and "1".
 IF test evaluated as false.  Skipping command
  
 CHARMM>     
  
 CHARMM>    set wrn ?WRNLEV
 RDCMND substituted energy or value "?WRNLEV" to "5"
 Parameter: WRN <- "5"
  
 CHARMM>    ! Some versions of CHARMM don't seem to initialize wrnlev...
 CHARMM>    if "@WRN" eq "?WRNLEV" set wrn 5
 Parameter: WRN -> "5"
 RDCMND: can not substitute energy "?WRNLEV""
 Comparing ""5"" and ""?WRNLEV"".
 IF test evaluated as false.  Skipping command
  
 CHARMM>    set bom ?bomlev
 RDCMND substituted energy or value "?BOMLEV" to "0"
 Parameter: BOM <- "0"
  
 CHARMM>    WRNLEV -1 @PARA
 Parameter: PARA -> "" <empty>
  
 CHARMM>    BOMLEV -1 @PARA
 Parameter: PARA -> "" <empty>
  
 CHARMM>    read para card flex append

          PARAMETER FILE BEING READ FROM UNIT 98
 RDTITL> * NBFIX BETWEEN CARBOXYLATE AND SODIUM
 RDTITL> *
 PARMIO> NONBOND, HBOND lists and IMAGE atoms cleared.
  
 CHARMM>    BOMLEV @bom @PARA
 Parameter: BOM -> "0"
 Parameter: PARA -> "" <empty>
  
 CHARMM>    WRNLEV @wrn @PARA
 Parameter: WRN -> "5"
 Parameter: PARA -> "" <empty>
  
 CHARMM>     
  
 CHARMM>    return
 VCLOSE: Closing unit   98 with status "KEEP"

                    RETURNING TO INPUT STREAM    99
  
 CHARMM>    stream toppar/toppar_dum_noble_gases.str
 VOPEN> Attempting to open::toppar/toppar_dum_noble_gases.str::
 OPNLGU> Unit 98 opened for READONLY access to toppar/toppar_dum_noble_gases.str

                    INPUT STREAM SWITCHING TO UNIT    98
 RDTITL> * TOPLOGY AND PARAMETER INFORMATION FOR HELIUM, NEON AND A DUMMY ATOM.
 RDTITL> *
 Parameter: IN1 <- "" <empty>
  
 CHARMM>     
  
 CHARMM>    !Testcase
 CHARMM>    !test_dum_nobel_gases.inp
 CHARMM>     
  
 CHARMM>    !test "append" to determine if previous	toppar files have been read and
 CHARMM>    !add append to "read rtf card" if true
 CHARMM>    set nat ?NATC
 RDCMND substituted energy or value "?NATC" to "485"
 Parameter: NAT <- "485"
  
 CHARMM>    set app
 Parameter: APP <- "" <empty>
  
 CHARMM>    !We're exploiting what is arguably a bug in the parser. On the left hand side,
 CHARMM>    !the quotes have proirity, so NAT is correctly substituted. On the right hand
 CHARMM>    !side, the ? has priority and NATC" (sic) is not a valid substitution...
 CHARMM>    if "@NAT" ne "?NATC" if @nat ne 0 set app append
 Parameter: NAT -> "485"
 Parameter: NAT -> "485"
 RDCMND: can not substitute energy "?NATC""
 Comparing ""485"" and ""?NATC"".
 IF test evaluated as true.  Performing command
 Comparing "485" and "0".
 IF test evaluated as true.  Performing command
 Parameter: APP <- "APPEND"
  
 CHARMM>     
  
 CHARMM>    read rtf card @app
 Parameter: APP -> "APPEND"
 MAINIO> Residue topology file being read from unit  98.
 RDTITL> * TOPOLOGY FOR HELIUM, NEON AND A DUMMY ATOM.
 RDTITL> *
  
 CHARMM>     
  
 CHARMM>    read para card flex @app
 Parameter: APP -> "APPEND"

          PARAMETER FILE BEING READ FROM UNIT 98
 RDTITL> * PARAMETERS FOR HELIUM, NEON AND A DUMMY ATOM.
 RDTITL> *
 PARMIO> NONBOND, HBOND lists and IMAGE atoms cleared.
  
 CHARMM>     
  
 CHARMM>    return
 VCLOSE: Closing unit   98 with status "KEEP"

                    RETURNING TO INPUT STREAM    99
  
 CHARMM>    stream toppar/toppar_ions_won.str
 VOPEN> Attempting to open::toppar/toppar_ions_won.str::
 OPNLGU> Unit 98 opened for READONLY access to toppar/toppar_ions_won.str

                    INPUT STREAM SWITCHING TO UNIT    98
 RDTITL> * TOP_IONS_WON.STR: GENERAL MODEL FOR MONO-, DI-, AND TRIVALENT CATIONS
 RDTITL> *
 Parameter: IN1 <- "" <empty>
  
 CHARMM>     
  
 CHARMM>    !This is a comprehensive set of ions developed using stochastic boundary
 CHARMM>    !conditions. It is strongly recommended that ion parameters in
 CHARMM>    !toppar_water_ions.str be used if available, as they are more highly
 CHARMM>    !optimized.  Accordingly, those ions have been commented in this
 CHARMM>    !file.
 CHARMM>    !
 CHARMM>    !reference
 CHARMM>    !Won, Y., "Force Field for Monovalent, Divalent, and Trivalent Cations
 CHARMM>    !Developed under the Solvent Boundary Potential," Journal of Physical
 CHARMM>    !Chemistry A., 116: 11763-11767, 2012.
 CHARMM>     
  
 CHARMM>     
  
 CHARMM>    !test "append" to determine if previous toppar files have been read and
 CHARMM>    !add append to "read rtf card" if true
 CHARMM>    set nat ?NATC
 RDCMND substituted energy or value "?NATC" to "488"
 Parameter: NAT <- "488"
  
 CHARMM>    set app
 Parameter: APP <- "" <empty>
  
 CHARMM>    !We're exploiting what is arguably a bug in the parser. On the left hand side,
 CHARMM>    !the quotes have priority, so NAT is correctly substituted. On the right hand
 CHARMM>    !side, the ? has priority and NATC" (sic) is not a valid substitution...
 CHARMM>    if "@NAT" ne "?NATC" if @nat ne 0 set app append
 Parameter: NAT -> "488"
 Parameter: NAT -> "488"
 RDCMND: can not substitute energy "?NATC""
 Comparing ""488"" and ""?NATC"".
 IF test evaluated as true.  Performing command
 Comparing "488" and "0".
 IF test evaluated as true.  Performing command
 Parameter: APP <- "APPEND"
  
 CHARMM>     
  
 CHARMM>    read rtf card @app
 Parameter: APP -> "APPEND"
 MAINIO> Residue topology file being read from unit  98.
 RDTITL> * TOPOLOGY FOR WATER AND IONS
 RDTITL> *
  
 CHARMM>     
  
 CHARMM>    read para card flex @app
 Parameter: APP -> "APPEND"

          PARAMETER FILE BEING READ FROM UNIT 98
 RDTITL> * PAR_CATION.PRM FOR MONO-, DI-, AND TRIVALENT CATIONS
 RDTITL> *
 PARMIO> NONBOND, HBOND lists and IMAGE atoms cleared.
  
 VCLOSE: Closing unit   98 with status "KEEP"

                    RETURNING TO INPUT STREAM    99
  
 CHARMM>    stream toppar/cam.str
 VOPEN> Attempting to open::toppar/cam.str::
 OPNLGU> Unit 98 opened for READONLY access to toppar/cam.str

                    INPUT STREAM SWITCHING TO UNIT    98
 RDTITL> READ RTF CARD APPEND
 RDTITL> No title read.
 Parameter: IN1 <- "" <empty>
  
 CHARMM>    read rtf card append
 MAINIO> Residue topology file being read from unit  98.
 RDTITL> * TOPOLOGY GENERATED BY PARMED
 RDTITL> *

      ***** LEVEL  1 WARNING FROM <rtfrdr> *****
      ***** No AUTOgen defaults specified in appended RTF. Potential conflict with prior RTF autogen options. Check.
      ******************************************
      BOMLEV (  0) IS NOT REACHED. WRNLEV IS  5

  
 CHARMM>     
  
 CHARMM>    read para card flex append

          PARAMETER FILE BEING READ FROM UNIT 98
 RDTITL> * PARAMETERS GENERATED BY PARMED
 RDTITL> *
 PARMIO> NONBOND, HBOND lists and IMAGE atoms cleared.
  
 CHARMM>     
  
 CHARMM>    ! The following section contains NBFixes for CAM interacting with
 CHARMM>    ! water.
 CHARMM>    set para
 Parameter: PARA <- "" <empty>
  
 CHARMM>    if ?NUMNODE gt 1 set para node 0
 RDCMND substituted energy or value "?NUMNODE" to "1"
 Comparing "1" and "1".
 IF test evaluated as false.  Skipping command
  
 CHARMM>     
  
 CHARMM>    set wrn ?WRNLEV
 RDCMND substituted energy or value "?WRNLEV" to "5"
 Parameter: WRN <- "5"
  
 CHARMM>    ! Some versions of CHARMM don't seem to initialize wrnlev...
 CHARMM>    if "@WRN" eq "?WRNLEV" set wrn 5
 Parameter: WRN -> "5"
 RDCMND: can not substitute energy "?WRNLEV""
 Comparing ""5"" and ""?WRNLEV"".
 IF test evaluated as false.  Skipping command
  
 CHARMM>    set bom ?bomlev
 RDCMND substituted energy or value "?BOMLEV" to "0"
 Parameter: BOM <- "0"
  
 CHARMM>    WRNLEV -1 @PARA
 Parameter: PARA -> "" <empty>
  
 CHARMM>    BOMLEV -1 @PARA
 Parameter: PARA -> "" <empty>
  
 CHARMM>     
  
 CHARMM>    read para card flex append

          PARAMETER FILE BEING READ FROM UNIT 98
 RDTITL> * NBFIX BETWEEN CAM AND WATER
 RDTITL> *
 PARMIO> NONBOND, HBOND lists and IMAGE atoms cleared.
  
 CHARMM>    BOMLEV @bom @PARA
 Parameter: BOM -> "0"
 Parameter: PARA -> "" <empty>
  
 CHARMM>    WRNLEV @wrn @PARA
 Parameter: WRN -> "5"
 Parameter: PARA -> "" <empty>
  
 CHARMM>     
  
 CHARMM>    return
 VCLOSE: Closing unit   98 with status "KEEP"

                    RETURNING TO INPUT STREAM    99
  
 CHARMM>     
  
 CHARMM>    ! Additional topologies and parameters for protein
 CHARMM>    stream toppar/toppar_all36_prot_arg0.str
 VOPEN> Attempting to open::toppar/toppar_all36_prot_arg0.str::
 OPNLGU> Unit 98 opened for READONLY access to toppar/toppar_all36_prot_arg0.str

                    INPUT STREAM SWITCHING TO UNIT    98
 RDTITL> *>>>>>> ALL-HYDROGEN TOPOLOGY FOR NEUTRAL ARG <<<<<<<<<<<<<<<<<<<<
 RDTITL> *>>>>>>>>>>>>>>>>>>>>>>> 2007 <<<<<<<<<<<<<<<<<<<<<<<<<<<<<<<<<<<<
 RDTITL> *>>>>>>>> DIRECT COMMENTS TO ALEXANDER D. MACKERELL JR. <<<<<<<<<<
 RDTITL> *>>>>>>>>>>>>>>> PARAMETER FORUM, WWW.CHARMM.ORG <<<<<<<<<<<<<<<<<
 RDTITL> *
 Parameter: IN1 <- "" <empty>
  
 CHARMM>     
  
 CHARMM>    ! Atom names include "R" (for Arg) as the second letter. The
 CHARMM>    ! only other atom types in the additive FF with this second
 CHARMM>    ! letter are histidine [HN]R[123] in the protein FF and CRL[12]
 CHARMM>    ! in toppar_all36_lipid_cholesterol.str , so no more conflicts.
 CHARMM>     
  
 CHARMM>    !Parent files that have to be read prior to streaming this file
 CHARMM>    !top_all36_prot.rtf
 CHARMM>    !par_all36_prot.rtf
 CHARMM>    !
 CHARMM>    !Testcase
 CHARMM>    !test_all36_prot_arg0.inp
 CHARMM>     
  
 CHARMM>    !Li, L., Vorobyov, I.V., MacKerell, Jr., A.D., Allen, T.W., "Is
 CHARMM>    !arginine charged in a membrane?" Biophysical Journal, 94: L11-L13,
 CHARMM>    !2008, PMCID: PMC2157258
 CHARMM>     
  
 CHARMM>    read rtf card append
 MAINIO> Residue topology file being read from unit  98.
 RDTITL> * TOPOLOGY FOR PROTEIN RELATED MODEL COMPOUNDS
 RDTITL> *
*** WARNING **** residue MGU1 already exists (old one deleted)

      ***** LEVEL  1 WARNING FROM <RTFRDR> *****
      ***** Residue already exists.
      ******************************************
      BOMLEV (  0) IS NOT REACHED. WRNLEV IS  5

          RESI MGU1          0.00
*** WARNING **** residue MGU2 already exists (old one deleted)

      ***** LEVEL  1 WARNING FROM <RTFRDR> *****
      ***** Residue already exists.
      ******************************************
      BOMLEV (  0) IS NOT REACHED. WRNLEV IS  5

          RESI MGU2          0.00
 There were   2 warning(s) from RTFRDR.
  
 CHARMM>     
  
 CHARMM>    read param card flex append

          PARAMETER FILE BEING READ FROM UNIT 98
 RDTITL>  
 RDTITL> No title read.
 PARMIO> NONBOND, HBOND lists and IMAGE atoms cleared.
  
 CHARMM>     
  
 CHARMM>    return
 VCLOSE: Closing unit   98 with status "KEEP"

                    RETURNING TO INPUT STREAM    99
  
 CHARMM>    stream toppar/toppar_all36_prot_c36m_d_aminoacids.str
 VOPEN> Attempting to open::toppar/toppar_all36_prot_c36m_d_aminoacids.str::
 OPNLGU> Unit 98 opened for READONLY access to toppar/toppar_all36_prot_c36m_d_aminoacids.str

                    INPUT STREAM SWITCHING TO UNIT    98
 RDTITL> *>>>>>>CHARMM36 ALL-HYDROGEN TOPPAR FILE FOR D-PROTEINS <<<<<<<
 RDTITL> *>>>>>>>>>>>>>>>>>>>>>>>>>> JAN. 2016 <<<<<<<<<<<<<<<<<<<<<<<<<<<<
 RDTITL> * ALL COMMENTS TO THE CHARMM WEB SITE: WWW.CHARMM.ORG
 RDTITL> *             PARAMETER SET DISCUSSION FORUM
 RDTITL> *
 Parameter: IN1 <- "" <empty>
  
 CHARMM>     
  
 CHARMM>    !update 2016/2. use directly inverted CMAPs
 CHARMM>     
  
 CHARMM>    !toppar stream file for D-amino acids. Includes new residue
 CHARMM>    !names, inverted CMAP and additional parameters.
 CHARMM>     
  
 CHARMM>    !Parent files that have to be read prior to streaming this file
 CHARMM>    !top_all36_prot.rtf
 CHARMM>    !par_all36m_prot.prm
 CHARMM>    !
 CHARMM>    !Testcase
 CHARMM>    !test_all36_d_amino_acid.inp
 CHARMM>     
  
 CHARMM>    !test "append" to determine if previous toppar files have been read and
 CHARMM>    !add append to "read rtf card" if true
 CHARMM>    set nat ?NATC
 RDCMND substituted energy or value "?NATC" to "554"
 Parameter: NAT <- "554"
  
 CHARMM>    set app
 Parameter: APP <- "" <empty>
  
 CHARMM>    !We're exploiting what is arguably a bug in the parser. On the left hand side,
 CHARMM>    !the quotes have priority, so NAT is correctly substituted. On the right hand
 CHARMM>    !side, the ? has priority and NATC" (sic) is not a valid substitution...
 CHARMM>    if "@NAT" ne "?NATC" if @nat ne 0 set app append
 Parameter: NAT -> "554"
 Parameter: NAT -> "554"
 RDCMND: can not substitute energy "?NATC""
 Comparing ""554"" and ""?NATC"".
 IF test evaluated as true.  Performing command
 Comparing "554" and "0".
 IF test evaluated as true.  Performing command
 Parameter: APP <- "APPEND"
  
 CHARMM>     
  
 CHARMM>    read rtf card @app
 Parameter: APP -> "APPEND"
 MAINIO> Residue topology file being read from unit  98.
 RDTITL> * TOPOLOGY FOR D- AMINOACIDS
 RDTITL> *
  
 CHARMM>     
  
 CHARMM>    read para card flex @app
 Parameter: APP -> "APPEND"

          PARAMETER FILE BEING READ FROM UNIT 98
 RDTITL> * PARAMETERS FOR D- AMINOACIDS
 RDTITL> *
 PARMIO> NONBOND, HBOND lists and IMAGE atoms cleared.
  
 VCLOSE: Closing unit   98 with status "KEEP"

                    RETURNING TO INPUT STREAM    99
  
 CHARMM>    stream toppar/toppar_all36_prot_fluoro_alkanes.str
 VOPEN> Attempting to open::toppar/toppar_all36_prot_fluoro_alkanes.str::
 OPNLGU> Unit 98 opened for READONLY access to toppar/toppar_all36_prot_fluoro_alkanes.str

                    INPUT STREAM SWITCHING TO UNIT    98
 RDTITL> * TOPOLOGY AND PARAMETERS FOR FLUORINATED ALKANES.
 RDTITL> *
 Parameter: IN1 <- "" <empty>
  
 CHARMM>     
  
 CHARMM>    !These parameters are maintained for historic reasons.  The CGenFF
 CHARMM>    !halogen parameters are a significant improvement over these
 CHARMM>    !parameters.
 CHARMM>     
  
 CHARMM>    !Parent files that have to be read prior to streaming this file
 CHARMM>    !top_all36_prot.rtf
 CHARMM>    !par_all36_prot.prm
 CHARMM>     
  
 CHARMM>    !Testcase
 CHARMM>    !test_all36_prot_fluoro_alkanes.inp
 CHARMM>     
  
 CHARMM>    !Reference
 CHARMM>    !Chen, I.-J., Yin, D. and MacKerell, Jr., A.D., "Combined Ab
 CHARMM>    !initio/Empirical Approach for Optimization of Lennard-Jones Parameters
 CHARMM>    !for Polar-Neutral Compounds," Journal of Computational Chemistry,
 CHARMM>    !2002, 23:199-213.
 CHARMM>    !
 CHARMM>    !Note that these parameters are higly optimized to reproduce the
 CHARMM>    !corresponding condensed phase properties and have not been incorporated
 CHARMM>    !into the CHARMM22 or CHARMM27 biomolecular force fields
 CHARMM>     
  
 CHARMM>    read rtf card append
 MAINIO> Residue topology file being read from unit  98.
 RDTITL> * TOPOLOGY FOR FLUOROALKANES
 RDTITL> *
*** WARNING **** residue ETHA already exists (old one deleted)

      ***** LEVEL  1 WARNING FROM <RTFRDR> *****
      ***** Residue already exists.
      ******************************************
      BOMLEV (  0) IS NOT REACHED. WRNLEV IS  5

          RESI ETHA  0.0
*** WARNING **** residue FETH already exists (old one deleted)

      ***** LEVEL  1 WARNING FROM <RTFRDR> *****
      ***** Residue already exists.
      ******************************************
      BOMLEV (  0) IS NOT REACHED. WRNLEV IS  5

          RESI FETH  0.0
*** WARNING **** residue DFET already exists (old one deleted)

      ***** LEVEL  1 WARNING FROM <RTFRDR> *****
      ***** Residue already exists.
      ******************************************
      BOMLEV (  0) IS NOT REACHED. WRNLEV IS  5

          RESI DFET 0.0
*** WARNING **** residue TFET already exists (old one deleted)

      ***** LEVEL  1 WARNING FROM <RTFRDR> *****
      ***** Residue already exists.
      ******************************************
      BOMLEV (  0) IS NOT REACHED. WRNLEV IS  5

          RESI TFET  0.0
*** WARNING **** residue TFE  already exists (old one deleted)

      ***** LEVEL  1 WARNING FROM <RTFRDR> *****
      ***** Residue already exists.
      ******************************************
      BOMLEV (  0) IS NOT REACHED. WRNLEV IS  5

          RESI TFE   0.0
 There were   5 warning(s) from RTFRDR.
  
 CHARMM>     
  
 CHARMM>    read para card flex append

          PARAMETER FILE BEING READ FROM UNIT 98
 RDTITL> * FLUOROALKANE PARAMETERS
 RDTITL> *
 PARMIO> NONBOND, HBOND lists and IMAGE atoms cleared.
  
 CHARMM>     
  
 CHARMM>    return
 VCLOSE: Closing unit   98 with status "KEEP"

                    RETURNING TO INPUT STREAM    99
  
 CHARMM>    stream toppar/toppar_all36_prot_heme.str
 VOPEN> Attempting to open::toppar/toppar_all36_prot_heme.str::
 OPNLGU> Unit 98 opened for READONLY access to toppar/toppar_all36_prot_heme.str

                    INPUT STREAM SWITCHING TO UNIT    98
 RDTITL> * TOPOLOGY AND PARAMETER STREAM FILE FOR HEME AND RELATED
 RDTITL> * LIGANDS AND PATCHES.
 RDTITL> *
 Parameter: IN1 <- "" <empty>
  
 CHARMM>     
  
 CHARMM>    !updated 2016/2, allow for use of AUTOGENERATE ANGLE DIHEDRAl PATCH
 CHARMM>     
  
 CHARMM>    !Parent files that have to be read prior to streaming this file
 CHARMM>    !top_all36_prot.rtf
 CHARMM>    !par_all36_prot.prm
 CHARMM>     
  
 CHARMM>    !Testcase
 CHARMM>    !test_all36_prot_heme.inp
 CHARMM>     
  
 CHARMM>    read rtf card append
 MAINIO> Residue topology file being read from unit  98.
 RDTITL> * TOPOLOGY FOR HEME AND RELATED COMPOUNDS AND PATCHES
 RDTITL> *
*** WARNING **** residue CO2  already exists (old one deleted)

      ***** LEVEL  1 WARNING FROM <RTFRDR> *****
      ***** Residue already exists.
      ******************************************
      BOMLEV (  0) IS NOT REACHED. WRNLEV IS  5

          RESI CO2             0.00
 There were   1 warning(s) from RTFRDR.
  
 CHARMM>     
  
 CHARMM>    read para card flex append

          PARAMETER FILE BEING READ FROM UNIT 98
 RDTITL> * ADDITIONAL PARAMETERS FOR HEME
 RDTITL> *
 PARMIO> NONBOND, HBOND lists and IMAGE atoms cleared.
  
 CHARMM>     
  
 CHARMM>    return
 VCLOSE: Closing unit   98 with status "KEEP"

                    RETURNING TO INPUT STREAM    99
  
 CHARMM>    stream toppar/toppar_all36_prot_na_combined.str
 VOPEN> Attempting to open::toppar/toppar_all36_prot_na_combined.str::
 OPNLGU> Unit 98 opened for READONLY access to toppar/toppar_all36_prot_na_combined.str

                    INPUT STREAM SWITCHING TO UNIT    98
 RDTITL> * TOPOLOGY AND PARAMETER STREAM FILE FOR PATCHES TO CREATE
 RDTITL> * MODEL COMPOUNDS AND PATCHES THAT REQUIRE BOTH PROTEIN AND
 RDTITL> * NUCLEIC ACID TOPOLOGY AND PARAMETER INFORMATION
 RDTITL> *
 Parameter: IN1 <- "" <empty>
  
 CHARMM>     
  
 CHARMM>    !Parent files that have to be read prior to streaming this file
 CHARMM>    !top_all36_prot.rtf
 CHARMM>    !par_all36_prot.prm
 CHARMM>    !top_all36_na.rtf
 CHARMM>    !par_all36_na.prm
 CHARMM>    !stream/toppar_all36_prot_fluoro_alkanes.str ! atom types an parameters for fluorinated compounds
 CHARMM>     
  
 CHARMM>    !Testcase
 CHARMM>    !test_all36_prot_na_combined.inp
 CHARMM>     
  
 CHARMM>    !all patches must be followed by AUTOGENERATE ANGLES DIHEDRALS
 CHARMM>     
  
 CHARMM>    !PHOSPHOTYROSINE
 CHARMM>    !
 CHARMM>    !Feng, M.-H., Philippopoulos, M., MacKerell, Jr., A.D. and Lim, C.
 CHARMM>    !Structural Characterization of the Phosphotyrosine Binding Region of a
 CHARMM>    !High-Affinity aSH2 Domain-Phosphopeptide Complex by Molecular Dynamics
 CHARMM>    !Simulation and Chemical Shift Calculations. Journal of the American
 CHARMM>    !Chemical Society, 1996, 118: 11265-11277.
 CHARMM>     
  
 CHARMM>    read rtf card append
 MAINIO> Residue topology file being read from unit  98.
 RDTITL> * TOPOLOGY FOR PHOSPHORYLATED AMINO ACIDS
 RDTITL> *
*** WARNING **** residue THFI already exists (old one deleted)

      ***** LEVEL  1 WARNING FROM <RTFRDR> *****
      ***** Residue already exists.
      ******************************************
      BOMLEV (  0) IS NOT REACHED. WRNLEV IS  5

          RESI THFI       0.00
*** WARNING **** residue THMI already exists (old one deleted)

      ***** LEVEL  1 WARNING FROM <RTFRDR> *****
      ***** Residue already exists.
      ******************************************
      BOMLEV (  0) IS NOT REACHED. WRNLEV IS  5

          RESI THMI       0.00
*** WARNING **** residue THFA already exists (old one deleted)

      ***** LEVEL  1 WARNING FROM <RTFRDR> *****
      ***** Residue already exists.
      ******************************************
      BOMLEV (  0) IS NOT REACHED. WRNLEV IS  5

          RESI THFA        0.00
*** WARNING **** residue THAO already exists (old one deleted)

      ***** LEVEL  1 WARNING FROM <RTFRDR> *****
      ***** Residue already exists.
      ******************************************
      BOMLEV (  0) IS NOT REACHED. WRNLEV IS  5

          RESI THAO         0.00
*** WARNING **** residue RNUS already exists (old one deleted)

      ***** LEVEL  1 WARNING FROM <RTFRDR> *****
      ***** Residue already exists.
      ******************************************
      BOMLEV (  0) IS NOT REACHED. WRNLEV IS  5

          RESI RNUS         0.00
*** WARNING **** residue NUCL already exists (old one deleted)

      ***** LEVEL  1 WARNING FROM <RTFRDR> *****
      ***** Residue already exists.
      ******************************************
      BOMLEV (  0) IS NOT REACHED. WRNLEV IS  5

          RESI NUCL        -1.00
*** WARNING **** residue PPH1 already exists (old one deleted)

      ***** LEVEL  1 WARNING FROM <RTFRDR> *****
      ***** Residue already exists.
      ******************************************
      BOMLEV (  0) IS NOT REACHED. WRNLEV IS  5

          RESI PPH1      -1.00
*** WARNING **** residue BMPH already exists (old one deleted)

      ***** LEVEL  1 WARNING FROM <RTFRDR> *****
      ***** Residue already exists.
      ******************************************
      BOMLEV (  0) IS NOT REACHED. WRNLEV IS  5

          RESI BMPH      -1.00
*** WARNING **** residue BMPD already exists (old one deleted)

      ***** LEVEL  1 WARNING FROM <RTFRDR> *****
      ***** Residue already exists.
      ******************************************
      BOMLEV (  0) IS NOT REACHED. WRNLEV IS  5

          RESI BMPD      -2.00
*** WARNING **** residue BDFP already exists (old one deleted)

      ***** LEVEL  1 WARNING FROM <RTFRDR> *****
      ***** Residue already exists.
      ******************************************
      BOMLEV (  0) IS NOT REACHED. WRNLEV IS  5

          RESI BDFP      -1.00
*** WARNING **** residue BDFD already exists (old one deleted)

      ***** LEVEL  1 WARNING FROM <RTFRDR> *****
      ***** Residue already exists.
      ******************************************
      BOMLEV (  0) IS NOT REACHED. WRNLEV IS  5

          RESI BDFD -2.00
*** WARNING **** residue EP_2 already exists (old one deleted)

      ***** LEVEL  1 WARNING FROM <RTFRDR> *****
      ***** Residue already exists.
      ******************************************
      BOMLEV (  0) IS NOT REACHED. WRNLEV IS  5

          RESI EP_2        -2.00
*** WARNING **** residue IP_2 already exists (old one deleted)

      ***** LEVEL  1 WARNING FROM <RTFRDR> *****
      ***** Residue already exists.
      ******************************************
      BOMLEV (  0) IS NOT REACHED. WRNLEV IS  5

          RESI IP_2        -2.00
 There were  13 warning(s) from RTFRDR.
  
 CHARMM>     
  
 CHARMM>    read para card flex append

          PARAMETER FILE BEING READ FROM UNIT 98
 RDTITL> * ADDITIONAL PARAMETERS FOR PHOSPHORYLATED AMINO ACIDS
 RDTITL> *
 PARMIO> NONBOND, HBOND lists and IMAGE atoms cleared.
  
 VCLOSE: Closing unit   98 with status "KEEP"

                    RETURNING TO INPUT STREAM    99
  
 CHARMM>    stream toppar/toppar_all36_prot_retinol.str
 VOPEN> Attempting to open::toppar/toppar_all36_prot_retinol.str::
 OPNLGU> Unit 98 opened for READONLY access to toppar/toppar_all36_prot_retinol.str

                    INPUT STREAM SWITCHING TO UNIT    98
 RDTITL> * TOPPAR STREAM FILE FOR RETINOL AND RETINAL PARAMETERS
 RDTITL> * A. LOCCISANO, A.M.W., J. EVANSECK AND A.D. MACKERELL, JR.
 RDTITL> * APRIL, 2005
 RDTITL> *
 Parameter: IN1 <- "" <empty>
  
 CHARMM>     
  
 CHARMM>    !use with c36 protein force fields
 CHARMM>    !top_all36_prot.rtf
 CHARMM>    !par_all36_prot.prm
 CHARMM>     
  
 CHARMM>    read rtf card append
 MAINIO> Residue topology file being read from unit  98.
 RDTITL> * RETINAL/RETINOL AND RELATED MODEL COMPOUNDS
 RDTITL> *
*** WARNING **** residue BTE2 already exists (old one deleted)

      ***** LEVEL  1 WARNING FROM <RTFRDR> *****
      ***** Residue already exists.
      ******************************************
      BOMLEV (  0) IS NOT REACHED. WRNLEV IS  5

          RESI BTE2       0.00
*** WARNING **** residue 13DB already exists (old one deleted)

      ***** LEVEL  1 WARNING FROM <RTFRDR> *****
      ***** Residue already exists.
      ******************************************
      BOMLEV (  0) IS NOT REACHED. WRNLEV IS  5

          RESI 13DB       0.00
*** WARNING **** residue 13DP already exists (old one deleted)

      ***** LEVEL  1 WARNING FROM <RTFRDR> *****
      ***** Residue already exists.
      ******************************************
      BOMLEV (  0) IS NOT REACHED. WRNLEV IS  5

          RESI 13DP       0.00
*** WARNING **** residue DMB1 already exists (old one deleted)

      ***** LEVEL  1 WARNING FROM <RTFRDR> *****
      ***** Residue already exists.
      ******************************************
      BOMLEV (  0) IS NOT REACHED. WRNLEV IS  5

          RESI DMB1       0.00
*** WARNING **** residue DMP1 already exists (old one deleted)

      ***** LEVEL  1 WARNING FROM <RTFRDR> *****
      ***** Residue already exists.
      ******************************************
      BOMLEV (  0) IS NOT REACHED. WRNLEV IS  5

          RESI DMP1       0.00
*** WARNING **** residue DMP2 already exists (old one deleted)

      ***** LEVEL  1 WARNING FROM <RTFRDR> *****
      ***** Residue already exists.
      ******************************************
      BOMLEV (  0) IS NOT REACHED. WRNLEV IS  5

          RESI DMP2       0.00
*** WARNING **** residue CROT already exists (old one deleted)

      ***** LEVEL  1 WARNING FROM <RTFRDR> *****
      ***** Residue already exists.
      ******************************************
      BOMLEV (  0) IS NOT REACHED. WRNLEV IS  5

          RESI CROT       0.00
*** WARNING **** residue PACP already exists (old one deleted)

      ***** LEVEL  1 WARNING FROM <RTFRDR> *****
      ***** Residue already exists.
      ******************************************
      BOMLEV (  0) IS NOT REACHED. WRNLEV IS  5

          RESI PACP       0.00
*** WARNING **** residue MECH already exists (old one deleted)

      ***** LEVEL  1 WARNING FROM <RTFRDR> *****
      ***** Residue already exists.
      ******************************************
      BOMLEV (  0) IS NOT REACHED. WRNLEV IS  5

          RESI MECH       0.00
*** WARNING **** residue TMCH already exists (old one deleted)

      ***** LEVEL  1 WARNING FROM <RTFRDR> *****
      ***** Residue already exists.
      ******************************************
      BOMLEV (  0) IS NOT REACHED. WRNLEV IS  5

          RESI TMCH       0.00
*** WARNING **** residue FRET already exists (old one deleted)

      ***** LEVEL  1 WARNING FROM <RTFRDR> *****
      ***** Residue already exists.
      ******************************************
      BOMLEV (  0) IS NOT REACHED. WRNLEV IS  5

          RESI FRET       0.00
*** WARNING **** residue RTOL already exists (old one deleted)

      ***** LEVEL  1 WARNING FROM <RTFRDR> *****
      ***** Residue already exists.
      ******************************************
      BOMLEV (  0) IS NOT REACHED. WRNLEV IS  5

          RESI RTOL       0.00
*** WARNING **** residue RTAL already exists (old one deleted)

      ***** LEVEL  1 WARNING FROM <RTFRDR> *****
      ***** Residue already exists.
      ******************************************
      BOMLEV (  0) IS NOT REACHED. WRNLEV IS  5

          RESI RTAL       0.00
*** WARNING **** residue RTAC already exists (old one deleted)

      ***** LEVEL  1 WARNING FROM <RTFRDR> *****
      ***** Residue already exists.
      ******************************************
      BOMLEV (  0) IS NOT REACHED. WRNLEV IS  5

          RESI RTAC      -1.00
*** WARNING **** residue PRAC already exists (old one deleted)

      ***** LEVEL  1 WARNING FROM <RTFRDR> *****
      ***** Residue already exists.
      ******************************************
      BOMLEV (  0) IS NOT REACHED. WRNLEV IS  5

          RESI PRAC      -1.00
*** WARNING **** residue PROL already exists (old one deleted)

      ***** LEVEL  1 WARNING FROM <RTFRDR> *****
      ***** Residue already exists.
      ******************************************
      BOMLEV (  0) IS NOT REACHED. WRNLEV IS  5

          RESI PROL       0.00
*** WARNING **** residue PRAL already exists (old one deleted)

      ***** LEVEL  1 WARNING FROM <RTFRDR> *****
      ***** Residue already exists.
      ******************************************
      BOMLEV (  0) IS NOT REACHED. WRNLEV IS  5

          RESI PRAL       0.00
*** WARNING **** residue SCH1 already exists (old one deleted)

      ***** LEVEL  1 WARNING FROM <RTFRDR> *****
      ***** Residue already exists.
      ******************************************
      BOMLEV (  0) IS NOT REACHED. WRNLEV IS  5

          RESI SCH1       0.00
*** WARNING **** residue SCH2 already exists (old one deleted)

      ***** LEVEL  1 WARNING FROM <RTFRDR> *****
      ***** Residue already exists.
      ******************************************
      BOMLEV (  0) IS NOT REACHED. WRNLEV IS  5

          RESI SCH2       1.00
*** WARNING **** residue SCH3 already exists (old one deleted)

      ***** LEVEL  1 WARNING FROM <RTFRDR> *****
      ***** Residue already exists.
      ******************************************
      BOMLEV (  0) IS NOT REACHED. WRNLEV IS  5

          RESI SCH3       1.00
 There were  20 warning(s) from RTFRDR.
  
 CHARMM>     
  
 CHARMM>    read para card flex append

          PARAMETER FILE BEING READ FROM UNIT 98
 RDTITL> * RETINAL/RETINOL AND RELATED PARAMETERS
 RDTITL> *
 PARMIO> NONBOND, HBOND lists and IMAGE atoms cleared.
  
 CHARMM>     
  
 VCLOSE: Closing unit   98 with status "KEEP"

                    RETURNING TO INPUT STREAM    99
  
 CHARMM>    stream toppar/toppar_all36_prot_model.str
 VOPEN> Attempting to open::toppar/toppar_all36_prot_model.str::
 OPNLGU> Unit 98 opened for READONLY access to toppar/toppar_all36_prot_model.str

                    INPUT STREAM SWITCHING TO UNIT    98
 RDTITL> *>> ALL-HYDROGEN TOPOLOGY FOR SMALL MODEL COMPOUNDS USED IN THE <<
 RDTITL> *>> DEVELOPMENT OF THE CHARMM22 PROTEIN ALL-HYDROGEN PARAMETERS <<
 RDTITL> *>>>>>>>>>>>>>>>>>>>>>>> JULY 1997 <<<<<<<<<<<<<<<<<<<<<<<<<<<<<<<
 RDTITL> *>>>>>>>> DIRECT COMMENTS TO ALEXANDER D. MACKERELL JR. <<<<<<<<<<
 RDTITL> *>>>>>>>>>>>>>>> PARAMETER FORUM, WWW.CHARMM.ORG <<<<<<<<<<<<<<<<<
 RDTITL> *CONVERTED TO STREAM FORMAT, DECEMBER 2003
 RDTITL> *CONVERTED TO CHARMM36 PROTEIN ATOM TYPES, MAY 2011
 RDTITL> *
 Parameter: IN1 <- "" <empty>
  
 CHARMM>     
  
 CHARMM>    !Parent files that have to be read prior to streaming this file
 CHARMM>    !top_all36_prot.rtf
 CHARMM>    !par_all36_prot.prm
 CHARMM>    !
 CHARMM>    !Testcase
 CHARMM>    !test_all36_prot_model.inp
 CHARMM>     
  
 CHARMM>    !changes after 9/98
 CHARMM>    !
 CHARMM>    !change alkene HA1 and HA2 to HE1 and HE2
 CHARMM>    !
 CHARMM>    !improper atom ordering corrected
 CHARMM>    !
 CHARMM>    !version b5i to be consistent with protein toppar files
 CHARMM>    !
 CHARMM>    !Heme vinyl groups upgraded based on new butene parameters
 CHARMM>    !
 CHARMM>     
  
 CHARMM>    ! references
 CHARMM>    !
 CHARMM>    !PROTEINS
 CHARMM>    !
 CHARMM>    !MacKerell, Jr., A. D.; Bashford, D.; Bellott, M.; Dunbrack Jr., R.L.;
 CHARMM>    !Evanseck, J.D.; Field, M.J.; Fischer, S.; Gao, J.; Guo, H.; Ha, S.;
 CHARMM>    !Joseph-McCarthy, D.; Kuchnir, L.; Kuczera, K.; Lau, F.T.K.; Mattos,
 CHARMM>    !C.; Michnick, S.; Ngo, T.; Nguyen, D.T.; Prodhom, B.; Reiher, III,
 CHARMM>    !W.E.; Roux, B.; Schlenkrich, M.; Smith, J.C.; Stote, R.; Straub, J.;
 CHARMM>    !Watanabe, M.; Wiorkiewicz-Kuczera, J.; Yin, D.; Karplus, M.  All-atom
 CHARMM>    !empirical potential for molecular modeling and dynamics Studies of
 CHARMM>    !proteins.  Journal of Physical Chemistry B, 1998, 102, 3586-3616.
 CHARMM>     
  
 CHARMM>    read rtf card append
 MAINIO> Residue topology file being read from unit  98.
 RDTITL> * TOPOLOGY FOR PROTEIN RELATED MODEL COMPOUNDS
 RDTITL> *
*** WARNING **** residue ACET already exists (old one deleted)

      ***** LEVEL  1 WARNING FROM <RTFRDR> *****
      ***** Residue already exists.
      ******************************************
      BOMLEV (  0) IS NOT REACHED. WRNLEV IS  5

          RESI ACET       -1.00
*** WARNING **** residue PROA already exists (old one deleted)

      ***** LEVEL  1 WARNING FROM <RTFRDR> *****
      ***** Residue already exists.
      ******************************************
      BOMLEV (  0) IS NOT REACHED. WRNLEV IS  5

          RESI PROA       -1.00
*** WARNING **** residue GUAN already exists (old one deleted)

      ***** LEVEL  1 WARNING FROM <RTFRDR> *****
      ***** Residue already exists.
      ******************************************
      BOMLEV (  0) IS NOT REACHED. WRNLEV IS  5

          RESI GUAN        1.00
*** WARNING **** residue MGUA already exists (old one deleted)

      ***** LEVEL  1 WARNING FROM <RTFRDR> *****
      ***** Residue already exists.
      ******************************************
      BOMLEV (  0) IS NOT REACHED. WRNLEV IS  5

          RESI MGUA        1.00
*** WARNING **** residue GLYN already exists (old one deleted)

      ***** LEVEL  1 WARNING FROM <RTFRDR> *****
      ***** Residue already exists.
      ******************************************
      BOMLEV (  0) IS NOT REACHED. WRNLEV IS  5

          RESI GLYN         0.00
*** WARNING **** residue MAMM already exists (old one deleted)

      ***** LEVEL  1 WARNING FROM <RTFRDR> *****
      ***** Residue already exists.
      ******************************************
      BOMLEV (  0) IS NOT REACHED. WRNLEV IS  5

          RESI MAMM        1.00
*** WARNING **** residue EAMM already exists (old one deleted)

      ***** LEVEL  1 WARNING FROM <RTFRDR> *****
      ***** Residue already exists.
      ******************************************
      BOMLEV (  0) IS NOT REACHED. WRNLEV IS  5

          RESI EAMM        1.00
*** WARNING **** residue ACEH already exists (old one deleted)

      ***** LEVEL  1 WARNING FROM <RTFRDR> *****
      ***** Residue already exists.
      ******************************************
      BOMLEV (  0) IS NOT REACHED. WRNLEV IS  5

          RESI ACEH        0.00
*** WARNING **** residue MEOH already exists (old one deleted)

      ***** LEVEL  1 WARNING FROM <RTFRDR> *****
      ***** Residue already exists.
      ******************************************
      BOMLEV (  0) IS NOT REACHED. WRNLEV IS  5

          RESI MEOH        0.00
*** WARNING **** residue METO already exists (old one deleted)

      ***** LEVEL  1 WARNING FROM <RTFRDR> *****
      ***** Residue already exists.
      ******************************************
      BOMLEV (  0) IS NOT REACHED. WRNLEV IS  5

          RESI METO       -1.00
*** WARNING **** residue ETOH already exists (old one deleted)

      ***** LEVEL  1 WARNING FROM <RTFRDR> *****
      ***** Residue already exists.
      ******************************************
      BOMLEV (  0) IS NOT REACHED. WRNLEV IS  5

          RESI ETOH        0.00
*** WARNING **** residue ETO  already exists (old one deleted)

      ***** LEVEL  1 WARNING FROM <RTFRDR> *****
      ***** Residue already exists.
      ******************************************
      BOMLEV (  0) IS NOT REACHED. WRNLEV IS  5

          RESI ETO        -1.00
*** WARNING **** residue PRO2 already exists (old one deleted)

      ***** LEVEL  1 WARNING FROM <RTFRDR> *****
      ***** Residue already exists.
      ******************************************
      BOMLEV (  0) IS NOT REACHED. WRNLEV IS  5

          RESI PRO2        0.00
*** WARNING **** residue FORM already exists (old one deleted)

      ***** LEVEL  1 WARNING FROM <RTFRDR> *****
      ***** Residue already exists.
      ******************************************
      BOMLEV (  0) IS NOT REACHED. WRNLEV IS  5

          RESI FORM        0.00
*** WARNING **** residue ACEM already exists (old one deleted)

      ***** LEVEL  1 WARNING FROM <RTFRDR> *****
      ***** Residue already exists.
      ******************************************
      BOMLEV (  0) IS NOT REACHED. WRNLEV IS  5

          RESI ACEM        0.00
*** WARNING **** residue NMA  already exists (old one deleted)

      ***** LEVEL  1 WARNING FROM <RTFRDR> *****
      ***** Residue already exists.
      ******************************************
      BOMLEV (  0) IS NOT REACHED. WRNLEV IS  5

          RESI NMA         0.00
*** WARNING **** residue MESH already exists (old one deleted)

      ***** LEVEL  1 WARNING FROM <RTFRDR> *****
      ***** Residue already exists.
      ******************************************
      BOMLEV (  0) IS NOT REACHED. WRNLEV IS  5

          RESI MESH        0.00
*** WARNING **** residue MES1 already exists (old one deleted)

      ***** LEVEL  1 WARNING FROM <RTFRDR> *****
      ***** Residue already exists.
      ******************************************
      BOMLEV (  0) IS NOT REACHED. WRNLEV IS  5

          RESI MES1       -1.00
*** WARNING **** residue ETSH already exists (old one deleted)

      ***** LEVEL  1 WARNING FROM <RTFRDR> *****
      ***** Residue already exists.
      ******************************************
      BOMLEV (  0) IS NOT REACHED. WRNLEV IS  5

          RESI ETSH        0.00
*** WARNING **** residue ES1  already exists (old one deleted)

      ***** LEVEL  1 WARNING FROM <RTFRDR> *****
      ***** Residue already exists.
      ******************************************
      BOMLEV (  0) IS NOT REACHED. WRNLEV IS  5

          RESI ES1        -1.00
*** WARNING **** residue DMDS already exists (old one deleted)

      ***** LEVEL  1 WARNING FROM <RTFRDR> *****
      ***** Residue already exists.
      ******************************************
      BOMLEV (  0) IS NOT REACHED. WRNLEV IS  5

          RESI DMDS        0.00
*** WARNING **** residue DEDS already exists (old one deleted)

      ***** LEVEL  1 WARNING FROM <RTFRDR> *****
      ***** Residue already exists.
      ******************************************
      BOMLEV (  0) IS NOT REACHED. WRNLEV IS  5

          RESI DEDS        0.00
*** WARNING **** residue EMS  already exists (old one deleted)

      ***** LEVEL  1 WARNING FROM <RTFRDR> *****
      ***** Residue already exists.
      ******************************************
      BOMLEV (  0) IS NOT REACHED. WRNLEV IS  5

          RESI EMS         0.00
*** WARNING **** residue IMIA already exists (old one deleted)

      ***** LEVEL  1 WARNING FROM <RTFRDR> *****
      ***** Residue already exists.
      ******************************************
      BOMLEV (  0) IS NOT REACHED. WRNLEV IS  5

          RESI IMIA        0.00
*** WARNING **** residue MIMI already exists (old one deleted)

      ***** LEVEL  1 WARNING FROM <RTFRDR> *****
      ***** Residue already exists.
      ******************************************
      BOMLEV (  0) IS NOT REACHED. WRNLEV IS  5

          RESI MIMI        0.00
*** WARNING **** residue EIMI already exists (old one deleted)

      ***** LEVEL  1 WARNING FROM <RTFRDR> *****
      ***** Residue already exists.
      ******************************************
      BOMLEV (  0) IS NOT REACHED. WRNLEV IS  5

          RESI EIMI        0.00
*** WARNING **** residue IMIM already exists (old one deleted)

      ***** LEVEL  1 WARNING FROM <RTFRDR> *****
      ***** Residue already exists.
      ******************************************
      BOMLEV (  0) IS NOT REACHED. WRNLEV IS  5

          RESI IMIM        1.00
*** WARNING **** residue EIMM already exists (old one deleted)

      ***** LEVEL  1 WARNING FROM <RTFRDR> *****
      ***** Residue already exists.
      ******************************************
      BOMLEV (  0) IS NOT REACHED. WRNLEV IS  5

          RESI EIMM        1.00
*** WARNING **** residue BENZ already exists (old one deleted)

      ***** LEVEL  1 WARNING FROM <RTFRDR> *****
      ***** Residue already exists.
      ******************************************
      BOMLEV (  0) IS NOT REACHED. WRNLEV IS  5

          RESI BENZ        0.00
*** WARNING **** residue EBEN already exists (old one deleted)

      ***** LEVEL  1 WARNING FROM <RTFRDR> *****
      ***** Residue already exists.
      ******************************************
      BOMLEV (  0) IS NOT REACHED. WRNLEV IS  5

          RESI EBEN         0.00
*** WARNING **** residue PHEN already exists (old one deleted)

      ***** LEVEL  1 WARNING FROM <RTFRDR> *****
      ***** Residue already exists.
      ******************************************
      BOMLEV (  0) IS NOT REACHED. WRNLEV IS  5

          RESI PHEN        0.00
*** WARNING **** residue EPHE already exists (old one deleted)

      ***** LEVEL  1 WARNING FROM <RTFRDR> *****
      ***** Residue already exists.
      ******************************************
      BOMLEV (  0) IS NOT REACHED. WRNLEV IS  5

          RESI EPHE        0.00
*** WARNING **** residue PHEO already exists (old one deleted)

      ***** LEVEL  1 WARNING FROM <RTFRDR> *****
      ***** Residue already exists.
      ******************************************
      BOMLEV (  0) IS NOT REACHED. WRNLEV IS  5

          RESI PHEO       -1.00
*** WARNING **** residue INDO already exists (old one deleted)

      ***** LEVEL  1 WARNING FROM <RTFRDR> *****
      ***** Residue already exists.
      ******************************************
      BOMLEV (  0) IS NOT REACHED. WRNLEV IS  5

          RESI INDO        0.00
*** WARNING **** residue EIND already exists (old one deleted)

      ***** LEVEL  1 WARNING FROM <RTFRDR> *****
      ***** Residue already exists.
      ******************************************
      BOMLEV (  0) IS NOT REACHED. WRNLEV IS  5

          RESI EIND        0.00
*** WARNING **** residue PDIP already exists (old one deleted)

      ***** LEVEL  1 WARNING FROM <RTFRDR> *****
      ***** Residue already exists.
      ******************************************
      BOMLEV (  0) IS NOT REACHED. WRNLEV IS  5

          RESI PDIP        0.00
*** WARNING **** residue ETHA already exists (old one deleted)

      ***** LEVEL  1 WARNING FROM <RTFRDR> *****
      ***** Residue already exists.
      ******************************************
      BOMLEV (  0) IS NOT REACHED. WRNLEV IS  5

          RESI ETHA        0.00
*** WARNING **** residue PRPA already exists (old one deleted)

      ***** LEVEL  1 WARNING FROM <RTFRDR> *****
      ***** Residue already exists.
      ******************************************
      BOMLEV (  0) IS NOT REACHED. WRNLEV IS  5

          RESI PRPA        0.00
*** WARNING **** residue IBUT already exists (old one deleted)

      ***** LEVEL  1 WARNING FROM <RTFRDR> *****
      ***** Residue already exists.
      ******************************************
      BOMLEV (  0) IS NOT REACHED. WRNLEV IS  5

          RESI IBUT        0.00
*** WARNING **** residue OCOH already exists (old one deleted)

      ***** LEVEL  1 WARNING FROM <RTFRDR> *****
      ***** Residue already exists.
      ******************************************
      BOMLEV (  0) IS NOT REACHED. WRNLEV IS  5

          RESI OCOH    0.0
*** WARNING **** residue CO3  already exists (old one deleted)

      ***** LEVEL  1 WARNING FROM <RTFRDR> *****
      ***** Residue already exists.
      ******************************************
      BOMLEV (  0) IS NOT REACHED. WRNLEV IS  5

          RESI CO3  -2.0
*** WARNING **** residue C3   already exists (old one deleted)

      ***** LEVEL  1 WARNING FROM <RTFRDR> *****
      ***** Residue already exists.
      ******************************************
      BOMLEV (  0) IS NOT REACHED. WRNLEV IS  5

          RESI C3    0.00
 There were  42 warning(s) from RTFRDR.
  
 CHARMM>     
  
 CHARMM>    read para card flex append

          PARAMETER FILE BEING READ FROM UNIT 98
 RDTITL>  
 RDTITL> No title read.
 PARMIO> NONBOND, HBOND lists and IMAGE atoms cleared.
  
 CHARMM>     
  
 CHARMM>    return
 VCLOSE: Closing unit   98 with status "KEEP"

                    RETURNING TO INPUT STREAM    99
  
 CHARMM>    stream toppar/toppar_all36_prot_modify_res.str
 VOPEN> Attempting to open::toppar/toppar_all36_prot_modify_res.str::
 OPNLGU> Unit 98 opened for READONLY access to toppar/toppar_all36_prot_modify_res.str

                    INPUT STREAM SWITCHING TO UNIT    98
 RDTITL> * TOPPAR FILE FOR VARIOUS MODIFIED RESIDUES AND PATCHES, INCLUDING
 RDTITL> * PATCHES TO COVALENTLY LINK RESIDUES TO IONS TO WORK WITH THE
 RDTITL> * ADDITIVE C36 PROTEIN FORCE FIELD
 RDTITL> * REQUIRES CGENFF PARAMETER FILE
 RDTITL> *
 Parameter: IN1 <- "" <empty>
  
 CHARMM>     
  
 CHARMM>    !Acetyllysine (ALY)
 CHARMM>    !Norleucine (NLE) and
 CHARMM>    ! residues and patches for Zn-protein interactions modeled using
 CHARMM>    ! bond and angles between the protein and Zn.
 CHARMM>     
  
 CHARMM>    !non-standard amino acids: 2021
 CHARMM>    !Croitoru, A., Park, S.-J., Kumar, A., Lee, J., Im, Wonpil; MacKerell,
 CHARMM>    !A.D., Jr., and Aleksandrov, A. Additive CHARMM36 Force Field for
 CHARMM>    !Nonstandard Amino Acids, Journal of Chemical Theory and Computation,
 CHARMM>    !17:3554-3570, doi: 10.1021/acs.jctc.1c00254.
 CHARMM>     
  
 CHARMM>    read rtf card append
 MAINIO> Residue topology file being read from unit  98.
 RDTITL> * TOPPAR FILE PROTEIN MODIFICATIONS
 RDTITL> *
*** WARNING **** residue CGU  already exists (old one deleted)

      ***** LEVEL  1 WARNING FROM <RTFRDR> *****
      ***** Residue already exists.
      ******************************************
      BOMLEV (  0) IS NOT REACHED. WRNLEV IS  5

          RESI CGU              -2.000
*** WARNING **** residue CME  already exists (old one deleted)

      ***** LEVEL  1 WARNING FROM <RTFRDR> *****
      ***** Residue already exists.
      ******************************************
      BOMLEV (  0) IS NOT REACHED. WRNLEV IS  5

          RESI CME               0.000
*** WARNING **** residue HIC  already exists (old one deleted)

      ***** LEVEL  1 WARNING FROM <RTFRDR> *****
      ***** Residue already exists.
      ******************************************
      BOMLEV (  0) IS NOT REACHED. WRNLEV IS  5

          RESI HIC               0.000
*** WARNING **** residue HICP already exists (old one deleted)

      ***** LEVEL  1 WARNING FROM <RTFRDR> *****
      ***** Residue already exists.
      ******************************************
      BOMLEV (  0) IS NOT REACHED. WRNLEV IS  5

          RESI HICP              1.000
*** WARNING **** residue CGUP already exists (old one deleted)

      ***** LEVEL  1 WARNING FROM <RTFRDR> *****
      ***** Residue already exists.
      ******************************************
      BOMLEV (  0) IS NOT REACHED. WRNLEV IS  5

          RESI CGUP             -1.000
 There were   5 warning(s) from RTFRDR.
  
 CHARMM>     
  
 CHARMM>    read para card append flex

          PARAMETER FILE BEING READ FROM UNIT 98
 RDTITL>  
 RDTITL> No title read.
 PARMIO> NONBOND, HBOND lists and IMAGE atoms cleared.
  
 CHARMM>     
  
 CHARMM>    return
 VCLOSE: Closing unit   98 with status "KEEP"

                    RETURNING TO INPUT STREAM    99
  
 CHARMM>     
  
 CHARMM>    ! Additional topologies and parameters for nucleic acids
 CHARMM>    stream toppar/toppar_all36_na_nad_ppi.str
 VOPEN> Attempting to open::toppar/toppar_all36_na_nad_ppi.str::
 OPNLGU> Unit 98 opened for READONLY access to toppar/toppar_all36_na_nad_ppi.str

                    INPUT STREAM SWITCHING TO UNIT    98
 RDTITL> * CHARMM36 ALL-HYDROGEN NUCLEIC ACID FORCE TOPPAR STREAM FILE
 RDTITL> * NAD+, NADH, ADP, ATP, PPI AND RELATED ANALOGS
 RDTITL> * A.D. MACKERELL, JR., JULY 2001
 RDTITL> * STREAM FOLLOWING RTF AND PARAM READ OF
 RDTITL> *
 Parameter: IN1 <- "" <empty>
  
 CHARMM>     
  
 CHARMM>    !Update, 2015/1, nomenclature for NAD+ etc. consistent with PDB
 CHARMM>     
  
 CHARMM>    !Parent files that have to be read prior to streaming this file
 CHARMM>    !top_all36_na.rtf
 CHARMM>    !par_all36_na.prm
 CHARMM>     
  
 CHARMM>    !Testcase
 CHARMM>    !test_all36_na_nad_ppi.inp
 CHARMM>     
  
 CHARMM>    !Reference
 CHARMM>    !Pavelites, J.J., Bash, P.A., Gao, J., and MacKerell, Jr.,
 CHARMM>    !A.D. A Molecular Mechanics Force Field for NAD+, NADH and the
 CHARMM>    !Pyrophosphate Groups of Nucleotides, Journal of Computational
 CHARMM>    !Chemistry, 1997, 18: 221-239.
 CHARMM>     
  
 CHARMM>    read rtf card append
 MAINIO> Residue topology file being read from unit  98.
 RDTITL> * NAD, PPI TOPOLOGY
 RDTITL> *
*** WARNING **** residue NIC  already exists (old one deleted)

      ***** LEVEL  1 WARNING FROM <RTFRDR> *****
      ***** Residue already exists.
      ******************************************
      BOMLEV (  0) IS NOT REACHED. WRNLEV IS  5

          RESI NIC         1.00
*** WARNING **** residue NICH already exists (old one deleted)

      ***** LEVEL  1 WARNING FROM <RTFRDR> *****
      ***** Residue already exists.
      ******************************************
      BOMLEV (  0) IS NOT REACHED. WRNLEV IS  5

          RESI NICH         0.00
*** WARNING **** residue PPI1 already exists (old one deleted)

      ***** LEVEL  1 WARNING FROM <RTFRDR> *****
      ***** Residue already exists.
      ******************************************
      BOMLEV (  0) IS NOT REACHED. WRNLEV IS  5

          RESI PPI1        -3.00
*** WARNING **** residue PPI2 already exists (old one deleted)

      ***** LEVEL  1 WARNING FROM <RTFRDR> *****
      ***** Residue already exists.
      ******************************************
      BOMLEV (  0) IS NOT REACHED. WRNLEV IS  5

          RESI PPI2        -2.00
*** WARNING **** residue AMP  already exists (old one deleted)

      ***** LEVEL  1 WARNING FROM <RTFRDR> *****
      ***** Residue already exists.
      ******************************************
      BOMLEV (  0) IS NOT REACHED. WRNLEV IS  5

          RESI AMP         -2.00
*** WARNING **** residue ADP  already exists (old one deleted)

      ***** LEVEL  1 WARNING FROM <RTFRDR> *****
      ***** Residue already exists.
      ******************************************
      BOMLEV (  0) IS NOT REACHED. WRNLEV IS  5

          RESI ADP         -3.00
*** WARNING **** residue ATP  already exists (old one deleted)

      ***** LEVEL  1 WARNING FROM <RTFRDR> *****
      ***** Residue already exists.
      ******************************************
      BOMLEV (  0) IS NOT REACHED. WRNLEV IS  5

          RESI ATP         -4.00
*** WARNING **** residue 5DP  already exists (old one deleted)

      ***** LEVEL  1 WARNING FROM <RTFRDR> *****
      ***** Residue already exists.
      ******************************************
      BOMLEV (  0) IS NOT REACHED. WRNLEV IS  5

          PRES 5DP         -3.00
*** WARNING **** residue NAD  already exists (old one deleted)

      ***** LEVEL  1 WARNING FROM <RTFRDR> *****
      ***** Residue already exists.
      ******************************************
      BOMLEV (  0) IS NOT REACHED. WRNLEV IS  5

          RESI NAD         -1.00
*** WARNING **** residue NADH already exists (old one deleted)

      ***** LEVEL  1 WARNING FROM <RTFRDR> *****
      ***** Residue already exists.
      ******************************************
      BOMLEV (  0) IS NOT REACHED. WRNLEV IS  5

          RESI NADH        -2.00
*** WARNING **** residue NADP already exists (old one deleted)

      ***** LEVEL  1 WARNING FROM <RTFRDR> *****
      ***** Residue already exists.
      ******************************************
      BOMLEV (  0) IS NOT REACHED. WRNLEV IS  5

          RESI NADP        -2.00
*** WARNING **** residue NDPH already exists (old one deleted)

      ***** LEVEL  1 WARNING FROM <RTFRDR> *****
      ***** Residue already exists.
      ******************************************
      BOMLEV (  0) IS NOT REACHED. WRNLEV IS  5

          RESI NDPH        -3.00
 There were  12 warning(s) from RTFRDR.
  
 CHARMM>     
  
 CHARMM>    read para card flex append

          PARAMETER FILE BEING READ FROM UNIT 98
 RDTITL> * NAD, PPI PARAMETERS
 RDTITL> *
 PARMIO> NONBOND, HBOND lists and IMAGE atoms cleared.
  
 CHARMM>     
  
 CHARMM>     
  
 VCLOSE: Closing unit   98 with status "KEEP"

                    RETURNING TO INPUT STREAM    99
  
 CHARMM>    stream toppar/toppar_all36_na_rna_modified.str
 VOPEN> Attempting to open::toppar/toppar_all36_na_rna_modified.str::
 OPNLGU> Unit 98 opened for READONLY access to toppar/toppar_all36_na_rna_modified.str

                    INPUT STREAM SWITCHING TO UNIT    98
 RDTITL> * ADDITIVE CHARMM FORCE FIELD FOR MODIFIED RIBONUCLEIC ACIDS, INCLUDING
 RDTITL> * THOSE FOUNDS IN TRNA. YOU XU, KAROLINSKA INSTITUTET, 2015.
 RDTITL> * |
 RDTITL> * WARNING: PARAMETERS AND ATOM TYPE ASSIGNMENTS IN THIS FILE ARE SPECIFIC
 RDTITL> * FOR THESE COMPOUNDS AND SHOULD UNDER NO CIRCUMSTANCES BE APPLIED TO
 RDTITL> * OTHER ORGANIC MOLECULES
 RDTITL> *
 Parameter: IN1 <- "" <empty>
  
 CHARMM>     
  
 CHARMM>    ! Xu, Y., Vanommeslaeghe, K., Aleksandrov, A., MacKerell, A.D.,
 CHARMM>    ! Jr. Nilsson, L., “Additive CHARMM force field for naturally
 CHARMM>    ! occurring modified ribonucleotides,” Journal of Computational
 CHARMM>    !  Chemistry, DOI: 10.1002/jcc.24307, 2016
 CHARMM>     
  
 CHARMM>    ! Should be used with parent files CGenFF: top_all36_cgenff.inp and par_all36_cgenff.inp
 CHARMM>    !                                    NA36: top_all36_na.inp and par_all36_na.inp
 CHARMM>    !                              and Carb36: top_all36_carb.inp and par_all36_carb.inp
 CHARMM>    !
 CHARMM>     
  
 CHARMM>    read rtf card append
 MAINIO> Residue topology file being read from unit  98.
 RDTITL> * TOPOLOGIES OF MODIFIED NUCLEOTIDES
 RDTITL> *
*** WARNING **** residue BUG  already exists (old one deleted)

      ***** LEVEL  1 WARNING FROM <RTFRDR> *****
      ***** Residue already exists.
      ******************************************
      BOMLEV (  0) IS NOT REACHED. WRNLEV IS  5

          RESI BUG           -1.00
 There were   1 warning(s) from RTFRDR.
  
 CHARMM>     
  
 CHARMM>    read param card flex append

          PARAMETER FILE BEING READ FROM UNIT 98
 RDTITL> * ADDITIVE CHARMM PARAMETERS FOR MODIFIED NUCLEIC ACIDS, BETA VERSION
 RDTITL> * YOU XU, KAROLINSKA INSTITUTET, 2015.
 RDTITL> *
 PARMIO> NONBOND, HBOND lists and IMAGE atoms cleared.
  
 CHARMM>    RETURN
 VCLOSE: Closing unit   98 with status "KEEP"

                    RETURNING TO INPUT STREAM    99
  
 CHARMM>     
  
 CHARMM>    ! Additional topologies and parameters for lipids
 CHARMM>    stream toppar/toppar_all36_lipid_sphingo.str
 VOPEN> Attempting to open::toppar/toppar_all36_lipid_sphingo.str::
 OPNLGU> Unit 98 opened for READONLY access to toppar/toppar_all36_lipid_sphingo.str

                    INPUT STREAM SWITCHING TO UNIT    98
 RDTITL> * TOPPAR STREAM FOR CERAMIDES AND SPINGOMYELINS; REQUIRES FLEX FORMAT FILES
 RDTITL> * TOP_ALL36_LIPID.RTF AND PAR_ALL36_LIPID.PRM
 RDTITL> *
 Parameter: IN1 <- "" <empty>
  
 CHARMM>     
  
 CHARMM>    ! REFERENCES
 CHARMM>    !
 CHARMM>    ! PSM and SSM Lipids
 CHARMM>    !
 CHARMM>    ! Venable, R. M.; Sodt, A. J.; Rogaski, B.; Rui, H.; Hatcher, E.; MacKerell, A. D.;
 CHARMM>    ! Pastor, R. W.; Klauda, J. B., CHARMM All-Atom Additive Force Field for Sphingomyelin:
 CHARMM>    ! Elucidation of Hydrogen Bonding and of Positive Curvature. Biophys. J. 2014, 107 (1), 134-145
 CHARMM>    !
 CHARMM>    ! Ceramide
 CHARMM>    !
 CHARMM>    ! Submited by Sam Tonddast-Navaei of U. Cincinnati. Advised by Russell Devane
 CHARMM>    ! Tested by Eric Wang of U. Maryland. Advised by Jeffery Klauda
 CHARMM>    !
 CHARMM>    !
 CHARMM>    ! CerAP/Cer6, CerNP/Cer3, and CerEOS/Cer1
 CHARMM>    !
 CHARMM>    ! Wang, E.; Klauda, J. B., Structure and Permeability of Ceramide Bilayers and Multilayers.
 CHARMM>    ! J. Phys. Chem. B., 2019, 123, 11, 2525-2535
 CHARMM>    ! Wang, E.; Klauda, J. B., Molecular Structure of the Long Periodicity Phase in the Stratum Corneum.
 CHARMM>    ! J. Amer. Chem. Soc., 2019. 141, 42, 16930-16943
 CHARMM>     
  
 CHARMM>    set nat ?NATC
 RDCMND substituted energy or value "?NATC" to "585"
 Parameter: NAT <- "585"
  
 CHARMM>    set app
 Parameter: APP <- "" <empty>
  
 CHARMM>    !We're exploiting what is arguably a bug in the parser. On the left hand side,
 CHARMM>    !the quotes have proirity, so NAT is correctly substituted. On the right hand
 CHARMM>    !side, the ? has priority and NATC" (sic) is not a valid substitution...
 CHARMM>    if "@NAT" ne "?NATC" if @nat ne 0 set app append
 Parameter: NAT -> "585"
 Parameter: NAT -> "585"
 RDCMND: can not substitute energy "?NATC""
 Comparing ""585"" and ""?NATC"".
 IF test evaluated as true.  Performing command
 Comparing "585" and "0".
 IF test evaluated as true.  Performing command
 Parameter: APP <- "APPEND"
  
 CHARMM>     
  
 CHARMM>    read rtf card @app
 Parameter: APP -> "APPEND"
 MAINIO> Residue topology file being read from unit  98.
 RDTITL> * CER/SM RESIDUES
 RDTITL> *
  
 CHARMM>     
  
 CHARMM>    read para card flex @app
 Parameter: APP -> "APPEND"

          PARAMETER FILE BEING READ FROM UNIT 98
 RDTITL> * NEW PARAMETERS
 RDTITL> *
 PARRDR> Error: Repeated DIHE parameter ( 14758): NHL   C     CTO1  HAL1 is replaced
 PARRDR> Error: Repeated DIHE parameter ( 14779): O     C     CTO1  HAL1 is replaced
 PARMIO> NONBOND, HBOND lists and IMAGE atoms cleared.
  
 CHARMM>     
  
 CHARMM>    return
 VCLOSE: Closing unit   98 with status "KEEP"

                    RETURNING TO INPUT STREAM    99
  
 CHARMM>    stream toppar/toppar_all36_lipid_archaeal.str
 VOPEN> Attempting to open::toppar/toppar_all36_lipid_archaeal.str::
 OPNLGU> Unit 98 opened for READONLY access to toppar/toppar_all36_lipid_archaeal.str

                    INPUT STREAM SWITCHING TO UNIT    98
 RDTITL> * TOPPAR STREAM FILE FOR ARCHAEAL LIPIDS.
 RDTITL> *
 Parameter: IN1 <- "" <empty>
  
 CHARMM>     
  
 CHARMM>    ! This is an on-going file of archaeal lipids
 CHARMM>    ! I am adding meanquinone-7 now
 CHARMM>     
  
 CHARMM>    read rtf card append
 MAINIO> Residue topology file being read from unit  98.
 RDTITL> * ARCHAEAL LIPIDS
 RDTITL> *
  
 CHARMM>     
  
 CHARMM>    read param card flex append

          PARAMETER FILE BEING READ FROM UNIT 98
 RDTITL> * PARAMETERS GENERATED BY ANALOGY BY CGENFF
 RDTITL> *
 PARMIO> NONBOND, HBOND lists and IMAGE atoms cleared.
  
 CHARMM>     
  
 CHARMM>    RETURN
 VCLOSE: Closing unit   98 with status "KEEP"

                    RETURNING TO INPUT STREAM    99
  
 CHARMM>    stream toppar/toppar_all36_lipid_bacterial.str
 VOPEN> Attempting to open::toppar/toppar_all36_lipid_bacterial.str::
 OPNLGU> Unit 98 opened for READONLY access to toppar/toppar_all36_lipid_bacterial.str

                    INPUT STREAM SWITCHING TO UNIT    98
 RDTITL> * TOPPAR STREAM FILE FOR BRANCHED AND CYCLIC CHAINED LIPIDS.  FOLLOWING READING OF
 RDTITL> * TOP_ALL36_LIPID.RTF
 RDTITL> * AND
 RDTITL> * PAR_ALL36_LIPID.RTF
 RDTITL> *
 Parameter: IN1 <- "" <empty>
  
 CHARMM>     
  
 CHARMM>    ! REFERENCES
 CHARMM>    !
 CHARMM>    ! Branched Lipids
 CHARMM>    !
 CHARMM>    ! Lim, J.B. & Klauda, J.B. Branching at the Iso- and Anteiso- Positions in Complex Chlamydia
 CHARMM>    ! Membranes: A Molecular Dynamics Study. Biochimica et Biophysica Acta (BBA) - Biomembranes
 CHARMM>    ! 1808:323-331 (2011).
 CHARMM>    !
 CHARMM>    ! Cyclic-replacement of double bond
 CHARMM>    !
 CHARMM>    ! Pandit, K.R. & Klauda, J.B. Membrane models of E. coli containing cyclic moieties in
 CHARMM>    ! the aliphatic lipid chain. Biochimica et Biophysica Acta (BBA) - Biomembranes
 CHARMM>    ! 1818:1205-1210 (2012).
 CHARMM>    !
 CHARMM>     
  
 CHARMM>    set nat ?NATC
 RDCMND substituted energy or value "?NATC" to "590"
 Parameter: NAT <- "590"
  
 CHARMM>    set app
 Parameter: APP <- "" <empty>
  
 CHARMM>    !We're exploiting what is arguably a bug in the parser. On the left hand side,
 CHARMM>    !the quotes have proirity, so NAT is correctly substituted. On the right hand
 CHARMM>    !side, the ? has priority and NATC" (sic) is not a valid substitution...
 CHARMM>    if "@NAT" ne "?NATC" if @nat ne 0 set app append
 Parameter: NAT -> "590"
 Parameter: NAT -> "590"
 RDCMND: can not substitute energy "?NATC""
 Comparing ""590"" and ""?NATC"".
 IF test evaluated as true.  Performing command
 Comparing "590" and "0".
 IF test evaluated as true.  Performing command
 Parameter: APP <- "APPEND"
  
 CHARMM>     
  
 CHARMM>    read rtf card @app
 Parameter: APP -> "APPEND"
 MAINIO> Residue topology file being read from unit  98.
 RDTITL> * CHOLESTEROL RESIDUES
 RDTITL> *
  
 CHARMM>     
  
 CHARMM>    read para card flex @app
 Parameter: APP -> "APPEND"

          PARAMETER FILE BEING READ FROM UNIT 98
 RDTITL> * NEW PARAMETERS
 RDTITL> *
 PARMIO> NONBOND, HBOND lists and IMAGE atoms cleared.
  
 CHARMM>     
  
 CHARMM>    return
 VCLOSE: Closing unit   98 with status "KEEP"

                    RETURNING TO INPUT STREAM    99
  
 CHARMM>    stream toppar/toppar_all36_lipid_cardiolipin.str
 VOPEN> Attempting to open::toppar/toppar_all36_lipid_cardiolipin.str::
 OPNLGU> Unit 98 opened for READONLY access to toppar/toppar_all36_lipid_cardiolipin.str

                    INPUT STREAM SWITCHING TO UNIT    98
 RDTITL> READ RTF CARD APPEND FLEX
 RDTITL> No title read.
 Parameter: IN1 <- "" <empty>
  
 CHARMM>    read rtf card append flex
 MAINIO> Residue topology file being read from unit  98.
 RDTITL>  
 RDTITL> No title read.
 WARNING from DECODI -- Zero length string being converted to 0
 RTFRDR> WARNING: Version number is NOT specified.
  
 CHARMM>     
  
 CHARMM>    return
 VCLOSE: Closing unit   98 with status "KEEP"

                    RETURNING TO INPUT STREAM    99
  
 CHARMM>    stream toppar/toppar_all36_lipid_cholesterol.str
 VOPEN> Attempting to open::toppar/toppar_all36_lipid_cholesterol.str::
 OPNLGU> Unit 98 opened for READONLY access to toppar/toppar_all36_lipid_cholesterol.str

                    INPUT STREAM SWITCHING TO UNIT    98
 RDTITL> * TOPPAR STREAM FILE FOR CHOLESTEROL.  STREAM FOLLOWING READING OF
 RDTITL> * TOP_ALL36_LIPID.RTF
 RDTITL> * PAR_ALL36_LIPID.RTF
 RDTITL> * TOP_ALL36_CGENFF.RTF
 RDTITL> * AND PAR_ALL36_CGENFF.PRM
 RDTITL> *
 Parameter: IN1 <- "" <empty>
  
 CHARMM>     
  
 CHARMM>    !topology and parameters are included for two cholesterol models. the
 CHARMM>    !model may be selected by setting variable chol_model to 1 or 2, as
 CHARMM>    !specified below
 CHARMM>    !
 CHARMM>     
  
 CHARMM>    set chol_model 1 !2 for original Suits et al. model
 Parameter: CHOL_MODEL <- "1"
  
 CHARMM>     
  
 CHARMM>    !
 CHARMM>    !1) Revised model of Lim et al.  This contains a number of NBFIXes that
 CHARMM>    !makes it unsuitable for ANTON (set chol_model 1)
 CHARMM>    !
 CHARMM>    !2) Original model of Suits et al., which is used on ANTON as well as
 CHARMM>    !being suitable for other systems (set chol_model 2 (or anything but 1....))
 CHARMM>    !
 CHARMM>    !references
 CHARMM>    !
 CHARMM>    !Lim, J.B., Rogaski, B. and Klauda, J.B.. "Update of the Cholesterol Force Field
 CHARMM>    !Parameters in CHARMM" 116: 203-210 (2012).
 CHARMM>    !
 CHARMM>    !Suits, F., Pitman, M., MacKerell, A.D., Jr., Feller, S.E. "Molecular Level
 CHARMM>    !Organization of Saturated and Polyunsaturated Fatty Acids in a
 CHARMM>    !Phosphatidylcholine Bilayer Containing Cholesterol" Biochemistry,
 CHARMM>    !43(49):15318-28, 2004
 CHARMM>    !
 CHARMM>     
  
 CHARMM>    !test "append"
 CHARMM>    set nat ?NATC
 RDCMND substituted energy or value "?NATC" to "590"
 Parameter: NAT <- "590"
  
 CHARMM>    set app
 Parameter: APP <- "" <empty>
  
 CHARMM>    !We're exploiting what is arguably a bug in the parser. On the left hand side,
 CHARMM>    !the quotes have priority, so NAT is correctly substituted. On the right hand
 CHARMM>    !side, the ? has priority and NATC" (sic) is not a valid substitution...
 CHARMM>    if "@NAT" ne "?NATC" if @nat ne 0 set app append
 Parameter: NAT -> "590"
 Parameter: NAT -> "590"
 RDCMND: can not substitute energy "?NATC""
 Comparing ""590"" and ""?NATC"".
 IF test evaluated as true.  Performing command
 Comparing "590" and "0".
 IF test evaluated as true.  Performing command
 Parameter: APP <- "APPEND"
  
 CHARMM>     
  
 CHARMM>    if chol_model eq 1 then
 Comparing "1" and "1".
 IF test evaluated as true.  Performing command
  
 CHARMM>     
  
 CHARMM>    ! reference
 CHARMM>    ! Lim, J.B., Rogaski, B. and Klauda, J.B.. "Update of the Cholesterol Force Field
 CHARMM>    ! Parameters in CHARMM" 116: 203-210 (2012).
 CHARMM>    !
 CHARMM>     
  
 CHARMM>    read rtf card @app
 Parameter: APP -> "APPEND"
 MAINIO> Residue topology file being read from unit  98.
 RDTITL> * TOPOLOGY FOR CHOLESTEROL
 RDTITL> *
  
 CHARMM>     
  
 CHARMM>    read param card flex @app
 Parameter: APP -> "APPEND"

          PARAMETER FILE BEING READ FROM UNIT 98
 RDTITL> * CHOLESTEROL PARAMETERS
 RDTITL> *
 PARRDR> Error: Repeated DIHE parameter ( 15118): OG31  CG30  CG3C  CG3C is replaced
 PARRDR> Error: Repeated DIHE parameter ( 15119): OG31  CG30  CG3C  CG3R is replaced
 PARRDR> Error: Repeated DIHE parameter ( 15120): OG31  CG30  CG3C  HGA1 is replaced
 PARRDR> Error: Repeated DIHE parameter ( 15118): OG31  CG30  CG3C  CG3C is replaced
 PARRDR> Error: Repeated DIHE parameter ( 15119): OG31  CG30  CG3C  CG3R is replaced
 PARRDR> Error: Repeated DIHE parameter ( 15120): OG31  CG30  CG3C  HGA1 is replaced
 PARMIO> NONBOND, HBOND lists and IMAGE atoms cleared.
  
 CHARMM>     
  
 CHARMM>    return
 VCLOSE: Closing unit   98 with status "KEEP"

                    RETURNING TO INPUT STREAM    99
  
 CHARMM>    stream toppar/toppar_all36_lipid_dag.str
 VOPEN> Attempting to open::toppar/toppar_all36_lipid_dag.str::
 OPNLGU> Unit 98 opened for READONLY access to toppar/toppar_all36_lipid_dag.str

                    INPUT STREAM SWITCHING TO UNIT    98
 RDTITL> READ RTF CARD APPEND
 RDTITL> No title read.
 Parameter: IN1 <- "" <empty>
  
 CHARMM>    read rtf card append
 MAINIO> Residue topology file being read from unit  98.
 RDTITL> * TOPOLOGY FOR LIPIDA FROM DAG
 RDTITL> *
  
 VCLOSE: Closing unit   98 with status "KEEP"

                    RETURNING TO INPUT STREAM    99
  
 CHARMM>    stream toppar/toppar_all36_lipid_inositol.str
 VOPEN> Attempting to open::toppar/toppar_all36_lipid_inositol.str::
 OPNLGU> Unit 98 opened for READONLY access to toppar/toppar_all36_lipid_inositol.str

                    INPUT STREAM SWITCHING TO UNIT    98
 RDTITL> READ RTF CARD APPEND
 RDTITL> No title read.
 Parameter: IN1 <- "" <empty>
  
 CHARMM>    read rtf card append
 MAINIO> Residue topology file being read from unit  98.
 RDTITL> * TOPOLOGY FOR INOSITOL-BASED LIPIDS
 RDTITL> *
  
 CHARMM>     
  
 CHARMM>    RETURN
 VCLOSE: Closing unit   98 with status "KEEP"

                    RETURNING TO INPUT STREAM    99
  
 CHARMM>    stream toppar/toppar_all36_lipid_lnp.str
 VOPEN> Attempting to open::toppar/toppar_all36_lipid_lnp.str::
 OPNLGU> Unit 98 opened for READONLY access to toppar/toppar_all36_lipid_lnp.str

                    INPUT STREAM SWITCHING TO UNIT    98
 RDTITL> READ RTF CARD APPEND
 RDTITL> No title read.
 Parameter: IN1 <- "" <empty>
  
 CHARMM>    read rtf card append
 MAINIO> Residue topology file being read from unit  98.
 RDTITL> * LNP
 RDTITL> *

      ***** LEVEL  1 WARNING FROM <DECODF> *****
      ***** Zero length string
      ******************************************
      BOMLEV (  0) IS NOT REACHED. WRNLEV IS  5

 WARNING from DECODF -- Zero length string being converted to 0.
 **** WARNING from RTFRDR **** The total charge of the residue, DAGP,  -0.0100000,
 does not equal the expected charge,   0.0000000.

      ***** LEVEL  1 WARNING FROM <DECODF> *****
      ***** Zero length string
      ******************************************
      BOMLEV (  0) IS NOT REACHED. WRNLEV IS  5

 WARNING from DECODF -- Zero length string being converted to 0.
          PRES DPEPEG
 **** WARNING from RTFRDR **** The total charge of the residue, DPEP,  -0.0100000,
 does not equal the expected charge,   0.0000000.
 There were   2 warning(s) from RTFRDR.
  
 CHARMM>     
  
 CHARMM>    read param card flex append

          PARAMETER FILE BEING READ FROM UNIT 98
 RDTITL> * LNP
 RDTITL> *
 PARMIO> NONBOND, HBOND lists and IMAGE atoms cleared.
  
 CHARMM>     
  
 CHARMM>    RETURN
 VCLOSE: Closing unit   98 with status "KEEP"

                    RETURNING TO INPUT STREAM    99
  
 CHARMM>    stream toppar/toppar_all36_lipid_lps.str
 VOPEN> Attempting to open::toppar/toppar_all36_lipid_lps.str::
 OPNLGU> Unit 98 opened for READONLY access to toppar/toppar_all36_lipid_lps.str

                    INPUT STREAM SWITCHING TO UNIT    98
 RDTITL> READ RTF CARD APPEND
 RDTITL> No title read.
 Parameter: IN1 <- "" <empty>
  
 CHARMM>    read rtf card append
 MAINIO> Residue topology file being read from unit  98.
 RDTITL> * TOPOLOGY FOR LIPIDA FROM LPS
 RDTITL> *
 WARNING from DECODI -- Zero length string being converted to 0
 RTFRDR> WARNING: Version number is NOT specified.
  
 CHARMM>     
  
 CHARMM>     
  
 CHARMM>    read param card append flex

          PARAMETER FILE BEING READ FROM UNIT 98
 RDTITL> *    NEW PARAMETES
 RDTITL> *
 PARMIO> NONBOND, HBOND lists and IMAGE atoms cleared.
  
 CHARMM>     
  
 VCLOSE: Closing unit   98 with status "KEEP"

                    RETURNING TO INPUT STREAM    99
  
 CHARMM>    stream toppar/toppar_all36_lipid_mycobacterial.str
 VOPEN> Attempting to open::toppar/toppar_all36_lipid_mycobacterial.str::
 OPNLGU> Unit 98 opened for READONLY access to toppar/toppar_all36_lipid_mycobacterial.str

                    INPUT STREAM SWITCHING TO UNIT    98
 RDTITL> * TOPPAR STREAM FILE FOR BRANCHED AND CYCLIC CHAINED LIPIDS.  FOLLOWING READING OF
 RDTITL> * TOP_ALL36_LIPID.RTF, PAR_ALL36_LIPID.PRM
 RDTITL> * AND
 RDTITL> * TOPPAR_ALL36_LIPID_BACTERIAL.STR
 RDTITL> *
 Parameter: IN1 <- "" <empty>
  
 CHARMM>     
  
 CHARMM>    read rtf card append
 MAINIO> Residue topology file being read from unit  98.
 RDTITL> * CHOLESTEROL RESIDUES
 RDTITL> *
  
 CHARMM>     
  
 CHARMM>    read para card flex @app
 Parameter: APP -> "APPEND"

          PARAMETER FILE BEING READ FROM UNIT 98
 RDTITL> * NEW PARAMETERS
 RDTITL> *
 PARRDR> Error: Repeated ANGLE parameter (  5023): CEL1  CEL1  CTL1 is replaced
 PARRDR> Error: Repeated DIHE parameter ( 15365): CTL2  CG2O  CTL1  CTL3 is replaced
 PARRDR> Error: Repeated DIHE parameter ( 15366): CTL2  CG2O  CTL1  CTL3 is replaced
 PARRDR> Error: Repeated DIHE parameter ( 15365): CTL2  CG2O  CTL1  CTL3 is replaced
 PARRDR> Error: Repeated DIHE parameter ( 15366): CTL2  CG2O  CTL1  CTL3 is replaced
 PARMIO> NONBOND, HBOND lists and IMAGE atoms cleared.
  
 CHARMM>     
  
 CHARMM>    RETURN
 VCLOSE: Closing unit   98 with status "KEEP"

                    RETURNING TO INPUT STREAM    99
  
 CHARMM>    stream toppar/toppar_all36_lipid_miscellaneous.str
 VOPEN> Attempting to open::toppar/toppar_all36_lipid_miscellaneous.str::
 OPNLGU> Unit 98 opened for READONLY access to toppar/toppar_all36_lipid_miscellaneous.str

                    INPUT STREAM SWITCHING TO UNIT    98
 RDTITL> READ RTF CARD APPEND FLEX
 RDTITL> No title read.
 Parameter: IN1 <- "" <empty>
  
 CHARMM>    read rtf card append flex
 MAINIO> Residue topology file being read from unit  98.
 RDTITL> * TOPOLOGY FOR MISCELLANEOUS LIPIDS
 RDTITL> *
  
 CHARMM>     
  
 CHARMM>    read param card flex append

          PARAMETER FILE BEING READ FROM UNIT 98
 RDTITL> * PARAMETER FOR ACYL PYROPHOSPHATE: ADDED 2019_7
 RDTITL> *
 PARMIO> NONBOND, HBOND lists and IMAGE atoms cleared.
  
 CHARMM>     
  
 CHARMM>    return
 VCLOSE: Closing unit   98 with status "KEEP"

                    RETURNING TO INPUT STREAM    99
  
 CHARMM>    stream toppar/toppar_all36_lipid_model.str
 VOPEN> Attempting to open::toppar/toppar_all36_lipid_model.str::
 OPNLGU> Unit 98 opened for READONLY access to toppar/toppar_all36_lipid_model.str

                    INPUT STREAM SWITCHING TO UNIT    98
 RDTITL> * CHARMM36 ALL-HYDROGEN LIPID FORCE FIELD TOPPAR STREAM FILE
 RDTITL> * COLLECTION OF RESIDUES AND PATCHES FOR MODEL COMPOUNDS USED
 RDTITL> * IN THE OPTIMIZATION THE LIPID FORCE FIELD.
 RDTITL> *
 Parameter: IN1 <- "" <empty>
  
 CHARMM>     
  
 CHARMM>    !Parent files that have to be read prior to streaming this file
 CHARMM>    !top_all36_lipid.rtf
 CHARMM>    !par_all36_lipid.prm
 CHARMM>     
  
 CHARMM>    !Testcase
 CHARMM>    !test_all36_lipid_model.inp
 CHARMM>     
  
 CHARMM>    read rtf card append
 MAINIO> Residue topology file being read from unit  98.
 RDTITL> * C36 LIPID MODEL COMPOUNDS
 RDTITL> *
*** WARNING **** residue MAS  already exists (old one deleted)

      ***** LEVEL  1 WARNING FROM <RTFRDR> *****
      ***** Residue already exists.
      ******************************************
      BOMLEV (  0) IS NOT REACHED. WRNLEV IS  5

          RESI MAS          0.00
*** WARNING **** residue ETAC already exists (old one deleted)

      ***** LEVEL  1 WARNING FROM <RTFRDR> *****
      ***** Residue already exists.
      ******************************************
      BOMLEV (  0) IS NOT REACHED. WRNLEV IS  5

          RESI ETAC         0.00
*** WARNING **** residue MPRO already exists (old one deleted)

      ***** LEVEL  1 WARNING FROM <RTFRDR> *****
      ***** Residue already exists.
      ******************************************
      BOMLEV (  0) IS NOT REACHED. WRNLEV IS  5

          RESI MPRO         0.00
*** WARNING **** residue MP_1 already exists (old one deleted)

      ***** LEVEL  1 WARNING FROM <RTFRDR> *****
      ***** Residue already exists.
      ******************************************
      BOMLEV (  0) IS NOT REACHED. WRNLEV IS  5

          RESI MP_1        -1.00
*** WARNING **** residue MP_2 already exists (old one deleted)

      ***** LEVEL  1 WARNING FROM <RTFRDR> *****
      ***** Residue already exists.
      ******************************************
      BOMLEV (  0) IS NOT REACHED. WRNLEV IS  5

          RESI MP_2        -2.00
*** WARNING **** residue MSO4 already exists (old one deleted)

      ***** LEVEL  1 WARNING FROM <RTFRDR> *****
      ***** Residue already exists.
      ******************************************
      BOMLEV (  0) IS NOT REACHED. WRNLEV IS  5

          RESI MSO4        -1.00
*** WARNING **** residue BUTA already exists (old one deleted)

      ***** LEVEL  1 WARNING FROM <RTFRDR> *****
      ***** Residue already exists.
      ******************************************
      BOMLEV (  0) IS NOT REACHED. WRNLEV IS  5

          RESI BUTA         0.00
*** WARNING **** residue PENT already exists (old one deleted)

      ***** LEVEL  1 WARNING FROM <RTFRDR> *****
      ***** Residue already exists.
      ******************************************
      BOMLEV (  0) IS NOT REACHED. WRNLEV IS  5

          RESI PENT         0.00
*** WARNING **** residue HEXA already exists (old one deleted)

      ***** LEVEL  1 WARNING FROM <RTFRDR> *****
      ***** Residue already exists.
      ******************************************
      BOMLEV (  0) IS NOT REACHED. WRNLEV IS  5

          RESI HEXA         0.00
*** WARNING **** residue ETHE already exists (old one deleted)

      ***** LEVEL  1 WARNING FROM <RTFRDR> *****
      ***** Residue already exists.
      ******************************************
      BOMLEV (  0) IS NOT REACHED. WRNLEV IS  5

          RESI ETHE       0.00
*** WARNING **** residue PRPE already exists (old one deleted)

      ***** LEVEL  1 WARNING FROM <RTFRDR> *****
      ***** Residue already exists.
      ******************************************
      BOMLEV (  0) IS NOT REACHED. WRNLEV IS  5

          RESI PRPE       0.00
*** WARNING **** residue BTE1 already exists (old one deleted)

      ***** LEVEL  1 WARNING FROM <RTFRDR> *****
      ***** Residue already exists.
      ******************************************
      BOMLEV (  0) IS NOT REACHED. WRNLEV IS  5

          RESI BTE1       0.00
*** WARNING **** residue BTE2 already exists (old one deleted)

      ***** LEVEL  1 WARNING FROM <RTFRDR> *****
      ***** Residue already exists.
      ******************************************
      BOMLEV (  0) IS NOT REACHED. WRNLEV IS  5

          RESI BTE2       0.00
*** WARNING **** residue DIPE already exists (old one deleted)

      ***** LEVEL  1 WARNING FROM <RTFRDR> *****
      ***** Residue already exists.
      ******************************************
      BOMLEV (  0) IS NOT REACHED. WRNLEV IS  5

          RESI DIPE       0.00
*** WARNING **** residue DIHE already exists (old one deleted)

      ***** LEVEL  1 WARNING FROM <RTFRDR> *****
      ***** Residue already exists.
      ******************************************
      BOMLEV (  0) IS NOT REACHED. WRNLEV IS  5

          RESI DIHE       0.00
*** WARNING **** residue NC4  already exists (old one deleted)

      ***** LEVEL  1 WARNING FROM <RTFRDR> *****
      ***** Residue already exists.
      ******************************************
      BOMLEV (  0) IS NOT REACHED. WRNLEV IS  5

          RESI NC4          1.00
*** WARNING **** residue NC5  already exists (old one deleted)

      ***** LEVEL  1 WARNING FROM <RTFRDR> *****
      ***** Residue already exists.
      ******************************************
      BOMLEV (  0) IS NOT REACHED. WRNLEV IS  5

          RESI NC5          1.00
*** WARNING **** residue CHOL already exists (old one deleted)

      ***** LEVEL  1 WARNING FROM <RTFRDR> *****
      ***** Residue already exists.
      ******************************************
      BOMLEV (  0) IS NOT REACHED. WRNLEV IS  5

          RESI CHOL         1.00
*** WARNING **** residue ACHO already exists (old one deleted)

      ***** LEVEL  1 WARNING FROM <RTFRDR> *****
      ***** Residue already exists.
      ******************************************
      BOMLEV (  0) IS NOT REACHED. WRNLEV IS  5

          RESI ACHO         1.00
*** WARNING **** residue PC   already exists (old one deleted)

      ***** LEVEL  1 WARNING FROM <RTFRDR> *****
      ***** Residue already exists.
      ******************************************
      BOMLEV (  0) IS NOT REACHED. WRNLEV IS  5

          RESI PC           0.00
*** WARNING **** residue GPC  already exists (old one deleted)

      ***** LEVEL  1 WARNING FROM <RTFRDR> *****
      ***** Residue already exists.
      ******************************************
      BOMLEV (  0) IS NOT REACHED. WRNLEV IS  5

          RESI GPC          0.00
*** WARNING **** residue TEA  already exists (old one deleted)

      ***** LEVEL  1 WARNING FROM <RTFRDR> *****
      ***** Residue already exists.
      ******************************************
      BOMLEV (  0) IS NOT REACHED. WRNLEV IS  5

          RESI TEA          1.00
*** WARNING **** residue ETAM already exists (old one deleted)

      ***** LEVEL  1 WARNING FROM <RTFRDR> *****
      ***** Residue already exists.
      ******************************************
      BOMLEV (  0) IS NOT REACHED. WRNLEV IS  5

          RESI ETAM       1.00
*** WARNING **** residue GLYC already exists (old one deleted)

      ***** LEVEL  1 WARNING FROM <RTFRDR> *****
      ***** Residue already exists.
      ******************************************
      BOMLEV (  0) IS NOT REACHED. WRNLEV IS  5

          RESI GLYC         0.00
*** WARNING **** residue MBUT already exists (old one deleted)

      ***** LEVEL  1 WARNING FROM <RTFRDR> *****
      ***** Residue already exists.
      ******************************************
      BOMLEV (  0) IS NOT REACHED. WRNLEV IS  5

          RESI MBUT         0.00
 There were  25 warning(s) from RTFRDR.
  
 CHARMM>     
  
 CHARMM>    return
 VCLOSE: Closing unit   98 with status "KEEP"

                    RETURNING TO INPUT STREAM    99
  
 CHARMM>    stream toppar/toppar_all36_lipid_prot.str
 VOPEN> Attempting to open::toppar/toppar_all36_lipid_prot.str::
 OPNLGU> Unit 98 opened for READONLY access to toppar/toppar_all36_lipid_prot.str

                    INPUT STREAM SWITCHING TO UNIT    98
 RDTITL> * TOPOLOGY AND PARAMETERS FOR LIPID TAIL LINKERS TO CYSTEINE AND GLYCINE,
 RDTITL> * FOR EXAMPLE, PALMITOYLATION, MARISTOYLATION, FERNASYLATION, GERANYLATION
 RDTITL> *
 Parameter: IN1 <- "" <empty>
  
 CHARMM>     
  
 CHARMM>    read rtf card append
 MAINIO> Residue topology file being read from unit  98.
 RDTITL> * LIPID-MODIFIED PROTEIN RESIDUES
 RDTITL> *
  
 CHARMM>     
  
 CHARMM>    read para card append flex

          PARAMETER FILE BEING READ FROM UNIT 98
 RDTITL> * CYSTEIN-PALMITATE PARAMETERS
 RDTITL> *
 PARMIO> NONBOND, HBOND lists and IMAGE atoms cleared.
  
 CHARMM>     
  
 CHARMM>    return
 VCLOSE: Closing unit   98 with status "KEEP"

                    RETURNING TO INPUT STREAM    99
  
 CHARMM>    stream toppar/toppar_all36_lipid_tag.str
 VOPEN> Attempting to open::toppar/toppar_all36_lipid_tag.str::
 OPNLGU> Unit 98 opened for READONLY access to toppar/toppar_all36_lipid_tag.str

                    INPUT STREAM SWITCHING TO UNIT    98
 RDTITL> READ RTF CARD APPEND
 RDTITL> No title read.
 Parameter: IN1 <- "" <empty>
  
 CHARMM>    read rtf card append
 MAINIO> Residue topology file being read from unit  98.
 RDTITL> * TOPOLOGY FOR TRIACYLGLYCEROLS [STEPHEN GEE FROM LEHIGH UNIVERSITY]
 RDTITL> *
  
 VCLOSE: Closing unit   98 with status "KEEP"

                    RETURNING TO INPUT STREAM    99
  
 CHARMM>    stream toppar/toppar_all36_lipid_yeast.str
 VOPEN> Attempting to open::toppar/toppar_all36_lipid_yeast.str::
 OPNLGU> Unit 98 opened for READONLY access to toppar/toppar_all36_lipid_yeast.str

                    INPUT STREAM SWITCHING TO UNIT    98
 RDTITL> * TOPPAR STREAM FILE FOR BRANCHED AND CYCLIC CHAINED LIPIDS.  FOLLOWING READING OF
 RDTITL> * TOP_ALL36_LIPID.RTF
 RDTITL> * AND
 RDTITL> * PAR_ALL36_LIPID.RTF
 RDTITL> *
 Parameter: IN1 <- "" <empty>
  
 CHARMM>     
  
 CHARMM>    set nat ?NATC
 RDCMND substituted energy or value "?NATC" to "590"
 Parameter: NAT <- "590"
  
 CHARMM>    set app
 Parameter: APP <- "" <empty>
  
 CHARMM>    !We're exploiting what is arguably a bug in the parser. On the left hand side,
 CHARMM>    !the quotes have proirity, so NAT is correctly substituted. On the right hand
 CHARMM>    !side, the ? has priority and NATC" (sic) is not a valid substitution...
 CHARMM>    if "@NAT" ne "?NATC" if @nat ne 0 set app append
 Parameter: NAT -> "590"
 Parameter: NAT -> "590"
 RDCMND: can not substitute energy "?NATC""
 Comparing ""590"" and ""?NATC"".
 IF test evaluated as true.  Performing command
 Comparing "590" and "0".
 IF test evaluated as true.  Performing command
 Parameter: APP <- "APPEND"
  
 CHARMM>     
  
 CHARMM>    read rtf card @app
 Parameter: APP -> "APPEND"
 MAINIO> Residue topology file being read from unit  98.
 RDTITL> * CHOLESTEROL RESIDUES
 RDTITL> *
  
 CHARMM>     
  
 CHARMM>    read para card flex @app
 Parameter: APP -> "APPEND"

          PARAMETER FILE BEING READ FROM UNIT 98
 RDTITL> * NEW PARAMETERS
 RDTITL> *
 PARMIO> NONBOND, HBOND lists and IMAGE atoms cleared.
  
 CHARMM>     
  
 CHARMM>    return
 VCLOSE: Closing unit   98 with status "KEEP"

                    RETURNING TO INPUT STREAM    99
  
 CHARMM>    stream toppar/toppar_all36_lipid_hmmm.str
 VOPEN> Attempting to open::toppar/toppar_all36_lipid_hmmm.str::
 OPNLGU> Unit 98 opened for READONLY access to toppar/toppar_all36_lipid_hmmm.str

                    INPUT STREAM SWITCHING TO UNIT    98
 RDTITL> READ RTF CARD APPEND FLEX
 RDTITL> No title read.
 Parameter: IN1 <- "" <empty>
  
 CHARMM>    read rtf card append flex
 MAINIO> Residue topology file being read from unit  98.
 RDTITL> * TOPOLOGY FOR TERMINAL PATCHES FOR HMMM TRUNCATED LIPIDS
 RDTITL> *

      ***** LEVEL  1 WARNING FROM <DECODF> *****
      ***** Zero length string
      ******************************************
      BOMLEV (  0) IS NOT REACHED. WRNLEV IS  5

 WARNING from DECODF -- Zero length string being converted to 0.

      ***** LEVEL  1 WARNING FROM <DECODF> *****
      ***** Zero length string
      ******************************************
      BOMLEV (  0) IS NOT REACHED. WRNLEV IS  5

 WARNING from DECODF -- Zero length string being converted to 0.

      ***** LEVEL  1 WARNING FROM <DECODF> *****
      ***** Zero length string
      ******************************************
      BOMLEV (  0) IS NOT REACHED. WRNLEV IS  5

 WARNING from DECODF -- Zero length string being converted to 0.

      ***** LEVEL  1 WARNING FROM <DECODF> *****
      ***** Zero length string
      ******************************************
      BOMLEV (  0) IS NOT REACHED. WRNLEV IS  5

 WARNING from DECODF -- Zero length string being converted to 0.

      ***** LEVEL  1 WARNING FROM <DECODF> *****
      ***** Zero length string
      ******************************************
      BOMLEV (  0) IS NOT REACHED. WRNLEV IS  5

 WARNING from DECODF -- Zero length string being converted to 0.

      ***** LEVEL  1 WARNING FROM <DECODF> *****
      ***** Zero length string
      ******************************************
      BOMLEV (  0) IS NOT REACHED. WRNLEV IS  5

 WARNING from DECODF -- Zero length string being converted to 0.

      ***** LEVEL  1 WARNING FROM <DECODF> *****
      ***** Zero length string
      ******************************************
      BOMLEV (  0) IS NOT REACHED. WRNLEV IS  5

 WARNING from DECODF -- Zero length string being converted to 0.

      ***** LEVEL  1 WARNING FROM <DECODF> *****
      ***** Zero length string
      ******************************************
      BOMLEV (  0) IS NOT REACHED. WRNLEV IS  5

 WARNING from DECODF -- Zero length string being converted to 0.
  
 CHARMM>     
  
 CHARMM>    read para card flex @app
 Parameter: APP -> "APPEND"

          PARAMETER FILE BEING READ FROM UNIT 98
 RDTITL> * NEW PARAMETERS
 RDTITL> *
 PARMIO> NONBOND, HBOND lists and IMAGE atoms cleared.
  
 CHARMM>     
  
 CHARMM>    return
 VCLOSE: Closing unit   98 with status "KEEP"

                    RETURNING TO INPUT STREAM    99
  
 CHARMM>    stream toppar/toppar_all36_lipid_detergent.str
 VOPEN> Attempting to open::toppar/toppar_all36_lipid_detergent.str::
 OPNLGU> Unit 98 opened for READONLY access to toppar/toppar_all36_lipid_detergent.str

                    INPUT STREAM SWITCHING TO UNIT    98
 RDTITL> * TOPPAR STREAM FILE FOR DETERGENTS AND FATTY ACIDS.
 RDTITL> * STREAM FOLLOWING READING OF
 RDTITL> * TOP_ALL36_LIPID.RTF
 RDTITL> * AND
 RDTITL> * PAR_ALL36_LIPID.RTF
 RDTITL> *
 Parameter: IN1 <- "" <empty>
  
 CHARMM>     
  
 CHARMM>    !Additional residues added by Im lab, Aug. 2017
 CHARMM>     
  
 CHARMM>    !Fatty acids added Jan. 2016
 CHARMM>     
  
 CHARMM>    read rtf card append
 MAINIO> Residue topology file being read from unit  98.
 RDTITL> * DETERGENT AND FATTY ACID RESIDUES
 RDTITL> *
  
 CHARMM>     
  
 CHARMM>    read para card append flex

          PARAMETER FILE BEING READ FROM UNIT 98
 RDTITL> * SB3-12 AND SB3-14 PARAMETERS
 RDTITL> *
 PARMIO> NONBOND, HBOND lists and IMAGE atoms cleared.
  
 CHARMM>     
  
 CHARMM>    return
 VCLOSE: Closing unit   98 with status "KEEP"

                    RETURNING TO INPUT STREAM    99
  
 CHARMM>    stream toppar/toppar_all36_lipid_ether.str
 VOPEN> Attempting to open::toppar/toppar_all36_lipid_ether.str::
 OPNLGU> Unit 98 opened for READONLY access to toppar/toppar_all36_lipid_ether.str

                    INPUT STREAM SWITCHING TO UNIT    98
 RDTITL> * CHARMM36 ALL-HYDROGEN ETHER LIPID FORCE FIELD INCLUDING PLASMALOGENS ALISON
 RDTITL> * N. LEONARD (A. L.), 7/18 WITH RICHARD PASTOR AND JEFFERY KLAUDA, JPCB 122(26)
 RDTITL> * PP. 6744 - 6754.  ANA WEST, 1/20 WITH VALERIA ZONI, WALTER TEAGUE JR., ALISON
 RDTITL> * LEONARD, STEFANO VANNI, KLAUS GAWRISCH, STEPHANIE TRISTAM-NAGLE, JONATHAN
 RDTITL> * SACHS, AND JEFFERY KLAUDA, JPCB 124(5) PP. 828 - 839.
 RDTITL> *
 Parameter: IN1 <- "" <empty>
  
 CHARMM>     
  
 CHARMM>    !Parent files that have to be read prior to streaming this file
 CHARMM>    !top_all36_lipid.rtf
 CHARMM>    !par_all36_lipid.prm
 CHARMM>    !top_all36_cgenff.rtf
 CHARMM>    !par_all36_cgenff.prm
 CHARMM>     
  
 CHARMM>    read rtf card append
 MAINIO> Residue topology file being read from unit  98.
 RDTITL> * C36 ETHER MODEL COMPOUNDS
 RDTITL> *

      ***** LEVEL  1 WARNING FROM <DECODF> *****
      ***** Zero length string
      ******************************************
      BOMLEV (  0) IS NOT REACHED. WRNLEV IS  5

 WARNING from DECODF -- Zero length string being converted to 0.

      ***** LEVEL  1 WARNING FROM <DECODF> *****
      ***** Zero length string
      ******************************************
      BOMLEV (  0) IS NOT REACHED. WRNLEV IS  5

 WARNING from DECODF -- Zero length string being converted to 0.

      ***** LEVEL  1 WARNING FROM <DECODF> *****
      ***** Zero length string
      ******************************************
      BOMLEV (  0) IS NOT REACHED. WRNLEV IS  5

 WARNING from DECODF -- Zero length string being converted to 0.
  
 CHARMM>     
  
 CHARMM>    read para card flex append

          PARAMETER FILE BEING READ FROM UNIT 98
 RDTITL> * PARAMETERS
 RDTITL> *
 PARMIO> NONBOND, HBOND lists and IMAGE atoms cleared.
  
 CHARMM>     
  
 CHARMM>    return
 VCLOSE: Closing unit   98 with status "KEEP"

                    RETURNING TO INPUT STREAM    99
  
 CHARMM>    stream toppar/toppar_all36_lipid_oxidized.str
 VOPEN> Attempting to open::toppar/toppar_all36_lipid_oxidized.str::
 OPNLGU> Unit 98 opened for READONLY access to toppar/toppar_all36_lipid_oxidized.str

                    INPUT STREAM SWITCHING TO UNIT    98
 RDTITL> READ RTF CARD APPEND
 RDTITL> No title read.
 Parameter: IN1 <- "" <empty>
  
 CHARMM>    read rtf card append
 MAINIO> Residue topology file being read from unit  98.
 RDTITL> * TOPOLOGY FOR OXIDIZED PHOSPHOLIPID
 RDTITL> *

      ***** LEVEL  1 WARNING FROM <rtfrdr> *****
      ***** No AUTOgen defaults specified in appended RTF. Potential conflict with prior RTF autogen options. Check.
      ******************************************
      BOMLEV (  0) IS NOT REACHED. WRNLEV IS  5

  
 CHARMM>     
  
 CHARMM>    read param card flex append

          PARAMETER FILE BEING READ FROM UNIT 98
 RDTITL> * ADDITIONAL PARAMETERS FOR OXIDIZED PHOSPHOLIPIDS
 RDTITL> *
 PARMIO> NONBOND, HBOND lists and IMAGE atoms cleared.
  
 CHARMM>     
  
 CHARMM>    RETURN
 VCLOSE: Closing unit   98 with status "KEEP"

                    RETURNING TO INPUT STREAM    99
  
 CHARMM>     
  
 CHARMM>    ! Additional topologies and parameters for carbohydrates
 CHARMM>    stream toppar/toppar_all36_carb_glycolipid.str
 VOPEN> Attempting to open::toppar/toppar_all36_carb_glycolipid.str::
 OPNLGU> Unit 98 opened for READONLY access to toppar/toppar_all36_carb_glycolipid.str

                    INPUT STREAM SWITCHING TO UNIT    98
 RDTITL> READ RTF CARD APPEND
 RDTITL> No title read.
 Parameter: IN1 <- "" <empty>
  
 CHARMM>    read rtf card append
 MAINIO> Residue topology file being read from unit  98.
 RDTITL> * TOPOLOGY FOR GLYCOLIPIDS
 RDTITL> *
  
 CHARMM>     
  
 CHARMM>    read param card flex append

          PARAMETER FILE BEING READ FROM UNIT 98
 RDTITL> * PIP RELATED PARAMETERS
 RDTITL> *
 PARMIO> NONBOND, HBOND lists and IMAGE atoms cleared.
  
 CHARMM>     
  
 CHARMM>    RETURN
 VCLOSE: Closing unit   98 with status "KEEP"

                    RETURNING TO INPUT STREAM    99
  
 CHARMM>    stream toppar/toppar_all36_carb_glycopeptide.str
 VOPEN> Attempting to open::toppar/toppar_all36_carb_glycopeptide.str::
 OPNLGU> Unit 98 opened for READONLY access to toppar/toppar_all36_carb_glycopeptide.str

                    INPUT STREAM SWITCHING TO UNIT    98
 RDTITL> READ RTF CARD APPEND
 RDTITL> No title read.
 Parameter: IN1 <- "" <empty>
  
 CHARMM>    read rtf card append
 MAINIO> Residue topology file being read from unit  98.
 RDTITL> * TOPOLOGY FOR GLYCOPEPTIDE LINKAGES
 RDTITL> *
  
 CHARMM>     
  
 CHARMM>    read param card flex append

          PARAMETER FILE BEING READ FROM UNIT 98
 RDTITL> *    NEW PARAMETES
 RDTITL> *
 PARMIO> NONBOND, HBOND lists and IMAGE atoms cleared.
  
 CHARMM>     
  
 CHARMM>     
  
 CHARMM>    RETURN
 VCLOSE: Closing unit   98 with status "KEEP"

                    RETURNING TO INPUT STREAM    99
  
 CHARMM>    stream toppar/toppar_all36_carb_imlab.str
 VOPEN> Attempting to open::toppar/toppar_all36_carb_imlab.str::
 OPNLGU> Unit 98 opened for READONLY access to toppar/toppar_all36_carb_imlab.str

                    INPUT STREAM SWITCHING TO UNIT    98
 RDTITL> READ RTF CARD APPEND
 RDTITL> No title read.
 Parameter: IN1 <- "" <empty>
  
 CHARMM>    read rtf card append
 MAINIO> Residue topology file being read from unit  98.
 RDTITL> * GLYCAN CHEMICAL MODIFICATION PATCHES
 RDTITL> *
  
 CHARMM>     
  
 CHARMM>    read param card flex append

          PARAMETER FILE BEING READ FROM UNIT 98
 RDTITL> * GLYCAN CHEMICAL MODIFICATION PATCHES
 RDTITL> *
 PARMIO> NONBOND, HBOND lists and IMAGE atoms cleared.
  
 CHARMM>     
  
 CHARMM>    RETURN
 VCLOSE: Closing unit   98 with status "KEEP"

                    RETURNING TO INPUT STREAM    99
  
 CHARMM>     
  
 CHARMM>    ! Additional topologies and parameters for spin/fluorophore labels
 CHARMM>    stream toppar/toppar_all36_label_spin.str
 VOPEN> Attempting to open::toppar/toppar_all36_label_spin.str::
 OPNLGU> Unit 98 opened for READONLY access to toppar/toppar_all36_label_spin.str

                    INPUT STREAM SWITCHING TO UNIT    98
 RDTITL> *>>>>> TOPOLOGY FOR NITROXYDE SPIN LABELS <<<<<<<
 RDTITL> * SHAHIDUL M. ISLAM, UNIVERSITY OF CHICAGO
 RDTITL> *
 Parameter: IN1 <- "" <empty>
  
 CHARMM>     
  
 CHARMM>    ! please reference the following:
 CHARMM>    !Sezer, D., Freed J. H., and Roux, B. “Parametrization, Molecular Dynamics Simulation, and Calculation of Electron Spin
 CHARMM>    !Resonance Spectra of a Nitroxide Spin Label on a Polyalanine alpha-Helix” J. Phys. Chem. B 2008, 112, 5755-5767
 CHARMM>     
  
 CHARMM>    !Islam, S. M., and Roux, B. “Parameterization and molecular dynamics simulations of a
 CHARMM>    !conformationally constrained double linked spin label constrained by EPR/DEER data”
 CHARMM>    !(planed submission to J journal)
 CHARMM>     
  
 CHARMM>    !test "append" to determine if previous toppar files have been read and
 CHARMM>    !add append to "read rtf card" if true
 CHARMM>    set nat ?NATC
 RDCMND substituted energy or value "?NATC" to "590"
 Parameter: NAT <- "590"
  
 CHARMM>    set app
 Parameter: APP <- "" <empty>
  
 CHARMM>    !We're exploiting what is arguably a bug in the parser. On the left hand side,
 CHARMM>    !the quotes have proirity, so NAT is correctly substituted. On the right hand
 CHARMM>    !side, the ? has priority and NATC" (sic) is not a valid substitution...
 CHARMM>    if "@NAT" ne "?NATC" if @nat ne 0 set app append
 Parameter: NAT -> "590"
 Parameter: NAT -> "590"
 RDCMND: can not substitute energy "?NATC""
 Comparing ""590"" and ""?NATC"".
 IF test evaluated as true.  Performing command
 Comparing "590" and "0".
 IF test evaluated as true.  Performing command
 Parameter: APP <- "APPEND"
  
 CHARMM>     
  
 CHARMM>     
  
 CHARMM>    read rtf card @app
 Parameter: APP -> "APPEND"
 MAINIO> Residue topology file being read from unit  98.
 RDTITL> * TOPOLOGY FOR SPIN LABEL
 RDTITL> *
  
 CHARMM>     
  
 CHARMM>     
  
 CHARMM>    read para card flex @app
 Parameter: APP -> "APPEND"

          PARAMETER FILE BEING READ FROM UNIT 98
 RDTITL> * PARAMETERS FOR SPIN LABEL
 RDTITL> *
 PARMIO> NONBOND, HBOND lists and IMAGE atoms cleared.
  
 CHARMM>     
  
 CHARMM>    return
 VCLOSE: Closing unit   98 with status "KEEP"

                    RETURNING TO INPUT STREAM    99
  
 CHARMM>    stream toppar/toppar_all36_label_fluorophore.str
 VOPEN> Attempting to open::toppar/toppar_all36_label_fluorophore.str::
 OPNLGU> Unit 98 opened for READONLY access to toppar/toppar_all36_label_fluorophore.str

                    INPUT STREAM SWITCHING TO UNIT    98
 RDTITL> READ RTF CARD APPEND
 RDTITL> No title read.
 Parameter: IN1 <- "" <empty>
  
 CHARMM>    read rtf card append
 MAINIO> Residue topology file being read from unit  98.
 RDTITL> * TOPOLOGY FILES
 RDTITL> *
  
 CHARMM>     
  
 CHARMM>    read param card flex append

          PARAMETER FILE BEING READ FROM UNIT 98
 RDTITL> * MINI FORCE FIELD PARAMETER FILE.
 RDTITL> *
 PARMIO> NONBOND, HBOND lists and IMAGE atoms cleared.
  
 CHARMM>     
  
 VCLOSE: Closing unit   98 with status "KEEP"

                    RETURNING TO INPUT STREAM    99
  
 CHARMM>     
  
 CHARMM>     
  
 CHARMM>     
  
 VCLOSE: Closing unit   99 with status "KEEP"

                    RETURNING TO INPUT STREAM     5
  
 CHARMM>     
  
 CHARMM>    ! Read PSF and Coordinates
 CHARMM>    open read unit 10 card name step1_pdbreader.psf
 OPNLGU> Unit already open. The old file will be closed first.
 VCLOSE: Closing unit   10 with status "KEEP"
 VOPEN> Attempting to open::step1_pdbreader.psf::
 OPNLGU> Unit 10 opened for READONLY access to step1_pdbreader.psf
  
 CHARMM>    read psf  unit 10 card
 MAINIO> Protein structure file being read from unit  10.
 psf_read_formatted: Reading PSF in the expanded format.
 TITLE>  * GENERATED BY CHARMM-GUI (HTTP://WWW.CHARMM-GUI.ORG) V3.7 ON AUG, 20. 2025. JOB
 TITLE>  * READ PDB, MANIPULATE STRUCTURE IF NEEDED, AND GENERATE TOPOLOGY FILE
 TITLE>  *  DATE:     8/20/25     13:24:20      CREATED BY USER: charmm-gui
 TITLE>  *
 PSFSUM> PSF modified: NONBOND lists and IMAGE atoms cleared.
 PSFSUM> Summary of the structure file counters :
         Number of segments      =        3   Number of residues   =      583
         Number of atoms         =     8953   Number of groups     =     2706
         Number of bonds         =     9054   Number of angles     =    16362
         Number of dihedrals     =    24066   Number of impropers  =     1530
         Number of cross-terms   =      577   Number of autogens   =        0
         Number of HB acceptors  =      898   Number of HB donors  =     1043
         Number of NB exclusions =        0   Total charge =    5.00000
  
 CHARMM>     
  
 CHARMM>    open read unit 10 card name step1_pdbreader.crd
 OPNLGU> Unit already open. The old file will be closed first.
 VCLOSE: Closing unit   10 with status "KEEP"
 VOPEN> Attempting to open::step1_pdbreader.crd::
 OPNLGU> Unit 10 opened for READONLY access to step1_pdbreader.crd
  
 CHARMM>    read coor unit 10 card
          SPATIAL COORDINATES BEING READ FROM UNIT 10
 TITLE> * GENERATED BY CHARMM-GUI (HTTP://WWW.CHARMM-GUI.ORG) V3.7 ON AUG, 20. 2025. JOB
 TITLE> * READ PDB, MANIPULATE STRUCTURE IF NEEDED, AND GENERATE TOPOLOGY FILE
 TITLE> *  DATE:     8/20/25     13:24:20      CREATED BY USER: CHARMM-GUI
 TITLE> *
  
 CHARMM>     
  
 CHARMM>    ! determine the molecular extent
 CHARMM>    coor orient

 ORIENT THE COORDINATES TO ALIGN WITH AXIS

 MOMENTS
6193263.06762415****************-433915.97606214
                1153157.18465171  34986.83006807
                                1015845.88221651

 Transpose of the rotation matrix
     0.074058    0.290164   -0.954107
    -0.967551    0.252671    0.001741
     0.241580    0.923018    0.299461
 CENTER OF ATOMS BEFORE TRANSLATION     0.96585    19.90356     7.87833
 AXIS OF ROTATION IS -0.468902  0.608568  0.640138  ANGLE IS  100.77

 ALL COORDINATES ORIENTED IN THE MAIN SET BASED ON SELECTED ATOMS.

  
 CHARMM>    coor stat sele all end
 SELRPN>   8953 atoms have been selected out of   8953
 STATISTICS FOR      8953 SELECTED ATOMS:
    XMIN =  -53.132246 XMAX =   59.487586 XAVE =    0.000000
    YMIN =  -24.816598 YMAX =   26.153792 YAVE =    0.000000
    ZMIN =  -23.669787 ZMAX =   23.247537 ZAVE =    0.000000
    WMIN =    0.000000 WMAX =    0.000000 WAVE =    0.000000
  
 CHARMM>     
  
 CHARMM>    calc Xinit = int ( ( ?Xmax - ?Xmin ) + 2 * 12 ) + 1
 RDCMND substituted energy or value "?XMAX" to "59.4875861"
 RDCMND substituted energy or value "?XMIN" to "-53.132246"
Evaluating: INT((59.4875861--53.132246)+2*12)+1
 Parameter: XINIT <- "137"
  
 CHARMM>    calc Yinit = int ( ( ?Ymax - ?Ymin ) + 2 * 12 ) + 1
 RDCMND substituted energy or value "?YMAX" to "26.153792"
 RDCMND substituted energy or value "?YMIN" to "-24.8165985"
Evaluating: INT((26.153792--24.8165985)+2*12)+1
 Parameter: YINIT <- "75"
  
 CHARMM>    calc Zinit = int ( ( ?Zmax - ?Zmin ) + 2 * 12 ) + 1
 RDCMND substituted energy or value "?ZMAX" to "23.2475367"
 RDCMND substituted energy or value "?ZMIN" to "-23.6697875"
Evaluating: INT((23.2475367--23.6697875)+2*12)+1
 Parameter: ZINIT <- "71"
  
 CHARMM>    calc Lbox = @Xinit
 Parameter: XINIT -> "137"
Evaluating: 137
 Parameter: LBOX <- "137"
  
 CHARMM>    if Yinit .gt. @Lbox calc Lbox = @Yinit
 Parameter: LBOX -> "137"
 Parameter: YINIT -> "75"
 Comparing "75" and "137".
 IF test evaluated as false.  Skipping command
  
 CHARMM>    if Zinit .gt. @Lbox calc Lbox = @Zinit
 Parameter: LBOX -> "137"
 Parameter: ZINIT -> "71"
 Comparing "71" and "137".
 IF test evaluated as false.  Skipping command
  
 CHARMM>     
  
 CHARMM>    calc Xinit = @Lbox
 Parameter: LBOX -> "137"
Evaluating: 137
 Parameter: XINIT <- "137"
  
 CHARMM>    calc Yinit = @Lbox
 Parameter: LBOX -> "137"
Evaluating: 137
 Parameter: YINIT <- "137"
  
 CHARMM>    calc Zinit = @Lbox
 Parameter: LBOX -> "137"
Evaluating: 137
 Parameter: ZINIT <- "137"
  
 CHARMM>    calc Rinit = @Lbox / 2.0
 Parameter: LBOX -> "137"
Evaluating: 137/2.0
 Parameter: RINIT <- "68.5"
  
 CHARMM>    calc xcen = 0.0
Evaluating: 0.0
 Parameter: XCEN <- "0"
  
 CHARMM>    calc ycen = 0.0
Evaluating: 0.0
 Parameter: YCEN <- "0"
  
 CHARMM>    calc zcen = 0.0
Evaluating: 0.0
 Parameter: ZCEN <- "0"
  
 CHARMM>     
  
 CHARMM>    delete atom sele all end
 SELRPN>   8953 atoms have been selected out of   8953

 Message from MAPIC: Atom numbers are changed.

 Message from MAPIC:        583 residues deleted.

 Message from MAPIC:          3 segments deleted.
 DELTIC:      9054 bonds deleted
 DELTIC:     16362 angles deleted
 DELTIC:     24066 dihedrals deleted
 DELTIC:      1530 improper dihedrals deleted
 DELTIC:       577 crossterm maps deleted
 DELTIC:      1043 donors deleted
 DELTIC:       898 acceptors deleted
 PSFSUM> PSF modified: NONBOND lists and IMAGE atoms cleared.
 PSFSUM> Summary of the structure file counters :
         Number of segments      =        0   Number of residues   =        0
         Number of atoms         =        0   Number of groups     =        0
         Number of bonds         =        0   Number of angles     =        0
         Number of dihedrals     =        0   Number of impropers  =        0
         Number of cross-terms   =        0   Number of autogens   =        0
         Number of HB acceptors  =        0   Number of HB donors  =        0
         Number of NB exclusions =        0   Total charge =    0.00000
  
 CHARMM>     
  
 CHARMM>    ! parameters for water box & image (crystal)
 CHARMM>     
  
 CHARMM>    calc BoxSizeX = @Xinit
 Parameter: XINIT -> "137"
Evaluating: 137
 Parameter: BOXSIZEX <- "137"
  
 CHARMM>    calc BoxSizeY = @Yinit
 Parameter: YINIT -> "137"
Evaluating: 137
 Parameter: BOXSIZEY <- "137"
  
 CHARMM>    calc BoxSizeZ = @Zinit
 Parameter: ZINIT -> "137"
Evaluating: 137
 Parameter: BOXSIZEZ <- "137"
  
 CHARMM>     
  
 CHARMM>    set XTLtype = ORTHorhombic
 Parameter: XTLTYPE <- "ORTHORHOMBIC"
  
 CHARMM>    if BoxSizeX .eq. @BoxSizeY if BoxSizeX .ne. @BoxSizeZ set XTLtype = TETRagonal
 Parameter: BOXSIZEY -> "137"
 Parameter: BOXSIZEZ -> "137"
 Comparing "137" and "137".
 IF test evaluated as true.  Performing command
 Comparing "137" and "137".
 IF test evaluated as false.  Skipping command
  
 CHARMM>    if BoxSizeX .eq. @BoxSizeY if BoxSizeX .eq. @BoxSizeZ set XTLtype = CUBIc
 Parameter: BOXSIZEY -> "137"
 Parameter: BOXSIZEZ -> "137"
 Comparing "137" and "137".
 IF test evaluated as true.  Performing command
 Comparing "137" and "137".
 IF test evaluated as true.  Performing command
 Parameter: XTLTYPE <- "CUBIC"
  
 CHARMM>    set A = @BoxSizeX
 Parameter: BOXSIZEX -> "137"
 Parameter: A <- "137"
  
 CHARMM>    set B = @BoxSizeY
 Parameter: BOXSIZEY -> "137"
 Parameter: B <- "137"
  
 CHARMM>    set C = @BoxSizeZ
 Parameter: BOXSIZEZ -> "137"
 Parameter: C <- "137"
  
 CHARMM>    set Alpha = 90.0
 Parameter: ALPHA <- "90.0"
  
 CHARMM>    set Beta  = 90.0
 Parameter: BETA <- "90.0"
  
 CHARMM>    set Gamma = 90.0
 Parameter: GAMMA <- "90.0"
  
 CHARMM>     
  
 CHARMM>    ! a pre-equilibrated water cubic box with L=18.8560
 CHARMM>    set L 18.8560
 Parameter: L <- "18.8560"
  
 CHARMM>     
  
 CHARMM>    ! number of boxes along XYZ-directions
 CHARMM>    calc Xnum = int(@BoxSizeX/@L) + 1
 Parameter: BOXSIZEX -> "137"
 Parameter: L -> "18.8560"
Evaluating: INT(137/18.8560)+1
 Parameter: XNUM <- "8"
  
 CHARMM>    calc Ynum = int(@BoxSizeY/@L) + 1
 Parameter: BOXSIZEY -> "137"
 Parameter: L -> "18.8560"
Evaluating: INT(137/18.8560)+1
 Parameter: YNUM <- "8"
  
 CHARMM>    calc Znum = int(@BoxSizeZ/@L) + 1
 Parameter: BOXSIZEZ -> "137"
 Parameter: L -> "18.8560"
Evaluating: INT(137/18.8560)+1
 Parameter: ZNUM <- "8"
  
 CHARMM>     
  
 CHARMM>    ! base unit of water box
 CHARMM>    read sequence TIP3 216
  
 CHARMM>    generate W000 setup noangle nodihedral
 NO PATCHING WILL BE DONE ON THE FIRST RESIDUE
 NO PATCHING WILL BE DONE ON THE LAST  RESIDUE
 GENPSF> Segment   1 has been generated. Its identifier is W000.
 PSFSUM> PSF modified: NONBOND lists and IMAGE atoms cleared.
 PSFSUM> Summary of the structure file counters :
         Number of segments      =        1   Number of residues   =      216
         Number of atoms         =      648   Number of groups     =      216
         Number of bonds         =      648   Number of angles     =      216
         Number of dihedrals     =        0   Number of impropers  =        0
         Number of cross-terms   =        0   Number of autogens   =      216
         Number of HB acceptors  =      216   Number of HB donors  =      432
         Number of NB exclusions =        0   Total charge =    0.00000
  
 CHARMM>     
  
 CHARMM>    open read unit 10 card name toppar/tip216.crd
 OPNLGU> Unit already open. The old file will be closed first.
 VCLOSE: Closing unit   10 with status "KEEP"
 VOPEN> Attempting to open::toppar/tip216.crd::
 OPNLGU> Unit 10 opened for READONLY access to toppar/tip216.crd
  
 CHARMM>    read coor unit 10 card
          SPATIAL COORDINATES BEING READ FROM UNIT 10
 TITLE> * THIS IS A BOX OF 216 3-SITE WATER MOLECULES IN THE EXPERIMENTAL
 TITLE> * GEOMETRY.  IT WAS CONSTRUCTED FROM AN EQUILIBRATED
 TITLE> * CONFIGURATION OF TIP4P (4-SITE WATER MODEL OF JORGENSON)
 TITLE> * WATERS AT 1 ATM PRESSURE AND A DENSITY OF 0.0334 MOLECULES/A**-3.
 TITLE> * THE BOX EDGELENGTH IS 18.856 A.  THE MINIMUM IMAGE PERIODIC
 TITLE> * BOUNDARY ENERGY FOR THIS CONFIGURATION USING THE TIP4P
 TITLE> * POTENTIALS IS -2150.6833 KCAL/MOL.
 TITLE> *
  
 CHARMM>    close unit 10
 VCLOSE: Closing unit   10 with status "KEEP"
  
 CHARMM>     
  
 CHARMM>     
  
 CHARMM>    coor stat sele type OH2 end
 SELRPN>    216 atoms have been selected out of    648
 STATISTICS FOR       216 SELECTED ATOMS:
    XMIN =   -9.373790 XMAX =    9.334460 XAVE =    0.170611
    YMIN =   -9.396060 YMAX =    9.426610 YAVE =   -0.069316
    ZMIN =   -9.415770 ZMAX =    9.381960 ZAVE =    0.121805
    WMIN =    0.000000 WMAX =    0.000000 WAVE =    0.000000
  
 CHARMM>    calc Lhalf = @L / 2.0
 Parameter: L -> "18.8560"
Evaluating: 18.8560/2.0
 Parameter: LHALF <- "9.428"
  
 CHARMM>    coor trans xdir 1.0 dist @Lhalf
 Parameter: LHALF -> "9.428"
 TRANSLATION VECTOR     9.428000    0.000000    0.000000
 SELECTED COORDINATES TRANSLATED IN THE MAIN SET.

  
 CHARMM>    coor trans ydir 1.0 dist @Lhalf
 Parameter: LHALF -> "9.428"
 TRANSLATION VECTOR     0.000000    9.428000    0.000000
 SELECTED COORDINATES TRANSLATED IN THE MAIN SET.

  
 CHARMM>    coor trans zdir 1.0 dist @Lhalf
 Parameter: LHALF -> "9.428"
 TRANSLATION VECTOR     0.000000    0.000000    9.428000
 SELECTED COORDINATES TRANSLATED IN THE MAIN SET.

  
 CHARMM>    coor stat sele type OH2 end
 SELRPN>    216 atoms have been selected out of    648
 STATISTICS FOR       216 SELECTED ATOMS:
    XMIN =    0.054210 XMAX =   18.762460 XAVE =    9.598611
    YMIN =    0.031940 YMAX =   18.854610 YAVE =    9.358684
    ZMIN =    0.012230 ZMAX =   18.809960 ZAVE =    9.549805
    WMIN =    0.000000 WMAX =    0.000000 WAVE =    0.000000
  
 CHARMM>     
  
 CHARMM>    ! planar water box unit (XY)
 CHARMM>     
  
 CHARMM>    set J2  1
 Parameter: J2 <- "1"
  
 CHARMM>    label DO_2
  
 CHARMM>        set J1  1
 Parameter: J1 <- "1"
  
 CHARMM>        label DO_1
  
 CHARMM>     
  
 CHARMM>        calc wsegid = ( @J2 - 1 ) * @Xnum + @J1
 Parameter: J2 -> "1"
 Parameter: XNUM -> "8"
 Parameter: J1 -> "1"
Evaluating: (1-1)*8+1
 Parameter: WSEGID <- "1"
  
 CHARMM>     
  
 CHARMM>        read sequence TIP3 216
  
 CHARMM>        generate W@wsegid setup noangle nodihedral
 Parameter: WSEGID -> "1"
 NO PATCHING WILL BE DONE ON THE FIRST RESIDUE
 NO PATCHING WILL BE DONE ON THE LAST  RESIDUE
 GENPSF> Segment   2 has been generated. Its identifier is W1.
 PSFSUM> PSF modified: NONBOND lists and IMAGE atoms cleared.
 PSFSUM> Summary of the structure file counters :
         Number of segments      =        2   Number of residues   =      432
         Number of atoms         =     1296   Number of groups     =      432
         Number of bonds         =     1296   Number of angles     =      432
         Number of dihedrals     =        0   Number of impropers  =        0
         Number of cross-terms   =        0   Number of autogens   =      432
         Number of HB acceptors  =      432   Number of HB donors  =      864
         Number of NB exclusions =        0   Total charge =    0.00000
  
 CHARMM>     
  
 CHARMM>        coor duplicate select segid W000 end select segid W@wsegid end
 Parameter: WSEGID -> "1"
 SELRPN>    648 atoms have been selected out of   1296
 SELRPN>    648 atoms have been selected out of   1296
  
 CHARMM>     
  
 CHARMM>        calc X = @L * ( @J1 - 1 )  ! mult X by @J1
 Parameter: L -> "18.8560"
 Parameter: J1 -> "1"
Evaluating: 18.8560*(1-1)
 Parameter: X <- "0"
  
 CHARMM>        calc Y = @L * ( @J2 - 1 )  ! mult Y by @J2
 Parameter: L -> "18.8560"
 Parameter: J2 -> "1"
Evaluating: 18.8560*(1-1)
 Parameter: Y <- "0"
  
 CHARMM>     
  
 CHARMM>        coor trans xdir @X ydir @Y select segid W@wsegid end
 Parameter: X -> "0"
 Parameter: Y -> "0"
 Parameter: WSEGID -> "1"
 SELRPN>    648 atoms have been selected out of   1296
 TRANSLATION VECTOR     0.000000    0.000000    0.000000
 SELECTED COORDINATES TRANSLATED IN THE MAIN SET.

  
 CHARMM>     
  
 CHARMM>        incr J1 by 1
 Parameter: J1 <- "2"
  
 CHARMM>        if J1 le @Xnum goto DO_1
 Parameter: XNUM -> "8"
 Comparing "2" and "8".
 IF test evaluated as true.  Performing command
  
 CHARMM>     
  
 CHARMM>        calc wsegid = ( @J2 - 1 ) * @Xnum + @J1
 Parameter: J2 -> "1"
 Parameter: XNUM -> "8"
 Parameter: J1 -> "2"
Evaluating: (1-1)*8+2
 Parameter: WSEGID <- "2"
  
 CHARMM>     
  
 CHARMM>        read sequence TIP3 216
  
 CHARMM>        generate W@wsegid setup noangle nodihedral
 Parameter: WSEGID -> "2"
 NO PATCHING WILL BE DONE ON THE FIRST RESIDUE
 NO PATCHING WILL BE DONE ON THE LAST  RESIDUE
 GENPSF> Segment   3 has been generated. Its identifier is W2.
 PSFSUM> PSF modified: NONBOND lists and IMAGE atoms cleared.
 PSFSUM> Summary of the structure file counters :
         Number of segments      =        3   Number of residues   =      648
         Number of atoms         =     1944   Number of groups     =      648
         Number of bonds         =     1944   Number of angles     =      648
         Number of dihedrals     =        0   Number of impropers  =        0
         Number of cross-terms   =        0   Number of autogens   =      648
         Number of HB acceptors  =      648   Number of HB donors  =     1296
         Number of NB exclusions =        0   Total charge =    0.00000
  
 CHARMM>     
  
 CHARMM>        coor duplicate select segid W000 end select segid W@wsegid end
 Parameter: WSEGID -> "2"
 SELRPN>    648 atoms have been selected out of   1944
 SELRPN>    648 atoms have been selected out of   1944
  
 CHARMM>     
  
 CHARMM>        calc X = @L * ( @J1 - 1 )  ! mult X by @J1
 Parameter: L -> "18.8560"
 Parameter: J1 -> "2"
Evaluating: 18.8560*(2-1)
 Parameter: X <- "18.856"
  
 CHARMM>        calc Y = @L * ( @J2 - 1 )  ! mult Y by @J2
 Parameter: L -> "18.8560"
 Parameter: J2 -> "1"
Evaluating: 18.8560*(1-1)
 Parameter: Y <- "0"
  
 CHARMM>     
  
 CHARMM>        coor trans xdir @X ydir @Y select segid W@wsegid end
 Parameter: X -> "18.856"
 Parameter: Y -> "0"
 Parameter: WSEGID -> "2"
 SELRPN>    648 atoms have been selected out of   1944
 TRANSLATION VECTOR    18.856000    0.000000    0.000000
 SELECTED COORDINATES TRANSLATED IN THE MAIN SET.

  
 CHARMM>     
  
 CHARMM>        incr J1 by 1
 Parameter: J1 <- "3"
  
 CHARMM>        if J1 le @Xnum goto DO_1
 Parameter: XNUM -> "8"
 Comparing "3" and "8".
 IF test evaluated as true.  Performing command
  
 CHARMM>     
  
 CHARMM>        calc wsegid = ( @J2 - 1 ) * @Xnum + @J1
 Parameter: J2 -> "1"
 Parameter: XNUM -> "8"
 Parameter: J1 -> "3"
Evaluating: (1-1)*8+3
 Parameter: WSEGID <- "3"
  
 CHARMM>     
  
 CHARMM>        read sequence TIP3 216
  
 CHARMM>        generate W@wsegid setup noangle nodihedral
 Parameter: WSEGID -> "3"
 NO PATCHING WILL BE DONE ON THE FIRST RESIDUE
 NO PATCHING WILL BE DONE ON THE LAST  RESIDUE
 GENPSF> Segment   4 has been generated. Its identifier is W3.
 PSFSUM> PSF modified: NONBOND lists and IMAGE atoms cleared.
 PSFSUM> Summary of the structure file counters :
         Number of segments      =        4   Number of residues   =      864
         Number of atoms         =     2592   Number of groups     =      864
         Number of bonds         =     2592   Number of angles     =      864
         Number of dihedrals     =        0   Number of impropers  =        0
         Number of cross-terms   =        0   Number of autogens   =      864
         Number of HB acceptors  =      864   Number of HB donors  =     1728
         Number of NB exclusions =        0   Total charge =    0.00000
  
 CHARMM>     
  
 CHARMM>        coor duplicate select segid W000 end select segid W@wsegid end
 Parameter: WSEGID -> "3"
 SELRPN>    648 atoms have been selected out of   2592
 SELRPN>    648 atoms have been selected out of   2592
  
 CHARMM>     
  
 CHARMM>        calc X = @L * ( @J1 - 1 )  ! mult X by @J1
 Parameter: L -> "18.8560"
 Parameter: J1 -> "3"
Evaluating: 18.8560*(3-1)
 Parameter: X <- "37.712"
  
 CHARMM>        calc Y = @L * ( @J2 - 1 )  ! mult Y by @J2
 Parameter: L -> "18.8560"
 Parameter: J2 -> "1"
Evaluating: 18.8560*(1-1)
 Parameter: Y <- "0"
  
 CHARMM>     
  
 CHARMM>        coor trans xdir @X ydir @Y select segid W@wsegid end
 Parameter: X -> "37.712"
 Parameter: Y -> "0"
 Parameter: WSEGID -> "3"
 SELRPN>    648 atoms have been selected out of   2592
 TRANSLATION VECTOR    37.712000    0.000000    0.000000
 SELECTED COORDINATES TRANSLATED IN THE MAIN SET.

  
 CHARMM>     
  
 CHARMM>        incr J1 by 1
 Parameter: J1 <- "4"
  
 CHARMM>        if J1 le @Xnum goto DO_1
 Parameter: XNUM -> "8"
 Comparing "4" and "8".
 IF test evaluated as true.  Performing command
  
 CHARMM>     
  
 CHARMM>        calc wsegid = ( @J2 - 1 ) * @Xnum + @J1
 Parameter: J2 -> "1"
 Parameter: XNUM -> "8"
 Parameter: J1 -> "4"
Evaluating: (1-1)*8+4
 Parameter: WSEGID <- "4"
  
 CHARMM>     
  
 CHARMM>        read sequence TIP3 216
  
 CHARMM>        generate W@wsegid setup noangle nodihedral
 Parameter: WSEGID -> "4"
 NO PATCHING WILL BE DONE ON THE FIRST RESIDUE
 NO PATCHING WILL BE DONE ON THE LAST  RESIDUE
 GENPSF> Segment   5 has been generated. Its identifier is W4.
 PSFSUM> PSF modified: NONBOND lists and IMAGE atoms cleared.
 PSFSUM> Summary of the structure file counters :
         Number of segments      =        5   Number of residues   =     1080
         Number of atoms         =     3240   Number of groups     =     1080
         Number of bonds         =     3240   Number of angles     =     1080
         Number of dihedrals     =        0   Number of impropers  =        0
         Number of cross-terms   =        0   Number of autogens   =     1080
         Number of HB acceptors  =     1080   Number of HB donors  =     2160
         Number of NB exclusions =        0   Total charge =    0.00000
  
 CHARMM>     
  
 CHARMM>        coor duplicate select segid W000 end select segid W@wsegid end
 Parameter: WSEGID -> "4"
 SELRPN>    648 atoms have been selected out of   3240
 SELRPN>    648 atoms have been selected out of   3240
  
 CHARMM>     
  
 CHARMM>        calc X = @L * ( @J1 - 1 )  ! mult X by @J1
 Parameter: L -> "18.8560"
 Parameter: J1 -> "4"
Evaluating: 18.8560*(4-1)
 Parameter: X <- "56.568"
  
 CHARMM>        calc Y = @L * ( @J2 - 1 )  ! mult Y by @J2
 Parameter: L -> "18.8560"
 Parameter: J2 -> "1"
Evaluating: 18.8560*(1-1)
 Parameter: Y <- "0"
  
 CHARMM>     
  
 CHARMM>        coor trans xdir @X ydir @Y select segid W@wsegid end
 Parameter: X -> "56.568"
 Parameter: Y -> "0"
 Parameter: WSEGID -> "4"
 SELRPN>    648 atoms have been selected out of   3240
 TRANSLATION VECTOR    56.568000    0.000000    0.000000
 SELECTED COORDINATES TRANSLATED IN THE MAIN SET.

  
 CHARMM>     
  
 CHARMM>        incr J1 by 1
 Parameter: J1 <- "5"
  
 CHARMM>        if J1 le @Xnum goto DO_1
 Parameter: XNUM -> "8"
 Comparing "5" and "8".
 IF test evaluated as true.  Performing command
  
 CHARMM>     
  
 CHARMM>        calc wsegid = ( @J2 - 1 ) * @Xnum + @J1
 Parameter: J2 -> "1"
 Parameter: XNUM -> "8"
 Parameter: J1 -> "5"
Evaluating: (1-1)*8+5
 Parameter: WSEGID <- "5"
  
 CHARMM>     
  
 CHARMM>        read sequence TIP3 216
  
 CHARMM>        generate W@wsegid setup noangle nodihedral
 Parameter: WSEGID -> "5"
 NO PATCHING WILL BE DONE ON THE FIRST RESIDUE
 NO PATCHING WILL BE DONE ON THE LAST  RESIDUE
 GENPSF> Segment   6 has been generated. Its identifier is W5.
 PSFSUM> PSF modified: NONBOND lists and IMAGE atoms cleared.
 PSFSUM> Summary of the structure file counters :
         Number of segments      =        6   Number of residues   =     1296
         Number of atoms         =     3888   Number of groups     =     1296
         Number of bonds         =     3888   Number of angles     =     1296
         Number of dihedrals     =        0   Number of impropers  =        0
         Number of cross-terms   =        0   Number of autogens   =     1296
         Number of HB acceptors  =     1296   Number of HB donors  =     2592
         Number of NB exclusions =        0   Total charge =    0.00000
  
 CHARMM>     
  
 CHARMM>        coor duplicate select segid W000 end select segid W@wsegid end
 Parameter: WSEGID -> "5"
 SELRPN>    648 atoms have been selected out of   3888
 SELRPN>    648 atoms have been selected out of   3888
  
 CHARMM>     
  
 CHARMM>        calc X = @L * ( @J1 - 1 )  ! mult X by @J1
 Parameter: L -> "18.8560"
 Parameter: J1 -> "5"
Evaluating: 18.8560*(5-1)
 Parameter: X <- "75.424"
  
 CHARMM>        calc Y = @L * ( @J2 - 1 )  ! mult Y by @J2
 Parameter: L -> "18.8560"
 Parameter: J2 -> "1"
Evaluating: 18.8560*(1-1)
 Parameter: Y <- "0"
  
 CHARMM>     
  
 CHARMM>        coor trans xdir @X ydir @Y select segid W@wsegid end
 Parameter: X -> "75.424"
 Parameter: Y -> "0"
 Parameter: WSEGID -> "5"
 SELRPN>    648 atoms have been selected out of   3888
 TRANSLATION VECTOR    75.424000    0.000000    0.000000
 SELECTED COORDINATES TRANSLATED IN THE MAIN SET.

  
 CHARMM>     
  
 CHARMM>        incr J1 by 1
 Parameter: J1 <- "6"
  
 CHARMM>        if J1 le @Xnum goto DO_1
 Parameter: XNUM -> "8"
 Comparing "6" and "8".
 IF test evaluated as true.  Performing command
  
 CHARMM>     
  
 CHARMM>        calc wsegid = ( @J2 - 1 ) * @Xnum + @J1
 Parameter: J2 -> "1"
 Parameter: XNUM -> "8"
 Parameter: J1 -> "6"
Evaluating: (1-1)*8+6
 Parameter: WSEGID <- "6"
  
 CHARMM>     
  
 CHARMM>        read sequence TIP3 216
  
 CHARMM>        generate W@wsegid setup noangle nodihedral
 Parameter: WSEGID -> "6"
 NO PATCHING WILL BE DONE ON THE FIRST RESIDUE
 NO PATCHING WILL BE DONE ON THE LAST  RESIDUE
 GENPSF> Segment   7 has been generated. Its identifier is W6.
 PSFSUM> PSF modified: NONBOND lists and IMAGE atoms cleared.
 PSFSUM> Summary of the structure file counters :
         Number of segments      =        7   Number of residues   =     1512
         Number of atoms         =     4536   Number of groups     =     1512
         Number of bonds         =     4536   Number of angles     =     1512
         Number of dihedrals     =        0   Number of impropers  =        0
         Number of cross-terms   =        0   Number of autogens   =     1512
         Number of HB acceptors  =     1512   Number of HB donors  =     3024
         Number of NB exclusions =        0   Total charge =    0.00000
  
 CHARMM>     
  
 CHARMM>        coor duplicate select segid W000 end select segid W@wsegid end
 Parameter: WSEGID -> "6"
 SELRPN>    648 atoms have been selected out of   4536
 SELRPN>    648 atoms have been selected out of   4536
  
 CHARMM>     
  
 CHARMM>        calc X = @L * ( @J1 - 1 )  ! mult X by @J1
 Parameter: L -> "18.8560"
 Parameter: J1 -> "6"
Evaluating: 18.8560*(6-1)
 Parameter: X <- "94.28"
  
 CHARMM>        calc Y = @L * ( @J2 - 1 )  ! mult Y by @J2
 Parameter: L -> "18.8560"
 Parameter: J2 -> "1"
Evaluating: 18.8560*(1-1)
 Parameter: Y <- "0"
  
 CHARMM>     
  
 CHARMM>        coor trans xdir @X ydir @Y select segid W@wsegid end
 Parameter: X -> "94.28"
 Parameter: Y -> "0"
 Parameter: WSEGID -> "6"
 SELRPN>    648 atoms have been selected out of   4536
 TRANSLATION VECTOR    94.280000    0.000000    0.000000
 SELECTED COORDINATES TRANSLATED IN THE MAIN SET.

  
 CHARMM>     
  
 CHARMM>        incr J1 by 1
 Parameter: J1 <- "7"
  
 CHARMM>        if J1 le @Xnum goto DO_1
 Parameter: XNUM -> "8"
 Comparing "7" and "8".
 IF test evaluated as true.  Performing command
  
 CHARMM>     
  
 CHARMM>        calc wsegid = ( @J2 - 1 ) * @Xnum + @J1
 Parameter: J2 -> "1"
 Parameter: XNUM -> "8"
 Parameter: J1 -> "7"
Evaluating: (1-1)*8+7
 Parameter: WSEGID <- "7"
  
 CHARMM>     
  
 CHARMM>        read sequence TIP3 216
  
 CHARMM>        generate W@wsegid setup noangle nodihedral
 Parameter: WSEGID -> "7"
 NO PATCHING WILL BE DONE ON THE FIRST RESIDUE
 NO PATCHING WILL BE DONE ON THE LAST  RESIDUE
 GENPSF> Segment   8 has been generated. Its identifier is W7.
 PSFSUM> PSF modified: NONBOND lists and IMAGE atoms cleared.
 PSFSUM> Summary of the structure file counters :
         Number of segments      =        8   Number of residues   =     1728
         Number of atoms         =     5184   Number of groups     =     1728
         Number of bonds         =     5184   Number of angles     =     1728
         Number of dihedrals     =        0   Number of impropers  =        0
         Number of cross-terms   =        0   Number of autogens   =     1728
         Number of HB acceptors  =     1728   Number of HB donors  =     3456
         Number of NB exclusions =        0   Total charge =    0.00000
  
 CHARMM>     
  
 CHARMM>        coor duplicate select segid W000 end select segid W@wsegid end
 Parameter: WSEGID -> "7"
 SELRPN>    648 atoms have been selected out of   5184
 SELRPN>    648 atoms have been selected out of   5184
  
 CHARMM>     
  
 CHARMM>        calc X = @L * ( @J1 - 1 )  ! mult X by @J1
 Parameter: L -> "18.8560"
 Parameter: J1 -> "7"
Evaluating: 18.8560*(7-1)
 Parameter: X <- "113.136"
  
 CHARMM>        calc Y = @L * ( @J2 - 1 )  ! mult Y by @J2
 Parameter: L -> "18.8560"
 Parameter: J2 -> "1"
Evaluating: 18.8560*(1-1)
 Parameter: Y <- "0"
  
 CHARMM>     
  
 CHARMM>        coor trans xdir @X ydir @Y select segid W@wsegid end
 Parameter: X -> "113.136"
 Parameter: Y -> "0"
 Parameter: WSEGID -> "7"
 SELRPN>    648 atoms have been selected out of   5184
 TRANSLATION VECTOR   113.136000    0.000000    0.000000
 SELECTED COORDINATES TRANSLATED IN THE MAIN SET.

  
 CHARMM>     
  
 CHARMM>        incr J1 by 1
 Parameter: J1 <- "8"
  
 CHARMM>        if J1 le @Xnum goto DO_1
 Parameter: XNUM -> "8"
 Comparing "8" and "8".
 IF test evaluated as true.  Performing command
  
 CHARMM>     
  
 CHARMM>        calc wsegid = ( @J2 - 1 ) * @Xnum + @J1
 Parameter: J2 -> "1"
 Parameter: XNUM -> "8"
 Parameter: J1 -> "8"
Evaluating: (1-1)*8+8
 Parameter: WSEGID <- "8"
  
 CHARMM>     
  
 CHARMM>        read sequence TIP3 216
  
 CHARMM>        generate W@wsegid setup noangle nodihedral
 Parameter: WSEGID -> "8"
 NO PATCHING WILL BE DONE ON THE FIRST RESIDUE
 NO PATCHING WILL BE DONE ON THE LAST  RESIDUE
 GENPSF> Segment   9 has been generated. Its identifier is W8.
 PSFSUM> PSF modified: NONBOND lists and IMAGE atoms cleared.
 PSFSUM> Summary of the structure file counters :
         Number of segments      =        9   Number of residues   =     1944
         Number of atoms         =     5832   Number of groups     =     1944
         Number of bonds         =     5832   Number of angles     =     1944
         Number of dihedrals     =        0   Number of impropers  =        0
         Number of cross-terms   =        0   Number of autogens   =     1944
         Number of HB acceptors  =     1944   Number of HB donors  =     3888
         Number of NB exclusions =        0   Total charge =    0.00000
  
 CHARMM>     
  
 CHARMM>        coor duplicate select segid W000 end select segid W@wsegid end
 Parameter: WSEGID -> "8"
 SELRPN>    648 atoms have been selected out of   5832
 SELRPN>    648 atoms have been selected out of   5832
  
 CHARMM>     
  
 CHARMM>        calc X = @L * ( @J1 - 1 )  ! mult X by @J1
 Parameter: L -> "18.8560"
 Parameter: J1 -> "8"
Evaluating: 18.8560*(8-1)
 Parameter: X <- "131.992"
  
 CHARMM>        calc Y = @L * ( @J2 - 1 )  ! mult Y by @J2
 Parameter: L -> "18.8560"
 Parameter: J2 -> "1"
Evaluating: 18.8560*(1-1)
 Parameter: Y <- "0"
  
 CHARMM>     
  
 CHARMM>        coor trans xdir @X ydir @Y select segid W@wsegid end
 Parameter: X -> "131.992"
 Parameter: Y -> "0"
 Parameter: WSEGID -> "8"
 SELRPN>    648 atoms have been selected out of   5832
 TRANSLATION VECTOR   131.992000    0.000000    0.000000
 SELECTED COORDINATES TRANSLATED IN THE MAIN SET.

  
 CHARMM>     
  
 CHARMM>        incr J1 by 1
 Parameter: J1 <- "9"
  
 CHARMM>        if J1 le @Xnum goto DO_1
 Parameter: XNUM -> "8"
 Comparing "9" and "8".
 IF test evaluated as false.  Skipping command
  
 CHARMM>    incr J2 by 1
 Parameter: J2 <- "2"
  
 CHARMM>    if J2 le @Ynum goto DO_2
 Parameter: YNUM -> "8"
 Comparing "2" and "8".
 IF test evaluated as true.  Performing command
  
 CHARMM>        set J1  1
 Parameter: J1 <- "1"
  
 CHARMM>        label DO_1
  
 CHARMM>     
  
 CHARMM>        calc wsegid = ( @J2 - 1 ) * @Xnum + @J1
 Parameter: J2 -> "2"
 Parameter: XNUM -> "8"
 Parameter: J1 -> "1"
Evaluating: (2-1)*8+1
 Parameter: WSEGID <- "9"
  
 CHARMM>     
  
 CHARMM>        read sequence TIP3 216
  
 CHARMM>        generate W@wsegid setup noangle nodihedral
 Parameter: WSEGID -> "9"
 NO PATCHING WILL BE DONE ON THE FIRST RESIDUE
 NO PATCHING WILL BE DONE ON THE LAST  RESIDUE
 GENPSF> Segment  10 has been generated. Its identifier is W9.
 PSFSUM> PSF modified: NONBOND lists and IMAGE atoms cleared.
 PSFSUM> Summary of the structure file counters :
         Number of segments      =       10   Number of residues   =     2160
         Number of atoms         =     6480   Number of groups     =     2160
         Number of bonds         =     6480   Number of angles     =     2160
         Number of dihedrals     =        0   Number of impropers  =        0
         Number of cross-terms   =        0   Number of autogens   =     2160
         Number of HB acceptors  =     2160   Number of HB donors  =     4320
         Number of NB exclusions =        0   Total charge =    0.00000
  
 CHARMM>     
  
 CHARMM>        coor duplicate select segid W000 end select segid W@wsegid end
 Parameter: WSEGID -> "9"
 SELRPN>    648 atoms have been selected out of   6480
 SELRPN>    648 atoms have been selected out of   6480
  
 CHARMM>     
  
 CHARMM>        calc X = @L * ( @J1 - 1 )  ! mult X by @J1
 Parameter: L -> "18.8560"
 Parameter: J1 -> "1"
Evaluating: 18.8560*(1-1)
 Parameter: X <- "0"
  
 CHARMM>        calc Y = @L * ( @J2 - 1 )  ! mult Y by @J2
 Parameter: L -> "18.8560"
 Parameter: J2 -> "2"
Evaluating: 18.8560*(2-1)
 Parameter: Y <- "18.856"
  
 CHARMM>     
  
 CHARMM>        coor trans xdir @X ydir @Y select segid W@wsegid end
 Parameter: X -> "0"
 Parameter: Y -> "18.856"
 Parameter: WSEGID -> "9"
 SELRPN>    648 atoms have been selected out of   6480
 TRANSLATION VECTOR     0.000000   18.856000    0.000000
 SELECTED COORDINATES TRANSLATED IN THE MAIN SET.

  
 CHARMM>     
  
 CHARMM>        incr J1 by 1
 Parameter: J1 <- "2"
  
 CHARMM>        if J1 le @Xnum goto DO_1
 Parameter: XNUM -> "8"
 Comparing "2" and "8".
 IF test evaluated as true.  Performing command
  
 CHARMM>     
  
 CHARMM>        calc wsegid = ( @J2 - 1 ) * @Xnum + @J1
 Parameter: J2 -> "2"
 Parameter: XNUM -> "8"
 Parameter: J1 -> "2"
Evaluating: (2-1)*8+2
 Parameter: WSEGID <- "10"
  
 CHARMM>     
  
 CHARMM>        read sequence TIP3 216
  
 CHARMM>        generate W@wsegid setup noangle nodihedral
 Parameter: WSEGID -> "10"
 NO PATCHING WILL BE DONE ON THE FIRST RESIDUE
 NO PATCHING WILL BE DONE ON THE LAST  RESIDUE
 GENPSF> Segment  11 has been generated. Its identifier is W10.
 PSFSUM> PSF modified: NONBOND lists and IMAGE atoms cleared.
 PSFSUM> Summary of the structure file counters :
         Number of segments      =       11   Number of residues   =     2376
         Number of atoms         =     7128   Number of groups     =     2376
         Number of bonds         =     7128   Number of angles     =     2376
         Number of dihedrals     =        0   Number of impropers  =        0
         Number of cross-terms   =        0   Number of autogens   =     2376
         Number of HB acceptors  =     2376   Number of HB donors  =     4752
         Number of NB exclusions =        0   Total charge =    0.00000
  
 CHARMM>     
  
 CHARMM>        coor duplicate select segid W000 end select segid W@wsegid end
 Parameter: WSEGID -> "10"
 SELRPN>    648 atoms have been selected out of   7128
 SELRPN>    648 atoms have been selected out of   7128
  
 CHARMM>     
  
 CHARMM>        calc X = @L * ( @J1 - 1 )  ! mult X by @J1
 Parameter: L -> "18.8560"
 Parameter: J1 -> "2"
Evaluating: 18.8560*(2-1)
 Parameter: X <- "18.856"
  
 CHARMM>        calc Y = @L * ( @J2 - 1 )  ! mult Y by @J2
 Parameter: L -> "18.8560"
 Parameter: J2 -> "2"
Evaluating: 18.8560*(2-1)
 Parameter: Y <- "18.856"
  
 CHARMM>     
  
 CHARMM>        coor trans xdir @X ydir @Y select segid W@wsegid end
 Parameter: X -> "18.856"
 Parameter: Y -> "18.856"
 Parameter: WSEGID -> "10"
 SELRPN>    648 atoms have been selected out of   7128
 TRANSLATION VECTOR    18.856000   18.856000    0.000000
 SELECTED COORDINATES TRANSLATED IN THE MAIN SET.

  
 CHARMM>     
  
 CHARMM>        incr J1 by 1
 Parameter: J1 <- "3"
  
 CHARMM>        if J1 le @Xnum goto DO_1
 Parameter: XNUM -> "8"
 Comparing "3" and "8".
 IF test evaluated as true.  Performing command
  
 CHARMM>     
  
 CHARMM>        calc wsegid = ( @J2 - 1 ) * @Xnum + @J1
 Parameter: J2 -> "2"
 Parameter: XNUM -> "8"
 Parameter: J1 -> "3"
Evaluating: (2-1)*8+3
 Parameter: WSEGID <- "11"
  
 CHARMM>     
  
 CHARMM>        read sequence TIP3 216
  
 CHARMM>        generate W@wsegid setup noangle nodihedral
 Parameter: WSEGID -> "11"
 NO PATCHING WILL BE DONE ON THE FIRST RESIDUE
 NO PATCHING WILL BE DONE ON THE LAST  RESIDUE
 GENPSF> Segment  12 has been generated. Its identifier is W11.
 PSFSUM> PSF modified: NONBOND lists and IMAGE atoms cleared.
 PSFSUM> Summary of the structure file counters :
         Number of segments      =       12   Number of residues   =     2592
         Number of atoms         =     7776   Number of groups     =     2592
         Number of bonds         =     7776   Number of angles     =     2592
         Number of dihedrals     =        0   Number of impropers  =        0
         Number of cross-terms   =        0   Number of autogens   =     2592
         Number of HB acceptors  =     2592   Number of HB donors  =     5184
         Number of NB exclusions =        0   Total charge =    0.00000
  
 CHARMM>     
  
 CHARMM>        coor duplicate select segid W000 end select segid W@wsegid end
 Parameter: WSEGID -> "11"
 SELRPN>    648 atoms have been selected out of   7776
 SELRPN>    648 atoms have been selected out of   7776
  
 CHARMM>     
  
 CHARMM>        calc X = @L * ( @J1 - 1 )  ! mult X by @J1
 Parameter: L -> "18.8560"
 Parameter: J1 -> "3"
Evaluating: 18.8560*(3-1)
 Parameter: X <- "37.712"
  
 CHARMM>        calc Y = @L * ( @J2 - 1 )  ! mult Y by @J2
 Parameter: L -> "18.8560"
 Parameter: J2 -> "2"
Evaluating: 18.8560*(2-1)
 Parameter: Y <- "18.856"
  
 CHARMM>     
  
 CHARMM>        coor trans xdir @X ydir @Y select segid W@wsegid end
 Parameter: X -> "37.712"
 Parameter: Y -> "18.856"
 Parameter: WSEGID -> "11"
 SELRPN>    648 atoms have been selected out of   7776
 TRANSLATION VECTOR    37.712000   18.856000    0.000000
 SELECTED COORDINATES TRANSLATED IN THE MAIN SET.

  
 CHARMM>     
  
 CHARMM>        incr J1 by 1
 Parameter: J1 <- "4"
  
 CHARMM>        if J1 le @Xnum goto DO_1
 Parameter: XNUM -> "8"
 Comparing "4" and "8".
 IF test evaluated as true.  Performing command
  
 CHARMM>     
  
 CHARMM>        calc wsegid = ( @J2 - 1 ) * @Xnum + @J1
 Parameter: J2 -> "2"
 Parameter: XNUM -> "8"
 Parameter: J1 -> "4"
Evaluating: (2-1)*8+4
 Parameter: WSEGID <- "12"
  
 CHARMM>     
  
 CHARMM>        read sequence TIP3 216
  
 CHARMM>        generate W@wsegid setup noangle nodihedral
 Parameter: WSEGID -> "12"
 NO PATCHING WILL BE DONE ON THE FIRST RESIDUE
 NO PATCHING WILL BE DONE ON THE LAST  RESIDUE
 GENPSF> Segment  13 has been generated. Its identifier is W12.
 PSFSUM> PSF modified: NONBOND lists and IMAGE atoms cleared.
 PSFSUM> Summary of the structure file counters :
         Number of segments      =       13   Number of residues   =     2808
         Number of atoms         =     8424   Number of groups     =     2808
         Number of bonds         =     8424   Number of angles     =     2808
         Number of dihedrals     =        0   Number of impropers  =        0
         Number of cross-terms   =        0   Number of autogens   =     2808
         Number of HB acceptors  =     2808   Number of HB donors  =     5616
         Number of NB exclusions =        0   Total charge =    0.00000
  
 CHARMM>     
  
 CHARMM>        coor duplicate select segid W000 end select segid W@wsegid end
 Parameter: WSEGID -> "12"
 SELRPN>    648 atoms have been selected out of   8424
 SELRPN>    648 atoms have been selected out of   8424
  
 CHARMM>     
  
 CHARMM>        calc X = @L * ( @J1 - 1 )  ! mult X by @J1
 Parameter: L -> "18.8560"
 Parameter: J1 -> "4"
Evaluating: 18.8560*(4-1)
 Parameter: X <- "56.568"
  
 CHARMM>        calc Y = @L * ( @J2 - 1 )  ! mult Y by @J2
 Parameter: L -> "18.8560"
 Parameter: J2 -> "2"
Evaluating: 18.8560*(2-1)
 Parameter: Y <- "18.856"
  
 CHARMM>     
  
 CHARMM>        coor trans xdir @X ydir @Y select segid W@wsegid end
 Parameter: X -> "56.568"
 Parameter: Y -> "18.856"
 Parameter: WSEGID -> "12"
 SELRPN>    648 atoms have been selected out of   8424
 TRANSLATION VECTOR    56.568000   18.856000    0.000000
 SELECTED COORDINATES TRANSLATED IN THE MAIN SET.

  
 CHARMM>     
  
 CHARMM>        incr J1 by 1
 Parameter: J1 <- "5"
  
 CHARMM>        if J1 le @Xnum goto DO_1
 Parameter: XNUM -> "8"
 Comparing "5" and "8".
 IF test evaluated as true.  Performing command
  
 CHARMM>     
  
 CHARMM>        calc wsegid = ( @J2 - 1 ) * @Xnum + @J1
 Parameter: J2 -> "2"
 Parameter: XNUM -> "8"
 Parameter: J1 -> "5"
Evaluating: (2-1)*8+5
 Parameter: WSEGID <- "13"
  
 CHARMM>     
  
 CHARMM>        read sequence TIP3 216
  
 CHARMM>        generate W@wsegid setup noangle nodihedral
 Parameter: WSEGID -> "13"
 NO PATCHING WILL BE DONE ON THE FIRST RESIDUE
 NO PATCHING WILL BE DONE ON THE LAST  RESIDUE
 GENPSF> Segment  14 has been generated. Its identifier is W13.
 PSFSUM> PSF modified: NONBOND lists and IMAGE atoms cleared.
 PSFSUM> Summary of the structure file counters :
         Number of segments      =       14   Number of residues   =     3024
         Number of atoms         =     9072   Number of groups     =     3024
         Number of bonds         =     9072   Number of angles     =     3024
         Number of dihedrals     =        0   Number of impropers  =        0
         Number of cross-terms   =        0   Number of autogens   =     3024
         Number of HB acceptors  =     3024   Number of HB donors  =     6048
         Number of NB exclusions =        0   Total charge =    0.00000
  
 CHARMM>     
  
 CHARMM>        coor duplicate select segid W000 end select segid W@wsegid end
 Parameter: WSEGID -> "13"
 SELRPN>    648 atoms have been selected out of   9072
 SELRPN>    648 atoms have been selected out of   9072
  
 CHARMM>     
  
 CHARMM>        calc X = @L * ( @J1 - 1 )  ! mult X by @J1
 Parameter: L -> "18.8560"
 Parameter: J1 -> "5"
Evaluating: 18.8560*(5-1)
 Parameter: X <- "75.424"
  
 CHARMM>        calc Y = @L * ( @J2 - 1 )  ! mult Y by @J2
 Parameter: L -> "18.8560"
 Parameter: J2 -> "2"
Evaluating: 18.8560*(2-1)
 Parameter: Y <- "18.856"
  
 CHARMM>     
  
 CHARMM>        coor trans xdir @X ydir @Y select segid W@wsegid end
 Parameter: X -> "75.424"
 Parameter: Y -> "18.856"
 Parameter: WSEGID -> "13"
 SELRPN>    648 atoms have been selected out of   9072
 TRANSLATION VECTOR    75.424000   18.856000    0.000000
 SELECTED COORDINATES TRANSLATED IN THE MAIN SET.

  
 CHARMM>     
  
 CHARMM>        incr J1 by 1
 Parameter: J1 <- "6"
  
 CHARMM>        if J1 le @Xnum goto DO_1
 Parameter: XNUM -> "8"
 Comparing "6" and "8".
 IF test evaluated as true.  Performing command
  
 CHARMM>     
  
 CHARMM>        calc wsegid = ( @J2 - 1 ) * @Xnum + @J1
 Parameter: J2 -> "2"
 Parameter: XNUM -> "8"
 Parameter: J1 -> "6"
Evaluating: (2-1)*8+6
 Parameter: WSEGID <- "14"
  
 CHARMM>     
  
 CHARMM>        read sequence TIP3 216
  
 CHARMM>        generate W@wsegid setup noangle nodihedral
 Parameter: WSEGID -> "14"
 NO PATCHING WILL BE DONE ON THE FIRST RESIDUE
 NO PATCHING WILL BE DONE ON THE LAST  RESIDUE
 GENPSF> Segment  15 has been generated. Its identifier is W14.
 PSFSUM> PSF modified: NONBOND lists and IMAGE atoms cleared.
 PSFSUM> Summary of the structure file counters :
         Number of segments      =       15   Number of residues   =     3240
         Number of atoms         =     9720   Number of groups     =     3240
         Number of bonds         =     9720   Number of angles     =     3240
         Number of dihedrals     =        0   Number of impropers  =        0
         Number of cross-terms   =        0   Number of autogens   =     3240
         Number of HB acceptors  =     3240   Number of HB donors  =     6480
         Number of NB exclusions =        0   Total charge =    0.00000
  
 CHARMM>     
  
 CHARMM>        coor duplicate select segid W000 end select segid W@wsegid end
 Parameter: WSEGID -> "14"
 SELRPN>    648 atoms have been selected out of   9720
 SELRPN>    648 atoms have been selected out of   9720
  
 CHARMM>     
  
 CHARMM>        calc X = @L * ( @J1 - 1 )  ! mult X by @J1
 Parameter: L -> "18.8560"
 Parameter: J1 -> "6"
Evaluating: 18.8560*(6-1)
 Parameter: X <- "94.28"
  
 CHARMM>        calc Y = @L * ( @J2 - 1 )  ! mult Y by @J2
 Parameter: L -> "18.8560"
 Parameter: J2 -> "2"
Evaluating: 18.8560*(2-1)
 Parameter: Y <- "18.856"
  
 CHARMM>     
  
 CHARMM>        coor trans xdir @X ydir @Y select segid W@wsegid end
 Parameter: X -> "94.28"
 Parameter: Y -> "18.856"
 Parameter: WSEGID -> "14"
 SELRPN>    648 atoms have been selected out of   9720
 TRANSLATION VECTOR    94.280000   18.856000    0.000000
 SELECTED COORDINATES TRANSLATED IN THE MAIN SET.

  
 CHARMM>     
  
 CHARMM>        incr J1 by 1
 Parameter: J1 <- "7"
  
 CHARMM>        if J1 le @Xnum goto DO_1
 Parameter: XNUM -> "8"
 Comparing "7" and "8".
 IF test evaluated as true.  Performing command
  
 CHARMM>     
  
 CHARMM>        calc wsegid = ( @J2 - 1 ) * @Xnum + @J1
 Parameter: J2 -> "2"
 Parameter: XNUM -> "8"
 Parameter: J1 -> "7"
Evaluating: (2-1)*8+7
 Parameter: WSEGID <- "15"
  
 CHARMM>     
  
 CHARMM>        read sequence TIP3 216
  
 CHARMM>        generate W@wsegid setup noangle nodihedral
 Parameter: WSEGID -> "15"
 NO PATCHING WILL BE DONE ON THE FIRST RESIDUE
 NO PATCHING WILL BE DONE ON THE LAST  RESIDUE
 GENPSF> Segment  16 has been generated. Its identifier is W15.
 PSFSUM> PSF modified: NONBOND lists and IMAGE atoms cleared.
 PSFSUM> Summary of the structure file counters :
         Number of segments      =       16   Number of residues   =     3456
         Number of atoms         =    10368   Number of groups     =     3456
         Number of bonds         =    10368   Number of angles     =     3456
         Number of dihedrals     =        0   Number of impropers  =        0
         Number of cross-terms   =        0   Number of autogens   =     3456
         Number of HB acceptors  =     3456   Number of HB donors  =     6912
         Number of NB exclusions =        0   Total charge =    0.00000
  
 CHARMM>     
  
 CHARMM>        coor duplicate select segid W000 end select segid W@wsegid end
 Parameter: WSEGID -> "15"
 SELRPN>    648 atoms have been selected out of  10368
 SELRPN>    648 atoms have been selected out of  10368
  
 CHARMM>     
  
 CHARMM>        calc X = @L * ( @J1 - 1 )  ! mult X by @J1
 Parameter: L -> "18.8560"
 Parameter: J1 -> "7"
Evaluating: 18.8560*(7-1)
 Parameter: X <- "113.136"
  
 CHARMM>        calc Y = @L * ( @J2 - 1 )  ! mult Y by @J2
 Parameter: L -> "18.8560"
 Parameter: J2 -> "2"
Evaluating: 18.8560*(2-1)
 Parameter: Y <- "18.856"
  
 CHARMM>     
  
 CHARMM>        coor trans xdir @X ydir @Y select segid W@wsegid end
 Parameter: X -> "113.136"
 Parameter: Y -> "18.856"
 Parameter: WSEGID -> "15"
 SELRPN>    648 atoms have been selected out of  10368
 TRANSLATION VECTOR   113.136000   18.856000    0.000000
 SELECTED COORDINATES TRANSLATED IN THE MAIN SET.

  
 CHARMM>     
  
 CHARMM>        incr J1 by 1
 Parameter: J1 <- "8"
  
 CHARMM>        if J1 le @Xnum goto DO_1
 Parameter: XNUM -> "8"
 Comparing "8" and "8".
 IF test evaluated as true.  Performing command
  
 CHARMM>     
  
 CHARMM>        calc wsegid = ( @J2 - 1 ) * @Xnum + @J1
 Parameter: J2 -> "2"
 Parameter: XNUM -> "8"
 Parameter: J1 -> "8"
Evaluating: (2-1)*8+8
 Parameter: WSEGID <- "16"
  
 CHARMM>     
  
 CHARMM>        read sequence TIP3 216
  
 CHARMM>        generate W@wsegid setup noangle nodihedral
 Parameter: WSEGID -> "16"
 NO PATCHING WILL BE DONE ON THE FIRST RESIDUE
 NO PATCHING WILL BE DONE ON THE LAST  RESIDUE
 GENPSF> Segment  17 has been generated. Its identifier is W16.
 PSFSUM> PSF modified: NONBOND lists and IMAGE atoms cleared.
 PSFSUM> Summary of the structure file counters :
         Number of segments      =       17   Number of residues   =     3672
         Number of atoms         =    11016   Number of groups     =     3672
         Number of bonds         =    11016   Number of angles     =     3672
         Number of dihedrals     =        0   Number of impropers  =        0
         Number of cross-terms   =        0   Number of autogens   =     3672
         Number of HB acceptors  =     3672   Number of HB donors  =     7344
         Number of NB exclusions =        0   Total charge =    0.00000
  
 CHARMM>     
  
 CHARMM>        coor duplicate select segid W000 end select segid W@wsegid end
 Parameter: WSEGID -> "16"
 SELRPN>    648 atoms have been selected out of  11016
 SELRPN>    648 atoms have been selected out of  11016
  
 CHARMM>     
  
 CHARMM>        calc X = @L * ( @J1 - 1 )  ! mult X by @J1
 Parameter: L -> "18.8560"
 Parameter: J1 -> "8"
Evaluating: 18.8560*(8-1)
 Parameter: X <- "131.992"
  
 CHARMM>        calc Y = @L * ( @J2 - 1 )  ! mult Y by @J2
 Parameter: L -> "18.8560"
 Parameter: J2 -> "2"
Evaluating: 18.8560*(2-1)
 Parameter: Y <- "18.856"
  
 CHARMM>     
  
 CHARMM>        coor trans xdir @X ydir @Y select segid W@wsegid end
 Parameter: X -> "131.992"
 Parameter: Y -> "18.856"
 Parameter: WSEGID -> "16"
 SELRPN>    648 atoms have been selected out of  11016
 TRANSLATION VECTOR   131.992000   18.856000    0.000000
 SELECTED COORDINATES TRANSLATED IN THE MAIN SET.

  
 CHARMM>     
  
 CHARMM>        incr J1 by 1
 Parameter: J1 <- "9"
  
 CHARMM>        if J1 le @Xnum goto DO_1
 Parameter: XNUM -> "8"
 Comparing "9" and "8".
 IF test evaluated as false.  Skipping command
  
 CHARMM>    incr J2 by 1
 Parameter: J2 <- "3"
  
 CHARMM>    if J2 le @Ynum goto DO_2
 Parameter: YNUM -> "8"
 Comparing "3" and "8".
 IF test evaluated as true.  Performing command
  
 CHARMM>        set J1  1
 Parameter: J1 <- "1"
  
 CHARMM>        label DO_1
  
 CHARMM>     
  
 CHARMM>        calc wsegid = ( @J2 - 1 ) * @Xnum + @J1
 Parameter: J2 -> "3"
 Parameter: XNUM -> "8"
 Parameter: J1 -> "1"
Evaluating: (3-1)*8+1
 Parameter: WSEGID <- "17"
  
 CHARMM>     
  
 CHARMM>        read sequence TIP3 216
  
 CHARMM>        generate W@wsegid setup noangle nodihedral
 Parameter: WSEGID -> "17"
 NO PATCHING WILL BE DONE ON THE FIRST RESIDUE
 NO PATCHING WILL BE DONE ON THE LAST  RESIDUE
 GENPSF> Segment  18 has been generated. Its identifier is W17.
 PSFSUM> PSF modified: NONBOND lists and IMAGE atoms cleared.
 PSFSUM> Summary of the structure file counters :
         Number of segments      =       18   Number of residues   =     3888
         Number of atoms         =    11664   Number of groups     =     3888
         Number of bonds         =    11664   Number of angles     =     3888
         Number of dihedrals     =        0   Number of impropers  =        0
         Number of cross-terms   =        0   Number of autogens   =     3888
         Number of HB acceptors  =     3888   Number of HB donors  =     7776
         Number of NB exclusions =        0   Total charge =    0.00000
  
 CHARMM>     
  
 CHARMM>        coor duplicate select segid W000 end select segid W@wsegid end
 Parameter: WSEGID -> "17"
 SELRPN>    648 atoms have been selected out of  11664
 SELRPN>    648 atoms have been selected out of  11664
  
 CHARMM>     
  
 CHARMM>        calc X = @L * ( @J1 - 1 )  ! mult X by @J1
 Parameter: L -> "18.8560"
 Parameter: J1 -> "1"
Evaluating: 18.8560*(1-1)
 Parameter: X <- "0"
  
 CHARMM>        calc Y = @L * ( @J2 - 1 )  ! mult Y by @J2
 Parameter: L -> "18.8560"
 Parameter: J2 -> "3"
Evaluating: 18.8560*(3-1)
 Parameter: Y <- "37.712"
  
 CHARMM>     
  
 CHARMM>        coor trans xdir @X ydir @Y select segid W@wsegid end
 Parameter: X -> "0"
 Parameter: Y -> "37.712"
 Parameter: WSEGID -> "17"
 SELRPN>    648 atoms have been selected out of  11664
 TRANSLATION VECTOR     0.000000   37.712000    0.000000
 SELECTED COORDINATES TRANSLATED IN THE MAIN SET.

  
 CHARMM>     
  
 CHARMM>        incr J1 by 1
 Parameter: J1 <- "2"
  
 CHARMM>        if J1 le @Xnum goto DO_1
 Parameter: XNUM -> "8"
 Comparing "2" and "8".
 IF test evaluated as true.  Performing command
  
 CHARMM>     
  
 CHARMM>        calc wsegid = ( @J2 - 1 ) * @Xnum + @J1
 Parameter: J2 -> "3"
 Parameter: XNUM -> "8"
 Parameter: J1 -> "2"
Evaluating: (3-1)*8+2
 Parameter: WSEGID <- "18"
  
 CHARMM>     
  
 CHARMM>        read sequence TIP3 216
  
 CHARMM>        generate W@wsegid setup noangle nodihedral
 Parameter: WSEGID -> "18"
 NO PATCHING WILL BE DONE ON THE FIRST RESIDUE
 NO PATCHING WILL BE DONE ON THE LAST  RESIDUE
 GENPSF> Segment  19 has been generated. Its identifier is W18.
 PSFSUM> PSF modified: NONBOND lists and IMAGE atoms cleared.
 PSFSUM> Summary of the structure file counters :
         Number of segments      =       19   Number of residues   =     4104
         Number of atoms         =    12312   Number of groups     =     4104
         Number of bonds         =    12312   Number of angles     =     4104
         Number of dihedrals     =        0   Number of impropers  =        0
         Number of cross-terms   =        0   Number of autogens   =     4104
         Number of HB acceptors  =     4104   Number of HB donors  =     8208
         Number of NB exclusions =        0   Total charge =    0.00000
  
 CHARMM>     
  
 CHARMM>        coor duplicate select segid W000 end select segid W@wsegid end
 Parameter: WSEGID -> "18"
 SELRPN>    648 atoms have been selected out of  12312
 SELRPN>    648 atoms have been selected out of  12312
  
 CHARMM>     
  
 CHARMM>        calc X = @L * ( @J1 - 1 )  ! mult X by @J1
 Parameter: L -> "18.8560"
 Parameter: J1 -> "2"
Evaluating: 18.8560*(2-1)
 Parameter: X <- "18.856"
  
 CHARMM>        calc Y = @L * ( @J2 - 1 )  ! mult Y by @J2
 Parameter: L -> "18.8560"
 Parameter: J2 -> "3"
Evaluating: 18.8560*(3-1)
 Parameter: Y <- "37.712"
  
 CHARMM>     
  
 CHARMM>        coor trans xdir @X ydir @Y select segid W@wsegid end
 Parameter: X -> "18.856"
 Parameter: Y -> "37.712"
 Parameter: WSEGID -> "18"
 SELRPN>    648 atoms have been selected out of  12312
 TRANSLATION VECTOR    18.856000   37.712000    0.000000
 SELECTED COORDINATES TRANSLATED IN THE MAIN SET.

  
 CHARMM>     
  
 CHARMM>        incr J1 by 1
 Parameter: J1 <- "3"
  
 CHARMM>        if J1 le @Xnum goto DO_1
 Parameter: XNUM -> "8"
 Comparing "3" and "8".
 IF test evaluated as true.  Performing command
  
 CHARMM>     
  
 CHARMM>        calc wsegid = ( @J2 - 1 ) * @Xnum + @J1
 Parameter: J2 -> "3"
 Parameter: XNUM -> "8"
 Parameter: J1 -> "3"
Evaluating: (3-1)*8+3
 Parameter: WSEGID <- "19"
  
 CHARMM>     
  
 CHARMM>        read sequence TIP3 216
  
 CHARMM>        generate W@wsegid setup noangle nodihedral
 Parameter: WSEGID -> "19"
 NO PATCHING WILL BE DONE ON THE FIRST RESIDUE
 NO PATCHING WILL BE DONE ON THE LAST  RESIDUE
 GENPSF> Segment  20 has been generated. Its identifier is W19.
 PSFSUM> PSF modified: NONBOND lists and IMAGE atoms cleared.
 PSFSUM> Summary of the structure file counters :
         Number of segments      =       20   Number of residues   =     4320
         Number of atoms         =    12960   Number of groups     =     4320
         Number of bonds         =    12960   Number of angles     =     4320
         Number of dihedrals     =        0   Number of impropers  =        0
         Number of cross-terms   =        0   Number of autogens   =     4320
         Number of HB acceptors  =     4320   Number of HB donors  =     8640
         Number of NB exclusions =        0   Total charge =    0.00000
  
 CHARMM>     
  
 CHARMM>        coor duplicate select segid W000 end select segid W@wsegid end
 Parameter: WSEGID -> "19"
 SELRPN>    648 atoms have been selected out of  12960
 SELRPN>    648 atoms have been selected out of  12960
  
 CHARMM>     
  
 CHARMM>        calc X = @L * ( @J1 - 1 )  ! mult X by @J1
 Parameter: L -> "18.8560"
 Parameter: J1 -> "3"
Evaluating: 18.8560*(3-1)
 Parameter: X <- "37.712"
  
 CHARMM>        calc Y = @L * ( @J2 - 1 )  ! mult Y by @J2
 Parameter: L -> "18.8560"
 Parameter: J2 -> "3"
Evaluating: 18.8560*(3-1)
 Parameter: Y <- "37.712"
  
 CHARMM>     
  
 CHARMM>        coor trans xdir @X ydir @Y select segid W@wsegid end
 Parameter: X -> "37.712"
 Parameter: Y -> "37.712"
 Parameter: WSEGID -> "19"
 SELRPN>    648 atoms have been selected out of  12960
 TRANSLATION VECTOR    37.712000   37.712000    0.000000
 SELECTED COORDINATES TRANSLATED IN THE MAIN SET.

  
 CHARMM>     
  
 CHARMM>        incr J1 by 1
 Parameter: J1 <- "4"
  
 CHARMM>        if J1 le @Xnum goto DO_1
 Parameter: XNUM -> "8"
 Comparing "4" and "8".
 IF test evaluated as true.  Performing command
  
 CHARMM>     
  
 CHARMM>        calc wsegid = ( @J2 - 1 ) * @Xnum + @J1
 Parameter: J2 -> "3"
 Parameter: XNUM -> "8"
 Parameter: J1 -> "4"
Evaluating: (3-1)*8+4
 Parameter: WSEGID <- "20"
  
 CHARMM>     
  
 CHARMM>        read sequence TIP3 216
  
 CHARMM>        generate W@wsegid setup noangle nodihedral
 Parameter: WSEGID -> "20"
 NO PATCHING WILL BE DONE ON THE FIRST RESIDUE
 NO PATCHING WILL BE DONE ON THE LAST  RESIDUE
 GENPSF> Segment  21 has been generated. Its identifier is W20.
 PSFSUM> PSF modified: NONBOND lists and IMAGE atoms cleared.
 PSFSUM> Summary of the structure file counters :
         Number of segments      =       21   Number of residues   =     4536
         Number of atoms         =    13608   Number of groups     =     4536
         Number of bonds         =    13608   Number of angles     =     4536
         Number of dihedrals     =        0   Number of impropers  =        0
         Number of cross-terms   =        0   Number of autogens   =     4536
         Number of HB acceptors  =     4536   Number of HB donors  =     9072
         Number of NB exclusions =        0   Total charge =    0.00000
  
 CHARMM>     
  
 CHARMM>        coor duplicate select segid W000 end select segid W@wsegid end
 Parameter: WSEGID -> "20"
 SELRPN>    648 atoms have been selected out of  13608
 SELRPN>    648 atoms have been selected out of  13608
  
 CHARMM>     
  
 CHARMM>        calc X = @L * ( @J1 - 1 )  ! mult X by @J1
 Parameter: L -> "18.8560"
 Parameter: J1 -> "4"
Evaluating: 18.8560*(4-1)
 Parameter: X <- "56.568"
  
 CHARMM>        calc Y = @L * ( @J2 - 1 )  ! mult Y by @J2
 Parameter: L -> "18.8560"
 Parameter: J2 -> "3"
Evaluating: 18.8560*(3-1)
 Parameter: Y <- "37.712"
  
 CHARMM>     
  
 CHARMM>        coor trans xdir @X ydir @Y select segid W@wsegid end
 Parameter: X -> "56.568"
 Parameter: Y -> "37.712"
 Parameter: WSEGID -> "20"
 SELRPN>    648 atoms have been selected out of  13608
 TRANSLATION VECTOR    56.568000   37.712000    0.000000
 SELECTED COORDINATES TRANSLATED IN THE MAIN SET.

  
 CHARMM>     
  
 CHARMM>        incr J1 by 1
 Parameter: J1 <- "5"
  
 CHARMM>        if J1 le @Xnum goto DO_1
 Parameter: XNUM -> "8"
 Comparing "5" and "8".
 IF test evaluated as true.  Performing command
  
 CHARMM>     
  
 CHARMM>        calc wsegid = ( @J2 - 1 ) * @Xnum + @J1
 Parameter: J2 -> "3"
 Parameter: XNUM -> "8"
 Parameter: J1 -> "5"
Evaluating: (3-1)*8+5
 Parameter: WSEGID <- "21"
  
 CHARMM>     
  
 CHARMM>        read sequence TIP3 216
  
 CHARMM>        generate W@wsegid setup noangle nodihedral
 Parameter: WSEGID -> "21"
 NO PATCHING WILL BE DONE ON THE FIRST RESIDUE
 NO PATCHING WILL BE DONE ON THE LAST  RESIDUE
 GENPSF> Segment  22 has been generated. Its identifier is W21.
 PSFSUM> PSF modified: NONBOND lists and IMAGE atoms cleared.
 PSFSUM> Summary of the structure file counters :
         Number of segments      =       22   Number of residues   =     4752
         Number of atoms         =    14256   Number of groups     =     4752
         Number of bonds         =    14256   Number of angles     =     4752
         Number of dihedrals     =        0   Number of impropers  =        0
         Number of cross-terms   =        0   Number of autogens   =     4752
         Number of HB acceptors  =     4752   Number of HB donors  =     9504
         Number of NB exclusions =        0   Total charge =    0.00000
  
 CHARMM>     
  
 CHARMM>        coor duplicate select segid W000 end select segid W@wsegid end
 Parameter: WSEGID -> "21"
 SELRPN>    648 atoms have been selected out of  14256
 SELRPN>    648 atoms have been selected out of  14256
  
 CHARMM>     
  
 CHARMM>        calc X = @L * ( @J1 - 1 )  ! mult X by @J1
 Parameter: L -> "18.8560"
 Parameter: J1 -> "5"
Evaluating: 18.8560*(5-1)
 Parameter: X <- "75.424"
  
 CHARMM>        calc Y = @L * ( @J2 - 1 )  ! mult Y by @J2
 Parameter: L -> "18.8560"
 Parameter: J2 -> "3"
Evaluating: 18.8560*(3-1)
 Parameter: Y <- "37.712"
  
 CHARMM>     
  
 CHARMM>        coor trans xdir @X ydir @Y select segid W@wsegid end
 Parameter: X -> "75.424"
 Parameter: Y -> "37.712"
 Parameter: WSEGID -> "21"
 SELRPN>    648 atoms have been selected out of  14256
 TRANSLATION VECTOR    75.424000   37.712000    0.000000
 SELECTED COORDINATES TRANSLATED IN THE MAIN SET.

  
 CHARMM>     
  
 CHARMM>        incr J1 by 1
 Parameter: J1 <- "6"
  
 CHARMM>        if J1 le @Xnum goto DO_1
 Parameter: XNUM -> "8"
 Comparing "6" and "8".
 IF test evaluated as true.  Performing command
  
 CHARMM>     
  
 CHARMM>        calc wsegid = ( @J2 - 1 ) * @Xnum + @J1
 Parameter: J2 -> "3"
 Parameter: XNUM -> "8"
 Parameter: J1 -> "6"
Evaluating: (3-1)*8+6
 Parameter: WSEGID <- "22"
  
 CHARMM>     
  
 CHARMM>        read sequence TIP3 216
  
 CHARMM>        generate W@wsegid setup noangle nodihedral
 Parameter: WSEGID -> "22"
 NO PATCHING WILL BE DONE ON THE FIRST RESIDUE
 NO PATCHING WILL BE DONE ON THE LAST  RESIDUE
 GENPSF> Segment  23 has been generated. Its identifier is W22.
 PSFSUM> PSF modified: NONBOND lists and IMAGE atoms cleared.
 PSFSUM> Summary of the structure file counters :
         Number of segments      =       23   Number of residues   =     4968
         Number of atoms         =    14904   Number of groups     =     4968
         Number of bonds         =    14904   Number of angles     =     4968
         Number of dihedrals     =        0   Number of impropers  =        0
         Number of cross-terms   =        0   Number of autogens   =     4968
         Number of HB acceptors  =     4968   Number of HB donors  =     9936
         Number of NB exclusions =        0   Total charge =    0.00000
  
 CHARMM>     
  
 CHARMM>        coor duplicate select segid W000 end select segid W@wsegid end
 Parameter: WSEGID -> "22"
 SELRPN>    648 atoms have been selected out of  14904
 SELRPN>    648 atoms have been selected out of  14904
  
 CHARMM>     
  
 CHARMM>        calc X = @L * ( @J1 - 1 )  ! mult X by @J1
 Parameter: L -> "18.8560"
 Parameter: J1 -> "6"
Evaluating: 18.8560*(6-1)
 Parameter: X <- "94.28"
  
 CHARMM>        calc Y = @L * ( @J2 - 1 )  ! mult Y by @J2
 Parameter: L -> "18.8560"
 Parameter: J2 -> "3"
Evaluating: 18.8560*(3-1)
 Parameter: Y <- "37.712"
  
 CHARMM>     
  
 CHARMM>        coor trans xdir @X ydir @Y select segid W@wsegid end
 Parameter: X -> "94.28"
 Parameter: Y -> "37.712"
 Parameter: WSEGID -> "22"
 SELRPN>    648 atoms have been selected out of  14904
 TRANSLATION VECTOR    94.280000   37.712000    0.000000
 SELECTED COORDINATES TRANSLATED IN THE MAIN SET.

  
 CHARMM>     
  
 CHARMM>        incr J1 by 1
 Parameter: J1 <- "7"
  
 CHARMM>        if J1 le @Xnum goto DO_1
 Parameter: XNUM -> "8"
 Comparing "7" and "8".
 IF test evaluated as true.  Performing command
  
 CHARMM>     
  
 CHARMM>        calc wsegid = ( @J2 - 1 ) * @Xnum + @J1
 Parameter: J2 -> "3"
 Parameter: XNUM -> "8"
 Parameter: J1 -> "7"
Evaluating: (3-1)*8+7
 Parameter: WSEGID <- "23"
  
 CHARMM>     
  
 CHARMM>        read sequence TIP3 216
  
 CHARMM>        generate W@wsegid setup noangle nodihedral
 Parameter: WSEGID -> "23"
 NO PATCHING WILL BE DONE ON THE FIRST RESIDUE
 NO PATCHING WILL BE DONE ON THE LAST  RESIDUE
 GENPSF> Segment  24 has been generated. Its identifier is W23.
 PSFSUM> PSF modified: NONBOND lists and IMAGE atoms cleared.
 PSFSUM> Summary of the structure file counters :
         Number of segments      =       24   Number of residues   =     5184
         Number of atoms         =    15552   Number of groups     =     5184
         Number of bonds         =    15552   Number of angles     =     5184
         Number of dihedrals     =        0   Number of impropers  =        0
         Number of cross-terms   =        0   Number of autogens   =     5184
         Number of HB acceptors  =     5184   Number of HB donors  =    10368
         Number of NB exclusions =        0   Total charge =    0.00000
  
 CHARMM>     
  
 CHARMM>        coor duplicate select segid W000 end select segid W@wsegid end
 Parameter: WSEGID -> "23"
 SELRPN>    648 atoms have been selected out of  15552
 SELRPN>    648 atoms have been selected out of  15552
  
 CHARMM>     
  
 CHARMM>        calc X = @L * ( @J1 - 1 )  ! mult X by @J1
 Parameter: L -> "18.8560"
 Parameter: J1 -> "7"
Evaluating: 18.8560*(7-1)
 Parameter: X <- "113.136"
  
 CHARMM>        calc Y = @L * ( @J2 - 1 )  ! mult Y by @J2
 Parameter: L -> "18.8560"
 Parameter: J2 -> "3"
Evaluating: 18.8560*(3-1)
 Parameter: Y <- "37.712"
  
 CHARMM>     
  
 CHARMM>        coor trans xdir @X ydir @Y select segid W@wsegid end
 Parameter: X -> "113.136"
 Parameter: Y -> "37.712"
 Parameter: WSEGID -> "23"
 SELRPN>    648 atoms have been selected out of  15552
 TRANSLATION VECTOR   113.136000   37.712000    0.000000
 SELECTED COORDINATES TRANSLATED IN THE MAIN SET.

  
 CHARMM>     
  
 CHARMM>        incr J1 by 1
 Parameter: J1 <- "8"
  
 CHARMM>        if J1 le @Xnum goto DO_1
 Parameter: XNUM -> "8"
 Comparing "8" and "8".
 IF test evaluated as true.  Performing command
  
 CHARMM>     
  
 CHARMM>        calc wsegid = ( @J2 - 1 ) * @Xnum + @J1
 Parameter: J2 -> "3"
 Parameter: XNUM -> "8"
 Parameter: J1 -> "8"
Evaluating: (3-1)*8+8
 Parameter: WSEGID <- "24"
  
 CHARMM>     
  
 CHARMM>        read sequence TIP3 216
  
 CHARMM>        generate W@wsegid setup noangle nodihedral
 Parameter: WSEGID -> "24"
 NO PATCHING WILL BE DONE ON THE FIRST RESIDUE
 NO PATCHING WILL BE DONE ON THE LAST  RESIDUE
 GENPSF> Segment  25 has been generated. Its identifier is W24.
 PSFSUM> PSF modified: NONBOND lists and IMAGE atoms cleared.
 PSFSUM> Summary of the structure file counters :
         Number of segments      =       25   Number of residues   =     5400
         Number of atoms         =    16200   Number of groups     =     5400
         Number of bonds         =    16200   Number of angles     =     5400
         Number of dihedrals     =        0   Number of impropers  =        0
         Number of cross-terms   =        0   Number of autogens   =     5400
         Number of HB acceptors  =     5400   Number of HB donors  =    10800
         Number of NB exclusions =        0   Total charge =    0.00000
  
 CHARMM>     
  
 CHARMM>        coor duplicate select segid W000 end select segid W@wsegid end
 Parameter: WSEGID -> "24"
 SELRPN>    648 atoms have been selected out of  16200
 SELRPN>    648 atoms have been selected out of  16200
  
 CHARMM>     
  
 CHARMM>        calc X = @L * ( @J1 - 1 )  ! mult X by @J1
 Parameter: L -> "18.8560"
 Parameter: J1 -> "8"
Evaluating: 18.8560*(8-1)
 Parameter: X <- "131.992"
  
 CHARMM>        calc Y = @L * ( @J2 - 1 )  ! mult Y by @J2
 Parameter: L -> "18.8560"
 Parameter: J2 -> "3"
Evaluating: 18.8560*(3-1)
 Parameter: Y <- "37.712"
  
 CHARMM>     
  
 CHARMM>        coor trans xdir @X ydir @Y select segid W@wsegid end
 Parameter: X -> "131.992"
 Parameter: Y -> "37.712"
 Parameter: WSEGID -> "24"
 SELRPN>    648 atoms have been selected out of  16200
 TRANSLATION VECTOR   131.992000   37.712000    0.000000
 SELECTED COORDINATES TRANSLATED IN THE MAIN SET.

  
 CHARMM>     
  
 CHARMM>        incr J1 by 1
 Parameter: J1 <- "9"
  
 CHARMM>        if J1 le @Xnum goto DO_1
 Parameter: XNUM -> "8"
 Comparing "9" and "8".
 IF test evaluated as false.  Skipping command
  
 CHARMM>    incr J2 by 1
 Parameter: J2 <- "4"
  
 CHARMM>    if J2 le @Ynum goto DO_2
 Parameter: YNUM -> "8"
 Comparing "4" and "8".
 IF test evaluated as true.  Performing command
  
 CHARMM>        set J1  1
 Parameter: J1 <- "1"
  
 CHARMM>        label DO_1
  
 CHARMM>     
  
 CHARMM>        calc wsegid = ( @J2 - 1 ) * @Xnum + @J1
 Parameter: J2 -> "4"
 Parameter: XNUM -> "8"
 Parameter: J1 -> "1"
Evaluating: (4-1)*8+1
 Parameter: WSEGID <- "25"
  
 CHARMM>     
  
 CHARMM>        read sequence TIP3 216
  
 CHARMM>        generate W@wsegid setup noangle nodihedral
 Parameter: WSEGID -> "25"
 NO PATCHING WILL BE DONE ON THE FIRST RESIDUE
 NO PATCHING WILL BE DONE ON THE LAST  RESIDUE
 GENPSF> Segment  26 has been generated. Its identifier is W25.
 PSFSUM> PSF modified: NONBOND lists and IMAGE atoms cleared.
 PSFSUM> Summary of the structure file counters :
         Number of segments      =       26   Number of residues   =     5616
         Number of atoms         =    16848   Number of groups     =     5616
         Number of bonds         =    16848   Number of angles     =     5616
         Number of dihedrals     =        0   Number of impropers  =        0
         Number of cross-terms   =        0   Number of autogens   =     5616
         Number of HB acceptors  =     5616   Number of HB donors  =    11232
         Number of NB exclusions =        0   Total charge =    0.00000
  
 CHARMM>     
  
 CHARMM>        coor duplicate select segid W000 end select segid W@wsegid end
 Parameter: WSEGID -> "25"
 SELRPN>    648 atoms have been selected out of  16848
 SELRPN>    648 atoms have been selected out of  16848
  
 CHARMM>     
  
 CHARMM>        calc X = @L * ( @J1 - 1 )  ! mult X by @J1
 Parameter: L -> "18.8560"
 Parameter: J1 -> "1"
Evaluating: 18.8560*(1-1)
 Parameter: X <- "0"
  
 CHARMM>        calc Y = @L * ( @J2 - 1 )  ! mult Y by @J2
 Parameter: L -> "18.8560"
 Parameter: J2 -> "4"
Evaluating: 18.8560*(4-1)
 Parameter: Y <- "56.568"
  
 CHARMM>     
  
 CHARMM>        coor trans xdir @X ydir @Y select segid W@wsegid end
 Parameter: X -> "0"
 Parameter: Y -> "56.568"
 Parameter: WSEGID -> "25"
 SELRPN>    648 atoms have been selected out of  16848
 TRANSLATION VECTOR     0.000000   56.568000    0.000000
 SELECTED COORDINATES TRANSLATED IN THE MAIN SET.

  
 CHARMM>     
  
 CHARMM>        incr J1 by 1
 Parameter: J1 <- "2"
  
 CHARMM>        if J1 le @Xnum goto DO_1
 Parameter: XNUM -> "8"
 Comparing "2" and "8".
 IF test evaluated as true.  Performing command
  
 CHARMM>     
  
 CHARMM>        calc wsegid = ( @J2 - 1 ) * @Xnum + @J1
 Parameter: J2 -> "4"
 Parameter: XNUM -> "8"
 Parameter: J1 -> "2"
Evaluating: (4-1)*8+2
 Parameter: WSEGID <- "26"
  
 CHARMM>     
  
 CHARMM>        read sequence TIP3 216
  
 CHARMM>        generate W@wsegid setup noangle nodihedral
 Parameter: WSEGID -> "26"
 NO PATCHING WILL BE DONE ON THE FIRST RESIDUE
 NO PATCHING WILL BE DONE ON THE LAST  RESIDUE
 GENPSF> Segment  27 has been generated. Its identifier is W26.
 PSFSUM> PSF modified: NONBOND lists and IMAGE atoms cleared.
 PSFSUM> Summary of the structure file counters :
         Number of segments      =       27   Number of residues   =     5832
         Number of atoms         =    17496   Number of groups     =     5832
         Number of bonds         =    17496   Number of angles     =     5832
         Number of dihedrals     =        0   Number of impropers  =        0
         Number of cross-terms   =        0   Number of autogens   =     5832
         Number of HB acceptors  =     5832   Number of HB donors  =    11664
         Number of NB exclusions =        0   Total charge =    0.00000
  
 CHARMM>     
  
 CHARMM>        coor duplicate select segid W000 end select segid W@wsegid end
 Parameter: WSEGID -> "26"
 SELRPN>    648 atoms have been selected out of  17496
 SELRPN>    648 atoms have been selected out of  17496
  
 CHARMM>     
  
 CHARMM>        calc X = @L * ( @J1 - 1 )  ! mult X by @J1
 Parameter: L -> "18.8560"
 Parameter: J1 -> "2"
Evaluating: 18.8560*(2-1)
 Parameter: X <- "18.856"
  
 CHARMM>        calc Y = @L * ( @J2 - 1 )  ! mult Y by @J2
 Parameter: L -> "18.8560"
 Parameter: J2 -> "4"
Evaluating: 18.8560*(4-1)
 Parameter: Y <- "56.568"
  
 CHARMM>     
  
 CHARMM>        coor trans xdir @X ydir @Y select segid W@wsegid end
 Parameter: X -> "18.856"
 Parameter: Y -> "56.568"
 Parameter: WSEGID -> "26"
 SELRPN>    648 atoms have been selected out of  17496
 TRANSLATION VECTOR    18.856000   56.568000    0.000000
 SELECTED COORDINATES TRANSLATED IN THE MAIN SET.

  
 CHARMM>     
  
 CHARMM>        incr J1 by 1
 Parameter: J1 <- "3"
  
 CHARMM>        if J1 le @Xnum goto DO_1
 Parameter: XNUM -> "8"
 Comparing "3" and "8".
 IF test evaluated as true.  Performing command
  
 CHARMM>     
  
 CHARMM>        calc wsegid = ( @J2 - 1 ) * @Xnum + @J1
 Parameter: J2 -> "4"
 Parameter: XNUM -> "8"
 Parameter: J1 -> "3"
Evaluating: (4-1)*8+3
 Parameter: WSEGID <- "27"
  
 CHARMM>     
  
 CHARMM>        read sequence TIP3 216
  
 CHARMM>        generate W@wsegid setup noangle nodihedral
 Parameter: WSEGID -> "27"
 NO PATCHING WILL BE DONE ON THE FIRST RESIDUE
 NO PATCHING WILL BE DONE ON THE LAST  RESIDUE
 GENPSF> Segment  28 has been generated. Its identifier is W27.
 PSFSUM> PSF modified: NONBOND lists and IMAGE atoms cleared.
 PSFSUM> Summary of the structure file counters :
         Number of segments      =       28   Number of residues   =     6048
         Number of atoms         =    18144   Number of groups     =     6048
         Number of bonds         =    18144   Number of angles     =     6048
         Number of dihedrals     =        0   Number of impropers  =        0
         Number of cross-terms   =        0   Number of autogens   =     6048
         Number of HB acceptors  =     6048   Number of HB donors  =    12096
         Number of NB exclusions =        0   Total charge =    0.00000
  
 CHARMM>     
  
 CHARMM>        coor duplicate select segid W000 end select segid W@wsegid end
 Parameter: WSEGID -> "27"
 SELRPN>    648 atoms have been selected out of  18144
 SELRPN>    648 atoms have been selected out of  18144
  
 CHARMM>     
  
 CHARMM>        calc X = @L * ( @J1 - 1 )  ! mult X by @J1
 Parameter: L -> "18.8560"
 Parameter: J1 -> "3"
Evaluating: 18.8560*(3-1)
 Parameter: X <- "37.712"
  
 CHARMM>        calc Y = @L * ( @J2 - 1 )  ! mult Y by @J2
 Parameter: L -> "18.8560"
 Parameter: J2 -> "4"
Evaluating: 18.8560*(4-1)
 Parameter: Y <- "56.568"
  
 CHARMM>     
  
 CHARMM>        coor trans xdir @X ydir @Y select segid W@wsegid end
 Parameter: X -> "37.712"
 Parameter: Y -> "56.568"
 Parameter: WSEGID -> "27"
 SELRPN>    648 atoms have been selected out of  18144
 TRANSLATION VECTOR    37.712000   56.568000    0.000000
 SELECTED COORDINATES TRANSLATED IN THE MAIN SET.

  
 CHARMM>     
  
 CHARMM>        incr J1 by 1
 Parameter: J1 <- "4"
  
 CHARMM>        if J1 le @Xnum goto DO_1
 Parameter: XNUM -> "8"
 Comparing "4" and "8".
 IF test evaluated as true.  Performing command
  
 CHARMM>     
  
 CHARMM>        calc wsegid = ( @J2 - 1 ) * @Xnum + @J1
 Parameter: J2 -> "4"
 Parameter: XNUM -> "8"
 Parameter: J1 -> "4"
Evaluating: (4-1)*8+4
 Parameter: WSEGID <- "28"
  
 CHARMM>     
  
 CHARMM>        read sequence TIP3 216
  
 CHARMM>        generate W@wsegid setup noangle nodihedral
 Parameter: WSEGID -> "28"
 NO PATCHING WILL BE DONE ON THE FIRST RESIDUE
 NO PATCHING WILL BE DONE ON THE LAST  RESIDUE
 GENPSF> Segment  29 has been generated. Its identifier is W28.
 PSFSUM> PSF modified: NONBOND lists and IMAGE atoms cleared.
 PSFSUM> Summary of the structure file counters :
         Number of segments      =       29   Number of residues   =     6264
         Number of atoms         =    18792   Number of groups     =     6264
         Number of bonds         =    18792   Number of angles     =     6264
         Number of dihedrals     =        0   Number of impropers  =        0
         Number of cross-terms   =        0   Number of autogens   =     6264
         Number of HB acceptors  =     6264   Number of HB donors  =    12528
         Number of NB exclusions =        0   Total charge =    0.00000
  
 CHARMM>     
  
 CHARMM>        coor duplicate select segid W000 end select segid W@wsegid end
 Parameter: WSEGID -> "28"
 SELRPN>    648 atoms have been selected out of  18792
 SELRPN>    648 atoms have been selected out of  18792
  
 CHARMM>     
  
 CHARMM>        calc X = @L * ( @J1 - 1 )  ! mult X by @J1
 Parameter: L -> "18.8560"
 Parameter: J1 -> "4"
Evaluating: 18.8560*(4-1)
 Parameter: X <- "56.568"
  
 CHARMM>        calc Y = @L * ( @J2 - 1 )  ! mult Y by @J2
 Parameter: L -> "18.8560"
 Parameter: J2 -> "4"
Evaluating: 18.8560*(4-1)
 Parameter: Y <- "56.568"
  
 CHARMM>     
  
 CHARMM>        coor trans xdir @X ydir @Y select segid W@wsegid end
 Parameter: X -> "56.568"
 Parameter: Y -> "56.568"
 Parameter: WSEGID -> "28"
 SELRPN>    648 atoms have been selected out of  18792
 TRANSLATION VECTOR    56.568000   56.568000    0.000000
 SELECTED COORDINATES TRANSLATED IN THE MAIN SET.

  
 CHARMM>     
  
 CHARMM>        incr J1 by 1
 Parameter: J1 <- "5"
  
 CHARMM>        if J1 le @Xnum goto DO_1
 Parameter: XNUM -> "8"
 Comparing "5" and "8".
 IF test evaluated as true.  Performing command
  
 CHARMM>     
  
 CHARMM>        calc wsegid = ( @J2 - 1 ) * @Xnum + @J1
 Parameter: J2 -> "4"
 Parameter: XNUM -> "8"
 Parameter: J1 -> "5"
Evaluating: (4-1)*8+5
 Parameter: WSEGID <- "29"
  
 CHARMM>     
  
 CHARMM>        read sequence TIP3 216
  
 CHARMM>        generate W@wsegid setup noangle nodihedral
 Parameter: WSEGID -> "29"
 NO PATCHING WILL BE DONE ON THE FIRST RESIDUE
 NO PATCHING WILL BE DONE ON THE LAST  RESIDUE
 GENPSF> Segment  30 has been generated. Its identifier is W29.
 PSFSUM> PSF modified: NONBOND lists and IMAGE atoms cleared.
 PSFSUM> Summary of the structure file counters :
         Number of segments      =       30   Number of residues   =     6480
         Number of atoms         =    19440   Number of groups     =     6480
         Number of bonds         =    19440   Number of angles     =     6480
         Number of dihedrals     =        0   Number of impropers  =        0
         Number of cross-terms   =        0   Number of autogens   =     6480
         Number of HB acceptors  =     6480   Number of HB donors  =    12960
         Number of NB exclusions =        0   Total charge =    0.00000
  
 CHARMM>     
  
 CHARMM>        coor duplicate select segid W000 end select segid W@wsegid end
 Parameter: WSEGID -> "29"
 SELRPN>    648 atoms have been selected out of  19440
 SELRPN>    648 atoms have been selected out of  19440
  
 CHARMM>     
  
 CHARMM>        calc X = @L * ( @J1 - 1 )  ! mult X by @J1
 Parameter: L -> "18.8560"
 Parameter: J1 -> "5"
Evaluating: 18.8560*(5-1)
 Parameter: X <- "75.424"
  
 CHARMM>        calc Y = @L * ( @J2 - 1 )  ! mult Y by @J2
 Parameter: L -> "18.8560"
 Parameter: J2 -> "4"
Evaluating: 18.8560*(4-1)
 Parameter: Y <- "56.568"
  
 CHARMM>     
  
 CHARMM>        coor trans xdir @X ydir @Y select segid W@wsegid end
 Parameter: X -> "75.424"
 Parameter: Y -> "56.568"
 Parameter: WSEGID -> "29"
 SELRPN>    648 atoms have been selected out of  19440
 TRANSLATION VECTOR    75.424000   56.568000    0.000000
 SELECTED COORDINATES TRANSLATED IN THE MAIN SET.

  
 CHARMM>     
  
 CHARMM>        incr J1 by 1
 Parameter: J1 <- "6"
  
 CHARMM>        if J1 le @Xnum goto DO_1
 Parameter: XNUM -> "8"
 Comparing "6" and "8".
 IF test evaluated as true.  Performing command
  
 CHARMM>     
  
 CHARMM>        calc wsegid = ( @J2 - 1 ) * @Xnum + @J1
 Parameter: J2 -> "4"
 Parameter: XNUM -> "8"
 Parameter: J1 -> "6"
Evaluating: (4-1)*8+6
 Parameter: WSEGID <- "30"
  
 CHARMM>     
  
 CHARMM>        read sequence TIP3 216
  
 CHARMM>        generate W@wsegid setup noangle nodihedral
 Parameter: WSEGID -> "30"
 NO PATCHING WILL BE DONE ON THE FIRST RESIDUE
 NO PATCHING WILL BE DONE ON THE LAST  RESIDUE
 GENPSF> Segment  31 has been generated. Its identifier is W30.
 PSFSUM> PSF modified: NONBOND lists and IMAGE atoms cleared.
 PSFSUM> Summary of the structure file counters :
         Number of segments      =       31   Number of residues   =     6696
         Number of atoms         =    20088   Number of groups     =     6696
         Number of bonds         =    20088   Number of angles     =     6696
         Number of dihedrals     =        0   Number of impropers  =        0
         Number of cross-terms   =        0   Number of autogens   =     6696
         Number of HB acceptors  =     6696   Number of HB donors  =    13392
         Number of NB exclusions =        0   Total charge =    0.00000
  
 CHARMM>     
  
 CHARMM>        coor duplicate select segid W000 end select segid W@wsegid end
 Parameter: WSEGID -> "30"
 SELRPN>    648 atoms have been selected out of  20088
 SELRPN>    648 atoms have been selected out of  20088
  
 CHARMM>     
  
 CHARMM>        calc X = @L * ( @J1 - 1 )  ! mult X by @J1
 Parameter: L -> "18.8560"
 Parameter: J1 -> "6"
Evaluating: 18.8560*(6-1)
 Parameter: X <- "94.28"
  
 CHARMM>        calc Y = @L * ( @J2 - 1 )  ! mult Y by @J2
 Parameter: L -> "18.8560"
 Parameter: J2 -> "4"
Evaluating: 18.8560*(4-1)
 Parameter: Y <- "56.568"
  
 CHARMM>     
  
 CHARMM>        coor trans xdir @X ydir @Y select segid W@wsegid end
 Parameter: X -> "94.28"
 Parameter: Y -> "56.568"
 Parameter: WSEGID -> "30"
 SELRPN>    648 atoms have been selected out of  20088
 TRANSLATION VECTOR    94.280000   56.568000    0.000000
 SELECTED COORDINATES TRANSLATED IN THE MAIN SET.

  
 CHARMM>     
  
 CHARMM>        incr J1 by 1
 Parameter: J1 <- "7"
  
 CHARMM>        if J1 le @Xnum goto DO_1
 Parameter: XNUM -> "8"
 Comparing "7" and "8".
 IF test evaluated as true.  Performing command
  
 CHARMM>     
  
 CHARMM>        calc wsegid = ( @J2 - 1 ) * @Xnum + @J1
 Parameter: J2 -> "4"
 Parameter: XNUM -> "8"
 Parameter: J1 -> "7"
Evaluating: (4-1)*8+7
 Parameter: WSEGID <- "31"
  
 CHARMM>     
  
 CHARMM>        read sequence TIP3 216
  
 CHARMM>        generate W@wsegid setup noangle nodihedral
 Parameter: WSEGID -> "31"
 NO PATCHING WILL BE DONE ON THE FIRST RESIDUE
 NO PATCHING WILL BE DONE ON THE LAST  RESIDUE
 GENPSF> Segment  32 has been generated. Its identifier is W31.
 PSFSUM> PSF modified: NONBOND lists and IMAGE atoms cleared.
 PSFSUM> Summary of the structure file counters :
         Number of segments      =       32   Number of residues   =     6912
         Number of atoms         =    20736   Number of groups     =     6912
         Number of bonds         =    20736   Number of angles     =     6912
         Number of dihedrals     =        0   Number of impropers  =        0
         Number of cross-terms   =        0   Number of autogens   =     6912
         Number of HB acceptors  =     6912   Number of HB donors  =    13824
         Number of NB exclusions =        0   Total charge =    0.00000
  
 CHARMM>     
  
 CHARMM>        coor duplicate select segid W000 end select segid W@wsegid end
 Parameter: WSEGID -> "31"
 SELRPN>    648 atoms have been selected out of  20736
 SELRPN>    648 atoms have been selected out of  20736
  
 CHARMM>     
  
 CHARMM>        calc X = @L * ( @J1 - 1 )  ! mult X by @J1
 Parameter: L -> "18.8560"
 Parameter: J1 -> "7"
Evaluating: 18.8560*(7-1)
 Parameter: X <- "113.136"
  
 CHARMM>        calc Y = @L * ( @J2 - 1 )  ! mult Y by @J2
 Parameter: L -> "18.8560"
 Parameter: J2 -> "4"
Evaluating: 18.8560*(4-1)
 Parameter: Y <- "56.568"
  
 CHARMM>     
  
 CHARMM>        coor trans xdir @X ydir @Y select segid W@wsegid end
 Parameter: X -> "113.136"
 Parameter: Y -> "56.568"
 Parameter: WSEGID -> "31"
 SELRPN>    648 atoms have been selected out of  20736
 TRANSLATION VECTOR   113.136000   56.568000    0.000000
 SELECTED COORDINATES TRANSLATED IN THE MAIN SET.

  
 CHARMM>     
  
 CHARMM>        incr J1 by 1
 Parameter: J1 <- "8"
  
 CHARMM>        if J1 le @Xnum goto DO_1
 Parameter: XNUM -> "8"
 Comparing "8" and "8".
 IF test evaluated as true.  Performing command
  
 CHARMM>     
  
 CHARMM>        calc wsegid = ( @J2 - 1 ) * @Xnum + @J1
 Parameter: J2 -> "4"
 Parameter: XNUM -> "8"
 Parameter: J1 -> "8"
Evaluating: (4-1)*8+8
 Parameter: WSEGID <- "32"
  
 CHARMM>     
  
 CHARMM>        read sequence TIP3 216
  
 CHARMM>        generate W@wsegid setup noangle nodihedral
 Parameter: WSEGID -> "32"
 NO PATCHING WILL BE DONE ON THE FIRST RESIDUE
 NO PATCHING WILL BE DONE ON THE LAST  RESIDUE
 GENPSF> Segment  33 has been generated. Its identifier is W32.
 PSFSUM> PSF modified: NONBOND lists and IMAGE atoms cleared.
 PSFSUM> Summary of the structure file counters :
         Number of segments      =       33   Number of residues   =     7128
         Number of atoms         =    21384   Number of groups     =     7128
         Number of bonds         =    21384   Number of angles     =     7128
         Number of dihedrals     =        0   Number of impropers  =        0
         Number of cross-terms   =        0   Number of autogens   =     7128
         Number of HB acceptors  =     7128   Number of HB donors  =    14256
         Number of NB exclusions =        0   Total charge =    0.00000
  
 CHARMM>     
  
 CHARMM>        coor duplicate select segid W000 end select segid W@wsegid end
 Parameter: WSEGID -> "32"
 SELRPN>    648 atoms have been selected out of  21384
 SELRPN>    648 atoms have been selected out of  21384
  
 CHARMM>     
  
 CHARMM>        calc X = @L * ( @J1 - 1 )  ! mult X by @J1
 Parameter: L -> "18.8560"
 Parameter: J1 -> "8"
Evaluating: 18.8560*(8-1)
 Parameter: X <- "131.992"
  
 CHARMM>        calc Y = @L * ( @J2 - 1 )  ! mult Y by @J2
 Parameter: L -> "18.8560"
 Parameter: J2 -> "4"
Evaluating: 18.8560*(4-1)
 Parameter: Y <- "56.568"
  
 CHARMM>     
  
 CHARMM>        coor trans xdir @X ydir @Y select segid W@wsegid end
 Parameter: X -> "131.992"
 Parameter: Y -> "56.568"
 Parameter: WSEGID -> "32"
 SELRPN>    648 atoms have been selected out of  21384
 TRANSLATION VECTOR   131.992000   56.568000    0.000000
 SELECTED COORDINATES TRANSLATED IN THE MAIN SET.

  
 CHARMM>     
  
 CHARMM>        incr J1 by 1
 Parameter: J1 <- "9"
  
 CHARMM>        if J1 le @Xnum goto DO_1
 Parameter: XNUM -> "8"
 Comparing "9" and "8".
 IF test evaluated as false.  Skipping command
  
 CHARMM>    incr J2 by 1
 Parameter: J2 <- "5"
  
 CHARMM>    if J2 le @Ynum goto DO_2
 Parameter: YNUM -> "8"
 Comparing "5" and "8".
 IF test evaluated as true.  Performing command
  
 CHARMM>        set J1  1
 Parameter: J1 <- "1"
  
 CHARMM>        label DO_1
  
 CHARMM>     
  
 CHARMM>        calc wsegid = ( @J2 - 1 ) * @Xnum + @J1
 Parameter: J2 -> "5"
 Parameter: XNUM -> "8"
 Parameter: J1 -> "1"
Evaluating: (5-1)*8+1
 Parameter: WSEGID <- "33"
  
 CHARMM>     
  
 CHARMM>        read sequence TIP3 216
  
 CHARMM>        generate W@wsegid setup noangle nodihedral
 Parameter: WSEGID -> "33"
 NO PATCHING WILL BE DONE ON THE FIRST RESIDUE
 NO PATCHING WILL BE DONE ON THE LAST  RESIDUE
 GENPSF> Segment  34 has been generated. Its identifier is W33.
 PSFSUM> PSF modified: NONBOND lists and IMAGE atoms cleared.
 PSFSUM> Summary of the structure file counters :
         Number of segments      =       34   Number of residues   =     7344
         Number of atoms         =    22032   Number of groups     =     7344
         Number of bonds         =    22032   Number of angles     =     7344
         Number of dihedrals     =        0   Number of impropers  =        0
         Number of cross-terms   =        0   Number of autogens   =     7344
         Number of HB acceptors  =     7344   Number of HB donors  =    14688
         Number of NB exclusions =        0   Total charge =    0.00000
  
 CHARMM>     
  
 CHARMM>        coor duplicate select segid W000 end select segid W@wsegid end
 Parameter: WSEGID -> "33"
 SELRPN>    648 atoms have been selected out of  22032
 SELRPN>    648 atoms have been selected out of  22032
  
 CHARMM>     
  
 CHARMM>        calc X = @L * ( @J1 - 1 )  ! mult X by @J1
 Parameter: L -> "18.8560"
 Parameter: J1 -> "1"
Evaluating: 18.8560*(1-1)
 Parameter: X <- "0"
  
 CHARMM>        calc Y = @L * ( @J2 - 1 )  ! mult Y by @J2
 Parameter: L -> "18.8560"
 Parameter: J2 -> "5"
Evaluating: 18.8560*(5-1)
 Parameter: Y <- "75.424"
  
 CHARMM>     
  
 CHARMM>        coor trans xdir @X ydir @Y select segid W@wsegid end
 Parameter: X -> "0"
 Parameter: Y -> "75.424"
 Parameter: WSEGID -> "33"
 SELRPN>    648 atoms have been selected out of  22032
 TRANSLATION VECTOR     0.000000   75.424000    0.000000
 SELECTED COORDINATES TRANSLATED IN THE MAIN SET.

  
 CHARMM>     
  
 CHARMM>        incr J1 by 1
 Parameter: J1 <- "2"
  
 CHARMM>        if J1 le @Xnum goto DO_1
 Parameter: XNUM -> "8"
 Comparing "2" and "8".
 IF test evaluated as true.  Performing command
  
 CHARMM>     
  
 CHARMM>        calc wsegid = ( @J2 - 1 ) * @Xnum + @J1
 Parameter: J2 -> "5"
 Parameter: XNUM -> "8"
 Parameter: J1 -> "2"
Evaluating: (5-1)*8+2
 Parameter: WSEGID <- "34"
  
 CHARMM>     
  
 CHARMM>        read sequence TIP3 216
  
 CHARMM>        generate W@wsegid setup noangle nodihedral
 Parameter: WSEGID -> "34"
 NO PATCHING WILL BE DONE ON THE FIRST RESIDUE
 NO PATCHING WILL BE DONE ON THE LAST  RESIDUE
 GENPSF> Segment  35 has been generated. Its identifier is W34.
 PSFSUM> PSF modified: NONBOND lists and IMAGE atoms cleared.
 PSFSUM> Summary of the structure file counters :
         Number of segments      =       35   Number of residues   =     7560
         Number of atoms         =    22680   Number of groups     =     7560
         Number of bonds         =    22680   Number of angles     =     7560
         Number of dihedrals     =        0   Number of impropers  =        0
         Number of cross-terms   =        0   Number of autogens   =     7560
         Number of HB acceptors  =     7560   Number of HB donors  =    15120
         Number of NB exclusions =        0   Total charge =    0.00000
  
 CHARMM>     
  
 CHARMM>        coor duplicate select segid W000 end select segid W@wsegid end
 Parameter: WSEGID -> "34"
 SELRPN>    648 atoms have been selected out of  22680
 SELRPN>    648 atoms have been selected out of  22680
  
 CHARMM>     
  
 CHARMM>        calc X = @L * ( @J1 - 1 )  ! mult X by @J1
 Parameter: L -> "18.8560"
 Parameter: J1 -> "2"
Evaluating: 18.8560*(2-1)
 Parameter: X <- "18.856"
  
 CHARMM>        calc Y = @L * ( @J2 - 1 )  ! mult Y by @J2
 Parameter: L -> "18.8560"
 Parameter: J2 -> "5"
Evaluating: 18.8560*(5-1)
 Parameter: Y <- "75.424"
  
 CHARMM>     
  
 CHARMM>        coor trans xdir @X ydir @Y select segid W@wsegid end
 Parameter: X -> "18.856"
 Parameter: Y -> "75.424"
 Parameter: WSEGID -> "34"
 SELRPN>    648 atoms have been selected out of  22680
 TRANSLATION VECTOR    18.856000   75.424000    0.000000
 SELECTED COORDINATES TRANSLATED IN THE MAIN SET.

  
 CHARMM>     
  
 CHARMM>        incr J1 by 1
 Parameter: J1 <- "3"
  
 CHARMM>        if J1 le @Xnum goto DO_1
 Parameter: XNUM -> "8"
 Comparing "3" and "8".
 IF test evaluated as true.  Performing command
  
 CHARMM>     
  
 CHARMM>        calc wsegid = ( @J2 - 1 ) * @Xnum + @J1
 Parameter: J2 -> "5"
 Parameter: XNUM -> "8"
 Parameter: J1 -> "3"
Evaluating: (5-1)*8+3
 Parameter: WSEGID <- "35"
  
 CHARMM>     
  
 CHARMM>        read sequence TIP3 216
  
 CHARMM>        generate W@wsegid setup noangle nodihedral
 Parameter: WSEGID -> "35"
 NO PATCHING WILL BE DONE ON THE FIRST RESIDUE
 NO PATCHING WILL BE DONE ON THE LAST  RESIDUE
 GENPSF> Segment  36 has been generated. Its identifier is W35.
 PSFSUM> PSF modified: NONBOND lists and IMAGE atoms cleared.
 PSFSUM> Summary of the structure file counters :
         Number of segments      =       36   Number of residues   =     7776
         Number of atoms         =    23328   Number of groups     =     7776
         Number of bonds         =    23328   Number of angles     =     7776
         Number of dihedrals     =        0   Number of impropers  =        0
         Number of cross-terms   =        0   Number of autogens   =     7776
         Number of HB acceptors  =     7776   Number of HB donors  =    15552
         Number of NB exclusions =        0   Total charge =    0.00000
  
 CHARMM>     
  
 CHARMM>        coor duplicate select segid W000 end select segid W@wsegid end
 Parameter: WSEGID -> "35"
 SELRPN>    648 atoms have been selected out of  23328
 SELRPN>    648 atoms have been selected out of  23328
  
 CHARMM>     
  
 CHARMM>        calc X = @L * ( @J1 - 1 )  ! mult X by @J1
 Parameter: L -> "18.8560"
 Parameter: J1 -> "3"
Evaluating: 18.8560*(3-1)
 Parameter: X <- "37.712"
  
 CHARMM>        calc Y = @L * ( @J2 - 1 )  ! mult Y by @J2
 Parameter: L -> "18.8560"
 Parameter: J2 -> "5"
Evaluating: 18.8560*(5-1)
 Parameter: Y <- "75.424"
  
 CHARMM>     
  
 CHARMM>        coor trans xdir @X ydir @Y select segid W@wsegid end
 Parameter: X -> "37.712"
 Parameter: Y -> "75.424"
 Parameter: WSEGID -> "35"
 SELRPN>    648 atoms have been selected out of  23328
 TRANSLATION VECTOR    37.712000   75.424000    0.000000
 SELECTED COORDINATES TRANSLATED IN THE MAIN SET.

  
 CHARMM>     
  
 CHARMM>        incr J1 by 1
 Parameter: J1 <- "4"
  
 CHARMM>        if J1 le @Xnum goto DO_1
 Parameter: XNUM -> "8"
 Comparing "4" and "8".
 IF test evaluated as true.  Performing command
  
 CHARMM>     
  
 CHARMM>        calc wsegid = ( @J2 - 1 ) * @Xnum + @J1
 Parameter: J2 -> "5"
 Parameter: XNUM -> "8"
 Parameter: J1 -> "4"
Evaluating: (5-1)*8+4
 Parameter: WSEGID <- "36"
  
 CHARMM>     
  
 CHARMM>        read sequence TIP3 216
  
 CHARMM>        generate W@wsegid setup noangle nodihedral
 Parameter: WSEGID -> "36"
 NO PATCHING WILL BE DONE ON THE FIRST RESIDUE
 NO PATCHING WILL BE DONE ON THE LAST  RESIDUE
 GENPSF> Segment  37 has been generated. Its identifier is W36.
 PSFSUM> PSF modified: NONBOND lists and IMAGE atoms cleared.
 PSFSUM> Summary of the structure file counters :
         Number of segments      =       37   Number of residues   =     7992
         Number of atoms         =    23976   Number of groups     =     7992
         Number of bonds         =    23976   Number of angles     =     7992
         Number of dihedrals     =        0   Number of impropers  =        0
         Number of cross-terms   =        0   Number of autogens   =     7992
         Number of HB acceptors  =     7992   Number of HB donors  =    15984
         Number of NB exclusions =        0   Total charge =    0.00000
  
 CHARMM>     
  
 CHARMM>        coor duplicate select segid W000 end select segid W@wsegid end
 Parameter: WSEGID -> "36"
 SELRPN>    648 atoms have been selected out of  23976
 SELRPN>    648 atoms have been selected out of  23976
  
 CHARMM>     
  
 CHARMM>        calc X = @L * ( @J1 - 1 )  ! mult X by @J1
 Parameter: L -> "18.8560"
 Parameter: J1 -> "4"
Evaluating: 18.8560*(4-1)
 Parameter: X <- "56.568"
  
 CHARMM>        calc Y = @L * ( @J2 - 1 )  ! mult Y by @J2
 Parameter: L -> "18.8560"
 Parameter: J2 -> "5"
Evaluating: 18.8560*(5-1)
 Parameter: Y <- "75.424"
  
 CHARMM>     
  
 CHARMM>        coor trans xdir @X ydir @Y select segid W@wsegid end
 Parameter: X -> "56.568"
 Parameter: Y -> "75.424"
 Parameter: WSEGID -> "36"
 SELRPN>    648 atoms have been selected out of  23976
 TRANSLATION VECTOR    56.568000   75.424000    0.000000
 SELECTED COORDINATES TRANSLATED IN THE MAIN SET.

  
 CHARMM>     
  
 CHARMM>        incr J1 by 1
 Parameter: J1 <- "5"
  
 CHARMM>        if J1 le @Xnum goto DO_1
 Parameter: XNUM -> "8"
 Comparing "5" and "8".
 IF test evaluated as true.  Performing command
  
 CHARMM>     
  
 CHARMM>        calc wsegid = ( @J2 - 1 ) * @Xnum + @J1
 Parameter: J2 -> "5"
 Parameter: XNUM -> "8"
 Parameter: J1 -> "5"
Evaluating: (5-1)*8+5
 Parameter: WSEGID <- "37"
  
 CHARMM>     
  
 CHARMM>        read sequence TIP3 216
  
 CHARMM>        generate W@wsegid setup noangle nodihedral
 Parameter: WSEGID -> "37"
 NO PATCHING WILL BE DONE ON THE FIRST RESIDUE
 NO PATCHING WILL BE DONE ON THE LAST  RESIDUE
 GENPSF> Segment  38 has been generated. Its identifier is W37.
 PSFSUM> PSF modified: NONBOND lists and IMAGE atoms cleared.
 PSFSUM> Summary of the structure file counters :
         Number of segments      =       38   Number of residues   =     8208
         Number of atoms         =    24624   Number of groups     =     8208
         Number of bonds         =    24624   Number of angles     =     8208
         Number of dihedrals     =        0   Number of impropers  =        0
         Number of cross-terms   =        0   Number of autogens   =     8208
         Number of HB acceptors  =     8208   Number of HB donors  =    16416
         Number of NB exclusions =        0   Total charge =    0.00000
  
 CHARMM>     
  
 CHARMM>        coor duplicate select segid W000 end select segid W@wsegid end
 Parameter: WSEGID -> "37"
 SELRPN>    648 atoms have been selected out of  24624
 SELRPN>    648 atoms have been selected out of  24624
  
 CHARMM>     
  
 CHARMM>        calc X = @L * ( @J1 - 1 )  ! mult X by @J1
 Parameter: L -> "18.8560"
 Parameter: J1 -> "5"
Evaluating: 18.8560*(5-1)
 Parameter: X <- "75.424"
  
 CHARMM>        calc Y = @L * ( @J2 - 1 )  ! mult Y by @J2
 Parameter: L -> "18.8560"
 Parameter: J2 -> "5"
Evaluating: 18.8560*(5-1)
 Parameter: Y <- "75.424"
  
 CHARMM>     
  
 CHARMM>        coor trans xdir @X ydir @Y select segid W@wsegid end
 Parameter: X -> "75.424"
 Parameter: Y -> "75.424"
 Parameter: WSEGID -> "37"
 SELRPN>    648 atoms have been selected out of  24624
 TRANSLATION VECTOR    75.424000   75.424000    0.000000
 SELECTED COORDINATES TRANSLATED IN THE MAIN SET.

  
 CHARMM>     
  
 CHARMM>        incr J1 by 1
 Parameter: J1 <- "6"
  
 CHARMM>        if J1 le @Xnum goto DO_1
 Parameter: XNUM -> "8"
 Comparing "6" and "8".
 IF test evaluated as true.  Performing command
  
 CHARMM>     
  
 CHARMM>        calc wsegid = ( @J2 - 1 ) * @Xnum + @J1
 Parameter: J2 -> "5"
 Parameter: XNUM -> "8"
 Parameter: J1 -> "6"
Evaluating: (5-1)*8+6
 Parameter: WSEGID <- "38"
  
 CHARMM>     
  
 CHARMM>        read sequence TIP3 216
  
 CHARMM>        generate W@wsegid setup noangle nodihedral
 Parameter: WSEGID -> "38"
 NO PATCHING WILL BE DONE ON THE FIRST RESIDUE
 NO PATCHING WILL BE DONE ON THE LAST  RESIDUE
 GENPSF> Segment  39 has been generated. Its identifier is W38.
 PSFSUM> PSF modified: NONBOND lists and IMAGE atoms cleared.
 PSFSUM> Summary of the structure file counters :
         Number of segments      =       39   Number of residues   =     8424
         Number of atoms         =    25272   Number of groups     =     8424
         Number of bonds         =    25272   Number of angles     =     8424
         Number of dihedrals     =        0   Number of impropers  =        0
         Number of cross-terms   =        0   Number of autogens   =     8424
         Number of HB acceptors  =     8424   Number of HB donors  =    16848
         Number of NB exclusions =        0   Total charge =    0.00000
  
 CHARMM>     
  
 CHARMM>        coor duplicate select segid W000 end select segid W@wsegid end
 Parameter: WSEGID -> "38"
 SELRPN>    648 atoms have been selected out of  25272
 SELRPN>    648 atoms have been selected out of  25272
  
 CHARMM>     
  
 CHARMM>        calc X = @L * ( @J1 - 1 )  ! mult X by @J1
 Parameter: L -> "18.8560"
 Parameter: J1 -> "6"
Evaluating: 18.8560*(6-1)
 Parameter: X <- "94.28"
  
 CHARMM>        calc Y = @L * ( @J2 - 1 )  ! mult Y by @J2
 Parameter: L -> "18.8560"
 Parameter: J2 -> "5"
Evaluating: 18.8560*(5-1)
 Parameter: Y <- "75.424"
  
 CHARMM>     
  
 CHARMM>        coor trans xdir @X ydir @Y select segid W@wsegid end
 Parameter: X -> "94.28"
 Parameter: Y -> "75.424"
 Parameter: WSEGID -> "38"
 SELRPN>    648 atoms have been selected out of  25272
 TRANSLATION VECTOR    94.280000   75.424000    0.000000
 SELECTED COORDINATES TRANSLATED IN THE MAIN SET.

  
 CHARMM>     
  
 CHARMM>        incr J1 by 1
 Parameter: J1 <- "7"
  
 CHARMM>        if J1 le @Xnum goto DO_1
 Parameter: XNUM -> "8"
 Comparing "7" and "8".
 IF test evaluated as true.  Performing command
  
 CHARMM>     
  
 CHARMM>        calc wsegid = ( @J2 - 1 ) * @Xnum + @J1
 Parameter: J2 -> "5"
 Parameter: XNUM -> "8"
 Parameter: J1 -> "7"
Evaluating: (5-1)*8+7
 Parameter: WSEGID <- "39"
  
 CHARMM>     
  
 CHARMM>        read sequence TIP3 216
  
 CHARMM>        generate W@wsegid setup noangle nodihedral
 Parameter: WSEGID -> "39"
 NO PATCHING WILL BE DONE ON THE FIRST RESIDUE
 NO PATCHING WILL BE DONE ON THE LAST  RESIDUE
 GENPSF> Segment  40 has been generated. Its identifier is W39.
 PSFSUM> PSF modified: NONBOND lists and IMAGE atoms cleared.
 PSFSUM> Summary of the structure file counters :
         Number of segments      =       40   Number of residues   =     8640
         Number of atoms         =    25920   Number of groups     =     8640
         Number of bonds         =    25920   Number of angles     =     8640
         Number of dihedrals     =        0   Number of impropers  =        0
         Number of cross-terms   =        0   Number of autogens   =     8640
         Number of HB acceptors  =     8640   Number of HB donors  =    17280
         Number of NB exclusions =        0   Total charge =    0.00000
  
 CHARMM>     
  
 CHARMM>        coor duplicate select segid W000 end select segid W@wsegid end
 Parameter: WSEGID -> "39"
 SELRPN>    648 atoms have been selected out of  25920
 SELRPN>    648 atoms have been selected out of  25920
  
 CHARMM>     
  
 CHARMM>        calc X = @L * ( @J1 - 1 )  ! mult X by @J1
 Parameter: L -> "18.8560"
 Parameter: J1 -> "7"
Evaluating: 18.8560*(7-1)
 Parameter: X <- "113.136"
  
 CHARMM>        calc Y = @L * ( @J2 - 1 )  ! mult Y by @J2
 Parameter: L -> "18.8560"
 Parameter: J2 -> "5"
Evaluating: 18.8560*(5-1)
 Parameter: Y <- "75.424"
  
 CHARMM>     
  
 CHARMM>        coor trans xdir @X ydir @Y select segid W@wsegid end
 Parameter: X -> "113.136"
 Parameter: Y -> "75.424"
 Parameter: WSEGID -> "39"
 SELRPN>    648 atoms have been selected out of  25920
 TRANSLATION VECTOR   113.136000   75.424000    0.000000
 SELECTED COORDINATES TRANSLATED IN THE MAIN SET.

  
 CHARMM>     
  
 CHARMM>        incr J1 by 1
 Parameter: J1 <- "8"
  
 CHARMM>        if J1 le @Xnum goto DO_1
 Parameter: XNUM -> "8"
 Comparing "8" and "8".
 IF test evaluated as true.  Performing command
  
 CHARMM>     
  
 CHARMM>        calc wsegid = ( @J2 - 1 ) * @Xnum + @J1
 Parameter: J2 -> "5"
 Parameter: XNUM -> "8"
 Parameter: J1 -> "8"
Evaluating: (5-1)*8+8
 Parameter: WSEGID <- "40"
  
 CHARMM>     
  
 CHARMM>        read sequence TIP3 216
  
 CHARMM>        generate W@wsegid setup noangle nodihedral
 Parameter: WSEGID -> "40"
 NO PATCHING WILL BE DONE ON THE FIRST RESIDUE
 NO PATCHING WILL BE DONE ON THE LAST  RESIDUE
 GENPSF> Segment  41 has been generated. Its identifier is W40.
 PSFSUM> PSF modified: NONBOND lists and IMAGE atoms cleared.
 PSFSUM> Summary of the structure file counters :
         Number of segments      =       41   Number of residues   =     8856
         Number of atoms         =    26568   Number of groups     =     8856
         Number of bonds         =    26568   Number of angles     =     8856
         Number of dihedrals     =        0   Number of impropers  =        0
         Number of cross-terms   =        0   Number of autogens   =     8856
         Number of HB acceptors  =     8856   Number of HB donors  =    17712
         Number of NB exclusions =        0   Total charge =    0.00000
  
 CHARMM>     
  
 CHARMM>        coor duplicate select segid W000 end select segid W@wsegid end
 Parameter: WSEGID -> "40"
 SELRPN>    648 atoms have been selected out of  26568
 SELRPN>    648 atoms have been selected out of  26568
  
 CHARMM>     
  
 CHARMM>        calc X = @L * ( @J1 - 1 )  ! mult X by @J1
 Parameter: L -> "18.8560"
 Parameter: J1 -> "8"
Evaluating: 18.8560*(8-1)
 Parameter: X <- "131.992"
  
 CHARMM>        calc Y = @L * ( @J2 - 1 )  ! mult Y by @J2
 Parameter: L -> "18.8560"
 Parameter: J2 -> "5"
Evaluating: 18.8560*(5-1)
 Parameter: Y <- "75.424"
  
 CHARMM>     
  
 CHARMM>        coor trans xdir @X ydir @Y select segid W@wsegid end
 Parameter: X -> "131.992"
 Parameter: Y -> "75.424"
 Parameter: WSEGID -> "40"
 SELRPN>    648 atoms have been selected out of  26568
 TRANSLATION VECTOR   131.992000   75.424000    0.000000
 SELECTED COORDINATES TRANSLATED IN THE MAIN SET.

  
 CHARMM>     
  
 CHARMM>        incr J1 by 1
 Parameter: J1 <- "9"
  
 CHARMM>        if J1 le @Xnum goto DO_1
 Parameter: XNUM -> "8"
 Comparing "9" and "8".
 IF test evaluated as false.  Skipping command
  
 CHARMM>    incr J2 by 1
 Parameter: J2 <- "6"
  
 CHARMM>    if J2 le @Ynum goto DO_2
 Parameter: YNUM -> "8"
 Comparing "6" and "8".
 IF test evaluated as true.  Performing command
  
 CHARMM>        set J1  1
 Parameter: J1 <- "1"
  
 CHARMM>        label DO_1
  
 CHARMM>     
  
 CHARMM>        calc wsegid = ( @J2 - 1 ) * @Xnum + @J1
 Parameter: J2 -> "6"
 Parameter: XNUM -> "8"
 Parameter: J1 -> "1"
Evaluating: (6-1)*8+1
 Parameter: WSEGID <- "41"
  
 CHARMM>     
  
 CHARMM>        read sequence TIP3 216
  
 CHARMM>        generate W@wsegid setup noangle nodihedral
 Parameter: WSEGID -> "41"
 NO PATCHING WILL BE DONE ON THE FIRST RESIDUE
 NO PATCHING WILL BE DONE ON THE LAST  RESIDUE
 GENPSF> Segment  42 has been generated. Its identifier is W41.
 PSFSUM> PSF modified: NONBOND lists and IMAGE atoms cleared.
 PSFSUM> Summary of the structure file counters :
         Number of segments      =       42   Number of residues   =     9072
         Number of atoms         =    27216   Number of groups     =     9072
         Number of bonds         =    27216   Number of angles     =     9072
         Number of dihedrals     =        0   Number of impropers  =        0
         Number of cross-terms   =        0   Number of autogens   =     9072
         Number of HB acceptors  =     9072   Number of HB donors  =    18144
         Number of NB exclusions =        0   Total charge =    0.00000
  
 CHARMM>     
  
 CHARMM>        coor duplicate select segid W000 end select segid W@wsegid end
 Parameter: WSEGID -> "41"
 SELRPN>    648 atoms have been selected out of  27216
 SELRPN>    648 atoms have been selected out of  27216
  
 CHARMM>     
  
 CHARMM>        calc X = @L * ( @J1 - 1 )  ! mult X by @J1
 Parameter: L -> "18.8560"
 Parameter: J1 -> "1"
Evaluating: 18.8560*(1-1)
 Parameter: X <- "0"
  
 CHARMM>        calc Y = @L * ( @J2 - 1 )  ! mult Y by @J2
 Parameter: L -> "18.8560"
 Parameter: J2 -> "6"
Evaluating: 18.8560*(6-1)
 Parameter: Y <- "94.28"
  
 CHARMM>     
  
 CHARMM>        coor trans xdir @X ydir @Y select segid W@wsegid end
 Parameter: X -> "0"
 Parameter: Y -> "94.28"
 Parameter: WSEGID -> "41"
 SELRPN>    648 atoms have been selected out of  27216
 TRANSLATION VECTOR     0.000000   94.280000    0.000000
 SELECTED COORDINATES TRANSLATED IN THE MAIN SET.

  
 CHARMM>     
  
 CHARMM>        incr J1 by 1
 Parameter: J1 <- "2"
  
 CHARMM>        if J1 le @Xnum goto DO_1
 Parameter: XNUM -> "8"
 Comparing "2" and "8".
 IF test evaluated as true.  Performing command
  
 CHARMM>     
  
 CHARMM>        calc wsegid = ( @J2 - 1 ) * @Xnum + @J1
 Parameter: J2 -> "6"
 Parameter: XNUM -> "8"
 Parameter: J1 -> "2"
Evaluating: (6-1)*8+2
 Parameter: WSEGID <- "42"
  
 CHARMM>     
  
 CHARMM>        read sequence TIP3 216
  
 CHARMM>        generate W@wsegid setup noangle nodihedral
 Parameter: WSEGID -> "42"
 NO PATCHING WILL BE DONE ON THE FIRST RESIDUE
 NO PATCHING WILL BE DONE ON THE LAST  RESIDUE
 GENPSF> Segment  43 has been generated. Its identifier is W42.
 PSFSUM> PSF modified: NONBOND lists and IMAGE atoms cleared.
 PSFSUM> Summary of the structure file counters :
         Number of segments      =       43   Number of residues   =     9288
         Number of atoms         =    27864   Number of groups     =     9288
         Number of bonds         =    27864   Number of angles     =     9288
         Number of dihedrals     =        0   Number of impropers  =        0
         Number of cross-terms   =        0   Number of autogens   =     9288
         Number of HB acceptors  =     9288   Number of HB donors  =    18576
         Number of NB exclusions =        0   Total charge =    0.00000
  
 CHARMM>     
  
 CHARMM>        coor duplicate select segid W000 end select segid W@wsegid end
 Parameter: WSEGID -> "42"
 SELRPN>    648 atoms have been selected out of  27864
 SELRPN>    648 atoms have been selected out of  27864
  
 CHARMM>     
  
 CHARMM>        calc X = @L * ( @J1 - 1 )  ! mult X by @J1
 Parameter: L -> "18.8560"
 Parameter: J1 -> "2"
Evaluating: 18.8560*(2-1)
 Parameter: X <- "18.856"
  
 CHARMM>        calc Y = @L * ( @J2 - 1 )  ! mult Y by @J2
 Parameter: L -> "18.8560"
 Parameter: J2 -> "6"
Evaluating: 18.8560*(6-1)
 Parameter: Y <- "94.28"
  
 CHARMM>     
  
 CHARMM>        coor trans xdir @X ydir @Y select segid W@wsegid end
 Parameter: X -> "18.856"
 Parameter: Y -> "94.28"
 Parameter: WSEGID -> "42"
 SELRPN>    648 atoms have been selected out of  27864
 TRANSLATION VECTOR    18.856000   94.280000    0.000000
 SELECTED COORDINATES TRANSLATED IN THE MAIN SET.

  
 CHARMM>     
  
 CHARMM>        incr J1 by 1
 Parameter: J1 <- "3"
  
 CHARMM>        if J1 le @Xnum goto DO_1
 Parameter: XNUM -> "8"
 Comparing "3" and "8".
 IF test evaluated as true.  Performing command
  
 CHARMM>     
  
 CHARMM>        calc wsegid = ( @J2 - 1 ) * @Xnum + @J1
 Parameter: J2 -> "6"
 Parameter: XNUM -> "8"
 Parameter: J1 -> "3"
Evaluating: (6-1)*8+3
 Parameter: WSEGID <- "43"
  
 CHARMM>     
  
 CHARMM>        read sequence TIP3 216
  
 CHARMM>        generate W@wsegid setup noangle nodihedral
 Parameter: WSEGID -> "43"
 NO PATCHING WILL BE DONE ON THE FIRST RESIDUE
 NO PATCHING WILL BE DONE ON THE LAST  RESIDUE
 GENPSF> Segment  44 has been generated. Its identifier is W43.
 PSFSUM> PSF modified: NONBOND lists and IMAGE atoms cleared.
 PSFSUM> Summary of the structure file counters :
         Number of segments      =       44   Number of residues   =     9504
         Number of atoms         =    28512   Number of groups     =     9504
         Number of bonds         =    28512   Number of angles     =     9504
         Number of dihedrals     =        0   Number of impropers  =        0
         Number of cross-terms   =        0   Number of autogens   =     9504
         Number of HB acceptors  =     9504   Number of HB donors  =    19008
         Number of NB exclusions =        0   Total charge =    0.00000
  
 CHARMM>     
  
 CHARMM>        coor duplicate select segid W000 end select segid W@wsegid end
 Parameter: WSEGID -> "43"
 SELRPN>    648 atoms have been selected out of  28512
 SELRPN>    648 atoms have been selected out of  28512
  
 CHARMM>     
  
 CHARMM>        calc X = @L * ( @J1 - 1 )  ! mult X by @J1
 Parameter: L -> "18.8560"
 Parameter: J1 -> "3"
Evaluating: 18.8560*(3-1)
 Parameter: X <- "37.712"
  
 CHARMM>        calc Y = @L * ( @J2 - 1 )  ! mult Y by @J2
 Parameter: L -> "18.8560"
 Parameter: J2 -> "6"
Evaluating: 18.8560*(6-1)
 Parameter: Y <- "94.28"
  
 CHARMM>     
  
 CHARMM>        coor trans xdir @X ydir @Y select segid W@wsegid end
 Parameter: X -> "37.712"
 Parameter: Y -> "94.28"
 Parameter: WSEGID -> "43"
 SELRPN>    648 atoms have been selected out of  28512
 TRANSLATION VECTOR    37.712000   94.280000    0.000000
 SELECTED COORDINATES TRANSLATED IN THE MAIN SET.

  
 CHARMM>     
  
 CHARMM>        incr J1 by 1
 Parameter: J1 <- "4"
  
 CHARMM>        if J1 le @Xnum goto DO_1
 Parameter: XNUM -> "8"
 Comparing "4" and "8".
 IF test evaluated as true.  Performing command
  
 CHARMM>     
  
 CHARMM>        calc wsegid = ( @J2 - 1 ) * @Xnum + @J1
 Parameter: J2 -> "6"
 Parameter: XNUM -> "8"
 Parameter: J1 -> "4"
Evaluating: (6-1)*8+4
 Parameter: WSEGID <- "44"
  
 CHARMM>     
  
 CHARMM>        read sequence TIP3 216
  
 CHARMM>        generate W@wsegid setup noangle nodihedral
 Parameter: WSEGID -> "44"
 NO PATCHING WILL BE DONE ON THE FIRST RESIDUE
 NO PATCHING WILL BE DONE ON THE LAST  RESIDUE
 GENPSF> Segment  45 has been generated. Its identifier is W44.
 PSFSUM> PSF modified: NONBOND lists and IMAGE atoms cleared.
 PSFSUM> Summary of the structure file counters :
         Number of segments      =       45   Number of residues   =     9720
         Number of atoms         =    29160   Number of groups     =     9720
         Number of bonds         =    29160   Number of angles     =     9720
         Number of dihedrals     =        0   Number of impropers  =        0
         Number of cross-terms   =        0   Number of autogens   =     9720
         Number of HB acceptors  =     9720   Number of HB donors  =    19440
         Number of NB exclusions =        0   Total charge =    0.00000
  
 CHARMM>     
  
 CHARMM>        coor duplicate select segid W000 end select segid W@wsegid end
 Parameter: WSEGID -> "44"
 SELRPN>    648 atoms have been selected out of  29160
 SELRPN>    648 atoms have been selected out of  29160
  
 CHARMM>     
  
 CHARMM>        calc X = @L * ( @J1 - 1 )  ! mult X by @J1
 Parameter: L -> "18.8560"
 Parameter: J1 -> "4"
Evaluating: 18.8560*(4-1)
 Parameter: X <- "56.568"
  
 CHARMM>        calc Y = @L * ( @J2 - 1 )  ! mult Y by @J2
 Parameter: L -> "18.8560"
 Parameter: J2 -> "6"
Evaluating: 18.8560*(6-1)
 Parameter: Y <- "94.28"
  
 CHARMM>     
  
 CHARMM>        coor trans xdir @X ydir @Y select segid W@wsegid end
 Parameter: X -> "56.568"
 Parameter: Y -> "94.28"
 Parameter: WSEGID -> "44"
 SELRPN>    648 atoms have been selected out of  29160
 TRANSLATION VECTOR    56.568000   94.280000    0.000000
 SELECTED COORDINATES TRANSLATED IN THE MAIN SET.

  
 CHARMM>     
  
 CHARMM>        incr J1 by 1
 Parameter: J1 <- "5"
  
 CHARMM>        if J1 le @Xnum goto DO_1
 Parameter: XNUM -> "8"
 Comparing "5" and "8".
 IF test evaluated as true.  Performing command
  
 CHARMM>     
  
 CHARMM>        calc wsegid = ( @J2 - 1 ) * @Xnum + @J1
 Parameter: J2 -> "6"
 Parameter: XNUM -> "8"
 Parameter: J1 -> "5"
Evaluating: (6-1)*8+5
 Parameter: WSEGID <- "45"
  
 CHARMM>     
  
 CHARMM>        read sequence TIP3 216
  
 CHARMM>        generate W@wsegid setup noangle nodihedral
 Parameter: WSEGID -> "45"
 NO PATCHING WILL BE DONE ON THE FIRST RESIDUE
 NO PATCHING WILL BE DONE ON THE LAST  RESIDUE
 GENPSF> Segment  46 has been generated. Its identifier is W45.
 PSFSUM> PSF modified: NONBOND lists and IMAGE atoms cleared.
 PSFSUM> Summary of the structure file counters :
         Number of segments      =       46   Number of residues   =     9936
         Number of atoms         =    29808   Number of groups     =     9936
         Number of bonds         =    29808   Number of angles     =     9936
         Number of dihedrals     =        0   Number of impropers  =        0
         Number of cross-terms   =        0   Number of autogens   =     9936
         Number of HB acceptors  =     9936   Number of HB donors  =    19872
         Number of NB exclusions =        0   Total charge =    0.00000
  
 CHARMM>     
  
 CHARMM>        coor duplicate select segid W000 end select segid W@wsegid end
 Parameter: WSEGID -> "45"
 SELRPN>    648 atoms have been selected out of  29808
 SELRPN>    648 atoms have been selected out of  29808
  
 CHARMM>     
  
 CHARMM>        calc X = @L * ( @J1 - 1 )  ! mult X by @J1
 Parameter: L -> "18.8560"
 Parameter: J1 -> "5"
Evaluating: 18.8560*(5-1)
 Parameter: X <- "75.424"
  
 CHARMM>        calc Y = @L * ( @J2 - 1 )  ! mult Y by @J2
 Parameter: L -> "18.8560"
 Parameter: J2 -> "6"
Evaluating: 18.8560*(6-1)
 Parameter: Y <- "94.28"
  
 CHARMM>     
  
 CHARMM>        coor trans xdir @X ydir @Y select segid W@wsegid end
 Parameter: X -> "75.424"
 Parameter: Y -> "94.28"
 Parameter: WSEGID -> "45"
 SELRPN>    648 atoms have been selected out of  29808
 TRANSLATION VECTOR    75.424000   94.280000    0.000000
 SELECTED COORDINATES TRANSLATED IN THE MAIN SET.

  
 CHARMM>     
  
 CHARMM>        incr J1 by 1
 Parameter: J1 <- "6"
  
 CHARMM>        if J1 le @Xnum goto DO_1
 Parameter: XNUM -> "8"
 Comparing "6" and "8".
 IF test evaluated as true.  Performing command
  
 CHARMM>     
  
 CHARMM>        calc wsegid = ( @J2 - 1 ) * @Xnum + @J1
 Parameter: J2 -> "6"
 Parameter: XNUM -> "8"
 Parameter: J1 -> "6"
Evaluating: (6-1)*8+6
 Parameter: WSEGID <- "46"
  
 CHARMM>     
  
 CHARMM>        read sequence TIP3 216
  
 CHARMM>        generate W@wsegid setup noangle nodihedral
 Parameter: WSEGID -> "46"
 NO PATCHING WILL BE DONE ON THE FIRST RESIDUE
 NO PATCHING WILL BE DONE ON THE LAST  RESIDUE
 GENPSF> Segment  47 has been generated. Its identifier is W46.
 PSFSUM> PSF modified: NONBOND lists and IMAGE atoms cleared.
 PSFSUM> Summary of the structure file counters :
         Number of segments      =       47   Number of residues   =    10152
         Number of atoms         =    30456   Number of groups     =    10152
         Number of bonds         =    30456   Number of angles     =    10152
         Number of dihedrals     =        0   Number of impropers  =        0
         Number of cross-terms   =        0   Number of autogens   =    10152
         Number of HB acceptors  =    10152   Number of HB donors  =    20304
         Number of NB exclusions =        0   Total charge =    0.00000
  
 CHARMM>     
  
 CHARMM>        coor duplicate select segid W000 end select segid W@wsegid end
 Parameter: WSEGID -> "46"
 SELRPN>    648 atoms have been selected out of  30456
 SELRPN>    648 atoms have been selected out of  30456
  
 CHARMM>     
  
 CHARMM>        calc X = @L * ( @J1 - 1 )  ! mult X by @J1
 Parameter: L -> "18.8560"
 Parameter: J1 -> "6"
Evaluating: 18.8560*(6-1)
 Parameter: X <- "94.28"
  
 CHARMM>        calc Y = @L * ( @J2 - 1 )  ! mult Y by @J2
 Parameter: L -> "18.8560"
 Parameter: J2 -> "6"
Evaluating: 18.8560*(6-1)
 Parameter: Y <- "94.28"
  
 CHARMM>     
  
 CHARMM>        coor trans xdir @X ydir @Y select segid W@wsegid end
 Parameter: X -> "94.28"
 Parameter: Y -> "94.28"
 Parameter: WSEGID -> "46"
 SELRPN>    648 atoms have been selected out of  30456
 TRANSLATION VECTOR    94.280000   94.280000    0.000000
 SELECTED COORDINATES TRANSLATED IN THE MAIN SET.

  
 CHARMM>     
  
 CHARMM>        incr J1 by 1
 Parameter: J1 <- "7"
  
 CHARMM>        if J1 le @Xnum goto DO_1
 Parameter: XNUM -> "8"
 Comparing "7" and "8".
 IF test evaluated as true.  Performing command
  
 CHARMM>     
  
 CHARMM>        calc wsegid = ( @J2 - 1 ) * @Xnum + @J1
 Parameter: J2 -> "6"
 Parameter: XNUM -> "8"
 Parameter: J1 -> "7"
Evaluating: (6-1)*8+7
 Parameter: WSEGID <- "47"
  
 CHARMM>     
  
 CHARMM>        read sequence TIP3 216
  
 CHARMM>        generate W@wsegid setup noangle nodihedral
 Parameter: WSEGID -> "47"
 NO PATCHING WILL BE DONE ON THE FIRST RESIDUE
 NO PATCHING WILL BE DONE ON THE LAST  RESIDUE
 GENPSF> Segment  48 has been generated. Its identifier is W47.
 PSFSUM> PSF modified: NONBOND lists and IMAGE atoms cleared.
 PSFSUM> Summary of the structure file counters :
         Number of segments      =       48   Number of residues   =    10368
         Number of atoms         =    31104   Number of groups     =    10368
         Number of bonds         =    31104   Number of angles     =    10368
         Number of dihedrals     =        0   Number of impropers  =        0
         Number of cross-terms   =        0   Number of autogens   =    10368
         Number of HB acceptors  =    10368   Number of HB donors  =    20736
         Number of NB exclusions =        0   Total charge =    0.00000
  
 CHARMM>     
  
 CHARMM>        coor duplicate select segid W000 end select segid W@wsegid end
 Parameter: WSEGID -> "47"
 SELRPN>    648 atoms have been selected out of  31104
 SELRPN>    648 atoms have been selected out of  31104
  
 CHARMM>     
  
 CHARMM>        calc X = @L * ( @J1 - 1 )  ! mult X by @J1
 Parameter: L -> "18.8560"
 Parameter: J1 -> "7"
Evaluating: 18.8560*(7-1)
 Parameter: X <- "113.136"
  
 CHARMM>        calc Y = @L * ( @J2 - 1 )  ! mult Y by @J2
 Parameter: L -> "18.8560"
 Parameter: J2 -> "6"
Evaluating: 18.8560*(6-1)
 Parameter: Y <- "94.28"
  
 CHARMM>     
  
 CHARMM>        coor trans xdir @X ydir @Y select segid W@wsegid end
 Parameter: X -> "113.136"
 Parameter: Y -> "94.28"
 Parameter: WSEGID -> "47"
 SELRPN>    648 atoms have been selected out of  31104
 TRANSLATION VECTOR   113.136000   94.280000    0.000000
 SELECTED COORDINATES TRANSLATED IN THE MAIN SET.

  
 CHARMM>     
  
 CHARMM>        incr J1 by 1
 Parameter: J1 <- "8"
  
 CHARMM>        if J1 le @Xnum goto DO_1
 Parameter: XNUM -> "8"
 Comparing "8" and "8".
 IF test evaluated as true.  Performing command
  
 CHARMM>     
  
 CHARMM>        calc wsegid = ( @J2 - 1 ) * @Xnum + @J1
 Parameter: J2 -> "6"
 Parameter: XNUM -> "8"
 Parameter: J1 -> "8"
Evaluating: (6-1)*8+8
 Parameter: WSEGID <- "48"
  
 CHARMM>     
  
 CHARMM>        read sequence TIP3 216
  
 CHARMM>        generate W@wsegid setup noangle nodihedral
 Parameter: WSEGID -> "48"
 NO PATCHING WILL BE DONE ON THE FIRST RESIDUE
 NO PATCHING WILL BE DONE ON THE LAST  RESIDUE
 GENPSF> Segment  49 has been generated. Its identifier is W48.
 PSFSUM> PSF modified: NONBOND lists and IMAGE atoms cleared.
 PSFSUM> Summary of the structure file counters :
         Number of segments      =       49   Number of residues   =    10584
         Number of atoms         =    31752   Number of groups     =    10584
         Number of bonds         =    31752   Number of angles     =    10584
         Number of dihedrals     =        0   Number of impropers  =        0
         Number of cross-terms   =        0   Number of autogens   =    10584
         Number of HB acceptors  =    10584   Number of HB donors  =    21168
         Number of NB exclusions =        0   Total charge =    0.00000
  
 CHARMM>     
  
 CHARMM>        coor duplicate select segid W000 end select segid W@wsegid end
 Parameter: WSEGID -> "48"
 SELRPN>    648 atoms have been selected out of  31752
 SELRPN>    648 atoms have been selected out of  31752
  
 CHARMM>     
  
 CHARMM>        calc X = @L * ( @J1 - 1 )  ! mult X by @J1
 Parameter: L -> "18.8560"
 Parameter: J1 -> "8"
Evaluating: 18.8560*(8-1)
 Parameter: X <- "131.992"
  
 CHARMM>        calc Y = @L * ( @J2 - 1 )  ! mult Y by @J2
 Parameter: L -> "18.8560"
 Parameter: J2 -> "6"
Evaluating: 18.8560*(6-1)
 Parameter: Y <- "94.28"
  
 CHARMM>     
  
 CHARMM>        coor trans xdir @X ydir @Y select segid W@wsegid end
 Parameter: X -> "131.992"
 Parameter: Y -> "94.28"
 Parameter: WSEGID -> "48"
 SELRPN>    648 atoms have been selected out of  31752
 TRANSLATION VECTOR   131.992000   94.280000    0.000000
 SELECTED COORDINATES TRANSLATED IN THE MAIN SET.

  
 CHARMM>     
  
 CHARMM>        incr J1 by 1
 Parameter: J1 <- "9"
  
 CHARMM>        if J1 le @Xnum goto DO_1
 Parameter: XNUM -> "8"
 Comparing "9" and "8".
 IF test evaluated as false.  Skipping command
  
 CHARMM>    incr J2 by 1
 Parameter: J2 <- "7"
  
 CHARMM>    if J2 le @Ynum goto DO_2
 Parameter: YNUM -> "8"
 Comparing "7" and "8".
 IF test evaluated as true.  Performing command
  
 CHARMM>        set J1  1
 Parameter: J1 <- "1"
  
 CHARMM>        label DO_1
  
 CHARMM>     
  
 CHARMM>        calc wsegid = ( @J2 - 1 ) * @Xnum + @J1
 Parameter: J2 -> "7"
 Parameter: XNUM -> "8"
 Parameter: J1 -> "1"
Evaluating: (7-1)*8+1
 Parameter: WSEGID <- "49"
  
 CHARMM>     
  
 CHARMM>        read sequence TIP3 216
  
 CHARMM>        generate W@wsegid setup noangle nodihedral
 Parameter: WSEGID -> "49"
 NO PATCHING WILL BE DONE ON THE FIRST RESIDUE
 NO PATCHING WILL BE DONE ON THE LAST  RESIDUE
 GENPSF> Segment  50 has been generated. Its identifier is W49.
 PSFSUM> PSF modified: NONBOND lists and IMAGE atoms cleared.
 PSFSUM> Summary of the structure file counters :
         Number of segments      =       50   Number of residues   =    10800
         Number of atoms         =    32400   Number of groups     =    10800
         Number of bonds         =    32400   Number of angles     =    10800
         Number of dihedrals     =        0   Number of impropers  =        0
         Number of cross-terms   =        0   Number of autogens   =    10800
         Number of HB acceptors  =    10800   Number of HB donors  =    21600
         Number of NB exclusions =        0   Total charge =    0.00000
  
 CHARMM>     
  
 CHARMM>        coor duplicate select segid W000 end select segid W@wsegid end
 Parameter: WSEGID -> "49"
 SELRPN>    648 atoms have been selected out of  32400
 SELRPN>    648 atoms have been selected out of  32400
  
 CHARMM>     
  
 CHARMM>        calc X = @L * ( @J1 - 1 )  ! mult X by @J1
 Parameter: L -> "18.8560"
 Parameter: J1 -> "1"
Evaluating: 18.8560*(1-1)
 Parameter: X <- "0"
  
 CHARMM>        calc Y = @L * ( @J2 - 1 )  ! mult Y by @J2
 Parameter: L -> "18.8560"
 Parameter: J2 -> "7"
Evaluating: 18.8560*(7-1)
 Parameter: Y <- "113.136"
  
 CHARMM>     
  
 CHARMM>        coor trans xdir @X ydir @Y select segid W@wsegid end
 Parameter: X -> "0"
 Parameter: Y -> "113.136"
 Parameter: WSEGID -> "49"
 SELRPN>    648 atoms have been selected out of  32400
 TRANSLATION VECTOR     0.000000  113.136000    0.000000
 SELECTED COORDINATES TRANSLATED IN THE MAIN SET.

  
 CHARMM>     
  
 CHARMM>        incr J1 by 1
 Parameter: J1 <- "2"
  
 CHARMM>        if J1 le @Xnum goto DO_1
 Parameter: XNUM -> "8"
 Comparing "2" and "8".
 IF test evaluated as true.  Performing command
  
 CHARMM>     
  
 CHARMM>        calc wsegid = ( @J2 - 1 ) * @Xnum + @J1
 Parameter: J2 -> "7"
 Parameter: XNUM -> "8"
 Parameter: J1 -> "2"
Evaluating: (7-1)*8+2
 Parameter: WSEGID <- "50"
  
 CHARMM>     
  
 CHARMM>        read sequence TIP3 216
  
 CHARMM>        generate W@wsegid setup noangle nodihedral
 Parameter: WSEGID -> "50"
 NO PATCHING WILL BE DONE ON THE FIRST RESIDUE
 NO PATCHING WILL BE DONE ON THE LAST  RESIDUE
 GENPSF> Segment  51 has been generated. Its identifier is W50.
 PSFSUM> PSF modified: NONBOND lists and IMAGE atoms cleared.
 PSFSUM> Summary of the structure file counters :
         Number of segments      =       51   Number of residues   =    11016
         Number of atoms         =    33048   Number of groups     =    11016
         Number of bonds         =    33048   Number of angles     =    11016
         Number of dihedrals     =        0   Number of impropers  =        0
         Number of cross-terms   =        0   Number of autogens   =    11016
         Number of HB acceptors  =    11016   Number of HB donors  =    22032
         Number of NB exclusions =        0   Total charge =    0.00000
  
 CHARMM>     
  
 CHARMM>        coor duplicate select segid W000 end select segid W@wsegid end
 Parameter: WSEGID -> "50"
 SELRPN>    648 atoms have been selected out of  33048
 SELRPN>    648 atoms have been selected out of  33048
  
 CHARMM>     
  
 CHARMM>        calc X = @L * ( @J1 - 1 )  ! mult X by @J1
 Parameter: L -> "18.8560"
 Parameter: J1 -> "2"
Evaluating: 18.8560*(2-1)
 Parameter: X <- "18.856"
  
 CHARMM>        calc Y = @L * ( @J2 - 1 )  ! mult Y by @J2
 Parameter: L -> "18.8560"
 Parameter: J2 -> "7"
Evaluating: 18.8560*(7-1)
 Parameter: Y <- "113.136"
  
 CHARMM>     
  
 CHARMM>        coor trans xdir @X ydir @Y select segid W@wsegid end
 Parameter: X -> "18.856"
 Parameter: Y -> "113.136"
 Parameter: WSEGID -> "50"
 SELRPN>    648 atoms have been selected out of  33048
 TRANSLATION VECTOR    18.856000  113.136000    0.000000
 SELECTED COORDINATES TRANSLATED IN THE MAIN SET.

  
 CHARMM>     
  
 CHARMM>        incr J1 by 1
 Parameter: J1 <- "3"
  
 CHARMM>        if J1 le @Xnum goto DO_1
 Parameter: XNUM -> "8"
 Comparing "3" and "8".
 IF test evaluated as true.  Performing command
  
 CHARMM>     
  
 CHARMM>        calc wsegid = ( @J2 - 1 ) * @Xnum + @J1
 Parameter: J2 -> "7"
 Parameter: XNUM -> "8"
 Parameter: J1 -> "3"
Evaluating: (7-1)*8+3
 Parameter: WSEGID <- "51"
  
 CHARMM>     
  
 CHARMM>        read sequence TIP3 216
  
 CHARMM>        generate W@wsegid setup noangle nodihedral
 Parameter: WSEGID -> "51"
 NO PATCHING WILL BE DONE ON THE FIRST RESIDUE
 NO PATCHING WILL BE DONE ON THE LAST  RESIDUE
 GENPSF> Segment  52 has been generated. Its identifier is W51.
 PSFSUM> PSF modified: NONBOND lists and IMAGE atoms cleared.
 PSFSUM> Summary of the structure file counters :
         Number of segments      =       52   Number of residues   =    11232
         Number of atoms         =    33696   Number of groups     =    11232
         Number of bonds         =    33696   Number of angles     =    11232
         Number of dihedrals     =        0   Number of impropers  =        0
         Number of cross-terms   =        0   Number of autogens   =    11232
         Number of HB acceptors  =    11232   Number of HB donors  =    22464
         Number of NB exclusions =        0   Total charge =    0.00000
  
 CHARMM>     
  
 CHARMM>        coor duplicate select segid W000 end select segid W@wsegid end
 Parameter: WSEGID -> "51"
 SELRPN>    648 atoms have been selected out of  33696
 SELRPN>    648 atoms have been selected out of  33696
  
 CHARMM>     
  
 CHARMM>        calc X = @L * ( @J1 - 1 )  ! mult X by @J1
 Parameter: L -> "18.8560"
 Parameter: J1 -> "3"
Evaluating: 18.8560*(3-1)
 Parameter: X <- "37.712"
  
 CHARMM>        calc Y = @L * ( @J2 - 1 )  ! mult Y by @J2
 Parameter: L -> "18.8560"
 Parameter: J2 -> "7"
Evaluating: 18.8560*(7-1)
 Parameter: Y <- "113.136"
  
 CHARMM>     
  
 CHARMM>        coor trans xdir @X ydir @Y select segid W@wsegid end
 Parameter: X -> "37.712"
 Parameter: Y -> "113.136"
 Parameter: WSEGID -> "51"
 SELRPN>    648 atoms have been selected out of  33696
 TRANSLATION VECTOR    37.712000  113.136000    0.000000
 SELECTED COORDINATES TRANSLATED IN THE MAIN SET.

  
 CHARMM>     
  
 CHARMM>        incr J1 by 1
 Parameter: J1 <- "4"
  
 CHARMM>        if J1 le @Xnum goto DO_1
 Parameter: XNUM -> "8"
 Comparing "4" and "8".
 IF test evaluated as true.  Performing command
  
 CHARMM>     
  
 CHARMM>        calc wsegid = ( @J2 - 1 ) * @Xnum + @J1
 Parameter: J2 -> "7"
 Parameter: XNUM -> "8"
 Parameter: J1 -> "4"
Evaluating: (7-1)*8+4
 Parameter: WSEGID <- "52"
  
 CHARMM>     
  
 CHARMM>        read sequence TIP3 216
  
 CHARMM>        generate W@wsegid setup noangle nodihedral
 Parameter: WSEGID -> "52"
 NO PATCHING WILL BE DONE ON THE FIRST RESIDUE
 NO PATCHING WILL BE DONE ON THE LAST  RESIDUE
 GENPSF> Segment  53 has been generated. Its identifier is W52.
 PSFSUM> PSF modified: NONBOND lists and IMAGE atoms cleared.
 PSFSUM> Summary of the structure file counters :
         Number of segments      =       53   Number of residues   =    11448
         Number of atoms         =    34344   Number of groups     =    11448
         Number of bonds         =    34344   Number of angles     =    11448
         Number of dihedrals     =        0   Number of impropers  =        0
         Number of cross-terms   =        0   Number of autogens   =    11448
         Number of HB acceptors  =    11448   Number of HB donors  =    22896
         Number of NB exclusions =        0   Total charge =    0.00000
  
 CHARMM>     
  
 CHARMM>        coor duplicate select segid W000 end select segid W@wsegid end
 Parameter: WSEGID -> "52"
 SELRPN>    648 atoms have been selected out of  34344
 SELRPN>    648 atoms have been selected out of  34344
  
 CHARMM>     
  
 CHARMM>        calc X = @L * ( @J1 - 1 )  ! mult X by @J1
 Parameter: L -> "18.8560"
 Parameter: J1 -> "4"
Evaluating: 18.8560*(4-1)
 Parameter: X <- "56.568"
  
 CHARMM>        calc Y = @L * ( @J2 - 1 )  ! mult Y by @J2
 Parameter: L -> "18.8560"
 Parameter: J2 -> "7"
Evaluating: 18.8560*(7-1)
 Parameter: Y <- "113.136"
  
 CHARMM>     
  
 CHARMM>        coor trans xdir @X ydir @Y select segid W@wsegid end
 Parameter: X -> "56.568"
 Parameter: Y -> "113.136"
 Parameter: WSEGID -> "52"
 SELRPN>    648 atoms have been selected out of  34344
 TRANSLATION VECTOR    56.568000  113.136000    0.000000
 SELECTED COORDINATES TRANSLATED IN THE MAIN SET.

  
 CHARMM>     
  
 CHARMM>        incr J1 by 1
 Parameter: J1 <- "5"
  
 CHARMM>        if J1 le @Xnum goto DO_1
 Parameter: XNUM -> "8"
 Comparing "5" and "8".
 IF test evaluated as true.  Performing command
  
 CHARMM>     
  
 CHARMM>        calc wsegid = ( @J2 - 1 ) * @Xnum + @J1
 Parameter: J2 -> "7"
 Parameter: XNUM -> "8"
 Parameter: J1 -> "5"
Evaluating: (7-1)*8+5
 Parameter: WSEGID <- "53"
  
 CHARMM>     
  
 CHARMM>        read sequence TIP3 216
  
 CHARMM>        generate W@wsegid setup noangle nodihedral
 Parameter: WSEGID -> "53"
 NO PATCHING WILL BE DONE ON THE FIRST RESIDUE
 NO PATCHING WILL BE DONE ON THE LAST  RESIDUE
 GENPSF> Segment  54 has been generated. Its identifier is W53.
 PSFSUM> PSF modified: NONBOND lists and IMAGE atoms cleared.
 PSFSUM> Summary of the structure file counters :
         Number of segments      =       54   Number of residues   =    11664
         Number of atoms         =    34992   Number of groups     =    11664
         Number of bonds         =    34992   Number of angles     =    11664
         Number of dihedrals     =        0   Number of impropers  =        0
         Number of cross-terms   =        0   Number of autogens   =    11664
         Number of HB acceptors  =    11664   Number of HB donors  =    23328
         Number of NB exclusions =        0   Total charge =    0.00000
  
 CHARMM>     
  
 CHARMM>        coor duplicate select segid W000 end select segid W@wsegid end
 Parameter: WSEGID -> "53"
 SELRPN>    648 atoms have been selected out of  34992
 SELRPN>    648 atoms have been selected out of  34992
  
 CHARMM>     
  
 CHARMM>        calc X = @L * ( @J1 - 1 )  ! mult X by @J1
 Parameter: L -> "18.8560"
 Parameter: J1 -> "5"
Evaluating: 18.8560*(5-1)
 Parameter: X <- "75.424"
  
 CHARMM>        calc Y = @L * ( @J2 - 1 )  ! mult Y by @J2
 Parameter: L -> "18.8560"
 Parameter: J2 -> "7"
Evaluating: 18.8560*(7-1)
 Parameter: Y <- "113.136"
  
 CHARMM>     
  
 CHARMM>        coor trans xdir @X ydir @Y select segid W@wsegid end
 Parameter: X -> "75.424"
 Parameter: Y -> "113.136"
 Parameter: WSEGID -> "53"
 SELRPN>    648 atoms have been selected out of  34992
 TRANSLATION VECTOR    75.424000  113.136000    0.000000
 SELECTED COORDINATES TRANSLATED IN THE MAIN SET.

  
 CHARMM>     
  
 CHARMM>        incr J1 by 1
 Parameter: J1 <- "6"
  
 CHARMM>        if J1 le @Xnum goto DO_1
 Parameter: XNUM -> "8"
 Comparing "6" and "8".
 IF test evaluated as true.  Performing command
  
 CHARMM>     
  
 CHARMM>        calc wsegid = ( @J2 - 1 ) * @Xnum + @J1
 Parameter: J2 -> "7"
 Parameter: XNUM -> "8"
 Parameter: J1 -> "6"
Evaluating: (7-1)*8+6
 Parameter: WSEGID <- "54"
  
 CHARMM>     
  
 CHARMM>        read sequence TIP3 216
  
 CHARMM>        generate W@wsegid setup noangle nodihedral
 Parameter: WSEGID -> "54"
 NO PATCHING WILL BE DONE ON THE FIRST RESIDUE
 NO PATCHING WILL BE DONE ON THE LAST  RESIDUE
 GENPSF> Segment  55 has been generated. Its identifier is W54.
 PSFSUM> PSF modified: NONBOND lists and IMAGE atoms cleared.
 PSFSUM> Summary of the structure file counters :
         Number of segments      =       55   Number of residues   =    11880
         Number of atoms         =    35640   Number of groups     =    11880
         Number of bonds         =    35640   Number of angles     =    11880
         Number of dihedrals     =        0   Number of impropers  =        0
         Number of cross-terms   =        0   Number of autogens   =    11880
         Number of HB acceptors  =    11880   Number of HB donors  =    23760
         Number of NB exclusions =        0   Total charge =    0.00000
  
 CHARMM>     
  
 CHARMM>        coor duplicate select segid W000 end select segid W@wsegid end
 Parameter: WSEGID -> "54"
 SELRPN>    648 atoms have been selected out of  35640
 SELRPN>    648 atoms have been selected out of  35640
  
 CHARMM>     
  
 CHARMM>        calc X = @L * ( @J1 - 1 )  ! mult X by @J1
 Parameter: L -> "18.8560"
 Parameter: J1 -> "6"
Evaluating: 18.8560*(6-1)
 Parameter: X <- "94.28"
  
 CHARMM>        calc Y = @L * ( @J2 - 1 )  ! mult Y by @J2
 Parameter: L -> "18.8560"
 Parameter: J2 -> "7"
Evaluating: 18.8560*(7-1)
 Parameter: Y <- "113.136"
  
 CHARMM>     
  
 CHARMM>        coor trans xdir @X ydir @Y select segid W@wsegid end
 Parameter: X -> "94.28"
 Parameter: Y -> "113.136"
 Parameter: WSEGID -> "54"
 SELRPN>    648 atoms have been selected out of  35640
 TRANSLATION VECTOR    94.280000  113.136000    0.000000
 SELECTED COORDINATES TRANSLATED IN THE MAIN SET.

  
 CHARMM>     
  
 CHARMM>        incr J1 by 1
 Parameter: J1 <- "7"
  
 CHARMM>        if J1 le @Xnum goto DO_1
 Parameter: XNUM -> "8"
 Comparing "7" and "8".
 IF test evaluated as true.  Performing command
  
 CHARMM>     
  
 CHARMM>        calc wsegid = ( @J2 - 1 ) * @Xnum + @J1
 Parameter: J2 -> "7"
 Parameter: XNUM -> "8"
 Parameter: J1 -> "7"
Evaluating: (7-1)*8+7
 Parameter: WSEGID <- "55"
  
 CHARMM>     
  
 CHARMM>        read sequence TIP3 216
  
 CHARMM>        generate W@wsegid setup noangle nodihedral
 Parameter: WSEGID -> "55"
 NO PATCHING WILL BE DONE ON THE FIRST RESIDUE
 NO PATCHING WILL BE DONE ON THE LAST  RESIDUE
 GENPSF> Segment  56 has been generated. Its identifier is W55.
 PSFSUM> PSF modified: NONBOND lists and IMAGE atoms cleared.
 PSFSUM> Summary of the structure file counters :
         Number of segments      =       56   Number of residues   =    12096
         Number of atoms         =    36288   Number of groups     =    12096
         Number of bonds         =    36288   Number of angles     =    12096
         Number of dihedrals     =        0   Number of impropers  =        0
         Number of cross-terms   =        0   Number of autogens   =    12096
         Number of HB acceptors  =    12096   Number of HB donors  =    24192
         Number of NB exclusions =        0   Total charge =    0.00000
  
 CHARMM>     
  
 CHARMM>        coor duplicate select segid W000 end select segid W@wsegid end
 Parameter: WSEGID -> "55"
 SELRPN>    648 atoms have been selected out of  36288
 SELRPN>    648 atoms have been selected out of  36288
  
 CHARMM>     
  
 CHARMM>        calc X = @L * ( @J1 - 1 )  ! mult X by @J1
 Parameter: L -> "18.8560"
 Parameter: J1 -> "7"
Evaluating: 18.8560*(7-1)
 Parameter: X <- "113.136"
  
 CHARMM>        calc Y = @L * ( @J2 - 1 )  ! mult Y by @J2
 Parameter: L -> "18.8560"
 Parameter: J2 -> "7"
Evaluating: 18.8560*(7-1)
 Parameter: Y <- "113.136"
  
 CHARMM>     
  
 CHARMM>        coor trans xdir @X ydir @Y select segid W@wsegid end
 Parameter: X -> "113.136"
 Parameter: Y -> "113.136"
 Parameter: WSEGID -> "55"
 SELRPN>    648 atoms have been selected out of  36288
 TRANSLATION VECTOR   113.136000  113.136000    0.000000
 SELECTED COORDINATES TRANSLATED IN THE MAIN SET.

  
 CHARMM>     
  
 CHARMM>        incr J1 by 1
 Parameter: J1 <- "8"
  
 CHARMM>        if J1 le @Xnum goto DO_1
 Parameter: XNUM -> "8"
 Comparing "8" and "8".
 IF test evaluated as true.  Performing command
  
 CHARMM>     
  
 CHARMM>        calc wsegid = ( @J2 - 1 ) * @Xnum + @J1
 Parameter: J2 -> "7"
 Parameter: XNUM -> "8"
 Parameter: J1 -> "8"
Evaluating: (7-1)*8+8
 Parameter: WSEGID <- "56"
  
 CHARMM>     
  
 CHARMM>        read sequence TIP3 216
  
 CHARMM>        generate W@wsegid setup noangle nodihedral
 Parameter: WSEGID -> "56"
 NO PATCHING WILL BE DONE ON THE FIRST RESIDUE
 NO PATCHING WILL BE DONE ON THE LAST  RESIDUE
 GENPSF> Segment  57 has been generated. Its identifier is W56.
 PSFSUM> PSF modified: NONBOND lists and IMAGE atoms cleared.
 PSFSUM> Summary of the structure file counters :
         Number of segments      =       57   Number of residues   =    12312
         Number of atoms         =    36936   Number of groups     =    12312
         Number of bonds         =    36936   Number of angles     =    12312
         Number of dihedrals     =        0   Number of impropers  =        0
         Number of cross-terms   =        0   Number of autogens   =    12312
         Number of HB acceptors  =    12312   Number of HB donors  =    24624
         Number of NB exclusions =        0   Total charge =    0.00000
  
 CHARMM>     
  
 CHARMM>        coor duplicate select segid W000 end select segid W@wsegid end
 Parameter: WSEGID -> "56"
 SELRPN>    648 atoms have been selected out of  36936
 SELRPN>    648 atoms have been selected out of  36936
  
 CHARMM>     
  
 CHARMM>        calc X = @L * ( @J1 - 1 )  ! mult X by @J1
 Parameter: L -> "18.8560"
 Parameter: J1 -> "8"
Evaluating: 18.8560*(8-1)
 Parameter: X <- "131.992"
  
 CHARMM>        calc Y = @L * ( @J2 - 1 )  ! mult Y by @J2
 Parameter: L -> "18.8560"
 Parameter: J2 -> "7"
Evaluating: 18.8560*(7-1)
 Parameter: Y <- "113.136"
  
 CHARMM>     
  
 CHARMM>        coor trans xdir @X ydir @Y select segid W@wsegid end
 Parameter: X -> "131.992"
 Parameter: Y -> "113.136"
 Parameter: WSEGID -> "56"
 SELRPN>    648 atoms have been selected out of  36936
 TRANSLATION VECTOR   131.992000  113.136000    0.000000
 SELECTED COORDINATES TRANSLATED IN THE MAIN SET.

  
 CHARMM>     
  
 CHARMM>        incr J1 by 1
 Parameter: J1 <- "9"
  
 CHARMM>        if J1 le @Xnum goto DO_1
 Parameter: XNUM -> "8"
 Comparing "9" and "8".
 IF test evaluated as false.  Skipping command
  
 CHARMM>    incr J2 by 1
 Parameter: J2 <- "8"
  
 CHARMM>    if J2 le @Ynum goto DO_2
 Parameter: YNUM -> "8"
 Comparing "8" and "8".
 IF test evaluated as true.  Performing command
  
 CHARMM>        set J1  1
 Parameter: J1 <- "1"
  
 CHARMM>        label DO_1
  
 CHARMM>     
  
 CHARMM>        calc wsegid = ( @J2 - 1 ) * @Xnum + @J1
 Parameter: J2 -> "8"
 Parameter: XNUM -> "8"
 Parameter: J1 -> "1"
Evaluating: (8-1)*8+1
 Parameter: WSEGID <- "57"
  
 CHARMM>     
  
 CHARMM>        read sequence TIP3 216
  
 CHARMM>        generate W@wsegid setup noangle nodihedral
 Parameter: WSEGID -> "57"
 NO PATCHING WILL BE DONE ON THE FIRST RESIDUE
 NO PATCHING WILL BE DONE ON THE LAST  RESIDUE
 GENPSF> Segment  58 has been generated. Its identifier is W57.
 PSFSUM> PSF modified: NONBOND lists and IMAGE atoms cleared.
 PSFSUM> Summary of the structure file counters :
         Number of segments      =       58   Number of residues   =    12528
         Number of atoms         =    37584   Number of groups     =    12528
         Number of bonds         =    37584   Number of angles     =    12528
         Number of dihedrals     =        0   Number of impropers  =        0
         Number of cross-terms   =        0   Number of autogens   =    12528
         Number of HB acceptors  =    12528   Number of HB donors  =    25056
         Number of NB exclusions =        0   Total charge =    0.00000
  
 CHARMM>     
  
 CHARMM>        coor duplicate select segid W000 end select segid W@wsegid end
 Parameter: WSEGID -> "57"
 SELRPN>    648 atoms have been selected out of  37584
 SELRPN>    648 atoms have been selected out of  37584
  
 CHARMM>     
  
 CHARMM>        calc X = @L * ( @J1 - 1 )  ! mult X by @J1
 Parameter: L -> "18.8560"
 Parameter: J1 -> "1"
Evaluating: 18.8560*(1-1)
 Parameter: X <- "0"
  
 CHARMM>        calc Y = @L * ( @J2 - 1 )  ! mult Y by @J2
 Parameter: L -> "18.8560"
 Parameter: J2 -> "8"
Evaluating: 18.8560*(8-1)
 Parameter: Y <- "131.992"
  
 CHARMM>     
  
 CHARMM>        coor trans xdir @X ydir @Y select segid W@wsegid end
 Parameter: X -> "0"
 Parameter: Y -> "131.992"
 Parameter: WSEGID -> "57"
 SELRPN>    648 atoms have been selected out of  37584
 TRANSLATION VECTOR     0.000000  131.992000    0.000000
 SELECTED COORDINATES TRANSLATED IN THE MAIN SET.

  
 CHARMM>     
  
 CHARMM>        incr J1 by 1
 Parameter: J1 <- "2"
  
 CHARMM>        if J1 le @Xnum goto DO_1
 Parameter: XNUM -> "8"
 Comparing "2" and "8".
 IF test evaluated as true.  Performing command
  
 CHARMM>     
  
 CHARMM>        calc wsegid = ( @J2 - 1 ) * @Xnum + @J1
 Parameter: J2 -> "8"
 Parameter: XNUM -> "8"
 Parameter: J1 -> "2"
Evaluating: (8-1)*8+2
 Parameter: WSEGID <- "58"
  
 CHARMM>     
  
 CHARMM>        read sequence TIP3 216
  
 CHARMM>        generate W@wsegid setup noangle nodihedral
 Parameter: WSEGID -> "58"
 NO PATCHING WILL BE DONE ON THE FIRST RESIDUE
 NO PATCHING WILL BE DONE ON THE LAST  RESIDUE
 GENPSF> Segment  59 has been generated. Its identifier is W58.
 PSFSUM> PSF modified: NONBOND lists and IMAGE atoms cleared.
 PSFSUM> Summary of the structure file counters :
         Number of segments      =       59   Number of residues   =    12744
         Number of atoms         =    38232   Number of groups     =    12744
         Number of bonds         =    38232   Number of angles     =    12744
         Number of dihedrals     =        0   Number of impropers  =        0
         Number of cross-terms   =        0   Number of autogens   =    12744
         Number of HB acceptors  =    12744   Number of HB donors  =    25488
         Number of NB exclusions =        0   Total charge =    0.00000
  
 CHARMM>     
  
 CHARMM>        coor duplicate select segid W000 end select segid W@wsegid end
 Parameter: WSEGID -> "58"
 SELRPN>    648 atoms have been selected out of  38232
 SELRPN>    648 atoms have been selected out of  38232
  
 CHARMM>     
  
 CHARMM>        calc X = @L * ( @J1 - 1 )  ! mult X by @J1
 Parameter: L -> "18.8560"
 Parameter: J1 -> "2"
Evaluating: 18.8560*(2-1)
 Parameter: X <- "18.856"
  
 CHARMM>        calc Y = @L * ( @J2 - 1 )  ! mult Y by @J2
 Parameter: L -> "18.8560"
 Parameter: J2 -> "8"
Evaluating: 18.8560*(8-1)
 Parameter: Y <- "131.992"
  
 CHARMM>     
  
 CHARMM>        coor trans xdir @X ydir @Y select segid W@wsegid end
 Parameter: X -> "18.856"
 Parameter: Y -> "131.992"
 Parameter: WSEGID -> "58"
 SELRPN>    648 atoms have been selected out of  38232
 TRANSLATION VECTOR    18.856000  131.992000    0.000000
 SELECTED COORDINATES TRANSLATED IN THE MAIN SET.

  
 CHARMM>     
  
 CHARMM>        incr J1 by 1
 Parameter: J1 <- "3"
  
 CHARMM>        if J1 le @Xnum goto DO_1
 Parameter: XNUM -> "8"
 Comparing "3" and "8".
 IF test evaluated as true.  Performing command
  
 CHARMM>     
  
 CHARMM>        calc wsegid = ( @J2 - 1 ) * @Xnum + @J1
 Parameter: J2 -> "8"
 Parameter: XNUM -> "8"
 Parameter: J1 -> "3"
Evaluating: (8-1)*8+3
 Parameter: WSEGID <- "59"
  
 CHARMM>     
  
 CHARMM>        read sequence TIP3 216
  
 CHARMM>        generate W@wsegid setup noangle nodihedral
 Parameter: WSEGID -> "59"
 NO PATCHING WILL BE DONE ON THE FIRST RESIDUE
 NO PATCHING WILL BE DONE ON THE LAST  RESIDUE
 GENPSF> Segment  60 has been generated. Its identifier is W59.
 PSFSUM> PSF modified: NONBOND lists and IMAGE atoms cleared.
 PSFSUM> Summary of the structure file counters :
         Number of segments      =       60   Number of residues   =    12960
         Number of atoms         =    38880   Number of groups     =    12960
         Number of bonds         =    38880   Number of angles     =    12960
         Number of dihedrals     =        0   Number of impropers  =        0
         Number of cross-terms   =        0   Number of autogens   =    12960
         Number of HB acceptors  =    12960   Number of HB donors  =    25920
         Number of NB exclusions =        0   Total charge =    0.00000
  
 CHARMM>     
  
 CHARMM>        coor duplicate select segid W000 end select segid W@wsegid end
 Parameter: WSEGID -> "59"
 SELRPN>    648 atoms have been selected out of  38880
 SELRPN>    648 atoms have been selected out of  38880
  
 CHARMM>     
  
 CHARMM>        calc X = @L * ( @J1 - 1 )  ! mult X by @J1
 Parameter: L -> "18.8560"
 Parameter: J1 -> "3"
Evaluating: 18.8560*(3-1)
 Parameter: X <- "37.712"
  
 CHARMM>        calc Y = @L * ( @J2 - 1 )  ! mult Y by @J2
 Parameter: L -> "18.8560"
 Parameter: J2 -> "8"
Evaluating: 18.8560*(8-1)
 Parameter: Y <- "131.992"
  
 CHARMM>     
  
 CHARMM>        coor trans xdir @X ydir @Y select segid W@wsegid end
 Parameter: X -> "37.712"
 Parameter: Y -> "131.992"
 Parameter: WSEGID -> "59"
 SELRPN>    648 atoms have been selected out of  38880
 TRANSLATION VECTOR    37.712000  131.992000    0.000000
 SELECTED COORDINATES TRANSLATED IN THE MAIN SET.

  
 CHARMM>     
  
 CHARMM>        incr J1 by 1
 Parameter: J1 <- "4"
  
 CHARMM>        if J1 le @Xnum goto DO_1
 Parameter: XNUM -> "8"
 Comparing "4" and "8".
 IF test evaluated as true.  Performing command
  
 CHARMM>     
  
 CHARMM>        calc wsegid = ( @J2 - 1 ) * @Xnum + @J1
 Parameter: J2 -> "8"
 Parameter: XNUM -> "8"
 Parameter: J1 -> "4"
Evaluating: (8-1)*8+4
 Parameter: WSEGID <- "60"
  
 CHARMM>     
  
 CHARMM>        read sequence TIP3 216
  
 CHARMM>        generate W@wsegid setup noangle nodihedral
 Parameter: WSEGID -> "60"
 NO PATCHING WILL BE DONE ON THE FIRST RESIDUE
 NO PATCHING WILL BE DONE ON THE LAST  RESIDUE
 GENPSF> Segment  61 has been generated. Its identifier is W60.
 PSFSUM> PSF modified: NONBOND lists and IMAGE atoms cleared.
 PSFSUM> Summary of the structure file counters :
         Number of segments      =       61   Number of residues   =    13176
         Number of atoms         =    39528   Number of groups     =    13176
         Number of bonds         =    39528   Number of angles     =    13176
         Number of dihedrals     =        0   Number of impropers  =        0
         Number of cross-terms   =        0   Number of autogens   =    13176
         Number of HB acceptors  =    13176   Number of HB donors  =    26352
         Number of NB exclusions =        0   Total charge =    0.00000
  
 CHARMM>     
  
 CHARMM>        coor duplicate select segid W000 end select segid W@wsegid end
 Parameter: WSEGID -> "60"
 SELRPN>    648 atoms have been selected out of  39528
 SELRPN>    648 atoms have been selected out of  39528
  
 CHARMM>     
  
 CHARMM>        calc X = @L * ( @J1 - 1 )  ! mult X by @J1
 Parameter: L -> "18.8560"
 Parameter: J1 -> "4"
Evaluating: 18.8560*(4-1)
 Parameter: X <- "56.568"
  
 CHARMM>        calc Y = @L * ( @J2 - 1 )  ! mult Y by @J2
 Parameter: L -> "18.8560"
 Parameter: J2 -> "8"
Evaluating: 18.8560*(8-1)
 Parameter: Y <- "131.992"
  
 CHARMM>     
  
 CHARMM>        coor trans xdir @X ydir @Y select segid W@wsegid end
 Parameter: X -> "56.568"
 Parameter: Y -> "131.992"
 Parameter: WSEGID -> "60"
 SELRPN>    648 atoms have been selected out of  39528
 TRANSLATION VECTOR    56.568000  131.992000    0.000000
 SELECTED COORDINATES TRANSLATED IN THE MAIN SET.

  
 CHARMM>     
  
 CHARMM>        incr J1 by 1
 Parameter: J1 <- "5"
  
 CHARMM>        if J1 le @Xnum goto DO_1
 Parameter: XNUM -> "8"
 Comparing "5" and "8".
 IF test evaluated as true.  Performing command
  
 CHARMM>     
  
 CHARMM>        calc wsegid = ( @J2 - 1 ) * @Xnum + @J1
 Parameter: J2 -> "8"
 Parameter: XNUM -> "8"
 Parameter: J1 -> "5"
Evaluating: (8-1)*8+5
 Parameter: WSEGID <- "61"
  
 CHARMM>     
  
 CHARMM>        read sequence TIP3 216
  
 CHARMM>        generate W@wsegid setup noangle nodihedral
 Parameter: WSEGID -> "61"
 NO PATCHING WILL BE DONE ON THE FIRST RESIDUE
 NO PATCHING WILL BE DONE ON THE LAST  RESIDUE
 GENPSF> Segment  62 has been generated. Its identifier is W61.
 PSFSUM> PSF modified: NONBOND lists and IMAGE atoms cleared.
 PSFSUM> Summary of the structure file counters :
         Number of segments      =       62   Number of residues   =    13392
         Number of atoms         =    40176   Number of groups     =    13392
         Number of bonds         =    40176   Number of angles     =    13392
         Number of dihedrals     =        0   Number of impropers  =        0
         Number of cross-terms   =        0   Number of autogens   =    13392
         Number of HB acceptors  =    13392   Number of HB donors  =    26784
         Number of NB exclusions =        0   Total charge =    0.00000
  
 CHARMM>     
  
 CHARMM>        coor duplicate select segid W000 end select segid W@wsegid end
 Parameter: WSEGID -> "61"
 SELRPN>    648 atoms have been selected out of  40176
 SELRPN>    648 atoms have been selected out of  40176
  
 CHARMM>     
  
 CHARMM>        calc X = @L * ( @J1 - 1 )  ! mult X by @J1
 Parameter: L -> "18.8560"
 Parameter: J1 -> "5"
Evaluating: 18.8560*(5-1)
 Parameter: X <- "75.424"
  
 CHARMM>        calc Y = @L * ( @J2 - 1 )  ! mult Y by @J2
 Parameter: L -> "18.8560"
 Parameter: J2 -> "8"
Evaluating: 18.8560*(8-1)
 Parameter: Y <- "131.992"
  
 CHARMM>     
  
 CHARMM>        coor trans xdir @X ydir @Y select segid W@wsegid end
 Parameter: X -> "75.424"
 Parameter: Y -> "131.992"
 Parameter: WSEGID -> "61"
 SELRPN>    648 atoms have been selected out of  40176
 TRANSLATION VECTOR    75.424000  131.992000    0.000000
 SELECTED COORDINATES TRANSLATED IN THE MAIN SET.

  
 CHARMM>     
  
 CHARMM>        incr J1 by 1
 Parameter: J1 <- "6"
  
 CHARMM>        if J1 le @Xnum goto DO_1
 Parameter: XNUM -> "8"
 Comparing "6" and "8".
 IF test evaluated as true.  Performing command
  
 CHARMM>     
  
 CHARMM>        calc wsegid = ( @J2 - 1 ) * @Xnum + @J1
 Parameter: J2 -> "8"
 Parameter: XNUM -> "8"
 Parameter: J1 -> "6"
Evaluating: (8-1)*8+6
 Parameter: WSEGID <- "62"
  
 CHARMM>     
  
 CHARMM>        read sequence TIP3 216
  
 CHARMM>        generate W@wsegid setup noangle nodihedral
 Parameter: WSEGID -> "62"
 NO PATCHING WILL BE DONE ON THE FIRST RESIDUE
 NO PATCHING WILL BE DONE ON THE LAST  RESIDUE
 GENPSF> Segment  63 has been generated. Its identifier is W62.
 PSFSUM> PSF modified: NONBOND lists and IMAGE atoms cleared.
 PSFSUM> Summary of the structure file counters :
         Number of segments      =       63   Number of residues   =    13608
         Number of atoms         =    40824   Number of groups     =    13608
         Number of bonds         =    40824   Number of angles     =    13608
         Number of dihedrals     =        0   Number of impropers  =        0
         Number of cross-terms   =        0   Number of autogens   =    13608
         Number of HB acceptors  =    13608   Number of HB donors  =    27216
         Number of NB exclusions =        0   Total charge =    0.00000
  
 CHARMM>     
  
 CHARMM>        coor duplicate select segid W000 end select segid W@wsegid end
 Parameter: WSEGID -> "62"
 SELRPN>    648 atoms have been selected out of  40824
 SELRPN>    648 atoms have been selected out of  40824
  
 CHARMM>     
  
 CHARMM>        calc X = @L * ( @J1 - 1 )  ! mult X by @J1
 Parameter: L -> "18.8560"
 Parameter: J1 -> "6"
Evaluating: 18.8560*(6-1)
 Parameter: X <- "94.28"
  
 CHARMM>        calc Y = @L * ( @J2 - 1 )  ! mult Y by @J2
 Parameter: L -> "18.8560"
 Parameter: J2 -> "8"
Evaluating: 18.8560*(8-1)
 Parameter: Y <- "131.992"
  
 CHARMM>     
  
 CHARMM>        coor trans xdir @X ydir @Y select segid W@wsegid end
 Parameter: X -> "94.28"
 Parameter: Y -> "131.992"
 Parameter: WSEGID -> "62"
 SELRPN>    648 atoms have been selected out of  40824
 TRANSLATION VECTOR    94.280000  131.992000    0.000000
 SELECTED COORDINATES TRANSLATED IN THE MAIN SET.

  
 CHARMM>     
  
 CHARMM>        incr J1 by 1
 Parameter: J1 <- "7"
  
 CHARMM>        if J1 le @Xnum goto DO_1
 Parameter: XNUM -> "8"
 Comparing "7" and "8".
 IF test evaluated as true.  Performing command
  
 CHARMM>     
  
 CHARMM>        calc wsegid = ( @J2 - 1 ) * @Xnum + @J1
 Parameter: J2 -> "8"
 Parameter: XNUM -> "8"
 Parameter: J1 -> "7"
Evaluating: (8-1)*8+7
 Parameter: WSEGID <- "63"
  
 CHARMM>     
  
 CHARMM>        read sequence TIP3 216
  
 CHARMM>        generate W@wsegid setup noangle nodihedral
 Parameter: WSEGID -> "63"
 NO PATCHING WILL BE DONE ON THE FIRST RESIDUE
 NO PATCHING WILL BE DONE ON THE LAST  RESIDUE
 GENPSF> Segment  64 has been generated. Its identifier is W63.
 PSFSUM> PSF modified: NONBOND lists and IMAGE atoms cleared.
 PSFSUM> Summary of the structure file counters :
         Number of segments      =       64   Number of residues   =    13824
         Number of atoms         =    41472   Number of groups     =    13824
         Number of bonds         =    41472   Number of angles     =    13824
         Number of dihedrals     =        0   Number of impropers  =        0
         Number of cross-terms   =        0   Number of autogens   =    13824
         Number of HB acceptors  =    13824   Number of HB donors  =    27648
         Number of NB exclusions =        0   Total charge =    0.00000
  
 CHARMM>     
  
 CHARMM>        coor duplicate select segid W000 end select segid W@wsegid end
 Parameter: WSEGID -> "63"
 SELRPN>    648 atoms have been selected out of  41472
 SELRPN>    648 atoms have been selected out of  41472
  
 CHARMM>     
  
 CHARMM>        calc X = @L * ( @J1 - 1 )  ! mult X by @J1
 Parameter: L -> "18.8560"
 Parameter: J1 -> "7"
Evaluating: 18.8560*(7-1)
 Parameter: X <- "113.136"
  
 CHARMM>        calc Y = @L * ( @J2 - 1 )  ! mult Y by @J2
 Parameter: L -> "18.8560"
 Parameter: J2 -> "8"
Evaluating: 18.8560*(8-1)
 Parameter: Y <- "131.992"
  
 CHARMM>     
  
 CHARMM>        coor trans xdir @X ydir @Y select segid W@wsegid end
 Parameter: X -> "113.136"
 Parameter: Y -> "131.992"
 Parameter: WSEGID -> "63"
 SELRPN>    648 atoms have been selected out of  41472
 TRANSLATION VECTOR   113.136000  131.992000    0.000000
 SELECTED COORDINATES TRANSLATED IN THE MAIN SET.

  
 CHARMM>     
  
 CHARMM>        incr J1 by 1
 Parameter: J1 <- "8"
  
 CHARMM>        if J1 le @Xnum goto DO_1
 Parameter: XNUM -> "8"
 Comparing "8" and "8".
 IF test evaluated as true.  Performing command
  
 CHARMM>     
  
 CHARMM>        calc wsegid = ( @J2 - 1 ) * @Xnum + @J1
 Parameter: J2 -> "8"
 Parameter: XNUM -> "8"
 Parameter: J1 -> "8"
Evaluating: (8-1)*8+8
 Parameter: WSEGID <- "64"
  
 CHARMM>     
  
 CHARMM>        read sequence TIP3 216
  
 CHARMM>        generate W@wsegid setup noangle nodihedral
 Parameter: WSEGID -> "64"
 NO PATCHING WILL BE DONE ON THE FIRST RESIDUE
 NO PATCHING WILL BE DONE ON THE LAST  RESIDUE
 GENPSF> Segment  65 has been generated. Its identifier is W64.
 PSFSUM> PSF modified: NONBOND lists and IMAGE atoms cleared.
 PSFSUM> Summary of the structure file counters :
         Number of segments      =       65   Number of residues   =    14040
         Number of atoms         =    42120   Number of groups     =    14040
         Number of bonds         =    42120   Number of angles     =    14040
         Number of dihedrals     =        0   Number of impropers  =        0
         Number of cross-terms   =        0   Number of autogens   =    14040
         Number of HB acceptors  =    14040   Number of HB donors  =    28080
         Number of NB exclusions =        0   Total charge =    0.00000
  
 CHARMM>     
  
 CHARMM>        coor duplicate select segid W000 end select segid W@wsegid end
 Parameter: WSEGID -> "64"
 SELRPN>    648 atoms have been selected out of  42120
 SELRPN>    648 atoms have been selected out of  42120
  
 CHARMM>     
  
 CHARMM>        calc X = @L * ( @J1 - 1 )  ! mult X by @J1
 Parameter: L -> "18.8560"
 Parameter: J1 -> "8"
Evaluating: 18.8560*(8-1)
 Parameter: X <- "131.992"
  
 CHARMM>        calc Y = @L * ( @J2 - 1 )  ! mult Y by @J2
 Parameter: L -> "18.8560"
 Parameter: J2 -> "8"
Evaluating: 18.8560*(8-1)
 Parameter: Y <- "131.992"
  
 CHARMM>     
  
 CHARMM>        coor trans xdir @X ydir @Y select segid W@wsegid end
 Parameter: X -> "131.992"
 Parameter: Y -> "131.992"
 Parameter: WSEGID -> "64"
 SELRPN>    648 atoms have been selected out of  42120
 TRANSLATION VECTOR   131.992000  131.992000    0.000000
 SELECTED COORDINATES TRANSLATED IN THE MAIN SET.

  
 CHARMM>     
  
 CHARMM>        incr J1 by 1
 Parameter: J1 <- "9"
  
 CHARMM>        if J1 le @Xnum goto DO_1
 Parameter: XNUM -> "8"
 Comparing "9" and "8".
 IF test evaluated as false.  Skipping command
  
 CHARMM>    incr J2 by 1
 Parameter: J2 <- "9"
  
 CHARMM>    if J2 le @Ynum goto DO_2
 Parameter: YNUM -> "8"
 Comparing "9" and "8".
 IF test evaluated as false.  Skipping command
  
 CHARMM>     
  
 CHARMM>    define junk sele .byres. ( ( type OH2 ) .and. -
 CHARMM>                               ( prop X .gt. @BoxSizeX .or. -
 CHARMM>                                 prop Y .gt. @BoxSizeY ) ) end
 Parameter: BOXSIZEX -> "137"
 Parameter: BOXSIZEY -> "137"
 SELRPN>   7302 atoms have been selected out of  42120
  
 CHARMM>    if ?nsel .gt. 0 delete atoms sele junk end
 RDCMND substituted energy or value "?NSEL" to "7302"
 Comparing "7302" and "0".
 IF test evaluated as true.  Performing command
 SELRPN>   7302 atoms have been selected out of  42120

 Message from MAPIC: Atom numbers are changed.

 Message from MAPIC:       2434 residues deleted.
 DELTIC:      7302 bonds deleted
 DELTIC:      2434 angles deleted
 DELTIC:      2434 autogen elements deleted
 DELTIC:      4868 donors deleted
 DELTIC:      2434 acceptors deleted
 PSFSUM> PSF modified: NONBOND lists and IMAGE atoms cleared.
 PSFSUM> Summary of the structure file counters :
         Number of segments      =       65   Number of residues   =    11606
         Number of atoms         =    34818   Number of groups     =    11606
         Number of bonds         =    34818   Number of angles     =    11606
         Number of dihedrals     =        0   Number of impropers  =        0
         Number of cross-terms   =        0   Number of autogens   =    11606
         Number of HB acceptors  =    11606   Number of HB donors  =    23212
         Number of NB exclusions =        0   Total charge =    0.00000
  
 CHARMM>     
  
 CHARMM>    define solv sele .byres. type OH2 end
 SELRPN>  34818 atoms have been selected out of  34818
  
 CHARMM>    if ?nsel .eq. 0 stop ! ABNORMAL TERMINATION: Too small box size
 RDCMND substituted energy or value "?NSEL" to "34818"
 Comparing "34818" and "0".
 IF test evaluated as false.  Skipping command
  
 CHARMM>     
  
 CHARMM>    delete atom sele segid W000 end
 SELRPN>    648 atoms have been selected out of  34818

 Message from MAPIC: Atom numbers are changed.

 Message from MAPIC:        216 residues deleted.

 Message from MAPIC:          1 segments deleted.
 DELTIC:       648 bonds deleted
 DELTIC:       216 angles deleted
 DELTIC:       216 autogen elements deleted
 DELTIC:       432 donors deleted
 DELTIC:       216 acceptors deleted
 PSFSUM> PSF modified: NONBOND lists and IMAGE atoms cleared.
 PSFSUM> Summary of the structure file counters :
         Number of segments      =       64   Number of residues   =    11390
         Number of atoms         =    34170   Number of groups     =    11390
         Number of bonds         =    34170   Number of angles     =    11390
         Number of dihedrals     =        0   Number of impropers  =        0
         Number of cross-terms   =        0   Number of autogens   =    11390
         Number of HB acceptors  =    11390   Number of HB donors  =    22780
         Number of NB exclusions =        0   Total charge =    0.00000
  
 CHARMM>     
  
 CHARMM>    open write unit 10 card name water_tmp.crd
 VOPEN> Attempting to open::water_tmp.crd::
 OPNLGU> Unit 10 opened for WRITE access to water_tmp.crd
  
 CHARMM>    write coor unit 10 card
 RDTITL>  
 RDTITL> No title read.
 VCLOSE: Closing unit   10 with status "KEEP"
  
 CHARMM>     
  
 CHARMM>    delete atom sele all end
 SELRPN>  34170 atoms have been selected out of  34170

 Message from MAPIC: Atom numbers are changed.

 Message from MAPIC:      11390 residues deleted.

 Message from MAPIC:         64 segments deleted.
 DELTIC:     34170 bonds deleted
 DELTIC:     11390 angles deleted
 DELTIC:     11390 autogen elements deleted
 DELTIC:     22780 donors deleted
 DELTIC:     11390 acceptors deleted
 PSFSUM> PSF modified: NONBOND lists and IMAGE atoms cleared.
 PSFSUM> Summary of the structure file counters :
         Number of segments      =        0   Number of residues   =        0
         Number of atoms         =        0   Number of groups     =        0
         Number of bonds         =        0   Number of angles     =        0
         Number of dihedrals     =        0   Number of impropers  =        0
         Number of cross-terms   =        0   Number of autogens   =        0
         Number of HB acceptors  =        0   Number of HB donors  =        0
         Number of NB exclusions =        0   Total charge =    0.00000
  
 CHARMM>     
  
 CHARMM>    ! generate water box by stacking planar water boxes along Z
 CHARMM>     
  
 CHARMM>    set J3  1
 Parameter: J3 <- "1"
  
 CHARMM>    label DO_3
  
 CHARMM>     
  
 CHARMM>        open read card unit 10 name water_tmp.crd
 VOPEN> Attempting to open::water_tmp.crd::
 OPNLGU> Unit 10 opened for READONLY access to water_tmp.crd
  
 CHARMM>        read sequence coor card unit 10
 **** Warning ****  The following extraneous characters
 were found while command processing in CHARMM
 CARD
 MAINIO> Sequence information being read from unit  10.
 TITLE> * GENERATED BY CHARMM-GUI (HTTP://WWW.CHARMM-GUI.ORG) V3.7 ON AUG, 20. 2025. JOB
 TITLE> * GENERATES WATER BOX
 TITLE> *  DATE:     8/20/25     13:25:29      CREATED BY USER: CHARMM-GUI
 TITLE> *

          RESIDUE SEQUENCE -- 11390 RESIDUES
          TIP3    TIP3    TIP3    TIP3    TIP3    TIP3    TIP3    TIP3    TIP3    TIP3    TIP3    TIP3    TIP3    TIP3    TIP3    TIP3    TIP3    TIP3    TIP3    TIP3    
          TIP3    TIP3    TIP3    TIP3    TIP3    TIP3    TIP3    TIP3    TIP3    TIP3    TIP3    TIP3    TIP3    TIP3    TIP3    TIP3    TIP3    TIP3    TIP3    TIP3    
          TIP3    TIP3    TIP3    TIP3    TIP3    TIP3    TIP3    TIP3    TIP3    TIP3    TIP3    TIP3    TIP3    TIP3    TIP3    TIP3    TIP3    TIP3    TIP3    TIP3    
          TIP3    TIP3    TIP3    TIP3    TIP3    TIP3    TIP3    TIP3    TIP3    TIP3    TIP3    TIP3    TIP3    TIP3    TIP3    TIP3    TIP3    TIP3    TIP3    TIP3    
          TIP3    TIP3    TIP3    TIP3    TIP3    TIP3    TIP3    TIP3    TIP3    TIP3    TIP3    TIP3    TIP3    TIP3    TIP3    TIP3    TIP3    TIP3    TIP3    TIP3    
          TIP3    TIP3    TIP3    TIP3    TIP3    TIP3    TIP3    TIP3    TIP3    TIP3    TIP3    TIP3    TIP3    TIP3    TIP3    TIP3    TIP3    TIP3    TIP3    TIP3    
          TIP3    TIP3    TIP3    TIP3    TIP3    TIP3    TIP3    TIP3    TIP3    TIP3    TIP3    TIP3    TIP3    TIP3    TIP3    TIP3    TIP3    TIP3    TIP3    TIP3    
          TIP3    TIP3    TIP3    TIP3    TIP3    TIP3    TIP3    TIP3    TIP3    TIP3    TIP3    TIP3    TIP3    TIP3    TIP3    TIP3    TIP3    TIP3    TIP3    TIP3    
          TIP3    TIP3    TIP3    TIP3    TIP3    TIP3    TIP3    TIP3    TIP3    TIP3    TIP3    TIP3    TIP3    TIP3    TIP3    TIP3    TIP3    TIP3    TIP3    TIP3    
          TIP3    TIP3    TIP3    TIP3    TIP3    TIP3    TIP3    TIP3    TIP3    TIP3    TIP3    TIP3    TIP3    TIP3    TIP3    TIP3    TIP3    TIP3    TIP3    TIP3    
          TIP3    TIP3    TIP3    TIP3    TIP3    TIP3    TIP3    TIP3    TIP3    TIP3    TIP3    TIP3    TIP3    TIP3    TIP3    TIP3    TIP3    TIP3    TIP3    TIP3    
          TIP3    TIP3    TIP3    TIP3    TIP3    TIP3    TIP3    TIP3    TIP3    TIP3    TIP3    TIP3    TIP3    TIP3    TIP3    TIP3    TIP3    TIP3    TIP3    TIP3    
          TIP3    TIP3    TIP3    TIP3    TIP3    TIP3    TIP3    TIP3    TIP3    TIP3    TIP3    TIP3    TIP3    TIP3    TIP3    TIP3    TIP3    TIP3    TIP3    TIP3    
          TIP3    TIP3    TIP3    TIP3    TIP3    TIP3    TIP3    TIP3    TIP3    TIP3    TIP3    TIP3    TIP3    TIP3    TIP3    TIP3    TIP3    TIP3    TIP3    TIP3    
          TIP3    TIP3    TIP3    TIP3    TIP3    TIP3    TIP3    TIP3    TIP3    TIP3    TIP3    TIP3    TIP3    TIP3    TIP3    TIP3    TIP3    TIP3    TIP3    TIP3    
          TIP3    TIP3    TIP3    TIP3    TIP3    TIP3    TIP3    TIP3    TIP3    TIP3    TIP3    TIP3    TIP3    TIP3    TIP3    TIP3    TIP3    TIP3    TIP3    TIP3    
          TIP3    TIP3    TIP3    TIP3    TIP3    TIP3    TIP3    TIP3    TIP3    TIP3    TIP3    TIP3    TIP3    TIP3    TIP3    TIP3    TIP3    TIP3    TIP3    TIP3    
          TIP3    TIP3    TIP3    TIP3    TIP3    TIP3    TIP3    TIP3    TIP3    TIP3    TIP3    TIP3    TIP3    TIP3    TIP3    TIP3    TIP3    TIP3    TIP3    TIP3    
          TIP3    TIP3    TIP3    TIP3    TIP3    TIP3    TIP3    TIP3    TIP3    TIP3    TIP3    TIP3    TIP3    TIP3    TIP3    TIP3    TIP3    TIP3    TIP3    TIP3    
          TIP3    TIP3    TIP3    TIP3    TIP3    TIP3    TIP3    TIP3    TIP3    TIP3    TIP3    TIP3    TIP3    TIP3    TIP3    TIP3    TIP3    TIP3    TIP3    TIP3    
          TIP3    TIP3    TIP3    TIP3    TIP3    TIP3    TIP3    TIP3    TIP3    TIP3    TIP3    TIP3    TIP3    TIP3    TIP3    TIP3    TIP3    TIP3    TIP3    TIP3    
          TIP3    TIP3    TIP3    TIP3    TIP3    TIP3    TIP3    TIP3    TIP3    TIP3    TIP3    TIP3    TIP3    TIP3    TIP3    TIP3    TIP3    TIP3    TIP3    TIP3    
          TIP3    TIP3    TIP3    TIP3    TIP3    TIP3    TIP3    TIP3    TIP3    TIP3    TIP3    TIP3    TIP3    TIP3    TIP3    TIP3    TIP3    TIP3    TIP3    TIP3    
          TIP3    TIP3    TIP3    TIP3    TIP3    TIP3    TIP3    TIP3    TIP3    TIP3    TIP3    TIP3    TIP3    TIP3    TIP3    TIP3    TIP3    TIP3    TIP3    TIP3    
          TIP3    TIP3    TIP3    TIP3    TIP3    TIP3    TIP3    TIP3    TIP3    TIP3    TIP3    TIP3    TIP3    TIP3    TIP3    TIP3    TIP3    TIP3    TIP3    TIP3    
          TIP3    TIP3    TIP3    TIP3    TIP3    TIP3    TIP3    TIP3    TIP3    TIP3    TIP3    TIP3    TIP3    TIP3    TIP3    TIP3    TIP3    TIP3    TIP3    TIP3    
          TIP3    TIP3    TIP3    TIP3    TIP3    TIP3    TIP3    TIP3    TIP3    TIP3    TIP3    TIP3    TIP3    TIP3    TIP3    TIP3    TIP3    TIP3    TIP3    TIP3    
          TIP3    TIP3    TIP3    TIP3    TIP3    TIP3    TIP3    TIP3    TIP3    TIP3    TIP3    TIP3    TIP3    TIP3    TIP3    TIP3    TIP3    TIP3    TIP3    TIP3    
          TIP3    TIP3    TIP3    TIP3    TIP3    TIP3    TIP3    TIP3    TIP3    TIP3    TIP3    TIP3    TIP3    TIP3    TIP3    TIP3    TIP3    TIP3    TIP3    TIP3    
          TIP3    TIP3    TIP3    TIP3    TIP3    TIP3    TIP3    TIP3    TIP3    TIP3    TIP3    TIP3    TIP3    TIP3    TIP3    TIP3    TIP3    TIP3    TIP3    TIP3    
          TIP3    TIP3    TIP3    TIP3    TIP3    TIP3    TIP3    TIP3    TIP3    TIP3    TIP3    TIP3    TIP3    TIP3    TIP3    TIP3    TIP3    TIP3    TIP3    TIP3    
          TIP3    TIP3    TIP3    TIP3    TIP3    TIP3    TIP3    TIP3    TIP3    TIP3    TIP3    TIP3    TIP3    TIP3    TIP3    TIP3    TIP3    TIP3    TIP3    TIP3    
          TIP3    TIP3    TIP3    TIP3    TIP3    TIP3    TIP3    TIP3    TIP3    TIP3    TIP3    TIP3    TIP3    TIP3    TIP3    TIP3    TIP3    TIP3    TIP3    TIP3    
          TIP3    TIP3    TIP3    TIP3    TIP3    TIP3    TIP3    TIP3    TIP3    TIP3    TIP3    TIP3    TIP3    TIP3    TIP3    TIP3    TIP3    TIP3    TIP3    TIP3    
          TIP3    TIP3    TIP3    TIP3    TIP3    TIP3    TIP3    TIP3    TIP3    TIP3    TIP3    TIP3    TIP3    TIP3    TIP3    TIP3    TIP3    TIP3    TIP3    TIP3    
          TIP3    TIP3    TIP3    TIP3    TIP3    TIP3    TIP3    TIP3    TIP3    TIP3    TIP3    TIP3    TIP3    TIP3    TIP3    TIP3    TIP3    TIP3    TIP3    TIP3    
          TIP3    TIP3    TIP3    TIP3    TIP3    TIP3    TIP3    TIP3    TIP3    TIP3    TIP3    TIP3    TIP3    TIP3    TIP3    TIP3    TIP3    TIP3    TIP3    TIP3    
          TIP3    TIP3    TIP3    TIP3    TIP3    TIP3    TIP3    TIP3    TIP3    TIP3    TIP3    TIP3    TIP3    TIP3    TIP3    TIP3    TIP3    TIP3    TIP3    TIP3    
          TIP3    TIP3    TIP3    TIP3    TIP3    TIP3    TIP3    TIP3    TIP3    TIP3    TIP3    TIP3    TIP3    TIP3    TIP3    TIP3    TIP3    TIP3    TIP3    TIP3    
          TIP3    TIP3    TIP3    TIP3    TIP3    TIP3    TIP3    TIP3    TIP3    TIP3    TIP3    TIP3    TIP3    TIP3    TIP3    TIP3    TIP3    TIP3    TIP3    TIP3    
          TIP3    TIP3    TIP3    TIP3    TIP3    TIP3    TIP3    TIP3    TIP3    TIP3    TIP3    TIP3    TIP3    TIP3    TIP3    TIP3    TIP3    TIP3    TIP3    TIP3    
          TIP3    TIP3    TIP3    TIP3    TIP3    TIP3    TIP3    TIP3    TIP3    TIP3    TIP3    TIP3    TIP3    TIP3    TIP3    TIP3    TIP3    TIP3    TIP3    TIP3    
          TIP3    TIP3    TIP3    TIP3    TIP3    TIP3    TIP3    TIP3    TIP3    TIP3    TIP3    TIP3    TIP3    TIP3    TIP3    TIP3    TIP3    TIP3    TIP3    TIP3    
          TIP3    TIP3    TIP3    TIP3    TIP3    TIP3    TIP3    TIP3    TIP3    TIP3    TIP3    TIP3    TIP3    TIP3    TIP3    TIP3    TIP3    TIP3    TIP3    TIP3    
          TIP3    TIP3    TIP3    TIP3    TIP3    TIP3    TIP3    TIP3    TIP3    TIP3    TIP3    TIP3    TIP3    TIP3    TIP3    TIP3    TIP3    TIP3    TIP3    TIP3    
          TIP3    TIP3    TIP3    TIP3    TIP3    TIP3    TIP3    TIP3    TIP3    TIP3    TIP3    TIP3    TIP3    TIP3    TIP3    TIP3    TIP3    TIP3    TIP3    TIP3    
          TIP3    TIP3    TIP3    TIP3    TIP3    TIP3    TIP3    TIP3    TIP3    TIP3    TIP3    TIP3    TIP3    TIP3    TIP3    TIP3    TIP3    TIP3    TIP3    TIP3    
          TIP3    TIP3    TIP3    TIP3    TIP3    TIP3    TIP3    TIP3    TIP3    TIP3    TIP3    TIP3    TIP3    TIP3    TIP3    TIP3    TIP3    TIP3    TIP3    TIP3    
          TIP3    TIP3    TIP3    TIP3    TIP3    TIP3    TIP3    TIP3    TIP3    TIP3    TIP3    TIP3    TIP3    TIP3    TIP3    TIP3    TIP3    TIP3    TIP3    TIP3    
          TIP3    TIP3    TIP3    TIP3    TIP3    TIP3    TIP3    TIP3    TIP3    TIP3    TIP3    TIP3    TIP3    TIP3    TIP3    TIP3    TIP3    TIP3    TIP3    TIP3    
          TIP3    TIP3    TIP3    TIP3    TIP3    TIP3    TIP3    TIP3    TIP3    TIP3    TIP3    TIP3    TIP3    TIP3    TIP3    TIP3    TIP3    TIP3    TIP3    TIP3    
          TIP3    TIP3    TIP3    TIP3    TIP3    TIP3    TIP3    TIP3    TIP3    TIP3    TIP3    TIP3    TIP3    TIP3    TIP3    TIP3    TIP3    TIP3    TIP3    TIP3    
          TIP3    TIP3    TIP3    TIP3    TIP3    TIP3    TIP3    TIP3    TIP3    TIP3    TIP3    TIP3    TIP3    TIP3    TIP3    TIP3    TIP3    TIP3    TIP3    TIP3    
          TIP3    TIP3    TIP3    TIP3    TIP3    TIP3    TIP3    TIP3    TIP3    TIP3    TIP3    TIP3    TIP3    TIP3    TIP3    TIP3    TIP3    TIP3    TIP3    TIP3    
          TIP3    TIP3    TIP3    TIP3    TIP3    TIP3    TIP3    TIP3    TIP3    TIP3    TIP3    TIP3    TIP3    TIP3    TIP3    TIP3    TIP3    TIP3    TIP3    TIP3    
          TIP3    TIP3    TIP3    TIP3    TIP3    TIP3    TIP3    TIP3    TIP3    TIP3    TIP3    TIP3    TIP3    TIP3    TIP3    TIP3    TIP3    TIP3    TIP3    TIP3    
          TIP3    TIP3    TIP3    TIP3    TIP3    TIP3    TIP3    TIP3    TIP3    TIP3    TIP3    TIP3    TIP3    TIP3    TIP3    TIP3    TIP3    TIP3    TIP3    TIP3    
          TIP3    TIP3    TIP3    TIP3    TIP3    TIP3    TIP3    TIP3    TIP3    TIP3    TIP3    TIP3    TIP3    TIP3    TIP3    TIP3    TIP3    TIP3    TIP3    TIP3    
          TIP3    TIP3    TIP3    TIP3    TIP3    TIP3    TIP3    TIP3    TIP3    TIP3    TIP3    TIP3    TIP3    TIP3    TIP3    TIP3    TIP3    TIP3    TIP3    TIP3    
          TIP3    TIP3    TIP3    TIP3    TIP3    TIP3    TIP3    TIP3    TIP3    TIP3    TIP3    TIP3    TIP3    TIP3    TIP3    TIP3    TIP3    TIP3    TIP3    TIP3    
          TIP3    TIP3    TIP3    TIP3    TIP3    TIP3    TIP3    TIP3    TIP3    TIP3    TIP3    TIP3    TIP3    TIP3    TIP3    TIP3    TIP3    TIP3    TIP3    TIP3    
          TIP3    TIP3    TIP3    TIP3    TIP3    TIP3    TIP3    TIP3    TIP3    TIP3    TIP3    TIP3    TIP3    TIP3    TIP3    TIP3    TIP3    TIP3    TIP3    TIP3    
          TIP3    TIP3    TIP3    TIP3    TIP3    TIP3    TIP3    TIP3    TIP3    TIP3    TIP3    TIP3    TIP3    TIP3    TIP3    TIP3    TIP3    TIP3    TIP3    TIP3    
          TIP3    TIP3    TIP3    TIP3    TIP3    TIP3    TIP3    TIP3    TIP3    TIP3    TIP3    TIP3    TIP3    TIP3    TIP3    TIP3    TIP3    TIP3    TIP3    TIP3    
          TIP3    TIP3    TIP3    TIP3    TIP3    TIP3    TIP3    TIP3    TIP3    TIP3    TIP3    TIP3    TIP3    TIP3    TIP3    TIP3    TIP3    TIP3    TIP3    TIP3    
          TIP3    TIP3    TIP3    TIP3    TIP3    TIP3    TIP3    TIP3    TIP3    TIP3    TIP3    TIP3    TIP3    TIP3    TIP3    TIP3    TIP3    TIP3    TIP3    TIP3    
          TIP3    TIP3    TIP3    TIP3    TIP3    TIP3    TIP3    TIP3    TIP3    TIP3    TIP3    TIP3    TIP3    TIP3    TIP3    TIP3    TIP3    TIP3    TIP3    TIP3    
          TIP3    TIP3    TIP3    TIP3    TIP3    TIP3    TIP3    TIP3    TIP3    TIP3    TIP3    TIP3    TIP3    TIP3    TIP3    TIP3    TIP3    TIP3    TIP3    TIP3    
          TIP3    TIP3    TIP3    TIP3    TIP3    TIP3    TIP3    TIP3    TIP3    TIP3    TIP3    TIP3    TIP3    TIP3    TIP3    TIP3    TIP3    TIP3    TIP3    TIP3    
          TIP3    TIP3    TIP3    TIP3    TIP3    TIP3    TIP3    TIP3    TIP3    TIP3    TIP3    TIP3    TIP3    TIP3    TIP3    TIP3    TIP3    TIP3    TIP3    TIP3    
          TIP3    TIP3    TIP3    TIP3    TIP3    TIP3    TIP3    TIP3    TIP3    TIP3    TIP3    TIP3    TIP3    TIP3    TIP3    TIP3    TIP3    TIP3    TIP3    TIP3    
          TIP3    TIP3    TIP3    TIP3    TIP3    TIP3    TIP3    TIP3    TIP3    TIP3    TIP3    TIP3    TIP3    TIP3    TIP3    TIP3    TIP3    TIP3    TIP3    TIP3    
          TIP3    TIP3    TIP3    TIP3    TIP3    TIP3    TIP3    TIP3    TIP3    TIP3    TIP3    TIP3    TIP3    TIP3    TIP3    TIP3    TIP3    TIP3    TIP3    TIP3    
          TIP3    TIP3    TIP3    TIP3    TIP3    TIP3    TIP3    TIP3    TIP3    TIP3    TIP3    TIP3    TIP3    TIP3    TIP3    TIP3    TIP3    TIP3    TIP3    TIP3    
          TIP3    TIP3    TIP3    TIP3    TIP3    TIP3    TIP3    TIP3    TIP3    TIP3    TIP3    TIP3    TIP3    TIP3    TIP3    TIP3    TIP3    TIP3    TIP3    TIP3    
          TIP3    TIP3    TIP3    TIP3    TIP3    TIP3    TIP3    TIP3    TIP3    TIP3    TIP3    TIP3    TIP3    TIP3    TIP3    TIP3    TIP3    TIP3    TIP3    TIP3    
          TIP3    TIP3    TIP3    TIP3    TIP3    TIP3    TIP3    TIP3    TIP3    TIP3    TIP3    TIP3    TIP3    TIP3    TIP3    TIP3    TIP3    TIP3    TIP3    TIP3    
          TIP3    TIP3    TIP3    TIP3    TIP3    TIP3    TIP3    TIP3    TIP3    TIP3    TIP3    TIP3    TIP3    TIP3    TIP3    TIP3    TIP3    TIP3    TIP3    TIP3    
          TIP3    TIP3    TIP3    TIP3    TIP3    TIP3    TIP3    TIP3    TIP3    TIP3    TIP3    TIP3    TIP3    TIP3    TIP3    TIP3    TIP3    TIP3    TIP3    TIP3    
          TIP3    TIP3    TIP3    TIP3    TIP3    TIP3    TIP3    TIP3    TIP3    TIP3    TIP3    TIP3    TIP3    TIP3    TIP3    TIP3    TIP3    TIP3    TIP3    TIP3    
          TIP3    TIP3    TIP3    TIP3    TIP3    TIP3    TIP3    TIP3    TIP3    TIP3    TIP3    TIP3    TIP3    TIP3    TIP3    TIP3    TIP3    TIP3    TIP3    TIP3    
          TIP3    TIP3    TIP3    TIP3    TIP3    TIP3    TIP3    TIP3    TIP3    TIP3    TIP3    TIP3    TIP3    TIP3    TIP3    TIP3    TIP3    TIP3    TIP3    TIP3    
          TIP3    TIP3    TIP3    TIP3    TIP3    TIP3    TIP3    TIP3    TIP3    TIP3    TIP3    TIP3    TIP3    TIP3    TIP3    TIP3    TIP3    TIP3    TIP3    TIP3    
          TIP3    TIP3    TIP3    TIP3    TIP3    TIP3    TIP3    TIP3    TIP3    TIP3    TIP3    TIP3    TIP3    TIP3    TIP3    TIP3    TIP3    TIP3    TIP3    TIP3    
          TIP3    TIP3    TIP3    TIP3    TIP3    TIP3    TIP3    TIP3    TIP3    TIP3    TIP3    TIP3    TIP3    TIP3    TIP3    TIP3    TIP3    TIP3    TIP3    TIP3    
          TIP3    TIP3    TIP3    TIP3    TIP3    TIP3    TIP3    TIP3    TIP3    TIP3    TIP3    TIP3    TIP3    TIP3    TIP3    TIP3    TIP3    TIP3    TIP3    TIP3    
          TIP3    TIP3    TIP3    TIP3    TIP3    TIP3    TIP3    TIP3    TIP3    TIP3    TIP3    TIP3    TIP3    TIP3    TIP3    TIP3    TIP3    TIP3    TIP3    TIP3    
          TIP3    TIP3    TIP3    TIP3    TIP3    TIP3    TIP3    TIP3    TIP3    TIP3    TIP3    TIP3    TIP3    TIP3    TIP3    TIP3    TIP3    TIP3    TIP3    TIP3    
          TIP3    TIP3    TIP3    TIP3    TIP3    TIP3    TIP3    TIP3    TIP3    TIP3    TIP3    TIP3    TIP3    TIP3    TIP3    TIP3    TIP3    TIP3    TIP3    TIP3    
          TIP3    TIP3    TIP3    TIP3    TIP3    TIP3    TIP3    TIP3    TIP3    TIP3    TIP3    TIP3    TIP3    TIP3    TIP3    TIP3    TIP3    TIP3    TIP3    TIP3    
          TIP3    TIP3    TIP3    TIP3    TIP3    TIP3    TIP3    TIP3    TIP3    TIP3    TIP3    TIP3    TIP3    TIP3    TIP3    TIP3    TIP3    TIP3    TIP3    TIP3    
          TIP3    TIP3    TIP3    TIP3    TIP3    TIP3    TIP3    TIP3    TIP3    TIP3    TIP3    TIP3    TIP3    TIP3    TIP3    TIP3    TIP3    TIP3    TIP3    TIP3    
          TIP3    TIP3    TIP3    TIP3    TIP3    TIP3    TIP3    TIP3    TIP3    TIP3    TIP3    TIP3    TIP3    TIP3    TIP3    TIP3    TIP3    TIP3    TIP3    TIP3    
          TIP3    TIP3    TIP3    TIP3    TIP3    TIP3    TIP3    TIP3    TIP3    TIP3    TIP3    TIP3    TIP3    TIP3    TIP3    TIP3    TIP3    TIP3    TIP3    TIP3    
          TIP3    TIP3    TIP3    TIP3    TIP3    TIP3    TIP3    TIP3    TIP3    TIP3    TIP3    TIP3    TIP3    TIP3    TIP3    TIP3    TIP3    TIP3    TIP3    TIP3    
          TIP3    TIP3    TIP3    TIP3    TIP3    TIP3    TIP3    TIP3    TIP3    TIP3    TIP3    TIP3    TIP3    TIP3    TIP3    TIP3    TIP3    TIP3    TIP3    TIP3    
          TIP3    TIP3    TIP3    TIP3    TIP3    TIP3    TIP3    TIP3    TIP3    TIP3    TIP3    TIP3    TIP3    TIP3    TIP3    TIP3    TIP3    TIP3    TIP3    TIP3    
          TIP3    TIP3    TIP3    TIP3    TIP3    TIP3    TIP3    TIP3    TIP3    TIP3    TIP3    TIP3    TIP3    TIP3    TIP3    TIP3    TIP3    TIP3    TIP3    TIP3    
          TIP3    TIP3    TIP3    TIP3    TIP3    TIP3    TIP3    TIP3    TIP3    TIP3    TIP3    TIP3    TIP3    TIP3    TIP3    TIP3    TIP3    TIP3    TIP3    TIP3    
          TIP3    TIP3    TIP3    TIP3    TIP3    TIP3    TIP3    TIP3    TIP3    TIP3    TIP3    TIP3    TIP3    TIP3    TIP3    TIP3    TIP3    TIP3    TIP3    TIP3    
          TIP3    TIP3    TIP3    TIP3    TIP3    TIP3    TIP3    TIP3    TIP3    TIP3    TIP3    TIP3    TIP3    TIP3    TIP3    TIP3    TIP3    TIP3    TIP3    TIP3    
          TIP3    TIP3    TIP3    TIP3    TIP3    TIP3    TIP3    TIP3    TIP3    TIP3    TIP3    TIP3    TIP3    TIP3    TIP3    TIP3    TIP3    TIP3    TIP3    TIP3    
          TIP3    TIP3    TIP3    TIP3    TIP3    TIP3    TIP3    TIP3    TIP3    TIP3    TIP3    TIP3    TIP3    TIP3    TIP3    TIP3    TIP3    TIP3    TIP3    TIP3    
          TIP3    TIP3    TIP3    TIP3    TIP3    TIP3    TIP3    TIP3    TIP3    TIP3    TIP3    TIP3    TIP3    TIP3    TIP3    TIP3    TIP3    TIP3    TIP3    TIP3    
          TIP3    TIP3    TIP3    TIP3    TIP3    TIP3    TIP3    TIP3    TIP3    TIP3    TIP3    TIP3    TIP3    TIP3    TIP3    TIP3    TIP3    TIP3    TIP3    TIP3    
          TIP3    TIP3    TIP3    TIP3    TIP3    TIP3    TIP3    TIP3    TIP3    TIP3    TIP3    TIP3    TIP3    TIP3    TIP3    TIP3    TIP3    TIP3    TIP3    TIP3    
          TIP3    TIP3    TIP3    TIP3    TIP3    TIP3    TIP3    TIP3    TIP3    TIP3    TIP3    TIP3    TIP3    TIP3    TIP3    TIP3    TIP3    TIP3    TIP3    TIP3    
          TIP3    TIP3    TIP3    TIP3    TIP3    TIP3    TIP3    TIP3    TIP3    TIP3    TIP3    TIP3    TIP3    TIP3    TIP3    TIP3    TIP3    TIP3    TIP3    TIP3    
          TIP3    TIP3    TIP3    TIP3    TIP3    TIP3    TIP3    TIP3    TIP3    TIP3    TIP3    TIP3    TIP3    TIP3    TIP3    TIP3    TIP3    TIP3    TIP3    TIP3    
          TIP3    TIP3    TIP3    TIP3    TIP3    TIP3    TIP3    TIP3    TIP3    TIP3    TIP3    TIP3    TIP3    TIP3    TIP3    TIP3    TIP3    TIP3    TIP3    TIP3    
          TIP3    TIP3    TIP3    TIP3    TIP3    TIP3    TIP3    TIP3    TIP3    TIP3    TIP3    TIP3    TIP3    TIP3    TIP3    TIP3    TIP3    TIP3    TIP3    TIP3    
          TIP3    TIP3    TIP3    TIP3    TIP3    TIP3    TIP3    TIP3    TIP3    TIP3    TIP3    TIP3    TIP3    TIP3    TIP3    TIP3    TIP3    TIP3    TIP3    TIP3    
          TIP3    TIP3    TIP3    TIP3    TIP3    TIP3    TIP3    TIP3    TIP3    TIP3    TIP3    TIP3    TIP3    TIP3    TIP3    TIP3    TIP3    TIP3    TIP3    TIP3    
          TIP3    TIP3    TIP3    TIP3    TIP3    TIP3    TIP3    TIP3    TIP3    TIP3    TIP3    TIP3    TIP3    TIP3    TIP3    TIP3    TIP3    TIP3    TIP3    TIP3    
          TIP3    TIP3    TIP3    TIP3    TIP3    TIP3    TIP3    TIP3    TIP3    TIP3    TIP3    TIP3    TIP3    TIP3    TIP3    TIP3    TIP3    TIP3    TIP3    TIP3    
          TIP3    TIP3    TIP3    TIP3    TIP3    TIP3    TIP3    TIP3    TIP3    TIP3    TIP3    TIP3    TIP3    TIP3    TIP3    TIP3    TIP3    TIP3    TIP3    TIP3    
          TIP3    TIP3    TIP3    TIP3    TIP3    TIP3    TIP3    TIP3    TIP3    TIP3    TIP3    TIP3    TIP3    TIP3    TIP3    TIP3    TIP3    TIP3    TIP3    TIP3    
          TIP3    TIP3    TIP3    TIP3    TIP3    TIP3    TIP3    TIP3    TIP3    TIP3    TIP3    TIP3    TIP3    TIP3    TIP3    TIP3    TIP3    TIP3    TIP3    TIP3    
          TIP3    TIP3    TIP3    TIP3    TIP3    TIP3    TIP3    TIP3    TIP3    TIP3    TIP3    TIP3    TIP3    TIP3    TIP3    TIP3    TIP3    TIP3    TIP3    TIP3    
          TIP3    TIP3    TIP3    TIP3    TIP3    TIP3    TIP3    TIP3    TIP3    TIP3    TIP3    TIP3    TIP3    TIP3    TIP3    TIP3    TIP3    TIP3    TIP3    TIP3    
          TIP3    TIP3    TIP3    TIP3    TIP3    TIP3    TIP3    TIP3    TIP3    TIP3    TIP3    TIP3    TIP3    TIP3    TIP3    TIP3    TIP3    TIP3    TIP3    TIP3    
          TIP3    TIP3    TIP3    TIP3    TIP3    TIP3    TIP3    TIP3    TIP3    TIP3    TIP3    TIP3    TIP3    TIP3    TIP3    TIP3    TIP3    TIP3    TIP3    TIP3    
          TIP3    TIP3    TIP3    TIP3    TIP3    TIP3    TIP3    TIP3    TIP3    TIP3    TIP3    TIP3    TIP3    TIP3    TIP3    TIP3    TIP3    TIP3    TIP3    TIP3    
          TIP3    TIP3    TIP3    TIP3    TIP3    TIP3    TIP3    TIP3    TIP3    TIP3    TIP3    TIP3    TIP3    TIP3    TIP3    TIP3    TIP3    TIP3    TIP3    TIP3    
          TIP3    TIP3    TIP3    TIP3    TIP3    TIP3    TIP3    TIP3    TIP3    TIP3    TIP3    TIP3    TIP3    TIP3    TIP3    TIP3    TIP3    TIP3    TIP3    TIP3    
          TIP3    TIP3    TIP3    TIP3    TIP3    TIP3    TIP3    TIP3    TIP3    TIP3    TIP3    TIP3    TIP3    TIP3    TIP3    TIP3    TIP3    TIP3    TIP3    TIP3    
          TIP3    TIP3    TIP3    TIP3    TIP3    TIP3    TIP3    TIP3    TIP3    TIP3    TIP3    TIP3    TIP3    TIP3    TIP3    TIP3    TIP3    TIP3    TIP3    TIP3    
          TIP3    TIP3    TIP3    TIP3    TIP3    TIP3    TIP3    TIP3    TIP3    TIP3    TIP3    TIP3    TIP3    TIP3    TIP3    TIP3    TIP3    TIP3    TIP3    TIP3    
          TIP3    TIP3    TIP3    TIP3    TIP3    TIP3    TIP3    TIP3    TIP3    TIP3    TIP3    TIP3    TIP3    TIP3    TIP3    TIP3    TIP3    TIP3    TIP3    TIP3    
          TIP3    TIP3    TIP3    TIP3    TIP3    TIP3    TIP3    TIP3    TIP3    TIP3    TIP3    TIP3    TIP3    TIP3    TIP3    TIP3    TIP3    TIP3    TIP3    TIP3    
          TIP3    TIP3    TIP3    TIP3    TIP3    TIP3    TIP3    TIP3    TIP3    TIP3    TIP3    TIP3    TIP3    TIP3    TIP3    TIP3    TIP3    TIP3    TIP3    TIP3    
          TIP3    TIP3    TIP3    TIP3    TIP3    TIP3    TIP3    TIP3    TIP3    TIP3    TIP3    TIP3    TIP3    TIP3    TIP3    TIP3    TIP3    TIP3    TIP3    TIP3    
          TIP3    TIP3    TIP3    TIP3    TIP3    TIP3    TIP3    TIP3    TIP3    TIP3    TIP3    TIP3    TIP3    TIP3    TIP3    TIP3    TIP3    TIP3    TIP3    TIP3    
          TIP3    TIP3    TIP3    TIP3    TIP3    TIP3    TIP3    TIP3    TIP3    TIP3    TIP3    TIP3    TIP3    TIP3    TIP3    TIP3    TIP3    TIP3    TIP3    TIP3    
          TIP3    TIP3    TIP3    TIP3    TIP3    TIP3    TIP3    TIP3    TIP3    TIP3    TIP3    TIP3    TIP3    TIP3    TIP3    TIP3    TIP3    TIP3    TIP3    TIP3    
          TIP3    TIP3    TIP3    TIP3    TIP3    TIP3    TIP3    TIP3    TIP3    TIP3    TIP3    TIP3    TIP3    TIP3    TIP3    TIP3    TIP3    TIP3    TIP3    TIP3    
          TIP3    TIP3    TIP3    TIP3    TIP3    TIP3    TIP3    TIP3    TIP3    TIP3    TIP3    TIP3    TIP3    TIP3    TIP3    TIP3    TIP3    TIP3    TIP3    TIP3    
          TIP3    TIP3    TIP3    TIP3    TIP3    TIP3    TIP3    TIP3    TIP3    TIP3    TIP3    TIP3    TIP3    TIP3    TIP3    TIP3    TIP3    TIP3    TIP3    TIP3    
          TIP3    TIP3    TIP3    TIP3    TIP3    TIP3    TIP3    TIP3    TIP3    TIP3    TIP3    TIP3    TIP3    TIP3    TIP3    TIP3    TIP3    TIP3    TIP3    TIP3    
          TIP3    TIP3    TIP3    TIP3    TIP3    TIP3    TIP3    TIP3    TIP3    TIP3    TIP3    TIP3    TIP3    TIP3    TIP3    TIP3    TIP3    TIP3    TIP3    TIP3    
          TIP3    TIP3    TIP3    TIP3    TIP3    TIP3    TIP3    TIP3    TIP3    TIP3    TIP3    TIP3    TIP3    TIP3    TIP3    TIP3    TIP3    TIP3    TIP3    TIP3    
          TIP3    TIP3    TIP3    TIP3    TIP3    TIP3    TIP3    TIP3    TIP3    TIP3    TIP3    TIP3    TIP3    TIP3    TIP3    TIP3    TIP3    TIP3    TIP3    TIP3    
          TIP3    TIP3    TIP3    TIP3    TIP3    TIP3    TIP3    TIP3    TIP3    TIP3    TIP3    TIP3    TIP3    TIP3    TIP3    TIP3    TIP3    TIP3    TIP3    TIP3    
          TIP3    TIP3    TIP3    TIP3    TIP3    TIP3    TIP3    TIP3    TIP3    TIP3    TIP3    TIP3    TIP3    TIP3    TIP3    TIP3    TIP3    TIP3    TIP3    TIP3    
          TIP3    TIP3    TIP3    TIP3    TIP3    TIP3    TIP3    TIP3    TIP3    TIP3    TIP3    TIP3    TIP3    TIP3    TIP3    TIP3    TIP3    TIP3    TIP3    TIP3    
          TIP3    TIP3    TIP3    TIP3    TIP3    TIP3    TIP3    TIP3    TIP3    TIP3    TIP3    TIP3    TIP3    TIP3    TIP3    TIP3    TIP3    TIP3    TIP3    TIP3    
          TIP3    TIP3    TIP3    TIP3    TIP3    TIP3    TIP3    TIP3    TIP3    TIP3    TIP3    TIP3    TIP3    TIP3    TIP3    TIP3    TIP3    TIP3    TIP3    TIP3    
          TIP3    TIP3    TIP3    TIP3    TIP3    TIP3    TIP3    TIP3    TIP3    TIP3    TIP3    TIP3    TIP3    TIP3    TIP3    TIP3    TIP3    TIP3    TIP3    TIP3    
          TIP3    TIP3    TIP3    TIP3    TIP3    TIP3    TIP3    TIP3    TIP3    TIP3    TIP3    TIP3    TIP3    TIP3    TIP3    TIP3    TIP3    TIP3    TIP3    TIP3    
          TIP3    TIP3    TIP3    TIP3    TIP3    TIP3    TIP3    TIP3    TIP3    TIP3    TIP3    TIP3    TIP3    TIP3    TIP3    TIP3    TIP3    TIP3    TIP3    TIP3    
          TIP3    TIP3    TIP3    TIP3    TIP3    TIP3    TIP3    TIP3    TIP3    TIP3    TIP3    TIP3    TIP3    TIP3    TIP3    TIP3    TIP3    TIP3    TIP3    TIP3    
          TIP3    TIP3    TIP3    TIP3    TIP3    TIP3    TIP3    TIP3    TIP3    TIP3    TIP3    TIP3    TIP3    TIP3    TIP3    TIP3    TIP3    TIP3    TIP3    TIP3    
          TIP3    TIP3    TIP3    TIP3    TIP3    TIP3    TIP3    TIP3    TIP3    TIP3    TIP3    TIP3    TIP3    TIP3    TIP3    TIP3    TIP3    TIP3    TIP3    TIP3    
          TIP3    TIP3    TIP3    TIP3    TIP3    TIP3    TIP3    TIP3    TIP3    TIP3    TIP3    TIP3    TIP3    TIP3    TIP3    TIP3    TIP3    TIP3    TIP3    TIP3    
          TIP3    TIP3    TIP3    TIP3    TIP3    TIP3    TIP3    TIP3    TIP3    TIP3    TIP3    TIP3    TIP3    TIP3    TIP3    TIP3    TIP3    TIP3    TIP3    TIP3    
          TIP3    TIP3    TIP3    TIP3    TIP3    TIP3    TIP3    TIP3    TIP3    TIP3    TIP3    TIP3    TIP3    TIP3    TIP3    TIP3    TIP3    TIP3    TIP3    TIP3    
          TIP3    TIP3    TIP3    TIP3    TIP3    TIP3    TIP3    TIP3    TIP3    TIP3    TIP3    TIP3    TIP3    TIP3    TIP3    TIP3    TIP3    TIP3    TIP3    TIP3    
          TIP3    TIP3    TIP3    TIP3    TIP3    TIP3    TIP3    TIP3    TIP3    TIP3    TIP3    TIP3    TIP3    TIP3    TIP3    TIP3    TIP3    TIP3    TIP3    TIP3    
          TIP3    TIP3    TIP3    TIP3    TIP3    TIP3    TIP3    TIP3    TIP3    TIP3    TIP3    TIP3    TIP3    TIP3    TIP3    TIP3    TIP3    TIP3    TIP3    TIP3    
          TIP3    TIP3    TIP3    TIP3    TIP3    TIP3    TIP3    TIP3    TIP3    TIP3    TIP3    TIP3    TIP3    TIP3    TIP3    TIP3    TIP3    TIP3    TIP3    TIP3    
          TIP3    TIP3    TIP3    TIP3    TIP3    TIP3    TIP3    TIP3    TIP3    TIP3    TIP3    TIP3    TIP3    TIP3    TIP3    TIP3    TIP3    TIP3    TIP3    TIP3    
          TIP3    TIP3    TIP3    TIP3    TIP3    TIP3    TIP3    TIP3    TIP3    TIP3    TIP3    TIP3    TIP3    TIP3    TIP3    TIP3    TIP3    TIP3    TIP3    TIP3    
          TIP3    TIP3    TIP3    TIP3    TIP3    TIP3    TIP3    TIP3    TIP3    TIP3    TIP3    TIP3    TIP3    TIP3    TIP3    TIP3    TIP3    TIP3    TIP3    TIP3    
          TIP3    TIP3    TIP3    TIP3    TIP3    TIP3    TIP3    TIP3    TIP3    TIP3    TIP3    TIP3    TIP3    TIP3    TIP3    TIP3    TIP3    TIP3    TIP3    TIP3    
          TIP3    TIP3    TIP3    TIP3    TIP3    TIP3    TIP3    TIP3    TIP3    TIP3    TIP3    TIP3    TIP3    TIP3    TIP3    TIP3    TIP3    TIP3    TIP3    TIP3    
          TIP3    TIP3    TIP3    TIP3    TIP3    TIP3    TIP3    TIP3    TIP3    TIP3    TIP3    TIP3    TIP3    TIP3    TIP3    TIP3    TIP3    TIP3    TIP3    TIP3    
          TIP3    TIP3    TIP3    TIP3    TIP3    TIP3    TIP3    TIP3    TIP3    TIP3    TIP3    TIP3    TIP3    TIP3    TIP3    TIP3    TIP3    TIP3    TIP3    TIP3    
          TIP3    TIP3    TIP3    TIP3    TIP3    TIP3    TIP3    TIP3    TIP3    TIP3    TIP3    TIP3    TIP3    TIP3    TIP3    TIP3    TIP3    TIP3    TIP3    TIP3    
          TIP3    TIP3    TIP3    TIP3    TIP3    TIP3    TIP3    TIP3    TIP3    TIP3    TIP3    TIP3    TIP3    TIP3    TIP3    TIP3    TIP3    TIP3    TIP3    TIP3    
          TIP3    TIP3    TIP3    TIP3    TIP3    TIP3    TIP3    TIP3    TIP3    TIP3    TIP3    TIP3    TIP3    TIP3    TIP3    TIP3    TIP3    TIP3    TIP3    TIP3    
          TIP3    TIP3    TIP3    TIP3    TIP3    TIP3    TIP3    TIP3    TIP3    TIP3    TIP3    TIP3    TIP3    TIP3    TIP3    TIP3    TIP3    TIP3    TIP3    TIP3    
          TIP3    TIP3    TIP3    TIP3    TIP3    TIP3    TIP3    TIP3    TIP3    TIP3    TIP3    TIP3    TIP3    TIP3    TIP3    TIP3    TIP3    TIP3    TIP3    TIP3    
          TIP3    TIP3    TIP3    TIP3    TIP3    TIP3    TIP3    TIP3    TIP3    TIP3    TIP3    TIP3    TIP3    TIP3    TIP3    TIP3    TIP3    TIP3    TIP3    TIP3    
          TIP3    TIP3    TIP3    TIP3    TIP3    TIP3    TIP3    TIP3    TIP3    TIP3    TIP3    TIP3    TIP3    TIP3    TIP3    TIP3    TIP3    TIP3    TIP3    TIP3    
          TIP3    TIP3    TIP3    TIP3    TIP3    TIP3    TIP3    TIP3    TIP3    TIP3    TIP3    TIP3    TIP3    TIP3    TIP3    TIP3    TIP3    TIP3    TIP3    TIP3    
          TIP3    TIP3    TIP3    TIP3    TIP3    TIP3    TIP3    TIP3    TIP3    TIP3    TIP3    TIP3    TIP3    TIP3    TIP3    TIP3    TIP3    TIP3    TIP3    TIP3    
          TIP3    TIP3    TIP3    TIP3    TIP3    TIP3    TIP3    TIP3    TIP3    TIP3    TIP3    TIP3    TIP3    TIP3    TIP3    TIP3    TIP3    TIP3    TIP3    TIP3    
          TIP3    TIP3    TIP3    TIP3    TIP3    TIP3    TIP3    TIP3    TIP3    TIP3    TIP3    TIP3    TIP3    TIP3    TIP3    TIP3    TIP3    TIP3    TIP3    TIP3    
          TIP3    TIP3    TIP3    TIP3    TIP3    TIP3    TIP3    TIP3    TIP3    TIP3    TIP3    TIP3    TIP3    TIP3    TIP3    TIP3    TIP3    TIP3    TIP3    TIP3    
          TIP3    TIP3    TIP3    TIP3    TIP3    TIP3    TIP3    TIP3    TIP3    TIP3    TIP3    TIP3    TIP3    TIP3    TIP3    TIP3    TIP3    TIP3    TIP3    TIP3    
          TIP3    TIP3    TIP3    TIP3    TIP3    TIP3    TIP3    TIP3    TIP3    TIP3    TIP3    TIP3    TIP3    TIP3    TIP3    TIP3    TIP3    TIP3    TIP3    TIP3    
          TIP3    TIP3    TIP3    TIP3    TIP3    TIP3    TIP3    TIP3    TIP3    TIP3    TIP3    TIP3    TIP3    TIP3    TIP3    TIP3    TIP3    TIP3    TIP3    TIP3    
          TIP3    TIP3    TIP3    TIP3    TIP3    TIP3    TIP3    TIP3    TIP3    TIP3    TIP3    TIP3    TIP3    TIP3    TIP3    TIP3    TIP3    TIP3    TIP3    TIP3    
          TIP3    TIP3    TIP3    TIP3    TIP3    TIP3    TIP3    TIP3    TIP3    TIP3    TIP3    TIP3    TIP3    TIP3    TIP3    TIP3    TIP3    TIP3    TIP3    TIP3    
          TIP3    TIP3    TIP3    TIP3    TIP3    TIP3    TIP3    TIP3    TIP3    TIP3    TIP3    TIP3    TIP3    TIP3    TIP3    TIP3    TIP3    TIP3    TIP3    TIP3    
          TIP3    TIP3    TIP3    TIP3    TIP3    TIP3    TIP3    TIP3    TIP3    TIP3    TIP3    TIP3    TIP3    TIP3    TIP3    TIP3    TIP3    TIP3    TIP3    TIP3    
          TIP3    TIP3    TIP3    TIP3    TIP3    TIP3    TIP3    TIP3    TIP3    TIP3    TIP3    TIP3    TIP3    TIP3    TIP3    TIP3    TIP3    TIP3    TIP3    TIP3    
          TIP3    TIP3    TIP3    TIP3    TIP3    TIP3    TIP3    TIP3    TIP3    TIP3    TIP3    TIP3    TIP3    TIP3    TIP3    TIP3    TIP3    TIP3    TIP3    TIP3    
          TIP3    TIP3    TIP3    TIP3    TIP3    TIP3    TIP3    TIP3    TIP3    TIP3    TIP3    TIP3    TIP3    TIP3    TIP3    TIP3    TIP3    TIP3    TIP3    TIP3    
          TIP3    TIP3    TIP3    TIP3    TIP3    TIP3    TIP3    TIP3    TIP3    TIP3    TIP3    TIP3    TIP3    TIP3    TIP3    TIP3    TIP3    TIP3    TIP3    TIP3    
          TIP3    TIP3    TIP3    TIP3    TIP3    TIP3    TIP3    TIP3    TIP3    TIP3    TIP3    TIP3    TIP3    TIP3    TIP3    TIP3    TIP3    TIP3    TIP3    TIP3    
          TIP3    TIP3    TIP3    TIP3    TIP3    TIP3    TIP3    TIP3    TIP3    TIP3    TIP3    TIP3    TIP3    TIP3    TIP3    TIP3    TIP3    TIP3    TIP3    TIP3    
          TIP3    TIP3    TIP3    TIP3    TIP3    TIP3    TIP3    TIP3    TIP3    TIP3    TIP3    TIP3    TIP3    TIP3    TIP3    TIP3    TIP3    TIP3    TIP3    TIP3    
          TIP3    TIP3    TIP3    TIP3    TIP3    TIP3    TIP3    TIP3    TIP3    TIP3    TIP3    TIP3    TIP3    TIP3    TIP3    TIP3    TIP3    TIP3    TIP3    TIP3    
          TIP3    TIP3    TIP3    TIP3    TIP3    TIP3    TIP3    TIP3    TIP3    TIP3    TIP3    TIP3    TIP3    TIP3    TIP3    TIP3    TIP3    TIP3    TIP3    TIP3    
          TIP3    TIP3    TIP3    TIP3    TIP3    TIP3    TIP3    TIP3    TIP3    TIP3    TIP3    TIP3    TIP3    TIP3    TIP3    TIP3    TIP3    TIP3    TIP3    TIP3    
          TIP3    TIP3    TIP3    TIP3    TIP3    TIP3    TIP3    TIP3    TIP3    TIP3    TIP3    TIP3    TIP3    TIP3    TIP3    TIP3    TIP3    TIP3    TIP3    TIP3    
          TIP3    TIP3    TIP3    TIP3    TIP3    TIP3    TIP3    TIP3    TIP3    TIP3    TIP3    TIP3    TIP3    TIP3    TIP3    TIP3    TIP3    TIP3    TIP3    TIP3    
          TIP3    TIP3    TIP3    TIP3    TIP3    TIP3    TIP3    TIP3    TIP3    TIP3    TIP3    TIP3    TIP3    TIP3    TIP3    TIP3    TIP3    TIP3    TIP3    TIP3    
          TIP3    TIP3    TIP3    TIP3    TIP3    TIP3    TIP3    TIP3    TIP3    TIP3    TIP3    TIP3    TIP3    TIP3    TIP3    TIP3    TIP3    TIP3    TIP3    TIP3    
          TIP3    TIP3    TIP3    TIP3    TIP3    TIP3    TIP3    TIP3    TIP3    TIP3    TIP3    TIP3    TIP3    TIP3    TIP3    TIP3    TIP3    TIP3    TIP3    TIP3    
          TIP3    TIP3    TIP3    TIP3    TIP3    TIP3    TIP3    TIP3    TIP3    TIP3    TIP3    TIP3    TIP3    TIP3    TIP3    TIP3    TIP3    TIP3    TIP3    TIP3    
          TIP3    TIP3    TIP3    TIP3    TIP3    TIP3    TIP3    TIP3    TIP3    TIP3    TIP3    TIP3    TIP3    TIP3    TIP3    TIP3    TIP3    TIP3    TIP3    TIP3    
          TIP3    TIP3    TIP3    TIP3    TIP3    TIP3    TIP3    TIP3    TIP3    TIP3    TIP3    TIP3    TIP3    TIP3    TIP3    TIP3    TIP3    TIP3    TIP3    TIP3    
          TIP3    TIP3    TIP3    TIP3    TIP3    TIP3    TIP3    TIP3    TIP3    TIP3    TIP3    TIP3    TIP3    TIP3    TIP3    TIP3    TIP3    TIP3    TIP3    TIP3    
          TIP3    TIP3    TIP3    TIP3    TIP3    TIP3    TIP3    TIP3    TIP3    TIP3    TIP3    TIP3    TIP3    TIP3    TIP3    TIP3    TIP3    TIP3    TIP3    TIP3    
          TIP3    TIP3    TIP3    TIP3    TIP3    TIP3    TIP3    TIP3    TIP3    TIP3    TIP3    TIP3    TIP3    TIP3    TIP3    TIP3    TIP3    TIP3    TIP3    TIP3    
          TIP3    TIP3    TIP3    TIP3    TIP3    TIP3    TIP3    TIP3    TIP3    TIP3    TIP3    TIP3    TIP3    TIP3    TIP3    TIP3    TIP3    TIP3    TIP3    TIP3    
          TIP3    TIP3    TIP3    TIP3    TIP3    TIP3    TIP3    TIP3    TIP3    TIP3    TIP3    TIP3    TIP3    TIP3    TIP3    TIP3    TIP3    TIP3    TIP3    TIP3    
          TIP3    TIP3    TIP3    TIP3    TIP3    TIP3    TIP3    TIP3    TIP3    TIP3    TIP3    TIP3    TIP3    TIP3    TIP3    TIP3    TIP3    TIP3    TIP3    TIP3    
          TIP3    TIP3    TIP3    TIP3    TIP3    TIP3    TIP3    TIP3    TIP3    TIP3    TIP3    TIP3    TIP3    TIP3    TIP3    TIP3    TIP3    TIP3    TIP3    TIP3    
          TIP3    TIP3    TIP3    TIP3    TIP3    TIP3    TIP3    TIP3    TIP3    TIP3    TIP3    TIP3    TIP3    TIP3    TIP3    TIP3    TIP3    TIP3    TIP3    TIP3    
          TIP3    TIP3    TIP3    TIP3    TIP3    TIP3    TIP3    TIP3    TIP3    TIP3    TIP3    TIP3    TIP3    TIP3    TIP3    TIP3    TIP3    TIP3    TIP3    TIP3    
          TIP3    TIP3    TIP3    TIP3    TIP3    TIP3    TIP3    TIP3    TIP3    TIP3    TIP3    TIP3    TIP3    TIP3    TIP3    TIP3    TIP3    TIP3    TIP3    TIP3    
          TIP3    TIP3    TIP3    TIP3    TIP3    TIP3    TIP3    TIP3    TIP3    TIP3    TIP3    TIP3    TIP3    TIP3    TIP3    TIP3    TIP3    TIP3    TIP3    TIP3    
          TIP3    TIP3    TIP3    TIP3    TIP3    TIP3    TIP3    TIP3    TIP3    TIP3    TIP3    TIP3    TIP3    TIP3    TIP3    TIP3    TIP3    TIP3    TIP3    TIP3    
          TIP3    TIP3    TIP3    TIP3    TIP3    TIP3    TIP3    TIP3    TIP3    TIP3    TIP3    TIP3    TIP3    TIP3    TIP3    TIP3    TIP3    TIP3    TIP3    TIP3    
          TIP3    TIP3    TIP3    TIP3    TIP3    TIP3    TIP3    TIP3    TIP3    TIP3    TIP3    TIP3    TIP3    TIP3    TIP3    TIP3    TIP3    TIP3    TIP3    TIP3    
          TIP3    TIP3    TIP3    TIP3    TIP3    TIP3    TIP3    TIP3    TIP3    TIP3    TIP3    TIP3    TIP3    TIP3    TIP3    TIP3    TIP3    TIP3    TIP3    TIP3    
          TIP3    TIP3    TIP3    TIP3    TIP3    TIP3    TIP3    TIP3    TIP3    TIP3    TIP3    TIP3    TIP3    TIP3    TIP3    TIP3    TIP3    TIP3    TIP3    TIP3    
          TIP3    TIP3    TIP3    TIP3    TIP3    TIP3    TIP3    TIP3    TIP3    TIP3    TIP3    TIP3    TIP3    TIP3    TIP3    TIP3    TIP3    TIP3    TIP3    TIP3    
          TIP3    TIP3    TIP3    TIP3    TIP3    TIP3    TIP3    TIP3    TIP3    TIP3    TIP3    TIP3    TIP3    TIP3    TIP3    TIP3    TIP3    TIP3    TIP3    TIP3    
          TIP3    TIP3    TIP3    TIP3    TIP3    TIP3    TIP3    TIP3    TIP3    TIP3    TIP3    TIP3    TIP3    TIP3    TIP3    TIP3    TIP3    TIP3    TIP3    TIP3    
          TIP3    TIP3    TIP3    TIP3    TIP3    TIP3    TIP3    TIP3    TIP3    TIP3    TIP3    TIP3    TIP3    TIP3    TIP3    TIP3    TIP3    TIP3    TIP3    TIP3    
          TIP3    TIP3    TIP3    TIP3    TIP3    TIP3    TIP3    TIP3    TIP3    TIP3    TIP3    TIP3    TIP3    TIP3    TIP3    TIP3    TIP3    TIP3    TIP3    TIP3    
          TIP3    TIP3    TIP3    TIP3    TIP3    TIP3    TIP3    TIP3    TIP3    TIP3    TIP3    TIP3    TIP3    TIP3    TIP3    TIP3    TIP3    TIP3    TIP3    TIP3    
          TIP3    TIP3    TIP3    TIP3    TIP3    TIP3    TIP3    TIP3    TIP3    TIP3    TIP3    TIP3    TIP3    TIP3    TIP3    TIP3    TIP3    TIP3    TIP3    TIP3    
          TIP3    TIP3    TIP3    TIP3    TIP3    TIP3    TIP3    TIP3    TIP3    TIP3    TIP3    TIP3    TIP3    TIP3    TIP3    TIP3    TIP3    TIP3    TIP3    TIP3    
          TIP3    TIP3    TIP3    TIP3    TIP3    TIP3    TIP3    TIP3    TIP3    TIP3    TIP3    TIP3    TIP3    TIP3    TIP3    TIP3    TIP3    TIP3    TIP3    TIP3    
          TIP3    TIP3    TIP3    TIP3    TIP3    TIP3    TIP3    TIP3    TIP3    TIP3    TIP3    TIP3    TIP3    TIP3    TIP3    TIP3    TIP3    TIP3    TIP3    TIP3    
          TIP3    TIP3    TIP3    TIP3    TIP3    TIP3    TIP3    TIP3    TIP3    TIP3    TIP3    TIP3    TIP3    TIP3    TIP3    TIP3    TIP3    TIP3    TIP3    TIP3    
          TIP3    TIP3    TIP3    TIP3    TIP3    TIP3    TIP3    TIP3    TIP3    TIP3    TIP3    TIP3    TIP3    TIP3    TIP3    TIP3    TIP3    TIP3    TIP3    TIP3    
          TIP3    TIP3    TIP3    TIP3    TIP3    TIP3    TIP3    TIP3    TIP3    TIP3    TIP3    TIP3    TIP3    TIP3    TIP3    TIP3    TIP3    TIP3    TIP3    TIP3    
          TIP3    TIP3    TIP3    TIP3    TIP3    TIP3    TIP3    TIP3    TIP3    TIP3    TIP3    TIP3    TIP3    TIP3    TIP3    TIP3    TIP3    TIP3    TIP3    TIP3    
          TIP3    TIP3    TIP3    TIP3    TIP3    TIP3    TIP3    TIP3    TIP3    TIP3    TIP3    TIP3    TIP3    TIP3    TIP3    TIP3    TIP3    TIP3    TIP3    TIP3    
          TIP3    TIP3    TIP3    TIP3    TIP3    TIP3    TIP3    TIP3    TIP3    TIP3    TIP3    TIP3    TIP3    TIP3    TIP3    TIP3    TIP3    TIP3    TIP3    TIP3    
          TIP3    TIP3    TIP3    TIP3    TIP3    TIP3    TIP3    TIP3    TIP3    TIP3    TIP3    TIP3    TIP3    TIP3    TIP3    TIP3    TIP3    TIP3    TIP3    TIP3    
          TIP3    TIP3    TIP3    TIP3    TIP3    TIP3    TIP3    TIP3    TIP3    TIP3    TIP3    TIP3    TIP3    TIP3    TIP3    TIP3    TIP3    TIP3    TIP3    TIP3    
          TIP3    TIP3    TIP3    TIP3    TIP3    TIP3    TIP3    TIP3    TIP3    TIP3    TIP3    TIP3    TIP3    TIP3    TIP3    TIP3    TIP3    TIP3    TIP3    TIP3    
          TIP3    TIP3    TIP3    TIP3    TIP3    TIP3    TIP3    TIP3    TIP3    TIP3    TIP3    TIP3    TIP3    TIP3    TIP3    TIP3    TIP3    TIP3    TIP3    TIP3    
          TIP3    TIP3    TIP3    TIP3    TIP3    TIP3    TIP3    TIP3    TIP3    TIP3    TIP3    TIP3    TIP3    TIP3    TIP3    TIP3    TIP3    TIP3    TIP3    TIP3    
          TIP3    TIP3    TIP3    TIP3    TIP3    TIP3    TIP3    TIP3    TIP3    TIP3    TIP3    TIP3    TIP3    TIP3    TIP3    TIP3    TIP3    TIP3    TIP3    TIP3    
          TIP3    TIP3    TIP3    TIP3    TIP3    TIP3    TIP3    TIP3    TIP3    TIP3    TIP3    TIP3    TIP3    TIP3    TIP3    TIP3    TIP3    TIP3    TIP3    TIP3    
          TIP3    TIP3    TIP3    TIP3    TIP3    TIP3    TIP3    TIP3    TIP3    TIP3    TIP3    TIP3    TIP3    TIP3    TIP3    TIP3    TIP3    TIP3    TIP3    TIP3    
          TIP3    TIP3    TIP3    TIP3    TIP3    TIP3    TIP3    TIP3    TIP3    TIP3    TIP3    TIP3    TIP3    TIP3    TIP3    TIP3    TIP3    TIP3    TIP3    TIP3    
          TIP3    TIP3    TIP3    TIP3    TIP3    TIP3    TIP3    TIP3    TIP3    TIP3    TIP3    TIP3    TIP3    TIP3    TIP3    TIP3    TIP3    TIP3    TIP3    TIP3    
          TIP3    TIP3    TIP3    TIP3    TIP3    TIP3    TIP3    TIP3    TIP3    TIP3    TIP3    TIP3    TIP3    TIP3    TIP3    TIP3    TIP3    TIP3    TIP3    TIP3    
          TIP3    TIP3    TIP3    TIP3    TIP3    TIP3    TIP3    TIP3    TIP3    TIP3    TIP3    TIP3    TIP3    TIP3    TIP3    TIP3    TIP3    TIP3    TIP3    TIP3    
          TIP3    TIP3    TIP3    TIP3    TIP3    TIP3    TIP3    TIP3    TIP3    TIP3    TIP3    TIP3    TIP3    TIP3    TIP3    TIP3    TIP3    TIP3    TIP3    TIP3    
          TIP3    TIP3    TIP3    TIP3    TIP3    TIP3    TIP3    TIP3    TIP3    TIP3    TIP3    TIP3    TIP3    TIP3    TIP3    TIP3    TIP3    TIP3    TIP3    TIP3    
          TIP3    TIP3    TIP3    TIP3    TIP3    TIP3    TIP3    TIP3    TIP3    TIP3    TIP3    TIP3    TIP3    TIP3    TIP3    TIP3    TIP3    TIP3    TIP3    TIP3    
          TIP3    TIP3    TIP3    TIP3    TIP3    TIP3    TIP3    TIP3    TIP3    TIP3    TIP3    TIP3    TIP3    TIP3    TIP3    TIP3    TIP3    TIP3    TIP3    TIP3    
          TIP3    TIP3    TIP3    TIP3    TIP3    TIP3    TIP3    TIP3    TIP3    TIP3    TIP3    TIP3    TIP3    TIP3    TIP3    TIP3    TIP3    TIP3    TIP3    TIP3    
          TIP3    TIP3    TIP3    TIP3    TIP3    TIP3    TIP3    TIP3    TIP3    TIP3    TIP3    TIP3    TIP3    TIP3    TIP3    TIP3    TIP3    TIP3    TIP3    TIP3    
          TIP3    TIP3    TIP3    TIP3    TIP3    TIP3    TIP3    TIP3    TIP3    TIP3    TIP3    TIP3    TIP3    TIP3    TIP3    TIP3    TIP3    TIP3    TIP3    TIP3    
          TIP3    TIP3    TIP3    TIP3    TIP3    TIP3    TIP3    TIP3    TIP3    TIP3    TIP3    TIP3    TIP3    TIP3    TIP3    TIP3    TIP3    TIP3    TIP3    TIP3    
          TIP3    TIP3    TIP3    TIP3    TIP3    TIP3    TIP3    TIP3    TIP3    TIP3    TIP3    TIP3    TIP3    TIP3    TIP3    TIP3    TIP3    TIP3    TIP3    TIP3    
          TIP3    TIP3    TIP3    TIP3    TIP3    TIP3    TIP3    TIP3    TIP3    TIP3    TIP3    TIP3    TIP3    TIP3    TIP3    TIP3    TIP3    TIP3    TIP3    TIP3    
          TIP3    TIP3    TIP3    TIP3    TIP3    TIP3    TIP3    TIP3    TIP3    TIP3    TIP3    TIP3    TIP3    TIP3    TIP3    TIP3    TIP3    TIP3    TIP3    TIP3    
          TIP3    TIP3    TIP3    TIP3    TIP3    TIP3    TIP3    TIP3    TIP3    TIP3    TIP3    TIP3    TIP3    TIP3    TIP3    TIP3    TIP3    TIP3    TIP3    TIP3    
          TIP3    TIP3    TIP3    TIP3    TIP3    TIP3    TIP3    TIP3    TIP3    TIP3    TIP3    TIP3    TIP3    TIP3    TIP3    TIP3    TIP3    TIP3    TIP3    TIP3    
          TIP3    TIP3    TIP3    TIP3    TIP3    TIP3    TIP3    TIP3    TIP3    TIP3    TIP3    TIP3    TIP3    TIP3    TIP3    TIP3    TIP3    TIP3    TIP3    TIP3    
          TIP3    TIP3    TIP3    TIP3    TIP3    TIP3    TIP3    TIP3    TIP3    TIP3    TIP3    TIP3    TIP3    TIP3    TIP3    TIP3    TIP3    TIP3    TIP3    TIP3    
          TIP3    TIP3    TIP3    TIP3    TIP3    TIP3    TIP3    TIP3    TIP3    TIP3    TIP3    TIP3    TIP3    TIP3    TIP3    TIP3    TIP3    TIP3    TIP3    TIP3    
          TIP3    TIP3    TIP3    TIP3    TIP3    TIP3    TIP3    TIP3    TIP3    TIP3    TIP3    TIP3    TIP3    TIP3    TIP3    TIP3    TIP3    TIP3    TIP3    TIP3    
          TIP3    TIP3    TIP3    TIP3    TIP3    TIP3    TIP3    TIP3    TIP3    TIP3    TIP3    TIP3    TIP3    TIP3    TIP3    TIP3    TIP3    TIP3    TIP3    TIP3    
          TIP3    TIP3    TIP3    TIP3    TIP3    TIP3    TIP3    TIP3    TIP3    TIP3    TIP3    TIP3    TIP3    TIP3    TIP3    TIP3    TIP3    TIP3    TIP3    TIP3    
          TIP3    TIP3    TIP3    TIP3    TIP3    TIP3    TIP3    TIP3    TIP3    TIP3    TIP3    TIP3    TIP3    TIP3    TIP3    TIP3    TIP3    TIP3    TIP3    TIP3    
          TIP3    TIP3    TIP3    TIP3    TIP3    TIP3    TIP3    TIP3    TIP3    TIP3    TIP3    TIP3    TIP3    TIP3    TIP3    TIP3    TIP3    TIP3    TIP3    TIP3    
          TIP3    TIP3    TIP3    TIP3    TIP3    TIP3    TIP3    TIP3    TIP3    TIP3    TIP3    TIP3    TIP3    TIP3    TIP3    TIP3    TIP3    TIP3    TIP3    TIP3    
          TIP3    TIP3    TIP3    TIP3    TIP3    TIP3    TIP3    TIP3    TIP3    TIP3    TIP3    TIP3    TIP3    TIP3    TIP3    TIP3    TIP3    TIP3    TIP3    TIP3    
          TIP3    TIP3    TIP3    TIP3    TIP3    TIP3    TIP3    TIP3    TIP3    TIP3    TIP3    TIP3    TIP3    TIP3    TIP3    TIP3    TIP3    TIP3    TIP3    TIP3    
          TIP3    TIP3    TIP3    TIP3    TIP3    TIP3    TIP3    TIP3    TIP3    TIP3    TIP3    TIP3    TIP3    TIP3    TIP3    TIP3    TIP3    TIP3    TIP3    TIP3    
          TIP3    TIP3    TIP3    TIP3    TIP3    TIP3    TIP3    TIP3    TIP3    TIP3    TIP3    TIP3    TIP3    TIP3    TIP3    TIP3    TIP3    TIP3    TIP3    TIP3    
          TIP3    TIP3    TIP3    TIP3    TIP3    TIP3    TIP3    TIP3    TIP3    TIP3    TIP3    TIP3    TIP3    TIP3    TIP3    TIP3    TIP3    TIP3    TIP3    TIP3    
          TIP3    TIP3    TIP3    TIP3    TIP3    TIP3    TIP3    TIP3    TIP3    TIP3    TIP3    TIP3    TIP3    TIP3    TIP3    TIP3    TIP3    TIP3    TIP3    TIP3    
          TIP3    TIP3    TIP3    TIP3    TIP3    TIP3    TIP3    TIP3    TIP3    TIP3    TIP3    TIP3    TIP3    TIP3    TIP3    TIP3    TIP3    TIP3    TIP3    TIP3    
          TIP3    TIP3    TIP3    TIP3    TIP3    TIP3    TIP3    TIP3    TIP3    TIP3    TIP3    TIP3    TIP3    TIP3    TIP3    TIP3    TIP3    TIP3    TIP3    TIP3    
          TIP3    TIP3    TIP3    TIP3    TIP3    TIP3    TIP3    TIP3    TIP3    TIP3    TIP3    TIP3    TIP3    TIP3    TIP3    TIP3    TIP3    TIP3    TIP3    TIP3    
          TIP3    TIP3    TIP3    TIP3    TIP3    TIP3    TIP3    TIP3    TIP3    TIP3    TIP3    TIP3    TIP3    TIP3    TIP3    TIP3    TIP3    TIP3    TIP3    TIP3    
          TIP3    TIP3    TIP3    TIP3    TIP3    TIP3    TIP3    TIP3    TIP3    TIP3    TIP3    TIP3    TIP3    TIP3    TIP3    TIP3    TIP3    TIP3    TIP3    TIP3    
          TIP3    TIP3    TIP3    TIP3    TIP3    TIP3    TIP3    TIP3    TIP3    TIP3    TIP3    TIP3    TIP3    TIP3    TIP3    TIP3    TIP3    TIP3    TIP3    TIP3    
          TIP3    TIP3    TIP3    TIP3    TIP3    TIP3    TIP3    TIP3    TIP3    TIP3    TIP3    TIP3    TIP3    TIP3    TIP3    TIP3    TIP3    TIP3    TIP3    TIP3    
          TIP3    TIP3    TIP3    TIP3    TIP3    TIP3    TIP3    TIP3    TIP3    TIP3    TIP3    TIP3    TIP3    TIP3    TIP3    TIP3    TIP3    TIP3    TIP3    TIP3    
          TIP3    TIP3    TIP3    TIP3    TIP3    TIP3    TIP3    TIP3    TIP3    TIP3    TIP3    TIP3    TIP3    TIP3    TIP3    TIP3    TIP3    TIP3    TIP3    TIP3    
          TIP3    TIP3    TIP3    TIP3    TIP3    TIP3    TIP3    TIP3    TIP3    TIP3    TIP3    TIP3    TIP3    TIP3    TIP3    TIP3    TIP3    TIP3    TIP3    TIP3    
          TIP3    TIP3    TIP3    TIP3    TIP3    TIP3    TIP3    TIP3    TIP3    TIP3    TIP3    TIP3    TIP3    TIP3    TIP3    TIP3    TIP3    TIP3    TIP3    TIP3    
          TIP3    TIP3    TIP3    TIP3    TIP3    TIP3    TIP3    TIP3    TIP3    TIP3    TIP3    TIP3    TIP3    TIP3    TIP3    TIP3    TIP3    TIP3    TIP3    TIP3    
          TIP3    TIP3    TIP3    TIP3    TIP3    TIP3    TIP3    TIP3    TIP3    TIP3    TIP3    TIP3    TIP3    TIP3    TIP3    TIP3    TIP3    TIP3    TIP3    TIP3    
          TIP3    TIP3    TIP3    TIP3    TIP3    TIP3    TIP3    TIP3    TIP3    TIP3    TIP3    TIP3    TIP3    TIP3    TIP3    TIP3    TIP3    TIP3    TIP3    TIP3    
          TIP3    TIP3    TIP3    TIP3    TIP3    TIP3    TIP3    TIP3    TIP3    TIP3    TIP3    TIP3    TIP3    TIP3    TIP3    TIP3    TIP3    TIP3    TIP3    TIP3    
          TIP3    TIP3    TIP3    TIP3    TIP3    TIP3    TIP3    TIP3    TIP3    TIP3    TIP3    TIP3    TIP3    TIP3    TIP3    TIP3    TIP3    TIP3    TIP3    TIP3    
          TIP3    TIP3    TIP3    TIP3    TIP3    TIP3    TIP3    TIP3    TIP3    TIP3    TIP3    TIP3    TIP3    TIP3    TIP3    TIP3    TIP3    TIP3    TIP3    TIP3    
          TIP3    TIP3    TIP3    TIP3    TIP3    TIP3    TIP3    TIP3    TIP3    TIP3    TIP3    TIP3    TIP3    TIP3    TIP3    TIP3    TIP3    TIP3    TIP3    TIP3    
          TIP3    TIP3    TIP3    TIP3    TIP3    TIP3    TIP3    TIP3    TIP3    TIP3    TIP3    TIP3    TIP3    TIP3    TIP3    TIP3    TIP3    TIP3    TIP3    TIP3    
          TIP3    TIP3    TIP3    TIP3    TIP3    TIP3    TIP3    TIP3    TIP3    TIP3    TIP3    TIP3    TIP3    TIP3    TIP3    TIP3    TIP3    TIP3    TIP3    TIP3    
          TIP3    TIP3    TIP3    TIP3    TIP3    TIP3    TIP3    TIP3    TIP3    TIP3    TIP3    TIP3    TIP3    TIP3    TIP3    TIP3    TIP3    TIP3    TIP3    TIP3    
          TIP3    TIP3    TIP3    TIP3    TIP3    TIP3    TIP3    TIP3    TIP3    TIP3    TIP3    TIP3    TIP3    TIP3    TIP3    TIP3    TIP3    TIP3    TIP3    TIP3    
          TIP3    TIP3    TIP3    TIP3    TIP3    TIP3    TIP3    TIP3    TIP3    TIP3    TIP3    TIP3    TIP3    TIP3    TIP3    TIP3    TIP3    TIP3    TIP3    TIP3    
          TIP3    TIP3    TIP3    TIP3    TIP3    TIP3    TIP3    TIP3    TIP3    TIP3    TIP3    TIP3    TIP3    TIP3    TIP3    TIP3    TIP3    TIP3    TIP3    TIP3    
          TIP3    TIP3    TIP3    TIP3    TIP3    TIP3    TIP3    TIP3    TIP3    TIP3    TIP3    TIP3    TIP3    TIP3    TIP3    TIP3    TIP3    TIP3    TIP3    TIP3    
          TIP3    TIP3    TIP3    TIP3    TIP3    TIP3    TIP3    TIP3    TIP3    TIP3    TIP3    TIP3    TIP3    TIP3    TIP3    TIP3    TIP3    TIP3    TIP3    TIP3    
          TIP3    TIP3    TIP3    TIP3    TIP3    TIP3    TIP3    TIP3    TIP3    TIP3    TIP3    TIP3    TIP3    TIP3    TIP3    TIP3    TIP3    TIP3    TIP3    TIP3    
          TIP3    TIP3    TIP3    TIP3    TIP3    TIP3    TIP3    TIP3    TIP3    TIP3    TIP3    TIP3    TIP3    TIP3    TIP3    TIP3    TIP3    TIP3    TIP3    TIP3    
          TIP3    TIP3    TIP3    TIP3    TIP3    TIP3    TIP3    TIP3    TIP3    TIP3    TIP3    TIP3    TIP3    TIP3    TIP3    TIP3    TIP3    TIP3    TIP3    TIP3    
          TIP3    TIP3    TIP3    TIP3    TIP3    TIP3    TIP3    TIP3    TIP3    TIP3    TIP3    TIP3    TIP3    TIP3    TIP3    TIP3    TIP3    TIP3    TIP3    TIP3    
          TIP3    TIP3    TIP3    TIP3    TIP3    TIP3    TIP3    TIP3    TIP3    TIP3    TIP3    TIP3    TIP3    TIP3    TIP3    TIP3    TIP3    TIP3    TIP3    TIP3    
          TIP3    TIP3    TIP3    TIP3    TIP3    TIP3    TIP3    TIP3    TIP3    TIP3    TIP3    TIP3    TIP3    TIP3    TIP3    TIP3    TIP3    TIP3    TIP3    TIP3    
          TIP3    TIP3    TIP3    TIP3    TIP3    TIP3    TIP3    TIP3    TIP3    TIP3    TIP3    TIP3    TIP3    TIP3    TIP3    TIP3    TIP3    TIP3    TIP3    TIP3    
          TIP3    TIP3    TIP3    TIP3    TIP3    TIP3    TIP3    TIP3    TIP3    TIP3    TIP3    TIP3    TIP3    TIP3    TIP3    TIP3    TIP3    TIP3    TIP3    TIP3    
          TIP3    TIP3    TIP3    TIP3    TIP3    TIP3    TIP3    TIP3    TIP3    TIP3    TIP3    TIP3    TIP3    TIP3    TIP3    TIP3    TIP3    TIP3    TIP3    TIP3    
          TIP3    TIP3    TIP3    TIP3    TIP3    TIP3    TIP3    TIP3    TIP3    TIP3    TIP3    TIP3    TIP3    TIP3    TIP3    TIP3    TIP3    TIP3    TIP3    TIP3    
          TIP3    TIP3    TIP3    TIP3    TIP3    TIP3    TIP3    TIP3    TIP3    TIP3    TIP3    TIP3    TIP3    TIP3    TIP3    TIP3    TIP3    TIP3    TIP3    TIP3    
          TIP3    TIP3    TIP3    TIP3    TIP3    TIP3    TIP3    TIP3    TIP3    TIP3    TIP3    TIP3    TIP3    TIP3    TIP3    TIP3    TIP3    TIP3    TIP3    TIP3    
          TIP3    TIP3    TIP3    TIP3    TIP3    TIP3    TIP3    TIP3    TIP3    TIP3    TIP3    TIP3    TIP3    TIP3    TIP3    TIP3    TIP3    TIP3    TIP3    TIP3    
          TIP3    TIP3    TIP3    TIP3    TIP3    TIP3    TIP3    TIP3    TIP3    TIP3    TIP3    TIP3    TIP3    TIP3    TIP3    TIP3    TIP3    TIP3    TIP3    TIP3    
          TIP3    TIP3    TIP3    TIP3    TIP3    TIP3    TIP3    TIP3    TIP3    TIP3    TIP3    TIP3    TIP3    TIP3    TIP3    TIP3    TIP3    TIP3    TIP3    TIP3    
          TIP3    TIP3    TIP3    TIP3    TIP3    TIP3    TIP3    TIP3    TIP3    TIP3    TIP3    TIP3    TIP3    TIP3    TIP3    TIP3    TIP3    TIP3    TIP3    TIP3    
          TIP3    TIP3    TIP3    TIP3    TIP3    TIP3    TIP3    TIP3    TIP3    TIP3    TIP3    TIP3    TIP3    TIP3    TIP3    TIP3    TIP3    TIP3    TIP3    TIP3    
          TIP3    TIP3    TIP3    TIP3    TIP3    TIP3    TIP3    TIP3    TIP3    TIP3    TIP3    TIP3    TIP3    TIP3    TIP3    TIP3    TIP3    TIP3    TIP3    TIP3    
          TIP3    TIP3    TIP3    TIP3    TIP3    TIP3    TIP3    TIP3    TIP3    TIP3    TIP3    TIP3    TIP3    TIP3    TIP3    TIP3    TIP3    TIP3    TIP3    TIP3    
          TIP3    TIP3    TIP3    TIP3    TIP3    TIP3    TIP3    TIP3    TIP3    TIP3    TIP3    TIP3    TIP3    TIP3    TIP3    TIP3    TIP3    TIP3    TIP3    TIP3    
          TIP3    TIP3    TIP3    TIP3    TIP3    TIP3    TIP3    TIP3    TIP3    TIP3    TIP3    TIP3    TIP3    TIP3    TIP3    TIP3    TIP3    TIP3    TIP3    TIP3    
          TIP3    TIP3    TIP3    TIP3    TIP3    TIP3    TIP3    TIP3    TIP3    TIP3    TIP3    TIP3    TIP3    TIP3    TIP3    TIP3    TIP3    TIP3    TIP3    TIP3    
          TIP3    TIP3    TIP3    TIP3    TIP3    TIP3    TIP3    TIP3    TIP3    TIP3    TIP3    TIP3    TIP3    TIP3    TIP3    TIP3    TIP3    TIP3    TIP3    TIP3    
          TIP3    TIP3    TIP3    TIP3    TIP3    TIP3    TIP3    TIP3    TIP3    TIP3    TIP3    TIP3    TIP3    TIP3    TIP3    TIP3    TIP3    TIP3    TIP3    TIP3    
          TIP3    TIP3    TIP3    TIP3    TIP3    TIP3    TIP3    TIP3    TIP3    TIP3    TIP3    TIP3    TIP3    TIP3    TIP3    TIP3    TIP3    TIP3    TIP3    TIP3    
          TIP3    TIP3    TIP3    TIP3    TIP3    TIP3    TIP3    TIP3    TIP3    TIP3    TIP3    TIP3    TIP3    TIP3    TIP3    TIP3    TIP3    TIP3    TIP3    TIP3    
          TIP3    TIP3    TIP3    TIP3    TIP3    TIP3    TIP3    TIP3    TIP3    TIP3    TIP3    TIP3    TIP3    TIP3    TIP3    TIP3    TIP3    TIP3    TIP3    TIP3    
          TIP3    TIP3    TIP3    TIP3    TIP3    TIP3    TIP3    TIP3    TIP3    TIP3    TIP3    TIP3    TIP3    TIP3    TIP3    TIP3    TIP3    TIP3    TIP3    TIP3    
          TIP3    TIP3    TIP3    TIP3    TIP3    TIP3    TIP3    TIP3    TIP3    TIP3    TIP3    TIP3    TIP3    TIP3    TIP3    TIP3    TIP3    TIP3    TIP3    TIP3    
          TIP3    TIP3    TIP3    TIP3    TIP3    TIP3    TIP3    TIP3    TIP3    TIP3    TIP3    TIP3    TIP3    TIP3    TIP3    TIP3    TIP3    TIP3    TIP3    TIP3    
          TIP3    TIP3    TIP3    TIP3    TIP3    TIP3    TIP3    TIP3    TIP3    TIP3    TIP3    TIP3    TIP3    TIP3    TIP3    TIP3    TIP3    TIP3    TIP3    TIP3    
          TIP3    TIP3    TIP3    TIP3    TIP3    TIP3    TIP3    TIP3    TIP3    TIP3    TIP3    TIP3    TIP3    TIP3    TIP3    TIP3    TIP3    TIP3    TIP3    TIP3    
          TIP3    TIP3    TIP3    TIP3    TIP3    TIP3    TIP3    TIP3    TIP3    TIP3    TIP3    TIP3    TIP3    TIP3    TIP3    TIP3    TIP3    TIP3    TIP3    TIP3    
          TIP3    TIP3    TIP3    TIP3    TIP3    TIP3    TIP3    TIP3    TIP3    TIP3    TIP3    TIP3    TIP3    TIP3    TIP3    TIP3    TIP3    TIP3    TIP3    TIP3    
          TIP3    TIP3    TIP3    TIP3    TIP3    TIP3    TIP3    TIP3    TIP3    TIP3    TIP3    TIP3    TIP3    TIP3    TIP3    TIP3    TIP3    TIP3    TIP3    TIP3    
          TIP3    TIP3    TIP3    TIP3    TIP3    TIP3    TIP3    TIP3    TIP3    TIP3    TIP3    TIP3    TIP3    TIP3    TIP3    TIP3    TIP3    TIP3    TIP3    TIP3    
          TIP3    TIP3    TIP3    TIP3    TIP3    TIP3    TIP3    TIP3    TIP3    TIP3    TIP3    TIP3    TIP3    TIP3    TIP3    TIP3    TIP3    TIP3    TIP3    TIP3    
          TIP3    TIP3    TIP3    TIP3    TIP3    TIP3    TIP3    TIP3    TIP3    TIP3    TIP3    TIP3    TIP3    TIP3    TIP3    TIP3    TIP3    TIP3    TIP3    TIP3    
          TIP3    TIP3    TIP3    TIP3    TIP3    TIP3    TIP3    TIP3    TIP3    TIP3    TIP3    TIP3    TIP3    TIP3    TIP3    TIP3    TIP3    TIP3    TIP3    TIP3    
          TIP3    TIP3    TIP3    TIP3    TIP3    TIP3    TIP3    TIP3    TIP3    TIP3    TIP3    TIP3    TIP3    TIP3    TIP3    TIP3    TIP3    TIP3    TIP3    TIP3    
          TIP3    TIP3    TIP3    TIP3    TIP3    TIP3    TIP3    TIP3    TIP3    TIP3    TIP3    TIP3    TIP3    TIP3    TIP3    TIP3    TIP3    TIP3    TIP3    TIP3    
          TIP3    TIP3    TIP3    TIP3    TIP3    TIP3    TIP3    TIP3    TIP3    TIP3    TIP3    TIP3    TIP3    TIP3    TIP3    TIP3    TIP3    TIP3    TIP3    TIP3    
          TIP3    TIP3    TIP3    TIP3    TIP3    TIP3    TIP3    TIP3    TIP3    TIP3    TIP3    TIP3    TIP3    TIP3    TIP3    TIP3    TIP3    TIP3    TIP3    TIP3    
          TIP3    TIP3    TIP3    TIP3    TIP3    TIP3    TIP3    TIP3    TIP3    TIP3    TIP3    TIP3    TIP3    TIP3    TIP3    TIP3    TIP3    TIP3    TIP3    TIP3    
          TIP3    TIP3    TIP3    TIP3    TIP3    TIP3    TIP3    TIP3    TIP3    TIP3    TIP3    TIP3    TIP3    TIP3    TIP3    TIP3    TIP3    TIP3    TIP3    TIP3    
          TIP3    TIP3    TIP3    TIP3    TIP3    TIP3    TIP3    TIP3    TIP3    TIP3    TIP3    TIP3    TIP3    TIP3    TIP3    TIP3    TIP3    TIP3    TIP3    TIP3    
          TIP3    TIP3    TIP3    TIP3    TIP3    TIP3    TIP3    TIP3    TIP3    TIP3    TIP3    TIP3    TIP3    TIP3    TIP3    TIP3    TIP3    TIP3    TIP3    TIP3    
          TIP3    TIP3    TIP3    TIP3    TIP3    TIP3    TIP3    TIP3    TIP3    TIP3    TIP3    TIP3    TIP3    TIP3    TIP3    TIP3    TIP3    TIP3    TIP3    TIP3    
          TIP3    TIP3    TIP3    TIP3    TIP3    TIP3    TIP3    TIP3    TIP3    TIP3    TIP3    TIP3    TIP3    TIP3    TIP3    TIP3    TIP3    TIP3    TIP3    TIP3    
          TIP3    TIP3    TIP3    TIP3    TIP3    TIP3    TIP3    TIP3    TIP3    TIP3    TIP3    TIP3    TIP3    TIP3    TIP3    TIP3    TIP3    TIP3    TIP3    TIP3    
          TIP3    TIP3    TIP3    TIP3    TIP3    TIP3    TIP3    TIP3    TIP3    TIP3    TIP3    TIP3    TIP3    TIP3    TIP3    TIP3    TIP3    TIP3    TIP3    TIP3    
          TIP3    TIP3    TIP3    TIP3    TIP3    TIP3    TIP3    TIP3    TIP3    TIP3    TIP3    TIP3    TIP3    TIP3    TIP3    TIP3    TIP3    TIP3    TIP3    TIP3    
          TIP3    TIP3    TIP3    TIP3    TIP3    TIP3    TIP3    TIP3    TIP3    TIP3    TIP3    TIP3    TIP3    TIP3    TIP3    TIP3    TIP3    TIP3    TIP3    TIP3    
          TIP3    TIP3    TIP3    TIP3    TIP3    TIP3    TIP3    TIP3    TIP3    TIP3    TIP3    TIP3    TIP3    TIP3    TIP3    TIP3    TIP3    TIP3    TIP3    TIP3    
          TIP3    TIP3    TIP3    TIP3    TIP3    TIP3    TIP3    TIP3    TIP3    TIP3    TIP3    TIP3    TIP3    TIP3    TIP3    TIP3    TIP3    TIP3    TIP3    TIP3    
          TIP3    TIP3    TIP3    TIP3    TIP3    TIP3    TIP3    TIP3    TIP3    TIP3    TIP3    TIP3    TIP3    TIP3    TIP3    TIP3    TIP3    TIP3    TIP3    TIP3    
          TIP3    TIP3    TIP3    TIP3    TIP3    TIP3    TIP3    TIP3    TIP3    TIP3    TIP3    TIP3    TIP3    TIP3    TIP3    TIP3    TIP3    TIP3    TIP3    TIP3    
          TIP3    TIP3    TIP3    TIP3    TIP3    TIP3    TIP3    TIP3    TIP3    TIP3    TIP3    TIP3    TIP3    TIP3    TIP3    TIP3    TIP3    TIP3    TIP3    TIP3    
          TIP3    TIP3    TIP3    TIP3    TIP3    TIP3    TIP3    TIP3    TIP3    TIP3    TIP3    TIP3    TIP3    TIP3    TIP3    TIP3    TIP3    TIP3    TIP3    TIP3    
          TIP3    TIP3    TIP3    TIP3    TIP3    TIP3    TIP3    TIP3    TIP3    TIP3    TIP3    TIP3    TIP3    TIP3    TIP3    TIP3    TIP3    TIP3    TIP3    TIP3    
          TIP3    TIP3    TIP3    TIP3    TIP3    TIP3    TIP3    TIP3    TIP3    TIP3    TIP3    TIP3    TIP3    TIP3    TIP3    TIP3    TIP3    TIP3    TIP3    TIP3    
          TIP3    TIP3    TIP3    TIP3    TIP3    TIP3    TIP3    TIP3    TIP3    TIP3    TIP3    TIP3    TIP3    TIP3    TIP3    TIP3    TIP3    TIP3    TIP3    TIP3    
          TIP3    TIP3    TIP3    TIP3    TIP3    TIP3    TIP3    TIP3    TIP3    TIP3    TIP3    TIP3    TIP3    TIP3    TIP3    TIP3    TIP3    TIP3    TIP3    TIP3    
          TIP3    TIP3    TIP3    TIP3    TIP3    TIP3    TIP3    TIP3    TIP3    TIP3    TIP3    TIP3    TIP3    TIP3    TIP3    TIP3    TIP3    TIP3    TIP3    TIP3    
          TIP3    TIP3    TIP3    TIP3    TIP3    TIP3    TIP3    TIP3    TIP3    TIP3    TIP3    TIP3    TIP3    TIP3    TIP3    TIP3    TIP3    TIP3    TIP3    TIP3    
          TIP3    TIP3    TIP3    TIP3    TIP3    TIP3    TIP3    TIP3    TIP3    TIP3    TIP3    TIP3    TIP3    TIP3    TIP3    TIP3    TIP3    TIP3    TIP3    TIP3    
          TIP3    TIP3    TIP3    TIP3    TIP3    TIP3    TIP3    TIP3    TIP3    TIP3    TIP3    TIP3    TIP3    TIP3    TIP3    TIP3    TIP3    TIP3    TIP3    TIP3    
          TIP3    TIP3    TIP3    TIP3    TIP3    TIP3    TIP3    TIP3    TIP3    TIP3    TIP3    TIP3    TIP3    TIP3    TIP3    TIP3    TIP3    TIP3    TIP3    TIP3    
          TIP3    TIP3    TIP3    TIP3    TIP3    TIP3    TIP3    TIP3    TIP3    TIP3    TIP3    TIP3    TIP3    TIP3    TIP3    TIP3    TIP3    TIP3    TIP3    TIP3    
          TIP3    TIP3    TIP3    TIP3    TIP3    TIP3    TIP3    TIP3    TIP3    TIP3    TIP3    TIP3    TIP3    TIP3    TIP3    TIP3    TIP3    TIP3    TIP3    TIP3    
          TIP3    TIP3    TIP3    TIP3    TIP3    TIP3    TIP3    TIP3    TIP3    TIP3    TIP3    TIP3    TIP3    TIP3    TIP3    TIP3    TIP3    TIP3    TIP3    TIP3    
          TIP3    TIP3    TIP3    TIP3    TIP3    TIP3    TIP3    TIP3    TIP3    TIP3    TIP3    TIP3    TIP3    TIP3    TIP3    TIP3    TIP3    TIP3    TIP3    TIP3    
          TIP3    TIP3    TIP3    TIP3    TIP3    TIP3    TIP3    TIP3    TIP3    TIP3    TIP3    TIP3    TIP3    TIP3    TIP3    TIP3    TIP3    TIP3    TIP3    TIP3    
          TIP3    TIP3    TIP3    TIP3    TIP3    TIP3    TIP3    TIP3    TIP3    TIP3    TIP3    TIP3    TIP3    TIP3    TIP3    TIP3    TIP3    TIP3    TIP3    TIP3    
          TIP3    TIP3    TIP3    TIP3    TIP3    TIP3    TIP3    TIP3    TIP3    TIP3    TIP3    TIP3    TIP3    TIP3    TIP3    TIP3    TIP3    TIP3    TIP3    TIP3    
          TIP3    TIP3    TIP3    TIP3    TIP3    TIP3    TIP3    TIP3    TIP3    TIP3    TIP3    TIP3    TIP3    TIP3    TIP3    TIP3    TIP3    TIP3    TIP3    TIP3    
          TIP3    TIP3    TIP3    TIP3    TIP3    TIP3    TIP3    TIP3    TIP3    TIP3    TIP3    TIP3    TIP3    TIP3    TIP3    TIP3    TIP3    TIP3    TIP3    TIP3    
          TIP3    TIP3    TIP3    TIP3    TIP3    TIP3    TIP3    TIP3    TIP3    TIP3    TIP3    TIP3    TIP3    TIP3    TIP3    TIP3    TIP3    TIP3    TIP3    TIP3    
          TIP3    TIP3    TIP3    TIP3    TIP3    TIP3    TIP3    TIP3    TIP3    TIP3    TIP3    TIP3    TIP3    TIP3    TIP3    TIP3    TIP3    TIP3    TIP3    TIP3    
          TIP3    TIP3    TIP3    TIP3    TIP3    TIP3    TIP3    TIP3    TIP3    TIP3    TIP3    TIP3    TIP3    TIP3    TIP3    TIP3    TIP3    TIP3    TIP3    TIP3    
          TIP3    TIP3    TIP3    TIP3    TIP3    TIP3    TIP3    TIP3    TIP3    TIP3    TIP3    TIP3    TIP3    TIP3    TIP3    TIP3    TIP3    TIP3    TIP3    TIP3    
          TIP3    TIP3    TIP3    TIP3    TIP3    TIP3    TIP3    TIP3    TIP3    TIP3    TIP3    TIP3    TIP3    TIP3    TIP3    TIP3    TIP3    TIP3    TIP3    TIP3    
          TIP3    TIP3    TIP3    TIP3    TIP3    TIP3    TIP3    TIP3    TIP3    TIP3    TIP3    TIP3    TIP3    TIP3    TIP3    TIP3    TIP3    TIP3    TIP3    TIP3    
          TIP3    TIP3    TIP3    TIP3    TIP3    TIP3    TIP3    TIP3    TIP3    TIP3    TIP3    TIP3    TIP3    TIP3    TIP3    TIP3    TIP3    TIP3    TIP3    TIP3    
          TIP3    TIP3    TIP3    TIP3    TIP3    TIP3    TIP3    TIP3    TIP3    TIP3    TIP3    TIP3    TIP3    TIP3    TIP3    TIP3    TIP3    TIP3    TIP3    TIP3    
          TIP3    TIP3    TIP3    TIP3    TIP3    TIP3    TIP3    TIP3    TIP3    TIP3    TIP3    TIP3    TIP3    TIP3    TIP3    TIP3    TIP3    TIP3    TIP3    TIP3    
          TIP3    TIP3    TIP3    TIP3    TIP3    TIP3    TIP3    TIP3    TIP3    TIP3    TIP3    TIP3    TIP3    TIP3    TIP3    TIP3    TIP3    TIP3    TIP3    TIP3    
          TIP3    TIP3    TIP3    TIP3    TIP3    TIP3    TIP3    TIP3    TIP3    TIP3    TIP3    TIP3    TIP3    TIP3    TIP3    TIP3    TIP3    TIP3    TIP3    TIP3    
          TIP3    TIP3    TIP3    TIP3    TIP3    TIP3    TIP3    TIP3    TIP3    TIP3    TIP3    TIP3    TIP3    TIP3    TIP3    TIP3    TIP3    TIP3    TIP3    TIP3    
          TIP3    TIP3    TIP3    TIP3    TIP3    TIP3    TIP3    TIP3    TIP3    TIP3    TIP3    TIP3    TIP3    TIP3    TIP3    TIP3    TIP3    TIP3    TIP3    TIP3    
          TIP3    TIP3    TIP3    TIP3    TIP3    TIP3    TIP3    TIP3    TIP3    TIP3    TIP3    TIP3    TIP3    TIP3    TIP3    TIP3    TIP3    TIP3    TIP3    TIP3    
          TIP3    TIP3    TIP3    TIP3    TIP3    TIP3    TIP3    TIP3    TIP3    TIP3    TIP3    TIP3    TIP3    TIP3    TIP3    TIP3    TIP3    TIP3    TIP3    TIP3    
          TIP3    TIP3    TIP3    TIP3    TIP3    TIP3    TIP3    TIP3    TIP3    TIP3    TIP3    TIP3    TIP3    TIP3    TIP3    TIP3    TIP3    TIP3    TIP3    TIP3    
          TIP3    TIP3    TIP3    TIP3    TIP3    TIP3    TIP3    TIP3    TIP3    TIP3    TIP3    TIP3    TIP3    TIP3    TIP3    TIP3    TIP3    TIP3    TIP3    TIP3    
          TIP3    TIP3    TIP3    TIP3    TIP3    TIP3    TIP3    TIP3    TIP3    TIP3    TIP3    TIP3    TIP3    TIP3    TIP3    TIP3    TIP3    TIP3    TIP3    TIP3    
          TIP3    TIP3    TIP3    TIP3    TIP3    TIP3    TIP3    TIP3    TIP3    TIP3    TIP3    TIP3    TIP3    TIP3    TIP3    TIP3    TIP3    TIP3    TIP3    TIP3    
          TIP3    TIP3    TIP3    TIP3    TIP3    TIP3    TIP3    TIP3    TIP3    TIP3    TIP3    TIP3    TIP3    TIP3    TIP3    TIP3    TIP3    TIP3    TIP3    TIP3    
          TIP3    TIP3    TIP3    TIP3    TIP3    TIP3    TIP3    TIP3    TIP3    TIP3    TIP3    TIP3    TIP3    TIP3    TIP3    TIP3    TIP3    TIP3    TIP3    TIP3    
          TIP3    TIP3    TIP3    TIP3    TIP3    TIP3    TIP3    TIP3    TIP3    TIP3    TIP3    TIP3    TIP3    TIP3    TIP3    TIP3    TIP3    TIP3    TIP3    TIP3    
          TIP3    TIP3    TIP3    TIP3    TIP3    TIP3    TIP3    TIP3    TIP3    TIP3    TIP3    TIP3    TIP3    TIP3    TIP3    TIP3    TIP3    TIP3    TIP3    TIP3    
          TIP3    TIP3    TIP3    TIP3    TIP3    TIP3    TIP3    TIP3    TIP3    TIP3    TIP3    TIP3    TIP3    TIP3    TIP3    TIP3    TIP3    TIP3    TIP3    TIP3    
          TIP3    TIP3    TIP3    TIP3    TIP3    TIP3    TIP3    TIP3    TIP3    TIP3    TIP3    TIP3    TIP3    TIP3    TIP3    TIP3    TIP3    TIP3    TIP3    TIP3    
          TIP3    TIP3    TIP3    TIP3    TIP3    TIP3    TIP3    TIP3    TIP3    TIP3    TIP3    TIP3    TIP3    TIP3    TIP3    TIP3    TIP3    TIP3    TIP3    TIP3    
          TIP3    TIP3    TIP3    TIP3    TIP3    TIP3    TIP3    TIP3    TIP3    TIP3    TIP3    TIP3    TIP3    TIP3    TIP3    TIP3    TIP3    TIP3    TIP3    TIP3    
          TIP3    TIP3    TIP3    TIP3    TIP3    TIP3    TIP3    TIP3    TIP3    TIP3    TIP3    TIP3    TIP3    TIP3    TIP3    TIP3    TIP3    TIP3    TIP3    TIP3    
          TIP3    TIP3    TIP3    TIP3    TIP3    TIP3    TIP3    TIP3    TIP3    TIP3    TIP3    TIP3    TIP3    TIP3    TIP3    TIP3    TIP3    TIP3    TIP3    TIP3    
          TIP3    TIP3    TIP3    TIP3    TIP3    TIP3    TIP3    TIP3    TIP3    TIP3    TIP3    TIP3    TIP3    TIP3    TIP3    TIP3    TIP3    TIP3    TIP3    TIP3    
          TIP3    TIP3    TIP3    TIP3    TIP3    TIP3    TIP3    TIP3    TIP3    TIP3    TIP3    TIP3    TIP3    TIP3    TIP3    TIP3    TIP3    TIP3    TIP3    TIP3    
          TIP3    TIP3    TIP3    TIP3    TIP3    TIP3    TIP3    TIP3    TIP3    TIP3    TIP3    TIP3    TIP3    TIP3    TIP3    TIP3    TIP3    TIP3    TIP3    TIP3    
          TIP3    TIP3    TIP3    TIP3    TIP3    TIP3    TIP3    TIP3    TIP3    TIP3    TIP3    TIP3    TIP3    TIP3    TIP3    TIP3    TIP3    TIP3    TIP3    TIP3    
          TIP3    TIP3    TIP3    TIP3    TIP3    TIP3    TIP3    TIP3    TIP3    TIP3    TIP3    TIP3    TIP3    TIP3    TIP3    TIP3    TIP3    TIP3    TIP3    TIP3    
          TIP3    TIP3    TIP3    TIP3    TIP3    TIP3    TIP3    TIP3    TIP3    TIP3    TIP3    TIP3    TIP3    TIP3    TIP3    TIP3    TIP3    TIP3    TIP3    TIP3    
          TIP3    TIP3    TIP3    TIP3    TIP3    TIP3    TIP3    TIP3    TIP3    TIP3    TIP3    TIP3    TIP3    TIP3    TIP3    TIP3    TIP3    TIP3    TIP3    TIP3    
          TIP3    TIP3    TIP3    TIP3    TIP3    TIP3    TIP3    TIP3    TIP3    TIP3    TIP3    TIP3    TIP3    TIP3    TIP3    TIP3    TIP3    TIP3    TIP3    TIP3    
          TIP3    TIP3    TIP3    TIP3    TIP3    TIP3    TIP3    TIP3    TIP3    TIP3    TIP3    TIP3    TIP3    TIP3    TIP3    TIP3    TIP3    TIP3    TIP3    TIP3    
          TIP3    TIP3    TIP3    TIP3    TIP3    TIP3    TIP3    TIP3    TIP3    TIP3    TIP3    TIP3    TIP3    TIP3    TIP3    TIP3    TIP3    TIP3    TIP3    TIP3    
          TIP3    TIP3    TIP3    TIP3    TIP3    TIP3    TIP3    TIP3    TIP3    TIP3    TIP3    TIP3    TIP3    TIP3    TIP3    TIP3    TIP3    TIP3    TIP3    TIP3    
          TIP3    TIP3    TIP3    TIP3    TIP3    TIP3    TIP3    TIP3    TIP3    TIP3    TIP3    TIP3    TIP3    TIP3    TIP3    TIP3    TIP3    TIP3    TIP3    TIP3    
          TIP3    TIP3    TIP3    TIP3    TIP3    TIP3    TIP3    TIP3    TIP3    TIP3    TIP3    TIP3    TIP3    TIP3    TIP3    TIP3    TIP3    TIP3    TIP3    TIP3    
          TIP3    TIP3    TIP3    TIP3    TIP3    TIP3    TIP3    TIP3    TIP3    TIP3    TIP3    TIP3    TIP3    TIP3    TIP3    TIP3    TIP3    TIP3    TIP3    TIP3    
          TIP3    TIP3    TIP3    TIP3    TIP3    TIP3    TIP3    TIP3    TIP3    TIP3    TIP3    TIP3    TIP3    TIP3    TIP3    TIP3    TIP3    TIP3    TIP3    TIP3    
          TIP3    TIP3    TIP3    TIP3    TIP3    TIP3    TIP3    TIP3    TIP3    TIP3    TIP3    TIP3    TIP3    TIP3    TIP3    TIP3    TIP3    TIP3    TIP3    TIP3    
          TIP3    TIP3    TIP3    TIP3    TIP3    TIP3    TIP3    TIP3    TIP3    TIP3    TIP3    TIP3    TIP3    TIP3    TIP3    TIP3    TIP3    TIP3    TIP3    TIP3    
          TIP3    TIP3    TIP3    TIP3    TIP3    TIP3    TIP3    TIP3    TIP3    TIP3    TIP3    TIP3    TIP3    TIP3    TIP3    TIP3    TIP3    TIP3    TIP3    TIP3    
          TIP3    TIP3    TIP3    TIP3    TIP3    TIP3    TIP3    TIP3    TIP3    TIP3    TIP3    TIP3    TIP3    TIP3    TIP3    TIP3    TIP3    TIP3    TIP3    TIP3    
          TIP3    TIP3    TIP3    TIP3    TIP3    TIP3    TIP3    TIP3    TIP3    TIP3    TIP3    TIP3    TIP3    TIP3    TIP3    TIP3    TIP3    TIP3    TIP3    TIP3    
          TIP3    TIP3    TIP3    TIP3    TIP3    TIP3    TIP3    TIP3    TIP3    TIP3    TIP3    TIP3    TIP3    TIP3    TIP3    TIP3    TIP3    TIP3    TIP3    TIP3    
          TIP3    TIP3    TIP3    TIP3    TIP3    TIP3    TIP3    TIP3    TIP3    TIP3    TIP3    TIP3    TIP3    TIP3    TIP3    TIP3    TIP3    TIP3    TIP3    TIP3    
          TIP3    TIP3    TIP3    TIP3    TIP3    TIP3    TIP3    TIP3    TIP3    TIP3    TIP3    TIP3    TIP3    TIP3    TIP3    TIP3    TIP3    TIP3    TIP3    TIP3    
          TIP3    TIP3    TIP3    TIP3    TIP3    TIP3    TIP3    TIP3    TIP3    TIP3    TIP3    TIP3    TIP3    TIP3    TIP3    TIP3    TIP3    TIP3    TIP3    TIP3    
          TIP3    TIP3    TIP3    TIP3    TIP3    TIP3    TIP3    TIP3    TIP3    TIP3    TIP3    TIP3    TIP3    TIP3    TIP3    TIP3    TIP3    TIP3    TIP3    TIP3    
          TIP3    TIP3    TIP3    TIP3    TIP3    TIP3    TIP3    TIP3    TIP3    TIP3    TIP3    TIP3    TIP3    TIP3    TIP3    TIP3    TIP3    TIP3    TIP3    TIP3    
          TIP3    TIP3    TIP3    TIP3    TIP3    TIP3    TIP3    TIP3    TIP3    TIP3    TIP3    TIP3    TIP3    TIP3    TIP3    TIP3    TIP3    TIP3    TIP3    TIP3    
          TIP3    TIP3    TIP3    TIP3    TIP3    TIP3    TIP3    TIP3    TIP3    TIP3    TIP3    TIP3    TIP3    TIP3    TIP3    TIP3    TIP3    TIP3    TIP3    TIP3    
          TIP3    TIP3    TIP3    TIP3    TIP3    TIP3    TIP3    TIP3    TIP3    TIP3    TIP3    TIP3    TIP3    TIP3    TIP3    TIP3    TIP3    TIP3    TIP3    TIP3    
          TIP3    TIP3    TIP3    TIP3    TIP3    TIP3    TIP3    TIP3    TIP3    TIP3    TIP3    TIP3    TIP3    TIP3    TIP3    TIP3    TIP3    TIP3    TIP3    TIP3    
          TIP3    TIP3    TIP3    TIP3    TIP3    TIP3    TIP3    TIP3    TIP3    TIP3    TIP3    TIP3    TIP3    TIP3    TIP3    TIP3    TIP3    TIP3    TIP3    TIP3    
          TIP3    TIP3    TIP3    TIP3    TIP3    TIP3    TIP3    TIP3    TIP3    TIP3    TIP3    TIP3    TIP3    TIP3    TIP3    TIP3    TIP3    TIP3    TIP3    TIP3    
          TIP3    TIP3    TIP3    TIP3    TIP3    TIP3    TIP3    TIP3    TIP3    TIP3    TIP3    TIP3    TIP3    TIP3    TIP3    TIP3    TIP3    TIP3    TIP3    TIP3    
          TIP3    TIP3    TIP3    TIP3    TIP3    TIP3    TIP3    TIP3    TIP3    TIP3    TIP3    TIP3    TIP3    TIP3    TIP3    TIP3    TIP3    TIP3    TIP3    TIP3    
          TIP3    TIP3    TIP3    TIP3    TIP3    TIP3    TIP3    TIP3    TIP3    TIP3    TIP3    TIP3    TIP3    TIP3    TIP3    TIP3    TIP3    TIP3    TIP3    TIP3    
          TIP3    TIP3    TIP3    TIP3    TIP3    TIP3    TIP3    TIP3    TIP3    TIP3    TIP3    TIP3    TIP3    TIP3    TIP3    TIP3    TIP3    TIP3    TIP3    TIP3    
          TIP3    TIP3    TIP3    TIP3    TIP3    TIP3    TIP3    TIP3    TIP3    TIP3    TIP3    TIP3    TIP3    TIP3    TIP3    TIP3    TIP3    TIP3    TIP3    TIP3    
          TIP3    TIP3    TIP3    TIP3    TIP3    TIP3    TIP3    TIP3    TIP3    TIP3    TIP3    TIP3    TIP3    TIP3    TIP3    TIP3    TIP3    TIP3    TIP3    TIP3    
          TIP3    TIP3    TIP3    TIP3    TIP3    TIP3    TIP3    TIP3    TIP3    TIP3    TIP3    TIP3    TIP3    TIP3    TIP3    TIP3    TIP3    TIP3    TIP3    TIP3    
          TIP3    TIP3    TIP3    TIP3    TIP3    TIP3    TIP3    TIP3    TIP3    TIP3    TIP3    TIP3    TIP3    TIP3    TIP3    TIP3    TIP3    TIP3    TIP3    TIP3    
          TIP3    TIP3    TIP3    TIP3    TIP3    TIP3    TIP3    TIP3    TIP3    TIP3    TIP3    TIP3    TIP3    TIP3    TIP3    TIP3    TIP3    TIP3    TIP3    TIP3    
          TIP3    TIP3    TIP3    TIP3    TIP3    TIP3    TIP3    TIP3    TIP3    TIP3    TIP3    TIP3    TIP3    TIP3    TIP3    TIP3    TIP3    TIP3    TIP3    TIP3    
          TIP3    TIP3    TIP3    TIP3    TIP3    TIP3    TIP3    TIP3    TIP3    TIP3    TIP3    TIP3    TIP3    TIP3    TIP3    TIP3    TIP3    TIP3    TIP3    TIP3    
          TIP3    TIP3    TIP3    TIP3    TIP3    TIP3    TIP3    TIP3    TIP3    TIP3    TIP3    TIP3    TIP3    TIP3    TIP3    TIP3    TIP3    TIP3    TIP3    TIP3    
          TIP3    TIP3    TIP3    TIP3    TIP3    TIP3    TIP3    TIP3    TIP3    TIP3    TIP3    TIP3    TIP3    TIP3    TIP3    TIP3    TIP3    TIP3    TIP3    TIP3    
          TIP3    TIP3    TIP3    TIP3    TIP3    TIP3    TIP3    TIP3    TIP3    TIP3    TIP3    TIP3    TIP3    TIP3    TIP3    TIP3    TIP3    TIP3    TIP3    TIP3    
          TIP3    TIP3    TIP3    TIP3    TIP3    TIP3    TIP3    TIP3    TIP3    TIP3    TIP3    TIP3    TIP3    TIP3    TIP3    TIP3    TIP3    TIP3    TIP3    TIP3    
          TIP3    TIP3    TIP3    TIP3    TIP3    TIP3    TIP3    TIP3    TIP3    TIP3    TIP3    TIP3    TIP3    TIP3    TIP3    TIP3    TIP3    TIP3    TIP3    TIP3    
          TIP3    TIP3    TIP3    TIP3    TIP3    TIP3    TIP3    TIP3    TIP3    TIP3    TIP3    TIP3    TIP3    TIP3    TIP3    TIP3    TIP3    TIP3    TIP3    TIP3    
          TIP3    TIP3    TIP3    TIP3    TIP3    TIP3    TIP3    TIP3    TIP3    TIP3    TIP3    TIP3    TIP3    TIP3    TIP3    TIP3    TIP3    TIP3    TIP3    TIP3    
          TIP3    TIP3    TIP3    TIP3    TIP3    TIP3    TIP3    TIP3    TIP3    TIP3    TIP3    TIP3    TIP3    TIP3    TIP3    TIP3    TIP3    TIP3    TIP3    TIP3    
          TIP3    TIP3    TIP3    TIP3    TIP3    TIP3    TIP3    TIP3    TIP3    TIP3    TIP3    TIP3    TIP3    TIP3    TIP3    TIP3    TIP3    TIP3    TIP3    TIP3    
          TIP3    TIP3    TIP3    TIP3    TIP3    TIP3    TIP3    TIP3    TIP3    TIP3    TIP3    TIP3    TIP3    TIP3    TIP3    TIP3    TIP3    TIP3    TIP3    TIP3    
          TIP3    TIP3    TIP3    TIP3    TIP3    TIP3    TIP3    TIP3    TIP3    TIP3    TIP3    TIP3    TIP3    TIP3    TIP3    TIP3    TIP3    TIP3    TIP3    TIP3    
          TIP3    TIP3    TIP3    TIP3    TIP3    TIP3    TIP3    TIP3    TIP3    TIP3    TIP3    TIP3    TIP3    TIP3    TIP3    TIP3    TIP3    TIP3    TIP3    TIP3    
          TIP3    TIP3    TIP3    TIP3    TIP3    TIP3    TIP3    TIP3    TIP3    TIP3    TIP3    TIP3    TIP3    TIP3    TIP3    TIP3    TIP3    TIP3    TIP3    TIP3    
          TIP3    TIP3    TIP3    TIP3    TIP3    TIP3    TIP3    TIP3    TIP3    TIP3    TIP3    TIP3    TIP3    TIP3    TIP3    TIP3    TIP3    TIP3    TIP3    TIP3    
          TIP3    TIP3    TIP3    TIP3    TIP3    TIP3    TIP3    TIP3    TIP3    TIP3    TIP3    TIP3    TIP3    TIP3    TIP3    TIP3    TIP3    TIP3    TIP3    TIP3    
          TIP3    TIP3    TIP3    TIP3    TIP3    TIP3    TIP3    TIP3    TIP3    TIP3    TIP3    TIP3    TIP3    TIP3    TIP3    TIP3    TIP3    TIP3    TIP3    TIP3    
          TIP3    TIP3    TIP3    TIP3    TIP3    TIP3    TIP3    TIP3    TIP3    TIP3    TIP3    TIP3    TIP3    TIP3    TIP3    TIP3    TIP3    TIP3    TIP3    TIP3    
          TIP3    TIP3    TIP3    TIP3    TIP3    TIP3    TIP3    TIP3    TIP3    TIP3    TIP3    TIP3    TIP3    TIP3    TIP3    TIP3    TIP3    TIP3    TIP3    TIP3    
          TIP3    TIP3    TIP3    TIP3    TIP3    TIP3    TIP3    TIP3    TIP3    TIP3    TIP3    TIP3    TIP3    TIP3    TIP3    TIP3    TIP3    TIP3    TIP3    TIP3    
          TIP3    TIP3    TIP3    TIP3    TIP3    TIP3    TIP3    TIP3    TIP3    TIP3    TIP3    TIP3    TIP3    TIP3    TIP3    TIP3    TIP3    TIP3    TIP3    TIP3    
          TIP3    TIP3    TIP3    TIP3    TIP3    TIP3    TIP3    TIP3    TIP3    TIP3    TIP3    TIP3    TIP3    TIP3    TIP3    TIP3    TIP3    TIP3    TIP3    TIP3    
          TIP3    TIP3    TIP3    TIP3    TIP3    TIP3    TIP3    TIP3    TIP3    TIP3    TIP3    TIP3    TIP3    TIP3    TIP3    TIP3    TIP3    TIP3    TIP3    TIP3    
          TIP3    TIP3    TIP3    TIP3    TIP3    TIP3    TIP3    TIP3    TIP3    TIP3    TIP3    TIP3    TIP3    TIP3    TIP3    TIP3    TIP3    TIP3    TIP3    TIP3    
          TIP3    TIP3    TIP3    TIP3    TIP3    TIP3    TIP3    TIP3    TIP3    TIP3    TIP3    TIP3    TIP3    TIP3    TIP3    TIP3    TIP3    TIP3    TIP3    TIP3    
          TIP3    TIP3    TIP3    TIP3    TIP3    TIP3    TIP3    TIP3    TIP3    TIP3    TIP3    TIP3    TIP3    TIP3    TIP3    TIP3    TIP3    TIP3    TIP3    TIP3    
          TIP3    TIP3    TIP3    TIP3    TIP3    TIP3    TIP3    TIP3    TIP3    TIP3    TIP3    TIP3    TIP3    TIP3    TIP3    TIP3    TIP3    TIP3    TIP3    TIP3    
          TIP3    TIP3    TIP3    TIP3    TIP3    TIP3    TIP3    TIP3    TIP3    TIP3    TIP3    TIP3    TIP3    TIP3    TIP3    TIP3    TIP3    TIP3    TIP3    TIP3    
          TIP3    TIP3    TIP3    TIP3    TIP3    TIP3    TIP3    TIP3    TIP3    TIP3    TIP3    TIP3    TIP3    TIP3    TIP3    TIP3    TIP3    TIP3    TIP3    TIP3    
          TIP3    TIP3    TIP3    TIP3    TIP3    TIP3    TIP3    TIP3    TIP3    TIP3    TIP3    TIP3    TIP3    TIP3    TIP3    TIP3    TIP3    TIP3    TIP3    TIP3    
          TIP3    TIP3    TIP3    TIP3    TIP3    TIP3    TIP3    TIP3    TIP3    TIP3    TIP3    TIP3    TIP3    TIP3    TIP3    TIP3    TIP3    TIP3    TIP3    TIP3    
          TIP3    TIP3    TIP3    TIP3    TIP3    TIP3    TIP3    TIP3    TIP3    TIP3    TIP3    TIP3    TIP3    TIP3    TIP3    TIP3    TIP3    TIP3    TIP3    TIP3    
          TIP3    TIP3    TIP3    TIP3    TIP3    TIP3    TIP3    TIP3    TIP3    TIP3    TIP3    TIP3    TIP3    TIP3    TIP3    TIP3    TIP3    TIP3    TIP3    TIP3    
          TIP3    TIP3    TIP3    TIP3    TIP3    TIP3    TIP3    TIP3    TIP3    TIP3    TIP3    TIP3    TIP3    TIP3    TIP3    TIP3    TIP3    TIP3    TIP3    TIP3    
          TIP3    TIP3    TIP3    TIP3    TIP3    TIP3    TIP3    TIP3    TIP3    TIP3    TIP3    TIP3    TIP3    TIP3    TIP3    TIP3    TIP3    TIP3    TIP3    TIP3    
          TIP3    TIP3    TIP3    TIP3    TIP3    TIP3    TIP3    TIP3    TIP3    TIP3    TIP3    TIP3    TIP3    TIP3    TIP3    TIP3    TIP3    TIP3    TIP3    TIP3    
          TIP3    TIP3    TIP3    TIP3    TIP3    TIP3    TIP3    TIP3    TIP3    TIP3    TIP3    TIP3    TIP3    TIP3    TIP3    TIP3    TIP3    TIP3    TIP3    TIP3    
          TIP3    TIP3    TIP3    TIP3    TIP3    TIP3    TIP3    TIP3    TIP3    TIP3    TIP3    TIP3    TIP3    TIP3    TIP3    TIP3    TIP3    TIP3    TIP3    TIP3    
          TIP3    TIP3    TIP3    TIP3    TIP3    TIP3    TIP3    TIP3    TIP3    TIP3    TIP3    TIP3    TIP3    TIP3    TIP3    TIP3    TIP3    TIP3    TIP3    TIP3    
          TIP3    TIP3    TIP3    TIP3    TIP3    TIP3    TIP3    TIP3    TIP3    TIP3    TIP3    TIP3    TIP3    TIP3    TIP3    TIP3    TIP3    TIP3    TIP3    TIP3    
          TIP3    TIP3    TIP3    TIP3    TIP3    TIP3    TIP3    TIP3    TIP3    TIP3    TIP3    TIP3    TIP3    TIP3    TIP3    TIP3    TIP3    TIP3    TIP3    TIP3    
          TIP3    TIP3    TIP3    TIP3    TIP3    TIP3    TIP3    TIP3    TIP3    TIP3    TIP3    TIP3    TIP3    TIP3    TIP3    TIP3    TIP3    TIP3    TIP3    TIP3    
          TIP3    TIP3    TIP3    TIP3    TIP3    TIP3    TIP3    TIP3    TIP3    TIP3    TIP3    TIP3    TIP3    TIP3    TIP3    TIP3    TIP3    TIP3    TIP3    TIP3    
          TIP3    TIP3    TIP3    TIP3    TIP3    TIP3    TIP3    TIP3    TIP3    TIP3    TIP3    TIP3    TIP3    TIP3    TIP3    TIP3    TIP3    TIP3    TIP3    TIP3    
          TIP3    TIP3    TIP3    TIP3    TIP3    TIP3    TIP3    TIP3    TIP3    TIP3    TIP3    TIP3    TIP3    TIP3    TIP3    TIP3    TIP3    TIP3    TIP3    TIP3    
          TIP3    TIP3    TIP3    TIP3    TIP3    TIP3    TIP3    TIP3    TIP3    TIP3    TIP3    TIP3    TIP3    TIP3    TIP3    TIP3    TIP3    TIP3    TIP3    TIP3    
          TIP3    TIP3    TIP3    TIP3    TIP3    TIP3    TIP3    TIP3    TIP3    TIP3    TIP3    TIP3    TIP3    TIP3    TIP3    TIP3    TIP3    TIP3    TIP3    TIP3    
          TIP3    TIP3    TIP3    TIP3    TIP3    TIP3    TIP3    TIP3    TIP3    TIP3    TIP3    TIP3    TIP3    TIP3    TIP3    TIP3    TIP3    TIP3    TIP3    TIP3    
          TIP3    TIP3    TIP3    TIP3    TIP3    TIP3    TIP3    TIP3    TIP3    TIP3    TIP3    TIP3    TIP3    TIP3    TIP3    TIP3    TIP3    TIP3    TIP3    TIP3    
          TIP3    TIP3    TIP3    TIP3    TIP3    TIP3    TIP3    TIP3    TIP3    TIP3    TIP3    TIP3    TIP3    TIP3    TIP3    TIP3    TIP3    TIP3    TIP3    TIP3    
          TIP3    TIP3    TIP3    TIP3    TIP3    TIP3    TIP3    TIP3    TIP3    TIP3    TIP3    TIP3    TIP3    TIP3    TIP3    TIP3    TIP3    TIP3    TIP3    TIP3    
          TIP3    TIP3    TIP3    TIP3    TIP3    TIP3    TIP3    TIP3    TIP3    TIP3    TIP3    TIP3    TIP3    TIP3    TIP3    TIP3    TIP3    TIP3    TIP3    TIP3    
          TIP3    TIP3    TIP3    TIP3    TIP3    TIP3    TIP3    TIP3    TIP3    TIP3    TIP3    TIP3    TIP3    TIP3    TIP3    TIP3    TIP3    TIP3    TIP3    TIP3    
          TIP3    TIP3    TIP3    TIP3    TIP3    TIP3    TIP3    TIP3    TIP3    TIP3    TIP3    TIP3    TIP3    TIP3    TIP3    TIP3    TIP3    TIP3    TIP3    TIP3    
          TIP3    TIP3    TIP3    TIP3    TIP3    TIP3    TIP3    TIP3    TIP3    TIP3    TIP3    TIP3    TIP3    TIP3    TIP3    TIP3    TIP3    TIP3    TIP3    TIP3    
          TIP3    TIP3    TIP3    TIP3    TIP3    TIP3    TIP3    TIP3    TIP3    TIP3    TIP3    TIP3    TIP3    TIP3    TIP3    TIP3    TIP3    TIP3    TIP3    TIP3    
          TIP3    TIP3    TIP3    TIP3    TIP3    TIP3    TIP3    TIP3    TIP3    TIP3    TIP3    TIP3    TIP3    TIP3    TIP3    TIP3    TIP3    TIP3    TIP3    TIP3    
          TIP3    TIP3    TIP3    TIP3    TIP3    TIP3    TIP3    TIP3    TIP3    TIP3    TIP3    TIP3    TIP3    TIP3    TIP3    TIP3    TIP3    TIP3    TIP3    TIP3    
          TIP3    TIP3    TIP3    TIP3    TIP3    TIP3    TIP3    TIP3    TIP3    TIP3    TIP3    TIP3    TIP3    TIP3    TIP3    TIP3    TIP3    TIP3    TIP3    TIP3    
          TIP3    TIP3    TIP3    TIP3    TIP3    TIP3    TIP3    TIP3    TIP3    TIP3    TIP3    TIP3    TIP3    TIP3    TIP3    TIP3    TIP3    TIP3    TIP3    TIP3    
          TIP3    TIP3    TIP3    TIP3    TIP3    TIP3    TIP3    TIP3    TIP3    TIP3    TIP3    TIP3    TIP3    TIP3    TIP3    TIP3    TIP3    TIP3    TIP3    TIP3    
          TIP3    TIP3    TIP3    TIP3    TIP3    TIP3    TIP3    TIP3    TIP3    TIP3    TIP3    TIP3    TIP3    TIP3    TIP3    TIP3    TIP3    TIP3    TIP3    TIP3    
          TIP3    TIP3    TIP3    TIP3    TIP3    TIP3    TIP3    TIP3    TIP3    TIP3    TIP3    TIP3    TIP3    TIP3    TIP3    TIP3    TIP3    TIP3    TIP3    TIP3    
          TIP3    TIP3    TIP3    TIP3    TIP3    TIP3    TIP3    TIP3    TIP3    TIP3    TIP3    TIP3    TIP3    TIP3    TIP3    TIP3    TIP3    TIP3    TIP3    TIP3    
          TIP3    TIP3    TIP3    TIP3    TIP3    TIP3    TIP3    TIP3    TIP3    TIP3    TIP3    TIP3    TIP3    TIP3    TIP3    TIP3    TIP3    TIP3    TIP3    TIP3    
          TIP3    TIP3    TIP3    TIP3    TIP3    TIP3    TIP3    TIP3    TIP3    TIP3    TIP3    TIP3    TIP3    TIP3    TIP3    TIP3    TIP3    TIP3    TIP3    TIP3    
          TIP3    TIP3    TIP3    TIP3    TIP3    TIP3    TIP3    TIP3    TIP3    TIP3    TIP3    TIP3    TIP3    TIP3    TIP3    TIP3    TIP3    TIP3    TIP3    TIP3    
          TIP3    TIP3    TIP3    TIP3    TIP3    TIP3    TIP3    TIP3    TIP3    TIP3    TIP3    TIP3    TIP3    TIP3    TIP3    TIP3    TIP3    TIP3    TIP3    TIP3    
          TIP3    TIP3    TIP3    TIP3    TIP3    TIP3    TIP3    TIP3    TIP3    TIP3    TIP3    TIP3    TIP3    TIP3    TIP3    TIP3    TIP3    TIP3    TIP3    TIP3    
          TIP3    TIP3    TIP3    TIP3    TIP3    TIP3    TIP3    TIP3    TIP3    TIP3    TIP3    TIP3    TIP3    TIP3    TIP3    TIP3    TIP3    TIP3    TIP3    TIP3    
          TIP3    TIP3    TIP3    TIP3    TIP3    TIP3    TIP3    TIP3    TIP3    TIP3    TIP3    TIP3    TIP3    TIP3    TIP3    TIP3    TIP3    TIP3    TIP3    TIP3    
          TIP3    TIP3    TIP3    TIP3    TIP3    TIP3    TIP3    TIP3    TIP3    TIP3    TIP3    TIP3    TIP3    TIP3    TIP3    TIP3    TIP3    TIP3    TIP3    TIP3    
          TIP3    TIP3    TIP3    TIP3    TIP3    TIP3    TIP3    TIP3    TIP3    TIP3    TIP3    TIP3    TIP3    TIP3    TIP3    TIP3    TIP3    TIP3    TIP3    TIP3    
          TIP3    TIP3    TIP3    TIP3    TIP3    TIP3    TIP3    TIP3    TIP3    TIP3    TIP3    TIP3    TIP3    TIP3    TIP3    TIP3    TIP3    TIP3    TIP3    TIP3    
          TIP3    TIP3    TIP3    TIP3    TIP3    TIP3    TIP3    TIP3    TIP3    TIP3    TIP3    TIP3    TIP3    TIP3    TIP3    TIP3    TIP3    TIP3    TIP3    TIP3    
          TIP3    TIP3    TIP3    TIP3    TIP3    TIP3    TIP3    TIP3    TIP3    TIP3    TIP3    TIP3    TIP3    TIP3    TIP3    TIP3    TIP3    TIP3    TIP3    TIP3    
          TIP3    TIP3    TIP3    TIP3    TIP3    TIP3    TIP3    TIP3    TIP3    TIP3    TIP3    TIP3    TIP3    TIP3    TIP3    TIP3    TIP3    TIP3    TIP3    TIP3    
          TIP3    TIP3    TIP3    TIP3    TIP3    TIP3    TIP3    TIP3    TIP3    TIP3    TIP3    TIP3    TIP3    TIP3    TIP3    TIP3    TIP3    TIP3    TIP3    TIP3    
          TIP3    TIP3    TIP3    TIP3    TIP3    TIP3    TIP3    TIP3    TIP3    TIP3    TIP3    TIP3    TIP3    TIP3    TIP3    TIP3    TIP3    TIP3    TIP3    TIP3    
          TIP3    TIP3    TIP3    TIP3    TIP3    TIP3    TIP3    TIP3    TIP3    TIP3    TIP3    TIP3    TIP3    TIP3    TIP3    TIP3    TIP3    TIP3    TIP3    TIP3    
          TIP3    TIP3    TIP3    TIP3    TIP3    TIP3    TIP3    TIP3    TIP3    TIP3    TIP3    TIP3    TIP3    TIP3    TIP3    TIP3    TIP3    TIP3    TIP3    TIP3    
          TIP3    TIP3    TIP3    TIP3    TIP3    TIP3    TIP3    TIP3    TIP3    TIP3    TIP3    TIP3    TIP3    TIP3    TIP3    TIP3    TIP3    TIP3    TIP3    TIP3    
          TIP3    TIP3    TIP3    TIP3    TIP3    TIP3    TIP3    TIP3    TIP3    TIP3    TIP3    TIP3    TIP3    TIP3    TIP3    TIP3    TIP3    TIP3    TIP3    TIP3    
          TIP3    TIP3    TIP3    TIP3    TIP3    TIP3    TIP3    TIP3    TIP3    TIP3    TIP3    TIP3    TIP3    TIP3    TIP3    TIP3    TIP3    TIP3    TIP3    TIP3    
          TIP3    TIP3    TIP3    TIP3    TIP3    TIP3    TIP3    TIP3    TIP3    TIP3    TIP3    TIP3    TIP3    TIP3    TIP3    TIP3    TIP3    TIP3    TIP3    TIP3    
          TIP3    TIP3    TIP3    TIP3    TIP3    TIP3    TIP3    TIP3    TIP3    TIP3    TIP3    TIP3    TIP3    TIP3    TIP3    TIP3    TIP3    TIP3    TIP3    TIP3    
          TIP3    TIP3    TIP3    TIP3    TIP3    TIP3    TIP3    TIP3    TIP3    TIP3    TIP3    TIP3    TIP3    TIP3    TIP3    TIP3    TIP3    TIP3    TIP3    TIP3    
          TIP3    TIP3    TIP3    TIP3    TIP3    TIP3    TIP3    TIP3    TIP3    TIP3    TIP3    TIP3    TIP3    TIP3    TIP3    TIP3    TIP3    TIP3    TIP3    TIP3    
          TIP3    TIP3    TIP3    TIP3    TIP3    TIP3    TIP3    TIP3    TIP3    TIP3    TIP3    TIP3    TIP3    TIP3    TIP3    TIP3    TIP3    TIP3    TIP3    TIP3    
          TIP3    TIP3    TIP3    TIP3    TIP3    TIP3    TIP3    TIP3    TIP3    TIP3    TIP3    TIP3    TIP3    TIP3    TIP3    TIP3    TIP3    TIP3    TIP3    TIP3    
          TIP3    TIP3    TIP3    TIP3    TIP3    TIP3    TIP3    TIP3    TIP3    TIP3    TIP3    TIP3    TIP3    TIP3    TIP3    TIP3    TIP3    TIP3    TIP3    TIP3    
          TIP3    TIP3    TIP3    TIP3    TIP3    TIP3    TIP3    TIP3    TIP3    TIP3    TIP3    TIP3    TIP3    TIP3    TIP3    TIP3    TIP3    TIP3    TIP3    TIP3    
          TIP3    TIP3    TIP3    TIP3    TIP3    TIP3    TIP3    TIP3    TIP3    TIP3    TIP3    TIP3    TIP3    TIP3    TIP3    TIP3    TIP3    TIP3    TIP3    TIP3    
          TIP3    TIP3    TIP3    TIP3    TIP3    TIP3    TIP3    TIP3    TIP3    TIP3    TIP3    TIP3    TIP3    TIP3    TIP3    TIP3    TIP3    TIP3    TIP3    TIP3    
          TIP3    TIP3    TIP3    TIP3    TIP3    TIP3    TIP3    TIP3    TIP3    TIP3    TIP3    TIP3    TIP3    TIP3    TIP3    TIP3    TIP3    TIP3    TIP3    TIP3    
          TIP3    TIP3    TIP3    TIP3    TIP3    TIP3    TIP3    TIP3    TIP3    TIP3    TIP3    TIP3    TIP3    TIP3    TIP3    TIP3    TIP3    TIP3    TIP3    TIP3    
          TIP3    TIP3    TIP3    TIP3    TIP3    TIP3    TIP3    TIP3    TIP3    TIP3    TIP3    TIP3    TIP3    TIP3    TIP3    TIP3    TIP3    TIP3    TIP3    TIP3    
          TIP3    TIP3    TIP3    TIP3    TIP3    TIP3    TIP3    TIP3    TIP3    TIP3    TIP3    TIP3    TIP3    TIP3    TIP3    TIP3    TIP3    TIP3    TIP3    TIP3    
          TIP3    TIP3    TIP3    TIP3    TIP3    TIP3    TIP3    TIP3    TIP3    TIP3    TIP3    TIP3    TIP3    TIP3    TIP3    TIP3    TIP3    TIP3    TIP3    TIP3    
          TIP3    TIP3    TIP3    TIP3    TIP3    TIP3    TIP3    TIP3    TIP3    TIP3    TIP3    TIP3    TIP3    TIP3    TIP3    TIP3    TIP3    TIP3    TIP3    TIP3    
          TIP3    TIP3    TIP3    TIP3    TIP3    TIP3    TIP3    TIP3    TIP3    TIP3    TIP3    TIP3    TIP3    TIP3    TIP3    TIP3    TIP3    TIP3    TIP3    TIP3    
          TIP3    TIP3    TIP3    TIP3    TIP3    TIP3    TIP3    TIP3    TIP3    TIP3    TIP3    TIP3    TIP3    TIP3    TIP3    TIP3    TIP3    TIP3    TIP3    TIP3    
          TIP3    TIP3    TIP3    TIP3    TIP3    TIP3    TIP3    TIP3    TIP3    TIP3    TIP3    TIP3    TIP3    TIP3    TIP3    TIP3    TIP3    TIP3    TIP3    TIP3    
          TIP3    TIP3    TIP3    TIP3    TIP3    TIP3    TIP3    TIP3    TIP3    TIP3    TIP3    TIP3    TIP3    TIP3    TIP3    TIP3    TIP3    TIP3    TIP3    TIP3    
          TIP3    TIP3    TIP3    TIP3    TIP3    TIP3    TIP3    TIP3    TIP3    TIP3    TIP3    TIP3    TIP3    TIP3    TIP3    TIP3    TIP3    TIP3    TIP3    TIP3    
          TIP3    TIP3    TIP3    TIP3    TIP3    TIP3    TIP3    TIP3    TIP3    TIP3    TIP3    TIP3    TIP3    TIP3    TIP3    TIP3    TIP3    TIP3    TIP3    TIP3    
          TIP3    TIP3    TIP3    TIP3    TIP3    TIP3    TIP3    TIP3    TIP3    TIP3    TIP3    TIP3    TIP3    TIP3    TIP3    TIP3    TIP3    TIP3    TIP3    TIP3    
          TIP3    TIP3    TIP3    TIP3    TIP3    TIP3    TIP3    TIP3    TIP3    TIP3    TIP3    TIP3    TIP3    TIP3    TIP3    TIP3    TIP3    TIP3    TIP3    TIP3    
          TIP3    TIP3    TIP3    TIP3    TIP3    TIP3    TIP3    TIP3    TIP3    TIP3    TIP3    TIP3    TIP3    TIP3    TIP3    TIP3    TIP3    TIP3    TIP3    TIP3    
          TIP3    TIP3    TIP3    TIP3    TIP3    TIP3    TIP3    TIP3    TIP3    TIP3    TIP3    TIP3    TIP3    TIP3    TIP3    TIP3    TIP3    TIP3    TIP3    TIP3    
          TIP3    TIP3    TIP3    TIP3    TIP3    TIP3    TIP3    TIP3    TIP3    TIP3    TIP3    TIP3    TIP3    TIP3    TIP3    TIP3    TIP3    TIP3    TIP3    TIP3    
          TIP3    TIP3    TIP3    TIP3    TIP3    TIP3    TIP3    TIP3    TIP3    TIP3    TIP3    TIP3    TIP3    TIP3    TIP3    TIP3    TIP3    TIP3    TIP3    TIP3    
          TIP3    TIP3    TIP3    TIP3    TIP3    TIP3    TIP3    TIP3    TIP3    TIP3    TIP3    TIP3    TIP3    TIP3    TIP3    TIP3    TIP3    TIP3    TIP3    TIP3    
          TIP3    TIP3    TIP3    TIP3    TIP3    TIP3    TIP3    TIP3    TIP3    TIP3    TIP3    TIP3    TIP3    TIP3    TIP3    TIP3    TIP3    TIP3    TIP3    TIP3    
          TIP3    TIP3    TIP3    TIP3    TIP3    TIP3    TIP3    TIP3    TIP3    TIP3    TIP3    TIP3    TIP3    TIP3    TIP3    TIP3    TIP3    TIP3    TIP3    TIP3    
          TIP3    TIP3    TIP3    TIP3    TIP3    TIP3    TIP3    TIP3    TIP3    TIP3    TIP3    TIP3    TIP3    TIP3    TIP3    TIP3    TIP3    TIP3    TIP3    TIP3    
          TIP3    TIP3    TIP3    TIP3    TIP3    TIP3    TIP3    TIP3    TIP3    TIP3    TIP3    TIP3    TIP3    TIP3    TIP3    TIP3    TIP3    TIP3    TIP3    TIP3    
          TIP3    TIP3    TIP3    TIP3    TIP3    TIP3    TIP3    TIP3    TIP3    TIP3    TIP3    TIP3    TIP3    TIP3    TIP3    TIP3    TIP3    TIP3    TIP3    TIP3    
          TIP3    TIP3    TIP3    TIP3    TIP3    TIP3    TIP3    TIP3    TIP3    TIP3    TIP3    TIP3    TIP3    TIP3    TIP3    TIP3    TIP3    TIP3    TIP3    TIP3    
          TIP3    TIP3    TIP3    TIP3    TIP3    TIP3    TIP3    TIP3    TIP3    TIP3    
  
 CHARMM>        generate Wz@J3 setup warn noangle nodihedral
 Parameter: J3 -> "1"
 NO PATCHING WILL BE DONE ON THE FIRST RESIDUE
 NO PATCHING WILL BE DONE ON THE LAST  RESIDUE
 GENPSF> Segment   1 has been generated. Its identifier is WZ1.
 PSFSUM> PSF modified: NONBOND lists and IMAGE atoms cleared.
 PSFSUM> Summary of the structure file counters :
         Number of segments      =        1   Number of residues   =    11390
         Number of atoms         =    34170   Number of groups     =    11390
         Number of bonds         =    34170   Number of angles     =    11390
         Number of dihedrals     =        0   Number of impropers  =        0
         Number of cross-terms   =        0   Number of autogens   =    11390
         Number of HB acceptors  =    11390   Number of HB donors  =    22780
         Number of NB exclusions =        0   Total charge =    0.00000
  
 CHARMM>     
  
 CHARMM>        open read unit 10 card name water_tmp.crd
 OPNLGU> Unit already open. The old file will be closed first.
 VCLOSE: Closing unit   10 with status "KEEP"
 VOPEN> Attempting to open::water_tmp.crd::
 OPNLGU> Unit 10 opened for READONLY access to water_tmp.crd
  
 CHARMM>        read coor unit 10 card append
          SPATIAL COORDINATES BEING READ FROM UNIT 10
 TITLE> * GENERATED BY CHARMM-GUI (HTTP://WWW.CHARMM-GUI.ORG) V3.7 ON AUG, 20. 2025. JOB
 TITLE> * GENERATES WATER BOX
 TITLE> *  DATE:     8/20/25     13:25:29      CREATED BY USER: CHARMM-GUI
 TITLE> *
  
 CHARMM>     
  
 CHARMM>        calc Z = @L * ( @J3 - 1 )  ! mult Y by @J3
 Parameter: L -> "18.8560"
 Parameter: J3 -> "1"
Evaluating: 18.8560*(1-1)
 Parameter: Z <- "0"
  
 CHARMM>        coor trans zdir @Z select segid Wz@J3 end
 Parameter: Z -> "0"
 Parameter: J3 -> "1"
 SELRPN>  34170 atoms have been selected out of  34170
 TRANSLATION VECTOR     0.000000    0.000000    0.000000
 SELECTED COORDINATES TRANSLATED IN THE MAIN SET.

  
 CHARMM>     
  
 CHARMM>    incr J3 by 1
 Parameter: J3 <- "2"
  
 CHARMM>    if J3 le @Znum goto DO_3
 Parameter: ZNUM -> "8"
 Comparing "2" and "8".
 IF test evaluated as true.  Performing command
  
 CHARMM>     
  
 CHARMM>        open read card unit 10 name water_tmp.crd
 OPNLGU> Unit already open. The old file will be closed first.
 VCLOSE: Closing unit   10 with status "KEEP"
 VOPEN> Attempting to open::water_tmp.crd::
 OPNLGU> Unit 10 opened for READONLY access to water_tmp.crd
  
 CHARMM>        read sequence coor card unit 10
 **** Warning ****  The following extraneous characters
 were found while command processing in CHARMM
 CARD
 MAINIO> Sequence information being read from unit  10.
 TITLE> * GENERATED BY CHARMM-GUI (HTTP://WWW.CHARMM-GUI.ORG) V3.7 ON AUG, 20. 2025. JOB
 TITLE> * GENERATES WATER BOX
 TITLE> *  DATE:     8/20/25     13:25:29      CREATED BY USER: CHARMM-GUI
 TITLE> *

          RESIDUE SEQUENCE -- 11390 RESIDUES
          TIP3    TIP3    TIP3    TIP3    TIP3    TIP3    TIP3    TIP3    TIP3    TIP3    TIP3    TIP3    TIP3    TIP3    TIP3    TIP3    TIP3    TIP3    TIP3    TIP3    
          TIP3    TIP3    TIP3    TIP3    TIP3    TIP3    TIP3    TIP3    TIP3    TIP3    TIP3    TIP3    TIP3    TIP3    TIP3    TIP3    TIP3    TIP3    TIP3    TIP3    
          TIP3    TIP3    TIP3    TIP3    TIP3    TIP3    TIP3    TIP3    TIP3    TIP3    TIP3    TIP3    TIP3    TIP3    TIP3    TIP3    TIP3    TIP3    TIP3    TIP3    
          TIP3    TIP3    TIP3    TIP3    TIP3    TIP3    TIP3    TIP3    TIP3    TIP3    TIP3    TIP3    TIP3    TIP3    TIP3    TIP3    TIP3    TIP3    TIP3    TIP3    
          TIP3    TIP3    TIP3    TIP3    TIP3    TIP3    TIP3    TIP3    TIP3    TIP3    TIP3    TIP3    TIP3    TIP3    TIP3    TIP3    TIP3    TIP3    TIP3    TIP3    
          TIP3    TIP3    TIP3    TIP3    TIP3    TIP3    TIP3    TIP3    TIP3    TIP3    TIP3    TIP3    TIP3    TIP3    TIP3    TIP3    TIP3    TIP3    TIP3    TIP3    
          TIP3    TIP3    TIP3    TIP3    TIP3    TIP3    TIP3    TIP3    TIP3    TIP3    TIP3    TIP3    TIP3    TIP3    TIP3    TIP3    TIP3    TIP3    TIP3    TIP3    
          TIP3    TIP3    TIP3    TIP3    TIP3    TIP3    TIP3    TIP3    TIP3    TIP3    TIP3    TIP3    TIP3    TIP3    TIP3    TIP3    TIP3    TIP3    TIP3    TIP3    
          TIP3    TIP3    TIP3    TIP3    TIP3    TIP3    TIP3    TIP3    TIP3    TIP3    TIP3    TIP3    TIP3    TIP3    TIP3    TIP3    TIP3    TIP3    TIP3    TIP3    
          TIP3    TIP3    TIP3    TIP3    TIP3    TIP3    TIP3    TIP3    TIP3    TIP3    TIP3    TIP3    TIP3    TIP3    TIP3    TIP3    TIP3    TIP3    TIP3    TIP3    
          TIP3    TIP3    TIP3    TIP3    TIP3    TIP3    TIP3    TIP3    TIP3    TIP3    TIP3    TIP3    TIP3    TIP3    TIP3    TIP3    TIP3    TIP3    TIP3    TIP3    
          TIP3    TIP3    TIP3    TIP3    TIP3    TIP3    TIP3    TIP3    TIP3    TIP3    TIP3    TIP3    TIP3    TIP3    TIP3    TIP3    TIP3    TIP3    TIP3    TIP3    
          TIP3    TIP3    TIP3    TIP3    TIP3    TIP3    TIP3    TIP3    TIP3    TIP3    TIP3    TIP3    TIP3    TIP3    TIP3    TIP3    TIP3    TIP3    TIP3    TIP3    
          TIP3    TIP3    TIP3    TIP3    TIP3    TIP3    TIP3    TIP3    TIP3    TIP3    TIP3    TIP3    TIP3    TIP3    TIP3    TIP3    TIP3    TIP3    TIP3    TIP3    
          TIP3    TIP3    TIP3    TIP3    TIP3    TIP3    TIP3    TIP3    TIP3    TIP3    TIP3    TIP3    TIP3    TIP3    TIP3    TIP3    TIP3    TIP3    TIP3    TIP3    
          TIP3    TIP3    TIP3    TIP3    TIP3    TIP3    TIP3    TIP3    TIP3    TIP3    TIP3    TIP3    TIP3    TIP3    TIP3    TIP3    TIP3    TIP3    TIP3    TIP3    
          TIP3    TIP3    TIP3    TIP3    TIP3    TIP3    TIP3    TIP3    TIP3    TIP3    TIP3    TIP3    TIP3    TIP3    TIP3    TIP3    TIP3    TIP3    TIP3    TIP3    
          TIP3    TIP3    TIP3    TIP3    TIP3    TIP3    TIP3    TIP3    TIP3    TIP3    TIP3    TIP3    TIP3    TIP3    TIP3    TIP3    TIP3    TIP3    TIP3    TIP3    
          TIP3    TIP3    TIP3    TIP3    TIP3    TIP3    TIP3    TIP3    TIP3    TIP3    TIP3    TIP3    TIP3    TIP3    TIP3    TIP3    TIP3    TIP3    TIP3    TIP3    
          TIP3    TIP3    TIP3    TIP3    TIP3    TIP3    TIP3    TIP3    TIP3    TIP3    TIP3    TIP3    TIP3    TIP3    TIP3    TIP3    TIP3    TIP3    TIP3    TIP3    
          TIP3    TIP3    TIP3    TIP3    TIP3    TIP3    TIP3    TIP3    TIP3    TIP3    TIP3    TIP3    TIP3    TIP3    TIP3    TIP3    TIP3    TIP3    TIP3    TIP3    
          TIP3    TIP3    TIP3    TIP3    TIP3    TIP3    TIP3    TIP3    TIP3    TIP3    TIP3    TIP3    TIP3    TIP3    TIP3    TIP3    TIP3    TIP3    TIP3    TIP3    
          TIP3    TIP3    TIP3    TIP3    TIP3    TIP3    TIP3    TIP3    TIP3    TIP3    TIP3    TIP3    TIP3    TIP3    TIP3    TIP3    TIP3    TIP3    TIP3    TIP3    
          TIP3    TIP3    TIP3    TIP3    TIP3    TIP3    TIP3    TIP3    TIP3    TIP3    TIP3    TIP3    TIP3    TIP3    TIP3    TIP3    TIP3    TIP3    TIP3    TIP3    
          TIP3    TIP3    TIP3    TIP3    TIP3    TIP3    TIP3    TIP3    TIP3    TIP3    TIP3    TIP3    TIP3    TIP3    TIP3    TIP3    TIP3    TIP3    TIP3    TIP3    
          TIP3    TIP3    TIP3    TIP3    TIP3    TIP3    TIP3    TIP3    TIP3    TIP3    TIP3    TIP3    TIP3    TIP3    TIP3    TIP3    TIP3    TIP3    TIP3    TIP3    
          TIP3    TIP3    TIP3    TIP3    TIP3    TIP3    TIP3    TIP3    TIP3    TIP3    TIP3    TIP3    TIP3    TIP3    TIP3    TIP3    TIP3    TIP3    TIP3    TIP3    
          TIP3    TIP3    TIP3    TIP3    TIP3    TIP3    TIP3    TIP3    TIP3    TIP3    TIP3    TIP3    TIP3    TIP3    TIP3    TIP3    TIP3    TIP3    TIP3    TIP3    
          TIP3    TIP3    TIP3    TIP3    TIP3    TIP3    TIP3    TIP3    TIP3    TIP3    TIP3    TIP3    TIP3    TIP3    TIP3    TIP3    TIP3    TIP3    TIP3    TIP3    
          TIP3    TIP3    TIP3    TIP3    TIP3    TIP3    TIP3    TIP3    TIP3    TIP3    TIP3    TIP3    TIP3    TIP3    TIP3    TIP3    TIP3    TIP3    TIP3    TIP3    
          TIP3    TIP3    TIP3    TIP3    TIP3    TIP3    TIP3    TIP3    TIP3    TIP3    TIP3    TIP3    TIP3    TIP3    TIP3    TIP3    TIP3    TIP3    TIP3    TIP3    
          TIP3    TIP3    TIP3    TIP3    TIP3    TIP3    TIP3    TIP3    TIP3    TIP3    TIP3    TIP3    TIP3    TIP3    TIP3    TIP3    TIP3    TIP3    TIP3    TIP3    
          TIP3    TIP3    TIP3    TIP3    TIP3    TIP3    TIP3    TIP3    TIP3    TIP3    TIP3    TIP3    TIP3    TIP3    TIP3    TIP3    TIP3    TIP3    TIP3    TIP3    
          TIP3    TIP3    TIP3    TIP3    TIP3    TIP3    TIP3    TIP3    TIP3    TIP3    TIP3    TIP3    TIP3    TIP3    TIP3    TIP3    TIP3    TIP3    TIP3    TIP3    
          TIP3    TIP3    TIP3    TIP3    TIP3    TIP3    TIP3    TIP3    TIP3    TIP3    TIP3    TIP3    TIP3    TIP3    TIP3    TIP3    TIP3    TIP3    TIP3    TIP3    
          TIP3    TIP3    TIP3    TIP3    TIP3    TIP3    TIP3    TIP3    TIP3    TIP3    TIP3    TIP3    TIP3    TIP3    TIP3    TIP3    TIP3    TIP3    TIP3    TIP3    
          TIP3    TIP3    TIP3    TIP3    TIP3    TIP3    TIP3    TIP3    TIP3    TIP3    TIP3    TIP3    TIP3    TIP3    TIP3    TIP3    TIP3    TIP3    TIP3    TIP3    
          TIP3    TIP3    TIP3    TIP3    TIP3    TIP3    TIP3    TIP3    TIP3    TIP3    TIP3    TIP3    TIP3    TIP3    TIP3    TIP3    TIP3    TIP3    TIP3    TIP3    
          TIP3    TIP3    TIP3    TIP3    TIP3    TIP3    TIP3    TIP3    TIP3    TIP3    TIP3    TIP3    TIP3    TIP3    TIP3    TIP3    TIP3    TIP3    TIP3    TIP3    
          TIP3    TIP3    TIP3    TIP3    TIP3    TIP3    TIP3    TIP3    TIP3    TIP3    TIP3    TIP3    TIP3    TIP3    TIP3    TIP3    TIP3    TIP3    TIP3    TIP3    
          TIP3    TIP3    TIP3    TIP3    TIP3    TIP3    TIP3    TIP3    TIP3    TIP3    TIP3    TIP3    TIP3    TIP3    TIP3    TIP3    TIP3    TIP3    TIP3    TIP3    
          TIP3    TIP3    TIP3    TIP3    TIP3    TIP3    TIP3    TIP3    TIP3    TIP3    TIP3    TIP3    TIP3    TIP3    TIP3    TIP3    TIP3    TIP3    TIP3    TIP3    
          TIP3    TIP3    TIP3    TIP3    TIP3    TIP3    TIP3    TIP3    TIP3    TIP3    TIP3    TIP3    TIP3    TIP3    TIP3    TIP3    TIP3    TIP3    TIP3    TIP3    
          TIP3    TIP3    TIP3    TIP3    TIP3    TIP3    TIP3    TIP3    TIP3    TIP3    TIP3    TIP3    TIP3    TIP3    TIP3    TIP3    TIP3    TIP3    TIP3    TIP3    
          TIP3    TIP3    TIP3    TIP3    TIP3    TIP3    TIP3    TIP3    TIP3    TIP3    TIP3    TIP3    TIP3    TIP3    TIP3    TIP3    TIP3    TIP3    TIP3    TIP3    
          TIP3    TIP3    TIP3    TIP3    TIP3    TIP3    TIP3    TIP3    TIP3    TIP3    TIP3    TIP3    TIP3    TIP3    TIP3    TIP3    TIP3    TIP3    TIP3    TIP3    
          TIP3    TIP3    TIP3    TIP3    TIP3    TIP3    TIP3    TIP3    TIP3    TIP3    TIP3    TIP3    TIP3    TIP3    TIP3    TIP3    TIP3    TIP3    TIP3    TIP3    
          TIP3    TIP3    TIP3    TIP3    TIP3    TIP3    TIP3    TIP3    TIP3    TIP3    TIP3    TIP3    TIP3    TIP3    TIP3    TIP3    TIP3    TIP3    TIP3    TIP3    
          TIP3    TIP3    TIP3    TIP3    TIP3    TIP3    TIP3    TIP3    TIP3    TIP3    TIP3    TIP3    TIP3    TIP3    TIP3    TIP3    TIP3    TIP3    TIP3    TIP3    
          TIP3    TIP3    TIP3    TIP3    TIP3    TIP3    TIP3    TIP3    TIP3    TIP3    TIP3    TIP3    TIP3    TIP3    TIP3    TIP3    TIP3    TIP3    TIP3    TIP3    
          TIP3    TIP3    TIP3    TIP3    TIP3    TIP3    TIP3    TIP3    TIP3    TIP3    TIP3    TIP3    TIP3    TIP3    TIP3    TIP3    TIP3    TIP3    TIP3    TIP3    
          TIP3    TIP3    TIP3    TIP3    TIP3    TIP3    TIP3    TIP3    TIP3    TIP3    TIP3    TIP3    TIP3    TIP3    TIP3    TIP3    TIP3    TIP3    TIP3    TIP3    
          TIP3    TIP3    TIP3    TIP3    TIP3    TIP3    TIP3    TIP3    TIP3    TIP3    TIP3    TIP3    TIP3    TIP3    TIP3    TIP3    TIP3    TIP3    TIP3    TIP3    
          TIP3    TIP3    TIP3    TIP3    TIP3    TIP3    TIP3    TIP3    TIP3    TIP3    TIP3    TIP3    TIP3    TIP3    TIP3    TIP3    TIP3    TIP3    TIP3    TIP3    
          TIP3    TIP3    TIP3    TIP3    TIP3    TIP3    TIP3    TIP3    TIP3    TIP3    TIP3    TIP3    TIP3    TIP3    TIP3    TIP3    TIP3    TIP3    TIP3    TIP3    
          TIP3    TIP3    TIP3    TIP3    TIP3    TIP3    TIP3    TIP3    TIP3    TIP3    TIP3    TIP3    TIP3    TIP3    TIP3    TIP3    TIP3    TIP3    TIP3    TIP3    
          TIP3    TIP3    TIP3    TIP3    TIP3    TIP3    TIP3    TIP3    TIP3    TIP3    TIP3    TIP3    TIP3    TIP3    TIP3    TIP3    TIP3    TIP3    TIP3    TIP3    
          TIP3    TIP3    TIP3    TIP3    TIP3    TIP3    TIP3    TIP3    TIP3    TIP3    TIP3    TIP3    TIP3    TIP3    TIP3    TIP3    TIP3    TIP3    TIP3    TIP3    
          TIP3    TIP3    TIP3    TIP3    TIP3    TIP3    TIP3    TIP3    TIP3    TIP3    TIP3    TIP3    TIP3    TIP3    TIP3    TIP3    TIP3    TIP3    TIP3    TIP3    
          TIP3    TIP3    TIP3    TIP3    TIP3    TIP3    TIP3    TIP3    TIP3    TIP3    TIP3    TIP3    TIP3    TIP3    TIP3    TIP3    TIP3    TIP3    TIP3    TIP3    
          TIP3    TIP3    TIP3    TIP3    TIP3    TIP3    TIP3    TIP3    TIP3    TIP3    TIP3    TIP3    TIP3    TIP3    TIP3    TIP3    TIP3    TIP3    TIP3    TIP3    
          TIP3    TIP3    TIP3    TIP3    TIP3    TIP3    TIP3    TIP3    TIP3    TIP3    TIP3    TIP3    TIP3    TIP3    TIP3    TIP3    TIP3    TIP3    TIP3    TIP3    
          TIP3    TIP3    TIP3    TIP3    TIP3    TIP3    TIP3    TIP3    TIP3    TIP3    TIP3    TIP3    TIP3    TIP3    TIP3    TIP3    TIP3    TIP3    TIP3    TIP3    
          TIP3    TIP3    TIP3    TIP3    TIP3    TIP3    TIP3    TIP3    TIP3    TIP3    TIP3    TIP3    TIP3    TIP3    TIP3    TIP3    TIP3    TIP3    TIP3    TIP3    
          TIP3    TIP3    TIP3    TIP3    TIP3    TIP3    TIP3    TIP3    TIP3    TIP3    TIP3    TIP3    TIP3    TIP3    TIP3    TIP3    TIP3    TIP3    TIP3    TIP3    
          TIP3    TIP3    TIP3    TIP3    TIP3    TIP3    TIP3    TIP3    TIP3    TIP3    TIP3    TIP3    TIP3    TIP3    TIP3    TIP3    TIP3    TIP3    TIP3    TIP3    
          TIP3    TIP3    TIP3    TIP3    TIP3    TIP3    TIP3    TIP3    TIP3    TIP3    TIP3    TIP3    TIP3    TIP3    TIP3    TIP3    TIP3    TIP3    TIP3    TIP3    
          TIP3    TIP3    TIP3    TIP3    TIP3    TIP3    TIP3    TIP3    TIP3    TIP3    TIP3    TIP3    TIP3    TIP3    TIP3    TIP3    TIP3    TIP3    TIP3    TIP3    
          TIP3    TIP3    TIP3    TIP3    TIP3    TIP3    TIP3    TIP3    TIP3    TIP3    TIP3    TIP3    TIP3    TIP3    TIP3    TIP3    TIP3    TIP3    TIP3    TIP3    
          TIP3    TIP3    TIP3    TIP3    TIP3    TIP3    TIP3    TIP3    TIP3    TIP3    TIP3    TIP3    TIP3    TIP3    TIP3    TIP3    TIP3    TIP3    TIP3    TIP3    
          TIP3    TIP3    TIP3    TIP3    TIP3    TIP3    TIP3    TIP3    TIP3    TIP3    TIP3    TIP3    TIP3    TIP3    TIP3    TIP3    TIP3    TIP3    TIP3    TIP3    
          TIP3    TIP3    TIP3    TIP3    TIP3    TIP3    TIP3    TIP3    TIP3    TIP3    TIP3    TIP3    TIP3    TIP3    TIP3    TIP3    TIP3    TIP3    TIP3    TIP3    
          TIP3    TIP3    TIP3    TIP3    TIP3    TIP3    TIP3    TIP3    TIP3    TIP3    TIP3    TIP3    TIP3    TIP3    TIP3    TIP3    TIP3    TIP3    TIP3    TIP3    
          TIP3    TIP3    TIP3    TIP3    TIP3    TIP3    TIP3    TIP3    TIP3    TIP3    TIP3    TIP3    TIP3    TIP3    TIP3    TIP3    TIP3    TIP3    TIP3    TIP3    
          TIP3    TIP3    TIP3    TIP3    TIP3    TIP3    TIP3    TIP3    TIP3    TIP3    TIP3    TIP3    TIP3    TIP3    TIP3    TIP3    TIP3    TIP3    TIP3    TIP3    
          TIP3    TIP3    TIP3    TIP3    TIP3    TIP3    TIP3    TIP3    TIP3    TIP3    TIP3    TIP3    TIP3    TIP3    TIP3    TIP3    TIP3    TIP3    TIP3    TIP3    
          TIP3    TIP3    TIP3    TIP3    TIP3    TIP3    TIP3    TIP3    TIP3    TIP3    TIP3    TIP3    TIP3    TIP3    TIP3    TIP3    TIP3    TIP3    TIP3    TIP3    
          TIP3    TIP3    TIP3    TIP3    TIP3    TIP3    TIP3    TIP3    TIP3    TIP3    TIP3    TIP3    TIP3    TIP3    TIP3    TIP3    TIP3    TIP3    TIP3    TIP3    
          TIP3    TIP3    TIP3    TIP3    TIP3    TIP3    TIP3    TIP3    TIP3    TIP3    TIP3    TIP3    TIP3    TIP3    TIP3    TIP3    TIP3    TIP3    TIP3    TIP3    
          TIP3    TIP3    TIP3    TIP3    TIP3    TIP3    TIP3    TIP3    TIP3    TIP3    TIP3    TIP3    TIP3    TIP3    TIP3    TIP3    TIP3    TIP3    TIP3    TIP3    
          TIP3    TIP3    TIP3    TIP3    TIP3    TIP3    TIP3    TIP3    TIP3    TIP3    TIP3    TIP3    TIP3    TIP3    TIP3    TIP3    TIP3    TIP3    TIP3    TIP3    
          TIP3    TIP3    TIP3    TIP3    TIP3    TIP3    TIP3    TIP3    TIP3    TIP3    TIP3    TIP3    TIP3    TIP3    TIP3    TIP3    TIP3    TIP3    TIP3    TIP3    
          TIP3    TIP3    TIP3    TIP3    TIP3    TIP3    TIP3    TIP3    TIP3    TIP3    TIP3    TIP3    TIP3    TIP3    TIP3    TIP3    TIP3    TIP3    TIP3    TIP3    
          TIP3    TIP3    TIP3    TIP3    TIP3    TIP3    TIP3    TIP3    TIP3    TIP3    TIP3    TIP3    TIP3    TIP3    TIP3    TIP3    TIP3    TIP3    TIP3    TIP3    
          TIP3    TIP3    TIP3    TIP3    TIP3    TIP3    TIP3    TIP3    TIP3    TIP3    TIP3    TIP3    TIP3    TIP3    TIP3    TIP3    TIP3    TIP3    TIP3    TIP3    
          TIP3    TIP3    TIP3    TIP3    TIP3    TIP3    TIP3    TIP3    TIP3    TIP3    TIP3    TIP3    TIP3    TIP3    TIP3    TIP3    TIP3    TIP3    TIP3    TIP3    
          TIP3    TIP3    TIP3    TIP3    TIP3    TIP3    TIP3    TIP3    TIP3    TIP3    TIP3    TIP3    TIP3    TIP3    TIP3    TIP3    TIP3    TIP3    TIP3    TIP3    
          TIP3    TIP3    TIP3    TIP3    TIP3    TIP3    TIP3    TIP3    TIP3    TIP3    TIP3    TIP3    TIP3    TIP3    TIP3    TIP3    TIP3    TIP3    TIP3    TIP3    
          TIP3    TIP3    TIP3    TIP3    TIP3    TIP3    TIP3    TIP3    TIP3    TIP3    TIP3    TIP3    TIP3    TIP3    TIP3    TIP3    TIP3    TIP3    TIP3    TIP3    
          TIP3    TIP3    TIP3    TIP3    TIP3    TIP3    TIP3    TIP3    TIP3    TIP3    TIP3    TIP3    TIP3    TIP3    TIP3    TIP3    TIP3    TIP3    TIP3    TIP3    
          TIP3    TIP3    TIP3    TIP3    TIP3    TIP3    TIP3    TIP3    TIP3    TIP3    TIP3    TIP3    TIP3    TIP3    TIP3    TIP3    TIP3    TIP3    TIP3    TIP3    
          TIP3    TIP3    TIP3    TIP3    TIP3    TIP3    TIP3    TIP3    TIP3    TIP3    TIP3    TIP3    TIP3    TIP3    TIP3    TIP3    TIP3    TIP3    TIP3    TIP3
[truncated: 716,046 more chars]
