# Supplementary material for: Integrative Computational Prediction Strategy for Antibody–Antigen Binding: A Case Study on Interleukin‑1 Beta
Source: J Chem Inf Model. 2026 May 27;66(11):6659–75. doi: 10.1021/acs.jcim.6c00781 (PMC13250912; doi:10.1021/acs.jcim.6c00781)
Supplement: Supplementary file 3 [file ci6c00781_si_003.zip › charmm-gui-4g6m-Blind-r01/step2.1_waterbox.pdb]

REMARK  EQUILIBRATED WATER                                                            
REMARK   DATE:     8/20/25     13:29:56      CREATED BY USER: charmm-gui              
ATOM      1  OH2 TIP3    1     -56.612 -58.439 -61.682  1.00  0.00      WZ1 
ATOM      2  H1  TIP3    1     -56.523 -57.495 -61.814  1.00  0.00      WZ1 
ATOM      3  H2  TIP3    1     -57.250 -58.714 -62.340  1.00  0.00      WZ1 
ATOM      4  OH2 TIP3    2     -57.679 -59.183 -58.263  1.00  0.00      WZ1 
ATOM      5  H1  TIP3    2     -57.717 -59.830 -57.558  1.00  0.00      WZ1 
ATOM      6  H2  TIP3    2     -58.001 -59.650 -59.034  1.00  0.00      WZ1 
ATOM      7  OH2 TIP3    3     -65.310 -59.569 -56.670  1.00  0.00      WZ1 
ATOM      8  H1  TIP3    3     -65.269 -60.195 -55.947  1.00  0.00      WZ1 
ATOM      9  H2  TIP3    3     -64.608 -58.945 -56.488  1.00  0.00      WZ1 
ATOM     10  OH2 TIP3    4     -53.973 -56.244 -59.961  1.00  0.00      WZ1 
ATOM     11  H1  TIP3    4     -54.414 -56.965 -59.511  1.00  0.00      WZ1 
ATOM     12  H2  TIP3    4     -53.986 -55.524 -59.332  1.00  0.00      WZ1 
ATOM     13  OH2 TIP3    5     -64.387 -55.119 -58.135  1.00  0.00      WZ1 
ATOM     14  H1  TIP3    5     -64.756 -55.921 -58.505  1.00  0.00      WZ1 
ATOM     15  H2  TIP3    5     -63.446 -55.288 -58.089  1.00  0.00      WZ1 
ATOM     16  OH2 TIP3    6     -67.777 -61.459 -62.742  1.00  0.00      WZ1 
ATOM     17  H1  TIP3    6     -68.225 -60.613 -62.761  1.00  0.00      WZ1 
ATOM     18  H2  TIP3    6     -68.338 -62.039 -63.258  1.00  0.00      WZ1 
ATOM     19  OH2 TIP3    7     -67.066 -59.297 -60.616  1.00  0.00      WZ1 
ATOM     20  H1  TIP3    7     -66.853 -60.067 -60.089  1.00  0.00      WZ1 
ATOM     21  H2  TIP3    7     -66.329 -59.207 -61.220  1.00  0.00      WZ1 
ATOM     22  OH2 TIP3    8     -56.861 -51.140 -59.749  1.00  0.00      WZ1 
ATOM     23  H1  TIP3    8     -56.242 -51.817 -60.022  1.00  0.00      WZ1 
ATOM     24  H2  TIP3    8     -57.070 -51.358 -58.841  1.00  0.00      WZ1 
ATOM     25  OH2 TIP3    9     -59.289 -56.751 -57.857  1.00  0.00      WZ1 
ATOM     26  H1  TIP3    9     -58.986 -57.437 -58.451  1.00  0.00      WZ1 
ATOM     27  H2  TIP3    9     -58.568 -56.632 -57.239  1.00  0.00      WZ1 
ATOM     28  OH2 TIP3   10     -50.626 -65.150 -56.996  1.00  0.00      WZ1 
ATOM     29  H1  TIP3   10     -50.577 -64.540 -56.260  1.00  0.00      WZ1 
ATOM     30  H2  TIP3   10     -50.201 -64.689 -57.719  1.00  0.00      WZ1 
ATOM     31  OH2 TIP3   11     -56.149 -62.357 -57.529  1.00  0.00      WZ1 
ATOM     32  H1  TIP3   11     -56.006 -63.303 -57.509  1.00  0.00      WZ1 
ATOM     33  H2  TIP3   11     -56.255 -62.150 -58.458  1.00  0.00      WZ1 
ATOM     34  OH2 TIP3   12     -62.994 -64.255 -60.257  1.00  0.00      WZ1 
ATOM     35  H1  TIP3   12     -62.951 -63.396 -60.675  1.00  0.00      WZ1 
ATOM     36  H2  TIP3   12     -63.451 -64.808 -60.891  1.00  0.00      WZ1 
ATOM     37  OH2 TIP3   13     -55.272 -64.125 -61.856  1.00  0.00      WZ1 
ATOM     38  H1  TIP3   13     -54.625 -64.454 -61.231  1.00  0.00      WZ1 
ATOM     39  H2  TIP3   13     -54.762 -63.607 -62.479  1.00  0.00      WZ1 
ATOM     40  OH2 TIP3   14     -66.374 -61.859 -59.495  1.00  0.00      WZ1 
ATOM     41  H1  TIP3   14     -65.720 -62.409 -59.063  1.00  0.00      WZ1 
ATOM     42  H2  TIP3   14     -66.350 -62.133 -60.412  1.00  0.00      WZ1 
ATOM     43  OH2 TIP3   15     -61.217 -60.309 -60.280  1.00  0.00      WZ1 
ATOM     44  H1  TIP3   15     -60.601 -60.835 -59.770  1.00  0.00      WZ1 
ATOM     45  H2  TIP3   15     -61.803 -60.949 -60.683  1.00  0.00      WZ1 
ATOM     46  OH2 TIP3   16     -50.235 -63.672 -54.760  1.00  0.00      WZ1 
ATOM     47  H1  TIP3   16     -50.923 -63.014 -54.856  1.00  0.00      WZ1 
ATOM     48  H2  TIP3   16     -50.219 -63.869 -53.824  1.00  0.00      WZ1 
ATOM     49  OH2 TIP3   17     -64.184 -65.338 -56.183  1.00  0.00      WZ1 
ATOM     50  H1  TIP3   17     -64.402 -64.808 -56.949  1.00  0.00      WZ1 
ATOM     51  H2  TIP3   17     -64.852 -65.111 -55.536  1.00  0.00      WZ1 
ATOM     52  OH2 TIP3   18     -56.815 -55.837 -62.639  1.00  0.00      WZ1 
ATOM     53  H1  TIP3   18     -57.110 -56.160 -63.490  1.00  0.00      WZ1 
ATOM     54  H2  TIP3   18     -57.139 -54.938 -62.598  1.00  0.00      WZ1 
ATOM     55  OH2 TIP3   19     -61.615 -57.662 -55.895  1.00  0.00      WZ1 
ATOM     56  H1  TIP3   19     -62.355 -57.064 -55.792  1.00  0.00      WZ1 
ATOM     57  H2  TIP3   19     -60.901 -57.108 -56.211  1.00  0.00      WZ1 
ATOM     58  OH2 TIP3   20     -53.508 -64.834 -59.875  1.00  0.00      WZ1 
ATOM     59  H1  TIP3   20     -53.723 -65.600 -59.343  1.00  0.00      WZ1 
ATOM     60  H2  TIP3   20     -52.852 -64.361 -59.363  1.00  0.00      WZ1 
ATOM     61  OH2 TIP3   21     -64.590 -63.445 -58.231  1.00  0.00      WZ1 
ATOM     62  H1  TIP3   21     -63.976 -62.813 -57.857  1.00  0.00      WZ1 
ATOM     63  H2  TIP3   21     -64.078 -63.918 -58.887  1.00  0.00      WZ1 
ATOM     64  OH2 TIP3   22     -63.207 -55.698 -55.108  1.00  0.00      WZ1 
ATOM     65  H1  TIP3   22     -63.212 -54.818 -55.486  1.00  0.00      WZ1 
ATOM     66  H2  TIP3   22     -64.061 -55.781 -54.683  1.00  0.00      WZ1 
ATOM     67  OH2 TIP3   23     -67.086 -56.027 -64.326  1.00  0.00      WZ1 
ATOM     68  H1  TIP3   23     -67.358 -55.798 -65.215  1.00  0.00      WZ1 
ATOM     69  H2  TIP3   23     -67.040 -55.189 -63.866  1.00  0.00      WZ1 
ATOM     70  OH2 TIP3   24     -53.461 -54.405 -57.614  1.00  0.00      WZ1 
ATOM     71  H1  TIP3   24     -54.403 -54.347 -57.452  1.00  0.00      WZ1 
ATOM     72  H2  TIP3   24     -53.184 -53.499 -57.751  1.00  0.00      WZ1 
ATOM     73  OH2 TIP3   25     -53.160 -66.119 -56.196  1.00  0.00      WZ1 
ATOM     74  H1  TIP3   25     -53.896 -65.508 -56.234  1.00  0.00      WZ1 
ATOM     75  H2  TIP3   25     -52.477 -65.704 -56.722  1.00  0.00      WZ1 
ATOM     76  OH2 TIP3   26     -60.157 -68.032 -58.730  1.00  0.00      WZ1 
ATOM     77  H1  TIP3   26     -60.275 -68.980 -58.785  1.00  0.00      WZ1 
ATOM     78  H2  TIP3   26     -61.012 -67.699 -58.457  1.00  0.00      WZ1 
ATOM     79  OH2 TIP3   27     -55.209 -52.624 -60.988  1.00  0.00      WZ1 
ATOM     80  H1  TIP3   27     -54.784 -53.331 -61.473  1.00  0.00      WZ1 
ATOM     81  H2  TIP3   27     -54.892 -51.823 -61.405  1.00  0.00      WZ1 
ATOM     82  OH2 TIP3   28     -54.049 -54.723 -62.480  1.00  0.00      WZ1 
ATOM     83  H1  TIP3   28     -54.307 -55.413 -63.091  1.00  0.00      WZ1 
ATOM     84  H2  TIP3   28     -53.978 -55.166 -61.634  1.00  0.00      WZ1 
ATOM     85  OH2 TIP3   29     -52.363 -56.156 -54.002  1.00  0.00      WZ1 
ATOM     86  H1  TIP3   29     -52.224 -56.748 -54.742  1.00  0.00      WZ1 
ATOM     87  H2  TIP3   29     -52.196 -55.284 -54.358  1.00  0.00      WZ1 
ATOM     88  OH2 TIP3   30     -57.891 -59.195 -64.230  1.00  0.00      WZ1 
ATOM     89  H1  TIP3   30     -58.602 -58.660 -64.582  1.00  0.00      WZ1 
ATOM     90  H2  TIP3   30     -57.200 -59.139 -64.890  1.00  0.00      WZ1 
ATOM     91  OH2 TIP3   31     -57.837 -60.737 -67.191  1.00  0.00      WZ1 
ATOM     92  H1  TIP3   31     -57.136 -60.714 -66.540  1.00  0.00      WZ1 
ATOM     93  H2  TIP3   31     -57.534 -61.365 -67.847  1.00  0.00      WZ1 
ATOM     94  OH2 TIP3   32     -50.521 -59.817 -55.936  1.00  0.00      WZ1 
ATOM     95  H1  TIP3   32     -51.174 -59.122 -55.847  1.00  0.00      WZ1 
ATOM     96  H2  TIP3   32     -50.056 -59.607 -56.746  1.00  0.00      WZ1 
ATOM     97  OH2 TIP3   33     -54.485 -58.985 -63.278  1.00  0.00      WZ1 
ATOM     98  H1  TIP3   33     -55.217 -58.757 -62.705  1.00  0.00      WZ1 
ATOM     99  H2  TIP3   33     -54.038 -59.699 -62.823  1.00  0.00      WZ1 
ATOM    100  OH2 TIP3   34     -54.588 -60.811 -54.210  1.00  0.00      WZ1 
ATOM    101  H1  TIP3   34     -54.508 -60.047 -53.639  1.00  0.00      WZ1 
ATOM    102  H2  TIP3   34     -55.189 -60.532 -54.901  1.00  0.00      WZ1 
ATOM    103  OH2 TIP3   35     -62.840 -58.355 -61.396  1.00  0.00      WZ1 
ATOM    104  H1  TIP3   35     -63.170 -58.725 -62.214  1.00  0.00      WZ1 
ATOM    105  H2  TIP3   35     -62.251 -59.025 -61.049  1.00  0.00      WZ1 
ATOM    106  OH2 TIP3   36     -61.473 -54.926 -58.714  1.00  0.00      WZ1 
ATOM    107  H1  TIP3   36     -61.568 -55.505 -59.471  1.00  0.00      WZ1 
ATOM    108  H2  TIP3   36     -60.743 -55.298 -58.218  1.00  0.00      WZ1 
ATOM    109  OH2 TIP3   37     -62.473 -59.586 -57.762  1.00  0.00      WZ1 
ATOM    110  H1  TIP3   37     -61.908 -59.465 -58.525  1.00  0.00      WZ1 
ATOM    111  H2  TIP3   37     -62.154 -58.948 -57.123  1.00  0.00      WZ1 
ATOM    112  OH2 TIP3   38     -56.164 -54.083 -57.028  1.00  0.00      WZ1 
ATOM    113  H1  TIP3   38     -56.404 -53.420 -56.380  1.00  0.00      WZ1 
ATOM    114  H2  TIP3   38     -56.362 -54.917 -56.603  1.00  0.00      WZ1 
ATOM    115  OH2 TIP3   39     -61.593 -55.187 -53.045  1.00  0.00      WZ1 
ATOM    116  H1  TIP3   39     -61.904 -54.404 -52.590  1.00  0.00      WZ1 
ATOM    117  H2  TIP3   39     -62.243 -55.340 -53.731  1.00  0.00      WZ1 
ATOM    118  OH2 TIP3   40     -55.614 -59.823 -65.593  1.00  0.00      WZ1 
ATOM    119  H1  TIP3   40     -55.034 -59.673 -64.846  1.00  0.00      WZ1 
ATOM    120  H2  TIP3   40     -55.200 -59.352 -66.316  1.00  0.00      WZ1 
ATOM    121  OH2 TIP3   41     -64.673 -58.989 -53.816  1.00  0.00      WZ1 
ATOM    122  H1  TIP3   41     -64.603 -58.338 -53.118  1.00  0.00      WZ1 
ATOM    123  H2  TIP3   41     -65.564 -58.886 -54.151  1.00  0.00      WZ1 
ATOM    124  OH2 TIP3   42     -57.887 -53.086 -62.158  1.00  0.00      WZ1 
ATOM    125  H1  TIP3   42     -57.414 -52.790 -61.380  1.00  0.00      WZ1 
ATOM    126  H2  TIP3   42     -58.451 -52.348 -62.391  1.00  0.00      WZ1 
ATOM    127  OH2 TIP3   43     -63.353 -53.115 -52.282  1.00  0.00      WZ1 
ATOM    128  H1  TIP3   43     -63.346 -53.251 -53.229  1.00  0.00      WZ1 
ATOM    129  H2  TIP3   43     -64.269 -53.232 -52.030  1.00  0.00      WZ1 
ATOM    130  OH2 TIP3   44     -51.915 -68.073 -65.780  1.00  0.00      WZ1 
ATOM    131  H1  TIP3   44     -52.815 -67.934 -65.485  1.00  0.00      WZ1 
ATOM    132  H2  TIP3   44     -51.663 -67.241 -66.182  1.00  0.00      WZ1 
ATOM    133  OH2 TIP3   45     -63.849 -59.285 -63.806  1.00  0.00      WZ1 
ATOM    134  H1  TIP3   45     -64.141 -58.517 -64.297  1.00  0.00      WZ1 
ATOM    135  H2  TIP3   45     -64.524 -59.945 -63.969  1.00  0.00      WZ1 
ATOM    136  OH2 TIP3   46     -50.726 -53.707 -67.404  1.00  0.00      WZ1 
ATOM    137  H1  TIP3   46     -50.653 -52.768 -67.233  1.00  0.00      WZ1 
ATOM    138  H2  TIP3   46     -49.820 -54.012 -67.460  1.00  0.00      WZ1 
ATOM    139  OH2 TIP3   47     -67.756 -56.922 -54.991  1.00  0.00      WZ1 
ATOM    140  H1  TIP3   47     -68.257 -56.950 -55.806  1.00  0.00      WZ1 
ATOM    141  H2  TIP3   47     -67.751 -57.828 -54.682  1.00  0.00      WZ1 
ATOM    142  OH2 TIP3   48     -68.006 -54.142 -58.107  1.00  0.00      WZ1 
ATOM    143  H1  TIP3   48     -67.060 -54.286 -58.126  1.00  0.00      WZ1 
ATOM    144  H2  TIP3   48     -68.118 -53.358 -57.570  1.00  0.00      WZ1 
ATOM    145  OH2 TIP3   49     -49.808 -53.476 -52.425  1.00  0.00      WZ1 
ATOM    146  H1  TIP3   49     -49.857 -54.431 -52.462  1.00  0.00      WZ1 
ATOM    147  H2  TIP3   49     -50.635 -53.208 -52.024  1.00  0.00      WZ1 
ATOM    148  OH2 TIP3   50     -58.830 -53.902 -53.549  1.00  0.00      WZ1 
ATOM    149  H1  TIP3   50     -58.742 -53.075 -53.074  1.00  0.00      WZ1 
ATOM    150  H2  TIP3   50     -59.693 -54.232 -53.300  1.00  0.00      WZ1 
ATOM    151  OH2 TIP3   51     -58.415 -50.130 -63.743  1.00  0.00      WZ1 
ATOM    152  H1  TIP3   51     -58.491 -50.251 -64.689  1.00  0.00      WZ1 
ATOM    153  H2  TIP3   51     -58.382 -49.180 -63.624  1.00  0.00      WZ1 
ATOM    154  OH2 TIP3   52     -64.762 -51.341 -61.962  1.00  0.00      WZ1 
ATOM    155  H1  TIP3   52     -64.610 -51.689 -61.083  1.00  0.00      WZ1 
ATOM    156  H2  TIP3   52     -65.613 -51.697 -62.217  1.00  0.00      WZ1 
ATOM    157  OH2 TIP3   53     -55.314 -50.976 -66.741  1.00  0.00      WZ1 
ATOM    158  H1  TIP3   53     -54.939 -51.720 -67.211  1.00  0.00      WZ1 
ATOM    159  H2  TIP3   53     -55.309 -51.245 -65.822  1.00  0.00      WZ1 
ATOM    160  OH2 TIP3   54     -55.645 -51.050 -63.991  1.00  0.00      WZ1 
ATOM    161  H1  TIP3   54     -56.580 -50.950 -63.813  1.00  0.00      WZ1 
ATOM    162  H2  TIP3   54     -55.365 -51.759 -63.413  1.00  0.00      WZ1 
ATOM    163  OH2 TIP3   55     -52.656 -61.983 -51.945  1.00  0.00      WZ1 
ATOM    164  H1  TIP3   55     -53.063 -61.502 -52.665  1.00  0.00      WZ1 
ATOM    165  H2  TIP3   55     -52.616 -62.888 -52.253  1.00  0.00      WZ1 
ATOM    166  OH2 TIP3   56     -65.507 -55.599 -53.948  1.00  0.00      WZ1 
ATOM    167  H1  TIP3   56     -65.291 -55.960 -53.089  1.00  0.00      WZ1 
ATOM    168  H2  TIP3   56     -66.363 -55.973 -54.158  1.00  0.00      WZ1 
ATOM    169  OH2 TIP3   57     -62.888 -67.129 -57.953  1.00  0.00      WZ1 
ATOM    170  H1  TIP3   57     -63.750 -67.216 -58.360  1.00  0.00      WZ1 
ATOM    171  H2  TIP3   57     -62.911 -66.273 -57.525  1.00  0.00      WZ1 
ATOM    172  OH2 TIP3   58     -58.226 -67.407 -54.578  1.00  0.00      WZ1 
ATOM    173  H1  TIP3   58     -57.805 -67.822 -53.825  1.00  0.00      WZ1 
ATOM    174  H2  TIP3   58     -59.159 -67.585 -54.461  1.00  0.00      WZ1 
ATOM    175  OH2 TIP3   59     -54.899 -63.651 -53.725  1.00  0.00      WZ1 
ATOM    176  H1  TIP3   59     -55.413 -63.777 -52.927  1.00  0.00      WZ1 
ATOM    177  H2  TIP3   59     -55.055 -62.739 -53.969  1.00  0.00      WZ1 
ATOM    178  OH2 TIP3   60     -54.137 -58.790 -67.963  1.00  0.00      WZ1 
ATOM    179  H1  TIP3   60     -54.095 -59.013 -68.893  1.00  0.00      WZ1 
ATOM    180  H2  TIP3   60     -53.287 -58.391 -67.773  1.00  0.00      WZ1 
ATOM    181  OH2 TIP3   61     -58.564 -64.914 -67.293  1.00  0.00      WZ1 
ATOM    182  H1  TIP3   61     -58.817 -64.895 -66.370  1.00  0.00      WZ1 
ATOM    183  H2  TIP3   61     -58.821 -65.786 -67.594  1.00  0.00      WZ1 
ATOM    184  OH2 TIP3   62     -62.797 -62.163 -56.858  1.00  0.00      WZ1 
ATOM    185  H1  TIP3   62     -63.439 -62.203 -56.149  1.00  0.00      WZ1 
ATOM    186  H2  TIP3   62     -62.760 -61.237 -57.095  1.00  0.00      WZ1 
ATOM    187  OH2 TIP3   63     -62.801 -61.942 -61.946  1.00  0.00      WZ1 
ATOM    188  H1  TIP3   63     -63.693 -62.283 -62.004  1.00  0.00      WZ1 
ATOM    189  H2  TIP3   63     -62.350 -62.319 -62.701  1.00  0.00      WZ1 
ATOM    190  OH2 TIP3   64     -57.265 -61.526 -63.129  1.00  0.00      WZ1 
ATOM    191  H1  TIP3   64     -57.674 -60.711 -63.420  1.00  0.00      WZ1 
ATOM    192  H2  TIP3   64     -56.544 -61.666 -63.743  1.00  0.00      WZ1 
ATOM    193  OH2 TIP3   65     -58.163 -61.350 -51.641  1.00  0.00      WZ1 
ATOM    194  H1  TIP3   65     -58.725 -62.055 -51.320  1.00  0.00      WZ1 
ATOM    195  H2  TIP3   65     -57.336 -61.471 -51.173  1.00  0.00      WZ1 
ATOM    196  OH2 TIP3   66     -56.260 -62.080 -60.315  1.00  0.00      WZ1 
ATOM    197  H1  TIP3   66     -56.456 -61.474 -61.030  1.00  0.00      WZ1 
ATOM    198  H2  TIP3   66     -56.079 -62.914 -60.749  1.00  0.00      WZ1 
ATOM    199  OH2 TIP3   67     -65.047 -61.843 -54.990  1.00  0.00      WZ1 
ATOM    200  H1  TIP3   67     -65.085 -61.443 -54.122  1.00  0.00      WZ1 
ATOM    201  H2  TIP3   67     -65.538 -62.660 -54.900  1.00  0.00      WZ1 
ATOM    202  OH2 TIP3   68     -61.682 -64.469 -68.192  1.00  0.00      WZ1 
ATOM    203  H1  TIP3   68     -62.113 -64.914 -67.462  1.00  0.00      WZ1 
ATOM    204  H2  TIP3   68     -62.400 -64.097 -68.704  1.00  0.00      WZ1 
ATOM    205  OH2 TIP3   69     -68.439 -64.727 -61.140  1.00  0.00      WZ1 
ATOM    206  H1  TIP3   69     -67.809 -64.755 -60.421  1.00  0.00      WZ1 
ATOM    207  H2  TIP3   69     -67.990 -65.152 -61.870  1.00  0.00      WZ1 
ATOM    208  OH2 TIP3   70     -67.165 -63.980 -65.716  1.00  0.00      WZ1 
ATOM    209  H1  TIP3   70     -66.691 -63.389 -66.301  1.00  0.00      WZ1 
ATOM    210  H2  TIP3   70     -67.882 -63.450 -65.369  1.00  0.00      WZ1 
ATOM    211  OH2 TIP3   71     -56.996 -60.442 -55.643  1.00  0.00      WZ1 
ATOM    212  H1  TIP3   71     -56.673 -61.073 -56.286  1.00  0.00      WZ1 
ATOM    213  H2  TIP3   71     -57.436 -60.977 -54.983  1.00  0.00      WZ1 
ATOM    214  OH2 TIP3   72     -60.219 -64.514 -60.859  1.00  0.00      WZ1 
ATOM    215  H1  TIP3   72     -61.130 -64.458 -60.571  1.00  0.00      WZ1 
ATOM    216  H2  TIP3   72     -59.714 -64.575 -60.049  1.00  0.00      WZ1 
ATOM    217  OH2 TIP3   73     -65.391 -62.886 -62.033  1.00  0.00      WZ1 
ATOM    218  H1  TIP3   73     -66.280 -62.786 -62.373  1.00  0.00      WZ1 
ATOM    219  H2  TIP3   73     -65.094 -63.727 -62.379  1.00  0.00      WZ1 
ATOM    220  OH2 TIP3   74     -61.737 -62.886 -64.376  1.00  0.00      WZ1 
ATOM    221  H1  TIP3   74     -60.806 -62.757 -64.198  1.00  0.00      WZ1 
ATOM    222  H2  TIP3   74     -61.952 -62.216 -65.026  1.00  0.00      WZ1 
ATOM    223  OH2 TIP3   75     -55.814 -65.280 -57.595  1.00  0.00      WZ1 
ATOM    224  H1  TIP3   75     -56.491 -65.148 -56.931  1.00  0.00      WZ1 
ATOM    225  H2  TIP3   75     -56.299 -65.435 -58.405  1.00  0.00      WZ1 
ATOM    226  OH2 TIP3   76     -63.063 -61.691 -66.809  1.00  0.00      WZ1 
ATOM    227  H1  TIP3   76     -63.606 -62.071 -67.501  1.00  0.00      WZ1 
ATOM    228  H2  TIP3   76     -62.230 -61.497 -67.238  1.00  0.00      WZ1 
ATOM    229  OH2 TIP3   77     -52.526 -49.608 -51.318  1.00  0.00      WZ1 
ATOM    230  H1  TIP3   77     -52.326 -49.184 -52.153  1.00  0.00      WZ1 
ATOM    231  H2  TIP3   77     -51.871 -49.264 -50.711  1.00  0.00      WZ1 
ATOM    232  OH2 TIP3   78     -64.928 -57.134 -51.710  1.00  0.00      WZ1 
ATOM    233  H1  TIP3   78     -64.196 -56.880 -51.149  1.00  0.00      WZ1 
ATOM    234  H2  TIP3   78     -65.708 -56.930 -51.195  1.00  0.00      WZ1 
ATOM    235  OH2 TIP3   79     -58.899 -61.727 -58.972  1.00  0.00      WZ1 
ATOM    236  H1  TIP3   79     -58.335 -62.273 -59.519  1.00  0.00      WZ1 
ATOM    237  H2  TIP3   79     -59.047 -62.249 -58.184  1.00  0.00      WZ1 
ATOM    238  OH2 TIP3   80     -63.897 -65.590 -62.554  1.00  0.00      WZ1 
ATOM    239  H1  TIP3   80     -64.214 -66.493 -62.589  1.00  0.00      WZ1 
ATOM    240  H2  TIP3   80     -63.116 -65.589 -63.107  1.00  0.00      WZ1 
ATOM    241  OH2 TIP3   81     -60.272 -63.338 -56.558  1.00  0.00      WZ1 
ATOM    242  H1  TIP3   81     -61.108 -62.885 -56.448  1.00  0.00      WZ1 
ATOM    243  H2  TIP3   81     -59.748 -63.063 -55.806  1.00  0.00      WZ1 
ATOM    244  OH2 TIP3   82     -59.728 -57.126 -64.874  1.00  0.00      WZ1 
ATOM    245  H1  TIP3   82     -60.473 -57.633 -65.196  1.00  0.00      WZ1 
ATOM    246  H2  TIP3   82     -59.862 -57.077 -63.927  1.00  0.00      WZ1 
ATOM    247  OH2 TIP3   83     -52.578 -57.993 -56.087  1.00  0.00      WZ1 
ATOM    248  H1  TIP3   83     -51.936 -57.536 -56.631  1.00  0.00      WZ1 
ATOM    249  H2  TIP3   83     -53.409 -57.880 -56.549  1.00  0.00      WZ1 
ATOM    250  OH2 TIP3   84     -55.830 -64.312 -66.674  1.00  0.00      WZ1 
ATOM    251  H1  TIP3   84     -56.769 -64.200 -66.825  1.00  0.00      WZ1 
ATOM    252  H2  TIP3   84     -55.533 -63.455 -66.368  1.00  0.00      WZ1 
ATOM    253  OH2 TIP3   85     -58.209 -56.941 -53.637  1.00  0.00      WZ1 
ATOM    254  H1  TIP3   85     -58.554 -57.323 -52.830  1.00  0.00      WZ1 
ATOM    255  H2  TIP3   85     -58.409 -56.008 -53.565  1.00  0.00      WZ1 
ATOM    256  OH2 TIP3   86     -55.112 -62.444 -65.014  1.00  0.00      WZ1 
ATOM    257  H1  TIP3   86     -54.220 -62.582 -64.695  1.00  0.00      WZ1 
ATOM    258  H2  TIP3   86     -55.056 -61.654 -65.550  1.00  0.00      WZ1 
ATOM    259  OH2 TIP3   87     -64.603 -57.831 -59.104  1.00  0.00      WZ1 
ATOM    260  H1  TIP3   87     -63.859 -57.833 -59.705  1.00  0.00      WZ1 
ATOM    261  H2  TIP3   87     -64.526 -58.654 -58.622  1.00  0.00      WZ1 
ATOM    262  OH2 TIP3   88     -57.603 -55.667 -65.848  1.00  0.00      WZ1 
ATOM    263  H1  TIP3   88     -57.898 -54.841 -65.467  1.00  0.00      WZ1 
ATOM    264  H2  TIP3   88     -58.306 -56.287 -65.652  1.00  0.00      WZ1 
ATOM    265  OH2 TIP3   89     -67.595 -59.370 -53.789  1.00  0.00      WZ1 
ATOM    266  H1  TIP3   89     -67.372 -59.788 -52.957  1.00  0.00      WZ1 
ATOM    267  H2  TIP3   89     -68.197 -59.983 -54.212  1.00  0.00      WZ1 
ATOM    268  OH2 TIP3   90     -60.579 -59.853 -51.576  1.00  0.00      WZ1 
ATOM    269  H1  TIP3   90     -60.875 -60.019 -52.471  1.00  0.00      WZ1 
ATOM    270  H2  TIP3   90     -59.647 -60.073 -51.587  1.00  0.00      WZ1 
ATOM    271  OH2 TIP3   91     -55.959 -54.480 -53.686  1.00  0.00      WZ1 
ATOM    272  H1  TIP3   91     -56.859 -54.297 -53.954  1.00  0.00      WZ1 
ATOM    273  H2  TIP3   91     -55.924 -54.221 -52.765  1.00  0.00      WZ1 
ATOM    274  OH2 TIP3   92     -50.227 -62.235 -65.319  1.00  0.00      WZ1 
ATOM    275  H1  TIP3   92     -50.782 -62.631 -65.991  1.00  0.00      WZ1 
ATOM    276  H2  TIP3   92     -50.127 -61.325 -65.597  1.00  0.00      WZ1 
ATOM    277  OH2 TIP3   93     -50.264 -56.435 -52.482  1.00  0.00      WZ1 
ATOM    278  H1  TIP3   93     -51.115 -56.197 -52.849  1.00  0.00      WZ1 
ATOM    279  H2  TIP3   93     -49.674 -56.452 -53.235  1.00  0.00      WZ1 
ATOM    280  OH2 TIP3   94     -51.932 -53.449 -64.854  1.00  0.00      WZ1 
ATOM    281  H1  TIP3   94     -52.305 -54.275 -64.545  1.00  0.00      WZ1 
ATOM    282  H2  TIP3   94     -51.655 -53.632 -65.751  1.00  0.00      WZ1 
ATOM    283  OH2 TIP3   95     -54.772 -58.641 -57.833  1.00  0.00      WZ1 
ATOM    284  H1  TIP3   95     -55.700 -58.873 -57.860  1.00  0.00      WZ1 
ATOM    285  H2  TIP3   95     -54.321 -59.418 -58.163  1.00  0.00      WZ1 
ATOM    286  OH2 TIP3   96     -62.228 -54.313 -61.700  1.00  0.00      WZ1 
ATOM    287  H1  TIP3   96     -61.701 -53.539 -61.900  1.00  0.00      WZ1 
ATOM    288  H2  TIP3   96     -63.109 -54.088 -62.001  1.00  0.00      WZ1 
ATOM    289  OH2 TIP3   97     -66.474 -59.450 -67.112  1.00  0.00      WZ1 
ATOM    290  H1  TIP3   97     -65.858 -58.824 -66.733  1.00  0.00      WZ1 
ATOM    291  H2  TIP3   97     -67.335 -59.135 -66.841  1.00  0.00      WZ1 
ATOM    292  OH2 TIP3   98     -60.801 -56.650 -62.123  1.00  0.00      WZ1 
ATOM    293  H1  TIP3   98     -61.042 -55.724 -62.082  1.00  0.00      WZ1 
ATOM    294  H2  TIP3   98     -61.542 -57.109 -61.727  1.00  0.00      WZ1 
ATOM    295  OH2 TIP3   99     -60.286 -52.501 -55.808  1.00  0.00      WZ1 
ATOM    296  H1  TIP3   99     -59.924 -51.646 -56.042  1.00  0.00      WZ1 
ATOM    297  H2  TIP3   99     -59.755 -52.792 -55.068  1.00  0.00      WZ1 
ATOM    298  OH2 TIP3  100     -62.118 -51.628 -62.578  1.00  0.00      WZ1 
ATOM    299  H1  TIP3  100     -63.068 -51.522 -62.527  1.00  0.00      WZ1 
ATOM    300  H2  TIP3  100     -61.766 -50.807 -62.233  1.00  0.00      WZ1 
ATOM    301  OH2 TIP3  101     -56.742 -56.401 -56.108  1.00  0.00      WZ1 
ATOM    302  H1  TIP3  101     -57.168 -56.629 -55.281  1.00  0.00      WZ1 
ATOM    303  H2  TIP3  101     -56.162 -57.140 -56.290  1.00  0.00      WZ1 
ATOM    304  OH2 TIP3  102     -54.540 -55.472 -67.034  1.00  0.00      WZ1 
ATOM    305  H1  TIP3  102     -54.186 -55.852 -66.229  1.00  0.00      WZ1 
ATOM    306  H2  TIP3  102     -55.488 -55.566 -66.947  1.00  0.00      WZ1 
ATOM    307  OH2 TIP3  103     -54.084 -51.850 -53.638  1.00  0.00      WZ1 
ATOM    308  H1  TIP3  103     -54.686 -52.405 -54.133  1.00  0.00      WZ1 
ATOM    309  H2  TIP3  103     -53.803 -51.183 -54.264  1.00  0.00      WZ1 
ATOM    310  OH2 TIP3  104     -50.036 -50.993 -66.833  1.00  0.00      WZ1 
ATOM    311  H1  TIP3  104     -49.292 -50.407 -66.973  1.00  0.00      WZ1 
ATOM    312  H2  TIP3  104     -50.730 -50.425 -66.499  1.00  0.00      WZ1 
ATOM    313  OH2 TIP3  105     -65.961 -64.617 -54.231  1.00  0.00      WZ1 
ATOM    314  H1  TIP3  105     -66.854 -64.278 -54.298  1.00  0.00      WZ1 
ATOM    315  H2  TIP3  105     -66.060 -65.472 -53.813  1.00  0.00      WZ1 
ATOM    316  OH2 TIP3  106     -53.674 -56.800 -64.807  1.00  0.00      WZ1 
ATOM    317  H1  TIP3  106     -53.951 -57.528 -64.251  1.00  0.00      WZ1 
ATOM    318  H2  TIP3  106     -52.746 -56.681 -64.602  1.00  0.00      WZ1 
ATOM    319  OH2 TIP3  107     -66.310 -52.812 -55.796  1.00  0.00      WZ1 
ATOM    320  H1  TIP3  107     -66.093 -53.744 -55.827  1.00  0.00      WZ1 
ATOM    321  H2  TIP3  107     -66.064 -52.538 -54.913  1.00  0.00      WZ1 
ATOM    322  OH2 TIP3  108     -60.449 -54.361 -68.587  1.00  0.00      WZ1 
ATOM    323  H1  TIP3  108     -60.210 -55.109 -69.134  1.00  0.00      WZ1 
ATOM    324  H2  TIP3  108     -60.718 -54.749 -67.754  1.00  0.00      WZ1 
ATOM    325  OH2 TIP3  109     -61.512 -54.790 -66.130  1.00  0.00      WZ1 
ATOM    326  H1  TIP3  109     -61.365 -55.310 -65.340  1.00  0.00      WZ1 
ATOM    327  H2  TIP3  109     -61.515 -53.884 -65.824  1.00  0.00      WZ1 
ATOM    328  OH2 TIP3  110     -65.059 -57.538 -65.620  1.00  0.00      WZ1 
ATOM    329  H1  TIP3  110     -65.745 -57.186 -65.053  1.00  0.00      WZ1 
ATOM    330  H2  TIP3  110     -64.536 -56.775 -65.866  1.00  0.00      WZ1 
ATOM    331  OH2 TIP3  111     -57.227 -64.876 -55.341  1.00  0.00      WZ1 
ATOM    332  H1  TIP3  111     -56.528 -64.802 -54.691  1.00  0.00      WZ1 
ATOM    333  H2  TIP3  111     -57.608 -65.740 -55.187  1.00  0.00      WZ1 
ATOM    334  OH2 TIP3  112     -56.443 -65.224 -64.244  1.00  0.00      WZ1 
ATOM    335  H1  TIP3  112     -56.223 -64.752 -65.047  1.00  0.00      WZ1 
ATOM    336  H2  TIP3  112     -55.884 -64.829 -63.574  1.00  0.00      WZ1 
ATOM    337  OH2 TIP3  113     -58.774 -53.093 -65.381  1.00  0.00      WZ1 
ATOM    338  H1  TIP3  113     -59.590 -52.596 -65.329  1.00  0.00      WZ1 
ATOM    339  H2  TIP3  113     -58.244 -52.618 -66.021  1.00  0.00      WZ1 
ATOM    340  OH2 TIP3  114     -59.243 -63.496 -63.409  1.00  0.00      WZ1 
ATOM    341  H1  TIP3  114     -58.430 -62.991 -63.363  1.00  0.00      WZ1 
ATOM    342  H2  TIP3  114     -59.487 -63.641 -62.495  1.00  0.00      WZ1 
ATOM    343  OH2 TIP3  115     -58.707 -62.509 -54.224  1.00  0.00      WZ1 
ATOM    344  H1  TIP3  115     -58.588 -61.936 -53.467  1.00  0.00      WZ1 
ATOM    345  H2  TIP3  115     -58.051 -63.197 -54.109  1.00  0.00      WZ1 
ATOM    346  OH2 TIP3  116     -58.359 -66.414 -62.471  1.00  0.00      WZ1 
ATOM    347  H1  TIP3  116     -58.706 -65.797 -61.826  1.00  0.00      WZ1 
ATOM    348  H2  TIP3  116     -57.700 -65.914 -62.952  1.00  0.00      WZ1 
ATOM    349  OH2 TIP3  117     -61.436 -52.049 -65.399  1.00  0.00      WZ1 
ATOM    350  H1  TIP3  117     -61.275 -51.250 -65.900  1.00  0.00      WZ1 
ATOM    351  H2  TIP3  117     -61.633 -51.743 -64.514  1.00  0.00      WZ1 
ATOM    352  OH2 TIP3  118     -62.701 -65.351 -65.784  1.00  0.00      WZ1 
ATOM    353  H1  TIP3  118     -62.785 -64.463 -65.437  1.00  0.00      WZ1 
ATOM    354  H2  TIP3  118     -61.811 -65.617 -65.552  1.00  0.00      WZ1 
ATOM    355  OH2 TIP3  119     -52.502 -64.602 -53.389  1.00  0.00      WZ1 
ATOM    356  H1  TIP3  119     -53.419 -64.340 -53.477  1.00  0.00      WZ1 
ATOM    357  H2  TIP3  119     -52.167 -64.605 -54.286  1.00  0.00      WZ1 
ATOM    358  OH2 TIP3  120     -53.900 -60.852 -59.294  1.00  0.00      WZ1 
ATOM    359  H1  TIP3  120     -54.698 -61.267 -59.622  1.00  0.00      WZ1 
ATOM    360  H2  TIP3  120     -53.455 -61.543 -58.803  1.00  0.00      WZ1 
ATOM    361  OH2 TIP3  121     -64.443 -54.924 -66.723  1.00  0.00      WZ1 
ATOM    362  H1  TIP3  121     -63.851 -54.225 -66.447  1.00  0.00      WZ1 
ATOM    363  H2  TIP3  121     -63.983 -55.357 -67.443  1.00  0.00      WZ1 
ATOM    364  OH2 TIP3  122     -66.127 -62.260 -67.607  1.00  0.00      WZ1 
ATOM    365  H1  TIP3  122     -66.172 -61.321 -67.428  1.00  0.00      WZ1 
ATOM    366  H2  TIP3  122     -67.014 -62.495 -67.877  1.00  0.00      WZ1 
ATOM    367  OH2 TIP3  123     -52.814 -51.596 -57.671  1.00  0.00      WZ1 
ATOM    368  H1  TIP3  123     -52.969 -50.918 -58.328  1.00  0.00      WZ1 
ATOM    369  H2  TIP3  123     -51.881 -51.524 -57.468  1.00  0.00      WZ1 
ATOM    370  OH2 TIP3  124     -65.319 -67.478 -58.934  1.00  0.00      WZ1 
ATOM    371  H1  TIP3  124     -65.548 -67.419 -59.862  1.00  0.00      WZ1 
ATOM    372  H2  TIP3  124     -65.761 -68.270 -58.628  1.00  0.00      WZ1 
ATOM    373  OH2 TIP3  125     -66.388 -53.538 -62.773  1.00  0.00      WZ1 
ATOM    374  H1  TIP3  125     -67.220 -53.065 -62.746  1.00  0.00      WZ1 
ATOM    375  H2  TIP3  125     -65.842 -53.028 -63.372  1.00  0.00      WZ1 
ATOM    376  OH2 TIP3  126     -67.100 -50.925 -51.444  1.00  0.00      WZ1 
ATOM    377  H1  TIP3  126     -66.560 -51.142 -50.684  1.00  0.00      WZ1 
ATOM    378  H2  TIP3  126     -67.581 -51.731 -51.633  1.00  0.00      WZ1 
ATOM    379  OH2 TIP3  127     -62.503 -52.006 -49.823  1.00  0.00      WZ1 
ATOM    380  H1  TIP3  127     -61.735 -52.465 -49.482  1.00  0.00      WZ1 
ATOM    381  H2  TIP3  127     -62.524 -52.232 -50.753  1.00  0.00      WZ1 
ATOM    382  OH2 TIP3  128     -58.411 -52.498 -68.448  1.00  0.00      WZ1 
ATOM    383  H1  TIP3  128     -59.054 -53.129 -68.127  1.00  0.00      WZ1 
ATOM    384  H2  TIP3  128     -57.649 -53.029 -68.680  1.00  0.00      WZ1 
ATOM    385  OH2 TIP3  129     -55.926 -53.626 -51.094  1.00  0.00      WZ1 
ATOM    386  H1  TIP3  129     -56.277 -54.482 -50.851  1.00  0.00      WZ1 
ATOM    387  H2  TIP3  129     -55.199 -53.483 -50.487  1.00  0.00      WZ1 
ATOM    388  OH2 TIP3  130     -53.806 -52.681 -68.214  1.00  0.00      WZ1 
ATOM    389  H1  TIP3  130     -53.523 -53.475 -67.762  1.00  0.00      WZ1 
ATOM    390  H2  TIP3  130     -53.066 -52.448 -68.775  1.00  0.00      WZ1 
ATOM    391  OH2 TIP3  131     -67.193 -57.115 -50.489  1.00  0.00      WZ1 
ATOM    392  H1  TIP3  131     -67.049 -58.017 -50.776  1.00  0.00      WZ1 
ATOM    393  H2  TIP3  131     -67.965 -56.829 -50.977  1.00  0.00      WZ1 
ATOM    394  OH2 TIP3  132     -62.852 -56.771 -68.357  1.00  0.00      WZ1 
ATOM    395  H1  TIP3  132     -62.787 -57.565 -67.826  1.00  0.00      WZ1 
ATOM    396  H2  TIP3  132     -62.199 -56.890 -69.047  1.00  0.00      WZ1 
ATOM    397  OH2 TIP3  133     -60.537 -57.145 -51.057  1.00  0.00      WZ1 
ATOM    398  H1  TIP3  133     -60.866 -56.874 -51.914  1.00  0.00      WZ1 
ATOM    399  H2  TIP3  133     -60.385 -58.086 -51.144  1.00  0.00      WZ1 
ATOM    400  OH2 TIP3  134     -57.499 -55.724 -68.621  1.00  0.00      WZ1 
ATOM    401  H1  TIP3  134     -57.768 -55.544 -67.720  1.00  0.00      WZ1 
ATOM    402  H2  TIP3  134     -57.706 -56.649 -68.752  1.00  0.00      WZ1 
ATOM    403  OH2 TIP3  135     -54.803 -57.229 -53.673  1.00  0.00      WZ1 
ATOM    404  H1  TIP3  135     -54.057 -56.641 -53.793  1.00  0.00      WZ1 
ATOM    405  H2  TIP3  135     -55.560 -56.647 -53.610  1.00  0.00      WZ1 
ATOM    406  OH2 TIP3  136     -66.360 -59.914 -51.069  1.00  0.00      WZ1 
ATOM    407  H1  TIP3  136     -65.952 -60.772 -51.190  1.00  0.00      WZ1 
ATOM    408  H2  TIP3  136     -66.621 -59.900 -50.148  1.00  0.00      WZ1 
ATOM    409  OH2 TIP3  137     -61.702 -58.799 -66.051  1.00  0.00      WZ1 
ATOM    410  H1  TIP3  137     -62.162 -59.283 -65.365  1.00  0.00      WZ1 
ATOM    411  H2  TIP3  137     -61.447 -59.467 -66.687  1.00  0.00      WZ1 
ATOM    412  OH2 TIP3  138     -62.413 -60.906 -53.695  1.00  0.00      WZ1 
ATOM    413  H1  TIP3  138     -63.032 -60.231 -53.415  1.00  0.00      WZ1 
ATOM    414  H2  TIP3  138     -62.069 -60.584 -54.528  1.00  0.00      WZ1 
ATOM    415  OH2 TIP3  139     -60.631 -60.555 -67.789  1.00  0.00      WZ1 
ATOM    416  H1  TIP3  139     -60.812 -60.710 -68.716  1.00  0.00      WZ1 
ATOM    417  H2  TIP3  139     -59.681 -60.448 -67.744  1.00  0.00      WZ1 
ATOM    418  OH2 TIP3  140     -57.393 -58.434 -50.418  1.00  0.00      WZ1 
ATOM    419  H1  TIP3  140     -56.440 -58.350 -50.445  1.00  0.00      WZ1 
ATOM    420  H2  TIP3  140     -57.554 -59.146 -49.798  1.00  0.00      WZ1 
ATOM    421  OH2 TIP3  142     -62.074 -63.551 -52.613  1.00  0.00      WZ1 
ATOM    422  H1  TIP3  142     -61.924 -64.280 -53.215  1.00  0.00      WZ1 
ATOM    423  H2  TIP3  142     -62.072 -62.774 -53.172  1.00  0.00      WZ1 
ATOM    424  OH2 TIP3  143     -61.661 -65.181 -55.120  1.00  0.00      WZ1 
ATOM    425  H1  TIP3  143     -61.126 -64.730 -55.772  1.00  0.00      WZ1 
ATOM    426  H2  TIP3  143     -62.513 -65.289 -55.543  1.00  0.00      WZ1 
ATOM    427  OH2 TIP3  144     -60.079 -59.742 -54.880  1.00  0.00      WZ1 
ATOM    428  H1  TIP3  144     -59.329 -59.898 -55.454  1.00  0.00      WZ1 
ATOM    429  H2  TIP3  144     -60.419 -58.890 -55.156  1.00  0.00      WZ1 
ATOM    430  OH2 TIP3  145     -55.664 -61.926 -49.852  1.00  0.00      WZ1 
ATOM    431  H1  TIP3  145     -55.472 -62.857 -49.963  1.00  0.00      WZ1 
ATOM    432  H2  TIP3  145     -54.806 -61.501 -49.862  1.00  0.00      WZ1 
ATOM    433  OH2 TIP3  146     -54.347 -59.138 -51.775  1.00  0.00      WZ1 
ATOM    434  H1  TIP3  146     -54.629 -58.428 -52.352  1.00  0.00      WZ1 
ATOM    435  H2  TIP3  146     -53.405 -59.211 -51.926  1.00  0.00      WZ1 
ATOM    436  OH2 TIP3  147     -63.595 -62.352 -50.701  1.00  0.00      WZ1 
ATOM    437  H1  TIP3  147     -64.362 -62.885 -50.911  1.00  0.00      WZ1 
ATOM    438  H2  TIP3  147     -62.916 -62.662 -51.301  1.00  0.00      WZ1 
ATOM    439  OH2 TIP3  148     -60.856 -67.725 -54.689  1.00  0.00      WZ1 
ATOM    440  H1  TIP3  148     -60.954 -66.778 -54.794  1.00  0.00      WZ1 
ATOM    441  H2  TIP3  148     -61.598 -68.097 -55.164  1.00  0.00      WZ1 
ATOM    442  OH2 TIP3  149     -59.592 -63.403 -51.125  1.00  0.00      WZ1 
ATOM    443  H1  TIP3  149     -59.827 -63.622 -50.223  1.00  0.00      WZ1 
ATOM    444  H2  TIP3  149     -60.375 -63.610 -51.635  1.00  0.00      WZ1 
ATOM    445  OH2 TIP3  150     -56.876 -64.276 -52.049  1.00  0.00      WZ1 
ATOM    446  H1  TIP3  150     -57.823 -64.244 -51.917  1.00  0.00      WZ1 
ATOM    447  H2  TIP3  150     -56.563 -64.901 -51.396  1.00  0.00      WZ1 
ATOM    448  OH2 TIP3  151     -55.242 -65.642 -50.044  1.00  0.00      WZ1 
ATOM    449  H1  TIP3  151     -55.339 -66.594 -50.050  1.00  0.00      WZ1 
ATOM    450  H2  TIP3  151     -55.564 -65.373 -49.184  1.00  0.00      WZ1 
ATOM    451  OH2 TIP3  152     -65.415 -64.432 -50.997  1.00  0.00      WZ1 
ATOM    452  H1  TIP3  152     -65.203 -65.138 -51.607  1.00  0.00      WZ1 
ATOM    453  H2  TIP3  152     -65.526 -64.869 -50.153  1.00  0.00      WZ1 
ATOM    454  OH2 TIP3  154     -60.280 -66.748 -49.964  1.00  0.00      WZ1 
ATOM    455  H1  TIP3  154     -60.412 -67.224 -50.784  1.00  0.00      WZ1 
ATOM    456  H2  TIP3  154     -60.879 -66.004 -50.019  1.00  0.00      WZ1 
ATOM    457  OH2 TIP3  155     -60.734 -49.865 -66.787  1.00  0.00      WZ1 
ATOM    458  H1  TIP3  155     -59.801 -49.707 -66.643  1.00  0.00      WZ1 
ATOM    459  H2  TIP3  155     -60.998 -49.190 -67.412  1.00  0.00      WZ1 
ATOM    460  OH2 TIP3  156     -67.165 -55.229 -67.305  1.00  0.00      WZ1 
ATOM    461  H1  TIP3  156     -66.252 -55.150 -67.031  1.00  0.00      WZ1 
ATOM    462  H2  TIP3  156     -67.158 -55.916 -67.971  1.00  0.00      WZ1 
ATOM    463  OH2 TIP3  158     -67.646 -51.755 -60.423  1.00  0.00      WZ1 
ATOM    464  H1  TIP3  158     -67.981 -52.635 -60.250  1.00  0.00      WZ1 
ATOM    465  H2  TIP3  158     -67.424 -51.410 -59.558  1.00  0.00      WZ1 
ATOM    466  OH2 TIP3  159     -50.098 -50.945 -57.442  1.00  0.00      WZ1 
ATOM    467  H1  TIP3  159     -50.119 -50.761 -56.503  1.00  0.00      WZ1 
ATOM    468  H2  TIP3  159     -49.407 -50.377 -57.783  1.00  0.00      WZ1 
ATOM    469  OH2 TIP3  160     -50.535 -51.378 -54.520  1.00  0.00      WZ1 
ATOM    470  H1  TIP3  160     -51.022 -52.114 -54.891  1.00  0.00      WZ1 
ATOM    471  H2  TIP3  160     -49.985 -51.772 -53.842  1.00  0.00      WZ1 
ATOM    472  OH2 TIP3  161     -52.084 -55.589 -49.882  1.00  0.00      WZ1 
ATOM    473  H1  TIP3  161     -52.950 -55.694 -49.488  1.00  0.00      WZ1 
ATOM    474  H2  TIP3  161     -51.707 -54.830 -49.436  1.00  0.00      WZ1 
ATOM    475  OH2 TIP3  162     -50.783 -57.332 -64.368  1.00  0.00      WZ1 
ATOM    476  H1  TIP3  162     -49.933 -56.911 -64.241  1.00  0.00      WZ1 
ATOM    477  H2  TIP3  162     -50.778 -58.072 -63.761  1.00  0.00      WZ1 
ATOM    478  OH2 TIP3  163     -50.388 -59.278 -62.544  1.00  0.00      WZ1 
ATOM    479  H1  TIP3  163     -51.115 -59.758 -62.147  1.00  0.00      WZ1 
ATOM    480  H2  TIP3  163     -49.807 -59.073 -61.812  1.00  0.00      WZ1 
ATOM    481  OH2 TIP3  164     -50.629 -56.494 -57.597  1.00  0.00      WZ1 
ATOM    482  H1  TIP3  164     -49.796 -56.872 -57.877  1.00  0.00      WZ1 
ATOM    483  H2  TIP3  164     -50.517 -55.551 -57.716  1.00  0.00      WZ1 
ATOM    484  OH2 TIP3  165     -52.143 -53.616 -55.290  1.00  0.00      WZ1 
ATOM    485  H1  TIP3  165     -52.791 -53.291 -54.664  1.00  0.00      WZ1 
ATOM    486  H2  TIP3  165     -52.661 -54.056 -55.964  1.00  0.00      WZ1 
ATOM    487  OH2 TIP3  166     -50.120 -59.378 -66.153  1.00  0.00      WZ1 
ATOM    488  H1  TIP3  166     -50.642 -59.021 -66.872  1.00  0.00      WZ1 
ATOM    489  H2  TIP3  166     -50.153 -58.703 -65.475  1.00  0.00      WZ1 
ATOM    490  OH2 TIP3  167     -51.771 -62.138 -67.602  1.00  0.00      WZ1 
ATOM    491  H1  TIP3  167     -51.675 -61.471 -68.282  1.00  0.00      WZ1 
ATOM    492  H2  TIP3  167     -51.911 -62.953 -68.084  1.00  0.00      WZ1 
ATOM    493  OH2 TIP3  168     -52.602 -60.758 -61.981  1.00  0.00      WZ1 
ATOM    494  H1  TIP3  168     -52.752 -61.703 -62.002  1.00  0.00      WZ1 
ATOM    495  H2  TIP3  168     -52.955 -60.477 -61.137  1.00  0.00      WZ1 
ATOM    496  OH2 TIP3  169     -67.567 -58.680 -57.971  1.00  0.00      WZ1 
ATOM    497  H1  TIP3  169     -67.382 -58.761 -58.907  1.00  0.00      WZ1 
ATOM    498  H2  TIP3  169     -66.717 -58.804 -57.547  1.00  0.00      WZ1 
ATOM    499  OH2 TIP3  170     -51.745 -58.787 -52.343  1.00  0.00      WZ1 
ATOM    500  H1  TIP3  170     -51.163 -59.522 -52.151  1.00  0.00      WZ1 
ATOM    501  H2  TIP3  170     -51.182 -58.015 -52.296  1.00  0.00      WZ1 
ATOM    502  OH2 TIP3  171     -50.249 -60.885 -51.658  1.00  0.00      WZ1 
ATOM    503  H1  TIP3  171     -51.112 -61.264 -51.824  1.00  0.00      WZ1 
ATOM    504  H2  TIP3  171     -49.644 -61.623 -51.732  1.00  0.00      WZ1 
ATOM    505  OH2 TIP3  172     -52.524 -64.730 -68.485  1.00  0.00      WZ1 
ATOM    506  H1  TIP3  172     -51.913 -65.101 -67.848  1.00  0.00      WZ1 
ATOM    507  H2  TIP3  172     -53.361 -65.151 -68.289  1.00  0.00      WZ1 
ATOM    508  OH2 TIP3  173     -52.891 -63.175 -63.519  1.00  0.00      WZ1 
ATOM    509  H1  TIP3  173     -52.612 -64.082 -63.395  1.00  0.00      WZ1 
ATOM    510  H2  TIP3  173     -52.132 -62.741 -63.908  1.00  0.00      WZ1 
ATOM    511  OH2 TIP3  174     -52.279 -62.593 -58.083  1.00  0.00      WZ1 
ATOM    512  H1  TIP3  174     -51.347 -62.381 -58.117  1.00  0.00      WZ1 
ATOM    513  H2  TIP3  174     -52.515 -62.492 -57.161  1.00  0.00      WZ1 
ATOM    514  OH2 TIP3  175     -52.250 -61.857 -55.307  1.00  0.00      WZ1 
ATOM    515  H1  TIP3  175     -53.093 -61.589 -54.941  1.00  0.00      WZ1 
ATOM    516  H2  TIP3  175     -51.808 -61.035 -55.518  1.00  0.00      WZ1 
ATOM    517  OH2 TIP3  176     -67.969 -63.409 -51.830  1.00  0.00      WZ1 
ATOM    518  H1  TIP3  176     -67.050 -63.531 -51.594  1.00  0.00      WZ1 
ATOM    519  H2  TIP3  176     -68.419 -64.159 -51.441  1.00  0.00      WZ1 
ATOM    520  OH2 TIP3  177     -49.967 -67.877 -49.954  1.00  0.00      WZ1 
ATOM    521  H1  TIP3  177     -49.617 -68.531 -50.559  1.00  0.00      WZ1 
ATOM    522  H2  TIP3  177     -49.820 -67.040 -50.393  1.00  0.00      WZ1 
ATOM    523  OH2 TIP3  178     -52.278 -65.912 -63.471  1.00  0.00      WZ1 
ATOM    524  H1  TIP3  178     -52.095 -66.361 -62.645  1.00  0.00      WZ1 
ATOM    525  H2  TIP3  178     -52.878 -66.497 -63.934  1.00  0.00      WZ1 
ATOM    526  OH2 TIP3  179     -66.748 -65.097 -58.939  1.00  0.00      WZ1 
ATOM    527  H1  TIP3  179     -66.303 -65.889 -58.637  1.00  0.00      WZ1 
ATOM    528  H2  TIP3  179     -66.282 -64.380 -58.508  1.00  0.00      WZ1 
ATOM    529  OH2 TIP3  180     -68.444 -62.098 -57.870  1.00  0.00      WZ1 
ATOM    530  H1  TIP3  180     -67.952 -62.319 -58.661  1.00  0.00      WZ1 
ATOM    531  H2  TIP3  180     -68.082 -61.257 -57.589  1.00  0.00      WZ1 
ATOM    532  OH2 TIP3  181     -50.447 -65.767 -51.604  1.00  0.00      WZ1 
ATOM    533  H1  TIP3  181     -51.365 -65.497 -51.640  1.00  0.00      WZ1 
ATOM    534  H2  TIP3  181     -50.324 -66.303 -52.388  1.00  0.00      WZ1 
ATOM    535  OH2 TIP3  182     -50.411 -65.844 -66.943  1.00  0.00      WZ1 
ATOM    536  H1  TIP3  182     -49.999 -66.566 -67.418  1.00  0.00      WZ1 
ATOM    537  H2  TIP3  182     -49.730 -65.175 -66.884  1.00  0.00      WZ1 
ATOM    538  OH2 TIP3  183     -68.130 -65.840 -63.816  1.00  0.00      WZ1 
ATOM    539  H1  TIP3  183     -69.055 -65.631 -63.945  1.00  0.00      WZ1 
ATOM    540  H2  TIP3  183     -67.676 -65.356 -64.505  1.00  0.00      WZ1 
ATOM    541  OH2 TIP3  184     -53.359 -50.856 -61.870  1.00  0.00      WZ1 
ATOM    542  H1  TIP3  184     -52.707 -51.203 -62.478  1.00  0.00      WZ1 
ATOM    543  H2  TIP3  184     -52.849 -50.367 -61.224  1.00  0.00      WZ1 
ATOM    544  OH2 TIP3  185     -68.167 -67.102 -55.471  1.00  0.00      WZ1 
ATOM    545  H1  TIP3  185     -68.832 -67.348 -54.828  1.00  0.00      WZ1 
ATOM    546  H2  TIP3  185     -68.609 -66.480 -56.049  1.00  0.00      WZ1 
ATOM    547  OH2 TIP3  186     -65.975 -53.926 -51.327  1.00  0.00      WZ1 
ATOM    548  H1  TIP3  186     -66.795 -53.752 -51.787  1.00  0.00      WZ1 
ATOM    549  H2  TIP3  186     -66.227 -54.000 -50.406  1.00  0.00      WZ1 
ATOM    550  OH2 TIP3  187     -63.020 -52.952 -55.068  1.00  0.00      WZ1 
ATOM    551  H1  TIP3  187     -63.445 -52.142 -55.351  1.00  0.00      WZ1 
ATOM    552  H2  TIP3  187     -62.116 -52.867 -55.370  1.00  0.00      WZ1 
ATOM    553  OH2 TIP3  188     -58.709 -51.553 -52.109  1.00  0.00      WZ1 
ATOM    554  H1  TIP3  188     -58.524 -51.887 -51.231  1.00  0.00      WZ1 
ATOM    555  H2  TIP3  188     -57.863 -51.243 -52.431  1.00  0.00      WZ1 
ATOM    556  OH2 TIP3  189     -56.364 -50.267 -52.865  1.00  0.00      WZ1 
ATOM    557  H1  TIP3  189     -55.687 -50.900 -53.105  1.00  0.00      WZ1 
ATOM    558  H2  TIP3  189     -56.042 -49.866 -52.058  1.00  0.00      WZ1 
ATOM    559  OH2 TIP3  190     -51.447 -67.678 -53.785  1.00  0.00      WZ1 
ATOM    560  H1  TIP3  190     -52.259 -67.353 -54.173  1.00  0.00      WZ1 
ATOM    561  H2  TIP3  190     -51.214 -68.438 -54.318  1.00  0.00      WZ1 
ATOM    562  OH2 TIP3  191     -65.619 -49.696 -55.021  1.00  0.00      WZ1 
ATOM    563  H1  TIP3  191     -66.339 -49.256 -55.472  1.00  0.00      WZ1 
ATOM    564  H2  TIP3  191     -65.984 -49.946 -54.172  1.00  0.00      WZ1 
ATOM    565  OH2 TIP3  192     -63.151 -50.095 -55.991  1.00  0.00      WZ1 
ATOM    566  H1  TIP3  192     -64.016 -50.024 -55.587  1.00  0.00      WZ1 
ATOM    567  H2  TIP3  192     -63.207 -49.549 -56.775  1.00  0.00      WZ1 
ATOM    568  OH2 TIP3  193     -58.441 -50.208 -56.816  1.00  0.00      WZ1 
ATOM    569  H1  TIP3  193     -58.897 -49.679 -57.470  1.00  0.00      WZ1 
ATOM    570  H2  TIP3  193     -58.278 -49.604 -56.090  1.00  0.00      WZ1 
ATOM    571  OH2 TIP3  194     -56.113 -51.330 -55.870  1.00  0.00      WZ1 
ATOM    572  H1  TIP3  194     -57.018 -51.165 -56.136  1.00  0.00      WZ1 
ATOM    573  H2  TIP3  194     -55.684 -50.476 -55.936  1.00  0.00      WZ1 
ATOM    574  OH2 TIP3  195     -53.509 -49.760 -55.576  1.00  0.00      WZ1 
ATOM    575  H1  TIP3  195     -53.691 -48.844 -55.786  1.00  0.00      WZ1 
ATOM    576  H2  TIP3  195     -53.332 -50.170 -56.422  1.00  0.00      WZ1 
ATOM    577  OH2 TIP3  196     -66.204 -51.073 -58.111  1.00  0.00      WZ1 
ATOM    578  H1  TIP3  196     -66.222 -51.498 -57.253  1.00  0.00      WZ1 
ATOM    579  H2  TIP3  196     -65.399 -51.391 -58.519  1.00  0.00      WZ1 
ATOM    580  OH2 TIP3  197     -64.063 -52.363 -59.456  1.00  0.00      WZ1 
ATOM    581  H1  TIP3  197     -64.282 -53.279 -59.286  1.00  0.00      WZ1 
ATOM    582  H2  TIP3  197     -63.238 -52.223 -58.990  1.00  0.00      WZ1 
ATOM    583  OH2 TIP3  198     -61.525 -51.893 -58.607  1.00  0.00      WZ1 
ATOM    584  H1  TIP3  198     -61.313 -52.781 -58.894  1.00  0.00      WZ1 
ATOM    585  H2  TIP3  198     -61.461 -51.927 -57.652  1.00  0.00      WZ1 
ATOM    586  OH2 TIP3  199     -58.017 -66.229 -59.463  1.00  0.00      WZ1 
ATOM    587  H1  TIP3  199     -58.691 -66.858 -59.207  1.00  0.00      WZ1 
ATOM    588  H2  TIP3  199     -57.453 -66.713 -60.066  1.00  0.00      WZ1 
ATOM    589  OH2 TIP3  200     -52.874 -68.121 -59.350  1.00  0.00      WZ1 
ATOM    590  H1  TIP3  200     -52.270 -67.574 -59.852  1.00  0.00      WZ1 
ATOM    591  H2  TIP3  200     -53.744 -67.802 -59.590  1.00  0.00      WZ1 
ATOM    592  OH2 TIP3  201     -51.147 -66.982 -61.017  1.00  0.00      WZ1 
ATOM    593  H1  TIP3  201     -50.535 -67.497 -61.543  1.00  0.00      WZ1 
ATOM    594  H2  TIP3  201     -50.765 -66.105 -60.993  1.00  0.00      WZ1 
ATOM    595  OH2 TIP3  202     -65.690 -67.595 -61.641  1.00  0.00      WZ1 
ATOM    596  H1  TIP3  202     -66.467 -67.829 -62.148  1.00  0.00      WZ1 
ATOM    597  H2  TIP3  202     -65.160 -68.392 -61.632  1.00  0.00      WZ1 
ATOM    598  OH2 TIP3  203     -66.854 -67.797 -65.837  1.00  0.00      WZ1 
ATOM    599  H1  TIP3  203     -66.415 -67.186 -66.429  1.00  0.00      WZ1 
ATOM    600  H2  TIP3  203     -67.488 -67.259 -65.363  1.00  0.00      WZ1 
ATOM    601  OH2 TIP3  204     -61.111 -67.668 -61.827  1.00  0.00      WZ1 
ATOM    602  H1  TIP3  204     -60.237 -67.280 -61.857  1.00  0.00      WZ1 
ATOM    603  H2  TIP3  204     -61.247 -67.883 -60.905  1.00  0.00      WZ1 
ATOM    604  OH2 TIP3  205     -55.554 -67.638 -60.178  1.00  0.00      WZ1 
ATOM    605  H1  TIP3  205     -55.478 -67.543 -61.127  1.00  0.00      WZ1 
ATOM    606  H2  TIP3  205     -55.829 -68.546 -60.049  1.00  0.00      WZ1 
ATOM    607  OH2 TIP3  206     -54.201 -67.612 -64.486  1.00  0.00      WZ1 
ATOM    608  H1  TIP3  206     -54.904 -66.997 -64.695  1.00  0.00      WZ1 
ATOM    609  H2  TIP3  206     -54.646 -68.450 -64.354  1.00  0.00      WZ1 
ATOM    610  OH2 TIP3  207     -66.953 -51.849 -64.939  1.00  0.00      WZ1 
ATOM    611  H1  TIP3  207     -67.638 -51.887 -65.607  1.00  0.00      WZ1 
ATOM    612  H2  TIP3  207     -66.949 -50.936 -64.651  1.00  0.00      WZ1 
ATOM    613  OH2 TIP3  208     -64.993 -65.881 -67.395  1.00  0.00      WZ1 
ATOM    614  H1  TIP3  208     -64.502 -66.511 -67.922  1.00  0.00      WZ1 
ATOM    615  H2  TIP3  208     -64.369 -65.585 -66.731  1.00  0.00      WZ1 
ATOM    616  OH2 TIP3  209     -59.967 -65.588 -64.937  1.00  0.00      WZ1 
ATOM    617  H1  TIP3  209     -59.789 -66.234 -64.255  1.00  0.00      WZ1 
ATOM    618  H2  TIP3  209     -60.020 -64.754 -64.470  1.00  0.00      WZ1 
ATOM    619  OH2 TIP3  210     -58.089 -50.639 -66.542  1.00  0.00      WZ1 
ATOM    620  H1  TIP3  210     -57.223 -50.272 -66.720  1.00  0.00      WZ1 
ATOM    621  H2  TIP3  210     -58.335 -51.078 -67.356  1.00  0.00      WZ1 
ATOM    622  OH2 TIP3  211     -51.380 -51.076 -63.863  1.00  0.00      WZ1 
ATOM    623  H1  TIP3  211     -51.574 -51.824 -64.428  1.00  0.00      WZ1 
ATOM    624  H2  TIP3  211     -51.419 -50.318 -64.446  1.00  0.00      WZ1 
ATOM    625  OH2 TIP3  212     -65.732 -67.081 -52.123  1.00  0.00      WZ1 
ATOM    626  H1  TIP3  212     -66.099 -67.846 -51.680  1.00  0.00      WZ1 
ATOM    627  H2  TIP3  212     -64.820 -67.052 -51.836  1.00  0.00      WZ1 
ATOM    628  OH2 TIP3  213     -63.759 -67.730 -50.587  1.00  0.00      WZ1 
ATOM    629  H1  TIP3  213     -62.861 -68.004 -50.772  1.00  0.00      WZ1 
ATOM    630  H2  TIP3  213     -64.146 -68.473 -50.123  1.00  0.00      WZ1 
ATOM    631  OH2 TIP3  214     -65.135 -50.929 -67.914  1.00  0.00      WZ1 
ATOM    632  H1  TIP3  214     -65.402 -50.642 -67.041  1.00  0.00      WZ1 
ATOM    633  H2  TIP3  214     -64.364 -51.475 -67.762  1.00  0.00      WZ1 
ATOM    634  OH2 TIP3  216     -52.162 -52.325 -51.713  1.00  0.00      WZ1 
ATOM    635  H1  TIP3  216     -52.944 -52.511 -52.232  1.00  0.00      WZ1 
ATOM    636  H2  TIP3  216     -52.234 -51.396 -51.495  1.00  0.00      WZ1 
ATOM    637  OH2 TIP3  217     -37.756 -58.439 -61.682  1.00  0.00      WZ1 
ATOM    638  H1  TIP3  217     -37.667 -57.495 -61.814  1.00  0.00      WZ1 
ATOM    639  H2  TIP3  217     -38.394 -58.714 -62.340  1.00  0.00      WZ1 
ATOM    640  OH2 TIP3  218     -38.823 -59.183 -58.263  1.00  0.00      WZ1 
ATOM    641  H1  TIP3  218     -38.861 -59.830 -57.558  1.00  0.00      WZ1 
ATOM    642  H2  TIP3  218     -39.145 -59.650 -59.034  1.00  0.00      WZ1 
ATOM    643  OH2 TIP3  219     -46.454 -59.569 -56.670  1.00  0.00      WZ1 
ATOM    644  H1  TIP3  219     -46.413 -60.195 -55.947  1.00  0.00      WZ1 
ATOM    645  H2  TIP3  219     -45.752 -58.945 -56.488  1.00  0.00      WZ1 
ATOM    646  OH2 TIP3  220     -35.117 -56.244 -59.961  1.00  0.00      WZ1 
ATOM    647  H1  TIP3  220     -35.558 -56.965 -59.511  1.00  0.00      WZ1 
ATOM    648  H2  TIP3  220     -35.130 -55.524 -59.332  1.00  0.00      WZ1 
ATOM    649  OH2 TIP3  221     -45.531 -55.119 -58.135  1.00  0.00      WZ1 
ATOM    650  H1  TIP3  221     -45.900 -55.921 -58.505  1.00  0.00      WZ1 
ATOM    651  H2  TIP3  221     -44.590 -55.288 -58.089  1.00  0.00      WZ1 
ATOM    652  OH2 TIP3  222     -48.921 -61.459 -62.742  1.00  0.00      WZ1 
ATOM    653  H1  TIP3  222     -49.369 -60.613 -62.761  1.00  0.00      WZ1 
ATOM    654  H2  TIP3  222     -49.482 -62.039 -63.258  1.00  0.00      WZ1 
ATOM    655  OH2 TIP3  223     -48.210 -59.297 -60.616  1.00  0.00      WZ1 
ATOM    656  H1  TIP3  223     -47.997 -60.067 -60.089  1.00  0.00      WZ1 
ATOM    657  H2  TIP3  223     -47.473 -59.207 -61.220  1.00  0.00      WZ1 
ATOM    658  OH2 TIP3  224     -38.005 -51.140 -59.749  1.00  0.00      WZ1 
ATOM    659  H1  TIP3  224     -37.386 -51.817 -60.022  1.00  0.00      WZ1 
ATOM    660  H2  TIP3  224     -38.214 -51.358 -58.841  1.00  0.00      WZ1 
ATOM    661  OH2 TIP3  225     -40.433 -56.751 -57.857  1.00  0.00      WZ1 
ATOM    662  H1  TIP3  225     -40.130 -57.437 -58.451  1.00  0.00      WZ1 
ATOM    663  H2  TIP3  225     -39.712 -56.632 -57.239  1.00  0.00      WZ1 
ATOM    664  OH2 TIP3  226     -31.770 -65.150 -56.996  1.00  0.00      WZ1 
ATOM    665  H1  TIP3  226     -31.721 -64.540 -56.260  1.00  0.00      WZ1 
ATOM    666  H2  TIP3  226     -31.345 -64.689 -57.719  1.00  0.00      WZ1 
ATOM    667  OH2 TIP3  227     -37.293 -62.357 -57.529  1.00  0.00      WZ1 
ATOM    668  H1  TIP3  227     -37.150 -63.303 -57.509  1.00  0.00      WZ1 
ATOM    669  H2  TIP3  227     -37.399 -62.150 -58.458  1.00  0.00      WZ1 
ATOM    670  OH2 TIP3  228     -44.138 -64.255 -60.257  1.00  0.00      WZ1 
ATOM    671  H1  TIP3  228     -44.095 -63.396 -60.675  1.00  0.00      WZ1 
ATOM    672  H2  TIP3  228     -44.595 -64.808 -60.891  1.00  0.00      WZ1 
ATOM    673  OH2 TIP3  229     -36.416 -64.125 -61.856  1.00  0.00      WZ1 
ATOM    674  H1  TIP3  229     -35.769 -64.454 -61.231  1.00  0.00      WZ1 
ATOM    675  H2  TIP3  229     -35.906 -63.607 -62.479  1.00  0.00      WZ1 
ATOM    676  OH2 TIP3  230     -47.518 -61.859 -59.495  1.00  0.00      WZ1 
ATOM    677  H1  TIP3  230     -46.864 -62.409 -59.063  1.00  0.00      WZ1 
ATOM    678  H2  TIP3  230     -47.494 -62.133 -60.412  1.00  0.00      WZ1 
ATOM    679  OH2 TIP3  231     -42.361 -60.309 -60.280  1.00  0.00      WZ1 
ATOM    680  H1  TIP3  231     -41.745 -60.835 -59.770  1.00  0.00      WZ1 
ATOM    681  H2  TIP3  231     -42.947 -60.949 -60.683  1.00  0.00      WZ1 
ATOM    682  OH2 TIP3  232     -31.379 -63.672 -54.760  1.00  0.00      WZ1 
ATOM    683  H1  TIP3  232     -32.067 -63.014 -54.856  1.00  0.00      WZ1 
ATOM    684  H2  TIP3  232     -31.363 -63.869 -53.824  1.00  0.00      WZ1 
ATOM    685  OH2 TIP3  233     -45.328 -65.338 -56.183  1.00  0.00      WZ1 
ATOM    686  H1  TIP3  233     -45.546 -64.808 -56.949  1.00  0.00      WZ1 
ATOM    687  H2  TIP3  233     -45.996 -65.111 -55.536  1.00  0.00      WZ1 
ATOM    688  OH2 TIP3  234     -37.959 -55.837 -62.639  1.00  0.00      WZ1 
ATOM    689  H1  TIP3  234     -38.254 -56.160 -63.490  1.00  0.00      WZ1 
ATOM    690  H2  TIP3  234     -38.283 -54.938 -62.598  1.00  0.00      WZ1 
ATOM    691  OH2 TIP3  235     -42.759 -57.662 -55.895  1.00  0.00      WZ1 
ATOM    692  H1  TIP3  235     -43.499 -57.064 -55.792  1.00  0.00      WZ1 
ATOM    693  H2  TIP3  235     -42.045 -57.108 -56.211  1.00  0.00      WZ1 
ATOM    694  OH2 TIP3  236     -34.652 -64.834 -59.875  1.00  0.00      WZ1 
ATOM    695  H1  TIP3  236     -34.867 -65.600 -59.343  1.00  0.00      WZ1 
ATOM    696  H2  TIP3  236     -33.996 -64.361 -59.363  1.00  0.00      WZ1 
ATOM    697  OH2 TIP3  237     -45.734 -63.445 -58.231  1.00  0.00      WZ1 
ATOM    698  H1  TIP3  237     -45.120 -62.813 -57.857  1.00  0.00      WZ1 
ATOM    699  H2  TIP3  237     -45.222 -63.918 -58.887  1.00  0.00      WZ1 
ATOM    700  OH2 TIP3  238     -44.351 -55.698 -55.108  1.00  0.00      WZ1 
ATOM    701  H1  TIP3  238     -44.356 -54.818 -55.486  1.00  0.00      WZ1 
ATOM    702  H2  TIP3  238     -45.205 -55.781 -54.683  1.00  0.00      WZ1 
ATOM    703  OH2 TIP3  239     -48.230 -56.027 -64.326  1.00  0.00      WZ1 
ATOM    704  H1  TIP3  239     -48.502 -55.798 -65.215  1.00  0.00      WZ1 
ATOM    705  H2  TIP3  239     -48.184 -55.189 -63.866  1.00  0.00      WZ1 
ATOM    706  OH2 TIP3  240     -34.605 -54.405 -57.614  1.00  0.00      WZ1 
ATOM    707  H1  TIP3  240     -35.547 -54.347 -57.452  1.00  0.00      WZ1 
ATOM    708  H2  TIP3  240     -34.328 -53.499 -57.751  1.00  0.00      WZ1 
ATOM    709  OH2 TIP3  241     -34.304 -66.119 -56.196  1.00  0.00      WZ1 
ATOM    710  H1  TIP3  241     -35.040 -65.508 -56.234  1.00  0.00      WZ1 
ATOM    711  H2  TIP3  241     -33.621 -65.704 -56.722  1.00  0.00      WZ1 
ATOM    712  OH2 TIP3  242     -41.301 -68.032 -58.730  1.00  0.00      WZ1 
ATOM    713  H1  TIP3  242     -41.419 -68.980 -58.785  1.00  0.00      WZ1 
ATOM    714  H2  TIP3  242     -42.156 -67.699 -58.457  1.00  0.00      WZ1 
ATOM    715  OH2 TIP3  243     -36.353 -52.624 -60.988  1.00  0.00      WZ1 
ATOM    716  H1  TIP3  243     -35.928 -53.331 -61.473  1.00  0.00      WZ1 
ATOM    717  H2  TIP3  243     -36.036 -51.823 -61.405  1.00  0.00      WZ1 
ATOM    718  OH2 TIP3  244     -35.193 -54.723 -62.480  1.00  0.00      WZ1 
ATOM    719  H1  TIP3  244     -35.451 -55.413 -63.091  1.00  0.00      WZ1 
ATOM    720  H2  TIP3  244     -35.122 -55.166 -61.634  1.00  0.00      WZ1 
ATOM    721  OH2 TIP3  245     -33.507 -56.156 -54.002  1.00  0.00      WZ1 
ATOM    722  H1  TIP3  245     -33.368 -56.748 -54.742  1.00  0.00      WZ1 
ATOM    723  H2  TIP3  245     -33.340 -55.284 -54.358  1.00  0.00      WZ1 
ATOM    724  OH2 TIP3  246     -39.035 -59.195 -64.230  1.00  0.00      WZ1 
ATOM    725  H1  TIP3  246     -39.746 -58.660 -64.582  1.00  0.00      WZ1 
ATOM    726  H2  TIP3  246     -38.344 -59.139 -64.890  1.00  0.00      WZ1 
ATOM    727  OH2 TIP3  247     -38.981 -60.737 -67.191  1.00  0.00      WZ1 
ATOM    728  H1  TIP3  247     -38.280 -60.714 -66.540  1.00  0.00      WZ1 
ATOM    729  H2  TIP3  247     -38.678 -61.365 -67.847  1.00  0.00      WZ1 
ATOM    730  OH2 TIP3  248     -31.665 -59.817 -55.936  1.00  0.00      WZ1 
ATOM    731  H1  TIP3  248     -32.318 -59.122 -55.847  1.00  0.00      WZ1 
ATOM    732  H2  TIP3  248     -31.200 -59.607 -56.746  1.00  0.00      WZ1 
ATOM    733  OH2 TIP3  249     -35.629 -58.985 -63.278  1.00  0.00      WZ1 
ATOM    734  H1  TIP3  249     -36.361 -58.757 -62.705  1.00  0.00      WZ1 
ATOM    735  H2  TIP3  249     -35.182 -59.699 -62.823  1.00  0.00      WZ1 
ATOM    736  OH2 TIP3  250     -35.732 -60.811 -54.210  1.00  0.00      WZ1 
ATOM    737  H1  TIP3  250     -35.652 -60.047 -53.639  1.00  0.00      WZ1 
ATOM    738  H2  TIP3  250     -36.333 -60.532 -54.901  1.00  0.00      WZ1 
ATOM    739  OH2 TIP3  251     -43.984 -58.355 -61.396  1.00  0.00      WZ1 
ATOM    740  H1  TIP3  251     -44.314 -58.725 -62.214  1.00  0.00      WZ1 
ATOM    741  H2  TIP3  251     -43.395 -59.025 -61.049  1.00  0.00      WZ1 
ATOM    742  OH2 TIP3  252     -42.617 -54.926 -58.714  1.00  0.00      WZ1 
ATOM    743  H1  TIP3  252     -42.712 -55.505 -59.471  1.00  0.00      WZ1 
ATOM    744  H2  TIP3  252     -41.887 -55.298 -58.218  1.00  0.00      WZ1 
ATOM    745  OH2 TIP3  253     -43.617 -59.586 -57.762  1.00  0.00      WZ1 
ATOM    746  H1  TIP3  253     -43.052 -59.465 -58.525  1.00  0.00      WZ1 
ATOM    747  H2  TIP3  253     -43.298 -58.948 -57.123  1.00  0.00      WZ1 
ATOM    748  OH2 TIP3  254     -37.308 -54.083 -57.028  1.00  0.00      WZ1 
ATOM    749  H1  TIP3  254     -37.548 -53.420 -56.380  1.00  0.00      WZ1 
ATOM    750  H2  TIP3  254     -37.506 -54.917 -56.603  1.00  0.00      WZ1 
ATOM    751  OH2 TIP3  255     -42.737 -55.187 -53.045  1.00  0.00      WZ1 
ATOM    752  H1  TIP3  255     -43.048 -54.404 -52.590  1.00  0.00      WZ1 
ATOM    753  H2  TIP3  255     -43.387 -55.340 -53.731  1.00  0.00      WZ1 
ATOM    754  OH2 TIP3  256     -36.758 -59.823 -65.593  1.00  0.00      WZ1 
ATOM    755  H1  TIP3  256     -36.178 -59.673 -64.846  1.00  0.00      WZ1 
ATOM    756  H2  TIP3  256     -36.344 -59.352 -66.316  1.00  0.00      WZ1 
ATOM    757  OH2 TIP3  257     -45.817 -58.989 -53.816  1.00  0.00      WZ1 
ATOM    758  H1  TIP3  257     -45.747 -58.338 -53.118  1.00  0.00      WZ1 
ATOM    759  H2  TIP3  257     -46.708 -58.886 -54.151  1.00  0.00      WZ1 
ATOM    760  OH2 TIP3  258     -39.031 -53.086 -62.158  1.00  0.00      WZ1 
ATOM    761  H1  TIP3  258     -38.558 -52.790 -61.380  1.00  0.00      WZ1 
ATOM    762  H2  TIP3  258     -39.595 -52.348 -62.391  1.00  0.00      WZ1 
ATOM    763  OH2 TIP3  259     -44.497 -53.115 -52.282  1.00  0.00      WZ1 
ATOM    764  H1  TIP3  259     -44.490 -53.251 -53.229  1.00  0.00      WZ1 
ATOM    765  H2  TIP3  259     -45.413 -53.232 -52.030  1.00  0.00      WZ1 
ATOM    766  OH2 TIP3  260     -33.059 -68.073 -65.780  1.00  0.00      WZ1 
ATOM    767  H1  TIP3  260     -33.959 -67.934 -65.485  1.00  0.00      WZ1 
ATOM    768  H2  TIP3  260     -32.807 -67.241 -66.182  1.00  0.00      WZ1 
ATOM    769  OH2 TIP3  261     -44.993 -59.285 -63.806  1.00  0.00      WZ1 
ATOM    770  H1  TIP3  261     -45.285 -58.517 -64.297  1.00  0.00      WZ1 
ATOM    771  H2  TIP3  261     -45.668 -59.945 -63.969  1.00  0.00      WZ1 
ATOM    772  OH2 TIP3  262     -31.870 -53.707 -67.404  1.00  0.00      WZ1 
ATOM    773  H1  TIP3  262     -31.797 -52.768 -67.233  1.00  0.00      WZ1 
ATOM    774  H2  TIP3  262     -30.964 -54.012 -67.460  1.00  0.00      WZ1 
ATOM    775  OH2 TIP3  263     -48.900 -56.922 -54.991  1.00  0.00      WZ1 
ATOM    776  H1  TIP3  263     -49.401 -56.950 -55.806  1.00  0.00      WZ1 
ATOM    777  H2  TIP3  263     -48.895 -57.828 -54.682  1.00  0.00      WZ1 
ATOM    778  OH2 TIP3  264     -49.150 -54.142 -58.107  1.00  0.00      WZ1 
ATOM    779  H1  TIP3  264     -48.204 -54.286 -58.126  1.00  0.00      WZ1 
ATOM    780  H2  TIP3  264     -49.262 -53.358 -57.570  1.00  0.00      WZ1 
ATOM    781  OH2 TIP3  265     -30.952 -53.476 -52.425  1.00  0.00      WZ1 
ATOM    782  H1  TIP3  265     -31.001 -54.431 -52.462  1.00  0.00      WZ1 
ATOM    783  H2  TIP3  265     -31.779 -53.208 -52.024  1.00  0.00      WZ1 
ATOM    784  OH2 TIP3  266     -39.974 -53.902 -53.549  1.00  0.00      WZ1 
ATOM    785  H1  TIP3  266     -39.886 -53.075 -53.074  1.00  0.00      WZ1 
ATOM    786  H2  TIP3  266     -40.837 -54.232 -53.300  1.00  0.00      WZ1 
ATOM    787  OH2 TIP3  267     -39.559 -50.130 -63.743  1.00  0.00      WZ1 
ATOM    788  H1  TIP3  267     -39.635 -50.251 -64.689  1.00  0.00      WZ1 
ATOM    789  H2  TIP3  267     -39.526 -49.180 -63.624  1.00  0.00      WZ1 
ATOM    790  OH2 TIP3  268     -45.906 -51.341 -61.962  1.00  0.00      WZ1 
ATOM    791  H1  TIP3  268     -45.754 -51.689 -61.083  1.00  0.00      WZ1 
ATOM    792  H2  TIP3  268     -46.757 -51.697 -62.217  1.00  0.00      WZ1 
ATOM    793  OH2 TIP3  269     -36.458 -50.976 -66.741  1.00  0.00      WZ1 
ATOM    794  H1  TIP3  269     -36.083 -51.720 -67.211  1.00  0.00      WZ1 
ATOM    795  H2  TIP3  269     -36.453 -51.245 -65.822  1.00  0.00      WZ1 
ATOM    796  OH2 TIP3  270     -36.789 -51.050 -63.991  1.00  0.00      WZ1 
ATOM    797  H1  TIP3  270     -37.724 -50.950 -63.813  1.00  0.00      WZ1 
ATOM    798  H2  TIP3  270     -36.509 -51.759 -63.413  1.00  0.00      WZ1 
ATOM    799  OH2 TIP3  271     -33.800 -61.983 -51.945  1.00  0.00      WZ1 
ATOM    800  H1  TIP3  271     -34.207 -61.502 -52.665  1.00  0.00      WZ1 
ATOM    801  H2  TIP3  271     -33.760 -62.888 -52.253  1.00  0.00      WZ1 
ATOM    802  OH2 TIP3  272     -46.651 -55.599 -53.948  1.00  0.00      WZ1 
ATOM    803  H1  TIP3  272     -46.435 -55.960 -53.089  1.00  0.00      WZ1 
ATOM    804  H2  TIP3  272     -47.507 -55.973 -54.158  1.00  0.00      WZ1 
ATOM    805  OH2 TIP3  273     -44.032 -67.129 -57.953  1.00  0.00      WZ1 
ATOM    806  H1  TIP3  273     -44.894 -67.216 -58.360  1.00  0.00      WZ1 
ATOM    807  H2  TIP3  273     -44.055 -66.273 -57.525  1.00  0.00      WZ1 
ATOM    808  OH2 TIP3  274     -39.370 -67.407 -54.578  1.00  0.00      WZ1 
ATOM    809  H1  TIP3  274     -38.949 -67.822 -53.825  1.00  0.00      WZ1 
ATOM    810  H2  TIP3  274     -40.303 -67.585 -54.461  1.00  0.00      WZ1 
ATOM    811  OH2 TIP3  275     -36.043 -63.651 -53.725  1.00  0.00      WZ1 
ATOM    812  H1  TIP3  275     -36.557 -63.777 -52.927  1.00  0.00      WZ1 
ATOM    813  H2  TIP3  275     -36.199 -62.739 -53.969  1.00  0.00      WZ1 
ATOM    814  OH2 TIP3  276     -35.281 -58.790 -67.963  1.00  0.00      WZ1 
ATOM    815  H1  TIP3  276     -35.239 -59.013 -68.893  1.00  0.00      WZ1 
ATOM    816  H2  TIP3  276     -34.431 -58.391 -67.773  1.00  0.00      WZ1 
ATOM    817  OH2 TIP3  277     -39.708 -64.914 -67.293  1.00  0.00      WZ1 
ATOM    818  H1  TIP3  277     -39.961 -64.895 -66.370  1.00  0.00      WZ1 
ATOM    819  H2  TIP3  277     -39.965 -65.786 -67.594  1.00  0.00      WZ1 
ATOM    820  OH2 TIP3  278     -43.941 -62.163 -56.858  1.00  0.00      WZ1 
ATOM    821  H1  TIP3  278     -44.583 -62.203 -56.149  1.00  0.00      WZ1 
ATOM    822  H2  TIP3  278     -43.904 -61.237 -57.095  1.00  0.00      WZ1 
ATOM    823  OH2 TIP3  279     -43.945 -61.942 -61.946  1.00  0.00      WZ1 
ATOM    824  H1  TIP3  279     -44.837 -62.283 -62.004  1.00  0.00      WZ1 
ATOM    825  H2  TIP3  279     -43.494 -62.319 -62.701  1.00  0.00      WZ1 
ATOM    826  OH2 TIP3  280     -38.409 -61.526 -63.129  1.00  0.00      WZ1 
ATOM    827  H1  TIP3  280     -38.818 -60.711 -63.420  1.00  0.00      WZ1 
ATOM    828  H2  TIP3  280     -37.688 -61.666 -63.743  1.00  0.00      WZ1 
ATOM    829  OH2 TIP3  281     -39.307 -61.350 -51.641  1.00  0.00      WZ1 
ATOM    830  H1  TIP3  281     -39.869 -62.055 -51.320  1.00  0.00      WZ1 
ATOM    831  H2  TIP3  281     -38.480 -61.471 -51.173  1.00  0.00      WZ1 
ATOM    832  OH2 TIP3  282     -37.404 -62.080 -60.315  1.00  0.00      WZ1 
ATOM    833  H1  TIP3  282     -37.600 -61.474 -61.030  1.00  0.00      WZ1 
ATOM    834  H2  TIP3  282     -37.223 -62.914 -60.749  1.00  0.00      WZ1 
ATOM    835  OH2 TIP3  283     -46.191 -61.843 -54.990  1.00  0.00      WZ1 
ATOM    836  H1  TIP3  283     -46.229 -61.443 -54.122  1.00  0.00      WZ1 
ATOM    837  H2  TIP3  283     -46.682 -62.660 -54.900  1.00  0.00      WZ1 
ATOM    838  OH2 TIP3  284     -42.826 -64.469 -68.192  1.00  0.00      WZ1 
ATOM    839  H1  TIP3  284     -43.257 -64.914 -67.462  1.00  0.00      WZ1 
ATOM    840  H2  TIP3  284     -43.544 -64.097 -68.704  1.00  0.00      WZ1 
ATOM    841  OH2 TIP3  285     -49.583 -64.727 -61.140  1.00  0.00      WZ1 
ATOM    842  H1  TIP3  285     -48.953 -64.755 -60.421  1.00  0.00      WZ1 
ATOM    843  H2  TIP3  285     -49.134 -65.152 -61.870  1.00  0.00      WZ1 
ATOM    844  OH2 TIP3  286     -48.309 -63.980 -65.716  1.00  0.00      WZ1 
ATOM    845  H1  TIP3  286     -47.835 -63.389 -66.301  1.00  0.00      WZ1 
ATOM    846  H2  TIP3  286     -49.026 -63.450 -65.369  1.00  0.00      WZ1 
ATOM    847  OH2 TIP3  287     -38.140 -60.442 -55.643  1.00  0.00      WZ1 
ATOM    848  H1  TIP3  287     -37.817 -61.073 -56.286  1.00  0.00      WZ1 
ATOM    849  H2  TIP3  287     -38.580 -60.977 -54.983  1.00  0.00      WZ1 
ATOM    850  OH2 TIP3  288     -41.363 -64.514 -60.859  1.00  0.00      WZ1 
ATOM    851  H1  TIP3  288     -42.274 -64.458 -60.571  1.00  0.00      WZ1 
ATOM    852  H2  TIP3  288     -40.858 -64.575 -60.049  1.00  0.00      WZ1 
ATOM    853  OH2 TIP3  289     -46.535 -62.886 -62.033  1.00  0.00      WZ1 
ATOM    854  H1  TIP3  289     -47.424 -62.786 -62.373  1.00  0.00      WZ1 
ATOM    855  H2  TIP3  289     -46.238 -63.727 -62.379  1.00  0.00      WZ1 
ATOM    856  OH2 TIP3  290     -42.881 -62.886 -64.376  1.00  0.00      WZ1 
ATOM    857  H1  TIP3  290     -41.950 -62.757 -64.198  1.00  0.00      WZ1 
ATOM    858  H2  TIP3  290     -43.096 -62.216 -65.026  1.00  0.00      WZ1 
ATOM    859  OH2 TIP3  291     -36.958 -65.280 -57.595  1.00  0.00      WZ1 
ATOM    860  H1  TIP3  291     -37.635 -65.148 -56.931  1.00  0.00      WZ1 
ATOM    861  H2  TIP3  291     -37.443 -65.435 -58.405  1.00  0.00      WZ1 
ATOM    862  OH2 TIP3  292     -44.207 -61.691 -66.809  1.00  0.00      WZ1 
ATOM    863  H1  TIP3  292     -44.750 -62.071 -67.501  1.00  0.00      WZ1 
ATOM    864  H2  TIP3  292     -43.374 -61.497 -67.238  1.00  0.00      WZ1 
ATOM    865  OH2 TIP3  293     -33.670 -49.608 -51.318  1.00  0.00      WZ1 
ATOM    866  H1  TIP3  293     -33.470 -49.184 -52.153  1.00  0.00      WZ1 
ATOM    867  H2  TIP3  293     -33.015 -49.264 -50.711  1.00  0.00      WZ1 
ATOM    868  OH2 TIP3  294     -46.072 -57.134 -51.710  1.00  0.00      WZ1 
ATOM    869  H1  TIP3  294     -45.340 -56.880 -51.149  1.00  0.00      WZ1 
ATOM    870  H2  TIP3  294     -46.852 -56.930 -51.195  1.00  0.00      WZ1 
ATOM    871  OH2 TIP3  295     -40.043 -61.727 -58.972  1.00  0.00      WZ1 
ATOM    872  H1  TIP3  295     -39.479 -62.273 -59.519  1.00  0.00      WZ1 
ATOM    873  H2  TIP3  295     -40.191 -62.249 -58.184  1.00  0.00      WZ1 
ATOM    874  OH2 TIP3  296     -45.041 -65.590 -62.554  1.00  0.00      WZ1 
ATOM    875  H1  TIP3  296     -45.358 -66.493 -62.589  1.00  0.00      WZ1 
ATOM    876  H2  TIP3  296     -44.260 -65.589 -63.107  1.00  0.00      WZ1 
ATOM    877  OH2 TIP3  297     -41.416 -63.338 -56.558  1.00  0.00      WZ1 
ATOM    878  H1  TIP3  297     -42.252 -62.885 -56.448  1.00  0.00      WZ1 
ATOM    879  H2  TIP3  297     -40.892 -63.063 -55.806  1.00  0.00      WZ1 
ATOM    880  OH2 TIP3  298     -40.872 -57.126 -64.874  1.00  0.00      WZ1 
ATOM    881  H1  TIP3  298     -41.617 -57.633 -65.196  1.00  0.00      WZ1 
ATOM    882  H2  TIP3  298     -41.006 -57.077 -63.927  1.00  0.00      WZ1 
ATOM    883  OH2 TIP3  299     -33.722 -57.993 -56.087  1.00  0.00      WZ1 
ATOM    884  H1  TIP3  299     -33.080 -57.536 -56.631  1.00  0.00      WZ1 
ATOM    885  H2  TIP3  299     -34.553 -57.880 -56.549  1.00  0.00      WZ1 
ATOM    886  OH2 TIP3  300     -36.974 -64.312 -66.674  1.00  0.00      WZ1 
ATOM    887  H1  TIP3  300     -37.913 -64.200 -66.825  1.00  0.00      WZ1 
ATOM    888  H2  TIP3  300     -36.677 -63.455 -66.368  1.00  0.00      WZ1 
ATOM    889  OH2 TIP3  301     -39.353 -56.941 -53.637  1.00  0.00      WZ1 
ATOM    890  H1  TIP3  301     -39.698 -57.323 -52.830  1.00  0.00      WZ1 
ATOM    891  H2  TIP3  301     -39.553 -56.008 -53.565  1.00  0.00      WZ1 
ATOM    892  OH2 TIP3  302     -36.256 -62.444 -65.014  1.00  0.00      WZ1 
ATOM    893  H1  TIP3  302     -35.364 -62.582 -64.695  1.00  0.00      WZ1 
ATOM    894  H2  TIP3  302     -36.200 -61.654 -65.550  1.00  0.00      WZ1 
ATOM    895  OH2 TIP3  303     -45.747 -57.831 -59.104  1.00  0.00      WZ1 
ATOM    896  H1  TIP3  303     -45.003 -57.833 -59.705  1.00  0.00      WZ1 
ATOM    897  H2  TIP3  303     -45.670 -58.654 -58.622  1.00  0.00      WZ1 
ATOM    898  OH2 TIP3  304     -38.747 -55.667 -65.848  1.00  0.00      WZ1 
ATOM    899  H1  TIP3  304     -39.042 -54.841 -65.467  1.00  0.00      WZ1 
ATOM    900  H2  TIP3  304     -39.450 -56.287 -65.652  1.00  0.00      WZ1 
ATOM    901  OH2 TIP3  305     -48.739 -59.370 -53.789  1.00  0.00      WZ1 
ATOM    902  H1  TIP3  305     -48.516 -59.788 -52.957  1.00  0.00      WZ1 
ATOM    903  H2  TIP3  305     -49.341 -59.983 -54.212  1.00  0.00      WZ1 
ATOM    904  OH2 TIP3  306     -41.723 -59.853 -51.576  1.00  0.00      WZ1 
ATOM    905  H1  TIP3  306     -42.019 -60.019 -52.471  1.00  0.00      WZ1 
ATOM    906  H2  TIP3  306     -40.791 -60.073 -51.587  1.00  0.00      WZ1 
ATOM    907  OH2 TIP3  307     -37.103 -54.480 -53.686  1.00  0.00      WZ1 
ATOM    908  H1  TIP3  307     -38.003 -54.297 -53.954  1.00  0.00      WZ1 
ATOM    909  H2  TIP3  307     -37.068 -54.221 -52.765  1.00  0.00      WZ1 
ATOM    910  OH2 TIP3  308     -31.371 -62.235 -65.319  1.00  0.00      WZ1 
ATOM    911  H1  TIP3  308     -31.926 -62.631 -65.991  1.00  0.00      WZ1 
ATOM    912  H2  TIP3  308     -31.271 -61.325 -65.597  1.00  0.00      WZ1 
ATOM    913  OH2 TIP3  309     -31.408 -56.435 -52.482  1.00  0.00      WZ1 
ATOM    914  H1  TIP3  309     -32.259 -56.197 -52.849  1.00  0.00      WZ1 
ATOM    915  H2  TIP3  309     -30.818 -56.452 -53.235  1.00  0.00      WZ1 
ATOM    916  OH2 TIP3  310     -33.076 -53.449 -64.854  1.00  0.00      WZ1 
ATOM    917  H1  TIP3  310     -33.449 -54.275 -64.545  1.00  0.00      WZ1 
ATOM    918  H2  TIP3  310     -32.799 -53.632 -65.751  1.00  0.00      WZ1 
ATOM    919  OH2 TIP3  311     -35.916 -58.641 -57.833  1.00  0.00      WZ1 
ATOM    920  H1  TIP3  311     -36.844 -58.873 -57.860  1.00  0.00      WZ1 
ATOM    921  H2  TIP3  311     -35.465 -59.418 -58.163  1.00  0.00      WZ1 
ATOM    922  OH2 TIP3  312     -43.372 -54.313 -61.700  1.00  0.00      WZ1 
ATOM    923  H1  TIP3  312     -42.845 -53.539 -61.900  1.00  0.00      WZ1 
ATOM    924  H2  TIP3  312     -44.253 -54.088 -62.001  1.00  0.00      WZ1 
ATOM    925  OH2 TIP3  313     -47.618 -59.450 -67.112  1.00  0.00      WZ1 
ATOM    926  H1  TIP3  313     -47.002 -58.824 -66.733  1.00  0.00      WZ1 
ATOM    927  H2  TIP3  313     -48.479 -59.135 -66.841  1.00  0.00      WZ1 
ATOM    928  OH2 TIP3  314     -41.945 -56.650 -62.123  1.00  0.00      WZ1 
ATOM    929  H1  TIP3  314     -42.186 -55.724 -62.082  1.00  0.00      WZ1 
ATOM    930  H2  TIP3  314     -42.686 -57.109 -61.727  1.00  0.00      WZ1 
ATOM    931  OH2 TIP3  315     -41.430 -52.501 -55.808  1.00  0.00      WZ1 
ATOM    932  H1  TIP3  315     -41.068 -51.646 -56.042  1.00  0.00      WZ1 
ATOM    933  H2  TIP3  315     -40.899 -52.792 -55.068  1.00  0.00      WZ1 
ATOM    934  OH2 TIP3  316     -43.262 -51.628 -62.578  1.00  0.00      WZ1 
ATOM    935  H1  TIP3  316     -44.212 -51.522 -62.527  1.00  0.00      WZ1 
ATOM    936  H2  TIP3  316     -42.910 -50.807 -62.233  1.00  0.00      WZ1 
ATOM    937  OH2 TIP3  317     -37.886 -56.401 -56.108  1.00  0.00      WZ1 
ATOM    938  H1  TIP3  317     -38.312 -56.629 -55.281  1.00  0.00      WZ1 
ATOM    939  H2  TIP3  317     -37.306 -57.140 -56.290  1.00  0.00      WZ1 
ATOM    940  OH2 TIP3  318     -35.684 -55.472 -67.034  1.00  0.00      WZ1 
ATOM    941  H1  TIP3  318     -35.330 -55.852 -66.229  1.00  0.00      WZ1 
ATOM    942  H2  TIP3  318     -36.632 -55.566 -66.947  1.00  0.00      WZ1 
ATOM    943  OH2 TIP3  319     -35.228 -51.850 -53.638  1.00  0.00      WZ1 
ATOM    944  H1  TIP3  319     -35.830 -52.405 -54.133  1.00  0.00      WZ1 
ATOM    945  H2  TIP3  319     -34.947 -51.183 -54.264  1.00  0.00      WZ1 
ATOM    946  OH2 TIP3  320     -31.180 -50.993 -66.833  1.00  0.00      WZ1 
ATOM    947  H1  TIP3  320     -30.436 -50.407 -66.973  1.00  0.00      WZ1 
ATOM    948  H2  TIP3  320     -31.874 -50.425 -66.499  1.00  0.00      WZ1 
ATOM    949  OH2 TIP3  321     -47.105 -64.617 -54.231  1.00  0.00      WZ1 
ATOM    950  H1  TIP3  321     -47.998 -64.278 -54.298  1.00  0.00      WZ1 
ATOM    951  H2  TIP3  321     -47.204 -65.472 -53.813  1.00  0.00      WZ1 
ATOM    952  OH2 TIP3  322     -34.818 -56.800 -64.807  1.00  0.00      WZ1 
ATOM    953  H1  TIP3  322     -35.095 -57.528 -64.251  1.00  0.00      WZ1 
ATOM    954  H2  TIP3  322     -33.890 -56.681 -64.602  1.00  0.00      WZ1 
ATOM    955  OH2 TIP3  323     -47.454 -52.812 -55.796  1.00  0.00      WZ1 
ATOM    956  H1  TIP3  323     -47.237 -53.744 -55.827  1.00  0.00      WZ1 
ATOM    957  H2  TIP3  323     -47.208 -52.538 -54.913  1.00  0.00      WZ1 
ATOM    958  OH2 TIP3  324     -41.593 -54.361 -68.587  1.00  0.00      WZ1 
ATOM    959  H1  TIP3  324     -41.354 -55.109 -69.134  1.00  0.00      WZ1 
ATOM    960  H2  TIP3  324     -41.862 -54.749 -67.754  1.00  0.00      WZ1 
ATOM    961  OH2 TIP3  325     -42.656 -54.790 -66.130  1.00  0.00      WZ1 
ATOM    962  H1  TIP3  325     -42.509 -55.310 -65.340  1.00  0.00      WZ1 
ATOM    963  H2  TIP3  325     -42.659 -53.884 -65.824  1.00  0.00      WZ1 
ATOM    964  OH2 TIP3  326     -46.203 -57.538 -65.620  1.00  0.00      WZ1 
ATOM    965  H1  TIP3  326     -46.889 -57.186 -65.053  1.00  0.00      WZ1 
ATOM    966  H2  TIP3  326     -45.680 -56.775 -65.866  1.00  0.00      WZ1 
ATOM    967  OH2 TIP3  327     -38.371 -64.876 -55.341  1.00  0.00      WZ1 
ATOM    968  H1  TIP3  327     -37.672 -64.802 -54.691  1.00  0.00      WZ1 
ATOM    969  H2  TIP3  327     -38.752 -65.740 -55.187  1.00  0.00      WZ1 
ATOM    970  OH2 TIP3  328     -37.587 -65.224 -64.244  1.00  0.00      WZ1 
ATOM    971  H1  TIP3  328     -37.367 -64.752 -65.047  1.00  0.00      WZ1 
ATOM    972  H2  TIP3  328     -37.028 -64.829 -63.574  1.00  0.00      WZ1 
ATOM    973  OH2 TIP3  329     -39.918 -53.093 -65.381  1.00  0.00      WZ1 
ATOM    974  H1  TIP3  329     -40.734 -52.596 -65.329  1.00  0.00      WZ1 
ATOM    975  H2  TIP3  329     -39.388 -52.618 -66.021  1.00  0.00      WZ1 
ATOM    976  OH2 TIP3  330     -40.387 -63.496 -63.409  1.00  0.00      WZ1 
ATOM    977  H1  TIP3  330     -39.574 -62.991 -63.363  1.00  0.00      WZ1 
ATOM    978  H2  TIP3  330     -40.631 -63.641 -62.495  1.00  0.00      WZ1 
ATOM    979  OH2 TIP3  331     -39.851 -62.509 -54.224  1.00  0.00      WZ1 
ATOM    980  H1  TIP3  331     -39.732 -61.936 -53.467  1.00  0.00      WZ1 
ATOM    981  H2  TIP3  331     -39.195 -63.197 -54.109  1.00  0.00      WZ1 
ATOM    982  OH2 TIP3  332     -39.503 -66.414 -62.471  1.00  0.00      WZ1 
ATOM    983  H1  TIP3  332     -39.850 -65.797 -61.826  1.00  0.00      WZ1 
ATOM    984  H2  TIP3  332     -38.844 -65.914 -62.952  1.00  0.00      WZ1 
ATOM    985  OH2 TIP3  333     -42.580 -52.049 -65.399  1.00  0.00      WZ1 
ATOM    986  H1  TIP3  333     -42.419 -51.250 -65.900  1.00  0.00      WZ1 
ATOM    987  H2  TIP3  333     -42.777 -51.743 -64.514  1.00  0.00      WZ1 
ATOM    988  OH2 TIP3  334     -43.845 -65.351 -65.784  1.00  0.00      WZ1 
ATOM    989  H1  TIP3  334     -43.929 -64.463 -65.437  1.00  0.00      WZ1 
ATOM    990  H2  TIP3  334     -42.955 -65.617 -65.552  1.00  0.00      WZ1 
ATOM    991  OH2 TIP3  335     -33.646 -64.602 -53.389  1.00  0.00      WZ1 
ATOM    992  H1  TIP3  335     -34.563 -64.340 -53.477  1.00  0.00      WZ1 
ATOM    993  H2  TIP3  335     -33.311 -64.605 -54.286  1.00  0.00      WZ1 
ATOM    994  OH2 TIP3  336     -35.044 -60.852 -59.294  1.00  0.00      WZ1 
ATOM    995  H1  TIP3  336     -35.842 -61.267 -59.622  1.00  0.00      WZ1 
ATOM    996  H2  TIP3  336     -34.599 -61.543 -58.803  1.00  0.00      WZ1 
ATOM    997  OH2 TIP3  337     -45.587 -54.924 -66.723  1.00  0.00      WZ1 
ATOM    998  H1  TIP3  337     -44.995 -54.225 -66.447  1.00  0.00      WZ1 
ATOM    999  H2  TIP3  337     -45.127 -55.357 -67.443  1.00  0.00      WZ1 
ATOM   1000  OH2 TIP3  338     -47.271 -62.260 -67.607  1.00  0.00      WZ1 
ATOM   1001  H1  TIP3  338     -47.316 -61.321 -67.428  1.00  0.00      WZ1 
ATOM   1002  H2  TIP3  338     -48.158 -62.495 -67.877  1.00  0.00      WZ1 
ATOM   1003  OH2 TIP3  339     -33.958 -51.596 -57.671  1.00  0.00      WZ1 
ATOM   1004  H1  TIP3  339     -34.113 -50.918 -58.328  1.00  0.00      WZ1 
ATOM   1005  H2  TIP3  339     -33.025 -51.524 -57.468  1.00  0.00      WZ1 
ATOM   1006  OH2 TIP3  340     -46.463 -67.478 -58.934  1.00  0.00      WZ1 
ATOM   1007  H1  TIP3  340     -46.692 -67.419 -59.862  1.00  0.00      WZ1 
ATOM   1008  H2  TIP3  340     -46.905 -68.270 -58.628  1.00  0.00      WZ1 
ATOM   1009  OH2 TIP3  341     -47.532 -53.538 -62.773  1.00  0.00      WZ1 
ATOM   1010  H1  TIP3  341     -48.364 -53.065 -62.746  1.00  0.00      WZ1 
ATOM   1011  H2  TIP3  341     -46.986 -53.028 -63.372  1.00  0.00      WZ1 
ATOM   1012  OH2 TIP3  342     -48.244 -50.925 -51.444  1.00  0.00      WZ1 
ATOM   1013  H1  TIP3  342     -47.704 -51.142 -50.684  1.00  0.00      WZ1 
ATOM   1014  H2  TIP3  342     -48.725 -51.731 -51.633  1.00  0.00      WZ1 
ATOM   1015  OH2 TIP3  343     -43.647 -52.006 -49.823  1.00  0.00      WZ1 
ATOM   1016  H1  TIP3  343     -42.879 -52.465 -49.482  1.00  0.00      WZ1 
ATOM   1017  H2  TIP3  343     -43.668 -52.232 -50.753  1.00  0.00      WZ1 
ATOM   1018  OH2 TIP3  344     -39.555 -52.498 -68.448  1.00  0.00      WZ1 
ATOM   1019  H1  TIP3  344     -40.198 -53.129 -68.127  1.00  0.00      WZ1 
ATOM   1020  H2  TIP3  344     -38.793 -53.029 -68.680  1.00  0.00      WZ1 
ATOM   1021  OH2 TIP3  345     -37.070 -53.626 -51.094  1.00  0.00      WZ1 
ATOM   1022  H1  TIP3  345     -37.421 -54.482 -50.851  1.00  0.00      WZ1 
ATOM   1023  H2  TIP3  345     -36.343 -53.483 -50.487  1.00  0.00      WZ1 
ATOM   1024  OH2 TIP3  346     -34.950 -52.681 -68.214  1.00  0.00      WZ1 
ATOM   1025  H1  TIP3  346     -34.667 -53.475 -67.762  1.00  0.00      WZ1 
ATOM   1026  H2  TIP3  346     -34.210 -52.448 -68.775  1.00  0.00      WZ1 
ATOM   1027  OH2 TIP3  347     -48.337 -57.115 -50.489  1.00  0.00      WZ1 
ATOM   1028  H1  TIP3  347     -48.193 -58.017 -50.776  1.00  0.00      WZ1 
ATOM   1029  H2  TIP3  347     -49.109 -56.829 -50.977  1.00  0.00      WZ1 
ATOM   1030  OH2 TIP3  348     -43.996 -56.771 -68.357  1.00  0.00      WZ1 
ATOM   1031  H1  TIP3  348     -43.931 -57.565 -67.826  1.00  0.00      WZ1 
ATOM   1032  H2  TIP3  348     -43.343 -56.890 -69.047  1.00  0.00      WZ1 
ATOM   1033  OH2 TIP3  349     -41.681 -57.145 -51.057  1.00  0.00      WZ1 
ATOM   1034  H1  TIP3  349     -42.010 -56.874 -51.914  1.00  0.00      WZ1 
ATOM   1035  H2  TIP3  349     -41.529 -58.086 -51.144  1.00  0.00      WZ1 
ATOM   1036  OH2 TIP3  350     -38.643 -55.724 -68.621  1.00  0.00      WZ1 
ATOM   1037  H1  TIP3  350     -38.912 -55.544 -67.720  1.00  0.00      WZ1 
ATOM   1038  H2  TIP3  350     -38.850 -56.649 -68.752  1.00  0.00      WZ1 
ATOM   1039  OH2 TIP3  351     -35.947 -57.229 -53.673  1.00  0.00      WZ1 
ATOM   1040  H1  TIP3  351     -35.201 -56.641 -53.793  1.00  0.00      WZ1 
ATOM   1041  H2  TIP3  351     -36.704 -56.647 -53.610  1.00  0.00      WZ1 
ATOM   1042  OH2 TIP3  352     -47.504 -59.914 -51.069  1.00  0.00      WZ1 
ATOM   1043  H1  TIP3  352     -47.096 -60.772 -51.190  1.00  0.00      WZ1 
ATOM   1044  H2  TIP3  352     -47.765 -59.900 -50.148  1.00  0.00      WZ1 
ATOM   1045  OH2 TIP3  353     -42.846 -58.799 -66.051  1.00  0.00      WZ1 
ATOM   1046  H1  TIP3  353     -43.306 -59.283 -65.365  1.00  0.00      WZ1 
ATOM   1047  H2  TIP3  353     -42.591 -59.467 -66.687  1.00  0.00      WZ1 
ATOM   1048  OH2 TIP3  354     -43.557 -60.906 -53.695  1.00  0.00      WZ1 
ATOM   1049  H1  TIP3  354     -44.176 -60.231 -53.415  1.00  0.00      WZ1 
ATOM   1050  H2  TIP3  354     -43.213 -60.584 -54.528  1.00  0.00      WZ1 
ATOM   1051  OH2 TIP3  355     -41.775 -60.555 -67.789  1.00  0.00      WZ1 
ATOM   1052  H1  TIP3  355     -41.956 -60.710 -68.716  1.00  0.00      WZ1 
ATOM   1053  H2  TIP3  355     -40.825 -60.448 -67.744  1.00  0.00      WZ1 
ATOM   1054  OH2 TIP3  356     -38.537 -58.434 -50.418  1.00  0.00      WZ1 
ATOM   1055  H1  TIP3  356     -37.584 -58.350 -50.445  1.00  0.00      WZ1 
ATOM   1056  H2  TIP3  356     -38.698 -59.146 -49.798  1.00  0.00      WZ1 
ATOM   1057  OH2 TIP3  358     -43.218 -63.551 -52.613  1.00  0.00      WZ1 
ATOM   1058  H1  TIP3  358     -43.068 -64.280 -53.215  1.00  0.00      WZ1 
ATOM   1059  H2  TIP3  358     -43.216 -62.774 -53.172  1.00  0.00      WZ1 
ATOM   1060  OH2 TIP3  359     -42.805 -65.181 -55.120  1.00  0.00      WZ1 
ATOM   1061  H1  TIP3  359     -42.270 -64.730 -55.772  1.00  0.00      WZ1 
ATOM   1062  H2  TIP3  359     -43.657 -65.289 -55.543  1.00  0.00      WZ1 
ATOM   1063  OH2 TIP3  360     -41.223 -59.742 -54.880  1.00  0.00      WZ1 
ATOM   1064  H1  TIP3  360     -40.473 -59.898 -55.454  1.00  0.00      WZ1 
ATOM   1065  H2  TIP3  360     -41.563 -58.890 -55.156  1.00  0.00      WZ1 
ATOM   1066  OH2 TIP3  361     -36.808 -61.926 -49.852  1.00  0.00      WZ1 
ATOM   1067  H1  TIP3  361     -36.616 -62.857 -49.963  1.00  0.00      WZ1 
ATOM   1068  H2  TIP3  361     -35.950 -61.501 -49.862  1.00  0.00      WZ1 
ATOM   1069  OH2 TIP3  362     -35.491 -59.138 -51.775  1.00  0.00      WZ1 
ATOM   1070  H1  TIP3  362     -35.773 -58.428 -52.352  1.00  0.00      WZ1 
ATOM   1071  H2  TIP3  362     -34.549 -59.211 -51.926  1.00  0.00      WZ1 
ATOM   1072  OH2 TIP3  363     -44.739 -62.352 -50.701  1.00  0.00      WZ1 
ATOM   1073  H1  TIP3  363     -45.506 -62.885 -50.911  1.00  0.00      WZ1 
ATOM   1074  H2  TIP3  363     -44.060 -62.662 -51.301  1.00  0.00      WZ1 
ATOM   1075  OH2 TIP3  364     -42.000 -67.725 -54.689  1.00  0.00      WZ1 
ATOM   1076  H1  TIP3  364     -42.098 -66.778 -54.794  1.00  0.00      WZ1 
ATOM   1077  H2  TIP3  364     -42.742 -68.097 -55.164  1.00  0.00      WZ1 
ATOM   1078  OH2 TIP3  365     -40.736 -63.403 -51.125  1.00  0.00      WZ1 
ATOM   1079  H1  TIP3  365     -40.971 -63.622 -50.223  1.00  0.00      WZ1 
ATOM   1080  H2  TIP3  365     -41.519 -63.610 -51.635  1.00  0.00      WZ1 
ATOM   1081  OH2 TIP3  366     -38.020 -64.276 -52.049  1.00  0.00      WZ1 
ATOM   1082  H1  TIP3  366     -38.967 -64.244 -51.917  1.00  0.00      WZ1 
ATOM   1083  H2  TIP3  366     -37.707 -64.901 -51.396  1.00  0.00      WZ1 
ATOM   1084  OH2 TIP3  367     -36.386 -65.642 -50.044  1.00  0.00      WZ1 
ATOM   1085  H1  TIP3  367     -36.483 -66.594 -50.050  1.00  0.00      WZ1 
ATOM   1086  H2  TIP3  367     -36.708 -65.373 -49.184  1.00  0.00      WZ1 
ATOM   1087  OH2 TIP3  368     -46.559 -64.432 -50.997  1.00  0.00      WZ1 
ATOM   1088  H1  TIP3  368     -46.347 -65.138 -51.607  1.00  0.00      WZ1 
ATOM   1089  H2  TIP3  368     -46.670 -64.869 -50.153  1.00  0.00      WZ1 
ATOM   1090  OH2 TIP3  370     -41.424 -66.748 -49.964  1.00  0.00      WZ1 
ATOM   1091  H1  TIP3  370     -41.556 -67.224 -50.784  1.00  0.00      WZ1 
ATOM   1092  H2  TIP3  370     -42.023 -66.004 -50.019  1.00  0.00      WZ1 
ATOM   1093  OH2 TIP3  371     -41.878 -49.865 -66.787  1.00  0.00      WZ1 
ATOM   1094  H1  TIP3  371     -40.945 -49.707 -66.643  1.00  0.00      WZ1 
ATOM   1095  H2  TIP3  371     -42.142 -49.190 -67.412  1.00  0.00      WZ1 
ATOM   1096  OH2 TIP3  372     -48.309 -55.229 -67.305  1.00  0.00      WZ1 
ATOM   1097  H1  TIP3  372     -47.396 -55.150 -67.031  1.00  0.00      WZ1 
ATOM   1098  H2  TIP3  372     -48.302 -55.916 -67.971  1.00  0.00      WZ1 
ATOM   1099  OH2 TIP3  373     -49.660 -49.836 -62.227  1.00  0.00      WZ1 
ATOM   1100  H1  TIP3  373     -50.308 -50.298 -62.760  1.00  0.00      WZ1 
ATOM   1101  H2  TIP3  373     -49.306 -50.507 -61.645  1.00  0.00      WZ1 
ATOM   1102  OH2 TIP3  374     -48.790 -51.755 -60.423  1.00  0.00      WZ1 
ATOM   1103  H1  TIP3  374     -49.125 -52.635 -60.250  1.00  0.00      WZ1 
ATOM   1104  H2  TIP3  374     -48.568 -51.410 -59.558  1.00  0.00      WZ1 
ATOM   1105  OH2 TIP3  375     -31.242 -50.945 -57.442  1.00  0.00      WZ1 
ATOM   1106  H1  TIP3  375     -31.263 -50.761 -56.503  1.00  0.00      WZ1 
ATOM   1107  H2  TIP3  375     -30.551 -50.377 -57.783  1.00  0.00      WZ1 
ATOM   1108  OH2 TIP3  376     -31.679 -51.378 -54.520  1.00  0.00      WZ1 
ATOM   1109  H1  TIP3  376     -32.166 -52.114 -54.891  1.00  0.00      WZ1 
ATOM   1110  H2  TIP3  376     -31.129 -51.772 -53.842  1.00  0.00      WZ1 
ATOM   1111  OH2 TIP3  377     -33.228 -55.589 -49.882  1.00  0.00      WZ1 
ATOM   1112  H1  TIP3  377     -34.094 -55.694 -49.488  1.00  0.00      WZ1 
ATOM   1113  H2  TIP3  377     -32.851 -54.830 -49.436  1.00  0.00      WZ1 
ATOM   1114  OH2 TIP3  378     -31.927 -57.332 -64.368  1.00  0.00      WZ1 
ATOM   1115  H1  TIP3  378     -31.077 -56.911 -64.241  1.00  0.00      WZ1 
ATOM   1116  H2  TIP3  378     -31.922 -58.072 -63.761  1.00  0.00      WZ1 
ATOM   1117  OH2 TIP3  379     -31.532 -59.278 -62.544  1.00  0.00      WZ1 
ATOM   1118  H1  TIP3  379     -32.259 -59.758 -62.147  1.00  0.00      WZ1 
ATOM   1119  H2  TIP3  379     -30.951 -59.073 -61.812  1.00  0.00      WZ1 
ATOM   1120  OH2 TIP3  380     -31.773 -56.494 -57.597  1.00  0.00      WZ1 
ATOM   1121  H1  TIP3  380     -30.940 -56.872 -57.877  1.00  0.00      WZ1 
ATOM   1122  H2  TIP3  380     -31.661 -55.551 -57.716  1.00  0.00      WZ1 
ATOM   1123  OH2 TIP3  381     -33.287 -53.616 -55.290  1.00  0.00      WZ1 
ATOM   1124  H1  TIP3  381     -33.935 -53.291 -54.664  1.00  0.00      WZ1 
ATOM   1125  H2  TIP3  381     -33.805 -54.056 -55.964  1.00  0.00      WZ1 
ATOM   1126  OH2 TIP3  382     -31.264 -59.378 -66.153  1.00  0.00      WZ1 
ATOM   1127  H1  TIP3  382     -31.786 -59.021 -66.872  1.00  0.00      WZ1 
ATOM   1128  H2  TIP3  382     -31.297 -58.703 -65.475  1.00  0.00      WZ1 
ATOM   1129  OH2 TIP3  383     -32.915 -62.138 -67.602  1.00  0.00      WZ1 
ATOM   1130  H1  TIP3  383     -32.819 -61.471 -68.282  1.00  0.00      WZ1 
ATOM   1131  H2  TIP3  383     -33.055 -62.953 -68.084  1.00  0.00      WZ1 
ATOM   1132  OH2 TIP3  384     -33.746 -60.758 -61.981  1.00  0.00      WZ1 
ATOM   1133  H1  TIP3  384     -33.896 -61.703 -62.002  1.00  0.00      WZ1 
ATOM   1134  H2  TIP3  384     -34.099 -60.477 -61.137  1.00  0.00      WZ1 
ATOM   1135  OH2 TIP3  385     -48.711 -58.680 -57.971  1.00  0.00      WZ1 
ATOM   1136  H1  TIP3  385     -48.526 -58.761 -58.907  1.00  0.00      WZ1 
ATOM   1137  H2  TIP3  385     -47.861 -58.804 -57.547  1.00  0.00      WZ1 
ATOM   1138  OH2 TIP3  386     -32.889 -58.787 -52.343  1.00  0.00      WZ1 
ATOM   1139  H1  TIP3  386     -32.307 -59.522 -52.151  1.00  0.00      WZ1 
ATOM   1140  H2  TIP3  386     -32.326 -58.015 -52.296  1.00  0.00      WZ1 
ATOM   1141  OH2 TIP3  387     -31.393 -60.885 -51.658  1.00  0.00      WZ1 
ATOM   1142  H1  TIP3  387     -32.256 -61.264 -51.824  1.00  0.00      WZ1 
ATOM   1143  H2  TIP3  387     -30.788 -61.623 -51.732  1.00  0.00      WZ1 
ATOM   1144  OH2 TIP3  388     -33.668 -64.730 -68.485  1.00  0.00      WZ1 
ATOM   1145  H1  TIP3  388     -33.057 -65.101 -67.848  1.00  0.00      WZ1 
ATOM   1146  H2  TIP3  388     -34.505 -65.151 -68.289  1.00  0.00      WZ1 
ATOM   1147  OH2 TIP3  389     -34.035 -63.175 -63.519  1.00  0.00      WZ1 
ATOM   1148  H1  TIP3  389     -33.756 -64.082 -63.395  1.00  0.00      WZ1 
ATOM   1149  H2  TIP3  389     -33.276 -62.741 -63.908  1.00  0.00      WZ1 
ATOM   1150  OH2 TIP3  390     -33.423 -62.593 -58.083  1.00  0.00      WZ1 
ATOM   1151  H1  TIP3  390     -32.491 -62.381 -58.117  1.00  0.00      WZ1 
ATOM   1152  H2  TIP3  390     -33.659 -62.492 -57.161  1.00  0.00      WZ1 
ATOM   1153  OH2 TIP3  391     -33.394 -61.857 -55.307  1.00  0.00      WZ1 
ATOM   1154  H1  TIP3  391     -34.237 -61.589 -54.941  1.00  0.00      WZ1 
ATOM   1155  H2  TIP3  391     -32.952 -61.035 -55.518  1.00  0.00      WZ1 
ATOM   1156  OH2 TIP3  392     -49.113 -63.409 -51.830  1.00  0.00      WZ1 
ATOM   1157  H1  TIP3  392     -48.194 -63.531 -51.594  1.00  0.00      WZ1 
ATOM   1158  H2  TIP3  392     -49.563 -64.159 -51.441  1.00  0.00      WZ1 
ATOM   1159  OH2 TIP3  393     -31.111 -67.877 -49.954  1.00  0.00      WZ1 
ATOM   1160  H1  TIP3  393     -30.761 -68.531 -50.559  1.00  0.00      WZ1 
ATOM   1161  H2  TIP3  393     -30.964 -67.040 -50.393  1.00  0.00      WZ1 
ATOM   1162  OH2 TIP3  394     -33.422 -65.912 -63.471  1.00  0.00      WZ1 
ATOM   1163  H1  TIP3  394     -33.239 -66.361 -62.645  1.00  0.00      WZ1 
ATOM   1164  H2  TIP3  394     -34.022 -66.497 -63.934  1.00  0.00      WZ1 
ATOM   1165  OH2 TIP3  395     -47.892 -65.097 -58.939  1.00  0.00      WZ1 
ATOM   1166  H1  TIP3  395     -47.447 -65.889 -58.637  1.00  0.00      WZ1 
ATOM   1167  H2  TIP3  395     -47.426 -64.380 -58.508  1.00  0.00      WZ1 
ATOM   1168  OH2 TIP3  396     -49.588 -62.098 -57.870  1.00  0.00      WZ1 
ATOM   1169  H1  TIP3  396     -49.096 -62.319 -58.661  1.00  0.00      WZ1 
ATOM   1170  H2  TIP3  396     -49.226 -61.257 -57.589  1.00  0.00      WZ1 
ATOM   1171  OH2 TIP3  397     -31.591 -65.767 -51.604  1.00  0.00      WZ1 
ATOM   1172  H1  TIP3  397     -32.509 -65.497 -51.640  1.00  0.00      WZ1 
ATOM   1173  H2  TIP3  397     -31.468 -66.303 -52.388  1.00  0.00      WZ1 
ATOM   1174  OH2 TIP3  398     -31.555 -65.844 -66.943  1.00  0.00      WZ1 
ATOM   1175  H1  TIP3  398     -31.143 -66.566 -67.418  1.00  0.00      WZ1 
ATOM   1176  H2  TIP3  398     -30.874 -65.175 -66.884  1.00  0.00      WZ1 
ATOM   1177  OH2 TIP3  399     -49.274 -65.840 -63.816  1.00  0.00      WZ1 
ATOM   1178  H1  TIP3  399     -50.199 -65.631 -63.945  1.00  0.00      WZ1 
ATOM   1179  H2  TIP3  399     -48.820 -65.356 -64.505  1.00  0.00      WZ1 
ATOM   1180  OH2 TIP3  400     -34.503 -50.856 -61.870  1.00  0.00      WZ1 
ATOM   1181  H1  TIP3  400     -33.851 -51.203 -62.478  1.00  0.00      WZ1 
ATOM   1182  H2  TIP3  400     -33.993 -50.367 -61.224  1.00  0.00      WZ1 
ATOM   1183  OH2 TIP3  401     -49.311 -67.102 -55.471  1.00  0.00      WZ1 
ATOM   1184  H1  TIP3  401     -49.976 -67.348 -54.828  1.00  0.00      WZ1 
ATOM   1185  H2  TIP3  401     -49.753 -66.480 -56.049  1.00  0.00      WZ1 
ATOM   1186  OH2 TIP3  402     -47.119 -53.926 -51.327  1.00  0.00      WZ1 
ATOM   1187  H1  TIP3  402     -47.939 -53.752 -51.787  1.00  0.00      WZ1 
ATOM   1188  H2  TIP3  402     -47.371 -54.000 -50.406  1.00  0.00      WZ1 
ATOM   1189  OH2 TIP3  403     -44.164 -52.952 -55.068  1.00  0.00      WZ1 
ATOM   1190  H1  TIP3  403     -44.589 -52.142 -55.351  1.00  0.00      WZ1 
ATOM   1191  H2  TIP3  403     -43.260 -52.867 -55.370  1.00  0.00      WZ1 
ATOM   1192  OH2 TIP3  404     -39.853 -51.553 -52.109  1.00  0.00      WZ1 
ATOM   1193  H1  TIP3  404     -39.668 -51.887 -51.231  1.00  0.00      WZ1 
ATOM   1194  H2  TIP3  404     -39.007 -51.243 -52.431  1.00  0.00      WZ1 
ATOM   1195  OH2 TIP3  405     -37.508 -50.267 -52.865  1.00  0.00      WZ1 
ATOM   1196  H1  TIP3  405     -36.831 -50.900 -53.105  1.00  0.00      WZ1 
ATOM   1197  H2  TIP3  405     -37.186 -49.866 -52.058  1.00  0.00      WZ1 
ATOM   1198  OH2 TIP3  406     -32.591 -67.678 -53.785  1.00  0.00      WZ1 
ATOM   1199  H1  TIP3  406     -33.403 -67.353 -54.173  1.00  0.00      WZ1 
ATOM   1200  H2  TIP3  406     -32.358 -68.438 -54.318  1.00  0.00      WZ1 
ATOM   1201  OH2 TIP3  407     -46.763 -49.696 -55.021  1.00  0.00      WZ1 
ATOM   1202  H1  TIP3  407     -47.483 -49.256 -55.472  1.00  0.00      WZ1 
ATOM   1203  H2  TIP3  407     -47.128 -49.946 -54.172  1.00  0.00      WZ1 
ATOM   1204  OH2 TIP3  408     -44.295 -50.095 -55.991  1.00  0.00      WZ1 
ATOM   1205  H1  TIP3  408     -45.160 -50.024 -55.587  1.00  0.00      WZ1 
ATOM   1206  H2  TIP3  408     -44.351 -49.549 -56.775  1.00  0.00      WZ1 
ATOM   1207  OH2 TIP3  409     -39.585 -50.208 -56.816  1.00  0.00      WZ1 
ATOM   1208  H1  TIP3  409     -40.041 -49.679 -57.470  1.00  0.00      WZ1 
ATOM   1209  H2  TIP3  409     -39.422 -49.604 -56.090  1.00  0.00      WZ1 
ATOM   1210  OH2 TIP3  410     -37.257 -51.330 -55.870  1.00  0.00      WZ1 
ATOM   1211  H1  TIP3  410     -38.162 -51.165 -56.136  1.00  0.00      WZ1 
ATOM   1212  H2  TIP3  410     -36.828 -50.476 -55.936  1.00  0.00      WZ1 
ATOM   1213  OH2 TIP3  411     -34.653 -49.760 -55.576  1.00  0.00      WZ1 
ATOM   1214  H1  TIP3  411     -34.835 -48.844 -55.786  1.00  0.00      WZ1 
ATOM   1215  H2  TIP3  411     -34.476 -50.170 -56.422  1.00  0.00      WZ1 
ATOM   1216  OH2 TIP3  412     -47.348 -51.073 -58.111  1.00  0.00      WZ1 
ATOM   1217  H1  TIP3  412     -47.366 -51.498 -57.253  1.00  0.00      WZ1 
ATOM   1218  H2  TIP3  412     -46.543 -51.391 -58.519  1.00  0.00      WZ1 
ATOM   1219  OH2 TIP3  413     -45.207 -52.363 -59.456  1.00  0.00      WZ1 
ATOM   1220  H1  TIP3  413     -45.426 -53.279 -59.286  1.00  0.00      WZ1 
ATOM   1221  H2  TIP3  413     -44.382 -52.223 -58.990  1.00  0.00      WZ1 
ATOM   1222  OH2 TIP3  414     -42.669 -51.893 -58.607  1.00  0.00      WZ1 
ATOM   1223  H1  TIP3  414     -42.457 -52.781 -58.894  1.00  0.00      WZ1 
ATOM   1224  H2  TIP3  414     -42.605 -51.927 -57.652  1.00  0.00      WZ1 
ATOM   1225  OH2 TIP3  415     -39.161 -66.229 -59.463  1.00  0.00      WZ1 
ATOM   1226  H1  TIP3  415     -39.835 -66.858 -59.207  1.00  0.00      WZ1 
ATOM   1227  H2  TIP3  415     -38.597 -66.713 -60.066  1.00  0.00      WZ1 
ATOM   1228  OH2 TIP3  416     -34.018 -68.121 -59.350  1.00  0.00      WZ1 
ATOM   1229  H1  TIP3  416     -33.414 -67.574 -59.852  1.00  0.00      WZ1 
ATOM   1230  H2  TIP3  416     -34.888 -67.802 -59.590  1.00  0.00      WZ1 
ATOM   1231  OH2 TIP3  417     -32.291 -66.982 -61.017  1.00  0.00      WZ1 
ATOM   1232  H1  TIP3  417     -31.679 -67.497 -61.543  1.00  0.00      WZ1 
ATOM   1233  H2  TIP3  417     -31.909 -66.105 -60.993  1.00  0.00      WZ1 
ATOM   1234  OH2 TIP3  418     -46.834 -67.595 -61.641  1.00  0.00      WZ1 
ATOM   1235  H1  TIP3  418     -47.611 -67.829 -62.148  1.00  0.00      WZ1 
ATOM   1236  H2  TIP3  418     -46.304 -68.392 -61.632  1.00  0.00      WZ1 
ATOM   1237  OH2 TIP3  419     -47.998 -67.797 -65.837  1.00  0.00      WZ1 
ATOM   1238  H1  TIP3  419     -47.559 -67.186 -66.429  1.00  0.00      WZ1 
ATOM   1239  H2  TIP3  419     -48.632 -67.259 -65.363  1.00  0.00      WZ1 
ATOM   1240  OH2 TIP3  420     -42.255 -67.668 -61.827  1.00  0.00      WZ1 
ATOM   1241  H1  TIP3  420     -41.381 -67.280 -61.857  1.00  0.00      WZ1 
ATOM   1242  H2  TIP3  420     -42.391 -67.883 -60.905  1.00  0.00      WZ1 
ATOM   1243  OH2 TIP3  421     -36.698 -67.638 -60.178  1.00  0.00      WZ1 
ATOM   1244  H1  TIP3  421     -36.622 -67.543 -61.127  1.00  0.00      WZ1 
ATOM   1245  H2  TIP3  421     -36.973 -68.546 -60.049  1.00  0.00      WZ1 
ATOM   1246  OH2 TIP3  422     -35.345 -67.612 -64.486  1.00  0.00      WZ1 
ATOM   1247  H1  TIP3  422     -36.048 -66.997 -64.695  1.00  0.00      WZ1 
ATOM   1248  H2  TIP3  422     -35.790 -68.450 -64.354  1.00  0.00      WZ1 
ATOM   1249  OH2 TIP3  423     -48.097 -51.849 -64.939  1.00  0.00      WZ1 
ATOM   1250  H1  TIP3  423     -48.782 -51.887 -65.607  1.00  0.00      WZ1 
ATOM   1251  H2  TIP3  423     -48.093 -50.936 -64.651  1.00  0.00      WZ1 
ATOM   1252  OH2 TIP3  424     -46.137 -65.881 -67.395  1.00  0.00      WZ1 
ATOM   1253  H1  TIP3  424     -45.646 -66.511 -67.922  1.00  0.00      WZ1 
ATOM   1254  H2  TIP3  424     -45.513 -65.585 -66.731  1.00  0.00      WZ1 
ATOM   1255  OH2 TIP3  425     -41.111 -65.588 -64.937  1.00  0.00      WZ1 
ATOM   1256  H1  TIP3  425     -40.933 -66.234 -64.255  1.00  0.00      WZ1 
ATOM   1257  H2  TIP3  425     -41.164 -64.754 -64.470  1.00  0.00      WZ1 
ATOM   1258  OH2 TIP3  426     -39.233 -50.639 -66.542  1.00  0.00      WZ1 
ATOM   1259  H1  TIP3  426     -38.367 -50.272 -66.720  1.00  0.00      WZ1 
ATOM   1260  H2  TIP3  426     -39.479 -51.078 -67.356  1.00  0.00      WZ1 
ATOM   1261  OH2 TIP3  427     -32.524 -51.076 -63.863  1.00  0.00      WZ1 
ATOM   1262  H1  TIP3  427     -32.718 -51.824 -64.428  1.00  0.00      WZ1 
ATOM   1263  H2  TIP3  427     -32.563 -50.318 -64.446  1.00  0.00      WZ1 
ATOM   1264  OH2 TIP3  428     -46.876 -67.081 -52.123  1.00  0.00      WZ1 
ATOM   1265  H1  TIP3  428     -47.243 -67.846 -51.680  1.00  0.00      WZ1 
ATOM   1266  H2  TIP3  428     -45.964 -67.052 -51.836  1.00  0.00      WZ1 
ATOM   1267  OH2 TIP3  429     -44.903 -67.730 -50.587  1.00  0.00      WZ1 
ATOM   1268  H1  TIP3  429     -44.005 -68.004 -50.772  1.00  0.00      WZ1 
ATOM   1269  H2  TIP3  429     -45.290 -68.473 -50.123  1.00  0.00      WZ1 
ATOM   1270  OH2 TIP3  430     -46.279 -50.929 -67.914  1.00  0.00      WZ1 
ATOM   1271  H1  TIP3  430     -46.546 -50.642 -67.041  1.00  0.00      WZ1 
ATOM   1272  H2  TIP3  430     -45.508 -51.475 -67.762  1.00  0.00      WZ1 
ATOM   1273  OH2 TIP3  432     -33.306 -52.325 -51.713  1.00  0.00      WZ1 
ATOM   1274  H1  TIP3  432     -34.088 -52.511 -52.232  1.00  0.00      WZ1 
ATOM   1275  H2  TIP3  432     -33.378 -51.396 -51.495  1.00  0.00      WZ1 
ATOM   1276  OH2 TIP3  433     -18.900 -58.439 -61.682  1.00  0.00      WZ1 
ATOM   1277  H1  TIP3  433     -18.811 -57.495 -61.814  1.00  0.00      WZ1 
ATOM   1278  H2  TIP3  433     -19.538 -58.714 -62.340  1.00  0.00      WZ1 
ATOM   1279  OH2 TIP3  434     -19.967 -59.183 -58.263  1.00  0.00      WZ1 
ATOM   1280  H1  TIP3  434     -20.005 -59.830 -57.558  1.00  0.00      WZ1 
ATOM   1281  H2  TIP3  434     -20.289 -59.650 -59.034  1.00  0.00      WZ1 
ATOM   1282  OH2 TIP3  435     -27.598 -59.569 -56.670  1.00  0.00      WZ1 
ATOM   1283  H1  TIP3  435     -27.557 -60.195 -55.947  1.00  0.00      WZ1 
ATOM   1284  H2  TIP3  435     -26.896 -58.945 -56.488  1.00  0.00      WZ1 
ATOM   1285  OH2 TIP3  436     -16.261 -56.244 -59.961  1.00  0.00      WZ1 
ATOM   1286  H1  TIP3  436     -16.702 -56.965 -59.511  1.00  0.00      WZ1 
ATOM   1287  H2  TIP3  436     -16.274 -55.524 -59.332  1.00  0.00      WZ1 
ATOM   1288  OH2 TIP3  437     -26.675 -55.119 -58.135  1.00  0.00      WZ1 
ATOM   1289  H1  TIP3  437     -27.044 -55.921 -58.505  1.00  0.00      WZ1 
ATOM   1290  H2  TIP3  437     -25.734 -55.288 -58.089  1.00  0.00      WZ1 
ATOM   1291  OH2 TIP3  438     -30.065 -61.459 -62.742  1.00  0.00      WZ1 
ATOM   1292  H1  TIP3  438     -30.513 -60.613 -62.761  1.00  0.00      WZ1 
ATOM   1293  H2  TIP3  438     -30.626 -62.039 -63.258  1.00  0.00      WZ1 
ATOM   1294  OH2 TIP3  439     -29.354 -59.297 -60.616  1.00  0.00      WZ1 
ATOM   1295  H1  TIP3  439     -29.141 -60.067 -60.089  1.00  0.00      WZ1 
ATOM   1296  H2  TIP3  439     -28.617 -59.207 -61.220  1.00  0.00      WZ1 
ATOM   1297  OH2 TIP3  440     -19.149 -51.140 -59.749  1.00  0.00      WZ1 
ATOM   1298  H1  TIP3  440     -18.530 -51.817 -60.022  1.00  0.00      WZ1 
ATOM   1299  H2  TIP3  440     -19.358 -51.358 -58.841  1.00  0.00      WZ1 
ATOM   1300  OH2 TIP3  441     -21.577 -56.751 -57.857  1.00  0.00      WZ1 
ATOM   1301  H1  TIP3  441     -21.274 -57.437 -58.451  1.00  0.00      WZ1 
ATOM   1302  H2  TIP3  441     -20.856 -56.632 -57.239  1.00  0.00      WZ1 
ATOM   1303  OH2 TIP3  442     -12.914 -65.150 -56.996  1.00  0.00      WZ1 
ATOM   1304  H1  TIP3  442     -12.865 -64.540 -56.260  1.00  0.00      WZ1 
ATOM   1305  H2  TIP3  442     -12.489 -64.689 -57.719  1.00  0.00      WZ1 
ATOM   1306  OH2 TIP3  443     -18.437 -62.357 -57.529  1.00  0.00      WZ1 
ATOM   1307  H1  TIP3  443     -18.294 -63.303 -57.509  1.00  0.00      WZ1 
ATOM   1308  H2  TIP3  443     -18.543 -62.150 -58.458  1.00  0.00      WZ1 
ATOM   1309  OH2 TIP3  444     -25.282 -64.255 -60.257  1.00  0.00      WZ1 
ATOM   1310  H1  TIP3  444     -25.239 -63.396 -60.675  1.00  0.00      WZ1 
ATOM   1311  H2  TIP3  444     -25.739 -64.808 -60.891  1.00  0.00      WZ1 
ATOM   1312  OH2 TIP3  445     -17.560 -64.125 -61.856  1.00  0.00      WZ1 
ATOM   1313  H1  TIP3  445     -16.913 -64.454 -61.231  1.00  0.00      WZ1 
ATOM   1314  H2  TIP3  445     -17.050 -63.607 -62.479  1.00  0.00      WZ1 
ATOM   1315  OH2 TIP3  446     -28.662 -61.859 -59.495  1.00  0.00      WZ1 
ATOM   1316  H1  TIP3  446     -28.008 -62.409 -59.063  1.00  0.00      WZ1 
ATOM   1317  H2  TIP3  446     -28.638 -62.133 -60.412  1.00  0.00      WZ1 
ATOM   1318  OH2 TIP3  447     -23.505 -60.309 -60.280  1.00  0.00      WZ1 
ATOM   1319  H1  TIP3  447     -22.889 -60.835 -59.770  1.00  0.00      WZ1 
ATOM   1320  H2  TIP3  447     -24.091 -60.949 -60.683  1.00  0.00      WZ1 
ATOM   1321  OH2 TIP3  448     -12.523 -63.672 -54.760  1.00  0.00      WZ1 
ATOM   1322  H1  TIP3  448     -13.211 -63.014 -54.856  1.00  0.00      WZ1 
ATOM   1323  H2  TIP3  448     -12.507 -63.869 -53.824  1.00  0.00      WZ1 
ATOM   1324  OH2 TIP3  449     -26.472 -65.338 -56.183  1.00  0.00      WZ1 
ATOM   1325  H1  TIP3  449     -26.690 -64.808 -56.949  1.00  0.00      WZ1 
ATOM   1326  H2  TIP3  449     -27.140 -65.111 -55.536  1.00  0.00      WZ1 
ATOM   1327  OH2 TIP3  450     -19.103 -55.837 -62.639  1.00  0.00      WZ1 
ATOM   1328  H1  TIP3  450     -19.398 -56.160 -63.490  1.00  0.00      WZ1 
ATOM   1329  H2  TIP3  450     -19.427 -54.938 -62.598  1.00  0.00      WZ1 
ATOM   1330  OH2 TIP3  451     -23.903 -57.662 -55.895  1.00  0.00      WZ1 
ATOM   1331  H1  TIP3  451     -24.643 -57.064 -55.792  1.00  0.00      WZ1 
ATOM   1332  H2  TIP3  451     -23.189 -57.108 -56.211  1.00  0.00      WZ1 
ATOM   1333  OH2 TIP3  452     -15.796 -64.834 -59.875  1.00  0.00      WZ1 
ATOM   1334  H1  TIP3  452     -16.011 -65.600 -59.343  1.00  0.00      WZ1 
ATOM   1335  H2  TIP3  452     -15.140 -64.361 -59.363  1.00  0.00      WZ1 
ATOM   1336  OH2 TIP3  453     -26.878 -63.445 -58.231  1.00  0.00      WZ1 
ATOM   1337  H1  TIP3  453     -26.264 -62.813 -57.857  1.00  0.00      WZ1 
ATOM   1338  H2  TIP3  453     -26.366 -63.918 -58.887  1.00  0.00      WZ1 
ATOM   1339  OH2 TIP3  454     -25.495 -55.698 -55.108  1.00  0.00      WZ1 
ATOM   1340  H1  TIP3  454     -25.500 -54.818 -55.486  1.00  0.00      WZ1 
ATOM   1341  H2  TIP3  454     -26.349 -55.781 -54.683  1.00  0.00      WZ1 
ATOM   1342  OH2 TIP3  455     -29.374 -56.027 -64.326  1.00  0.00      WZ1 
ATOM   1343  H1  TIP3  455     -29.646 -55.798 -65.215  1.00  0.00      WZ1 
ATOM   1344  H2  TIP3  455     -29.328 -55.189 -63.866  1.00  0.00      WZ1 
ATOM   1345  OH2 TIP3  456     -15.749 -54.405 -57.614  1.00  0.00      WZ1 
ATOM   1346  H1  TIP3  456     -16.691 -54.347 -57.452  1.00  0.00      WZ1 
ATOM   1347  H2  TIP3  456     -15.472 -53.499 -57.751  1.00  0.00      WZ1 
ATOM   1348  OH2 TIP3  457     -15.448 -66.119 -56.196  1.00  0.00      WZ1 
ATOM   1349  H1  TIP3  457     -16.184 -65.508 -56.234  1.00  0.00      WZ1 
ATOM   1350  H2  TIP3  457     -14.765 -65.704 -56.722  1.00  0.00      WZ1 
ATOM   1351  OH2 TIP3  458     -22.445 -68.032 -58.730  1.00  0.00      WZ1 
ATOM   1352  H1  TIP3  458     -22.563 -68.980 -58.785  1.00  0.00      WZ1 
ATOM   1353  H2  TIP3  458     -23.300 -67.699 -58.457  1.00  0.00      WZ1 
ATOM   1354  OH2 TIP3  459     -17.497 -52.624 -60.988  1.00  0.00      WZ1 
ATOM   1355  H1  TIP3  459     -17.072 -53.331 -61.473  1.00  0.00      WZ1 
ATOM   1356  H2  TIP3  459     -17.180 -51.823 -61.405  1.00  0.00      WZ1 
ATOM   1357  OH2 TIP3  460     -16.337 -54.723 -62.480  1.00  0.00      WZ1 
ATOM   1358  H1  TIP3  460     -16.595 -55.413 -63.091  1.00  0.00      WZ1 
ATOM   1359  H2  TIP3  460     -16.266 -55.166 -61.634  1.00  0.00      WZ1 
ATOM   1360  OH2 TIP3  461     -14.651 -56.156 -54.002  1.00  0.00      WZ1 
ATOM   1361  H1  TIP3  461     -14.512 -56.748 -54.742  1.00  0.00      WZ1 
ATOM   1362  H2  TIP3  461     -14.484 -55.284 -54.358  1.00  0.00      WZ1 
ATOM   1363  OH2 TIP3  462     -20.179 -59.195 -64.230  1.00  0.00      WZ1 
ATOM   1364  H1  TIP3  462     -20.890 -58.660 -64.582  1.00  0.00      WZ1 
ATOM   1365  H2  TIP3  462     -19.488 -59.139 -64.890  1.00  0.00      WZ1 
ATOM   1366  OH2 TIP3  463     -20.125 -60.737 -67.191  1.00  0.00      WZ1 
ATOM   1367  H1  TIP3  463     -19.424 -60.714 -66.540  1.00  0.00      WZ1 
ATOM   1368  H2  TIP3  463     -19.822 -61.365 -67.847  1.00  0.00      WZ1 
ATOM   1369  OH2 TIP3  464     -12.809 -59.817 -55.936  1.00  0.00      WZ1 
ATOM   1370  H1  TIP3  464     -13.462 -59.122 -55.847  1.00  0.00      WZ1 
ATOM   1371  H2  TIP3  464     -12.344 -59.607 -56.746  1.00  0.00      WZ1 
ATOM   1372  OH2 TIP3  465     -16.773 -58.985 -63.278  1.00  0.00      WZ1 
ATOM   1373  H1  TIP3  465     -17.505 -58.757 -62.705  1.00  0.00      WZ1 
ATOM   1374  H2  TIP3  465     -16.326 -59.699 -62.823  1.00  0.00      WZ1 
ATOM   1375  OH2 TIP3  466     -16.876 -60.811 -54.210  1.00  0.00      WZ1 
ATOM   1376  H1  TIP3  466     -16.796 -60.047 -53.639  1.00  0.00      WZ1 
ATOM   1377  H2  TIP3  466     -17.477 -60.532 -54.901  1.00  0.00      WZ1 
ATOM   1378  OH2 TIP3  467     -25.128 -58.355 -61.396  1.00  0.00      WZ1 
ATOM   1379  H1  TIP3  467     -25.458 -58.725 -62.214  1.00  0.00      WZ1 
ATOM   1380  H2  TIP3  467     -24.539 -59.025 -61.049  1.00  0.00      WZ1 
ATOM   1381  OH2 TIP3  468     -23.761 -54.926 -58.714  1.00  0.00      WZ1 
ATOM   1382  H1  TIP3  468     -23.856 -55.505 -59.471  1.00  0.00      WZ1 
ATOM   1383  H2  TIP3  468     -23.031 -55.298 -58.218  1.00  0.00      WZ1 
ATOM   1384  OH2 TIP3  469     -24.761 -59.586 -57.762  1.00  0.00      WZ1 
ATOM   1385  H1  TIP3  469     -24.196 -59.465 -58.525  1.00  0.00      WZ1 
ATOM   1386  H2  TIP3  469     -24.442 -58.948 -57.123  1.00  0.00      WZ1 
ATOM   1387  OH2 TIP3  470     -18.452 -54.083 -57.028  1.00  0.00      WZ1 
ATOM   1388  H1  TIP3  470     -18.692 -53.420 -56.380  1.00  0.00      WZ1 
ATOM   1389  H2  TIP3  470     -18.650 -54.917 -56.603  1.00  0.00      WZ1 
ATOM   1390  OH2 TIP3  471     -23.881 -55.187 -53.045  1.00  0.00      WZ1 
ATOM   1391  H1  TIP3  471     -24.192 -54.404 -52.590  1.00  0.00      WZ1 
ATOM   1392  H2  TIP3  471     -24.531 -55.340 -53.731  1.00  0.00      WZ1 
ATOM   1393  OH2 TIP3  472     -17.902 -59.823 -65.593  1.00  0.00      WZ1 
ATOM   1394  H1  TIP3  472     -17.322 -59.673 -64.846  1.00  0.00      WZ1 
ATOM   1395  H2  TIP3  472     -17.488 -59.352 -66.316  1.00  0.00      WZ1 
ATOM   1396  OH2 TIP3  473     -26.961 -58.989 -53.816  1.00  0.00      WZ1 
ATOM   1397  H1  TIP3  473     -26.891 -58.338 -53.118  1.00  0.00      WZ1 
ATOM   1398  H2  TIP3  473     -27.852 -58.886 -54.151  1.00  0.00      WZ1 
ATOM   1399  OH2 TIP3  474     -20.175 -53.086 -62.158  1.00  0.00      WZ1 
ATOM   1400  H1  TIP3  474     -19.702 -52.790 -61.380  1.00  0.00      WZ1 
ATOM   1401  H2  TIP3  474     -20.739 -52.348 -62.391  1.00  0.00      WZ1 
ATOM   1402  OH2 TIP3  475     -25.641 -53.115 -52.282  1.00  0.00      WZ1 
ATOM   1403  H1  TIP3  475     -25.634 -53.251 -53.229  1.00  0.00      WZ1 
ATOM   1404  H2  TIP3  475     -26.557 -53.232 -52.030  1.00  0.00      WZ1 
ATOM   1405  OH2 TIP3  476     -14.203 -68.073 -65.780  1.00  0.00      WZ1 
ATOM   1406  H1  TIP3  476     -15.103 -67.934 -65.485  1.00  0.00      WZ1 
ATOM   1407  H2  TIP3  476     -13.951 -67.241 -66.182  1.00  0.00      WZ1 
ATOM   1408  OH2 TIP3  477     -26.137 -59.285 -63.806  1.00  0.00      WZ1 
ATOM   1409  H1  TIP3  477     -26.429 -58.517 -64.297  1.00  0.00      WZ1 
ATOM   1410  H2  TIP3  477     -26.812 -59.945 -63.969  1.00  0.00      WZ1 
ATOM   1411  OH2 TIP3  478     -13.014 -53.707 -67.404  1.00  0.00      WZ1 
ATOM   1412  H1  TIP3  478     -12.941 -52.768 -67.233  1.00  0.00      WZ1 
ATOM   1413  H2  TIP3  478     -12.108 -54.012 -67.460  1.00  0.00      WZ1 
ATOM   1414  OH2 TIP3  479     -30.044 -56.922 -54.991  1.00  0.00      WZ1 
ATOM   1415  H1  TIP3  479     -30.545 -56.950 -55.806  1.00  0.00      WZ1 
ATOM   1416  H2  TIP3  479     -30.039 -57.828 -54.682  1.00  0.00      WZ1 
ATOM   1417  OH2 TIP3  480     -30.294 -54.142 -58.107  1.00  0.00      WZ1 
ATOM   1418  H1  TIP3  480     -29.348 -54.286 -58.126  1.00  0.00      WZ1 
ATOM   1419  H2  TIP3  480     -30.406 -53.358 -57.570  1.00  0.00      WZ1 
ATOM   1420  OH2 TIP3  481     -12.096 -53.476 -52.425  1.00  0.00      WZ1 
ATOM   1421  H1  TIP3  481     -12.145 -54.431 -52.462  1.00  0.00      WZ1 
ATOM   1422  H2  TIP3  481     -12.923 -53.208 -52.024  1.00  0.00      WZ1 
ATOM   1423  OH2 TIP3  482     -21.118 -53.902 -53.549  1.00  0.00      WZ1 
ATOM   1424  H1  TIP3  482     -21.030 -53.075 -53.074  1.00  0.00      WZ1 
ATOM   1425  H2  TIP3  482     -21.981 -54.232 -53.300  1.00  0.00      WZ1 
ATOM   1426  OH2 TIP3  483     -20.703 -50.130 -63.743  1.00  0.00      WZ1 
ATOM   1427  H1  TIP3  483     -20.779 -50.251 -64.689  1.00  0.00      WZ1 
ATOM   1428  H2  TIP3  483     -20.670 -49.180 -63.624  1.00  0.00      WZ1 
ATOM   1429  OH2 TIP3  484     -27.050 -51.341 -61.962  1.00  0.00      WZ1 
ATOM   1430  H1  TIP3  484     -26.898 -51.689 -61.083  1.00  0.00      WZ1 
ATOM   1431  H2  TIP3  484     -27.901 -51.697 -62.217  1.00  0.00      WZ1 
ATOM   1432  OH2 TIP3  485     -17.602 -50.976 -66.741  1.00  0.00      WZ1 
ATOM   1433  H1  TIP3  485     -17.227 -51.720 -67.211  1.00  0.00      WZ1 
ATOM   1434  H2  TIP3  485     -17.597 -51.245 -65.822  1.00  0.00      WZ1 
ATOM   1435  OH2 TIP3  486     -17.933 -51.050 -63.991  1.00  0.00      WZ1 
ATOM   1436  H1  TIP3  486     -18.868 -50.950 -63.813  1.00  0.00      WZ1 
ATOM   1437  H2  TIP3  486     -17.653 -51.759 -63.413  1.00  0.00      WZ1 
ATOM   1438  OH2 TIP3  487     -14.944 -61.983 -51.945  1.00  0.00      WZ1 
ATOM   1439  H1  TIP3  487     -15.351 -61.502 -52.665  1.00  0.00      WZ1 
ATOM   1440  H2  TIP3  487     -14.904 -62.888 -52.253  1.00  0.00      WZ1 
ATOM   1441  OH2 TIP3  488     -27.795 -55.599 -53.948  1.00  0.00      WZ1 
ATOM   1442  H1  TIP3  488     -27.579 -55.960 -53.089  1.00  0.00      WZ1 
ATOM   1443  H2  TIP3  488     -28.651 -55.973 -54.158  1.00  0.00      WZ1 
ATOM   1444  OH2 TIP3  489     -25.176 -67.129 -57.953  1.00  0.00      WZ1 
ATOM   1445  H1  TIP3  489     -26.038 -67.216 -58.360  1.00  0.00      WZ1 
ATOM   1446  H2  TIP3  489     -25.199 -66.273 -57.525  1.00  0.00      WZ1 
ATOM   1447  OH2 TIP3  490     -20.514 -67.407 -54.578  1.00  0.00      WZ1 
ATOM   1448  H1  TIP3  490     -20.093 -67.822 -53.825  1.00  0.00      WZ1 
ATOM   1449  H2  TIP3  490     -21.447 -67.585 -54.461  1.00  0.00      WZ1 
ATOM   1450  OH2 TIP3  491     -17.187 -63.651 -53.725  1.00  0.00      WZ1 
ATOM   1451  H1  TIP3  491     -17.701 -63.777 -52.927  1.00  0.00      WZ1 
ATOM   1452  H2  TIP3  491     -17.343 -62.739 -53.969  1.00  0.00      WZ1 
ATOM   1453  OH2 TIP3  492     -16.425 -58.790 -67.963  1.00  0.00      WZ1 
ATOM   1454  H1  TIP3  492     -16.383 -59.013 -68.893  1.00  0.00      WZ1 
ATOM   1455  H2  TIP3  492     -15.575 -58.391 -67.773  1.00  0.00      WZ1 
ATOM   1456  OH2 TIP3  493     -20.852 -64.914 -67.293  1.00  0.00      WZ1 
ATOM   1457  H1  TIP3  493     -21.105 -64.895 -66.370  1.00  0.00      WZ1 
ATOM   1458  H2  TIP3  493     -21.109 -65.786 -67.594  1.00  0.00      WZ1 
ATOM   1459  OH2 TIP3  494     -25.085 -62.163 -56.858  1.00  0.00      WZ1 
ATOM   1460  H1  TIP3  494     -25.727 -62.203 -56.149  1.00  0.00      WZ1 
ATOM   1461  H2  TIP3  494     -25.048 -61.237 -57.095  1.00  0.00      WZ1 
ATOM   1462  OH2 TIP3  495     -25.089 -61.942 -61.946  1.00  0.00      WZ1 
ATOM   1463  H1  TIP3  495     -25.981 -62.283 -62.004  1.00  0.00      WZ1 
ATOM   1464  H2  TIP3  495     -24.638 -62.319 -62.701  1.00  0.00      WZ1 
ATOM   1465  OH2 TIP3  496     -19.553 -61.526 -63.129  1.00  0.00      WZ1 
ATOM   1466  H1  TIP3  496     -19.962 -60.711 -63.420  1.00  0.00      WZ1 
ATOM   1467  H2  TIP3  496     -18.832 -61.666 -63.743  1.00  0.00      WZ1 
ATOM   1468  OH2 TIP3  497     -20.451 -61.350 -51.641  1.00  0.00      WZ1 
ATOM   1469  H1  TIP3  497     -21.013 -62.055 -51.320  1.00  0.00      WZ1 
ATOM   1470  H2  TIP3  497     -19.624 -61.471 -51.173  1.00  0.00      WZ1 
ATOM   1471  OH2 TIP3  498     -18.548 -62.080 -60.315  1.00  0.00      WZ1 
ATOM   1472  H1  TIP3  498     -18.744 -61.474 -61.030  1.00  0.00      WZ1 
ATOM   1473  H2  TIP3  498     -18.367 -62.914 -60.749  1.00  0.00      WZ1 
ATOM   1474  OH2 TIP3  499     -27.335 -61.843 -54.990  1.00  0.00      WZ1 
ATOM   1475  H1  TIP3  499     -27.373 -61.443 -54.122  1.00  0.00      WZ1 
ATOM   1476  H2  TIP3  499     -27.826 -62.660 -54.900  1.00  0.00      WZ1 
ATOM   1477  OH2 TIP3  500     -23.970 -64.469 -68.192  1.00  0.00      WZ1 
ATOM   1478  H1  TIP3  500     -24.401 -64.914 -67.462  1.00  0.00      WZ1 
ATOM   1479  H2  TIP3  500     -24.688 -64.097 -68.704  1.00  0.00      WZ1 
ATOM   1480  OH2 TIP3  501     -30.727 -64.727 -61.140  1.00  0.00      WZ1 
ATOM   1481  H1  TIP3  501     -30.097 -64.755 -60.421  1.00  0.00      WZ1 
ATOM   1482  H2  TIP3  501     -30.278 -65.152 -61.870  1.00  0.00      WZ1 
ATOM   1483  OH2 TIP3  502     -29.453 -63.980 -65.716  1.00  0.00      WZ1 
ATOM   1484  H1  TIP3  502     -28.979 -63.389 -66.301  1.00  0.00      WZ1 
ATOM   1485  H2  TIP3  502     -30.170 -63.450 -65.369  1.00  0.00      WZ1 
ATOM   1486  OH2 TIP3  503     -19.284 -60.442 -55.643  1.00  0.00      WZ1 
ATOM   1487  H1  TIP3  503     -18.961 -61.073 -56.286  1.00  0.00      WZ1 
ATOM   1488  H2  TIP3  503     -19.724 -60.977 -54.983  1.00  0.00      WZ1 
ATOM   1489  OH2 TIP3  504     -22.507 -64.514 -60.859  1.00  0.00      WZ1 
ATOM   1490  H1  TIP3  504     -23.418 -64.458 -60.571  1.00  0.00      WZ1 
ATOM   1491  H2  TIP3  504     -22.002 -64.575 -60.049  1.00  0.00      WZ1 
ATOM   1492  OH2 TIP3  505     -27.679 -62.886 -62.033  1.00  0.00      WZ1 
ATOM   1493  H1  TIP3  505     -28.568 -62.786 -62.373  1.00  0.00      WZ1 
ATOM   1494  H2  TIP3  505     -27.382 -63.727 -62.379  1.00  0.00      WZ1 
ATOM   1495  OH2 TIP3  506     -24.025 -62.886 -64.376  1.00  0.00      WZ1 
ATOM   1496  H1  TIP3  506     -23.094 -62.757 -64.198  1.00  0.00      WZ1 
ATOM   1497  H2  TIP3  506     -24.240 -62.216 -65.026  1.00  0.00      WZ1 
ATOM   1498  OH2 TIP3  507     -18.102 -65.280 -57.595  1.00  0.00      WZ1 
ATOM   1499  H1  TIP3  507     -18.779 -65.148 -56.931  1.00  0.00      WZ1 
ATOM   1500  H2  TIP3  507     -18.587 -65.435 -58.405  1.00  0.00      WZ1 
ATOM   1501  OH2 TIP3  508     -25.351 -61.691 -66.809  1.00  0.00      WZ1 
ATOM   1502  H1  TIP3  508     -25.894 -62.071 -67.501  1.00  0.00      WZ1 
ATOM   1503  H2  TIP3  508     -24.518 -61.497 -67.238  1.00  0.00      WZ1 
ATOM   1504  OH2 TIP3  509     -14.814 -49.608 -51.318  1.00  0.00      WZ1 
ATOM   1505  H1  TIP3  509     -14.614 -49.184 -52.153  1.00  0.00      WZ1 
ATOM   1506  H2  TIP3  509     -14.159 -49.264 -50.711  1.00  0.00      WZ1 
ATOM   1507  OH2 TIP3  510     -27.216 -57.134 -51.710  1.00  0.00      WZ1 
ATOM   1508  H1  TIP3  510     -26.484 -56.880 -51.149  1.00  0.00      WZ1 
ATOM   1509  H2  TIP3  510     -27.996 -56.930 -51.195  1.00  0.00      WZ1 
ATOM   1510  OH2 TIP3  511     -21.187 -61.727 -58.972  1.00  0.00      WZ1 
ATOM   1511  H1  TIP3  511     -20.623 -62.273 -59.519  1.00  0.00      WZ1 
ATOM   1512  H2  TIP3  511     -21.335 -62.249 -58.184  1.00  0.00      WZ1 
ATOM   1513  OH2 TIP3  512     -26.185 -65.590 -62.554  1.00  0.00      WZ1 
ATOM   1514  H1  TIP3  512     -26.502 -66.493 -62.589  1.00  0.00      WZ1 
ATOM   1515  H2  TIP3  512     -25.404 -65.589 -63.107  1.00  0.00      WZ1 
ATOM   1516  OH2 TIP3  513     -22.560 -63.338 -56.558  1.00  0.00      WZ1 
ATOM   1517  H1  TIP3  513     -23.396 -62.885 -56.448  1.00  0.00      WZ1 
ATOM   1518  H2  TIP3  513     -22.036 -63.063 -55.806  1.00  0.00      WZ1 
ATOM   1519  OH2 TIP3  514     -22.016 -57.126 -64.874  1.00  0.00      WZ1 
ATOM   1520  H1  TIP3  514     -22.761 -57.633 -65.196  1.00  0.00      WZ1 
ATOM   1521  H2  TIP3  514     -22.150 -57.077 -63.927  1.00  0.00      WZ1 
ATOM   1522  OH2 TIP3  515     -14.866 -57.993 -56.087  1.00  0.00      WZ1 
ATOM   1523  H1  TIP3  515     -14.224 -57.536 -56.631  1.00  0.00      WZ1 
ATOM   1524  H2  TIP3  515     -15.697 -57.880 -56.549  1.00  0.00      WZ1 
ATOM   1525  OH2 TIP3  516     -18.118 -64.312 -66.674  1.00  0.00      WZ1 
ATOM   1526  H1  TIP3  516     -19.057 -64.200 -66.825  1.00  0.00      WZ1 
ATOM   1527  H2  TIP3  516     -17.821 -63.455 -66.368  1.00  0.00      WZ1 
ATOM   1528  OH2 TIP3  517     -20.497 -56.941 -53.637  1.00  0.00      WZ1 
ATOM   1529  H1  TIP3  517     -20.842 -57.323 -52.830  1.00  0.00      WZ1 
ATOM   1530  H2  TIP3  517     -20.697 -56.008 -53.565  1.00  0.00      WZ1 
ATOM   1531  OH2 TIP3  518     -17.400 -62.444 -65.014  1.00  0.00      WZ1 
ATOM   1532  H1  TIP3  518     -16.508 -62.582 -64.695  1.00  0.00      WZ1 
ATOM   1533  H2  TIP3  518     -17.344 -61.654 -65.550  1.00  0.00      WZ1 
ATOM   1534  OH2 TIP3  519     -26.891 -57.831 -59.104  1.00  0.00      WZ1 
ATOM   1535  H1  TIP3  519     -26.147 -57.833 -59.705  1.00  0.00      WZ1 
ATOM   1536  H2  TIP3  519     -26.814 -58.654 -58.622  1.00  0.00      WZ1 
ATOM   1537  OH2 TIP3  520     -19.891 -55.667 -65.848  1.00  0.00      WZ1 
ATOM   1538  H1  TIP3  520     -20.186 -54.841 -65.467  1.00  0.00      WZ1 
ATOM   1539  H2  TIP3  520     -20.594 -56.287 -65.652  1.00  0.00      WZ1 
ATOM   1540  OH2 TIP3  521     -29.883 -59.370 -53.789  1.00  0.00      WZ1 
ATOM   1541  H1  TIP3  521     -29.660 -59.788 -52.957  1.00  0.00      WZ1 
ATOM   1542  H2  TIP3  521     -30.485 -59.983 -54.212  1.00  0.00      WZ1 
ATOM   1543  OH2 TIP3  522     -22.867 -59.853 -51.576  1.00  0.00      WZ1 
ATOM   1544  H1  TIP3  522     -23.163 -60.019 -52.471  1.00  0.00      WZ1 
ATOM   1545  H2  TIP3  522     -21.935 -60.073 -51.587  1.00  0.00      WZ1 
ATOM   1546  OH2 TIP3  523     -18.247 -54.480 -53.686  1.00  0.00      WZ1 
ATOM   1547  H1  TIP3  523     -19.147 -54.297 -53.954  1.00  0.00      WZ1 
ATOM   1548  H2  TIP3  523     -18.212 -54.221 -52.765  1.00  0.00      WZ1 
ATOM   1549  OH2 TIP3  524     -12.515 -62.235 -65.319  1.00  0.00      WZ1 
ATOM   1550  H1  TIP3  524     -13.070 -62.631 -65.991  1.00  0.00      WZ1 
ATOM   1551  H2  TIP3  524     -12.415 -61.325 -65.597  1.00  0.00      WZ1 
ATOM   1552  OH2 TIP3  525     -12.552 -56.435 -52.482  1.00  0.00      WZ1 
ATOM   1553  H1  TIP3  525     -13.403 -56.197 -52.849  1.00  0.00      WZ1 
ATOM   1554  H2  TIP3  525     -11.962 -56.452 -53.235  1.00  0.00      WZ1 
ATOM   1555  OH2 TIP3  526     -14.220 -53.449 -64.854  1.00  0.00      WZ1 
ATOM   1556  H1  TIP3  526     -14.593 -54.275 -64.545  1.00  0.00      WZ1 
ATOM   1557  H2  TIP3  526     -13.943 -53.632 -65.751  1.00  0.00      WZ1 
ATOM   1558  OH2 TIP3  527     -17.060 -58.641 -57.833  1.00  0.00      WZ1 
ATOM   1559  H1  TIP3  527     -17.988 -58.873 -57.860  1.00  0.00      WZ1 
ATOM   1560  H2  TIP3  527     -16.609 -59.418 -58.163  1.00  0.00      WZ1 
ATOM   1561  OH2 TIP3  528     -24.516 -54.313 -61.700  1.00  0.00      WZ1 
ATOM   1562  H1  TIP3  528     -23.989 -53.539 -61.900  1.00  0.00      WZ1 
ATOM   1563  H2  TIP3  528     -25.397 -54.088 -62.001  1.00  0.00      WZ1 
ATOM   1564  OH2 TIP3  529     -28.762 -59.450 -67.112  1.00  0.00      WZ1 
ATOM   1565  H1  TIP3  529     -28.146 -58.824 -66.733  1.00  0.00      WZ1 
ATOM   1566  H2  TIP3  529     -29.623 -59.135 -66.841  1.00  0.00      WZ1 
ATOM   1567  OH2 TIP3  530     -23.089 -56.650 -62.123  1.00  0.00      WZ1 
ATOM   1568  H1  TIP3  530     -23.330 -55.724 -62.082  1.00  0.00      WZ1 
ATOM   1569  H2  TIP3  530     -23.830 -57.109 -61.727  1.00  0.00      WZ1 
ATOM   1570  OH2 TIP3  531     -22.574 -52.501 -55.808  1.00  0.00      WZ1 
ATOM   1571  H1  TIP3  531     -22.212 -51.646 -56.042  1.00  0.00      WZ1 
ATOM   1572  H2  TIP3  531     -22.043 -52.792 -55.068  1.00  0.00      WZ1 
ATOM   1573  OH2 TIP3  532     -24.406 -51.628 -62.578  1.00  0.00      WZ1 
ATOM   1574  H1  TIP3  532     -25.356 -51.522 -62.527  1.00  0.00      WZ1 
ATOM   1575  H2  TIP3  532     -24.054 -50.807 -62.233  1.00  0.00      WZ1 
ATOM   1576  OH2 TIP3  533     -19.030 -56.401 -56.108  1.00  0.00      WZ1 
ATOM   1577  H1  TIP3  533     -19.456 -56.629 -55.281  1.00  0.00      WZ1 
ATOM   1578  H2  TIP3  533     -18.450 -57.140 -56.290  1.00  0.00      WZ1 
ATOM   1579  OH2 TIP3  534     -16.828 -55.472 -67.034  1.00  0.00      WZ1 
ATOM   1580  H1  TIP3  534     -16.474 -55.852 -66.229  1.00  0.00      WZ1 
ATOM   1581  H2  TIP3  534     -17.776 -55.566 -66.947  1.00  0.00      WZ1 
ATOM   1582  OH2 TIP3  535     -16.372 -51.850 -53.638  1.00  0.00      WZ1 
ATOM   1583  H1  TIP3  535     -16.974 -52.405 -54.133  1.00  0.00      WZ1 
ATOM   1584  H2  TIP3  535     -16.091 -51.183 -54.264  1.00  0.00      WZ1 
ATOM   1585  OH2 TIP3  536     -12.324 -50.993 -66.833  1.00  0.00      WZ1 
ATOM   1586  H1  TIP3  536     -11.580 -50.407 -66.973  1.00  0.00      WZ1 
ATOM   1587  H2  TIP3  536     -13.018 -50.425 -66.499  1.00  0.00      WZ1 
ATOM   1588  OH2 TIP3  537     -28.249 -64.617 -54.231  1.00  0.00      WZ1 
ATOM   1589  H1  TIP3  537     -29.142 -64.278 -54.298  1.00  0.00      WZ1 
ATOM   1590  H2  TIP3  537     -28.348 -65.472 -53.813  1.00  0.00      WZ1 
ATOM   1591  OH2 TIP3  538     -15.962 -56.800 -64.807  1.00  0.00      WZ1 
ATOM   1592  H1  TIP3  538     -16.239 -57.528 -64.251  1.00  0.00      WZ1 
ATOM   1593  H2  TIP3  538     -15.034 -56.681 -64.602  1.00  0.00      WZ1 
ATOM   1594  OH2 TIP3  539     -28.598 -52.812 -55.796  1.00  0.00      WZ1 
ATOM   1595  H1  TIP3  539     -28.381 -53.744 -55.827  1.00  0.00      WZ1 
ATOM   1596  H2  TIP3  539     -28.352 -52.538 -54.913  1.00  0.00      WZ1 
ATOM   1597  OH2 TIP3  540     -22.737 -54.361 -68.587  1.00  0.00      WZ1 
ATOM   1598  H1  TIP3  540     -22.498 -55.109 -69.134  1.00  0.00      WZ1 
ATOM   1599  H2  TIP3  540     -23.006 -54.749 -67.754  1.00  0.00      WZ1 
ATOM   1600  OH2 TIP3  541     -23.800 -54.790 -66.130  1.00  0.00      WZ1 
ATOM   1601  H1  TIP3  541     -23.653 -55.310 -65.340  1.00  0.00      WZ1 
ATOM   1602  H2  TIP3  541     -23.803 -53.884 -65.824  1.00  0.00      WZ1 
ATOM   1603  OH2 TIP3  542     -27.347 -57.538 -65.620  1.00  0.00      WZ1 
ATOM   1604  H1  TIP3  542     -28.033 -57.186 -65.053  1.00  0.00      WZ1 
ATOM   1605  H2  TIP3  542     -26.824 -56.775 -65.866  1.00  0.00      WZ1 
ATOM   1606  OH2 TIP3  543     -19.515 -64.876 -55.341  1.00  0.00      WZ1 
ATOM   1607  H1  TIP3  543     -18.816 -64.802 -54.691  1.00  0.00      WZ1 
ATOM   1608  H2  TIP3  543     -19.896 -65.740 -55.187  1.00  0.00      WZ1 
ATOM   1609  OH2 TIP3  544     -18.731 -65.224 -64.244  1.00  0.00      WZ1 
ATOM   1610  H1  TIP3  544     -18.511 -64.752 -65.047  1.00  0.00      WZ1 
ATOM   1611  H2  TIP3  544     -18.172 -64.829 -63.574  1.00  0.00      WZ1 
ATOM   1612  OH2 TIP3  545     -21.062 -53.093 -65.381  1.00  0.00      WZ1 
ATOM   1613  H1  TIP3  545     -21.878 -52.596 -65.329  1.00  0.00      WZ1 
ATOM   1614  H2  TIP3  545     -20.532 -52.618 -66.021  1.00  0.00      WZ1 
ATOM   1615  OH2 TIP3  546     -21.531 -63.496 -63.409  1.00  0.00      WZ1 
ATOM   1616  H1  TIP3  546     -20.718 -62.991 -63.363  1.00  0.00      WZ1 
ATOM   1617  H2  TIP3  546     -21.775 -63.641 -62.495  1.00  0.00      WZ1 
ATOM   1618  OH2 TIP3  547     -20.995 -62.509 -54.224  1.00  0.00      WZ1 
ATOM   1619  H1  TIP3  547     -20.876 -61.936 -53.467  1.00  0.00      WZ1 
ATOM   1620  H2  TIP3  547     -20.339 -63.197 -54.109  1.00  0.00      WZ1 
ATOM   1621  OH2 TIP3  548     -20.647 -66.414 -62.471  1.00  0.00      WZ1 
ATOM   1622  H1  TIP3  548     -20.994 -65.797 -61.826  1.00  0.00      WZ1 
ATOM   1623  H2  TIP3  548     -19.988 -65.914 -62.952  1.00  0.00      WZ1 
ATOM   1624  OH2 TIP3  549     -23.724 -52.049 -65.399  1.00  0.00      WZ1 
ATOM   1625  H1  TIP3  549     -23.563 -51.250 -65.900  1.00  0.00      WZ1 
ATOM   1626  H2  TIP3  549     -23.921 -51.743 -64.514  1.00  0.00      WZ1 
ATOM   1627  OH2 TIP3  550     -24.989 -65.351 -65.784  1.00  0.00      WZ1 
ATOM   1628  H1  TIP3  550     -25.073 -64.463 -65.437  1.00  0.00      WZ1 
ATOM   1629  H2  TIP3  550     -24.099 -65.617 -65.552  1.00  0.00      WZ1 
ATOM   1630  OH2 TIP3  551     -14.790 -64.602 -53.389  1.00  0.00      WZ1 
ATOM   1631  H1  TIP3  551     -15.707 -64.340 -53.477  1.00  0.00      WZ1 
ATOM   1632  H2  TIP3  551     -14.455 -64.605 -54.286  1.00  0.00      WZ1 
ATOM   1633  OH2 TIP3  552     -16.188 -60.852 -59.294  1.00  0.00      WZ1 
ATOM   1634  H1  TIP3  552     -16.986 -61.267 -59.622  1.00  0.00      WZ1 
ATOM   1635  H2  TIP3  552     -15.743 -61.543 -58.803  1.00  0.00      WZ1 
ATOM   1636  OH2 TIP3  553     -26.731 -54.924 -66.723  1.00  0.00      WZ1 
ATOM   1637  H1  TIP3  553     -26.139 -54.225 -66.447  1.00  0.00      WZ1 
ATOM   1638  H2  TIP3  553     -26.271 -55.357 -67.443  1.00  0.00      WZ1 
ATOM   1639  OH2 TIP3  554     -28.415 -62.260 -67.607  1.00  0.00      WZ1 
ATOM   1640  H1  TIP3  554     -28.460 -61.321 -67.428  1.00  0.00      WZ1 
ATOM   1641  H2  TIP3  554     -29.302 -62.495 -67.877  1.00  0.00      WZ1 
ATOM   1642  OH2 TIP3  555     -15.102 -51.596 -57.671  1.00  0.00      WZ1 
ATOM   1643  H1  TIP3  555     -15.257 -50.918 -58.328  1.00  0.00      WZ1 
ATOM   1644  H2  TIP3  555     -14.169 -51.524 -57.468  1.00  0.00      WZ1 
ATOM   1645  OH2 TIP3  556     -27.607 -67.478 -58.934  1.00  0.00      WZ1 
ATOM   1646  H1  TIP3  556     -27.836 -67.419 -59.862  1.00  0.00      WZ1 
ATOM   1647  H2  TIP3  556     -28.049 -68.270 -58.628  1.00  0.00      WZ1 
ATOM   1648  OH2 TIP3  557     -28.676 -53.538 -62.773  1.00  0.00      WZ1 
ATOM   1649  H1  TIP3  557     -29.508 -53.065 -62.746  1.00  0.00      WZ1 
ATOM   1650  H2  TIP3  557     -28.130 -53.028 -63.372  1.00  0.00      WZ1 
ATOM   1651  OH2 TIP3  558     -29.388 -50.925 -51.444  1.00  0.00      WZ1 
ATOM   1652  H1  TIP3  558     -28.848 -51.142 -50.684  1.00  0.00      WZ1 
ATOM   1653  H2  TIP3  558     -29.869 -51.731 -51.633  1.00  0.00      WZ1 
ATOM   1654  OH2 TIP3  559     -24.791 -52.006 -49.823  1.00  0.00      WZ1 
ATOM   1655  H1  TIP3  559     -24.023 -52.465 -49.482  1.00  0.00      WZ1 
ATOM   1656  H2  TIP3  559     -24.812 -52.232 -50.753  1.00  0.00      WZ1 
ATOM   1657  OH2 TIP3  560     -20.699 -52.498 -68.448  1.00  0.00      WZ1 
ATOM   1658  H1  TIP3  560     -21.342 -53.129 -68.127  1.00  0.00      WZ1 
ATOM   1659  H2  TIP3  560     -19.937 -53.029 -68.680  1.00  0.00      WZ1 
ATOM   1660  OH2 TIP3  561     -18.214 -53.626 -51.094  1.00  0.00      WZ1 
ATOM   1661  H1  TIP3  561     -18.565 -54.482 -50.851  1.00  0.00      WZ1 
ATOM   1662  H2  TIP3  561     -17.487 -53.483 -50.487  1.00  0.00      WZ1 
ATOM   1663  OH2 TIP3  562     -16.094 -52.681 -68.214  1.00  0.00      WZ1 
ATOM   1664  H1  TIP3  562     -15.811 -53.475 -67.762  1.00  0.00      WZ1 
ATOM   1665  H2  TIP3  562     -15.354 -52.448 -68.775  1.00  0.00      WZ1 
ATOM   1666  OH2 TIP3  563     -29.481 -57.115 -50.489  1.00  0.00      WZ1 
ATOM   1667  H1  TIP3  563     -29.337 -58.017 -50.776  1.00  0.00      WZ1 
ATOM   1668  H2  TIP3  563     -30.253 -56.829 -50.977  1.00  0.00      WZ1 
ATOM   1669  OH2 TIP3  564     -25.140 -56.771 -68.357  1.00  0.00      WZ1 
ATOM   1670  H1  TIP3  564     -25.075 -57.565 -67.826  1.00  0.00      WZ1 
ATOM   1671  H2  TIP3  564     -24.487 -56.890 -69.047  1.00  0.00      WZ1 
ATOM   1672  OH2 TIP3  565     -22.825 -57.145 -51.057  1.00  0.00      WZ1 
ATOM   1673  H1  TIP3  565     -23.154 -56.874 -51.914  1.00  0.00      WZ1 
ATOM   1674  H2  TIP3  565     -22.673 -58.086 -51.144  1.00  0.00      WZ1 
ATOM   1675  OH2 TIP3  566     -19.787 -55.724 -68.621  1.00  0.00      WZ1 
ATOM   1676  H1  TIP3  566     -20.056 -55.544 -67.720  1.00  0.00      WZ1 
ATOM   1677  H2  TIP3  566     -19.994 -56.649 -68.752  1.00  0.00      WZ1 
ATOM   1678  OH2 TIP3  567     -17.091 -57.229 -53.673  1.00  0.00      WZ1 
ATOM   1679  H1  TIP3  567     -16.345 -56.641 -53.793  1.00  0.00      WZ1 
ATOM   1680  H2  TIP3  567     -17.848 -56.647 -53.610  1.00  0.00      WZ1 
ATOM   1681  OH2 TIP3  568     -28.648 -59.914 -51.069  1.00  0.00      WZ1 
ATOM   1682  H1  TIP3  568     -28.240 -60.772 -51.190  1.00  0.00      WZ1 
ATOM   1683  H2  TIP3  568     -28.909 -59.900 -50.148  1.00  0.00      WZ1 
ATOM   1684  OH2 TIP3  569     -23.990 -58.799 -66.051  1.00  0.00      WZ1 
ATOM   1685  H1  TIP3  569     -24.450 -59.283 -65.365  1.00  0.00      WZ1 
ATOM   1686  H2  TIP3  569     -23.735 -59.467 -66.687  1.00  0.00      WZ1 
ATOM   1687  OH2 TIP3  570     -24.701 -60.906 -53.695  1.00  0.00      WZ1 
ATOM   1688  H1  TIP3  570     -25.320 -60.231 -53.415  1.00  0.00      WZ1 
ATOM   1689  H2  TIP3  570     -24.357 -60.584 -54.528  1.00  0.00      WZ1 
ATOM   1690  OH2 TIP3  571     -22.919 -60.555 -67.789  1.00  0.00      WZ1 
ATOM   1691  H1  TIP3  571     -23.100 -60.710 -68.716  1.00  0.00      WZ1 
ATOM   1692  H2  TIP3  571     -21.969 -60.448 -67.744  1.00  0.00      WZ1 
ATOM   1693  OH2 TIP3  572     -19.681 -58.434 -50.418  1.00  0.00      WZ1 
ATOM   1694  H1  TIP3  572     -18.728 -58.350 -50.445  1.00  0.00      WZ1 
ATOM   1695  H2  TIP3  572     -19.842 -59.146 -49.798  1.00  0.00      WZ1 
ATOM   1696  OH2 TIP3  574     -24.362 -63.551 -52.613  1.00  0.00      WZ1 
ATOM   1697  H1  TIP3  574     -24.212 -64.280 -53.215  1.00  0.00      WZ1 
ATOM   1698  H2  TIP3  574     -24.360 -62.774 -53.172  1.00  0.00      WZ1 
ATOM   1699  OH2 TIP3  575     -23.949 -65.181 -55.120  1.00  0.00      WZ1 
ATOM   1700  H1  TIP3  575     -23.414 -64.730 -55.772  1.00  0.00      WZ1 
ATOM   1701  H2  TIP3  575     -24.801 -65.289 -55.543  1.00  0.00      WZ1 
ATOM   1702  OH2 TIP3  576     -22.367 -59.742 -54.880  1.00  0.00      WZ1 
ATOM   1703  H1  TIP3  576     -21.617 -59.898 -55.454  1.00  0.00      WZ1 
ATOM   1704  H2  TIP3  576     -22.707 -58.890 -55.156  1.00  0.00      WZ1 
ATOM   1705  OH2 TIP3  577     -17.952 -61.926 -49.852  1.00  0.00      WZ1 
ATOM   1706  H1  TIP3  577     -17.760 -62.857 -49.963  1.00  0.00      WZ1 
ATOM   1707  H2  TIP3  577     -17.094 -61.501 -49.862  1.00  0.00      WZ1 
ATOM   1708  OH2 TIP3  578     -16.635 -59.138 -51.775  1.00  0.00      WZ1 
ATOM   1709  H1  TIP3  578     -16.917 -58.428 -52.352  1.00  0.00      WZ1 
ATOM   1710  H2  TIP3  578     -15.693 -59.211 -51.926  1.00  0.00      WZ1 
ATOM   1711  OH2 TIP3  579     -25.883 -62.352 -50.701  1.00  0.00      WZ1 
ATOM   1712  H1  TIP3  579     -26.650 -62.885 -50.911  1.00  0.00      WZ1 
ATOM   1713  H2  TIP3  579     -25.204 -62.662 -51.301  1.00  0.00      WZ1 
ATOM   1714  OH2 TIP3  580     -23.144 -67.725 -54.689  1.00  0.00      WZ1 
ATOM   1715  H1  TIP3  580     -23.242 -66.778 -54.794  1.00  0.00      WZ1 
ATOM   1716  H2  TIP3  580     -23.886 -68.097 -55.164  1.00  0.00      WZ1 
ATOM   1717  OH2 TIP3  581     -21.880 -63.403 -51.125  1.00  0.00      WZ1 
ATOM   1718  H1  TIP3  581     -22.115 -63.622 -50.223  1.00  0.00      WZ1 
ATOM   1719  H2  TIP3  581     -22.663 -63.610 -51.635  1.00  0.00      WZ1 
ATOM   1720  OH2 TIP3  582     -19.164 -64.276 -52.049  1.00  0.00      WZ1 
ATOM   1721  H1  TIP3  582     -20.111 -64.244 -51.917  1.00  0.00      WZ1 
ATOM   1722  H2  TIP3  582     -18.851 -64.901 -51.396  1.00  0.00      WZ1 
ATOM   1723  OH2 TIP3  583     -17.530 -65.642 -50.044  1.00  0.00      WZ1 
ATOM   1724  H1  TIP3  583     -17.627 -66.594 -50.050  1.00  0.00      WZ1 
ATOM   1725  H2  TIP3  583     -17.852 -65.373 -49.184  1.00  0.00      WZ1 
ATOM   1726  OH2 TIP3  584     -27.703 -64.432 -50.997  1.00  0.00      WZ1 
ATOM   1727  H1  TIP3  584     -27.491 -65.138 -51.607  1.00  0.00      WZ1 
ATOM   1728  H2  TIP3  584     -27.814 -64.869 -50.153  1.00  0.00      WZ1 
ATOM   1729  OH2 TIP3  586     -22.568 -66.748 -49.964  1.00  0.00      WZ1 
ATOM   1730  H1  TIP3  586     -22.700 -67.224 -50.784  1.00  0.00      WZ1 
ATOM   1731  H2  TIP3  586     -23.167 -66.004 -50.019  1.00  0.00      WZ1 
ATOM   1732  OH2 TIP3  587     -23.022 -49.865 -66.787  1.00  0.00      WZ1 
ATOM   1733  H1  TIP3  587     -22.089 -49.707 -66.643  1.00  0.00      WZ1 
ATOM   1734  H2  TIP3  587     -23.286 -49.190 -67.412  1.00  0.00      WZ1 
ATOM   1735  OH2 TIP3  588     -29.453 -55.229 -67.305  1.00  0.00      WZ1 
ATOM   1736  H1  TIP3  588     -28.540 -55.150 -67.031  1.00  0.00      WZ1 
ATOM   1737  H2  TIP3  588     -29.446 -55.916 -67.971  1.00  0.00      WZ1 
ATOM   1738  OH2 TIP3  589     -30.804 -49.836 -62.227  1.00  0.00      WZ1 
ATOM   1739  H1  TIP3  589     -31.452 -50.298 -62.760  1.00  0.00      WZ1 
ATOM   1740  H2  TIP3  589     -30.450 -50.507 -61.645  1.00  0.00      WZ1 
ATOM   1741  OH2 TIP3  590     -29.934 -51.755 -60.423  1.00  0.00      WZ1 
ATOM   1742  H1  TIP3  590     -30.269 -52.635 -60.250  1.00  0.00      WZ1 
ATOM   1743  H2  TIP3  590     -29.712 -51.410 -59.558  1.00  0.00      WZ1 
ATOM   1744  OH2 TIP3  591     -12.386 -50.945 -57.442  1.00  0.00      WZ1 
ATOM   1745  H1  TIP3  591     -12.407 -50.761 -56.503  1.00  0.00      WZ1 
ATOM   1746  H2  TIP3  591     -11.695 -50.377 -57.783  1.00  0.00      WZ1 
ATOM   1747  OH2 TIP3  592     -12.823 -51.378 -54.520  1.00  0.00      WZ1 
ATOM   1748  H1  TIP3  592     -13.310 -52.114 -54.891  1.00  0.00      WZ1 
ATOM   1749  H2  TIP3  592     -12.273 -51.772 -53.842  1.00  0.00      WZ1 
ATOM   1750  OH2 TIP3  593     -14.372 -55.589 -49.882  1.00  0.00      WZ1 
ATOM   1751  H1  TIP3  593     -15.238 -55.694 -49.488  1.00  0.00      WZ1 
ATOM   1752  H2  TIP3  593     -13.995 -54.830 -49.436  1.00  0.00      WZ1 
ATOM   1753  OH2 TIP3  594     -13.071 -57.332 -64.368  1.00  0.00      WZ1 
ATOM   1754  H1  TIP3  594     -12.221 -56.911 -64.241  1.00  0.00      WZ1 
ATOM   1755  H2  TIP3  594     -13.066 -58.072 -63.761  1.00  0.00      WZ1 
ATOM   1756  OH2 TIP3  595     -12.676 -59.278 -62.544  1.00  0.00      WZ1 
ATOM   1757  H1  TIP3  595     -13.403 -59.758 -62.147  1.00  0.00      WZ1 
ATOM   1758  H2  TIP3  595     -12.095 -59.073 -61.812  1.00  0.00      WZ1 
ATOM   1759  OH2 TIP3  596     -12.917 -56.494 -57.597  1.00  0.00      WZ1 
ATOM   1760  H1  TIP3  596     -12.084 -56.872 -57.877  1.00  0.00      WZ1 
ATOM   1761  H2  TIP3  596     -12.805 -55.551 -57.716  1.00  0.00      WZ1 
ATOM   1762  OH2 TIP3  597     -14.431 -53.616 -55.290  1.00  0.00      WZ1 
ATOM   1763  H1  TIP3  597     -15.079 -53.291 -54.664  1.00  0.00      WZ1 
ATOM   1764  H2  TIP3  597     -14.949 -54.056 -55.964  1.00  0.00      WZ1 
ATOM   1765  OH2 TIP3  598     -12.408 -59.378 -66.153  1.00  0.00      WZ1 
ATOM   1766  H1  TIP3  598     -12.930 -59.021 -66.872  1.00  0.00      WZ1 
ATOM   1767  H2  TIP3  598     -12.441 -58.703 -65.475  1.00  0.00      WZ1 
ATOM   1768  OH2 TIP3  599     -14.059 -62.138 -67.602  1.00  0.00      WZ1 
ATOM   1769  H1  TIP3  599     -13.963 -61.471 -68.282  1.00  0.00      WZ1 
ATOM   1770  H2  TIP3  599     -14.199 -62.953 -68.084  1.00  0.00      WZ1 
ATOM   1771  OH2 TIP3  600     -14.890 -60.758 -61.981  1.00  0.00      WZ1 
ATOM   1772  H1  TIP3  600     -15.040 -61.703 -62.002  1.00  0.00      WZ1 
ATOM   1773  H2  TIP3  600     -15.243 -60.477 -61.137  1.00  0.00      WZ1 
ATOM   1774  OH2 TIP3  601     -29.855 -58.680 -57.971  1.00  0.00      WZ1 
ATOM   1775  H1  TIP3  601     -29.670 -58.761 -58.907  1.00  0.00      WZ1 
ATOM   1776  H2  TIP3  601     -29.005 -58.804 -57.547  1.00  0.00      WZ1 
ATOM   1777  OH2 TIP3  602     -14.033 -58.787 -52.343  1.00  0.00      WZ1 
ATOM   1778  H1  TIP3  602     -13.451 -59.522 -52.151  1.00  0.00      WZ1 
ATOM   1779  H2  TIP3  602     -13.470 -58.015 -52.296  1.00  0.00      WZ1 
ATOM   1780  OH2 TIP3  603     -12.537 -60.885 -51.658  1.00  0.00      WZ1 
ATOM   1781  H1  TIP3  603     -13.400 -61.264 -51.824  1.00  0.00      WZ1 
ATOM   1782  H2  TIP3  603     -11.932 -61.623 -51.732  1.00  0.00      WZ1 
ATOM   1783  OH2 TIP3  604     -14.812 -64.730 -68.485  1.00  0.00      WZ1 
ATOM   1784  H1  TIP3  604     -14.201 -65.101 -67.848  1.00  0.00      WZ1 
ATOM   1785  H2  TIP3  604     -15.649 -65.151 -68.289  1.00  0.00      WZ1 
ATOM   1786  OH2 TIP3  605     -15.179 -63.175 -63.519  1.00  0.00      WZ1 
ATOM   1787  H1  TIP3  605     -14.900 -64.082 -63.395  1.00  0.00      WZ1 
ATOM   1788  H2  TIP3  605     -14.420 -62.741 -63.908  1.00  0.00      WZ1 
ATOM   1789  OH2 TIP3  606     -14.567 -62.593 -58.083  1.00  0.00      WZ1 
ATOM   1790  H1  TIP3  606     -13.635 -62.381 -58.117  1.00  0.00      WZ1 
ATOM   1791  H2  TIP3  606     -14.803 -62.492 -57.161  1.00  0.00      WZ1 
ATOM   1792  OH2 TIP3  607     -14.538 -61.857 -55.307  1.00  0.00      WZ1 
ATOM   1793  H1  TIP3  607     -15.381 -61.589 -54.941  1.00  0.00      WZ1 
ATOM   1794  H2  TIP3  607     -14.096 -61.035 -55.518  1.00  0.00      WZ1 
ATOM   1795  OH2 TIP3  608     -30.257 -63.409 -51.830  1.00  0.00      WZ1 
ATOM   1796  H1  TIP3  608     -29.338 -63.531 -51.594  1.00  0.00      WZ1 
ATOM   1797  H2  TIP3  608     -30.707 -64.159 -51.441  1.00  0.00      WZ1 
ATOM   1798  OH2 TIP3  609     -12.255 -67.877 -49.954  1.00  0.00      WZ1 
ATOM   1799  H1  TIP3  609     -11.905 -68.531 -50.559  1.00  0.00      WZ1 
ATOM   1800  H2  TIP3  609     -12.108 -67.040 -50.393  1.00  0.00      WZ1 
ATOM   1801  OH2 TIP3  610     -14.566 -65.912 -63.471  1.00  0.00      WZ1 
ATOM   1802  H1  TIP3  610     -14.383 -66.361 -62.645  1.00  0.00      WZ1 
ATOM   1803  H2  TIP3  610     -15.166 -66.497 -63.934  1.00  0.00      WZ1 
ATOM   1804  OH2 TIP3  611     -29.036 -65.097 -58.939  1.00  0.00      WZ1 
ATOM   1805  H1  TIP3  611     -28.591 -65.889 -58.637  1.00  0.00      WZ1 
ATOM   1806  H2  TIP3  611     -28.570 -64.380 -58.508  1.00  0.00      WZ1 
ATOM   1807  OH2 TIP3  612     -30.732 -62.098 -57.870  1.00  0.00      WZ1 
ATOM   1808  H1  TIP3  612     -30.240 -62.319 -58.661  1.00  0.00      WZ1 
ATOM   1809  H2  TIP3  612     -30.370 -61.257 -57.589  1.00  0.00      WZ1 
ATOM   1810  OH2 TIP3  613     -12.735 -65.767 -51.604  1.00  0.00      WZ1 
ATOM   1811  H1  TIP3  613     -13.653 -65.497 -51.640  1.00  0.00      WZ1 
ATOM   1812  H2  TIP3  613     -12.612 -66.303 -52.388  1.00  0.00      WZ1 
ATOM   1813  OH2 TIP3  614     -12.699 -65.844 -66.943  1.00  0.00      WZ1 
ATOM   1814  H1  TIP3  614     -12.287 -66.566 -67.418  1.00  0.00      WZ1 
ATOM   1815  H2  TIP3  614     -12.018 -65.175 -66.884  1.00  0.00      WZ1 
ATOM   1816  OH2 TIP3  615     -30.418 -65.840 -63.816  1.00  0.00      WZ1 
ATOM   1817  H1  TIP3  615     -31.343 -65.631 -63.945  1.00  0.00      WZ1 
ATOM   1818  H2  TIP3  615     -29.964 -65.356 -64.505  1.00  0.00      WZ1 
ATOM   1819  OH2 TIP3  616     -15.647 -50.856 -61.870  1.00  0.00      WZ1 
ATOM   1820  H1  TIP3  616     -14.995 -51.203 -62.478  1.00  0.00      WZ1 
ATOM   1821  H2  TIP3  616     -15.137 -50.367 -61.224  1.00  0.00      WZ1 
ATOM   1822  OH2 TIP3  617     -30.455 -67.102 -55.471  1.00  0.00      WZ1 
ATOM   1823  H1  TIP3  617     -31.120 -67.348 -54.828  1.00  0.00      WZ1 
ATOM   1824  H2  TIP3  617     -30.897 -66.480 -56.049  1.00  0.00      WZ1 
ATOM   1825  OH2 TIP3  618     -28.263 -53.926 -51.327  1.00  0.00      WZ1 
ATOM   1826  H1  TIP3  618     -29.083 -53.752 -51.787  1.00  0.00      WZ1 
ATOM   1827  H2  TIP3  618     -28.515 -54.000 -50.406  1.00  0.00      WZ1 
ATOM   1828  OH2 TIP3  619     -25.308 -52.952 -55.068  1.00  0.00      WZ1 
ATOM   1829  H1  TIP3  619     -25.733 -52.142 -55.351  1.00  0.00      WZ1 
ATOM   1830  H2  TIP3  619     -24.404 -52.867 -55.370  1.00  0.00      WZ1 
ATOM   1831  OH2 TIP3  620     -20.997 -51.553 -52.109  1.00  0.00      WZ1 
ATOM   1832  H1  TIP3  620     -20.812 -51.887 -51.231  1.00  0.00      WZ1 
ATOM   1833  H2  TIP3  620     -20.151 -51.243 -52.431  1.00  0.00      WZ1 
ATOM   1834  OH2 TIP3  621     -18.652 -50.267 -52.865  1.00  0.00      WZ1 
ATOM   1835  H1  TIP3  621     -17.975 -50.900 -53.105  1.00  0.00      WZ1 
ATOM   1836  H2  TIP3  621     -18.330 -49.866 -52.058  1.00  0.00      WZ1 
ATOM   1837  OH2 TIP3  622     -13.735 -67.678 -53.785  1.00  0.00      WZ1 
ATOM   1838  H1  TIP3  622     -14.547 -67.353 -54.173  1.00  0.00      WZ1 
ATOM   1839  H2  TIP3  622     -13.502 -68.438 -54.318  1.00  0.00      WZ1 
ATOM   1840  OH2 TIP3  623     -27.907 -49.696 -55.021  1.00  0.00      WZ1 
ATOM   1841  H1  TIP3  623     -28.627 -49.256 -55.472  1.00  0.00      WZ1 
ATOM   1842  H2  TIP3  623     -28.272 -49.946 -54.172  1.00  0.00      WZ1 
ATOM   1843  OH2 TIP3  624     -25.439 -50.095 -55.991  1.00  0.00      WZ1 
ATOM   1844  H1  TIP3  624     -26.304 -50.024 -55.587  1.00  0.00      WZ1 
ATOM   1845  H2  TIP3  624     -25.495 -49.549 -56.775  1.00  0.00      WZ1 
ATOM   1846  OH2 TIP3  625     -20.729 -50.208 -56.816  1.00  0.00      WZ1 
ATOM   1847  H1  TIP3  625     -21.185 -49.679 -57.470  1.00  0.00      WZ1 
ATOM   1848  H2  TIP3  625     -20.566 -49.604 -56.090  1.00  0.00      WZ1 
ATOM   1849  OH2 TIP3  626     -18.401 -51.330 -55.870  1.00  0.00      WZ1 
ATOM   1850  H1  TIP3  626     -19.306 -51.165 -56.136  1.00  0.00      WZ1 
ATOM   1851  H2  TIP3  626     -17.972 -50.476 -55.936  1.00  0.00      WZ1 
ATOM   1852  OH2 TIP3  627     -15.797 -49.760 -55.576  1.00  0.00      WZ1 
ATOM   1853  H1  TIP3  627     -15.979 -48.844 -55.786  1.00  0.00      WZ1 
ATOM   1854  H2  TIP3  627     -15.620 -50.170 -56.422  1.00  0.00      WZ1 
ATOM   1855  OH2 TIP3  628     -28.492 -51.073 -58.111  1.00  0.00      WZ1 
ATOM   1856  H1  TIP3  628     -28.510 -51.498 -57.253  1.00  0.00      WZ1 
ATOM   1857  H2  TIP3  628     -27.687 -51.391 -58.519  1.00  0.00      WZ1 
ATOM   1858  OH2 TIP3  629     -26.351 -52.363 -59.456  1.00  0.00      WZ1 
ATOM   1859  H1  TIP3  629     -26.570 -53.279 -59.286  1.00  0.00      WZ1 
ATOM   1860  H2  TIP3  629     -25.526 -52.223 -58.990  1.00  0.00      WZ1 
ATOM   1861  OH2 TIP3  630     -23.813 -51.893 -58.607  1.00  0.00      WZ1 
ATOM   1862  H1  TIP3  630     -23.601 -52.781 -58.894  1.00  0.00      WZ1 
ATOM   1863  H2  TIP3  630     -23.749 -51.927 -57.652  1.00  0.00      WZ1 
ATOM   1864  OH2 TIP3  631     -20.305 -66.229 -59.463  1.00  0.00      WZ1 
ATOM   1865  H1  TIP3  631     -20.979 -66.858 -59.207  1.00  0.00      WZ1 
ATOM   1866  H2  TIP3  631     -19.741 -66.713 -60.066  1.00  0.00      WZ1 
ATOM   1867  OH2 TIP3  632     -15.162 -68.121 -59.350  1.00  0.00      WZ1 
ATOM   1868  H1  TIP3  632     -14.558 -67.574 -59.852  1.00  0.00      WZ1 
ATOM   1869  H2  TIP3  632     -16.032 -67.802 -59.590  1.00  0.00      WZ1 
ATOM   1870  OH2 TIP3  633     -13.435 -66.982 -61.017  1.00  0.00      WZ1 
ATOM   1871  H1  TIP3  633     -12.823 -67.497 -61.543  1.00  0.00      WZ1 
ATOM   1872  H2  TIP3  633     -13.053 -66.105 -60.993  1.00  0.00      WZ1 
ATOM   1873  OH2 TIP3  634     -27.978 -67.595 -61.641  1.00  0.00      WZ1 
ATOM   1874  H1  TIP3  634     -28.755 -67.829 -62.148  1.00  0.00      WZ1 
ATOM   1875  H2  TIP3  634     -27.448 -68.392 -61.632  1.00  0.00      WZ1 
ATOM   1876  OH2 TIP3  635     -29.142 -67.797 -65.837  1.00  0.00      WZ1 
ATOM   1877  H1  TIP3  635     -28.703 -67.186 -66.429  1.00  0.00      WZ1 
ATOM   1878  H2  TIP3  635     -29.776 -67.259 -65.363  1.00  0.00      WZ1 
ATOM   1879  OH2 TIP3  636     -23.399 -67.668 -61.827  1.00  0.00      WZ1 
ATOM   1880  H1  TIP3  636     -22.525 -67.280 -61.857  1.00  0.00      WZ1 
ATOM   1881  H2  TIP3  636     -23.535 -67.883 -60.905  1.00  0.00      WZ1 
ATOM   1882  OH2 TIP3  637     -17.842 -67.638 -60.178  1.00  0.00      WZ1 
ATOM   1883  H1  TIP3  637     -17.766 -67.543 -61.127  1.00  0.00      WZ1 
ATOM   1884  H2  TIP3  637     -18.117 -68.546 -60.049  1.00  0.00      WZ1 
ATOM   1885  OH2 TIP3  638     -16.489 -67.612 -64.486  1.00  0.00      WZ1 
ATOM   1886  H1  TIP3  638     -17.192 -66.997 -64.695  1.00  0.00      WZ1 
ATOM   1887  H2  TIP3  638     -16.934 -68.450 -64.354  1.00  0.00      WZ1 
ATOM   1888  OH2 TIP3  639     -29.241 -51.849 -64.939  1.00  0.00      WZ1 
ATOM   1889  H1  TIP3  639     -29.926 -51.887 -65.607  1.00  0.00      WZ1 
ATOM   1890  H2  TIP3  639     -29.237 -50.936 -64.651  1.00  0.00      WZ1 
ATOM   1891  OH2 TIP3  640     -27.281 -65.881 -67.395  1.00  0.00      WZ1 
ATOM   1892  H1  TIP3  640     -26.790 -66.511 -67.922  1.00  0.00      WZ1 
ATOM   1893  H2  TIP3  640     -26.657 -65.585 -66.731  1.00  0.00      WZ1 
ATOM   1894  OH2 TIP3  641     -22.255 -65.588 -64.937  1.00  0.00      WZ1 
ATOM   1895  H1  TIP3  641     -22.077 -66.234 -64.255  1.00  0.00      WZ1 
ATOM   1896  H2  TIP3  641     -22.308 -64.754 -64.470  1.00  0.00      WZ1 
ATOM   1897  OH2 TIP3  642     -20.377 -50.639 -66.542  1.00  0.00      WZ1 
ATOM   1898  H1  TIP3  642     -19.511 -50.272 -66.720  1.00  0.00      WZ1 
ATOM   1899  H2  TIP3  642     -20.623 -51.078 -67.356  1.00  0.00      WZ1 
ATOM   1900  OH2 TIP3  643     -13.668 -51.076 -63.863  1.00  0.00      WZ1 
ATOM   1901  H1  TIP3  643     -13.862 -51.824 -64.428  1.00  0.00      WZ1 
ATOM   1902  H2  TIP3  643     -13.707 -50.318 -64.446  1.00  0.00      WZ1 
ATOM   1903  OH2 TIP3  644     -28.020 -67.081 -52.123  1.00  0.00      WZ1 
ATOM   1904  H1  TIP3  644     -28.387 -67.846 -51.680  1.00  0.00      WZ1 
ATOM   1905  H2  TIP3  644     -27.108 -67.052 -51.836  1.00  0.00      WZ1 
ATOM   1906  OH2 TIP3  645     -26.047 -67.730 -50.587  1.00  0.00      WZ1 
ATOM   1907  H1  TIP3  645     -25.149 -68.004 -50.772  1.00  0.00      WZ1 
ATOM   1908  H2  TIP3  645     -26.434 -68.473 -50.123  1.00  0.00      WZ1 
ATOM   1909  OH2 TIP3  646     -27.423 -50.929 -67.914  1.00  0.00      WZ1 
ATOM   1910  H1  TIP3  646     -27.690 -50.642 -67.041  1.00  0.00      WZ1 
ATOM   1911  H2  TIP3  646     -26.652 -51.475 -67.762  1.00  0.00      WZ1 
ATOM   1912  OH2 TIP3  648     -14.450 -52.325 -51.713  1.00  0.00      WZ1 
ATOM   1913  H1  TIP3  648     -15.232 -52.511 -52.232  1.00  0.00      WZ1 
ATOM   1914  H2  TIP3  648     -14.522 -51.396 -51.495  1.00  0.00      WZ1 
ATOM   1915  OH2 TIP3  649      -0.044 -58.439 -61.682  1.00  0.00      WZ1 
ATOM   1916  H1  TIP3  649       0.045 -57.495 -61.814  1.00  0.00      WZ1 
ATOM   1917  H2  TIP3  649      -0.682 -58.714 -62.340  1.00  0.00      WZ1 
ATOM   1918  OH2 TIP3  650      -1.111 -59.183 -58.263  1.00  0.00      WZ1 
ATOM   1919  H1  TIP3  650      -1.149 -59.830 -57.558  1.00  0.00      WZ1 
ATOM   1920  H2  TIP3  650      -1.433 -59.650 -59.034  1.00  0.00      WZ1 
ATOM   1921  OH2 TIP3  651      -8.742 -59.569 -56.670  1.00  0.00      WZ1 
ATOM   1922  H1  TIP3  651      -8.701 -60.195 -55.947  1.00  0.00      WZ1 
ATOM   1923  H2  TIP3  651      -8.040 -58.945 -56.488  1.00  0.00      WZ1 
ATOM   1924  OH2 TIP3  652       2.595 -56.244 -59.961  1.00  0.00      WZ1 
ATOM   1925  H1  TIP3  652       2.154 -56.965 -59.511  1.00  0.00      WZ1 
ATOM   1926  H2  TIP3  652       2.582 -55.524 -59.332  1.00  0.00      WZ1 
ATOM   1927  OH2 TIP3  653      -7.819 -55.119 -58.135  1.00  0.00      WZ1 
ATOM   1928  H1  TIP3  653      -8.188 -55.921 -58.505  1.00  0.00      WZ1 
ATOM   1929  H2  TIP3  653      -6.878 -55.288 -58.089  1.00  0.00      WZ1 
ATOM   1930  OH2 TIP3  654     -11.209 -61.459 -62.742  1.00  0.00      WZ1 
ATOM   1931  H1  TIP3  654     -11.657 -60.613 -62.761  1.00  0.00      WZ1 
ATOM   1932  H2  TIP3  654     -11.770 -62.039 -63.258  1.00  0.00      WZ1 
ATOM   1933  OH2 TIP3  655     -10.498 -59.297 -60.616  1.00  0.00      WZ1 
ATOM   1934  H1  TIP3  655     -10.285 -60.067 -60.089  1.00  0.00      WZ1 
ATOM   1935  H2  TIP3  655      -9.761 -59.207 -61.220  1.00  0.00      WZ1 
ATOM   1936  OH2 TIP3  656      -0.293 -51.140 -59.749  1.00  0.00      WZ1 
ATOM   1937  H1  TIP3  656       0.326 -51.817 -60.022  1.00  0.00      WZ1 
ATOM   1938  H2  TIP3  656      -0.502 -51.358 -58.841  1.00  0.00      WZ1 
ATOM   1939  OH2 TIP3  657      -2.721 -56.751 -57.857  1.00  0.00      WZ1 
ATOM   1940  H1  TIP3  657      -2.418 -57.437 -58.451  1.00  0.00      WZ1 
ATOM   1941  H2  TIP3  657      -2.000 -56.632 -57.239  1.00  0.00      WZ1 
ATOM   1942  OH2 TIP3  658       5.942 -65.150 -56.996  1.00  0.00      WZ1 
ATOM   1943  H1  TIP3  658       5.991 -64.540 -56.260  1.00  0.00      WZ1 
ATOM   1944  H2  TIP3  658       6.367 -64.689 -57.719  1.00  0.00      WZ1 
ATOM   1945  OH2 TIP3  659       0.419 -62.357 -57.529  1.00  0.00      WZ1 
ATOM   1946  H1  TIP3  659       0.562 -63.303 -57.509  1.00  0.00      WZ1 
ATOM   1947  H2  TIP3  659       0.313 -62.150 -58.458  1.00  0.00      WZ1 
ATOM   1948  OH2 TIP3  660      -6.426 -64.255 -60.257  1.00  0.00      WZ1 
ATOM   1949  H1  TIP3  660      -6.383 -63.396 -60.675  1.00  0.00      WZ1 
ATOM   1950  H2  TIP3  660      -6.883 -64.808 -60.891  1.00  0.00      WZ1 
ATOM   1951  OH2 TIP3  661       1.296 -64.125 -61.856  1.00  0.00      WZ1 
ATOM   1952  H1  TIP3  661       1.943 -64.454 -61.231  1.00  0.00      WZ1 
ATOM   1953  H2  TIP3  661       1.806 -63.607 -62.479  1.00  0.00      WZ1 
ATOM   1954  OH2 TIP3  662      -9.806 -61.859 -59.495  1.00  0.00      WZ1 
ATOM   1955  H1  TIP3  662      -9.152 -62.409 -59.063  1.00  0.00      WZ1 
ATOM   1956  H2  TIP3  662      -9.782 -62.133 -60.412  1.00  0.00      WZ1 
ATOM   1957  OH2 TIP3  663      -4.649 -60.309 -60.280  1.00  0.00      WZ1 
ATOM   1958  H1  TIP3  663      -4.033 -60.835 -59.770  1.00  0.00      WZ1 
ATOM   1959  H2  TIP3  663      -5.235 -60.949 -60.683  1.00  0.00      WZ1 
ATOM   1960  OH2 TIP3  664       6.333 -63.672 -54.760  1.00  0.00      WZ1 
ATOM   1961  H1  TIP3  664       5.645 -63.014 -54.856  1.00  0.00      WZ1 
ATOM   1962  H2  TIP3  664       6.349 -63.869 -53.824  1.00  0.00      WZ1 
ATOM   1963  OH2 TIP3  665      -7.616 -65.338 -56.183  1.00  0.00      WZ1 
ATOM   1964  H1  TIP3  665      -7.834 -64.808 -56.949  1.00  0.00      WZ1 
ATOM   1965  H2  TIP3  665      -8.284 -65.111 -55.536  1.00  0.00      WZ1 
ATOM   1966  OH2 TIP3  666      -0.247 -55.837 -62.639  1.00  0.00      WZ1 
ATOM   1967  H1  TIP3  666      -0.542 -56.160 -63.490  1.00  0.00      WZ1 
ATOM   1968  H2  TIP3  666      -0.571 -54.938 -62.598  1.00  0.00      WZ1 
ATOM   1969  OH2 TIP3  667      -5.047 -57.662 -55.895  1.00  0.00      WZ1 
ATOM   1970  H1  TIP3  667      -5.787 -57.064 -55.792  1.00  0.00      WZ1 
ATOM   1971  H2  TIP3  667      -4.333 -57.108 -56.211  1.00  0.00      WZ1 
ATOM   1972  OH2 TIP3  668       3.060 -64.834 -59.875  1.00  0.00      WZ1 
ATOM   1973  H1  TIP3  668       2.845 -65.600 -59.343  1.00  0.00      WZ1 
ATOM   1974  H2  TIP3  668       3.716 -64.361 -59.363  1.00  0.00      WZ1 
ATOM   1975  OH2 TIP3  669      -8.022 -63.445 -58.231  1.00  0.00      WZ1 
ATOM   1976  H1  TIP3  669      -7.408 -62.813 -57.857  1.00  0.00      WZ1 
ATOM   1977  H2  TIP3  669      -7.510 -63.918 -58.887  1.00  0.00      WZ1 
ATOM   1978  OH2 TIP3  670      -6.639 -55.698 -55.108  1.00  0.00      WZ1 
ATOM   1979  H1  TIP3  670      -6.644 -54.818 -55.486  1.00  0.00      WZ1 
ATOM   1980  H2  TIP3  670      -7.493 -55.781 -54.683  1.00  0.00      WZ1 
ATOM   1981  OH2 TIP3  671     -10.518 -56.027 -64.326  1.00  0.00      WZ1 
ATOM   1982  H1  TIP3  671     -10.790 -55.798 -65.215  1.00  0.00      WZ1 
ATOM   1983  H2  TIP3  671     -10.472 -55.189 -63.866  1.00  0.00      WZ1 
ATOM   1984  OH2 TIP3  672       3.107 -54.405 -57.614  1.00  0.00      WZ1 
ATOM   1985  H1  TIP3  672       2.165 -54.347 -57.452  1.00  0.00      WZ1 
ATOM   1986  H2  TIP3  672       3.384 -53.499 -57.751  1.00  0.00      WZ1 
ATOM   1987  OH2 TIP3  673       3.408 -66.119 -56.196  1.00  0.00      WZ1 
ATOM   1988  H1  TIP3  673       2.672 -65.508 -56.234  1.00  0.00      WZ1 
ATOM   1989  H2  TIP3  673       4.091 -65.704 -56.722  1.00  0.00      WZ1 
ATOM   1990  OH2 TIP3  674      -3.589 -68.032 -58.730  1.00  0.00      WZ1 
ATOM   1991  H1  TIP3  674      -3.707 -68.980 -58.785  1.00  0.00      WZ1 
ATOM   1992  H2  TIP3  674      -4.444 -67.699 -58.457  1.00  0.00      WZ1 
ATOM   1993  OH2 TIP3  675       1.359 -52.624 -60.988  1.00  0.00      WZ1 
ATOM   1994  H1  TIP3  675       1.784 -53.331 -61.473  1.00  0.00      WZ1 
ATOM   1995  H2  TIP3  675       1.676 -51.823 -61.405  1.00  0.00      WZ1 
ATOM   1996  OH2 TIP3  676       2.519 -54.723 -62.480  1.00  0.00      WZ1 
ATOM   1997  H1  TIP3  676       2.261 -55.413 -63.091  1.00  0.00      WZ1 
ATOM   1998  H2  TIP3  676       2.590 -55.166 -61.634  1.00  0.00      WZ1 
ATOM   1999  OH2 TIP3  677       4.205 -56.156 -54.002  1.00  0.00      WZ1 
ATOM   2000  H1  TIP3  677       4.344 -56.748 -54.742  1.00  0.00      WZ1 
ATOM   2001  H2  TIP3  677       4.372 -55.284 -54.358  1.00  0.00      WZ1 
ATOM   2002  OH2 TIP3  678      -1.323 -59.195 -64.230  1.00  0.00      WZ1 
ATOM   2003  H1  TIP3  678      -2.034 -58.660 -64.582  1.00  0.00      WZ1 
ATOM   2004  H2  TIP3  678      -0.632 -59.139 -64.890  1.00  0.00      WZ1 
ATOM   2005  OH2 TIP3  679      -1.269 -60.737 -67.191  1.00  0.00      WZ1 
ATOM   2006  H1  TIP3  679      -0.568 -60.714 -66.540  1.00  0.00      WZ1 
ATOM   2007  H2  TIP3  679      -0.966 -61.365 -67.847  1.00  0.00      WZ1 
ATOM   2008  OH2 TIP3  680       6.047 -59.817 -55.936  1.00  0.00      WZ1 
ATOM   2009  H1  TIP3  680       5.394 -59.122 -55.847  1.00  0.00      WZ1 
ATOM   2010  H2  TIP3  680       6.512 -59.607 -56.746  1.00  0.00      WZ1 
ATOM   2011  OH2 TIP3  681       2.083 -58.985 -63.278  1.00  0.00      WZ1 
ATOM   2012  H1  TIP3  681       1.351 -58.757 -62.705  1.00  0.00      WZ1 
ATOM   2013  H2  TIP3  681       2.530 -59.699 -62.823  1.00  0.00      WZ1 
ATOM   2014  OH2 TIP3  682       1.980 -60.811 -54.210  1.00  0.00      WZ1 
ATOM   2015  H1  TIP3  682       2.060 -60.047 -53.639  1.00  0.00      WZ1 
ATOM   2016  H2  TIP3  682       1.379 -60.532 -54.901  1.00  0.00      WZ1 
ATOM   2017  OH2 TIP3  683      -6.272 -58.355 -61.396  1.00  0.00      WZ1 
ATOM   2018  H1  TIP3  683      -6.602 -58.725 -62.214  1.00  0.00      WZ1 
ATOM   2019  H2  TIP3  683      -5.683 -59.025 -61.049  1.00  0.00      WZ1 
ATOM   2020  OH2 TIP3  684      -4.905 -54.926 -58.714  1.00  0.00      WZ1 
ATOM   2021  H1  TIP3  684      -5.000 -55.505 -59.471  1.00  0.00      WZ1 
ATOM   2022  H2  TIP3  684      -4.175 -55.298 -58.218  1.00  0.00      WZ1 
ATOM   2023  OH2 TIP3  685      -5.905 -59.586 -57.762  1.00  0.00      WZ1 
ATOM   2024  H1  TIP3  685      -5.340 -59.465 -58.525  1.00  0.00      WZ1 
ATOM   2025  H2  TIP3  685      -5.586 -58.948 -57.123  1.00  0.00      WZ1 
ATOM   2026  OH2 TIP3  686       0.404 -54.083 -57.028  1.00  0.00      WZ1 
ATOM   2027  H1  TIP3  686       0.164 -53.420 -56.380  1.00  0.00      WZ1 
ATOM   2028  H2  TIP3  686       0.206 -54.917 -56.603  1.00  0.00      WZ1 
ATOM   2029  OH2 TIP3  687      -5.025 -55.187 -53.045  1.00  0.00      WZ1 
ATOM   2030  H1  TIP3  687      -5.336 -54.404 -52.590  1.00  0.00      WZ1 
ATOM   2031  H2  TIP3  687      -5.675 -55.340 -53.731  1.00  0.00      WZ1 
ATOM   2032  OH2 TIP3  688       0.954 -59.823 -65.593  1.00  0.00      WZ1 
ATOM   2033  H1  TIP3  688       1.534 -59.673 -64.846  1.00  0.00      WZ1 
ATOM   2034  H2  TIP3  688       1.368 -59.352 -66.316  1.00  0.00      WZ1 
ATOM   2035  OH2 TIP3  689      -8.105 -58.989 -53.816  1.00  0.00      WZ1 
ATOM   2036  H1  TIP3  689      -8.035 -58.338 -53.118  1.00  0.00      WZ1 
ATOM   2037  H2  TIP3  689      -8.996 -58.886 -54.151  1.00  0.00      WZ1 
ATOM   2038  OH2 TIP3  690      -1.319 -53.086 -62.158  1.00  0.00      WZ1 
ATOM   2039  H1  TIP3  690      -0.846 -52.790 -61.380  1.00  0.00      WZ1 
ATOM   2040  H2  TIP3  690      -1.883 -52.348 -62.391  1.00  0.00      WZ1 
ATOM   2041  OH2 TIP3  691      -6.785 -53.115 -52.282  1.00  0.00      WZ1 
ATOM   2042  H1  TIP3  691      -6.778 -53.251 -53.229  1.00  0.00      WZ1 
ATOM   2043  H2  TIP3  691      -7.701 -53.232 -52.030  1.00  0.00      WZ1 
ATOM   2044  OH2 TIP3  692       4.653 -68.073 -65.780  1.00  0.00      WZ1 
ATOM   2045  H1  TIP3  692       3.753 -67.934 -65.485  1.00  0.00      WZ1 
ATOM   2046  H2  TIP3  692       4.905 -67.241 -66.182  1.00  0.00      WZ1 
ATOM   2047  OH2 TIP3  693      -7.281 -59.285 -63.806  1.00  0.00      WZ1 
ATOM   2048  H1  TIP3  693      -7.573 -58.517 -64.297  1.00  0.00      WZ1 
ATOM   2049  H2  TIP3  693      -7.956 -59.945 -63.969  1.00  0.00      WZ1 
ATOM   2050  OH2 TIP3  694       5.842 -53.707 -67.404  1.00  0.00      WZ1 
ATOM   2051  H1  TIP3  694       5.915 -52.768 -67.233  1.00  0.00      WZ1 
ATOM   2052  H2  TIP3  694       6.748 -54.012 -67.460  1.00  0.00      WZ1 
ATOM   2053  OH2 TIP3  695     -11.188 -56.922 -54.991  1.00  0.00      WZ1 
ATOM   2054  H1  TIP3  695     -11.689 -56.950 -55.806  1.00  0.00      WZ1 
ATOM   2055  H2  TIP3  695     -11.183 -57.828 -54.682  1.00  0.00      WZ1 
ATOM   2056  OH2 TIP3  696     -11.438 -54.142 -58.107  1.00  0.00      WZ1 
ATOM   2057  H1  TIP3  696     -10.492 -54.286 -58.126  1.00  0.00      WZ1 
ATOM   2058  H2  TIP3  696     -11.550 -53.358 -57.570  1.00  0.00      WZ1 
ATOM   2059  OH2 TIP3  697       6.760 -53.476 -52.425  1.00  0.00      WZ1 
ATOM   2060  H1  TIP3  697       6.711 -54.431 -52.462  1.00  0.00      WZ1 
ATOM   2061  H2  TIP3  697       5.933 -53.208 -52.024  1.00  0.00      WZ1 
ATOM   2062  OH2 TIP3  698      -2.262 -53.902 -53.549  1.00  0.00      WZ1 
ATOM   2063  H1  TIP3  698      -2.174 -53.075 -53.074  1.00  0.00      WZ1 
ATOM   2064  H2  TIP3  698      -3.125 -54.232 -53.300  1.00  0.00      WZ1 
ATOM   2065  OH2 TIP3  699      -1.847 -50.130 -63.743  1.00  0.00      WZ1 
ATOM   2066  H1  TIP3  699      -1.923 -50.251 -64.689  1.00  0.00      WZ1 
ATOM   2067  H2  TIP3  699      -1.814 -49.180 -63.624  1.00  0.00      WZ1 
ATOM   2068  OH2 TIP3  700      -8.194 -51.341 -61.962  1.00  0.00      WZ1 
ATOM   2069  H1  TIP3  700      -8.042 -51.689 -61.083  1.00  0.00      WZ1 
ATOM   2070  H2  TIP3  700      -9.045 -51.697 -62.217  1.00  0.00      WZ1 
ATOM   2071  OH2 TIP3  701       1.254 -50.976 -66.741  1.00  0.00      WZ1 
ATOM   2072  H1  TIP3  701       1.629 -51.720 -67.211  1.00  0.00      WZ1 
ATOM   2073  H2  TIP3  701       1.259 -51.245 -65.822  1.00  0.00      WZ1 
ATOM   2074  OH2 TIP3  702       0.923 -51.050 -63.991  1.00  0.00      WZ1 
ATOM   2075  H1  TIP3  702      -0.012 -50.950 -63.813  1.00  0.00      WZ1 
ATOM   2076  H2  TIP3  702       1.203 -51.759 -63.413  1.00  0.00      WZ1 
ATOM   2077  OH2 TIP3  703       3.912 -61.983 -51.945  1.00  0.00      WZ1 
ATOM   2078  H1  TIP3  703       3.505 -61.502 -52.665  1.00  0.00      WZ1 
ATOM   2079  H2  TIP3  703       3.952 -62.888 -52.253  1.00  0.00      WZ1 
ATOM   2080  OH2 TIP3  704      -8.939 -55.599 -53.948  1.00  0.00      WZ1 
ATOM   2081  H1  TIP3  704      -8.723 -55.960 -53.089  1.00  0.00      WZ1 
ATOM   2082  H2  TIP3  704      -9.795 -55.973 -54.158  1.00  0.00      WZ1 
ATOM   2083  OH2 TIP3  705      -6.320 -67.129 -57.953  1.00  0.00      WZ1 
ATOM   2084  H1  TIP3  705      -7.182 -67.216 -58.360  1.00  0.00      WZ1 
ATOM   2085  H2  TIP3  705      -6.343 -66.273 -57.525  1.00  0.00      WZ1 
ATOM   2086  OH2 TIP3  706      -1.658 -67.407 -54.578  1.00  0.00      WZ1 
ATOM   2087  H1  TIP3  706      -1.237 -67.822 -53.825  1.00  0.00      WZ1 
ATOM   2088  H2  TIP3  706      -2.591 -67.585 -54.461  1.00  0.00      WZ1 
ATOM   2089  OH2 TIP3  707       1.669 -63.651 -53.725  1.00  0.00      WZ1 
ATOM   2090  H1  TIP3  707       1.155 -63.777 -52.927  1.00  0.00      WZ1 
ATOM   2091  H2  TIP3  707       1.513 -62.739 -53.969  1.00  0.00      WZ1 
ATOM   2092  OH2 TIP3  708       2.431 -58.790 -67.963  1.00  0.00      WZ1 
ATOM   2093  H1  TIP3  708       2.473 -59.013 -68.893  1.00  0.00      WZ1 
ATOM   2094  H2  TIP3  708       3.281 -58.391 -67.773  1.00  0.00      WZ1 
ATOM   2095  OH2 TIP3  709      -1.996 -64.914 -67.293  1.00  0.00      WZ1 
ATOM   2096  H1  TIP3  709      -2.249 -64.895 -66.370  1.00  0.00      WZ1 
ATOM   2097  H2  TIP3  709      -2.253 -65.786 -67.594  1.00  0.00      WZ1 
ATOM   2098  OH2 TIP3  710      -6.229 -62.163 -56.858  1.00  0.00      WZ1 
ATOM   2099  H1  TIP3  710      -6.871 -62.203 -56.149  1.00  0.00      WZ1 
ATOM   2100  H2  TIP3  710      -6.192 -61.237 -57.095  1.00  0.00      WZ1 
ATOM   2101  OH2 TIP3  711      -6.233 -61.942 -61.946  1.00  0.00      WZ1 
ATOM   2102  H1  TIP3  711      -7.125 -62.283 -62.004  1.00  0.00      WZ1 
ATOM   2103  H2  TIP3  711      -5.782 -62.319 -62.701  1.00  0.00      WZ1 
ATOM   2104  OH2 TIP3  712      -0.697 -61.526 -63.129  1.00  0.00      WZ1 
ATOM   2105  H1  TIP3  712      -1.106 -60.711 -63.420  1.00  0.00      WZ1 
ATOM   2106  H2  TIP3  712       0.024 -61.666 -63.743  1.00  0.00      WZ1 
ATOM   2107  OH2 TIP3  713      -1.595 -61.350 -51.641  1.00  0.00      WZ1 
ATOM   2108  H1  TIP3  713      -2.157 -62.055 -51.320  1.00  0.00      WZ1 
ATOM   2109  H2  TIP3  713      -0.768 -61.471 -51.173  1.00  0.00      WZ1 
ATOM   2110  OH2 TIP3  714       0.308 -62.080 -60.315  1.00  0.00      WZ1 
ATOM   2111  H1  TIP3  714       0.112 -61.474 -61.030  1.00  0.00      WZ1 
ATOM   2112  H2  TIP3  714       0.489 -62.914 -60.749  1.00  0.00      WZ1 
ATOM   2113  OH2 TIP3  715      -8.479 -61.843 -54.990  1.00  0.00      WZ1 
ATOM   2114  H1  TIP3  715      -8.517 -61.443 -54.122  1.00  0.00      WZ1 
ATOM   2115  H2  TIP3  715      -8.970 -62.660 -54.900  1.00  0.00      WZ1 
ATOM   2116  OH2 TIP3  716      -5.114 -64.469 -68.192  1.00  0.00      WZ1 
ATOM   2117  H1  TIP3  716      -5.545 -64.914 -67.462  1.00  0.00      WZ1 
ATOM   2118  H2  TIP3  716      -5.832 -64.097 -68.704  1.00  0.00      WZ1 
ATOM   2119  OH2 TIP3  717     -11.871 -64.727 -61.140  1.00  0.00      WZ1 
ATOM   2120  H1  TIP3  717     -11.241 -64.755 -60.421  1.00  0.00      WZ1 
ATOM   2121  H2  TIP3  717     -11.422 -65.152 -61.870  1.00  0.00      WZ1 
ATOM   2122  OH2 TIP3  718     -10.597 -63.980 -65.716  1.00  0.00      WZ1 
ATOM   2123  H1  TIP3  718     -10.123 -63.389 -66.301  1.00  0.00      WZ1 
ATOM   2124  H2  TIP3  718     -11.314 -63.450 -65.369  1.00  0.00      WZ1 
ATOM   2125  OH2 TIP3  719      -0.428 -60.442 -55.643  1.00  0.00      WZ1 
ATOM   2126  H1  TIP3  719      -0.105 -61.073 -56.286  1.00  0.00      WZ1 
ATOM   2127  H2  TIP3  719      -0.868 -60.977 -54.983  1.00  0.00      WZ1 
ATOM   2128  OH2 TIP3  720      -3.651 -64.514 -60.859  1.00  0.00      WZ1 
ATOM   2129  H1  TIP3  720      -4.562 -64.458 -60.571  1.00  0.00      WZ1 
ATOM   2130  H2  TIP3  720      -3.146 -64.575 -60.049  1.00  0.00      WZ1 
ATOM   2131  OH2 TIP3  721      -8.823 -62.886 -62.033  1.00  0.00      WZ1 
ATOM   2132  H1  TIP3  721      -9.712 -62.786 -62.373  1.00  0.00      WZ1 
ATOM   2133  H2  TIP3  721      -8.526 -63.727 -62.379  1.00  0.00      WZ1 
ATOM   2134  OH2 TIP3  722      -5.169 -62.886 -64.376  1.00  0.00      WZ1 
ATOM   2135  H1  TIP3  722      -4.238 -62.757 -64.198  1.00  0.00      WZ1 
ATOM   2136  H2  TIP3  722      -5.384 -62.216 -65.026  1.00  0.00      WZ1 
ATOM   2137  OH2 TIP3  723       0.754 -65.280 -57.595  1.00  0.00      WZ1 
ATOM   2138  H1  TIP3  723       0.077 -65.148 -56.931  1.00  0.00      WZ1 
ATOM   2139  H2  TIP3  723       0.269 -65.435 -58.405  1.00  0.00      WZ1 
ATOM   2140  OH2 TIP3  724      -6.495 -61.691 -66.809  1.00  0.00      WZ1 
ATOM   2141  H1  TIP3  724      -7.038 -62.071 -67.501  1.00  0.00      WZ1 
ATOM   2142  H2  TIP3  724      -5.662 -61.497 -67.238  1.00  0.00      WZ1 
ATOM   2143  OH2 TIP3  725       4.042 -49.608 -51.318  1.00  0.00      WZ1 
ATOM   2144  H1  TIP3  725       4.242 -49.184 -52.153  1.00  0.00      WZ1 
ATOM   2145  H2  TIP3  725       4.697 -49.264 -50.711  1.00  0.00      WZ1 
ATOM   2146  OH2 TIP3  726      -8.360 -57.134 -51.710  1.00  0.00      WZ1 
ATOM   2147  H1  TIP3  726      -7.628 -56.880 -51.149  1.00  0.00      WZ1 
ATOM   2148  H2  TIP3  726      -9.140 -56.930 -51.195  1.00  0.00      WZ1 
ATOM   2149  OH2 TIP3  727      -2.331 -61.727 -58.972  1.00  0.00      WZ1 
ATOM   2150  H1  TIP3  727      -1.767 -62.273 -59.519  1.00  0.00      WZ1 
ATOM   2151  H2  TIP3  727      -2.479 -62.249 -58.184  1.00  0.00      WZ1 
ATOM   2152  OH2 TIP3  728      -7.329 -65.590 -62.554  1.00  0.00      WZ1 
ATOM   2153  H1  TIP3  728      -7.646 -66.493 -62.589  1.00  0.00      WZ1 
ATOM   2154  H2  TIP3  728      -6.548 -65.589 -63.107  1.00  0.00      WZ1 
ATOM   2155  OH2 TIP3  729      -3.704 -63.338 -56.558  1.00  0.00      WZ1 
ATOM   2156  H1  TIP3  729      -4.540 -62.885 -56.448  1.00  0.00      WZ1 
ATOM   2157  H2  TIP3  729      -3.180 -63.063 -55.806  1.00  0.00      WZ1 
ATOM   2158  OH2 TIP3  730      -3.160 -57.126 -64.874  1.00  0.00      WZ1 
ATOM   2159  H1  TIP3  730      -3.905 -57.633 -65.196  1.00  0.00      WZ1 
ATOM   2160  H2  TIP3  730      -3.294 -57.077 -63.927  1.00  0.00      WZ1 
ATOM   2161  OH2 TIP3  731       3.990 -57.993 -56.087  1.00  0.00      WZ1 
ATOM   2162  H1  TIP3  731       4.632 -57.536 -56.631  1.00  0.00      WZ1 
ATOM   2163  H2  TIP3  731       3.159 -57.880 -56.549  1.00  0.00      WZ1 
ATOM   2164  OH2 TIP3  732       0.738 -64.312 -66.674  1.00  0.00      WZ1 
ATOM   2165  H1  TIP3  732      -0.201 -64.200 -66.825  1.00  0.00      WZ1 
ATOM   2166  H2  TIP3  732       1.035 -63.455 -66.368  1.00  0.00      WZ1 
ATOM   2167  OH2 TIP3  733      -1.641 -56.941 -53.637  1.00  0.00      WZ1 
ATOM   2168  H1  TIP3  733      -1.986 -57.323 -52.830  1.00  0.00      WZ1 
ATOM   2169  H2  TIP3  733      -1.841 -56.008 -53.565  1.00  0.00      WZ1 
ATOM   2170  OH2 TIP3  734       1.456 -62.444 -65.014  1.00  0.00      WZ1 
ATOM   2171  H1  TIP3  734       2.348 -62.582 -64.695  1.00  0.00      WZ1 
ATOM   2172  H2  TIP3  734       1.512 -61.654 -65.550  1.00  0.00      WZ1 
ATOM   2173  OH2 TIP3  735      -8.035 -57.831 -59.104  1.00  0.00      WZ1 
ATOM   2174  H1  TIP3  735      -7.291 -57.833 -59.705  1.00  0.00      WZ1 
ATOM   2175  H2  TIP3  735      -7.958 -58.654 -58.622  1.00  0.00      WZ1 
ATOM   2176  OH2 TIP3  736      -1.035 -55.667 -65.848  1.00  0.00      WZ1 
ATOM   2177  H1  TIP3  736      -1.330 -54.841 -65.467  1.00  0.00      WZ1 
ATOM   2178  H2  TIP3  736      -1.738 -56.287 -65.652  1.00  0.00      WZ1 
ATOM   2179  OH2 TIP3  737     -11.027 -59.370 -53.789  1.00  0.00      WZ1 
ATOM   2180  H1  TIP3  737     -10.804 -59.788 -52.957  1.00  0.00      WZ1 
ATOM   2181  H2  TIP3  737     -11.629 -59.983 -54.212  1.00  0.00      WZ1 
ATOM   2182  OH2 TIP3  738      -4.011 -59.853 -51.576  1.00  0.00      WZ1 
ATOM   2183  H1  TIP3  738      -4.307 -60.019 -52.471  1.00  0.00      WZ1 
ATOM   2184  H2  TIP3  738      -3.079 -60.073 -51.587  1.00  0.00      WZ1 
ATOM   2185  OH2 TIP3  739       0.609 -54.480 -53.686  1.00  0.00      WZ1 
ATOM   2186  H1  TIP3  739      -0.291 -54.297 -53.954  1.00  0.00      WZ1 
ATOM   2187  H2  TIP3  739       0.644 -54.221 -52.765  1.00  0.00      WZ1 
ATOM   2188  OH2 TIP3  740       6.341 -62.235 -65.319  1.00  0.00      WZ1 
ATOM   2189  H1  TIP3  740       5.786 -62.631 -65.991  1.00  0.00      WZ1 
ATOM   2190  H2  TIP3  740       6.441 -61.325 -65.597  1.00  0.00      WZ1 
ATOM   2191  OH2 TIP3  741       6.304 -56.435 -52.482  1.00  0.00      WZ1 
ATOM   2192  H1  TIP3  741       5.453 -56.197 -52.849  1.00  0.00      WZ1 
ATOM   2193  H2  TIP3  741       6.894 -56.452 -53.235  1.00  0.00      WZ1 
ATOM   2194  OH2 TIP3  742       4.636 -53.449 -64.854  1.00  0.00      WZ1 
ATOM   2195  H1  TIP3  742       4.263 -54.275 -64.545  1.00  0.00      WZ1 
ATOM   2196  H2  TIP3  742       4.913 -53.632 -65.751  1.00  0.00      WZ1 
ATOM   2197  OH2 TIP3  743       1.796 -58.641 -57.833  1.00  0.00      WZ1 
ATOM   2198  H1  TIP3  743       0.868 -58.873 -57.860  1.00  0.00      WZ1 
ATOM   2199  H2  TIP3  743       2.247 -59.418 -58.163  1.00  0.00      WZ1 
ATOM   2200  OH2 TIP3  744      -5.660 -54.313 -61.700  1.00  0.00      WZ1 
ATOM   2201  H1  TIP3  744      -5.133 -53.539 -61.900  1.00  0.00      WZ1 
ATOM   2202  H2  TIP3  744      -6.541 -54.088 -62.001  1.00  0.00      WZ1 
ATOM   2203  OH2 TIP3  745      -9.906 -59.450 -67.112  1.00  0.00      WZ1 
ATOM   2204  H1  TIP3  745      -9.290 -58.824 -66.733  1.00  0.00      WZ1 
ATOM   2205  H2  TIP3  745     -10.767 -59.135 -66.841  1.00  0.00      WZ1 
ATOM   2206  OH2 TIP3  746      -4.233 -56.650 -62.123  1.00  0.00      WZ1 
ATOM   2207  H1  TIP3  746      -4.474 -55.724 -62.082  1.00  0.00      WZ1 
ATOM   2208  H2  TIP3  746      -4.974 -57.109 -61.727  1.00  0.00      WZ1 
ATOM   2209  OH2 TIP3  747      -3.718 -52.501 -55.808  1.00  0.00      WZ1 
ATOM   2210  H1  TIP3  747      -3.356 -51.646 -56.042  1.00  0.00      WZ1 
ATOM   2211  H2  TIP3  747      -3.187 -52.792 -55.068  1.00  0.00      WZ1 
ATOM   2212  OH2 TIP3  748      -5.550 -51.628 -62.578  1.00  0.00      WZ1 
ATOM   2213  H1  TIP3  748      -6.500 -51.522 -62.527  1.00  0.00      WZ1 
ATOM   2214  H2  TIP3  748      -5.198 -50.807 -62.233  1.00  0.00      WZ1 
ATOM   2215  OH2 TIP3  749      -0.174 -56.401 -56.108  1.00  0.00      WZ1 
ATOM   2216  H1  TIP3  749      -0.600 -56.629 -55.281  1.00  0.00      WZ1 
ATOM   2217  H2  TIP3  749       0.406 -57.140 -56.290  1.00  0.00      WZ1 
ATOM   2218  OH2 TIP3  750       2.028 -55.472 -67.034  1.00  0.00      WZ1 
ATOM   2219  H1  TIP3  750       2.382 -55.852 -66.229  1.00  0.00      WZ1 
ATOM   2220  H2  TIP3  750       1.080 -55.566 -66.947  1.00  0.00      WZ1 
ATOM   2221  OH2 TIP3  751       2.484 -51.850 -53.638  1.00  0.00      WZ1 
ATOM   2222  H1  TIP3  751       1.882 -52.405 -54.133  1.00  0.00      WZ1 
ATOM   2223  H2  TIP3  751       2.765 -51.183 -54.264  1.00  0.00      WZ1 
ATOM   2224  OH2 TIP3  752       6.532 -50.993 -66.833  1.00  0.00      WZ1 
ATOM   2225  H1  TIP3  752       7.276 -50.407 -66.973  1.00  0.00      WZ1 
ATOM   2226  H2  TIP3  752       5.838 -50.425 -66.499  1.00  0.00      WZ1 
ATOM   2227  OH2 TIP3  753      -9.393 -64.617 -54.231  1.00  0.00      WZ1 
ATOM   2228  H1  TIP3  753     -10.286 -64.278 -54.298  1.00  0.00      WZ1 
ATOM   2229  H2  TIP3  753      -9.492 -65.472 -53.813  1.00  0.00      WZ1 
ATOM   2230  OH2 TIP3  754       2.894 -56.800 -64.807  1.00  0.00      WZ1 
ATOM   2231  H1  TIP3  754       2.617 -57.528 -64.251  1.00  0.00      WZ1 
ATOM   2232  H2  TIP3  754       3.822 -56.681 -64.602  1.00  0.00      WZ1 
ATOM   2233  OH2 TIP3  755      -9.742 -52.812 -55.796  1.00  0.00      WZ1 
ATOM   2234  H1  TIP3  755      -9.525 -53.744 -55.827  1.00  0.00      WZ1 
ATOM   2235  H2  TIP3  755      -9.496 -52.538 -54.913  1.00  0.00      WZ1 
ATOM   2236  OH2 TIP3  756      -3.881 -54.361 -68.587  1.00  0.00      WZ1 
ATOM   2237  H1  TIP3  756      -3.642 -55.109 -69.134  1.00  0.00      WZ1 
ATOM   2238  H2  TIP3  756      -4.150 -54.749 -67.754  1.00  0.00      WZ1 
ATOM   2239  OH2 TIP3  757      -4.944 -54.790 -66.130  1.00  0.00      WZ1 
ATOM   2240  H1  TIP3  757      -4.797 -55.310 -65.340  1.00  0.00      WZ1 
ATOM   2241  H2  TIP3  757      -4.947 -53.884 -65.824  1.00  0.00      WZ1 
ATOM   2242  OH2 TIP3  758      -8.491 -57.538 -65.620  1.00  0.00      WZ1 
ATOM   2243  H1  TIP3  758      -9.177 -57.186 -65.053  1.00  0.00      WZ1 
ATOM   2244  H2  TIP3  758      -7.968 -56.775 -65.866  1.00  0.00      WZ1 
ATOM   2245  OH2 TIP3  759      -0.659 -64.876 -55.341  1.00  0.00      WZ1 
ATOM   2246  H1  TIP3  759       0.040 -64.802 -54.691  1.00  0.00      WZ1 
ATOM   2247  H2  TIP3  759      -1.040 -65.740 -55.187  1.00  0.00      WZ1 
ATOM   2248  OH2 TIP3  760       0.125 -65.224 -64.244  1.00  0.00      WZ1 
ATOM   2249  H1  TIP3  760       0.345 -64.752 -65.047  1.00  0.00      WZ1 
ATOM   2250  H2  TIP3  760       0.684 -64.829 -63.574  1.00  0.00      WZ1 
ATOM   2251  OH2 TIP3  761      -2.206 -53.093 -65.381  1.00  0.00      WZ1 
ATOM   2252  H1  TIP3  761      -3.022 -52.596 -65.329  1.00  0.00      WZ1 
ATOM   2253  H2  TIP3  761      -1.676 -52.618 -66.021  1.00  0.00      WZ1 
ATOM   2254  OH2 TIP3  762      -2.675 -63.496 -63.409  1.00  0.00      WZ1 
ATOM   2255  H1  TIP3  762      -1.862 -62.991 -63.363  1.00  0.00      WZ1 
ATOM   2256  H2  TIP3  762      -2.919 -63.641 -62.495  1.00  0.00      WZ1 
ATOM   2257  OH2 TIP3  763      -2.139 -62.509 -54.224  1.00  0.00      WZ1 
ATOM   2258  H1  TIP3  763      -2.020 -61.936 -53.467  1.00  0.00      WZ1 
ATOM   2259  H2  TIP3  763      -1.483 -63.197 -54.109  1.00  0.00      WZ1 
ATOM   2260  OH2 TIP3  764      -1.791 -66.414 -62.471  1.00  0.00      WZ1 
ATOM   2261  H1  TIP3  764      -2.138 -65.797 -61.826  1.00  0.00      WZ1 
ATOM   2262  H2  TIP3  764      -1.132 -65.914 -62.952  1.00  0.00      WZ1 
ATOM   2263  OH2 TIP3  765      -4.868 -52.049 -65.399  1.00  0.00      WZ1 
ATOM   2264  H1  TIP3  765      -4.707 -51.250 -65.900  1.00  0.00      WZ1 
ATOM   2265  H2  TIP3  765      -5.065 -51.743 -64.514  1.00  0.00      WZ1 
ATOM   2266  OH2 TIP3  766      -6.133 -65.351 -65.784  1.00  0.00      WZ1 
ATOM   2267  H1  TIP3  766      -6.217 -64.463 -65.437  1.00  0.00      WZ1 
ATOM   2268  H2  TIP3  766      -5.243 -65.617 -65.552  1.00  0.00      WZ1 
ATOM   2269  OH2 TIP3  767       4.066 -64.602 -53.389  1.00  0.00      WZ1 
ATOM   2270  H1  TIP3  767       3.149 -64.340 -53.477  1.00  0.00      WZ1 
ATOM   2271  H2  TIP3  767       4.401 -64.605 -54.286  1.00  0.00      WZ1 
ATOM   2272  OH2 TIP3  768       2.668 -60.852 -59.294  1.00  0.00      WZ1 
ATOM   2273  H1  TIP3  768       1.870 -61.267 -59.622  1.00  0.00      WZ1 
ATOM   2274  H2  TIP3  768       3.113 -61.543 -58.803  1.00  0.00      WZ1 
ATOM   2275  OH2 TIP3  769      -7.875 -54.924 -66.723  1.00  0.00      WZ1 
ATOM   2276  H1  TIP3  769      -7.283 -54.225 -66.447  1.00  0.00      WZ1 
ATOM   2277  H2  TIP3  769      -7.415 -55.357 -67.443  1.00  0.00      WZ1 
ATOM   2278  OH2 TIP3  770      -9.559 -62.260 -67.607  1.00  0.00      WZ1 
ATOM   2279  H1  TIP3  770      -9.604 -61.321 -67.428  1.00  0.00      WZ1 
ATOM   2280  H2  TIP3  770     -10.446 -62.495 -67.877  1.00  0.00      WZ1 
ATOM   2281  OH2 TIP3  771       3.754 -51.596 -57.671  1.00  0.00      WZ1 
ATOM   2282  H1  TIP3  771       3.599 -50.918 -58.328  1.00  0.00      WZ1 
ATOM   2283  H2  TIP3  771       4.687 -51.524 -57.468  1.00  0.00      WZ1 
ATOM   2284  OH2 TIP3  772      -8.751 -67.478 -58.934  1.00  0.00      WZ1 
ATOM   2285  H1  TIP3  772      -8.980 -67.419 -59.862  1.00  0.00      WZ1 
ATOM   2286  H2  TIP3  772      -9.193 -68.270 -58.628  1.00  0.00      WZ1 
ATOM   2287  OH2 TIP3  773      -9.820 -53.538 -62.773  1.00  0.00      WZ1 
ATOM   2288  H1  TIP3  773     -10.652 -53.065 -62.746  1.00  0.00      WZ1 
ATOM   2289  H2  TIP3  773      -9.274 -53.028 -63.372  1.00  0.00      WZ1 
ATOM   2290  OH2 TIP3  774     -10.532 -50.925 -51.444  1.00  0.00      WZ1 
ATOM   2291  H1  TIP3  774      -9.992 -51.142 -50.684  1.00  0.00      WZ1 
ATOM   2292  H2  TIP3  774     -11.013 -51.731 -51.633  1.00  0.00      WZ1 
ATOM   2293  OH2 TIP3  775      -5.935 -52.006 -49.823  1.00  0.00      WZ1 
ATOM   2294  H1  TIP3  775      -5.167 -52.465 -49.482  1.00  0.00      WZ1 
ATOM   2295  H2  TIP3  775      -5.956 -52.232 -50.753  1.00  0.00      WZ1 
ATOM   2296  OH2 TIP3  776      -1.843 -52.498 -68.448  1.00  0.00      WZ1 
ATOM   2297  H1  TIP3  776      -2.486 -53.129 -68.127  1.00  0.00      WZ1 
ATOM   2298  H2  TIP3  776      -1.081 -53.029 -68.680  1.00  0.00      WZ1 
ATOM   2299  OH2 TIP3  777       0.642 -53.626 -51.094  1.00  0.00      WZ1 
ATOM   2300  H1  TIP3  777       0.291 -54.482 -50.851  1.00  0.00      WZ1 
ATOM   2301  H2  TIP3  777       1.369 -53.483 -50.487  1.00  0.00      WZ1 
ATOM   2302  OH2 TIP3  778       2.762 -52.681 -68.214  1.00  0.00      WZ1 
ATOM   2303  H1  TIP3  778       3.045 -53.475 -67.762  1.00  0.00      WZ1 
ATOM   2304  H2  TIP3  778       3.502 -52.448 -68.775  1.00  0.00      WZ1 
ATOM   2305  OH2 TIP3  779     -10.625 -57.115 -50.489  1.00  0.00      WZ1 
ATOM   2306  H1  TIP3  779     -10.481 -58.017 -50.776  1.00  0.00      WZ1 
ATOM   2307  H2  TIP3  779     -11.397 -56.829 -50.977  1.00  0.00      WZ1 
ATOM   2308  OH2 TIP3  780      -6.284 -56.771 -68.357  1.00  0.00      WZ1 
ATOM   2309  H1  TIP3  780      -6.219 -57.565 -67.826  1.00  0.00      WZ1 
ATOM   2310  H2  TIP3  780      -5.631 -56.890 -69.047  1.00  0.00      WZ1 
ATOM   2311  OH2 TIP3  781      -3.969 -57.145 -51.057  1.00  0.00      WZ1 
ATOM   2312  H1  TIP3  781      -4.298 -56.874 -51.914  1.00  0.00      WZ1 
ATOM   2313  H2  TIP3  781      -3.817 -58.086 -51.144  1.00  0.00      WZ1 
ATOM   2314  OH2 TIP3  782      -0.931 -55.724 -68.621  1.00  0.00      WZ1 
ATOM   2315  H1  TIP3  782      -1.200 -55.544 -67.720  1.00  0.00      WZ1 
ATOM   2316  H2  TIP3  782      -1.138 -56.649 -68.752  1.00  0.00      WZ1 
ATOM   2317  OH2 TIP3  783       1.765 -57.229 -53.673  1.00  0.00      WZ1 
ATOM   2318  H1  TIP3  783       2.511 -56.641 -53.793  1.00  0.00      WZ1 
ATOM   2319  H2  TIP3  783       1.008 -56.647 -53.610  1.00  0.00      WZ1 
ATOM   2320  OH2 TIP3  784      -9.792 -59.914 -51.069  1.00  0.00      WZ1 
ATOM   2321  H1  TIP3  784      -9.384 -60.772 -51.190  1.00  0.00      WZ1 
ATOM   2322  H2  TIP3  784     -10.053 -59.900 -50.148  1.00  0.00      WZ1 
ATOM   2323  OH2 TIP3  785      -5.134 -58.799 -66.051  1.00  0.00      WZ1 
ATOM   2324  H1  TIP3  785      -5.594 -59.283 -65.365  1.00  0.00      WZ1 
ATOM   2325  H2  TIP3  785      -4.879 -59.467 -66.687  1.00  0.00      WZ1 
ATOM   2326  OH2 TIP3  786      -5.845 -60.906 -53.695  1.00  0.00      WZ1 
ATOM   2327  H1  TIP3  786      -6.464 -60.231 -53.415  1.00  0.00      WZ1 
ATOM   2328  H2  TIP3  786      -5.501 -60.584 -54.528  1.00  0.00      WZ1 
ATOM   2329  OH2 TIP3  787      -4.063 -60.555 -67.789  1.00  0.00      WZ1 
ATOM   2330  H1  TIP3  787      -4.244 -60.710 -68.716  1.00  0.00      WZ1 
ATOM   2331  H2  TIP3  787      -3.113 -60.448 -67.744  1.00  0.00      WZ1 
ATOM   2332  OH2 TIP3  788      -0.825 -58.434 -50.418  1.00  0.00      WZ1 
ATOM   2333  H1  TIP3  788       0.128 -58.350 -50.445  1.00  0.00      WZ1 
ATOM   2334  H2  TIP3  788      -0.986 -59.146 -49.798  1.00  0.00      WZ1 
ATOM   2335  OH2 TIP3  790      -5.506 -63.551 -52.613  1.00  0.00      WZ1 
ATOM   2336  H1  TIP3  790      -5.356 -64.280 -53.215  1.00  0.00      WZ1 
ATOM   2337  H2  TIP3  790      -5.504 -62.774 -53.172  1.00  0.00      WZ1 
ATOM   2338  OH2 TIP3  791      -5.093 -65.181 -55.120  1.00  0.00      WZ1 
ATOM   2339  H1  TIP3  791      -4.558 -64.730 -55.772  1.00  0.00      WZ1 
ATOM   2340  H2  TIP3  791      -5.945 -65.289 -55.543  1.00  0.00      WZ1 
ATOM   2341  OH2 TIP3  792      -3.511 -59.742 -54.880  1.00  0.00      WZ1 
ATOM   2342  H1  TIP3  792      -2.761 -59.898 -55.454  1.00  0.00      WZ1 
ATOM   2343  H2  TIP3  792      -3.851 -58.890 -55.156  1.00  0.00      WZ1 
ATOM   2344  OH2 TIP3  793       0.904 -61.926 -49.852  1.00  0.00      WZ1 
ATOM   2345  H1  TIP3  793       1.096 -62.857 -49.963  1.00  0.00      WZ1 
ATOM   2346  H2  TIP3  793       1.762 -61.501 -49.862  1.00  0.00      WZ1 
ATOM   2347  OH2 TIP3  794       2.221 -59.138 -51.775  1.00  0.00      WZ1 
ATOM   2348  H1  TIP3  794       1.939 -58.428 -52.352  1.00  0.00      WZ1 
ATOM   2349  H2  TIP3  794       3.163 -59.211 -51.926  1.00  0.00      WZ1 
ATOM   2350  OH2 TIP3  795      -7.027 -62.352 -50.701  1.00  0.00      WZ1 
ATOM   2351  H1  TIP3  795      -7.794 -62.885 -50.911  1.00  0.00      WZ1 
ATOM   2352  H2  TIP3  795      -6.348 -62.662 -51.301  1.00  0.00      WZ1 
ATOM   2353  OH2 TIP3  796      -4.288 -67.725 -54.689  1.00  0.00      WZ1 
ATOM   2354  H1  TIP3  796      -4.386 -66.778 -54.794  1.00  0.00      WZ1 
ATOM   2355  H2  TIP3  796      -5.030 -68.097 -55.164  1.00  0.00      WZ1 
ATOM   2356  OH2 TIP3  797      -3.024 -63.403 -51.125  1.00  0.00      WZ1 
ATOM   2357  H1  TIP3  797      -3.259 -63.622 -50.223  1.00  0.00      WZ1 
ATOM   2358  H2  TIP3  797      -3.807 -63.610 -51.635  1.00  0.00      WZ1 
ATOM   2359  OH2 TIP3  798      -0.308 -64.276 -52.049  1.00  0.00      WZ1 
ATOM   2360  H1  TIP3  798      -1.255 -64.244 -51.917  1.00  0.00      WZ1 
ATOM   2361  H2  TIP3  798       0.005 -64.901 -51.396  1.00  0.00      WZ1 
ATOM   2362  OH2 TIP3  799       1.326 -65.642 -50.044  1.00  0.00      WZ1 
ATOM   2363  H1  TIP3  799       1.229 -66.594 -50.050  1.00  0.00      WZ1 
ATOM   2364  H2  TIP3  799       1.004 -65.373 -49.184  1.00  0.00      WZ1 
ATOM   2365  OH2 TIP3  800      -8.847 -64.432 -50.997  1.00  0.00      WZ1 
ATOM   2366  H1  TIP3  800      -8.635 -65.138 -51.607  1.00  0.00      WZ1 
ATOM   2367  H2  TIP3  800      -8.958 -64.869 -50.153  1.00  0.00      WZ1 
ATOM   2368  OH2 TIP3  802      -3.712 -66.748 -49.964  1.00  0.00      WZ1 
ATOM   2369  H1  TIP3  802      -3.844 -67.224 -50.784  1.00  0.00      WZ1 
ATOM   2370  H2  TIP3  802      -4.311 -66.004 -50.019  1.00  0.00      WZ1 
ATOM   2371  OH2 TIP3  803      -4.166 -49.865 -66.787  1.00  0.00      WZ1 
ATOM   2372  H1  TIP3  803      -3.233 -49.707 -66.643  1.00  0.00      WZ1 
ATOM   2373  H2  TIP3  803      -4.430 -49.190 -67.412  1.00  0.00      WZ1 
ATOM   2374  OH2 TIP3  804     -10.597 -55.229 -67.305  1.00  0.00      WZ1 
ATOM   2375  H1  TIP3  804      -9.684 -55.150 -67.031  1.00  0.00      WZ1 
ATOM   2376  H2  TIP3  804     -10.590 -55.916 -67.971  1.00  0.00      WZ1 
ATOM   2377  OH2 TIP3  805     -11.948 -49.836 -62.227  1.00  0.00      WZ1 
ATOM   2378  H1  TIP3  805     -12.596 -50.298 -62.760  1.00  0.00      WZ1 
ATOM   2379  H2  TIP3  805     -11.594 -50.507 -61.645  1.00  0.00      WZ1 
ATOM   2380  OH2 TIP3  806     -11.078 -51.755 -60.423  1.00  0.00      WZ1 
ATOM   2381  H1  TIP3  806     -11.413 -52.635 -60.250  1.00  0.00      WZ1 
ATOM   2382  H2  TIP3  806     -10.856 -51.410 -59.558  1.00  0.00      WZ1 
ATOM   2383  OH2 TIP3  807       6.470 -50.945 -57.442  1.00  0.00      WZ1 
ATOM   2384  H1  TIP3  807       6.449 -50.761 -56.503  1.00  0.00      WZ1 
ATOM   2385  H2  TIP3  807       7.161 -50.377 -57.783  1.00  0.00      WZ1 
ATOM   2386  OH2 TIP3  808       6.033 -51.378 -54.520  1.00  0.00      WZ1 
ATOM   2387  H1  TIP3  808       5.546 -52.114 -54.891  1.00  0.00      WZ1 
ATOM   2388  H2  TIP3  808       6.583 -51.772 -53.842  1.00  0.00      WZ1 
ATOM   2389  OH2 TIP3  809       4.484 -55.589 -49.882  1.00  0.00      WZ1 
ATOM   2390  H1  TIP3  809       3.618 -55.694 -49.488  1.00  0.00      WZ1 
ATOM   2391  H2  TIP3  809       4.861 -54.830 -49.436  1.00  0.00      WZ1 
ATOM   2392  OH2 TIP3  810       5.785 -57.332 -64.368  1.00  0.00      WZ1 
ATOM   2393  H1  TIP3  810       6.635 -56.911 -64.241  1.00  0.00      WZ1 
ATOM   2394  H2  TIP3  810       5.790 -58.072 -63.761  1.00  0.00      WZ1 
ATOM   2395  OH2 TIP3  811       6.180 -59.278 -62.544  1.00  0.00      WZ1 
ATOM   2396  H1  TIP3  811       5.453 -59.758 -62.147  1.00  0.00      WZ1 
ATOM   2397  H2  TIP3  811       6.761 -59.073 -61.812  1.00  0.00      WZ1 
ATOM   2398  OH2 TIP3  812       5.939 -56.494 -57.597  1.00  0.00      WZ1 
ATOM   2399  H1  TIP3  812       6.772 -56.872 -57.877  1.00  0.00      WZ1 
ATOM   2400  H2  TIP3  812       6.051 -55.551 -57.716  1.00  0.00      WZ1 
ATOM   2401  OH2 TIP3  813       4.425 -53.616 -55.290  1.00  0.00      WZ1 
ATOM   2402  H1  TIP3  813       3.777 -53.291 -54.664  1.00  0.00      WZ1 
ATOM   2403  H2  TIP3  813       3.907 -54.056 -55.964  1.00  0.00      WZ1 
ATOM   2404  OH2 TIP3  814       6.448 -59.378 -66.153  1.00  0.00      WZ1 
ATOM   2405  H1  TIP3  814       5.926 -59.021 -66.872  1.00  0.00      WZ1 
ATOM   2406  H2  TIP3  814       6.415 -58.703 -65.475  1.00  0.00      WZ1 
ATOM   2407  OH2 TIP3  815       4.797 -62.138 -67.602  1.00  0.00      WZ1 
ATOM   2408  H1  TIP3  815       4.893 -61.471 -68.282  1.00  0.00      WZ1 
ATOM   2409  H2  TIP3  815       4.657 -62.953 -68.084  1.00  0.00      WZ1 
ATOM   2410  OH2 TIP3  816       3.966 -60.758 -61.981  1.00  0.00      WZ1 
ATOM   2411  H1  TIP3  816       3.816 -61.703 -62.002  1.00  0.00      WZ1 
ATOM   2412  H2  TIP3  816       3.613 -60.477 -61.137  1.00  0.00      WZ1 
ATOM   2413  OH2 TIP3  817     -10.999 -58.680 -57.971  1.00  0.00      WZ1 
ATOM   2414  H1  TIP3  817     -10.814 -58.761 -58.907  1.00  0.00      WZ1 
ATOM   2415  H2  TIP3  817     -10.149 -58.804 -57.547  1.00  0.00      WZ1 
ATOM   2416  OH2 TIP3  818       4.823 -58.787 -52.343  1.00  0.00      WZ1 
ATOM   2417  H1  TIP3  818       5.405 -59.522 -52.151  1.00  0.00      WZ1 
ATOM   2418  H2  TIP3  818       5.386 -58.015 -52.296  1.00  0.00      WZ1 
ATOM   2419  OH2 TIP3  819       6.319 -60.885 -51.658  1.00  0.00      WZ1 
ATOM   2420  H1  TIP3  819       5.456 -61.264 -51.824  1.00  0.00      WZ1 
ATOM   2421  H2  TIP3  819       6.924 -61.623 -51.732  1.00  0.00      WZ1 
ATOM   2422  OH2 TIP3  820       4.044 -64.730 -68.485  1.00  0.00      WZ1 
ATOM   2423  H1  TIP3  820       4.655 -65.101 -67.848  1.00  0.00      WZ1 
ATOM   2424  H2  TIP3  820       3.207 -65.151 -68.289  1.00  0.00      WZ1 
ATOM   2425  OH2 TIP3  821       3.677 -63.175 -63.519  1.00  0.00      WZ1 
ATOM   2426  H1  TIP3  821       3.956 -64.082 -63.395  1.00  0.00      WZ1 
ATOM   2427  H2  TIP3  821       4.436 -62.741 -63.908  1.00  0.00      WZ1 
ATOM   2428  OH2 TIP3  822       4.289 -62.593 -58.083  1.00  0.00      WZ1 
ATOM   2429  H1  TIP3  822       5.221 -62.381 -58.117  1.00  0.00      WZ1 
ATOM   2430  H2  TIP3  822       4.053 -62.492 -57.161  1.00  0.00      WZ1 
ATOM   2431  OH2 TIP3  823       4.318 -61.857 -55.307  1.00  0.00      WZ1 
ATOM   2432  H1  TIP3  823       3.475 -61.589 -54.941  1.00  0.00      WZ1 
ATOM   2433  H2  TIP3  823       4.760 -61.035 -55.518  1.00  0.00      WZ1 
ATOM   2434  OH2 TIP3  824     -11.401 -63.409 -51.830  1.00  0.00      WZ1 
ATOM   2435  H1  TIP3  824     -10.482 -63.531 -51.594  1.00  0.00      WZ1 
ATOM   2436  H2  TIP3  824     -11.851 -64.159 -51.441  1.00  0.00      WZ1 
ATOM   2437  OH2 TIP3  825       6.601 -67.877 -49.954  1.00  0.00      WZ1 
ATOM   2438  H1  TIP3  825       6.951 -68.531 -50.559  1.00  0.00      WZ1 
ATOM   2439  H2  TIP3  825       6.748 -67.040 -50.393  1.00  0.00      WZ1 
ATOM   2440  OH2 TIP3  826       4.290 -65.912 -63.471  1.00  0.00      WZ1 
ATOM   2441  H1  TIP3  826       4.473 -66.361 -62.645  1.00  0.00      WZ1 
ATOM   2442  H2  TIP3  826       3.690 -66.497 -63.934  1.00  0.00      WZ1 
ATOM   2443  OH2 TIP3  827     -10.180 -65.097 -58.939  1.00  0.00      WZ1 
ATOM   2444  H1  TIP3  827      -9.735 -65.889 -58.637  1.00  0.00      WZ1 
ATOM   2445  H2  TIP3  827      -9.714 -64.380 -58.508  1.00  0.00      WZ1 
ATOM   2446  OH2 TIP3  828     -11.876 -62.098 -57.870  1.00  0.00      WZ1 
ATOM   2447  H1  TIP3  828     -11.384 -62.319 -58.661  1.00  0.00      WZ1 
ATOM   2448  H2  TIP3  828     -11.514 -61.257 -57.589  1.00  0.00      WZ1 
ATOM   2449  OH2 TIP3  829       6.121 -65.767 -51.604  1.00  0.00      WZ1 
ATOM   2450  H1  TIP3  829       5.203 -65.497 -51.640  1.00  0.00      WZ1 
ATOM   2451  H2  TIP3  829       6.244 -66.303 -52.388  1.00  0.00      WZ1 
ATOM   2452  OH2 TIP3  830       6.157 -65.844 -66.943  1.00  0.00      WZ1 
ATOM   2453  H1  TIP3  830       6.569 -66.566 -67.418  1.00  0.00      WZ1 
ATOM   2454  H2  TIP3  830       6.838 -65.175 -66.884  1.00  0.00      WZ1 
ATOM   2455  OH2 TIP3  831     -11.562 -65.840 -63.816  1.00  0.00      WZ1 
ATOM   2456  H1  TIP3  831     -12.487 -65.631 -63.945  1.00  0.00      WZ1 
ATOM   2457  H2  TIP3  831     -11.108 -65.356 -64.505  1.00  0.00      WZ1 
ATOM   2458  OH2 TIP3  832       3.209 -50.856 -61.870  1.00  0.00      WZ1 
ATOM   2459  H1  TIP3  832       3.861 -51.203 -62.478  1.00  0.00      WZ1 
ATOM   2460  H2  TIP3  832       3.719 -50.367 -61.224  1.00  0.00      WZ1 
ATOM   2461  OH2 TIP3  833     -11.599 -67.102 -55.471  1.00  0.00      WZ1 
ATOM   2462  H1  TIP3  833     -12.264 -67.348 -54.828  1.00  0.00      WZ1 
ATOM   2463  H2  TIP3  833     -12.041 -66.480 -56.049  1.00  0.00      WZ1 
ATOM   2464  OH2 TIP3  834      -9.407 -53.926 -51.327  1.00  0.00      WZ1 
ATOM   2465  H1  TIP3  834     -10.227 -53.752 -51.787  1.00  0.00      WZ1 
ATOM   2466  H2  TIP3  834      -9.659 -54.000 -50.406  1.00  0.00      WZ1 
ATOM   2467  OH2 TIP3  835      -6.452 -52.952 -55.068  1.00  0.00      WZ1 
ATOM   2468  H1  TIP3  835      -6.877 -52.142 -55.351  1.00  0.00      WZ1 
ATOM   2469  H2  TIP3  835      -5.548 -52.867 -55.370  1.00  0.00      WZ1 
ATOM   2470  OH2 TIP3  836      -2.141 -51.553 -52.109  1.00  0.00      WZ1 
ATOM   2471  H1  TIP3  836      -1.956 -51.887 -51.231  1.00  0.00      WZ1 
ATOM   2472  H2  TIP3  836      -1.295 -51.243 -52.431  1.00  0.00      WZ1 
ATOM   2473  OH2 TIP3  837       0.204 -50.267 -52.865  1.00  0.00      WZ1 
ATOM   2474  H1  TIP3  837       0.881 -50.900 -53.105  1.00  0.00      WZ1 
ATOM   2475  H2  TIP3  837       0.526 -49.866 -52.058  1.00  0.00      WZ1 
ATOM   2476  OH2 TIP3  838       5.121 -67.678 -53.785  1.00  0.00      WZ1 
ATOM   2477  H1  TIP3  838       4.309 -67.353 -54.173  1.00  0.00      WZ1 
ATOM   2478  H2  TIP3  838       5.354 -68.438 -54.318  1.00  0.00      WZ1 
ATOM   2479  OH2 TIP3  839      -9.051 -49.696 -55.021  1.00  0.00      WZ1 
ATOM   2480  H1  TIP3  839      -9.771 -49.256 -55.472  1.00  0.00      WZ1 
ATOM   2481  H2  TIP3  839      -9.416 -49.946 -54.172  1.00  0.00      WZ1 
ATOM   2482  OH2 TIP3  840      -6.583 -50.095 -55.991  1.00  0.00      WZ1 
ATOM   2483  H1  TIP3  840      -7.448 -50.024 -55.587  1.00  0.00      WZ1 
ATOM   2484  H2  TIP3  840      -6.639 -49.549 -56.775  1.00  0.00      WZ1 
ATOM   2485  OH2 TIP3  841      -1.873 -50.208 -56.816  1.00  0.00      WZ1 
ATOM   2486  H1  TIP3  841      -2.329 -49.679 -57.470  1.00  0.00      WZ1 
ATOM   2487  H2  TIP3  841      -1.710 -49.604 -56.090  1.00  0.00      WZ1 
ATOM   2488  OH2 TIP3  842       0.455 -51.330 -55.870  1.00  0.00      WZ1 
ATOM   2489  H1  TIP3  842      -0.450 -51.165 -56.136  1.00  0.00      WZ1 
ATOM   2490  H2  TIP3  842       0.884 -50.476 -55.936  1.00  0.00      WZ1 
ATOM   2491  OH2 TIP3  843       3.059 -49.760 -55.576  1.00  0.00      WZ1 
ATOM   2492  H1  TIP3  843       2.877 -48.844 -55.786  1.00  0.00      WZ1 
ATOM   2493  H2  TIP3  843       3.236 -50.170 -56.422  1.00  0.00      WZ1 
ATOM   2494  OH2 TIP3  844      -9.636 -51.073 -58.111  1.00  0.00      WZ1 
ATOM   2495  H1  TIP3  844      -9.654 -51.498 -57.253  1.00  0.00      WZ1 
ATOM   2496  H2  TIP3  844      -8.831 -51.391 -58.519  1.00  0.00      WZ1 
ATOM   2497  OH2 TIP3  845      -7.495 -52.363 -59.456  1.00  0.00      WZ1 
ATOM   2498  H1  TIP3  845      -7.714 -53.279 -59.286  1.00  0.00      WZ1 
ATOM   2499  H2  TIP3  845      -6.670 -52.223 -58.990  1.00  0.00      WZ1 
ATOM   2500  OH2 TIP3  846      -4.957 -51.893 -58.607  1.00  0.00      WZ1 
ATOM   2501  H1  TIP3  846      -4.745 -52.781 -58.894  1.00  0.00      WZ1 
ATOM   2502  H2  TIP3  846      -4.893 -51.927 -57.652  1.00  0.00      WZ1 
ATOM   2503  OH2 TIP3  847      -1.449 -66.229 -59.463  1.00  0.00      WZ1 
ATOM   2504  H1  TIP3  847      -2.123 -66.858 -59.207  1.00  0.00      WZ1 
ATOM   2505  H2  TIP3  847      -0.885 -66.713 -60.066  1.00  0.00      WZ1 
ATOM   2506  OH2 TIP3  848       3.694 -68.121 -59.350  1.00  0.00      WZ1 
ATOM   2507  H1  TIP3  848       4.298 -67.574 -59.852  1.00  0.00      WZ1 
ATOM   2508  H2  TIP3  848       2.824 -67.802 -59.590  1.00  0.00      WZ1 
ATOM   2509  OH2 TIP3  849       5.421 -66.982 -61.017  1.00  0.00      WZ1 
ATOM   2510  H1  TIP3  849       6.033 -67.497 -61.543  1.00  0.00      WZ1 
ATOM   2511  H2  TIP3  849       5.803 -66.105 -60.993  1.00  0.00      WZ1 
ATOM   2512  OH2 TIP3  850      -9.122 -67.595 -61.641  1.00  0.00      WZ1 
ATOM   2513  H1  TIP3  850      -9.899 -67.829 -62.148  1.00  0.00      WZ1 
ATOM   2514  H2  TIP3  850      -8.592 -68.392 -61.632  1.00  0.00      WZ1 
ATOM   2515  OH2 TIP3  851     -10.286 -67.797 -65.837  1.00  0.00      WZ1 
ATOM   2516  H1  TIP3  851      -9.847 -67.186 -66.429  1.00  0.00      WZ1 
ATOM   2517  H2  TIP3  851     -10.920 -67.259 -65.363  1.00  0.00      WZ1 
ATOM   2518  OH2 TIP3  852      -4.543 -67.668 -61.827  1.00  0.00      WZ1 
ATOM   2519  H1  TIP3  852      -3.669 -67.280 -61.857  1.00  0.00      WZ1 
ATOM   2520  H2  TIP3  852      -4.679 -67.883 -60.905  1.00  0.00      WZ1 
ATOM   2521  OH2 TIP3  853       1.014 -67.638 -60.178  1.00  0.00      WZ1 
ATOM   2522  H1  TIP3  853       1.090 -67.543 -61.127  1.00  0.00      WZ1 
ATOM   2523  H2  TIP3  853       0.739 -68.546 -60.049  1.00  0.00      WZ1 
ATOM   2524  OH2 TIP3  854       2.367 -67.612 -64.486  1.00  0.00      WZ1 
ATOM   2525  H1  TIP3  854       1.664 -66.997 -64.695  1.00  0.00      WZ1 
ATOM   2526  H2  TIP3  854       1.922 -68.450 -64.354  1.00  0.00      WZ1 
ATOM   2527  OH2 TIP3  855     -10.385 -51.849 -64.939  1.00  0.00      WZ1 
ATOM   2528  H1  TIP3  855     -11.070 -51.887 -65.607  1.00  0.00      WZ1 
ATOM   2529  H2  TIP3  855     -10.381 -50.936 -64.651  1.00  0.00      WZ1 
ATOM   2530  OH2 TIP3  856      -8.425 -65.881 -67.395  1.00  0.00      WZ1 
ATOM   2531  H1  TIP3  856      -7.934 -66.511 -67.922  1.00  0.00      WZ1 
ATOM   2532  H2  TIP3  856      -7.801 -65.585 -66.731  1.00  0.00      WZ1 
ATOM   2533  OH2 TIP3  857      -3.399 -65.588 -64.937  1.00  0.00      WZ1 
ATOM   2534  H1  TIP3  857      -3.221 -66.234 -64.255  1.00  0.00      WZ1 
ATOM   2535  H2  TIP3  857      -3.452 -64.754 -64.470  1.00  0.00      WZ1 
ATOM   2536  OH2 TIP3  858      -1.521 -50.639 -66.542  1.00  0.00      WZ1 
ATOM   2537  H1  TIP3  858      -0.655 -50.272 -66.720  1.00  0.00      WZ1 
ATOM   2538  H2  TIP3  858      -1.767 -51.078 -67.356  1.00  0.00      WZ1 
ATOM   2539  OH2 TIP3  859       5.188 -51.076 -63.863  1.00  0.00      WZ1 
ATOM   2540  H1  TIP3  859       4.994 -51.824 -64.428  1.00  0.00      WZ1 
ATOM   2541  H2  TIP3  859       5.149 -50.318 -64.446  1.00  0.00      WZ1 
ATOM   2542  OH2 TIP3  860      -9.164 -67.081 -52.123  1.00  0.00      WZ1 
ATOM   2543  H1  TIP3  860      -9.531 -67.846 -51.680  1.00  0.00      WZ1 
ATOM   2544  H2  TIP3  860      -8.252 -67.052 -51.836  1.00  0.00      WZ1 
ATOM   2545  OH2 TIP3  861      -7.191 -67.730 -50.587  1.00  0.00      WZ1 
ATOM   2546  H1  TIP3  861      -6.293 -68.004 -50.772  1.00  0.00      WZ1 
ATOM   2547  H2  TIP3  861      -7.578 -68.473 -50.123  1.00  0.00      WZ1 
ATOM   2548  OH2 TIP3  862      -8.567 -50.929 -67.914  1.00  0.00      WZ1 
ATOM   2549  H1  TIP3  862      -8.834 -50.642 -67.041  1.00  0.00      WZ1 
ATOM   2550  H2  TIP3  862      -7.796 -51.475 -67.762  1.00  0.00      WZ1 
ATOM   2551  OH2 TIP3  864       4.406 -52.325 -51.713  1.00  0.00      WZ1 
ATOM   2552  H1  TIP3  864       3.624 -52.511 -52.232  1.00  0.00      WZ1 
ATOM   2553  H2  TIP3  864       4.334 -51.396 -51.495  1.00  0.00      WZ1 
ATOM   2554  OH2 TIP3  865      18.812 -58.439 -61.682  1.00  0.00      WZ1 
ATOM   2555  H1  TIP3  865      18.901 -57.495 -61.814  1.00  0.00      WZ1 
ATOM   2556  H2  TIP3  865      18.174 -58.714 -62.340  1.00  0.00      WZ1 
ATOM   2557  OH2 TIP3  866      17.745 -59.183 -58.263  1.00  0.00      WZ1 
ATOM   2558  H1  TIP3  866      17.707 -59.830 -57.558  1.00  0.00      WZ1 
ATOM   2559  H2  TIP3  866      17.423 -59.650 -59.034  1.00  0.00      WZ1 
ATOM   2560  OH2 TIP3  867      10.114 -59.569 -56.670  1.00  0.00      WZ1 
ATOM   2561  H1  TIP3  867      10.155 -60.195 -55.947  1.00  0.00      WZ1 
ATOM   2562  H2  TIP3  867      10.816 -58.945 -56.488  1.00  0.00      WZ1 
ATOM   2563  OH2 TIP3  868      21.451 -56.244 -59.961  1.00  0.00      WZ1 
ATOM   2564  H1  TIP3  868      21.010 -56.965 -59.511  1.00  0.00      WZ1 
ATOM   2565  H2  TIP3  868      21.438 -55.524 -59.332  1.00  0.00      WZ1 
ATOM   2566  OH2 TIP3  869      11.037 -55.119 -58.135  1.00  0.00      WZ1 
ATOM   2567  H1  TIP3  869      10.668 -55.921 -58.505  1.00  0.00      WZ1 
ATOM   2568  H2  TIP3  869      11.978 -55.288 -58.089  1.00  0.00      WZ1 
ATOM   2569  OH2 TIP3  870       7.647 -61.459 -62.742  1.00  0.00      WZ1 
ATOM   2570  H1  TIP3  870       7.199 -60.613 -62.761  1.00  0.00      WZ1 
ATOM   2571  H2  TIP3  870       7.086 -62.039 -63.258  1.00  0.00      WZ1 
ATOM   2572  OH2 TIP3  871       8.358 -59.297 -60.616  1.00  0.00      WZ1 
ATOM   2573  H1  TIP3  871       8.571 -60.067 -60.089  1.00  0.00      WZ1 
ATOM   2574  H2  TIP3  871       9.095 -59.207 -61.220  1.00  0.00      WZ1 
ATOM   2575  OH2 TIP3  872      18.563 -51.140 -59.749  1.00  0.00      WZ1 
ATOM   2576  H1  TIP3  872      19.182 -51.817 -60.022  1.00  0.00      WZ1 
ATOM   2577  H2  TIP3  872      18.354 -51.358 -58.841  1.00  0.00      WZ1 
ATOM   2578  OH2 TIP3  873      16.135 -56.751 -57.857  1.00  0.00      WZ1 
ATOM   2579  H1  TIP3  873      16.438 -57.437 -58.451  1.00  0.00      WZ1 
ATOM   2580  H2  TIP3  873      16.856 -56.632 -57.239  1.00  0.00      WZ1 
ATOM   2581  OH2 TIP3  874      24.798 -65.150 -56.996  1.00  0.00      WZ1 
ATOM   2582  H1  TIP3  874      24.847 -64.540 -56.260  1.00  0.00      WZ1 
ATOM   2583  H2  TIP3  874      25.223 -64.689 -57.719  1.00  0.00      WZ1 
ATOM   2584  OH2 TIP3  875      19.275 -62.357 -57.529  1.00  0.00      WZ1 
ATOM   2585  H1  TIP3  875      19.418 -63.303 -57.509  1.00  0.00      WZ1 
ATOM   2586  H2  TIP3  875      19.169 -62.150 -58.458  1.00  0.00      WZ1 
ATOM   2587  OH2 TIP3  876      12.430 -64.255 -60.257  1.00  0.00      WZ1 
ATOM   2588  H1  TIP3  876      12.473 -63.396 -60.675  1.00  0.00      WZ1 
ATOM   2589  H2  TIP3  876      11.973 -64.808 -60.891  1.00  0.00      WZ1 
ATOM   2590  OH2 TIP3  877      20.152 -64.125 -61.856  1.00  0.00      WZ1 
ATOM   2591  H1  TIP3  877      20.799 -64.454 -61.231  1.00  0.00      WZ1 
ATOM   2592  H2  TIP3  877      20.662 -63.607 -62.479  1.00  0.00      WZ1 
ATOM   2593  OH2 TIP3  878       9.050 -61.859 -59.495  1.00  0.00      WZ1 
ATOM   2594  H1  TIP3  878       9.704 -62.409 -59.063  1.00  0.00      WZ1 
ATOM   2595  H2  TIP3  878       9.074 -62.133 -60.412  1.00  0.00      WZ1 
ATOM   2596  OH2 TIP3  879      14.207 -60.309 -60.280  1.00  0.00      WZ1 
ATOM   2597  H1  TIP3  879      14.823 -60.835 -59.770  1.00  0.00      WZ1 
ATOM   2598  H2  TIP3  879      13.621 -60.949 -60.683  1.00  0.00      WZ1 
ATOM   2599  OH2 TIP3  880      25.189 -63.672 -54.760  1.00  0.00      WZ1 
ATOM   2600  H1  TIP3  880      24.501 -63.014 -54.856  1.00  0.00      WZ1 
ATOM   2601  H2  TIP3  880      25.205 -63.869 -53.824  1.00  0.00      WZ1 
ATOM   2602  OH2 TIP3  881      11.240 -65.338 -56.183  1.00  0.00      WZ1 
ATOM   2603  H1  TIP3  881      11.022 -64.808 -56.949  1.00  0.00      WZ1 
ATOM   2604  H2  TIP3  881      10.572 -65.111 -55.536  1.00  0.00      WZ1 
ATOM   2605  OH2 TIP3  882      18.609 -55.837 -62.639  1.00  0.00      WZ1 
ATOM   2606  H1  TIP3  882      18.314 -56.160 -63.490  1.00  0.00      WZ1 
ATOM   2607  H2  TIP3  882      18.285 -54.938 -62.598  1.00  0.00      WZ1 
ATOM   2608  OH2 TIP3  883      13.809 -57.662 -55.895  1.00  0.00      WZ1 
ATOM   2609  H1  TIP3  883      13.069 -57.064 -55.792  1.00  0.00      WZ1 
ATOM   2610  H2  TIP3  883      14.523 -57.108 -56.211  1.00  0.00      WZ1 
ATOM   2611  OH2 TIP3  884      21.916 -64.834 -59.875  1.00  0.00      WZ1 
ATOM   2612  H1  TIP3  884      21.701 -65.600 -59.343  1.00  0.00      WZ1 
ATOM   2613  H2  TIP3  884      22.572 -64.361 -59.363  1.00  0.00      WZ1 
ATOM   2614  OH2 TIP3  885      10.834 -63.445 -58.231  1.00  0.00      WZ1 
ATOM   2615  H1  TIP3  885      11.448 -62.813 -57.857  1.00  0.00      WZ1 
ATOM   2616  H2  TIP3  885      11.346 -63.918 -58.887  1.00  0.00      WZ1 
ATOM   2617  OH2 TIP3  886      12.217 -55.698 -55.108  1.00  0.00      WZ1 
ATOM   2618  H1  TIP3  886      12.212 -54.818 -55.486  1.00  0.00      WZ1 
ATOM   2619  H2  TIP3  886      11.363 -55.781 -54.683  1.00  0.00      WZ1 
ATOM   2620  OH2 TIP3  887       8.338 -56.027 -64.326  1.00  0.00      WZ1 
ATOM   2621  H1  TIP3  887       8.066 -55.798 -65.215  1.00  0.00      WZ1 
ATOM   2622  H2  TIP3  887       8.384 -55.189 -63.866  1.00  0.00      WZ1 
ATOM   2623  OH2 TIP3  888      21.963 -54.405 -57.614  1.00  0.00      WZ1 
ATOM   2624  H1  TIP3  888      21.021 -54.347 -57.452  1.00  0.00      WZ1 
ATOM   2625  H2  TIP3  888      22.240 -53.499 -57.751  1.00  0.00      WZ1 
ATOM   2626  OH2 TIP3  889      22.264 -66.119 -56.196  1.00  0.00      WZ1 
ATOM   2627  H1  TIP3  889      21.528 -65.508 -56.234  1.00  0.00      WZ1 
ATOM   2628  H2  TIP3  889      22.947 -65.704 -56.722  1.00  0.00      WZ1 
ATOM   2629  OH2 TIP3  890      15.267 -68.032 -58.730  1.00  0.00      WZ1 
ATOM   2630  H1  TIP3  890      15.149 -68.980 -58.785  1.00  0.00      WZ1 
ATOM   2631  H2  TIP3  890      14.412 -67.699 -58.457  1.00  0.00      WZ1 
ATOM   2632  OH2 TIP3  891      20.215 -52.624 -60.988  1.00  0.00      WZ1 
ATOM   2633  H1  TIP3  891      20.640 -53.331 -61.473  1.00  0.00      WZ1 
ATOM   2634  H2  TIP3  891      20.532 -51.823 -61.405  1.00  0.00      WZ1 
ATOM   2635  OH2 TIP3  892      21.375 -54.723 -62.480  1.00  0.00      WZ1 
ATOM   2636  H1  TIP3  892      21.117 -55.413 -63.091  1.00  0.00      WZ1 
ATOM   2637  H2  TIP3  892      21.446 -55.166 -61.634  1.00  0.00      WZ1 
ATOM   2638  OH2 TIP3  893      23.061 -56.156 -54.002  1.00  0.00      WZ1 
ATOM   2639  H1  TIP3  893      23.200 -56.748 -54.742  1.00  0.00      WZ1 
ATOM   2640  H2  TIP3  893      23.228 -55.284 -54.358  1.00  0.00      WZ1 
ATOM   2641  OH2 TIP3  894      17.533 -59.195 -64.230  1.00  0.00      WZ1 
ATOM   2642  H1  TIP3  894      16.822 -58.660 -64.582  1.00  0.00      WZ1 
ATOM   2643  H2  TIP3  894      18.224 -59.139 -64.890  1.00  0.00      WZ1 
ATOM   2644  OH2 TIP3  895      17.587 -60.737 -67.191  1.00  0.00      WZ1 
ATOM   2645  H1  TIP3  895      18.288 -60.714 -66.540  1.00  0.00      WZ1 
ATOM   2646  H2  TIP3  895      17.890 -61.365 -67.847  1.00  0.00      WZ1 
ATOM   2647  OH2 TIP3  896      24.903 -59.817 -55.936  1.00  0.00      WZ1 
ATOM   2648  H1  TIP3  896      24.250 -59.122 -55.847  1.00  0.00      WZ1 
ATOM   2649  H2  TIP3  896      25.368 -59.607 -56.746  1.00  0.00      WZ1 
ATOM   2650  OH2 TIP3  897      20.939 -58.985 -63.278  1.00  0.00      WZ1 
ATOM   2651  H1  TIP3  897      20.207 -58.757 -62.705  1.00  0.00      WZ1 
ATOM   2652  H2  TIP3  897      21.386 -59.699 -62.823  1.00  0.00      WZ1 
ATOM   2653  OH2 TIP3  898      20.836 -60.811 -54.210  1.00  0.00      WZ1 
ATOM   2654  H1  TIP3  898      20.916 -60.047 -53.639  1.00  0.00      WZ1 
ATOM   2655  H2  TIP3  898      20.235 -60.532 -54.901  1.00  0.00      WZ1 
ATOM   2656  OH2 TIP3  899      12.584 -58.355 -61.396  1.00  0.00      WZ1 
ATOM   2657  H1  TIP3  899      12.254 -58.725 -62.214  1.00  0.00      WZ1 
ATOM   2658  H2  TIP3  899      13.173 -59.025 -61.049  1.00  0.00      WZ1 
ATOM   2659  OH2 TIP3  900      13.951 -54.926 -58.714  1.00  0.00      WZ1 
ATOM   2660  H1  TIP3  900      13.856 -55.505 -59.471  1.00  0.00      WZ1 
ATOM   2661  H2  TIP3  900      14.681 -55.298 -58.218  1.00  0.00      WZ1 
ATOM   2662  OH2 TIP3  901      12.951 -59.586 -57.762  1.00  0.00      WZ1 
ATOM   2663  H1  TIP3  901      13.516 -59.465 -58.525  1.00  0.00      WZ1 
ATOM   2664  H2  TIP3  901      13.270 -58.948 -57.123  1.00  0.00      WZ1 
ATOM   2665  OH2 TIP3  902      19.260 -54.083 -57.028  1.00  0.00      WZ1 
ATOM   2666  H1  TIP3  902      19.020 -53.420 -56.380  1.00  0.00      WZ1 
ATOM   2667  H2  TIP3  902      19.062 -54.917 -56.603  1.00  0.00      WZ1 
ATOM   2668  OH2 TIP3  903      13.831 -55.187 -53.045  1.00  0.00      WZ1 
ATOM   2669  H1  TIP3  903      13.520 -54.404 -52.590  1.00  0.00      WZ1 
ATOM   2670  H2  TIP3  903      13.181 -55.340 -53.731  1.00  0.00      WZ1 
ATOM   2671  OH2 TIP3  904      19.810 -59.823 -65.593  1.00  0.00      WZ1 
ATOM   2672  H1  TIP3  904      20.390 -59.673 -64.846  1.00  0.00      WZ1 
ATOM   2673  H2  TIP3  904      20.224 -59.352 -66.316  1.00  0.00      WZ1 
ATOM   2674  OH2 TIP3  905      10.751 -58.989 -53.816  1.00  0.00      WZ1 
ATOM   2675  H1  TIP3  905      10.821 -58.338 -53.118  1.00  0.00      WZ1 
ATOM   2676  H2  TIP3  905       9.860 -58.886 -54.151  1.00  0.00      WZ1 
ATOM   2677  OH2 TIP3  906      17.537 -53.086 -62.158  1.00  0.00      WZ1 
ATOM   2678  H1  TIP3  906      18.010 -52.790 -61.380  1.00  0.00      WZ1 
ATOM   2679  H2  TIP3  906      16.973 -52.348 -62.391  1.00  0.00      WZ1 
ATOM   2680  OH2 TIP3  907      12.071 -53.115 -52.282  1.00  0.00      WZ1 
ATOM   2681  H1  TIP3  907      12.078 -53.251 -53.229  1.00  0.00      WZ1 
ATOM   2682  H2  TIP3  907      11.155 -53.232 -52.030  1.00  0.00      WZ1 
ATOM   2683  OH2 TIP3  908      23.509 -68.073 -65.780  1.00  0.00      WZ1 
ATOM   2684  H1  TIP3  908      22.609 -67.934 -65.485  1.00  0.00      WZ1 
ATOM   2685  H2  TIP3  908      23.761 -67.241 -66.182  1.00  0.00      WZ1 
ATOM   2686  OH2 TIP3  909      11.575 -59.285 -63.806  1.00  0.00      WZ1 
ATOM   2687  H1  TIP3  909      11.283 -58.517 -64.297  1.00  0.00      WZ1 
ATOM   2688  H2  TIP3  909      10.900 -59.945 -63.969  1.00  0.00      WZ1 
ATOM   2689  OH2 TIP3  910      24.698 -53.707 -67.404  1.00  0.00      WZ1 
ATOM   2690  H1  TIP3  910      24.771 -52.768 -67.233  1.00  0.00      WZ1 
ATOM   2691  H2  TIP3  910      25.604 -54.012 -67.460  1.00  0.00      WZ1 
ATOM   2692  OH2 TIP3  911       7.668 -56.922 -54.991  1.00  0.00      WZ1 
ATOM   2693  H1  TIP3  911       7.167 -56.950 -55.806  1.00  0.00      WZ1 
ATOM   2694  H2  TIP3  911       7.673 -57.828 -54.682  1.00  0.00      WZ1 
ATOM   2695  OH2 TIP3  912       7.418 -54.142 -58.107  1.00  0.00      WZ1 
ATOM   2696  H1  TIP3  912       8.364 -54.286 -58.126  1.00  0.00      WZ1 
ATOM   2697  H2  TIP3  912       7.306 -53.358 -57.570  1.00  0.00      WZ1 
ATOM   2698  OH2 TIP3  913      25.616 -53.476 -52.425  1.00  0.00      WZ1 
ATOM   2699  H1  TIP3  913      25.567 -54.431 -52.462  1.00  0.00      WZ1 
ATOM   2700  H2  TIP3  913      24.789 -53.208 -52.024  1.00  0.00      WZ1 
ATOM   2701  OH2 TIP3  914      16.594 -53.902 -53.549  1.00  0.00      WZ1 
ATOM   2702  H1  TIP3  914      16.682 -53.075 -53.074  1.00  0.00      WZ1 
ATOM   2703  H2  TIP3  914      15.731 -54.232 -53.300  1.00  0.00      WZ1 
ATOM   2704  OH2 TIP3  915      17.009 -50.130 -63.743  1.00  0.00      WZ1 
ATOM   2705  H1  TIP3  915      16.933 -50.251 -64.689  1.00  0.00      WZ1 
ATOM   2706  H2  TIP3  915      17.042 -49.180 -63.624  1.00  0.00      WZ1 
ATOM   2707  OH2 TIP3  916      10.662 -51.341 -61.962  1.00  0.00      WZ1 
ATOM   2708  H1  TIP3  916      10.814 -51.689 -61.083  1.00  0.00      WZ1 
ATOM   2709  H2  TIP3  916       9.811 -51.697 -62.217  1.00  0.00      WZ1 
ATOM   2710  OH2 TIP3  917      20.110 -50.976 -66.741  1.00  0.00      WZ1 
ATOM   2711  H1  TIP3  917      20.485 -51.720 -67.211  1.00  0.00      WZ1 
ATOM   2712  H2  TIP3  917      20.115 -51.245 -65.822  1.00  0.00      WZ1 
ATOM   2713  OH2 TIP3  918      19.779 -51.050 -63.991  1.00  0.00      WZ1 
ATOM   2714  H1  TIP3  918      18.844 -50.950 -63.813  1.00  0.00      WZ1 
ATOM   2715  H2  TIP3  918      20.059 -51.759 -63.413  1.00  0.00      WZ1 
ATOM   2716  OH2 TIP3  919      22.768 -61.983 -51.945  1.00  0.00      WZ1 
ATOM   2717  H1  TIP3  919      22.361 -61.502 -52.665  1.00  0.00      WZ1 
ATOM   2718  H2  TIP3  919      22.808 -62.888 -52.253  1.00  0.00      WZ1 
ATOM   2719  OH2 TIP3  920       9.917 -55.599 -53.948  1.00  0.00      WZ1 
ATOM   2720  H1  TIP3  920      10.133 -55.960 -53.089  1.00  0.00      WZ1 
ATOM   2721  H2  TIP3  920       9.061 -55.973 -54.158  1.00  0.00      WZ1 
ATOM   2722  OH2 TIP3  921      12.536 -67.129 -57.953  1.00  0.00      WZ1 
ATOM   2723  H1  TIP3  921      11.674 -67.216 -58.360  1.00  0.00      WZ1 
ATOM   2724  H2  TIP3  921      12.513 -66.273 -57.525  1.00  0.00      WZ1 
ATOM   2725  OH2 TIP3  922      17.198 -67.407 -54.578  1.00  0.00      WZ1 
ATOM   2726  H1  TIP3  922      17.619 -67.822 -53.825  1.00  0.00      WZ1 
ATOM   2727  H2  TIP3  922      16.265 -67.585 -54.461  1.00  0.00      WZ1 
ATOM   2728  OH2 TIP3  923      20.525 -63.651 -53.725  1.00  0.00      WZ1 
ATOM   2729  H1  TIP3  923      20.011 -63.777 -52.927  1.00  0.00      WZ1 
ATOM   2730  H2  TIP3  923      20.369 -62.739 -53.969  1.00  0.00      WZ1 
ATOM   2731  OH2 TIP3  924      21.287 -58.790 -67.963  1.00  0.00      WZ1 
ATOM   2732  H1  TIP3  924      21.329 -59.013 -68.893  1.00  0.00      WZ1 
ATOM   2733  H2  TIP3  924      22.137 -58.391 -67.773  1.00  0.00      WZ1 
ATOM   2734  OH2 TIP3  925      16.860 -64.914 -67.293  1.00  0.00      WZ1 
ATOM   2735  H1  TIP3  925      16.607 -64.895 -66.370  1.00  0.00      WZ1 
ATOM   2736  H2  TIP3  925      16.603 -65.786 -67.594  1.00  0.00      WZ1 
ATOM   2737  OH2 TIP3  926      12.627 -62.163 -56.858  1.00  0.00      WZ1 
ATOM   2738  H1  TIP3  926      11.985 -62.203 -56.149  1.00  0.00      WZ1 
ATOM   2739  H2  TIP3  926      12.664 -61.237 -57.095  1.00  0.00      WZ1 
ATOM   2740  OH2 TIP3  927      12.623 -61.942 -61.946  1.00  0.00      WZ1 
ATOM   2741  H1  TIP3  927      11.731 -62.283 -62.004  1.00  0.00      WZ1 
ATOM   2742  H2  TIP3  927      13.074 -62.319 -62.701  1.00  0.00      WZ1 
ATOM   2743  OH2 TIP3  928      18.159 -61.526 -63.129  1.00  0.00      WZ1 
ATOM   2744  H1  TIP3  928      17.750 -60.711 -63.420  1.00  0.00      WZ1 
ATOM   2745  H2  TIP3  928      18.880 -61.666 -63.743  1.00  0.00      WZ1 
ATOM   2746  OH2 TIP3  929      17.261 -61.350 -51.641  1.00  0.00      WZ1 
ATOM   2747  H1  TIP3  929      16.699 -62.055 -51.320  1.00  0.00      WZ1 
ATOM   2748  H2  TIP3  929      18.088 -61.471 -51.173  1.00  0.00      WZ1 
ATOM   2749  OH2 TIP3  930      19.164 -62.080 -60.315  1.00  0.00      WZ1 
ATOM   2750  H1  TIP3  930      18.968 -61.474 -61.030  1.00  0.00      WZ1 
ATOM   2751  H2  TIP3  930      19.345 -62.914 -60.749  1.00  0.00      WZ1 
ATOM   2752  OH2 TIP3  931      10.377 -61.843 -54.990  1.00  0.00      WZ1 
ATOM   2753  H1  TIP3  931      10.339 -61.443 -54.122  1.00  0.00      WZ1 
ATOM   2754  H2  TIP3  931       9.886 -62.660 -54.900  1.00  0.00      WZ1 
ATOM   2755  OH2 TIP3  932      13.742 -64.469 -68.192  1.00  0.00      WZ1 
ATOM   2756  H1  TIP3  932      13.311 -64.914 -67.462  1.00  0.00      WZ1 
ATOM   2757  H2  TIP3  932      13.024 -64.097 -68.704  1.00  0.00      WZ1 
ATOM   2758  OH2 TIP3  933       6.985 -64.727 -61.140  1.00  0.00      WZ1 
ATOM   2759  H1  TIP3  933       7.615 -64.755 -60.421  1.00  0.00      WZ1 
ATOM   2760  H2  TIP3  933       7.434 -65.152 -61.870  1.00  0.00      WZ1 
ATOM   2761  OH2 TIP3  934       8.259 -63.980 -65.716  1.00  0.00      WZ1 
ATOM   2762  H1  TIP3  934       8.733 -63.389 -66.301  1.00  0.00      WZ1 
ATOM   2763  H2  TIP3  934       7.542 -63.450 -65.369  1.00  0.00      WZ1 
ATOM   2764  OH2 TIP3  935      18.428 -60.442 -55.643  1.00  0.00      WZ1 
ATOM   2765  H1  TIP3  935      18.751 -61.073 -56.286  1.00  0.00      WZ1 
ATOM   2766  H2  TIP3  935      17.988 -60.977 -54.983  1.00  0.00      WZ1 
ATOM   2767  OH2 TIP3  936      15.205 -64.514 -60.859  1.00  0.00      WZ1 
ATOM   2768  H1  TIP3  936      14.294 -64.458 -60.571  1.00  0.00      WZ1 
ATOM   2769  H2  TIP3  936      15.710 -64.575 -60.049  1.00  0.00      WZ1 
ATOM   2770  OH2 TIP3  937      10.033 -62.886 -62.033  1.00  0.00      WZ1 
ATOM   2771  H1  TIP3  937       9.144 -62.786 -62.373  1.00  0.00      WZ1 
ATOM   2772  H2  TIP3  937      10.330 -63.727 -62.379  1.00  0.00      WZ1 
ATOM   2773  OH2 TIP3  938      13.687 -62.886 -64.376  1.00  0.00      WZ1 
ATOM   2774  H1  TIP3  938      14.618 -62.757 -64.198  1.00  0.00      WZ1 
ATOM   2775  H2  TIP3  938      13.472 -62.216 -65.026  1.00  0.00      WZ1 
ATOM   2776  OH2 TIP3  939      19.610 -65.280 -57.595  1.00  0.00      WZ1 
ATOM   2777  H1  TIP3  939      18.933 -65.148 -56.931  1.00  0.00      WZ1 
ATOM   2778  H2  TIP3  939      19.125 -65.435 -58.405  1.00  0.00      WZ1 
ATOM   2779  OH2 TIP3  940      12.361 -61.691 -66.809  1.00  0.00      WZ1 
ATOM   2780  H1  TIP3  940      11.818 -62.071 -67.501  1.00  0.00      WZ1 
ATOM   2781  H2  TIP3  940      13.194 -61.497 -67.238  1.00  0.00      WZ1 
ATOM   2782  OH2 TIP3  941      22.898 -49.608 -51.318  1.00  0.00      WZ1 
ATOM   2783  H1  TIP3  941      23.098 -49.184 -52.153  1.00  0.00      WZ1 
ATOM   2784  H2  TIP3  941      23.553 -49.264 -50.711  1.00  0.00      WZ1 
ATOM   2785  OH2 TIP3  942      10.496 -57.134 -51.710  1.00  0.00      WZ1 
ATOM   2786  H1  TIP3  942      11.228 -56.880 -51.149  1.00  0.00      WZ1 
ATOM   2787  H2  TIP3  942       9.716 -56.930 -51.195  1.00  0.00      WZ1 
ATOM   2788  OH2 TIP3  943      16.525 -61.727 -58.972  1.00  0.00      WZ1 
ATOM   2789  H1  TIP3  943      17.089 -62.273 -59.519  1.00  0.00      WZ1 
ATOM   2790  H2  TIP3  943      16.377 -62.249 -58.184  1.00  0.00      WZ1 
ATOM   2791  OH2 TIP3  944      11.527 -65.590 -62.554  1.00  0.00      WZ1 
ATOM   2792  H1  TIP3  944      11.210 -66.493 -62.589  1.00  0.00      WZ1 
ATOM   2793  H2  TIP3  944      12.308 -65.589 -63.107  1.00  0.00      WZ1 
ATOM   2794  OH2 TIP3  945      15.152 -63.338 -56.558  1.00  0.00      WZ1 
ATOM   2795  H1  TIP3  945      14.316 -62.885 -56.448  1.00  0.00      WZ1 
ATOM   2796  H2  TIP3  945      15.676 -63.063 -55.806  1.00  0.00      WZ1 
ATOM   2797  OH2 TIP3  946      15.696 -57.126 -64.874  1.00  0.00      WZ1 
ATOM   2798  H1  TIP3  946      14.951 -57.633 -65.196  1.00  0.00      WZ1 
ATOM   2799  H2  TIP3  946      15.562 -57.077 -63.927  1.00  0.00      WZ1 
ATOM   2800  OH2 TIP3  947      22.846 -57.993 -56.087  1.00  0.00      WZ1 
ATOM   2801  H1  TIP3  947      23.488 -57.536 -56.631  1.00  0.00      WZ1 
ATOM   2802  H2  TIP3  947      22.015 -57.880 -56.549  1.00  0.00      WZ1 
ATOM   2803  OH2 TIP3  948      19.594 -64.312 -66.674  1.00  0.00      WZ1 
ATOM   2804  H1  TIP3  948      18.655 -64.200 -66.825  1.00  0.00      WZ1 
ATOM   2805  H2  TIP3  948      19.891 -63.455 -66.368  1.00  0.00      WZ1 
ATOM   2806  OH2 TIP3  949      17.215 -56.941 -53.637  1.00  0.00      WZ1 
ATOM   2807  H1  TIP3  949      16.870 -57.323 -52.830  1.00  0.00      WZ1 
ATOM   2808  H2  TIP3  949      17.015 -56.008 -53.565  1.00  0.00      WZ1 
ATOM   2809  OH2 TIP3  950      20.312 -62.444 -65.014  1.00  0.00      WZ1 
ATOM   2810  H1  TIP3  950      21.204 -62.582 -64.695  1.00  0.00      WZ1 
ATOM   2811  H2  TIP3  950      20.368 -61.654 -65.550  1.00  0.00      WZ1 
ATOM   2812  OH2 TIP3  951      10.821 -57.831 -59.104  1.00  0.00      WZ1 
ATOM   2813  H1  TIP3  951      11.565 -57.833 -59.705  1.00  0.00      WZ1 
ATOM   2814  H2  TIP3  951      10.898 -58.654 -58.622  1.00  0.00      WZ1 
ATOM   2815  OH2 TIP3  952      17.821 -55.667 -65.848  1.00  0.00      WZ1 
ATOM   2816  H1  TIP3  952      17.526 -54.841 -65.467  1.00  0.00      WZ1 
ATOM   2817  H2  TIP3  952      17.118 -56.287 -65.652  1.00  0.00      WZ1 
ATOM   2818  OH2 TIP3  953       7.829 -59.370 -53.789  1.00  0.00      WZ1 
ATOM   2819  H1  TIP3  953       8.052 -59.788 -52.957  1.00  0.00      WZ1 
ATOM   2820  H2  TIP3  953       7.227 -59.983 -54.212  1.00  0.00      WZ1 
ATOM   2821  OH2 TIP3  954      14.845 -59.853 -51.576  1.00  0.00      WZ1 
ATOM   2822  H1  TIP3  954      14.549 -60.019 -52.471  1.00  0.00      WZ1 
ATOM   2823  H2  TIP3  954      15.777 -60.073 -51.587  1.00  0.00      WZ1 
ATOM   2824  OH2 TIP3  955      19.465 -54.480 -53.686  1.00  0.00      WZ1 
ATOM   2825  H1  TIP3  955      18.565 -54.297 -53.954  1.00  0.00      WZ1 
ATOM   2826  H2  TIP3  955      19.500 -54.221 -52.765  1.00  0.00      WZ1 
ATOM   2827  OH2 TIP3  956      25.197 -62.235 -65.319  1.00  0.00      WZ1 
ATOM   2828  H1  TIP3  956      24.642 -62.631 -65.991  1.00  0.00      WZ1 
ATOM   2829  H2  TIP3  956      25.297 -61.325 -65.597  1.00  0.00      WZ1 
ATOM   2830  OH2 TIP3  957      25.160 -56.435 -52.482  1.00  0.00      WZ1 
ATOM   2831  H1  TIP3  957      24.309 -56.197 -52.849  1.00  0.00      WZ1 
ATOM   2832  H2  TIP3  957      25.750 -56.452 -53.235  1.00  0.00      WZ1 
ATOM   2833  OH2 TIP3  958      23.492 -53.449 -64.854  1.00  0.00      WZ1 
ATOM   2834  H1  TIP3  958      23.119 -54.275 -64.545  1.00  0.00      WZ1 
ATOM   2835  H2  TIP3  958      23.769 -53.632 -65.751  1.00  0.00      WZ1 
ATOM   2836  OH2 TIP3  959      20.652 -58.641 -57.833  1.00  0.00      WZ1 
ATOM   2837  H1  TIP3  959      19.724 -58.873 -57.860  1.00  0.00      WZ1 
ATOM   2838  H2  TIP3  959      21.103 -59.418 -58.163  1.00  0.00      WZ1 
ATOM   2839  OH2 TIP3  960      13.196 -54.313 -61.700  1.00  0.00      WZ1 
ATOM   2840  H1  TIP3  960      13.723 -53.539 -61.900  1.00  0.00      WZ1 
ATOM   2841  H2  TIP3  960      12.315 -54.088 -62.001  1.00  0.00      WZ1 
ATOM   2842  OH2 TIP3  961       8.950 -59.450 -67.112  1.00  0.00      WZ1 
ATOM   2843  H1  TIP3  961       9.566 -58.824 -66.733  1.00  0.00      WZ1 
ATOM   2844  H2  TIP3  961       8.089 -59.135 -66.841  1.00  0.00      WZ1 
ATOM   2845  OH2 TIP3  962      14.623 -56.650 -62.123  1.00  0.00      WZ1 
ATOM   2846  H1  TIP3  962      14.382 -55.724 -62.082  1.00  0.00      WZ1 
ATOM   2847  H2  TIP3  962      13.882 -57.109 -61.727  1.00  0.00      WZ1 
ATOM   2848  OH2 TIP3  963      15.138 -52.501 -55.808  1.00  0.00      WZ1 
ATOM   2849  H1  TIP3  963      15.500 -51.646 -56.042  1.00  0.00      WZ1 
ATOM   2850  H2  TIP3  963      15.669 -52.792 -55.068  1.00  0.00      WZ1 
ATOM   2851  OH2 TIP3  964      13.306 -51.628 -62.578  1.00  0.00      WZ1 
ATOM   2852  H1  TIP3  964      12.356 -51.522 -62.527  1.00  0.00      WZ1 
ATOM   2853  H2  TIP3  964      13.658 -50.807 -62.233  1.00  0.00      WZ1 
ATOM   2854  OH2 TIP3  965      18.682 -56.401 -56.108  1.00  0.00      WZ1 
ATOM   2855  H1  TIP3  965      18.256 -56.629 -55.281  1.00  0.00      WZ1 
ATOM   2856  H2  TIP3  965      19.262 -57.140 -56.290  1.00  0.00      WZ1 
ATOM   2857  OH2 TIP3  966      20.884 -55.472 -67.034  1.00  0.00      WZ1 
ATOM   2858  H1  TIP3  966      21.238 -55.852 -66.229  1.00  0.00      WZ1 
ATOM   2859  H2  TIP3  966      19.936 -55.566 -66.947  1.00  0.00      WZ1 
ATOM   2860  OH2 TIP3  967      21.340 -51.850 -53.638  1.00  0.00      WZ1 
ATOM   2861  H1  TIP3  967      20.738 -52.405 -54.133  1.00  0.00      WZ1 
ATOM   2862  H2  TIP3  967      21.621 -51.183 -54.264  1.00  0.00      WZ1 
ATOM   2863  OH2 TIP3  968      25.388 -50.993 -66.833  1.00  0.00      WZ1 
ATOM   2864  H1  TIP3  968      26.132 -50.407 -66.973  1.00  0.00      WZ1 
ATOM   2865  H2  TIP3  968      24.694 -50.425 -66.499  1.00  0.00      WZ1 
ATOM   2866  OH2 TIP3  969       9.463 -64.617 -54.231  1.00  0.00      WZ1 
ATOM   2867  H1  TIP3  969       8.570 -64.278 -54.298  1.00  0.00      WZ1 
ATOM   2868  H2  TIP3  969       9.364 -65.472 -53.813  1.00  0.00      WZ1 
ATOM   2869  OH2 TIP3  970      21.750 -56.800 -64.807  1.00  0.00      WZ1 
ATOM   2870  H1  TIP3  970      21.473 -57.528 -64.251  1.00  0.00      WZ1 
ATOM   2871  H2  TIP3  970      22.678 -56.681 -64.602  1.00  0.00      WZ1 
ATOM   2872  OH2 TIP3  971       9.114 -52.812 -55.796  1.00  0.00      WZ1 
ATOM   2873  H1  TIP3  971       9.331 -53.744 -55.827  1.00  0.00      WZ1 
ATOM   2874  H2  TIP3  971       9.360 -52.538 -54.913  1.00  0.00      WZ1 
ATOM   2875  OH2 TIP3  972      14.975 -54.361 -68.587  1.00  0.00      WZ1 
ATOM   2876  H1  TIP3  972      15.214 -55.109 -69.134  1.00  0.00      WZ1 
ATOM   2877  H2  TIP3  972      14.706 -54.749 -67.754  1.00  0.00      WZ1 
ATOM   2878  OH2 TIP3  973      13.912 -54.790 -66.130  1.00  0.00      WZ1 
ATOM   2879  H1  TIP3  973      14.059 -55.310 -65.340  1.00  0.00      WZ1 
ATOM   2880  H2  TIP3  973      13.909 -53.884 -65.824  1.00  0.00      WZ1 
ATOM   2881  OH2 TIP3  974      10.365 -57.538 -65.620  1.00  0.00      WZ1 
ATOM   2882  H1  TIP3  974       9.679 -57.186 -65.053  1.00  0.00      WZ1 
ATOM   2883  H2  TIP3  974      10.888 -56.775 -65.866  1.00  0.00      WZ1 
ATOM   2884  OH2 TIP3  975      18.197 -64.876 -55.341  1.00  0.00      WZ1 
ATOM   2885  H1  TIP3  975      18.896 -64.802 -54.691  1.00  0.00      WZ1 
ATOM   2886  H2  TIP3  975      17.816 -65.740 -55.187  1.00  0.00      WZ1 
ATOM   2887  OH2 TIP3  976      18.981 -65.224 -64.244  1.00  0.00      WZ1 
ATOM   2888  H1  TIP3  976      19.201 -64.752 -65.047  1.00  0.00      WZ1 
ATOM   2889  H2  TIP3  976      19.540 -64.829 -63.574  1.00  0.00      WZ1 
ATOM   2890  OH2 TIP3  977      16.650 -53.093 -65.381  1.00  0.00      WZ1 
ATOM   2891  H1  TIP3  977      15.834 -52.596 -65.329  1.00  0.00      WZ1 
ATOM   2892  H2  TIP3  977      17.180 -52.618 -66.021  1.00  0.00      WZ1 
ATOM   2893  OH2 TIP3  978      16.181 -63.496 -63.409  1.00  0.00      WZ1 
ATOM   2894  H1  TIP3  978      16.994 -62.991 -63.363  1.00  0.00      WZ1 
ATOM   2895  H2  TIP3  978      15.937 -63.641 -62.495  1.00  0.00      WZ1 
ATOM   2896  OH2 TIP3  979      16.717 -62.509 -54.224  1.00  0.00      WZ1 
ATOM   2897  H1  TIP3  979      16.836 -61.936 -53.467  1.00  0.00      WZ1 
ATOM   2898  H2  TIP3  979      17.373 -63.197 -54.109  1.00  0.00      WZ1 
ATOM   2899  OH2 TIP3  980      17.065 -66.414 -62.471  1.00  0.00      WZ1 
ATOM   2900  H1  TIP3  980      16.718 -65.797 -61.826  1.00  0.00      WZ1 
ATOM   2901  H2  TIP3  980      17.724 -65.914 -62.952  1.00  0.00      WZ1 
ATOM   2902  OH2 TIP3  981      13.988 -52.049 -65.399  1.00  0.00      WZ1 
ATOM   2903  H1  TIP3  981      14.149 -51.250 -65.900  1.00  0.00      WZ1 
ATOM   2904  H2  TIP3  981      13.791 -51.743 -64.514  1.00  0.00      WZ1 
ATOM   2905  OH2 TIP3  982      12.723 -65.351 -65.784  1.00  0.00      WZ1 
ATOM   2906  H1  TIP3  982      12.639 -64.463 -65.437  1.00  0.00      WZ1 
ATOM   2907  H2  TIP3  982      13.613 -65.617 -65.552  1.00  0.00      WZ1 
ATOM   2908  OH2 TIP3  983      22.922 -64.602 -53.389  1.00  0.00      WZ1 
ATOM   2909  H1  TIP3  983      22.005 -64.340 -53.477  1.00  0.00      WZ1 
ATOM   2910  H2  TIP3  983      23.257 -64.605 -54.286  1.00  0.00      WZ1 
ATOM   2911  OH2 TIP3  984      21.524 -60.852 -59.294  1.00  0.00      WZ1 
ATOM   2912  H1  TIP3  984      20.726 -61.267 -59.622  1.00  0.00      WZ1 
ATOM   2913  H2  TIP3  984      21.969 -61.543 -58.803  1.00  0.00      WZ1 
ATOM   2914  OH2 TIP3  985      10.981 -54.924 -66.723  1.00  0.00      WZ1 
ATOM   2915  H1  TIP3  985      11.573 -54.225 -66.447  1.00  0.00      WZ1 
ATOM   2916  H2  TIP3  985      11.441 -55.357 -67.443  1.00  0.00      WZ1 
ATOM   2917  OH2 TIP3  986       9.297 -62.260 -67.607  1.00  0.00      WZ1 
ATOM   2918  H1  TIP3  986       9.252 -61.321 -67.428  1.00  0.00      WZ1 
ATOM   2919  H2  TIP3  986       8.410 -62.495 -67.877  1.00  0.00      WZ1 
ATOM   2920  OH2 TIP3  987      22.610 -51.596 -57.671  1.00  0.00      WZ1 
ATOM   2921  H1  TIP3  987      22.455 -50.918 -58.328  1.00  0.00      WZ1 
ATOM   2922  H2  TIP3  987      23.543 -51.524 -57.468  1.00  0.00      WZ1 
ATOM   2923  OH2 TIP3  988      10.105 -67.478 -58.934  1.00  0.00      WZ1 
ATOM   2924  H1  TIP3  988       9.876 -67.419 -59.862  1.00  0.00      WZ1 
ATOM   2925  H2  TIP3  988       9.663 -68.270 -58.628  1.00  0.00      WZ1 
ATOM   2926  OH2 TIP3  989       9.036 -53.538 -62.773  1.00  0.00      WZ1 
ATOM   2927  H1  TIP3  989       8.204 -53.065 -62.746  1.00  0.00      WZ1 
ATOM   2928  H2  TIP3  989       9.582 -53.028 -63.372  1.00  0.00      WZ1 
ATOM   2929  OH2 TIP3  990       8.324 -50.925 -51.444  1.00  0.00      WZ1 
ATOM   2930  H1  TIP3  990       8.864 -51.142 -50.684  1.00  0.00      WZ1 
ATOM   2931  H2  TIP3  990       7.843 -51.731 -51.633  1.00  0.00      WZ1 
ATOM   2932  OH2 TIP3  991      12.921 -52.006 -49.823  1.00  0.00      WZ1 
ATOM   2933  H1  TIP3  991      13.689 -52.465 -49.482  1.00  0.00      WZ1 
ATOM   2934  H2  TIP3  991      12.900 -52.232 -50.753  1.00  0.00      WZ1 
ATOM   2935  OH2 TIP3  992      17.013 -52.498 -68.448  1.00  0.00      WZ1 
ATOM   2936  H1  TIP3  992      16.370 -53.129 -68.127  1.00  0.00      WZ1 
ATOM   2937  H2  TIP3  992      17.775 -53.029 -68.680  1.00  0.00      WZ1 
ATOM   2938  OH2 TIP3  993      19.498 -53.626 -51.094  1.00  0.00      WZ1 
ATOM   2939  H1  TIP3  993      19.147 -54.482 -50.851  1.00  0.00      WZ1 
ATOM   2940  H2  TIP3  993      20.225 -53.483 -50.487  1.00  0.00      WZ1 
ATOM   2941  OH2 TIP3  994      21.618 -52.681 -68.214  1.00  0.00      WZ1 
ATOM   2942  H1  TIP3  994      21.901 -53.475 -67.762  1.00  0.00      WZ1 
ATOM   2943  H2  TIP3  994      22.358 -52.448 -68.775  1.00  0.00      WZ1 
ATOM   2944  OH2 TIP3  995       8.231 -57.115 -50.489  1.00  0.00      WZ1 
ATOM   2945  H1  TIP3  995       8.375 -58.017 -50.776  1.00  0.00      WZ1 
ATOM   2946  H2  TIP3  995       7.459 -56.829 -50.977  1.00  0.00      WZ1 
ATOM   2947  OH2 TIP3  996      12.572 -56.771 -68.357  1.00  0.00      WZ1 
ATOM   2948  H1  TIP3  996      12.637 -57.565 -67.826  1.00  0.00      WZ1 
ATOM   2949  H2  TIP3  996      13.225 -56.890 -69.047  1.00  0.00      WZ1 
ATOM   2950  OH2 TIP3  997      14.887 -57.145 -51.057  1.00  0.00      WZ1 
ATOM   2951  H1  TIP3  997      14.558 -56.874 -51.914  1.00  0.00      WZ1 
ATOM   2952  H2  TIP3  997      15.039 -58.086 -51.144  1.00  0.00      WZ1 
ATOM   2953  OH2 TIP3  998      17.925 -55.724 -68.621  1.00  0.00      WZ1 
ATOM   2954  H1  TIP3  998      17.656 -55.544 -67.720  1.00  0.00      WZ1 
ATOM   2955  H2  TIP3  998      17.718 -56.649 -68.752  1.00  0.00      WZ1 
ATOM   2956  OH2 TIP3  999      20.621 -57.229 -53.673  1.00  0.00      WZ1 
ATOM   2957  H1  TIP3  999      21.367 -56.641 -53.793  1.00  0.00      WZ1 
ATOM   2958  H2  TIP3  999      19.864 -56.647 -53.610  1.00  0.00      WZ1 
ATOM   2959  OH2 TIP3 1000       9.064 -59.914 -51.069  1.00  0.00      WZ1 
ATOM   2960  H1  TIP3 1000       9.472 -60.772 -51.190  1.00  0.00      WZ1 
ATOM   2961  H2  TIP3 1000       8.803 -59.900 -50.148  1.00  0.00      WZ1 
ATOM   2962  OH2 TIP3 1001      13.722 -58.799 -66.051  1.00  0.00      WZ1 
ATOM   2963  H1  TIP3 1001      13.262 -59.283 -65.365  1.00  0.00      WZ1 
ATOM   2964  H2  TIP3 1001      13.977 -59.467 -66.687  1.00  0.00      WZ1 
ATOM   2965  OH2 TIP3 1002      13.011 -60.906 -53.695  1.00  0.00      WZ1 
ATOM   2966  H1  TIP3 1002      12.392 -60.231 -53.415  1.00  0.00      WZ1 
ATOM   2967  H2  TIP3 1002      13.355 -60.584 -54.528  1.00  0.00      WZ1 
ATOM   2968  OH2 TIP3 1003      14.793 -60.555 -67.789  1.00  0.00      WZ1 
ATOM   2969  H1  TIP3 1003      14.612 -60.710 -68.716  1.00  0.00      WZ1 
ATOM   2970  H2  TIP3 1003      15.743 -60.448 -67.744  1.00  0.00      WZ1 
ATOM   2971  OH2 TIP3 1004      18.031 -58.434 -50.418  1.00  0.00      WZ1 
ATOM   2972  H1  TIP3 1004      18.984 -58.350 -50.445  1.00  0.00      WZ1 
ATOM   2973  H2  TIP3 1004      17.870 -59.146 -49.798  1.00  0.00      WZ1 
ATOM   2974  OH2 TIP3 1006      13.350 -63.551 -52.613  1.00  0.00      WZ1 
ATOM   2975  H1  TIP3 1006      13.500 -64.280 -53.215  1.00  0.00      WZ1 
ATOM   2976  H2  TIP3 1006      13.352 -62.774 -53.172  1.00  0.00      WZ1 
ATOM   2977  OH2 TIP3 1007      13.763 -65.181 -55.120  1.00  0.00      WZ1 
ATOM   2978  H1  TIP3 1007      14.298 -64.730 -55.772  1.00  0.00      WZ1 
ATOM   2979  H2  TIP3 1007      12.911 -65.289 -55.543  1.00  0.00      WZ1 
ATOM   2980  OH2 TIP3 1008      15.345 -59.742 -54.880  1.00  0.00      WZ1 
ATOM   2981  H1  TIP3 1008      16.095 -59.898 -55.454  1.00  0.00      WZ1 
ATOM   2982  H2  TIP3 1008      15.005 -58.890 -55.156  1.00  0.00      WZ1 
ATOM   2983  OH2 TIP3 1009      19.760 -61.926 -49.852  1.00  0.00      WZ1 
ATOM   2984  H1  TIP3 1009      19.952 -62.857 -49.963  1.00  0.00      WZ1 
ATOM   2985  H2  TIP3 1009      20.618 -61.501 -49.862  1.00  0.00      WZ1 
ATOM   2986  OH2 TIP3 1010      21.077 -59.138 -51.775  1.00  0.00      WZ1 
ATOM   2987  H1  TIP3 1010      20.795 -58.428 -52.352  1.00  0.00      WZ1 
ATOM   2988  H2  TIP3 1010      22.019 -59.211 -51.926  1.00  0.00      WZ1 
ATOM   2989  OH2 TIP3 1011      11.829 -62.352 -50.701  1.00  0.00      WZ1 
ATOM   2990  H1  TIP3 1011      11.062 -62.885 -50.911  1.00  0.00      WZ1 
ATOM   2991  H2  TIP3 1011      12.508 -62.662 -51.301  1.00  0.00      WZ1 
ATOM   2992  OH2 TIP3 1012      14.568 -67.725 -54.689  1.00  0.00      WZ1 
ATOM   2993  H1  TIP3 1012      14.470 -66.778 -54.794  1.00  0.00      WZ1 
ATOM   2994  H2  TIP3 1012      13.826 -68.097 -55.164  1.00  0.00      WZ1 
ATOM   2995  OH2 TIP3 1013      15.832 -63.403 -51.125  1.00  0.00      WZ1 
ATOM   2996  H1  TIP3 1013      15.597 -63.622 -50.223  1.00  0.00      WZ1 
ATOM   2997  H2  TIP3 1013      15.049 -63.610 -51.635  1.00  0.00      WZ1 
ATOM   2998  OH2 TIP3 1014      18.548 -64.276 -52.049  1.00  0.00      WZ1 
ATOM   2999  H1  TIP3 1014      17.601 -64.244 -51.917  1.00  0.00      WZ1 
ATOM   3000  H2  TIP3 1014      18.861 -64.901 -51.396  1.00  0.00      WZ1 
ATOM   3001  OH2 TIP3 1015      20.182 -65.642 -50.044  1.00  0.00      WZ1 
ATOM   3002  H1  TIP3 1015      20.085 -66.594 -50.050  1.00  0.00      WZ1 
ATOM   3003  H2  TIP3 1015      19.860 -65.373 -49.184  1.00  0.00      WZ1 
ATOM   3004  OH2 TIP3 1016      10.009 -64.432 -50.997  1.00  0.00      WZ1 
ATOM   3005  H1  TIP3 1016      10.221 -65.138 -51.607  1.00  0.00      WZ1 
ATOM   3006  H2  TIP3 1016       9.898 -64.869 -50.153  1.00  0.00      WZ1 
ATOM   3007  OH2 TIP3 1018      15.144 -66.748 -49.964  1.00  0.00      WZ1 
ATOM   3008  H1  TIP3 1018      15.012 -67.224 -50.784  1.00  0.00      WZ1 
ATOM   3009  H2  TIP3 1018      14.545 -66.004 -50.019  1.00  0.00      WZ1 
ATOM   3010  OH2 TIP3 1019      14.690 -49.865 -66.787  1.00  0.00      WZ1 
ATOM   3011  H1  TIP3 1019      15.623 -49.707 -66.643  1.00  0.00      WZ1 
ATOM   3012  H2  TIP3 1019      14.426 -49.190 -67.412  1.00  0.00      WZ1 
ATOM   3013  OH2 TIP3 1020       8.259 -55.229 -67.305  1.00  0.00      WZ1 
ATOM   3014  H1  TIP3 1020       9.172 -55.150 -67.031  1.00  0.00      WZ1 
ATOM   3015  H2  TIP3 1020       8.266 -55.916 -67.971  1.00  0.00      WZ1 
ATOM   3016  OH2 TIP3 1021       6.908 -49.836 -62.227  1.00  0.00      WZ1 
ATOM   3017  H1  TIP3 1021       6.260 -50.298 -62.760  1.00  0.00      WZ1 
ATOM   3018  H2  TIP3 1021       7.262 -50.507 -61.645  1.00  0.00      WZ1 
ATOM   3019  OH2 TIP3 1022       7.778 -51.755 -60.423  1.00  0.00      WZ1 
ATOM   3020  H1  TIP3 1022       7.443 -52.635 -60.250  1.00  0.00      WZ1 
ATOM   3021  H2  TIP3 1022       8.000 -51.410 -59.558  1.00  0.00      WZ1 
ATOM   3022  OH2 TIP3 1023      25.326 -50.945 -57.442  1.00  0.00      WZ1 
ATOM   3023  H1  TIP3 1023      25.305 -50.761 -56.503  1.00  0.00      WZ1 
ATOM   3024  H2  TIP3 1023      26.017 -50.377 -57.783  1.00  0.00      WZ1 
ATOM   3025  OH2 TIP3 1024      24.889 -51.378 -54.520  1.00  0.00      WZ1 
ATOM   3026  H1  TIP3 1024      24.402 -52.114 -54.891  1.00  0.00      WZ1 
ATOM   3027  H2  TIP3 1024      25.439 -51.772 -53.842  1.00  0.00      WZ1 
ATOM   3028  OH2 TIP3 1025      23.340 -55.589 -49.882  1.00  0.00      WZ1 
ATOM   3029  H1  TIP3 1025      22.474 -55.694 -49.488  1.00  0.00      WZ1 
ATOM   3030  H2  TIP3 1025      23.717 -54.830 -49.436  1.00  0.00      WZ1 
ATOM   3031  OH2 TIP3 1026      24.641 -57.332 -64.368  1.00  0.00      WZ1 
ATOM   3032  H1  TIP3 1026      25.491 -56.911 -64.241  1.00  0.00      WZ1 
ATOM   3033  H2  TIP3 1026      24.646 -58.072 -63.761  1.00  0.00      WZ1 
ATOM   3034  OH2 TIP3 1027      25.036 -59.278 -62.544  1.00  0.00      WZ1 
ATOM   3035  H1  TIP3 1027      24.309 -59.758 -62.147  1.00  0.00      WZ1 
ATOM   3036  H2  TIP3 1027      25.617 -59.073 -61.812  1.00  0.00      WZ1 
ATOM   3037  OH2 TIP3 1028      24.795 -56.494 -57.597  1.00  0.00      WZ1 
ATOM   3038  H1  TIP3 1028      25.628 -56.872 -57.877  1.00  0.00      WZ1 
ATOM   3039  H2  TIP3 1028      24.907 -55.551 -57.716  1.00  0.00      WZ1 
ATOM   3040  OH2 TIP3 1029      23.281 -53.616 -55.290  1.00  0.00      WZ1 
ATOM   3041  H1  TIP3 1029      22.633 -53.291 -54.664  1.00  0.00      WZ1 
ATOM   3042  H2  TIP3 1029      22.763 -54.056 -55.964  1.00  0.00      WZ1 
ATOM   3043  OH2 TIP3 1030      25.304 -59.378 -66.153  1.00  0.00      WZ1 
ATOM   3044  H1  TIP3 1030      24.782 -59.021 -66.872  1.00  0.00      WZ1 
ATOM   3045  H2  TIP3 1030      25.271 -58.703 -65.475  1.00  0.00      WZ1 
ATOM   3046  OH2 TIP3 1031      23.653 -62.138 -67.602  1.00  0.00      WZ1 
ATOM   3047  H1  TIP3 1031      23.749 -61.471 -68.282  1.00  0.00      WZ1 
ATOM   3048  H2  TIP3 1031      23.513 -62.953 -68.084  1.00  0.00      WZ1 
ATOM   3049  OH2 TIP3 1032      22.822 -60.758 -61.981  1.00  0.00      WZ1 
ATOM   3050  H1  TIP3 1032      22.672 -61.703 -62.002  1.00  0.00      WZ1 
ATOM   3051  H2  TIP3 1032      22.469 -60.477 -61.137  1.00  0.00      WZ1 
ATOM   3052  OH2 TIP3 1033       7.857 -58.680 -57.971  1.00  0.00      WZ1 
ATOM   3053  H1  TIP3 1033       8.042 -58.761 -58.907  1.00  0.00      WZ1 
ATOM   3054  H2  TIP3 1033       8.707 -58.804 -57.547  1.00  0.00      WZ1 
ATOM   3055  OH2 TIP3 1034      23.679 -58.787 -52.343  1.00  0.00      WZ1 
ATOM   3056  H1  TIP3 1034      24.261 -59.522 -52.151  1.00  0.00      WZ1 
ATOM   3057  H2  TIP3 1034      24.242 -58.015 -52.296  1.00  0.00      WZ1 
ATOM   3058  OH2 TIP3 1035      25.175 -60.885 -51.658  1.00  0.00      WZ1 
ATOM   3059  H1  TIP3 1035      24.312 -61.264 -51.824  1.00  0.00      WZ1 
ATOM   3060  H2  TIP3 1035      25.780 -61.623 -51.732  1.00  0.00      WZ1 
ATOM   3061  OH2 TIP3 1036      22.900 -64.730 -68.485  1.00  0.00      WZ1 
ATOM   3062  H1  TIP3 1036      23.511 -65.101 -67.848  1.00  0.00      WZ1 
ATOM   3063  H2  TIP3 1036      22.063 -65.151 -68.289  1.00  0.00      WZ1 
ATOM   3064  OH2 TIP3 1037      22.533 -63.175 -63.519  1.00  0.00      WZ1 
ATOM   3065  H1  TIP3 1037      22.812 -64.082 -63.395  1.00  0.00      WZ1 
ATOM   3066  H2  TIP3 1037      23.292 -62.741 -63.908  1.00  0.00      WZ1 
ATOM   3067  OH2 TIP3 1038      23.145 -62.593 -58.083  1.00  0.00      WZ1 
ATOM   3068  H1  TIP3 1038      24.077 -62.381 -58.117  1.00  0.00      WZ1 
ATOM   3069  H2  TIP3 1038      22.909 -62.492 -57.161  1.00  0.00      WZ1 
ATOM   3070  OH2 TIP3 1039      23.174 -61.857 -55.307  1.00  0.00      WZ1 
ATOM   3071  H1  TIP3 1039      22.331 -61.589 -54.941  1.00  0.00      WZ1 
ATOM   3072  H2  TIP3 1039      23.616 -61.035 -55.518  1.00  0.00      WZ1 
ATOM   3073  OH2 TIP3 1040       7.455 -63.409 -51.830  1.00  0.00      WZ1 
ATOM   3074  H1  TIP3 1040       8.374 -63.531 -51.594  1.00  0.00      WZ1 
ATOM   3075  H2  TIP3 1040       7.005 -64.159 -51.441  1.00  0.00      WZ1 
ATOM   3076  OH2 TIP3 1041      25.457 -67.877 -49.954  1.00  0.00      WZ1 
ATOM   3077  H1  TIP3 1041      25.807 -68.531 -50.559  1.00  0.00      WZ1 
ATOM   3078  H2  TIP3 1041      25.604 -67.040 -50.393  1.00  0.00      WZ1 
ATOM   3079  OH2 TIP3 1042      23.146 -65.912 -63.471  1.00  0.00      WZ1 
ATOM   3080  H1  TIP3 1042      23.329 -66.361 -62.645  1.00  0.00      WZ1 
ATOM   3081  H2  TIP3 1042      22.546 -66.497 -63.934  1.00  0.00      WZ1 
ATOM   3082  OH2 TIP3 1043       8.676 -65.097 -58.939  1.00  0.00      WZ1 
ATOM   3083  H1  TIP3 1043       9.121 -65.889 -58.637  1.00  0.00      WZ1 
ATOM   3084  H2  TIP3 1043       9.142 -64.380 -58.508  1.00  0.00      WZ1 
ATOM   3085  OH2 TIP3 1044       6.980 -62.098 -57.870  1.00  0.00      WZ1 
ATOM   3086  H1  TIP3 1044       7.472 -62.319 -58.661  1.00  0.00      WZ1 
ATOM   3087  H2  TIP3 1044       7.342 -61.257 -57.589  1.00  0.00      WZ1 
ATOM   3088  OH2 TIP3 1045      24.977 -65.767 -51.604  1.00  0.00      WZ1 
ATOM   3089  H1  TIP3 1045      24.059 -65.497 -51.640  1.00  0.00      WZ1 
ATOM   3090  H2  TIP3 1045      25.100 -66.303 -52.388  1.00  0.00      WZ1 
ATOM   3091  OH2 TIP3 1046      25.013 -65.844 -66.943  1.00  0.00      WZ1 
ATOM   3092  H1  TIP3 1046      25.425 -66.566 -67.418  1.00  0.00      WZ1 
ATOM   3093  H2  TIP3 1046      25.694 -65.175 -66.884  1.00  0.00      WZ1 
ATOM   3094  OH2 TIP3 1047       7.294 -65.840 -63.816  1.00  0.00      WZ1 
ATOM   3095  H1  TIP3 1047       6.369 -65.631 -63.945  1.00  0.00      WZ1 
ATOM   3096  H2  TIP3 1047       7.748 -65.356 -64.505  1.00  0.00      WZ1 
ATOM   3097  OH2 TIP3 1048      22.065 -50.856 -61.870  1.00  0.00      WZ1 
ATOM   3098  H1  TIP3 1048      22.717 -51.203 -62.478  1.00  0.00      WZ1 
ATOM   3099  H2  TIP3 1048      22.575 -50.367 -61.224  1.00  0.00      WZ1 
ATOM   3100  OH2 TIP3 1049       7.257 -67.102 -55.471  1.00  0.00      WZ1 
ATOM   3101  H1  TIP3 1049       6.592 -67.348 -54.828  1.00  0.00      WZ1 
ATOM   3102  H2  TIP3 1049       6.815 -66.480 -56.049  1.00  0.00      WZ1 
ATOM   3103  OH2 TIP3 1050       9.449 -53.926 -51.327  1.00  0.00      WZ1 
ATOM   3104  H1  TIP3 1050       8.629 -53.752 -51.787  1.00  0.00      WZ1 
ATOM   3105  H2  TIP3 1050       9.197 -54.000 -50.406  1.00  0.00      WZ1 
ATOM   3106  OH2 TIP3 1051      12.404 -52.952 -55.068  1.00  0.00      WZ1 
ATOM   3107  H1  TIP3 1051      11.979 -52.142 -55.351  1.00  0.00      WZ1 
ATOM   3108  H2  TIP3 1051      13.308 -52.867 -55.370  1.00  0.00      WZ1 
ATOM   3109  OH2 TIP3 1052      16.715 -51.553 -52.109  1.00  0.00      WZ1 
ATOM   3110  H1  TIP3 1052      16.900 -51.887 -51.231  1.00  0.00      WZ1 
ATOM   3111  H2  TIP3 1052      17.561 -51.243 -52.431  1.00  0.00      WZ1 
ATOM   3112  OH2 TIP3 1053      19.060 -50.267 -52.865  1.00  0.00      WZ1 
ATOM   3113  H1  TIP3 1053      19.737 -50.900 -53.105  1.00  0.00      WZ1 
ATOM   3114  H2  TIP3 1053      19.382 -49.866 -52.058  1.00  0.00      WZ1 
ATOM   3115  OH2 TIP3 1054      23.977 -67.678 -53.785  1.00  0.00      WZ1 
ATOM   3116  H1  TIP3 1054      23.165 -67.353 -54.173  1.00  0.00      WZ1 
ATOM   3117  H2  TIP3 1054      24.210 -68.438 -54.318  1.00  0.00      WZ1 
ATOM   3118  OH2 TIP3 1055       9.805 -49.696 -55.021  1.00  0.00      WZ1 
ATOM   3119  H1  TIP3 1055       9.085 -49.256 -55.472  1.00  0.00      WZ1 
ATOM   3120  H2  TIP3 1055       9.440 -49.946 -54.172  1.00  0.00      WZ1 
ATOM   3121  OH2 TIP3 1056      12.273 -50.095 -55.991  1.00  0.00      WZ1 
ATOM   3122  H1  TIP3 1056      11.408 -50.024 -55.587  1.00  0.00      WZ1 
ATOM   3123  H2  TIP3 1056      12.217 -49.549 -56.775  1.00  0.00      WZ1 
ATOM   3124  OH2 TIP3 1057      16.983 -50.208 -56.816  1.00  0.00      WZ1 
ATOM   3125  H1  TIP3 1057      16.527 -49.679 -57.470  1.00  0.00      WZ1 
ATOM   3126  H2  TIP3 1057      17.146 -49.604 -56.090  1.00  0.00      WZ1 
ATOM   3127  OH2 TIP3 1058      19.311 -51.330 -55.870  1.00  0.00      WZ1 
ATOM   3128  H1  TIP3 1058      18.406 -51.165 -56.136  1.00  0.00      WZ1 
ATOM   3129  H2  TIP3 1058      19.740 -50.476 -55.936  1.00  0.00      WZ1 
ATOM   3130  OH2 TIP3 1059      21.915 -49.760 -55.576  1.00  0.00      WZ1 
ATOM   3131  H1  TIP3 1059      21.733 -48.844 -55.786  1.00  0.00      WZ1 
ATOM   3132  H2  TIP3 1059      22.092 -50.170 -56.422  1.00  0.00      WZ1 
ATOM   3133  OH2 TIP3 1060       9.220 -51.073 -58.111  1.00  0.00      WZ1 
ATOM   3134  H1  TIP3 1060       9.202 -51.498 -57.253  1.00  0.00      WZ1 
ATOM   3135  H2  TIP3 1060      10.025 -51.391 -58.519  1.00  0.00      WZ1 
ATOM   3136  OH2 TIP3 1061      11.361 -52.363 -59.456  1.00  0.00      WZ1 
ATOM   3137  H1  TIP3 1061      11.142 -53.279 -59.286  1.00  0.00      WZ1 
ATOM   3138  H2  TIP3 1061      12.186 -52.223 -58.990  1.00  0.00      WZ1 
ATOM   3139  OH2 TIP3 1062      13.899 -51.893 -58.607  1.00  0.00      WZ1 
ATOM   3140  H1  TIP3 1062      14.111 -52.781 -58.894  1.00  0.00      WZ1 
ATOM   3141  H2  TIP3 1062      13.963 -51.927 -57.652  1.00  0.00      WZ1 
ATOM   3142  OH2 TIP3 1063      17.407 -66.229 -59.463  1.00  0.00      WZ1 
ATOM   3143  H1  TIP3 1063      16.733 -66.858 -59.207  1.00  0.00      WZ1 
ATOM   3144  H2  TIP3 1063      17.971 -66.713 -60.066  1.00  0.00      WZ1 
ATOM   3145  OH2 TIP3 1064      22.550 -68.121 -59.350  1.00  0.00      WZ1 
ATOM   3146  H1  TIP3 1064      23.154 -67.574 -59.852  1.00  0.00      WZ1 
ATOM   3147  H2  TIP3 1064      21.680 -67.802 -59.590  1.00  0.00      WZ1 
ATOM   3148  OH2 TIP3 1065      24.277 -66.982 -61.017  1.00  0.00      WZ1 
ATOM   3149  H1  TIP3 1065      24.889 -67.497 -61.543  1.00  0.00      WZ1 
ATOM   3150  H2  TIP3 1065      24.659 -66.105 -60.993  1.00  0.00      WZ1 
ATOM   3151  OH2 TIP3 1066       9.734 -67.595 -61.641  1.00  0.00      WZ1 
ATOM   3152  H1  TIP3 1066       8.957 -67.829 -62.148  1.00  0.00      WZ1 
ATOM   3153  H2  TIP3 1066      10.264 -68.392 -61.632  1.00  0.00      WZ1 
ATOM   3154  OH2 TIP3 1067       8.570 -67.797 -65.837  1.00  0.00      WZ1 
ATOM   3155  H1  TIP3 1067       9.009 -67.186 -66.429  1.00  0.00      WZ1 
ATOM   3156  H2  TIP3 1067       7.936 -67.259 -65.363  1.00  0.00      WZ1 
ATOM   3157  OH2 TIP3 1068      14.313 -67.668 -61.827  1.00  0.00      WZ1 
ATOM   3158  H1  TIP3 1068      15.187 -67.280 -61.857  1.00  0.00      WZ1 
ATOM   3159  H2  TIP3 1068      14.177 -67.883 -60.905  1.00  0.00      WZ1 
ATOM   3160  OH2 TIP3 1069      19.870 -67.638 -60.178  1.00  0.00      WZ1 
ATOM   3161  H1  TIP3 1069      19.946 -67.543 -61.127  1.00  0.00      WZ1 
ATOM   3162  H2  TIP3 1069      19.595 -68.546 -60.049  1.00  0.00      WZ1 
ATOM   3163  OH2 TIP3 1070      21.223 -67.612 -64.486  1.00  0.00      WZ1 
ATOM   3164  H1  TIP3 1070      20.520 -66.997 -64.695  1.00  0.00      WZ1 
ATOM   3165  H2  TIP3 1070      20.778 -68.450 -64.354  1.00  0.00      WZ1 
ATOM   3166  OH2 TIP3 1071       8.471 -51.849 -64.939  1.00  0.00      WZ1 
ATOM   3167  H1  TIP3 1071       7.786 -51.887 -65.607  1.00  0.00      WZ1 
ATOM   3168  H2  TIP3 1071       8.475 -50.936 -64.651  1.00  0.00      WZ1 
ATOM   3169  OH2 TIP3 1072      10.431 -65.881 -67.395  1.00  0.00      WZ1 
ATOM   3170  H1  TIP3 1072      10.922 -66.511 -67.922  1.00  0.00      WZ1 
ATOM   3171  H2  TIP3 1072      11.055 -65.585 -66.731  1.00  0.00      WZ1 
ATOM   3172  OH2 TIP3 1073      15.457 -65.588 -64.937  1.00  0.00      WZ1 
ATOM   3173  H1  TIP3 1073      15.635 -66.234 -64.255  1.00  0.00      WZ1 
ATOM   3174  H2  TIP3 1073      15.404 -64.754 -64.470  1.00  0.00      WZ1 
ATOM   3175  OH2 TIP3 1074      17.335 -50.639 -66.542  1.00  0.00      WZ1 
ATOM   3176  H1  TIP3 1074      18.201 -50.272 -66.720  1.00  0.00      WZ1 
ATOM   3177  H2  TIP3 1074      17.089 -51.078 -67.356  1.00  0.00      WZ1 
ATOM   3178  OH2 TIP3 1075      24.044 -51.076 -63.863  1.00  0.00      WZ1 
ATOM   3179  H1  TIP3 1075      23.850 -51.824 -64.428  1.00  0.00      WZ1 
ATOM   3180  H2  TIP3 1075      24.005 -50.318 -64.446  1.00  0.00      WZ1 
ATOM   3181  OH2 TIP3 1076       9.692 -67.081 -52.123  1.00  0.00      WZ1 
ATOM   3182  H1  TIP3 1076       9.325 -67.846 -51.680  1.00  0.00      WZ1 
ATOM   3183  H2  TIP3 1076      10.604 -67.052 -51.836  1.00  0.00      WZ1 
ATOM   3184  OH2 TIP3 1077      11.665 -67.730 -50.587  1.00  0.00      WZ1 
ATOM   3185  H1  TIP3 1077      12.563 -68.004 -50.772  1.00  0.00      WZ1 
ATOM   3186  H2  TIP3 1077      11.278 -68.473 -50.123  1.00  0.00      WZ1 
ATOM   3187  OH2 TIP3 1078      10.289 -50.929 -67.914  1.00  0.00      WZ1 
ATOM   3188  H1  TIP3 1078      10.022 -50.642 -67.041  1.00  0.00      WZ1 
ATOM   3189  H2  TIP3 1078      11.060 -51.475 -67.762  1.00  0.00      WZ1 
ATOM   3190  OH2 TIP3 1080      23.262 -52.325 -51.713  1.00  0.00      WZ1 
ATOM   3191  H1  TIP3 1080      22.480 -52.511 -52.232  1.00  0.00      WZ1 
ATOM   3192  H2  TIP3 1080      23.190 -51.396 -51.495  1.00  0.00      WZ1 
ATOM   3193  OH2 TIP3 1081      37.668 -58.439 -61.682  1.00  0.00      WZ1 
ATOM   3194  H1  TIP3 1081      37.757 -57.495 -61.814  1.00  0.00      WZ1 
ATOM   3195  H2  TIP3 1081      37.030 -58.714 -62.340  1.00  0.00      WZ1 
ATOM   3196  OH2 TIP3 1082      36.601 -59.183 -58.263  1.00  0.00      WZ1 
ATOM   3197  H1  TIP3 1082      36.563 -59.830 -57.558  1.00  0.00      WZ1 
ATOM   3198  H2  TIP3 1082      36.279 -59.650 -59.034  1.00  0.00      WZ1 
ATOM   3199  OH2 TIP3 1083      28.970 -59.569 -56.670  1.00  0.00      WZ1 
ATOM   3200  H1  TIP3 1083      29.011 -60.195 -55.947  1.00  0.00      WZ1 
ATOM   3201  H2  TIP3 1083      29.672 -58.945 -56.488  1.00  0.00      WZ1 
ATOM   3202  OH2 TIP3 1084      40.307 -56.244 -59.961  1.00  0.00      WZ1 
ATOM   3203  H1  TIP3 1084      39.866 -56.965 -59.511  1.00  0.00      WZ1 
ATOM   3204  H2  TIP3 1084      40.294 -55.524 -59.332  1.00  0.00      WZ1 
ATOM   3205  OH2 TIP3 1085      29.893 -55.119 -58.135  1.00  0.00      WZ1 
ATOM   3206  H1  TIP3 1085      29.524 -55.921 -58.505  1.00  0.00      WZ1 
ATOM   3207  H2  TIP3 1085      30.834 -55.288 -58.089  1.00  0.00      WZ1 
ATOM   3208  OH2 TIP3 1086      26.503 -61.459 -62.742  1.00  0.00      WZ1 
ATOM   3209  H1  TIP3 1086      26.055 -60.613 -62.761  1.00  0.00      WZ1 
ATOM   3210  H2  TIP3 1086      25.942 -62.039 -63.258  1.00  0.00      WZ1 
ATOM   3211  OH2 TIP3 1087      27.214 -59.297 -60.616  1.00  0.00      WZ1 
ATOM   3212  H1  TIP3 1087      27.427 -60.067 -60.089  1.00  0.00      WZ1 
ATOM   3213  H2  TIP3 1087      27.951 -59.207 -61.220  1.00  0.00      WZ1 
ATOM   3214  OH2 TIP3 1088      37.419 -51.140 -59.749  1.00  0.00      WZ1 
ATOM   3215  H1  TIP3 1088      38.038 -51.817 -60.022  1.00  0.00      WZ1 
ATOM   3216  H2  TIP3 1088      37.210 -51.358 -58.841  1.00  0.00      WZ1 
ATOM   3217  OH2 TIP3 1089      34.991 -56.751 -57.857  1.00  0.00      WZ1 
ATOM   3218  H1  TIP3 1089      35.294 -57.437 -58.451  1.00  0.00      WZ1 
ATOM   3219  H2  TIP3 1089      35.712 -56.632 -57.239  1.00  0.00      WZ1 
ATOM   3220  OH2 TIP3 1090      43.654 -65.150 -56.996  1.00  0.00      WZ1 
ATOM   3221  H1  TIP3 1090      43.703 -64.540 -56.260  1.00  0.00      WZ1 
ATOM   3222  H2  TIP3 1090      44.079 -64.689 -57.719  1.00  0.00      WZ1 
ATOM   3223  OH2 TIP3 1091      38.131 -62.357 -57.529  1.00  0.00      WZ1 
ATOM   3224  H1  TIP3 1091      38.274 -63.303 -57.509  1.00  0.00      WZ1 
ATOM   3225  H2  TIP3 1091      38.025 -62.150 -58.458  1.00  0.00      WZ1 
ATOM   3226  OH2 TIP3 1092      31.286 -64.255 -60.257  1.00  0.00      WZ1 
ATOM   3227  H1  TIP3 1092      31.329 -63.396 -60.675  1.00  0.00      WZ1 
ATOM   3228  H2  TIP3 1092      30.829 -64.808 -60.891  1.00  0.00      WZ1 
ATOM   3229  OH2 TIP3 1093      39.008 -64.125 -61.856  1.00  0.00      WZ1 
ATOM   3230  H1  TIP3 1093      39.655 -64.454 -61.231  1.00  0.00      WZ1 
ATOM   3231  H2  TIP3 1093      39.518 -63.607 -62.479  1.00  0.00      WZ1 
ATOM   3232  OH2 TIP3 1094      27.906 -61.859 -59.495  1.00  0.00      WZ1 
ATOM   3233  H1  TIP3 1094      28.560 -62.409 -59.063  1.00  0.00      WZ1 
ATOM   3234  H2  TIP3 1094      27.930 -62.133 -60.412  1.00  0.00      WZ1 
ATOM   3235  OH2 TIP3 1095      33.063 -60.309 -60.280  1.00  0.00      WZ1 
ATOM   3236  H1  TIP3 1095      33.679 -60.835 -59.770  1.00  0.00      WZ1 
ATOM   3237  H2  TIP3 1095      32.477 -60.949 -60.683  1.00  0.00      WZ1 
ATOM   3238  OH2 TIP3 1096      44.045 -63.672 -54.760  1.00  0.00      WZ1 
ATOM   3239  H1  TIP3 1096      43.357 -63.014 -54.856  1.00  0.00      WZ1 
ATOM   3240  H2  TIP3 1096      44.061 -63.869 -53.824  1.00  0.00      WZ1 
ATOM   3241  OH2 TIP3 1097      30.096 -65.338 -56.183  1.00  0.00      WZ1 
ATOM   3242  H1  TIP3 1097      29.878 -64.808 -56.949  1.00  0.00      WZ1 
ATOM   3243  H2  TIP3 1097      29.428 -65.111 -55.536  1.00  0.00      WZ1 
ATOM   3244  OH2 TIP3 1098      37.465 -55.837 -62.639  1.00  0.00      WZ1 
ATOM   3245  H1  TIP3 1098      37.170 -56.160 -63.490  1.00  0.00      WZ1 
ATOM   3246  H2  TIP3 1098      37.141 -54.938 -62.598  1.00  0.00      WZ1 
ATOM   3247  OH2 TIP3 1099      32.665 -57.662 -55.895  1.00  0.00      WZ1 
ATOM   3248  H1  TIP3 1099      31.925 -57.064 -55.792  1.00  0.00      WZ1 
ATOM   3249  H2  TIP3 1099      33.379 -57.108 -56.211  1.00  0.00      WZ1 
ATOM   3250  OH2 TIP3 1100      40.772 -64.834 -59.875  1.00  0.00      WZ1 
ATOM   3251  H1  TIP3 1100      40.557 -65.600 -59.343  1.00  0.00      WZ1 
ATOM   3252  H2  TIP3 1100      41.428 -64.361 -59.363  1.00  0.00      WZ1 
ATOM   3253  OH2 TIP3 1101      29.690 -63.445 -58.231  1.00  0.00      WZ1 
ATOM   3254  H1  TIP3 1101      30.304 -62.813 -57.857  1.00  0.00      WZ1 
ATOM   3255  H2  TIP3 1101      30.202 -63.918 -58.887  1.00  0.00      WZ1 
ATOM   3256  OH2 TIP3 1102      31.073 -55.698 -55.108  1.00  0.00      WZ1 
ATOM   3257  H1  TIP3 1102      31.068 -54.818 -55.486  1.00  0.00      WZ1 
ATOM   3258  H2  TIP3 1102      30.219 -55.781 -54.683  1.00  0.00      WZ1 
ATOM   3259  OH2 TIP3 1103      27.194 -56.027 -64.326  1.00  0.00      WZ1 
ATOM   3260  H1  TIP3 1103      26.922 -55.798 -65.215  1.00  0.00      WZ1 
ATOM   3261  H2  TIP3 1103      27.240 -55.189 -63.866  1.00  0.00      WZ1 
ATOM   3262  OH2 TIP3 1104      40.819 -54.405 -57.614  1.00  0.00      WZ1 
ATOM   3263  H1  TIP3 1104      39.877 -54.347 -57.452  1.00  0.00      WZ1 
ATOM   3264  H2  TIP3 1104      41.096 -53.499 -57.751  1.00  0.00      WZ1 
ATOM   3265  OH2 TIP3 1105      41.120 -66.119 -56.196  1.00  0.00      WZ1 
ATOM   3266  H1  TIP3 1105      40.384 -65.508 -56.234  1.00  0.00      WZ1 
ATOM   3267  H2  TIP3 1105      41.803 -65.704 -56.722  1.00  0.00      WZ1 
ATOM   3268  OH2 TIP3 1106      34.123 -68.032 -58.730  1.00  0.00      WZ1 
ATOM   3269  H1  TIP3 1106      34.005 -68.980 -58.785  1.00  0.00      WZ1 
ATOM   3270  H2  TIP3 1106      33.268 -67.699 -58.457  1.00  0.00      WZ1 
ATOM   3271  OH2 TIP3 1107      39.071 -52.624 -60.988  1.00  0.00      WZ1 
ATOM   3272  H1  TIP3 1107      39.496 -53.331 -61.473  1.00  0.00      WZ1 
ATOM   3273  H2  TIP3 1107      39.388 -51.823 -61.405  1.00  0.00      WZ1 
ATOM   3274  OH2 TIP3 1108      40.231 -54.723 -62.480  1.00  0.00      WZ1 
ATOM   3275  H1  TIP3 1108      39.973 -55.413 -63.091  1.00  0.00      WZ1 
ATOM   3276  H2  TIP3 1108      40.302 -55.166 -61.634  1.00  0.00      WZ1 
ATOM   3277  OH2 TIP3 1109      41.917 -56.156 -54.002  1.00  0.00      WZ1 
ATOM   3278  H1  TIP3 1109      42.056 -56.748 -54.742  1.00  0.00      WZ1 
ATOM   3279  H2  TIP3 1109      42.084 -55.284 -54.358  1.00  0.00      WZ1 
ATOM   3280  OH2 TIP3 1110      36.389 -59.195 -64.230  1.00  0.00      WZ1 
ATOM   3281  H1  TIP3 1110      35.678 -58.660 -64.582  1.00  0.00      WZ1 
ATOM   3282  H2  TIP3 1110      37.080 -59.139 -64.890  1.00  0.00      WZ1 
ATOM   3283  OH2 TIP3 1111      36.443 -60.737 -67.191  1.00  0.00      WZ1 
ATOM   3284  H1  TIP3 1111      37.144 -60.714 -66.540  1.00  0.00      WZ1 
ATOM   3285  H2  TIP3 1111      36.746 -61.365 -67.847  1.00  0.00      WZ1 
ATOM   3286  OH2 TIP3 1112      43.759 -59.817 -55.936  1.00  0.00      WZ1 
ATOM   3287  H1  TIP3 1112      43.106 -59.122 -55.847  1.00  0.00      WZ1 
ATOM   3288  H2  TIP3 1112      44.224 -59.607 -56.746  1.00  0.00      WZ1 
ATOM   3289  OH2 TIP3 1113      39.795 -58.985 -63.278  1.00  0.00      WZ1 
ATOM   3290  H1  TIP3 1113      39.063 -58.757 -62.705  1.00  0.00      WZ1 
ATOM   3291  H2  TIP3 1113      40.242 -59.699 -62.823  1.00  0.00      WZ1 
ATOM   3292  OH2 TIP3 1114      39.692 -60.811 -54.210  1.00  0.00      WZ1 
ATOM   3293  H1  TIP3 1114      39.772 -60.047 -53.639  1.00  0.00      WZ1 
ATOM   3294  H2  TIP3 1114      39.091 -60.532 -54.901  1.00  0.00      WZ1 
ATOM   3295  OH2 TIP3 1115      31.440 -58.355 -61.396  1.00  0.00      WZ1 
ATOM   3296  H1  TIP3 1115      31.110 -58.725 -62.214  1.00  0.00      WZ1 
ATOM   3297  H2  TIP3 1115      32.029 -59.025 -61.049  1.00  0.00      WZ1 
ATOM   3298  OH2 TIP3 1116      32.807 -54.926 -58.714  1.00  0.00      WZ1 
ATOM   3299  H1  TIP3 1116      32.712 -55.505 -59.471  1.00  0.00      WZ1 
ATOM   3300  H2  TIP3 1116      33.537 -55.298 -58.218  1.00  0.00      WZ1 
ATOM   3301  OH2 TIP3 1117      31.807 -59.586 -57.762  1.00  0.00      WZ1 
ATOM   3302  H1  TIP3 1117      32.372 -59.465 -58.525  1.00  0.00      WZ1 
ATOM   3303  H2  TIP3 1117      32.126 -58.948 -57.123  1.00  0.00      WZ1 
ATOM   3304  OH2 TIP3 1118      38.116 -54.083 -57.028  1.00  0.00      WZ1 
ATOM   3305  H1  TIP3 1118      37.876 -53.420 -56.380  1.00  0.00      WZ1 
ATOM   3306  H2  TIP3 1118      37.918 -54.917 -56.603  1.00  0.00      WZ1 
ATOM   3307  OH2 TIP3 1119      32.687 -55.187 -53.045  1.00  0.00      WZ1 
ATOM   3308  H1  TIP3 1119      32.376 -54.404 -52.590  1.00  0.00      WZ1 
ATOM   3309  H2  TIP3 1119      32.037 -55.340 -53.731  1.00  0.00      WZ1 
ATOM   3310  OH2 TIP3 1120      38.666 -59.823 -65.593  1.00  0.00      WZ1 
ATOM   3311  H1  TIP3 1120      39.246 -59.673 -64.846  1.00  0.00      WZ1 
ATOM   3312  H2  TIP3 1120      39.080 -59.352 -66.316  1.00  0.00      WZ1 
ATOM   3313  OH2 TIP3 1121      29.607 -58.989 -53.816  1.00  0.00      WZ1 
ATOM   3314  H1  TIP3 1121      29.677 -58.338 -53.118  1.00  0.00      WZ1 
ATOM   3315  H2  TIP3 1121      28.716 -58.886 -54.151  1.00  0.00      WZ1 
ATOM   3316  OH2 TIP3 1122      36.393 -53.086 -62.158  1.00  0.00      WZ1 
ATOM   3317  H1  TIP3 1122      36.866 -52.790 -61.380  1.00  0.00      WZ1 
ATOM   3318  H2  TIP3 1122      35.829 -52.348 -62.391  1.00  0.00      WZ1 
ATOM   3319  OH2 TIP3 1123      30.927 -53.115 -52.282  1.00  0.00      WZ1 
ATOM   3320  H1  TIP3 1123      30.934 -53.251 -53.229  1.00  0.00      WZ1 
ATOM   3321  H2  TIP3 1123      30.011 -53.232 -52.030  1.00  0.00      WZ1 
ATOM   3322  OH2 TIP3 1124      42.365 -68.073 -65.780  1.00  0.00      WZ1 
ATOM   3323  H1  TIP3 1124      41.465 -67.934 -65.485  1.00  0.00      WZ1 
ATOM   3324  H2  TIP3 1124      42.617 -67.241 -66.182  1.00  0.00      WZ1 
ATOM   3325  OH2 TIP3 1125      30.431 -59.285 -63.806  1.00  0.00      WZ1 
ATOM   3326  H1  TIP3 1125      30.139 -58.517 -64.297  1.00  0.00      WZ1 
ATOM   3327  H2  TIP3 1125      29.756 -59.945 -63.969  1.00  0.00      WZ1 
ATOM   3328  OH2 TIP3 1126      43.554 -53.707 -67.404  1.00  0.00      WZ1 
ATOM   3329  H1  TIP3 1126      43.627 -52.768 -67.233  1.00  0.00      WZ1 
ATOM   3330  H2  TIP3 1126      44.460 -54.012 -67.460  1.00  0.00      WZ1 
ATOM   3331  OH2 TIP3 1127      26.524 -56.922 -54.991  1.00  0.00      WZ1 
ATOM   3332  H1  TIP3 1127      26.023 -56.950 -55.806  1.00  0.00      WZ1 
ATOM   3333  H2  TIP3 1127      26.529 -57.828 -54.682  1.00  0.00      WZ1 
ATOM   3334  OH2 TIP3 1128      26.274 -54.142 -58.107  1.00  0.00      WZ1 
ATOM   3335  H1  TIP3 1128      27.220 -54.286 -58.126  1.00  0.00      WZ1 
ATOM   3336  H2  TIP3 1128      26.162 -53.358 -57.570  1.00  0.00      WZ1 
ATOM   3337  OH2 TIP3 1129      44.472 -53.476 -52.425  1.00  0.00      WZ1 
ATOM   3338  H1  TIP3 1129      44.423 -54.431 -52.462  1.00  0.00      WZ1 
ATOM   3339  H2  TIP3 1129      43.645 -53.208 -52.024  1.00  0.00      WZ1 
ATOM   3340  OH2 TIP3 1130      35.450 -53.902 -53.549  1.00  0.00      WZ1 
ATOM   3341  H1  TIP3 1130      35.538 -53.075 -53.074  1.00  0.00      WZ1 
ATOM   3342  H2  TIP3 1130      34.587 -54.232 -53.300  1.00  0.00      WZ1 
ATOM   3343  OH2 TIP3 1131      35.865 -50.130 -63.743  1.00  0.00      WZ1 
ATOM   3344  H1  TIP3 1131      35.789 -50.251 -64.689  1.00  0.00      WZ1 
ATOM   3345  H2  TIP3 1131      35.898 -49.180 -63.624  1.00  0.00      WZ1 
ATOM   3346  OH2 TIP3 1132      29.518 -51.341 -61.962  1.00  0.00      WZ1 
ATOM   3347  H1  TIP3 1132      29.670 -51.689 -61.083  1.00  0.00      WZ1 
ATOM   3348  H2  TIP3 1132      28.667 -51.697 -62.217  1.00  0.00      WZ1 
ATOM   3349  OH2 TIP3 1133      38.966 -50.976 -66.741  1.00  0.00      WZ1 
ATOM   3350  H1  TIP3 1133      39.341 -51.720 -67.211  1.00  0.00      WZ1 
ATOM   3351  H2  TIP3 1133      38.971 -51.245 -65.822  1.00  0.00      WZ1 
ATOM   3352  OH2 TIP3 1134      38.635 -51.050 -63.991  1.00  0.00      WZ1 
ATOM   3353  H1  TIP3 1134      37.700 -50.950 -63.813  1.00  0.00      WZ1 
ATOM   3354  H2  TIP3 1134      38.915 -51.759 -63.413  1.00  0.00      WZ1 
ATOM   3355  OH2 TIP3 1135      41.624 -61.983 -51.945  1.00  0.00      WZ1 
ATOM   3356  H1  TIP3 1135      41.217 -61.502 -52.665  1.00  0.00      WZ1 
ATOM   3357  H2  TIP3 1135      41.664 -62.888 -52.253  1.00  0.00      WZ1 
ATOM   3358  OH2 TIP3 1136      28.773 -55.599 -53.948  1.00  0.00      WZ1 
ATOM   3359  H1  TIP3 1136      28.989 -55.960 -53.089  1.00  0.00      WZ1 
ATOM   3360  H2  TIP3 1136      27.917 -55.973 -54.158  1.00  0.00      WZ1 
ATOM   3361  OH2 TIP3 1137      31.392 -67.129 -57.953  1.00  0.00      WZ1 
ATOM   3362  H1  TIP3 1137      30.530 -67.216 -58.360  1.00  0.00      WZ1 
ATOM   3363  H2  TIP3 1137      31.369 -66.273 -57.525  1.00  0.00      WZ1 
ATOM   3364  OH2 TIP3 1138      36.054 -67.407 -54.578  1.00  0.00      WZ1 
ATOM   3365  H1  TIP3 1138      36.475 -67.822 -53.825  1.00  0.00      WZ1 
ATOM   3366  H2  TIP3 1138      35.121 -67.585 -54.461  1.00  0.00      WZ1 
ATOM   3367  OH2 TIP3 1139      39.381 -63.651 -53.725  1.00  0.00      WZ1 
ATOM   3368  H1  TIP3 1139      38.867 -63.777 -52.927  1.00  0.00      WZ1 
ATOM   3369  H2  TIP3 1139      39.225 -62.739 -53.969  1.00  0.00      WZ1 
ATOM   3370  OH2 TIP3 1140      40.143 -58.790 -67.963  1.00  0.00      WZ1 
ATOM   3371  H1  TIP3 1140      40.185 -59.013 -68.893  1.00  0.00      WZ1 
ATOM   3372  H2  TIP3 1140      40.993 -58.391 -67.773  1.00  0.00      WZ1 
ATOM   3373  OH2 TIP3 1141      35.716 -64.914 -67.293  1.00  0.00      WZ1 
ATOM   3374  H1  TIP3 1141      35.463 -64.895 -66.370  1.00  0.00      WZ1 
ATOM   3375  H2  TIP3 1141      35.459 -65.786 -67.594  1.00  0.00      WZ1 
ATOM   3376  OH2 TIP3 1142      31.483 -62.163 -56.858  1.00  0.00      WZ1 
ATOM   3377  H1  TIP3 1142      30.841 -62.203 -56.149  1.00  0.00      WZ1 
ATOM   3378  H2  TIP3 1142      31.520 -61.237 -57.095  1.00  0.00      WZ1 
ATOM   3379  OH2 TIP3 1143      31.479 -61.942 -61.946  1.00  0.00      WZ1 
ATOM   3380  H1  TIP3 1143      30.587 -62.283 -62.004  1.00  0.00      WZ1 
ATOM   3381  H2  TIP3 1143      31.930 -62.319 -62.701  1.00  0.00      WZ1 
ATOM   3382  OH2 TIP3 1144      37.015 -61.526 -63.129  1.00  0.00      WZ1 
ATOM   3383  H1  TIP3 1144      36.606 -60.711 -63.420  1.00  0.00      WZ1 
ATOM   3384  H2  TIP3 1144      37.736 -61.666 -63.743  1.00  0.00      WZ1 
ATOM   3385  OH2 TIP3 1145      36.117 -61.350 -51.641  1.00  0.00      WZ1 
ATOM   3386  H1  TIP3 1145      35.555 -62.055 -51.320  1.00  0.00      WZ1 
ATOM   3387  H2  TIP3 1145      36.944 -61.471 -51.173  1.00  0.00      WZ1 
ATOM   3388  OH2 TIP3 1146      38.020 -62.080 -60.315  1.00  0.00      WZ1 
ATOM   3389  H1  TIP3 1146      37.824 -61.474 -61.030  1.00  0.00      WZ1 
ATOM   3390  H2  TIP3 1146      38.201 -62.914 -60.749  1.00  0.00      WZ1 
ATOM   3391  OH2 TIP3 1147      29.233 -61.843 -54.990  1.00  0.00      WZ1 
ATOM   3392  H1  TIP3 1147      29.195 -61.443 -54.122  1.00  0.00      WZ1 
ATOM   3393  H2  TIP3 1147      28.742 -62.660 -54.900  1.00  0.00      WZ1 
ATOM   3394  OH2 TIP3 1148      32.598 -64.469 -68.192  1.00  0.00      WZ1 
ATOM   3395  H1  TIP3 1148      32.167 -64.914 -67.462  1.00  0.00      WZ1 
ATOM   3396  H2  TIP3 1148      31.880 -64.097 -68.704  1.00  0.00      WZ1 
ATOM   3397  OH2 TIP3 1149      25.841 -64.727 -61.140  1.00  0.00      WZ1 
ATOM   3398  H1  TIP3 1149      26.471 -64.755 -60.421  1.00  0.00      WZ1 
ATOM   3399  H2  TIP3 1149      26.290 -65.152 -61.870  1.00  0.00      WZ1 
ATOM   3400  OH2 TIP3 1150      27.115 -63.980 -65.716  1.00  0.00      WZ1 
ATOM   3401  H1  TIP3 1150      27.589 -63.389 -66.301  1.00  0.00      WZ1 
ATOM   3402  H2  TIP3 1150      26.398 -63.450 -65.369  1.00  0.00      WZ1 
ATOM   3403  OH2 TIP3 1151      37.284 -60.442 -55.643  1.00  0.00      WZ1 
ATOM   3404  H1  TIP3 1151      37.607 -61.073 -56.286  1.00  0.00      WZ1 
ATOM   3405  H2  TIP3 1151      36.844 -60.977 -54.983  1.00  0.00      WZ1 
ATOM   3406  OH2 TIP3 1152      34.061 -64.514 -60.859  1.00  0.00      WZ1 
ATOM   3407  H1  TIP3 1152      33.150 -64.458 -60.571  1.00  0.00      WZ1 
ATOM   3408  H2  TIP3 1152      34.566 -64.575 -60.049  1.00  0.00      WZ1 
ATOM   3409  OH2 TIP3 1153      28.889 -62.886 -62.033  1.00  0.00      WZ1 
ATOM   3410  H1  TIP3 1153      28.000 -62.786 -62.373  1.00  0.00      WZ1 
ATOM   3411  H2  TIP3 1153      29.186 -63.727 -62.379  1.00  0.00      WZ1 
ATOM   3412  OH2 TIP3 1154      32.543 -62.886 -64.376  1.00  0.00      WZ1 
ATOM   3413  H1  TIP3 1154      33.474 -62.757 -64.198  1.00  0.00      WZ1 
ATOM   3414  H2  TIP3 1154      32.328 -62.216 -65.026  1.00  0.00      WZ1 
ATOM   3415  OH2 TIP3 1155      38.466 -65.280 -57.595  1.00  0.00      WZ1 
ATOM   3416  H1  TIP3 1155      37.789 -65.148 -56.931  1.00  0.00      WZ1 
ATOM   3417  H2  TIP3 1155      37.981 -65.435 -58.405  1.00  0.00      WZ1 
ATOM   3418  OH2 TIP3 1156      31.217 -61.691 -66.809  1.00  0.00      WZ1 
ATOM   3419  H1  TIP3 1156      30.674 -62.071 -67.501  1.00  0.00      WZ1 
ATOM   3420  H2  TIP3 1156      32.050 -61.497 -67.238  1.00  0.00      WZ1 
ATOM   3421  OH2 TIP3 1157      41.754 -49.608 -51.318  1.00  0.00      WZ1 
ATOM   3422  H1  TIP3 1157      41.954 -49.184 -52.153  1.00  0.00      WZ1 
ATOM   3423  H2  TIP3 1157      42.409 -49.264 -50.711  1.00  0.00      WZ1 
ATOM   3424  OH2 TIP3 1158      29.352 -57.134 -51.710  1.00  0.00      WZ1 
ATOM   3425  H1  TIP3 1158      30.084 -56.880 -51.149  1.00  0.00      WZ1 
ATOM   3426  H2  TIP3 1158      28.572 -56.930 -51.195  1.00  0.00      WZ1 
ATOM   3427  OH2 TIP3 1159      35.381 -61.727 -58.972  1.00  0.00      WZ1 
ATOM   3428  H1  TIP3 1159      35.945 -62.273 -59.519  1.00  0.00      WZ1 
ATOM   3429  H2  TIP3 1159      35.233 -62.249 -58.184  1.00  0.00      WZ1 
ATOM   3430  OH2 TIP3 1160      30.383 -65.590 -62.554  1.00  0.00      WZ1 
ATOM   3431  H1  TIP3 1160      30.066 -66.493 -62.589  1.00  0.00      WZ1 
ATOM   3432  H2  TIP3 1160      31.164 -65.589 -63.107  1.00  0.00      WZ1 
ATOM   3433  OH2 TIP3 1161      34.008 -63.338 -56.558  1.00  0.00      WZ1 
ATOM   3434  H1  TIP3 1161      33.172 -62.885 -56.448  1.00  0.00      WZ1 
ATOM   3435  H2  TIP3 1161      34.532 -63.063 -55.806  1.00  0.00      WZ1 
ATOM   3436  OH2 TIP3 1162      34.552 -57.126 -64.874  1.00  0.00      WZ1 
ATOM   3437  H1  TIP3 1162      33.807 -57.633 -65.196  1.00  0.00      WZ1 
ATOM   3438  H2  TIP3 1162      34.418 -57.077 -63.927  1.00  0.00      WZ1 
ATOM   3439  OH2 TIP3 1163      41.702 -57.993 -56.087  1.00  0.00      WZ1 
ATOM   3440  H1  TIP3 1163      42.344 -57.536 -56.631  1.00  0.00      WZ1 
ATOM   3441  H2  TIP3 1163      40.871 -57.880 -56.549  1.00  0.00      WZ1 
ATOM   3442  OH2 TIP3 1164      38.450 -64.312 -66.674  1.00  0.00      WZ1 
ATOM   3443  H1  TIP3 1164      37.511 -64.200 -66.825  1.00  0.00      WZ1 
ATOM   3444  H2  TIP3 1164      38.747 -63.455 -66.368  1.00  0.00      WZ1 
ATOM   3445  OH2 TIP3 1165      36.071 -56.941 -53.637  1.00  0.00      WZ1 
ATOM   3446  H1  TIP3 1165      35.726 -57.323 -52.830  1.00  0.00      WZ1 
ATOM   3447  H2  TIP3 1165      35.871 -56.008 -53.565  1.00  0.00      WZ1 
ATOM   3448  OH2 TIP3 1166      39.168 -62.444 -65.014  1.00  0.00      WZ1 
ATOM   3449  H1  TIP3 1166      40.060 -62.582 -64.695  1.00  0.00      WZ1 
ATOM   3450  H2  TIP3 1166      39.224 -61.654 -65.550  1.00  0.00      WZ1 
ATOM   3451  OH2 TIP3 1167      29.677 -57.831 -59.104  1.00  0.00      WZ1 
ATOM   3452  H1  TIP3 1167      30.421 -57.833 -59.705  1.00  0.00      WZ1 
ATOM   3453  H2  TIP3 1167      29.754 -58.654 -58.622  1.00  0.00      WZ1 
ATOM   3454  OH2 TIP3 1168      36.677 -55.667 -65.848  1.00  0.00      WZ1 
ATOM   3455  H1  TIP3 1168      36.382 -54.841 -65.467  1.00  0.00      WZ1 
ATOM   3456  H2  TIP3 1168      35.974 -56.287 -65.652  1.00  0.00      WZ1 
ATOM   3457  OH2 TIP3 1169      26.685 -59.370 -53.789  1.00  0.00      WZ1 
ATOM   3458  H1  TIP3 1169      26.908 -59.788 -52.957  1.00  0.00      WZ1 
ATOM   3459  H2  TIP3 1169      26.083 -59.983 -54.212  1.00  0.00      WZ1 
ATOM   3460  OH2 TIP3 1170      33.701 -59.853 -51.576  1.00  0.00      WZ1 
ATOM   3461  H1  TIP3 1170      33.405 -60.019 -52.471  1.00  0.00      WZ1 
ATOM   3462  H2  TIP3 1170      34.633 -60.073 -51.587  1.00  0.00      WZ1 
ATOM   3463  OH2 TIP3 1171      38.321 -54.480 -53.686  1.00  0.00      WZ1 
ATOM   3464  H1  TIP3 1171      37.421 -54.297 -53.954  1.00  0.00      WZ1 
ATOM   3465  H2  TIP3 1171      38.356 -54.221 -52.765  1.00  0.00      WZ1 
ATOM   3466  OH2 TIP3 1172      44.053 -62.235 -65.319  1.00  0.00      WZ1 
ATOM   3467  H1  TIP3 1172      43.498 -62.631 -65.991  1.00  0.00      WZ1 
ATOM   3468  H2  TIP3 1172      44.153 -61.325 -65.597  1.00  0.00      WZ1 
ATOM   3469  OH2 TIP3 1173      44.016 -56.435 -52.482  1.00  0.00      WZ1 
ATOM   3470  H1  TIP3 1173      43.165 -56.197 -52.849  1.00  0.00      WZ1 
ATOM   3471  H2  TIP3 1173      44.606 -56.452 -53.235  1.00  0.00      WZ1 
ATOM   3472  OH2 TIP3 1174      42.348 -53.449 -64.854  1.00  0.00      WZ1 
ATOM   3473  H1  TIP3 1174      41.975 -54.275 -64.545  1.00  0.00      WZ1 
ATOM   3474  H2  TIP3 1174      42.625 -53.632 -65.751  1.00  0.00      WZ1 
ATOM   3475  OH2 TIP3 1175      39.508 -58.641 -57.833  1.00  0.00      WZ1 
ATOM   3476  H1  TIP3 1175      38.580 -58.873 -57.860  1.00  0.00      WZ1 
ATOM   3477  H2  TIP3 1175      39.959 -59.418 -58.163  1.00  0.00      WZ1 
ATOM   3478  OH2 TIP3 1176      32.052 -54.313 -61.700  1.00  0.00      WZ1 
ATOM   3479  H1  TIP3 1176      32.579 -53.539 -61.900  1.00  0.00      WZ1 
ATOM   3480  H2  TIP3 1176      31.171 -54.088 -62.001  1.00  0.00      WZ1 
ATOM   3481  OH2 TIP3 1177      27.806 -59.450 -67.112  1.00  0.00      WZ1 
ATOM   3482  H1  TIP3 1177      28.422 -58.824 -66.733  1.00  0.00      WZ1 
ATOM   3483  H2  TIP3 1177      26.945 -59.135 -66.841  1.00  0.00      WZ1 
ATOM   3484  OH2 TIP3 1178      33.479 -56.650 -62.123  1.00  0.00      WZ1 
ATOM   3485  H1  TIP3 1178      33.238 -55.724 -62.082  1.00  0.00      WZ1 
ATOM   3486  H2  TIP3 1178      32.738 -57.109 -61.727  1.00  0.00      WZ1 
ATOM   3487  OH2 TIP3 1179      33.994 -52.501 -55.808  1.00  0.00      WZ1 
ATOM   3488  H1  TIP3 1179      34.356 -51.646 -56.042  1.00  0.00      WZ1 
ATOM   3489  H2  TIP3 1179      34.525 -52.792 -55.068  1.00  0.00      WZ1 
ATOM   3490  OH2 TIP3 1180      32.162 -51.628 -62.578  1.00  0.00      WZ1 
ATOM   3491  H1  TIP3 1180      31.212 -51.522 -62.527  1.00  0.00      WZ1 
ATOM   3492  H2  TIP3 1180      32.514 -50.807 -62.233  1.00  0.00      WZ1 
ATOM   3493  OH2 TIP3 1181      37.538 -56.401 -56.108  1.00  0.00      WZ1 
ATOM   3494  H1  TIP3 1181      37.112 -56.629 -55.281  1.00  0.00      WZ1 
ATOM   3495  H2  TIP3 1181      38.118 -57.140 -56.290  1.00  0.00      WZ1 
ATOM   3496  OH2 TIP3 1182      39.740 -55.472 -67.034  1.00  0.00      WZ1 
ATOM   3497  H1  TIP3 1182      40.094 -55.852 -66.229  1.00  0.00      WZ1 
ATOM   3498  H2  TIP3 1182      38.792 -55.566 -66.947  1.00  0.00      WZ1 
ATOM   3499  OH2 TIP3 1183      40.196 -51.850 -53.638  1.00  0.00      WZ1 
ATOM   3500  H1  TIP3 1183      39.594 -52.405 -54.133  1.00  0.00      WZ1 
ATOM   3501  H2  TIP3 1183      40.477 -51.183 -54.264  1.00  0.00      WZ1 
ATOM   3502  OH2 TIP3 1184      44.244 -50.993 -66.833  1.00  0.00      WZ1 
ATOM   3503  H1  TIP3 1184      44.988 -50.407 -66.973  1.00  0.00      WZ1 
ATOM   3504  H2  TIP3 1184      43.550 -50.425 -66.499  1.00  0.00      WZ1 
ATOM   3505  OH2 TIP3 1185      28.319 -64.617 -54.231  1.00  0.00      WZ1 
ATOM   3506  H1  TIP3 1185      27.426 -64.278 -54.298  1.00  0.00      WZ1 
ATOM   3507  H2  TIP3 1185      28.220 -65.472 -53.813  1.00  0.00      WZ1 
ATOM   3508  OH2 TIP3 1186      40.606 -56.800 -64.807  1.00  0.00      WZ1 
ATOM   3509  H1  TIP3 1186      40.329 -57.528 -64.251  1.00  0.00      WZ1 
ATOM   3510  H2  TIP3 1186      41.534 -56.681 -64.602  1.00  0.00      WZ1 
ATOM   3511  OH2 TIP3 1187      27.970 -52.812 -55.796  1.00  0.00      WZ1 
ATOM   3512  H1  TIP3 1187      28.187 -53.744 -55.827  1.00  0.00      WZ1 
ATOM   3513  H2  TIP3 1187      28.216 -52.538 -54.913  1.00  0.00      WZ1 
ATOM   3514  OH2 TIP3 1188      33.831 -54.361 -68.587  1.00  0.00      WZ1 
ATOM   3515  H1  TIP3 1188      34.070 -55.109 -69.134  1.00  0.00      WZ1 
ATOM   3516  H2  TIP3 1188      33.562 -54.749 -67.754  1.00  0.00      WZ1 
ATOM   3517  OH2 TIP3 1189      32.768 -54.790 -66.130  1.00  0.00      WZ1 
ATOM   3518  H1  TIP3 1189      32.915 -55.310 -65.340  1.00  0.00      WZ1 
ATOM   3519  H2  TIP3 1189      32.765 -53.884 -65.824  1.00  0.00      WZ1 
ATOM   3520  OH2 TIP3 1190      29.221 -57.538 -65.620  1.00  0.00      WZ1 
ATOM   3521  H1  TIP3 1190      28.535 -57.186 -65.053  1.00  0.00      WZ1 
ATOM   3522  H2  TIP3 1190      29.744 -56.775 -65.866  1.00  0.00      WZ1 
ATOM   3523  OH2 TIP3 1191      37.053 -64.876 -55.341  1.00  0.00      WZ1 
ATOM   3524  H1  TIP3 1191      37.752 -64.802 -54.691  1.00  0.00      WZ1 
ATOM   3525  H2  TIP3 1191      36.672 -65.740 -55.187  1.00  0.00      WZ1 
ATOM   3526  OH2 TIP3 1192      37.837 -65.224 -64.244  1.00  0.00      WZ1 
ATOM   3527  H1  TIP3 1192      38.057 -64.752 -65.047  1.00  0.00      WZ1 
ATOM   3528  H2  TIP3 1192      38.396 -64.829 -63.574  1.00  0.00      WZ1 
ATOM   3529  OH2 TIP3 1193      35.506 -53.093 -65.381  1.00  0.00      WZ1 
ATOM   3530  H1  TIP3 1193      34.690 -52.596 -65.329  1.00  0.00      WZ1 
ATOM   3531  H2  TIP3 1193      36.036 -52.618 -66.021  1.00  0.00      WZ1 
ATOM   3532  OH2 TIP3 1194      35.037 -63.496 -63.409  1.00  0.00      WZ1 
ATOM   3533  H1  TIP3 1194      35.850 -62.991 -63.363  1.00  0.00      WZ1 
ATOM   3534  H2  TIP3 1194      34.793 -63.641 -62.495  1.00  0.00      WZ1 
ATOM   3535  OH2 TIP3 1195      35.573 -62.509 -54.224  1.00  0.00      WZ1 
ATOM   3536  H1  TIP3 1195      35.692 -61.936 -53.467  1.00  0.00      WZ1 
ATOM   3537  H2  TIP3 1195      36.229 -63.197 -54.109  1.00  0.00      WZ1 
ATOM   3538  OH2 TIP3 1196      35.921 -66.414 -62.471  1.00  0.00      WZ1 
ATOM   3539  H1  TIP3 1196      35.574 -65.797 -61.826  1.00  0.00      WZ1 
ATOM   3540  H2  TIP3 1196      36.580 -65.914 -62.952  1.00  0.00      WZ1 
ATOM   3541  OH2 TIP3 1197      32.844 -52.049 -65.399  1.00  0.00      WZ1 
ATOM   3542  H1  TIP3 1197      33.005 -51.250 -65.900  1.00  0.00      WZ1 
ATOM   3543  H2  TIP3 1197      32.647 -51.743 -64.514  1.00  0.00      WZ1 
ATOM   3544  OH2 TIP3 1198      31.579 -65.351 -65.784  1.00  0.00      WZ1 
ATOM   3545  H1  TIP3 1198      31.495 -64.463 -65.437  1.00  0.00      WZ1 
ATOM   3546  H2  TIP3 1198      32.469 -65.617 -65.552  1.00  0.00      WZ1 
ATOM   3547  OH2 TIP3 1199      41.778 -64.602 -53.389  1.00  0.00      WZ1 
ATOM   3548  H1  TIP3 1199      40.861 -64.340 -53.477  1.00  0.00      WZ1 
ATOM   3549  H2  TIP3 1199      42.113 -64.605 -54.286  1.00  0.00      WZ1 
ATOM   3550  OH2 TIP3 1200      40.380 -60.852 -59.294  1.00  0.00      WZ1 
ATOM   3551  H1  TIP3 1200      39.582 -61.267 -59.622  1.00  0.00      WZ1 
ATOM   3552  H2  TIP3 1200      40.825 -61.543 -58.803  1.00  0.00      WZ1 
ATOM   3553  OH2 TIP3 1201      29.837 -54.924 -66.723  1.00  0.00      WZ1 
ATOM   3554  H1  TIP3 1201      30.429 -54.225 -66.447  1.00  0.00      WZ1 
ATOM   3555  H2  TIP3 1201      30.297 -55.357 -67.443  1.00  0.00      WZ1 
ATOM   3556  OH2 TIP3 1202      28.153 -62.260 -67.607  1.00  0.00      WZ1 
ATOM   3557  H1  TIP3 1202      28.108 -61.321 -67.428  1.00  0.00      WZ1 
ATOM   3558  H2  TIP3 1202      27.266 -62.495 -67.877  1.00  0.00      WZ1 
ATOM   3559  OH2 TIP3 1203      41.466 -51.596 -57.671  1.00  0.00      WZ1 
ATOM   3560  H1  TIP3 1203      41.311 -50.918 -58.328  1.00  0.00      WZ1 
ATOM   3561  H2  TIP3 1203      42.399 -51.524 -57.468  1.00  0.00      WZ1 
ATOM   3562  OH2 TIP3 1204      28.961 -67.478 -58.934  1.00  0.00      WZ1 
ATOM   3563  H1  TIP3 1204      28.732 -67.419 -59.862  1.00  0.00      WZ1 
ATOM   3564  H2  TIP3 1204      28.519 -68.270 -58.628  1.00  0.00      WZ1 
ATOM   3565  OH2 TIP3 1205      27.892 -53.538 -62.773  1.00  0.00      WZ1 
ATOM   3566  H1  TIP3 1205      27.060 -53.065 -62.746  1.00  0.00      WZ1 
ATOM   3567  H2  TIP3 1205      28.438 -53.028 -63.372  1.00  0.00      WZ1 
ATOM   3568  OH2 TIP3 1206      27.180 -50.925 -51.444  1.00  0.00      WZ1 
ATOM   3569  H1  TIP3 1206      27.720 -51.142 -50.684  1.00  0.00      WZ1 
ATOM   3570  H2  TIP3 1206      26.699 -51.731 -51.633  1.00  0.00      WZ1 
ATOM   3571  OH2 TIP3 1207      31.777 -52.006 -49.823  1.00  0.00      WZ1 
ATOM   3572  H1  TIP3 1207      32.545 -52.465 -49.482  1.00  0.00      WZ1 
ATOM   3573  H2  TIP3 1207      31.756 -52.232 -50.753  1.00  0.00      WZ1 
ATOM   3574  OH2 TIP3 1208      35.869 -52.498 -68.448  1.00  0.00      WZ1 
ATOM   3575  H1  TIP3 1208      35.226 -53.129 -68.127  1.00  0.00      WZ1 
ATOM   3576  H2  TIP3 1208      36.631 -53.029 -68.680  1.00  0.00      WZ1 
ATOM   3577  OH2 TIP3 1209      38.354 -53.626 -51.094  1.00  0.00      WZ1 
ATOM   3578  H1  TIP3 1209      38.003 -54.482 -50.851  1.00  0.00      WZ1 
ATOM   3579  H2  TIP3 1209      39.081 -53.483 -50.487  1.00  0.00      WZ1 
ATOM   3580  OH2 TIP3 1210      40.474 -52.681 -68.214  1.00  0.00      WZ1 
ATOM   3581  H1  TIP3 1210      40.757 -53.475 -67.762  1.00  0.00      WZ1 
ATOM   3582  H2  TIP3 1210      41.214 -52.448 -68.775  1.00  0.00      WZ1 
ATOM   3583  OH2 TIP3 1211      27.087 -57.115 -50.489  1.00  0.00      WZ1 
ATOM   3584  H1  TIP3 1211      27.231 -58.017 -50.776  1.00  0.00      WZ1 
ATOM   3585  H2  TIP3 1211      26.315 -56.829 -50.977  1.00  0.00      WZ1 
ATOM   3586  OH2 TIP3 1212      31.428 -56.771 -68.357  1.00  0.00      WZ1 
ATOM   3587  H1  TIP3 1212      31.493 -57.565 -67.826  1.00  0.00      WZ1 
ATOM   3588  H2  TIP3 1212      32.081 -56.890 -69.047  1.00  0.00      WZ1 
ATOM   3589  OH2 TIP3 1213      33.743 -57.145 -51.057  1.00  0.00      WZ1 
ATOM   3590  H1  TIP3 1213      33.414 -56.874 -51.914  1.00  0.00      WZ1 
ATOM   3591  H2  TIP3 1213      33.895 -58.086 -51.144  1.00  0.00      WZ1 
ATOM   3592  OH2 TIP3 1214      36.781 -55.724 -68.621  1.00  0.00      WZ1 
ATOM   3593  H1  TIP3 1214      36.512 -55.544 -67.720  1.00  0.00      WZ1 
ATOM   3594  H2  TIP3 1214      36.574 -56.649 -68.752  1.00  0.00      WZ1 
ATOM   3595  OH2 TIP3 1215      39.477 -57.229 -53.673  1.00  0.00      WZ1 
ATOM   3596  H1  TIP3 1215      40.223 -56.641 -53.793  1.00  0.00      WZ1 
ATOM   3597  H2  TIP3 1215      38.720 -56.647 -53.610  1.00  0.00      WZ1 
ATOM   3598  OH2 TIP3 1216      27.920 -59.914 -51.069  1.00  0.00      WZ1 
ATOM   3599  H1  TIP3 1216      28.328 -60.772 -51.190  1.00  0.00      WZ1 
ATOM   3600  H2  TIP3 1216      27.659 -59.900 -50.148  1.00  0.00      WZ1 
ATOM   3601  OH2 TIP3 1217      32.578 -58.799 -66.051  1.00  0.00      WZ1 
ATOM   3602  H1  TIP3 1217      32.118 -59.283 -65.365  1.00  0.00      WZ1 
ATOM   3603  H2  TIP3 1217      32.833 -59.467 -66.687  1.00  0.00      WZ1 
ATOM   3604  OH2 TIP3 1218      31.867 -60.906 -53.695  1.00  0.00      WZ1 
ATOM   3605  H1  TIP3 1218      31.248 -60.231 -53.415  1.00  0.00      WZ1 
ATOM   3606  H2  TIP3 1218      32.211 -60.584 -54.528  1.00  0.00      WZ1 
ATOM   3607  OH2 TIP3 1219      33.649 -60.555 -67.789  1.00  0.00      WZ1 
ATOM   3608  H1  TIP3 1219      33.468 -60.710 -68.716  1.00  0.00      WZ1 
ATOM   3609  H2  TIP3 1219      34.599 -60.448 -67.744  1.00  0.00      WZ1 
ATOM   3610  OH2 TIP3 1220      36.887 -58.434 -50.418  1.00  0.00      WZ1 
ATOM   3611  H1  TIP3 1220      37.840 -58.350 -50.445  1.00  0.00      WZ1 
ATOM   3612  H2  TIP3 1220      36.726 -59.146 -49.798  1.00  0.00      WZ1 
ATOM   3613  OH2 TIP3 1222      32.206 -63.551 -52.613  1.00  0.00      WZ1 
ATOM   3614  H1  TIP3 1222      32.356 -64.280 -53.215  1.00  0.00      WZ1 
ATOM   3615  H2  TIP3 1222      32.208 -62.774 -53.172  1.00  0.00      WZ1 
ATOM   3616  OH2 TIP3 1223      32.619 -65.181 -55.120  1.00  0.00      WZ1 
ATOM   3617  H1  TIP3 1223      33.154 -64.730 -55.772  1.00  0.00      WZ1 
ATOM   3618  H2  TIP3 1223      31.767 -65.289 -55.543  1.00  0.00      WZ1 
ATOM   3619  OH2 TIP3 1224      34.201 -59.742 -54.880  1.00  0.00      WZ1 
ATOM   3620  H1  TIP3 1224      34.951 -59.898 -55.454  1.00  0.00      WZ1 
ATOM   3621  H2  TIP3 1224      33.861 -58.890 -55.156  1.00  0.00      WZ1 
ATOM   3622  OH2 TIP3 1225      38.616 -61.926 -49.852  1.00  0.00      WZ1 
ATOM   3623  H1  TIP3 1225      38.808 -62.857 -49.963  1.00  0.00      WZ1 
ATOM   3624  H2  TIP3 1225      39.474 -61.501 -49.862  1.00  0.00      WZ1 
ATOM   3625  OH2 TIP3 1226      39.933 -59.138 -51.775  1.00  0.00      WZ1 
ATOM   3626  H1  TIP3 1226      39.651 -58.428 -52.352  1.00  0.00      WZ1 
ATOM   3627  H2  TIP3 1226      40.875 -59.211 -51.926  1.00  0.00      WZ1 
ATOM   3628  OH2 TIP3 1227      30.685 -62.352 -50.701  1.00  0.00      WZ1 
ATOM   3629  H1  TIP3 1227      29.918 -62.885 -50.911  1.00  0.00      WZ1 
ATOM   3630  H2  TIP3 1227      31.364 -62.662 -51.301  1.00  0.00      WZ1 
ATOM   3631  OH2 TIP3 1228      33.424 -67.725 -54.689  1.00  0.00      WZ1 
ATOM   3632  H1  TIP3 1228      33.326 -66.778 -54.794  1.00  0.00      WZ1 
ATOM   3633  H2  TIP3 1228      32.682 -68.097 -55.164  1.00  0.00      WZ1 
ATOM   3634  OH2 TIP3 1229      34.688 -63.403 -51.125  1.00  0.00      WZ1 
ATOM   3635  H1  TIP3 1229      34.453 -63.622 -50.223  1.00  0.00      WZ1 
ATOM   3636  H2  TIP3 1229      33.905 -63.610 -51.635  1.00  0.00      WZ1 
ATOM   3637  OH2 TIP3 1230      37.404 -64.276 -52.049  1.00  0.00      WZ1 
ATOM   3638  H1  TIP3 1230      36.457 -64.244 -51.917  1.00  0.00      WZ1 
ATOM   3639  H2  TIP3 1230      37.717 -64.901 -51.396  1.00  0.00      WZ1 
ATOM   3640  OH2 TIP3 1231      39.038 -65.642 -50.044  1.00  0.00      WZ1 
ATOM   3641  H1  TIP3 1231      38.941 -66.594 -50.050  1.00  0.00      WZ1 
ATOM   3642  H2  TIP3 1231      38.716 -65.373 -49.184  1.00  0.00      WZ1 
ATOM   3643  OH2 TIP3 1232      28.865 -64.432 -50.997  1.00  0.00      WZ1 
ATOM   3644  H1  TIP3 1232      29.077 -65.138 -51.607  1.00  0.00      WZ1 
ATOM   3645  H2  TIP3 1232      28.754 -64.869 -50.153  1.00  0.00      WZ1 
ATOM   3646  OH2 TIP3 1234      34.000 -66.748 -49.964  1.00  0.00      WZ1 
ATOM   3647  H1  TIP3 1234      33.868 -67.224 -50.784  1.00  0.00      WZ1 
ATOM   3648  H2  TIP3 1234      33.401 -66.004 -50.019  1.00  0.00      WZ1 
ATOM   3649  OH2 TIP3 1235      33.546 -49.865 -66.787  1.00  0.00      WZ1 
ATOM   3650  H1  TIP3 1235      34.479 -49.707 -66.643  1.00  0.00      WZ1 
ATOM   3651  H2  TIP3 1235      33.282 -49.190 -67.412  1.00  0.00      WZ1 
ATOM   3652  OH2 TIP3 1236      27.115 -55.229 -67.305  1.00  0.00      WZ1 
ATOM   3653  H1  TIP3 1236      28.028 -55.150 -67.031  1.00  0.00      WZ1 
ATOM   3654  H2  TIP3 1236      27.122 -55.916 -67.971  1.00  0.00      WZ1 
ATOM   3655  OH2 TIP3 1237      25.764 -49.836 -62.227  1.00  0.00      WZ1 
ATOM   3656  H1  TIP3 1237      25.116 -50.298 -62.760  1.00  0.00      WZ1 
ATOM   3657  H2  TIP3 1237      26.118 -50.507 -61.645  1.00  0.00      WZ1 
ATOM   3658  OH2 TIP3 1238      26.634 -51.755 -60.423  1.00  0.00      WZ1 
ATOM   3659  H1  TIP3 1238      26.299 -52.635 -60.250  1.00  0.00      WZ1 
ATOM   3660  H2  TIP3 1238      26.856 -51.410 -59.558  1.00  0.00      WZ1 
ATOM   3661  OH2 TIP3 1239      44.182 -50.945 -57.442  1.00  0.00      WZ1 
ATOM   3662  H1  TIP3 1239      44.161 -50.761 -56.503  1.00  0.00      WZ1 
ATOM   3663  H2  TIP3 1239      44.873 -50.377 -57.783  1.00  0.00      WZ1 
ATOM   3664  OH2 TIP3 1240      43.745 -51.378 -54.520  1.00  0.00      WZ1 
ATOM   3665  H1  TIP3 1240      43.258 -52.114 -54.891  1.00  0.00      WZ1 
ATOM   3666  H2  TIP3 1240      44.295 -51.772 -53.842  1.00  0.00      WZ1 
ATOM   3667  OH2 TIP3 1241      42.196 -55.589 -49.882  1.00  0.00      WZ1 
ATOM   3668  H1  TIP3 1241      41.330 -55.694 -49.488  1.00  0.00      WZ1 
ATOM   3669  H2  TIP3 1241      42.573 -54.830 -49.436  1.00  0.00      WZ1 
ATOM   3670  OH2 TIP3 1242      43.497 -57.332 -64.368  1.00  0.00      WZ1 
ATOM   3671  H1  TIP3 1242      44.347 -56.911 -64.241  1.00  0.00      WZ1 
ATOM   3672  H2  TIP3 1242      43.502 -58.072 -63.761  1.00  0.00      WZ1 
ATOM   3673  OH2 TIP3 1243      43.892 -59.278 -62.544  1.00  0.00      WZ1 
ATOM   3674  H1  TIP3 1243      43.165 -59.758 -62.147  1.00  0.00      WZ1 
ATOM   3675  H2  TIP3 1243      44.473 -59.073 -61.812  1.00  0.00      WZ1 
ATOM   3676  OH2 TIP3 1244      43.651 -56.494 -57.597  1.00  0.00      WZ1 
ATOM   3677  H1  TIP3 1244      44.484 -56.872 -57.877  1.00  0.00      WZ1 
ATOM   3678  H2  TIP3 1244      43.763 -55.551 -57.716  1.00  0.00      WZ1 
ATOM   3679  OH2 TIP3 1245      42.137 -53.616 -55.290  1.00  0.00      WZ1 
ATOM   3680  H1  TIP3 1245      41.489 -53.291 -54.664  1.00  0.00      WZ1 
ATOM   3681  H2  TIP3 1245      41.619 -54.056 -55.964  1.00  0.00      WZ1 
ATOM   3682  OH2 TIP3 1246      44.160 -59.378 -66.153  1.00  0.00      WZ1 
ATOM   3683  H1  TIP3 1246      43.638 -59.021 -66.872  1.00  0.00      WZ1 
ATOM   3684  H2  TIP3 1246      44.127 -58.703 -65.475  1.00  0.00      WZ1 
ATOM   3685  OH2 TIP3 1247      42.509 -62.138 -67.602  1.00  0.00      WZ1 
ATOM   3686  H1  TIP3 1247      42.605 -61.471 -68.282  1.00  0.00      WZ1 
ATOM   3687  H2  TIP3 1247      42.369 -62.953 -68.084  1.00  0.00      WZ1 
ATOM   3688  OH2 TIP3 1248      41.678 -60.758 -61.981  1.00  0.00      WZ1 
ATOM   3689  H1  TIP3 1248      41.528 -61.703 -62.002  1.00  0.00      WZ1 
ATOM   3690  H2  TIP3 1248      41.325 -60.477 -61.137  1.00  0.00      WZ1 
ATOM   3691  OH2 TIP3 1249      26.713 -58.680 -57.971  1.00  0.00      WZ1 
ATOM   3692  H1  TIP3 1249      26.898 -58.761 -58.907  1.00  0.00      WZ1 
ATOM   3693  H2  TIP3 1249      27.563 -58.804 -57.547  1.00  0.00      WZ1 
ATOM   3694  OH2 TIP3 1250      42.535 -58.787 -52.343  1.00  0.00      WZ1 
ATOM   3695  H1  TIP3 1250      43.117 -59.522 -52.151  1.00  0.00      WZ1 
ATOM   3696  H2  TIP3 1250      43.098 -58.015 -52.296  1.00  0.00      WZ1 
ATOM   3697  OH2 TIP3 1251      44.031 -60.885 -51.658  1.00  0.00      WZ1 
ATOM   3698  H1  TIP3 1251      43.168 -61.264 -51.824  1.00  0.00      WZ1 
ATOM   3699  H2  TIP3 1251      44.636 -61.623 -51.732  1.00  0.00      WZ1 
ATOM   3700  OH2 TIP3 1252      41.756 -64.730 -68.485  1.00  0.00      WZ1 
ATOM   3701  H1  TIP3 1252      42.367 -65.101 -67.848  1.00  0.00      WZ1 
ATOM   3702  H2  TIP3 1252      40.919 -65.151 -68.289  1.00  0.00      WZ1 
ATOM   3703  OH2 TIP3 1253      41.389 -63.175 -63.519  1.00  0.00      WZ1 
ATOM   3704  H1  TIP3 1253      41.668 -64.082 -63.395  1.00  0.00      WZ1 
ATOM   3705  H2  TIP3 1253      42.148 -62.741 -63.908  1.00  0.00      WZ1 
ATOM   3706  OH2 TIP3 1254      42.001 -62.593 -58.083  1.00  0.00      WZ1 
ATOM   3707  H1  TIP3 1254      42.933 -62.381 -58.117  1.00  0.00      WZ1 
ATOM   3708  H2  TIP3 1254      41.765 -62.492 -57.161  1.00  0.00      WZ1 
ATOM   3709  OH2 TIP3 1255      42.030 -61.857 -55.307  1.00  0.00      WZ1 
ATOM   3710  H1  TIP3 1255      41.187 -61.589 -54.941  1.00  0.00      WZ1 
ATOM   3711  H2  TIP3 1255      42.472 -61.035 -55.518  1.00  0.00      WZ1 
ATOM   3712  OH2 TIP3 1256      26.311 -63.409 -51.830  1.00  0.00      WZ1 
ATOM   3713  H1  TIP3 1256      27.230 -63.531 -51.594  1.00  0.00      WZ1 
ATOM   3714  H2  TIP3 1256      25.861 -64.159 -51.441  1.00  0.00      WZ1 
ATOM   3715  OH2 TIP3 1257      44.313 -67.877 -49.954  1.00  0.00      WZ1 
ATOM   3716  H1  TIP3 1257      44.663 -68.531 -50.559  1.00  0.00      WZ1 
ATOM   3717  H2  TIP3 1257      44.460 -67.040 -50.393  1.00  0.00      WZ1 
ATOM   3718  OH2 TIP3 1258      42.002 -65.912 -63.471  1.00  0.00      WZ1 
ATOM   3719  H1  TIP3 1258      42.185 -66.361 -62.645  1.00  0.00      WZ1 
ATOM   3720  H2  TIP3 1258      41.402 -66.497 -63.934  1.00  0.00      WZ1 
ATOM   3721  OH2 TIP3 1259      27.532 -65.097 -58.939  1.00  0.00      WZ1 
ATOM   3722  H1  TIP3 1259      27.977 -65.889 -58.637  1.00  0.00      WZ1 
ATOM   3723  H2  TIP3 1259      27.998 -64.380 -58.508  1.00  0.00      WZ1 
ATOM   3724  OH2 TIP3 1260      25.836 -62.098 -57.870  1.00  0.00      WZ1 
ATOM   3725  H1  TIP3 1260      26.328 -62.319 -58.661  1.00  0.00      WZ1 
ATOM   3726  H2  TIP3 1260      26.198 -61.257 -57.589  1.00  0.00      WZ1 
ATOM   3727  OH2 TIP3 1261      43.833 -65.767 -51.604  1.00  0.00      WZ1 
ATOM   3728  H1  TIP3 1261      42.915 -65.497 -51.640  1.00  0.00      WZ1 
ATOM   3729  H2  TIP3 1261      43.956 -66.303 -52.388  1.00  0.00      WZ1 
ATOM   3730  OH2 TIP3 1262      43.869 -65.844 -66.943  1.00  0.00      WZ1 
ATOM   3731  H1  TIP3 1262      44.281 -66.566 -67.418  1.00  0.00      WZ1 
ATOM   3732  H2  TIP3 1262      44.550 -65.175 -66.884  1.00  0.00      WZ1 
ATOM   3733  OH2 TIP3 1263      26.150 -65.840 -63.816  1.00  0.00      WZ1 
ATOM   3734  H1  TIP3 1263      25.225 -65.631 -63.945  1.00  0.00      WZ1 
ATOM   3735  H2  TIP3 1263      26.604 -65.356 -64.505  1.00  0.00      WZ1 
ATOM   3736  OH2 TIP3 1264      40.921 -50.856 -61.870  1.00  0.00      WZ1 
ATOM   3737  H1  TIP3 1264      41.573 -51.203 -62.478  1.00  0.00      WZ1 
ATOM   3738  H2  TIP3 1264      41.431 -50.367 -61.224  1.00  0.00      WZ1 
ATOM   3739  OH2 TIP3 1265      26.113 -67.102 -55.471  1.00  0.00      WZ1 
ATOM   3740  H1  TIP3 1265      25.448 -67.348 -54.828  1.00  0.00      WZ1 
ATOM   3741  H2  TIP3 1265      25.671 -66.480 -56.049  1.00  0.00      WZ1 
ATOM   3742  OH2 TIP3 1266      28.305 -53.926 -51.327  1.00  0.00      WZ1 
ATOM   3743  H1  TIP3 1266      27.485 -53.752 -51.787  1.00  0.00      WZ1 
ATOM   3744  H2  TIP3 1266      28.053 -54.000 -50.406  1.00  0.00      WZ1 
ATOM   3745  OH2 TIP3 1267      31.260 -52.952 -55.068  1.00  0.00      WZ1 
ATOM   3746  H1  TIP3 1267      30.835 -52.142 -55.351  1.00  0.00      WZ1 
ATOM   3747  H2  TIP3 1267      32.164 -52.867 -55.370  1.00  0.00      WZ1 
ATOM   3748  OH2 TIP3 1268      35.571 -51.553 -52.109  1.00  0.00      WZ1 
ATOM   3749  H1  TIP3 1268      35.756 -51.887 -51.231  1.00  0.00      WZ1 
ATOM   3750  H2  TIP3 1268      36.417 -51.243 -52.431  1.00  0.00      WZ1 
ATOM   3751  OH2 TIP3 1269      37.916 -50.267 -52.865  1.00  0.00      WZ1 
ATOM   3752  H1  TIP3 1269      38.593 -50.900 -53.105  1.00  0.00      WZ1 
ATOM   3753  H2  TIP3 1269      38.238 -49.866 -52.058  1.00  0.00      WZ1 
ATOM   3754  OH2 TIP3 1270      42.833 -67.678 -53.785  1.00  0.00      WZ1 
ATOM   3755  H1  TIP3 1270      42.021 -67.353 -54.173  1.00  0.00      WZ1 
ATOM   3756  H2  TIP3 1270      43.066 -68.438 -54.318  1.00  0.00      WZ1 
ATOM   3757  OH2 TIP3 1271      28.661 -49.696 -55.021  1.00  0.00      WZ1 
ATOM   3758  H1  TIP3 1271      27.941 -49.256 -55.472  1.00  0.00      WZ1 
ATOM   3759  H2  TIP3 1271      28.296 -49.946 -54.172  1.00  0.00      WZ1 
ATOM   3760  OH2 TIP3 1272      31.129 -50.095 -55.991  1.00  0.00      WZ1 
ATOM   3761  H1  TIP3 1272      30.264 -50.024 -55.587  1.00  0.00      WZ1 
ATOM   3762  H2  TIP3 1272      31.073 -49.549 -56.775  1.00  0.00      WZ1 
ATOM   3763  OH2 TIP3 1273      35.839 -50.208 -56.816  1.00  0.00      WZ1 
ATOM   3764  H1  TIP3 1273      35.383 -49.679 -57.470  1.00  0.00      WZ1 
ATOM   3765  H2  TIP3 1273      36.002 -49.604 -56.090  1.00  0.00      WZ1 
ATOM   3766  OH2 TIP3 1274      38.167 -51.330 -55.870  1.00  0.00      WZ1 
ATOM   3767  H1  TIP3 1274      37.262 -51.165 -56.136  1.00  0.00      WZ1 
ATOM   3768  H2  TIP3 1274      38.596 -50.476 -55.936  1.00  0.00      WZ1 
ATOM   3769  OH2 TIP3 1275      40.771 -49.760 -55.576  1.00  0.00      WZ1 
ATOM   3770  H1  TIP3 1275      40.589 -48.844 -55.786  1.00  0.00      WZ1 
ATOM   3771  H2  TIP3 1275      40.948 -50.170 -56.422  1.00  0.00      WZ1 
ATOM   3772  OH2 TIP3 1276      28.076 -51.073 -58.111  1.00  0.00      WZ1 
ATOM   3773  H1  TIP3 1276      28.058 -51.498 -57.253  1.00  0.00      WZ1 
ATOM   3774  H2  TIP3 1276      28.881 -51.391 -58.519  1.00  0.00      WZ1 
ATOM   3775  OH2 TIP3 1277      30.217 -52.363 -59.456  1.00  0.00      WZ1 
ATOM   3776  H1  TIP3 1277      29.998 -53.279 -59.286  1.00  0.00      WZ1 
ATOM   3777  H2  TIP3 1277      31.042 -52.223 -58.990  1.00  0.00      WZ1 
ATOM   3778  OH2 TIP3 1278      32.755 -51.893 -58.607  1.00  0.00      WZ1 
ATOM   3779  H1  TIP3 1278      32.967 -52.781 -58.894  1.00  0.00      WZ1 
ATOM   3780  H2  TIP3 1278      32.819 -51.927 -57.652  1.00  0.00      WZ1 
ATOM   3781  OH2 TIP3 1279      36.263 -66.229 -59.463  1.00  0.00      WZ1 
ATOM   3782  H1  TIP3 1279      35.589 -66.858 -59.207  1.00  0.00      WZ1 
ATOM   3783  H2  TIP3 1279      36.827 -66.713 -60.066  1.00  0.00      WZ1 
ATOM   3784  OH2 TIP3 1280      41.406 -68.121 -59.350  1.00  0.00      WZ1 
ATOM   3785  H1  TIP3 1280      42.010 -67.574 -59.852  1.00  0.00      WZ1 
ATOM   3786  H2  TIP3 1280      40.536 -67.802 -59.590  1.00  0.00      WZ1 
ATOM   3787  OH2 TIP3 1281      43.133 -66.982 -61.017  1.00  0.00      WZ1 
ATOM   3788  H1  TIP3 1281      43.745 -67.497 -61.543  1.00  0.00      WZ1 
ATOM   3789  H2  TIP3 1281      43.515 -66.105 -60.993  1.00  0.00      WZ1 
ATOM   3790  OH2 TIP3 1282      28.590 -67.595 -61.641  1.00  0.00      WZ1 
ATOM   3791  H1  TIP3 1282      27.813 -67.829 -62.148  1.00  0.00      WZ1 
ATOM   3792  H2  TIP3 1282      29.120 -68.392 -61.632  1.00  0.00      WZ1 
ATOM   3793  OH2 TIP3 1283      27.426 -67.797 -65.837  1.00  0.00      WZ1 
ATOM   3794  H1  TIP3 1283      27.865 -67.186 -66.429  1.00  0.00      WZ1 
ATOM   3795  H2  TIP3 1283      26.792 -67.259 -65.363  1.00  0.00      WZ1 
ATOM   3796  OH2 TIP3 1284      33.169 -67.668 -61.827  1.00  0.00      WZ1 
ATOM   3797  H1  TIP3 1284      34.043 -67.280 -61.857  1.00  0.00      WZ1 
ATOM   3798  H2  TIP3 1284      33.033 -67.883 -60.905  1.00  0.00      WZ1 
ATOM   3799  OH2 TIP3 1285      38.726 -67.638 -60.178  1.00  0.00      WZ1 
ATOM   3800  H1  TIP3 1285      38.802 -67.543 -61.127  1.00  0.00      WZ1 
ATOM   3801  H2  TIP3 1285      38.451 -68.546 -60.049  1.00  0.00      WZ1 
ATOM   3802  OH2 TIP3 1286      40.079 -67.612 -64.486  1.00  0.00      WZ1 
ATOM   3803  H1  TIP3 1286      39.376 -66.997 -64.695  1.00  0.00      WZ1 
ATOM   3804  H2  TIP3 1286      39.634 -68.450 -64.354  1.00  0.00      WZ1 
ATOM   3805  OH2 TIP3 1287      27.327 -51.849 -64.939  1.00  0.00      WZ1 
ATOM   3806  H1  TIP3 1287      26.642 -51.887 -65.607  1.00  0.00      WZ1 
ATOM   3807  H2  TIP3 1287      27.331 -50.936 -64.651  1.00  0.00      WZ1 
ATOM   3808  OH2 TIP3 1288      29.287 -65.881 -67.395  1.00  0.00      WZ1 
ATOM   3809  H1  TIP3 1288      29.778 -66.511 -67.922  1.00  0.00      WZ1 
ATOM   3810  H2  TIP3 1288      29.911 -65.585 -66.731  1.00  0.00      WZ1 
ATOM   3811  OH2 TIP3 1289      34.313 -65.588 -64.937  1.00  0.00      WZ1 
ATOM   3812  H1  TIP3 1289      34.491 -66.234 -64.255  1.00  0.00      WZ1 
ATOM   3813  H2  TIP3 1289      34.260 -64.754 -64.470  1.00  0.00      WZ1 
ATOM   3814  OH2 TIP3 1290      36.191 -50.639 -66.542  1.00  0.00      WZ1 
ATOM   3815  H1  TIP3 1290      37.057 -50.272 -66.720  1.00  0.00      WZ1 
ATOM   3816  H2  TIP3 1290      35.945 -51.078 -67.356  1.00  0.00      WZ1 
ATOM   3817  OH2 TIP3 1291      42.900 -51.076 -63.863  1.00  0.00      WZ1 
ATOM   3818  H1  TIP3 1291      42.706 -51.824 -64.428  1.00  0.00      WZ1 
ATOM   3819  H2  TIP3 1291      42.861 -50.318 -64.446  1.00  0.00      WZ1 
ATOM   3820  OH2 TIP3 1292      28.548 -67.081 -52.123  1.00  0.00      WZ1 
ATOM   3821  H1  TIP3 1292      28.181 -67.846 -51.680  1.00  0.00      WZ1 
ATOM   3822  H2  TIP3 1292      29.460 -67.052 -51.836  1.00  0.00      WZ1 
ATOM   3823  OH2 TIP3 1293      30.521 -67.730 -50.587  1.00  0.00      WZ1 
ATOM   3824  H1  TIP3 1293      31.419 -68.004 -50.772  1.00  0.00      WZ1 
ATOM   3825  H2  TIP3 1293      30.134 -68.473 -50.123  1.00  0.00      WZ1 
ATOM   3826  OH2 TIP3 1294      29.145 -50.929 -67.914  1.00  0.00      WZ1 
ATOM   3827  H1  TIP3 1294      28.878 -50.642 -67.041  1.00  0.00      WZ1 
ATOM   3828  H2  TIP3 1294      29.916 -51.475 -67.762  1.00  0.00      WZ1 
ATOM   3829  OH2 TIP3 1296      42.118 -52.325 -51.713  1.00  0.00      WZ1 
ATOM   3830  H1  TIP3 1296      41.336 -52.511 -52.232  1.00  0.00      WZ1 
ATOM   3831  H2  TIP3 1296      42.046 -51.396 -51.495  1.00  0.00      WZ1 
ATOM   3832  OH2 TIP3 1297      56.524 -58.439 -61.682  1.00  0.00      WZ1 
ATOM   3833  H1  TIP3 1297      56.613 -57.495 -61.814  1.00  0.00      WZ1 
ATOM   3834  H2  TIP3 1297      55.886 -58.714 -62.340  1.00  0.00      WZ1 
ATOM   3835  OH2 TIP3 1298      55.457 -59.183 -58.263  1.00  0.00      WZ1 
ATOM   3836  H1  TIP3 1298      55.419 -59.830 -57.558  1.00  0.00      WZ1 
ATOM   3837  H2  TIP3 1298      55.135 -59.650 -59.034  1.00  0.00      WZ1 
ATOM   3838  OH2 TIP3 1299      47.826 -59.569 -56.670  1.00  0.00      WZ1 
ATOM   3839  H1  TIP3 1299      47.867 -60.195 -55.947  1.00  0.00      WZ1 
ATOM   3840  H2  TIP3 1299      48.528 -58.945 -56.488  1.00  0.00      WZ1 
ATOM   3841  OH2 TIP3 1300      59.163 -56.244 -59.961  1.00  0.00      WZ1 
ATOM   3842  H1  TIP3 1300      58.722 -56.965 -59.511  1.00  0.00      WZ1 
ATOM   3843  H2  TIP3 1300      59.150 -55.524 -59.332  1.00  0.00      WZ1 
ATOM   3844  OH2 TIP3 1301      48.749 -55.119 -58.135  1.00  0.00      WZ1 
ATOM   3845  H1  TIP3 1301      48.380 -55.921 -58.505  1.00  0.00      WZ1 
ATOM   3846  H2  TIP3 1301      49.690 -55.288 -58.089  1.00  0.00      WZ1 
ATOM   3847  OH2 TIP3 1302      45.359 -61.459 -62.742  1.00  0.00      WZ1 
ATOM   3848  H1  TIP3 1302      44.911 -60.613 -62.761  1.00  0.00      WZ1 
ATOM   3849  H2  TIP3 1302      44.798 -62.039 -63.258  1.00  0.00      WZ1 
ATOM   3850  OH2 TIP3 1303      46.070 -59.297 -60.616  1.00  0.00      WZ1 
ATOM   3851  H1  TIP3 1303      46.283 -60.067 -60.089  1.00  0.00      WZ1 
ATOM   3852  H2  TIP3 1303      46.807 -59.207 -61.220  1.00  0.00      WZ1 
ATOM   3853  OH2 TIP3 1304      56.275 -51.140 -59.749  1.00  0.00      WZ1 
ATOM   3854  H1  TIP3 1304      56.894 -51.817 -60.022  1.00  0.00      WZ1 
ATOM   3855  H2  TIP3 1304      56.066 -51.358 -58.841  1.00  0.00      WZ1 
ATOM   3856  OH2 TIP3 1305      53.847 -56.751 -57.857  1.00  0.00      WZ1 
ATOM   3857  H1  TIP3 1305      54.150 -57.437 -58.451  1.00  0.00      WZ1 
ATOM   3858  H2  TIP3 1305      54.568 -56.632 -57.239  1.00  0.00      WZ1 
ATOM   3859  OH2 TIP3 1306      62.510 -65.150 -56.996  1.00  0.00      WZ1 
ATOM   3860  H1  TIP3 1306      62.559 -64.540 -56.260  1.00  0.00      WZ1 
ATOM   3861  H2  TIP3 1306      62.935 -64.689 -57.719  1.00  0.00      WZ1 
ATOM   3862  OH2 TIP3 1307      56.987 -62.357 -57.529  1.00  0.00      WZ1 
ATOM   3863  H1  TIP3 1307      57.130 -63.303 -57.509  1.00  0.00      WZ1 
ATOM   3864  H2  TIP3 1307      56.881 -62.150 -58.458  1.00  0.00      WZ1 
ATOM   3865  OH2 TIP3 1308      50.142 -64.255 -60.257  1.00  0.00      WZ1 
ATOM   3866  H1  TIP3 1308      50.185 -63.396 -60.675  1.00  0.00      WZ1 
ATOM   3867  H2  TIP3 1308      49.685 -64.808 -60.891  1.00  0.00      WZ1 
ATOM   3868  OH2 TIP3 1309      57.864 -64.125 -61.856  1.00  0.00      WZ1 
ATOM   3869  H1  TIP3 1309      58.511 -64.454 -61.231  1.00  0.00      WZ1 
ATOM   3870  H2  TIP3 1309      58.374 -63.607 -62.479  1.00  0.00      WZ1 
ATOM   3871  OH2 TIP3 1310      46.762 -61.859 -59.495  1.00  0.00      WZ1 
ATOM   3872  H1  TIP3 1310      47.416 -62.409 -59.063  1.00  0.00      WZ1 
ATOM   3873  H2  TIP3 1310      46.786 -62.133 -60.412  1.00  0.00      WZ1 
ATOM   3874  OH2 TIP3 1311      51.919 -60.309 -60.280  1.00  0.00      WZ1 
ATOM   3875  H1  TIP3 1311      52.535 -60.835 -59.770  1.00  0.00      WZ1 
ATOM   3876  H2  TIP3 1311      51.333 -60.949 -60.683  1.00  0.00      WZ1 
ATOM   3877  OH2 TIP3 1312      62.901 -63.672 -54.760  1.00  0.00      WZ1 
ATOM   3878  H1  TIP3 1312      62.213 -63.014 -54.856  1.00  0.00      WZ1 
ATOM   3879  H2  TIP3 1312      62.917 -63.869 -53.824  1.00  0.00      WZ1 
ATOM   3880  OH2 TIP3 1313      48.952 -65.338 -56.183  1.00  0.00      WZ1 
ATOM   3881  H1  TIP3 1313      48.734 -64.808 -56.949  1.00  0.00      WZ1 
ATOM   3882  H2  TIP3 1313      48.284 -65.111 -55.536  1.00  0.00      WZ1 
ATOM   3883  OH2 TIP3 1314      56.321 -55.837 -62.639  1.00  0.00      WZ1 
ATOM   3884  H1  TIP3 1314      56.026 -56.160 -63.490  1.00  0.00      WZ1 
ATOM   3885  H2  TIP3 1314      55.997 -54.938 -62.598  1.00  0.00      WZ1 
ATOM   3886  OH2 TIP3 1315      51.521 -57.662 -55.895  1.00  0.00      WZ1 
ATOM   3887  H1  TIP3 1315      50.781 -57.064 -55.792  1.00  0.00      WZ1 
ATOM   3888  H2  TIP3 1315      52.235 -57.108 -56.211  1.00  0.00      WZ1 
ATOM   3889  OH2 TIP3 1316      59.628 -64.834 -59.875  1.00  0.00      WZ1 
ATOM   3890  H1  TIP3 1316      59.413 -65.600 -59.343  1.00  0.00      WZ1 
ATOM   3891  H2  TIP3 1316      60.284 -64.361 -59.363  1.00  0.00      WZ1 
ATOM   3892  OH2 TIP3 1317      48.546 -63.445 -58.231  1.00  0.00      WZ1 
ATOM   3893  H1  TIP3 1317      49.160 -62.813 -57.857  1.00  0.00      WZ1 
ATOM   3894  H2  TIP3 1317      49.058 -63.918 -58.887  1.00  0.00      WZ1 
ATOM   3895  OH2 TIP3 1318      49.929 -55.698 -55.108  1.00  0.00      WZ1 
ATOM   3896  H1  TIP3 1318      49.924 -54.818 -55.486  1.00  0.00      WZ1 
ATOM   3897  H2  TIP3 1318      49.075 -55.781 -54.683  1.00  0.00      WZ1 
ATOM   3898  OH2 TIP3 1319      46.050 -56.027 -64.326  1.00  0.00      WZ1 
ATOM   3899  H1  TIP3 1319      45.778 -55.798 -65.215  1.00  0.00      WZ1 
ATOM   3900  H2  TIP3 1319      46.096 -55.189 -63.866  1.00  0.00      WZ1 
ATOM   3901  OH2 TIP3 1320      59.675 -54.405 -57.614  1.00  0.00      WZ1 
ATOM   3902  H1  TIP3 1320      58.733 -54.347 -57.452  1.00  0.00      WZ1 
ATOM   3903  H2  TIP3 1320      59.952 -53.499 -57.751  1.00  0.00      WZ1 
ATOM   3904  OH2 TIP3 1321      59.976 -66.119 -56.196  1.00  0.00      WZ1 
ATOM   3905  H1  TIP3 1321      59.240 -65.508 -56.234  1.00  0.00      WZ1 
ATOM   3906  H2  TIP3 1321      60.659 -65.704 -56.722  1.00  0.00      WZ1 
ATOM   3907  OH2 TIP3 1322      52.979 -68.032 -58.730  1.00  0.00      WZ1 
ATOM   3908  H1  TIP3 1322      52.861 -68.980 -58.785  1.00  0.00      WZ1 
ATOM   3909  H2  TIP3 1322      52.124 -67.699 -58.457  1.00  0.00      WZ1 
ATOM   3910  OH2 TIP3 1323      57.927 -52.624 -60.988  1.00  0.00      WZ1 
ATOM   3911  H1  TIP3 1323      58.352 -53.331 -61.473  1.00  0.00      WZ1 
ATOM   3912  H2  TIP3 1323      58.244 -51.823 -61.405  1.00  0.00      WZ1 
ATOM   3913  OH2 TIP3 1324      59.087 -54.723 -62.480  1.00  0.00      WZ1 
ATOM   3914  H1  TIP3 1324      58.829 -55.413 -63.091  1.00  0.00      WZ1 
ATOM   3915  H2  TIP3 1324      59.158 -55.166 -61.634  1.00  0.00      WZ1 
ATOM   3916  OH2 TIP3 1325      60.773 -56.156 -54.002  1.00  0.00      WZ1 
ATOM   3917  H1  TIP3 1325      60.912 -56.748 -54.742  1.00  0.00      WZ1 
ATOM   3918  H2  TIP3 1325      60.940 -55.284 -54.358  1.00  0.00      WZ1 
ATOM   3919  OH2 TIP3 1326      55.245 -59.195 -64.230  1.00  0.00      WZ1 
ATOM   3920  H1  TIP3 1326      54.534 -58.660 -64.582  1.00  0.00      WZ1 
ATOM   3921  H2  TIP3 1326      55.936 -59.139 -64.890  1.00  0.00      WZ1 
ATOM   3922  OH2 TIP3 1327      55.299 -60.737 -67.191  1.00  0.00      WZ1 
ATOM   3923  H1  TIP3 1327      56.000 -60.714 -66.540  1.00  0.00      WZ1 
ATOM   3924  H2  TIP3 1327      55.602 -61.365 -67.847  1.00  0.00      WZ1 
ATOM   3925  OH2 TIP3 1328      62.615 -59.817 -55.936  1.00  0.00      WZ1 
ATOM   3926  H1  TIP3 1328      61.962 -59.122 -55.847  1.00  0.00      WZ1 
ATOM   3927  H2  TIP3 1328      63.080 -59.607 -56.746  1.00  0.00      WZ1 
ATOM   3928  OH2 TIP3 1329      58.651 -58.985 -63.278  1.00  0.00      WZ1 
ATOM   3929  H1  TIP3 1329      57.919 -58.757 -62.705  1.00  0.00      WZ1 
ATOM   3930  H2  TIP3 1329      59.098 -59.699 -62.823  1.00  0.00      WZ1 
ATOM   3931  OH2 TIP3 1330      58.548 -60.811 -54.210  1.00  0.00      WZ1 
ATOM   3932  H1  TIP3 1330      58.628 -60.047 -53.639  1.00  0.00      WZ1 
ATOM   3933  H2  TIP3 1330      57.947 -60.532 -54.901  1.00  0.00      WZ1 
ATOM   3934  OH2 TIP3 1331      50.296 -58.355 -61.396  1.00  0.00      WZ1 
ATOM   3935  H1  TIP3 1331      49.966 -58.725 -62.214  1.00  0.00      WZ1 
ATOM   3936  H2  TIP3 1331      50.885 -59.025 -61.049  1.00  0.00      WZ1 
ATOM   3937  OH2 TIP3 1332      51.663 -54.926 -58.714  1.00  0.00      WZ1 
ATOM   3938  H1  TIP3 1332      51.568 -55.505 -59.471  1.00  0.00      WZ1 
ATOM   3939  H2  TIP3 1332      52.393 -55.298 -58.218  1.00  0.00      WZ1 
ATOM   3940  OH2 TIP3 1333      50.663 -59.586 -57.762  1.00  0.00      WZ1 
ATOM   3941  H1  TIP3 1333      51.228 -59.465 -58.525  1.00  0.00      WZ1 
ATOM   3942  H2  TIP3 1333      50.982 -58.948 -57.123  1.00  0.00      WZ1 
ATOM   3943  OH2 TIP3 1334      56.972 -54.083 -57.028  1.00  0.00      WZ1 
ATOM   3944  H1  TIP3 1334      56.732 -53.420 -56.380  1.00  0.00      WZ1 
ATOM   3945  H2  TIP3 1334      56.774 -54.917 -56.603  1.00  0.00      WZ1 
ATOM   3946  OH2 TIP3 1335      51.543 -55.187 -53.045  1.00  0.00      WZ1 
ATOM   3947  H1  TIP3 1335      51.232 -54.404 -52.590  1.00  0.00      WZ1 
ATOM   3948  H2  TIP3 1335      50.893 -55.340 -53.731  1.00  0.00      WZ1 
ATOM   3949  OH2 TIP3 1336      57.522 -59.823 -65.593  1.00  0.00      WZ1 
ATOM   3950  H1  TIP3 1336      58.102 -59.673 -64.846  1.00  0.00      WZ1 
ATOM   3951  H2  TIP3 1336      57.936 -59.352 -66.316  1.00  0.00      WZ1 
ATOM   3952  OH2 TIP3 1337      48.463 -58.989 -53.816  1.00  0.00      WZ1 
ATOM   3953  H1  TIP3 1337      48.533 -58.338 -53.118  1.00  0.00      WZ1 
ATOM   3954  H2  TIP3 1337      47.572 -58.886 -54.151  1.00  0.00      WZ1 
ATOM   3955  OH2 TIP3 1338      55.249 -53.086 -62.158  1.00  0.00      WZ1 
ATOM   3956  H1  TIP3 1338      55.722 -52.790 -61.380  1.00  0.00      WZ1 
ATOM   3957  H2  TIP3 1338      54.685 -52.348 -62.391  1.00  0.00      WZ1 
ATOM   3958  OH2 TIP3 1339      49.783 -53.115 -52.282  1.00  0.00      WZ1 
ATOM   3959  H1  TIP3 1339      49.790 -53.251 -53.229  1.00  0.00      WZ1 
ATOM   3960  H2  TIP3 1339      48.867 -53.232 -52.030  1.00  0.00      WZ1 
ATOM   3961  OH2 TIP3 1340      61.221 -68.073 -65.780  1.00  0.00      WZ1 
ATOM   3962  H1  TIP3 1340      60.321 -67.934 -65.485  1.00  0.00      WZ1 
ATOM   3963  H2  TIP3 1340      61.473 -67.241 -66.182  1.00  0.00      WZ1 
ATOM   3964  OH2 TIP3 1341      49.287 -59.285 -63.806  1.00  0.00      WZ1 
ATOM   3965  H1  TIP3 1341      48.995 -58.517 -64.297  1.00  0.00      WZ1 
ATOM   3966  H2  TIP3 1341      48.612 -59.945 -63.969  1.00  0.00      WZ1 
ATOM   3967  OH2 TIP3 1342      62.410 -53.707 -67.404  1.00  0.00      WZ1 
ATOM   3968  H1  TIP3 1342      62.483 -52.768 -67.233  1.00  0.00      WZ1 
ATOM   3969  H2  TIP3 1342      63.316 -54.012 -67.460  1.00  0.00      WZ1 
ATOM   3970  OH2 TIP3 1343      45.380 -56.922 -54.991  1.00  0.00      WZ1 
ATOM   3971  H1  TIP3 1343      44.879 -56.950 -55.806  1.00  0.00      WZ1 
ATOM   3972  H2  TIP3 1343      45.385 -57.828 -54.682  1.00  0.00      WZ1 
ATOM   3973  OH2 TIP3 1344      45.130 -54.142 -58.107  1.00  0.00      WZ1 
ATOM   3974  H1  TIP3 1344      46.076 -54.286 -58.126  1.00  0.00      WZ1 
ATOM   3975  H2  TIP3 1344      45.018 -53.358 -57.570  1.00  0.00      WZ1 
ATOM   3976  OH2 TIP3 1345      63.328 -53.476 -52.425  1.00  0.00      WZ1 
ATOM   3977  H1  TIP3 1345      63.279 -54.431 -52.462  1.00  0.00      WZ1 
ATOM   3978  H2  TIP3 1345      62.501 -53.208 -52.024  1.00  0.00      WZ1 
ATOM   3979  OH2 TIP3 1346      54.306 -53.902 -53.549  1.00  0.00      WZ1 
ATOM   3980  H1  TIP3 1346      54.394 -53.075 -53.074  1.00  0.00      WZ1 
ATOM   3981  H2  TIP3 1346      53.443 -54.232 -53.300  1.00  0.00      WZ1 
ATOM   3982  OH2 TIP3 1347      54.721 -50.130 -63.743  1.00  0.00      WZ1 
ATOM   3983  H1  TIP3 1347      54.645 -50.251 -64.689  1.00  0.00      WZ1 
ATOM   3984  H2  TIP3 1347      54.754 -49.180 -63.624  1.00  0.00      WZ1 
ATOM   3985  OH2 TIP3 1348      48.374 -51.341 -61.962  1.00  0.00      WZ1 
ATOM   3986  H1  TIP3 1348      48.526 -51.689 -61.083  1.00  0.00      WZ1 
ATOM   3987  H2  TIP3 1348      47.523 -51.697 -62.217  1.00  0.00      WZ1 
ATOM   3988  OH2 TIP3 1349      57.822 -50.976 -66.741  1.00  0.00      WZ1 
ATOM   3989  H1  TIP3 1349      58.197 -51.720 -67.211  1.00  0.00      WZ1 
ATOM   3990  H2  TIP3 1349      57.827 -51.245 -65.822  1.00  0.00      WZ1 
ATOM   3991  OH2 TIP3 1350      57.491 -51.050 -63.991  1.00  0.00      WZ1 
ATOM   3992  H1  TIP3 1350      56.556 -50.950 -63.813  1.00  0.00      WZ1 
ATOM   3993  H2  TIP3 1350      57.771 -51.759 -63.413  1.00  0.00      WZ1 
ATOM   3994  OH2 TIP3 1351      60.480 -61.983 -51.945  1.00  0.00      WZ1 
ATOM   3995  H1  TIP3 1351      60.073 -61.502 -52.665  1.00  0.00      WZ1 
ATOM   3996  H2  TIP3 1351      60.520 -62.888 -52.253  1.00  0.00      WZ1 
ATOM   3997  OH2 TIP3 1352      47.629 -55.599 -53.948  1.00  0.00      WZ1 
ATOM   3998  H1  TIP3 1352      47.845 -55.960 -53.089  1.00  0.00      WZ1 
ATOM   3999  H2  TIP3 1352      46.773 -55.973 -54.158  1.00  0.00      WZ1 
ATOM   4000  OH2 TIP3 1353      50.248 -67.129 -57.953  1.00  0.00      WZ1 
ATOM   4001  H1  TIP3 1353      49.386 -67.216 -58.360  1.00  0.00      WZ1 
ATOM   4002  H2  TIP3 1353      50.225 -66.273 -57.525  1.00  0.00      WZ1 
ATOM   4003  OH2 TIP3 1354      54.910 -67.407 -54.578  1.00  0.00      WZ1 
ATOM   4004  H1  TIP3 1354      55.331 -67.822 -53.825  1.00  0.00      WZ1 
ATOM   4005  H2  TIP3 1354      53.977 -67.585 -54.461  1.00  0.00      WZ1 
ATOM   4006  OH2 TIP3 1355      58.237 -63.651 -53.725  1.00  0.00      WZ1 
ATOM   4007  H1  TIP3 1355      57.723 -63.777 -52.927  1.00  0.00      WZ1 
ATOM   4008  H2  TIP3 1355      58.081 -62.739 -53.969  1.00  0.00      WZ1 
ATOM   4009  OH2 TIP3 1356      58.999 -58.790 -67.963  1.00  0.00      WZ1 
ATOM   4010  H1  TIP3 1356      59.041 -59.013 -68.893  1.00  0.00      WZ1 
ATOM   4011  H2  TIP3 1356      59.849 -58.391 -67.773  1.00  0.00      WZ1 
ATOM   4012  OH2 TIP3 1357      54.572 -64.914 -67.293  1.00  0.00      WZ1 
ATOM   4013  H1  TIP3 1357      54.319 -64.895 -66.370  1.00  0.00      WZ1 
ATOM   4014  H2  TIP3 1357      54.315 -65.786 -67.594  1.00  0.00      WZ1 
ATOM   4015  OH2 TIP3 1358      50.339 -62.163 -56.858  1.00  0.00      WZ1 
ATOM   4016  H1  TIP3 1358      49.697 -62.203 -56.149  1.00  0.00      WZ1 
ATOM   4017  H2  TIP3 1358      50.376 -61.237 -57.095  1.00  0.00      WZ1 
ATOM   4018  OH2 TIP3 1359      50.335 -61.942 -61.946  1.00  0.00      WZ1 
ATOM   4019  H1  TIP3 1359      49.443 -62.283 -62.004  1.00  0.00      WZ1 
ATOM   4020  H2  TIP3 1359      50.786 -62.319 -62.701  1.00  0.00      WZ1 
ATOM   4021  OH2 TIP3 1360      55.871 -61.526 -63.129  1.00  0.00      WZ1 
ATOM   4022  H1  TIP3 1360      55.462 -60.711 -63.420  1.00  0.00      WZ1 
ATOM   4023  H2  TIP3 1360      56.592 -61.666 -63.743  1.00  0.00      WZ1 
ATOM   4024  OH2 TIP3 1361      54.973 -61.350 -51.641  1.00  0.00      WZ1 
ATOM   4025  H1  TIP3 1361      54.411 -62.055 -51.320  1.00  0.00      WZ1 
ATOM   4026  H2  TIP3 1361      55.800 -61.471 -51.173  1.00  0.00      WZ1 
ATOM   4027  OH2 TIP3 1362      56.876 -62.080 -60.315  1.00  0.00      WZ1 
ATOM   4028  H1  TIP3 1362      56.680 -61.474 -61.030  1.00  0.00      WZ1 
ATOM   4029  H2  TIP3 1362      57.057 -62.914 -60.749  1.00  0.00      WZ1 
ATOM   4030  OH2 TIP3 1363      48.089 -61.843 -54.990  1.00  0.00      WZ1 
ATOM   4031  H1  TIP3 1363      48.051 -61.443 -54.122  1.00  0.00      WZ1 
ATOM   4032  H2  TIP3 1363      47.598 -62.660 -54.900  1.00  0.00      WZ1 
ATOM   4033  OH2 TIP3 1364      51.454 -64.469 -68.192  1.00  0.00      WZ1 
ATOM   4034  H1  TIP3 1364      51.023 -64.914 -67.462  1.00  0.00      WZ1 
ATOM   4035  H2  TIP3 1364      50.736 -64.097 -68.704  1.00  0.00      WZ1 
ATOM   4036  OH2 TIP3 1365      44.697 -64.727 -61.140  1.00  0.00      WZ1 
ATOM   4037  H1  TIP3 1365      45.327 -64.755 -60.421  1.00  0.00      WZ1 
ATOM   4038  H2  TIP3 1365      45.146 -65.152 -61.870  1.00  0.00      WZ1 
ATOM   4039  OH2 TIP3 1366      45.971 -63.980 -65.716  1.00  0.00      WZ1 
ATOM   4040  H1  TIP3 1366      46.445 -63.389 -66.301  1.00  0.00      WZ1 
ATOM   4041  H2  TIP3 1366      45.254 -63.450 -65.369  1.00  0.00      WZ1 
ATOM   4042  OH2 TIP3 1367      56.140 -60.442 -55.643  1.00  0.00      WZ1 
ATOM   4043  H1  TIP3 1367      56.463 -61.073 -56.286  1.00  0.00      WZ1 
ATOM   4044  H2  TIP3 1367      55.700 -60.977 -54.983  1.00  0.00      WZ1 
ATOM   4045  OH2 TIP3 1368      52.917 -64.514 -60.859  1.00  0.00      WZ1 
ATOM   4046  H1  TIP3 1368      52.006 -64.458 -60.571  1.00  0.00      WZ1 
ATOM   4047  H2  TIP3 1368      53.422 -64.575 -60.049  1.00  0.00      WZ1 
ATOM   4048  OH2 TIP3 1369      47.745 -62.886 -62.033  1.00  0.00      WZ1 
ATOM   4049  H1  TIP3 1369      46.856 -62.786 -62.373  1.00  0.00      WZ1 
ATOM   4050  H2  TIP3 1369      48.042 -63.727 -62.379  1.00  0.00      WZ1 
ATOM   4051  OH2 TIP3 1370      51.399 -62.886 -64.376  1.00  0.00      WZ1 
ATOM   4052  H1  TIP3 1370      52.330 -62.757 -64.198  1.00  0.00      WZ1 
ATOM   4053  H2  TIP3 1370      51.184 -62.216 -65.026  1.00  0.00      WZ1 
ATOM   4054  OH2 TIP3 1371      57.322 -65.280 -57.595  1.00  0.00      WZ1 
ATOM   4055  H1  TIP3 1371      56.645 -65.148 -56.931  1.00  0.00      WZ1 
ATOM   4056  H2  TIP3 1371      56.837 -65.435 -58.405  1.00  0.00      WZ1 
ATOM   4057  OH2 TIP3 1372      50.073 -61.691 -66.809  1.00  0.00      WZ1 
ATOM   4058  H1  TIP3 1372      49.530 -62.071 -67.501  1.00  0.00      WZ1 
ATOM   4059  H2  TIP3 1372      50.906 -61.497 -67.238  1.00  0.00      WZ1 
ATOM   4060  OH2 TIP3 1373      60.610 -49.608 -51.318  1.00  0.00      WZ1 
ATOM   4061  H1  TIP3 1373      60.810 -49.184 -52.153  1.00  0.00      WZ1 
ATOM   4062  H2  TIP3 1373      61.265 -49.264 -50.711  1.00  0.00      WZ1 
ATOM   4063  OH2 TIP3 1374      48.208 -57.134 -51.710  1.00  0.00      WZ1 
ATOM   4064  H1  TIP3 1374      48.940 -56.880 -51.149  1.00  0.00      WZ1 
ATOM   4065  H2  TIP3 1374      47.428 -56.930 -51.195  1.00  0.00      WZ1 
ATOM   4066  OH2 TIP3 1375      54.237 -61.727 -58.972  1.00  0.00      WZ1 
ATOM   4067  H1  TIP3 1375      54.801 -62.273 -59.519  1.00  0.00      WZ1 
ATOM   4068  H2  TIP3 1375      54.089 -62.249 -58.184  1.00  0.00      WZ1 
ATOM   4069  OH2 TIP3 1376      49.239 -65.590 -62.554  1.00  0.00      WZ1 
ATOM   4070  H1  TIP3 1376      48.922 -66.493 -62.589  1.00  0.00      WZ1 
ATOM   4071  H2  TIP3 1376      50.020 -65.589 -63.107  1.00  0.00      WZ1 
ATOM   4072  OH2 TIP3 1377      52.864 -63.338 -56.558  1.00  0.00      WZ1 
ATOM   4073  H1  TIP3 1377      52.028 -62.885 -56.448  1.00  0.00      WZ1 
ATOM   4074  H2  TIP3 1377      53.388 -63.063 -55.806  1.00  0.00      WZ1 
ATOM   4075  OH2 TIP3 1378      53.408 -57.126 -64.874  1.00  0.00      WZ1 
ATOM   4076  H1  TIP3 1378      52.663 -57.633 -65.196  1.00  0.00      WZ1 
ATOM   4077  H2  TIP3 1378      53.274 -57.077 -63.927  1.00  0.00      WZ1 
ATOM   4078  OH2 TIP3 1379      60.558 -57.993 -56.087  1.00  0.00      WZ1 
ATOM   4079  H1  TIP3 1379      61.200 -57.536 -56.631  1.00  0.00      WZ1 
ATOM   4080  H2  TIP3 1379      59.727 -57.880 -56.549  1.00  0.00      WZ1 
ATOM   4081  OH2 TIP3 1380      57.306 -64.312 -66.674  1.00  0.00      WZ1 
ATOM   4082  H1  TIP3 1380      56.367 -64.200 -66.825  1.00  0.00      WZ1 
ATOM   4083  H2  TIP3 1380      57.603 -63.455 -66.368  1.00  0.00      WZ1 
ATOM   4084  OH2 TIP3 1381      54.927 -56.941 -53.637  1.00  0.00      WZ1 
ATOM   4085  H1  TIP3 1381      54.582 -57.323 -52.830  1.00  0.00      WZ1 
ATOM   4086  H2  TIP3 1381      54.727 -56.008 -53.565  1.00  0.00      WZ1 
ATOM   4087  OH2 TIP3 1382      58.024 -62.444 -65.014  1.00  0.00      WZ1 
ATOM   4088  H1  TIP3 1382      58.916 -62.582 -64.695  1.00  0.00      WZ1 
ATOM   4089  H2  TIP3 1382      58.080 -61.654 -65.550  1.00  0.00      WZ1 
ATOM   4090  OH2 TIP3 1383      48.533 -57.831 -59.104  1.00  0.00      WZ1 
ATOM   4091  H1  TIP3 1383      49.277 -57.833 -59.705  1.00  0.00      WZ1 
ATOM   4092  H2  TIP3 1383      48.610 -58.654 -58.622  1.00  0.00      WZ1 
ATOM   4093  OH2 TIP3 1384      55.533 -55.667 -65.848  1.00  0.00      WZ1 
ATOM   4094  H1  TIP3 1384      55.238 -54.841 -65.467  1.00  0.00      WZ1 
ATOM   4095  H2  TIP3 1384      54.830 -56.287 -65.652  1.00  0.00      WZ1 
ATOM   4096  OH2 TIP3 1385      45.541 -59.370 -53.789  1.00  0.00      WZ1 
ATOM   4097  H1  TIP3 1385      45.764 -59.788 -52.957  1.00  0.00      WZ1 
ATOM   4098  H2  TIP3 1385      44.939 -59.983 -54.212  1.00  0.00      WZ1 
ATOM   4099  OH2 TIP3 1386      52.557 -59.853 -51.576  1.00  0.00      WZ1 
ATOM   4100  H1  TIP3 1386      52.261 -60.019 -52.471  1.00  0.00      WZ1 
ATOM   4101  H2  TIP3 1386      53.489 -60.073 -51.587  1.00  0.00      WZ1 
ATOM   4102  OH2 TIP3 1387      57.177 -54.480 -53.686  1.00  0.00      WZ1 
ATOM   4103  H1  TIP3 1387      56.277 -54.297 -53.954  1.00  0.00      WZ1 
ATOM   4104  H2  TIP3 1387      57.212 -54.221 -52.765  1.00  0.00      WZ1 
ATOM   4105  OH2 TIP3 1388      62.909 -62.235 -65.319  1.00  0.00      WZ1 
ATOM   4106  H1  TIP3 1388      62.354 -62.631 -65.991  1.00  0.00      WZ1 
ATOM   4107  H2  TIP3 1388      63.009 -61.325 -65.597  1.00  0.00      WZ1 
ATOM   4108  OH2 TIP3 1389      62.872 -56.435 -52.482  1.00  0.00      WZ1 
ATOM   4109  H1  TIP3 1389      62.021 -56.197 -52.849  1.00  0.00      WZ1 
ATOM   4110  H2  TIP3 1389      63.462 -56.452 -53.235  1.00  0.00      WZ1 
ATOM   4111  OH2 TIP3 1390      61.204 -53.449 -64.854  1.00  0.00      WZ1 
ATOM   4112  H1  TIP3 1390      60.831 -54.275 -64.545  1.00  0.00      WZ1 
ATOM   4113  H2  TIP3 1390      61.481 -53.632 -65.751  1.00  0.00      WZ1 
ATOM   4114  OH2 TIP3 1391      58.364 -58.641 -57.833  1.00  0.00      WZ1 
ATOM   4115  H1  TIP3 1391      57.436 -58.873 -57.860  1.00  0.00      WZ1 
ATOM   4116  H2  TIP3 1391      58.815 -59.418 -58.163  1.00  0.00      WZ1 
ATOM   4117  OH2 TIP3 1392      50.908 -54.313 -61.700  1.00  0.00      WZ1 
ATOM   4118  H1  TIP3 1392      51.435 -53.539 -61.900  1.00  0.00      WZ1 
ATOM   4119  H2  TIP3 1392      50.027 -54.088 -62.001  1.00  0.00      WZ1 
ATOM   4120  OH2 TIP3 1393      46.662 -59.450 -67.112  1.00  0.00      WZ1 
ATOM   4121  H1  TIP3 1393      47.278 -58.824 -66.733  1.00  0.00      WZ1 
ATOM   4122  H2  TIP3 1393      45.801 -59.135 -66.841  1.00  0.00      WZ1 
ATOM   4123  OH2 TIP3 1394      52.335 -56.650 -62.123  1.00  0.00      WZ1 
ATOM   4124  H1  TIP3 1394      52.094 -55.724 -62.082  1.00  0.00      WZ1 
ATOM   4125  H2  TIP3 1394      51.594 -57.109 -61.727  1.00  0.00      WZ1 
ATOM   4126  OH2 TIP3 1395      52.850 -52.501 -55.808  1.00  0.00      WZ1 
ATOM   4127  H1  TIP3 1395      53.212 -51.646 -56.042  1.00  0.00      WZ1 
ATOM   4128  H2  TIP3 1395      53.381 -52.792 -55.068  1.00  0.00      WZ1 
ATOM   4129  OH2 TIP3 1396      51.018 -51.628 -62.578  1.00  0.00      WZ1 
ATOM   4130  H1  TIP3 1396      50.068 -51.522 -62.527  1.00  0.00      WZ1 
ATOM   4131  H2  TIP3 1396      51.370 -50.807 -62.233  1.00  0.00      WZ1 
ATOM   4132  OH2 TIP3 1397      56.394 -56.401 -56.108  1.00  0.00      WZ1 
ATOM   4133  H1  TIP3 1397      55.968 -56.629 -55.281  1.00  0.00      WZ1 
ATOM   4134  H2  TIP3 1397      56.974 -57.140 -56.290  1.00  0.00      WZ1 
ATOM   4135  OH2 TIP3 1398      58.596 -55.472 -67.034  1.00  0.00      WZ1 
ATOM   4136  H1  TIP3 1398      58.950 -55.852 -66.229  1.00  0.00      WZ1 
ATOM   4137  H2  TIP3 1398      57.648 -55.566 -66.947  1.00  0.00      WZ1 
ATOM   4138  OH2 TIP3 1399      59.052 -51.850 -53.638  1.00  0.00      WZ1 
ATOM   4139  H1  TIP3 1399      58.450 -52.405 -54.133  1.00  0.00      WZ1 
ATOM   4140  H2  TIP3 1399      59.333 -51.183 -54.264  1.00  0.00      WZ1 
ATOM   4141  OH2 TIP3 1400      63.100 -50.993 -66.833  1.00  0.00      WZ1 
ATOM   4142  H1  TIP3 1400      63.844 -50.407 -66.973  1.00  0.00      WZ1 
ATOM   4143  H2  TIP3 1400      62.406 -50.425 -66.499  1.00  0.00      WZ1 
ATOM   4144  OH2 TIP3 1401      47.175 -64.617 -54.231  1.00  0.00      WZ1 
ATOM   4145  H1  TIP3 1401      46.282 -64.278 -54.298  1.00  0.00      WZ1 
ATOM   4146  H2  TIP3 1401      47.076 -65.472 -53.813  1.00  0.00      WZ1 
ATOM   4147  OH2 TIP3 1402      59.462 -56.800 -64.807  1.00  0.00      WZ1 
ATOM   4148  H1  TIP3 1402      59.185 -57.528 -64.251  1.00  0.00      WZ1 
ATOM   4149  H2  TIP3 1402      60.390 -56.681 -64.602  1.00  0.00      WZ1 
ATOM   4150  OH2 TIP3 1403      46.826 -52.812 -55.796  1.00  0.00      WZ1 
ATOM   4151  H1  TIP3 1403      47.043 -53.744 -55.827  1.00  0.00      WZ1 
ATOM   4152  H2  TIP3 1403      47.072 -52.538 -54.913  1.00  0.00      WZ1 
ATOM   4153  OH2 TIP3 1404      52.687 -54.361 -68.587  1.00  0.00      WZ1 
ATOM   4154  H1  TIP3 1404      52.926 -55.109 -69.134  1.00  0.00      WZ1 
ATOM   4155  H2  TIP3 1404      52.418 -54.749 -67.754  1.00  0.00      WZ1 
ATOM   4156  OH2 TIP3 1405      51.624 -54.790 -66.130  1.00  0.00      WZ1 
ATOM   4157  H1  TIP3 1405      51.771 -55.310 -65.340  1.00  0.00      WZ1 
ATOM   4158  H2  TIP3 1405      51.621 -53.884 -65.824  1.00  0.00      WZ1 
ATOM   4159  OH2 TIP3 1406      48.077 -57.538 -65.620  1.00  0.00      WZ1 
ATOM   4160  H1  TIP3 1406      47.391 -57.186 -65.053  1.00  0.00      WZ1 
ATOM   4161  H2  TIP3 1406      48.600 -56.775 -65.866  1.00  0.00      WZ1 
ATOM   4162  OH2 TIP3 1407      55.909 -64.876 -55.341  1.00  0.00      WZ1 
ATOM   4163  H1  TIP3 1407      56.608 -64.802 -54.691  1.00  0.00      WZ1 
ATOM   4164  H2  TIP3 1407      55.528 -65.740 -55.187  1.00  0.00      WZ1 
ATOM   4165  OH2 TIP3 1408      56.693 -65.224 -64.244  1.00  0.00      WZ1 
ATOM   4166  H1  TIP3 1408      56.913 -64.752 -65.047  1.00  0.00      WZ1 
ATOM   4167  H2  TIP3 1408      57.252 -64.829 -63.574  1.00  0.00      WZ1 
ATOM   4168  OH2 TIP3 1409      54.362 -53.093 -65.381  1.00  0.00      WZ1 
ATOM   4169  H1  TIP3 1409      53.546 -52.596 -65.329  1.00  0.00      WZ1 
ATOM   4170  H2  TIP3 1409      54.892 -52.618 -66.021  1.00  0.00      WZ1 
ATOM   4171  OH2 TIP3 1410      53.893 -63.496 -63.409  1.00  0.00      WZ1 
ATOM   4172  H1  TIP3 1410      54.706 -62.991 -63.363  1.00  0.00      WZ1 
ATOM   4173  H2  TIP3 1410      53.649 -63.641 -62.495  1.00  0.00      WZ1 
ATOM   4174  OH2 TIP3 1411      54.429 -62.509 -54.224  1.00  0.00      WZ1 
ATOM   4175  H1  TIP3 1411      54.548 -61.936 -53.467  1.00  0.00      WZ1 
ATOM   4176  H2  TIP3 1411      55.085 -63.197 -54.109  1.00  0.00      WZ1 
ATOM   4177  OH2 TIP3 1412      54.777 -66.414 -62.471  1.00  0.00      WZ1 
ATOM   4178  H1  TIP3 1412      54.430 -65.797 -61.826  1.00  0.00      WZ1 
ATOM   4179  H2  TIP3 1412      55.436 -65.914 -62.952  1.00  0.00      WZ1 
ATOM   4180  OH2 TIP3 1413      51.700 -52.049 -65.399  1.00  0.00      WZ1 
ATOM   4181  H1  TIP3 1413      51.861 -51.250 -65.900  1.00  0.00      WZ1 
ATOM   4182  H2  TIP3 1413      51.503 -51.743 -64.514  1.00  0.00      WZ1 
ATOM   4183  OH2 TIP3 1414      50.435 -65.351 -65.784  1.00  0.00      WZ1 
ATOM   4184  H1  TIP3 1414      50.351 -64.463 -65.437  1.00  0.00      WZ1 
ATOM   4185  H2  TIP3 1414      51.325 -65.617 -65.552  1.00  0.00      WZ1 
ATOM   4186  OH2 TIP3 1415      60.634 -64.602 -53.389  1.00  0.00      WZ1 
ATOM   4187  H1  TIP3 1415      59.717 -64.340 -53.477  1.00  0.00      WZ1 
ATOM   4188  H2  TIP3 1415      60.969 -64.605 -54.286  1.00  0.00      WZ1 
ATOM   4189  OH2 TIP3 1416      59.236 -60.852 -59.294  1.00  0.00      WZ1 
ATOM   4190  H1  TIP3 1416      58.438 -61.267 -59.622  1.00  0.00      WZ1 
ATOM   4191  H2  TIP3 1416      59.681 -61.543 -58.803  1.00  0.00      WZ1 
ATOM   4192  OH2 TIP3 1417      48.693 -54.924 -66.723  1.00  0.00      WZ1 
ATOM   4193  H1  TIP3 1417      49.285 -54.225 -66.447  1.00  0.00      WZ1 
ATOM   4194  H2  TIP3 1417      49.153 -55.357 -67.443  1.00  0.00      WZ1 
ATOM   4195  OH2 TIP3 1418      47.009 -62.260 -67.607  1.00  0.00      WZ1 
ATOM   4196  H1  TIP3 1418      46.964 -61.321 -67.428  1.00  0.00      WZ1 
ATOM   4197  H2  TIP3 1418      46.122 -62.495 -67.877  1.00  0.00      WZ1 
ATOM   4198  OH2 TIP3 1419      60.322 -51.596 -57.671  1.00  0.00      WZ1 
ATOM   4199  H1  TIP3 1419      60.167 -50.918 -58.328  1.00  0.00      WZ1 
ATOM   4200  H2  TIP3 1419      61.255 -51.524 -57.468  1.00  0.00      WZ1 
ATOM   4201  OH2 TIP3 1420      47.817 -67.478 -58.934  1.00  0.00      WZ1 
ATOM   4202  H1  TIP3 1420      47.588 -67.419 -59.862  1.00  0.00      WZ1 
ATOM   4203  H2  TIP3 1420      47.375 -68.270 -58.628  1.00  0.00      WZ1 
ATOM   4204  OH2 TIP3 1421      46.748 -53.538 -62.773  1.00  0.00      WZ1 
ATOM   4205  H1  TIP3 1421      45.916 -53.065 -62.746  1.00  0.00      WZ1 
ATOM   4206  H2  TIP3 1421      47.294 -53.028 -63.372  1.00  0.00      WZ1 
ATOM   4207  OH2 TIP3 1422      46.036 -50.925 -51.444  1.00  0.00      WZ1 
ATOM   4208  H1  TIP3 1422      46.576 -51.142 -50.684  1.00  0.00      WZ1 
ATOM   4209  H2  TIP3 1422      45.555 -51.731 -51.633  1.00  0.00      WZ1 
ATOM   4210  OH2 TIP3 1423      50.633 -52.006 -49.823  1.00  0.00      WZ1 
ATOM   4211  H1  TIP3 1423      51.401 -52.465 -49.482  1.00  0.00      WZ1 
ATOM   4212  H2  TIP3 1423      50.612 -52.232 -50.753  1.00  0.00      WZ1 
ATOM   4213  OH2 TIP3 1424      54.725 -52.498 -68.448  1.00  0.00      WZ1 
ATOM   4214  H1  TIP3 1424      54.082 -53.129 -68.127  1.00  0.00      WZ1 
ATOM   4215  H2  TIP3 1424      55.487 -53.029 -68.680  1.00  0.00      WZ1 
ATOM   4216  OH2 TIP3 1425      57.210 -53.626 -51.094  1.00  0.00      WZ1 
ATOM   4217  H1  TIP3 1425      56.859 -54.482 -50.851  1.00  0.00      WZ1 
ATOM   4218  H2  TIP3 1425      57.937 -53.483 -50.487  1.00  0.00      WZ1 
ATOM   4219  OH2 TIP3 1426      59.330 -52.681 -68.214  1.00  0.00      WZ1 
ATOM   4220  H1  TIP3 1426      59.613 -53.475 -67.762  1.00  0.00      WZ1 
ATOM   4221  H2  TIP3 1426      60.070 -52.448 -68.775  1.00  0.00      WZ1 
ATOM   4222  OH2 TIP3 1427      45.943 -57.115 -50.489  1.00  0.00      WZ1 
ATOM   4223  H1  TIP3 1427      46.087 -58.017 -50.776  1.00  0.00      WZ1 
ATOM   4224  H2  TIP3 1427      45.171 -56.829 -50.977  1.00  0.00      WZ1 
ATOM   4225  OH2 TIP3 1428      50.284 -56.771 -68.357  1.00  0.00      WZ1 
ATOM   4226  H1  TIP3 1428      50.349 -57.565 -67.826  1.00  0.00      WZ1 
ATOM   4227  H2  TIP3 1428      50.937 -56.890 -69.047  1.00  0.00      WZ1 
ATOM   4228  OH2 TIP3 1429      52.599 -57.145 -51.057  1.00  0.00      WZ1 
ATOM   4229  H1  TIP3 1429      52.270 -56.874 -51.914  1.00  0.00      WZ1 
ATOM   4230  H2  TIP3 1429      52.751 -58.086 -51.144  1.00  0.00      WZ1 
ATOM   4231  OH2 TIP3 1430      55.637 -55.724 -68.621  1.00  0.00      WZ1 
ATOM   4232  H1  TIP3 1430      55.368 -55.544 -67.720  1.00  0.00      WZ1 
ATOM   4233  H2  TIP3 1430      55.430 -56.649 -68.752  1.00  0.00      WZ1 
ATOM   4234  OH2 TIP3 1431      58.333 -57.229 -53.673  1.00  0.00      WZ1 
ATOM   4235  H1  TIP3 1431      59.079 -56.641 -53.793  1.00  0.00      WZ1 
ATOM   4236  H2  TIP3 1431      57.576 -56.647 -53.610  1.00  0.00      WZ1 
ATOM   4237  OH2 TIP3 1432      46.776 -59.914 -51.069  1.00  0.00      WZ1 
ATOM   4238  H1  TIP3 1432      47.184 -60.772 -51.190  1.00  0.00      WZ1 
ATOM   4239  H2  TIP3 1432      46.515 -59.900 -50.148  1.00  0.00      WZ1 
ATOM   4240  OH2 TIP3 1433      51.434 -58.799 -66.051  1.00  0.00      WZ1 
ATOM   4241  H1  TIP3 1433      50.974 -59.283 -65.365  1.00  0.00      WZ1 
ATOM   4242  H2  TIP3 1433      51.689 -59.467 -66.687  1.00  0.00      WZ1 
ATOM   4243  OH2 TIP3 1434      50.723 -60.906 -53.695  1.00  0.00      WZ1 
ATOM   4244  H1  TIP3 1434      50.104 -60.231 -53.415  1.00  0.00      WZ1 
ATOM   4245  H2  TIP3 1434      51.067 -60.584 -54.528  1.00  0.00      WZ1 
ATOM   4246  OH2 TIP3 1435      52.505 -60.555 -67.789  1.00  0.00      WZ1 
ATOM   4247  H1  TIP3 1435      52.324 -60.710 -68.716  1.00  0.00      WZ1 
ATOM   4248  H2  TIP3 1435      53.455 -60.448 -67.744  1.00  0.00      WZ1 
ATOM   4249  OH2 TIP3 1436      55.743 -58.434 -50.418  1.00  0.00      WZ1 
ATOM   4250  H1  TIP3 1436      56.696 -58.350 -50.445  1.00  0.00      WZ1 
ATOM   4251  H2  TIP3 1436      55.582 -59.146 -49.798  1.00  0.00      WZ1 
ATOM   4252  OH2 TIP3 1438      51.062 -63.551 -52.613  1.00  0.00      WZ1 
ATOM   4253  H1  TIP3 1438      51.212 -64.280 -53.215  1.00  0.00      WZ1 
ATOM   4254  H2  TIP3 1438      51.064 -62.774 -53.172  1.00  0.00      WZ1 
ATOM   4255  OH2 TIP3 1439      51.475 -65.181 -55.120  1.00  0.00      WZ1 
ATOM   4256  H1  TIP3 1439      52.010 -64.730 -55.772  1.00  0.00      WZ1 
ATOM   4257  H2  TIP3 1439      50.623 -65.289 -55.543  1.00  0.00      WZ1 
ATOM   4258  OH2 TIP3 1440      53.057 -59.742 -54.880  1.00  0.00      WZ1 
ATOM   4259  H1  TIP3 1440      53.807 -59.898 -55.454  1.00  0.00      WZ1 
ATOM   4260  H2  TIP3 1440      52.717 -58.890 -55.156  1.00  0.00      WZ1 
ATOM   4261  OH2 TIP3 1441      57.472 -61.926 -49.852  1.00  0.00      WZ1 
ATOM   4262  H1  TIP3 1441      57.664 -62.857 -49.963  1.00  0.00      WZ1 
ATOM   4263  H2  TIP3 1441      58.330 -61.501 -49.862  1.00  0.00      WZ1 
ATOM   4264  OH2 TIP3 1442      58.789 -59.138 -51.775  1.00  0.00      WZ1 
ATOM   4265  H1  TIP3 1442      58.507 -58.428 -52.352  1.00  0.00      WZ1 
ATOM   4266  H2  TIP3 1442      59.731 -59.211 -51.926  1.00  0.00      WZ1 
ATOM   4267  OH2 TIP3 1443      49.541 -62.352 -50.701  1.00  0.00      WZ1 
ATOM   4268  H1  TIP3 1443      48.774 -62.885 -50.911  1.00  0.00      WZ1 
ATOM   4269  H2  TIP3 1443      50.220 -62.662 -51.301  1.00  0.00      WZ1 
ATOM   4270  OH2 TIP3 1444      52.280 -67.725 -54.689  1.00  0.00      WZ1 
ATOM   4271  H1  TIP3 1444      52.182 -66.778 -54.794  1.00  0.00      WZ1 
ATOM   4272  H2  TIP3 1444      51.538 -68.097 -55.164  1.00  0.00      WZ1 
ATOM   4273  OH2 TIP3 1445      53.544 -63.403 -51.125  1.00  0.00      WZ1 
ATOM   4274  H1  TIP3 1445      53.309 -63.622 -50.223  1.00  0.00      WZ1 
ATOM   4275  H2  TIP3 1445      52.761 -63.610 -51.635  1.00  0.00      WZ1 
ATOM   4276  OH2 TIP3 1446      56.260 -64.276 -52.049  1.00  0.00      WZ1 
ATOM   4277  H1  TIP3 1446      55.313 -64.244 -51.917  1.00  0.00      WZ1 
ATOM   4278  H2  TIP3 1446      56.573 -64.901 -51.396  1.00  0.00      WZ1 
ATOM   4279  OH2 TIP3 1447      57.894 -65.642 -50.044  1.00  0.00      WZ1 
ATOM   4280  H1  TIP3 1447      57.797 -66.594 -50.050  1.00  0.00      WZ1 
ATOM   4281  H2  TIP3 1447      57.572 -65.373 -49.184  1.00  0.00      WZ1 
ATOM   4282  OH2 TIP3 1448      47.721 -64.432 -50.997  1.00  0.00      WZ1 
ATOM   4283  H1  TIP3 1448      47.933 -65.138 -51.607  1.00  0.00      WZ1 
ATOM   4284  H2  TIP3 1448      47.610 -64.869 -50.153  1.00  0.00      WZ1 
ATOM   4285  OH2 TIP3 1450      52.856 -66.748 -49.964  1.00  0.00      WZ1 
ATOM   4286  H1  TIP3 1450      52.724 -67.224 -50.784  1.00  0.00      WZ1 
ATOM   4287  H2  TIP3 1450      52.257 -66.004 -50.019  1.00  0.00      WZ1 
ATOM   4288  OH2 TIP3 1451      52.402 -49.865 -66.787  1.00  0.00      WZ1 
ATOM   4289  H1  TIP3 1451      53.335 -49.707 -66.643  1.00  0.00      WZ1 
ATOM   4290  H2  TIP3 1451      52.138 -49.190 -67.412  1.00  0.00      WZ1 
ATOM   4291  OH2 TIP3 1452      45.971 -55.229 -67.305  1.00  0.00      WZ1 
ATOM   4292  H1  TIP3 1452      46.884 -55.150 -67.031  1.00  0.00      WZ1 
ATOM   4293  H2  TIP3 1452      45.978 -55.916 -67.971  1.00  0.00      WZ1 
ATOM   4294  OH2 TIP3 1453      44.620 -49.836 -62.227  1.00  0.00      WZ1 
ATOM   4295  H1  TIP3 1453      43.972 -50.298 -62.760  1.00  0.00      WZ1 
ATOM   4296  H2  TIP3 1453      44.974 -50.507 -61.645  1.00  0.00      WZ1 
ATOM   4297  OH2 TIP3 1454      45.490 -51.755 -60.423  1.00  0.00      WZ1 
ATOM   4298  H1  TIP3 1454      45.155 -52.635 -60.250  1.00  0.00      WZ1 
ATOM   4299  H2  TIP3 1454      45.712 -51.410 -59.558  1.00  0.00      WZ1 
ATOM   4300  OH2 TIP3 1455      63.038 -50.945 -57.442  1.00  0.00      WZ1 
ATOM   4301  H1  TIP3 1455      63.017 -50.761 -56.503  1.00  0.00      WZ1 
ATOM   4302  H2  TIP3 1455      63.729 -50.377 -57.783  1.00  0.00      WZ1 
ATOM   4303  OH2 TIP3 1456      62.601 -51.378 -54.520  1.00  0.00      WZ1 
ATOM   4304  H1  TIP3 1456      62.114 -52.114 -54.891  1.00  0.00      WZ1 
ATOM   4305  H2  TIP3 1456      63.151 -51.772 -53.842  1.00  0.00      WZ1 
ATOM   4306  OH2 TIP3 1457      61.052 -55.589 -49.882  1.00  0.00      WZ1 
ATOM   4307  H1  TIP3 1457      60.186 -55.694 -49.488  1.00  0.00      WZ1 
ATOM   4308  H2  TIP3 1457      61.429 -54.830 -49.436  1.00  0.00      WZ1 
ATOM   4309  OH2 TIP3 1458      62.353 -57.332 -64.368  1.00  0.00      WZ1 
ATOM   4310  H1  TIP3 1458      63.203 -56.911 -64.241  1.00  0.00      WZ1 
ATOM   4311  H2  TIP3 1458      62.358 -58.072 -63.761  1.00  0.00      WZ1 
ATOM   4312  OH2 TIP3 1459      62.748 -59.278 -62.544  1.00  0.00      WZ1 
ATOM   4313  H1  TIP3 1459      62.021 -59.758 -62.147  1.00  0.00      WZ1 
ATOM   4314  H2  TIP3 1459      63.329 -59.073 -61.812  1.00  0.00      WZ1 
ATOM   4315  OH2 TIP3 1460      62.507 -56.494 -57.597  1.00  0.00      WZ1 
ATOM   4316  H1  TIP3 1460      63.340 -56.872 -57.877  1.00  0.00      WZ1 
ATOM   4317  H2  TIP3 1460      62.619 -55.551 -57.716  1.00  0.00      WZ1 
ATOM   4318  OH2 TIP3 1461      60.993 -53.616 -55.290  1.00  0.00      WZ1 
ATOM   4319  H1  TIP3 1461      60.345 -53.291 -54.664  1.00  0.00      WZ1 
ATOM   4320  H2  TIP3 1461      60.475 -54.056 -55.964  1.00  0.00      WZ1 
ATOM   4321  OH2 TIP3 1462      63.016 -59.378 -66.153  1.00  0.00      WZ1 
ATOM   4322  H1  TIP3 1462      62.494 -59.021 -66.872  1.00  0.00      WZ1 
ATOM   4323  H2  TIP3 1462      62.983 -58.703 -65.475  1.00  0.00      WZ1 
ATOM   4324  OH2 TIP3 1463      61.365 -62.138 -67.602  1.00  0.00      WZ1 
ATOM   4325  H1  TIP3 1463      61.461 -61.471 -68.282  1.00  0.00      WZ1 
ATOM   4326  H2  TIP3 1463      61.225 -62.953 -68.084  1.00  0.00      WZ1 
ATOM   4327  OH2 TIP3 1464      60.534 -60.758 -61.981  1.00  0.00      WZ1 
ATOM   4328  H1  TIP3 1464      60.384 -61.703 -62.002  1.00  0.00      WZ1 
ATOM   4329  H2  TIP3 1464      60.181 -60.477 -61.137  1.00  0.00      WZ1 
ATOM   4330  OH2 TIP3 1465      45.569 -58.680 -57.971  1.00  0.00      WZ1 
ATOM   4331  H1  TIP3 1465      45.754 -58.761 -58.907  1.00  0.00      WZ1 
ATOM   4332  H2  TIP3 1465      46.419 -58.804 -57.547  1.00  0.00      WZ1 
ATOM   4333  OH2 TIP3 1466      61.391 -58.787 -52.343  1.00  0.00      WZ1 
ATOM   4334  H1  TIP3 1466      61.973 -59.522 -52.151  1.00  0.00      WZ1 
ATOM   4335  H2  TIP3 1466      61.954 -58.015 -52.296  1.00  0.00      WZ1 
ATOM   4336  OH2 TIP3 1467      62.887 -60.885 -51.658  1.00  0.00      WZ1 
ATOM   4337  H1  TIP3 1467      62.024 -61.264 -51.824  1.00  0.00      WZ1 
ATOM   4338  H2  TIP3 1467      63.492 -61.623 -51.732  1.00  0.00      WZ1 
ATOM   4339  OH2 TIP3 1468      60.612 -64.730 -68.485  1.00  0.00      WZ1 
ATOM   4340  H1  TIP3 1468      61.223 -65.101 -67.848  1.00  0.00      WZ1 
ATOM   4341  H2  TIP3 1468      59.775 -65.151 -68.289  1.00  0.00      WZ1 
ATOM   4342  OH2 TIP3 1469      60.245 -63.175 -63.519  1.00  0.00      WZ1 
ATOM   4343  H1  TIP3 1469      60.524 -64.082 -63.395  1.00  0.00      WZ1 
ATOM   4344  H2  TIP3 1469      61.004 -62.741 -63.908  1.00  0.00      WZ1 
ATOM   4345  OH2 TIP3 1470      60.857 -62.593 -58.083  1.00  0.00      WZ1 
ATOM   4346  H1  TIP3 1470      61.789 -62.381 -58.117  1.00  0.00      WZ1 
ATOM   4347  H2  TIP3 1470      60.621 -62.492 -57.161  1.00  0.00      WZ1 
ATOM   4348  OH2 TIP3 1471      60.886 -61.857 -55.307  1.00  0.00      WZ1 
ATOM   4349  H1  TIP3 1471      60.043 -61.589 -54.941  1.00  0.00      WZ1 
ATOM   4350  H2  TIP3 1471      61.328 -61.035 -55.518  1.00  0.00      WZ1 
ATOM   4351  OH2 TIP3 1472      45.167 -63.409 -51.830  1.00  0.00      WZ1 
ATOM   4352  H1  TIP3 1472      46.086 -63.531 -51.594  1.00  0.00      WZ1 
ATOM   4353  H2  TIP3 1472      44.717 -64.159 -51.441  1.00  0.00      WZ1 
ATOM   4354  OH2 TIP3 1473      63.169 -67.877 -49.954  1.00  0.00      WZ1 
ATOM   4355  H1  TIP3 1473      63.519 -68.531 -50.559  1.00  0.00      WZ1 
ATOM   4356  H2  TIP3 1473      63.316 -67.040 -50.393  1.00  0.00      WZ1 
ATOM   4357  OH2 TIP3 1474      60.858 -65.912 -63.471  1.00  0.00      WZ1 
ATOM   4358  H1  TIP3 1474      61.041 -66.361 -62.645  1.00  0.00      WZ1 
ATOM   4359  H2  TIP3 1474      60.258 -66.497 -63.934  1.00  0.00      WZ1 
ATOM   4360  OH2 TIP3 1475      46.388 -65.097 -58.939  1.00  0.00      WZ1 
ATOM   4361  H1  TIP3 1475      46.833 -65.889 -58.637  1.00  0.00      WZ1 
ATOM   4362  H2  TIP3 1475      46.854 -64.380 -58.508  1.00  0.00      WZ1 
ATOM   4363  OH2 TIP3 1476      44.692 -62.098 -57.870  1.00  0.00      WZ1 
ATOM   4364  H1  TIP3 1476      45.184 -62.319 -58.661  1.00  0.00      WZ1 
ATOM   4365  H2  TIP3 1476      45.054 -61.257 -57.589  1.00  0.00      WZ1 
ATOM   4366  OH2 TIP3 1477      62.689 -65.767 -51.604  1.00  0.00      WZ1 
ATOM   4367  H1  TIP3 1477      61.771 -65.497 -51.640  1.00  0.00      WZ1 
ATOM   4368  H2  TIP3 1477      62.812 -66.303 -52.388  1.00  0.00      WZ1 
ATOM   4369  OH2 TIP3 1478      62.725 -65.844 -66.943  1.00  0.00      WZ1 
ATOM   4370  H1  TIP3 1478      63.137 -66.566 -67.418  1.00  0.00      WZ1 
ATOM   4371  H2  TIP3 1478      63.406 -65.175 -66.884  1.00  0.00      WZ1 
ATOM   4372  OH2 TIP3 1479      45.006 -65.840 -63.816  1.00  0.00      WZ1 
ATOM   4373  H1  TIP3 1479      44.081 -65.631 -63.945  1.00  0.00      WZ1 
ATOM   4374  H2  TIP3 1479      45.460 -65.356 -64.505  1.00  0.00      WZ1 
ATOM   4375  OH2 TIP3 1480      59.777 -50.856 -61.870  1.00  0.00      WZ1 
ATOM   4376  H1  TIP3 1480      60.429 -51.203 -62.478  1.00  0.00      WZ1 
ATOM   4377  H2  TIP3 1480      60.287 -50.367 -61.224  1.00  0.00      WZ1 
ATOM   4378  OH2 TIP3 1481      44.969 -67.102 -55.471  1.00  0.00      WZ1 
ATOM   4379  H1  TIP3 1481      44.304 -67.348 -54.828  1.00  0.00      WZ1 
ATOM   4380  H2  TIP3 1481      44.527 -66.480 -56.049  1.00  0.00      WZ1 
ATOM   4381  OH2 TIP3 1482      47.161 -53.926 -51.327  1.00  0.00      WZ1 
ATOM   4382  H1  TIP3 1482      46.341 -53.752 -51.787  1.00  0.00      WZ1 
ATOM   4383  H2  TIP3 1482      46.909 -54.000 -50.406  1.00  0.00      WZ1 
ATOM   4384  OH2 TIP3 1483      50.116 -52.952 -55.068  1.00  0.00      WZ1 
ATOM   4385  H1  TIP3 1483      49.691 -52.142 -55.351  1.00  0.00      WZ1 
ATOM   4386  H2  TIP3 1483      51.020 -52.867 -55.370  1.00  0.00      WZ1 
ATOM   4387  OH2 TIP3 1484      54.427 -51.553 -52.109  1.00  0.00      WZ1 
ATOM   4388  H1  TIP3 1484      54.612 -51.887 -51.231  1.00  0.00      WZ1 
ATOM   4389  H2  TIP3 1484      55.273 -51.243 -52.431  1.00  0.00      WZ1 
ATOM   4390  OH2 TIP3 1485      56.772 -50.267 -52.865  1.00  0.00      WZ1 
ATOM   4391  H1  TIP3 1485      57.449 -50.900 -53.105  1.00  0.00      WZ1 
ATOM   4392  H2  TIP3 1485      57.094 -49.866 -52.058  1.00  0.00      WZ1 
ATOM   4393  OH2 TIP3 1486      61.689 -67.678 -53.785  1.00  0.00      WZ1 
ATOM   4394  H1  TIP3 1486      60.877 -67.353 -54.173  1.00  0.00      WZ1 
ATOM   4395  H2  TIP3 1486      61.922 -68.438 -54.318  1.00  0.00      WZ1 
ATOM   4396  OH2 TIP3 1487      47.517 -49.696 -55.021  1.00  0.00      WZ1 
ATOM   4397  H1  TIP3 1487      46.797 -49.256 -55.472  1.00  0.00      WZ1 
ATOM   4398  H2  TIP3 1487      47.152 -49.946 -54.172  1.00  0.00      WZ1 
ATOM   4399  OH2 TIP3 1488      49.985 -50.095 -55.991  1.00  0.00      WZ1 
ATOM   4400  H1  TIP3 1488      49.120 -50.024 -55.587  1.00  0.00      WZ1 
ATOM   4401  H2  TIP3 1488      49.929 -49.549 -56.775  1.00  0.00      WZ1 
ATOM   4402  OH2 TIP3 1489      54.695 -50.208 -56.816  1.00  0.00      WZ1 
ATOM   4403  H1  TIP3 1489      54.239 -49.679 -57.470  1.00  0.00      WZ1 
ATOM   4404  H2  TIP3 1489      54.858 -49.604 -56.090  1.00  0.00      WZ1 
ATOM   4405  OH2 TIP3 1490      57.023 -51.330 -55.870  1.00  0.00      WZ1 
ATOM   4406  H1  TIP3 1490      56.118 -51.165 -56.136  1.00  0.00      WZ1 
ATOM   4407  H2  TIP3 1490      57.452 -50.476 -55.936  1.00  0.00      WZ1 
ATOM   4408  OH2 TIP3 1491      59.627 -49.760 -55.576  1.00  0.00      WZ1 
ATOM   4409  H1  TIP3 1491      59.445 -48.844 -55.786  1.00  0.00      WZ1 
ATOM   4410  H2  TIP3 1491      59.804 -50.170 -56.422  1.00  0.00      WZ1 
ATOM   4411  OH2 TIP3 1492      46.932 -51.073 -58.111  1.00  0.00      WZ1 
ATOM   4412  H1  TIP3 1492      46.914 -51.498 -57.253  1.00  0.00      WZ1 
ATOM   4413  H2  TIP3 1492      47.737 -51.391 -58.519  1.00  0.00      WZ1 
ATOM   4414  OH2 TIP3 1493      49.073 -52.363 -59.456  1.00  0.00      WZ1 
ATOM   4415  H1  TIP3 1493      48.854 -53.279 -59.286  1.00  0.00      WZ1 
ATOM   4416  H2  TIP3 1493      49.898 -52.223 -58.990  1.00  0.00      WZ1 
ATOM   4417  OH2 TIP3 1494      51.611 -51.893 -58.607  1.00  0.00      WZ1 
ATOM   4418  H1  TIP3 1494      51.823 -52.781 -58.894  1.00  0.00      WZ1 
ATOM   4419  H2  TIP3 1494      51.675 -51.927 -57.652  1.00  0.00      WZ1 
ATOM   4420  OH2 TIP3 1495      55.119 -66.229 -59.463  1.00  0.00      WZ1 
ATOM   4421  H1  TIP3 1495      54.445 -66.858 -59.207  1.00  0.00      WZ1 
ATOM   4422  H2  TIP3 1495      55.683 -66.713 -60.066  1.00  0.00      WZ1 
ATOM   4423  OH2 TIP3 1496      60.262 -68.121 -59.350  1.00  0.00      WZ1 
ATOM   4424  H1  TIP3 1496      60.866 -67.574 -59.852  1.00  0.00      WZ1 
ATOM   4425  H2  TIP3 1496      59.392 -67.802 -59.590  1.00  0.00      WZ1 
ATOM   4426  OH2 TIP3 1497      61.989 -66.982 -61.017  1.00  0.00      WZ1 
ATOM   4427  H1  TIP3 1497      62.601 -67.497 -61.543  1.00  0.00      WZ1 
ATOM   4428  H2  TIP3 1497      62.371 -66.105 -60.993  1.00  0.00      WZ1 
ATOM   4429  OH2 TIP3 1498      47.446 -67.595 -61.641  1.00  0.00      WZ1 
ATOM   4430  H1  TIP3 1498      46.669 -67.829 -62.148  1.00  0.00      WZ1 
ATOM   4431  H2  TIP3 1498      47.976 -68.392 -61.632  1.00  0.00      WZ1 
ATOM   4432  OH2 TIP3 1499      46.282 -67.797 -65.837  1.00  0.00      WZ1 
ATOM   4433  H1  TIP3 1499      46.721 -67.186 -66.429  1.00  0.00      WZ1 
ATOM   4434  H2  TIP3 1499      45.648 -67.259 -65.363  1.00  0.00      WZ1 
ATOM   4435  OH2 TIP3 1500      52.025 -67.668 -61.827  1.00  0.00      WZ1 
ATOM   4436  H1  TIP3 1500      52.899 -67.280 -61.857  1.00  0.00      WZ1 
ATOM   4437  H2  TIP3 1500      51.889 -67.883 -60.905  1.00  0.00      WZ1 
ATOM   4438  OH2 TIP3 1501      57.582 -67.638 -60.178  1.00  0.00      WZ1 
ATOM   4439  H1  TIP3 1501      57.658 -67.543 -61.127  1.00  0.00      WZ1 
ATOM   4440  H2  TIP3 1501      57.307 -68.546 -60.049  1.00  0.00      WZ1 
ATOM   4441  OH2 TIP3 1502      58.935 -67.612 -64.486  1.00  0.00      WZ1 
ATOM   4442  H1  TIP3 1502      58.232 -66.997 -64.695  1.00  0.00      WZ1 
ATOM   4443  H2  TIP3 1502      58.490 -68.450 -64.354  1.00  0.00      WZ1 
ATOM   4444  OH2 TIP3 1503      46.183 -51.849 -64.939  1.00  0.00      WZ1 
ATOM   4445  H1  TIP3 1503      45.498 -51.887 -65.607  1.00  0.00      WZ1 
ATOM   4446  H2  TIP3 1503      46.187 -50.936 -64.651  1.00  0.00      WZ1 
ATOM   4447  OH2 TIP3 1504      48.143 -65.881 -67.395  1.00  0.00      WZ1 
ATOM   4448  H1  TIP3 1504      48.634 -66.511 -67.922  1.00  0.00      WZ1 
ATOM   4449  H2  TIP3 1504      48.767 -65.585 -66.731  1.00  0.00      WZ1 
ATOM   4450  OH2 TIP3 1505      53.169 -65.588 -64.937  1.00  0.00      WZ1 
ATOM   4451  H1  TIP3 1505      53.347 -66.234 -64.255  1.00  0.00      WZ1 
ATOM   4452  H2  TIP3 1505      53.116 -64.754 -64.470  1.00  0.00      WZ1 
ATOM   4453  OH2 TIP3 1506      55.047 -50.639 -66.542  1.00  0.00      WZ1 
ATOM   4454  H1  TIP3 1506      55.913 -50.272 -66.720  1.00  0.00      WZ1 
ATOM   4455  H2  TIP3 1506      54.801 -51.078 -67.356  1.00  0.00      WZ1 
ATOM   4456  OH2 TIP3 1507      61.756 -51.076 -63.863  1.00  0.00      WZ1 
ATOM   4457  H1  TIP3 1507      61.562 -51.824 -64.428  1.00  0.00      WZ1 
ATOM   4458  H2  TIP3 1507      61.717 -50.318 -64.446  1.00  0.00      WZ1 
ATOM   4459  OH2 TIP3 1508      47.404 -67.081 -52.123  1.00  0.00      WZ1 
ATOM   4460  H1  TIP3 1508      47.037 -67.846 -51.680  1.00  0.00      WZ1 
ATOM   4461  H2  TIP3 1508      48.316 -67.052 -51.836  1.00  0.00      WZ1 
ATOM   4462  OH2 TIP3 1509      49.377 -67.730 -50.587  1.00  0.00      WZ1 
ATOM   4463  H1  TIP3 1509      50.275 -68.004 -50.772  1.00  0.00      WZ1 
ATOM   4464  H2  TIP3 1509      48.990 -68.473 -50.123  1.00  0.00      WZ1 
ATOM   4465  OH2 TIP3 1510      48.001 -50.929 -67.914  1.00  0.00      WZ1 
ATOM   4466  H1  TIP3 1510      47.734 -50.642 -67.041  1.00  0.00      WZ1 
ATOM   4467  H2  TIP3 1510      48.772 -51.475 -67.762  1.00  0.00      WZ1 
ATOM   4468  OH2 TIP3 1512      60.974 -52.325 -51.713  1.00  0.00      WZ1 
ATOM   4469  H1  TIP3 1512      60.192 -52.511 -52.232  1.00  0.00      WZ1 
ATOM   4470  H2  TIP3 1512      60.902 -51.396 -51.495  1.00  0.00      WZ1 
ATOM   4471  OH2 TIP3 1513      66.682 -59.569 -56.670  1.00  0.00      WZ1 
ATOM   4472  H1  TIP3 1513      66.723 -60.195 -55.947  1.00  0.00      WZ1 
ATOM   4473  H2  TIP3 1513      67.384 -58.945 -56.488  1.00  0.00      WZ1 
ATOM   4474  OH2 TIP3 1514      67.605 -55.119 -58.135  1.00  0.00      WZ1 
ATOM   4475  H1  TIP3 1514      67.236 -55.921 -58.505  1.00  0.00      WZ1 
ATOM   4476  H2  TIP3 1514      68.546 -55.288 -58.089  1.00  0.00      WZ1 
ATOM   4477  OH2 TIP3 1515      64.215 -61.459 -62.742  1.00  0.00      WZ1 
ATOM   4478  H1  TIP3 1515      63.767 -60.613 -62.761  1.00  0.00      WZ1 
ATOM   4479  H2  TIP3 1515      63.654 -62.039 -63.258  1.00  0.00      WZ1 
ATOM   4480  OH2 TIP3 1516      64.926 -59.297 -60.616  1.00  0.00      WZ1 
ATOM   4481  H1  TIP3 1516      65.139 -60.067 -60.089  1.00  0.00      WZ1 
ATOM   4482  H2  TIP3 1516      65.663 -59.207 -61.220  1.00  0.00      WZ1 
ATOM   4483  OH2 TIP3 1517      65.618 -61.859 -59.495  1.00  0.00      WZ1 
ATOM   4484  H1  TIP3 1517      66.272 -62.409 -59.063  1.00  0.00      WZ1 
ATOM   4485  H2  TIP3 1517      65.642 -62.133 -60.412  1.00  0.00      WZ1 
ATOM   4486  OH2 TIP3 1518      67.808 -65.338 -56.183  1.00  0.00      WZ1 
ATOM   4487  H1  TIP3 1518      67.590 -64.808 -56.949  1.00  0.00      WZ1 
ATOM   4488  H2  TIP3 1518      67.140 -65.111 -55.536  1.00  0.00      WZ1 
ATOM   4489  OH2 TIP3 1519      67.402 -63.445 -58.231  1.00  0.00      WZ1 
ATOM   4490  H1  TIP3 1519      68.016 -62.813 -57.857  1.00  0.00      WZ1 
ATOM   4491  H2  TIP3 1519      67.914 -63.918 -58.887  1.00  0.00      WZ1 
ATOM   4492  OH2 TIP3 1520      64.906 -56.027 -64.326  1.00  0.00      WZ1 
ATOM   4493  H1  TIP3 1520      64.634 -55.798 -65.215  1.00  0.00      WZ1 
ATOM   4494  H2  TIP3 1520      64.952 -55.189 -63.866  1.00  0.00      WZ1 
ATOM   4495  OH2 TIP3 1521      67.319 -58.989 -53.816  1.00  0.00      WZ1 
ATOM   4496  H1  TIP3 1521      67.389 -58.338 -53.118  1.00  0.00      WZ1 
ATOM   4497  H2  TIP3 1521      66.428 -58.886 -54.151  1.00  0.00      WZ1 
ATOM   4498  OH2 TIP3 1522      68.143 -59.285 -63.806  1.00  0.00      WZ1 
ATOM   4499  H1  TIP3 1522      67.851 -58.517 -64.297  1.00  0.00      WZ1 
ATOM   4500  H2  TIP3 1522      67.468 -59.945 -63.969  1.00  0.00      WZ1 
ATOM   4501  OH2 TIP3 1523      64.236 -56.922 -54.991  1.00  0.00      WZ1 
ATOM   4502  H1  TIP3 1523      63.735 -56.950 -55.806  1.00  0.00      WZ1 
ATOM   4503  H2  TIP3 1523      64.241 -57.828 -54.682  1.00  0.00      WZ1 
ATOM   4504  OH2 TIP3 1524      63.986 -54.142 -58.107  1.00  0.00      WZ1 
ATOM   4505  H1  TIP3 1524      64.932 -54.286 -58.126  1.00  0.00      WZ1 
ATOM   4506  H2  TIP3 1524      63.874 -53.358 -57.570  1.00  0.00      WZ1 
ATOM   4507  OH2 TIP3 1525      67.230 -51.341 -61.962  1.00  0.00      WZ1 
ATOM   4508  H1  TIP3 1525      67.382 -51.689 -61.083  1.00  0.00      WZ1 
ATOM   4509  H2  TIP3 1525      66.379 -51.697 -62.217  1.00  0.00      WZ1 
ATOM   4510  OH2 TIP3 1526      66.485 -55.599 -53.948  1.00  0.00      WZ1 
ATOM   4511  H1  TIP3 1526      66.701 -55.960 -53.089  1.00  0.00      WZ1 
ATOM   4512  H2  TIP3 1526      65.629 -55.973 -54.158  1.00  0.00      WZ1 
ATOM   4513  OH2 TIP3 1527      66.945 -61.843 -54.990  1.00  0.00      WZ1 
ATOM   4514  H1  TIP3 1527      66.907 -61.443 -54.122  1.00  0.00      WZ1 
ATOM   4515  H2  TIP3 1527      66.454 -62.660 -54.900  1.00  0.00      WZ1 
ATOM   4516  OH2 TIP3 1528      63.553 -64.727 -61.140  1.00  0.00      WZ1 
ATOM   4517  H1  TIP3 1528      64.183 -64.755 -60.421  1.00  0.00      WZ1 
ATOM   4518  H2  TIP3 1528      64.002 -65.152 -61.870  1.00  0.00      WZ1 
ATOM   4519  OH2 TIP3 1529      64.827 -63.980 -65.716  1.00  0.00      WZ1 
ATOM   4520  H1  TIP3 1529      65.301 -63.389 -66.301  1.00  0.00      WZ1 
ATOM   4521  H2  TIP3 1529      64.110 -63.450 -65.369  1.00  0.00      WZ1 
ATOM   4522  OH2 TIP3 1530      66.601 -62.886 -62.033  1.00  0.00      WZ1 
ATOM   4523  H1  TIP3 1530      65.712 -62.786 -62.373  1.00  0.00      WZ1 
ATOM   4524  H2  TIP3 1530      66.898 -63.727 -62.379  1.00  0.00      WZ1 
ATOM   4525  OH2 TIP3 1531      67.064 -57.134 -51.710  1.00  0.00      WZ1 
ATOM   4526  H1  TIP3 1531      67.796 -56.880 -51.149  1.00  0.00      WZ1 
ATOM   4527  H2  TIP3 1531      66.284 -56.930 -51.195  1.00  0.00      WZ1 
ATOM   4528  OH2 TIP3 1532      68.095 -65.590 -62.554  1.00  0.00      WZ1 
ATOM   4529  H1  TIP3 1532      67.778 -66.493 -62.589  1.00  0.00      WZ1 
ATOM   4530  H2  TIP3 1532      68.876 -65.589 -63.107  1.00  0.00      WZ1 
ATOM   4531  OH2 TIP3 1533      67.389 -57.831 -59.104  1.00  0.00      WZ1 
ATOM   4532  H1  TIP3 1533      68.133 -57.833 -59.705  1.00  0.00      WZ1 
ATOM   4533  H2  TIP3 1533      67.466 -58.654 -58.622  1.00  0.00      WZ1 
ATOM   4534  OH2 TIP3 1534      64.397 -59.370 -53.789  1.00  0.00      WZ1 
ATOM   4535  H1  TIP3 1534      64.620 -59.788 -52.957  1.00  0.00      WZ1 
ATOM   4536  H2  TIP3 1534      63.795 -59.983 -54.212  1.00  0.00      WZ1 
ATOM   4537  OH2 TIP3 1535      65.518 -59.450 -67.112  1.00  0.00      WZ1 
ATOM   4538  H1  TIP3 1535      66.134 -58.824 -66.733  1.00  0.00      WZ1 
ATOM   4539  H2  TIP3 1535      64.657 -59.135 -66.841  1.00  0.00      WZ1 
ATOM   4540  OH2 TIP3 1536      66.031 -64.617 -54.231  1.00  0.00      WZ1 
ATOM   4541  H1  TIP3 1536      65.138 -64.278 -54.298  1.00  0.00      WZ1 
ATOM   4542  H2  TIP3 1536      65.932 -65.472 -53.813  1.00  0.00      WZ1 
ATOM   4543  OH2 TIP3 1537      65.682 -52.812 -55.796  1.00  0.00      WZ1 
ATOM   4544  H1  TIP3 1537      65.899 -53.744 -55.827  1.00  0.00      WZ1 
ATOM   4545  H2  TIP3 1537      65.928 -52.538 -54.913  1.00  0.00      WZ1 
ATOM   4546  OH2 TIP3 1538      66.933 -57.538 -65.620  1.00  0.00      WZ1 
ATOM   4547  H1  TIP3 1538      66.247 -57.186 -65.053  1.00  0.00      WZ1 
ATOM   4548  H2  TIP3 1538      67.456 -56.775 -65.866  1.00  0.00      WZ1 
ATOM   4549  OH2 TIP3 1539      67.549 -54.924 -66.723  1.00  0.00      WZ1 
ATOM   4550  H1  TIP3 1539      68.141 -54.225 -66.447  1.00  0.00      WZ1 
ATOM   4551  H2  TIP3 1539      68.009 -55.357 -67.443  1.00  0.00      WZ1 
ATOM   4552  OH2 TIP3 1540      65.865 -62.260 -67.607  1.00  0.00      WZ1 
ATOM   4553  H1  TIP3 1540      65.820 -61.321 -67.428  1.00  0.00      WZ1 
ATOM   4554  H2  TIP3 1540      64.978 -62.495 -67.877  1.00  0.00      WZ1 
ATOM   4555  OH2 TIP3 1541      66.673 -67.478 -58.934  1.00  0.00      WZ1 
ATOM   4556  H1  TIP3 1541      66.444 -67.419 -59.862  1.00  0.00      WZ1 
ATOM   4557  H2  TIP3 1541      66.231 -68.270 -58.628  1.00  0.00      WZ1 
ATOM   4558  OH2 TIP3 1542      65.604 -53.538 -62.773  1.00  0.00      WZ1 
ATOM   4559  H1  TIP3 1542      64.772 -53.065 -62.746  1.00  0.00      WZ1 
ATOM   4560  H2  TIP3 1542      66.150 -53.028 -63.372  1.00  0.00      WZ1 
ATOM   4561  OH2 TIP3 1543      64.892 -50.925 -51.444  1.00  0.00      WZ1 
ATOM   4562  H1  TIP3 1543      65.432 -51.142 -50.684  1.00  0.00      WZ1 
ATOM   4563  H2  TIP3 1543      64.411 -51.731 -51.633  1.00  0.00      WZ1 
ATOM   4564  OH2 TIP3 1544      64.799 -57.115 -50.489  1.00  0.00      WZ1 
ATOM   4565  H1  TIP3 1544      64.943 -58.017 -50.776  1.00  0.00      WZ1 
ATOM   4566  H2  TIP3 1544      64.027 -56.829 -50.977  1.00  0.00      WZ1 
ATOM   4567  OH2 TIP3 1545      65.632 -59.914 -51.069  1.00  0.00      WZ1 
ATOM   4568  H1  TIP3 1545      66.040 -60.772 -51.190  1.00  0.00      WZ1 
ATOM   4569  H2  TIP3 1545      65.371 -59.900 -50.148  1.00  0.00      WZ1 
ATOM   4570  OH2 TIP3 1546      68.397 -62.352 -50.701  1.00  0.00      WZ1 
ATOM   4571  H1  TIP3 1546      67.630 -62.885 -50.911  1.00  0.00      WZ1 
ATOM   4572  H2  TIP3 1546      69.076 -62.662 -51.301  1.00  0.00      WZ1 
ATOM   4573  OH2 TIP3 1547      66.577 -64.432 -50.997  1.00  0.00      WZ1 
ATOM   4574  H1  TIP3 1547      66.789 -65.138 -51.607  1.00  0.00      WZ1 
ATOM   4575  H2  TIP3 1547      66.466 -64.869 -50.153  1.00  0.00      WZ1 
ATOM   4576  OH2 TIP3 1548      64.827 -55.229 -67.305  1.00  0.00      WZ1 
ATOM   4577  H1  TIP3 1548      65.740 -55.150 -67.031  1.00  0.00      WZ1 
ATOM   4578  H2  TIP3 1548      64.834 -55.916 -67.971  1.00  0.00      WZ1 
ATOM   4579  OH2 TIP3 1549      63.476 -49.836 -62.227  1.00  0.00      WZ1 
ATOM   4580  H1  TIP3 1549      62.828 -50.298 -62.760  1.00  0.00      WZ1 
ATOM   4581  H2  TIP3 1549      63.830 -50.507 -61.645  1.00  0.00      WZ1 
ATOM   4582  OH2 TIP3 1550      64.346 -51.755 -60.423  1.00  0.00      WZ1 
ATOM   4583  H1  TIP3 1550      64.011 -52.635 -60.250  1.00  0.00      WZ1 
ATOM   4584  H2  TIP3 1550      64.568 -51.410 -59.558  1.00  0.00      WZ1 
ATOM   4585  OH2 TIP3 1551      64.425 -58.680 -57.971  1.00  0.00      WZ1 
ATOM   4586  H1  TIP3 1551      64.610 -58.761 -58.907  1.00  0.00      WZ1 
ATOM   4587  H2  TIP3 1551      65.275 -58.804 -57.547  1.00  0.00      WZ1 
ATOM   4588  OH2 TIP3 1552      64.023 -63.409 -51.830  1.00  0.00      WZ1 
ATOM   4589  H1  TIP3 1552      64.942 -63.531 -51.594  1.00  0.00      WZ1 
ATOM   4590  H2  TIP3 1552      63.573 -64.159 -51.441  1.00  0.00      WZ1 
ATOM   4591  OH2 TIP3 1553      65.244 -65.097 -58.939  1.00  0.00      WZ1 
ATOM   4592  H1  TIP3 1553      65.689 -65.889 -58.637  1.00  0.00      WZ1 
ATOM   4593  H2  TIP3 1553      65.710 -64.380 -58.508  1.00  0.00      WZ1 
ATOM   4594  OH2 TIP3 1554      63.548 -62.098 -57.870  1.00  0.00      WZ1 
ATOM   4595  H1  TIP3 1554      64.040 -62.319 -58.661  1.00  0.00      WZ1 
ATOM   4596  H2  TIP3 1554      63.910 -61.257 -57.589  1.00  0.00      WZ1 
ATOM   4597  OH2 TIP3 1555      63.862 -65.840 -63.816  1.00  0.00      WZ1 
ATOM   4598  H1  TIP3 1555      62.937 -65.631 -63.945  1.00  0.00      WZ1 
ATOM   4599  H2  TIP3 1555      64.316 -65.356 -64.505  1.00  0.00      WZ1 
ATOM   4600  OH2 TIP3 1556      63.825 -67.102 -55.471  1.00  0.00      WZ1 
ATOM   4601  H1  TIP3 1556      63.160 -67.348 -54.828  1.00  0.00      WZ1 
ATOM   4602  H2  TIP3 1556      63.383 -66.480 -56.049  1.00  0.00      WZ1 
ATOM   4603  OH2 TIP3 1557      66.017 -53.926 -51.327  1.00  0.00      WZ1 
ATOM   4604  H1  TIP3 1557      65.197 -53.752 -51.787  1.00  0.00      WZ1 
ATOM   4605  H2  TIP3 1557      65.765 -54.000 -50.406  1.00  0.00      WZ1 
ATOM   4606  OH2 TIP3 1558      66.373 -49.696 -55.021  1.00  0.00      WZ1 
ATOM   4607  H1  TIP3 1558      65.653 -49.256 -55.472  1.00  0.00      WZ1 
ATOM   4608  H2  TIP3 1558      66.008 -49.946 -54.172  1.00  0.00      WZ1 
ATOM   4609  OH2 TIP3 1559      65.788 -51.073 -58.111  1.00  0.00      WZ1 
ATOM   4610  H1  TIP3 1559      65.770 -51.498 -57.253  1.00  0.00      WZ1 
ATOM   4611  H2  TIP3 1559      66.593 -51.391 -58.519  1.00  0.00      WZ1 
ATOM   4612  OH2 TIP3 1560      67.929 -52.363 -59.456  1.00  0.00      WZ1 
ATOM   4613  H1  TIP3 1560      67.710 -53.279 -59.286  1.00  0.00      WZ1 
ATOM   4614  H2  TIP3 1560      68.754 -52.223 -58.990  1.00  0.00      WZ1 
ATOM   4615  OH2 TIP3 1561      66.302 -67.595 -61.641  1.00  0.00      WZ1 
ATOM   4616  H1  TIP3 1561      65.525 -67.829 -62.148  1.00  0.00      WZ1 
ATOM   4617  H2  TIP3 1561      66.832 -68.392 -61.632  1.00  0.00      WZ1 
ATOM   4618  OH2 TIP3 1562      65.138 -67.797 -65.837  1.00  0.00      WZ1 
ATOM   4619  H1  TIP3 1562      65.577 -67.186 -66.429  1.00  0.00      WZ1 
ATOM   4620  H2  TIP3 1562      64.504 -67.259 -65.363  1.00  0.00      WZ1 
ATOM   4621  OH2 TIP3 1563      65.039 -51.849 -64.939  1.00  0.00      WZ1 
ATOM   4622  H1  TIP3 1563      64.354 -51.887 -65.607  1.00  0.00      WZ1 
ATOM   4623  H2  TIP3 1563      65.043 -50.936 -64.651  1.00  0.00      WZ1 
ATOM   4624  OH2 TIP3 1564      66.999 -65.881 -67.395  1.00  0.00      WZ1 
ATOM   4625  H1  TIP3 1564      67.490 -66.511 -67.922  1.00  0.00      WZ1 
ATOM   4626  H2  TIP3 1564      67.623 -65.585 -66.731  1.00  0.00      WZ1 
ATOM   4627  OH2 TIP3 1565      66.260 -67.081 -52.123  1.00  0.00      WZ1 
ATOM   4628  H1  TIP3 1565      65.893 -67.846 -51.680  1.00  0.00      WZ1 
ATOM   4629  H2  TIP3 1565      67.172 -67.052 -51.836  1.00  0.00      WZ1 
ATOM   4630  OH2 TIP3 1566      68.233 -67.730 -50.587  1.00  0.00      WZ1 
ATOM   4631  H1  TIP3 1566      69.131 -68.004 -50.772  1.00  0.00      WZ1 
ATOM   4632  H2  TIP3 1566      67.846 -68.473 -50.123  1.00  0.00      WZ1 
ATOM   4633  OH2 TIP3 1567      66.857 -50.929 -67.914  1.00  0.00      WZ1 
ATOM   4634  H1  TIP3 1567      66.590 -50.642 -67.041  1.00  0.00      WZ1 
ATOM   4635  H2  TIP3 1567      67.628 -51.475 -67.762  1.00  0.00      WZ1 
ATOM   4636  OH2 TIP3 1568     -56.612 -39.583 -61.682  1.00  0.00      WZ1 
ATOM   4637  H1  TIP3 1568     -56.523 -38.639 -61.814  1.00  0.00      WZ1 
ATOM   4638  H2  TIP3 1568     -57.250 -39.858 -62.340  1.00  0.00      WZ1 
ATOM   4639  OH2 TIP3 1569     -57.679 -40.327 -58.263  1.00  0.00      WZ1 
ATOM   4640  H1  TIP3 1569     -57.717 -40.974 -57.558  1.00  0.00      WZ1 
ATOM   4641  H2  TIP3 1569     -58.001 -40.794 -59.034  1.00  0.00      WZ1 
ATOM   4642  OH2 TIP3 1570     -65.310 -40.713 -56.670  1.00  0.00      WZ1 
ATOM   4643  H1  TIP3 1570     -65.269 -41.339 -55.947  1.00  0.00      WZ1 
ATOM   4644  H2  TIP3 1570     -64.608 -40.089 -56.488  1.00  0.00      WZ1 
ATOM   4645  OH2 TIP3 1571     -53.973 -37.388 -59.961  1.00  0.00      WZ1 
ATOM   4646  H1  TIP3 1571     -54.414 -38.109 -59.511  1.00  0.00      WZ1 
ATOM   4647  H2  TIP3 1571     -53.986 -36.668 -59.332  1.00  0.00      WZ1 
ATOM   4648  OH2 TIP3 1572     -64.387 -36.263 -58.135  1.00  0.00      WZ1 
ATOM   4649  H1  TIP3 1572     -64.756 -37.065 -58.505  1.00  0.00      WZ1 
ATOM   4650  H2  TIP3 1572     -63.446 -36.432 -58.089  1.00  0.00      WZ1 
ATOM   4651  OH2 TIP3 1573     -67.777 -42.603 -62.742  1.00  0.00      WZ1 
ATOM   4652  H1  TIP3 1573     -68.225 -41.757 -62.761  1.00  0.00      WZ1 
ATOM   4653  H2  TIP3 1573     -68.338 -43.183 -63.258  1.00  0.00      WZ1 
ATOM   4654  OH2 TIP3 1574     -67.066 -40.441 -60.616  1.00  0.00      WZ1 
ATOM   4655  H1  TIP3 1574     -66.853 -41.211 -60.089  1.00  0.00      WZ1 
ATOM   4656  H2  TIP3 1574     -66.329 -40.351 -61.220  1.00  0.00      WZ1 
ATOM   4657  OH2 TIP3 1575     -56.861 -32.284 -59.749  1.00  0.00      WZ1 
ATOM   4658  H1  TIP3 1575     -56.242 -32.961 -60.022  1.00  0.00      WZ1 
ATOM   4659  H2  TIP3 1575     -57.070 -32.502 -58.841  1.00  0.00      WZ1 
ATOM   4660  OH2 TIP3 1576     -59.289 -37.895 -57.857  1.00  0.00      WZ1 
ATOM   4661  H1  TIP3 1576     -58.986 -38.581 -58.451  1.00  0.00      WZ1 
ATOM   4662  H2  TIP3 1576     -58.568 -37.776 -57.239  1.00  0.00      WZ1 
ATOM   4663  OH2 TIP3 1577     -50.626 -46.294 -56.996  1.00  0.00      WZ1 
ATOM   4664  H1  TIP3 1577     -50.577 -45.684 -56.260  1.00  0.00      WZ1 
ATOM   4665  H2  TIP3 1577     -50.201 -45.833 -57.719  1.00  0.00      WZ1 
ATOM   4666  OH2 TIP3 1578     -56.149 -43.501 -57.529  1.00  0.00      WZ1 
ATOM   4667  H1  TIP3 1578     -56.006 -44.447 -57.509  1.00  0.00      WZ1 
ATOM   4668  H2  TIP3 1578     -56.255 -43.294 -58.458  1.00  0.00      WZ1 
ATOM   4669  OH2 TIP3 1579     -62.994 -45.399 -60.257  1.00  0.00      WZ1 
ATOM   4670  H1  TIP3 1579     -62.951 -44.540 -60.675  1.00  0.00      WZ1 
ATOM   4671  H2  TIP3 1579     -63.451 -45.952 -60.891  1.00  0.00      WZ1 
ATOM   4672  OH2 TIP3 1580     -55.272 -45.269 -61.856  1.00  0.00      WZ1 
ATOM   4673  H1  TIP3 1580     -54.625 -45.598 -61.231  1.00  0.00      WZ1 
ATOM   4674  H2  TIP3 1580     -54.762 -44.751 -62.479  1.00  0.00      WZ1 
ATOM   4675  OH2 TIP3 1581     -66.374 -43.003 -59.495  1.00  0.00      WZ1 
ATOM   4676  H1  TIP3 1581     -65.720 -43.553 -59.063  1.00  0.00      WZ1 
ATOM   4677  H2  TIP3 1581     -66.350 -43.277 -60.412  1.00  0.00      WZ1 
ATOM   4678  OH2 TIP3 1582     -61.217 -41.453 -60.280  1.00  0.00      WZ1 
ATOM   4679  H1  TIP3 1582     -60.601 -41.979 -59.770  1.00  0.00      WZ1 
ATOM   4680  H2  TIP3 1582     -61.803 -42.093 -60.683  1.00  0.00      WZ1 
ATOM   4681  OH2 TIP3 1583     -50.235 -44.816 -54.760  1.00  0.00      WZ1 
ATOM   4682  H1  TIP3 1583     -50.923 -44.158 -54.856  1.00  0.00      WZ1 
ATOM   4683  H2  TIP3 1583     -50.219 -45.013 -53.824  1.00  0.00      WZ1 
ATOM   4684  OH2 TIP3 1584     -64.184 -46.482 -56.183  1.00  0.00      WZ1 
ATOM   4685  H1  TIP3 1584     -64.402 -45.952 -56.949  1.00  0.00      WZ1 
ATOM   4686  H2  TIP3 1584     -64.852 -46.255 -55.536  1.00  0.00      WZ1 
ATOM   4687  OH2 TIP3 1585     -56.815 -36.981 -62.639  1.00  0.00      WZ1 
ATOM   4688  H1  TIP3 1585     -57.110 -37.304 -63.490  1.00  0.00      WZ1 
ATOM   4689  H2  TIP3 1585     -57.139 -36.082 -62.598  1.00  0.00      WZ1 
ATOM   4690  OH2 TIP3 1586     -61.615 -38.806 -55.895  1.00  0.00      WZ1 
ATOM   4691  H1  TIP3 1586     -62.355 -38.208 -55.792  1.00  0.00      WZ1 
ATOM   4692  H2  TIP3 1586     -60.901 -38.252 -56.211  1.00  0.00      WZ1 
ATOM   4693  OH2 TIP3 1587     -53.508 -45.978 -59.875  1.00  0.00      WZ1 
ATOM   4694  H1  TIP3 1587     -53.723 -46.744 -59.343  1.00  0.00      WZ1 
ATOM   4695  H2  TIP3 1587     -52.852 -45.505 -59.363  1.00  0.00      WZ1 
ATOM   4696  OH2 TIP3 1588     -64.590 -44.589 -58.231  1.00  0.00      WZ1 
ATOM   4697  H1  TIP3 1588     -63.976 -43.957 -57.857  1.00  0.00      WZ1 
ATOM   4698  H2  TIP3 1588     -64.078 -45.062 -58.887  1.00  0.00      WZ1 
ATOM   4699  OH2 TIP3 1589     -63.207 -36.842 -55.108  1.00  0.00      WZ1 
ATOM   4700  H1  TIP3 1589     -63.212 -35.962 -55.486  1.00  0.00      WZ1 
ATOM   4701  H2  TIP3 1589     -64.061 -36.925 -54.683  1.00  0.00      WZ1 
ATOM   4702  OH2 TIP3 1590     -67.086 -37.171 -64.326  1.00  0.00      WZ1 
ATOM   4703  H1  TIP3 1590     -67.358 -36.942 -65.215  1.00  0.00      WZ1 
ATOM   4704  H2  TIP3 1590     -67.040 -36.333 -63.866  1.00  0.00      WZ1 
ATOM   4705  OH2 TIP3 1591     -53.461 -35.549 -57.614  1.00  0.00      WZ1 
ATOM   4706  H1  TIP3 1591     -54.403 -35.491 -57.452  1.00  0.00      WZ1 
ATOM   4707  H2  TIP3 1591     -53.184 -34.643 -57.751  1.00  0.00      WZ1 
ATOM   4708  OH2 TIP3 1592     -53.160 -47.263 -56.196  1.00  0.00      WZ1 
ATOM   4709  H1  TIP3 1592     -53.896 -46.652 -56.234  1.00  0.00      WZ1 
ATOM   4710  H2  TIP3 1592     -52.477 -46.848 -56.722  1.00  0.00      WZ1 
ATOM   4711  OH2 TIP3 1593     -60.157 -49.176 -58.730  1.00  0.00      WZ1 
ATOM   4712  H1  TIP3 1593     -60.275 -50.124 -58.785  1.00  0.00      WZ1 
ATOM   4713  H2  TIP3 1593     -61.012 -48.843 -58.457  1.00  0.00      WZ1 
ATOM   4714  OH2 TIP3 1594     -55.209 -33.768 -60.988  1.00  0.00      WZ1 
ATOM   4715  H1  TIP3 1594     -54.784 -34.475 -61.473  1.00  0.00      WZ1 
ATOM   4716  H2  TIP3 1594     -54.892 -32.967 -61.405  1.00  0.00      WZ1 
ATOM   4717  OH2 TIP3 1595     -54.049 -35.867 -62.480  1.00  0.00      WZ1 
ATOM   4718  H1  TIP3 1595     -54.307 -36.557 -63.091  1.00  0.00      WZ1 
ATOM   4719  H2  TIP3 1595     -53.978 -36.310 -61.634  1.00  0.00      WZ1 
ATOM   4720  OH2 TIP3 1596     -52.363 -37.300 -54.002  1.00  0.00      WZ1 
ATOM   4721  H1  TIP3 1596     -52.224 -37.892 -54.742  1.00  0.00      WZ1 
ATOM   4722  H2  TIP3 1596     -52.196 -36.428 -54.358  1.00  0.00      WZ1 
ATOM   4723  OH2 TIP3 1597     -57.891 -40.339 -64.230  1.00  0.00      WZ1 
ATOM   4724  H1  TIP3 1597     -58.602 -39.804 -64.582  1.00  0.00      WZ1 
ATOM   4725  H2  TIP3 1597     -57.200 -40.283 -64.890  1.00  0.00      WZ1 
ATOM   4726  OH2 TIP3 1598     -57.837 -41.881 -67.191  1.00  0.00      WZ1 
ATOM   4727  H1  TIP3 1598     -57.136 -41.858 -66.540  1.00  0.00      WZ1 
ATOM   4728  H2  TIP3 1598     -57.534 -42.509 -67.847  1.00  0.00      WZ1 
ATOM   4729  OH2 TIP3 1599     -50.521 -40.961 -55.936  1.00  0.00      WZ1 
ATOM   4730  H1  TIP3 1599     -51.174 -40.266 -55.847  1.00  0.00      WZ1 
ATOM   4731  H2  TIP3 1599     -50.056 -40.751 -56.746  1.00  0.00      WZ1 
ATOM   4732  OH2 TIP3 1600     -54.485 -40.129 -63.278  1.00  0.00      WZ1 
ATOM   4733  H1  TIP3 1600     -55.217 -39.901 -62.705  1.00  0.00      WZ1 
ATOM   4734  H2  TIP3 1600     -54.038 -40.843 -62.823  1.00  0.00      WZ1 
ATOM   4735  OH2 TIP3 1601     -54.588 -41.955 -54.210  1.00  0.00      WZ1 
ATOM   4736  H1  TIP3 1601     -54.508 -41.191 -53.639  1.00  0.00      WZ1 
ATOM   4737  H2  TIP3 1601     -55.189 -41.676 -54.901  1.00  0.00      WZ1 
ATOM   4738  OH2 TIP3 1602     -62.840 -39.499 -61.396  1.00  0.00      WZ1 
ATOM   4739  H1  TIP3 1602     -63.170 -39.869 -62.214  1.00  0.00      WZ1 
ATOM   4740  H2  TIP3 1602     -62.251 -40.169 -61.049  1.00  0.00      WZ1 
ATOM   4741  OH2 TIP3 1603     -61.473 -36.070 -58.714  1.00  0.00      WZ1 
ATOM   4742  H1  TIP3 1603     -61.568 -36.649 -59.471  1.00  0.00      WZ1 
ATOM   4743  H2  TIP3 1603     -60.743 -36.442 -58.218  1.00  0.00      WZ1 
ATOM   4744  OH2 TIP3 1604     -62.473 -40.730 -57.762  1.00  0.00      WZ1 
ATOM   4745  H1  TIP3 1604     -61.908 -40.609 -58.525  1.00  0.00      WZ1 
ATOM   4746  H2  TIP3 1604     -62.154 -40.092 -57.123  1.00  0.00      WZ1 
ATOM   4747  OH2 TIP3 1605     -56.164 -35.227 -57.028  1.00  0.00      WZ1 
ATOM   4748  H1  TIP3 1605     -56.404 -34.564 -56.380  1.00  0.00      WZ1 
ATOM   4749  H2  TIP3 1605     -56.362 -36.061 -56.603  1.00  0.00      WZ1 
ATOM   4750  OH2 TIP3 1606     -61.593 -36.331 -53.045  1.00  0.00      WZ1 
ATOM   4751  H1  TIP3 1606     -61.904 -35.548 -52.590  1.00  0.00      WZ1 
ATOM   4752  H2  TIP3 1606     -62.243 -36.484 -53.731  1.00  0.00      WZ1 
ATOM   4753  OH2 TIP3 1607     -55.614 -40.967 -65.593  1.00  0.00      WZ1 
ATOM   4754  H1  TIP3 1607     -55.034 -40.817 -64.846  1.00  0.00      WZ1 
ATOM   4755  H2  TIP3 1607     -55.200 -40.496 -66.316  1.00  0.00      WZ1 
ATOM   4756  OH2 TIP3 1608     -64.673 -40.133 -53.816  1.00  0.00      WZ1 
ATOM   4757  H1  TIP3 1608     -64.603 -39.482 -53.118  1.00  0.00      WZ1 
ATOM   4758  H2  TIP3 1608     -65.564 -40.030 -54.151  1.00  0.00      WZ1 
ATOM   4759  OH2 TIP3 1609     -57.887 -34.230 -62.158  1.00  0.00      WZ1 
ATOM   4760  H1  TIP3 1609     -57.414 -33.934 -61.380  1.00  0.00      WZ1 
ATOM   4761  H2  TIP3 1609     -58.451 -33.492 -62.391  1.00  0.00      WZ1 
ATOM   4762  OH2 TIP3 1610     -63.353 -34.259 -52.282  1.00  0.00      WZ1 
ATOM   4763  H1  TIP3 1610     -63.346 -34.395 -53.229  1.00  0.00      WZ1 
ATOM   4764  H2  TIP3 1610     -64.269 -34.376 -52.030  1.00  0.00      WZ1 
ATOM   4765  OH2 TIP3 1611     -51.915 -49.217 -65.780  1.00  0.00      WZ1 
ATOM   4766  H1  TIP3 1611     -52.815 -49.078 -65.485  1.00  0.00      WZ1 
ATOM   4767  H2  TIP3 1611     -51.663 -48.385 -66.182  1.00  0.00      WZ1 
ATOM   4768  OH2 TIP3 1612     -63.849 -40.429 -63.806  1.00  0.00      WZ1 
ATOM   4769  H1  TIP3 1612     -64.141 -39.661 -64.297  1.00  0.00      WZ1 
ATOM   4770  H2  TIP3 1612     -64.524 -41.089 -63.969  1.00  0.00      WZ1 
ATOM   4771  OH2 TIP3 1613     -50.726 -34.851 -67.404  1.00  0.00      WZ1 
ATOM   4772  H1  TIP3 1613     -50.653 -33.912 -67.233  1.00  0.00      WZ1 
ATOM   4773  H2  TIP3 1613     -49.820 -35.156 -67.460  1.00  0.00      WZ1 
ATOM   4774  OH2 TIP3 1614     -67.756 -38.066 -54.991  1.00  0.00      WZ1 
ATOM   4775  H1  TIP3 1614     -68.257 -38.094 -55.806  1.00  0.00      WZ1 
ATOM   4776  H2  TIP3 1614     -67.751 -38.972 -54.682  1.00  0.00      WZ1 
ATOM   4777  OH2 TIP3 1615     -68.006 -35.286 -58.107  1.00  0.00      WZ1 
ATOM   4778  H1  TIP3 1615     -67.060 -35.430 -58.126  1.00  0.00      WZ1 
ATOM   4779  H2  TIP3 1615     -68.118 -34.502 -57.570  1.00  0.00      WZ1 
ATOM   4780  OH2 TIP3 1616     -49.808 -34.620 -52.425  1.00  0.00      WZ1 
ATOM   4781  H1  TIP3 1616     -49.857 -35.575 -52.462  1.00  0.00      WZ1 
ATOM   4782  H2  TIP3 1616     -50.635 -34.352 -52.024  1.00  0.00      WZ1 
ATOM   4783  OH2 TIP3 1617     -58.830 -35.046 -53.549  1.00  0.00      WZ1 
ATOM   4784  H1  TIP3 1617     -58.742 -34.219 -53.074  1.00  0.00      WZ1 
ATOM   4785  H2  TIP3 1617     -59.693 -35.376 -53.300  1.00  0.00      WZ1 
ATOM   4786  OH2 TIP3 1618     -58.415 -31.274 -63.743  1.00  0.00      WZ1 
ATOM   4787  H1  TIP3 1618     -58.491 -31.395 -64.689  1.00  0.00      WZ1 
ATOM   4788  H2  TIP3 1618     -58.382 -30.324 -63.624  1.00  0.00      WZ1 
ATOM   4789  OH2 TIP3 1619     -64.762 -32.485 -61.962  1.00  0.00      WZ1 
ATOM   4790  H1  TIP3 1619     -64.610 -32.833 -61.083  1.00  0.00      WZ1 
ATOM   4791  H2  TIP3 1619     -65.613 -32.841 -62.217  1.00  0.00      WZ1 
ATOM   4792  OH2 TIP3 1620     -55.314 -32.120 -66.741  1.00  0.00      WZ1 
ATOM   4793  H1  TIP3 1620     -54.939 -32.864 -67.211  1.00  0.00      WZ1 
ATOM   4794  H2  TIP3 1620     -55.309 -32.389 -65.822  1.00  0.00      WZ1 
ATOM   4795  OH2 TIP3 1621     -55.645 -32.194 -63.991  1.00  0.00      WZ1 
ATOM   4796  H1  TIP3 1621     -56.580 -32.094 -63.813  1.00  0.00      WZ1 
ATOM   4797  H2  TIP3 1621     -55.365 -32.903 -63.413  1.00  0.00      WZ1 
ATOM   4798  OH2 TIP3 1622     -52.656 -43.127 -51.945  1.00  0.00      WZ1 
ATOM   4799  H1  TIP3 1622     -53.063 -42.646 -52.665  1.00  0.00      WZ1 
ATOM   4800  H2  TIP3 1622     -52.616 -44.032 -52.253  1.00  0.00      WZ1 
ATOM   4801  OH2 TIP3 1623     -65.507 -36.743 -53.948  1.00  0.00      WZ1 
ATOM   4802  H1  TIP3 1623     -65.291 -37.104 -53.089  1.00  0.00      WZ1 
ATOM   4803  H2  TIP3 1623     -66.363 -37.117 -54.158  1.00  0.00      WZ1 
ATOM   4804  OH2 TIP3 1624     -62.888 -48.273 -57.953  1.00  0.00      WZ1 
ATOM   4805  H1  TIP3 1624     -63.750 -48.360 -58.360  1.00  0.00      WZ1 
ATOM   4806  H2  TIP3 1624     -62.911 -47.417 -57.525  1.00  0.00      WZ1 
ATOM   4807  OH2 TIP3 1625     -58.226 -48.551 -54.578  1.00  0.00      WZ1 
ATOM   4808  H1  TIP3 1625     -57.805 -48.966 -53.825  1.00  0.00      WZ1 
ATOM   4809  H2  TIP3 1625     -59.159 -48.729 -54.461  1.00  0.00      WZ1 
ATOM   4810  OH2 TIP3 1626     -54.899 -44.795 -53.725  1.00  0.00      WZ1 
ATOM   4811  H1  TIP3 1626     -55.413 -44.921 -52.927  1.00  0.00      WZ1 
ATOM   4812  H2  TIP3 1626     -55.055 -43.883 -53.969  1.00  0.00      WZ1 
ATOM   4813  OH2 TIP3 1627     -54.137 -39.934 -67.963  1.00  0.00      WZ1 
ATOM   4814  H1  TIP3 1627     -54.095 -40.157 -68.893  1.00  0.00      WZ1 
ATOM   4815  H2  TIP3 1627     -53.287 -39.535 -67.773  1.00  0.00      WZ1 
ATOM   4816  OH2 TIP3 1628     -58.564 -46.058 -67.293  1.00  0.00      WZ1 
ATOM   4817  H1  TIP3 1628     -58.817 -46.039 -66.370  1.00  0.00      WZ1 
ATOM   4818  H2  TIP3 1628     -58.821 -46.930 -67.594  1.00  0.00      WZ1 
ATOM   4819  OH2 TIP3 1629     -62.797 -43.307 -56.858  1.00  0.00      WZ1 
ATOM   4820  H1  TIP3 1629     -63.439 -43.347 -56.149  1.00  0.00      WZ1 
ATOM   4821  H2  TIP3 1629     -62.760 -42.381 -57.095  1.00  0.00      WZ1 
ATOM   4822  OH2 TIP3 1630     -62.801 -43.086 -61.946  1.00  0.00      WZ1 
ATOM   4823  H1  TIP3 1630     -63.693 -43.427 -62.004  1.00  0.00      WZ1 
ATOM   4824  H2  TIP3 1630     -62.350 -43.463 -62.701  1.00  0.00      WZ1 
ATOM   4825  OH2 TIP3 1631     -57.265 -42.670 -63.129  1.00  0.00      WZ1 
ATOM   4826  H1  TIP3 1631     -57.674 -41.855 -63.420  1.00  0.00      WZ1 
ATOM   4827  H2  TIP3 1631     -56.544 -42.810 -63.743  1.00  0.00      WZ1 
ATOM   4828  OH2 TIP3 1632     -58.163 -42.494 -51.641  1.00  0.00      WZ1 
ATOM   4829  H1  TIP3 1632     -58.725 -43.199 -51.320  1.00  0.00      WZ1 
ATOM   4830  H2  TIP3 1632     -57.336 -42.615 -51.173  1.00  0.00      WZ1 
ATOM   4831  OH2 TIP3 1633     -56.260 -43.224 -60.315  1.00  0.00      WZ1 
ATOM   4832  H1  TIP3 1633     -56.456 -42.618 -61.030  1.00  0.00      WZ1 
ATOM   4833  H2  TIP3 1633     -56.079 -44.058 -60.749  1.00  0.00      WZ1 
ATOM   4834  OH2 TIP3 1634     -65.047 -42.987 -54.990  1.00  0.00      WZ1 
ATOM   4835  H1  TIP3 1634     -65.085 -42.587 -54.122  1.00  0.00      WZ1 
ATOM   4836  H2  TIP3 1634     -65.538 -43.804 -54.900  1.00  0.00      WZ1 
ATOM   4837  OH2 TIP3 1635     -61.682 -45.613 -68.192  1.00  0.00      WZ1 
ATOM   4838  H1  TIP3 1635     -62.113 -46.058 -67.462  1.00  0.00      WZ1 
ATOM   4839  H2  TIP3 1635     -62.400 -45.241 -68.704  1.00  0.00      WZ1 
ATOM   4840  OH2 TIP3 1636     -68.439 -45.871 -61.140  1.00  0.00      WZ1 
ATOM   4841  H1  TIP3 1636     -67.809 -45.899 -60.421  1.00  0.00      WZ1 
ATOM   4842  H2  TIP3 1636     -67.990 -46.296 -61.870  1.00  0.00      WZ1 
ATOM   4843  OH2 TIP3 1637     -67.165 -45.124 -65.716  1.00  0.00      WZ1 
ATOM   4844  H1  TIP3 1637     -66.691 -44.533 -66.301  1.00  0.00      WZ1 
ATOM   4845  H2  TIP3 1637     -67.882 -44.594 -65.369  1.00  0.00      WZ1 
ATOM   4846  OH2 TIP3 1638     -56.996 -41.586 -55.643  1.00  0.00      WZ1 
ATOM   4847  H1  TIP3 1638     -56.673 -42.217 -56.286  1.00  0.00      WZ1 
ATOM   4848  H2  TIP3 1638     -57.436 -42.121 -54.983  1.00  0.00      WZ1 
ATOM   4849  OH2 TIP3 1639     -60.219 -45.658 -60.859  1.00  0.00      WZ1 
ATOM   4850  H1  TIP3 1639     -61.130 -45.602 -60.571  1.00  0.00      WZ1 
ATOM   4851  H2  TIP3 1639     -59.714 -45.719 -60.049  1.00  0.00      WZ1 
ATOM   4852  OH2 TIP3 1640     -65.391 -44.030 -62.033  1.00  0.00      WZ1 
ATOM   4853  H1  TIP3 1640     -66.280 -43.930 -62.373  1.00  0.00      WZ1 
ATOM   4854  H2  TIP3 1640     -65.094 -44.871 -62.379  1.00  0.00      WZ1 
ATOM   4855  OH2 TIP3 1641     -61.737 -44.030 -64.376  1.00  0.00      WZ1 
ATOM   4856  H1  TIP3 1641     -60.806 -43.901 -64.198  1.00  0.00      WZ1 
ATOM   4857  H2  TIP3 1641     -61.952 -43.360 -65.026  1.00  0.00      WZ1 
ATOM   4858  OH2 TIP3 1642     -55.814 -46.424 -57.595  1.00  0.00      WZ1 
ATOM   4859  H1  TIP3 1642     -56.491 -46.292 -56.931  1.00  0.00      WZ1 
ATOM   4860  H2  TIP3 1642     -56.299 -46.579 -58.405  1.00  0.00      WZ1 
ATOM   4861  OH2 TIP3 1643     -63.063 -42.835 -66.809  1.00  0.00      WZ1 
ATOM   4862  H1  TIP3 1643     -63.606 -43.215 -67.501  1.00  0.00      WZ1 
ATOM   4863  H2  TIP3 1643     -62.230 -42.641 -67.238  1.00  0.00      WZ1 
ATOM   4864  OH2 TIP3 1644     -52.526 -30.752 -51.318  1.00  0.00      WZ1 
ATOM   4865  H1  TIP3 1644     -52.326 -30.328 -52.153  1.00  0.00      WZ1 
ATOM   4866  H2  TIP3 1644     -51.871 -30.408 -50.711  1.00  0.00      WZ1 
ATOM   4867  OH2 TIP3 1645     -64.928 -38.278 -51.710  1.00  0.00      WZ1 
ATOM   4868  H1  TIP3 1645     -64.196 -38.024 -51.149  1.00  0.00      WZ1 
ATOM   4869  H2  TIP3 1645     -65.708 -38.074 -51.195  1.00  0.00      WZ1 
ATOM   4870  OH2 TIP3 1646     -58.899 -42.871 -58.972  1.00  0.00      WZ1 
ATOM   4871  H1  TIP3 1646     -58.335 -43.417 -59.519  1.00  0.00      WZ1 
ATOM   4872  H2  TIP3 1646     -59.047 -43.393 -58.184  1.00  0.00      WZ1 
ATOM   4873  OH2 TIP3 1647     -63.897 -46.734 -62.554  1.00  0.00      WZ1 
ATOM   4874  H1  TIP3 1647     -64.214 -47.637 -62.589  1.00  0.00      WZ1 
ATOM   4875  H2  TIP3 1647     -63.116 -46.733 -63.107  1.00  0.00      WZ1 
ATOM   4876  OH2 TIP3 1648     -60.272 -44.482 -56.558  1.00  0.00      WZ1 
ATOM   4877  H1  TIP3 1648     -61.108 -44.029 -56.448  1.00  0.00      WZ1 
ATOM   4878  H2  TIP3 1648     -59.748 -44.207 -55.806  1.00  0.00      WZ1 
ATOM   4879  OH2 TIP3 1649     -59.728 -38.270 -64.874  1.00  0.00      WZ1 
ATOM   4880  H1  TIP3 1649     -60.473 -38.777 -65.196  1.00  0.00      WZ1 
ATOM   4881  H2  TIP3 1649     -59.862 -38.221 -63.927  1.00  0.00      WZ1 
ATOM   4882  OH2 TIP3 1650     -52.578 -39.137 -56.087  1.00  0.00      WZ1 
ATOM   4883  H1  TIP3 1650     -51.936 -38.680 -56.631  1.00  0.00      WZ1 
ATOM   4884  H2  TIP3 1650     -53.409 -39.024 -56.549  1.00  0.00      WZ1 
ATOM   4885  OH2 TIP3 1651     -55.830 -45.456 -66.674  1.00  0.00      WZ1 
ATOM   4886  H1  TIP3 1651     -56.769 -45.344 -66.825  1.00  0.00      WZ1 
ATOM   4887  H2  TIP3 1651     -55.533 -44.599 -66.368  1.00  0.00      WZ1 
ATOM   4888  OH2 TIP3 1652     -58.209 -38.085 -53.637  1.00  0.00      WZ1 
ATOM   4889  H1  TIP3 1652     -58.554 -38.467 -52.830  1.00  0.00      WZ1 
ATOM   4890  H2  TIP3 1652     -58.409 -37.152 -53.565  1.00  0.00      WZ1 
ATOM   4891  OH2 TIP3 1653     -55.112 -43.588 -65.014  1.00  0.00      WZ1 
ATOM   4892  H1  TIP3 1653     -54.220 -43.726 -64.695  1.00  0.00      WZ1 
ATOM   4893  H2  TIP3 1653     -55.056 -42.798 -65.550  1.00  0.00      WZ1 
ATOM   4894  OH2 TIP3 1654     -64.603 -38.975 -59.104  1.00  0.00      WZ1 
ATOM   4895  H1  TIP3 1654     -63.859 -38.977 -59.705  1.00  0.00      WZ1 
ATOM   4896  H2  TIP3 1654     -64.526 -39.798 -58.622  1.00  0.00      WZ1 
ATOM   4897  OH2 TIP3 1655     -57.603 -36.811 -65.848  1.00  0.00      WZ1 
ATOM   4898  H1  TIP3 1655     -57.898 -35.985 -65.467  1.00  0.00      WZ1 
ATOM   4899  H2  TIP3 1655     -58.306 -37.431 -65.652  1.00  0.00      WZ1 
ATOM   4900  OH2 TIP3 1656     -67.595 -40.514 -53.789  1.00  0.00      WZ1 
ATOM   4901  H1  TIP3 1656     -67.372 -40.932 -52.957  1.00  0.00      WZ1 
ATOM   4902  H2  TIP3 1656     -68.197 -41.127 -54.212  1.00  0.00      WZ1 
ATOM   4903  OH2 TIP3 1657     -60.579 -40.997 -51.576  1.00  0.00      WZ1 
ATOM   4904  H1  TIP3 1657     -60.875 -41.163 -52.471  1.00  0.00      WZ1 
ATOM   4905  H2  TIP3 1657     -59.647 -41.217 -51.587  1.00  0.00      WZ1 
ATOM   4906  OH2 TIP3 1658     -55.959 -35.624 -53.686  1.00  0.00      WZ1 
ATOM   4907  H1  TIP3 1658     -56.859 -35.441 -53.954  1.00  0.00      WZ1 
ATOM   4908  H2  TIP3 1658     -55.924 -35.365 -52.765  1.00  0.00      WZ1 
ATOM   4909  OH2 TIP3 1659     -50.227 -43.379 -65.319  1.00  0.00      WZ1 
ATOM   4910  H1  TIP3 1659     -50.782 -43.775 -65.991  1.00  0.00      WZ1 
ATOM   4911  H2  TIP3 1659     -50.127 -42.469 -65.597  1.00  0.00      WZ1 
ATOM   4912  OH2 TIP3 1660     -50.264 -37.579 -52.482  1.00  0.00      WZ1 
ATOM   4913  H1  TIP3 1660     -51.115 -37.341 -52.849  1.00  0.00      WZ1 
ATOM   4914  H2  TIP3 1660     -49.674 -37.596 -53.235  1.00  0.00      WZ1 
ATOM   4915  OH2 TIP3 1661     -51.932 -34.593 -64.854  1.00  0.00      WZ1 
ATOM   4916  H1  TIP3 1661     -52.305 -35.419 -64.545  1.00  0.00      WZ1 
ATOM   4917  H2  TIP3 1661     -51.655 -34.776 -65.751  1.00  0.00      WZ1 
ATOM   4918  OH2 TIP3 1662     -54.772 -39.785 -57.833  1.00  0.00      WZ1 
ATOM   4919  H1  TIP3 1662     -55.700 -40.017 -57.860  1.00  0.00      WZ1 
ATOM   4920  H2  TIP3 1662     -54.321 -40.562 -58.163  1.00  0.00      WZ1 
ATOM   4921  OH2 TIP3 1663     -62.228 -35.457 -61.700  1.00  0.00      WZ1 
ATOM   4922  H1  TIP3 1663     -61.701 -34.683 -61.900  1.00  0.00      WZ1 
ATOM   4923  H2  TIP3 1663     -63.109 -35.232 -62.001  1.00  0.00      WZ1 
ATOM   4924  OH2 TIP3 1664     -66.474 -40.594 -67.112  1.00  0.00      WZ1 
ATOM   4925  H1  TIP3 1664     -65.858 -39.968 -66.733  1.00  0.00      WZ1 
ATOM   4926  H2  TIP3 1664     -67.335 -40.279 -66.841  1.00  0.00      WZ1 
ATOM   4927  OH2 TIP3 1665     -60.801 -37.794 -62.123  1.00  0.00      WZ1 
ATOM   4928  H1  TIP3 1665     -61.042 -36.868 -62.082  1.00  0.00      WZ1 
ATOM   4929  H2  TIP3 1665     -61.542 -38.253 -61.727  1.00  0.00      WZ1 
ATOM   4930  OH2 TIP3 1666     -60.286 -33.645 -55.808  1.00  0.00      WZ1 
ATOM   4931  H1  TIP3 1666     -59.924 -32.790 -56.042  1.00  0.00      WZ1 
ATOM   4932  H2  TIP3 1666     -59.755 -33.936 -55.068  1.00  0.00      WZ1 
ATOM   4933  OH2 TIP3 1667     -62.118 -32.772 -62.578  1.00  0.00      WZ1 
ATOM   4934  H1  TIP3 1667     -63.068 -32.666 -62.527  1.00  0.00      WZ1 
ATOM   4935  H2  TIP3 1667     -61.766 -31.951 -62.233  1.00  0.00      WZ1 
ATOM   4936  OH2 TIP3 1668     -56.742 -37.545 -56.108  1.00  0.00      WZ1 
ATOM   4937  H1  TIP3 1668     -57.168 -37.773 -55.281  1.00  0.00      WZ1 
ATOM   4938  H2  TIP3 1668     -56.162 -38.284 -56.290  1.00  0.00      WZ1 
ATOM   4939  OH2 TIP3 1669     -54.540 -36.616 -67.034  1.00  0.00      WZ1 
ATOM   4940  H1  TIP3 1669     -54.186 -36.996 -66.229  1.00  0.00      WZ1 
ATOM   4941  H2  TIP3 1669     -55.488 -36.710 -66.947  1.00  0.00      WZ1 
ATOM   4942  OH2 TIP3 1670     -54.084 -32.994 -53.638  1.00  0.00      WZ1 
ATOM   4943  H1  TIP3 1670     -54.686 -33.549 -54.133  1.00  0.00      WZ1 
ATOM   4944  H2  TIP3 1670     -53.803 -32.327 -54.264  1.00  0.00      WZ1 
ATOM   4945  OH2 TIP3 1671     -50.036 -32.137 -66.833  1.00  0.00      WZ1 
ATOM   4946  H1  TIP3 1671     -49.292 -31.551 -66.973  1.00  0.00      WZ1 
ATOM   4947  H2  TIP3 1671     -50.730 -31.569 -66.499  1.00  0.00      WZ1 
ATOM   4948  OH2 TIP3 1672     -65.961 -45.761 -54.231  1.00  0.00      WZ1 
ATOM   4949  H1  TIP3 1672     -66.854 -45.422 -54.298  1.00  0.00      WZ1 
ATOM   4950  H2  TIP3 1672     -66.060 -46.616 -53.813  1.00  0.00      WZ1 
ATOM   4951  OH2 TIP3 1673     -53.674 -37.944 -64.807  1.00  0.00      WZ1 
ATOM   4952  H1  TIP3 1673     -53.951 -38.672 -64.251  1.00  0.00      WZ1 
ATOM   4953  H2  TIP3 1673     -52.746 -37.825 -64.602  1.00  0.00      WZ1 
ATOM   4954  OH2 TIP3 1674     -66.310 -33.956 -55.796  1.00  0.00      WZ1 
ATOM   4955  H1  TIP3 1674     -66.093 -34.888 -55.827  1.00  0.00      WZ1 
ATOM   4956  H2  TIP3 1674     -66.064 -33.682 -54.913  1.00  0.00      WZ1 
ATOM   4957  OH2 TIP3 1675     -60.449 -35.505 -68.587  1.00  0.00      WZ1 
ATOM   4958  H1  TIP3 1675     -60.210 -36.253 -69.134  1.00  0.00      WZ1 
ATOM   4959  H2  TIP3 1675     -60.718 -35.893 -67.754  1.00  0.00      WZ1 
ATOM   4960  OH2 TIP3 1676     -61.512 -35.934 -66.130  1.00  0.00      WZ1 
ATOM   4961  H1  TIP3 1676     -61.365 -36.454 -65.340  1.00  0.00      WZ1 
ATOM   4962  H2  TIP3 1676     -61.515 -35.028 -65.824  1.00  0.00      WZ1 
ATOM   4963  OH2 TIP3 1677     -65.059 -38.682 -65.620  1.00  0.00      WZ1 
ATOM   4964  H1  TIP3 1677     -65.745 -38.330 -65.053  1.00  0.00      WZ1 
ATOM   4965  H2  TIP3 1677     -64.536 -37.919 -65.866  1.00  0.00      WZ1 
ATOM   4966  OH2 TIP3 1678     -57.227 -46.020 -55.341  1.00  0.00      WZ1 
ATOM   4967  H1  TIP3 1678     -56.528 -45.946 -54.691  1.00  0.00      WZ1 
ATOM   4968  H2  TIP3 1678     -57.608 -46.884 -55.187  1.00  0.00      WZ1 
ATOM   4969  OH2 TIP3 1679     -56.443 -46.368 -64.244  1.00  0.00      WZ1 
ATOM   4970  H1  TIP3 1679     -56.223 -45.896 -65.047  1.00  0.00      WZ1 
ATOM   4971  H2  TIP3 1679     -55.884 -45.973 -63.574  1.00  0.00      WZ1 
ATOM   4972  OH2 TIP3 1680     -58.774 -34.237 -65.381  1.00  0.00      WZ1 
ATOM   4973  H1  TIP3 1680     -59.590 -33.740 -65.329  1.00  0.00      WZ1 
ATOM   4974  H2  TIP3 1680     -58.244 -33.762 -66.021  1.00  0.00      WZ1 
ATOM   4975  OH2 TIP3 1681     -59.243 -44.640 -63.409  1.00  0.00      WZ1 
ATOM   4976  H1  TIP3 1681     -58.430 -44.135 -63.363  1.00  0.00      WZ1 
ATOM   4977  H2  TIP3 1681     -59.487 -44.785 -62.495  1.00  0.00      WZ1 
ATOM   4978  OH2 TIP3 1682     -58.707 -43.653 -54.224  1.00  0.00      WZ1 
ATOM   4979  H1  TIP3 1682     -58.588 -43.080 -53.467  1.00  0.00      WZ1 
ATOM   4980  H2  TIP3 1682     -58.051 -44.341 -54.109  1.00  0.00      WZ1 
ATOM   4981  OH2 TIP3 1683     -58.359 -47.558 -62.471  1.00  0.00      WZ1 
ATOM   4982  H1  TIP3 1683     -58.706 -46.941 -61.826  1.00  0.00      WZ1 
ATOM   4983  H2  TIP3 1683     -57.700 -47.058 -62.952  1.00  0.00      WZ1 
ATOM   4984  OH2 TIP3 1684     -61.436 -33.193 -65.399  1.00  0.00      WZ1 
ATOM   4985  H1  TIP3 1684     -61.275 -32.394 -65.900  1.00  0.00      WZ1 
ATOM   4986  H2  TIP3 1684     -61.633 -32.887 -64.514  1.00  0.00      WZ1 
ATOM   4987  OH2 TIP3 1685     -62.701 -46.495 -65.784  1.00  0.00      WZ1 
ATOM   4988  H1  TIP3 1685     -62.785 -45.607 -65.437  1.00  0.00      WZ1 
ATOM   4989  H2  TIP3 1685     -61.811 -46.761 -65.552  1.00  0.00      WZ1 
ATOM   4990  OH2 TIP3 1686     -52.502 -45.746 -53.389  1.00  0.00      WZ1 
ATOM   4991  H1  TIP3 1686     -53.419 -45.484 -53.477  1.00  0.00      WZ1 
ATOM   4992  H2  TIP3 1686     -52.167 -45.749 -54.286  1.00  0.00      WZ1 
ATOM   4993  OH2 TIP3 1687     -53.900 -41.996 -59.294  1.00  0.00      WZ1 
ATOM   4994  H1  TIP3 1687     -54.698 -42.411 -59.622  1.00  0.00      WZ1 
ATOM   4995  H2  TIP3 1687     -53.455 -42.687 -58.803  1.00  0.00      WZ1 
ATOM   4996  OH2 TIP3 1688     -64.443 -36.068 -66.723  1.00  0.00      WZ1 
ATOM   4997  H1  TIP3 1688     -63.851 -35.369 -66.447  1.00  0.00      WZ1 
ATOM   4998  H2  TIP3 1688     -63.983 -36.501 -67.443  1.00  0.00      WZ1 
ATOM   4999  OH2 TIP3 1689     -66.127 -43.404 -67.607  1.00  0.00      WZ1 
ATOM   5000  H1  TIP3 1689     -66.172 -42.465 -67.428  1.00  0.00      WZ1 
ATOM   5001  H2  TIP3 1689     -67.014 -43.639 -67.877  1.00  0.00      WZ1 
ATOM   5002  OH2 TIP3 1690     -52.814 -32.740 -57.671  1.00  0.00      WZ1 
ATOM   5003  H1  TIP3 1690     -52.969 -32.062 -58.328  1.00  0.00      WZ1 
ATOM   5004  H2  TIP3 1690     -51.881 -32.668 -57.468  1.00  0.00      WZ1 
ATOM   5005  OH2 TIP3 1691     -65.319 -48.622 -58.934  1.00  0.00      WZ1 
ATOM   5006  H1  TIP3 1691     -65.548 -48.563 -59.862  1.00  0.00      WZ1 
ATOM   5007  H2  TIP3 1691     -65.761 -49.414 -58.628  1.00  0.00      WZ1 
ATOM   5008  OH2 TIP3 1692     -66.388 -34.682 -62.773  1.00  0.00      WZ1 
ATOM   5009  H1  TIP3 1692     -67.220 -34.209 -62.746  1.00  0.00      WZ1 
ATOM   5010  H2  TIP3 1692     -65.842 -34.172 -63.372  1.00  0.00      WZ1 
ATOM   5011  OH2 TIP3 1693     -67.100 -32.069 -51.444  1.00  0.00      WZ1 
ATOM   5012  H1  TIP3 1693     -66.560 -32.286 -50.684  1.00  0.00      WZ1 
ATOM   5013  H2  TIP3 1693     -67.581 -32.875 -51.633  1.00  0.00      WZ1 
ATOM   5014  OH2 TIP3 1694     -62.503 -33.150 -49.823  1.00  0.00      WZ1 
ATOM   5015  H1  TIP3 1694     -61.735 -33.609 -49.482  1.00  0.00      WZ1 
ATOM   5016  H2  TIP3 1694     -62.524 -33.376 -50.753  1.00  0.00      WZ1 
ATOM   5017  OH2 TIP3 1695     -58.411 -33.642 -68.448  1.00  0.00      WZ1 
ATOM   5018  H1  TIP3 1695     -59.054 -34.273 -68.127  1.00  0.00      WZ1 
ATOM   5019  H2  TIP3 1695     -57.649 -34.173 -68.680  1.00  0.00      WZ1 
ATOM   5020  OH2 TIP3 1696     -55.926 -34.770 -51.094  1.00  0.00      WZ1 
ATOM   5021  H1  TIP3 1696     -56.277 -35.626 -50.851  1.00  0.00      WZ1 
ATOM   5022  H2  TIP3 1696     -55.199 -34.627 -50.487  1.00  0.00      WZ1 
ATOM   5023  OH2 TIP3 1697     -53.806 -33.825 -68.214  1.00  0.00      WZ1 
ATOM   5024  H1  TIP3 1697     -53.523 -34.619 -67.762  1.00  0.00      WZ1 
ATOM   5025  H2  TIP3 1697     -53.066 -33.592 -68.775  1.00  0.00      WZ1 
ATOM   5026  OH2 TIP3 1698     -67.193 -38.259 -50.489  1.00  0.00      WZ1 
ATOM   5027  H1  TIP3 1698     -67.049 -39.161 -50.776  1.00  0.00      WZ1 
ATOM   5028  H2  TIP3 1698     -67.965 -37.973 -50.977  1.00  0.00      WZ1 
ATOM   5029  OH2 TIP3 1699     -62.852 -37.915 -68.357  1.00  0.00      WZ1 
ATOM   5030  H1  TIP3 1699     -62.787 -38.709 -67.826  1.00  0.00      WZ1 
ATOM   5031  H2  TIP3 1699     -62.199 -38.034 -69.047  1.00  0.00      WZ1 
ATOM   5032  OH2 TIP3 1700     -60.537 -38.289 -51.057  1.00  0.00      WZ1 
ATOM   5033  H1  TIP3 1700     -60.866 -38.018 -51.914  1.00  0.00      WZ1 
ATOM   5034  H2  TIP3 1700     -60.385 -39.230 -51.144  1.00  0.00      WZ1 
ATOM   5035  OH2 TIP3 1701     -57.499 -36.868 -68.621  1.00  0.00      WZ1 
ATOM   5036  H1  TIP3 1701     -57.768 -36.688 -67.720  1.00  0.00      WZ1 
ATOM   5037  H2  TIP3 1701     -57.706 -37.793 -68.752  1.00  0.00      WZ1 
ATOM   5038  OH2 TIP3 1702     -54.803 -38.373 -53.673  1.00  0.00      WZ1 
ATOM   5039  H1  TIP3 1702     -54.057 -37.785 -53.793  1.00  0.00      WZ1 
ATOM   5040  H2  TIP3 1702     -55.560 -37.791 -53.610  1.00  0.00      WZ1 
ATOM   5041  OH2 TIP3 1703     -66.360 -41.058 -51.069  1.00  0.00      WZ1 
ATOM   5042  H1  TIP3 1703     -65.952 -41.916 -51.190  1.00  0.00      WZ1 
ATOM   5043  H2  TIP3 1703     -66.621 -41.044 -50.148  1.00  0.00      WZ1 
ATOM   5044  OH2 TIP3 1704     -61.702 -39.943 -66.051  1.00  0.00      WZ1 
ATOM   5045  H1  TIP3 1704     -62.162 -40.427 -65.365  1.00  0.00      WZ1 
ATOM   5046  H2  TIP3 1704     -61.447 -40.611 -66.687  1.00  0.00      WZ1 
ATOM   5047  OH2 TIP3 1705     -62.413 -42.050 -53.695  1.00  0.00      WZ1 
ATOM   5048  H1  TIP3 1705     -63.032 -41.375 -53.415  1.00  0.00      WZ1 
ATOM   5049  H2  TIP3 1705     -62.069 -41.728 -54.528  1.00  0.00      WZ1 
ATOM   5050  OH2 TIP3 1706     -60.631 -41.699 -67.789  1.00  0.00      WZ1 
ATOM   5051  H1  TIP3 1706     -60.812 -41.854 -68.716  1.00  0.00      WZ1 
ATOM   5052  H2  TIP3 1706     -59.681 -41.592 -67.744  1.00  0.00      WZ1 
ATOM   5053  OH2 TIP3 1707     -57.393 -39.578 -50.418  1.00  0.00      WZ1 
ATOM   5054  H1  TIP3 1707     -56.440 -39.494 -50.445  1.00  0.00      WZ1 
ATOM   5055  H2  TIP3 1707     -57.554 -40.290 -49.798  1.00  0.00      WZ1 
ATOM   5056  OH2 TIP3 1709     -62.074 -44.695 -52.613  1.00  0.00      WZ1 
ATOM   5057  H1  TIP3 1709     -61.924 -45.424 -53.215  1.00  0.00      WZ1 
ATOM   5058  H2  TIP3 1709     -62.072 -43.918 -53.172  1.00  0.00      WZ1 
ATOM   5059  OH2 TIP3 1710     -61.661 -46.325 -55.120  1.00  0.00      WZ1 
ATOM   5060  H1  TIP3 1710     -61.126 -45.874 -55.772  1.00  0.00      WZ1 
ATOM   5061  H2  TIP3 1710     -62.513 -46.433 -55.543  1.00  0.00      WZ1 
ATOM   5062  OH2 TIP3 1711     -60.079 -40.886 -54.880  1.00  0.00      WZ1 
ATOM   5063  H1  TIP3 1711     -59.329 -41.042 -55.454  1.00  0.00      WZ1 
ATOM   5064  H2  TIP3 1711     -60.419 -40.034 -55.156  1.00  0.00      WZ1 
ATOM   5065  OH2 TIP3 1712     -55.664 -43.070 -49.852  1.00  0.00      WZ1 
ATOM   5066  H1  TIP3 1712     -55.472 -44.001 -49.963  1.00  0.00      WZ1 
ATOM   5067  H2  TIP3 1712     -54.806 -42.645 -49.862  1.00  0.00      WZ1 
ATOM   5068  OH2 TIP3 1713     -54.347 -40.282 -51.775  1.00  0.00      WZ1 
ATOM   5069  H1  TIP3 1713     -54.629 -39.572 -52.352  1.00  0.00      WZ1 
ATOM   5070  H2  TIP3 1713     -53.405 -40.355 -51.926  1.00  0.00      WZ1 
ATOM   5071  OH2 TIP3 1714     -63.595 -43.496 -50.701  1.00  0.00      WZ1 
ATOM   5072  H1  TIP3 1714     -64.362 -44.029 -50.911  1.00  0.00      WZ1 
ATOM   5073  H2  TIP3 1714     -62.916 -43.806 -51.301  1.00  0.00      WZ1 
ATOM   5074  OH2 TIP3 1715     -60.856 -48.869 -54.689  1.00  0.00      WZ1 
ATOM   5075  H1  TIP3 1715     -60.954 -47.922 -54.794  1.00  0.00      WZ1 
ATOM   5076  H2  TIP3 1715     -61.598 -49.241 -55.164  1.00  0.00      WZ1 
ATOM   5077  OH2 TIP3 1716     -59.592 -44.547 -51.125  1.00  0.00      WZ1 
ATOM   5078  H1  TIP3 1716     -59.827 -44.766 -50.223  1.00  0.00      WZ1 
ATOM   5079  H2  TIP3 1716     -60.375 -44.754 -51.635  1.00  0.00      WZ1 
ATOM   5080  OH2 TIP3 1717     -56.876 -45.420 -52.049  1.00  0.00      WZ1 
ATOM   5081  H1  TIP3 1717     -57.823 -45.388 -51.917  1.00  0.00      WZ1 
ATOM   5082  H2  TIP3 1717     -56.563 -46.045 -51.396  1.00  0.00      WZ1 
ATOM   5083  OH2 TIP3 1718     -55.242 -46.786 -50.044  1.00  0.00      WZ1 
ATOM   5084  H1  TIP3 1718     -55.339 -47.738 -50.050  1.00  0.00      WZ1 
ATOM   5085  H2  TIP3 1718     -55.564 -46.517 -49.184  1.00  0.00      WZ1 
ATOM   5086  OH2 TIP3 1719     -65.415 -45.576 -50.997  1.00  0.00      WZ1 
ATOM   5087  H1  TIP3 1719     -65.203 -46.282 -51.607  1.00  0.00      WZ1 
ATOM   5088  H2  TIP3 1719     -65.526 -46.013 -50.153  1.00  0.00      WZ1 
ATOM   5089  OH2 TIP3 1720     -60.634 -49.575 -52.017  1.00  0.00      WZ1 
ATOM   5090  H1  TIP3 1720     -59.922 -50.215 -52.031  1.00  0.00      WZ1 
ATOM   5091  H2  TIP3 1720     -60.735 -49.308 -52.931  1.00  0.00      WZ1 
ATOM   5092  OH2 TIP3 1721     -60.280 -47.892 -49.964  1.00  0.00      WZ1 
ATOM   5093  H1  TIP3 1721     -60.412 -48.368 -50.784  1.00  0.00      WZ1 
ATOM   5094  H2  TIP3 1721     -60.879 -47.148 -50.019  1.00  0.00      WZ1 
ATOM   5095  OH2 TIP3 1722     -60.734 -31.009 -66.787  1.00  0.00      WZ1 
ATOM   5096  H1  TIP3 1722     -59.801 -30.851 -66.643  1.00  0.00      WZ1 
ATOM   5097  H2  TIP3 1722     -60.998 -30.334 -67.412  1.00  0.00      WZ1 
ATOM   5098  OH2 TIP3 1723     -67.165 -36.373 -67.305  1.00  0.00      WZ1 
ATOM   5099  H1  TIP3 1723     -66.252 -36.294 -67.031  1.00  0.00      WZ1 
ATOM   5100  H2  TIP3 1723     -67.158 -37.060 -67.971  1.00  0.00      WZ1 
ATOM   5101  OH2 TIP3 1725     -67.646 -32.899 -60.423  1.00  0.00      WZ1 
ATOM   5102  H1  TIP3 1725     -67.981 -33.779 -60.250  1.00  0.00      WZ1 
ATOM   5103  H2  TIP3 1725     -67.424 -32.554 -59.558  1.00  0.00      WZ1 
ATOM   5104  OH2 TIP3 1726     -50.098 -32.089 -57.442  1.00  0.00      WZ1 
ATOM   5105  H1  TIP3 1726     -50.119 -31.905 -56.503  1.00  0.00      WZ1 
ATOM   5106  H2  TIP3 1726     -49.407 -31.521 -57.783  1.00  0.00      WZ1 
ATOM   5107  OH2 TIP3 1727     -50.535 -32.522 -54.520  1.00  0.00      WZ1 
ATOM   5108  H1  TIP3 1727     -51.022 -33.258 -54.891  1.00  0.00      WZ1 
ATOM   5109  H2  TIP3 1727     -49.985 -32.916 -53.842  1.00  0.00      WZ1 
ATOM   5110  OH2 TIP3 1728     -52.084 -36.733 -49.882  1.00  0.00      WZ1 
ATOM   5111  H1  TIP3 1728     -52.950 -36.838 -49.488  1.00  0.00      WZ1 
ATOM   5112  H2  TIP3 1728     -51.707 -35.974 -49.436  1.00  0.00      WZ1 
ATOM   5113  OH2 TIP3 1729     -50.783 -38.476 -64.368  1.00  0.00      WZ1 
ATOM   5114  H1  TIP3 1729     -49.933 -38.055 -64.241  1.00  0.00      WZ1 
ATOM   5115  H2  TIP3 1729     -50.778 -39.216 -63.761  1.00  0.00      WZ1 
ATOM   5116  OH2 TIP3 1730     -50.388 -40.422 -62.544  1.00  0.00      WZ1 
ATOM   5117  H1  TIP3 1730     -51.115 -40.902 -62.147  1.00  0.00      WZ1 
ATOM   5118  H2  TIP3 1730     -49.807 -40.217 -61.812  1.00  0.00      WZ1 
ATOM   5119  OH2 TIP3 1731     -50.629 -37.638 -57.597  1.00  0.00      WZ1 
ATOM   5120  H1  TIP3 1731     -49.796 -38.016 -57.877  1.00  0.00      WZ1 
ATOM   5121  H2  TIP3 1731     -50.517 -36.695 -57.716  1.00  0.00      WZ1 
ATOM   5122  OH2 TIP3 1732     -52.143 -34.760 -55.290  1.00  0.00      WZ1 
ATOM   5123  H1  TIP3 1732     -52.791 -34.435 -54.664  1.00  0.00      WZ1 
ATOM   5124  H2  TIP3 1732     -52.661 -35.200 -55.964  1.00  0.00      WZ1 
ATOM   5125  OH2 TIP3 1733     -50.120 -40.522 -66.153  1.00  0.00      WZ1 
ATOM   5126  H1  TIP3 1733     -50.642 -40.165 -66.872  1.00  0.00      WZ1 
ATOM   5127  H2  TIP3 1733     -50.153 -39.847 -65.475  1.00  0.00      WZ1 
ATOM   5128  OH2 TIP3 1734     -51.771 -43.282 -67.602  1.00  0.00      WZ1 
ATOM   5129  H1  TIP3 1734     -51.675 -42.615 -68.282  1.00  0.00      WZ1 
ATOM   5130  H2  TIP3 1734     -51.911 -44.097 -68.084  1.00  0.00      WZ1 
ATOM   5131  OH2 TIP3 1735     -52.602 -41.902 -61.981  1.00  0.00      WZ1 
ATOM   5132  H1  TIP3 1735     -52.752 -42.847 -62.002  1.00  0.00      WZ1 
ATOM   5133  H2  TIP3 1735     -52.955 -41.621 -61.137  1.00  0.00      WZ1 
ATOM   5134  OH2 TIP3 1736     -67.567 -39.824 -57.971  1.00  0.00      WZ1 
ATOM   5135  H1  TIP3 1736     -67.382 -39.905 -58.907  1.00  0.00      WZ1 
ATOM   5136  H2  TIP3 1736     -66.717 -39.948 -57.547  1.00  0.00      WZ1 
ATOM   5137  OH2 TIP3 1737     -51.745 -39.931 -52.343  1.00  0.00      WZ1 
ATOM   5138  H1  TIP3 1737     -51.163 -40.666 -52.151  1.00  0.00      WZ1 
ATOM   5139  H2  TIP3 1737     -51.182 -39.159 -52.296  1.00  0.00      WZ1 
ATOM   5140  OH2 TIP3 1738     -50.249 -42.029 -51.658  1.00  0.00      WZ1 
ATOM   5141  H1  TIP3 1738     -51.112 -42.408 -51.824  1.00  0.00      WZ1 
ATOM   5142  H2  TIP3 1738     -49.644 -42.767 -51.732  1.00  0.00      WZ1 
ATOM   5143  OH2 TIP3 1739     -52.524 -45.874 -68.485  1.00  0.00      WZ1 
ATOM   5144  H1  TIP3 1739     -51.913 -46.245 -67.848  1.00  0.00      WZ1 
ATOM   5145  H2  TIP3 1739     -53.361 -46.295 -68.289  1.00  0.00      WZ1 
ATOM   5146  OH2 TIP3 1740     -52.891 -44.319 -63.519  1.00  0.00      WZ1 
ATOM   5147  H1  TIP3 1740     -52.612 -45.226 -63.395  1.00  0.00      WZ1 
ATOM   5148  H2  TIP3 1740     -52.132 -43.885 -63.908  1.00  0.00      WZ1 
ATOM   5149  OH2 TIP3 1741     -52.279 -43.737 -58.083  1.00  0.00      WZ1 
ATOM   5150  H1  TIP3 1741     -51.347 -43.525 -58.117  1.00  0.00      WZ1 
ATOM   5151  H2  TIP3 1741     -52.515 -43.636 -57.161  1.00  0.00      WZ1 
ATOM   5152  OH2 TIP3 1742     -52.250 -43.001 -55.307  1.00  0.00      WZ1 
ATOM   5153  H1  TIP3 1742     -53.093 -42.733 -54.941  1.00  0.00      WZ1 
ATOM   5154  H2  TIP3 1742     -51.808 -42.179 -55.518  1.00  0.00      WZ1 
ATOM   5155  OH2 TIP3 1743     -67.969 -44.553 -51.830  1.00  0.00      WZ1 
ATOM   5156  H1  TIP3 1743     -67.050 -44.675 -51.594  1.00  0.00      WZ1 
ATOM   5157  H2  TIP3 1743     -68.419 -45.303 -51.441  1.00  0.00      WZ1 
ATOM   5158  OH2 TIP3 1744     -49.967 -49.021 -49.954  1.00  0.00      WZ1 
ATOM   5159  H1  TIP3 1744     -49.617 -49.675 -50.559  1.00  0.00      WZ1 
ATOM   5160  H2  TIP3 1744     -49.820 -48.184 -50.393  1.00  0.00      WZ1 
ATOM   5161  OH2 TIP3 1745     -52.278 -47.056 -63.471  1.00  0.00      WZ1 
ATOM   5162  H1  TIP3 1745     -52.095 -47.505 -62.645  1.00  0.00      WZ1 
ATOM   5163  H2  TIP3 1745     -52.878 -47.641 -63.934  1.00  0.00      WZ1 
ATOM   5164  OH2 TIP3 1746     -66.748 -46.241 -58.939  1.00  0.00      WZ1 
ATOM   5165  H1  TIP3 1746     -66.303 -47.033 -58.637  1.00  0.00      WZ1 
ATOM   5166  H2  TIP3 1746     -66.282 -45.524 -58.508  1.00  0.00      WZ1 
ATOM   5167  OH2 TIP3 1747     -68.444 -43.242 -57.870  1.00  0.00      WZ1 
ATOM   5168  H1  TIP3 1747     -67.952 -43.463 -58.661  1.00  0.00      WZ1 
ATOM   5169  H2  TIP3 1747     -68.082 -42.401 -57.589  1.00  0.00      WZ1 
ATOM   5170  OH2 TIP3 1748     -50.447 -46.911 -51.604  1.00  0.00      WZ1 
ATOM   5171  H1  TIP3 1748     -51.365 -46.641 -51.640  1.00  0.00      WZ1 
ATOM   5172  H2  TIP3 1748     -50.324 -47.447 -52.388  1.00  0.00      WZ1 
ATOM   5173  OH2 TIP3 1749     -50.411 -46.988 -66.943  1.00  0.00      WZ1 
ATOM   5174  H1  TIP3 1749     -49.999 -47.710 -67.418  1.00  0.00      WZ1 
ATOM   5175  H2  TIP3 1749     -49.730 -46.319 -66.884  1.00  0.00      WZ1 
ATOM   5176  OH2 TIP3 1750     -68.130 -46.984 -63.816  1.00  0.00      WZ1 
ATOM   5177  H1  TIP3 1750     -69.055 -46.775 -63.945  1.00  0.00      WZ1 
ATOM   5178  H2  TIP3 1750     -67.676 -46.500 -64.505  1.00  0.00      WZ1 
ATOM   5179  OH2 TIP3 1751     -53.359 -32.000 -61.870  1.00  0.00      WZ1 
ATOM   5180  H1  TIP3 1751     -52.707 -32.347 -62.478  1.00  0.00      WZ1 
ATOM   5181  H2  TIP3 1751     -52.849 -31.511 -61.224  1.00  0.00      WZ1 
ATOM   5182  OH2 TIP3 1752     -68.167 -48.246 -55.471  1.00  0.00      WZ1 
ATOM   5183  H1  TIP3 1752     -68.832 -48.492 -54.828  1.00  0.00      WZ1 
ATOM   5184  H2  TIP3 1752     -68.609 -47.624 -56.049  1.00  0.00      WZ1 
ATOM   5185  OH2 TIP3 1753     -65.975 -35.070 -51.327  1.00  0.00      WZ1 
ATOM   5186  H1  TIP3 1753     -66.795 -34.896 -51.787  1.00  0.00      WZ1 
ATOM   5187  H2  TIP3 1753     -66.227 -35.144 -50.406  1.00  0.00      WZ1 
ATOM   5188  OH2 TIP3 1754     -63.020 -34.096 -55.068  1.00  0.00      WZ1 
ATOM   5189  H1  TIP3 1754     -63.445 -33.286 -55.351  1.00  0.00      WZ1 
ATOM   5190  H2  TIP3 1754     -62.116 -34.011 -55.370  1.00  0.00      WZ1 
ATOM   5191  OH2 TIP3 1755     -58.709 -32.697 -52.109  1.00  0.00      WZ1 
ATOM   5192  H1  TIP3 1755     -58.524 -33.031 -51.231  1.00  0.00      WZ1
[truncated: 18,639,731 more chars]
