# Supplementary material for: Integrative Computational Prediction Strategy for Antibody–Antigen Binding: A Case Study on Interleukin‑1 Beta
Source: J Chem Inf Model. 2026 May 27;66(11):6659–75. doi: 10.1021/acs.jcim.6c00781 (PMC13250912; doi:10.1021/acs.jcim.6c00781)
Supplement: Supplementary file 3 [file ci6c00781_si_003.zip › charmm-gui-4g6m-Blind-r01/step2.2_ions.crd]

* SET NIONTYPES = 1
* SET NPOSTOT = 222
* SET NNEGTOT = 227
* SET NIONTOT = 449
*  DATE:     8/20/25     13:37: 6      CREATED BY USER: charmm-gui
*
       449  EXT
         1         1  POT       POT             9.2198400707       18.3052122751      -56.6194485792  IONS      1               1.0000000000
         2         2  POT       POT            43.7646499987       22.0738584480       40.5965060914  IONS      2               1.0000000000
         3         3  POT       POT           -50.3029395711      -54.2262217184       -1.2987465862  IONS      3               1.0000000000
         4         4  POT       POT            57.3549002634      -20.0945219395        3.2231754552  IONS      4               1.0000000000
         5         5  POT       POT            -4.2408409988      -54.5816996659       50.8923168969  IONS      5               1.0000000000
         6         6  POT       POT           -43.4688028210       53.5173358234       19.4047693436  IONS      6               1.0000000000
         7         7  POT       POT            44.8912031716        6.2783772192      -16.1164984740  IONS      7               1.0000000000
         8         8  POT       POT           -63.7052598362      -43.7600166249      -11.4072851257  IONS      8               1.0000000000
         9         9  POT       POT            50.2907256845      -19.2406721117       -9.2112158155  IONS      9               1.0000000000
        10        10  POT       POT           -40.4963554165      -68.1237168611       36.2862296521  IONS      10              1.0000000000
        11        11  POT       POT            56.5406862078       12.9839264314      -42.1654907767  IONS      11              1.0000000000
        12        12  POT       POT            49.1884984622        8.5437848332       35.3317961280  IONS      12              1.0000000000
        13        13  POT       POT            50.1603939397       13.1371001017        6.4701762440  IONS      13              1.0000000000
        14        14  POT       POT            25.3073146000      -62.8522087000      -50.7717885000  IONS      14              1.0000000000
        15        15  POT       POT           -16.8958872060       10.8775398632      -66.8814154900  IONS      15              1.0000000000
        16        16  POT       POT           -26.1335039384       31.4358077814      -30.9419125653  IONS      16              1.0000000000
        17        17  POT       POT             3.9489582861        0.3782443661       33.5723818283  IONS      17              1.0000000000
        18        18  POT       POT            19.1925708394       14.7147467817       61.0634700738  IONS      18              1.0000000000
        19        19  POT       POT           -29.2799395618      -49.9760748778       54.5272128869  IONS      19              1.0000000000
        20        20  POT       POT           -67.5844777285       -2.4943389570      -19.4970679773  IONS      20              1.0000000000
        21        21  POT       POT            13.9646681856      -52.1674045922       66.5258525735  IONS      21              1.0000000000
        22        22  POT       POT            55.8743003225      -33.1554567000       -3.0595036802  IONS      22              1.0000000000
        23        23  POT       POT           -26.2390529789       58.2558105277      -58.1183304879  IONS      23              1.0000000000
        24        24  POT       POT            55.1470136646      -16.9338624843       33.7134431950  IONS      24              1.0000000000
        25        25  POT       POT            45.8420090792      -25.2272669416       56.8310924738  IONS      25              1.0000000000
        26        26  POT       POT           -56.3375702982       47.8347288999      -66.3718734631  IONS      26              1.0000000000
        27        27  POT       POT            36.3280612869      -27.1951923061      -16.5813199545  IONS      27              1.0000000000
        28        28  POT       POT           -17.7075836396       33.1888406470      -65.3276047351  IONS      28              1.0000000000
        29        29  POT       POT           -51.3259193477       56.4654544914       65.0229251052  IONS      29              1.0000000000
        30        30  POT       POT           -23.0639965554        4.4292488256       52.8635819780  IONS      30              1.0000000000
        31        31  POT       POT            31.1678428329      -29.8534974198      -32.1968020882  IONS      31              1.0000000000
        32        32  POT       POT            40.1344851461       23.4012004973       57.8482775712  IONS      32              1.0000000000
        33        33  POT       POT            36.8521114222      -45.7540447475       49.2002435034  IONS      33              1.0000000000
        34        34  POT       POT            35.6978945573       -0.0273061343      -59.5800123305  IONS      34              1.0000000000
        35        35  POT       POT           -60.1263635230       35.5290249888       56.3425725012  IONS      35              1.0000000000
        36        36  POT       POT            -3.0493772542      -26.5915593548       35.8401553132  IONS      36              1.0000000000
        37        37  POT       POT           -36.7323800500       56.4016192087      -25.1032140765  IONS      37              1.0000000000
        38        38  POT       POT            -7.4157320680      -54.0990157751       43.5304975395  IONS      38              1.0000000000
        39        39  POT       POT            34.5336332990      -34.0671511576       15.3973511776  IONS      39              1.0000000000
        40        40  POT       POT           -62.1654776362       37.1637099893      -20.5415946038  IONS      40              1.0000000000
        41        41  POT       POT           -23.6188559840      -67.2718115053       26.7817571770  IONS      41              1.0000000000
        42        42  POT       POT           -42.0922862920       36.3256940032       12.0579180712  IONS      42              1.0000000000
        43        43  POT       POT           -47.3693033525       55.1924646459       56.3923978348  IONS      43              1.0000000000
        44        44  POT       POT           -56.5917035576       36.5453987646        3.2847766264  IONS      44              1.0000000000
        45        45  POT       POT           -49.6717067907       50.7868082411      -10.7109655645  IONS      45              1.0000000000
        46        46  POT       POT           -54.0223558120      -17.8111998196       -0.3588671061  IONS      46              1.0000000000
        47        47  POT       POT           -34.6329793200       31.8101121778       36.3343419960  IONS      47              1.0000000000
        48        48  POT       POT           -33.9974987054       52.7894157300       10.7409368769  IONS      48              1.0000000000
        49        49  POT       POT           -21.3847331982       17.3745344000       29.4267806291  IONS      49              1.0000000000
        50        50  POT       POT            64.3513798000       61.0696718000       28.4640476000  IONS      50              1.0000000000
        51        51  POT       POT            -2.4132078765      -66.6756731769       26.3417430315  IONS      51              1.0000000000
        52        52  POT       POT           -50.6741110550       51.3029437082        5.3732543315  IONS      52              1.0000000000
        53        53  POT       POT            40.6228888597      -14.4617707228      -41.4258714193  IONS      53              1.0000000000
        54        54  POT       POT           -63.0864154796        9.2112946468      -50.3054938145  IONS      54              1.0000000000
        55        55  POT       POT           -32.7030533903       29.9137153380       -5.5620134660  IONS      55              1.0000000000
        56        56  POT       POT           -48.2336625000      -45.2412841000      -39.9790682000  IONS      56              1.0000000000
        57        57  POT       POT            14.2449059874       55.4858348865      -33.5999894459  IONS      57              1.0000000000
        58        58  POT       POT           -31.6998575449       -0.3860303402      -51.1755802648  IONS      58              1.0000000000
        59        59  POT       POT            25.0613892676      -42.5005983691        8.4489134386  IONS      59              1.0000000000
        60        60  POT       POT            -8.9114039623       42.1030838927      -62.7134385593  IONS      60              1.0000000000
        61        61  POT       POT            -6.1476787150       -0.9083912675      -34.3391032903  IONS      61              1.0000000000
        62        62  POT       POT           -34.2875438906      -27.6610564941       23.3566417118  IONS      62              1.0000000000
        63        63  POT       POT            60.1657030995      -62.4612379412      -67.8371638030  IONS      63              1.0000000000
        64        64  POT       POT            63.0639246327       11.2728754945       65.6867867426  IONS      64              1.0000000000
        65        65  POT       POT            63.3667931694       15.7963700256      -58.8558262051  IONS      65              1.0000000000
        66        66  POT       POT            56.3081036938       46.0650709847      -65.8590890016  IONS      66              1.0000000000
        67        67  POT       POT           -37.3099132016       46.2711539036      -53.6528339374  IONS      67              1.0000000000
        68        68  POT       POT            24.1858399786      -40.6297078617       -2.5259030015  IONS      68              1.0000000000
        69        69  POT       POT           -62.7137929814      -15.3249798539      -17.7060963245  IONS      69              1.0000000000
        70        70  POT       POT            -3.1103288767       27.8165056447       12.1632578169  IONS      70              1.0000000000
        71        71  POT       POT           -15.0202159063       47.3675800654      -18.4840107653  IONS      71              1.0000000000
        72        72  POT       POT             8.5145993486       59.4945396469       40.5552129085  IONS      72              1.0000000000
        73        73  POT       POT           -24.1345198012       62.6276796921       64.3320006638  IONS      73              1.0000000000
        74        74  POT       POT            -6.5607753350      -10.6342660608      -47.7927988953  IONS      74              1.0000000000
        75        75  POT       POT           -35.4736544655      -68.4079623765        4.6083050218  IONS      75              1.0000000000
        76        76  POT       POT            -0.9097942892       58.7383130661       53.9502306448  IONS      76              1.0000000000
        77        77  POT       POT           -44.9271148892      -58.3382963868       46.5246442510  IONS      77              1.0000000000
        78        78  POT       POT            47.4871238980       51.2727920096      -30.5406012672  IONS      78              1.0000000000
        79        79  POT       POT           -50.7538108880       48.8983299699       57.4805967403  IONS      79              1.0000000000
        80        80  POT       POT           -55.0684476447       10.8401254848       -3.0638691904  IONS      80              1.0000000000
        81        81  POT       POT           -34.0988941561      -21.8819583488       64.2552617051  IONS      81              1.0000000000
        82        82  POT       POT           -24.3856239000       65.5406619000      -33.8772214000  IONS      82              1.0000000000
        83        83  POT       POT            47.2319857134       27.2025097072       40.3997491930  IONS      83              1.0000000000
        84        84  POT       POT            68.2036459685      -23.7835635311      -58.9958564644  IONS      84              1.0000000000
        85        85  POT       POT            16.4070643781      -25.8796124995        4.2826238495  IONS      85              1.0000000000
        86        86  POT       POT            48.8613324968       14.4698654947      -34.2062385945  IONS      86              1.0000000000
        87        87  POT       POT            32.4032796532       49.9554483202       57.6201632263  IONS      87              1.0000000000
        88        88  POT       POT           -66.6932534000      -63.3456951000       12.8312933000  IONS      88              1.0000000000
        89        89  POT       POT           -56.5568565616      -42.7399285832       59.2549250075  IONS      89              1.0000000000
        90        90  POT       POT            19.7919882110       32.3746576111        3.7051382675  IONS      90              1.0000000000
        91        91  POT       POT           -55.2092983627       23.5847629008      -24.5703893819  IONS      91              1.0000000000
        92        92  POT       POT           -11.8491295231       10.8418453461       16.1332113789  IONS      92              1.0000000000
        93        93  POT       POT           -45.9865825774       66.6703668775       -0.9646083246  IONS      93              1.0000000000
        94        94  POT       POT           -60.2849854804       61.4136042244       31.4188375058  IONS      94              1.0000000000
        95        95  POT       POT           -34.6007100298       20.6119452801      -60.8084432516  IONS      95              1.0000000000
        96        96  POT       POT             8.3843042325       31.9271049623       -2.3969793302  IONS      96              1.0000000000
        97        97  POT       POT            16.0619977418       36.1201051700       31.7684446836  IONS      97              1.0000000000
        98        98  POT       POT           -18.2709876166       19.9886259007      -56.5338465916  IONS      98              1.0000000000
        99        99  POT       POT             9.4694649440       30.1768447842      -56.2136343876  IONS      99              1.0000000000
       100       100  POT       POT             4.7443949670      -44.7159971353      -54.2413013525  IONS      100             1.0000000000
       101       101  POT       POT             6.2029406169      -29.8598760732      -65.5182003445  IONS      101             1.0000000000
       102       102  POT       POT           -50.9836252000       18.5418528000       15.0420616000  IONS      102             1.0000000000
       103       103  POT       POT            56.8239103321      -30.2858212289      -32.8021069820  IONS      103             1.0000000000
       104       104  POT       POT             8.8015182457      -23.0260481245        1.7477772402  IONS      104             1.0000000000
       105       105  POT       POT           -60.1615633927      -23.7102399858        9.9346493872  IONS      105             1.0000000000
       106       106  POT       POT           -20.9343374902      -65.7902134621       56.1948673064  IONS      106             1.0000000000
       107       107  POT       POT            13.5296367042       35.9359425820      -20.9086940959  IONS      107             1.0000000000
       108       108  POT       POT            33.6511210923       -7.8154824270       55.8390298637  IONS      108             1.0000000000
       109       109  POT       POT            18.6120441988      -38.4993974764       42.5022598662  IONS      109             1.0000000000
       110       110  POT       POT           -35.4922186523       32.5204842900       26.7562610742  IONS      110             1.0000000000
       111       111  POT       POT           -55.1031318626        6.1291747666      -60.9514944966  IONS      111             1.0000000000
       112       112  POT       POT           -60.3598566815      -13.6849840655       42.0446335172  IONS      112             1.0000000000
       113       113  POT       POT            11.5620740000      -20.4271868000       24.5548722000  IONS      113             1.0000000000
       114       114  POT       POT            56.8833082043       16.7379890886       14.7525642879  IONS      114             1.0000000000
       115       115  POT       POT            16.1246797000       21.6814730000      -18.1328015000  IONS      115             1.0000000000
       116       116  POT       POT            59.8183252093       14.8812721881       -1.4277946883  IONS      116             1.0000000000
       117       117  POT       POT           -66.3742231522       -2.8235294986       17.9320040757  IONS      117             1.0000000000
       118       118  POT       POT           -38.1557740447       32.5523247818       44.4136934178  IONS      118             1.0000000000
       119       119  POT       POT           -48.4250692519       34.0688950555       51.1471008333  IONS      119             1.0000000000
       120       120  POT       POT           -62.3765538479      -25.9509653860      -66.0974548809  IONS      120             1.0000000000
       121       121  POT       POT            42.7847653000      -31.9363799000       31.6447487000  IONS      121             1.0000000000
       122       122  POT       POT            -6.0963669437       12.2018216839      -32.1047412125  IONS      122             1.0000000000
       123       123  POT       POT            14.9036827579      -32.3990682628       -4.6262750432  IONS      123             1.0000000000
       124       124  POT       POT           -27.6659990284       46.8170456286        3.4104619360  IONS      124             1.0000000000
       125       125  POT       POT           -16.2023082360      -54.5620899128      -66.3293444346  IONS      125             1.0000000000
       126       126  POT       POT           -62.3126242000       52.5326027000      -30.1257641000  IONS      126             1.0000000000
       127       127  POT       POT            11.5688480683      -34.7406162884        1.7486354389  IONS      127             1.0000000000
       128       128  POT       POT            -7.4484119026       49.7793748093       43.6240023461  IONS      128             1.0000000000
       129       129  POT       POT            57.9615778284      -54.4017010878      -52.1478727294  IONS      129             1.0000000000
       130       130  POT       POT           -30.9987548978      -40.9147697601      -35.4811486091  IONS      130             1.0000000000
       131       131  POT       POT           -66.4847735980       62.9891670979      -67.7488447125  IONS      131             1.0000000000
       132       132  POT       POT           -50.9588783681      -18.1222425247       24.1053054381  IONS      132             1.0000000000
       133       133  POT       POT            16.4901541141       -7.7244029025       43.4461110095  IONS      133             1.0000000000
       134       134  POT       POT           -63.5269329722        8.7721289321      -20.7143479070  IONS      134             1.0000000000
       135       135  POT       POT             4.6766114451      -41.0315083757       18.7218772566  IONS      135             1.0000000000
       136       136  POT       POT           -46.3075583313      -62.7217511256       51.5279975776  IONS      136             1.0000000000
       137       137  POT       POT           -48.7599105605       -8.9781996562       47.9086458700  IONS      137             1.0000000000
       138       138  POT       POT            42.3685854922       23.5870840780        7.6860411606  IONS      138             1.0000000000
       139       139  POT       POT            66.1143894570      -31.4458681470        4.8240952344  IONS      139             1.0000000000
       140       140  POT       POT           -21.4233055838       -5.6036602774       52.3171751753  IONS      140             1.0000000000
       141       141  POT       POT            -7.1606435007      -49.9219342066       13.9873974587  IONS      141             1.0000000000
       142       142  POT       POT            42.6599182040       35.5759247420      -14.8128873977  IONS      142             1.0000000000
       143       143  POT       POT           -27.0149655739       41.2645140968       42.9970108333  IONS      143             1.0000000000
       144       144  POT       POT            32.8616369086        1.3365258498      -37.9165712957  IONS      144             1.0000000000
       145       145  POT       POT            -7.4772065158       39.6255749537       20.7525728468  IONS      145             1.0000000000
       146       146  POT       POT           -47.2242644251      -62.9354441674      -45.9716448279  IONS      146             1.0000000000
       147       147  POT       POT            65.4005444815       22.8811943412      -26.6697746012  IONS      147             1.0000000000
       148       148  POT       POT            63.3066409709        6.5999786246      -13.1241994404  IONS      148             1.0000000000
       149       149  POT       POT           -48.3953448784       -8.9594674568       32.5798726816  IONS      149             1.0000000000
       150       150  POT       POT            40.6591462783       30.3519741381      -39.9529123051  IONS      150             1.0000000000
       151       151  POT       POT            62.8460203321      -10.3342799911       36.3742556539  IONS      151             1.0000000000
       152       152  POT       POT           -41.8802630981       -2.4274760197       21.9811882986  IONS      152             1.0000000000
       153       153  POT       POT            52.7763471486      -39.4462671876      -22.1063725884  IONS      153             1.0000000000
       154       154  POT       POT           -36.0763259371      -12.7900978836       65.6619490262  IONS      154             1.0000000000
       155       155  POT       POT            56.2306780579       51.9915734085       63.0885794759  IONS      155             1.0000000000
       156       156  POT       POT           -35.1261391314       56.7817313745      -41.0055576918  IONS      156             1.0000000000
       157       157  POT       POT             8.9274463786       16.9342639007      -65.4689673516  IONS      157             1.0000000000
       158       158  POT       POT            52.7037601000       23.9647001000      -60.5858755000  IONS      158             1.0000000000
       159       159  POT       POT           -29.3027344527      -29.9713612203      -67.3037923616  IONS      159             1.0000000000
       160       160  POT       POT            12.4069407008      -10.2600424900      -62.6075022378  IONS      160             1.0000000000
       161       161  POT       POT           -63.2975075642       61.9709102303      -42.6150674351  IONS      161             1.0000000000
       162       162  POT       POT           -17.0914327418      -42.0947980907      -29.0405070239  IONS      162             1.0000000000
       163       163  POT       POT             1.9068100733      -14.9685376804      -54.9600465746  IONS      163             1.0000000000
       164       164  POT       POT            54.2650061505      -13.6471314230      -20.2188274021  IONS      164             1.0000000000
       165       165  POT       POT           -28.5207699164      -53.0089963221       27.6200311636  IONS      165             1.0000000000
       166       166  POT       POT             3.7926350895       66.8204266845      -20.0184449134  IONS      166             1.0000000000
       167       167  POT       POT           -36.3041343885       41.0606919851      -48.9294362534  IONS      167             1.0000000000
       168       168  POT       POT            47.7720723278       59.2595293647        2.7287220744  IONS      168             1.0000000000
       169       169  POT       POT             3.5789751434      -67.8850149224      -62.0331420663  IONS      169             1.0000000000
       170       170  POT       POT           -15.3568121944      -67.3861741157       68.4595776043  IONS      170             1.0000000000
       171       171  POT       POT           -53.4559933735       21.2269397337      -10.1625516044  IONS      171             1.0000000000
       172       172  POT       POT           -40.8096495061       31.5984625221        5.3460637107  IONS      172             1.0000000000
       173       173  POT       POT            62.2451595094      -39.6926529621      -48.0742725720  IONS      173             1.0000000000
       174       174  POT       POT           -57.5355470532       63.2944822509       54.4962856208  IONS      174             1.0000000000
       175       175  POT       POT            10.1293415983      -16.1367583012      -40.7451102833  IONS      175             1.0000000000
       176       176  POT       POT            41.5782958903      -32.7343647596      -38.4670037271  IONS      176             1.0000000000
       177       177  POT       POT            -1.7785980138        9.7768513187       30.2673402935  IONS      177             1.0000000000
       178       178  POT       POT            -4.2615296682       50.2509055234       56.4211038805  IONS      178             1.0000000000
       179       179  POT       POT            64.8411770847      -58.3402519952      -32.8121622963  IONS      179             1.0000000000
       180       180  POT       POT           -32.1751594313      -60.8624451732       62.4224682574  IONS      180             1.0000000000
       181       181  POT       POT           -27.0859578833       67.6381489968      -46.3072363821  IONS      181             1.0000000000
       182       182  POT       POT            40.5909773002       56.8647293502      -16.1767784709  IONS      182             1.0000000000
       183       183  POT       POT           -37.5810131109       16.3355188270      -49.4456420516  IONS      183             1.0000000000
       184       184  POT       POT           -10.0383192885       -8.2970864762       35.3465549883  IONS      184             1.0000000000
       185       185  POT       POT           -62.2016927042      -21.6275822830       33.9959224188  IONS      185             1.0000000000
       186       186  POT       POT            25.2226804868      -28.5569144033       53.6201125581  IONS      186             1.0000000000
       187       187  POT       POT           -42.3211200553       -2.3743644750       54.0589447205  IONS      187             1.0000000000
       188       188  POT       POT            16.0538423487      -59.7461270808       46.4066412524  IONS      188             1.0000000000
       189       189  POT       POT            22.2148752624       38.4130746531       49.4459754676  IONS      189             1.0000000000
       190       190  POT       POT            53.0211943000      -62.4538479000      -46.3600999000  IONS      190             1.0000000000
       191       191  POT       POT           -32.1013880594       46.4013847196       36.4292228770  IONS      191             1.0000000000
       192       192  POT       POT           -19.5131340879      -50.4415787248       34.6575389581  IONS      192             1.0000000000
       193       193  POT       POT           -39.7321350000      -20.6042013000       50.0749400000  IONS      193             1.0000000000
       194       194  POT       POT            -9.4751266936       36.0101367986      -36.2393665115  IONS      194             1.0000000000
       195       195  POT       POT           -26.6955551811       50.9333386085       41.6191264274  IONS      195             1.0000000000
       196       196  POT       POT           -16.0336047743      -40.8015188227      -40.4448027349  IONS      196             1.0000000000
       197       197  POT       POT            66.6154570157      -22.3981695496       64.3335390086  IONS      197             1.0000000000
       198       198  POT       POT            15.1148896271      -40.9659867217       19.3477309099  IONS      198             1.0000000000
       199       199  POT       POT            29.3931326057      -15.3755114945       31.8755455541  IONS      199             1.0000000000
       200       200  POT       POT           -22.5204284428       16.7660996018      -29.5391786660  IONS      200             1.0000000000
       201       201  POT       POT            12.9095629626       39.3959375843       -1.9483640879  IONS      201             1.0000000000
       202       202  POT       POT            42.9699274579       12.4135269993      -53.7134587781  IONS      202             1.0000000000
       203       203  POT       POT           -30.2920899000       62.9608235000       29.5088455000  IONS      203             1.0000000000
       204       204  POT       POT           -24.1481775415       23.2700822997      -43.5898613172  IONS      204             1.0000000000
       205       205  POT       POT            40.3551868002       44.6089948184      -50.0005022093  IONS      205             1.0000000000
       206       206  POT       POT            10.8045458168      -33.1111912464      -14.1914094311  IONS      206             1.0000000000
       207       207  POT       POT           -56.5518634212      -43.2043540543       33.7556613876  IONS      207             1.0000000000
       208       208  POT       POT             3.7700066414       16.8696222717      -24.0988398152  IONS      208             1.0000000000
       209       209  POT       POT           -24.7315308991       45.7982332845      -55.3996369918  IONS      209             1.0000000000
       210       210  POT       POT            -5.2321431134       65.3995086696       63.6607863064  IONS      210             1.0000000000
       211       211  POT       POT           -51.2327725290        5.0471902443       39.8878922040  IONS      211             1.0000000000
       212       212  POT       POT             1.0336238923        9.2097576054       65.3565973045  IONS      212             1.0000000000
       213       213  POT       POT            13.0023868230       41.8495378152      -11.0108863212  IONS      213             1.0000000000
       214       214  POT       POT           -48.9019298092      -28.6704887964       38.1105351985  IONS      214             1.0000000000
       215       215  POT       POT             0.4201129853      -45.3543534857       46.3078606626  IONS      215             1.0000000000
       216       216  POT       POT            25.8095574046      -47.9970428490      -54.8754651815  IONS      216             1.0000000000
       217       217  POT       POT           -52.2240105998       59.0972848843      -47.9325051479  IONS      217             1.0000000000
       218       218  POT       POT             5.5518670027       32.3710015959       52.3821002055  IONS      218             1.0000000000
       219       219  POT       POT           -23.5918548049       31.5797392904       -9.0881987264  IONS      219             1.0000000000
       220       220  POT       POT            31.8565431308      -49.5433260952       33.6142022719  IONS      220             1.0000000000
       221       221  POT       POT           -22.3813986771      -58.4035818753        3.4376509398  IONS      221             1.0000000000
       222       222  POT       POT            -7.1757061582       52.4419824060      -21.4541677908  IONS      222             1.0000000000
       223       223  CLA       CLA             8.0076793726       -6.9944803235       40.4084654084  IONS      223            -1.0000000000
       224       224  CLA       CLA           -45.7314834950        4.1330039176      -57.8796873210  IONS      224            -1.0000000000
       225       225  CLA       CLA            21.5403900155       25.6464247575      -11.2735980971  IONS      225            -1.0000000000
       226       226  CLA       CLA            63.7914471222      -29.9466361026      -35.3254512204  IONS      226            -1.0000000000
       227       227  CLA       CLA            21.9500958815       54.2545356479       32.2730979041  IONS      227            -1.0000000000
       228       228  CLA       CLA           -10.6514618016      -31.2902421057       10.1338379255  IONS      228            -1.0000000000
       229       229  CLA       CLA           -11.6336415820      -35.1527830916       22.1950741690  IONS      229            -1.0000000000
       230       230  CLA       CLA           -19.1044018818      -22.3196187526       11.0368503881  IONS      230            -1.0000000000
       231       231  CLA       CLA           -51.2830360188      -31.0981487537       65.0284851870  IONS      231            -1.0000000000
       232       232  CLA       CLA            11.8850975959       37.3951006598       44.3162693637  IONS      232            -1.0000000000
       233       233  CLA       CLA           -53.3609211789       60.8340282829       45.9184274609  IONS      233            -1.0000000000
       234       234  CLA       CLA           -52.4171119178      -31.6661873056      -62.9914898277  IONS      234            -1.0000000000
       235       235  CLA       CLA            10.8018240105      -67.6693035229      -52.4504080514  IONS      235            -1.0000000000
       236       236  CLA       CLA            34.7460400166        3.7469479518       18.7721706061  IONS      236            -1.0000000000
       237       237  CLA       CLA           -35.9280504110       47.2382961878       20.9780037677  IONS      237            -1.0000000000
       238       238  CLA       CLA            38.1958985080       25.5289928169        7.4436209617  IONS      238            -1.0000000000
       239       239  CLA       CLA            24.6454427786       21.1812489654        5.1685175992  IONS      239            -1.0000000000
       240       240  CLA       CLA            67.8405789565      -22.1213404324       59.1856284755  IONS      240            -1.0000000000
       241       241  CLA       CLA           -41.1453451937       31.9468548561       18.4673396180  IONS      241            -1.0000000000
       242       242  CLA       CLA            33.0459199586       58.6346148050        2.7627882063  IONS      242            -1.0000000000
       243       243  CLA       CLA            51.2786222616       19.2421255063        6.4631415076  IONS      243            -1.0000000000
       244       244  CLA       CLA           -33.7848937636       19.9334118894       -5.0986140727  IONS      244            -1.0000000000
       245       245  CLA       CLA           -28.4313262498       -6.8855775437      -50.3798527185  IONS      245            -1.0000000000
       246       246  CLA       CLA           -12.0812425366      -21.1978478984      -36.6174580011  IONS      246            -1.0000000000
       247       247  CLA       CLA           -40.5535262653       14.6525162710       16.3024887109  IONS      247            -1.0000000000
       248       248  CLA       CLA           -25.8756280152      -35.6949778193       -3.7992179486  IONS      248            -1.0000000000
       249       249  CLA       CLA            38.2852135900       45.5495193164       52.3849666006  IONS      249            -1.0000000000
       250       250  CLA       CLA            42.5165091390       63.7180603027      -53.1854129299  IONS      250            -1.0000000000
       251       251  CLA       CLA             2.9545113157      -50.8082020968       43.5790418640  IONS      251            -1.0000000000
       252       252  CLA       CLA           -38.0231144863      -65.5355130098       31.0114962783  IONS      252            -1.0000000000
       253       253  CLA       CLA            62.9550733448       25.3237948783       65.1687730579  IONS      253            -1.0000000000
       254       254  CLA       CLA            63.2548543094        7.0307947562      -32.7401951251  IONS      254            -1.0000000000
       255       255  CLA       CLA            44.4255859151      -45.4172593913       45.0829873016  IONS      255            -1.0000000000
       256       256  CLA       CLA            -5.1599238977      -58.0589938207       47.3002778109  IONS      256            -1.0000000000
       257       257  CLA       CLA           -23.1720492943       56.6650740406       35.7245150372  IONS      257            -1.0000000000
       258       258  CLA       CLA           -55.1354728129       65.5151985169       62.7751022530  IONS      258            -1.0000000000
       259       259  CLA       CLA           -32.1473890895       60.6753280294       22.4069188313  IONS      259            -1.0000000000
       260       260  CLA       CLA           -23.2836570039      -55.5445821207       23.5117489320  IONS      260            -1.0000000000
       261       261  CLA       CLA            38.0727347789        1.8699229949      -56.0829249090  IONS      261            -1.0000000000
       262       262  CLA       CLA            54.3021151000       33.2925920000       32.5342625000  IONS      262            -1.0000000000
       263       263  CLA       CLA            61.4546814093      -29.8176265232       51.1656599847  IONS      263            -1.0000000000
       264       264  CLA       CLA            43.2299319153      -57.8300067853      -10.2774368348  IONS      264            -1.0000000000
       265       265  CLA       CLA           -40.6480106559       39.1324430796        8.5975789902  IONS      265            -1.0000000000
       266       266  CLA       CLA           -46.7985783964       -5.8148209364      -38.3987005721  IONS      266            -1.0000000000
       267       267  CLA       CLA             3.6553948712       15.7852832102       24.2664375804  IONS      267            -1.0000000000
       268       268  CLA       CLA            60.4270243273       33.1770714800      -34.7055025273  IONS      268            -1.0000000000
       269       269  CLA       CLA           -12.3729573556      -49.0973120399      -59.3691268116  IONS      269            -1.0000000000
       270       270  CLA       CLA           -19.9183333140      -41.5302936456       35.9636149815  IONS      270            -1.0000000000
       271       271  CLA       CLA           -40.5741703491      -22.3540575552       -4.2766758458  IONS      271            -1.0000000000
       272       272  CLA       CLA           -67.2167102210       -1.4965969173       -3.7665921093  IONS      272            -1.0000000000
       273       273  CLA       CLA            -1.8511541336        4.6361537112      -26.6992112077  IONS      273            -1.0000000000
       274       274  CLA       CLA           -28.7558852325       58.2352120152       53.3919465443  IONS      274            -1.0000000000
       275       275  CLA       CLA            10.6255188773       32.1713329717       55.5058966271  IONS      275            -1.0000000000
       276       276  CLA       CLA           -34.4572457286        9.8493426599       24.3554459652  IONS      276            -1.0000000000
       277       277  CLA       CLA            23.3589980173      -23.5043387160      -23.6759782989  IONS      277            -1.0000000000
       278       278  CLA       CLA            -1.3169004127       10.6652993108      -66.9587218643  IONS      278            -1.0000000000
       279       279  CLA       CLA            40.4976381176       60.4512035803       43.1714328589  IONS      279            -1.0000000000
       280       280  CLA       CLA            -8.2903917809       -4.9417042231      -35.7349345892  IONS      280            -1.0000000000
       281       281  CLA       CLA            61.8604681575      -60.5250122342       35.3361707167  IONS      281            -1.0000000000
       282       282  CLA       CLA            57.0361200098       10.8251274088      -34.8247340210  IONS      282            -1.0000000000
       283       283  CLA       CLA           -36.1805787775      -26.1401211022       61.9312823586  IONS      283            -1.0000000000
       284       284  CLA       CLA           -27.7641230279       37.9691447820        3.8641673178  IONS      284            -1.0000000000
       285       285  CLA       CLA           -63.6351761343       32.3920452558       33.1908957977  IONS      285            -1.0000000000
       286       286  CLA       CLA             7.6424184268       25.8739508116      -63.2023174704  IONS      286            -1.0000000000
       287       287  CLA       CLA           -26.0151855617       35.8886008346      -63.4581972290  IONS      287            -1.0000000000
       288       288  CLA       CLA           -29.1512027847      -52.2309758904       62.1250516227  IONS      288            -1.0000000000
       289       289  CLA       CLA           -41.5980153733      -40.4166652339      -23.7803602783  IONS      289            -1.0000000000
       290       290  CLA       CLA            19.5267668879       40.2951057076      -60.4541264234  IONS      290            -1.0000000000
       291       291  CLA       CLA             0.9559861213      -39.9230577645       66.4640298731  IONS      291            -1.0000000000
       292       292  CLA       CLA           -20.3885128499      -65.5016293733       32.5512662773  IONS      292            -1.0000000000
       293       293  CLA       CLA           -63.4441508997      -39.0105610604       -9.8561874343  IONS      293            -1.0000000000
       294       294  CLA       CLA            60.6147727000      -68.3693221000       50.9173589000  IONS      294            -1.0000000000
       295       295  CLA       CLA           -18.5197863213       26.1705893429        6.1606409365  IONS      295            -1.0000000000
       296       296  CLA       CLA           -29.9213828860       24.2475152950       17.0810072208  IONS      296            -1.0000000000
       297       297  CLA       CLA            -5.7171765551      -48.8251145102       44.2822636908  IONS      297            -1.0000000000
       298       298  CLA       CLA            24.8521553783       13.8002347285      -49.5766131192  IONS      298            -1.0000000000
       299       299  CLA       CLA           -37.1616594392       27.2045711074       66.3372079801  IONS      299            -1.0000000000
       300       300  CLA       CLA            10.1491917583       20.1845239811      -26.9353582964  IONS      300            -1.0000000000
       301       301  CLA       CLA           -64.8218564026      -28.5067980594      -24.7142307961  IONS      301            -1.0000000000
       302       302  CLA       CLA            51.4300928135       24.3588525936       35.2122977460  IONS      302            -1.0000000000
       303       303  CLA       CLA           -57.2769921181       52.7024889151       56.5308229490  IONS      303            -1.0000000000
       304       304  CLA       CLA           -43.8365460989      -49.4220188303       -5.9567497299  IONS      304            -1.0000000000
       305       305  CLA       CLA            55.4858563813       30.4515297632      -61.2087380171  IONS      305            -1.0000000000
       306       306  CLA       CLA            48.7470879149      -25.3178069731        6.3160470036  IONS      306            -1.0000000000
       307       307  CLA       CLA             9.6715233639      -30.4652640030       39.7714906020  IONS      307            -1.0000000000
       308       308  CLA       CLA            14.7790773034      -10.1914460127       57.2984511787  IONS      308            -1.0000000000
       309       309  CLA       CLA            19.8782831999      -46.4586056925      -13.5946081841  IONS      309            -1.0000000000
       310       310  CLA       CLA            47.4218226656       31.0397865551        5.3080220973  IONS      310            -1.0000000000
       311       311  CLA       CLA           -21.3241277479      -66.1796857197       -0.9448629867  IONS      311            -1.0000000000
       312       312  CLA       CLA            59.9097663902      -24.9112228097       68.2566194453  IONS      312            -1.0000000000
       313       313  CLA       CLA           -34.5919462000       35.1801340000       42.4160590000  IONS      313            -1.0000000000
       314       314  CLA       CLA            20.0321210116      -13.8862768058      -18.4083052193  IONS      314            -1.0000000000
       315       315  CLA       CLA           -56.0263247029       10.0736939966       13.1306975982  IONS      315            -1.0000000000
       316       316  CLA       CLA           -26.7555009903      -56.2836102826       -0.9325180159  IONS      316            -1.0000000000
       317       317  CLA       CLA            19.1462828396      -66.3136843035      -46.4907453016  IONS      317            -1.0000000000
       318       318  CLA       CLA           -44.8963132317       16.3901130553      -21.9435458151  IONS      318            -1.0000000000
       319       319  CLA       CLA            34.4154783793       37.4572529536       51.8416820447  IONS      319            -1.0000000000
       320       320  CLA       CLA            -3.7725068919      -15.6329501020      -12.2049049840  IONS      320            -1.0000000000
       321       321  CLA       CLA             7.7869681884       48.9650793725       43.4242964075  IONS      321            -1.0000000000
       322       322  CLA       CLA            36.8699640141       51.1002375229      -19.4219667218  IONS      322            -1.0000000000
       323       323  CLA       CLA            29.8539900000       19.4523498000      -36.7848133000  IONS      323            -1.0000000000
       324       324  CLA       CLA           -38.5219032257      -41.5829865166       -1.2224189512  IONS      324            -1.0000000000
       325       325  CLA       CLA           -14.7122601370       16.6081881404      -29.6086707318  IONS      325            -1.0000000000
       326       326  CLA       CLA           -28.5263827437       53.2752812622      -57.4671590149  IONS      326            -1.0000000000
       327       327  CLA       CLA           -38.5787096742      -38.7901142438       -5.2035730867  IONS      327            -1.0000000000
       328       328  CLA       CLA           -10.6643485026       10.5754865988       40.0981799995  IONS      328            -1.0000000000
       329       329  CLA       CLA           -56.5012121673       29.1855200292       46.7638895834  IONS      329            -1.0000000000
       330       330  CLA       CLA            39.7040259741       35.7135772769       -7.6859620782  IONS      330            -1.0000000000
       331       331  CLA       CLA           -40.7241889219      -14.3816068100       46.7179504746  IONS      331            -1.0000000000
       332       332  CLA       CLA           -41.2483769044       -0.1430636362       30.6851137891  IONS      332            -1.0000000000
       333       333  CLA       CLA            -4.1050705085       -6.8534122015      -47.3956963950  IONS      333            -1.0000000000
       334       334  CLA       CLA           -64.0173641295       65.3909772395       54.7593725125  IONS      334            -1.0000000000
       335       335  CLA       CLA            29.8795659668       26.2342020669       58.0343458834  IONS      335            -1.0000000000
       336       336  CLA       CLA            12.3044329000       44.8363250000       33.1448162000  IONS      336            -1.0000000000
       337       337  CLA       CLA           -12.2969126754       33.1583411068      -46.0413063524  IONS      337            -1.0000000000
       338       338  CLA       CLA           -46.6771096089        8.6025227450       39.5401280861  IONS      338            -1.0000000000
       339       339  CLA       CLA            51.6598493000      -15.0869705000       39.7209380000  IONS      339            -1.0000000000
       340       340  CLA       CLA             2.7886686757       14.5236206158       31.9378324302  IONS      340            -1.0000000000
       341       341  CLA       CLA            65.4845719231      -27.3924472269       32.3683919007  IONS      341            -1.0000000000
       342       342  CLA       CLA            -7.1567965964      -67.8644237809       57.2640714682  IONS      342            -1.0000000000
       343       343  CLA       CLA            29.8130042549      -52.1910364700      -50.6521658756  IONS      343            -1.0000000000
       344       344  CLA       CLA           -57.5903084826       -4.4053188377        6.0124444614  IONS      344            -1.0000000000
       345       345  CLA       CLA            31.0626073417      -39.7049298026        5.2612771060  IONS      345            -1.0000000000
       346       346  CLA       CLA            64.9562855062       28.1463591110       27.6349200936  IONS      346            -1.0000000000
       347       347  CLA       CLA            24.8973548166       -0.5620085669       56.5152864643  IONS      347            -1.0000000000
       348       348  CLA       CLA           -49.7129071206      -27.0047290968      -15.7704457285  IONS      348            -1.0000000000
       349       349  CLA       CLA           -53.8760194186       27.1419718884      -47.4571315212  IONS      349            -1.0000000000
       350       350  CLA       CLA           -47.3909080932      -16.2630697893       27.7838266516  IONS      350            -1.0000000000
       351       351  CLA       CLA            -2.8681607783      -18.9920688667      -58.5473438253  IONS      351            -1.0000000000
       352       352  CLA       CLA           -59.6209427020       -1.3466856078      -60.8693684914  IONS      352            -1.0000000000
       353       353  CLA       CLA            53.1494191494       39.4892862947       56.6745478035  IONS      353            -1.0000000000
       354       354  CLA       CLA           -16.4340671019      -23.7042380054       -2.1632197182  IONS      354            -1.0000000000
       355       355  CLA       CLA           -37.0932156790       -9.4560062096       16.6414685114  IONS      355            -1.0000000000
       356       356  CLA       CLA           -51.5806402922       55.0529094163       28.4958209012  IONS      356            -1.0000000000
       357       357  CLA       CLA            -9.0202433170       11.1885432097       63.4985640252  IONS      357            -1.0000000000
       358       358  CLA       CLA             0.5097497709      -27.3225676732      -40.8123649134  IONS      358            -1.0000000000
       359       359  CLA       CLA            -3.9932832047      -18.8604689507       39.8538326895  IONS      359            -1.0000000000
       360       360  CLA       CLA           -20.4103599318       18.7669239731      -64.6946143109  IONS      360            -1.0000000000
       361       361  CLA       CLA           -48.0495175623       55.4012374105       -2.6670192821  IONS      361            -1.0000000000
       362       362  CLA       CLA           -49.4231284877      -38.0012914821        8.9568668544  IONS      362            -1.0000000000
       363       363  CLA       CLA            39.0460815702      -39.4030274020       30.6665895085  IONS      363            -1.0000000000
       364       364  CLA       CLA            15.3663901962      -64.8880284297        7.7234474686  IONS      364            -1.0000000000
       365       365  CLA       CLA            64.9701384527       66.9734349847       21.9523521054  IONS      365            -1.0000000000
       366       366  CLA       CLA            47.3252700858      -61.0167049692       32.0495685270  IONS      366            -1.0000000000
       367       367  CLA       CLA             7.0892347755      -13.4181375536      -33.5359630676  IONS      367            -1.0000000000
       368       368  CLA       CLA           -28.9835234598      -39.7202815135       22.8335588890  IONS      368            -1.0000000000
       369       369  CLA       CLA           -12.4728902657       36.9417840805       14.0054599165  IONS      369            -1.0000000000
       370       370  CLA       CLA            47.6943818135       -3.5039332156       51.4537489814  IONS      370            -1.0000000000
       371       371  CLA       CLA           -20.3106683700       65.0834443795      -37.5071894265  IONS      371            -1.0000000000
       372       372  CLA       CLA            39.0286597180      -63.3221362814      -63.5738327277  IONS      372            -1.0000000000
       373       373  CLA       CLA           -48.7140623887      -33.4889381410       42.4563242095  IONS      373            -1.0000000000
       374       374  CLA       CLA           -10.6783558640      -67.3927817840       -7.6409443050  IONS      374            -1.0000000000
       375       375  CLA       CLA            37.3432668000      -27.2450108000      -21.2075771000  IONS      375            -1.0000000000
       376       376  CLA       CLA            23.2281544718       14.6743297284      -55.6734126997  IONS      376            -1.0000000000
       377       377  CLA       CLA           -53.9942394217      -54.1548071233        4.5731489318  IONS      377            -1.0000000000
       378       378  CLA       CLA            66.3709498094      -47.9963198625      -11.7722740654  IONS      378            -1.0000000000
       379       379  CLA       CLA             1.3952651469       37.0230959613        7.7016487312  IONS      379            -1.0000000000
       380       380  CLA       CLA           -39.0029756813      -62.2141741047       45.8659022416  IONS      380            -1.0000000000
       381       381  CLA       CLA           -35.2826285733       46.2664919086       -2.2668882504  IONS      381            -1.0000000000
       382       382  CLA       CLA           -53.7436832944       36.0671872709       56.8493904036  IONS      382            -1.0000000000
       383       383  CLA       CLA            24.4078182220        8.7186839881       15.2636733095  IONS      383            -1.0000000000
       384       384  CLA       CLA            54.4090341008      -53.9772093802      -56.1233150214  IONS      384            -1.0000000000
       385       385  CLA       CLA            23.2522464005      -29.8212924599      -63.5538112070  IONS      385            -1.0000000000
       386       386  CLA       CLA           -22.6396242538       -0.6984265285       46.9399627952  IONS      386            -1.0000000000
       387       387  CLA       CLA            -4.2276858784       40.8447354051       47.3140924269  IONS      387            -1.0000000000
       388       388  CLA       CLA            13.7678697261      -64.6202924380       40.2788141833  IONS      388            -1.0000000000
       389       389  CLA       CLA           -15.3563383000      -11.1419136000      -12.2311767000  IONS      389            -1.0000000000
       390       390  CLA       CLA           -60.5171886280       32.7334114393      -66.6001443027  IONS      390            -1.0000000000
       391       391  CLA       CLA            -2.5518892428       27.3837194794      -13.1695781353  IONS      391            -1.0000000000
       392       392  CLA       CLA            63.8170338219      -57.0238016618      -62.4535233812  IONS      392            -1.0000000000
       393       393  CLA       CLA             2.5789763829       28.0727368017       17.4523029803  IONS      393            -1.0000000000
       394       394  CLA       CLA            13.2841985856      -18.0170566352       18.3051791760  IONS      394            -1.0000000000
       395       395  CLA       CLA            -9.7834893821      -13.9321526650       42.3432007000  IONS      395            -1.0000000000
       396       396  CLA       CLA           -66.7277055213      -37.5205039557       57.9801806131  IONS      396            -1.0000000000
       397       397  CLA       CLA           -38.3974835337      -32.2956094550       22.7006845275  IONS      397            -1.0000000000
       398       398  CLA       CLA             6.7165004453       20.5395160652      -48.1486615474  IONS      398            -1.0000000000
       399       399  CLA       CLA           -14.8937777313      -54.0090409951       39.8711241683  IONS      399            -1.0000000000
       400       400  CLA       CLA             4.4202220652        7.6675275409       59.9567337054  IONS      400            -1.0000000000
       401       401  CLA       CLA           -66.2130740817      -64.2115972184       -6.5289500466  IONS      401            -1.0000000000
       402       402  CLA       CLA           -57.8590163178      -34.2967543074       19.4154993542  IONS      402            -1.0000000000
       403       403  CLA       CLA             9.3795278637       68.1431942339       36.7064218326  IONS      403            -1.0000000000
       404       404  CLA       CLA            38.2540716244      -33.7501416818       10.9929743755  IONS      404            -1.0000000000
       405       405  CLA       CLA           -29.6314679297       35.6243258486       18.9722439064  IONS      405            -1.0000000000
       406       406  CLA       CLA            47.2844225389       28.3685155730       52.6616368034  IONS      406            -1.0000000000
       407       407  CLA       CLA           -59.4699693233      -49.3190760865       22.5779635275  IONS      407            -1.0000000000
       408       408  CLA       CLA           -22.1431900053       -0.8894854496       61.3849776720  IONS      408            -1.0000000000
       409       409  CLA       CLA           -56.2651051369      -50.9865894269      -62.9237956336  IONS      409            -1.0000000000
       410       410  CLA       CLA             4.3538746417       39.0124337046      -52.3540253377  IONS      410            -1.0000000000
       411       411  CLA       CLA            -4.8539732860       26.5212531024      -53.9788851966  IONS      411            -1.0000000000
       412       412  CLA       CLA           -56.8536966517        6.5081980784      -49.7284162323  IONS      412            -1.0000000000
       413       413  CLA       CLA            41.0042617395      -66.4190819834      -37.3605483490  IONS      413            -1.0000000000
       414       414  CLA       CLA             1.5100268741      -16.1315950771       35.3317578547  IONS      414            -1.0000000000
       415       415  CLA       CLA           -64.0487811500       66.8526852783      -62.6655702721  IONS      415            -1.0000000000
       416       416  CLA       CLA            42.4275631988       35.6066192926      -22.8825893010  IONS      416            -1.0000000000
       417       417  CLA       CLA            -8.1162325000       60.5006234000      -16.3555250000  IONS      417            -1.0000000000
       418       418  CLA       CLA            36.8783474761      -65.2931652723       -2.9599261233  IONS      418            -1.0000000000
       419       419  CLA       CLA            68.3670631161        8.0545855393       43.0511571805  IONS      419            -1.0000000000
       420       420  CLA       CLA            36.9302972682       49.2038892953      -58.5540831417  IONS      420            -1.0000000000
       421       421  CLA       CLA            68.1376497397        0.7478980564       56.2521385534  IONS      421            -1.0000000000
       422       422  CLA       CLA           -62.7379245105       61.1682568502      -29.4066232221  IONS      422            -1.0000000000
       423       423  CLA       CLA            62.2388449673      -51.4518870767      -36.4941896175  IONS      423            -1.0000000000
       424       424  CLA       CLA           -34.9913076829       15.0551502131      -64.6947423208  IONS      424            -1.0000000000
       425       425  CLA       CLA           -16.3671024225      -39.0039737822      -32.7919799427  IONS      425            -1.0000000000
       426       426  CLA       CLA            11.6425176466      -37.1147992843        6.0290414566  IONS      426            -1.0000000000
       427       427  CLA       CLA             2.0702964913      -39.4919352271       41.9987813864  IONS      427            -1.0000000000
       428       428  CLA       CLA           -12.5027624850      -23.7358487516      -68.2282839548  IONS      428            -1.0000000000
       429       429  CLA       CLA           -21.5346439592       49.2085548218       51.3239429934  IONS      429            -1.0000000000
       430       430  CLA       CLA           -38.0352503109      -14.3671388099      -64.5553140355  IONS      430            -1.0000000000
       431       431  CLA       CLA            62.4314231876        9.0689883456       10.3759341945  IONS      431            -1.0000000000
       432       432  CLA       CLA           -27.9451140912       59.8557028153      -63.9909141062  IONS      432            -1.0000000000
       433       433  CLA       CLA            17.5329745007      -54.9616297983      -21.1496791011  IONS      433            -1.0000000000
       434       434  CLA       CLA           -39.2154657573       16.7876836992      -39.9253731053  IONS      434            -1.0000000000
       435       435  CLA       CLA           -58.1379839065       23.2501960457       59.3902404780  IONS      435            -1.0000000000
       436       436  CLA       CLA           -54.6793243987       -9.2972071182       60.9413429450  IONS      436            -1.0000000000
       437       437  CLA       CLA            38.6832057092      -46.1318628783       34.1449980451  IONS      437            -1.0000000000
       438       438  CLA       CLA            -8.8983558784      -64.4721560618      -45.2371081417  IONS      438            -1.0000000000
       439       439  CLA       CLA           -35.0660381968      -67.0455805075       48.5741401959  IONS      439            -1.0000000000
       440       440  CLA       CLA           -29.5404539554       55.2778809085        7.0440503878  IONS      440            -1.0000000000
       441       441  CLA       CLA            14.2360211000       16.0038609000      -61.1666950000  IONS      441            -1.0000000000
       442       442  CLA       CLA            23.4313592008       11.8585921853       57.5998382058  IONS      442            -1.0000000000
       443       443  CLA       CLA             6.9412406420       31.3121993100      -40.7217731241  IONS      443            -1.0000000000
       444       444  CLA       CLA            18.4296849814      -29.7808045766      -65.8574854626  IONS      444            -1.0000000000
       445       445  CLA       CLA           -25.0205573929       66.1827429178       59.4822214963  IONS      445            -1.0000000000
       446       446  CLA       CLA             3.2610094249       62.7602063813      -38.9118411822  IONS      446            -1.0000000000
       447       447  CLA       CLA            17.0573641999       38.6674545985        0.7137975003  IONS      447            -1.0000000000
       448       448  CLA       CLA           -58.0855718004      -17.6200202846      -31.6027656217  IONS      448            -1.0000000000
       449       449  CLA       CLA           -63.9847949518       54.5889962799       45.3749076636  IONS      449            -1.0000000000
