# Supplementary material for: Integrative Computational Prediction Strategy for Antibody–Antigen Binding: A Case Study on Interleukin‑1 Beta
Source: J Chem Inf Model. 2026 May 27;66(11):6659–75. doi: 10.1021/acs.jcim.6c00781 (PMC13250912; doi:10.1021/acs.jcim.6c00781)
Supplement: Supplementary file 3 [file ci6c00781_si_003.zip › charmm-gui-4g6m-Blind-r01/step2.2_ions.out]

1
                 Chemistry at HARvard Macromolecular Mechanics
           (CHARMM) - Developmental Version 47a2   February 15, 2021            
                                Revision unknown                                
       Copyright(c) 1984-2020  President and Fellows of Harvard College
                              All Rights Reserved
             Current operating system: Linux-6.1.0-30-amd64(x86_64)             
                 Created on  8/20/25 at 13:30:00 by user: charmm-gui  

            Maximum number of ATOMS:    360720, and RESidues:      120240
 RDTITL> * GENERATED BY CHARMM-GUI (HTTP://WWW.CHARMM-GUI.ORG) V3.7 ON AUG, 20. 2025. JOBID=5570907556
 RDTITL> * GENERATES IONS
 RDTITL> *
  
 CHARMM>     
  
 CHARMM>    DIMENS CHSIZE 5000000 MAXRES 3000000
Size      Original         New
MAXA        360720     5000000
MAXB        360720     5000000
MAXT        721440    10000000
MAXP       1082160    15000000
MAXIMP      180360     2500000
MAXNB        90180     1250000
MAXPAD      360720     5000000
MAXRES      120240     3000000
MAXSEG       45090      625000
MAXATC        1400
MAXCB         3000
MAXCT        50000
MAXCP        50000
MAXCI         1200
MAXCH         6400
MAXCN       502503
MAXCRT      120240     1666666
  
 CHARMM>     
  
 CHARMM>    ! Read topology and parameter files
 CHARMM>    stream toppar.str
 VOPEN> Attempting to open::toppar.str::
 OPNLGU> Unit 99 opened for READONLY access to toppar.str

                    INPUT STREAM SWITCHING TO UNIT    99
 RDTITL> * GENERATED BY CHARMM-GUI (HTTP://WWW.CHARMM-GUI.ORG) V3.7 ON AUG, 20. 2025. JOBID=5570907556
 RDTITL> * STREAM FILE FOR TOPOLOGY AND PARAMETER READING
 RDTITL> *
 Parameter: IN1 <- "" <empty>
  
 CHARMM>     
  
 CHARMM>    ! protein topology and parameter
 CHARMM>    open read card unit 10 name toppar/top_all36_prot.rtf
 VOPEN> Attempting to open::toppar/top_all36_prot.rtf::
 OPNLGU> Unit 10 opened for READONLY access to toppar/top_all36_prot.rtf
  
 CHARMM>    read  rtf card unit 10
 MAINIO> Residue topology file being read from unit  10.
 TITLE> *>>>>>>>>CHARMM36 ALL-HYDROGEN TOPOLOGY FILE FOR PROTEINS <<<<<<
 TITLE> *>>>>> INCLUDES PHI, PSI CROSS TERM MAP (CMAP) CORRECTION <<<<<<<
 TITLE> *>>>>>>>>>>>>>>>>>>>>>>>>>> MAY 2011 <<<<<<<<<<<<<<<<<<<<<<<<<<<<
 TITLE> * ALL COMMENTS TO THE CHARMM WEB SITE: WWW.CHARMM.ORG
 TITLE> *             PARAMETER SET DISCUSSION FORUM
 TITLE> *
  
 CHARMM>     
  
 CHARMM>    open read card unit 20 name toppar/par_all36m_prot.prm
 VOPEN> Attempting to open::toppar/par_all36m_prot.prm::
 OPNLGU> Unit 20 opened for READONLY access to toppar/par_all36m_prot.prm
  
 CHARMM>    read para card unit 20 flex

          PARAMETER FILE BEING READ FROM UNIT 20
 TITLE> *>>>> CHARMM36 ALL-HYDROGEN PARAMETER FILE FOR PROTEINS <<<<<<<<<<
 TITLE> *>>>>> INCLUDES PHI, PSI CROSS TERM MAP (CMAP) CORRECTION <<<<<<<<
 TITLE> *>>>>>>>>>>>>>>>>>>>>>>>>>> JAN. 2016 <<<<<<<<<<<<<<<<<<<<<<<<<<<<
 TITLE> * ALL COMMENTS TO THE CHARMM WEB SITE: WWW.CHARMM.ORG
 TITLE> *             PARAMETER SET DISCUSSION FORUM
 TITLE> *
 PARMIO> NONBOND, HBOND lists and IMAGE atoms cleared.
  
 CHARMM>     
  
 CHARMM>    ! nucleic acids
 CHARMM>    open read card unit 10 name toppar/top_all36_na.rtf
 OPNLGU> Unit already open. The old file will be closed first.
 VCLOSE: Closing unit   10 with status "KEEP"
 VOPEN> Attempting to open::toppar/top_all36_na.rtf::
 OPNLGU> Unit 10 opened for READONLY access to toppar/top_all36_na.rtf
  
 CHARMM>    read  rtf card unit 10 append
 MAINIO> Residue topology file being read from unit  10.
 TITLE> *  \\\\ CHARMM36 ALL-HYDROGEN NUCLEIC ACID TOPOLOGY FILE ////
 TITLE> *   ALEXANDER D. MACKERELL JR. AND COWORKERS
 TITLE> *                      APRIL 2011
 TITLE> * ALL COMMENTS TO THE CHARMM WEB SITE: WWW.CHARMM.ORG
 TITLE> *           PARAMETER SET DISCUSSION FORUM
 TITLE> *
  
 CHARMM>     
  
 CHARMM>    open read card unit 20 name toppar/par_all36_na.prm
 OPNLGU> Unit already open. The old file will be closed first.
 VCLOSE: Closing unit   20 with status "KEEP"
 VOPEN> Attempting to open::toppar/par_all36_na.prm::
 OPNLGU> Unit 20 opened for READONLY access to toppar/par_all36_na.prm
  
 CHARMM>    read para card unit 20 append flex

          PARAMETER FILE BEING READ FROM UNIT 20
 TITLE> * \\\\ CHARMM36 ALL-HYDROGEN NUCLEIC ACID PARAMETER FILE ////
 TITLE> *         ALEXANDER D. MACKERELL JR. AND COWORKERS
 TITLE> *                        APRIL 2011
 TITLE> * ALL COMMENTS TO THE CHARMM WEB SITE: WWW.CHARMM.ORG PARAMETER
 TITLE> *                     SET DISCUSSION FORUM
 TITLE> *
 PARMIO> NONBOND, HBOND lists and IMAGE atoms cleared.
  
 CHARMM>     
  
 CHARMM>    ! carbohydrates
 CHARMM>    open read card unit 10 name toppar/top_all36_carb.rtf
 OPNLGU> Unit already open. The old file will be closed first.
 VCLOSE: Closing unit   10 with status "KEEP"
 VOPEN> Attempting to open::toppar/top_all36_carb.rtf::
 OPNLGU> Unit 10 opened for READONLY access to toppar/top_all36_carb.rtf
  
 CHARMM>    read  rtf card unit 10 append
 MAINIO> Residue topology file being read from unit  10.
 TITLE> * $ID: TOP_ALLXX_SUGAR.INP,V 1.106 2014/08/19 19:07:43 ALEX EXP $
 TITLE> *>>>>>>>>>>>> ALL-HYDROGEN TOPOLOGIES USED IN THE <<<<<<<<<<<<<<<<
 TITLE> *>>>>> DEVELOPMENT OF THE CHARMM CARBOHYDRATE  FORCE FIELD<<<<<<<<
 TITLE> *>>>>>>>>>>>>>>>>>>>>>>>>> JUNE 2009 <<<<<<<<<<<<<<<<<<<<<<<<<<<<<
 TITLE> *>>>>>>>> DIRECT COMMENTS TO ALEXANDER D. MACKERELL JR. <<<<<<<<<<
 TITLE> *>>>>>>>>>> VIA THE CHARMM WEB SITE: WWW.CHARMM.ORG <<<<<<<<<<<<<<
 TITLE> *>>>>>>>>>>>>>>> PARAMETER SET DISCUSSION FORUM <<<<<<<<<<<<<<<<<<
 TITLE> *
  
 CHARMM>     
  
 CHARMM>    open read card unit 20 name toppar/par_all36_carb.prm
 OPNLGU> Unit already open. The old file will be closed first.
 VCLOSE: Closing unit   20 with status "KEEP"
 VOPEN> Attempting to open::toppar/par_all36_carb.prm::
 OPNLGU> Unit 20 opened for READONLY access to toppar/par_all36_carb.prm
  
 CHARMM>    read para card unit 20 append flex

          PARAMETER FILE BEING READ FROM UNIT 20
 TITLE> * $ID: PAR_ALLXX_SUGAR.INP,V 1.132 2014/08/19 19:03:21 ALEX EXP $
 TITLE> *>>>>>>>>>>>> ALL-HYDROGEN PARAMETERS USED IN THE <<<<<<<<<<<<<<<<
 TITLE> *>>>>> DEVELOPMENT OF THE CHARMM CARBOHYDRATE  FORCE FIELD<<<<<<<<
 TITLE> *>>>>>>>>>>>>>>>>>>>>>>>>> JUNE 2009 <<<<<<<<<<<<<<<<<<<<<<<<<<<<<
 TITLE> *>>>>>>>> DIRECT COMMENTS TO ALEXANDER D. MACKERELL JR. <<<<<<<<<<
 TITLE> *>>>>>>>>>> VIA THE CHARMM WEB SITE: WWW.CHARMM.ORG <<<<<<<<<<<<<<
 TITLE> *>>>>>>>>>>>>>>> PARAMETER SET DISCUSSION FORUM <<<<<<<<<<<<<<<<<<
 TITLE> *
 PARMIO> NONBOND, HBOND lists and IMAGE atoms cleared.
  
 CHARMM>     
  
 CHARMM>    ! lipids
 CHARMM>    open read card unit 10 name toppar/top_all36_lipid.rtf
 OPNLGU> Unit already open. The old file will be closed first.
 VCLOSE: Closing unit   10 with status "KEEP"
 VOPEN> Attempting to open::toppar/top_all36_lipid.rtf::
 OPNLGU> Unit 10 opened for READONLY access to toppar/top_all36_lipid.rtf
  
 CHARMM>    read  rtf card unit 10 append
 MAINIO> Residue topology file being read from unit  10.
 TITLE> *  \\\\\\\ CHARMM36 ALL-HYDROGEN LIPID TOPOLOGY FILE ///////
 TITLE> *  ALL COMMENTS AND QUESTIONS SHOULD BE SUBMITTED TO THE
 TITLE> *  PARAMETER FORUM AT THE CHARMM WEBSITE: WWW.CHARMM.ORG
 TITLE> *
  
 CHARMM>     
  
 CHARMM>    open read card unit 20 name toppar/par_all36_lipid.prm
 OPNLGU> Unit already open. The old file will be closed first.
 VCLOSE: Closing unit   20 with status "KEEP"
 VOPEN> Attempting to open::toppar/par_all36_lipid.prm::
 OPNLGU> Unit 20 opened for READONLY access to toppar/par_all36_lipid.prm
  
 CHARMM>    read para card unit 20 append flex

          PARAMETER FILE BEING READ FROM UNIT 20
 TITLE> *  \\\\\\\ CHARMM36 ALL-HYDROGEN LIPID PARAMETER FILE ///////
 TITLE> *  ALL COMMENTS AND QUESTIONS SHOULD BE SUBMITTED TO THE
 TITLE> *  PARAMETER FORUM AT THE CHARMM WEBSITE: WWW.CHARMM.ORG
 TITLE> *
 PARMIO> NONBOND, HBOND lists and IMAGE atoms cleared.
  
 CHARMM>     
  
 CHARMM>    ! CGENFF
 CHARMM>    open read card unit 10 name toppar/top_all36_cgenff.rtf
 OPNLGU> Unit already open. The old file will be closed first.
 VCLOSE: Closing unit   10 with status "KEEP"
 VOPEN> Attempting to open::toppar/top_all36_cgenff.rtf::
 OPNLGU> Unit 10 opened for READONLY access to toppar/top_all36_cgenff.rtf
  
 CHARMM>    read  rtf card unit 10 append
 MAINIO> Residue topology file being read from unit  10.
 TITLE> *  --------------------------------------------------------------------------  *
 TITLE> *          CGENFF: TOPOLOGY FOR THE CHARMM GENERAL FORCE FIELD V. 4.6          *
 TITLE> *                    FOR SMALL MOLECULE DRUG DESIGN                            *
 TITLE> *  --------------------------------------------------------------------------  *
 TITLE> *

 DRUDES PARTICLES WILL BE GENERATED AUTOMATICALLY FOR ALL ATOMS WITH NON-ZERO ALPHA
 Thole-type dipole screening, Slater-Delta shape {S(u) = 1 - (1+u/2)*exp(-u)}, default radius =  1.300000
  
 CHARMM>     
  
 CHARMM>    open read card unit 20 name toppar/par_all36_cgenff.prm
 OPNLGU> Unit already open. The old file will be closed first.
 VCLOSE: Closing unit   20 with status "KEEP"
 VOPEN> Attempting to open::toppar/par_all36_cgenff.prm::
 OPNLGU> Unit 20 opened for READONLY access to toppar/par_all36_cgenff.prm
  
 CHARMM>    read para card unit 20 append flex

          PARAMETER FILE BEING READ FROM UNIT 20
 TITLE> *  --------------------------------------------------------------------------  *
 TITLE> *         CGENFF: PARAMETERS FOR THE CHARMM GENERAL FORCE FIELD V. 4.6         *
 TITLE> *                    FOR SMALL MOLECULE DRUG DESIGN                            *
 TITLE> *  --------------------------------------------------------------------------  *
 TITLE> *  2017/8: IF PROTEIN, NUCLEIC ACID AND CARBOHYDRATE TOPOLOGY AND PARAMETER FILES
 TITLE> *  ARE NOT READ PRIOR TO THE CGENFF FILES "WARNING: ATOMS IN NBFIX ' errors will
 TITLE> *  BE ENCOUNTERED.  THESE CAN BE PASSED BY SETTING BOMLEV ( -2) PRIOR TO READING
 TITLE> *  THIS FILE. IN ADDITION, WHEN GENERATING AROMATIC HALOGENS (CL, BR, I) WITH
 TITLE> *  PRE C41B/C42A VERSIONS OF CHARMM "MISSING PARAMETER" ERRORS WILL BE
 TITLE> *  ENCOUNTERED THAT ALSO REQUIRE SETTING BOMLEV ( -2).
 TITLE> *
 PARMIO> NONBOND, HBOND lists and IMAGE atoms cleared.
  
 CHARMM>     
  
 CHARMM>    ! Phosphates and Sulfates
 CHARMM>    stream toppar/toppar_all36_moreions.str
 VOPEN> Attempting to open::toppar/toppar_all36_moreions.str::
 OPNLGU> Unit 98 opened for READONLY access to toppar/toppar_all36_moreions.str

                    INPUT STREAM SWITCHING TO UNIT    98
 RDTITL> * ADDITIONAL IONS GENERATED USING CGENFF
 RDTITL> *
 Parameter: IN1 <- "" <empty>
  
 CHARMM>     
  
 CHARMM>    set nat ?NATC
 RDCMND substituted energy or value "?NATC" to "345"
 Parameter: NAT <- "345"
  
 CHARMM>    set app
 Parameter: APP <- "" <empty>
  
 CHARMM>     
  
 CHARMM>    if "@NAT" ne "?NATC" if @nat ne 0 set app append
 Parameter: NAT -> "345"
 Parameter: NAT -> "345"
 RDCMND: can not substitute energy "?NATC""
 Comparing ""345"" and ""?NATC"".
 IF test evaluated as true.  Performing command
 Comparing "345" and "0".
 IF test evaluated as true.  Performing command
 Parameter: APP <- "APPEND"
  
 CHARMM>     
  
 CHARMM>    read rtf card @app
 Parameter: APP -> "APPEND"
 MAINIO> Residue topology file being read from unit  98.
 RDTITL> * TOPOLOGIES GENERATED BY
 RDTITL> * CHARMM GENERAL FORCE FIELD (CGENFF) PROGRAM VERSION 2.4.0
 RDTITL> *
  
 CHARMM>     
  
 CHARMM>    read para card flex @app
 Parameter: APP -> "APPEND"

          PARAMETER FILE BEING READ FROM UNIT 98
 RDTITL> * PARAMETERS GENERATED BY ANALOGY BY
 RDTITL> * CHARMM GENERAL FORCE FIELD (CGENFF) PROGRAM VERSION 2.4.0
 RDTITL> *
 PARMIO> NONBOND, HBOND lists and IMAGE atoms cleared.
  
 CHARMM>     
  
 VCLOSE: Closing unit   98 with status "KEEP"

                    RETURNING TO INPUT STREAM    99
  
 CHARMM>     
  
 CHARMM>    ! Interface FF
 CHARMM>    open read card unit 10 name toppar/top_interface.rtf
 OPNLGU> Unit already open. The old file will be closed first.
 VCLOSE: Closing unit   10 with status "KEEP"
 VOPEN> Attempting to open::toppar/top_interface.rtf::
 OPNLGU> Unit 10 opened for READONLY access to toppar/top_interface.rtf
  
 CHARMM>    read  rtf card unit 10 append
 MAINIO> Residue topology file being read from unit  10.
 TITLE> * INTERFACE FF
 TITLE> * TOPOLOGY FOR NANOMATERIALS
 TITLE> *
*** WARNING **** residue TSHO already exists (old one deleted)

      ***** LEVEL  1 WARNING FROM <RTFRDR> *****
      ***** Residue already exists.
      ******************************************
      BOMLEV (  0) IS NOT REACHED. WRNLEV IS  5

          PRES TSHO17      -1.050
*** WARNING **** residue TSHO already exists (old one deleted)

      ***** LEVEL  1 WARNING FROM <RTFRDR> *****
      ***** Residue already exists.
      ******************************************
      BOMLEV (  0) IS NOT REACHED. WRNLEV IS  5

          PRES TSHO21      -1.050
 There were   2 warning(s) from RTFRDR.
  
 CHARMM>     
  
 CHARMM>    open read card unit 10 name toppar/par_interface.prm
 OPNLGU> Unit already open. The old file will be closed first.
 VCLOSE: Closing unit   10 with status "KEEP"
 VOPEN> Attempting to open::toppar/par_interface.prm::
 OPNLGU> Unit 10 opened for READONLY access to toppar/par_interface.prm
  
 CHARMM>    read para card unit 10 append flex

          PARAMETER FILE BEING READ FROM UNIT 10
 TITLE> * INTERFACE FF
 TITLE> * TOPOLOGY AND PARAMETER FOR CALY MINERALS, CEMENT MINERALS
 TITLE> *
 PARRDR> Error: Repeated DIHE parameter ( 10947): HGR6  ICG1  ICG1  ICGE is replaced
 PARMIO> NONBOND, HBOND lists and IMAGE atoms cleared.
  
 CHARMM>     
  
 CHARMM>    stream toppar/toppar_all36_nano_lig.str
 VOPEN> Attempting to open::toppar/toppar_all36_nano_lig.str::
 OPNLGU> Unit 98 opened for READONLY access to toppar/toppar_all36_nano_lig.str

                    INPUT STREAM SWITCHING TO UNIT    98
 RDTITL> READ RTF CARD APPEND
 RDTITL> No title read.
 Parameter: IN1 <- "" <empty>
  
 CHARMM>    read rtf card append
 MAINIO> Residue topology file being read from unit  98.
 RDTITL> * TOPOLOGY FOR NANO-LIGAND
 RDTITL> *
  
 CHARMM>     
  
 CHARMM>    read param card flex append

          PARAMETER FILE BEING READ FROM UNIT 98
 RDTITL> * SYNTHETIC POLYMER PARAMETER
 RDTITL> *
 PARMIO> NONBOND, HBOND lists and IMAGE atoms cleared.
  
 CHARMM>    RETURN
 VCLOSE: Closing unit   98 with status "KEEP"

                    RETURNING TO INPUT STREAM    99
  
 CHARMM>    stream toppar/toppar_all36_nano_lig_patch.str
 VOPEN> Attempting to open::toppar/toppar_all36_nano_lig_patch.str::
 OPNLGU> Unit 98 opened for READONLY access to toppar/toppar_all36_nano_lig_patch.str

                    INPUT STREAM SWITCHING TO UNIT    98
 RDTITL> READ RTF CARD APPEND
 RDTITL> No title read.
 Parameter: IN1 <- "" <empty>
  
 CHARMM>    read rtf card append
 MAINIO> Residue topology file being read from unit  98.
 RDTITL> * TOPOLOGY FOR SYNTHETIC_POLYMER
 RDTITL> *
  
 CHARMM>    RETURN
 VCLOSE: Closing unit   98 with status "KEEP"

                    RETURNING TO INPUT STREAM    99
  
 CHARMM>     
  
 CHARMM>    ! Additional topologies and parameters for synthetic polymer
 CHARMM>    stream toppar/toppar_all36_synthetic_polymer.str
 VOPEN> Attempting to open::toppar/toppar_all36_synthetic_polymer.str::
 OPNLGU> Unit 98 opened for READONLY access to toppar/toppar_all36_synthetic_polymer.str

                    INPUT STREAM SWITCHING TO UNIT    98
 RDTITL> READ RTF CARD APPEND
 RDTITL> No title read.
 Parameter: IN1 <- "" <empty>
  
 CHARMM>    read rtf card append
 MAINIO> Residue topology file being read from unit  98.
 RDTITL> * TOPOLOGY FOR SYNTHETIC_POLYMER
 RDTITL> *
  
 CHARMM>     
  
 CHARMM>    read param card flex append

          PARAMETER FILE BEING READ FROM UNIT 98
 RDTITL> * SYNTHETIC POLYMER PARAMETER
 RDTITL> *
 PARMIO> NONBOND, HBOND lists and IMAGE atoms cleared.
  
 CHARMM>    RETURN
 VCLOSE: Closing unit   98 with status "KEEP"

                    RETURNING TO INPUT STREAM    99
  
 CHARMM>    stream toppar/toppar_all36_synthetic_polymer_patch.str
 VOPEN> Attempting to open::toppar/toppar_all36_synthetic_polymer_patch.str::
 OPNLGU> Unit 98 opened for READONLY access to toppar/toppar_all36_synthetic_polymer_patch.str

                    INPUT STREAM SWITCHING TO UNIT    98
 RDTITL> READ RTF CARD APPEND
 RDTITL> No title read.
 Parameter: IN1 <- "" <empty>
  
 CHARMM>    read rtf card append
 MAINIO> Residue topology file being read from unit  98.
 RDTITL> * TOPOLOGY FOR SYNTHETIC_POLYMER
 RDTITL> *
  
 CHARMM>     
  
 CHARMM>    return
 VCLOSE: Closing unit   98 with status "KEEP"

                    RETURNING TO INPUT STREAM    99
  
 CHARMM>    stream toppar/toppar_all36_polymer_solvent.str
 VOPEN> Attempting to open::toppar/toppar_all36_polymer_solvent.str::
 OPNLGU> Unit 98 opened for READONLY access to toppar/toppar_all36_polymer_solvent.str

                    INPUT STREAM SWITCHING TO UNIT    98
 RDTITL> READ RTF CARD APPEND
 RDTITL> No title read.
 Parameter: IN1 <- "" <empty>
  
 CHARMM>    read rtf card append
 MAINIO> Residue topology file being read from unit  98.
 RDTITL> * TOPOLOGY FOR SYNTHETIC_POLYMER
 RDTITL> *
  
 CHARMM>    read param card flex append

          PARAMETER FILE BEING READ FROM UNIT 98
 RDTITL> * SYNTHETIC POLYMER PARAMETER
 RDTITL> *
 PARMIO> NONBOND, HBOND lists and IMAGE atoms cleared.
  
 CHARMM>     
  
 CHARMM>    RETURN
 VCLOSE: Closing unit   98 with status "KEEP"

                    RETURNING TO INPUT STREAM    99
  
 CHARMM>     
  
 CHARMM>    ! Additional topologies and parameters for water and ions
 CHARMM>    stream toppar/toppar_water_ions.str
 VOPEN> Attempting to open::toppar/toppar_water_ions.str::
 OPNLGU> Unit 98 opened for READONLY access to toppar/toppar_water_ions.str

                    INPUT STREAM SWITCHING TO UNIT    98
 RDTITL> * TOPLOGY AND PARAMETER INFORMATION FOR WATER AND IONS.
 RDTITL> *
 Parameter: IN1 <- "" <empty>
  
 CHARMM>     
  
 CHARMM>    !Testcase
 CHARMM>    !test_water_ions.inp
 CHARMM>     
  
 CHARMM>    ! IMPORTANT NOTE: this file contains NBFixes between carboxylates and sodium,
 CHARMM>    ! which will only apply if the main files containing carboxylate atom types
 CHARMM>    ! have been read in first!
 CHARMM>     
  
 CHARMM>    !references
 CHARMM>    !
 CHARMM>    !TIP3P water model
 CHARMM>    !
 CHARMM>    !W.L. Jorgensen; J.Chandrasekhar; J.D. Madura; R.W. Impey;
 CHARMM>    !M.L. Klein; "Comparison of simple potential functions for
 CHARMM>    !simulating liquid water", J. Chem. Phys. 79 926-935 (1983).
 CHARMM>    !
 CHARMM>    !IONS
 CHARMM>    !
 CHARMM>    !Ions from Roux and coworkers
 CHARMM>    !
 CHARMM>    !Beglov, D. and Roux, B., Finite Representation of an Infinite
 CHARMM>    !Bulk System: Solvent Boundary Potential for Computer Simulations,
 CHARMM>    !Journal of Chemical Physics, 1994, 100: 9050-9063
 CHARMM>    !
 CHARMM>    !ZINC
 CHARMM>    !
 CHARMM>    !Stote, R.H. and Karplus, M. Zinc Binding in Proteins and
 CHARMM>    !Solution: A Simple but Accurate Nonbonded Representation, PROTEINS:
 CHARMM>    !Structure, Function, and Genetics 23:12-31 (1995)
 CHARMM>     
  
 CHARMM>    !test "append" to determine if previous toppar files have been read and
 CHARMM>    !add append to "read rtf card" if true
 CHARMM>    set nat ?NATC
 RDCMND substituted energy or value "?NATC" to "468"
 Parameter: NAT <- "468"
  
 CHARMM>    set app
 Parameter: APP <- "" <empty>
  
 CHARMM>    !We're exploiting what is arguably a bug in the parser. On the left hand side,
 CHARMM>    !the quotes have priority, so NAT is correctly substituted. On the right hand
 CHARMM>    !side, the ? has priority and NATC" (sic) is not a valid substitution...
 CHARMM>    if "@NAT" ne "?NATC" if @nat ne 0 set app append
 Parameter: NAT -> "468"
 Parameter: NAT -> "468"
 RDCMND: can not substitute energy "?NATC""
 Comparing ""468"" and ""?NATC"".
 IF test evaluated as true.  Performing command
 Comparing "468" and "0".
 IF test evaluated as true.  Performing command
 Parameter: APP <- "APPEND"
  
 CHARMM>     
  
 CHARMM>    read rtf card @app
 Parameter: APP -> "APPEND"
 MAINIO> Residue topology file being read from unit  98.
 RDTITL> * TOPOLOGY FOR WATER AND IONS
 RDTITL> *
  
 CHARMM>     
  
 CHARMM>    read para card flex @app
 Parameter: APP -> "APPEND"

          PARAMETER FILE BEING READ FROM UNIT 98
 RDTITL> * PARAMETERS FOR WATER AND IONS
 RDTITL> *
 PARMIO> NONBOND, HBOND lists and IMAGE atoms cleared.
  
 CHARMM>     
  
 CHARMM>    ! The following section contains NBFixes for sodium interacting with
 CHARMM>    ! carboxylate oxygens of various CHARMM force fields. It will generate
 CHARMM>    ! level -1 warnings whenever any of these force fields have not been
 CHARMM>    ! read prior to the current stream file. Since we don't want to force
 CHARMM>    ! the user to always read all the force fields, we're suppressing the
 CHARMM>    ! warnings. The only side effect is that you will have "most severe
 CHARMM>    ! warning was at level 0" at the end of your output. Also note that
 CHARMM>    ! the user is responsible for reading the current file last if they
 CHARMM>    ! want the NBFixes to apply. A more elegant solution would require new
 CHARMM>    ! features to be added to CHARMM.
 CHARMM>    ! parallel fix, to avoid duplicated messages in the log
 CHARMM>    set para
 Parameter: PARA <- "" <empty>
  
 CHARMM>    if ?NUMNODE gt 1 set para node 0
 RDCMND substituted energy or value "?NUMNODE" to "1"
 Comparing "1" and "1".
 IF test evaluated as false.  Skipping command
  
 CHARMM>     
  
 CHARMM>    set wrn ?WRNLEV
 RDCMND substituted energy or value "?WRNLEV" to "5"
 Parameter: WRN <- "5"
  
 CHARMM>    ! Some versions of CHARMM don't seem to initialize wrnlev...
 CHARMM>    if "@WRN" eq "?WRNLEV" set wrn 5
 Parameter: WRN -> "5"
 RDCMND: can not substitute energy "?WRNLEV""
 Comparing ""5"" and ""?WRNLEV"".
 IF test evaluated as false.  Skipping command
  
 CHARMM>    set bom ?bomlev
 RDCMND substituted energy or value "?BOMLEV" to "0"
 Parameter: BOM <- "0"
  
 CHARMM>    WRNLEV -1 @PARA
 Parameter: PARA -> "" <empty>
  
 CHARMM>    BOMLEV -1 @PARA
 Parameter: PARA -> "" <empty>
  
 CHARMM>    read para card flex append

          PARAMETER FILE BEING READ FROM UNIT 98
 RDTITL> * NBFIX BETWEEN CARBOXYLATE AND SODIUM
 RDTITL> *
 PARMIO> NONBOND, HBOND lists and IMAGE atoms cleared.
  
 CHARMM>    BOMLEV @bom @PARA
 Parameter: BOM -> "0"
 Parameter: PARA -> "" <empty>
  
 CHARMM>    WRNLEV @wrn @PARA
 Parameter: WRN -> "5"
 Parameter: PARA -> "" <empty>
  
 CHARMM>     
  
 CHARMM>    return
 VCLOSE: Closing unit   98 with status "KEEP"

                    RETURNING TO INPUT STREAM    99
  
 CHARMM>    stream toppar/toppar_dum_noble_gases.str
 VOPEN> Attempting to open::toppar/toppar_dum_noble_gases.str::
 OPNLGU> Unit 98 opened for READONLY access to toppar/toppar_dum_noble_gases.str

                    INPUT STREAM SWITCHING TO UNIT    98
 RDTITL> * TOPLOGY AND PARAMETER INFORMATION FOR HELIUM, NEON AND A DUMMY ATOM.
 RDTITL> *
 Parameter: IN1 <- "" <empty>
  
 CHARMM>     
  
 CHARMM>    !Testcase
 CHARMM>    !test_dum_nobel_gases.inp
 CHARMM>     
  
 CHARMM>    !test "append" to determine if previous	toppar files have been read and
 CHARMM>    !add append to "read rtf card" if true
 CHARMM>    set nat ?NATC
 RDCMND substituted energy or value "?NATC" to "485"
 Parameter: NAT <- "485"
  
 CHARMM>    set app
 Parameter: APP <- "" <empty>
  
 CHARMM>    !We're exploiting what is arguably a bug in the parser. On the left hand side,
 CHARMM>    !the quotes have proirity, so NAT is correctly substituted. On the right hand
 CHARMM>    !side, the ? has priority and NATC" (sic) is not a valid substitution...
 CHARMM>    if "@NAT" ne "?NATC" if @nat ne 0 set app append
 Parameter: NAT -> "485"
 Parameter: NAT -> "485"
 RDCMND: can not substitute energy "?NATC""
 Comparing ""485"" and ""?NATC"".
 IF test evaluated as true.  Performing command
 Comparing "485" and "0".
 IF test evaluated as true.  Performing command
 Parameter: APP <- "APPEND"
  
 CHARMM>     
  
 CHARMM>    read rtf card @app
 Parameter: APP -> "APPEND"
 MAINIO> Residue topology file being read from unit  98.
 RDTITL> * TOPOLOGY FOR HELIUM, NEON AND A DUMMY ATOM.
 RDTITL> *
  
 CHARMM>     
  
 CHARMM>    read para card flex @app
 Parameter: APP -> "APPEND"

          PARAMETER FILE BEING READ FROM UNIT 98
 RDTITL> * PARAMETERS FOR HELIUM, NEON AND A DUMMY ATOM.
 RDTITL> *
 PARMIO> NONBOND, HBOND lists and IMAGE atoms cleared.
  
 CHARMM>     
  
 CHARMM>    return
 VCLOSE: Closing unit   98 with status "KEEP"

                    RETURNING TO INPUT STREAM    99
  
 CHARMM>    stream toppar/toppar_ions_won.str
 VOPEN> Attempting to open::toppar/toppar_ions_won.str::
 OPNLGU> Unit 98 opened for READONLY access to toppar/toppar_ions_won.str

                    INPUT STREAM SWITCHING TO UNIT    98
 RDTITL> * TOP_IONS_WON.STR: GENERAL MODEL FOR MONO-, DI-, AND TRIVALENT CATIONS
 RDTITL> *
 Parameter: IN1 <- "" <empty>
  
 CHARMM>     
  
 CHARMM>    !This is a comprehensive set of ions developed using stochastic boundary
 CHARMM>    !conditions. It is strongly recommended that ion parameters in
 CHARMM>    !toppar_water_ions.str be used if available, as they are more highly
 CHARMM>    !optimized.  Accordingly, those ions have been commented in this
 CHARMM>    !file.
 CHARMM>    !
 CHARMM>    !reference
 CHARMM>    !Won, Y., "Force Field for Monovalent, Divalent, and Trivalent Cations
 CHARMM>    !Developed under the Solvent Boundary Potential," Journal of Physical
 CHARMM>    !Chemistry A., 116: 11763-11767, 2012.
 CHARMM>     
  
 CHARMM>     
  
 CHARMM>    !test "append" to determine if previous toppar files have been read and
 CHARMM>    !add append to "read rtf card" if true
 CHARMM>    set nat ?NATC
 RDCMND substituted energy or value "?NATC" to "488"
 Parameter: NAT <- "488"
  
 CHARMM>    set app
 Parameter: APP <- "" <empty>
  
 CHARMM>    !We're exploiting what is arguably a bug in the parser. On the left hand side,
 CHARMM>    !the quotes have priority, so NAT is correctly substituted. On the right hand
 CHARMM>    !side, the ? has priority and NATC" (sic) is not a valid substitution...
 CHARMM>    if "@NAT" ne "?NATC" if @nat ne 0 set app append
 Parameter: NAT -> "488"
 Parameter: NAT -> "488"
 RDCMND: can not substitute energy "?NATC""
 Comparing ""488"" and ""?NATC"".
 IF test evaluated as true.  Performing command
 Comparing "488" and "0".
 IF test evaluated as true.  Performing command
 Parameter: APP <- "APPEND"
  
 CHARMM>     
  
 CHARMM>    read rtf card @app
 Parameter: APP -> "APPEND"
 MAINIO> Residue topology file being read from unit  98.
 RDTITL> * TOPOLOGY FOR WATER AND IONS
 RDTITL> *
  
 CHARMM>     
  
 CHARMM>    read para card flex @app
 Parameter: APP -> "APPEND"

          PARAMETER FILE BEING READ FROM UNIT 98
 RDTITL> * PAR_CATION.PRM FOR MONO-, DI-, AND TRIVALENT CATIONS
 RDTITL> *
 PARMIO> NONBOND, HBOND lists and IMAGE atoms cleared.
  
 VCLOSE: Closing unit   98 with status "KEEP"

                    RETURNING TO INPUT STREAM    99
  
 CHARMM>    stream toppar/cam.str
 VOPEN> Attempting to open::toppar/cam.str::
 OPNLGU> Unit 98 opened for READONLY access to toppar/cam.str

                    INPUT STREAM SWITCHING TO UNIT    98
 RDTITL> READ RTF CARD APPEND
 RDTITL> No title read.
 Parameter: IN1 <- "" <empty>
  
 CHARMM>    read rtf card append
 MAINIO> Residue topology file being read from unit  98.
 RDTITL> * TOPOLOGY GENERATED BY PARMED
 RDTITL> *

      ***** LEVEL  1 WARNING FROM <rtfrdr> *****
      ***** No AUTOgen defaults specified in appended RTF. Potential conflict with prior RTF autogen options. Check.
      ******************************************
      BOMLEV (  0) IS NOT REACHED. WRNLEV IS  5

  
 CHARMM>     
  
 CHARMM>    read para card flex append

          PARAMETER FILE BEING READ FROM UNIT 98
 RDTITL> * PARAMETERS GENERATED BY PARMED
 RDTITL> *
 PARMIO> NONBOND, HBOND lists and IMAGE atoms cleared.
  
 CHARMM>     
  
 CHARMM>    ! The following section contains NBFixes for CAM interacting with
 CHARMM>    ! water.
 CHARMM>    set para
 Parameter: PARA <- "" <empty>
  
 CHARMM>    if ?NUMNODE gt 1 set para node 0
 RDCMND substituted energy or value "?NUMNODE" to "1"
 Comparing "1" and "1".
 IF test evaluated as false.  Skipping command
  
 CHARMM>     
  
 CHARMM>    set wrn ?WRNLEV
 RDCMND substituted energy or value "?WRNLEV" to "5"
 Parameter: WRN <- "5"
  
 CHARMM>    ! Some versions of CHARMM don't seem to initialize wrnlev...
 CHARMM>    if "@WRN" eq "?WRNLEV" set wrn 5
 Parameter: WRN -> "5"
 RDCMND: can not substitute energy "?WRNLEV""
 Comparing ""5"" and ""?WRNLEV"".
 IF test evaluated as false.  Skipping command
  
 CHARMM>    set bom ?bomlev
 RDCMND substituted energy or value "?BOMLEV" to "0"
 Parameter: BOM <- "0"
  
 CHARMM>    WRNLEV -1 @PARA
 Parameter: PARA -> "" <empty>
  
 CHARMM>    BOMLEV -1 @PARA
 Parameter: PARA -> "" <empty>
  
 CHARMM>     
  
 CHARMM>    read para card flex append

          PARAMETER FILE BEING READ FROM UNIT 98
 RDTITL> * NBFIX BETWEEN CAM AND WATER
 RDTITL> *
 PARMIO> NONBOND, HBOND lists and IMAGE atoms cleared.
  
 CHARMM>    BOMLEV @bom @PARA
 Parameter: BOM -> "0"
 Parameter: PARA -> "" <empty>
  
 CHARMM>    WRNLEV @wrn @PARA
 Parameter: WRN -> "5"
 Parameter: PARA -> "" <empty>
  
 CHARMM>     
  
 CHARMM>    return
 VCLOSE: Closing unit   98 with status "KEEP"

                    RETURNING TO INPUT STREAM    99
  
 CHARMM>     
  
 CHARMM>    ! Additional topologies and parameters for protein
 CHARMM>    stream toppar/toppar_all36_prot_arg0.str
 VOPEN> Attempting to open::toppar/toppar_all36_prot_arg0.str::
 OPNLGU> Unit 98 opened for READONLY access to toppar/toppar_all36_prot_arg0.str

                    INPUT STREAM SWITCHING TO UNIT    98
 RDTITL> *>>>>>> ALL-HYDROGEN TOPOLOGY FOR NEUTRAL ARG <<<<<<<<<<<<<<<<<<<<
 RDTITL> *>>>>>>>>>>>>>>>>>>>>>>> 2007 <<<<<<<<<<<<<<<<<<<<<<<<<<<<<<<<<<<<
 RDTITL> *>>>>>>>> DIRECT COMMENTS TO ALEXANDER D. MACKERELL JR. <<<<<<<<<<
 RDTITL> *>>>>>>>>>>>>>>> PARAMETER FORUM, WWW.CHARMM.ORG <<<<<<<<<<<<<<<<<
 RDTITL> *
 Parameter: IN1 <- "" <empty>
  
 CHARMM>     
  
 CHARMM>    ! Atom names include "R" (for Arg) as the second letter. The
 CHARMM>    ! only other atom types in the additive FF with this second
 CHARMM>    ! letter are histidine [HN]R[123] in the protein FF and CRL[12]
 CHARMM>    ! in toppar_all36_lipid_cholesterol.str , so no more conflicts.
 CHARMM>     
  
 CHARMM>    !Parent files that have to be read prior to streaming this file
 CHARMM>    !top_all36_prot.rtf
 CHARMM>    !par_all36_prot.rtf
 CHARMM>    !
 CHARMM>    !Testcase
 CHARMM>    !test_all36_prot_arg0.inp
 CHARMM>     
  
 CHARMM>    !Li, L., Vorobyov, I.V., MacKerell, Jr., A.D., Allen, T.W., "Is
 CHARMM>    !arginine charged in a membrane?" Biophysical Journal, 94: L11-L13,
 CHARMM>    !2008, PMCID: PMC2157258
 CHARMM>     
  
 CHARMM>    read rtf card append
 MAINIO> Residue topology file being read from unit  98.
 RDTITL> * TOPOLOGY FOR PROTEIN RELATED MODEL COMPOUNDS
 RDTITL> *
*** WARNING **** residue MGU1 already exists (old one deleted)

      ***** LEVEL  1 WARNING FROM <RTFRDR> *****
      ***** Residue already exists.
      ******************************************
      BOMLEV (  0) IS NOT REACHED. WRNLEV IS  5

          RESI MGU1          0.00
*** WARNING **** residue MGU2 already exists (old one deleted)

      ***** LEVEL  1 WARNING FROM <RTFRDR> *****
      ***** Residue already exists.
      ******************************************
      BOMLEV (  0) IS NOT REACHED. WRNLEV IS  5

          RESI MGU2          0.00
 There were   2 warning(s) from RTFRDR.
  
 CHARMM>     
  
 CHARMM>    read param card flex append

          PARAMETER FILE BEING READ FROM UNIT 98
 RDTITL>  
 RDTITL> No title read.
 PARMIO> NONBOND, HBOND lists and IMAGE atoms cleared.
  
 CHARMM>     
  
 CHARMM>    return
 VCLOSE: Closing unit   98 with status "KEEP"

                    RETURNING TO INPUT STREAM    99
  
 CHARMM>    stream toppar/toppar_all36_prot_c36m_d_aminoacids.str
 VOPEN> Attempting to open::toppar/toppar_all36_prot_c36m_d_aminoacids.str::
 OPNLGU> Unit 98 opened for READONLY access to toppar/toppar_all36_prot_c36m_d_aminoacids.str

                    INPUT STREAM SWITCHING TO UNIT    98
 RDTITL> *>>>>>>CHARMM36 ALL-HYDROGEN TOPPAR FILE FOR D-PROTEINS <<<<<<<
 RDTITL> *>>>>>>>>>>>>>>>>>>>>>>>>>> JAN. 2016 <<<<<<<<<<<<<<<<<<<<<<<<<<<<
 RDTITL> * ALL COMMENTS TO THE CHARMM WEB SITE: WWW.CHARMM.ORG
 RDTITL> *             PARAMETER SET DISCUSSION FORUM
 RDTITL> *
 Parameter: IN1 <- "" <empty>
  
 CHARMM>     
  
 CHARMM>    !update 2016/2. use directly inverted CMAPs
 CHARMM>     
  
 CHARMM>    !toppar stream file for D-amino acids. Includes new residue
 CHARMM>    !names, inverted CMAP and additional parameters.
 CHARMM>     
  
 CHARMM>    !Parent files that have to be read prior to streaming this file
 CHARMM>    !top_all36_prot.rtf
 CHARMM>    !par_all36m_prot.prm
 CHARMM>    !
 CHARMM>    !Testcase
 CHARMM>    !test_all36_d_amino_acid.inp
 CHARMM>     
  
 CHARMM>    !test "append" to determine if previous toppar files have been read and
 CHARMM>    !add append to "read rtf card" if true
 CHARMM>    set nat ?NATC
 RDCMND substituted energy or value "?NATC" to "554"
 Parameter: NAT <- "554"
  
 CHARMM>    set app
 Parameter: APP <- "" <empty>
  
 CHARMM>    !We're exploiting what is arguably a bug in the parser. On the left hand side,
 CHARMM>    !the quotes have priority, so NAT is correctly substituted. On the right hand
 CHARMM>    !side, the ? has priority and NATC" (sic) is not a valid substitution...
 CHARMM>    if "@NAT" ne "?NATC" if @nat ne 0 set app append
 Parameter: NAT -> "554"
 Parameter: NAT -> "554"
 RDCMND: can not substitute energy "?NATC""
 Comparing ""554"" and ""?NATC"".
 IF test evaluated as true.  Performing command
 Comparing "554" and "0".
 IF test evaluated as true.  Performing command
 Parameter: APP <- "APPEND"
  
 CHARMM>     
  
 CHARMM>    read rtf card @app
 Parameter: APP -> "APPEND"
 MAINIO> Residue topology file being read from unit  98.
 RDTITL> * TOPOLOGY FOR D- AMINOACIDS
 RDTITL> *
  
 CHARMM>     
  
 CHARMM>    read para card flex @app
 Parameter: APP -> "APPEND"

          PARAMETER FILE BEING READ FROM UNIT 98
 RDTITL> * PARAMETERS FOR D- AMINOACIDS
 RDTITL> *
 PARMIO> NONBOND, HBOND lists and IMAGE atoms cleared.
  
 VCLOSE: Closing unit   98 with status "KEEP"

                    RETURNING TO INPUT STREAM    99
  
 CHARMM>    stream toppar/toppar_all36_prot_fluoro_alkanes.str
 VOPEN> Attempting to open::toppar/toppar_all36_prot_fluoro_alkanes.str::
 OPNLGU> Unit 98 opened for READONLY access to toppar/toppar_all36_prot_fluoro_alkanes.str

                    INPUT STREAM SWITCHING TO UNIT    98
 RDTITL> * TOPOLOGY AND PARAMETERS FOR FLUORINATED ALKANES.
 RDTITL> *
 Parameter: IN1 <- "" <empty>
  
 CHARMM>     
  
 CHARMM>    !These parameters are maintained for historic reasons.  The CGenFF
 CHARMM>    !halogen parameters are a significant improvement over these
 CHARMM>    !parameters.
 CHARMM>     
  
 CHARMM>    !Parent files that have to be read prior to streaming this file
 CHARMM>    !top_all36_prot.rtf
 CHARMM>    !par_all36_prot.prm
 CHARMM>     
  
 CHARMM>    !Testcase
 CHARMM>    !test_all36_prot_fluoro_alkanes.inp
 CHARMM>     
  
 CHARMM>    !Reference
 CHARMM>    !Chen, I.-J., Yin, D. and MacKerell, Jr., A.D., "Combined Ab
 CHARMM>    !initio/Empirical Approach for Optimization of Lennard-Jones Parameters
 CHARMM>    !for Polar-Neutral Compounds," Journal of Computational Chemistry,
 CHARMM>    !2002, 23:199-213.
 CHARMM>    !
 CHARMM>    !Note that these parameters are higly optimized to reproduce the
 CHARMM>    !corresponding condensed phase properties and have not been incorporated
 CHARMM>    !into the CHARMM22 or CHARMM27 biomolecular force fields
 CHARMM>     
  
 CHARMM>    read rtf card append
 MAINIO> Residue topology file being read from unit  98.
 RDTITL> * TOPOLOGY FOR FLUOROALKANES
 RDTITL> *
*** WARNING **** residue ETHA already exists (old one deleted)

      ***** LEVEL  1 WARNING FROM <RTFRDR> *****
      ***** Residue already exists.
      ******************************************
      BOMLEV (  0) IS NOT REACHED. WRNLEV IS  5

          RESI ETHA  0.0
*** WARNING **** residue FETH already exists (old one deleted)

      ***** LEVEL  1 WARNING FROM <RTFRDR> *****
      ***** Residue already exists.
      ******************************************
      BOMLEV (  0) IS NOT REACHED. WRNLEV IS  5

          RESI FETH  0.0
*** WARNING **** residue DFET already exists (old one deleted)

      ***** LEVEL  1 WARNING FROM <RTFRDR> *****
      ***** Residue already exists.
      ******************************************
      BOMLEV (  0) IS NOT REACHED. WRNLEV IS  5

          RESI DFET 0.0
*** WARNING **** residue TFET already exists (old one deleted)

      ***** LEVEL  1 WARNING FROM <RTFRDR> *****
      ***** Residue already exists.
      ******************************************
      BOMLEV (  0) IS NOT REACHED. WRNLEV IS  5

          RESI TFET  0.0
*** WARNING **** residue TFE  already exists (old one deleted)

      ***** LEVEL  1 WARNING FROM <RTFRDR> *****
      ***** Residue already exists.
      ******************************************
      BOMLEV (  0) IS NOT REACHED. WRNLEV IS  5

          RESI TFE   0.0
 There were   5 warning(s) from RTFRDR.
  
 CHARMM>     
  
 CHARMM>    read para card flex append

          PARAMETER FILE BEING READ FROM UNIT 98
 RDTITL> * FLUOROALKANE PARAMETERS
 RDTITL> *
 PARMIO> NONBOND, HBOND lists and IMAGE atoms cleared.
  
 CHARMM>     
  
 CHARMM>    return
 VCLOSE: Closing unit   98 with status "KEEP"

                    RETURNING TO INPUT STREAM    99
  
 CHARMM>    stream toppar/toppar_all36_prot_heme.str
 VOPEN> Attempting to open::toppar/toppar_all36_prot_heme.str::
 OPNLGU> Unit 98 opened for READONLY access to toppar/toppar_all36_prot_heme.str

                    INPUT STREAM SWITCHING TO UNIT    98
 RDTITL> * TOPOLOGY AND PARAMETER STREAM FILE FOR HEME AND RELATED
 RDTITL> * LIGANDS AND PATCHES.
 RDTITL> *
 Parameter: IN1 <- "" <empty>
  
 CHARMM>     
  
 CHARMM>    !updated 2016/2, allow for use of AUTOGENERATE ANGLE DIHEDRAl PATCH
 CHARMM>     
  
 CHARMM>    !Parent files that have to be read prior to streaming this file
 CHARMM>    !top_all36_prot.rtf
 CHARMM>    !par_all36_prot.prm
 CHARMM>     
  
 CHARMM>    !Testcase
 CHARMM>    !test_all36_prot_heme.inp
 CHARMM>     
  
 CHARMM>    read rtf card append
 MAINIO> Residue topology file being read from unit  98.
 RDTITL> * TOPOLOGY FOR HEME AND RELATED COMPOUNDS AND PATCHES
 RDTITL> *
*** WARNING **** residue CO2  already exists (old one deleted)

      ***** LEVEL  1 WARNING FROM <RTFRDR> *****
      ***** Residue already exists.
      ******************************************
      BOMLEV (  0) IS NOT REACHED. WRNLEV IS  5

          RESI CO2             0.00
 There were   1 warning(s) from RTFRDR.
  
 CHARMM>     
  
 CHARMM>    read para card flex append

          PARAMETER FILE BEING READ FROM UNIT 98
 RDTITL> * ADDITIONAL PARAMETERS FOR HEME
 RDTITL> *
 PARMIO> NONBOND, HBOND lists and IMAGE atoms cleared.
  
 CHARMM>     
  
 CHARMM>    return
 VCLOSE: Closing unit   98 with status "KEEP"

                    RETURNING TO INPUT STREAM    99
  
 CHARMM>    stream toppar/toppar_all36_prot_na_combined.str
 VOPEN> Attempting to open::toppar/toppar_all36_prot_na_combined.str::
 OPNLGU> Unit 98 opened for READONLY access to toppar/toppar_all36_prot_na_combined.str

                    INPUT STREAM SWITCHING TO UNIT    98
 RDTITL> * TOPOLOGY AND PARAMETER STREAM FILE FOR PATCHES TO CREATE
 RDTITL> * MODEL COMPOUNDS AND PATCHES THAT REQUIRE BOTH PROTEIN AND
 RDTITL> * NUCLEIC ACID TOPOLOGY AND PARAMETER INFORMATION
 RDTITL> *
 Parameter: IN1 <- "" <empty>
  
 CHARMM>     
  
 CHARMM>    !Parent files that have to be read prior to streaming this file
 CHARMM>    !top_all36_prot.rtf
 CHARMM>    !par_all36_prot.prm
 CHARMM>    !top_all36_na.rtf
 CHARMM>    !par_all36_na.prm
 CHARMM>    !stream/toppar_all36_prot_fluoro_alkanes.str ! atom types an parameters for fluorinated compounds
 CHARMM>     
  
 CHARMM>    !Testcase
 CHARMM>    !test_all36_prot_na_combined.inp
 CHARMM>     
  
 CHARMM>    !all patches must be followed by AUTOGENERATE ANGLES DIHEDRALS
 CHARMM>     
  
 CHARMM>    !PHOSPHOTYROSINE
 CHARMM>    !
 CHARMM>    !Feng, M.-H., Philippopoulos, M., MacKerell, Jr., A.D. and Lim, C.
 CHARMM>    !Structural Characterization of the Phosphotyrosine Binding Region of a
 CHARMM>    !High-Affinity aSH2 Domain-Phosphopeptide Complex by Molecular Dynamics
 CHARMM>    !Simulation and Chemical Shift Calculations. Journal of the American
 CHARMM>    !Chemical Society, 1996, 118: 11265-11277.
 CHARMM>     
  
 CHARMM>    read rtf card append
 MAINIO> Residue topology file being read from unit  98.
 RDTITL> * TOPOLOGY FOR PHOSPHORYLATED AMINO ACIDS
 RDTITL> *
*** WARNING **** residue THFI already exists (old one deleted)

      ***** LEVEL  1 WARNING FROM <RTFRDR> *****
      ***** Residue already exists.
      ******************************************
      BOMLEV (  0) IS NOT REACHED. WRNLEV IS  5

          RESI THFI       0.00
*** WARNING **** residue THMI already exists (old one deleted)

      ***** LEVEL  1 WARNING FROM <RTFRDR> *****
      ***** Residue already exists.
      ******************************************
      BOMLEV (  0) IS NOT REACHED. WRNLEV IS  5

          RESI THMI       0.00
*** WARNING **** residue THFA already exists (old one deleted)

      ***** LEVEL  1 WARNING FROM <RTFRDR> *****
      ***** Residue already exists.
      ******************************************
      BOMLEV (  0) IS NOT REACHED. WRNLEV IS  5

          RESI THFA        0.00
*** WARNING **** residue THAO already exists (old one deleted)

      ***** LEVEL  1 WARNING FROM <RTFRDR> *****
      ***** Residue already exists.
      ******************************************
      BOMLEV (  0) IS NOT REACHED. WRNLEV IS  5

          RESI THAO         0.00
*** WARNING **** residue RNUS already exists (old one deleted)

      ***** LEVEL  1 WARNING FROM <RTFRDR> *****
      ***** Residue already exists.
      ******************************************
      BOMLEV (  0) IS NOT REACHED. WRNLEV IS  5

          RESI RNUS         0.00
*** WARNING **** residue NUCL already exists (old one deleted)

      ***** LEVEL  1 WARNING FROM <RTFRDR> *****
      ***** Residue already exists.
      ******************************************
      BOMLEV (  0) IS NOT REACHED. WRNLEV IS  5

          RESI NUCL        -1.00
*** WARNING **** residue PPH1 already exists (old one deleted)

      ***** LEVEL  1 WARNING FROM <RTFRDR> *****
      ***** Residue already exists.
      ******************************************
      BOMLEV (  0) IS NOT REACHED. WRNLEV IS  5

          RESI PPH1      -1.00
*** WARNING **** residue BMPH already exists (old one deleted)

      ***** LEVEL  1 WARNING FROM <RTFRDR> *****
      ***** Residue already exists.
      ******************************************
      BOMLEV (  0) IS NOT REACHED. WRNLEV IS  5

          RESI BMPH      -1.00
*** WARNING **** residue BMPD already exists (old one deleted)

      ***** LEVEL  1 WARNING FROM <RTFRDR> *****
      ***** Residue already exists.
      ******************************************
      BOMLEV (  0) IS NOT REACHED. WRNLEV IS  5

          RESI BMPD      -2.00
*** WARNING **** residue BDFP already exists (old one deleted)

      ***** LEVEL  1 WARNING FROM <RTFRDR> *****
      ***** Residue already exists.
      ******************************************
      BOMLEV (  0) IS NOT REACHED. WRNLEV IS  5

          RESI BDFP      -1.00
*** WARNING **** residue BDFD already exists (old one deleted)

      ***** LEVEL  1 WARNING FROM <RTFRDR> *****
      ***** Residue already exists.
      ******************************************
      BOMLEV (  0) IS NOT REACHED. WRNLEV IS  5

          RESI BDFD -2.00
*** WARNING **** residue EP_2 already exists (old one deleted)

      ***** LEVEL  1 WARNING FROM <RTFRDR> *****
      ***** Residue already exists.
      ******************************************
      BOMLEV (  0) IS NOT REACHED. WRNLEV IS  5

          RESI EP_2        -2.00
*** WARNING **** residue IP_2 already exists (old one deleted)

      ***** LEVEL  1 WARNING FROM <RTFRDR> *****
      ***** Residue already exists.
      ******************************************
      BOMLEV (  0) IS NOT REACHED. WRNLEV IS  5

          RESI IP_2        -2.00
 There were  13 warning(s) from RTFRDR.
  
 CHARMM>     
  
 CHARMM>    read para card flex append

          PARAMETER FILE BEING READ FROM UNIT 98
 RDTITL> * ADDITIONAL PARAMETERS FOR PHOSPHORYLATED AMINO ACIDS
 RDTITL> *
 PARMIO> NONBOND, HBOND lists and IMAGE atoms cleared.
  
 VCLOSE: Closing unit   98 with status "KEEP"

                    RETURNING TO INPUT STREAM    99
  
 CHARMM>    stream toppar/toppar_all36_prot_retinol.str
 VOPEN> Attempting to open::toppar/toppar_all36_prot_retinol.str::
 OPNLGU> Unit 98 opened for READONLY access to toppar/toppar_all36_prot_retinol.str

                    INPUT STREAM SWITCHING TO UNIT    98
 RDTITL> * TOPPAR STREAM FILE FOR RETINOL AND RETINAL PARAMETERS
 RDTITL> * A. LOCCISANO, A.M.W., J. EVANSECK AND A.D. MACKERELL, JR.
 RDTITL> * APRIL, 2005
 RDTITL> *
 Parameter: IN1 <- "" <empty>
  
 CHARMM>     
  
 CHARMM>    !use with c36 protein force fields
 CHARMM>    !top_all36_prot.rtf
 CHARMM>    !par_all36_prot.prm
 CHARMM>     
  
 CHARMM>    read rtf card append
 MAINIO> Residue topology file being read from unit  98.
 RDTITL> * RETINAL/RETINOL AND RELATED MODEL COMPOUNDS
 RDTITL> *
*** WARNING **** residue BTE2 already exists (old one deleted)

      ***** LEVEL  1 WARNING FROM <RTFRDR> *****
      ***** Residue already exists.
      ******************************************
      BOMLEV (  0) IS NOT REACHED. WRNLEV IS  5

          RESI BTE2       0.00
*** WARNING **** residue 13DB already exists (old one deleted)

      ***** LEVEL  1 WARNING FROM <RTFRDR> *****
      ***** Residue already exists.
      ******************************************
      BOMLEV (  0) IS NOT REACHED. WRNLEV IS  5

          RESI 13DB       0.00
*** WARNING **** residue 13DP already exists (old one deleted)

      ***** LEVEL  1 WARNING FROM <RTFRDR> *****
      ***** Residue already exists.
      ******************************************
      BOMLEV (  0) IS NOT REACHED. WRNLEV IS  5

          RESI 13DP       0.00
*** WARNING **** residue DMB1 already exists (old one deleted)

      ***** LEVEL  1 WARNING FROM <RTFRDR> *****
      ***** Residue already exists.
      ******************************************
      BOMLEV (  0) IS NOT REACHED. WRNLEV IS  5

          RESI DMB1       0.00
*** WARNING **** residue DMP1 already exists (old one deleted)

      ***** LEVEL  1 WARNING FROM <RTFRDR> *****
      ***** Residue already exists.
      ******************************************
      BOMLEV (  0) IS NOT REACHED. WRNLEV IS  5

          RESI DMP1       0.00
*** WARNING **** residue DMP2 already exists (old one deleted)

      ***** LEVEL  1 WARNING FROM <RTFRDR> *****
      ***** Residue already exists.
      ******************************************
      BOMLEV (  0) IS NOT REACHED. WRNLEV IS  5

          RESI DMP2       0.00
*** WARNING **** residue CROT already exists (old one deleted)

      ***** LEVEL  1 WARNING FROM <RTFRDR> *****
      ***** Residue already exists.
      ******************************************
      BOMLEV (  0) IS NOT REACHED. WRNLEV IS  5

          RESI CROT       0.00
*** WARNING **** residue PACP already exists (old one deleted)

      ***** LEVEL  1 WARNING FROM <RTFRDR> *****
      ***** Residue already exists.
      ******************************************
      BOMLEV (  0) IS NOT REACHED. WRNLEV IS  5

          RESI PACP       0.00
*** WARNING **** residue MECH already exists (old one deleted)

      ***** LEVEL  1 WARNING FROM <RTFRDR> *****
      ***** Residue already exists.
      ******************************************
      BOMLEV (  0) IS NOT REACHED. WRNLEV IS  5

          RESI MECH       0.00
*** WARNING **** residue TMCH already exists (old one deleted)

      ***** LEVEL  1 WARNING FROM <RTFRDR> *****
      ***** Residue already exists.
      ******************************************
      BOMLEV (  0) IS NOT REACHED. WRNLEV IS  5

          RESI TMCH       0.00
*** WARNING **** residue FRET already exists (old one deleted)

      ***** LEVEL  1 WARNING FROM <RTFRDR> *****
      ***** Residue already exists.
      ******************************************
      BOMLEV (  0) IS NOT REACHED. WRNLEV IS  5

          RESI FRET       0.00
*** WARNING **** residue RTOL already exists (old one deleted)

      ***** LEVEL  1 WARNING FROM <RTFRDR> *****
      ***** Residue already exists.
      ******************************************
      BOMLEV (  0) IS NOT REACHED. WRNLEV IS  5

          RESI RTOL       0.00
*** WARNING **** residue RTAL already exists (old one deleted)

      ***** LEVEL  1 WARNING FROM <RTFRDR> *****
      ***** Residue already exists.
      ******************************************
      BOMLEV (  0) IS NOT REACHED. WRNLEV IS  5

          RESI RTAL       0.00
*** WARNING **** residue RTAC already exists (old one deleted)

      ***** LEVEL  1 WARNING FROM <RTFRDR> *****
      ***** Residue already exists.
      ******************************************
      BOMLEV (  0) IS NOT REACHED. WRNLEV IS  5

          RESI RTAC      -1.00
*** WARNING **** residue PRAC already exists (old one deleted)

      ***** LEVEL  1 WARNING FROM <RTFRDR> *****
      ***** Residue already exists.
      ******************************************
      BOMLEV (  0) IS NOT REACHED. WRNLEV IS  5

          RESI PRAC      -1.00
*** WARNING **** residue PROL already exists (old one deleted)

      ***** LEVEL  1 WARNING FROM <RTFRDR> *****
      ***** Residue already exists.
      ******************************************
      BOMLEV (  0) IS NOT REACHED. WRNLEV IS  5

          RESI PROL       0.00
*** WARNING **** residue PRAL already exists (old one deleted)

      ***** LEVEL  1 WARNING FROM <RTFRDR> *****
      ***** Residue already exists.
      ******************************************
      BOMLEV (  0) IS NOT REACHED. WRNLEV IS  5

          RESI PRAL       0.00
*** WARNING **** residue SCH1 already exists (old one deleted)

      ***** LEVEL  1 WARNING FROM <RTFRDR> *****
      ***** Residue already exists.
      ******************************************
      BOMLEV (  0) IS NOT REACHED. WRNLEV IS  5

          RESI SCH1       0.00
*** WARNING **** residue SCH2 already exists (old one deleted)

      ***** LEVEL  1 WARNING FROM <RTFRDR> *****
      ***** Residue already exists.
      ******************************************
      BOMLEV (  0) IS NOT REACHED. WRNLEV IS  5

          RESI SCH2       1.00
*** WARNING **** residue SCH3 already exists (old one deleted)

      ***** LEVEL  1 WARNING FROM <RTFRDR> *****
      ***** Residue already exists.
      ******************************************
      BOMLEV (  0) IS NOT REACHED. WRNLEV IS  5

          RESI SCH3       1.00
 There were  20 warning(s) from RTFRDR.
  
 CHARMM>     
  
 CHARMM>    read para card flex append

          PARAMETER FILE BEING READ FROM UNIT 98
 RDTITL> * RETINAL/RETINOL AND RELATED PARAMETERS
 RDTITL> *
 PARMIO> NONBOND, HBOND lists and IMAGE atoms cleared.
  
 CHARMM>     
  
 VCLOSE: Closing unit   98 with status "KEEP"

                    RETURNING TO INPUT STREAM    99
  
 CHARMM>    stream toppar/toppar_all36_prot_model.str
 VOPEN> Attempting to open::toppar/toppar_all36_prot_model.str::
 OPNLGU> Unit 98 opened for READONLY access to toppar/toppar_all36_prot_model.str

                    INPUT STREAM SWITCHING TO UNIT    98
 RDTITL> *>> ALL-HYDROGEN TOPOLOGY FOR SMALL MODEL COMPOUNDS USED IN THE <<
 RDTITL> *>> DEVELOPMENT OF THE CHARMM22 PROTEIN ALL-HYDROGEN PARAMETERS <<
 RDTITL> *>>>>>>>>>>>>>>>>>>>>>>> JULY 1997 <<<<<<<<<<<<<<<<<<<<<<<<<<<<<<<
 RDTITL> *>>>>>>>> DIRECT COMMENTS TO ALEXANDER D. MACKERELL JR. <<<<<<<<<<
 RDTITL> *>>>>>>>>>>>>>>> PARAMETER FORUM, WWW.CHARMM.ORG <<<<<<<<<<<<<<<<<
 RDTITL> *CONVERTED TO STREAM FORMAT, DECEMBER 2003
 RDTITL> *CONVERTED TO CHARMM36 PROTEIN ATOM TYPES, MAY 2011
 RDTITL> *
 Parameter: IN1 <- "" <empty>
  
 CHARMM>     
  
 CHARMM>    !Parent files that have to be read prior to streaming this file
 CHARMM>    !top_all36_prot.rtf
 CHARMM>    !par_all36_prot.prm
 CHARMM>    !
 CHARMM>    !Testcase
 CHARMM>    !test_all36_prot_model.inp
 CHARMM>     
  
 CHARMM>    !changes after 9/98
 CHARMM>    !
 CHARMM>    !change alkene HA1 and HA2 to HE1 and HE2
 CHARMM>    !
 CHARMM>    !improper atom ordering corrected
 CHARMM>    !
 CHARMM>    !version b5i to be consistent with protein toppar files
 CHARMM>    !
 CHARMM>    !Heme vinyl groups upgraded based on new butene parameters
 CHARMM>    !
 CHARMM>     
  
 CHARMM>    ! references
 CHARMM>    !
 CHARMM>    !PROTEINS
 CHARMM>    !
 CHARMM>    !MacKerell, Jr., A. D.; Bashford, D.; Bellott, M.; Dunbrack Jr., R.L.;
 CHARMM>    !Evanseck, J.D.; Field, M.J.; Fischer, S.; Gao, J.; Guo, H.; Ha, S.;
 CHARMM>    !Joseph-McCarthy, D.; Kuchnir, L.; Kuczera, K.; Lau, F.T.K.; Mattos,
 CHARMM>    !C.; Michnick, S.; Ngo, T.; Nguyen, D.T.; Prodhom, B.; Reiher, III,
 CHARMM>    !W.E.; Roux, B.; Schlenkrich, M.; Smith, J.C.; Stote, R.; Straub, J.;
 CHARMM>    !Watanabe, M.; Wiorkiewicz-Kuczera, J.; Yin, D.; Karplus, M.  All-atom
 CHARMM>    !empirical potential for molecular modeling and dynamics Studies of
 CHARMM>    !proteins.  Journal of Physical Chemistry B, 1998, 102, 3586-3616.
 CHARMM>     
  
 CHARMM>    read rtf card append
 MAINIO> Residue topology file being read from unit  98.
 RDTITL> * TOPOLOGY FOR PROTEIN RELATED MODEL COMPOUNDS
 RDTITL> *
*** WARNING **** residue ACET already exists (old one deleted)

      ***** LEVEL  1 WARNING FROM <RTFRDR> *****
      ***** Residue already exists.
      ******************************************
      BOMLEV (  0) IS NOT REACHED. WRNLEV IS  5

          RESI ACET       -1.00
*** WARNING **** residue PROA already exists (old one deleted)

      ***** LEVEL  1 WARNING FROM <RTFRDR> *****
      ***** Residue already exists.
      ******************************************
      BOMLEV (  0) IS NOT REACHED. WRNLEV IS  5

          RESI PROA       -1.00
*** WARNING **** residue GUAN already exists (old one deleted)

      ***** LEVEL  1 WARNING FROM <RTFRDR> *****
      ***** Residue already exists.
      ******************************************
      BOMLEV (  0) IS NOT REACHED. WRNLEV IS  5

          RESI GUAN        1.00
*** WARNING **** residue MGUA already exists (old one deleted)

      ***** LEVEL  1 WARNING FROM <RTFRDR> *****
      ***** Residue already exists.
      ******************************************
      BOMLEV (  0) IS NOT REACHED. WRNLEV IS  5

          RESI MGUA        1.00
*** WARNING **** residue GLYN already exists (old one deleted)

      ***** LEVEL  1 WARNING FROM <RTFRDR> *****
      ***** Residue already exists.
      ******************************************
      BOMLEV (  0) IS NOT REACHED. WRNLEV IS  5

          RESI GLYN         0.00
*** WARNING **** residue MAMM already exists (old one deleted)

      ***** LEVEL  1 WARNING FROM <RTFRDR> *****
      ***** Residue already exists.
      ******************************************
      BOMLEV (  0) IS NOT REACHED. WRNLEV IS  5

          RESI MAMM        1.00
*** WARNING **** residue EAMM already exists (old one deleted)

      ***** LEVEL  1 WARNING FROM <RTFRDR> *****
      ***** Residue already exists.
      ******************************************
      BOMLEV (  0) IS NOT REACHED. WRNLEV IS  5

          RESI EAMM        1.00
*** WARNING **** residue ACEH already exists (old one deleted)

      ***** LEVEL  1 WARNING FROM <RTFRDR> *****
      ***** Residue already exists.
      ******************************************
      BOMLEV (  0) IS NOT REACHED. WRNLEV IS  5

          RESI ACEH        0.00
*** WARNING **** residue MEOH already exists (old one deleted)

      ***** LEVEL  1 WARNING FROM <RTFRDR> *****
      ***** Residue already exists.
      ******************************************
      BOMLEV (  0) IS NOT REACHED. WRNLEV IS  5

          RESI MEOH        0.00
*** WARNING **** residue METO already exists (old one deleted)

      ***** LEVEL  1 WARNING FROM <RTFRDR> *****
      ***** Residue already exists.
      ******************************************
      BOMLEV (  0) IS NOT REACHED. WRNLEV IS  5

          RESI METO       -1.00
*** WARNING **** residue ETOH already exists (old one deleted)

      ***** LEVEL  1 WARNING FROM <RTFRDR> *****
      ***** Residue already exists.
      ******************************************
      BOMLEV (  0) IS NOT REACHED. WRNLEV IS  5

          RESI ETOH        0.00
*** WARNING **** residue ETO  already exists (old one deleted)

      ***** LEVEL  1 WARNING FROM <RTFRDR> *****
      ***** Residue already exists.
      ******************************************
      BOMLEV (  0) IS NOT REACHED. WRNLEV IS  5

          RESI ETO        -1.00
*** WARNING **** residue PRO2 already exists (old one deleted)

      ***** LEVEL  1 WARNING FROM <RTFRDR> *****
      ***** Residue already exists.
      ******************************************
      BOMLEV (  0) IS NOT REACHED. WRNLEV IS  5

          RESI PRO2        0.00
*** WARNING **** residue FORM already exists (old one deleted)

      ***** LEVEL  1 WARNING FROM <RTFRDR> *****
      ***** Residue already exists.
      ******************************************
      BOMLEV (  0) IS NOT REACHED. WRNLEV IS  5

          RESI FORM        0.00
*** WARNING **** residue ACEM already exists (old one deleted)

      ***** LEVEL  1 WARNING FROM <RTFRDR> *****
      ***** Residue already exists.
      ******************************************
      BOMLEV (  0) IS NOT REACHED. WRNLEV IS  5

          RESI ACEM        0.00
*** WARNING **** residue NMA  already exists (old one deleted)

      ***** LEVEL  1 WARNING FROM <RTFRDR> *****
      ***** Residue already exists.
      ******************************************
      BOMLEV (  0) IS NOT REACHED. WRNLEV IS  5

          RESI NMA         0.00
*** WARNING **** residue MESH already exists (old one deleted)

      ***** LEVEL  1 WARNING FROM <RTFRDR> *****
      ***** Residue already exists.
      ******************************************
      BOMLEV (  0) IS NOT REACHED. WRNLEV IS  5

          RESI MESH        0.00
*** WARNING **** residue MES1 already exists (old one deleted)

      ***** LEVEL  1 WARNING FROM <RTFRDR> *****
      ***** Residue already exists.
      ******************************************
      BOMLEV (  0) IS NOT REACHED. WRNLEV IS  5

          RESI MES1       -1.00
*** WARNING **** residue ETSH already exists (old one deleted)

      ***** LEVEL  1 WARNING FROM <RTFRDR> *****
      ***** Residue already exists.
      ******************************************
      BOMLEV (  0) IS NOT REACHED. WRNLEV IS  5

          RESI ETSH        0.00
*** WARNING **** residue ES1  already exists (old one deleted)

      ***** LEVEL  1 WARNING FROM <RTFRDR> *****
      ***** Residue already exists.
      ******************************************
      BOMLEV (  0) IS NOT REACHED. WRNLEV IS  5

          RESI ES1        -1.00
*** WARNING **** residue DMDS already exists (old one deleted)

      ***** LEVEL  1 WARNING FROM <RTFRDR> *****
      ***** Residue already exists.
      ******************************************
      BOMLEV (  0) IS NOT REACHED. WRNLEV IS  5

          RESI DMDS        0.00
*** WARNING **** residue DEDS already exists (old one deleted)

      ***** LEVEL  1 WARNING FROM <RTFRDR> *****
      ***** Residue already exists.
      ******************************************
      BOMLEV (  0) IS NOT REACHED. WRNLEV IS  5

          RESI DEDS        0.00
*** WARNING **** residue EMS  already exists (old one deleted)

      ***** LEVEL  1 WARNING FROM <RTFRDR> *****
      ***** Residue already exists.
      ******************************************
      BOMLEV (  0) IS NOT REACHED. WRNLEV IS  5

          RESI EMS         0.00
*** WARNING **** residue IMIA already exists (old one deleted)

      ***** LEVEL  1 WARNING FROM <RTFRDR> *****
      ***** Residue already exists.
      ******************************************
      BOMLEV (  0) IS NOT REACHED. WRNLEV IS  5

          RESI IMIA        0.00
*** WARNING **** residue MIMI already exists (old one deleted)

      ***** LEVEL  1 WARNING FROM <RTFRDR> *****
      ***** Residue already exists.
      ******************************************
      BOMLEV (  0) IS NOT REACHED. WRNLEV IS  5

          RESI MIMI        0.00
*** WARNING **** residue EIMI already exists (old one deleted)

      ***** LEVEL  1 WARNING FROM <RTFRDR> *****
      ***** Residue already exists.
      ******************************************
      BOMLEV (  0) IS NOT REACHED. WRNLEV IS  5

          RESI EIMI        0.00
*** WARNING **** residue IMIM already exists (old one deleted)

      ***** LEVEL  1 WARNING FROM <RTFRDR> *****
      ***** Residue already exists.
      ******************************************
      BOMLEV (  0) IS NOT REACHED. WRNLEV IS  5

          RESI IMIM        1.00
*** WARNING **** residue EIMM already exists (old one deleted)

      ***** LEVEL  1 WARNING FROM <RTFRDR> *****
      ***** Residue already exists.
      ******************************************
      BOMLEV (  0) IS NOT REACHED. WRNLEV IS  5

          RESI EIMM        1.00
*** WARNING **** residue BENZ already exists (old one deleted)

      ***** LEVEL  1 WARNING FROM <RTFRDR> *****
      ***** Residue already exists.
      ******************************************
      BOMLEV (  0) IS NOT REACHED. WRNLEV IS  5

          RESI BENZ        0.00
*** WARNING **** residue EBEN already exists (old one deleted)

      ***** LEVEL  1 WARNING FROM <RTFRDR> *****
      ***** Residue already exists.
      ******************************************
      BOMLEV (  0) IS NOT REACHED. WRNLEV IS  5

          RESI EBEN         0.00
*** WARNING **** residue PHEN already exists (old one deleted)

      ***** LEVEL  1 WARNING FROM <RTFRDR> *****
      ***** Residue already exists.
      ******************************************
      BOMLEV (  0) IS NOT REACHED. WRNLEV IS  5

          RESI PHEN        0.00
*** WARNING **** residue EPHE already exists (old one deleted)

      ***** LEVEL  1 WARNING FROM <RTFRDR> *****
      ***** Residue already exists.
      ******************************************
      BOMLEV (  0) IS NOT REACHED. WRNLEV IS  5

          RESI EPHE        0.00
*** WARNING **** residue PHEO already exists (old one deleted)

      ***** LEVEL  1 WARNING FROM <RTFRDR> *****
      ***** Residue already exists.
      ******************************************
      BOMLEV (  0) IS NOT REACHED. WRNLEV IS  5

          RESI PHEO       -1.00
*** WARNING **** residue INDO already exists (old one deleted)

      ***** LEVEL  1 WARNING FROM <RTFRDR> *****
      ***** Residue already exists.
      ******************************************
      BOMLEV (  0) IS NOT REACHED. WRNLEV IS  5

          RESI INDO        0.00
*** WARNING **** residue EIND already exists (old one deleted)

      ***** LEVEL  1 WARNING FROM <RTFRDR> *****
      ***** Residue already exists.
      ******************************************
      BOMLEV (  0) IS NOT REACHED. WRNLEV IS  5

          RESI EIND        0.00
*** WARNING **** residue PDIP already exists (old one deleted)

      ***** LEVEL  1 WARNING FROM <RTFRDR> *****
      ***** Residue already exists.
      ******************************************
      BOMLEV (  0) IS NOT REACHED. WRNLEV IS  5

          RESI PDIP        0.00
*** WARNING **** residue ETHA already exists (old one deleted)

      ***** LEVEL  1 WARNING FROM <RTFRDR> *****
      ***** Residue already exists.
      ******************************************
      BOMLEV (  0) IS NOT REACHED. WRNLEV IS  5

          RESI ETHA        0.00
*** WARNING **** residue PRPA already exists (old one deleted)

      ***** LEVEL  1 WARNING FROM <RTFRDR> *****
      ***** Residue already exists.
      ******************************************
      BOMLEV (  0) IS NOT REACHED. WRNLEV IS  5

          RESI PRPA        0.00
*** WARNING **** residue IBUT already exists (old one deleted)

      ***** LEVEL  1 WARNING FROM <RTFRDR> *****
      ***** Residue already exists.
      ******************************************
      BOMLEV (  0) IS NOT REACHED. WRNLEV IS  5

          RESI IBUT        0.00
*** WARNING **** residue OCOH already exists (old one deleted)

      ***** LEVEL  1 WARNING FROM <RTFRDR> *****
      ***** Residue already exists.
      ******************************************
      BOMLEV (  0) IS NOT REACHED. WRNLEV IS  5

          RESI OCOH    0.0
*** WARNING **** residue CO3  already exists (old one deleted)

      ***** LEVEL  1 WARNING FROM <RTFRDR> *****
      ***** Residue already exists.
      ******************************************
      BOMLEV (  0) IS NOT REACHED. WRNLEV IS  5

          RESI CO3  -2.0
*** WARNING **** residue C3   already exists (old one deleted)

      ***** LEVEL  1 WARNING FROM <RTFRDR> *****
      ***** Residue already exists.
      ******************************************
      BOMLEV (  0) IS NOT REACHED. WRNLEV IS  5

          RESI C3    0.00
 There were  42 warning(s) from RTFRDR.
  
 CHARMM>     
  
 CHARMM>    read para card flex append

          PARAMETER FILE BEING READ FROM UNIT 98
 RDTITL>  
 RDTITL> No title read.
 PARMIO> NONBOND, HBOND lists and IMAGE atoms cleared.
  
 CHARMM>     
  
 CHARMM>    return
 VCLOSE: Closing unit   98 with status "KEEP"

                    RETURNING TO INPUT STREAM    99
  
 CHARMM>    stream toppar/toppar_all36_prot_modify_res.str
 VOPEN> Attempting to open::toppar/toppar_all36_prot_modify_res.str::
 OPNLGU> Unit 98 opened for READONLY access to toppar/toppar_all36_prot_modify_res.str

                    INPUT STREAM SWITCHING TO UNIT    98
 RDTITL> * TOPPAR FILE FOR VARIOUS MODIFIED RESIDUES AND PATCHES, INCLUDING
 RDTITL> * PATCHES TO COVALENTLY LINK RESIDUES TO IONS TO WORK WITH THE
 RDTITL> * ADDITIVE C36 PROTEIN FORCE FIELD
 RDTITL> * REQUIRES CGENFF PARAMETER FILE
 RDTITL> *
 Parameter: IN1 <- "" <empty>
  
 CHARMM>     
  
 CHARMM>    !Acetyllysine (ALY)
 CHARMM>    !Norleucine (NLE) and
 CHARMM>    ! residues and patches for Zn-protein interactions modeled using
 CHARMM>    ! bond and angles between the protein and Zn.
 CHARMM>     
  
 CHARMM>    !non-standard amino acids: 2021
 CHARMM>    !Croitoru, A., Park, S.-J., Kumar, A., Lee, J., Im, Wonpil; MacKerell,
 CHARMM>    !A.D., Jr., and Aleksandrov, A. Additive CHARMM36 Force Field for
 CHARMM>    !Nonstandard Amino Acids, Journal of Chemical Theory and Computation,
 CHARMM>    !17:3554-3570, doi: 10.1021/acs.jctc.1c00254.
 CHARMM>     
  
 CHARMM>    read rtf card append
 MAINIO> Residue topology file being read from unit  98.
 RDTITL> * TOPPAR FILE PROTEIN MODIFICATIONS
 RDTITL> *
*** WARNING **** residue CGU  already exists (old one deleted)

      ***** LEVEL  1 WARNING FROM <RTFRDR> *****
      ***** Residue already exists.
      ******************************************
      BOMLEV (  0) IS NOT REACHED. WRNLEV IS  5

          RESI CGU              -2.000
*** WARNING **** residue CME  already exists (old one deleted)

      ***** LEVEL  1 WARNING FROM <RTFRDR> *****
      ***** Residue already exists.
      ******************************************
      BOMLEV (  0) IS NOT REACHED. WRNLEV IS  5

          RESI CME               0.000
*** WARNING **** residue HIC  already exists (old one deleted)

      ***** LEVEL  1 WARNING FROM <RTFRDR> *****
      ***** Residue already exists.
      ******************************************
      BOMLEV (  0) IS NOT REACHED. WRNLEV IS  5

          RESI HIC               0.000
*** WARNING **** residue HICP already exists (old one deleted)

      ***** LEVEL  1 WARNING FROM <RTFRDR> *****
      ***** Residue already exists.
      ******************************************
      BOMLEV (  0) IS NOT REACHED. WRNLEV IS  5

          RESI HICP              1.000
*** WARNING **** residue CGUP already exists (old one deleted)

      ***** LEVEL  1 WARNING FROM <RTFRDR> *****
      ***** Residue already exists.
      ******************************************
      BOMLEV (  0) IS NOT REACHED. WRNLEV IS  5

          RESI CGUP             -1.000
 There were   5 warning(s) from RTFRDR.
  
 CHARMM>     
  
 CHARMM>    read para card append flex

          PARAMETER FILE BEING READ FROM UNIT 98
 RDTITL>  
 RDTITL> No title read.
 PARMIO> NONBOND, HBOND lists and IMAGE atoms cleared.
  
 CHARMM>     
  
 CHARMM>    return
 VCLOSE: Closing unit   98 with status "KEEP"

                    RETURNING TO INPUT STREAM    99
  
 CHARMM>     
  
 CHARMM>    ! Additional topologies and parameters for nucleic acids
 CHARMM>    stream toppar/toppar_all36_na_nad_ppi.str
 VOPEN> Attempting to open::toppar/toppar_all36_na_nad_ppi.str::
 OPNLGU> Unit 98 opened for READONLY access to toppar/toppar_all36_na_nad_ppi.str

                    INPUT STREAM SWITCHING TO UNIT    98
 RDTITL> * CHARMM36 ALL-HYDROGEN NUCLEIC ACID FORCE TOPPAR STREAM FILE
 RDTITL> * NAD+, NADH, ADP, ATP, PPI AND RELATED ANALOGS
 RDTITL> * A.D. MACKERELL, JR., JULY 2001
 RDTITL> * STREAM FOLLOWING RTF AND PARAM READ OF
 RDTITL> *
 Parameter: IN1 <- "" <empty>
  
 CHARMM>     
  
 CHARMM>    !Update, 2015/1, nomenclature for NAD+ etc. consistent with PDB
 CHARMM>     
  
 CHARMM>    !Parent files that have to be read prior to streaming this file
 CHARMM>    !top_all36_na.rtf
 CHARMM>    !par_all36_na.prm
 CHARMM>     
  
 CHARMM>    !Testcase
 CHARMM>    !test_all36_na_nad_ppi.inp
 CHARMM>     
  
 CHARMM>    !Reference
 CHARMM>    !Pavelites, J.J., Bash, P.A., Gao, J., and MacKerell, Jr.,
 CHARMM>    !A.D. A Molecular Mechanics Force Field for NAD+, NADH and the
 CHARMM>    !Pyrophosphate Groups of Nucleotides, Journal of Computational
 CHARMM>    !Chemistry, 1997, 18: 221-239.
 CHARMM>     
  
 CHARMM>    read rtf card append
 MAINIO> Residue topology file being read from unit  98.
 RDTITL> * NAD, PPI TOPOLOGY
 RDTITL> *
*** WARNING **** residue NIC  already exists (old one deleted)

      ***** LEVEL  1 WARNING FROM <RTFRDR> *****
      ***** Residue already exists.
      ******************************************
      BOMLEV (  0) IS NOT REACHED. WRNLEV IS  5

          RESI NIC         1.00
*** WARNING **** residue NICH already exists (old one deleted)

      ***** LEVEL  1 WARNING FROM <RTFRDR> *****
      ***** Residue already exists.
      ******************************************
      BOMLEV (  0) IS NOT REACHED. WRNLEV IS  5

          RESI NICH         0.00
*** WARNING **** residue PPI1 already exists (old one deleted)

      ***** LEVEL  1 WARNING FROM <RTFRDR> *****
      ***** Residue already exists.
      ******************************************
      BOMLEV (  0) IS NOT REACHED. WRNLEV IS  5

          RESI PPI1        -3.00
*** WARNING **** residue PPI2 already exists (old one deleted)

      ***** LEVEL  1 WARNING FROM <RTFRDR> *****
      ***** Residue already exists.
      ******************************************
      BOMLEV (  0) IS NOT REACHED. WRNLEV IS  5

          RESI PPI2        -2.00
*** WARNING **** residue AMP  already exists (old one deleted)

      ***** LEVEL  1 WARNING FROM <RTFRDR> *****
      ***** Residue already exists.
      ******************************************
      BOMLEV (  0) IS NOT REACHED. WRNLEV IS  5

          RESI AMP         -2.00
*** WARNING **** residue ADP  already exists (old one deleted)

      ***** LEVEL  1 WARNING FROM <RTFRDR> *****
      ***** Residue already exists.
      ******************************************
      BOMLEV (  0) IS NOT REACHED. WRNLEV IS  5

          RESI ADP         -3.00
*** WARNING **** residue ATP  already exists (old one deleted)

      ***** LEVEL  1 WARNING FROM <RTFRDR> *****
      ***** Residue already exists.
      ******************************************
      BOMLEV (  0) IS NOT REACHED. WRNLEV IS  5

          RESI ATP         -4.00
*** WARNING **** residue 5DP  already exists (old one deleted)

      ***** LEVEL  1 WARNING FROM <RTFRDR> *****
      ***** Residue already exists.
      ******************************************
      BOMLEV (  0) IS NOT REACHED. WRNLEV IS  5

          PRES 5DP         -3.00
*** WARNING **** residue NAD  already exists (old one deleted)

      ***** LEVEL  1 WARNING FROM <RTFRDR> *****
      ***** Residue already exists.
      ******************************************
      BOMLEV (  0) IS NOT REACHED. WRNLEV IS  5

          RESI NAD         -1.00
*** WARNING **** residue NADH already exists (old one deleted)

      ***** LEVEL  1 WARNING FROM <RTFRDR> *****
      ***** Residue already exists.
      ******************************************
      BOMLEV (  0) IS NOT REACHED. WRNLEV IS  5

          RESI NADH        -2.00
*** WARNING **** residue NADP already exists (old one deleted)

      ***** LEVEL  1 WARNING FROM <RTFRDR> *****
      ***** Residue already exists.
      ******************************************
      BOMLEV (  0) IS NOT REACHED. WRNLEV IS  5

          RESI NADP        -2.00
*** WARNING **** residue NDPH already exists (old one deleted)

      ***** LEVEL  1 WARNING FROM <RTFRDR> *****
      ***** Residue already exists.
      ******************************************
      BOMLEV (  0) IS NOT REACHED. WRNLEV IS  5

          RESI NDPH        -3.00
 There were  12 warning(s) from RTFRDR.
  
 CHARMM>     
  
 CHARMM>    read para card flex append

          PARAMETER FILE BEING READ FROM UNIT 98
 RDTITL> * NAD, PPI PARAMETERS
 RDTITL> *
 PARMIO> NONBOND, HBOND lists and IMAGE atoms cleared.
  
 CHARMM>     
  
 CHARMM>     
  
 VCLOSE: Closing unit   98 with status "KEEP"

                    RETURNING TO INPUT STREAM    99
  
 CHARMM>    stream toppar/toppar_all36_na_rna_modified.str
 VOPEN> Attempting to open::toppar/toppar_all36_na_rna_modified.str::
 OPNLGU> Unit 98 opened for READONLY access to toppar/toppar_all36_na_rna_modified.str

                    INPUT STREAM SWITCHING TO UNIT    98
 RDTITL> * ADDITIVE CHARMM FORCE FIELD FOR MODIFIED RIBONUCLEIC ACIDS, INCLUDING
 RDTITL> * THOSE FOUNDS IN TRNA. YOU XU, KAROLINSKA INSTITUTET, 2015.
 RDTITL> * |
 RDTITL> * WARNING: PARAMETERS AND ATOM TYPE ASSIGNMENTS IN THIS FILE ARE SPECIFIC
 RDTITL> * FOR THESE COMPOUNDS AND SHOULD UNDER NO CIRCUMSTANCES BE APPLIED TO
 RDTITL> * OTHER ORGANIC MOLECULES
 RDTITL> *
 Parameter: IN1 <- "" <empty>
  
 CHARMM>     
  
 CHARMM>    ! Xu, Y., Vanommeslaeghe, K., Aleksandrov, A., MacKerell, A.D.,
 CHARMM>    ! Jr. Nilsson, L., “Additive CHARMM force field for naturally
 CHARMM>    ! occurring modified ribonucleotides,” Journal of Computational
 CHARMM>    !  Chemistry, DOI: 10.1002/jcc.24307, 2016
 CHARMM>     
  
 CHARMM>    ! Should be used with parent files CGenFF: top_all36_cgenff.inp and par_all36_cgenff.inp
 CHARMM>    !                                    NA36: top_all36_na.inp and par_all36_na.inp
 CHARMM>    !                              and Carb36: top_all36_carb.inp and par_all36_carb.inp
 CHARMM>    !
 CHARMM>     
  
 CHARMM>    read rtf card append
 MAINIO> Residue topology file being read from unit  98.
 RDTITL> * TOPOLOGIES OF MODIFIED NUCLEOTIDES
 RDTITL> *
*** WARNING **** residue BUG  already exists (old one deleted)

      ***** LEVEL  1 WARNING FROM <RTFRDR> *****
      ***** Residue already exists.
      ******************************************
      BOMLEV (  0) IS NOT REACHED. WRNLEV IS  5

          RESI BUG           -1.00
 There were   1 warning(s) from RTFRDR.
  
 CHARMM>     
  
 CHARMM>    read param card flex append

          PARAMETER FILE BEING READ FROM UNIT 98
 RDTITL> * ADDITIVE CHARMM PARAMETERS FOR MODIFIED NUCLEIC ACIDS, BETA VERSION
 RDTITL> * YOU XU, KAROLINSKA INSTITUTET, 2015.
 RDTITL> *
 PARMIO> NONBOND, HBOND lists and IMAGE atoms cleared.
  
 CHARMM>    RETURN
 VCLOSE: Closing unit   98 with status "KEEP"

                    RETURNING TO INPUT STREAM    99
  
 CHARMM>     
  
 CHARMM>    ! Additional topologies and parameters for lipids
 CHARMM>    stream toppar/toppar_all36_lipid_sphingo.str
 VOPEN> Attempting to open::toppar/toppar_all36_lipid_sphingo.str::
 OPNLGU> Unit 98 opened for READONLY access to toppar/toppar_all36_lipid_sphingo.str

                    INPUT STREAM SWITCHING TO UNIT    98
 RDTITL> * TOPPAR STREAM FOR CERAMIDES AND SPINGOMYELINS; REQUIRES FLEX FORMAT FILES
 RDTITL> * TOP_ALL36_LIPID.RTF AND PAR_ALL36_LIPID.PRM
 RDTITL> *
 Parameter: IN1 <- "" <empty>
  
 CHARMM>     
  
 CHARMM>    ! REFERENCES
 CHARMM>    !
 CHARMM>    ! PSM and SSM Lipids
 CHARMM>    !
 CHARMM>    ! Venable, R. M.; Sodt, A. J.; Rogaski, B.; Rui, H.; Hatcher, E.; MacKerell, A. D.;
 CHARMM>    ! Pastor, R. W.; Klauda, J. B., CHARMM All-Atom Additive Force Field for Sphingomyelin:
 CHARMM>    ! Elucidation of Hydrogen Bonding and of Positive Curvature. Biophys. J. 2014, 107 (1), 134-145
 CHARMM>    !
 CHARMM>    ! Ceramide
 CHARMM>    !
 CHARMM>    ! Submited by Sam Tonddast-Navaei of U. Cincinnati. Advised by Russell Devane
 CHARMM>    ! Tested by Eric Wang of U. Maryland. Advised by Jeffery Klauda
 CHARMM>    !
 CHARMM>    !
 CHARMM>    ! CerAP/Cer6, CerNP/Cer3, and CerEOS/Cer1
 CHARMM>    !
 CHARMM>    ! Wang, E.; Klauda, J. B., Structure and Permeability of Ceramide Bilayers and Multilayers.
 CHARMM>    ! J. Phys. Chem. B., 2019, 123, 11, 2525-2535
 CHARMM>    ! Wang, E.; Klauda, J. B., Molecular Structure of the Long Periodicity Phase in the Stratum Corneum.
 CHARMM>    ! J. Amer. Chem. Soc., 2019. 141, 42, 16930-16943
 CHARMM>     
  
 CHARMM>    set nat ?NATC
 RDCMND substituted energy or value "?NATC" to "585"
 Parameter: NAT <- "585"
  
 CHARMM>    set app
 Parameter: APP <- "" <empty>
  
 CHARMM>    !We're exploiting what is arguably a bug in the parser. On the left hand side,
 CHARMM>    !the quotes have proirity, so NAT is correctly substituted. On the right hand
 CHARMM>    !side, the ? has priority and NATC" (sic) is not a valid substitution...
 CHARMM>    if "@NAT" ne "?NATC" if @nat ne 0 set app append
 Parameter: NAT -> "585"
 Parameter: NAT -> "585"
 RDCMND: can not substitute energy "?NATC""
 Comparing ""585"" and ""?NATC"".
 IF test evaluated as true.  Performing command
 Comparing "585" and "0".
 IF test evaluated as true.  Performing command
 Parameter: APP <- "APPEND"
  
 CHARMM>     
  
 CHARMM>    read rtf card @app
 Parameter: APP -> "APPEND"
 MAINIO> Residue topology file being read from unit  98.
 RDTITL> * CER/SM RESIDUES
 RDTITL> *
  
 CHARMM>     
  
 CHARMM>    read para card flex @app
 Parameter: APP -> "APPEND"

          PARAMETER FILE BEING READ FROM UNIT 98
 RDTITL> * NEW PARAMETERS
 RDTITL> *
 PARRDR> Error: Repeated DIHE parameter ( 14758): NHL   C     CTO1  HAL1 is replaced
 PARRDR> Error: Repeated DIHE parameter ( 14779): O     C     CTO1  HAL1 is replaced
 PARMIO> NONBOND, HBOND lists and IMAGE atoms cleared.
  
 CHARMM>     
  
 CHARMM>    return
 VCLOSE: Closing unit   98 with status "KEEP"

                    RETURNING TO INPUT STREAM    99
  
 CHARMM>    stream toppar/toppar_all36_lipid_archaeal.str
 VOPEN> Attempting to open::toppar/toppar_all36_lipid_archaeal.str::
 OPNLGU> Unit 98 opened for READONLY access to toppar/toppar_all36_lipid_archaeal.str

                    INPUT STREAM SWITCHING TO UNIT    98
 RDTITL> * TOPPAR STREAM FILE FOR ARCHAEAL LIPIDS.
 RDTITL> *
 Parameter: IN1 <- "" <empty>
  
 CHARMM>     
  
 CHARMM>    ! This is an on-going file of archaeal lipids
 CHARMM>    ! I am adding meanquinone-7 now
 CHARMM>     
  
 CHARMM>    read rtf card append
 MAINIO> Residue topology file being read from unit  98.
 RDTITL> * ARCHAEAL LIPIDS
 RDTITL> *
  
 CHARMM>     
  
 CHARMM>    read param card flex append

          PARAMETER FILE BEING READ FROM UNIT 98
 RDTITL> * PARAMETERS GENERATED BY ANALOGY BY CGENFF
 RDTITL> *
 PARMIO> NONBOND, HBOND lists and IMAGE atoms cleared.
  
 CHARMM>     
  
 CHARMM>    RETURN
 VCLOSE: Closing unit   98 with status "KEEP"

                    RETURNING TO INPUT STREAM    99
  
 CHARMM>    stream toppar/toppar_all36_lipid_bacterial.str
 VOPEN> Attempting to open::toppar/toppar_all36_lipid_bacterial.str::
 OPNLGU> Unit 98 opened for READONLY access to toppar/toppar_all36_lipid_bacterial.str

                    INPUT STREAM SWITCHING TO UNIT    98
 RDTITL> * TOPPAR STREAM FILE FOR BRANCHED AND CYCLIC CHAINED LIPIDS.  FOLLOWING READING OF
 RDTITL> * TOP_ALL36_LIPID.RTF
 RDTITL> * AND
 RDTITL> * PAR_ALL36_LIPID.RTF
 RDTITL> *
 Parameter: IN1 <- "" <empty>
  
 CHARMM>     
  
 CHARMM>    ! REFERENCES
 CHARMM>    !
 CHARMM>    ! Branched Lipids
 CHARMM>    !
 CHARMM>    ! Lim, J.B. & Klauda, J.B. Branching at the Iso- and Anteiso- Positions in Complex Chlamydia
 CHARMM>    ! Membranes: A Molecular Dynamics Study. Biochimica et Biophysica Acta (BBA) - Biomembranes
 CHARMM>    ! 1808:323-331 (2011).
 CHARMM>    !
 CHARMM>    ! Cyclic-replacement of double bond
 CHARMM>    !
 CHARMM>    ! Pandit, K.R. & Klauda, J.B. Membrane models of E. coli containing cyclic moieties in
 CHARMM>    ! the aliphatic lipid chain. Biochimica et Biophysica Acta (BBA) - Biomembranes
 CHARMM>    ! 1818:1205-1210 (2012).
 CHARMM>    !
 CHARMM>     
  
 CHARMM>    set nat ?NATC
 RDCMND substituted energy or value "?NATC" to "590"
 Parameter: NAT <- "590"
  
 CHARMM>    set app
 Parameter: APP <- "" <empty>
  
 CHARMM>    !We're exploiting what is arguably a bug in the parser. On the left hand side,
 CHARMM>    !the quotes have proirity, so NAT is correctly substituted. On the right hand
 CHARMM>    !side, the ? has priority and NATC" (sic) is not a valid substitution...
 CHARMM>    if "@NAT" ne "?NATC" if @nat ne 0 set app append
 Parameter: NAT -> "590"
 Parameter: NAT -> "590"
 RDCMND: can not substitute energy "?NATC""
 Comparing ""590"" and ""?NATC"".
 IF test evaluated as true.  Performing command
 Comparing "590" and "0".
 IF test evaluated as true.  Performing command
 Parameter: APP <- "APPEND"
  
 CHARMM>     
  
 CHARMM>    read rtf card @app
 Parameter: APP -> "APPEND"
 MAINIO> Residue topology file being read from unit  98.
 RDTITL> * CHOLESTEROL RESIDUES
 RDTITL> *
  
 CHARMM>     
  
 CHARMM>    read para card flex @app
 Parameter: APP -> "APPEND"

          PARAMETER FILE BEING READ FROM UNIT 98
 RDTITL> * NEW PARAMETERS
 RDTITL> *
 PARMIO> NONBOND, HBOND lists and IMAGE atoms cleared.
  
 CHARMM>     
  
 CHARMM>    return
 VCLOSE: Closing unit   98 with status "KEEP"

                    RETURNING TO INPUT STREAM    99
  
 CHARMM>    stream toppar/toppar_all36_lipid_cardiolipin.str
 VOPEN> Attempting to open::toppar/toppar_all36_lipid_cardiolipin.str::
 OPNLGU> Unit 98 opened for READONLY access to toppar/toppar_all36_lipid_cardiolipin.str

                    INPUT STREAM SWITCHING TO UNIT    98
 RDTITL> READ RTF CARD APPEND FLEX
 RDTITL> No title read.
 Parameter: IN1 <- "" <empty>
  
 CHARMM>    read rtf card append flex
 MAINIO> Residue topology file being read from unit  98.
 RDTITL>  
 RDTITL> No title read.
 WARNING from DECODI -- Zero length string being converted to 0
 RTFRDR> WARNING: Version number is NOT specified.
  
 CHARMM>     
  
 CHARMM>    return
 VCLOSE: Closing unit   98 with status "KEEP"

                    RETURNING TO INPUT STREAM    99
  
 CHARMM>    stream toppar/toppar_all36_lipid_cholesterol.str
 VOPEN> Attempting to open::toppar/toppar_all36_lipid_cholesterol.str::
 OPNLGU> Unit 98 opened for READONLY access to toppar/toppar_all36_lipid_cholesterol.str

                    INPUT STREAM SWITCHING TO UNIT    98
 RDTITL> * TOPPAR STREAM FILE FOR CHOLESTEROL.  STREAM FOLLOWING READING OF
 RDTITL> * TOP_ALL36_LIPID.RTF
 RDTITL> * PAR_ALL36_LIPID.RTF
 RDTITL> * TOP_ALL36_CGENFF.RTF
 RDTITL> * AND PAR_ALL36_CGENFF.PRM
 RDTITL> *
 Parameter: IN1 <- "" <empty>
  
 CHARMM>     
  
 CHARMM>    !topology and parameters are included for two cholesterol models. the
 CHARMM>    !model may be selected by setting variable chol_model to 1 or 2, as
 CHARMM>    !specified below
 CHARMM>    !
 CHARMM>     
  
 CHARMM>    set chol_model 1 !2 for original Suits et al. model
 Parameter: CHOL_MODEL <- "1"
  
 CHARMM>     
  
 CHARMM>    !
 CHARMM>    !1) Revised model of Lim et al.  This contains a number of NBFIXes that
 CHARMM>    !makes it unsuitable for ANTON (set chol_model 1)
 CHARMM>    !
 CHARMM>    !2) Original model of Suits et al., which is used on ANTON as well as
 CHARMM>    !being suitable for other systems (set chol_model 2 (or anything but 1....))
 CHARMM>    !
 CHARMM>    !references
 CHARMM>    !
 CHARMM>    !Lim, J.B., Rogaski, B. and Klauda, J.B.. "Update of the Cholesterol Force Field
 CHARMM>    !Parameters in CHARMM" 116: 203-210 (2012).
 CHARMM>    !
 CHARMM>    !Suits, F., Pitman, M., MacKerell, A.D., Jr., Feller, S.E. "Molecular Level
 CHARMM>    !Organization of Saturated and Polyunsaturated Fatty Acids in a
 CHARMM>    !Phosphatidylcholine Bilayer Containing Cholesterol" Biochemistry,
 CHARMM>    !43(49):15318-28, 2004
 CHARMM>    !
 CHARMM>     
  
 CHARMM>    !test "append"
 CHARMM>    set nat ?NATC
 RDCMND substituted energy or value "?NATC" to "590"
 Parameter: NAT <- "590"
  
 CHARMM>    set app
 Parameter: APP <- "" <empty>
  
 CHARMM>    !We're exploiting what is arguably a bug in the parser. On the left hand side,
 CHARMM>    !the quotes have priority, so NAT is correctly substituted. On the right hand
 CHARMM>    !side, the ? has priority and NATC" (sic) is not a valid substitution...
 CHARMM>    if "@NAT" ne "?NATC" if @nat ne 0 set app append
 Parameter: NAT -> "590"
 Parameter: NAT -> "590"
 RDCMND: can not substitute energy "?NATC""
 Comparing ""590"" and ""?NATC"".
 IF test evaluated as true.  Performing command
 Comparing "590" and "0".
 IF test evaluated as true.  Performing command
 Parameter: APP <- "APPEND"
  
 CHARMM>     
  
 CHARMM>    if chol_model eq 1 then
 Comparing "1" and "1".
 IF test evaluated as true.  Performing command
  
 CHARMM>     
  
 CHARMM>    ! reference
 CHARMM>    ! Lim, J.B., Rogaski, B. and Klauda, J.B.. "Update of the Cholesterol Force Field
 CHARMM>    ! Parameters in CHARMM" 116: 203-210 (2012).
 CHARMM>    !
 CHARMM>     
  
 CHARMM>    read rtf card @app
 Parameter: APP -> "APPEND"
 MAINIO> Residue topology file being read from unit  98.
 RDTITL> * TOPOLOGY FOR CHOLESTEROL
 RDTITL> *
  
 CHARMM>     
  
 CHARMM>    read param card flex @app
 Parameter: APP -> "APPEND"

          PARAMETER FILE BEING READ FROM UNIT 98
 RDTITL> * CHOLESTEROL PARAMETERS
 RDTITL> *
 PARRDR> Error: Repeated DIHE parameter ( 15118): OG31  CG30  CG3C  CG3C is replaced
 PARRDR> Error: Repeated DIHE parameter ( 15119): OG31  CG30  CG3C  CG3R is replaced
 PARRDR> Error: Repeated DIHE parameter ( 15120): OG31  CG30  CG3C  HGA1 is replaced
 PARRDR> Error: Repeated DIHE parameter ( 15118): OG31  CG30  CG3C  CG3C is replaced
 PARRDR> Error: Repeated DIHE parameter ( 15119): OG31  CG30  CG3C  CG3R is replaced
 PARRDR> Error: Repeated DIHE parameter ( 15120): OG31  CG30  CG3C  HGA1 is replaced
 PARMIO> NONBOND, HBOND lists and IMAGE atoms cleared.
  
 CHARMM>     
  
 CHARMM>    return
 VCLOSE: Closing unit   98 with status "KEEP"

                    RETURNING TO INPUT STREAM    99
  
 CHARMM>    stream toppar/toppar_all36_lipid_dag.str
 VOPEN> Attempting to open::toppar/toppar_all36_lipid_dag.str::
 OPNLGU> Unit 98 opened for READONLY access to toppar/toppar_all36_lipid_dag.str

                    INPUT STREAM SWITCHING TO UNIT    98
 RDTITL> READ RTF CARD APPEND
 RDTITL> No title read.
 Parameter: IN1 <- "" <empty>
  
 CHARMM>    read rtf card append
 MAINIO> Residue topology file being read from unit  98.
 RDTITL> * TOPOLOGY FOR LIPIDA FROM DAG
 RDTITL> *
  
 VCLOSE: Closing unit   98 with status "KEEP"

                    RETURNING TO INPUT STREAM    99
  
 CHARMM>    stream toppar/toppar_all36_lipid_inositol.str
 VOPEN> Attempting to open::toppar/toppar_all36_lipid_inositol.str::
 OPNLGU> Unit 98 opened for READONLY access to toppar/toppar_all36_lipid_inositol.str

                    INPUT STREAM SWITCHING TO UNIT    98
 RDTITL> READ RTF CARD APPEND
 RDTITL> No title read.
 Parameter: IN1 <- "" <empty>
  
 CHARMM>    read rtf card append
 MAINIO> Residue topology file being read from unit  98.
 RDTITL> * TOPOLOGY FOR INOSITOL-BASED LIPIDS
 RDTITL> *
  
 CHARMM>     
  
 CHARMM>    RETURN
 VCLOSE: Closing unit   98 with status "KEEP"

                    RETURNING TO INPUT STREAM    99
  
 CHARMM>    stream toppar/toppar_all36_lipid_lnp.str
 VOPEN> Attempting to open::toppar/toppar_all36_lipid_lnp.str::
 OPNLGU> Unit 98 opened for READONLY access to toppar/toppar_all36_lipid_lnp.str

                    INPUT STREAM SWITCHING TO UNIT    98
 RDTITL> READ RTF CARD APPEND
 RDTITL> No title read.
 Parameter: IN1 <- "" <empty>
  
 CHARMM>    read rtf card append
 MAINIO> Residue topology file being read from unit  98.
 RDTITL> * LNP
 RDTITL> *

      ***** LEVEL  1 WARNING FROM <DECODF> *****
      ***** Zero length string
      ******************************************
      BOMLEV (  0) IS NOT REACHED. WRNLEV IS  5

 WARNING from DECODF -- Zero length string being converted to 0.
 **** WARNING from RTFRDR **** The total charge of the residue, DAGP,  -0.0100000,
 does not equal the expected charge,   0.0000000.

      ***** LEVEL  1 WARNING FROM <DECODF> *****
      ***** Zero length string
      ******************************************
      BOMLEV (  0) IS NOT REACHED. WRNLEV IS  5

 WARNING from DECODF -- Zero length string being converted to 0.
          PRES DPEPEG
 **** WARNING from RTFRDR **** The total charge of the residue, DPEP,  -0.0100000,
 does not equal the expected charge,   0.0000000.
 There were   2 warning(s) from RTFRDR.
  
 CHARMM>     
  
 CHARMM>    read param card flex append

          PARAMETER FILE BEING READ FROM UNIT 98
 RDTITL> * LNP
 RDTITL> *
 PARMIO> NONBOND, HBOND lists and IMAGE atoms cleared.
  
 CHARMM>     
  
 CHARMM>    RETURN
 VCLOSE: Closing unit   98 with status "KEEP"

                    RETURNING TO INPUT STREAM    99
  
 CHARMM>    stream toppar/toppar_all36_lipid_lps.str
 VOPEN> Attempting to open::toppar/toppar_all36_lipid_lps.str::
 OPNLGU> Unit 98 opened for READONLY access to toppar/toppar_all36_lipid_lps.str

                    INPUT STREAM SWITCHING TO UNIT    98
 RDTITL> READ RTF CARD APPEND
 RDTITL> No title read.
 Parameter: IN1 <- "" <empty>
  
 CHARMM>    read rtf card append
 MAINIO> Residue topology file being read from unit  98.
 RDTITL> * TOPOLOGY FOR LIPIDA FROM LPS
 RDTITL> *
 WARNING from DECODI -- Zero length string being converted to 0
 RTFRDR> WARNING: Version number is NOT specified.
  
 CHARMM>     
  
 CHARMM>     
  
 CHARMM>    read param card append flex

          PARAMETER FILE BEING READ FROM UNIT 98
 RDTITL> *    NEW PARAMETES
 RDTITL> *
 PARMIO> NONBOND, HBOND lists and IMAGE atoms cleared.
  
 CHARMM>     
  
 VCLOSE: Closing unit   98 with status "KEEP"

                    RETURNING TO INPUT STREAM    99
  
 CHARMM>    stream toppar/toppar_all36_lipid_mycobacterial.str
 VOPEN> Attempting to open::toppar/toppar_all36_lipid_mycobacterial.str::
 OPNLGU> Unit 98 opened for READONLY access to toppar/toppar_all36_lipid_mycobacterial.str

                    INPUT STREAM SWITCHING TO UNIT    98
 RDTITL> * TOPPAR STREAM FILE FOR BRANCHED AND CYCLIC CHAINED LIPIDS.  FOLLOWING READING OF
 RDTITL> * TOP_ALL36_LIPID.RTF, PAR_ALL36_LIPID.PRM
 RDTITL> * AND
 RDTITL> * TOPPAR_ALL36_LIPID_BACTERIAL.STR
 RDTITL> *
 Parameter: IN1 <- "" <empty>
  
 CHARMM>     
  
 CHARMM>    read rtf card append
 MAINIO> Residue topology file being read from unit  98.
 RDTITL> * CHOLESTEROL RESIDUES
 RDTITL> *
  
 CHARMM>     
  
 CHARMM>    read para card flex @app
 Parameter: APP -> "APPEND"

          PARAMETER FILE BEING READ FROM UNIT 98
 RDTITL> * NEW PARAMETERS
 RDTITL> *
 PARRDR> Error: Repeated ANGLE parameter (  5023): CEL1  CEL1  CTL1 is replaced
 PARRDR> Error: Repeated DIHE parameter ( 15365): CTL2  CG2O  CTL1  CTL3 is replaced
 PARRDR> Error: Repeated DIHE parameter ( 15366): CTL2  CG2O  CTL1  CTL3 is replaced
 PARRDR> Error: Repeated DIHE parameter ( 15365): CTL2  CG2O  CTL1  CTL3 is replaced
 PARRDR> Error: Repeated DIHE parameter ( 15366): CTL2  CG2O  CTL1  CTL3 is replaced
 PARMIO> NONBOND, HBOND lists and IMAGE atoms cleared.
  
 CHARMM>     
  
 CHARMM>    RETURN
 VCLOSE: Closing unit   98 with status "KEEP"

                    RETURNING TO INPUT STREAM    99
  
 CHARMM>    stream toppar/toppar_all36_lipid_miscellaneous.str
 VOPEN> Attempting to open::toppar/toppar_all36_lipid_miscellaneous.str::
 OPNLGU> Unit 98 opened for READONLY access to toppar/toppar_all36_lipid_miscellaneous.str

                    INPUT STREAM SWITCHING TO UNIT    98
 RDTITL> READ RTF CARD APPEND FLEX
 RDTITL> No title read.
 Parameter: IN1 <- "" <empty>
  
 CHARMM>    read rtf card append flex
 MAINIO> Residue topology file being read from unit  98.
 RDTITL> * TOPOLOGY FOR MISCELLANEOUS LIPIDS
 RDTITL> *
  
 CHARMM>     
  
 CHARMM>    read param card flex append

          PARAMETER FILE BEING READ FROM UNIT 98
 RDTITL> * PARAMETER FOR ACYL PYROPHOSPHATE: ADDED 2019_7
 RDTITL> *
 PARMIO> NONBOND, HBOND lists and IMAGE atoms cleared.
  
 CHARMM>     
  
 CHARMM>    return
 VCLOSE: Closing unit   98 with status "KEEP"

                    RETURNING TO INPUT STREAM    99
  
 CHARMM>    stream toppar/toppar_all36_lipid_model.str
 VOPEN> Attempting to open::toppar/toppar_all36_lipid_model.str::
 OPNLGU> Unit 98 opened for READONLY access to toppar/toppar_all36_lipid_model.str

                    INPUT STREAM SWITCHING TO UNIT    98
 RDTITL> * CHARMM36 ALL-HYDROGEN LIPID FORCE FIELD TOPPAR STREAM FILE
 RDTITL> * COLLECTION OF RESIDUES AND PATCHES FOR MODEL COMPOUNDS USED
 RDTITL> * IN THE OPTIMIZATION THE LIPID FORCE FIELD.
 RDTITL> *
 Parameter: IN1 <- "" <empty>
  
 CHARMM>     
  
 CHARMM>    !Parent files that have to be read prior to streaming this file
 CHARMM>    !top_all36_lipid.rtf
 CHARMM>    !par_all36_lipid.prm
 CHARMM>     
  
 CHARMM>    !Testcase
 CHARMM>    !test_all36_lipid_model.inp
 CHARMM>     
  
 CHARMM>    read rtf card append
 MAINIO> Residue topology file being read from unit  98.
 RDTITL> * C36 LIPID MODEL COMPOUNDS
 RDTITL> *
*** WARNING **** residue MAS  already exists (old one deleted)

      ***** LEVEL  1 WARNING FROM <RTFRDR> *****
      ***** Residue already exists.
      ******************************************
      BOMLEV (  0) IS NOT REACHED. WRNLEV IS  5

          RESI MAS          0.00
*** WARNING **** residue ETAC already exists (old one deleted)

      ***** LEVEL  1 WARNING FROM <RTFRDR> *****
      ***** Residue already exists.
      ******************************************
      BOMLEV (  0) IS NOT REACHED. WRNLEV IS  5

          RESI ETAC         0.00
*** WARNING **** residue MPRO already exists (old one deleted)

      ***** LEVEL  1 WARNING FROM <RTFRDR> *****
      ***** Residue already exists.
      ******************************************
      BOMLEV (  0) IS NOT REACHED. WRNLEV IS  5

          RESI MPRO         0.00
*** WARNING **** residue MP_1 already exists (old one deleted)

      ***** LEVEL  1 WARNING FROM <RTFRDR> *****
      ***** Residue already exists.
      ******************************************
      BOMLEV (  0) IS NOT REACHED. WRNLEV IS  5

          RESI MP_1        -1.00
*** WARNING **** residue MP_2 already exists (old one deleted)

      ***** LEVEL  1 WARNING FROM <RTFRDR> *****
      ***** Residue already exists.
      ******************************************
      BOMLEV (  0) IS NOT REACHED. WRNLEV IS  5

          RESI MP_2        -2.00
*** WARNING **** residue MSO4 already exists (old one deleted)

      ***** LEVEL  1 WARNING FROM <RTFRDR> *****
      ***** Residue already exists.
      ******************************************
      BOMLEV (  0) IS NOT REACHED. WRNLEV IS  5

          RESI MSO4        -1.00
*** WARNING **** residue BUTA already exists (old one deleted)

      ***** LEVEL  1 WARNING FROM <RTFRDR> *****
      ***** Residue already exists.
      ******************************************
      BOMLEV (  0) IS NOT REACHED. WRNLEV IS  5

          RESI BUTA         0.00
*** WARNING **** residue PENT already exists (old one deleted)

      ***** LEVEL  1 WARNING FROM <RTFRDR> *****
      ***** Residue already exists.
      ******************************************
      BOMLEV (  0) IS NOT REACHED. WRNLEV IS  5

          RESI PENT         0.00
*** WARNING **** residue HEXA already exists (old one deleted)

      ***** LEVEL  1 WARNING FROM <RTFRDR> *****
      ***** Residue already exists.
      ******************************************
      BOMLEV (  0) IS NOT REACHED. WRNLEV IS  5

          RESI HEXA         0.00
*** WARNING **** residue ETHE already exists (old one deleted)

      ***** LEVEL  1 WARNING FROM <RTFRDR> *****
      ***** Residue already exists.
      ******************************************
      BOMLEV (  0) IS NOT REACHED. WRNLEV IS  5

          RESI ETHE       0.00
*** WARNING **** residue PRPE already exists (old one deleted)

      ***** LEVEL  1 WARNING FROM <RTFRDR> *****
      ***** Residue already exists.
      ******************************************
      BOMLEV (  0) IS NOT REACHED. WRNLEV IS  5

          RESI PRPE       0.00
*** WARNING **** residue BTE1 already exists (old one deleted)

      ***** LEVEL  1 WARNING FROM <RTFRDR> *****
      ***** Residue already exists.
      ******************************************
      BOMLEV (  0) IS NOT REACHED. WRNLEV IS  5

          RESI BTE1       0.00
*** WARNING **** residue BTE2 already exists (old one deleted)

      ***** LEVEL  1 WARNING FROM <RTFRDR> *****
      ***** Residue already exists.
      ******************************************
      BOMLEV (  0) IS NOT REACHED. WRNLEV IS  5

          RESI BTE2       0.00
*** WARNING **** residue DIPE already exists (old one deleted)

      ***** LEVEL  1 WARNING FROM <RTFRDR> *****
      ***** Residue already exists.
      ******************************************
      BOMLEV (  0) IS NOT REACHED. WRNLEV IS  5

          RESI DIPE       0.00
*** WARNING **** residue DIHE already exists (old one deleted)

      ***** LEVEL  1 WARNING FROM <RTFRDR> *****
      ***** Residue already exists.
      ******************************************
      BOMLEV (  0) IS NOT REACHED. WRNLEV IS  5

          RESI DIHE       0.00
*** WARNING **** residue NC4  already exists (old one deleted)

      ***** LEVEL  1 WARNING FROM <RTFRDR> *****
      ***** Residue already exists.
      ******************************************
      BOMLEV (  0) IS NOT REACHED. WRNLEV IS  5

          RESI NC4          1.00
*** WARNING **** residue NC5  already exists (old one deleted)

      ***** LEVEL  1 WARNING FROM <RTFRDR> *****
      ***** Residue already exists.
      ******************************************
      BOMLEV (  0) IS NOT REACHED. WRNLEV IS  5

          RESI NC5          1.00
*** WARNING **** residue CHOL already exists (old one deleted)

      ***** LEVEL  1 WARNING FROM <RTFRDR> *****
      ***** Residue already exists.
      ******************************************
      BOMLEV (  0) IS NOT REACHED. WRNLEV IS  5

          RESI CHOL         1.00
*** WARNING **** residue ACHO already exists (old one deleted)

      ***** LEVEL  1 WARNING FROM <RTFRDR> *****
      ***** Residue already exists.
      ******************************************
      BOMLEV (  0) IS NOT REACHED. WRNLEV IS  5

          RESI ACHO         1.00
*** WARNING **** residue PC   already exists (old one deleted)

      ***** LEVEL  1 WARNING FROM <RTFRDR> *****
      ***** Residue already exists.
      ******************************************
      BOMLEV (  0) IS NOT REACHED. WRNLEV IS  5

          RESI PC           0.00
*** WARNING **** residue GPC  already exists (old one deleted)

      ***** LEVEL  1 WARNING FROM <RTFRDR> *****
      ***** Residue already exists.
      ******************************************
      BOMLEV (  0) IS NOT REACHED. WRNLEV IS  5

          RESI GPC          0.00
*** WARNING **** residue TEA  already exists (old one deleted)

      ***** LEVEL  1 WARNING FROM <RTFRDR> *****
      ***** Residue already exists.
      ******************************************
      BOMLEV (  0) IS NOT REACHED. WRNLEV IS  5

          RESI TEA          1.00
*** WARNING **** residue ETAM already exists (old one deleted)

      ***** LEVEL  1 WARNING FROM <RTFRDR> *****
      ***** Residue already exists.
      ******************************************
      BOMLEV (  0) IS NOT REACHED. WRNLEV IS  5

          RESI ETAM       1.00
*** WARNING **** residue GLYC already exists (old one deleted)

      ***** LEVEL  1 WARNING FROM <RTFRDR> *****
      ***** Residue already exists.
      ******************************************
      BOMLEV (  0) IS NOT REACHED. WRNLEV IS  5

          RESI GLYC         0.00
*** WARNING **** residue MBUT already exists (old one deleted)

      ***** LEVEL  1 WARNING FROM <RTFRDR> *****
      ***** Residue already exists.
      ******************************************
      BOMLEV (  0) IS NOT REACHED. WRNLEV IS  5

          RESI MBUT         0.00
 There were  25 warning(s) from RTFRDR.
  
 CHARMM>     
  
 CHARMM>    return
 VCLOSE: Closing unit   98 with status "KEEP"

                    RETURNING TO INPUT STREAM    99
  
 CHARMM>    stream toppar/toppar_all36_lipid_prot.str
 VOPEN> Attempting to open::toppar/toppar_all36_lipid_prot.str::
 OPNLGU> Unit 98 opened for READONLY access to toppar/toppar_all36_lipid_prot.str

                    INPUT STREAM SWITCHING TO UNIT    98
 RDTITL> * TOPOLOGY AND PARAMETERS FOR LIPID TAIL LINKERS TO CYSTEINE AND GLYCINE,
 RDTITL> * FOR EXAMPLE, PALMITOYLATION, MARISTOYLATION, FERNASYLATION, GERANYLATION
 RDTITL> *
 Parameter: IN1 <- "" <empty>
  
 CHARMM>     
  
 CHARMM>    read rtf card append
 MAINIO> Residue topology file being read from unit  98.
 RDTITL> * LIPID-MODIFIED PROTEIN RESIDUES
 RDTITL> *
  
 CHARMM>     
  
 CHARMM>    read para card append flex

          PARAMETER FILE BEING READ FROM UNIT 98
 RDTITL> * CYSTEIN-PALMITATE PARAMETERS
 RDTITL> *
 PARMIO> NONBOND, HBOND lists and IMAGE atoms cleared.
  
 CHARMM>     
  
 CHARMM>    return
 VCLOSE: Closing unit   98 with status "KEEP"

                    RETURNING TO INPUT STREAM    99
  
 CHARMM>    stream toppar/toppar_all36_lipid_tag.str
 VOPEN> Attempting to open::toppar/toppar_all36_lipid_tag.str::
 OPNLGU> Unit 98 opened for READONLY access to toppar/toppar_all36_lipid_tag.str

                    INPUT STREAM SWITCHING TO UNIT    98
 RDTITL> READ RTF CARD APPEND
 RDTITL> No title read.
 Parameter: IN1 <- "" <empty>
  
 CHARMM>    read rtf card append
 MAINIO> Residue topology file being read from unit  98.
 RDTITL> * TOPOLOGY FOR TRIACYLGLYCEROLS [STEPHEN GEE FROM LEHIGH UNIVERSITY]
 RDTITL> *
  
 VCLOSE: Closing unit   98 with status "KEEP"

                    RETURNING TO INPUT STREAM    99
  
 CHARMM>    stream toppar/toppar_all36_lipid_yeast.str
 VOPEN> Attempting to open::toppar/toppar_all36_lipid_yeast.str::
 OPNLGU> Unit 98 opened for READONLY access to toppar/toppar_all36_lipid_yeast.str

                    INPUT STREAM SWITCHING TO UNIT    98
 RDTITL> * TOPPAR STREAM FILE FOR BRANCHED AND CYCLIC CHAINED LIPIDS.  FOLLOWING READING OF
 RDTITL> * TOP_ALL36_LIPID.RTF
 RDTITL> * AND
 RDTITL> * PAR_ALL36_LIPID.RTF
 RDTITL> *
 Parameter: IN1 <- "" <empty>
  
 CHARMM>     
  
 CHARMM>    set nat ?NATC
 RDCMND substituted energy or value "?NATC" to "590"
 Parameter: NAT <- "590"
  
 CHARMM>    set app
 Parameter: APP <- "" <empty>
  
 CHARMM>    !We're exploiting what is arguably a bug in the parser. On the left hand side,
 CHARMM>    !the quotes have proirity, so NAT is correctly substituted. On the right hand
 CHARMM>    !side, the ? has priority and NATC" (sic) is not a valid substitution...
 CHARMM>    if "@NAT" ne "?NATC" if @nat ne 0 set app append
 Parameter: NAT -> "590"
 Parameter: NAT -> "590"
 RDCMND: can not substitute energy "?NATC""
 Comparing ""590"" and ""?NATC"".
 IF test evaluated as true.  Performing command
 Comparing "590" and "0".
 IF test evaluated as true.  Performing command
 Parameter: APP <- "APPEND"
  
 CHARMM>     
  
 CHARMM>    read rtf card @app
 Parameter: APP -> "APPEND"
 MAINIO> Residue topology file being read from unit  98.
 RDTITL> * CHOLESTEROL RESIDUES
 RDTITL> *
  
 CHARMM>     
  
 CHARMM>    read para card flex @app
 Parameter: APP -> "APPEND"

          PARAMETER FILE BEING READ FROM UNIT 98
 RDTITL> * NEW PARAMETERS
 RDTITL> *
 PARMIO> NONBOND, HBOND lists and IMAGE atoms cleared.
  
 CHARMM>     
  
 CHARMM>    return
 VCLOSE: Closing unit   98 with status "KEEP"

                    RETURNING TO INPUT STREAM    99
  
 CHARMM>    stream toppar/toppar_all36_lipid_hmmm.str
 VOPEN> Attempting to open::toppar/toppar_all36_lipid_hmmm.str::
 OPNLGU> Unit 98 opened for READONLY access to toppar/toppar_all36_lipid_hmmm.str

                    INPUT STREAM SWITCHING TO UNIT    98
 RDTITL> READ RTF CARD APPEND FLEX
 RDTITL> No title read.
 Parameter: IN1 <- "" <empty>
  
 CHARMM>    read rtf card append flex
 MAINIO> Residue topology file being read from unit  98.
 RDTITL> * TOPOLOGY FOR TERMINAL PATCHES FOR HMMM TRUNCATED LIPIDS
 RDTITL> *

      ***** LEVEL  1 WARNING FROM <DECODF> *****
      ***** Zero length string
      ******************************************
      BOMLEV (  0) IS NOT REACHED. WRNLEV IS  5

 WARNING from DECODF -- Zero length string being converted to 0.

      ***** LEVEL  1 WARNING FROM <DECODF> *****
      ***** Zero length string
      ******************************************
      BOMLEV (  0) IS NOT REACHED. WRNLEV IS  5

 WARNING from DECODF -- Zero length string being converted to 0.

      ***** LEVEL  1 WARNING FROM <DECODF> *****
      ***** Zero length string
      ******************************************
      BOMLEV (  0) IS NOT REACHED. WRNLEV IS  5

 WARNING from DECODF -- Zero length string being converted to 0.

      ***** LEVEL  1 WARNING FROM <DECODF> *****
      ***** Zero length string
      ******************************************
      BOMLEV (  0) IS NOT REACHED. WRNLEV IS  5

 WARNING from DECODF -- Zero length string being converted to 0.

      ***** LEVEL  1 WARNING FROM <DECODF> *****
      ***** Zero length string
      ******************************************
      BOMLEV (  0) IS NOT REACHED. WRNLEV IS  5

 WARNING from DECODF -- Zero length string being converted to 0.

      ***** LEVEL  1 WARNING FROM <DECODF> *****
      ***** Zero length string
      ******************************************
      BOMLEV (  0) IS NOT REACHED. WRNLEV IS  5

 WARNING from DECODF -- Zero length string being converted to 0.

      ***** LEVEL  1 WARNING FROM <DECODF> *****
      ***** Zero length string
      ******************************************
      BOMLEV (  0) IS NOT REACHED. WRNLEV IS  5

 WARNING from DECODF -- Zero length string being converted to 0.

      ***** LEVEL  1 WARNING FROM <DECODF> *****
      ***** Zero length string
      ******************************************
      BOMLEV (  0) IS NOT REACHED. WRNLEV IS  5

 WARNING from DECODF -- Zero length string being converted to 0.
  
 CHARMM>     
  
 CHARMM>    read para card flex @app
 Parameter: APP -> "APPEND"

          PARAMETER FILE BEING READ FROM UNIT 98
 RDTITL> * NEW PARAMETERS
 RDTITL> *
 PARMIO> NONBOND, HBOND lists and IMAGE atoms cleared.
  
 CHARMM>     
  
 CHARMM>    return
 VCLOSE: Closing unit   98 with status "KEEP"

                    RETURNING TO INPUT STREAM    99
  
 CHARMM>    stream toppar/toppar_all36_lipid_detergent.str
 VOPEN> Attempting to open::toppar/toppar_all36_lipid_detergent.str::
 OPNLGU> Unit 98 opened for READONLY access to toppar/toppar_all36_lipid_detergent.str

                    INPUT STREAM SWITCHING TO UNIT    98
 RDTITL> * TOPPAR STREAM FILE FOR DETERGENTS AND FATTY ACIDS.
 RDTITL> * STREAM FOLLOWING READING OF
 RDTITL> * TOP_ALL36_LIPID.RTF
 RDTITL> * AND
 RDTITL> * PAR_ALL36_LIPID.RTF
 RDTITL> *
 Parameter: IN1 <- "" <empty>
  
 CHARMM>     
  
 CHARMM>    !Additional residues added by Im lab, Aug. 2017
 CHARMM>     
  
 CHARMM>    !Fatty acids added Jan. 2016
 CHARMM>     
  
 CHARMM>    read rtf card append
 MAINIO> Residue topology file being read from unit  98.
 RDTITL> * DETERGENT AND FATTY ACID RESIDUES
 RDTITL> *
  
 CHARMM>     
  
 CHARMM>    read para card append flex

          PARAMETER FILE BEING READ FROM UNIT 98
 RDTITL> * SB3-12 AND SB3-14 PARAMETERS
 RDTITL> *
 PARMIO> NONBOND, HBOND lists and IMAGE atoms cleared.
  
 CHARMM>     
  
 CHARMM>    return
 VCLOSE: Closing unit   98 with status "KEEP"

                    RETURNING TO INPUT STREAM    99
  
 CHARMM>    stream toppar/toppar_all36_lipid_ether.str
 VOPEN> Attempting to open::toppar/toppar_all36_lipid_ether.str::
 OPNLGU> Unit 98 opened for READONLY access to toppar/toppar_all36_lipid_ether.str

                    INPUT STREAM SWITCHING TO UNIT    98
 RDTITL> * CHARMM36 ALL-HYDROGEN ETHER LIPID FORCE FIELD INCLUDING PLASMALOGENS ALISON
 RDTITL> * N. LEONARD (A. L.), 7/18 WITH RICHARD PASTOR AND JEFFERY KLAUDA, JPCB 122(26)
 RDTITL> * PP. 6744 - 6754.  ANA WEST, 1/20 WITH VALERIA ZONI, WALTER TEAGUE JR., ALISON
 RDTITL> * LEONARD, STEFANO VANNI, KLAUS GAWRISCH, STEPHANIE TRISTAM-NAGLE, JONATHAN
 RDTITL> * SACHS, AND JEFFERY KLAUDA, JPCB 124(5) PP. 828 - 839.
 RDTITL> *
 Parameter: IN1 <- "" <empty>
  
 CHARMM>     
  
 CHARMM>    !Parent files that have to be read prior to streaming this file
 CHARMM>    !top_all36_lipid.rtf
 CHARMM>    !par_all36_lipid.prm
 CHARMM>    !top_all36_cgenff.rtf
 CHARMM>    !par_all36_cgenff.prm
 CHARMM>     
  
 CHARMM>    read rtf card append
 MAINIO> Residue topology file being read from unit  98.
 RDTITL> * C36 ETHER MODEL COMPOUNDS
 RDTITL> *

      ***** LEVEL  1 WARNING FROM <DECODF> *****
      ***** Zero length string
      ******************************************
      BOMLEV (  0) IS NOT REACHED. WRNLEV IS  5

 WARNING from DECODF -- Zero length string being converted to 0.

      ***** LEVEL  1 WARNING FROM <DECODF> *****
      ***** Zero length string
      ******************************************
      BOMLEV (  0) IS NOT REACHED. WRNLEV IS  5

 WARNING from DECODF -- Zero length string being converted to 0.

      ***** LEVEL  1 WARNING FROM <DECODF> *****
      ***** Zero length string
      ******************************************
      BOMLEV (  0) IS NOT REACHED. WRNLEV IS  5

 WARNING from DECODF -- Zero length string being converted to 0.
  
 CHARMM>     
  
 CHARMM>    read para card flex append

          PARAMETER FILE BEING READ FROM UNIT 98
 RDTITL> * PARAMETERS
 RDTITL> *
 PARMIO> NONBOND, HBOND lists and IMAGE atoms cleared.
  
 CHARMM>     
  
 CHARMM>    return
 VCLOSE: Closing unit   98 with status "KEEP"

                    RETURNING TO INPUT STREAM    99
  
 CHARMM>    stream toppar/toppar_all36_lipid_oxidized.str
 VOPEN> Attempting to open::toppar/toppar_all36_lipid_oxidized.str::
 OPNLGU> Unit 98 opened for READONLY access to toppar/toppar_all36_lipid_oxidized.str

                    INPUT STREAM SWITCHING TO UNIT    98
 RDTITL> READ RTF CARD APPEND
 RDTITL> No title read.
 Parameter: IN1 <- "" <empty>
  
 CHARMM>    read rtf card append
 MAINIO> Residue topology file being read from unit  98.
 RDTITL> * TOPOLOGY FOR OXIDIZED PHOSPHOLIPID
 RDTITL> *

      ***** LEVEL  1 WARNING FROM <rtfrdr> *****
      ***** No AUTOgen defaults specified in appended RTF. Potential conflict with prior RTF autogen options. Check.
      ******************************************
      BOMLEV (  0) IS NOT REACHED. WRNLEV IS  5

  
 CHARMM>     
  
 CHARMM>    read param card flex append

          PARAMETER FILE BEING READ FROM UNIT 98
 RDTITL> * ADDITIONAL PARAMETERS FOR OXIDIZED PHOSPHOLIPIDS
 RDTITL> *
 PARMIO> NONBOND, HBOND lists and IMAGE atoms cleared.
  
 CHARMM>     
  
 CHARMM>    RETURN
 VCLOSE: Closing unit   98 with status "KEEP"

                    RETURNING TO INPUT STREAM    99
  
 CHARMM>     
  
 CHARMM>    ! Additional topologies and parameters for carbohydrates
 CHARMM>    stream toppar/toppar_all36_carb_glycolipid.str
 VOPEN> Attempting to open::toppar/toppar_all36_carb_glycolipid.str::
 OPNLGU> Unit 98 opened for READONLY access to toppar/toppar_all36_carb_glycolipid.str

                    INPUT STREAM SWITCHING TO UNIT    98
 RDTITL> READ RTF CARD APPEND
 RDTITL> No title read.
 Parameter: IN1 <- "" <empty>
  
 CHARMM>    read rtf card append
 MAINIO> Residue topology file being read from unit  98.
 RDTITL> * TOPOLOGY FOR GLYCOLIPIDS
 RDTITL> *
  
 CHARMM>     
  
 CHARMM>    read param card flex append

          PARAMETER FILE BEING READ FROM UNIT 98
 RDTITL> * PIP RELATED PARAMETERS
 RDTITL> *
 PARMIO> NONBOND, HBOND lists and IMAGE atoms cleared.
  
 CHARMM>     
  
 CHARMM>    RETURN
 VCLOSE: Closing unit   98 with status "KEEP"

                    RETURNING TO INPUT STREAM    99
  
 CHARMM>    stream toppar/toppar_all36_carb_glycopeptide.str
 VOPEN> Attempting to open::toppar/toppar_all36_carb_glycopeptide.str::
 OPNLGU> Unit 98 opened for READONLY access to toppar/toppar_all36_carb_glycopeptide.str

                    INPUT STREAM SWITCHING TO UNIT    98
 RDTITL> READ RTF CARD APPEND
 RDTITL> No title read.
 Parameter: IN1 <- "" <empty>
  
 CHARMM>    read rtf card append
 MAINIO> Residue topology file being read from unit  98.
 RDTITL> * TOPOLOGY FOR GLYCOPEPTIDE LINKAGES
 RDTITL> *
  
 CHARMM>     
  
 CHARMM>    read param card flex append

          PARAMETER FILE BEING READ FROM UNIT 98
 RDTITL> *    NEW PARAMETES
 RDTITL> *
 PARMIO> NONBOND, HBOND lists and IMAGE atoms cleared.
  
 CHARMM>     
  
 CHARMM>     
  
 CHARMM>    RETURN
 VCLOSE: Closing unit   98 with status "KEEP"

                    RETURNING TO INPUT STREAM    99
  
 CHARMM>    stream toppar/toppar_all36_carb_imlab.str
 VOPEN> Attempting to open::toppar/toppar_all36_carb_imlab.str::
 OPNLGU> Unit 98 opened for READONLY access to toppar/toppar_all36_carb_imlab.str

                    INPUT STREAM SWITCHING TO UNIT    98
 RDTITL> READ RTF CARD APPEND
 RDTITL> No title read.
 Parameter: IN1 <- "" <empty>
  
 CHARMM>    read rtf card append
 MAINIO> Residue topology file being read from unit  98.
 RDTITL> * GLYCAN CHEMICAL MODIFICATION PATCHES
 RDTITL> *
  
 CHARMM>     
  
 CHARMM>    read param card flex append

          PARAMETER FILE BEING READ FROM UNIT 98
 RDTITL> * GLYCAN CHEMICAL MODIFICATION PATCHES
 RDTITL> *
 PARMIO> NONBOND, HBOND lists and IMAGE atoms cleared.
  
 CHARMM>     
  
 CHARMM>    RETURN
 VCLOSE: Closing unit   98 with status "KEEP"

                    RETURNING TO INPUT STREAM    99
  
 CHARMM>     
  
 CHARMM>    ! Additional topologies and parameters for spin/fluorophore labels
 CHARMM>    stream toppar/toppar_all36_label_spin.str
 VOPEN> Attempting to open::toppar/toppar_all36_label_spin.str::
 OPNLGU> Unit 98 opened for READONLY access to toppar/toppar_all36_label_spin.str

                    INPUT STREAM SWITCHING TO UNIT    98
 RDTITL> *>>>>> TOPOLOGY FOR NITROXYDE SPIN LABELS <<<<<<<
 RDTITL> * SHAHIDUL M. ISLAM, UNIVERSITY OF CHICAGO
 RDTITL> *
 Parameter: IN1 <- "" <empty>
  
 CHARMM>     
  
 CHARMM>    ! please reference the following:
 CHARMM>    !Sezer, D., Freed J. H., and Roux, B. “Parametrization, Molecular Dynamics Simulation, and Calculation of Electron Spin
 CHARMM>    !Resonance Spectra of a Nitroxide Spin Label on a Polyalanine alpha-Helix” J. Phys. Chem. B 2008, 112, 5755-5767
 CHARMM>     
  
 CHARMM>    !Islam, S. M., and Roux, B. “Parameterization and molecular dynamics simulations of a
 CHARMM>    !conformationally constrained double linked spin label constrained by EPR/DEER data”
 CHARMM>    !(planed submission to J journal)
 CHARMM>     
  
 CHARMM>    !test "append" to determine if previous toppar files have been read and
 CHARMM>    !add append to "read rtf card" if true
 CHARMM>    set nat ?NATC
 RDCMND substituted energy or value "?NATC" to "590"
 Parameter: NAT <- "590"
  
 CHARMM>    set app
 Parameter: APP <- "" <empty>
  
 CHARMM>    !We're exploiting what is arguably a bug in the parser. On the left hand side,
 CHARMM>    !the quotes have proirity, so NAT is correctly substituted. On the right hand
 CHARMM>    !side, the ? has priority and NATC" (sic) is not a valid substitution...
 CHARMM>    if "@NAT" ne "?NATC" if @nat ne 0 set app append
 Parameter: NAT -> "590"
 Parameter: NAT -> "590"
 RDCMND: can not substitute energy "?NATC""
 Comparing ""590"" and ""?NATC"".
 IF test evaluated as true.  Performing command
 Comparing "590" and "0".
 IF test evaluated as true.  Performing command
 Parameter: APP <- "APPEND"
  
 CHARMM>     
  
 CHARMM>     
  
 CHARMM>    read rtf card @app
 Parameter: APP -> "APPEND"
 MAINIO> Residue topology file being read from unit  98.
 RDTITL> * TOPOLOGY FOR SPIN LABEL
 RDTITL> *
  
 CHARMM>     
  
 CHARMM>     
  
 CHARMM>    read para card flex @app
 Parameter: APP -> "APPEND"

          PARAMETER FILE BEING READ FROM UNIT 98
 RDTITL> * PARAMETERS FOR SPIN LABEL
 RDTITL> *
 PARMIO> NONBOND, HBOND lists and IMAGE atoms cleared.
  
 CHARMM>     
  
 CHARMM>    return
 VCLOSE: Closing unit   98 with status "KEEP"

                    RETURNING TO INPUT STREAM    99
  
 CHARMM>    stream toppar/toppar_all36_label_fluorophore.str
 VOPEN> Attempting to open::toppar/toppar_all36_label_fluorophore.str::
 OPNLGU> Unit 98 opened for READONLY access to toppar/toppar_all36_label_fluorophore.str

                    INPUT STREAM SWITCHING TO UNIT    98
 RDTITL> READ RTF CARD APPEND
 RDTITL> No title read.
 Parameter: IN1 <- "" <empty>
  
 CHARMM>    read rtf card append
 MAINIO> Residue topology file being read from unit  98.
 RDTITL> * TOPOLOGY FILES
 RDTITL> *
  
 CHARMM>     
  
 CHARMM>    read param card flex append

          PARAMETER FILE BEING READ FROM UNIT 98
 RDTITL> * MINI FORCE FIELD PARAMETER FILE.
 RDTITL> *
 PARMIO> NONBOND, HBOND lists and IMAGE atoms cleared.
  
 CHARMM>     
  
 VCLOSE: Closing unit   98 with status "KEEP"

                    RETURNING TO INPUT STREAM    99
  
 CHARMM>     
  
 CHARMM>     
  
 CHARMM>     
  
 VCLOSE: Closing unit   99 with status "KEEP"

                    RETURNING TO INPUT STREAM     5
  
 CHARMM>     
  
 CHARMM>    ! solvent only? ()
 CHARMM>    ! this should not be here
 CHARMM>    ! Read PSF and Coordinates
 CHARMM>    open read unit 10 card name step1_pdbreader.psf
 OPNLGU> Unit already open. The old file will be closed first.
 VCLOSE: Closing unit   10 with status "KEEP"
 VOPEN> Attempting to open::step1_pdbreader.psf::
 OPNLGU> Unit 10 opened for READONLY access to step1_pdbreader.psf
  
 CHARMM>    read psf  unit 10 card
 MAINIO> Protein structure file being read from unit  10.
 psf_read_formatted: Reading PSF in the expanded format.
 TITLE>  * GENERATED BY CHARMM-GUI (HTTP://WWW.CHARMM-GUI.ORG) V3.7 ON AUG, 20. 2025. JOB
 TITLE>  * READ PDB, MANIPULATE STRUCTURE IF NEEDED, AND GENERATE TOPOLOGY FILE
 TITLE>  *  DATE:     8/20/25     13:24:20      CREATED BY USER: charmm-gui
 TITLE>  *
 PSFSUM> PSF modified: NONBOND lists and IMAGE atoms cleared.
 PSFSUM> Summary of the structure file counters :
         Number of segments      =        3   Number of residues   =      583
         Number of atoms         =     8953   Number of groups     =     2706
         Number of bonds         =     9054   Number of angles     =    16362
         Number of dihedrals     =    24066   Number of impropers  =     1530
         Number of cross-terms   =      577   Number of autogens   =        0
         Number of HB acceptors  =      898   Number of HB donors  =     1043
         Number of NB exclusions =        0   Total charge =    5.00000
  
 CHARMM>     
  
 CHARMM>    open read unit 10 card name step1_pdbreader.crd
 OPNLGU> Unit already open. The old file will be closed first.
 VCLOSE: Closing unit   10 with status "KEEP"
 VOPEN> Attempting to open::step1_pdbreader.crd::
 OPNLGU> Unit 10 opened for READONLY access to step1_pdbreader.crd
  
 CHARMM>    read coor unit 10 card
          SPATIAL COORDINATES BEING READ FROM UNIT 10
 TITLE> * GENERATED BY CHARMM-GUI (HTTP://WWW.CHARMM-GUI.ORG) V3.7 ON AUG, 20. 2025. JOB
 TITLE> * READ PDB, MANIPULATE STRUCTURE IF NEEDED, AND GENERATE TOPOLOGY FILE
 TITLE> *  DATE:     8/20/25     13:24:20      CREATED BY USER: CHARMM-GUI
 TITLE> *
  
 CHARMM>     
  
 CHARMM>    define PROT sele all end
 SELRPN>   8953 atoms have been selected out of   8953
  
 CHARMM>     
  
 CHARMM>    ! protein volume, calculation with a grid spacing of 0.5
 CHARMM>    coor orient

 ORIENT THE COORDINATES TO ALIGN WITH AXIS

 MOMENTS
6193263.06762415****************-433915.97606214
                1153157.18465171  34986.83006807
                                1015845.88221651

 Transpose of the rotation matrix
     0.074058    0.290164   -0.954107
    -0.967551    0.252671    0.001741
     0.241580    0.923018    0.299461
 CENTER OF ATOMS BEFORE TRANSLATION     0.96585    19.90356     7.87833
 AXIS OF ROTATION IS -0.468902  0.608568  0.640138  ANGLE IS  100.77

 ALL COORDINATES ORIENTED IN THE MAIN SET BASED ON SELECTED ATOMS.

  
 CHARMM>    coor stat
 STATISTICS FOR      8953 SELECTED ATOMS:
    XMIN =  -53.132246 XMAX =   59.487586 XAVE =    0.000000
    YMIN =  -24.816598 YMAX =   26.153792 YAVE =    0.000000
    ZMIN =  -23.669787 ZMAX =   23.247537 ZAVE =    0.000000
    WMIN =    0.000000 WMAX =    0.000000 WAVE =    0.000000
  
 CHARMM>     
  
 CHARMM>    open write unit 10 card name step2.2_ions_orient.crd
 OPNLGU> Unit already open. The old file will be closed first.
 VCLOSE: Closing unit   10 with status "KEEP"
 VOPEN> Attempting to open::step2.2_ions_orient.crd::
 OPNLGU> Unit 10 opened for WRITE access to step2.2_ions_orient.crd
  
 CHARMM>    write coor unit 10 card
 RDTITL>  
 RDTITL> No title read.
 VCLOSE: Closing unit   10 with status "KEEP"
  
 CHARMM>     
  
 CHARMM>    calc dcel = 0.5
Evaluating: 0.5
 Parameter: DCEL <- "0.5"
  
 CHARMM>    calc xdim = int ( ( ?xmax - ?xmin + 5.0 ) / @dcel ) + 1
 Parameter: DCEL -> "0.5"
 RDCMND substituted energy or value "?XMAX" to "59.4875861"
 RDCMND substituted energy or value "?XMIN" to "-53.132246"
Evaluating: INT((59.4875861--53.132246+5.0)/0.5)+1
 Parameter: XDIM <- "236"
  
 CHARMM>    calc ydim = int ( ( ?ymax - ?ymin + 5.0 ) / @dcel ) + 1
 Parameter: DCEL -> "0.5"
 RDCMND substituted energy or value "?YMAX" to "26.153792"
 RDCMND substituted energy or value "?YMIN" to "-24.8165985"
Evaluating: INT((26.153792--24.8165985+5.0)/0.5)+1
 Parameter: YDIM <- "112"
  
 CHARMM>    calc zdim = int ( ( ?zmax - ?zmin + 5.0 ) / @dcel ) + 1
 Parameter: DCEL -> "0.5"
 RDCMND substituted energy or value "?ZMAX" to "23.2475367"
 RDCMND substituted energy or value "?ZMIN" to "-23.6697875"
Evaluating: INT((23.2475367--23.6697875+5.0)/0.5)+1
 Parameter: ZDIM <- "104"
  
 CHARMM>    calc space = @xdim * @ydim * @zdim
 Parameter: XDIM -> "236"
 Parameter: YDIM -> "112"
 Parameter: ZDIM -> "104"
Evaluating: 236*112*104
 Parameter: SPACE <- "2748928"
  
 CHARMM>     
  
 CHARMM>    ! prevent overflow on integer conversion
 CHARMM>    calc maxint = 2**32 / 2 - 1
Evaluating: 2**32/2-1
 Parameter: MAXINT <- "2.147483647E+09"
  
 CHARMM>    if space .gt. @maxint calc space = @maxint
 Parameter: MAXINT -> "2.147483647E+09"
 Parameter: MAXINT -> "2.147483647E+09"
 Comparing "2748928" and "2.147483647E+09".
 IF test evaluated as false.  Skipping command
  
 CHARMM>     
  
 CHARMM>    scalar wmain = radius
  
 CHARMM>    scalar wmain add 1.4    ! use solvent accessible surface for molecular volume
  
 CHARMM>    scalar 1 = wmain
  
 CHARMM>    scalar 2 set 6.0
  
 CHARMM>    coor volume hole space @space sele .not. resname TIP3 end
 Parameter: SPACE -> "2748928"
 SELRPN>   8953 atoms have been selected out of   8953
 COMPUTING VOLUME PER ATOM WITH:
   XMIN=    -55.8722 XMAX=     62.2276 NX= 235
   YMIN=    -27.2506 YMAX=     28.8938 NY= 111
   ZMIN=    -26.3541 ZMAX=     25.9875 NZ= 104


 A TOTAL OF       76   VACUUM POINTS WERE FOUND
 A TOTAL OF   854758 OCCUPIED POINTS WERE FOUND
 A TOTAL OF  1858006 EXTERNAL POINTS WERE FOUND
 A TOTAL OF  2712764 SELECTED POINTS WERE FOUND
 TOTAL OCCUPIED  VOLUME =  109350.782625
 TOTAL SELECTED  VOLUME =  347048.950087
 TOTAL FREE      VOLUME =       9.722822
 FRACTIONAL FREE VOLUME =       0.008891
  
 CHARMM>     
  
 CHARMM>    set molvol = ?volume
 RDCMND substituted energy or value "?VOLUME" to "109350.783"
 Parameter: MOLVOL <- "109350.783"
  
 CHARMM>     
  
 CHARMM>    ! system volume from parameters for water box
 CHARMM>    stream step2.1_waterbox.prm
 VOPEN> Attempting to open::step2.1_waterbox.prm::
 OPNLGU> Unit 99 opened for READONLY access to step2.1_waterbox.prm

                    INPUT STREAM SWITCHING TO UNIT    99
 RDTITL> SET BOXTYPE  = RECT
 RDTITL> No title read.
 Parameter: IN1 <- "" <empty>
  
 CHARMM>     SET BOXTYPE  = RECT
 Parameter: BOXTYPE <- "RECT"
  
 CHARMM>     SET XTLTYPE  = CUBIC
 Parameter: XTLTYPE <- "CUBIC"
  
 CHARMM>     SET A = 137
 Parameter: A <- "137"
  
 CHARMM>     SET B = 137
 Parameter: B <- "137"
  
 CHARMM>     SET C = 137
 Parameter: C <- "137"
  
 CHARMM>     SET ALPHA = 90.0
 Parameter: ALPHA <- "90.0"
  
 CHARMM>     SET BETA  = 90.0
 Parameter: BETA <- "90.0"
  
 CHARMM>     SET GAMMA = 90.0
 Parameter: GAMMA <- "90.0"
  
 CHARMM>     SET XCEN = 0
 Parameter: XCEN <- "0"
  
 CHARMM>     SET YCEN = 0
 Parameter: YCEN <- "0"
  
 CHARMM>     SET ZCEN = 0
 Parameter: ZCEN <- "0"
  
 VCLOSE: Closing unit   99 with status "KEEP"

                    RETURNING TO INPUT STREAM     5
  
 CHARMM>     
  
 CHARMM>    if @XTLtype .eq. TETRagonal   calc sysvol = @A * @B * @C
 Parameter: XTLTYPE -> "CUBIC"
 Parameter: A -> "137"
 Parameter: B -> "137"
 Parameter: C -> "137"
 Comparing "CUBIC" and "TETRAGONAL".
 IF test evaluated as false.  Skipping command
  
 CHARMM>    if @XTLtype .eq. CUBIc        calc sysvol = @A * @B * @C
 Parameter: XTLTYPE -> "CUBIC"
 Parameter: A -> "137"
 Parameter: B -> "137"
 Parameter: C -> "137"
 Comparing "CUBIC" and "CUBIC".
 IF test evaluated as true.  Performing command
Evaluating: 137*137*137
 Parameter: SYSVOL <- "2571353"
  
 CHARMM>    if @XTLtype .eq. ORTHorhombic calc sysvol = @A * @B * @C
 Parameter: XTLTYPE -> "CUBIC"
 Parameter: A -> "137"
 Parameter: B -> "137"
 Parameter: C -> "137"
 Comparing "CUBIC" and "ORTHORHOMBIC".
 IF test evaluated as false.  Skipping command
  
 CHARMM>    if @XTLtype .eq. MONOclinic   calc sysvol = @A * @B * @C * sin ( @beta * ?pi / 180.0 )
 Parameter: XTLTYPE -> "CUBIC"
 Parameter: A -> "137"
 Parameter: B -> "137"
 Parameter: C -> "137"
 Parameter: BETA -> "90.0"
 RDCMND substituted energy or value "?PI" to "3.14159265"
 Comparing "CUBIC" and "MONOCLINIC".
 IF test evaluated as false.  Skipping command
  
 CHARMM>    if @XTLtype .eq. HEXAgonal    calc sysvol = sqrt( 0.75 ) * @C * @A * @A
 Parameter: XTLTYPE -> "CUBIC"
 Parameter: C -> "137"
 Parameter: A -> "137"
 Parameter: A -> "137"
 Comparing "CUBIC" and "HEXAGONAL".
 IF test evaluated as false.  Skipping command
  
 CHARMM>    if @XTLtype .eq. OCTAhedral   calc sysvol = 4.0 * sqrt( 3.0 ) / 9 * @A * @A * @A
 Parameter: XTLTYPE -> "CUBIC"
 Parameter: A -> "137"
 Parameter: A -> "137"
 Parameter: A -> "137"
 Comparing "CUBIC" and "OCTAHEDRAL".
 IF test evaluated as false.  Skipping command
  
 CHARMM>    if @XTLtype .eq. RHDO         calc sysvol = sqrt( 0.5 ) * @A * @A * @A
 Parameter: XTLTYPE -> "CUBIC"
 Parameter: A -> "137"
 Parameter: A -> "137"
 Parameter: A -> "137"
 Comparing "CUBIC" and "RHDO".
 IF test evaluated as false.  Skipping command
  
 CHARMM>    if @XTLtype .eq. TRIClinic then
 Parameter: XTLTYPE -> "CUBIC"
 Comparing "CUBIC" and "TRICLINIC".
 IF test evaluated as false.  Skip to ELSE or ENDIF
  
 CHARMM>    if @XTLtype .eq. RHOMbohedral then
 Parameter: XTLTYPE -> "CUBIC"
 Comparing "CUBIC" and "RHOMBOHEDRAL".
 IF test evaluated as false.  Skip to ELSE or ENDIF
  
 CHARMM>     
  
 CHARMM>    !
 CHARMM>    ! conc    : concentration (M)
 CHARMM>    ! volumn  : ion accessible volume (Ang**3)
 CHARMM>    ! npos    : number of positive ions of a particular compound
 CHARMM>    ! nneg    : number of negative ions of a particular compound
 CHARMM>    ! nion    : number of positive and negative ions of a particular compound
 CHARMM>    ! npostot : total number of all positive ions
 CHARMM>    ! nnegtot : total number of all negative ions
 CHARMM>    ! niontot : total number of all ions
 CHARMM>    !
 CHARMM>     
  
 CHARMM>    calc volumn = @sysvol - @molvol
 Parameter: SYSVOL -> "2571353"
 Parameter: MOLVOL -> "109350.783"
Evaluating: 2571353-109350.783
 Parameter: VOLUMN <- "2462002.22"
  
 CHARMM>    calc npostot = 0
Evaluating: 0
 Parameter: NPOSTOT <- "0"
  
 CHARMM>    calc nnegtot = 0
Evaluating: 0
 Parameter: NNEGTOT <- "0"
  
 CHARMM>    calc niontot = 0
Evaluating: 0
 Parameter: NIONTOT <- "0"
  
 CHARMM>     
  
 CHARMM>    define ALLIONS sele none end
 SELRPN>      0 atoms have been selected out of   8953
  
 CHARMM>     
  
 CHARMM>    set ionind = 1
 Parameter: IONIND <- "1"
  
 CHARMM>    label do_ion
  
 CHARMM>        define POS sele none end
 SELRPN>      0 atoms have been selected out of   8953
  
 CHARMM>        define NEG sele none end
 SELRPN>      0 atoms have been selected out of   8953
  
 CHARMM>     
  
 CHARMM>        stream step2.2_ions_count.str @ionind
 Parameter: IONIND -> "1"
 VOPEN> Attempting to open::step2.2_ions_count.str::
 OPNLGU> Unit 99 opened for READONLY access to step2.2_ions_count.str

                    INPUT STREAM SWITCHING TO UNIT    99
 RDTITL> * NUMBER OF EACH ION STRUCTURE, AS CHOSEN BY USER;
 RDTITL> * USAGE: STREAM STEP2_IONS_COUNT.STR INDEX
 RDTITL> *
 Parameter: IN1 <- "1"
  
 CHARMM>     
  
 CHARMM>    if @?IN1 .eq. 0 stop ! ABNORMAL TERMINATION: missing index
 Comparing "1" and "0".
 IF test evaluated as false.  Skipping command
  
 CHARMM>     
  
 CHARMM>    set isusercation = 0
 Parameter: ISUSERCATION <- "0"
  
 CHARMM>    set isuseranion  = 0
 Parameter: ISUSERANION <- "0"
  
 CHARMM>    if @IN1 .eq. 1 set pos = POT
 Parameter: IN1 -> "1"
 Comparing "1" and "1".
 IF test evaluated as true.  Performing command
 Parameter: POS <- "POT"
  
 CHARMM>    if @IN1 .eq. 1 set neg = CLA
 Parameter: IN1 -> "1"
 Comparing "1" and "1".
 IF test evaluated as true.  Performing command
 Parameter: NEG <- "CLA"
  
 CHARMM>    if @IN1 .eq. 1 set poscharge = 1
 Parameter: IN1 -> "1"
 Comparing "1" and "1".
 IF test evaluated as true.  Performing command
 Parameter: POSCHARGE <- "1"
  
 CHARMM>    if @IN1 .eq. 1 set negcharge = 1
 Parameter: IN1 -> "1"
 Comparing "1" and "1".
 IF test evaluated as true.  Performing command
 Parameter: NEGCHARGE <- "1"
  
 CHARMM>    if @IN1 .eq. 1 set posval = 1
 Parameter: IN1 -> "1"
 Comparing "1" and "1".
 IF test evaluated as true.  Performing command
 Parameter: POSVAL <- "1"
  
 CHARMM>    if @IN1 .eq. 1 set negval = 1
 Parameter: IN1 -> "1"
 Comparing "1" and "1".
 IF test evaluated as true.  Performing command
 Parameter: NEGVAL <- "1"
  
 CHARMM>    if @IN1 .eq. 1 set conc = 0.15
 Parameter: IN1 -> "1"
 Comparing "1" and "1".
 IF test evaluated as true.  Performing command
 Parameter: CONC <- "0.15"
  
 CHARMM>    if @IN1 .eq. 1 set natompos = 1
 Parameter: IN1 -> "1"
 Comparing "1" and "1".
 IF test evaluated as true.  Performing command
 Parameter: NATOMPOS <- "1"
  
 CHARMM>    if @IN1 .eq. 1 set natomneg = 1
 Parameter: IN1 -> "1"
 Comparing "1" and "1".
 IF test evaluated as true.  Performing command
 Parameter: NATOMNEG <- "1"
  
 CHARMM>    if @IN1 .eq. 1 set isusercation = 0
 Parameter: IN1 -> "1"
 Comparing "1" and "1".
 IF test evaluated as true.  Performing command
 Parameter: ISUSERCATION <- "0"
  
 CHARMM>    if @IN1 .eq. 1 set isuseranion  = 0
 Parameter: IN1 -> "1"
 Comparing "1" and "1".
 IF test evaluated as true.  Performing command
 Parameter: ISUSERANION <- "0"
  
 CHARMM>     
  
 CHARMM>     
  
 CHARMM>    set neutral_index = 1
 Parameter: NEUTRAL_INDEX <- "1"
  
 CHARMM>    set niontypes = 1
 Parameter: NIONTYPES <- "1"
  
 CHARMM>     
  
 VCLOSE: Closing unit   99 with status "KEEP"

                    RETURNING TO INPUT STREAM     5
  
 CHARMM>     
  
 CHARMM>        calc ncharge = int( ?cgtot )
 RDCMND substituted energy or value "?CGTOT" to "5"
Evaluating: INT(5)
 Parameter: NCHARGE <- "5"
  
 CHARMM>        calc cgtot = ?cgtot
 RDCMND substituted energy or value "?CGTOT" to "5"
Evaluating: 5
 Parameter: CGTOT <- "5"
  
 CHARMM>     
  
 CHARMM>        calc npos = 0
Evaluating: 0
 Parameter: NPOS <- "0"
  
 CHARMM>        calc nneg = 0
Evaluating: 0
 Parameter: NNEG <- "0"
  
 CHARMM>        if neutral_index .eq. @ionind then
 Parameter: IONIND -> "1"
 Comparing "1" and "1".
 IF test evaluated as true.  Performing command
  
 CHARMM>            if ncharge .lt. 0 calc npos = int( abs( @cgtot ) / @poscharge )
 Parameter: CGTOT -> "5"
 Parameter: POSCHARGE -> "1"
 Comparing "5" and "0".
 IF test evaluated as false.  Skipping command
  
 CHARMM>            if ncharge .gt. 0 calc nneg = int( abs( @cgtot ) / @negcharge )
 Parameter: CGTOT -> "5"
 Parameter: NEGCHARGE -> "1"
 Comparing "5" and "0".
 IF test evaluated as true.  Performing command
Evaluating: INT(ABS(5)/1)
 Parameter: NNEG <- "5"
  
 CHARMM>        endif
  
 CHARMM>     
  
 CHARMM>        calc diff = int ( @cgtot + @npos*@poscharge - @nneg*@negcharge )
 Parameter: CGTOT -> "5"
 Parameter: NPOS -> "0"
 Parameter: POSCHARGE -> "1"
 Parameter: NNEG -> "5"
 Parameter: NEGCHARGE -> "1"
Evaluating: INT(5+0*1-5*1)
 Parameter: DIFF <- "0"
  
 CHARMM>     
  
 CHARMM>        if neutral_index .eq. @ionind then
 Parameter: IONIND -> "1"
 Comparing "1" and "1".
 IF test evaluated as true.  Performing command
  
 CHARMM>            set ntries = 0
 Parameter: NTRIES <- "0"
  
 CHARMM>            label neutral
  
 CHARMM>                if diff .gt. 0 calc nneg = @nneg + 1
 Parameter: NNEG -> "5"
 Comparing "0" and "0".
 IF test evaluated as false.  Skipping command
  
 CHARMM>                if diff .lt. 0 calc npos = @npos + 1
 Parameter: NPOS -> "0"
 Comparing "0" and "0".
 IF test evaluated as false.  Skipping command
  
 CHARMM>                calc diff = int ( @cgtot + @npos*@poscharge - @nneg*@negcharge )
 Parameter: CGTOT -> "5"
 Parameter: NPOS -> "0"
 Parameter: POSCHARGE -> "1"
 Parameter: NNEG -> "5"
 Parameter: NEGCHARGE -> "1"
Evaluating: INT(5+0*1-5*1)
 Parameter: DIFF <- "0"
  
 CHARMM>                incr ntries
 Parameter: NTRIES <- "1"
  
 CHARMM>                if ntries .ge. 10 stop ! ABNORMAL TERMINATION: can't neutralize this system
 Comparing "1" and "10".
 IF test evaluated as false.  Skipping command
  
 CHARMM>                if diff .ne. 0 goto neutral
 Comparing "0" and "0".
 IF test evaluated as false.  Skipping command
  
 CHARMM>        endif
  
 CHARMM>     
  
 CHARMM>        calc npos = @npos + int ( @conc * 6.021 * 0.0001 * @volumn ) * @negval
 Parameter: NPOS -> "0"
 Parameter: CONC -> "0.15"
 Parameter: VOLUMN -> "2462002.22"
 Parameter: NEGVAL -> "1"
Evaluating: 0+INT(0.15*6.021*0.0001*2462002.22)*1
 Parameter: NPOS <- "222"
  
 CHARMM>        calc nneg = @nneg + int ( @conc * 6.021 * 0.0001 * @volumn ) * @posval
 Parameter: NNEG -> "5"
 Parameter: CONC -> "0.15"
 Parameter: VOLUMN -> "2462002.22"
 Parameter: POSVAL -> "1"
Evaluating: 5+INT(0.15*6.021*0.0001*2462002.22)*1
 Parameter: NNEG <- "227"
  
 CHARMM>     
  
 CHARMM>        if npos .lt. 0 stop ! ABNORMAL TERMINATION: something wrong
 Comparing "222" and "0".
 IF test evaluated as false.  Skipping command
  
 CHARMM>        if nneg .lt. 0 stop ! ABNORMAL TERMINATION: something wrong
 Comparing "227" and "0".
 IF test evaluated as false.  Skipping command
  
 CHARMM>     
  
 CHARMM>        !
  
 CHARMM>        ! Randomly place the ions
  
 CHARMM>        !
  
 CHARMM>     
  
 CHARMM>        ! initial positions for all ions
  
 CHARMM>        calc xpos = @A / 2.0
 Parameter: A -> "137"
Evaluating: 137/2.0
 Parameter: XPOS <- "68.5"
  
 CHARMM>        calc ypos = @B / 2.0
 Parameter: B -> "137"
Evaluating: 137/2.0
 Parameter: YPOS <- "68.5"
  
 CHARMM>        calc zpos = @C / 2.0
 Parameter: C -> "137"
Evaluating: 137/2.0
 Parameter: ZPOS <- "68.5"
  
 CHARMM>     
  
 CHARMM>        ! Generate positive ion
  
 CHARMM>        if npos .gt. 0 then
 Comparing "222" and "0".
 IF test evaluated as true.  Performing command
  
 CHARMM>            if isusercation .eq. 1 then
 Comparing "0" and "1".
 IF test evaluated as false.  Skip to ELSE or ENDIF
  
 CHARMM>                read sequence @pos @npos
 Parameter: POS -> "POT"
 Parameter: NPOS -> "222"
  
 CHARMM>                generate POS warn
 NO PATCHING WILL BE DONE ON THE FIRST RESIDUE
 NO PATCHING WILL BE DONE ON THE LAST  RESIDUE
 AUTGEN: Autogenerating specified angles and dihedrals.
 GENPSF> Segment   4 has been generated. Its identifier is POS.
 PSFSUM> PSF modified: NONBOND lists and IMAGE atoms cleared.
 PSFSUM> Summary of the structure file counters :
         Number of segments      =        4   Number of residues   =      805
         Number of atoms         =     9175   Number of groups     =     2928
         Number of bonds         =     9054   Number of angles     =    16362
         Number of dihedrals     =    24066   Number of impropers  =     1530
         Number of cross-terms   =      577   Number of autogens   =        0
         Number of HB acceptors  =      898   Number of HB donors  =     1043
         Number of NB exclusions =        0   Total charge =  227.00000
  
 CHARMM>            endif
  
 CHARMM>     
  
 CHARMM>            define POS sele segid POS end
 SELRPN>    222 atoms have been selected out of   9175
  
 CHARMM>     
  
 CHARMM>            if natompos .gt. 1 then
 Comparing "1" and "1".
 IF test evaluated as false.  Skip to ELSE or ENDIF
  
 CHARMM>                coor set xdir @xpos ydir @ypos zdir @zpos select POS end
 Parameter: XPOS -> "68.5"
 Parameter: YPOS -> "68.5"
 Parameter: ZPOS -> "68.5"
 SELRPN>    222 atoms have been selected out of   9175
 SELECTED COORDINATES SET IN THE MAIN SET.

  
 CHARMM>            endif
  
 CHARMM>        endif
  
 CHARMM>     
  
 CHARMM>        ! Generate negative ion
  
 CHARMM>        if nneg .gt. 0 then
 Comparing "227" and "0".
 IF test evaluated as true.  Performing command
  
 CHARMM>            if isuseranion .eq. 1 then
 Comparing "0" and "1".
 IF test evaluated as false.  Skip to ELSE or ENDIF
  
 CHARMM>                read sequence @neg @nneg
 Parameter: NEG -> "CLA"
 Parameter: NNEG -> "227"
  
 CHARMM>                generate NEG warn
 NO PATCHING WILL BE DONE ON THE FIRST RESIDUE
 NO PATCHING WILL BE DONE ON THE LAST  RESIDUE
 AUTGEN: Autogenerating specified angles and dihedrals.
 GENPSF> Segment   5 has been generated. Its identifier is NEG.
 PSFSUM> PSF modified: NONBOND lists and IMAGE atoms cleared.
 PSFSUM> Summary of the structure file counters :
         Number of segments      =        5   Number of residues   =     1032
         Number of atoms         =     9402   Number of groups     =     3155
         Number of bonds         =     9054   Number of angles     =    16362
         Number of dihedrals     =    24066   Number of impropers  =     1530
         Number of cross-terms   =      577   Number of autogens   =        0
         Number of HB acceptors  =      898   Number of HB donors  =     1043
         Number of NB exclusions =        0   Total charge =   -0.00000
  
 CHARMM>            endif
  
 CHARMM>     
  
 CHARMM>            define NEG sele segid NEG end
 SELRPN>    227 atoms have been selected out of   9402
  
 CHARMM>     
  
 CHARMM>            if natomneg .gt. 1 then
 Comparing "1" and "1".
 IF test evaluated as false.  Skip to ELSE or ENDIF
  
 CHARMM>                coor set xdir @xpos ydir @ypos zdir @zpos select NEG end
 Parameter: XPOS -> "68.5"
 Parameter: YPOS -> "68.5"
 Parameter: ZPOS -> "68.5"
 SELRPN>    227 atoms have been selected out of   9402
 SELECTED COORDINATES SET IN THE MAIN SET.

  
 CHARMM>            endif
  
 CHARMM>        endif
  
 CHARMM>     
  
 CHARMM>        define IONS sele POS .or. NEG end
 SELRPN>    449 atoms have been selected out of   9402
  
 CHARMM>        define ALLIONS sele segid IONS .or. IONS end
 SELRPN>    449 atoms have been selected out of   9402
  
 CHARMM>     
  
 CHARMM>        calc nion = @npos + @nneg
 Parameter: NPOS -> "222"
 Parameter: NNEG -> "227"
Evaluating: 222+227
 Parameter: NION <- "449"
  
 CHARMM>     
  
 CHARMM>        incr npostot by @npos
 Parameter: NPOS -> "222"
 Parameter: NPOSTOT <- "222"
  
 CHARMM>        incr nnegtot by @nneg
 Parameter: NNEG -> "227"
 Parameter: NNEGTOT <- "227"
  
 CHARMM>        incr niontot by @nion
 Parameter: NION -> "449"
 Parameter: NIONTOT <- "449"
  
 CHARMM>     
  
 CHARMM>        if nion .eq. 0 goto continue
 Comparing "449" and "0".
 IF test evaluated as false.  Skipping command
  
 CHARMM>     
  
 CHARMM>        !
  
 CHARMM>        !Images Setup [to place all atoms inside the box]
  
 CHARMM>        !
  
 CHARMM>     
  
 CHARMM>        COOR CONVERT ALIGNED SYMMETRIC @A @B @C @alpha @beta @gamma
 Parameter: A -> "137"
 Parameter: B -> "137"
 Parameter: C -> "137"
 Parameter: ALPHA -> "90.0"
 Parameter: BETA -> "90.0"
 Parameter: GAMMA -> "90.0"
  
 CHARMM>     
  
 CHARMM>        open read unit 10 card name crystal_image.str
 VOPEN> Attempting to open::crystal_image.str::
 OPNLGU> Unit 10 opened for READONLY access to crystal_image.str
  
 CHARMM>        CRYSTAL DEFINE @XTLtype @A @B @C @alpha @beta @gamma
 Parameter: XTLTYPE -> "CUBIC"
 Parameter: A -> "137"
 Parameter: B -> "137"
 Parameter: C -> "137"
 Parameter: ALPHA -> "90.0"
 Parameter: BETA -> "90.0"
 Parameter: GAMMA -> "90.0"
 Crystal Parameters : Crystal Type = CUBI
           A     =  137.00000 B    =  137.00000 C     =  137.00000
           Alpha =   90.00000 Beta =   90.00000 Gamma =   90.00000
  
 CHARMM>        CRYSTAL READ UNIT 10 CARD
 CRYSTAL FILE BEING READ FROM UNIT    10
 TITLE> * GENERATED BY CHARMM-GUI (HTTP://WWW.CHARMM-GUI.ORG) V3.7 ON AUG, 20. 2025. JOBID=5570907556
 TITLE> * STREAM FILE FOR CRYSTAL SYMMETRY OPERATION
 TITLE> *
 TITLE>  * GENERATED BY CHARMM-GUI (HTTP://WWW.CHARMM-GUI.ORG) V3.7 ON AUG, 20. 2025. JOB
 TITLE>  * STREAM FILE FOR CRYSTAL SYMMETRY OPERATION
 TITLE>  *
                     THERE ARE NO ROTATIONS FOR THIS TRANSFORMATION SET
    26 Transformations have been processed.

  
 CHARMM>     
  
 CHARMM>        !Image centering by residue
  
 CHARMM>        IMAGE BYRES XCEN @xcen YCEN @ycen ZCEN @zcen
 Parameter: XCEN -> "0"
 Parameter: YCEN -> "0"
 Parameter: ZCEN -> "0"
 IMAGE CENTERING ON FOR SOME ATOMS
  
 CHARMM>     
  
 CHARMM>        update image inbf 0

 SELECTED IMAGES ATOMS BEING CENTERED ABOUT  0.000000  0.000000  0.000000

 <MKIMAT2>: updating the image atom lists and remapping
 Transformation   Atoms  Groups  Residues  Min-Distance
    1  N1N1N1R1 has       0       0       0       64.45
    2  N1Z0N1R1 has       0       0       0       47.39
    3  N1P1N1R1 has       0       0       0      122.38
    4  Z0N1N1R1 has       0       0       0       62.59
    5  Z0Z0N1R1 has       0       0       0       44.83
    6  Z0P1N1R1 has       0       0       0      108.90
    7  N1N1Z0R1 has       0       0       0       46.31
    8  N1Z0Z0R1 has       0       0       0       15.37
    9  N1P1Z0R1 has       0       0       0       67.18
   10  Z0N1Z0R1 has       0       0       0       43.68
   12  N1N1P1R1 has       0       0       0      118.77
   13  N1Z0P1R1 has       0       0       0       65.53
   14  N1P1P1R1 has       0       0       0       88.89
 Total of 9402 atoms and 3155 groups and 1032 residues were included

 **** Warning ****  The following extraneous characters
 were found while command processing in CHARMM
 IMAGE
  
 CHARMM>     
  
 CHARMM>        CONS FIX SELE .NOT. IONS END
 SELRPN>   8953 atoms have been selected out of   9402
  
 CHARMM>        SKIP ALL EXCL VDW ELEC
 SKIPE> The following energy terms will be computed :
  VDW  ELEC
  
 CHARMM>        scalar wmain = charge
  
 CHARMM>     
  
 CHARMM>        !
  
 CHARMM>        ! Initial placement of ions
  
 CHARMM>        !
  
 CHARMM>     
  
 CHARMM>        calc cntmax = 100 ! maximum allowed placement attempts
Evaluating: 100
 Parameter: CNTMAX <- "100"
  
 CHARMM>     
  
 CHARMM>        calc cntrand = 0  ! number of placement attempts
Evaluating: 0
 Parameter: CNTRAND <- "0"
  
 CHARMM>        calc i   = 1
Evaluating: 1
 Parameter: I <- "1"
  
 CHARMM>        label doinit
  
 CHARMM>     
  
 CHARMM>            calc cntrand = @cntrand + 1
 Parameter: CNTRAND -> "0"
Evaluating: 0+1
 Parameter: CNTRAND <- "1"
  
 CHARMM>            if cntrand .gt. @cntmax stop ! ABNORMAL TERMINATION: ion placing may not work.. stop here
 Parameter: CNTMAX -> "100"
 Comparing "1" and "100".
 IF test evaluated as false.  Skipping command
  
 CHARMM>     
  
 CHARMM>            calc j = @i
 Parameter: I -> "1"
Evaluating: 1
 Parameter: J <- "1"
  
 CHARMM>            set ion = POS
 Parameter: ION <- "POS"
  
 CHARMM>     
  
 CHARMM>            if j .gt. @npos then
 Parameter: NPOS -> "222"
 Comparing "1" and "222".
 IF test evaluated as false.  Skip to ELSE or ENDIF
  
 CHARMM>     
  
 CHARMM>            define target select segid @ion .and. resid @j end
 Parameter: ION -> "POS"
 Parameter: J -> "1"
 SELRPN>      1 atoms have been selected out of   9402
  
 CHARMM>     
  
 CHARMM>            calc xpos = ( @A - 9.0 ) * ( ?random - 0.5 )
 Parameter: A -> "137"
 RDCMND substituted energy or value "?RANDOM" to "0.633157634"
Evaluating: (137-9.0)*(0.633157634-0.5)
 Parameter: XPOS <- "17.0441772"
  
 CHARMM>            calc ypos = ( @B - 9.0 ) * ( ?random - 0.5 )
 Parameter: B -> "137"
 RDCMND substituted energy or value "?RANDOM" to "0.197050037"
Evaluating: (137-9.0)*(0.197050037-0.5)
 Parameter: YPOS <- "-38.7775953"
  
 CHARMM>            calc zpos = ( @C - 9.0 ) * ( ?random - 0.5 )
 Parameter: C -> "137"
 RDCMND substituted energy or value "?RANDOM" to "0.481383742"
Evaluating: (137-9.0)*(0.481383742-0.5)
 Parameter: ZPOS <- "-2.38288102"
  
 CHARMM>     
  
 CHARMM>            ! move target to selected position
  
 CHARMM>            coor stat select target end
 SELRPN>      1 atoms have been selected out of   9402
 STATISTICS FOR         1 SELECTED ATOMS:
    XMIN =   68.500000 XMAX =   68.500000 XAVE =   68.500000
    YMIN =   68.500000 YMAX =   68.500000 YAVE =   68.500000
    ZMIN =   68.500000 ZMAX =   68.500000 ZAVE =   68.500000
    WMIN =    1.000000 WMAX =    1.000000 WAVE =    1.000000
  
 CHARMM>            calc xtran = @xpos - ?xave
 Parameter: XPOS -> "17.0441772"
 RDCMND substituted energy or value "?XAVE" to "68.5"
Evaluating: 17.0441772-68.5
 Parameter: XTRAN <- "-51.4558228"
  
 CHARMM>            calc ytran = @ypos - ?yave
 Parameter: YPOS -> "-38.7775953"
 RDCMND substituted energy or value "?YAVE" to "68.5"
Evaluating: -38.7775953-68.5
 Parameter: YTRAN <- "-107.277595"
  
 CHARMM>            calc ztran = @zpos - ?zave
 Parameter: ZPOS -> "-2.38288102"
 RDCMND substituted energy or value "?ZAVE" to "68.5"
Evaluating: -2.38288102-68.5
 Parameter: ZTRAN <- "-70.882881"
  
 CHARMM>            coor trans xdir @xtran ydir @ytran zdir @ztran select target end
 Parameter: XTRAN -> "-51.4558228"
 Parameter: YTRAN -> "-107.277595"
 Parameter: ZTRAN -> "-70.882881"
 SELRPN>      1 atoms have been selected out of   9402
 TRANSLATION VECTOR   -51.455823 -107.277595  -70.882881
 SELECTED COORDINATES TRANSLATED IN THE MAIN SET.

  
 CHARMM>     
  
 CHARMM>            ! apply a random rotation along XYZ
  
 CHARMM>            calc xphi = ?random * 360.0
 RDCMND substituted energy or value "?RANDOM" to "0.634150393"
Evaluating: 0.634150393*360.0
 Parameter: XPHI <- "228.294141"
  
 CHARMM>            calc yphi = ?random * 360.0
 RDCMND substituted energy or value "?RANDOM" to "0.291886747"
Evaluating: 0.291886747*360.0
 Parameter: YPHI <- "105.079229"
  
 CHARMM>            calc zphi = ?random * 360.0
 RDCMND substituted energy or value "?RANDOM" to "0.784956862"
Evaluating: 0.784956862*360.0
 Parameter: ZPHI <- "282.58447"
  
 CHARMM>            coor rotate xcen @xpos ycen @ypos zcen @zpos xdir 1.0 -
 CHARMM>                phi @xphi select target end
 Parameter: XPOS -> "17.0441772"
 Parameter: YPOS -> "-38.7775953"
 Parameter: ZPOS -> "-2.38288102"
 Parameter: XPHI -> "228.294141"
 SELRPN>      1 atoms have been selected out of   9402
 ROTATION MATRIX
    1.000000    0.000000    0.000000
    0.000000   -0.665307   -0.746570
    0.000000    0.746570   -0.665307

 AXIS OF ROTATION IS -1.000000  0.000000  0.000000  ANGLE IS  131.71

 SELECTED COORDINATES ROTATED IN THE MAIN SET.

  
 CHARMM>            coor rotate xcen @xpos ycen @ypos zcen @zpos ydir 1.0 -
 CHARMM>                phi @yphi select target end
 Parameter: XPOS -> "17.0441772"
 Parameter: YPOS -> "-38.7775953"
 Parameter: ZPOS -> "-2.38288102"
 Parameter: YPHI -> "105.079229"
 SELRPN>      1 atoms have been selected out of   9402
 ROTATION MATRIX
   -0.260154    0.000000   -0.965567
    0.000000    1.000000    0.000000
    0.965567    0.000000   -0.260154

 AXIS OF ROTATION IS  0.000000  1.000000  0.000000  ANGLE IS  105.08

 SELECTED COORDINATES ROTATED IN THE MAIN SET.

  
 CHARMM>            coor rotate xcen @xpos ycen @ypos zcen @zpos zdir 1.0 -
 CHARMM>                phi @zphi select target end
 Parameter: XPOS -> "17.0441772"
 Parameter: YPOS -> "-38.7775953"
 Parameter: ZPOS -> "-2.38288102"
 Parameter: ZPHI -> "282.58447"
 SELRPN>      1 atoms have been selected out of   9402
 ROTATION MATRIX
    0.217879   -0.975976    0.000000
    0.975976    0.217879    0.000000
    0.000000    0.000000    1.000000

 AXIS OF ROTATION IS  0.000000  0.000000 -1.000000  ANGLE IS   77.42

 SELECTED COORDINATES ROTATED IN THE MAIN SET.

  
 CHARMM>     
  
 CHARMM>     
  
 CHARMM>            ! check if the ions are too close to solute
  
 CHARMM>            coor stat sele target end
 SELRPN>      1 atoms have been selected out of   9402
 STATISTICS FOR         1 SELECTED ATOMS:
    XMIN =   17.044177 XMAX =   17.044177 XAVE =   17.044177
    YMIN =  -38.777596 YMAX =  -38.777596 YAVE =  -38.777596
    ZMIN =   -2.382881 ZMAX =   -2.382881 ZAVE =   -2.382881
    WMIN =    1.000000 WMAX =    1.000000 WAVE =    1.000000
  
 CHARMM>            calc dcut = 3.5
Evaluating: 3.5
 Parameter: DCUT <- "3.5"
  
 CHARMM>            calc xmax = ?xmax + @dcut
 Parameter: DCUT -> "3.5"
 RDCMND substituted energy or value "?XMAX" to "17.0441774"
Evaluating: 17.0441774+3.5
 Parameter: XMAX <- "20.5441774"
  
 CHARMM>            calc ymax = ?ymax + @dcut
 Parameter: DCUT -> "3.5"
 RDCMND substituted energy or value "?YMAX" to "-38.7775955"
Evaluating: -38.7775955+3.5
 Parameter: YMAX <- "-35.2775955"
  
 CHARMM>            calc zmax = ?zmax + @dcut
 Parameter: DCUT -> "3.5"
 RDCMND substituted energy or value "?ZMAX" to "-2.38288107"
Evaluating: -2.38288107+3.5
 Parameter: ZMAX <- "1.11711893"
  
 CHARMM>            calc xmin = ?xmin - @dcut
 Parameter: DCUT -> "3.5"
 RDCMND substituted energy or value "?XMIN" to "17.0441774"
Evaluating: 17.0441774-3.5
 Parameter: XMIN <- "13.5441774"
  
 CHARMM>            calc ymin = ?ymin - @dcut
 Parameter: DCUT -> "3.5"
 RDCMND substituted energy or value "?YMIN" to "-38.7775955"
Evaluating: -38.7775955-3.5
 Parameter: YMIN <- "-42.2775955"
  
 CHARMM>            calc zmin = ?zmin - @dcut
 Parameter: DCUT -> "3.5"
 RDCMND substituted energy or value "?ZMIN" to "-2.38288107"
Evaluating: -2.38288107-3.5
 Parameter: ZMIN <- "-5.88288107"
  
 CHARMM>     
  
 CHARMM>            define JUNK sele .not. target .and. -
 CHARMM>                             prop X .lt. @xmax .and. prop X .gt. @xmin .and. -
 CHARMM>                             prop Y .lt. @ymax .and. prop Y .gt. @ymin .and. -
 CHARMM>                             prop Z .lt. @zmax .and. prop Z .gt. @zmin  end
 Parameter: XMAX -> "20.5441774"
 Parameter: XMIN -> "13.5441774"
 Parameter: YMAX -> "-35.2775955"
 Parameter: YMIN -> "-42.2775955"
 Parameter: ZMAX -> "1.11711893"
 Parameter: ZMIN -> "-5.88288107"
 SELRPN>      0 atoms have been selected out of   9402
  
 CHARMM>     
  
 CHARMM>            if ?nsel .gt. 0 then
 RDCMND substituted energy or value "?NSEL" to "0"
 Comparing "0" and "0".
 IF test evaluated as false.  Skip to ELSE or ENDIF
  
 CHARMM>     
  
 CHARMM>            calc cntrand = 0
Evaluating: 0
 Parameter: CNTRAND <- "0"
  
 CHARMM>            increase i by 1
 Parameter: I <- "2"
  
 CHARMM>            if i .le. @nion goto doinit
 Parameter: NION -> "449"
 Comparing "2" and "449".
 IF test evaluated as true.  Performing command
  
 CHARMM>     
  
 CHARMM>            calc cntrand = @cntrand + 1
 Parameter: CNTRAND -> "0"
Evaluating: 0+1
 Parameter: CNTRAND <- "1"
  
 CHARMM>            if cntrand .gt. @cntmax stop ! ABNORMAL TERMINATION: ion placing may not work.. stop here
 Parameter: CNTMAX -> "100"
 Comparing "1" and "100".
 IF test evaluated as false.  Skipping command
  
 CHARMM>     
  
 CHARMM>            calc j = @i
 Parameter: I -> "2"
Evaluating: 2
 Parameter: J <- "2"
  
 CHARMM>            set ion = POS
 Parameter: ION <- "POS"
  
 CHARMM>     
  
 CHARMM>            if j .gt. @npos then
 Parameter: NPOS -> "222"
 Comparing "2" and "222".
 IF test evaluated as false.  Skip to ELSE or ENDIF
  
 CHARMM>     
  
 CHARMM>            define target select segid @ion .and. resid @j end
 Parameter: ION -> "POS"
 Parameter: J -> "2"
 SELRPN>      1 atoms have been selected out of   9402
  
 CHARMM>     
  
 CHARMM>            calc xpos = ( @A - 9.0 ) * ( ?random - 0.5 )
 Parameter: A -> "137"
 RDCMND substituted energy or value "?RANDOM" to "0.764688144"
Evaluating: (137-9.0)*(0.764688144-0.5)
 Parameter: XPOS <- "33.8800824"
  
 CHARMM>            calc ypos = ( @B - 9.0 ) * ( ?random - 0.5 )
 Parameter: B -> "137"
 RDCMND substituted energy or value "?RANDOM" to "0.325523305"
Evaluating: (137-9.0)*(0.325523305-0.5)
 Parameter: YPOS <- "-22.333017"
  
 CHARMM>            calc zpos = ( @C - 9.0 ) * ( ?random - 0.5 )
 Parameter: C -> "137"
 RDCMND substituted energy or value "?RANDOM" to "0.432819466"
Evaluating: (137-9.0)*(0.432819466-0.5)
 Parameter: ZPOS <- "-8.59910835"
  
 CHARMM>     
  
 CHARMM>            ! move target to selected position
  
 CHARMM>            coor stat select target end
 SELRPN>      1 atoms have been selected out of   9402
 STATISTICS FOR         1 SELECTED ATOMS:
    XMIN =   68.500000 XMAX =   68.500000 XAVE =   68.500000
    YMIN =   68.500000 YMAX =   68.500000 YAVE =   68.500000
    ZMIN =   68.500000 ZMAX =   68.500000 ZAVE =   68.500000
    WMIN =    1.000000 WMAX =    1.000000 WAVE =    1.000000
  
 CHARMM>            calc xtran = @xpos - ?xave
 Parameter: XPOS -> "33.8800824"
 RDCMND substituted energy or value "?XAVE" to "68.5"
Evaluating: 33.8800824-68.5
 Parameter: XTRAN <- "-34.6199176"
  
 CHARMM>            calc ytran = @ypos - ?yave
 Parameter: YPOS -> "-22.333017"
 RDCMND substituted energy or value "?YAVE" to "68.5"
Evaluating: -22.333017-68.5
 Parameter: YTRAN <- "-90.833017"
  
 CHARMM>            calc ztran = @zpos - ?zave
 Parameter: ZPOS -> "-8.59910835"
 RDCMND substituted energy or value "?ZAVE" to "68.5"
Evaluating: -8.59910835-68.5
 Parameter: ZTRAN <- "-77.0991083"
  
 CHARMM>            coor trans xdir @xtran ydir @ytran zdir @ztran select target end
 Parameter: XTRAN -> "-34.6199176"
 Parameter: YTRAN -> "-90.833017"
 Parameter: ZTRAN -> "-77.0991083"
 SELRPN>      1 atoms have been selected out of   9402
 TRANSLATION VECTOR   -34.619918  -90.833017  -77.099108
 SELECTED COORDINATES TRANSLATED IN THE MAIN SET.

  
 CHARMM>     
  
 CHARMM>            ! apply a random rotation along XYZ
  
 CHARMM>            calc xphi = ?random * 360.0
 RDCMND substituted energy or value "?RANDOM" to "0.342782846"
Evaluating: 0.342782846*360.0
 Parameter: XPHI <- "123.401825"
  
 CHARMM>            calc yphi = ?random * 360.0
 RDCMND substituted energy or value "?RANDOM" to "0.560637294"
Evaluating: 0.560637294*360.0
 Parameter: YPHI <- "201.829426"
  
 CHARMM>            calc zphi = ?random * 360.0
 RDCMND substituted energy or value "?RANDOM" to "0.465533486"
Evaluating: 0.465533486*360.0
 Parameter: ZPHI <- "167.592055"
  
 CHARMM>            coor rotate xcen @xpos ycen @ypos zcen @zpos xdir 1.0 -
 CHARMM>                phi @xphi select target end
 Parameter: XPOS -> "33.8800824"
 Parameter: YPOS -> "-22.333017"
 Parameter: ZPOS -> "-8.59910835"
 Parameter: XPHI -> "123.401825"
 SELRPN>      1 atoms have been selected out of   9402
 ROTATION MATRIX
    1.000000    0.000000    0.000000
    0.000000   -0.550507    0.834830
    0.000000   -0.834830   -0.550507

 AXIS OF ROTATION IS  1.000000  0.000000  0.000000  ANGLE IS  123.40

 SELECTED COORDINATES ROTATED IN THE MAIN SET.

  
 CHARMM>            coor rotate xcen @xpos ycen @ypos zcen @zpos ydir 1.0 -
 CHARMM>                phi @yphi select target end
 Parameter: XPOS -> "33.8800824"
 Parameter: YPOS -> "-22.333017"
 Parameter: ZPOS -> "-8.59910835"
 Parameter: YPHI -> "201.829426"
 SELRPN>      1 atoms have been selected out of   9402
 ROTATION MATRIX
   -0.928295    0.000000    0.371845
    0.000000    1.000000    0.000000
   -0.371845    0.000000   -0.928295

 AXIS OF ROTATION IS  0.000000 -1.000000  0.000000  ANGLE IS  158.17

 SELECTED COORDINATES ROTATED IN THE MAIN SET.

  
 CHARMM>            coor rotate xcen @xpos ycen @ypos zcen @zpos zdir 1.0 -
 CHARMM>                phi @zphi select target end
 Parameter: XPOS -> "33.8800824"
 Parameter: YPOS -> "-22.333017"
 Parameter: ZPOS -> "-8.59910835"
 Parameter: ZPHI -> "167.592055"
 SELRPN>      1 atoms have been selected out of   9402
 ROTATION MATRIX
   -0.976642    0.214871    0.000000
   -0.214871   -0.976642    0.000000
    0.000000    0.000000    1.000000

 AXIS OF ROTATION IS  0.000000  0.000000  1.000000  ANGLE IS  167.59

 SELECTED COORDINATES ROTATED IN THE MAIN SET.

  
 CHARMM>     
  
 CHARMM>     
  
 CHARMM>            ! check if the ions are too close to solute
  
 CHARMM>            coor stat sele target end
 SELRPN>      1 atoms have been selected out of   9402
 STATISTICS FOR         1 SELECTED ATOMS:
    XMIN =   33.880082 XMAX =   33.880082 XAVE =   33.880082
    YMIN =  -22.333017 YMAX =  -22.333017 YAVE =  -22.333017
    ZMIN =   -8.599108 ZMAX =   -8.599108 ZAVE =   -8.599108
    WMIN =    1.000000 WMAX =    1.000000 WAVE =    1.000000
  
 CHARMM>            calc dcut = 3.5
Evaluating: 3.5
 Parameter: DCUT <- "3.5"
  
 CHARMM>            calc xmax = ?xmax + @dcut
 Parameter: DCUT -> "3.5"
 RDCMND substituted energy or value "?XMAX" to "33.8800824"
Evaluating: 33.8800824+3.5
 Parameter: XMAX <- "37.3800824"
  
 CHARMM>            calc ymax = ?ymax + @dcut
 Parameter: DCUT -> "3.5"
 RDCMND substituted energy or value "?YMAX" to "-22.333017"
Evaluating: -22.333017+3.5
 Parameter: YMAX <- "-18.833017"
  
 CHARMM>            calc zmax = ?zmax + @dcut
 Parameter: DCUT -> "3.5"
 RDCMND substituted energy or value "?ZMAX" to "-8.59910832"
Evaluating: -8.59910832+3.5
 Parameter: ZMAX <- "-5.09910832"
  
 CHARMM>            calc xmin = ?xmin - @dcut
 Parameter: DCUT -> "3.5"
 RDCMND substituted energy or value "?XMIN" to "33.8800824"
Evaluating: 33.8800824-3.5
 Parameter: XMIN <- "30.3800824"
  
 CHARMM>            calc ymin = ?ymin - @dcut
 Parameter: DCUT -> "3.5"
 RDCMND substituted energy or value "?YMIN" to "-22.333017"
Evaluating: -22.333017-3.5
 Parameter: YMIN <- "-25.833017"
  
 CHARMM>            calc zmin = ?zmin - @dcut
 Parameter: DCUT -> "3.5"
 RDCMND substituted energy or value "?ZMIN" to "-8.59910832"
Evaluating: -8.59910832-3.5
 Parameter: ZMIN <- "-12.0991083"
  
 CHARMM>     
  
 CHARMM>            define JUNK sele .not. target .and. -
 CHARMM>                             prop X .lt. @xmax .and. prop X .gt. @xmin .and. -
 CHARMM>                             prop Y .lt. @ymax .and. prop Y .gt. @ymin .and. -
 CHARMM>                             prop Z .lt. @zmax .and. prop Z .gt. @zmin  end
 Parameter: XMAX -> "37.3800824"
 Parameter: XMIN -> "30.3800824"
 Parameter: YMAX -> "-18.833017"
 Parameter: YMIN -> "-25.833017"
 Parameter: ZMAX -> "-5.09910832"
 Parameter: ZMIN -> "-12.0991083"
 SELRPN>      0 atoms have been selected out of   9402
  
 CHARMM>     
  
 CHARMM>            if ?nsel .gt. 0 then
 RDCMND substituted energy or value "?NSEL" to "0"
 Comparing "0" and "0".
 IF test evaluated as false.  Skip to ELSE or ENDIF
  
 CHARMM>     
  
 CHARMM>            calc cntrand = 0
Evaluating: 0
 Parameter: CNTRAND <- "0"
  
 CHARMM>            increase i by 1
 Parameter: I <- "3"
  
 CHARMM>            if i .le. @nion goto doinit
 Parameter: NION -> "449"
 Comparing "3" and "449".
 IF test evaluated as true.  Performing command
  
 CHARMM>     
  
 CHARMM>            calc cntrand = @cntrand + 1
 Parameter: CNTRAND -> "0"
Evaluating: 0+1
 Parameter: CNTRAND <- "1"
  
 CHARMM>            if cntrand .gt. @cntmax stop ! ABNORMAL TERMINATION: ion placing may not work.. stop here
 Parameter: CNTMAX -> "100"
 Comparing "1" and "100".
 IF test evaluated as false.  Skipping command
  
 CHARMM>     
  
 CHARMM>            calc j = @i
 Parameter: I -> "3"
Evaluating: 3
 Parameter: J <- "3"
  
 CHARMM>            set ion = POS
 Parameter: ION <- "POS"
  
 CHARMM>     
  
 CHARMM>            if j .gt. @npos then
 Parameter: NPOS -> "222"
 Comparing "3" and "222".
 IF test evaluated as false.  Skip to ELSE or ENDIF
  
 CHARMM>     
  
 CHARMM>            define target select segid @ion .and. resid @j end
 Parameter: ION -> "POS"
 Parameter: J -> "3"
 SELRPN>      1 atoms have been selected out of   9402
  
 CHARMM>     
  
 CHARMM>            calc xpos = ( @A - 9.0 ) * ( ?random - 0.5 )
 Parameter: A -> "137"
 RDCMND substituted energy or value "?RANDOM" to "0.566563433"
Evaluating: (137-9.0)*(0.566563433-0.5)
 Parameter: XPOS <- "8.52011942"
  
 CHARMM>            calc ypos = ( @B - 9.0 ) * ( ?random - 0.5 )
 Parameter: B -> "137"
 RDCMND substituted energy or value "?RANDOM" to "9.56985042E-02"
Evaluating: (137-9.0)*(9.56985042E-02-0.5)
 Parameter: YPOS <- "-51.7505915"
  
 CHARMM>            calc zpos = ( @C - 9.0 ) * ( ?random - 0.5 )
 Parameter: C -> "137"
 RDCMND substituted energy or value "?RANDOM" to "0.990130077"
Evaluating: (137-9.0)*(0.990130077-0.5)
 Parameter: ZPOS <- "62.7366499"
  
 CHARMM>     
  
 CHARMM>            ! move target to selected position
  
 CHARMM>            coor stat select target end
 SELRPN>      1 atoms have been selected out of   9402
 STATISTICS FOR         1 SELECTED ATOMS:
    XMIN =   68.500000 XMAX =   68.500000 XAVE =   68.500000
    YMIN =   68.500000 YMAX =   68.500000 YAVE =   68.500000
    ZMIN =   68.500000 ZMAX =   68.500000 ZAVE =   68.500000
    WMIN =    1.000000 WMAX =    1.000000 WAVE =    1.000000
  
 CHARMM>            calc xtran = @xpos - ?xave
 Parameter: XPOS -> "8.52011942"
 RDCMND substituted energy or value "?XAVE" to "68.5"
Evaluating: 8.52011942-68.5
 Parameter: XTRAN <- "-59.9798806"
  
 CHARMM>            calc ytran = @ypos - ?yave
 Parameter: YPOS -> "-51.7505915"
 RDCMND substituted energy or value "?YAVE" to "68.5"
Evaluating: -51.7505915-68.5
 Parameter: YTRAN <- "-120.250591"
  
 CHARMM>            calc ztran = @zpos - ?zave
 Parameter: ZPOS -> "62.7366499"
 RDCMND substituted energy or value "?ZAVE" to "68.5"
Evaluating: 62.7366499-68.5
 Parameter: ZTRAN <- "-5.7633501"
  
 CHARMM>            coor trans xdir @xtran ydir @ytran zdir @ztran select target end
 Parameter: XTRAN -> "-59.9798806"
 Parameter: YTRAN -> "-120.250591"
 Parameter: ZTRAN -> "-5.7633501"
 SELRPN>      1 atoms have been selected out of   9402
 TRANSLATION VECTOR   -59.979881 -120.250591   -5.763350
 SELECTED COORDINATES TRANSLATED IN THE MAIN SET.

  
 CHARMM>     
  
 CHARMM>            ! apply a random rotation along XYZ
  
 CHARMM>            calc xphi = ?random * 360.0
 RDCMND substituted energy or value "?RANDOM" to "0.604024052"
Evaluating: 0.604024052*360.0
 Parameter: XPHI <- "217.448659"
  
 CHARMM>            calc yphi = ?random * 360.0
 RDCMND substituted energy or value "?RANDOM" to "0.357111677"
Evaluating: 0.357111677*360.0
 Parameter: YPHI <- "128.560204"
  
 CHARMM>            calc zphi = ?random * 360.0
 RDCMND substituted energy or value "?RANDOM" to "0.50019578"
Evaluating: 0.50019578*360.0
 Parameter: ZPHI <- "180.070481"
  
 CHARMM>            coor rotate xcen @xpos ycen @ypos zcen @zpos xdir 1.0 -
 CHARMM>                phi @xphi select target end
 Parameter: XPOS -> "8.52011942"
 Parameter: YPOS -> "-51.7505915"
 Parameter: ZPOS -> "62.7366499"
 Parameter: XPHI -> "217.448659"
 SELRPN>      1 atoms have been selected out of   9402
 ROTATION MATRIX
    1.000000    0.000000    0.000000
    0.000000   -0.793899   -0.608050
    0.000000    0.608050   -0.793899

 AXIS OF ROTATION IS -1.000000  0.000000  0.000000  ANGLE IS  142.55

 SELECTED COORDINATES ROTATED IN THE MAIN SET.

  
 CHARMM>            coor rotate xcen @xpos ycen @ypos zcen @zpos ydir 1.0 -
 CHARMM>                phi @yphi select target end
 Parameter: XPOS -> "8.52011942"
 Parameter: YPOS -> "-51.7505915"
 Parameter: ZPOS -> "62.7366499"
 Parameter: YPHI -> "128.560204"
 SELRPN>      1 atoms have been selected out of   9402
 ROTATION MATRIX
   -0.623337    0.000000   -0.781954
    0.000000    1.000000    0.000000
    0.781954    0.000000   -0.623337

 AXIS OF ROTATION IS  0.000000  1.000000  0.000000  ANGLE IS  128.56

 SELECTED COORDINATES ROTATED IN THE MAIN SET.

  
 CHARMM>            coor rotate xcen @xpos ycen @ypos zcen @zpos zdir 1.0 -
 CHARMM>                phi @zphi select target end
 Parameter: XPOS -> "8.52011942"
 Parameter: YPOS -> "-51.7505915"
 Parameter: ZPOS -> "62.7366499"
 Parameter: ZPHI -> "180.070481"
 SELRPN>      1 atoms have been selected out of   9402
 ROTATION MATRIX
   -0.999999   -0.001230    0.000000
    0.001230   -0.999999    0.000000
    0.000000    0.000000    1.000000

 AXIS OF ROTATION IS  0.000000  0.000000 -1.000000  ANGLE IS  179.93

 SELECTED COORDINATES ROTATED IN THE MAIN SET.

  
 CHARMM>     
  
 CHARMM>     
  
 CHARMM>            ! check if the ions are too close to solute
  
 CHARMM>            coor stat sele target end
 SELRPN>      1 atoms have been selected out of   9402
 STATISTICS FOR         1 SELECTED ATOMS:
    XMIN =    8.520120 XMAX =    8.520120 XAVE =    8.520120
    YMIN =  -51.750591 YMAX =  -51.750591 YAVE =  -51.750591
    ZMIN =   62.736650 ZMAX =   62.736650 ZAVE =   62.736650
    WMIN =    1.000000 WMAX =    1.000000 WAVE =    1.000000
  
 CHARMM>            calc dcut = 3.5
Evaluating: 3.5
 Parameter: DCUT <- "3.5"
  
 CHARMM>            calc xmax = ?xmax + @dcut
 Parameter: DCUT -> "3.5"
 RDCMND substituted energy or value "?XMAX" to "8.52011965"
Evaluating: 8.52011965+3.5
 Parameter: XMAX <- "12.0201196"
  
 CHARMM>            calc ymax = ?ymax + @dcut
 Parameter: DCUT -> "3.5"
 RDCMND substituted energy or value "?YMAX" to "-51.7505911"
Evaluating: -51.7505911+3.5
 Parameter: YMAX <- "-48.2505911"
  
 CHARMM>            calc zmax = ?zmax + @dcut
 Parameter: DCUT -> "3.5"
 RDCMND substituted energy or value "?ZMAX" to "62.7366497"
Evaluating: 62.7366497+3.5
 Parameter: ZMAX <- "66.2366497"
  
 CHARMM>            calc xmin = ?xmin - @dcut
 Parameter: DCUT -> "3.5"
 RDCMND substituted energy or value "?XMIN" to "8.52011965"
Evaluating: 8.52011965-3.5
 Parameter: XMIN <- "5.02011965"
  
 CHARMM>            calc ymin = ?ymin - @dcut
 Parameter: DCUT -> "3.5"
 RDCMND substituted energy or value "?YMIN" to "-51.7505911"
Evaluating: -51.7505911-3.5
 Parameter: YMIN <- "-55.2505911"
  
 CHARMM>            calc zmin = ?zmin - @dcut
 Parameter: DCUT -> "3.5"
 RDCMND substituted energy or value "?ZMIN" to "62.7366497"
Evaluating: 62.7366497-3.5
 Parameter: ZMIN <- "59.2366497"
  
 CHARMM>     
  
 CHARMM>            define JUNK sele .not. target .and. -
 CHARMM>                             prop X .lt. @xmax .and. prop X .gt. @xmin .and. -
 CHARMM>                             prop Y .lt. @ymax .and. prop Y .gt. @ymin .and. -
 CHARMM>                             prop Z .lt. @zmax .and. prop Z .gt. @zmin  end
 Parameter: XMAX -> "12.0201196"
 Parameter: XMIN -> "5.02011965"
 Parameter: YMAX -> "-48.2505911"
 Parameter: YMIN -> "-55.2505911"
 Parameter: ZMAX -> "66.2366497"
 Parameter: ZMIN -> "59.2366497"
 SELRPN>      0 atoms have been selected out of   9402
  
 CHARMM>     
  
 CHARMM>            if ?nsel .gt. 0 then
 RDCMND substituted energy or value "?NSEL" to "0"
 Comparing "0" and "0".
 IF test evaluated as false.  Skip to ELSE or ENDIF
  
 CHARMM>     
  
 CHARMM>            calc cntrand = 0
Evaluating: 0
 Parameter: CNTRAND <- "0"
  
 CHARMM>            increase i by 1
 Parameter: I <- "4"
  
 CHARMM>            if i .le. @nion goto doinit
 Parameter: NION -> "449"
 Comparing "4" and "449".
 IF test evaluated as true.  Performing command
  
 CHARMM>     
  
 CHARMM>            calc cntrand = @cntrand + 1
 Parameter: CNTRAND -> "0"
Evaluating: 0+1
 Parameter: CNTRAND <- "1"
  
 CHARMM>            if cntrand .gt. @cntmax stop ! ABNORMAL TERMINATION: ion placing may not work.. stop here
 Parameter: CNTMAX -> "100"
 Comparing "1" and "100".
 IF test evaluated as false.  Skipping command
  
 CHARMM>     
  
 CHARMM>            calc j = @i
 Parameter: I -> "4"
Evaluating: 4
 Parameter: J <- "4"
  
 CHARMM>            set ion = POS
 Parameter: ION <- "POS"
  
 CHARMM>     
  
 CHARMM>            if j .gt. @npos then
 Parameter: NPOS -> "222"
 Comparing "4" and "222".
 IF test evaluated as false.  Skip to ELSE or ENDIF
  
 CHARMM>     
  
 CHARMM>            define target select segid @ion .and. resid @j end
 Parameter: ION -> "POS"
 Parameter: J -> "4"
 SELRPN>      1 atoms have been selected out of   9402
  
 CHARMM>     
  
 CHARMM>            calc xpos = ( @A - 9.0 ) * ( ?random - 0.5 )
 Parameter: A -> "137"
 RDCMND substituted energy or value "?RANDOM" to "0.755489327"
Evaluating: (137-9.0)*(0.755489327-0.5)
 Parameter: XPOS <- "32.7026339"
  
 CHARMM>            calc ypos = ( @B - 9.0 ) * ( ?random - 0.5 )
 Parameter: B -> "137"
 RDCMND substituted energy or value "?RANDOM" to "0.463227986"
Evaluating: (137-9.0)*(0.463227986-0.5)
 Parameter: YPOS <- "-4.70681779"
  
 CHARMM>            calc zpos = ( @C - 9.0 ) * ( ?random - 0.5 )
 Parameter: C -> "137"
 RDCMND substituted energy or value "?RANDOM" to "0.813217222"
Evaluating: (137-9.0)*(0.813217222-0.5)
 Parameter: ZPOS <- "40.0918044"
  
 CHARMM>     
  
 CHARMM>            ! move target to selected position
  
 CHARMM>            coor stat select target end
 SELRPN>      1 atoms have been selected out of   9402
 STATISTICS FOR         1 SELECTED ATOMS:
    XMIN =   68.500000 XMAX =   68.500000 XAVE =   68.500000
    YMIN =   68.500000 YMAX =   68.500000 YAVE =   68.500000
    ZMIN =   68.500000 ZMAX =   68.500000 ZAVE =   68.500000
    WMIN =    1.000000 WMAX =    1.000000 WAVE =    1.000000
  
 CHARMM>            calc xtran = @xpos - ?xave
 Parameter: XPOS -> "32.7026339"
 RDCMND substituted energy or value "?XAVE" to "68.5"
Evaluating: 32.7026339-68.5
 Parameter: XTRAN <- "-35.7973661"
  
 CHARMM>            calc ytran = @ypos - ?yave
 Parameter: YPOS -> "-4.70681779"
 RDCMND substituted energy or value "?YAVE" to "68.5"
Evaluating: -4.70681779-68.5
 Parameter: YTRAN <- "-73.2068178"
  
 CHARMM>            calc ztran = @zpos - ?zave
 Parameter: ZPOS -> "40.0918044"
 RDCMND substituted energy or value "?ZAVE" to "68.5"
Evaluating: 40.0918044-68.5
 Parameter: ZTRAN <- "-28.4081956"
  
 CHARMM>            coor trans xdir @xtran ydir @ytran zdir @ztran select target end
 Parameter: XTRAN -> "-35.7973661"
 Parameter: YTRAN -> "-73.2068178"
 Parameter: ZTRAN -> "-28.4081956"
 SELRPN>      1 atoms have been selected out of   9402
 TRANSLATION VECTOR   -35.797366  -73.206818  -28.408196
 SELECTED COORDINATES TRANSLATED IN THE MAIN SET.

  
 CHARMM>     
  
 CHARMM>            ! apply a random rotation along XYZ
  
 CHARMM>            calc xphi = ?random * 360.0
 RDCMND substituted energy or value "?RANDOM" to "0.396846272"
Evaluating: 0.396846272*360.0
 Parameter: XPHI <- "142.864658"
  
 CHARMM>            calc yphi = ?random * 360.0
 RDCMND substituted energy or value "?RANDOM" to "0.18637499"
Evaluating: 0.18637499*360.0
 Parameter: YPHI <- "67.0949964"
  
 CHARMM>            calc zphi = ?random * 360.0
 RDCMND substituted energy or value "?RANDOM" to "0.460950439"
Evaluating: 0.460950439*360.0
 Parameter: ZPHI <- "165.942158"
  
 CHARMM>            coor rotate xcen @xpos ycen @ypos zcen @zpos xdir 1.0 -
 CHARMM>                phi @xphi select target end
 Parameter: XPOS -> "32.7026339"
 Parameter: YPOS -> "-4.70681779"
 Parameter: ZPOS -> "40.0918044"
 Parameter: XPHI -> "142.864658"
 SELRPN>      1 atoms have been selected out of   9402
 ROTATION MATRIX
    1.000000    0.000000    0.000000
    0.000000   -0.797212    0.603700
    0.000000   -0.603700   -0.797212

 AXIS OF ROTATION IS  1.000000  0.000000  0.000000  ANGLE IS  142.86

 SELECTED COORDINATES ROTATED IN THE MAIN SET.

  
 CHARMM>            coor rotate xcen @xpos ycen @ypos zcen @zpos ydir 1.0 -
 CHARMM>                phi @yphi select target end
 Parameter: XPOS -> "32.7026339"
 Parameter: YPOS -> "-4.70681779"
 Parameter: ZPOS -> "40.0918044"
 Parameter: YPHI -> "67.0949964"
 SELRPN>      1 atoms have been selected out of   9402
 ROTATION MATRIX
    0.389204    0.000000   -0.921151
    0.000000    1.000000    0.000000
    0.921151    0.000000    0.389204

 AXIS OF ROTATION IS  0.000000  1.000000  0.000000  ANGLE IS   67.09

 SELECTED COORDINATES ROTATED IN THE MAIN SET.

  
 CHARMM>            coor rotate xcen @xpos ycen @ypos zcen @zpos zdir 1.0 -
 CHARMM>                phi @zphi select target end
 Parameter: XPOS -> "32.7026339"
 Parameter: YPOS -> "-4.70681779"
 Parameter: ZPOS -> "40.0918044"
 Parameter: ZPHI -> "165.942158"
 SELRPN>      1 atoms have been selected out of   9402
 ROTATION MATRIX
   -0.970051    0.242901    0.000000
   -0.242901   -0.970051    0.000000
    0.000000    0.000000    1.000000

 AXIS OF ROTATION IS  0.000000  0.000000  1.000000  ANGLE IS  165.94

 SELECTED COORDINATES ROTATED IN THE MAIN SET.

  
 CHARMM>     
  
 CHARMM>     
  
 CHARMM>            ! check if the ions are too close to solute
  
 CHARMM>            coor stat sele target end
 SELRPN>      1 atoms have been selected out of   9402
 STATISTICS FOR         1 SELECTED ATOMS:
    XMIN =   32.702634 XMAX =   32.702634 XAVE =   32.702634
    YMIN =   -4.706818 YMAX =   -4.706818 YAVE =   -4.706818
    ZMIN =   40.091804 ZMAX =   40.091804 ZAVE =   40.091804
    WMIN =    1.000000 WMAX =    1.000000 WAVE =    1.000000
  
 CHARMM>            calc dcut = 3.5
Evaluating: 3.5
 Parameter: DCUT <- "3.5"
  
 CHARMM>            calc xmax = ?xmax + @dcut
 Parameter: DCUT -> "3.5"
 RDCMND substituted energy or value "?XMAX" to "32.7026339"
Evaluating: 32.7026339+3.5
 Parameter: XMAX <- "36.2026339"
  
 CHARMM>            calc ymax = ?ymax + @dcut
 Parameter: DCUT -> "3.5"
 RDCMND substituted energy or value "?YMAX" to "-4.7068178"
Evaluating: -4.7068178+3.5
 Parameter: YMAX <- "-1.2068178"
  
 CHARMM>            calc zmax = ?zmax + @dcut
 Parameter: DCUT -> "3.5"
 RDCMND substituted energy or value "?ZMAX" to "40.0918044"
Evaluating: 40.0918044+3.5
 Parameter: ZMAX <- "43.5918044"
  
 CHARMM>            calc xmin = ?xmin - @dcut
 Parameter: DCUT -> "3.5"
 RDCMND substituted energy or value "?XMIN" to "32.7026339"
Evaluating: 32.7026339-3.5
 Parameter: XMIN <- "29.2026339"
  
 CHARMM>            calc ymin = ?ymin - @dcut
 Parameter: DCUT -> "3.5"
 RDCMND substituted energy or value "?YMIN" to "-4.7068178"
Evaluating: -4.7068178-3.5
 Parameter: YMIN <- "-8.2068178"
  
 CHARMM>            calc zmin = ?zmin - @dcut
 Parameter: DCUT -> "3.5"
 RDCMND substituted energy or value "?ZMIN" to "40.0918044"
Evaluating: 40.0918044-3.5
 Parameter: ZMIN <- "36.5918044"
  
 CHARMM>     
  
 CHARMM>            define JUNK sele .not. target .and. -
 CHARMM>                             prop X .lt. @xmax .and. prop X .gt. @xmin .and. -
 CHARMM>                             prop Y .lt. @ymax .and. prop Y .gt. @ymin .and. -
 CHARMM>                             prop Z .lt. @zmax .and. prop Z .gt. @zmin  end
 Parameter: XMAX -> "36.2026339"
 Parameter: XMIN -> "29.2026339"
 Parameter: YMAX -> "-1.2068178"
 Parameter: YMIN -> "-8.2068178"
 Parameter: ZMAX -> "43.5918044"
 Parameter: ZMIN -> "36.5918044"
 SELRPN>      0 atoms have been selected out of   9402
  
 CHARMM>     
  
 CHARMM>            if ?nsel .gt. 0 then
 RDCMND substituted energy or value "?NSEL" to "0"
 Comparing "0" and "0".
 IF test evaluated as false.  Skip to ELSE or ENDIF
  
 CHARMM>     
  
 CHARMM>            calc cntrand = 0
Evaluating: 0
 Parameter: CNTRAND <- "0"
  
 CHARMM>            increase i by 1
 Parameter: I <- "5"
  
 CHARMM>            if i .le. @nion goto doinit
 Parameter: NION -> "449"
 Comparing "5" and "449".
 IF test evaluated as true.  Performing command
  
 CHARMM>     
  
 CHARMM>            calc cntrand = @cntrand + 1
 Parameter: CNTRAND -> "0"
Evaluating: 0+1
 Parameter: CNTRAND <- "1"
  
 CHARMM>            if cntrand .gt. @cntmax stop ! ABNORMAL TERMINATION: ion placing may not work.. stop here
 Parameter: CNTMAX -> "100"
 Comparing "1" and "100".
 IF test evaluated as false.  Skipping command
  
 CHARMM>     
  
 CHARMM>            calc j = @i
 Parameter: I -> "5"
Evaluating: 5
 Parameter: J <- "5"
  
 CHARMM>            set ion = POS
 Parameter: ION <- "POS"
  
 CHARMM>     
  
 CHARMM>            if j .gt. @npos then
 Parameter: NPOS -> "222"
 Comparing "5" and "222".
 IF test evaluated as false.  Skip to ELSE or ENDIF
  
 CHARMM>     
  
 CHARMM>            define target select segid @ion .and. resid @j end
 Parameter: ION -> "POS"
 Parameter: J -> "5"
 SELRPN>      1 atoms have been selected out of   9402
  
 CHARMM>     
  
 CHARMM>            calc xpos = ( @A - 9.0 ) * ( ?random - 0.5 )
 Parameter: A -> "137"
 RDCMND substituted energy or value "?RANDOM" to "0.238832102"
Evaluating: (137-9.0)*(0.238832102-0.5)
 Parameter: XPOS <- "-33.4294909"
  
 CHARMM>            calc ypos = ( @B - 9.0 ) * ( ?random - 0.5 )
 Parameter: B -> "137"
 RDCMND substituted energy or value "?RANDOM" to "1.421402654E-02"
Evaluating: (137-9.0)*(1.421402654E-02-0.5)
 Parameter: YPOS <- "-62.1806046"
  
 CHARMM>            calc zpos = ( @C - 9.0 ) * ( ?random - 0.5 )
 Parameter: C -> "137"
 RDCMND substituted energy or value "?RANDOM" to "0.910226817"
Evaluating: (137-9.0)*(0.910226817-0.5)
 Parameter: ZPOS <- "52.5090326"
  
 CHARMM>     
  
 CHARMM>            ! move target to selected position
  
 CHARMM>            coor stat select target end
 SELRPN>      1 atoms have been selected out of   9402
 STATISTICS FOR         1 SELECTED ATOMS:
    XMIN =   68.500000 XMAX =   68.500000 XAVE =   68.500000
    YMIN =   68.500000 YMAX =   68.500000 YAVE =   68.500000
    ZMIN =   68.500000 ZMAX =   68.500000 ZAVE =   68.500000
    WMIN =    1.000000 WMAX =    1.000000 WAVE =    1.000000
  
 CHARMM>            calc xtran = @xpos - ?xave
 Parameter: XPOS -> "-33.4294909"
 RDCMND substituted energy or value "?XAVE" to "68.5"
Evaluating: -33.4294909-68.5
 Parameter: XTRAN <- "-101.929491"
  
 CHARMM>            calc ytran = @ypos - ?yave
 Parameter: YPOS -> "-62.1806046"
 RDCMND substituted energy or value "?YAVE" to "68.5"
Evaluating: -62.1806046-68.5
 Parameter: YTRAN <- "-130.680605"
  
 CHARMM>            calc ztran = @zpos - ?zave
 Parameter: ZPOS -> "52.5090326"
 RDCMND substituted energy or value "?ZAVE" to "68.5"
Evaluating: 52.5090326-68.5
 Parameter: ZTRAN <- "-15.9909674"
  
 CHARMM>            coor trans xdir @xtran ydir @ytran zdir @ztran select target end
 Parameter: XTRAN -> "-101.929491"
 Parameter: YTRAN -> "-130.680605"
 Parameter: ZTRAN -> "-15.9909674"
 SELRPN>      1 atoms have been selected out of   9402
 TRANSLATION VECTOR  -101.929491 -130.680605  -15.990967
 SELECTED COORDINATES TRANSLATED IN THE MAIN SET.

  
 CHARMM>     
  
 CHARMM>            ! apply a random rotation along XYZ
  
 CHARMM>            calc xphi = ?random * 360.0
 RDCMND substituted energy or value "?RANDOM" to "0.638768939"
Evaluating: 0.638768939*360.0
 Parameter: XPHI <- "229.956818"
  
 CHARMM>            calc yphi = ?random * 360.0
 RDCMND substituted energy or value "?RANDOM" to "0.393404084"
Evaluating: 0.393404084*360.0
 Parameter: YPHI <- "141.62547"
  
 CHARMM>            calc zphi = ?random * 360.0
 RDCMND substituted energy or value "?RANDOM" to "0.272885549"
Evaluating: 0.272885549*360.0
 Parameter: ZPHI <- "98.2387976"
  
 CHARMM>            coor rotate xcen @xpos ycen @ypos zcen @zpos xdir 1.0 -
 CHARMM>                phi @xphi select target end
 Parameter: XPOS -> "-33.4294909"
 Parameter: YPOS -> "-62.1806046"
 Parameter: ZPOS -> "52.5090326"
 Parameter: XPHI -> "229.956818"
 SELRPN>      1 atoms have been selected out of   9402
 ROTATION MATRIX
    1.000000    0.000000    0.000000
    0.000000   -0.643365   -0.765560
    0.000000    0.765560   -0.643365

 AXIS OF ROTATION IS -1.000000  0.000000  0.000000  ANGLE IS  130.04

 SELECTED COORDINATES ROTATED IN THE MAIN SET.

  
 CHARMM>            coor rotate xcen @xpos ycen @ypos zcen @zpos ydir 1.0 -
 CHARMM>                phi @yphi select target end
 Parameter: XPOS -> "-33.4294909"
 Parameter: YPOS -> "-62.1806046"
 Parameter: ZPOS -> "52.5090326"
 Parameter: YPHI -> "141.62547"
 SELRPN>      1 atoms have been selected out of   9402
 ROTATION MATRIX
   -0.783970    0.000000   -0.620799
    0.000000    1.000000    0.000000
    0.620799    0.000000   -0.783970

 AXIS OF ROTATION IS  0.000000  1.000000  0.000000  ANGLE IS  141.63

 SELECTED COORDINATES ROTATED IN THE MAIN SET.

  
 CHARMM>            coor rotate xcen @xpos ycen @ypos zcen @zpos zdir 1.0 -
 CHARMM>                phi @zphi select target end
 Parameter: XPOS -> "-33.4294909"
 Parameter: YPOS -> "-62.1806046"
 Parameter: ZPOS -> "52.5090326"
 Parameter: ZPHI -> "98.2387976"
 SELRPN>      1 atoms have been selected out of   9402
 ROTATION MATRIX
   -0.143299    0.989679    0.000000
   -0.989679   -0.143299    0.000000
    0.000000    0.000000    1.000000

 AXIS OF ROTATION IS  0.000000  0.000000  1.000000  ANGLE IS   98.24

 SELECTED COORDINATES ROTATED IN THE MAIN SET.

  
 CHARMM>     
  
 CHARMM>     
  
 CHARMM>            ! check if the ions are too close to solute
  
 CHARMM>            coor stat sele target end
 SELRPN>      1 atoms have been selected out of   9402
 STATISTICS FOR         1 SELECTED ATOMS:
    XMIN =  -33.429491 XMAX =  -33.429491 XAVE =  -33.429491
    YMIN =  -62.180605 YMAX =  -62.180605 YAVE =  -62.180605
    ZMIN =   52.509033 ZMAX =   52.509033 ZAVE =   52.509033
    WMIN =    1.000000 WMAX =    1.000000 WAVE =    1.000000
  
 CHARMM>            calc dcut = 3.5
Evaluating: 3.5
 Parameter: DCUT <- "3.5"
  
 CHARMM>            calc xmax = ?xmax + @dcut
 Parameter: DCUT -> "3.5"
 RDCMND substituted energy or value "?XMAX" to "-33.4294907"
Evaluating: -33.4294907+3.5
 Parameter: XMAX <- "-29.9294907"
  
 CHARMM>            calc ymax = ?ymax + @dcut
 Parameter: DCUT -> "3.5"
 RDCMND substituted energy or value "?YMAX" to "-62.1806049"
Evaluating: -62.1806049+3.5
 Parameter: YMAX <- "-58.6806049"
  
 CHARMM>            calc zmax = ?zmax + @dcut
 Parameter: DCUT -> "3.5"
 RDCMND substituted energy or value "?ZMAX" to "52.5090328"
Evaluating: 52.5090328+3.5
 Parameter: ZMAX <- "56.0090328"
  
 CHARMM>            calc xmin = ?xmin - @dcut
 Parameter: DCUT -> "3.5"
 RDCMND substituted energy or value "?XMIN" to "-33.4294907"
Evaluating: -33.4294907-3.5
 Parameter: XMIN <- "-36.9294907"
  
 CHARMM>            calc ymin = ?ymin - @dcut
 Parameter: DCUT -> "3.5"
 RDCMND substituted energy or value "?YMIN" to "-62.1806049"
Evaluating: -62.1806049-3.5
 Parameter: YMIN <- "-65.6806049"
  
 CHARMM>            calc zmin = ?zmin - @dcut
 Parameter: DCUT -> "3.5"
 RDCMND substituted energy or value "?ZMIN" to "52.5090328"
Evaluating: 52.5090328-3.5
 Parameter: ZMIN <- "49.0090328"
  
 CHARMM>     
  
 CHARMM>            define JUNK sele .not. target .and. -
 CHARMM>                             prop X .lt. @xmax .and. prop X .gt. @xmin .and. -
 CHARMM>                             prop Y .lt. @ymax .and. prop Y .gt. @ymin .and. -
 CHARMM>                             prop Z .lt. @zmax .and. prop Z .gt. @zmin  end
 Parameter: XMAX -> "-29.9294907"
 Parameter: XMIN -> "-36.9294907"
 Parameter: YMAX -> "-58.6806049"
 Parameter: YMIN -> "-65.6806049"
 Parameter: ZMAX -> "56.0090328"
 Parameter: ZMIN -> "49.0090328"
 SELRPN>      0 atoms have been selected out of   9402
  
 CHARMM>     
  
 CHARMM>            if ?nsel .gt. 0 then
 RDCMND substituted energy or value "?NSEL" to "0"
 Comparing "0" and "0".
 IF test evaluated as false.  Skip to ELSE or ENDIF
  
 CHARMM>     
  
 CHARMM>            calc cntrand = 0
Evaluating: 0
 Parameter: CNTRAND <- "0"
  
 CHARMM>            increase i by 1
 Parameter: I <- "6"
  
 CHARMM>            if i .le. @nion goto doinit
 Parameter: NION -> "449"
 Comparing "6" and "449".
 IF test evaluated as true.  Performing command
  
 CHARMM>     
  
 CHARMM>            calc cntrand = @cntrand + 1
 Parameter: CNTRAND -> "0"
Evaluating: 0+1
 Parameter: CNTRAND <- "1"
  
 CHARMM>            if cntrand .gt. @cntmax stop ! ABNORMAL TERMINATION: ion placing may not work.. stop here
 Parameter: CNTMAX -> "100"
 Comparing "1" and "100".
 IF test evaluated as false.  Skipping command
  
 CHARMM>     
  
 CHARMM>            calc j = @i
 Parameter: I -> "6"
Evaluating: 6
 Parameter: J <- "6"
  
 CHARMM>            set ion = POS
 Parameter: ION <- "POS"
  
 CHARMM>     
  
 CHARMM>            if j .gt. @npos then
 Parameter: NPOS -> "222"
 Comparing "6" and "222".
 IF test evaluated as false.  Skip to ELSE or ENDIF
  
 CHARMM>     
  
 CHARMM>            define target select segid @ion .and. resid @j end
 Parameter: ION -> "POS"
 Parameter: J -> "6"
 SELRPN>      1 atoms have been selected out of   9402
  
 CHARMM>     
  
 CHARMM>            calc xpos = ( @A - 9.0 ) * ( ?random - 0.5 )
 Parameter: A -> "137"
 RDCMND substituted energy or value "?RANDOM" to "0.207331816"
Evaluating: (137-9.0)*(0.207331816-0.5)
 Parameter: XPOS <- "-37.4615276"
  
 CHARMM>            calc ypos = ( @B - 9.0 ) * ( ?random - 0.5 )
 Parameter: B -> "137"
 RDCMND substituted energy or value "?RANDOM" to "0.6038096"
Evaluating: (137-9.0)*(0.6038096-0.5)
 Parameter: YPOS <- "13.2876288"
  
 CHARMM>            calc zpos = ( @C - 9.0 ) * ( ?random - 0.5 )
 Parameter: C -> "137"
 RDCMND substituted energy or value "?RANDOM" to "0.538354535"
Evaluating: (137-9.0)*(0.538354535-0.5)
 Parameter: ZPOS <- "4.90938048"
  
 CHARMM>     
  
 CHARMM>            ! move target to selected position
  
 CHARMM>            coor stat select target end
 SELRPN>      1 atoms have been selected out of   9402
 STATISTICS FOR         1 SELECTED ATOMS:
    XMIN =   68.500000 XMAX =   68.500000 XAVE =   68.500000
    YMIN =   68.500000 YMAX =   68.500000 YAVE =   68.500000
    ZMIN =   68.500000 ZMAX =   68.500000 ZAVE =   68.500000
    WMIN =    1.000000 WMAX =    1.000000 WAVE =    1.000000
  
 CHARMM>            calc xtran = @xpos - ?xave
 Parameter: XPOS -> "-37.4615276"
 RDCMND substituted energy or value "?XAVE" to "68.5"
Evaluating: -37.4615276-68.5
 Parameter: XTRAN <- "-105.961528"
  
 CHARMM>            calc ytran = @ypos - ?yave
 Parameter: YPOS -> "13.2876288"
 RDCMND substituted energy or value "?YAVE" to "68.5"
Evaluating: 13.2876288-68.5
 Parameter: YTRAN <- "-55.2123712"
  
 CHARMM>            calc ztran = @zpos - ?zave
 Parameter: ZPOS -> "4.90938048"
 RDCMND substituted energy or value "?ZAVE" to "68.5"
Evaluating: 4.90938048-68.5
 Parameter: ZTRAN <- "-63.5906195"
  
 CHARMM>            coor trans xdir @xtran ydir @ytran zdir @ztran select target end
 Parameter: XTRAN -> "-105.961528"
 Parameter: YTRAN -> "-55.2123712"
 Parameter: ZTRAN -> "-63.5906195"
 SELRPN>      1 atoms have been selected out of   9402
 TRANSLATION VECTOR  -105.961528  -55.212371  -63.590620
 SELECTED COORDINATES TRANSLATED IN THE MAIN SET.

  
 CHARMM>     
  
 CHARMM>            ! apply a random rotation along XYZ
  
 CHARMM>            calc xphi = ?random * 360.0
 RDCMND substituted energy or value "?RANDOM" to "0.574372457"
Evaluating: 0.574372457*360.0
 Parameter: XPHI <- "206.774085"
  
 CHARMM>            calc yphi = ?random * 360.0
 RDCMND substituted energy or value "?RANDOM" to "0.865224055"
Evaluating: 0.865224055*360.0
 Parameter: YPHI <- "311.48066"
  
 CHARMM>            calc zphi = ?random * 360.0
 RDCMND substituted energy or value "?RANDOM" to "0.266120813"
Evaluating: 0.266120813*360.0
 Parameter: ZPHI <- "95.8034927"
  
 CHARMM>            coor rotate xcen @xpos ycen @ypos zcen @zpos xdir 1.0 -
 CHARMM>                phi @xphi select target end
 Parameter: XPOS -> "-37.4615276"
 Parameter: YPOS -> "13.2876288"
 Parameter: ZPOS -> "4.90938048"
 Parameter: XPHI -> "206.774085"
 SELRPN>      1 atoms have been selected out of   9402
 ROTATION MATRIX
    1.000000    0.000000    0.000000
    0.000000   -0.892790   -0.450474
    0.000000    0.450474   -0.892790

 AXIS OF ROTATION IS -1.000000  0.000000  0.000000  ANGLE IS  153.23

 SELECTED COORDINATES ROTATED IN THE MAIN SET.

  
 CHARMM>            coor rotate xcen @xpos ycen @ypos zcen @zpos ydir 1.0 -
 CHARMM>                phi @yphi select target end
 Parameter: XPOS -> "-37.4615276"
 Parameter: YPOS -> "13.2876288"
 Parameter: ZPOS -> "4.90938048"
 Parameter: YPHI -> "311.48066"
 SELRPN>      1 atoms have been selected out of   9402
 ROTATION MATRIX
    0.662367    0.000000    0.749179
    0.000000    1.000000    0.000000
   -0.749179    0.000000    0.662367

 AXIS OF ROTATION IS  0.000000 -1.000000  0.000000  ANGLE IS   48.52

 SELECTED COORDINATES ROTATED IN THE MAIN SET.

  
 CHARMM>            coor rotate xcen @xpos ycen @ypos zcen @zpos zdir 1.0 -
 CHARMM>                phi @zphi select target end
 Parameter: XPOS -> "-37.4615276"
 Parameter: YPOS -> "13.2876288"
 Parameter: ZPOS -> "4.90938048"
 Parameter: ZPHI -> "95.8034927"
 SELRPN>      1 atoms have been selected out of   9402
 ROTATION MATRIX
   -0.101117    0.994875    0.000000
   -0.994875   -0.101117    0.000000
    0.000000    0.000000    1.000000

 AXIS OF ROTATION IS  0.000000  0.000000  1.000000  ANGLE IS   95.80

 SELECTED COORDINATES ROTATED IN THE MAIN SET.

  
 CHARMM>     
  
 CHARMM>     
  
 CHARMM>            ! check if the ions are too close to solute
  
 CHARMM>            coor stat sele target end
 SELRPN>      1 atoms have been selected out of   9402
 STATISTICS FOR         1 SELECTED ATOMS:
    XMIN =  -37.461528 XMAX =  -37.461528 XAVE =  -37.461528
    YMIN =   13.287629 YMAX =   13.287629 YAVE =   13.287629
    ZMIN =    4.909381 ZMAX =    4.909381 ZAVE =    4.909381
    WMIN =    1.000000 WMAX =    1.000000 WAVE =    1.000000
  
 CHARMM>            calc dcut = 3.5
Evaluating: 3.5
 Parameter: DCUT <- "3.5"
  
 CHARMM>            calc xmax = ?xmax + @dcut
 Parameter: DCUT -> "3.5"
 RDCMND substituted energy or value "?XMAX" to "-37.4615276"
Evaluating: -37.4615276+3.5
 Parameter: XMAX <- "-33.9615276"
  
 CHARMM>            calc ymax = ?ymax + @dcut
 Parameter: DCUT -> "3.5"
 RDCMND substituted energy or value "?YMAX" to "13.2876291"
Evaluating: 13.2876291+3.5
 Parameter: YMAX <- "16.7876291"
  
 CHARMM>            calc zmax = ?zmax + @dcut
 Parameter: DCUT -> "3.5"
 RDCMND substituted energy or value "?ZMAX" to "4.90938077"
Evaluating: 4.90938077+3.5
 Parameter: ZMAX <- "8.40938077"
  
 CHARMM>            calc xmin = ?xmin - @dcut
 Parameter: DCUT -> "3.5"
 RDCMND substituted energy or value "?XMIN" to "-37.4615276"
Evaluating: -37.4615276-3.5
 Parameter: XMIN <- "-40.9615276"
  
 CHARMM>            calc ymin = ?ymin - @dcut
 Parameter: DCUT -> "3.5"
 RDCMND substituted energy or value "?YMIN" to "13.2876291"
Evaluating: 13.2876291-3.5
 Parameter: YMIN <- "9.7876291"
  
 CHARMM>            calc zmin = ?zmin - @dcut
 Parameter: DCUT -> "3.5"
 RDCMND substituted energy or value "?ZMIN" to "4.90938077"
Evaluating: 4.90938077-3.5
 Parameter: ZMIN <- "1.40938077"
  
 CHARMM>     
  
 CHARMM>            define JUNK sele .not. target .and. -
 CHARMM>                             prop X .lt. @xmax .and. prop X .gt. @xmin .and. -
 CHARMM>                             prop Y .lt. @ymax .and. prop Y .gt. @ymin .and. -
 CHARMM>                             prop Z .lt. @zmax .and. prop Z .gt. @zmin  end
 Parameter: XMAX -> "-33.9615276"
 Parameter: XMIN -> "-40.9615276"
 Parameter: YMAX -> "16.7876291"
 Parameter: YMIN -> "9.7876291"
 Parameter: ZMAX -> "8.40938077"
 Parameter: ZMIN -> "1.40938077"
 SELRPN>     39 atoms have been selected out of   9402
  
 CHARMM>     
  
 CHARMM>            if ?nsel .gt. 0 then
 RDCMND substituted energy or value "?NSEL" to "39"
 Comparing "39" and "0".
 IF test evaluated as true.  Performing command
  
 CHARMM>               coor dist cut 4.5 sele target end sele JUNK .and. .not. hydrogen end image
 SELRPN>      1 atoms have been selected out of   9402
 SELRPN>     21 atoms have been selected out of   9402

            DISTANCES FOR SELECTED ATOMS
 8959 POS      POT      6        POT     -8684 PROC     VAL      196      N             4.1498
 8959 POS      POT      6        POT     -8686 PROC     VAL      196      CA            4.1743
 8959 POS      POT      6        POT     -8688 PROC     VAL      196      CB            3.8159
 8959 POS      POT      6        POT     -8698 PROC     VAL      196      C             3.9497
 8959 POS      POT      6        POT     -8699 PROC     VAL      196      O             3.0985
 8959 POS      POT      6        POT     -8764 PROC     LEU      201      CD1           3.7633
 8959 POS      POT      6        POT     -8795 PROC     SER      203      O             3.4746
 8959 POS      POT      6        POT     -8796 PROC     PRO      204      N             4.2075
 8959 POS      POT      6        POT     -8800 PROC     PRO      204      CA            3.1991
 8959 POS      POT      6        POT     -8808 PROC     PRO      204      C             2.2054
 8959 POS      POT      6        POT     -8809 PROC     PRO      204      O             3.0027
 8959 POS      POT      6        POT     -8810 PROC     VAL      205      N             0.9466
 8959 POS      POT      6        POT     -8812 PROC     VAL      205      CA            1.3100
 8959 POS      POT      6        POT     -8814 PROC     VAL      205      CB            1.6941
 8959 POS      POT      6        POT     -8816 PROC     VAL      205      CG1           3.1746
 8959 POS      POT      6        POT     -8820 PROC     VAL      205      CG2           2.0888
 8959 POS      POT      6        POT     -8824 PROC     VAL      205      C             2.5119
 8959 POS      POT      6        POT     -8825 PROC     VAL      205      O             3.0178
 8959 POS      POT      6        POT     -8826 PROC     THR      206      N             3.5255
 TOTAL EXCLUSION COUNT =         0
 TOTAL 1-4 EXCLUSIONS  =         0
 TOTAL NON-EXCLUSIONS  =        19
  
 CHARMM>               if ?npair .gt. 0 goto doinit
 RDCMND substituted energy or value "?NPAIR" to "19"
 Comparing "19" and "0".
 IF test evaluated as true.  Performing command
  
 CHARMM>     
  
 CHARMM>            calc cntrand = @cntrand + 1
 Parameter: CNTRAND -> "1"
Evaluating: 1+1
 Parameter: CNTRAND <- "2"
  
 CHARMM>            if cntrand .gt. @cntmax stop ! ABNORMAL TERMINATION: ion placing may not work.. stop here
 Parameter: CNTMAX -> "100"
 Comparing "2" and "100".
 IF test evaluated as false.  Skipping command
  
 CHARMM>     
  
 CHARMM>            calc j = @i
 Parameter: I -> "6"
Evaluating: 6
 Parameter: J <- "6"
  
 CHARMM>            set ion = POS
 Parameter: ION <- "POS"
  
 CHARMM>     
  
 CHARMM>            if j .gt. @npos then
 Parameter: NPOS -> "222"
 Comparing "6" and "222".
 IF test evaluated as false.  Skip to ELSE or ENDIF
  
 CHARMM>     
  
 CHARMM>            define target select segid @ion .and. resid @j end
 Parameter: ION -> "POS"
 Parameter: J -> "6"
 SELRPN>      1 atoms have been selected out of   9402
  
 CHARMM>     
  
 CHARMM>            calc xpos = ( @A - 9.0 ) * ( ?random - 0.5 )
 Parameter: A -> "137"
 RDCMND substituted energy or value "?RANDOM" to "5.739266031E-02"
Evaluating: (137-9.0)*(5.739266031E-02-0.5)
 Parameter: XPOS <- "-56.6537395"
  
 CHARMM>            calc ypos = ( @B - 9.0 ) * ( ?random - 0.5 )
 Parameter: B -> "137"
 RDCMND substituted energy or value "?RANDOM" to "0.649559806"
Evaluating: (137-9.0)*(0.649559806-0.5)
 Parameter: YPOS <- "19.1436552"
  
 CHARMM>            calc zpos = ( @C - 9.0 ) * ( ?random - 0.5 )
 Parameter: C -> "137"
 RDCMND substituted energy or value "?RANDOM" to "0.110831648"
Evaluating: (137-9.0)*(0.110831648-0.5)
 Parameter: ZPOS <- "-49.8135491"
  
 CHARMM>     
  
 CHARMM>            ! move target to selected position
  
 CHARMM>            coor stat select target end
 SELRPN>      1 atoms have been selected out of   9402
 STATISTICS FOR         1 SELECTED ATOMS:
    XMIN =  -37.461528 XMAX =  -37.461528 XAVE =  -37.461528
    YMIN =   13.287629 YMAX =   13.287629 YAVE =   13.287629
    ZMIN =    4.909381 ZMAX =    4.909381 ZAVE =    4.909381
    WMIN =    1.000000 WMAX =    1.000000 WAVE =    1.000000
  
 CHARMM>            calc xtran = @xpos - ?xave
 Parameter: XPOS -> "-56.6537395"
 RDCMND substituted energy or value "?XAVE" to "-37.4615276"
Evaluating: -56.6537395--37.4615276
 Parameter: XTRAN <- "-19.1922119"
  
 CHARMM>            calc ytran = @ypos - ?yave
 Parameter: YPOS -> "19.1436552"
 RDCMND substituted energy or value "?YAVE" to "13.2876291"
Evaluating: 19.1436552-13.2876291
 Parameter: YTRAN <- "5.8560261"
  
 CHARMM>            calc ztran = @zpos - ?zave
 Parameter: ZPOS -> "-49.8135491"
 RDCMND substituted energy or value "?ZAVE" to "4.90938077"
Evaluating: -49.8135491-4.90938077
 Parameter: ZTRAN <- "-54.7229299"
  
 CHARMM>            coor trans xdir @xtran ydir @ytran zdir @ztran select target end
 Parameter: XTRAN -> "-19.1922119"
 Parameter: YTRAN -> "5.8560261"
 Parameter: ZTRAN -> "-54.7229299"
 SELRPN>      1 atoms have been selected out of   9402
 TRANSLATION VECTOR   -19.192212    5.856026  -54.722930
 SELECTED COORDINATES TRANSLATED IN THE MAIN SET.

  
 CHARMM>     
  
 CHARMM>            ! apply a random rotation along XYZ
  
 CHARMM>            calc xphi = ?random * 360.0
 RDCMND substituted energy or value "?RANDOM" to "0.820106386"
Evaluating: 0.820106386*360.0
 Parameter: XPHI <- "295.238299"
  
 CHARMM>            calc yphi = ?random * 360.0
 RDCMND substituted energy or value "?RANDOM" to "0.88010861"
Evaluating: 0.88010861*360.0
 Parameter: YPHI <- "316.8391"
  
 CHARMM>            calc zphi = ?random * 360.0
 RDCMND substituted energy or value "?RANDOM" to "9.587788172E-02"
Evaluating: 9.587788172E-02*360.0
 Parameter: ZPHI <- "34.5160374"
  
 CHARMM>            coor rotate xcen @xpos ycen @ypos zcen @zpos xdir 1.0 -
 CHARMM>                phi @xphi select target end
 Parameter: XPOS -> "-56.6537395"
 Parameter: YPOS -> "19.1436552"
 Parameter: ZPOS -> "-49.8135491"
 Parameter: XPHI -> "295.238299"
 SELRPN>      1 atoms have been selected out of   9402
 ROTATION MATRIX
    1.000000    0.000000    0.000000
    0.000000    0.426384   -0.904542
    0.000000    0.904542    0.426384

 AXIS OF ROTATION IS -1.000000  0.000000  0.000000  ANGLE IS   64.76

 SELECTED COORDINATES ROTATED IN THE MAIN SET.

  
 CHARMM>            coor rotate xcen @xpos ycen @ypos zcen @zpos ydir 1.0 -
 CHARMM>                phi @yphi select target end
 Parameter: XPOS -> "-56.6537395"
 Parameter: YPOS -> "19.1436552"
 Parameter: ZPOS -> "-49.8135491"
 Parameter: YPHI -> "316.8391"
 SELRPN>      1 atoms have been selected out of   9402
 ROTATION MATRIX
    0.729436    0.000000    0.684049
    0.000000    1.000000    0.000000
   -0.684049    0.000000    0.729436

 AXIS OF ROTATION IS  0.000000 -1.000000  0.000000  ANGLE IS   43.16

 SELECTED COORDINATES ROTATED IN THE MAIN SET.

  
 CHARMM>            coor rotate xcen @xpos ycen @ypos zcen @zpos zdir 1.0 -
 CHARMM>                phi @zphi select target end
 Parameter: XPOS -> "-56.6537395"
 Parameter: YPOS -> "19.1436552"
 Parameter: ZPOS -> "-49.8135491"
 Parameter: ZPHI -> "34.5160374"
 SELRPN>      1 atoms have been selected out of   9402
 ROTATION MATRIX
    0.823968    0.566637    0.000000
   -0.566637    0.823968    0.000000
    0.000000    0.000000    1.000000

 AXIS OF ROTATION IS  0.000000  0.000000  1.000000  ANGLE IS   34.52

 SELECTED COORDINATES ROTATED IN THE MAIN SET.

  
 CHARMM>     
  
 CHARMM>     
  
 CHARMM>            ! check if the ions are too close to solute
  
 CHARMM>            coor stat sele target end
 SELRPN>      1 atoms have been selected out of   9402
 STATISTICS FOR         1 SELECTED ATOMS:
    XMIN =  -56.653739 XMAX =  -56.653739 XAVE =  -56.653739
    YMIN =   19.143655 YMAX =   19.143655 YAVE =   19.143655
    ZMIN =  -49.813549 ZMAX =  -49.813549 ZAVE =  -49.813549
    WMIN =    1.000000 WMAX =    1.000000 WAVE =    1.000000
  
 CHARMM>            calc dcut = 3.5
Evaluating: 3.5
 Parameter: DCUT <- "3.5"
  
 CHARMM>            calc xmax = ?xmax + @dcut
 Parameter: DCUT -> "3.5"
 RDCMND substituted energy or value "?XMAX" to "-56.6537395"
Evaluating: -56.6537395+3.5
 Parameter: XMAX <- "-53.1537395"
  
 CHARMM>            calc ymax = ?ymax + @dcut
 Parameter: DCUT -> "3.5"
 RDCMND substituted energy or value "?YMAX" to "19.1436552"
Evaluating: 19.1436552+3.5
 Parameter: YMAX <- "22.6436552"
  
 CHARMM>            calc zmax = ?zmax + @dcut
 Parameter: DCUT -> "3.5"
 RDCMND substituted energy or value "?ZMAX" to "-49.8135491"
Evaluating: -49.8135491+3.5
 Parameter: ZMAX <- "-46.3135491"
  
 CHARMM>            calc xmin = ?xmin - @dcut
 Parameter: DCUT -> "3.5"
 RDCMND substituted energy or value "?XMIN" to "-56.6537395"
Evaluating: -56.6537395-3.5
 Parameter: XMIN <- "-60.1537395"
  
 CHARMM>            calc ymin = ?ymin - @dcut
 Parameter: DCUT -> "3.5"
 RDCMND substituted energy or value "?YMIN" to "19.1436552"
Evaluating: 19.1436552-3.5
 Parameter: YMIN <- "15.6436552"
  
 CHARMM>            calc zmin = ?zmin - @dcut
 Parameter: DCUT -> "3.5"
 RDCMND substituted energy or value "?ZMIN" to "-49.8135491"
Evaluating: -49.8135491-3.5
 Parameter: ZMIN <- "-53.3135491"
  
 CHARMM>     
  
 CHARMM>            define JUNK sele .not. target .and. -
 CHARMM>                             prop X .lt. @xmax .and. prop X .gt. @xmin .and. -
 CHARMM>                             prop Y .lt. @ymax .and. prop Y .gt. @ymin .and. -
 CHARMM>                             prop Z .lt. @zmax .and. prop Z .gt. @zmin  end
 Parameter: XMAX -> "-53.1537395"
 Parameter: XMIN -> "-60.1537395"
 Parameter: YMAX -> "22.6436552"
 Parameter: YMIN -> "15.6436552"
 Parameter: ZMAX -> "-46.3135491"
 Parameter: ZMIN -> "-53.3135491"
 SELRPN>      0 atoms have been selected out of   9402
  
 CHARMM>     
  
 CHARMM>            if ?nsel .gt. 0 then
 RDCMND substituted energy or value "?NSEL" to "0"
 Comparing "0" and "0".
 IF test evaluated as false.  Skip to ELSE or ENDIF
  
 CHARMM>     
  
 CHARMM>            calc cntrand = 0
Evaluating: 0
 Parameter: CNTRAND <- "0"
  
 CHARMM>            increase i by 1
 Parameter: I <- "7"
  
 CHARMM>            if i .le. @nion goto doinit
 Parameter: NION -> "449"
 Comparing "7" and "449".
 IF test evaluated as true.  Performing command
  
 CHARMM>     
  
 CHARMM>            calc cntrand = @cntrand + 1
 Parameter: CNTRAND -> "0"
Evaluating: 0+1
 Parameter: CNTRAND <- "1"
  
 CHARMM>            if cntrand .gt. @cntmax stop ! ABNORMAL TERMINATION: ion placing may not work.. stop here
 Parameter: CNTMAX -> "100"
 Comparing "1" and "100".
 IF test evaluated as false.  Skipping command
  
 CHARMM>     
  
 CHARMM>            calc j = @i
 Parameter: I -> "7"
Evaluating: 7
 Parameter: J <- "7"
  
 CHARMM>            set ion = POS
 Parameter: ION <- "POS"
  
 CHARMM>     
  
 CHARMM>            if j .gt. @npos then
 Parameter: NPOS -> "222"
 Comparing "7" and "222".
 IF test evaluated as false.  Skip to ELSE or ENDIF
  
 CHARMM>     
  
 CHARMM>            define target select segid @ion .and. resid @j end
 Parameter: ION -> "POS"
 Parameter: J -> "7"
 SELRPN>      1 atoms have been selected out of   9402
  
 CHARMM>     
  
 CHARMM>            calc xpos = ( @A - 9.0 ) * ( ?random - 0.5 )
 Parameter: A -> "137"
 RDCMND substituted energy or value "?RANDOM" to "0.554757321"
Evaluating: (137-9.0)*(0.554757321-0.5)
 Parameter: XPOS <- "7.00893709"
  
 CHARMM>            calc ypos = ( @B - 9.0 ) * ( ?random - 0.5 )
 Parameter: B -> "137"
 RDCMND substituted energy or value "?RANDOM" to "0.812136124"
Evaluating: (137-9.0)*(0.812136124-0.5)
 Parameter: YPOS <- "39.9534239"
  
 CHARMM>            calc zpos = ( @C - 9.0 ) * ( ?random - 0.5 )
 Parameter: C -> "137"
 RDCMND substituted energy or value "?RANDOM" to "0.248408845"
Evaluating: (137-9.0)*(0.248408845-0.5)
 Parameter: ZPOS <- "-32.2036678"
  
 CHARMM>     
  
 CHARMM>            ! move target to selected position
  
 CHARMM>            coor stat select target end
 SELRPN>      1 atoms have been selected out of   9402
 STATISTICS FOR         1 SELECTED ATOMS:
    XMIN =   68.500000 XMAX =   68.500000 XAVE =   68.500000
    YMIN =   68.500000 YMAX =   68.500000 YAVE =   68.500000
    ZMIN =   68.500000 ZMAX =   68.500000 ZAVE =   68.500000
    WMIN =    1.000000 WMAX =    1.000000 WAVE =    1.000000
  
 CHARMM>            calc xtran = @xpos - ?xave
 Parameter: XPOS -> "7.00893709"
 RDCMND substituted energy or value "?XAVE" to "68.5"
Evaluating: 7.00893709-68.5
 Parameter: XTRAN <- "-61.4910629"
  
 CHARMM>            calc ytran = @ypos - ?yave
 Parameter: YPOS -> "39.9534239"
 RDCMND substituted energy or value "?YAVE" to "68.5"
Evaluating: 39.9534239-68.5
 Parameter: YTRAN <- "-28.5465761"
  
 CHARMM>            calc ztran = @zpos - ?zave
 Parameter: ZPOS -> "-32.2036678"
 RDCMND substituted energy or value "?ZAVE" to "68.5"
Evaluating: -32.2036678-68.5
 Parameter: ZTRAN <- "-100.703668"
  
 CHARMM>            coor trans xdir @xtran ydir @ytran zdir @ztran select target end
 Parameter: XTRAN -> "-61.4910629"
 Parameter: YTRAN -> "-28.5465761"
 Parameter: ZTRAN -> "-100.703668"
 SELRPN>      1 atoms have been selected out of   9402
 TRANSLATION VECTOR   -61.491063  -28.546576 -100.703668
 SELECTED COORDINATES TRANSLATED IN THE MAIN SET.

  
 CHARMM>     
  
 CHARMM>            ! apply a random rotation along XYZ
  
 CHARMM>            calc xphi = ?random * 360.0
 RDCMND substituted energy or value "?RANDOM" to "0.734450101"
Evaluating: 0.734450101*360.0
 Parameter: XPHI <- "264.402036"
  
 CHARMM>            calc yphi = ?random * 360.0
 RDCMND substituted energy or value "?RANDOM" to "0.713423429"
Evaluating: 0.713423429*360.0
 Parameter: YPHI <- "256.832434"
  
 CHARMM>            calc zphi = ?random * 360.0
 RDCMND substituted energy or value "?RANDOM" to "0.463013594"
Evaluating: 0.463013594*360.0
 Parameter: ZPHI <- "166.684894"
  
 CHARMM>            coor rotate xcen @xpos ycen @ypos zcen @zpos xdir 1.0 -
 CHARMM>                phi @xphi select target end
 Parameter: XPOS -> "7.00893709"
 Parameter: YPOS -> "39.9534239"
 Parameter: ZPOS -> "-32.2036678"
 Parameter: XPHI -> "264.402036"
 SELRPN>      1 atoms have been selected out of   9402
 ROTATION MATRIX
    1.000000    0.000000    0.000000
    0.000000   -0.097548   -0.995231
    0.000000    0.995231   -0.097548

 AXIS OF ROTATION IS -1.000000  0.000000  0.000000  ANGLE IS   95.60

 SELECTED COORDINATES ROTATED IN THE MAIN SET.

  
 CHARMM>            coor rotate xcen @xpos ycen @ypos zcen @zpos ydir 1.0 -
 CHARMM>                phi @yphi select target end
 Parameter: XPOS -> "7.00893709"
 Parameter: YPOS -> "39.9534239"
 Parameter: ZPOS -> "-32.2036678"
 Parameter: YPHI -> "256.832434"
 SELRPN>      1 atoms have been selected out of   9402
 ROTATION MATRIX
   -0.227800    0.000000    0.973708
    0.000000    1.000000    0.000000
   -0.973708    0.000000   -0.227800

 AXIS OF ROTATION IS  0.000000 -1.000000  0.000000  ANGLE IS  103.17

 SELECTED COORDINATES ROTATED IN THE MAIN SET.

  
 CHARMM>            coor rotate xcen @xpos ycen @ypos zcen @zpos zdir 1.0 -
 CHARMM>                phi @zphi select target end
 Parameter: XPOS -> "7.00893709"
 Parameter: YPOS -> "39.9534239"
 Parameter: ZPOS -> "-32.2036678"
 Parameter: ZPHI -> "166.684894"
 SELRPN>      1 atoms have been selected out of   9402
 ROTATION MATRIX
   -0.973118    0.230306    0.000000
   -0.230306   -0.973118    0.000000
    0.000000    0.000000    1.000000

 AXIS OF ROTATION IS  0.000000  0.000000  1.000000  ANGLE IS  166.68

 SELECTED COORDINATES ROTATED IN THE MAIN SET.

  
 CHARMM>     
  
 CHARMM>     
  
 CHARMM>            ! check if the ions are too close to solute
  
 CHARMM>            coor stat sele target end
 SELRPN>      1 atoms have been selected out of   9402
 STATISTICS FOR         1 SELECTED ATOMS:
    XMIN =    7.008937 XMAX =    7.008937 XAVE =    7.008937
    YMIN =   39.953424 YMAX =   39.953424 YAVE =   39.953424
    ZMIN =  -32.203668 ZMAX =  -32.203668 ZAVE =  -32.203668
    WMIN =    1.000000 WMAX =    1.000000 WAVE =    1.000000
  
 CHARMM>            calc dcut = 3.5
Evaluating: 3.5
 Parameter: DCUT <- "3.5"
  
 CHARMM>            calc xmax = ?xmax + @dcut
 Parameter: DCUT -> "3.5"
 RDCMND substituted energy or value "?XMAX" to "7.00893712"
Evaluating: 7.00893712+3.5
 Parameter: XMAX <- "10.5089371"
  
 CHARMM>            calc ymax = ?ymax + @dcut
 Parameter: DCUT -> "3.5"
 RDCMND substituted energy or value "?YMAX" to "39.9534237"
Evaluating: 39.9534237+3.5
 Parameter: YMAX <- "43.4534237"
  
 CHARMM>            calc zmax = ?zmax + @dcut
 Parameter: DCUT -> "3.5"
 RDCMND substituted energy or value "?ZMAX" to "-32.2036678"
Evaluating: -32.2036678+3.5
 Parameter: ZMAX <- "-28.7036678"
  
 CHARMM>            calc xmin = ?xmin - @dcut
 Parameter: DCUT -> "3.5"
 RDCMND substituted energy or value "?XMIN" to "7.00893712"
Evaluating: 7.00893712-3.5
 Parameter: XMIN <- "3.50893712"
  
 CHARMM>            calc ymin = ?ymin - @dcut
 Parameter: DCUT -> "3.5"
 RDCMND substituted energy or value "?YMIN" to "39.9534237"
Evaluating: 39.9534237-3.5
 Parameter: YMIN <- "36.4534237"
  
 CHARMM>            calc zmin = ?zmin - @dcut
 Parameter: DCUT -> "3.5"
 RDCMND substituted energy or value "?ZMIN" to "-32.2036678"
Evaluating: -32.2036678-3.5
 Parameter: ZMIN <- "-35.7036678"
  
 CHARMM>     
  
 CHARMM>            define JUNK sele .not. target .and. -
 CHARMM>                             prop X .lt. @xmax .and. prop X .gt. @xmin .and. -
 CHARMM>                             prop Y .lt. @ymax .and. prop Y .gt. @ymin .and. -
 CHARMM>                             prop Z .lt. @zmax .and. prop Z .gt. @zmin  end
 Parameter: XMAX -> "10.5089371"
 Parameter: XMIN -> "3.50893712"
 Parameter: YMAX -> "43.4534237"
 Parameter: YMIN -> "36.4534237"
 Parameter: ZMAX -> "-28.7036678"
 Parameter: ZMIN -> "-35.7036678"
 SELRPN>      0 atoms have been selected out of   9402
  
 CHARMM>     
  
 CHARMM>            if ?nsel .gt. 0 then
 RDCMND substituted energy or value "?NSEL" to "0"
 Comparing "0" and "0".
 IF test evaluated as false.  Skip to ELSE or ENDIF
  
 CHARMM>     
  
 CHARMM>            calc cntrand = 0
Evaluating: 0
 Parameter: CNTRAND <- "0"
  
 CHARMM>            increase i by 1
 Parameter: I <- "8"
  
 CHARMM>            if i .le. @nion goto doinit
 Parameter: NION -> "449"
 Comparing "8" and "449".
 IF test evaluated as true.  Performing command
  
 CHARMM>     
  
 CHARMM>            calc cntrand = @cntrand + 1
 Parameter: CNTRAND -> "0"
Evaluating: 0+1
 Parameter: CNTRAND <- "1"
  
 CHARMM>            if cntrand .gt. @cntmax stop ! ABNORMAL TERMINATION: ion placing may not work.. stop here
 Parameter: CNTMAX -> "100"
 Comparing "1" and "100".
 IF test evaluated as false.  Skipping command
  
 CHARMM>     
  
 CHARMM>            calc j = @i
 Parameter: I -> "8"
Evaluating: 8
 Parameter: J <- "8"
  
 CHARMM>            set ion = POS
 Parameter: ION <- "POS"
  
 CHARMM>     
  
 CHARMM>            if j .gt. @npos then
 Parameter: NPOS -> "222"
 Comparing "8" and "222".
 IF test evaluated as false.  Skip to ELSE or ENDIF
  
 CHARMM>     
  
 CHARMM>            define target select segid @ion .and. resid @j end
 Parameter: ION -> "POS"
 Parameter: J -> "8"
 SELRPN>      1 atoms have been selected out of   9402
  
 CHARMM>     
  
 CHARMM>            calc xpos = ( @A - 9.0 ) * ( ?random - 0.5 )
 Parameter: A -> "137"
 RDCMND substituted energy or value "?RANDOM" to "0.698354356"
Evaluating: (137-9.0)*(0.698354356-0.5)
 Parameter: XPOS <- "25.3893576"
  
 CHARMM>            calc ypos = ( @B - 9.0 ) * ( ?random - 0.5 )
 Parameter: B -> "137"
 RDCMND substituted energy or value "?RANDOM" to "0.253314393"
Evaluating: (137-9.0)*(0.253314393-0.5)
 Parameter: YPOS <- "-31.5757577"
  
 CHARMM>            calc zpos = ( @C - 9.0 ) * ( ?random - 0.5 )
 Parameter: C -> "137"
 RDCMND substituted energy or value "?RANDOM" to "6.061207846E-02"
Evaluating: (137-9.0)*(6.061207846E-02-0.5)
 Parameter: ZPOS <- "-56.241654"
  
 CHARMM>     
  
 CHARMM>            ! move target to selected position
  
 CHARMM>            coor stat select target end
 SELRPN>      1 atoms have been selected out of   9402
 STATISTICS FOR         1 SELECTED ATOMS:
    XMIN =   68.500000 XMAX =   68.500000 XAVE =   68.500000
    YMIN =   68.500000 YMAX =   68.500000 YAVE =   68.500000
    ZMIN =   68.500000 ZMAX =   68.500000 ZAVE =   68.500000
    WMIN =    1.000000 WMAX =    1.000000 WAVE =    1.000000
  
 CHARMM>            calc xtran = @xpos - ?xave
 Parameter: XPOS -> "25.3893576"
 RDCMND substituted energy or value "?XAVE" to "68.5"
Evaluating: 25.3893576-68.5
 Parameter: XTRAN <- "-43.1106424"
  
 CHARMM>            calc ytran = @ypos - ?yave
 Parameter: YPOS -> "-31.5757577"
 RDCMND substituted energy or value "?YAVE" to "68.5"
Evaluating: -31.5757577-68.5
 Parameter: YTRAN <- "-100.075758"
  
 CHARMM>            calc ztran = @zpos - ?zave
 Parameter: ZPOS -> "-56.241654"
 RDCMND substituted energy or value "?ZAVE" to "68.5"
Evaluating: -56.241654-68.5
 Parameter: ZTRAN <- "-124.741654"
  
 CHARMM>            coor trans xdir @xtran ydir @ytran zdir @ztran select target end
 Parameter: XTRAN -> "-43.1106424"
 Parameter: YTRAN -> "-100.075758"
 Parameter: ZTRAN -> "-124.741654"
 SELRPN>      1 atoms have been selected out of   9402
 TRANSLATION VECTOR   -43.110642 -100.075758 -124.741654
 SELECTED COORDINATES TRANSLATED IN THE MAIN SET.

  
 CHARMM>     
  
 CHARMM>            ! apply a random rotation along XYZ
  
 CHARMM>            calc xphi = ?random * 360.0
 RDCMND substituted energy or value "?RANDOM" to "0.955973441"
Evaluating: 0.955973441*360.0
 Parameter: XPHI <- "344.150439"
  
 CHARMM>            calc yphi = ?random * 360.0
 RDCMND substituted energy or value "?RANDOM" to "0.698120213"
Evaluating: 0.698120213*360.0
 Parameter: YPHI <- "251.323277"
  
 CHARMM>            calc zphi = ?random * 360.0
 RDCMND substituted energy or value "?RANDOM" to "0.707598277"
Evaluating: 0.707598277*360.0
 Parameter: ZPHI <- "254.73538"
  
 CHARMM>            coor rotate xcen @xpos ycen @ypos zcen @zpos xdir 1.0 -
 CHARMM>                phi @xphi select target end
 Parameter: XPOS -> "25.3893576"
 Parameter: YPOS -> "-31.5757577"
 Parameter: ZPOS -> "-56.241654"
 Parameter: XPHI -> "344.150439"
 SELRPN>      1 atoms have been selected out of   9402
 ROTATION MATRIX
    1.000000    0.000000    0.000000
    0.000000    0.961982   -0.273112
    0.000000    0.273112    0.961982

 AXIS OF ROTATION IS -1.000000  0.000000  0.000000  ANGLE IS   15.85

 SELECTED COORDINATES ROTATED IN THE MAIN SET.

  
 CHARMM>            coor rotate xcen @xpos ycen @ypos zcen @zpos ydir 1.0 -
 CHARMM>                phi @yphi select target end
 Parameter: XPOS -> "25.3893576"
 Parameter: YPOS -> "-31.5757577"
 Parameter: ZPOS -> "-56.241654"
 Parameter: YPHI -> "251.323277"
 SELRPN>      1 atoms have been selected out of   9402
 ROTATION MATRIX
   -0.320228    0.000000    0.947340
    0.000000    1.000000    0.000000
   -0.947340    0.000000   -0.320228

 AXIS OF ROTATION IS  0.000000 -1.000000  0.000000  ANGLE IS  108.68

 SELECTED COORDINATES ROTATED IN THE MAIN SET.

  
 CHARMM>            coor rotate xcen @xpos ycen @ypos zcen @zpos zdir 1.0 -
 CHARMM>                phi @zphi select target end
 Parameter: XPOS -> "25.3893576"
 Parameter: YPOS -> "-31.5757577"
 Parameter: ZPOS -> "-56.241654"
 Parameter: ZPHI -> "254.73538"
 SELRPN>      1 atoms have been selected out of   9402
 ROTATION MATRIX
   -0.263277   -0.964720    0.000000
    0.964720   -0.263277    0.000000
    0.000000    0.000000    1.000000

 AXIS OF ROTATION IS  0.000000  0.000000 -1.000000  ANGLE IS  105.26

 SELECTED COORDINATES ROTATED IN THE MAIN SET.

  
 CHARMM>     
  
 CHARMM>     
  
 CHARMM>            ! check if the ions are too close to solute
  
 CHARMM>            coor stat sele target end
 SELRPN>      1 atoms have been selected out of   9402
 STATISTICS FOR         1 SELECTED ATOMS:
    XMIN =   25.389358 XMAX =   25.389358 XAVE =   25.389358
    YMIN =  -31.575758 YMAX =  -31.575758 YAVE =  -31.575758
    ZMIN =  -56.241654 ZMAX =  -56.241654 ZAVE =  -56.241654
    WMIN =    1.000000 WMAX =    1.000000 WAVE =    1.000000
  
 CHARMM>            calc dcut = 3.5
Evaluating: 3.5
 Parameter: DCUT <- "3.5"
  
 CHARMM>            calc xmax = ?xmax + @dcut
 Parameter: DCUT -> "3.5"
 RDCMND substituted energy or value "?XMAX" to "25.3893579"
Evaluating: 25.3893579+3.5
 Parameter: XMAX <- "28.8893579"
  
 CHARMM>            calc ymax = ?ymax + @dcut
 Parameter: DCUT -> "3.5"
 RDCMND substituted energy or value "?YMAX" to "-31.5757577"
Evaluating: -31.5757577+3.5
 Parameter: YMAX <- "-28.0757577"
  
 CHARMM>            calc zmax = ?zmax + @dcut
 Parameter: DCUT -> "3.5"
 RDCMND substituted energy or value "?ZMAX" to "-56.241654"
Evaluating: -56.241654+3.5
 Parameter: ZMAX <- "-52.741654"
  
 CHARMM>            calc xmin = ?xmin - @dcut
 Parameter: DCUT -> "3.5"
 RDCMND substituted energy or value "?XMIN" to "25.3893579"
Evaluating: 25.3893579-3.5
 Parameter: XMIN <- "21.8893579"
  
 CHARMM>            calc ymin = ?ymin - @dcut
 Parameter: DCUT -> "3.5"
 RDCMND substituted energy or value "?YMIN" to "-31.5757577"
Evaluating: -31.5757577-3.5
 Parameter: YMIN <- "-35.0757577"
  
 CHARMM>            calc zmin = ?zmin - @dcut
 Parameter: DCUT -> "3.5"
 RDCMND substituted energy or value "?ZMIN" to "-56.241654"
Evaluating: -56.241654-3.5
 Parameter: ZMIN <- "-59.741654"
  
 CHARMM>     
  
 CHARMM>            define JUNK sele .not. target .and. -
 CHARMM>                             prop X .lt. @xmax .and. prop X .gt. @xmin .and. -
 CHARMM>                             prop Y .lt. @ymax .and. prop Y .gt. @ymin .and. -
 CHARMM>                             prop Z .lt. @zmax .and. prop Z .gt. @zmin  end
 Parameter: XMAX -> "28.8893579"
 Parameter: XMIN -> "21.8893579"
 Parameter: YMAX -> "-28.0757577"
 Parameter: YMIN -> "-35.0757577"
 Parameter: ZMAX -> "-52.741654"
 Parameter: ZMIN -> "-59.741654"
 SELRPN>      0 atoms have been selected out of   9402
  
 CHARMM>     
  
 CHARMM>            if ?nsel .gt. 0 then
 RDCMND substituted energy or value "?NSEL" to "0"
 Comparing "0" and "0".
 IF test evaluated as false.  Skip to ELSE or ENDIF
  
 CHARMM>     
  
 CHARMM>            calc cntrand = 0
Evaluating: 0
 Parameter: CNTRAND <- "0"
  
 CHARMM>            increase i by 1
 Parameter: I <- "9"
  
 CHARMM>            if i .le. @nion goto doinit
 Parameter: NION -> "449"
 Comparing "9" and "449".
 IF test evaluated as true.  Performing command
  
 CHARMM>     
  
 CHARMM>            calc cntrand = @cntrand + 1
 Parameter: CNTRAND -> "0"
Evaluating: 0+1
 Parameter: CNTRAND <- "1"
  
 CHARMM>            if cntrand .gt. @cntmax stop ! ABNORMAL TERMINATION: ion placing may not work.. stop here
 Parameter: CNTMAX -> "100"
 Comparing "1" and "100".
 IF test evaluated as false.  Skipping command
  
 CHARMM>     
  
 CHARMM>            calc j = @i
 Parameter: I -> "9"
Evaluating: 9
 Parameter: J <- "9"
  
 CHARMM>            set ion = POS
 Parameter: ION <- "POS"
  
 CHARMM>     
  
 CHARMM>            if j .gt. @npos then
 Parameter: NPOS -> "222"
 Comparing "9" and "222".
 IF test evaluated as false.  Skip to ELSE or ENDIF
  
 CHARMM>     
  
 CHARMM>            define target select segid @ion .and. resid @j end
 Parameter: ION -> "POS"
 Parameter: J -> "9"
 SELRPN>      1 atoms have been selected out of   9402
  
 CHARMM>     
  
 CHARMM>            calc xpos = ( @A - 9.0 ) * ( ?random - 0.5 )
 Parameter: A -> "137"
 RDCMND substituted energy or value "?RANDOM" to "0.743765592"
Evaluating: (137-9.0)*(0.743765592-0.5)
 Parameter: XPOS <- "31.2019958"
  
 CHARMM>            calc ypos = ( @B - 9.0 ) * ( ?random - 0.5 )
 Parameter: B -> "137"
 RDCMND substituted energy or value "?RANDOM" to "0.596304375"
Evaluating: (137-9.0)*(0.596304375-0.5)
 Parameter: YPOS <- "12.32696"
  
 CHARMM>            calc zpos = ( @C - 9.0 ) * ( ?random - 0.5 )
 Parameter: C -> "137"
 RDCMND substituted energy or value "?RANDOM" to "0.599188997"
Evaluating: (137-9.0)*(0.599188997-0.5)
 Parameter: ZPOS <- "12.6961916"
  
 CHARMM>     
  
 CHARMM>            ! move target to selected position
  
 CHARMM>            coor stat select target end
 SELRPN>      1 atoms have been selected out of   9402
 STATISTICS FOR         1 SELECTED ATOMS:
    XMIN =   68.500000 XMAX =   68.500000 XAVE =   68.500000
    YMIN =   68.500000 YMAX =   68.500000 YAVE =   68.500000
    ZMIN =   68.500000 ZMAX =   68.500000 ZAVE =   68.500000
    WMIN =    1.000000 WMAX =    1.000000 WAVE =    1.000000
  
 CHARMM>            calc xtran = @xpos - ?xave
 Parameter: XPOS -> "31.2019958"
 RDCMND substituted energy or value "?XAVE" to "68.5"
Evaluating: 31.2019958-68.5
 Parameter: XTRAN <- "-37.2980042"
  
 CHARMM>            calc ytran = @ypos - ?yave
 Parameter: YPOS -> "12.32696"
 RDCMND substituted energy or value "?YAVE" to "68.5"
Evaluating: 12.32696-68.5
 Parameter: YTRAN <- "-56.17304"
  
 CHARMM>            calc ztran = @zpos - ?zave
 Parameter: ZPOS -> "12.6961916"
 RDCMND substituted energy or value "?ZAVE" to "68.5"
Evaluating: 12.6961916-68.5
 Parameter: ZTRAN <- "-55.8038084"
  
 CHARMM>            coor trans xdir @xtran ydir @ytran zdir @ztran select target end
 Parameter: XTRAN -> "-37.2980042"
 Parameter: YTRAN -> "-56.17304"
 Parameter: ZTRAN -> "-55.8038084"
 SELRPN>      1 atoms have been selected out of   9402
 TRANSLATION VECTOR   -37.298004  -56.173040  -55.803808
 SELECTED COORDINATES TRANSLATED IN THE MAIN SET.

  
 CHARMM>     
  
 CHARMM>            ! apply a random rotation along XYZ
  
 CHARMM>            calc xphi = ?random * 360.0
 RDCMND substituted energy or value "?RANDOM" to "2.246843478E-02"
Evaluating: 2.246843478E-02*360.0
 Parameter: XPHI <- "8.08863652"
  
 CHARMM>            calc yphi = ?random * 360.0
 RDCMND substituted energy or value "?RANDOM" to "0.465194237"
Evaluating: 0.465194237*360.0
 Parameter: YPHI <- "167.469925"
  
 CHARMM>            calc zphi = ?random * 360.0
 RDCMND substituted energy or value "?RANDOM" to "0.828997333"
Evaluating: 0.828997333*360.0
 Parameter: ZPHI <- "298.43904"
  
 CHARMM>            coor rotate xcen @xpos ycen @ypos zcen @zpos xdir 1.0 -
 CHARMM>                phi @xphi select target end
 Parameter: XPOS -> "31.2019958"
 Parameter: YPOS -> "12.32696"
 Parameter: ZPOS -> "12.6961916"
 Parameter: XPHI -> "8.08863652"
 SELRPN>      1 atoms have been selected out of   9402
 ROTATION MATRIX
    1.000000    0.000000    0.000000
    0.000000    0.990052    0.140705
    0.000000   -0.140705    0.990052

 AXIS OF ROTATION IS  1.000000  0.000000  0.000000  ANGLE IS    8.09

 SELECTED COORDINATES ROTATED IN THE MAIN SET.

  
 CHARMM>            coor rotate xcen @xpos ycen @ypos zcen @zpos ydir 1.0 -
 CHARMM>                phi @yphi select target end
 Parameter: XPOS -> "31.2019958"
 Parameter: YPOS -> "12.32696"
 Parameter: ZPOS -> "12.6961916"
 Parameter: YPHI -> "167.469925"
 SELRPN>      1 atoms have been selected out of   9402
 ROTATION MATRIX
   -0.976182    0.000000   -0.216952
    0.000000    1.000000    0.000000
    0.216952    0.000000   -0.976182

 AXIS OF ROTATION IS  0.000000  1.000000  0.000000  ANGLE IS  167.47

 SELECTED COORDINATES ROTATED IN THE MAIN SET.

  
 CHARMM>            coor rotate xcen @xpos ycen @ypos zcen @zpos zdir 1.0 -
 CHARMM>                phi @zphi select target end
 Parameter: XPOS -> "31.2019958"
 Parameter: YPOS -> "12.32696"
 Parameter: ZPOS -> "12.6961916"
 Parameter: ZPHI -> "298.43904"
 SELRPN>      1 atoms have been selected out of   9402
 ROTATION MATRIX
    0.476223   -0.879324    0.000000
    0.879324    0.476223    0.000000
    0.000000    0.000000    1.000000

 AXIS OF ROTATION IS  0.000000  0.000000 -1.000000  ANGLE IS   61.56

 SELECTED COORDINATES ROTATED IN THE MAIN SET.

  
 CHARMM>     
  
 CHARMM>     
  
 CHARMM>            ! check if the ions are too close to solute
  
 CHARMM>            coor stat sele target end
 SELRPN>      1 atoms have been selected out of   9402
 STATISTICS FOR         1 SELECTED ATOMS:
    XMIN =   31.201996 XMAX =   31.201996 XAVE =   31.201996
    YMIN =   12.326960 YMAX =   12.326960 YAVE =   12.326960
    ZMIN =   12.696192 ZMAX =   12.696192 ZAVE =   12.696192
    WMIN =    1.000000 WMAX =    1.000000 WAVE =    1.000000
  
 CHARMM>            calc dcut = 3.5
Evaluating: 3.5
 Parameter: DCUT <- "3.5"
  
 CHARMM>            calc xmax = ?xmax + @dcut
 Parameter: DCUT -> "3.5"
 RDCMND substituted energy or value "?XMAX" to "31.2019958"
Evaluating: 31.2019958+3.5
 Parameter: XMAX <- "34.7019958"
  
 CHARMM>            calc ymax = ?ymax + @dcut
 Parameter: DCUT -> "3.5"
 RDCMND substituted energy or value "?YMAX" to "12.32696"
Evaluating: 12.32696+3.5
 Parameter: YMAX <- "15.82696"
  
 CHARMM>            calc zmax = ?zmax + @dcut
 Parameter: DCUT -> "3.5"
 RDCMND substituted energy or value "?ZMAX" to "12.6961916"
Evaluating: 12.6961916+3.5
 Parameter: ZMAX <- "16.1961916"
  
 CHARMM>            calc xmin = ?xmin - @dcut
 Parameter: DCUT -> "3.5"
 RDCMND substituted energy or value "?XMIN" to "31.2019958"
Evaluating: 31.2019958-3.5
 Parameter: XMIN <- "27.7019958"
  
 CHARMM>            calc ymin = ?ymin - @dcut
 Parameter: DCUT -> "3.5"
 RDCMND substituted energy or value "?YMIN" to "12.32696"
Evaluating: 12.32696-3.5
 Parameter: YMIN <- "8.82696"
  
 CHARMM>            calc zmin = ?zmin - @dcut
 Parameter: DCUT -> "3.5"
 RDCMND substituted energy or value "?ZMIN" to "12.6961916"
Evaluating: 12.6961916-3.5
 Parameter: ZMIN <- "9.1961916"
  
 CHARMM>     
  
 CHARMM>            define JUNK sele .not. target .and. -
 CHARMM>                             prop X .lt. @xmax .and. prop X .gt. @xmin .and. -
 CHARMM>                             prop Y .lt. @ymax .and. prop Y .gt. @ymin .and. -
 CHARMM>                             prop Z .lt. @zmax .and. prop Z .gt. @zmin  end
 Parameter: XMAX -> "34.7019958"
 Parameter: XMIN -> "27.7019958"
 Parameter: YMAX -> "15.82696"
 Parameter: YMIN -> "8.82696"
 Parameter: ZMAX -> "16.1961916"
 Parameter: ZMIN -> "9.1961916"
 SELRPN>     10 atoms have been selected out of   9402
  
 CHARMM>     
  
 CHARMM>            if ?nsel .gt. 0 then
 RDCMND substituted energy or value "?NSEL" to "10"
 Comparing "10" and "0".
 IF test evaluated as true.  Performing command
  
 CHARMM>               coor dist cut 4.5 sele target end sele JUNK .and. .not. hydrogen end image
 SELRPN>      1 atoms have been selected out of   9402
 SELRPN>      3 atoms have been selected out of   9402

            DISTANCES FOR SELECTED ATOMS
 8962 POS      POT      9        POT     - 338 PROA     PRO      23       CG            3.7096
 8962 POS      POT      9        POT     - 358 PROA     TYR      24       CD2           3.2706
 TOTAL EXCLUSION COUNT =         0
 TOTAL 1-4 EXCLUSIONS  =         0
 TOTAL NON-EXCLUSIONS  =         2
  
 CHARMM>               if ?npair .gt. 0 goto doinit
 RDCMND substituted energy or value "?NPAIR" to "2"
 Comparing "2" and "0".
 IF test evaluated as true.  Performing command
  
 CHARMM>     
  
 CHARMM>            calc cntrand = @cntrand + 1
 Parameter: CNTRAND -> "1"
Evaluating: 1+1
 Parameter: CNTRAND <- "2"
  
 CHARMM>            if cntrand .gt. @cntmax stop ! ABNORMAL TERMINATION: ion placing may not work.. stop here
 Parameter: CNTMAX -> "100"
 Comparing "2" and "100".
 IF test evaluated as false.  Skipping command
  
 CHARMM>     
  
 CHARMM>            calc j = @i
 Parameter: I -> "9"
Evaluating: 9
 Parameter: J <- "9"
  
 CHARMM>            set ion = POS
 Parameter: ION <- "POS"
  
 CHARMM>     
  
 CHARMM>            if j .gt. @npos then
 Parameter: NPOS -> "222"
 Comparing "9" and "222".
 IF test evaluated as false.  Skip to ELSE or ENDIF
  
 CHARMM>     
  
 CHARMM>            define target select segid @ion .and. resid @j end
 Parameter: ION -> "POS"
 Parameter: J -> "9"
 SELRPN>      1 atoms have been selected out of   9402
  
 CHARMM>     
  
 CHARMM>            calc xpos = ( @A - 9.0 ) * ( ?random - 0.5 )
 Parameter: A -> "137"
 RDCMND substituted energy or value "?RANDOM" to "0.181273405"
Evaluating: (137-9.0)*(0.181273405-0.5)
 Parameter: XPOS <- "-40.7970042"
  
 CHARMM>            calc ypos = ( @B - 9.0 ) * ( ?random - 0.5 )
 Parameter: B -> "137"
 RDCMND substituted energy or value "?RANDOM" to "0.817730517"
Evaluating: (137-9.0)*(0.817730517-0.5)
 Parameter: YPOS <- "40.6695062"
  
 CHARMM>            calc zpos = ( @C - 9.0 ) * ( ?random - 0.5 )
 Parameter: C -> "137"
 RDCMND substituted energy or value "?RANDOM" to "0.857496327"
Evaluating: (137-9.0)*(0.857496327-0.5)
 Parameter: ZPOS <- "45.7595299"
  
 CHARMM>     
  
 CHARMM>            ! move target to selected position
  
 CHARMM>            coor stat select target end
 SELRPN>      1 atoms have been selected out of   9402
 STATISTICS FOR         1 SELECTED ATOMS:
    XMIN =   31.201996 XMAX =   31.201996 XAVE =   31.201996
    YMIN =   12.326960 YMAX =   12.326960 YAVE =   12.326960
    ZMIN =   12.696192 ZMAX =   12.696192 ZAVE =   12.696192
    WMIN =    1.000000 WMAX =    1.000000 WAVE =    1.000000
  
 CHARMM>            calc xtran = @xpos - ?xave
 Parameter: XPOS -> "-40.7970042"
 RDCMND substituted energy or value "?XAVE" to "31.2019958"
Evaluating: -40.7970042-31.2019958
 Parameter: XTRAN <- "-71.999"
  
 CHARMM>            calc ytran = @ypos - ?yave
 Parameter: YPOS -> "40.6695062"
 RDCMND substituted energy or value "?YAVE" to "12.32696"
Evaluating: 40.6695062-12.32696
 Parameter: YTRAN <- "28.3425462"
  
 CHARMM>            calc ztran = @zpos - ?zave
 Parameter: ZPOS -> "45.7595299"
 RDCMND substituted energy or value "?ZAVE" to "12.6961916"
Evaluating: 45.7595299-12.6961916
 Parameter: ZTRAN <- "33.0633383"
  
 CHARMM>            coor trans xdir @xtran ydir @ytran zdir @ztran select target end
 Parameter: XTRAN -> "-71.999"
 Parameter: YTRAN -> "28.3425462"
 Parameter: ZTRAN -> "33.0633383"
 SELRPN>      1 atoms have been selected out of   9402
 TRANSLATION VECTOR   -71.999000   28.342546   33.063338
 SELECTED COORDINATES TRANSLATED IN THE MAIN SET.

  
 CHARMM>     
  
 CHARMM>            ! apply a random rotation along XYZ
  
 CHARMM>            calc xphi = ?random * 360.0
 RDCMND substituted energy or value "?RANDOM" to "0.303502687"
Evaluating: 0.303502687*360.0
 Parameter: XPHI <- "109.260967"
  
 CHARMM>            calc yphi = ?random * 360.0
 RDCMND substituted energy or value "?RANDOM" to "0.985142537"
Evaluating: 0.985142537*360.0
 Parameter: YPHI <- "354.651313"
  
 CHARMM>            calc zphi = ?random * 360.0
 RDCMND substituted energy or value "?RANDOM" to "0.931738016"
Evaluating: 0.931738016*360.0
 Parameter: ZPHI <- "335.425686"
  
 CHARMM>            coor rotate xcen @xpos ycen @ypos zcen @zpos xdir 1.0 -
 CHARMM>                phi @xphi select target end
 Parameter: XPOS -> "-40.7970042"
 Parameter: YPOS -> "40.6695062"
 Parameter: ZPOS -> "45.7595299"
 Parameter: XPHI -> "109.260967"
 SELRPN>      1 atoms have been selected out of   9402
 ROTATION MATRIX
    1.000000    0.000000    0.000000
    0.000000   -0.329871    0.944026
    0.000000   -0.944026   -0.329871

 AXIS OF ROTATION IS  1.000000  0.000000  0.000000  ANGLE IS  109.26

 SELECTED COORDINATES ROTATED IN THE MAIN SET.

  
 CHARMM>            coor rotate xcen @xpos ycen @ypos zcen @zpos ydir 1.0 -
 CHARMM>                phi @yphi select target end
 Parameter: XPOS -> "-40.7970042"
 Parameter: YPOS -> "40.6695062"
 Parameter: ZPOS -> "45.7595299"
 Parameter: YPHI -> "354.651313"
 SELRPN>      1 atoms have been selected out of   9402
 ROTATION MATRIX
    0.995646    0.000000    0.093217
    0.000000    1.000000    0.000000
   -0.093217    0.000000    0.995646

 AXIS OF ROTATION IS  0.000000 -1.000000  0.000000  ANGLE IS    5.35

 SELECTED COORDINATES ROTATED IN THE MAIN SET.

  
 CHARMM>            coor rotate xcen @xpos ycen @ypos zcen @zpos zdir 1.0 -
 CHARMM>                phi @zphi select target end
 Parameter: XPOS -> "-40.7970042"
 Parameter: YPOS -> "40.6695062"
 Parameter: ZPOS -> "45.7595299"
 Parameter: ZPHI -> "335.425686"
 SELRPN>      1 atoms have been selected out of   9402
 ROTATION MATRIX
    0.909423   -0.415873    0.000000
    0.415873    0.909423    0.000000
    0.000000    0.000000    1.000000

 AXIS OF ROTATION IS  0.000000  0.000000 -1.000000  ANGLE IS   24.57

 SELECTED COORDINATES ROTATED IN THE MAIN SET.

  
 CHARMM>     
  
 CHARMM>     
  
 CHARMM>            ! check if the ions are too close to solute
  
 CHARMM>            coor stat sele target end
 SELRPN>      1 atoms have been selected out of   9402
 STATISTICS FOR         1 SELECTED ATOMS:
    XMIN =  -40.797004 XMAX =  -40.797004 XAVE =  -40.797004
    YMIN =   40.669506 YMAX =   40.669506 YAVE =   40.669506
    ZMIN =   45.759530 ZMAX =   45.759530 ZAVE =   45.759530
    WMIN =    1.000000 WMAX =    1.000000 WAVE =    1.000000
  
 CHARMM>            calc dcut = 3.5
Evaluating: 3.5
 Parameter: DCUT <- "3.5"
  
 CHARMM>            calc xmax = ?xmax + @dcut
 Parameter: DCUT -> "3.5"
 RDCMND substituted energy or value "?XMAX" to "-40.7970042"
Evaluating: -40.7970042+3.5
 Parameter: XMAX <- "-37.2970042"
  
 CHARMM>            calc ymax = ?ymax + @dcut
 Parameter: DCUT -> "3.5"
 RDCMND substituted energy or value "?YMAX" to "40.6695062"
Evaluating: 40.6695062+3.5
 Parameter: YMAX <- "44.1695062"
  
 CHARMM>            calc zmax = ?zmax + @dcut
 Parameter: DCUT -> "3.5"
 RDCMND substituted energy or value "?ZMAX" to "45.7595299"
Evaluating: 45.7595299+3.5
 Parameter: ZMAX <- "49.2595299"
  
 CHARMM>            calc xmin = ?xmin - @dcut
 Parameter: DCUT -> "3.5"
 RDCMND substituted energy or value "?XMIN" to "-40.7970042"
Evaluating: -40.7970042-3.5
 Parameter: XMIN <- "-44.2970042"
  
 CHARMM>            calc ymin = ?ymin - @dcut
 Parameter: DCUT -> "3.5"
 RDCMND substituted energy or value "?YMIN" to "40.6695062"
Evaluating: 40.6695062-3.5
 Parameter: YMIN <- "37.1695062"
  
 CHARMM>            calc zmin = ?zmin - @dcut
 Parameter: DCUT -> "3.5"
 RDCMND substituted energy or value "?ZMIN" to "45.7595299"
Evaluating: 45.7595299-3.5
 Parameter: ZMIN <- "42.2595299"
  
 CHARMM>     
  
 CHARMM>            define JUNK sele .not. target .and. -
 CHARMM>                             prop X .lt. @xmax .and. prop X .gt. @xmin .and. -
 CHARMM>                             prop Y .lt. @ymax .and. prop Y .gt. @ymin .and. -
 CHARMM>                             prop Z .lt. @zmax .and. prop Z .gt. @zmin  end
 Parameter: XMAX -> "-37.2970042"
 Parameter: XMIN -> "-44.2970042"
 Parameter: YMAX -> "44.1695062"
 Parameter: YMIN -> "37.1695062"
 Parameter: ZMAX -> "49.2595299"
 Parameter: ZMIN -> "42.2595299"
 SELRPN>      0 atoms have been selected out of   9402
  
 CHARMM>     
  
 CHARMM>            if ?nsel .gt. 0 then
 RDCMND substituted energy or value "?NSEL" to "0"
 Comparing "0" and "0".
 IF test evaluated as false.  Skip to ELSE or ENDIF
  
 CHARMM>     
  
 CHARMM>            calc cntrand = 0
Evaluating: 0
 Parameter: CNTRAND <- "0"
  
 CHARMM>            increase i by 1
 Parameter: I <- "10"
  
 CHARMM>            if i .le. @nion goto doinit
 Parameter: NION -> "449"
 Comparing "10" and "449".
 IF test evaluated as true.  Performing command
  
 CHARMM>     
  
 CHARMM>            calc cntrand = @cntrand + 1
 Parameter: CNTRAND -> "0"
Evaluating: 0+1
 Parameter: CNTRAND <- "1"
  
 CHARMM>            if cntrand .gt. @cntmax stop ! ABNORMAL TERMINATION: ion placing may not work.. stop here
 Parameter: CNTMAX -> "100"
 Comparing "1" and "100".
 IF test evaluated as false.  Skipping command
  
 CHARMM>     
  
 CHARMM>            calc j = @i
 Parameter: I -> "10"
Evaluating: 10
 Parameter: J <- "10"
  
 CHARMM>            set ion = POS
 Parameter: ION <- "POS"
  
 CHARMM>     
  
 CHARMM>            if j .gt. @npos then
 Parameter: NPOS -> "222"
 Comparing "10" and "222".
 IF test evaluated as false.  Skip to ELSE or ENDIF
  
 CHARMM>     
  
 CHARMM>            define target select segid @ion .and. resid @j end
 Parameter: ION -> "POS"
 Parameter: J -> "10"
 SELRPN>      1 atoms have been selected out of   9402
  
 CHARMM>     
  
 CHARMM>            calc xpos = ( @A - 9.0 ) * ( ?random - 0.5 )
 Parameter: A -> "137"
 RDCMND substituted energy or value "?RANDOM" to "0.240894045"
Evaluating: (137-9.0)*(0.240894045-0.5)
 Parameter: XPOS <- "-33.1655622"
  
 CHARMM>            calc ypos = ( @B - 9.0 ) * ( ?random - 0.5 )
 Parameter: B -> "137"
 RDCMND substituted energy or value "?RANDOM" to "7.306448674E-02"
Evaluating: (137-9.0)*(7.306448674E-02-0.5)
 Parameter: YPOS <- "-54.6477457"
  
 CHARMM>            calc zpos = ( @C - 9.0 ) * ( ?random - 0.5 )
 Parameter: C -> "137"
 RDCMND substituted energy or value "?RANDOM" to "0.701617302"
Evaluating: (137-9.0)*(0.701617302-0.5)
 Parameter: ZPOS <- "25.8070147"
  
 CHARMM>     
  
 CHARMM>            ! move target to selected position
  
 CHARMM>            coor stat select target end
 SELRPN>      1 atoms have been selected out of   9402
 STATISTICS FOR         1 SELECTED ATOMS:
    XMIN =   68.500000 XMAX =   68.500000 XAVE =   68.500000
    YMIN =   68.500000 YMAX =   68.500000 YAVE =   68.500000
    ZMIN =   68.500000 ZMAX =   68.500000 ZAVE =   68.500000
    WMIN =    1.000000 WMAX =    1.000000 WAVE =    1.000000
  
 CHARMM>            calc xtran = @xpos - ?xave
 Parameter: XPOS -> "-33.1655622"
 RDCMND substituted energy or value "?XAVE" to "68.5"
Evaluating: -33.1655622-68.5
 Parameter: XTRAN <- "-101.665562"
  
 CHARMM>            calc ytran = @ypos - ?yave
 Parameter: YPOS -> "-54.6477457"
 RDCMND substituted energy or value "?YAVE" to "68.5"
Evaluating: -54.6477457-68.5
 Parameter: YTRAN <- "-123.147746"
  
 CHARMM>            calc ztran = @zpos - ?zave
 Parameter: ZPOS -> "25.8070147"
 RDCMND substituted energy or value "?ZAVE" to "68.5"
Evaluating: 25.8070147-68.5
 Parameter: ZTRAN <- "-42.6929853"
  
 CHARMM>            coor trans xdir @xtran ydir @ytran zdir @ztran select target end
 Parameter: XTRAN -> "-101.665562"
 Parameter: YTRAN -> "-123.147746"
 Parameter: ZTRAN -> "-42.6929853"
 SELRPN>      1 atoms have been selected out of   9402
 TRANSLATION VECTOR  -101.665562 -123.147746  -42.692985
 SELECTED COORDINATES TRANSLATED IN THE MAIN SET.

  
 CHARMM>     
  
 CHARMM>            ! apply a random rotation along XYZ
  
 CHARMM>            calc xphi = ?random * 360.0
 RDCMND substituted energy or value "?RANDOM" to "0.737157651"
Evaluating: 0.737157651*360.0
 Parameter: XPHI <- "265.376754"
  
 CHARMM>            calc yphi = ?random * 360.0
 RDCMND substituted energy or value "?RANDOM" to "0.993245119"
Evaluating: 0.993245119*360.0
 Parameter: YPHI <- "357.568243"
  
 CHARMM>            calc zphi = ?random * 360.0
 RDCMND substituted energy or value "?RANDOM" to "0.789639938"
Evaluating: 0.789639938*360.0
 Parameter: ZPHI <- "284.270378"
  
 CHARMM>            coor rotate xcen @xpos ycen @ypos zcen @zpos xdir 1.0 -
 CHARMM>                phi @xphi select target end
 Parameter: XPOS -> "-33.1655622"
 Parameter: YPOS -> "-54.6477457"
 Parameter: ZPOS -> "25.8070147"
 Parameter: XPHI -> "265.376754"
 SELRPN>      1 atoms have been selected out of   9402
 ROTATION MATRIX
    1.000000    0.000000    0.000000
    0.000000   -0.080603   -0.996746
    0.000000    0.996746   -0.080603

 AXIS OF ROTATION IS -1.000000  0.000000  0.000000  ANGLE IS   94.62

 SELECTED COORDINATES ROTATED IN THE MAIN SET.

  
 CHARMM>            coor rotate xcen @xpos ycen @ypos zcen @zpos ydir 1.0 -
 CHARMM>                phi @yphi select target end
 Parameter: XPOS -> "-33.1655622"
 Parameter: YPOS -> "-54.6477457"
 Parameter: ZPOS -> "25.8070147"
 Parameter: YPHI -> "357.568243"
 SELRPN>      1 atoms have been selected out of   9402
 ROTATION MATRIX
    0.999099    0.000000    0.042429
    0.000000    1.000000    0.000000
   -0.042429    0.000000    0.999099

 AXIS OF ROTATION IS  0.000000 -1.000000  0.000000  ANGLE IS    2.43

 SELECTED COORDINATES ROTATED IN THE MAIN SET.

  
 CHARMM>            coor rotate xcen @xpos ycen @ypos zcen @zpos zdir 1.0 -
 CHARMM>                phi @zphi select target end
 Parameter: XPOS -> "-33.1655622"
 Parameter: YPOS -> "-54.6477457"
 Parameter: ZPOS -> "25.8070147"
 Parameter: ZPHI -> "284.270378"
 SELRPN>      1 atoms have been selected out of   9402
 ROTATION MATRIX
    0.246498   -0.969143    0.000000
    0.969143    0.246498    0.000000
    0.000000    0.000000    1.000000

 AXIS OF ROTATION IS  0.000000  0.000000 -1.000000  ANGLE IS   75.73

 SELECTED COORDINATES ROTATED IN THE MAIN SET.

  
 CHARMM>     
  
 CHARMM>     
  
 CHARMM>            ! check if the ions are too close to solute
  
 CHARMM>            coor stat sele target end
 SELRPN>      1 atoms have been selected out of   9402
 STATISTICS FOR         1 SELECTED ATOMS:
    XMIN =  -33.165562 XMAX =  -33.165562 XAVE =  -33.165562
    YMIN =  -54.647746 YMAX =  -54.647746 YAVE =  -54.647746
    ZMIN =   25.807014 ZMAX =   25.807014 ZAVE =   25.807014
    WMIN =    1.000000 WMAX =    1.000000 WAVE =    1.000000
  
 CHARMM>            calc dcut = 3.5
Evaluating: 3.5
 Parameter: DCUT <- "3.5"
  
 CHARMM>            calc xmax = ?xmax + @dcut
 Parameter: DCUT -> "3.5"
 RDCMND substituted energy or value "?XMAX" to "-33.1655622"
Evaluating: -33.1655622+3.5
 Parameter: XMAX <- "-29.6655622"
  
 CHARMM>            calc ymax = ?ymax + @dcut
 Parameter: DCUT -> "3.5"
 RDCMND substituted energy or value "?YMAX" to "-54.6477455"
Evaluating: -54.6477455+3.5
 Parameter: YMAX <- "-51.1477455"
  
 CHARMM>            calc zmax = ?zmax + @dcut
 Parameter: DCUT -> "3.5"
 RDCMND substituted energy or value "?ZMAX" to "25.8070144"
Evaluating: 25.8070144+3.5
 Parameter: ZMAX <- "29.3070144"
  
 CHARMM>            calc xmin = ?xmin - @dcut
 Parameter: DCUT -> "3.5"
 RDCMND substituted energy or value "?XMIN" to "-33.1655622"
Evaluating: -33.1655622-3.5
 Parameter: XMIN <- "-36.6655622"
  
 CHARMM>            calc ymin = ?ymin - @dcut
 Parameter: DCUT -> "3.5"
 RDCMND substituted energy or value "?YMIN" to "-54.6477455"
Evaluating: -54.6477455-3.5
 Parameter: YMIN <- "-58.1477455"
  
 CHARMM>            calc zmin = ?zmin - @dcut
 Parameter: DCUT -> "3.5"
 RDCMND substituted energy or value "?ZMIN" to "25.8070144"
Evaluating: 25.8070144-3.5
 Parameter: ZMIN <- "22.3070144"
  
 CHARMM>     
  
 CHARMM>            define JUNK sele .not. target .and. -
 CHARMM>                             prop X .lt. @xmax .and. prop X .gt. @xmin .and. -
 CHARMM>                             prop Y .lt. @ymax .and. prop Y .gt. @ymin .and. -
 CHARMM>                             prop Z .lt. @zmax .and. prop Z .gt. @zmin  end
 Parameter: XMAX -> "-29.6655622"
 Parameter: XMIN -> "-36.6655622"
 Parameter: YMAX -> "-51.1477455"
 Parameter: YMIN -> "-58.1477455"
 Parameter: ZMAX -> "29.3070144"
 Parameter: ZMIN -> "22.3070144"
 SELRPN>      0 atoms have been selected out of   9402
  
 CHARMM>     
  
 CHARMM>            if ?nsel .gt. 0 then
 RDCMND substituted energy or value "?NSEL" to "0"
 Comparing "0" and "0".
 IF test evaluated as false.  Skip to ELSE or ENDIF
  
 CHARMM>     
  
 CHARMM>            calc cntrand = 0
Evaluating: 0
 Parameter: CNTRAND <- "0"
  
 CHARMM>            increase i by 1
 Parameter: I <- "11"
  
 CHARMM>            if i .le. @nion goto doinit
 Parameter: NION -> "449"
 Comparing "11" and "449".
 IF test evaluated as true.  Performing command
  
 CHARMM>     
  
 CHARMM>            calc cntrand = @cntrand + 1
 Parameter: CNTRAND -> "0"
Evaluating: 0+1
 Parameter: CNTRAND <- "1"
  
 CHARMM>            if cntrand .gt. @cntmax stop ! ABNORMAL TERMINATION: ion placing may not work.. stop here
 Parameter: CNTMAX -> "100"
 Comparing "1" and "100".
 IF test evaluated as false.  Skipping command
  
 CHARMM>     
  
 CHARMM>            calc j = @i
 Parameter: I -> "11"
Evaluating: 11
 Parameter: J <- "11"
  
 CHARMM>            set ion = POS
 Parameter: ION <- "POS"
  
 CHARMM>     
  
 CHARMM>            if j .gt. @npos then
 Parameter: NPOS -> "222"
 Comparing "11" and "222".
 IF test evaluated as false.  Skip to ELSE or ENDIF
  
 CHARMM>     
  
 CHARMM>            define target select segid @ion .and. resid @j end
 Parameter: ION -> "POS"
 Parameter: J -> "11"
 SELRPN>      1 atoms have been selected out of   9402
  
 CHARMM>     
  
 CHARMM>            calc xpos = ( @A - 9.0 ) * ( ?random - 0.5 )
 Parameter: A -> "137"
 RDCMND substituted energy or value "?RANDOM" to "8.990269725E-02"
Evaluating: (137-9.0)*(8.990269725E-02-0.5)
 Parameter: XPOS <- "-52.4924548"
  
 CHARMM>            calc ypos = ( @B - 9.0 ) * ( ?random - 0.5 )
 Parameter: B -> "137"
 RDCMND substituted energy or value "?RANDOM" to "0.313220615"
Evaluating: (137-9.0)*(0.313220615-0.5)
 Parameter: YPOS <- "-23.9077613"
  
 CHARMM>            calc zpos = ( @C - 9.0 ) * ( ?random - 0.5 )
 Parameter: C -> "137"
 RDCMND substituted energy or value "?RANDOM" to "0.348579906"
Evaluating: (137-9.0)*(0.348579906-0.5)
 Parameter: ZPOS <- "-19.381772"
  
 CHARMM>     
  
 CHARMM>            ! move target to selected position
  
 CHARMM>            coor stat select target end
 SELRPN>      1 atoms have been selected out of   9402
 STATISTICS FOR         1 SELECTED ATOMS:
    XMIN =   68.500000 XMAX =   68.500000 XAVE =   68.500000
    YMIN =   68.500000 YMAX =   68.500000 YAVE =   68.500000
    ZMIN =   68.500000 ZMAX =   68.500000 ZAVE =   68.500000
    WMIN =    1.000000 WMAX =    1.000000 WAVE =    1.000000
  
 CHARMM>            calc xtran = @xpos - ?xave
 Parameter: XPOS -> "-52.4924548"
 RDCMND substituted energy or value "?XAVE" to "68.5"
Evaluating: -52.4924548-68.5
 Parameter: XTRAN <- "-120.992455"
  
 CHARMM>            calc ytran = @ypos - ?yave
 Parameter: YPOS -> "-23.9077613"
 RDCMND substituted energy or value "?YAVE" to "68.5"
Evaluating: -23.9077613-68.5
 Parameter: YTRAN <- "-92.4077613"
  
 CHARMM>            calc ztran = @zpos - ?zave
 Parameter: ZPOS -> "-19.381772"
 RDCMND substituted energy or value "?ZAVE" to "68.5"
Evaluating: -19.381772-68.5
 Parameter: ZTRAN <- "-87.881772"
  
 CHARMM>            coor trans xdir @xtran ydir @ytran zdir @ztran select target end
 Parameter: XTRAN -> "-120.992455"
 Parameter: YTRAN -> "-92.4077613"
 Parameter: ZTRAN -> "-87.881772"
 SELRPN>      1 atoms have been selected out of   9402
 TRANSLATION VECTOR  -120.992455  -92.407761  -87.881772
 SELECTED COORDINATES TRANSLATED IN THE MAIN SET.

  
 CHARMM>     
  
 CHARMM>            ! apply a random rotation along XYZ
  
 CHARMM>            calc xphi = ?random * 360.0
 RDCMND substituted energy or value "?RANDOM" to "0.157739057"
Evaluating: 0.157739057*360.0
 Parameter: XPHI <- "56.7860605"
  
 CHARMM>            calc yphi = ?random * 360.0
 RDCMND substituted energy or value "?RANDOM" to "0.629188921"
Evaluating: 0.629188921*360.0
 Parameter: YPHI <- "226.508012"
  
 CHARMM>            calc zphi = ?random * 360.0
 RDCMND substituted energy or value "?RANDOM" to "0.200082062"
Evaluating: 0.200082062*360.0
 Parameter: ZPHI <- "72.0295423"
  
 CHARMM>            coor rotate xcen @xpos ycen @ypos zcen @zpos xdir 1.0 -
 CHARMM>                phi @xphi select target end
 Parameter: XPOS -> "-52.4924548"
 Parameter: YPOS -> "-23.9077613"
 Parameter: ZPOS -> "-19.381772"
 Parameter: XPHI -> "56.7860605"
 SELRPN>      1 atoms have been selected out of   9402
 ROTATION MATRIX
    1.000000    0.000000    0.000000
    0.000000    0.547767    0.836631
    0.000000   -0.836631    0.547767

 AXIS OF ROTATION IS  1.000000  0.000000  0.000000  ANGLE IS   56.79

 SELECTED COORDINATES ROTATED IN THE MAIN SET.

  
 CHARMM>            coor rotate xcen @xpos ycen @ypos zcen @zpos ydir 1.0 -
 CHARMM>                phi @yphi select target end
 Parameter: XPOS -> "-52.4924548"
 Parameter: YPOS -> "-23.9077613"
 Parameter: ZPOS -> "-19.381772"
 Parameter: YPHI -> "226.508012"
 SELRPN>      1 atoms have been selected out of   9402
 ROTATION MATRIX
   -0.688253    0.000000    0.725471
    0.000000    1.000000    0.000000
   -0.725471    0.000000   -0.688253

 AXIS OF ROTATION IS  0.000000 -1.000000  0.000000  ANGLE IS  133.49

 SELECTED COORDINATES ROTATED IN THE MAIN SET.

  
 CHARMM>            coor rotate xcen @xpos ycen @ypos zcen @zpos zdir 1.0 -
 CHARMM>                phi @zphi select target end
 Parameter: XPOS -> "-52.4924548"
 Parameter: YPOS -> "-23.9077613"
 Parameter: ZPOS -> "-19.381772"
 Parameter: ZPHI -> "72.0295423"
 SELRPN>      1 atoms have been selected out of   9402
 ROTATION MATRIX
    0.308527    0.951216    0.000000
   -0.951216    0.308527    0.000000
    0.000000    0.000000    1.000000

 AXIS OF ROTATION IS  0.000000  0.000000  1.000000  ANGLE IS   72.03

 SELECTED COORDINATES ROTATED IN THE MAIN SET.

  
 CHARMM>     
  
 CHARMM>     
  
 CHARMM>            ! check if the ions are too close to solute
  
 CHARMM>            coor stat sele target end
 SELRPN>      1 atoms have been selected out of   9402
 STATISTICS FOR         1 SELECTED ATOMS:
    XMIN =  -52.492455 XMAX =  -52.492455 XAVE =  -52.492455
    YMIN =  -23.907761 YMAX =  -23.907761 YAVE =  -23.907761
    ZMIN =  -19.381772 ZMAX =  -19.381772 ZAVE =  -19.381772
    WMIN =    1.000000 WMAX =    1.000000 WAVE =    1.000000
  
 CHARMM>            calc dcut = 3.5
Evaluating: 3.5
 Parameter: DCUT <- "3.5"
  
 CHARMM>            calc xmax = ?xmax + @dcut
 Parameter: DCUT -> "3.5"
 RDCMND substituted energy or value "?XMAX" to "-52.4924548"
Evaluating: -52.4924548+3.5
 Parameter: XMAX <- "-48.9924548"
  
 CHARMM>            calc ymax = ?ymax + @dcut
 Parameter: DCUT -> "3.5"
 RDCMND substituted energy or value "?YMAX" to "-23.9077614"
Evaluating: -23.9077614+3.5
 Parameter: YMAX <- "-20.4077614"
  
 CHARMM>            calc zmax = ?zmax + @dcut
 Parameter: DCUT -> "3.5"
 RDCMND substituted energy or value "?ZMAX" to "-19.3817719"
Evaluating: -19.3817719+3.5
 Parameter: ZMAX <- "-15.8817719"
  
 CHARMM>            calc xmin = ?xmin - @dcut
 Parameter: DCUT -> "3.5"
 RDCMND substituted energy or value "?XMIN" to "-52.4924548"
Evaluating: -52.4924548-3.5
 Parameter: XMIN <- "-55.9924548"
  
 CHARMM>            calc ymin = ?ymin - @dcut
 Parameter: DCUT -> "3.5"
 RDCMND substituted energy or value "?YMIN" to "-23.9077614"
Evaluating: -23.9077614-3.5
 Parameter: YMIN <- "-27.4077614"
  
 CHARMM>            calc zmin = ?zmin - @dcut
 Parameter: DCUT -> "3.5"
 RDCMND substituted energy or value "?ZMIN" to "-19.3817719"
Evaluating: -19.3817719-3.5
 Parameter: ZMIN <- "-22.8817719"
  
 CHARMM>     
  
 CHARMM>            define JUNK sele .not. target .and. -
 CHARMM>                             prop X .lt. @xmax .and. prop X .gt. @xmin .and. -
 CHARMM>                             prop Y .lt. @ymax .and. prop Y .gt. @ymin .and. -
 CHARMM>                             prop Z .lt. @zmax .and. prop Z .gt. @zmin  end
 Parameter: XMAX -> "-48.9924548"
 Parameter: XMIN -> "-55.9924548"
 Parameter: YMAX -> "-20.4077614"
 Parameter: YMIN -> "-27.4077614"
 Parameter: ZMAX -> "-15.8817719"
 Parameter: ZMIN -> "-22.8817719"
 SELRPN>      0 atoms have been selected out of   9402
  
 CHARMM>     
  
 CHARMM>            if ?nsel .gt. 0 then
 RDCMND substituted energy or value "?NSEL" to "0"
 Comparing "0" and "0".
 IF test evaluated as false.  Skip to ELSE or ENDIF
  
 CHARMM>     
  
 CHARMM>            calc cntrand = 0
Evaluating: 0
 Parameter: CNTRAND <- "0"
  
 CHARMM>            increase i by 1
 Parameter: I <- "12"
  
 CHARMM>            if i .le. @nion goto doinit
 Parameter: NION -> "449"
 Comparing "12" and "449".
 IF test evaluated as true.  Performing command
  
 CHARMM>     
  
 CHARMM>            calc cntrand = @cntrand + 1
 Parameter: CNTRAND -> "0"
Evaluating: 0+1
 Parameter: CNTRAND <- "1"
  
 CHARMM>            if cntrand .gt. @cntmax stop ! ABNORMAL TERMINATION: ion placing may not work.. stop here
 Parameter: CNTMAX -> "100"
 Comparing "1" and "100".
 IF test evaluated as false.  Skipping command
  
 CHARMM>     
  
 CHARMM>            calc j = @i
 Parameter: I -> "12"
Evaluating: 12
 Parameter: J <- "12"
  
 CHARMM>            set ion = POS
 Parameter: ION <- "POS"
  
 CHARMM>     
  
 CHARMM>            if j .gt. @npos then
 Parameter: NPOS -> "222"
 Comparing "12" and "222".
 IF test evaluated as false.  Skip to ELSE or ENDIF
  
 CHARMM>     
  
 CHARMM>            define target select segid @ion .and. resid @j end
 Parameter: ION -> "POS"
 Parameter: J -> "12"
 SELRPN>      1 atoms have been selected out of   9402
  
 CHARMM>     
  
 CHARMM>            calc xpos = ( @A - 9.0 ) * ( ?random - 0.5 )
 Parameter: A -> "137"
 RDCMND substituted energy or value "?RANDOM" to "0.828336438"
Evaluating: (137-9.0)*(0.828336438-0.5)
 Parameter: XPOS <- "42.0270641"
  
 CHARMM>            calc ypos = ( @B - 9.0 ) * ( ?random - 0.5 )
 Parameter: B -> "137"
 RDCMND substituted energy or value "?RANDOM" to "0.821417418"
Evaluating: (137-9.0)*(0.821417418-0.5)
 Parameter: YPOS <- "41.1414295"
  
 CHARMM>            calc zpos = ( @C - 9.0 ) * ( ?random - 0.5 )
 Parameter: C -> "137"
 RDCMND substituted energy or value "?RANDOM" to "0.978548829"
Evaluating: (137-9.0)*(0.978548829-0.5)
 Parameter: ZPOS <- "61.2542501"
  
 CHARMM>     
  
 CHARMM>            ! move target to selected position
  
 CHARMM>            coor stat select target end
 SELRPN>      1 atoms have been selected out of   9402
 STATISTICS FOR         1 SELECTED ATOMS:
    XMIN =   68.500000 XMAX =   68.500000 XAVE =   68.500000
    YMIN =   68.500000 YMAX =   68.500000 YAVE =   68.500000
    ZMIN =   68.500000 ZMAX =   68.500000 ZAVE =   68.500000
    WMIN =    1.000000 WMAX =    1.000000 WAVE =    1.000000
  
 CHARMM>            calc xtran = @xpos - ?xave
 Parameter: XPOS -> "42.0270641"
 RDCMND substituted energy or value "?XAVE" to "68.5"
Evaluating: 42.0270641-68.5
 Parameter: XTRAN <- "-26.4729359"
  
 CHARMM>            calc ytran = @ypos - ?yave
 Parameter: YPOS -> "41.1414295"
 RDCMND substituted energy or value "?YAVE" to "68.5"
Evaluating: 41.1414295-68.5
 Parameter: YTRAN <- "-27.3585705"
  
 CHARMM>            calc ztran = @zpos - ?zave
 Parameter: ZPOS -> "61.2542501"
 RDCMND substituted energy or value "?ZAVE" to "68.5"
Evaluating: 61.2542501-68.5
 Parameter: ZTRAN <- "-7.2457499"
  
 CHARMM>            coor trans xdir @xtran ydir @ytran zdir @ztran select target end
 Parameter: XTRAN -> "-26.4729359"
 Parameter: YTRAN -> "-27.3585705"
 Parameter: ZTRAN -> "-7.2457499"
 SELRPN>      1 atoms have been selected out of   9402
 TRANSLATION VECTOR   -26.472936  -27.358570   -7.245750
 SELECTED COORDINATES TRANSLATED IN THE MAIN SET.

  
 CHARMM>     
  
 CHARMM>            ! apply a random rotation along XYZ
  
 CHARMM>            calc xphi = ?random * 360.0
 RDCMND substituted energy or value "?RANDOM" to "0.705769306"
Evaluating: 0.705769306*360.0
 Parameter: XPHI <- "254.07695"
  
 CHARMM>            calc yphi = ?random * 360.0
 RDCMND substituted energy or value "?RANDOM" to "0.489689103"
Evaluating: 0.489689103*360.0
 Parameter: YPHI <- "176.288077"
  
 CHARMM>            calc zphi = ?random * 360.0
 RDCMND substituted energy or value "?RANDOM" to "0.398049021"
Evaluating: 0.398049021*360.0
 Parameter: ZPHI <- "143.297648"
  
 CHARMM>            coor rotate xcen @xpos ycen @ypos zcen @zpos xdir 1.0 -
 CHARMM>                phi @xphi select target end
 Parameter: XPOS -> "42.0270641"
 Parameter: YPOS -> "41.1414295"
 Parameter: ZPOS -> "61.2542501"
 Parameter: XPHI -> "254.07695"
 SELRPN>      1 atoms have been selected out of   9402
 ROTATION MATRIX
    1.000000    0.000000    0.000000
    0.000000   -0.274346   -0.961631
    0.000000    0.961631   -0.274346

 AXIS OF ROTATION IS -1.000000  0.000000  0.000000  ANGLE IS  105.92

 SELECTED COORDINATES ROTATED IN THE MAIN SET.

  
 CHARMM>            coor rotate xcen @xpos ycen @ypos zcen @zpos ydir 1.0 -
 CHARMM>                phi @yphi select target end
 Parameter: XPOS -> "42.0270641"
 Parameter: YPOS -> "41.1414295"
 Parameter: ZPOS -> "61.2542501"
 Parameter: YPHI -> "176.288077"
 SELRPN>      1 atoms have been selected out of   9402
 ROTATION MATRIX
   -0.997902    0.000000   -0.064740
    0.000000    1.000000    0.000000
    0.064740    0.000000   -0.997902

 AXIS OF ROTATION IS  0.000000  1.000000  0.000000  ANGLE IS  176.29

 SELECTED COORDINATES ROTATED IN THE MAIN SET.

  
 CHARMM>            coor rotate xcen @xpos ycen @ypos zcen @zpos zdir 1.0 -
 CHARMM>                phi @zphi select target end
 Parameter: XPOS -> "42.0270641"
 Parameter: YPOS -> "41.1414295"
 Parameter: ZPOS -> "61.2542501"
 Parameter: ZPHI -> "143.297648"
 SELRPN>      1 atoms have been selected out of   9402
 ROTATION MATRIX
   -0.801751    0.597658    0.000000
   -0.597658   -0.801751    0.000000
    0.000000    0.000000    1.000000

 AXIS OF ROTATION IS  0.000000  0.000000  1.000000  ANGLE IS  143.30

 SELECTED COORDINATES ROTATED IN THE MAIN SET.

  
 CHARMM>     
  
 CHARMM>     
  
 CHARMM>            ! check if the ions are too close to solute
  
 CHARMM>            coor stat sele target end
 SELRPN>      1 atoms have been selected out of   9402
 STATISTICS FOR         1 SELECTED ATOMS:
    XMIN =   42.027064 XMAX =   42.027064 XAVE =   42.027064
    YMIN =   41.141430 YMAX =   41.141430 YAVE =   41.141430
    ZMIN =   61.254250 ZMAX =   61.254250 ZAVE =   61.254250
    WMIN =    1.000000 WMAX =    1.000000 WAVE =    1.000000
  
 CHARMM>            calc dcut = 3.5
Evaluating: 3.5
 Parameter: DCUT <- "3.5"
  
 CHARMM>            calc xmax = ?xmax + @dcut
 Parameter: DCUT -> "3.5"
 RDCMND substituted energy or value "?XMAX" to "42.0270641"
Evaluating: 42.0270641+3.5
 Parameter: XMAX <- "45.5270641"
  
 CHARMM>            calc ymax = ?ymax + @dcut
 Parameter: DCUT -> "3.5"
 RDCMND substituted energy or value "?YMAX" to "41.1414295"
Evaluating: 41.1414295+3.5
 Parameter: YMAX <- "44.6414295"
  
 CHARMM>            calc zmax = ?zmax + @dcut
 Parameter: DCUT -> "3.5"
 RDCMND substituted energy or value "?ZMAX" to "61.2542501"
Evaluating: 61.2542501+3.5
 Parameter: ZMAX <- "64.7542501"
  
 CHARMM>            calc xmin = ?xmin - @dcut
 Parameter: DCUT -> "3.5"
 RDCMND substituted energy or value "?XMIN" to "42.0270641"
Evaluating: 42.0270641-3.5
 Parameter: XMIN <- "38.5270641"
  
 CHARMM>            calc ymin = ?ymin - @dcut
 Parameter: DCUT -> "3.5"
 RDCMND substituted energy or value "?YMIN" to "41.1414295"
Evaluating: 41.1414295-3.5
 Parameter: YMIN <- "37.6414295"
  
 CHARMM>            calc zmin = ?zmin - @dcut
 Parameter: DCUT -> "3.5"
 RDCMND substituted energy or value "?ZMIN" to "61.2542501"
Evaluating: 61.2542501-3.5
 Parameter: ZMIN <- "57.7542501"
  
 CHARMM>     
  
 CHARMM>            define JUNK sele .not. target .and. -
 CHARMM>                             prop X .lt. @xmax .and. prop X .gt. @xmin .and. -
 CHARMM>                             prop Y .lt. @ymax .and. prop Y .gt. @ymin .and. -
 CHARMM>                             prop Z .lt. @zmax .and. prop Z .gt. @zmin  end
 Parameter: XMAX -> "45.5270641"
 Parameter: XMIN -> "38.5270641"
 Parameter: YMAX -> "44.6414295"
 Parameter: YMIN -> "37.6414295"
 Parameter: ZMAX -> "64.7542501"
 Parameter: ZMIN -> "57.7542501"
 SELRPN>      0 atoms have been selected out of   9402
  
 CHARMM>     
  
 CHARMM>            if ?nsel .gt. 0 then
 RDCMND substituted energy or value "?NSEL" to "0"
 Comparing "0" and "0".
 IF test evaluated as false.  Skip to ELSE or ENDIF
  
 CHARMM>     
  
 CHARMM>            calc cntrand = 0
Evaluating: 0
 Parameter: CNTRAND <- "0"
  
 CHARMM>            increase i by 1
 Parameter: I <- "13"
  
 CHARMM>            if i .le. @nion goto doinit
 Parameter: NION -> "449"
 Comparing "13" and "449".
 IF test evaluated as true.  Performing command
  
 CHARMM>     
  
 CHARMM>            calc cntrand = @cntrand + 1
 Parameter: CNTRAND -> "0"
Evaluating: 0+1
 Parameter: CNTRAND <- "1"
  
 CHARMM>            if cntrand .gt. @cntmax stop ! ABNORMAL TERMINATION: ion placing may not work.. stop here
 Parameter: CNTMAX -> "100"
 Comparing "1" and "100".
 IF test evaluated as false.  Skipping command
  
 CHARMM>     
  
 CHARMM>            calc j = @i
 Parameter: I -> "13"
Evaluating: 13
 Parameter: J <- "13"
  
 CHARMM>            set ion = POS
 Parameter: ION <- "POS"
  
 CHARMM>     
  
 CHARMM>            if j .gt. @npos then
 Parameter: NPOS -> "222"
 Comparing "13" and "222".
 IF test evaluated as false.  Skip to ELSE or ENDIF
  
 CHARMM>     
  
 CHARMM>            define target select segid @ion .and. resid @j end
 Parameter: ION -> "POS"
 Parameter: J -> "13"
 SELRPN>      1 atoms have been selected out of   9402
  
 CHARMM>     
  
 CHARMM>            calc xpos = ( @A - 9.0 ) * ( ?random - 0.5 )
 Parameter: A -> "137"
 RDCMND substituted energy or value "?RANDOM" to "0.371643265"
Evaluating: (137-9.0)*(0.371643265-0.5)
 Parameter: XPOS <- "-16.4296621"
  
 CHARMM>            calc ypos = ( @B - 9.0 ) * ( ?random - 0.5 )
 Parameter: B -> "137"
 RDCMND substituted energy or value "?RANDOM" to "0.550963191"
Evaluating: (137-9.0)*(0.550963191-0.5)
 Parameter: YPOS <- "6.52328845"
  
 CHARMM>            calc zpos = ( @C - 9.0 ) * ( ?random - 0.5 )
 Parameter: C -> "137"
 RDCMND substituted energy or value "?RANDOM" to "0.829985216"
Evaluating: (137-9.0)*(0.829985216-0.5)
 Parameter: ZPOS <- "42.2381076"
  
 CHARMM>     
  
 CHARMM>            ! move target to selected position
  
 CHARMM>            coor stat select target end
 SELRPN>      1 atoms have been selected out of   9402
 STATISTICS FOR         1 SELECTED ATOMS:
    XMIN =   68.500000 XMAX =   68.500000 XAVE =   68.500000
    YMIN =   68.500000 YMAX =   68.500000 YAVE =   68.500000
    ZMIN =   68.500000 ZMAX =   68.500000 ZAVE =   68.500000
    WMIN =    1.000000 WMAX =    1.000000 WAVE =    1.000000
  
 CHARMM>            calc xtran = @xpos - ?xave
 Parameter: XPOS -> "-16.4296621"
 RDCMND substituted energy or value "?XAVE" to "68.5"
Evaluating: -16.4296621-68.5
 Parameter: XTRAN <- "-84.9296621"
  
 CHARMM>            calc ytran = @ypos - ?yave
 Parameter: YPOS -> "6.52328845"
 RDCMND substituted energy or value "?YAVE" to "68.5"
Evaluating: 6.52328845-68.5
 Parameter: YTRAN <- "-61.9767115"
  
 CHARMM>            calc ztran = @zpos - ?zave
 Parameter: ZPOS -> "42.2381076"
 RDCMND substituted energy or value "?ZAVE" to "68.5"
Evaluating: 42.2381076-68.5
 Parameter: ZTRAN <- "-26.2618924"
  
 CHARMM>            coor trans xdir @xtran ydir @ytran zdir @ztran select target end
 Parameter: XTRAN -> "-84.9296621"
 Parameter: YTRAN -> "-61.9767115"
 Parameter: ZTRAN -> "-26.2618924"
 SELRPN>      1 atoms have been selected out of   9402
 TRANSLATION VECTOR   -84.929662  -61.976712  -26.261892
 SELECTED COORDINATES TRANSLATED IN THE MAIN SET.

  
 CHARMM>     
  
 CHARMM>            ! apply a random rotation along XYZ
  
 CHARMM>            calc xphi = ?random * 360.0
 RDCMND substituted energy or value "?RANDOM" to "0.135021511"
Evaluating: 0.135021511*360.0
 Parameter: XPHI <- "48.607744"
  
 CHARMM>            calc yphi = ?random * 360.0
 RDCMND substituted energy or value "?RANDOM" to "0.167515712"
Evaluating: 0.167515712*360.0
 Parameter: YPHI <- "60.3056563"
  
 CHARMM>            calc zphi = ?random * 360.0
 RDCMND substituted energy or value "?RANDOM" to "0.107576615"
Evaluating: 0.107576615*360.0
 Parameter: ZPHI <- "38.7275814"
  
 CHARMM>            coor rotate xcen @xpos ycen @ypos zcen @zpos xdir 1.0 -
 CHARMM>                phi @xphi select target end
 Parameter: XPOS -> "-16.4296621"
 Parameter: YPOS -> "6.52328845"
 Parameter: ZPOS -> "42.2381076"
 Parameter: XPHI -> "48.607744"
 SELRPN>      1 atoms have been selected out of   9402
 ROTATION MATRIX
    1.000000    0.000000    0.000000
    0.000000    0.661210    0.750200
    0.000000   -0.750200    0.661210

 AXIS OF ROTATION IS  1.000000  0.000000  0.000000  ANGLE IS   48.61

 SELECTED COORDINATES ROTATED IN THE MAIN SET.

  
 CHARMM>            coor rotate xcen @xpos ycen @ypos zcen @zpos ydir 1.0 -
 CHARMM>                phi @yphi select target end
 Parameter: XPOS -> "-16.4296621"
 Parameter: YPOS -> "6.52328845"
 Parameter: ZPOS -> "42.2381076"
 Parameter: YPHI -> "60.3056563"
 SELRPN>      1 atoms have been selected out of   9402
 ROTATION MATRIX
    0.495373    0.000000   -0.868680
    0.000000    1.000000    0.000000
    0.868680    0.000000    0.495373

 AXIS OF ROTATION IS  0.000000  1.000000  0.000000  ANGLE IS   60.31

 SELECTED COORDINATES ROTATED IN THE MAIN SET.

  
 CHARMM>            coor rotate xcen @xpos ycen @ypos zcen @zpos zdir 1.0 -
 CHARMM>                phi @zphi select target end
 Parameter: XPOS -> "-16.4296621"
 Parameter: YPOS -> "6.52328845"
 Parameter: ZPOS -> "42.2381076"
 Parameter: ZPHI -> "38.7275814"
 SELRPN>      1 atoms have been selected out of   9402
 ROTATION MATRIX
    0.780129    0.625618    0.000000
   -0.625618    0.780129    0.000000
    0.000000    0.000000    1.000000

 AXIS OF ROTATION IS  0.000000  0.000000  1.000000  ANGLE IS   38.73

 SELECTED COORDINATES ROTATED IN THE MAIN SET.

  
 CHARMM>     
  
 CHARMM>     
  
 CHARMM>            ! check if the ions are too close to solute
  
 CHARMM>            coor stat sele target end
 SELRPN>      1 atoms have been selected out of   9402
 STATISTICS FOR         1 SELECTED ATOMS:
    XMIN =  -16.429662 XMAX =  -16.429662 XAVE =  -16.429662
    YMIN =    6.523288 YMAX =    6.523288 YAVE =    6.523288
    ZMIN =   42.238108 ZMAX =   42.238108 ZAVE =   42.238108
    WMIN =    1.000000 WMAX =    1.000000 WAVE =    1.000000
  
 CHARMM>            calc dcut = 3.5
Evaluating: 3.5
 Parameter: DCUT <- "3.5"
  
 CHARMM>            calc xmax = ?xmax + @dcut
 Parameter: DCUT -> "3.5"
 RDCMND substituted energy or value "?XMAX" to "-16.4296621"
Evaluating: -16.4296621+3.5
 Parameter: XMAX <- "-12.9296621"
  
 CHARMM>            calc ymax = ?ymax + @dcut
 Parameter: DCUT -> "3.5"
 RDCMND substituted energy or value "?YMAX" to "6.52328846"
Evaluating: 6.52328846+3.5
 Parameter: YMAX <- "10.0232885"
  
 CHARMM>            calc zmax = ?zmax + @dcut
 Parameter: DCUT -> "3.5"
 RDCMND substituted energy or value "?ZMAX" to "42.2381076"
Evaluating: 42.2381076+3.5
 Parameter: ZMAX <- "45.7381076"
  
 CHARMM>            calc xmin = ?xmin - @dcut
 Parameter: DCUT -> "3.5"
 RDCMND substituted energy or value "?XMIN" to "-16.4296621"
Evaluating: -16.4296621-3.5
 Parameter: XMIN <- "-19.9296621"
  
 CHARMM>            calc ymin = ?ymin - @dcut
 Parameter: DCUT -> "3.5"
 RDCMND substituted energy or value "?YMIN" to "6.52328846"
Evaluating: 6.52328846-3.5
 Parameter: YMIN <- "3.02328846"
  
 CHARMM>            calc zmin = ?zmin - @dcut
 Parameter: DCUT -> "3.5"
 RDCMND substituted energy or value "?ZMIN" to "42.2381076"
Evaluating: 42.2381076-3.5
 Parameter: ZMIN <- "38.7381076"
  
 CHARMM>     
  
 CHARMM>            define JUNK sele .not. target .and. -
 CHARMM>                             prop X .lt. @xmax .and. prop X .gt. @xmin .and. -
 CHARMM>                             prop Y .lt. @ymax .and. prop Y .gt. @ymin .and. -
 CHARMM>                             prop Z .lt. @zmax .and. prop Z .gt. @zmin  end
 Parameter: XMAX -> "-12.9296621"
 Parameter: XMIN -> "-19.9296621"
 Parameter: YMAX -> "10.0232885"
 Parameter: YMIN -> "3.02328846"
 Parameter: ZMAX -> "45.7381076"
 Parameter: ZMIN -> "38.7381076"
 SELRPN>      0 atoms have been selected out of   9402
  
 CHARMM>     
  
 CHARMM>            if ?nsel .gt. 0 then
 RDCMND substituted energy or value "?NSEL" to "0"
 Comparing "0" and "0".
 IF test evaluated as false.  Skip to ELSE or ENDIF
  
 CHARMM>     
  
 CHARMM>            calc cntrand = 0
Evaluating: 0
 Parameter: CNTRAND <- "0"
  
 CHARMM>            increase i by 1
 Parameter: I <- "14"
  
 CHARMM>            if i .le. @nion goto doinit
 Parameter: NION -> "449"
 Comparing "14" and "449".
 IF test evaluated as true.  Performing command
  
 CHARMM>     
  
 CHARMM>            calc cntrand = @cntrand + 1
 Parameter: CNTRAND -> "0"
Evaluating: 0+1
 Parameter: CNTRAND <- "1"
  
 CHARMM>            if cntrand .gt. @cntmax stop ! ABNORMAL TERMINATION: ion placing may not work.. stop here
 Parameter: CNTMAX -> "100"
 Comparing "1" and "100".
 IF test evaluated as false.  Skipping command
  
 CHARMM>     
  
 CHARMM>            calc j = @i
 Parameter: I -> "14"
Evaluating: 14
 Parameter: J <- "14"
  
 CHARMM>            set ion = POS
 Parameter: ION <- "POS"
  
 CHARMM>     
  
 CHARMM>            if j .gt. @npos then
 Parameter: NPOS -> "222"
 Comparing "14" and "222".
 IF test evaluated as false.  Skip to ELSE or ENDIF
  
 CHARMM>     
  
 CHARMM>            define target select segid @ion .and. resid @j end
 Parameter: ION -> "POS"
 Parameter: J -> "14"
 SELRPN>      1 atoms have been selected out of   9402
  
 CHARMM>     
  
 CHARMM>            calc xpos = ( @A - 9.0 ) * ( ?random - 0.5 )
 Parameter: A -> "137"
 RDCMND substituted energy or value "?RANDOM" to "0.991074306"
Evaluating: (137-9.0)*(0.991074306-0.5)
 Parameter: XPOS <- "62.8575112"
  
 CHARMM>            calc ypos = ( @B - 9.0 ) * ( ?random - 0.5 )
 Parameter: B -> "137"
 RDCMND substituted energy or value "?RANDOM" to "0.974609389"
Evaluating: (137-9.0)*(0.974609389-0.5)
 Parameter: YPOS <- "60.7500018"
  
 CHARMM>            calc zpos = ( @C - 9.0 ) * ( ?random - 0.5 )
 Parameter: C -> "137"
 RDCMND substituted energy or value "?RANDOM" to "0.680549591"
Evaluating: (137-9.0)*(0.680549591-0.5)
 Parameter: ZPOS <- "23.1103476"
  
 CHARMM>     
  
 CHARMM>            ! move target to selected position
  
 CHARMM>            coor stat select target end
 SELRPN>      1 atoms have been selected out of   9402
 STATISTICS FOR         1 SELECTED ATOMS:
    XMIN =   68.500000 XMAX =   68.500000 XAVE =   68.500000
    YMIN =   68.500000 YMAX =   68.500000 YAVE =   68.500000
    ZMIN =   68.500000 ZMAX =   68.500000 ZAVE =   68.500000
    WMIN =    1.000000 WMAX =    1.000000 WAVE =    1.000000
  
 CHARMM>            calc xtran = @xpos - ?xave
 Parameter: XPOS -> "62.8575112"
 RDCMND substituted energy or value "?XAVE" to "68.5"
Evaluating: 62.8575112-68.5
 Parameter: XTRAN <- "-5.6424888"
  
 CHARMM>            calc ytran = @ypos - ?yave
 Parameter: YPOS -> "60.7500018"
 RDCMND substituted energy or value "?YAVE" to "68.5"
Evaluating: 60.7500018-68.5
 Parameter: YTRAN <- "-7.7499982"
  
 CHARMM>            calc ztran = @zpos - ?zave
 Parameter: ZPOS -> "23.1103476"
 RDCMND substituted energy or value "?ZAVE" to "68.5"
Evaluating: 23.1103476-68.5
 Parameter: ZTRAN <- "-45.3896524"
  
 CHARMM>            coor trans xdir @xtran ydir @ytran zdir @ztran select target end
 Parameter: XTRAN -> "-5.6424888"
 Parameter: YTRAN -> "-7.7499982"
 Parameter: ZTRAN -> "-45.3896524"
 SELRPN>      1 atoms have been selected out of   9402
 TRANSLATION VECTOR    -5.642489   -7.749998  -45.389652
 SELECTED COORDINATES TRANSLATED IN THE MAIN SET.

  
 CHARMM>     
  
 CHARMM>            ! apply a random rotation along XYZ
  
 CHARMM>            calc xphi = ?random * 360.0
 RDCMND substituted energy or value "?RANDOM" to "0.288901485"
Evaluating: 0.288901485*360.0
 Parameter: XPHI <- "104.004535"
  
 CHARMM>            calc yphi = ?random * 360.0
 RDCMND substituted energy or value "?RANDOM" to "0.360750136"
Evaluating: 0.360750136*360.0
 Parameter: YPHI <- "129.870049"
  
 CHARMM>            calc zphi = ?random * 360.0
 RDCMND substituted energy or value "?RANDOM" to "0.824417865"
Evaluating: 0.824417865*360.0
 Parameter: ZPHI <- "296.790431"
  
 CHARMM>            coor rotate xcen @xpos ycen @ypos zcen @zpos xdir 1.0 -
 CHARMM>                phi @xphi select target end
 Parameter: XPOS -> "62.8575112"
 Parameter: YPOS -> "60.7500018"
 Parameter: ZPOS -> "23.1103476"
 Parameter: XPHI -> "104.004535"
 SELRPN>      1 atoms have been selected out of   9402
 ROTATION MATRIX
    1.000000    0.000000    0.000000
    0.000000   -0.241999    0.970277
    0.000000   -0.970277   -0.241999

 AXIS OF ROTATION IS  1.000000  0.000000  0.000000  ANGLE IS  104.00

 SELECTED COORDINATES ROTATED IN THE MAIN SET.

  
 CHARMM>            coor rotate xcen @xpos ycen @ypos zcen @zpos ydir 1.0 -
 CHARMM>                phi @yphi select target end
 Parameter: XPOS -> "62.8575112"
 Parameter: YPOS -> "60.7500018"
 Parameter: ZPOS -> "23.1103476"
 Parameter: YPHI -> "129.870049"
 SELRPN>      1 atoms have been selected out of   9402
 ROTATION MATRIX
   -0.641049    0.000000   -0.767500
    0.000000    1.000000    0.000000
    0.767500    0.000000   -0.641049

 AXIS OF ROTATION IS  0.000000  1.000000  0.000000  ANGLE IS  129.87

 SELECTED COORDINATES ROTATED IN THE MAIN SET.

  
 CHARMM>            coor rotate xcen @xpos ycen @ypos zcen @zpos zdir 1.0 -
 CHARMM>                phi @zphi select target end
 Parameter: XPOS -> "62.8575112"
 Parameter: YPOS -> "60.7500018"
 Parameter: ZPOS -> "23.1103476"
 Parameter: ZPHI -> "296.790431"
 SELRPN>      1 atoms have been selected out of   9402
 ROTATION MATRIX
    0.450728   -0.892661    0.000000
    0.892661    0.450728    0.000000
    0.000000    0.000000    1.000000

 AXIS OF ROTATION IS  0.000000  0.000000 -1.000000  ANGLE IS   63.21

 SELECTED COORDINATES ROTATED IN THE MAIN SET.

  
 CHARMM>     
  
 CHARMM>     
  
 CHARMM>            ! check if the ions are too close to solute
  
 CHARMM>            coor stat sele target end
 SELRPN>      1 atoms have been selected out of   9402
 STATISTICS FOR         1 SELECTED ATOMS:
    XMIN =   62.857511 XMAX =   62.857511 XAVE =   62.857511
    YMIN =   60.750002 YMAX =   60.750002 YAVE =   60.750002
    ZMIN =   23.110348 ZMAX =   23.110348 ZAVE =   23.110348
    WMIN =    1.000000 WMAX =    1.000000 WAVE =    1.000000
  
 CHARMM>            calc dcut = 3.5
Evaluating: 3.5
 Parameter: DCUT <- "3.5"
  
 CHARMM>            calc xmax = ?xmax + @dcut
 Parameter: DCUT -> "3.5"
 RDCMND substituted energy or value "?XMAX" to "62.8575112"
Evaluating: 62.8575112+3.5
 Parameter: XMAX <- "66.3575112"
  
 CHARMM>            calc ymax = ?ymax + @dcut
 Parameter: DCUT -> "3.5"
 RDCMND substituted energy or value "?YMAX" to "60.7500018"
Evaluating: 60.7500018+3.5
 Parameter: YMAX <- "64.2500018"
  
 CHARMM>            calc zmax = ?zmax + @dcut
 Parameter: DCUT -> "3.5"
 RDCMND substituted energy or value "?ZMAX" to "23.1103476"
Evaluating: 23.1103476+3.5
 Parameter: ZMAX <- "26.6103476"
  
 CHARMM>            calc xmin = ?xmin - @dcut
 Parameter: DCUT -> "3.5"
 RDCMND substituted energy or value "?XMIN" to "62.8575112"
Evaluating: 62.8575112-3.5
 Parameter: XMIN <- "59.3575112"
  
 CHARMM>            calc ymin = ?ymin - @dcut
 Parameter: DCUT -> "3.5"
 RDCMND substituted energy or value "?YMIN" to "60.7500018"
Evaluating: 60.7500018-3.5
 Parameter: YMIN <- "57.2500018"
  
 CHARMM>            calc zmin = ?zmin - @dcut
 Parameter: DCUT -> "3.5"
 RDCMND substituted energy or value "?ZMIN" to "23.1103476"
Evaluating: 23.1103476-3.5
 Parameter: ZMIN <- "19.6103476"
  
 CHARMM>     
  
 CHARMM>            define JUNK sele .not. target .and. -
 CHARMM>                             prop X .lt. @xmax .and. prop X .gt. @xmin .and. -
 CHARMM>                             prop Y .lt. @ymax .and. prop Y .gt. @ymin .and. -
 CHARMM>                             prop Z .lt. @zmax .and. prop Z .gt. @zmin  end
 Parameter: XMAX -> "66.3575112"
 Parameter: XMIN -> "59.3575112"
 Parameter: YMAX -> "64.2500018"
 Parameter: YMIN -> "57.2500018"
 Parameter: ZMAX -> "26.6103476"
 Parameter: ZMIN -> "19.6103476"
 SELRPN>      0 atoms have been selected out of   9402
  
 CHARMM>     
  
 CHARMM>            if ?nsel .gt. 0 then
 RDCMND substituted energy or value "?NSEL" to "0"
 Comparing "0" and "0".
 IF test evaluated as false.  Skip to ELSE or ENDIF
  
 CHARMM>     
  
 CHARMM>            calc cntrand = 0
Evaluating: 0
 Parameter: CNTRAND <- "0"
  
 CHARMM>            increase i by 1
 Parameter: I <- "15"
  
 CHARMM>            if i .le. @nion goto doinit
 Parameter: NION -> "449"
 Comparing "15" and "449".
 IF test evaluated as true.  Performing command
  
 CHARMM>     
  
 CHARMM>            calc cntrand = @cntrand + 1
 Parameter: CNTRAND -> "0"
Evaluating: 0+1
 Parameter: CNTRAND <- "1"
  
 CHARMM>            if cntrand .gt. @cntmax stop ! ABNORMAL TERMINATION: ion placing may not work.. stop here
 Parameter: CNTMAX -> "100"
 Comparing "1" and "100".
 IF test evaluated as false.  Skipping command
  
 CHARMM>     
  
 CHARMM>            calc j = @i
 Parameter: I -> "15"
Evaluating: 15
 Parameter: J <- "15"
  
 CHARMM>            set ion = POS
 Parameter: ION <- "POS"
  
 CHARMM>     
  
 CHARMM>            if j .gt. @npos then
 Parameter: NPOS -> "222"
 Comparing "15" and "222".
 IF test evaluated as false.  Skip to ELSE or ENDIF
  
 CHARMM>     
  
 CHARMM>            define target select segid @ion .and. resid @j end
 Parameter: ION -> "POS"
 Parameter: J -> "15"
 SELRPN>      1 atoms have been selected out of   9402
  
 CHARMM>     
  
 CHARMM>            calc xpos = ( @A - 9.0 ) * ( ?random - 0.5 )
 Parameter: A -> "137"
 RDCMND substituted energy or value "?RANDOM" to "0.736483918"
Evaluating: (137-9.0)*(0.736483918-0.5)
 Parameter: XPOS <- "30.2699415"
  
 CHARMM>            calc ypos = ( @B - 9.0 ) * ( ?random - 0.5 )
 Parameter: B -> "137"
 RDCMND substituted energy or value "?RANDOM" to "0.455062774"
Evaluating: (137-9.0)*(0.455062774-0.5)
 Parameter: YPOS <- "-5.75196493"
  
 CHARMM>            calc zpos = ( @C - 9.0 ) * ( ?random - 0.5 )
 Parameter: C -> "137"
 RDCMND substituted energy or value "?RANDOM" to "0.560578941"
Evaluating: (137-9.0)*(0.560578941-0.5)
 Parameter: ZPOS <- "7.75410445"
  
 CHARMM>     
  
 CHARMM>            ! move target to selected position
  
 CHARMM>            coor stat select target end
 SELRPN>      1 atoms have been selected out of   9402
 STATISTICS FOR         1 SELECTED ATOMS:
    XMIN =   68.500000 XMAX =   68.500000 XAVE =   68.500000
    YMIN =   68.500000 YMAX =   68.500000 YAVE =   68.500000
    ZMIN =   68.500000 ZMAX =   68.500000 ZAVE =   68.500000
    WMIN =    1.000000 WMAX =    1.000000 WAVE =    1.000000
  
 CHARMM>            calc xtran = @xpos - ?xave
 Parameter: XPOS -> "30.2699415"
 RDCMND substituted energy or value "?XAVE" to "68.5"
Evaluating: 30.2699415-68.5
 Parameter: XTRAN <- "-38.2300585"
  
 CHARMM>            calc ytran = @ypos - ?yave
 Parameter: YPOS -> "-5.75196493"
 RDCMND substituted energy or value "?YAVE" to "68.5"
Evaluating: -5.75196493-68.5
 Parameter: YTRAN <- "-74.2519649"
  
 CHARMM>            calc ztran = @zpos - ?zave
 Parameter: ZPOS -> "7.75410445"
 RDCMND substituted energy or value "?ZAVE" to "68.5"
Evaluating: 7.75410445-68.5
 Parameter: ZTRAN <- "-60.7458956"
  
 CHARMM>            coor trans xdir @xtran ydir @ytran zdir @ztran select target end
 Parameter: XTRAN -> "-38.2300585"
 Parameter: YTRAN -> "-74.2519649"
 Parameter: ZTRAN -> "-60.7458956"
 SELRPN>      1 atoms have been selected out of   9402
 TRANSLATION VECTOR   -38.230058  -74.251965  -60.745896
 SELECTED COORDINATES TRANSLATED IN THE MAIN SET.

  
 CHARMM>     
  
 CHARMM>            ! apply a random rotation along XYZ
  
 CHARMM>            calc xphi = ?random * 360.0
 RDCMND substituted energy or value "?RANDOM" to "0.980822886"
Evaluating: 0.980822886*360.0
 Parameter: XPHI <- "353.096239"
  
 CHARMM>            calc yphi = ?random * 360.0
 RDCMND substituted energy or value "?RANDOM" to "0.907757488"
Evaluating: 0.907757488*360.0
 Parameter: YPHI <- "326.792696"
  
 CHARMM>            calc zphi = ?random * 360.0
 RDCMND substituted energy or value "?RANDOM" to "0.293319398"
Evaluating: 0.293319398*360.0
 Parameter: ZPHI <- "105.594983"
  
 CHARMM>            coor rotate xcen @xpos ycen @ypos zcen @zpos xdir 1.0 -
 CHARMM>                phi @xphi select target end
 Parameter: XPOS -> "30.2699415"
 Parameter: YPOS -> "-5.75196493"
 Parameter: ZPOS -> "7.75410445"
 Parameter: XPHI -> "353.096239"
 SELRPN>      1 atoms have been selected out of   9402
 ROTATION MATRIX
    1.000000    0.000000    0.000000
    0.000000    0.992749   -0.120202
    0.000000    0.120202    0.992749

 AXIS OF ROTATION IS -1.000000  0.000000  0.000000  ANGLE IS    6.90

 SELECTED COORDINATES ROTATED IN THE MAIN SET.

  
 CHARMM>            coor rotate xcen @xpos ycen @ypos zcen @zpos ydir 1.0 -
 CHARMM>                phi @yphi select target end
 Parameter: XPOS -> "30.2699415"
 Parameter: YPOS -> "-5.75196493"
 Parameter: ZPOS -> "7.75410445"
 Parameter: YPHI -> "326.792696"
 SELRPN>      1 atoms have been selected out of   9402
 ROTATION MATRIX
    0.836695    0.000000    0.547670
    0.000000    1.000000    0.000000
   -0.547670    0.000000    0.836695

 AXIS OF ROTATION IS  0.000000 -1.000000  0.000000  ANGLE IS   33.21

 SELECTED COORDINATES ROTATED IN THE MAIN SET.

  
 CHARMM>            coor rotate xcen @xpos ycen @ypos zcen @zpos zdir 1.0 -
 CHARMM>                phi @zphi select target end
 Parameter: XPOS -> "30.2699415"
 Parameter: YPOS -> "-5.75196493"
 Parameter: ZPOS -> "7.75410445"
 Parameter: ZPHI -> "105.594983"
 SELRPN>      1 atoms have been selected out of   9402
 ROTATION MATRIX
   -0.268835    0.963186    0.000000
   -0.963186   -0.268835    0.000000
    0.000000    0.000000    1.000000

 AXIS OF ROTATION IS  0.000000  0.000000  1.000000  ANGLE IS  105.59

 SELECTED COORDINATES ROTATED IN THE MAIN SET.

  
 CHARMM>     
  
 CHARMM>     
  
 CHARMM>            ! check if the ions are too close to solute
  
 CHARMM>            coor stat sele target end
 SELRPN>      1 atoms have been selected out of   9402
 STATISTICS FOR         1 SELECTED ATOMS:
    XMIN =   30.269942 XMAX =   30.269942 XAVE =   30.269942
    YMIN =   -5.751965 YMAX =   -5.751965 YAVE =   -5.751965
    ZMIN =    7.754104 ZMAX =    7.754104 ZAVE =    7.754104
    WMIN =    1.000000 WMAX =    1.000000 WAVE =    1.000000
  
 CHARMM>            calc dcut = 3.5
Evaluating: 3.5
 Parameter: DCUT <- "3.5"
  
 CHARMM>            calc xmax = ?xmax + @dcut
 Parameter: DCUT -> "3.5"
 RDCMND substituted energy or value "?XMAX" to "30.2699415"
Evaluating: 30.2699415+3.5
 Parameter: XMAX <- "33.7699415"
  
 CHARMM>            calc ymax = ?ymax + @dcut
 Parameter: DCUT -> "3.5"
 RDCMND substituted energy or value "?YMAX" to "-5.75196492"
Evaluating: -5.75196492+3.5
 Parameter: YMAX <- "-2.25196492"
  
 CHARMM>            calc zmax = ?zmax + @dcut
 Parameter: DCUT -> "3.5"
 RDCMND substituted energy or value "?ZMAX" to "7.75410441"
Evaluating: 7.75410441+3.5
 Parameter: ZMAX <- "11.2541044"
  
 CHARMM>            calc xmin = ?xmin - @dcut
 Parameter: DCUT -> "3.5"
 RDCMND substituted energy or value "?XMIN" to "30.2699415"
Evaluating: 30.2699415-3.5
 Parameter: XMIN <- "26.7699415"
  
 CHARMM>            calc ymin = ?ymin - @dcut
 Parameter: DCUT -> "3.5"
 RDCMND substituted energy or value "?YMIN" to "-5.75196492"
Evaluating: -5.75196492-3.5
 Parameter: YMIN <- "-9.25196492"
  
 CHARMM>            calc zmin = ?zmin - @dcut
 Parameter: DCUT -> "3.5"
 RDCMND substituted energy or value "?ZMIN" to "7.75410441"
Evaluating: 7.75410441-3.5
 Parameter: ZMIN <- "4.25410441"
  
 CHARMM>     
  
 CHARMM>            define JUNK sele .not. target .and. -
 CHARMM>                             prop X .lt. @xmax .and. prop X .gt. @xmin .and. -
 CHARMM>                             prop Y .lt. @ymax .and. prop Y .gt. @ymin .and. -
 CHARMM>                             prop Z .lt. @zmax .and. prop Z .gt. @zmin  end
 Parameter: XMAX -> "33.7699415"
 Parameter: XMIN -> "26.7699415"
 Parameter: YMAX -> "-2.25196492"
 Parameter: YMIN -> "-9.25196492"
 Parameter: ZMAX -> "11.2541044"
 Parameter: ZMIN -> "4.25410441"
 SELRPN>     27 atoms have been selected out of   9402
  
 CHARMM>     
  
 CHARMM>            if ?nsel .gt. 0 then
 RDCMND substituted energy or value "?NSEL" to "27"
 Comparing "27" and "0".
 IF test evaluated as true.  Performing command
  
 CHARMM>               coor dist cut 4.5 sele target end sele JUNK .and. .not. hydrogen end image
 SELRPN>      1 atoms have been selected out of   9402
 SELRPN>     10 atoms have been selected out of   9402

            DISTANCES FOR SELECTED ATOMS
 8968 POS      POT      15       POT     -1047 PROA     TYR      68       CG            2.6857
 8968 POS      POT      15       POT     -1048 PROA     TYR      68       CD1           1.6095
 8968 POS      POT      15       POT     -1050 PROA     TYR      68       CE1           0.6515
 8968 POS      POT      15       POT     -1052 PROA     TYR      68       CZ            1.6995
 8968 POS      POT      15       POT     -1053 PROA     TYR      68       OH            2.5473
 8968 POS      POT      15       POT     -1055 PROA     TYR      68       CD2           3.1075
 8968 POS      POT      15       POT     -1057 PROA     TYR      68       CE2           2.7419
 8968 POS      POT      15       POT     -1504 PROA     MET      95       CE            3.3372
 TOTAL EXCLUSION COUNT =         0
 TOTAL 1-4 EXCLUSIONS  =         0
 TOTAL NON-EXCLUSIONS  =         8
  
 CHARMM>               if ?npair .gt. 0 goto doinit
 RDCMND substituted energy or value "?NPAIR" to "8"
 Comparing "8" and "0".
 IF test evaluated as true.  Performing command
  
 CHARMM>     
  
 CHARMM>            calc cntrand = @cntrand + 1
 Parameter: CNTRAND -> "1"
Evaluating: 1+1
 Parameter: CNTRAND <- "2"
  
 CHARMM>            if cntrand .gt. @cntmax stop ! ABNORMAL TERMINATION: ion placing may not work.. stop here
 Parameter: CNTMAX -> "100"
 Comparing "2" and "100".
 IF test evaluated as false.  Skipping command
  
 CHARMM>     
  
 CHARMM>            calc j = @i
 Parameter: I -> "15"
Evaluating: 15
 Parameter: J <- "15"
  
 CHARMM>            set ion = POS
 Parameter: ION <- "POS"
  
 CHARMM>     
  
 CHARMM>            if j .gt. @npos then
 Parameter: NPOS -> "222"
 Comparing "15" and "222".
 IF test evaluated as false.  Skip to ELSE or ENDIF
  
 CHARMM>     
  
 CHARMM>            define target select segid @ion .and. resid @j end
 Parameter: ION -> "POS"
 Parameter: J -> "15"
 SELRPN>      1 atoms have been selected out of   9402
  
 CHARMM>     
  
 CHARMM>            calc xpos = ( @A - 9.0 ) * ( ?random - 0.5 )
 Parameter: A -> "137"
 RDCMND substituted energy or value "?RANDOM" to "0.558739993"
Evaluating: (137-9.0)*(0.558739993-0.5)
 Parameter: XPOS <- "7.5187191"
  
 CHARMM>            calc ypos = ( @B - 9.0 ) * ( ?random - 0.5 )
 Parameter: B -> "137"
 RDCMND substituted energy or value "?RANDOM" to "0.50984889"
Evaluating: (137-9.0)*(0.50984889-0.5)
 Parameter: YPOS <- "1.26065792"
  
 CHARMM>            calc zpos = ( @C - 9.0 ) * ( ?random - 0.5 )
 Parameter: C -> "137"
 RDCMND substituted energy or value "?RANDOM" to "0.258207218"
Evaluating: (137-9.0)*(0.258207218-0.5)
 Parameter: ZPOS <- "-30.9494761"
  
 CHARMM>     
  
 CHARMM>            ! move target to selected position
  
 CHARMM>            coor stat select target end
 SELRPN>      1 atoms have been selected out of   9402
 STATISTICS FOR         1 SELECTED ATOMS:
    XMIN =   30.269942 XMAX =   30.269942 XAVE =   30.269942
    YMIN =   -5.751965 YMAX =   -5.751965 YAVE =   -5.751965
    ZMIN =    7.754104 ZMAX =    7.754104 ZAVE =    7.754104
    WMIN =    1.000000 WMAX =    1.000000 WAVE =    1.000000
  
 CHARMM>            calc xtran = @xpos - ?xave
 Parameter: XPOS -> "7.5187191"
 RDCMND substituted energy or value "?XAVE" to "30.2699415"
Evaluating: 7.5187191-30.2699415
 Parameter: XTRAN <- "-22.7512224"
  
 CHARMM>            calc ytran = @ypos - ?yave
 Parameter: YPOS -> "1.26065792"
 RDCMND substituted energy or value "?YAVE" to "-5.75196492"
Evaluating: 1.26065792--5.75196492
 Parameter: YTRAN <- "7.01262284"
  
 CHARMM>            calc ztran = @zpos - ?zave
 Parameter: ZPOS -> "-30.9494761"
 RDCMND substituted energy or value "?ZAVE" to "7.75410441"
Evaluating: -30.9494761-7.75410441
 Parameter: ZTRAN <- "-38.7035805"
  
 CHARMM>            coor trans xdir @xtran ydir @ytran zdir @ztran select target end
 Parameter: XTRAN -> "-22.7512224"
 Parameter: YTRAN -> "7.01262284"
 Parameter: ZTRAN -> "-38.7035805"
 SELRPN>      1 atoms have been selected out of   9402
 TRANSLATION VECTOR   -22.751222    7.012623  -38.703581
 SELECTED COORDINATES TRANSLATED IN THE MAIN SET.

  
 CHARMM>     
  
 CHARMM>            ! apply a random rotation along XYZ
  
 CHARMM>            calc xphi = ?random * 360.0
 RDCMND substituted energy or value "?RANDOM" to "0.826735139"
Evaluating: 0.826735139*360.0
 Parameter: XPHI <- "297.62465"
  
 CHARMM>            calc yphi = ?random * 360.0
 RDCMND substituted energy or value "?RANDOM" to "0.472909545"
Evaluating: 0.472909545*360.0
 Parameter: YPHI <- "170.247436"
  
 CHARMM>            calc zphi = ?random * 360.0
 RDCMND substituted energy or value "?RANDOM" to "0.138211038"
Evaluating: 0.138211038*360.0
 Parameter: ZPHI <- "49.7559737"
  
 CHARMM>            coor rotate xcen @xpos ycen @ypos zcen @zpos xdir 1.0 -
 CHARMM>                phi @xphi select target end
 Parameter: XPOS -> "7.5187191"
 Parameter: YPOS -> "1.26065792"
 Parameter: ZPOS -> "-30.9494761"
 Parameter: XPHI -> "297.62465"
 SELRPN>      1 atoms have been selected out of   9402
 ROTATION MATRIX
    1.000000    0.000000    0.000000
    0.000000    0.463677   -0.886004
    0.000000    0.886004    0.463677

 AXIS OF ROTATION IS -1.000000  0.000000  0.000000  ANGLE IS   62.38

 SELECTED COORDINATES ROTATED IN THE MAIN SET.

  
 CHARMM>            coor rotate xcen @xpos ycen @ypos zcen @zpos ydir 1.0 -
 CHARMM>                phi @yphi select target end
 Parameter: XPOS -> "7.5187191"
 Parameter: YPOS -> "1.26065792"
 Parameter: ZPOS -> "-30.9494761"
 Parameter: YPHI -> "170.247436"
 SELRPN>      1 atoms have been selected out of   9402
 ROTATION MATRIX
   -0.985548    0.000000   -0.169394
    0.000000    1.000000    0.000000
    0.169394    0.000000   -0.985548

 AXIS OF ROTATION IS  0.000000  1.000000  0.000000  ANGLE IS  170.25

 SELECTED COORDINATES ROTATED IN THE MAIN SET.

  
 CHARMM>            coor rotate xcen @xpos ycen @ypos zcen @zpos zdir 1.0 -
 CHARMM>                phi @zphi select target end
 Parameter: XPOS -> "7.5187191"
 Parameter: YPOS -> "1.26065792"
 Parameter: ZPOS -> "-30.9494761"
 Parameter: ZPHI -> "49.7559737"
 SELRPN>      1 atoms have been selected out of   9402
 ROTATION MATRIX
    0.646044    0.763300    0.000000
   -0.763300    0.646044    0.000000
    0.000000    0.000000    1.000000

 AXIS OF ROTATION IS  0.000000  0.000000  1.000000  ANGLE IS   49.76

 SELECTED COORDINATES ROTATED IN THE MAIN SET.

  
 CHARMM>     
  
 CHARMM>     
  
 CHARMM>            ! check if the ions are too close to solute
  
 CHARMM>            coor stat sele target end
 SELRPN>      1 atoms have been selected out of   9402
 STATISTICS FOR         1 SELECTED ATOMS:
    XMIN =    7.518719 XMAX =    7.518719 XAVE =    7.518719
    YMIN =    1.260658 YMAX =    1.260658 YAVE =    1.260658
    ZMIN =  -30.949476 ZMAX =  -30.949476 ZAVE =  -30.949476
    WMIN =    1.000000 WMAX =    1.000000 WAVE =    1.000000
  
 CHARMM>            calc dcut = 3.5
Evaluating: 3.5
 Parameter: DCUT <- "3.5"
  
 CHARMM>            calc xmax = ?xmax + @dcut
 Parameter: DCUT -> "3.5"
 RDCMND substituted energy or value "?XMAX" to "7.51871907"
Evaluating: 7.51871907+3.5
 Parameter: XMAX <- "11.0187191"
  
 CHARMM>            calc ymax = ?ymax + @dcut
 Parameter: DCUT -> "3.5"
 RDCMND substituted energy or value "?YMAX" to "1.26065795"
Evaluating: 1.26065795+3.5
 Parameter: YMAX <- "4.76065795"
  
 CHARMM>            calc zmax = ?zmax + @dcut
 Parameter: DCUT -> "3.5"
 RDCMND substituted energy or value "?ZMAX" to "-30.9494761"
Evaluating: -30.9494761+3.5
 Parameter: ZMAX <- "-27.4494761"
  
 CHARMM>            calc xmin = ?xmin - @dcut
 Parameter: DCUT -> "3.5"
 RDCMND substituted energy or value "?XMIN" to "7.51871907"
Evaluating: 7.51871907-3.5
 Parameter: XMIN <- "4.01871907"
  
 CHARMM>            calc ymin = ?ymin - @dcut
 Parameter: DCUT -> "3.5"
 RDCMND substituted energy or value "?YMIN" to "1.26065795"
Evaluating: 1.26065795-3.5
 Parameter: YMIN <- "-2.23934205"
  
 CHARMM>            calc zmin = ?zmin - @dcut
 Parameter: DCUT -> "3.5"
 RDCMND substituted energy or value "?ZMIN" to "-30.9494761"
Evaluating: -30.9494761-3.5
 Parameter: ZMIN <- "-34.4494761"
  
 CHARMM>     
  
 CHARMM>            define JUNK sele .not. target .and. -
 CHARMM>                             prop X .lt. @xmax .and. prop X .gt. @xmin .and. -
 CHARMM>                             prop Y .lt. @ymax .and. prop Y .gt. @ymin .and. -
 CHARMM>                             prop Z .lt. @zmax .and. prop Z .gt. @zmin  end
 Parameter: XMAX -> "11.0187191"
 Parameter: XMIN -> "4.01871907"
 Parameter: YMAX -> "4.76065795"
 Parameter: YMIN -> "-2.23934205"
 Parameter: ZMAX -> "-27.4494761"
 Parameter: ZMIN -> "-34.4494761"
 SELRPN>      0 atoms have been selected out of   9402
  
 CHARMM>     
  
 CHARMM>            if ?nsel .gt. 0 then
 RDCMND substituted energy or value "?NSEL" to "0"
 Comparing "0" and "0".
 IF test evaluated as false.  Skip to ELSE or ENDIF
  
 CHARMM>     
  
 CHARMM>            calc cntrand = 0
Evaluating: 0
 Parameter: CNTRAND <- "0"
  
 CHARMM>            increase i by 1
 Parameter: I <- "16"
  
 CHARMM>            if i .le. @nion goto doinit
 Parameter: NION -> "449"
 Comparing "16" and "449".
 IF test evaluated as true.  Performing command
  
 CHARMM>     
  
 CHARMM>            calc cntrand = @cntrand + 1
 Parameter: CNTRAND -> "0"
Evaluating: 0+1
 Parameter: CNTRAND <- "1"
  
 CHARMM>            if cntrand .gt. @cntmax stop ! ABNORMAL TERMINATION: ion placing may not work.. stop here
 Parameter: CNTMAX -> "100"
 Comparing "1" and "100".
 IF test evaluated as false.  Skipping command
  
 CHARMM>     
  
 CHARMM>            calc j = @i
 Parameter: I -> "16"
Evaluating: 16
 Parameter: J <- "16"
  
 CHARMM>            set ion = POS
 Parameter: ION <- "POS"
  
 CHARMM>     
  
 CHARMM>            if j .gt. @npos then
 Parameter: NPOS -> "222"
 Comparing "16" and "222".
 IF test evaluated as false.  Skip to ELSE or ENDIF
  
 CHARMM>     
  
 CHARMM>            define target select segid @ion .and. resid @j end
 Parameter: ION -> "POS"
 Parameter: J -> "16"
 SELRPN>      1 atoms have been selected out of   9402
  
 CHARMM>     
  
 CHARMM>            calc xpos = ( @A - 9.0 ) * ( ?random - 0.5 )
 Parameter: A -> "137"
 RDCMND substituted energy or value "?RANDOM" to "0.899187741"
Evaluating: (137-9.0)*(0.899187741-0.5)
 Parameter: XPOS <- "51.0960308"
  
 CHARMM>            calc ypos = ( @B - 9.0 ) * ( ?random - 0.5 )
 Parameter: B -> "137"
 RDCMND substituted energy or value "?RANDOM" to "0.245992653"
Evaluating: (137-9.0)*(0.245992653-0.5)
 Parameter: YPOS <- "-32.5129404"
  
 CHARMM>            calc zpos = ( @C - 9.0 ) * ( ?random - 0.5 )
 Parameter: C -> "137"
 RDCMND substituted energy or value "?RANDOM" to "0.511766312"
Evaluating: (137-9.0)*(0.511766312-0.5)
 Parameter: ZPOS <- "1.50608794"
  
 CHARMM>     
  
 CHARMM>            ! move target to selected position
  
 CHARMM>            coor stat select target end
 SELRPN>      1 atoms have been selected out of   9402
 STATISTICS FOR         1 SELECTED ATOMS:
    XMIN =   68.500000 XMAX =   68.500000 XAVE =   68.500000
    YMIN =   68.500000 YMAX =   68.500000 YAVE =   68.500000
    ZMIN =   68.500000 ZMAX =   68.500000 ZAVE =   68.500000
    WMIN =    1.000000 WMAX =    1.000000 WAVE =    1.000000
  
 CHARMM>            calc xtran = @xpos - ?xave
 Parameter: XPOS -> "51.0960308"
 RDCMND substituted energy or value "?XAVE" to "68.5"
Evaluating: 51.0960308-68.5
 Parameter: XTRAN <- "-17.4039692"
  
 CHARMM>            calc ytran = @ypos - ?yave
 Parameter: YPOS -> "-32.5129404"
 RDCMND substituted energy or value "?YAVE" to "68.5"
Evaluating: -32.5129404-68.5
 Parameter: YTRAN <- "-101.01294"
  
 CHARMM>            calc ztran = @zpos - ?zave
 Parameter: ZPOS -> "1.50608794"
 RDCMND substituted energy or value "?ZAVE" to "68.5"
Evaluating: 1.50608794-68.5
 Parameter: ZTRAN <- "-66.9939121"
  
 CHARMM>            coor trans xdir @xtran ydir @ytran zdir @ztran select target end
 Parameter: XTRAN -> "-17.4039692"
 Parameter: YTRAN -> "-101.01294"
 Parameter: ZTRAN -> "-66.9939121"
 SELRPN>      1 atoms have been selected out of   9402
 TRANSLATION VECTOR   -17.403969 -101.012940  -66.993912
 SELECTED COORDINATES TRANSLATED IN THE MAIN SET.

  
 CHARMM>     
  
 CHARMM>            ! apply a random rotation along XYZ
  
 CHARMM>            calc xphi = ?random * 360.0
 RDCMND substituted energy or value "?RANDOM" to "0.85432991"
Evaluating: 0.85432991*360.0
 Parameter: XPHI <- "307.558768"
  
 CHARMM>            calc yphi = ?random * 360.0
 RDCMND substituted energy or value "?RANDOM" to "0.664906347"
Evaluating: 0.664906347*360.0
 Parameter: YPHI <- "239.366285"
  
 CHARMM>            calc zphi = ?random * 360.0
 RDCMND substituted energy or value "?RANDOM" to "0.51566318"
Evaluating: 0.51566318*360.0
 Parameter: ZPHI <- "185.638745"
  
 CHARMM>            coor rotate xcen @xpos ycen @ypos zcen @zpos xdir 1.0 -
 CHARMM>                phi @xphi select target end
 Parameter: XPOS -> "51.0960308"
 Parameter: YPOS -> "-32.5129404"
 Parameter: ZPOS -> "1.50608794"
 Parameter: XPHI -> "307.558768"
 SELRPN>      1 atoms have been selected out of   9402
 ROTATION MATRIX
    1.000000    0.000000    0.000000
    0.000000    0.609575   -0.792729
    0.000000    0.792729    0.609575

 AXIS OF ROTATION IS -1.000000  0.000000  0.000000  ANGLE IS   52.44

 SELECTED COORDINATES ROTATED IN THE MAIN SET.

  
 CHARMM>            coor rotate xcen @xpos ycen @ypos zcen @zpos ydir 1.0 -
 CHARMM>                phi @yphi select target end
 Parameter: XPOS -> "51.0960308"
 Parameter: YPOS -> "-32.5129404"
 Parameter: ZPOS -> "1.50608794"
 Parameter: YPHI -> "239.366285"
 SELRPN>      1 atoms have been selected out of   9402
 ROTATION MATRIX
   -0.509548    0.000000    0.860442
    0.000000    1.000000    0.000000
   -0.860442    0.000000   -0.509548

 AXIS OF ROTATION IS  0.000000 -1.000000  0.000000  ANGLE IS  120.63

 SELECTED COORDINATES ROTATED IN THE MAIN SET.

  
 CHARMM>            coor rotate xcen @xpos ycen @ypos zcen @zpos zdir 1.0 -
 CHARMM>                phi @zphi select target end
 Parameter: XPOS -> "51.0960308"
 Parameter: YPOS -> "-32.5129404"
 Parameter: ZPOS -> "1.50608794"
 Parameter: ZPHI -> "185.638745"
 SELRPN>      1 atoms have been selected out of   9402
 ROTATION MATRIX
   -0.995161   -0.098256    0.000000
    0.098256   -0.995161    0.000000
    0.000000    0.000000    1.000000

 AXIS OF ROTATION IS  0.000000  0.000000 -1.000000  ANGLE IS  174.36

 SELECTED COORDINATES ROTATED IN THE MAIN SET.

  
 CHARMM>     
  
 CHARMM>     
  
 CHARMM>            ! check if the ions are too close to solute
  
 CHARMM>            coor stat sele target end
 SELRPN>      1 atoms have been selected out of   9402
 STATISTICS FOR         1 SELECTED ATOMS:
    XMIN =   51.096031 XMAX =   51.096031 XAVE =   51.096031
    YMIN =  -32.512941 YMAX =  -32.512941 YAVE =  -32.512941
    ZMIN =    1.506088 ZMAX =    1.506088 ZAVE =    1.506088
    WMIN =    1.000000 WMAX =    1.000000 WAVE =    1.000000
  
 CHARMM>            calc dcut = 3.5
Evaluating: 3.5
 Parameter: DCUT <- "3.5"
  
 CHARMM>            calc xmax = ?xmax + @dcut
 Parameter: DCUT -> "3.5"
 RDCMND substituted energy or value "?XMAX" to "51.0960305"
Evaluating: 51.0960305+3.5
 Parameter: XMAX <- "54.5960305"
  
 CHARMM>            calc ymax = ?ymax + @dcut
 Parameter: DCUT -> "3.5"
 RDCMND substituted energy or value "?YMAX" to "-32.5129406"
Evaluating: -32.5129406+3.5
 Parameter: YMAX <- "-29.0129406"
  
 CHARMM>            calc zmax = ?zmax + @dcut
 Parameter: DCUT -> "3.5"
 RDCMND substituted energy or value "?ZMAX" to "1.50608779"
Evaluating: 1.50608779+3.5
 Parameter: ZMAX <- "5.00608779"
  
 CHARMM>            calc xmin = ?xmin - @dcut
 Parameter: DCUT -> "3.5"
 RDCMND substituted energy or value "?XMIN" to "51.0960305"
Evaluating: 51.0960305-3.5
 Parameter: XMIN <- "47.5960305"
  
 CHARMM>            calc ymin = ?ymin - @dcut
 Parameter: DCUT -> "3.5"
 RDCMND substituted energy or value "?YMIN" to "-32.5129406"
Evaluating: -32.5129406-3.5
 Parameter: YMIN <- "-36.0129406"
  
 CHARMM>            calc zmin = ?zmin - @dcut
 Parameter: DCUT -> "3.5"
 RDCMND substituted energy or value "?ZMIN" to "1.50608779"
Evaluating: 1.50608779-3.5
 Parameter: ZMIN <- "-1.99391221"
  
 CHARMM>     
  
 CHARMM>            define JUNK sele .not. target .and. -
 CHARMM>                             prop X .lt. @xmax .and. prop X .gt. @xmin .and. -
 CHARMM>                             prop Y .lt. @ymax .and. prop Y .gt. @ymin .and. -
 CHARMM>                             prop Z .lt. @zmax .and. prop Z .gt. @zmin  end
 Parameter: XMAX -> "54.5960305"
 Parameter: XMIN -> "47.5960305"
 Parameter: YMAX -> "-29.0129406"
 Parameter: YMIN -> "-36.0129406"
 Parameter: ZMAX -> "5.00608779"
 Parameter: ZMIN -> "-1.99391221"
 SELRPN>      0 atoms have been selected out of   9402
  
 CHARMM>     
  
 CHARMM>            if ?nsel .gt. 0 then
 RDCMND substituted energy or value "?NSEL" to "0"
 Comparing "0" and "0".
 IF test evaluated as false.  Skip to ELSE or ENDIF
  
 CHARMM>     
  
 CHARMM>            calc cntrand = 0
Evaluating: 0
 Parameter: CNTRAND <- "0"
  
 CHARMM>            increase i by 1
 Parameter: I <- "17"
  
 CHARMM>            if i .le. @nion goto doinit
 Parameter: NION -> "449"
 Comparing "17" and "449".
 IF test evaluated as true.  Performing command
  
 CHARMM>     
  
 CHARMM>            calc cntrand = @cntrand + 1
 Parameter: CNTRAND -> "0"
Evaluating: 0+1
 Parameter: CNTRAND <- "1"
  
 CHARMM>            if cntrand .gt. @cntmax stop ! ABNORMAL TERMINATION: ion placing may not work.. stop here
 Parameter: CNTMAX -> "100"
 Comparing "1" and "100".
 IF test evaluated as false.  Skipping command
  
 CHARMM>     
  
 CHARMM>            calc j = @i
 Parameter: I -> "17"
Evaluating: 17
 Parameter: J <- "17"
  
 CHARMM>            set ion = POS
 Parameter: ION <- "POS"
  
 CHARMM>     
  
 CHARMM>            if j .gt. @npos then
 Parameter: NPOS -> "222"
 Comparing "17" and "222".
 IF test evaluated as false.  Skip to ELSE or ENDIF
  
 CHARMM>     
  
 CHARMM>            define target select segid @ion .and. resid @j end
 Parameter: ION -> "POS"
 Parameter: J -> "17"
 SELRPN>      1 atoms have been selected out of   9402
  
 CHARMM>     
  
 CHARMM>            calc xpos = ( @A - 9.0 ) * ( ?random - 0.5 )
 Parameter: A -> "137"
 RDCMND substituted energy or value "?RANDOM" to "0.530851237"
Evaluating: (137-9.0)*(0.530851237-0.5)
 Parameter: XPOS <- "3.94895834"
  
 CHARMM>            calc ypos = ( @B - 9.0 ) * ( ?random - 0.5 )
 Parameter: B -> "137"
 RDCMND substituted energy or value "?RANDOM" to "0.502955034"
Evaluating: (137-9.0)*(0.502955034-0.5)
 Parameter: YPOS <- "0.378244352"
  
 CHARMM>            calc zpos = ( @C - 9.0 ) * ( ?random - 0.5 )
 Parameter: C -> "137"
 RDCMND substituted energy or value "?RANDOM" to "0.762284233"
Evaluating: (137-9.0)*(0.762284233-0.5)
 Parameter: ZPOS <- "33.5723818"
  
 CHARMM>     
  
 CHARMM>            ! move target to selected position
  
 CHARMM>            coor stat select target end
 SELRPN>      1 atoms have been selected out of   9402
 STATISTICS FOR         1 SELECTED ATOMS:
    XMIN =   68.500000 XMAX =   68.500000 XAVE =   68.500000
    YMIN =   68.500000 YMAX =   68.500000 YAVE =   68.500000
    ZMIN =   68.500000 ZMAX =   68.500000 ZAVE =   68.500000
    WMIN =    1.000000 WMAX =    1.000000 WAVE =    1.000000
  
 CHARMM>            calc xtran = @xpos - ?xave
 Parameter: XPOS -> "3.94895834"
 RDCMND substituted energy or value "?XAVE" to "68.5"
Evaluating: 3.94895834-68.5
 Parameter: XTRAN <- "-64.5510417"
  
 CHARMM>            calc ytran = @ypos - ?yave
 Parameter: YPOS -> "0.378244352"
 RDCMND substituted energy or value "?YAVE" to "68.5"
Evaluating: 0.378244352-68.5
 Parameter: YTRAN <- "-68.1217556"
  
 CHARMM>            calc ztran = @zpos - ?zave
 Parameter: ZPOS -> "33.5723818"
 RDCMND substituted energy or value "?ZAVE" to "68.5"
Evaluating: 33.5723818-68.5
 Parameter: ZTRAN <- "-34.9276182"
  
 CHARMM>            coor trans xdir @xtran ydir @ytran zdir @ztran select target end
 Parameter: XTRAN -> "-64.5510417"
 Parameter: YTRAN -> "-68.1217556"
 Parameter: ZTRAN -> "-34.9276182"
 SELRPN>      1 atoms have been selected out of   9402
 TRANSLATION VECTOR   -64.551042  -68.121756  -34.927618
 SELECTED COORDINATES TRANSLATED IN THE MAIN SET.

  
 CHARMM>     
  
 CHARMM>            ! apply a random rotation along XYZ
  
 CHARMM>            calc xphi = ?random * 360.0
 RDCMND substituted energy or value "?RANDOM" to "0.366070887"
Evaluating: 0.366070887*360.0
 Parameter: XPHI <- "131.785519"
  
 CHARMM>            calc yphi = ?random * 360.0
 RDCMND substituted energy or value "?RANDOM" to "0.795591587"
Evaluating: 0.795591587*360.0
 Parameter: YPHI <- "286.412971"
  
 CHARMM>            calc zphi = ?random * 360.0
 RDCMND substituted energy or value "?RANDOM" to "0.137899007"
Evaluating: 0.137899007*360.0
 Parameter: ZPHI <- "49.6436425"
  
 CHARMM>            coor rotate xcen @xpos ycen @ypos zcen @zpos xdir 1.0 -
 CHARMM>                phi @xphi select target end
 Parameter: XPOS -> "3.94895834"
 Parameter: YPOS -> "0.378244352"
 Parameter: ZPOS -> "33.5723818"
 Parameter: XPHI -> "131.785519"
 SELRPN>      1 atoms have been selected out of   9402
 ROTATION MATRIX
    1.000000    0.000000    0.000000
    0.000000   -0.666344    0.745644
    0.000000   -0.745644   -0.666344

 AXIS OF ROTATION IS  1.000000  0.000000  0.000000  ANGLE IS  131.79

 SELECTED COORDINATES ROTATED IN THE MAIN SET.

  
 CHARMM>            coor rotate xcen @xpos ycen @ypos zcen @zpos ydir 1.0 -
 CHARMM>                phi @yphi select target end
 Parameter: XPOS -> "3.94895834"
 Parameter: YPOS -> "0.378244352"
 Parameter: ZPOS -> "33.5723818"
 Parameter: YPHI -> "286.412971"
 SELRPN>      1 atoms have been selected out of   9402
 ROTATION MATRIX
    0.282559    0.000000    0.959250
    0.000000    1.000000    0.000000
   -0.959250    0.000000    0.282559

 AXIS OF ROTATION IS  0.000000 -1.000000  0.000000  ANGLE IS   73.59

 SELECTED COORDINATES ROTATED IN THE MAIN SET.

  
 CHARMM>            coor rotate xcen @xpos ycen @ypos zcen @zpos zdir 1.0 -
 CHARMM>                phi @zphi select target end
 Parameter: XPOS -> "3.94895834"
 Parameter: YPOS -> "0.378244352"
 Parameter: ZPOS -> "33.5723818"
 Parameter: ZPHI -> "49.6436425"
 SELRPN>      1 atoms have been selected out of   9402
 ROTATION MATRIX
    0.647540    0.762032    0.000000
   -0.762032    0.647540    0.000000
    0.000000    0.000000    1.000000

 AXIS OF ROTATION IS  0.000000  0.000000  1.000000  ANGLE IS   49.64

 SELECTED COORDINATES ROTATED IN THE MAIN SET.

  
 CHARMM>     
  
 CHARMM>     
  
 CHARMM>            ! check if the ions are too close to solute
  
 CHARMM>            coor stat sele target end
 SELRPN>      1 atoms have been selected out of   9402
 STATISTICS FOR         1 SELECTED ATOMS:
    XMIN =    3.948958 XMAX =    3.948958 XAVE =    3.948958
    YMIN =    0.378244 YMAX =    0.378244 YAVE =    0.378244
    ZMIN =   33.572382 ZMAX =   33.572382 ZAVE =   33.572382
    WMIN =    1.000000 WMAX =    1.000000 WAVE =    1.000000
  
 CHARMM>            calc dcut = 3.5
Evaluating: 3.5
 Parameter: DCUT <- "3.5"
  
 CHARMM>            calc xmax = ?xmax + @dcut
 Parameter: DCUT -> "3.5"
 RDCMND substituted energy or value "?XMAX" to "3.94895829"
Evaluating: 3.94895829+3.5
 Parameter: XMAX <- "7.44895829"
  
 CHARMM>            calc ymax = ?ymax + @dcut
 Parameter: DCUT -> "3.5"
 RDCMND substituted energy or value "?YMAX" to "0.378244366"
Evaluating: 0.378244366+3.5
 Parameter: YMAX <- "3.87824437"
  
 CHARMM>            calc zmax = ?zmax + @dcut
 Parameter: DCUT -> "3.5"
 RDCMND substituted energy or value "?ZMAX" to "33.5723818"
Evaluating: 33.5723818+3.5
 Parameter: ZMAX <- "37.0723818"
  
 CHARMM>            calc xmin = ?xmin - @dcut
 Parameter: DCUT -> "3.5"
 RDCMND substituted energy or value "?XMIN" to "3.94895829"
Evaluating: 3.94895829-3.5
 Parameter: XMIN <- "0.44895829"
  
 CHARMM>            calc ymin = ?ymin - @dcut
 Parameter: DCUT -> "3.5"
 RDCMND substituted energy or value "?YMIN" to "0.378244366"
Evaluating: 0.378244366-3.5
 Parameter: YMIN <- "-3.12175563"
  
 CHARMM>            calc zmin = ?zmin - @dcut
 Parameter: DCUT -> "3.5"
 RDCMND substituted energy or value "?ZMIN" to "33.5723818"
Evaluating: 33.5723818-3.5
 Parameter: ZMIN <- "30.0723818"
  
 CHARMM>     
  
 CHARMM>            define JUNK sele .not. target .and. -
 CHARMM>                             prop X .lt. @xmax .and. prop X .gt. @xmin .and. -
 CHARMM>                             prop Y .lt. @ymax .and. prop Y .gt. @ymin .and. -
 CHARMM>                             prop Z .lt. @zmax .and. prop Z .gt. @zmin  end
 Parameter: XMAX -> "7.44895829"
 Parameter: XMIN -> "0.44895829"
 Parameter: YMAX -> "3.87824437"
 Parameter: YMIN -> "-3.12175563"
 Parameter: ZMAX -> "37.0723818"
 Parameter: ZMIN -> "30.0723818"
 SELRPN>      0 atoms have been selected out of   9402
  
 CHARMM>     
  
 CHARMM>            if ?nsel .gt. 0 then
 RDCMND substituted energy or value "?NSEL" to "0"
 Comparing "0" and "0".
 IF test evaluated as false.  Skip to ELSE or ENDIF
  
 CHARMM>     
  
 CHARMM>            calc cntrand = 0
Evaluating: 0
 Parameter: CNTRAND <- "0"
  
 CHARMM>            increase i by 1
 Parameter: I <- "18"
  
 CHARMM>            if i .le. @nion goto doinit
 Parameter: NION -> "449"
 Comparing "18" and "449".
 IF test evaluated as true.  Performing command
  
 CHARMM>     
  
 CHARMM>            calc cntrand = @cntrand + 1
 Parameter: CNTRAND -> "0"
Evaluating: 0+1
 Parameter: CNTRAND <- "1"
  
 CHARMM>            if cntrand .gt. @cntmax stop ! ABNORMAL TERMINATION: ion placing may not work.. stop here
 Parameter: CNTMAX -> "100"
 Comparing "1" and "100".
 IF test evaluated as false.  Skipping command
  
 CHARMM>     
  
 CHARMM>            calc j = @i
 Parameter: I -> "18"
Evaluating: 18
 Parameter: J <- "18"
  
 CHARMM>            set ion = POS
 Parameter: ION <- "POS"
  
 CHARMM>     
  
 CHARMM>            if j .gt. @npos then
 Parameter: NPOS -> "222"
 Comparing "18" and "222".
 IF test evaluated as false.  Skip to ELSE or ENDIF
  
 CHARMM>     
  
 CHARMM>            define target select segid @ion .and. resid @j end
 Parameter: ION -> "POS"
 Parameter: J -> "18"
 SELRPN>      1 atoms have been selected out of   9402
  
 CHARMM>     
  
 CHARMM>            calc xpos = ( @A - 9.0 ) * ( ?random - 0.5 )
 Parameter: A -> "137"
 RDCMND substituted energy or value "?RANDOM" to "0.829324152"
Evaluating: (137-9.0)*(0.829324152-0.5)
 Parameter: XPOS <- "42.1534915"
  
 CHARMM>            calc ypos = ( @B - 9.0 ) * ( ?random - 0.5 )
 Parameter: B -> "137"
 RDCMND substituted energy or value "?RANDOM" to "0.64589952"
Evaluating: (137-9.0)*(0.64589952-0.5)
 Parameter: YPOS <- "18.6751386"
  
 CHARMM>            calc zpos = ( @C - 9.0 ) * ( ?random - 0.5 )
 Parameter: C -> "137"
 RDCMND substituted energy or value "?RANDOM" to "0.738533192"
Evaluating: (137-9.0)*(0.738533192-0.5)
 Parameter: ZPOS <- "30.5322486"
  
 CHARMM>     
  
 CHARMM>            ! move target to selected position
  
 CHARMM>            coor stat select target end
 SELRPN>      1 atoms have been selected out of   9402
 STATISTICS FOR         1 SELECTED ATOMS:
    XMIN =   68.500000 XMAX =   68.500000 XAVE =   68.500000
    YMIN =   68.500000 YMAX =   68.500000 YAVE =   68.500000
    ZMIN =   68.500000 ZMAX =   68.500000 ZAVE =   68.500000
    WMIN =    1.000000 WMAX =    1.000000 WAVE =    1.000000
  
 CHARMM>            calc xtran = @xpos - ?xave
 Parameter: XPOS -> "42.1534915"
 RDCMND substituted energy or value "?XAVE" to "68.5"
Evaluating: 42.1534915-68.5
 Parameter: XTRAN <- "-26.3465085"
  
 CHARMM>            calc ytran = @ypos - ?yave
 Parameter: YPOS -> "18.6751386"
 RDCMND substituted energy or value "?YAVE" to "68.5"
Evaluating: 18.6751386-68.5
 Parameter: YTRAN <- "-49.8248614"
  
 CHARMM>            calc ztran = @zpos - ?zave
 Parameter: ZPOS -> "30.5322486"
 RDCMND substituted energy or value "?ZAVE" to "68.5"
Evaluating: 30.5322486-68.5
 Parameter: ZTRAN <- "-37.9677514"
  
 CHARMM>            coor trans xdir @xtran ydir @ytran zdir @ztran select target end
 Parameter: XTRAN -> "-26.3465085"
 Parameter: YTRAN -> "-49.8248614"
 Parameter: ZTRAN -> "-37.9677514"
 SELRPN>      1 atoms have been selected out of   9402
 TRANSLATION VECTOR   -26.346508  -49.824861  -37.967751
 SELECTED COORDINATES TRANSLATED IN THE MAIN SET.

  
 CHARMM>     
  
 CHARMM>            ! apply a random rotation along XYZ
  
 CHARMM>            calc xphi = ?random * 360.0
 RDCMND substituted energy or value "?RANDOM" to "0.547035961"
Evaluating: 0.547035961*360.0
 Parameter: XPHI <- "196.932946"
  
 CHARMM>            calc yphi = ?random * 360.0
 RDCMND substituted energy or value "?RANDOM" to "1.664637192E-02"
Evaluating: 1.664637192E-02*360.0
 Parameter: YPHI <- "5.99269389"
  
 CHARMM>            calc zphi = ?random * 360.0
 RDCMND substituted energy or value "?RANDOM" to "0.414346895"
Evaluating: 0.414346895*360.0
 Parameter: ZPHI <- "149.164882"
  
 CHARMM>            coor rotate xcen @xpos ycen @ypos zcen @zpos xdir 1.0 -
 CHARMM>                phi @xphi select target end
 Parameter: XPOS -> "42.1534915"
 Parameter: YPOS -> "18.6751386"
 Parameter: ZPOS -> "30.5322486"
 Parameter: XPHI -> "196.932946"
 SELRPN>      1 atoms have been selected out of   9402
 ROTATION MATRIX
    1.000000    0.000000    0.000000
    0.000000   -0.956646   -0.291252
    0.000000    0.291252   -0.956646

 AXIS OF ROTATION IS -1.000000  0.000000  0.000000  ANGLE IS  163.07

 SELECTED COORDINATES ROTATED IN THE MAIN SET.

  
 CHARMM>            coor rotate xcen @xpos ycen @ypos zcen @zpos ydir 1.0 -
 CHARMM>                phi @yphi select target end
 Parameter: XPOS -> "42.1534915"
 Parameter: YPOS -> "18.6751386"
 Parameter: ZPOS -> "30.5322486"
 Parameter: YPHI -> "5.99269389"
 SELRPN>      1 atoms have been selected out of   9402
 ROTATION MATRIX
    0.994535    0.000000   -0.104402
    0.000000    1.000000    0.000000
    0.104402    0.000000    0.994535

 AXIS OF ROTATION IS  0.000000  1.000000  0.000000  ANGLE IS    5.99

 SELECTED COORDINATES ROTATED IN THE MAIN SET.

  
 CHARMM>            coor rotate xcen @xpos ycen @ypos zcen @zpos zdir 1.0 -
 CHARMM>                phi @zphi select target end
 Parameter: XPOS -> "42.1534915"
 Parameter: YPOS -> "18.6751386"
 Parameter: ZPOS -> "30.5322486"
 Parameter: ZPHI -> "149.164882"
 SELRPN>      1 atoms have been selected out of   9402
 ROTATION MATRIX
   -0.858646    0.512569    0.000000
   -0.512569   -0.858646    0.000000
    0.000000    0.000000    1.000000

 AXIS OF ROTATION IS  0.000000  0.000000  1.000000  ANGLE IS  149.16

 SELECTED COORDINATES ROTATED IN THE MAIN SET.

  
 CHARMM>     
  
 CHARMM>     
  
 CHARMM>            ! check if the ions are too close to solute
  
 CHARMM>            coor stat sele target end
 SELRPN>      1 atoms have been selected out of   9402
 STATISTICS FOR         1 SELECTED ATOMS:
    XMIN =   42.153492 XMAX =   42.153492 XAVE =   42.153492
    YMIN =   18.675139 YMAX =   18.675139 YAVE =   18.675139
    ZMIN =   30.532249 ZMAX =   30.532249 ZAVE =   30.532249
    WMIN =    1.000000 WMAX =    1.000000 WAVE =    1.000000
  
 CHARMM>            calc dcut = 3.5
Evaluating: 3.5
 Parameter: DCUT <- "3.5"
  
 CHARMM>            calc xmax = ?xmax + @dcut
 Parameter: DCUT -> "3.5"
 RDCMND substituted energy or value "?XMAX" to "42.1534915"
Evaluating: 42.1534915+3.5
 Parameter: XMAX <- "45.6534915"
  
 CHARMM>            calc ymax = ?ymax + @dcut
 Parameter: DCUT -> "3.5"
 RDCMND substituted energy or value "?YMAX" to "18.6751386"
Evaluating: 18.6751386+3.5
 Parameter: YMAX <- "22.1751386"
  
 CHARMM>            calc zmax = ?zmax + @dcut
 Parameter: DCUT -> "3.5"
 RDCMND substituted energy or value "?ZMAX" to "30.5322486"
Evaluating: 30.5322486+3.5
 Parameter: ZMAX <- "34.0322486"
  
 CHARMM>            calc xmin = ?xmin - @dcut
 Parameter: DCUT -> "3.5"
 RDCMND substituted energy or value "?XMIN" to "42.1534915"
Evaluating: 42.1534915-3.5
 Parameter: XMIN <- "38.6534915"
  
 CHARMM>            calc ymin = ?ymin - @dcut
 Parameter: DCUT -> "3.5"
 RDCMND substituted energy or value "?YMIN" to "18.6751386"
Evaluating: 18.6751386-3.5
 Parameter: YMIN <- "15.1751386"
  
 CHARMM>            calc zmin = ?zmin - @dcut
 Parameter: DCUT -> "3.5"
 RDCMND substituted energy or value "?ZMIN" to "30.5322486"
Evaluating: 30.5322486-3.5
 Parameter: ZMIN <- "27.0322486"
  
 CHARMM>     
  
 CHARMM>            define JUNK sele .not. target .and. -
 CHARMM>                             prop X .lt. @xmax .and. prop X .gt. @xmin .and. -
 CHARMM>                             prop Y .lt. @ymax .and. prop Y .gt. @ymin .and. -
 CHARMM>                             prop Z .lt. @zmax .and. prop Z .gt. @zmin  end
 Parameter: XMAX -> "45.6534915"
 Parameter: XMIN -> "38.6534915"
 Parameter: YMAX -> "22.1751386"
 Parameter: YMIN -> "15.1751386"
 Parameter: ZMAX -> "34.0322486"
 Parameter: ZMIN -> "27.0322486"
 SELRPN>      0 atoms have been selected out of   9402
  
 CHARMM>     
  
 CHARMM>            if ?nsel .gt. 0 then
 RDCMND substituted energy or value "?NSEL" to "0"
 Comparing "0" and "0".
 IF test evaluated as false.  Skip to ELSE or ENDIF
  
 CHARMM>     
  
 CHARMM>            calc cntrand = 0
Evaluating: 0
 Parameter: CNTRAND <- "0"
  
 CHARMM>            increase i by 1
 Parameter: I <- "19"
  
 CHARMM>            if i .le. @nion goto doinit
 Parameter: NION -> "449"
 Comparing "19" and "449".
 IF test evaluated as true.  Performing command
  
 CHARMM>     
  
 CHARMM>            calc cntrand = @cntrand + 1
 Parameter: CNTRAND -> "0"
Evaluating: 0+1
 Parameter: CNTRAND <- "1"
  
 CHARMM>            if cntrand .gt. @cntmax stop ! ABNORMAL TERMINATION: ion placing may not work.. stop here
 Parameter: CNTMAX -> "100"
 Comparing "1" and "100".
 IF test evaluated as false.  Skipping command
  
 CHARMM>     
  
 CHARMM>            calc j = @i
 Parameter: I -> "19"
Evaluating: 19
 Parameter: J <- "19"
  
 CHARMM>            set ion = POS
 Parameter: ION <- "POS"
  
 CHARMM>     
  
 CHARMM>            if j .gt. @npos then
 Parameter: NPOS -> "222"
 Comparing "19" and "222".
 IF test evaluated as false.  Skip to ELSE or ENDIF
  
 CHARMM>     
  
 CHARMM>            define target select segid @ion .and. resid @j end
 Parameter: ION -> "POS"
 Parameter: J -> "19"
 SELRPN>      1 atoms have been selected out of   9402
  
 CHARMM>     
  
 CHARMM>            calc xpos = ( @A - 9.0 ) * ( ?random - 0.5 )
 Parameter: A -> "137"
 RDCMND substituted energy or value "?RANDOM" to "0.187639626"
Evaluating: (137-9.0)*(0.187639626-0.5)
 Parameter: XPOS <- "-39.9821279"
  
 CHARMM>            calc ypos = ( @B - 9.0 ) * ( ?random - 0.5 )
 Parameter: B -> "137"
 RDCMND substituted energy or value "?RANDOM" to "0.705572986"
Evaluating: (137-9.0)*(0.705572986-0.5)
 Parameter: YPOS <- "26.3133422"
  
 CHARMM>            calc zpos = ( @C - 9.0 ) * ( ?random - 0.5 )
 Parameter: C -> "137"
 RDCMND substituted energy or value "?RANDOM" to "0.966568608"
Evaluating: (137-9.0)*(0.966568608-0.5)
 Parameter: ZPOS <- "59.7207818"
  
 CHARMM>     
  
 CHARMM>            ! move target to selected position
  
 CHARMM>            coor stat select target end
 SELRPN>      1 atoms have been selected out of   9402
 STATISTICS FOR         1 SELECTED ATOMS:
    XMIN =   68.500000 XMAX =   68.500000 XAVE =   68.500000
    YMIN =   68.500000 YMAX =   68.500000 YAVE =   68.500000
    ZMIN =   68.500000 ZMAX =   68.500000 ZAVE =   68.500000
    WMIN =    1.000000 WMAX =    1.000000 WAVE =    1.000000
  
 CHARMM>            calc xtran = @xpos - ?xave
 Parameter: XPOS -> "-39.9821279"
 RDCMND substituted energy or value "?XAVE" to "68.5"
Evaluating: -39.9821279-68.5
 Parameter: XTRAN <- "-108.482128"
  
 CHARMM>            calc ytran = @ypos - ?yave
 Parameter: YPOS -> "26.3133422"
 RDCMND substituted energy or value "?YAVE" to "68.5"
Evaluating: 26.3133422-68.5
 Parameter: YTRAN <- "-42.1866578"
  
 CHARMM>            calc ztran = @zpos - ?zave
 Parameter: ZPOS -> "59.7207818"
 RDCMND substituted energy or value "?ZAVE" to "68.5"
Evaluating: 59.7207818-68.5
 Parameter: ZTRAN <- "-8.7792182"
  
 CHARMM>            coor trans xdir @xtran ydir @ytran zdir @ztran select target end
 Parameter: XTRAN -> "-108.482128"
 Parameter: YTRAN -> "-42.1866578"
 Parameter: ZTRAN -> "-8.7792182"
 SELRPN>      1 atoms have been selected out of   9402
 TRANSLATION VECTOR  -108.482128  -42.186658   -8.779218
 SELECTED COORDINATES TRANSLATED IN THE MAIN SET.

  
 CHARMM>     
  
 CHARMM>            ! apply a random rotation along XYZ
  
 CHARMM>            calc xphi = ?random * 360.0
 RDCMND substituted energy or value "?RANDOM" to "0.267390363"
Evaluating: 0.267390363*360.0
 Parameter: XPHI <- "96.2605307"
  
 CHARMM>            calc yphi = ?random * 360.0
 RDCMND substituted energy or value "?RANDOM" to "0.629373742"
Evaluating: 0.629373742*360.0
 Parameter: YPHI <- "226.574547"
  
 CHARMM>            calc zphi = ?random * 360.0
 RDCMND substituted energy or value "?RANDOM" to "0.211717884"
Evaluating: 0.211717884*360.0
 Parameter: ZPHI <- "76.2184382"
  
 CHARMM>            coor rotate xcen @xpos ycen @ypos zcen @zpos xdir 1.0 -
 CHARMM>                phi @xphi select target end
 Parameter: XPOS -> "-39.9821279"
 Parameter: YPOS -> "26.3133422"
 Parameter: ZPOS -> "59.7207818"
 Parameter: XPHI -> "96.2605307"
 SELRPN>      1 atoms have been selected out of   9402
 ROTATION MATRIX
    1.000000    0.000000    0.000000
    0.000000   -0.109050    0.994036
    0.000000   -0.994036   -0.109050

 AXIS OF ROTATION IS  1.000000  0.000000  0.000000  ANGLE IS   96.26

 SELECTED COORDINATES ROTATED IN THE MAIN SET.

  
 CHARMM>            coor rotate xcen @xpos ycen @ypos zcen @zpos ydir 1.0 -
 CHARMM>                phi @yphi select target end
 Parameter: XPOS -> "-39.9821279"
 Parameter: YPOS -> "26.3133422"
 Parameter: ZPOS -> "59.7207818"
 Parameter: YPHI -> "226.574547"
 SELRPN>      1 atoms have been selected out of   9402
 ROTATION MATRIX
   -0.687410    0.000000    0.726269
    0.000000    1.000000    0.000000
   -0.726269    0.000000   -0.687410

 AXIS OF ROTATION IS  0.000000 -1.000000  0.000000  ANGLE IS  133.43

 SELECTED COORDINATES ROTATED IN THE MAIN SET.

  
 CHARMM>            coor rotate xcen @xpos ycen @ypos zcen @zpos zdir 1.0 -
 CHARMM>                phi @zphi select target end
 Parameter: XPOS -> "-39.9821279"
 Parameter: YPOS -> "26.3133422"
 Parameter: ZPOS -> "59.7207818"
 Parameter: ZPHI -> "76.2184382"
 SELRPN>      1 atoms have been selected out of   9402
 ROTATION MATRIX
    0.238221    0.971211    0.000000
   -0.971211    0.238221    0.000000
    0.000000    0.000000    1.000000

 AXIS OF ROTATION IS  0.000000  0.000000  1.000000  ANGLE IS   76.22

 SELECTED COORDINATES ROTATED IN THE MAIN SET.

  
 CHARMM>     
  
 CHARMM>     
  
 CHARMM>            ! check if the ions are too close to solute
  
 CHARMM>            coor stat sele target end
 SELRPN>      1 atoms have been selected out of   9402
 STATISTICS FOR         1 SELECTED ATOMS:
    XMIN =  -39.982128 XMAX =  -39.982128 XAVE =  -39.982128
    YMIN =   26.313342 YMAX =   26.313342 YAVE =   26.313342
    ZMIN =   59.720782 ZMAX =   59.720782 ZAVE =   59.720782
    WMIN =    1.000000 WMAX =    1.000000 WAVE =    1.000000
  
 CHARMM>            calc dcut = 3.5
Evaluating: 3.5
 Parameter: DCUT <- "3.5"
  
 CHARMM>            calc xmax = ?xmax + @dcut
 Parameter: DCUT -> "3.5"
 RDCMND substituted energy or value "?XMAX" to "-39.9821279"
Evaluating: -39.9821279+3.5
 Parameter: XMAX <- "-36.4821279"
  
 CHARMM>            calc ymax = ?ymax + @dcut
 Parameter: DCUT -> "3.5"
 RDCMND substituted energy or value "?YMAX" to "26.3133421"
Evaluating: 26.3133421+3.5
 Parameter: YMAX <- "29.8133421"
  
 CHARMM>            calc zmax = ?zmax + @dcut
 Parameter: DCUT -> "3.5"
 RDCMND substituted energy or value "?ZMAX" to "59.7207819"
Evaluating: 59.7207819+3.5
 Parameter: ZMAX <- "63.2207819"
  
 CHARMM>            calc xmin = ?xmin - @dcut
 Parameter: DCUT -> "3.5"
 RDCMND substituted energy or value "?XMIN" to "-39.9821279"
Evaluating: -39.9821279-3.5
 Parameter: XMIN <- "-43.4821279"
  
 CHARMM>            calc ymin = ?ymin - @dcut
 Parameter: DCUT -> "3.5"
 RDCMND substituted energy or value "?YMIN" to "26.3133421"
Evaluating: 26.3133421-3.5
 Parameter: YMIN <- "22.8133421"
  
 CHARMM>            calc zmin = ?zmin - @dcut
 Parameter: DCUT -> "3.5"
 RDCMND substituted energy or value "?ZMIN" to "59.7207819"
Evaluating: 59.7207819-3.5
 Parameter: ZMIN <- "56.2207819"
  
 CHARMM>     
  
 CHARMM>            define JUNK sele .not. target .and. -
 CHARMM>                             prop X .lt. @xmax .and. prop X .gt. @xmin .and. -
 CHARMM>                             prop Y .lt. @ymax .and. prop Y .gt. @ymin .and. -
 CHARMM>                             prop Z .lt. @zmax .and. prop Z .gt. @zmin  end
 Parameter: XMAX -> "-36.4821279"
 Parameter: XMIN -> "-43.4821279"
 Parameter: YMAX -> "29.8133421"
 Parameter: YMIN -> "22.8133421"
 Parameter: ZMAX -> "63.2207819"
 Parameter: ZMIN -> "56.2207819"
 SELRPN>      0 atoms have been selected out of   9402
  
 CHARMM>     
  
 CHARMM>            if ?nsel .gt. 0 then
 RDCMND substituted energy or value "?NSEL" to "0"
 Comparing "0" and "0".
 IF test evaluated as false.  Skip to ELSE or ENDIF
  
 CHARMM>     
  
 CHARMM>            calc cntrand = 0
Evaluating: 0
 Parameter: CNTRAND <- "0"
  
 CHARMM>            increase i by 1
 Parameter: I <- "20"
  
 CHARMM>            if i .le. @nion goto doinit
 Parameter: NION -> "449"
 Comparing "20" and "449".
 IF test evaluated as true.  Performing command
  
 CHARMM>     
  
 CHARMM>            calc cntrand = @cntrand + 1
 Parameter: CNTRAND -> "0"
Evaluating: 0+1
 Parameter: CNTRAND <- "1"
  
 CHARMM>            if cntrand .gt. @cntmax stop ! ABNORMAL TERMINATION: ion placing may not work.. stop here
 Parameter: CNTMAX -> "100"
 Comparing "1" and "100".
 IF test evaluated as false.  Skipping command
  
 CHARMM>     
  
 CHARMM>            calc j = @i
 Parameter: I -> "20"
Evaluating: 20
 Parameter: J <- "20"
  
 CHARMM>            set ion = POS
 Parameter: ION <- "POS"
  
 CHARMM>     
  
 CHARMM>            if j .gt. @npos then
 Parameter: NPOS -> "222"
 Comparing "20" and "222".
 IF test evaluated as false.  Skip to ELSE or ENDIF
  
 CHARMM>     
  
 CHARMM>            define target select segid @ion .and. resid @j end
 Parameter: ION -> "POS"
 Parameter: J -> "20"
 SELRPN>      1 atoms have been selected out of   9402
  
 CHARMM>     
  
 CHARMM>            calc xpos = ( @A - 9.0 ) * ( ?random - 0.5 )
 Parameter: A -> "137"
 RDCMND substituted energy or value "?RANDOM" to "0.513366948"
Evaluating: (137-9.0)*(0.513366948-0.5)
 Parameter: XPOS <- "1.71096934"
  
 CHARMM>            calc ypos = ( @B - 9.0 ) * ( ?random - 0.5 )
 Parameter: B -> "137"
 RDCMND substituted energy or value "?RANDOM" to "0.81898778"
Evaluating: (137-9.0)*(0.81898778-0.5)
 Parameter: YPOS <- "40.8304358"
  
 CHARMM>            calc zpos = ( @C - 9.0 ) * ( ?random - 0.5 )
 Parameter: C -> "137"
 RDCMND substituted energy or value "?RANDOM" to "0.359263893"
Evaluating: (137-9.0)*(0.359263893-0.5)
 Parameter: ZPOS <- "-18.0142217"
  
 CHARMM>     
  
 CHARMM>            ! move target to selected position
  
 CHARMM>            coor stat select target end
 SELRPN>      1 atoms have been selected out of   9402
 STATISTICS FOR         1 SELECTED ATOMS:
    XMIN =   68.500000 XMAX =   68.500000 XAVE =   68.500000
    YMIN =   68.500000 YMAX =   68.500000 YAVE =   68.500000
    ZMIN =   68.500000 ZMAX =   68.500000 ZAVE =   68.500000
    WMIN =    1.000000 WMAX =    1.000000 WAVE =    1.000000
  
 CHARMM>            calc xtran = @xpos - ?xave
 Parameter: XPOS -> "1.71096934"
 RDCMND substituted energy or value "?XAVE" to "68.5"
Evaluating: 1.71096934-68.5
 Parameter: XTRAN <- "-66.7890307"
  
 CHARMM>            calc ytran = @ypos - ?yave
 Parameter: YPOS -> "40.8304358"
 RDCMND substituted energy or value "?YAVE" to "68.5"
Evaluating: 40.8304358-68.5
 Parameter: YTRAN <- "-27.6695642"
  
 CHARMM>            calc ztran = @zpos - ?zave
 Parameter: ZPOS -> "-18.0142217"
 RDCMND substituted energy or value "?ZAVE" to "68.5"
Evaluating: -18.0142217-68.5
 Parameter: ZTRAN <- "-86.5142217"
  
 CHARMM>            coor trans xdir @xtran ydir @ytran zdir @ztran select target end
 Parameter: XTRAN -> "-66.7890307"
 Parameter: YTRAN -> "-27.6695642"
 Parameter: ZTRAN -> "-86.5142217"
 SELRPN>      1 atoms have been selected out of   9402
 TRANSLATION VECTOR   -66.789031  -27.669564  -86.514222
 SELECTED COORDINATES TRANSLATED IN THE MAIN SET.

  
 CHARMM>     
  
 CHARMM>            ! apply a random rotation along XYZ
  
 CHARMM>            calc xphi = ?random * 360.0
 RDCMND substituted energy or value "?RANDOM" to "0.487363357"
Evaluating: 0.487363357*360.0
 Parameter: XPHI <- "175.450809"
  
 CHARMM>            calc yphi = ?random * 360.0
 RDCMND substituted energy or value "?RANDOM" to "0.2518984"
Evaluating: 0.2518984*360.0
 Parameter: YPHI <- "90.683424"
  
 CHARMM>            calc zphi = ?random * 360.0
 RDCMND substituted energy or value "?RANDOM" to "0.626716982"
Evaluating: 0.626716982*360.0
 Parameter: ZPHI <- "225.618114"
  
 CHARMM>            coor rotate xcen @xpos ycen @ypos zcen @zpos xdir 1.0 -
 CHARMM>                phi @xphi select target end
 Parameter: XPOS -> "1.71096934"
 Parameter: YPOS -> "40.8304358"
 Parameter: ZPOS -> "-18.0142217"
 Parameter: XPHI -> "175.450809"
 SELRPN>      1 atoms have been selected out of   9402
 ROTATION MATRIX
    1.000000    0.000000    0.000000
    0.000000   -0.996850    0.079315
    0.000000   -0.079315   -0.996850

 AXIS OF ROTATION IS  1.000000  0.000000  0.000000  ANGLE IS  175.45

 SELECTED COORDINATES ROTATED IN THE MAIN SET.

  
 CHARMM>            coor rotate xcen @xpos ycen @ypos zcen @zpos ydir 1.0 -
 CHARMM>                phi @yphi select target end
 Parameter: XPOS -> "1.71096934"
 Parameter: YPOS -> "40.8304358"
 Parameter: ZPOS -> "-18.0142217"
 Parameter: YPHI -> "90.683424"
 SELRPN>      1 atoms have been selected out of   9402
 ROTATION MATRIX
   -0.011928    0.000000   -0.999929
    0.000000    1.000000    0.000000
    0.999929    0.000000   -0.011928

 AXIS OF ROTATION IS  0.000000  1.000000  0.000000  ANGLE IS   90.68

 SELECTED COORDINATES ROTATED IN THE MAIN SET.

  
 CHARMM>            coor rotate xcen @xpos ycen @ypos zcen @zpos zdir 1.0 -
 CHARMM>                phi @zphi select target end
 Parameter: XPOS -> "1.71096934"
 Parameter: YPOS -> "40.8304358"
 Parameter: ZPOS -> "-18.0142217"
 Parameter: ZPHI -> "225.618114"
 SELRPN>      1 atoms have been selected out of   9402
 ROTATION MATRIX
   -0.699437   -0.714694    0.000000
    0.714694   -0.699437    0.000000
    0.000000    0.000000    1.000000

 AXIS OF ROTATION IS  0.000000  0.000000 -1.000000  ANGLE IS  134.38

 SELECTED COORDINATES ROTATED IN THE MAIN SET.

  
 CHARMM>     
  
 CHARMM>     
  
 CHARMM>            ! check if the ions are too close to solute
  
 CHARMM>            coor stat sele target end
 SELRPN>      1 atoms have been selected out of   9402
 STATISTICS FOR         1 SELECTED ATOMS:
    XMIN =    1.710969 XMAX =    1.710969 XAVE =    1.710969
    YMIN =   40.830436 YMAX =   40.830436 YAVE =   40.830436
    ZMIN =  -18.014222 ZMAX =  -18.014222 ZAVE =  -18.014222
    WMIN =    1.000000 WMAX =    1.000000 WAVE =    1.000000
  
 CHARMM>            calc dcut = 3.5
Evaluating: 3.5
 Parameter: DCUT <- "3.5"
  
 CHARMM>            calc xmax = ?xmax + @dcut
 Parameter: DCUT -> "3.5"
 RDCMND substituted energy or value "?XMAX" to "1.71096934"
Evaluating: 1.71096934+3.5
 Parameter: XMAX <- "5.21096934"
  
 CHARMM>            calc ymax = ?ymax + @dcut
 Parameter: DCUT -> "3.5"
 RDCMND substituted energy or value "?YMAX" to "40.8304358"
Evaluating: 40.8304358+3.5
 Parameter: YMAX <- "44.3304358"
  
 CHARMM>            calc zmax = ?zmax + @dcut
 Parameter: DCUT -> "3.5"
 RDCMND substituted energy or value "?ZMAX" to "-18.0142217"
Evaluating: -18.0142217+3.5
 Parameter: ZMAX <- "-14.5142217"
  
 CHARMM>            calc xmin = ?xmin - @dcut
 Parameter: DCUT -> "3.5"
 RDCMND substituted energy or value "?XMIN" to "1.71096934"
Evaluating: 1.71096934-3.5
 Parameter: XMIN <- "-1.78903066"
  
 CHARMM>            calc ymin = ?ymin - @dcut
 Parameter: DCUT -> "3.5"
 RDCMND substituted energy or value "?YMIN" to "40.8304358"
Evaluating: 40.8304358-3.5
 Parameter: YMIN <- "37.3304358"
  
 CHARMM>            calc zmin = ?zmin - @dcut
 Parameter: DCUT -> "3.5"
 RDCMND substituted energy or value "?ZMIN" to "-18.0142217"
Evaluating: -18.0142217-3.5
 Parameter: ZMIN <- "-21.5142217"
  
 CHARMM>     
  
 CHARMM>            define JUNK sele .not. target .and. -
 CHARMM>                             prop X .lt. @xmax .and. prop X .gt. @xmin .and. -
 CHARMM>                             prop Y .lt. @ymax .and. prop Y .gt. @ymin .and. -
 CHARMM>                             prop Z .lt. @zmax .and. prop Z .gt. @zmin  end
 Parameter: XMAX -> "5.21096934"
 Parameter: XMIN -> "-1.78903066"
 Parameter: YMAX -> "44.3304358"
 Parameter: YMIN -> "37.3304358"
 Parameter: ZMAX -> "-14.5142217"
 Parameter: ZMIN -> "-21.5142217"
 SELRPN>      0 atoms have been selected out of   9402
  
 CHARMM>     
  
 CHARMM>            if ?nsel .gt. 0 then
 RDCMND substituted energy or value "?NSEL" to "0"
 Comparing "0" and "0".
 IF test evaluated as false.  Skip to ELSE or ENDIF
  
 CHARMM>     
  
 CHARMM>            calc cntrand = 0
Evaluating: 0
 Parameter: CNTRAND <- "0"
  
 CHARMM>            increase i by 1
 Parameter: I <- "21"
  
 CHARMM>            if i .le. @nion goto doinit
 Parameter: NION -> "449"
 Comparing "21" and "449".
 IF test evaluated as true.  Performing command
  
 CHARMM>     
  
 CHARMM>            calc cntrand = @cntrand + 1
 Parameter: CNTRAND -> "0"
Evaluating: 0+1
 Parameter: CNTRAND <- "1"
  
 CHARMM>            if cntrand .gt. @cntmax stop ! ABNORMAL TERMINATION: ion placing may not work.. stop here
 Parameter: CNTMAX -> "100"
 Comparing "1" and "100".
 IF test evaluated as false.  Skipping command
  
 CHARMM>     
  
 CHARMM>            calc j = @i
 Parameter: I -> "21"
Evaluating: 21
 Parameter: J <- "21"
  
 CHARMM>            set ion = POS
 Parameter: ION <- "POS"
  
 CHARMM>     
  
 CHARMM>            if j .gt. @npos then
 Parameter: NPOS -> "222"
 Comparing "21" and "222".
 IF test evaluated as false.  Skip to ELSE or ENDIF
  
 CHARMM>     
  
 CHARMM>            define target select segid @ion .and. resid @j end
 Parameter: ION -> "POS"
 Parameter: J -> "21"
 SELRPN>      1 atoms have been selected out of   9402
  
 CHARMM>     
  
 CHARMM>            calc xpos = ( @A - 9.0 ) * ( ?random - 0.5 )
 Parameter: A -> "137"
 RDCMND substituted energy or value "?RANDOM" to "0.446170864"
Evaluating: (137-9.0)*(0.446170864-0.5)
 Parameter: XPOS <- "-6.89012941"
  
 CHARMM>            calc ypos = ( @B - 9.0 ) * ( ?random - 0.5 )
 Parameter: B -> "137"
 RDCMND substituted energy or value "?RANDOM" to "0.707900969"
Evaluating: (137-9.0)*(0.707900969-0.5)
 Parameter: YPOS <- "26.611324"
  
 CHARMM>            calc zpos = ( @C - 9.0 ) * ( ?random - 0.5 )
 Parameter: C -> "137"
 RDCMND substituted energy or value "?RANDOM" to "1.59142178E-02"
Evaluating: (137-9.0)*(1.59142178E-02-0.5)
 Parameter: ZPOS <- "-61.9629801"
  
 CHARMM>     
  
 CHARMM>            ! move target to selected position
  
 CHARMM>            coor stat select target end
 SELRPN>      1 atoms have been selected out of   9402
 STATISTICS FOR         1 SELECTED ATOMS:
    XMIN =   68.500000 XMAX =   68.500000 XAVE =   68.500000
    YMIN =   68.500000 YMAX =   68.500000 YAVE =   68.500000
    ZMIN =   68.500000 ZMAX =   68.500000 ZAVE =   68.500000
    WMIN =    1.000000 WMAX =    1.000000 WAVE =    1.000000
  
 CHARMM>            calc xtran = @xpos - ?xave
 Parameter: XPOS -> "-6.89012941"
 RDCMND substituted energy or value "?XAVE" to "68.5"
Evaluating: -6.89012941-68.5
 Parameter: XTRAN <- "-75.3901294"
  
 CHARMM>            calc ytran = @ypos - ?yave
 Parameter: YPOS -> "26.611324"
 RDCMND substituted energy or value "?YAVE" to "68.5"
Evaluating: 26.611324-68.5
 Parameter: YTRAN <- "-41.888676"
  
 CHARMM>            calc ztran = @zpos - ?zave
 Parameter: ZPOS -> "-61.9629801"
 RDCMND substituted energy or value "?ZAVE" to "68.5"
Evaluating: -61.9629801-68.5
 Parameter: ZTRAN <- "-130.46298"
  
 CHARMM>            coor trans xdir @xtran ydir @ytran zdir @ztran select target end
 Parameter: XTRAN -> "-75.3901294"
 Parameter: YTRAN -> "-41.888676"
 Parameter: ZTRAN -> "-130.46298"
 SELRPN>      1 atoms have been selected out of   9402
 TRANSLATION VECTOR   -75.390129  -41.888676 -130.462980
 SELECTED COORDINATES TRANSLATED IN THE MAIN SET.

  
 CHARMM>     
  
 CHARMM>            ! apply a random rotation along XYZ
  
 CHARMM>            calc xphi = ?random * 360.0
 RDCMND substituted energy or value "?RANDOM" to "4.829558379E-02"
Evaluating: 4.829558379E-02*360.0
 Parameter: XPHI <- "17.3864102"
  
 CHARMM>            calc yphi = ?random * 360.0
 RDCMND substituted energy or value "?RANDOM" to "0.551439084"
Evaluating: 0.551439084*360.0
 Parameter: YPHI <- "198.51807"
  
 CHARMM>            calc zphi = ?random * 360.0
 RDCMND substituted energy or value "?RANDOM" to "0.376907561"
Evaluating: 0.376907561*360.0
 Parameter: ZPHI <- "135.686722"
  
 CHARMM>            coor rotate xcen @xpos ycen @ypos zcen @zpos xdir 1.0 -
 CHARMM>                phi @xphi select target end
 Parameter: XPOS -> "-6.89012941"
 Parameter: YPOS -> "26.611324"
 Parameter: ZPOS -> "-61.9629801"
 Parameter: XPHI -> "17.3864102"
 SELRPN>      1 atoms have been selected out of   9402
 ROTATION MATRIX
    1.000000    0.000000    0.000000
    0.000000    0.954311    0.298814
    0.000000   -0.298814    0.954311

 AXIS OF ROTATION IS  1.000000  0.000000  0.000000  ANGLE IS   17.39

 SELECTED COORDINATES ROTATED IN THE MAIN SET.

  
 CHARMM>            coor rotate xcen @xpos ycen @ypos zcen @zpos ydir 1.0 -
 CHARMM>                phi @yphi select target end
 Parameter: XPOS -> "-6.89012941"
 Parameter: YPOS -> "26.611324"
 Parameter: ZPOS -> "-61.9629801"
 Parameter: YPHI -> "198.51807"
 SELRPN>      1 atoms have been selected out of   9402
 ROTATION MATRIX
   -0.948224    0.000000    0.317604
    0.000000    1.000000    0.000000
   -0.317604    0.000000   -0.948224

 AXIS OF ROTATION IS  0.000000 -1.000000  0.000000  ANGLE IS  161.48

 SELECTED COORDINATES ROTATED IN THE MAIN SET.

  
 CHARMM>            coor rotate xcen @xpos ycen @ypos zcen @zpos zdir 1.0 -
 CHARMM>                phi @zphi select target end
 Parameter: XPOS -> "-6.89012941"
 Parameter: YPOS -> "26.611324"
 Parameter: ZPOS -> "-61.9629801"
 Parameter: ZPHI -> "135.686722"
 SELRPN>      1 atoms have been selected out of   9402
 ROTATION MATRIX
   -0.715531    0.698581    0.000000
   -0.698581   -0.715531    0.000000
    0.000000    0.000000    1.000000

 AXIS OF ROTATION IS  0.000000  0.000000  1.000000  ANGLE IS  135.69

 SELECTED COORDINATES ROTATED IN THE MAIN SET.

  
 CHARMM>     
  
 CHARMM>     
  
 CHARMM>            ! check if the ions are too close to solute
  
 CHARMM>            coor stat sele target end
 SELRPN>      1 atoms have been selected out of   9402
 STATISTICS FOR         1 SELECTED ATOMS:
    XMIN =   -6.890129 XMAX =   -6.890129 XAVE =   -6.890129
    YMIN =   26.611324 YMAX =   26.611324 YAVE =   26.611324
    ZMIN =  -61.962980 ZMAX =  -61.962980 ZAVE =  -61.962980
    WMIN =    1.000000 WMAX =    1.000000 WAVE =    1.000000
  
 CHARMM>            calc dcut = 3.5
Evaluating: 3.5
 Parameter: DCUT <- "3.5"
  
 CHARMM>            calc xmax = ?xmax + @dcut
 Parameter: DCUT -> "3.5"
 RDCMND substituted energy or value "?XMAX" to "-6.8901294"
Evaluating: -6.8901294+3.5
 Parameter: XMAX <- "-3.3901294"
  
 CHARMM>            calc ymax = ?ymax + @dcut
 Parameter: DCUT -> "3.5"
 RDCMND substituted energy or value "?YMAX" to "26.611324"
Evaluating: 26.611324+3.5
 Parameter: YMAX <- "30.111324"
  
 CHARMM>            calc zmax = ?zmax + @dcut
 Parameter: DCUT -> "3.5"
 RDCMND substituted energy or value "?ZMAX" to "-61.9629802"
Evaluating: -61.9629802+3.5
 Parameter: ZMAX <- "-58.4629802"
  
 CHARMM>            calc xmin = ?xmin - @dcut
 Parameter: DCUT -> "3.5"
 RDCMND substituted energy or value "?XMIN" to "-6.8901294"
Evaluating: -6.8901294-3.5
 Parameter: XMIN <- "-10.3901294"
  
 CHARMM>            calc ymin = ?ymin - @dcut
 Parameter: DCUT -> "3.5"
 RDCMND substituted energy or value "?YMIN" to "26.611324"
Evaluating: 26.611324-3.5
 Parameter: YMIN <- "23.111324"
  
 CHARMM>            calc zmin = ?zmin - @dcut
 Parameter: DCUT -> "3.5"
 RDCMND substituted energy or value "?ZMIN" to "-61.9629802"
Evaluating: -61.9629802-3.5
 Parameter: ZMIN <- "-65.4629802"
  
 CHARMM>     
  
 CHARMM>            define JUNK sele .not. target .and. -
 CHARMM>                             prop X .lt. @xmax .and. prop X .gt. @xmin .and. -
 CHARMM>                             prop Y .lt. @ymax .and. prop Y .gt. @ymin .and. -
 CHARMM>                             prop Z .lt. @zmax .and. prop Z .gt. @zmin  end
 Parameter: XMAX -> "-3.3901294"
 Parameter: XMIN -> "-10.3901294"
 Parameter: YMAX -> "30.111324"
 Parameter: YMIN -> "23.111324"
 Parameter: ZMAX -> "-58.4629802"
 Parameter: ZMIN -> "-65.4629802"
 SELRPN>      0 atoms have been selected out of   9402
  
 CHARMM>     
  
 CHARMM>            if ?nsel .gt. 0 then
 RDCMND substituted energy or value "?NSEL" to "0"
 Comparing "0" and "0".
 IF test evaluated as false.  Skip to ELSE or ENDIF
  
 CHARMM>     
  
 CHARMM>            calc cntrand = 0
Evaluating: 0
 Parameter: CNTRAND <- "0"
  
 CHARMM>            increase i by 1
 Parameter: I <- "22"
  
 CHARMM>            if i .le. @nion goto doinit
 Parameter: NION -> "449"
 Comparing "22" and "449".
 IF test evaluated as true.  Performing command
  
 CHARMM>     
  
 CHARMM>            calc cntrand = @cntrand + 1
 Parameter: CNTRAND -> "0"
Evaluating: 0+1
 Parameter: CNTRAND <- "1"
  
 CHARMM>            if cntrand .gt. @cntmax stop ! ABNORMAL TERMINATION: ion placing may not work.. stop here
 Parameter: CNTMAX -> "100"
 Comparing "1" and "100".
 IF test evaluated as false.  Skipping command
  
 CHARMM>     
  
 CHARMM>            calc j = @i
 Parameter: I -> "22"
Evaluating: 22
 Parameter: J <- "22"
  
 CHARMM>            set ion = POS
 Parameter: ION <- "POS"
  
 CHARMM>     
  
 CHARMM>            if j .gt. @npos then
 Parameter: NPOS -> "222"
 Comparing "22" and "222".
 IF test evaluated as false.  Skip to ELSE or ENDIF
  
 CHARMM>     
  
 CHARMM>            define target select segid @ion .and. resid @j end
 Parameter: ION -> "POS"
 Parameter: J -> "22"
 SELRPN>      1 atoms have been selected out of   9402
  
 CHARMM>     
  
 CHARMM>            calc xpos = ( @A - 9.0 ) * ( ?random - 0.5 )
 Parameter: A -> "137"
 RDCMND substituted energy or value "?RANDOM" to "0.465573865"
Evaluating: (137-9.0)*(0.465573865-0.5)
 Parameter: XPOS <- "-4.40654528"
  
 CHARMM>            calc ypos = ( @B - 9.0 ) * ( ?random - 0.5 )
 Parameter: B -> "137"
 RDCMND substituted energy or value "?RANDOM" to "0.279439003"
Evaluating: (137-9.0)*(0.279439003-0.5)
 Parameter: YPOS <- "-28.2318076"
  
 CHARMM>            calc zpos = ( @C - 9.0 ) * ( ?random - 0.5 )
 Parameter: C -> "137"
 RDCMND substituted energy or value "?RANDOM" to "0.236567091"
Evaluating: (137-9.0)*(0.236567091-0.5)
 Parameter: ZPOS <- "-33.7194124"
  
 CHARMM>     
  
 CHARMM>            ! move target to selected position
  
 CHARMM>            coor stat select target end
 SELRPN>      1 atoms have been selected out of   9402
 STATISTICS FOR         1 SELECTED ATOMS:
    XMIN =   68.500000 XMAX =   68.500000 XAVE =   68.500000
    YMIN =   68.500000 YMAX =   68.500000 YAVE =   68.500000
    ZMIN =   68.500000 ZMAX =   68.500000 ZAVE =   68.500000
    WMIN =    1.000000 WMAX =    1.000000 WAVE =    1.000000
  
 CHARMM>            calc xtran = @xpos - ?xave
 Parameter: XPOS -> "-4.40654528"
 RDCMND substituted energy or value "?XAVE" to "68.5"
Evaluating: -4.40654528-68.5
 Parameter: XTRAN <- "-72.9065453"
  
 CHARMM>            calc ytran = @ypos - ?yave
 Parameter: YPOS -> "-28.2318076"
 RDCMND substituted energy or value "?YAVE" to "68.5"
Evaluating: -28.2318076-68.5
 Parameter: YTRAN <- "-96.7318076"
  
 CHARMM>            calc ztran = @zpos - ?zave
 Parameter: ZPOS -> "-33.7194124"
 RDCMND substituted energy or value "?ZAVE" to "68.5"
Evaluating: -33.7194124-68.5
 Parameter: ZTRAN <- "-102.219412"
  
 CHARMM>            coor trans xdir @xtran ydir @ytran zdir @ztran select target end
 Parameter: XTRAN -> "-72.9065453"
 Parameter: YTRAN -> "-96.7318076"
 Parameter: ZTRAN -> "-102.219412"
 SELRPN>      1 atoms have been selected out of   9402
 TRANSLATION VECTOR   -72.906545  -96.731808 -102.219412
 SELECTED COORDINATES TRANSLATED IN THE MAIN SET.

  
 CHARMM>     
  
 CHARMM>            ! apply a random rotation along XYZ
  
 CHARMM>            calc xphi = ?random * 360.0
 RDCMND substituted energy or value "?RANDOM" to "0.87219069"
Evaluating: 0.87219069*360.0
 Parameter: XPHI <- "313.988648"
  
 CHARMM>            calc yphi = ?random * 360.0
 RDCMND substituted energy or value "?RANDOM" to "0.646842268"
Evaluating: 0.646842268*360.0
 Parameter: YPHI <- "232.863216"
  
 CHARMM>            calc zphi = ?random * 360.0
 RDCMND substituted energy or value "?RANDOM" to "0.45240711"
Evaluating: 0.45240711*360.0
 Parameter: ZPHI <- "162.86656"
  
 CHARMM>            coor rotate xcen @xpos ycen @ypos zcen @zpos xdir 1.0 -
 CHARMM>                phi @xphi select target end
 Parameter: XPOS -> "-4.40654528"
 Parameter: YPOS -> "-28.2318076"
 Parameter: ZPOS -> "-33.7194124"
 Parameter: XPHI -> "313.988648"
 SELRPN>      1 atoms have been selected out of   9402
 ROTATION MATRIX
    1.000000    0.000000    0.000000
    0.000000    0.694516   -0.719477
    0.000000    0.719477    0.694516

 AXIS OF ROTATION IS -1.000000  0.000000  0.000000  ANGLE IS   46.01

 SELECTED COORDINATES ROTATED IN THE MAIN SET.

  
 CHARMM>            coor rotate xcen @xpos ycen @ypos zcen @zpos ydir 1.0 -
 CHARMM>                phi @yphi select target end
 Parameter: XPOS -> "-4.40654528"
 Parameter: YPOS -> "-28.2318076"
 Parameter: ZPOS -> "-33.7194124"
 Parameter: YPHI -> "232.863216"
 SELRPN>      1 atoms have been selected out of   9402
 ROTATION MATRIX
   -0.603720    0.000000    0.797197
    0.000000    1.000000    0.000000
   -0.797197    0.000000   -0.603720

 AXIS OF ROTATION IS  0.000000 -1.000000  0.000000  ANGLE IS  127.14

 SELECTED COORDINATES ROTATED IN THE MAIN SET.

  
 CHARMM>            coor rotate xcen @xpos ycen @ypos zcen @zpos zdir 1.0 -
 CHARMM>                phi @zphi select target end
 Parameter: XPOS -> "-4.40654528"
 Parameter: YPOS -> "-28.2318076"
 Parameter: ZPOS -> "-33.7194124"
 Parameter: ZPHI -> "162.86656"
 SELRPN>      1 atoms have been selected out of   9402
 ROTATION MATRIX
   -0.955621    0.294598    0.000000
   -0.294598   -0.955621    0.000000
    0.000000    0.000000    1.000000

 AXIS OF ROTATION IS  0.000000  0.000000  1.000000  ANGLE IS  162.87

 SELECTED COORDINATES ROTATED IN THE MAIN SET.

  
 CHARMM>     
  
 CHARMM>     
  
 CHARMM>            ! check if the ions are too close to solute
  
 CHARMM>            coor stat sele target end
 SELRPN>      1 atoms have been selected out of   9402
 STATISTICS FOR         1 SELECTED ATOMS:
    XMIN =   -4.406546 XMAX =   -4.406546 XAVE =   -4.406546
    YMIN =  -28.231807 YMAX =  -28.231807 YAVE =  -28.231807
    ZMIN =  -33.719413 ZMAX =  -33.719413 ZAVE =  -33.719413
    WMIN =    1.000000 WMAX =    1.000000 WAVE =    1.000000
  
 CHARMM>            calc dcut = 3.5
Evaluating: 3.5
 Parameter: DCUT <- "3.5"
  
 CHARMM>            calc xmax = ?xmax + @dcut
 Parameter: DCUT -> "3.5"
 RDCMND substituted energy or value "?XMAX" to "-4.40654559"
Evaluating: -4.40654559+3.5
 Parameter: XMAX <- "-0.90654559"
  
 CHARMM>            calc ymax = ?ymax + @dcut
 Parameter: DCUT -> "3.5"
 RDCMND substituted energy or value "?YMAX" to "-28.2318074"
Evaluating: -28.2318074+3.5
 Parameter: YMAX <- "-24.7318074"
  
 CHARMM>            calc zmax = ?zmax + @dcut
 Parameter: DCUT -> "3.5"
 RDCMND substituted energy or value "?ZMAX" to "-33.7194126"
Evaluating: -33.7194126+3.5
 Parameter: ZMAX <- "-30.2194126"
  
 CHARMM>            calc xmin = ?xmin - @dcut
 Parameter: DCUT -> "3.5"
 RDCMND substituted energy or value "?XMIN" to "-4.40654559"
Evaluating: -4.40654559-3.5
 Parameter: XMIN <- "-7.90654559"
  
 CHARMM>            calc ymin = ?ymin - @dcut
 Parameter: DCUT -> "3.5"
 RDCMND substituted energy or value "?YMIN" to "-28.2318074"
Evaluating: -28.2318074-3.5
 Parameter: YMIN <- "-31.7318074"
  
 CHARMM>            calc zmin = ?zmin - @dcut
 Parameter: DCUT -> "3.5"
 RDCMND substituted energy or value "?ZMIN" to "-33.7194126"
Evaluating: -33.7194126-3.5
 Parameter: ZMIN <- "-37.2194126"
  
 CHARMM>     
  
 CHARMM>            define JUNK sele .not. target .and. -
 CHARMM>                             prop X .lt. @xmax .and. prop X .gt. @xmin .and. -
 CHARMM>                             prop Y .lt. @ymax .and. prop Y .gt. @ymin .and. -
 CHARMM>                             prop Z .lt. @zmax .and. prop Z .gt. @zmin  end
 Parameter: XMAX -> "-0.90654559"
 Parameter: XMIN -> "-7.90654559"
 Parameter: YMAX -> "-24.7318074"
 Parameter: YMIN -> "-31.7318074"
 Parameter: ZMAX -> "-30.2194126"
 Parameter: ZMIN -> "-37.2194126"
 SELRPN>      0 atoms have been selected out of   9402
  
 CHARMM>     
  
 CHARMM>            if ?nsel .gt. 0 then
 RDCMND substituted energy or value "?NSEL" to "0"
 Comparing "0" and "0".
 IF test evaluated as false.  Skip to ELSE or ENDIF
  
 CHARMM>     
  
 CHARMM>            calc cntrand = 0
Evaluating: 0
 Parameter: CNTRAND <- "0"
  
 CHARMM>            increase i by 1
 Parameter: I <- "23"
  
 CHARMM>            if i .le. @nion goto doinit
 Parameter: NION -> "449"
 Comparing "23" and "449".
 IF test evaluated as true.  Performing command
  
 CHARMM>     
  
 CHARMM>            calc cntrand = @cntrand + 1
 Parameter: CNTRAND -> "0"
Evaluating: 0+1
 Parameter: CNTRAND <- "1"
  
 CHARMM>            if cntrand .gt. @cntmax stop ! ABNORMAL TERMINATION: ion placing may not work.. stop here
 Parameter: CNTMAX -> "100"
 Comparing "1" and "100".
 IF test evaluated as false.  Skipping command
  
 CHARMM>     
  
 CHARMM>            calc j = @i
 Parameter: I -> "23"
Evaluating: 23
 Parameter: J <- "23"
  
 CHARMM>            set ion = POS
 Parameter: ION <- "POS"
  
 CHARMM>     
  
 CHARMM>            if j .gt. @npos then
 Parameter: NPOS -> "222"
 Comparing "23" and "222".
 IF test evaluated as false.  Skip to ELSE or ENDIF
  
 CHARMM>     
  
 CHARMM>            define target select segid @ion .and. resid @j end
 Parameter: ION -> "POS"
 Parameter: J -> "23"
 SELRPN>      1 atoms have been selected out of   9402
  
 CHARMM>     
  
 CHARMM>            calc xpos = ( @A - 9.0 ) * ( ?random - 0.5 )
 Parameter: A -> "137"
 RDCMND substituted energy or value "?RANDOM" to "5.465091685E-02"
Evaluating: (137-9.0)*(5.465091685E-02-0.5)
 Parameter: XPOS <- "-57.0046826"
  
 CHARMM>            calc ypos = ( @B - 9.0 ) * ( ?random - 0.5 )
 Parameter: B -> "137"
 RDCMND substituted energy or value "?RANDOM" to "0.368375104"
Evaluating: (137-9.0)*(0.368375104-0.5)
 Parameter: YPOS <- "-16.8479867"
  
 CHARMM>            calc zpos = ( @C - 9.0 ) * ( ?random - 0.5 )
 Parameter: C -> "137"
 RDCMND substituted energy or value "?RANDOM" to "0.904168815"
Evaluating: (137-9.0)*(0.904168815-0.5)
 Parameter: ZPOS <- "51.7336083"
  
 CHARMM>     
  
 CHARMM>            ! move target to selected position
  
 CHARMM>            coor stat select target end
 SELRPN>      1 atoms have been selected out of   9402
 STATISTICS FOR         1 SELECTED ATOMS:
    XMIN =   68.500000 XMAX =   68.500000 XAVE =   68.500000
    YMIN =   68.500000 YMAX =   68.500000 YAVE =   68.500000
    ZMIN =   68.500000 ZMAX =   68.500000 ZAVE =   68.500000
    WMIN =    1.000000 WMAX =    1.000000 WAVE =    1.000000
  
 CHARMM>            calc xtran = @xpos - ?xave
 Parameter: XPOS -> "-57.0046826"
 RDCMND substituted energy or value "?XAVE" to "68.5"
Evaluating: -57.0046826-68.5
 Parameter: XTRAN <- "-125.504683"
  
 CHARMM>            calc ytran = @ypos - ?yave
 Parameter: YPOS -> "-16.8479867"
 RDCMND substituted energy or value "?YAVE" to "68.5"
Evaluating: -16.8479867-68.5
 Parameter: YTRAN <- "-85.3479867"
  
 CHARMM>            calc ztran = @zpos - ?zave
 Parameter: ZPOS -> "51.7336083"
 RDCMND substituted energy or value "?ZAVE" to "68.5"
Evaluating: 51.7336083-68.5
 Parameter: ZTRAN <- "-16.7663917"
  
 CHARMM>            coor trans xdir @xtran ydir @ytran zdir @ztran select target end
 Parameter: XTRAN -> "-125.504683"
 Parameter: YTRAN -> "-85.3479867"
 Parameter: ZTRAN -> "-16.7663917"
 SELRPN>      1 atoms have been selected out of   9402
 TRANSLATION VECTOR  -125.504683  -85.347987  -16.766392
 SELECTED COORDINATES TRANSLATED IN THE MAIN SET.

  
 CHARMM>     
  
 CHARMM>            ! apply a random rotation along XYZ
  
 CHARMM>            calc xphi = ?random * 360.0
 RDCMND substituted energy or value "?RANDOM" to "0.901445417"
Evaluating: 0.901445417*360.0
 Parameter: XPHI <- "324.52035"
  
 CHARMM>            calc yphi = ?random * 360.0
 RDCMND substituted energy or value "?RANDOM" to "0.957213295"
Evaluating: 0.957213295*360.0
 Parameter: YPHI <- "344.596786"
  
 CHARMM>            calc zphi = ?random * 360.0
 RDCMND substituted energy or value "?RANDOM" to "0.950349521"
Evaluating: 0.950349521*360.0
 Parameter: ZPHI <- "342.125828"
  
 CHARMM>            coor rotate xcen @xpos ycen @ypos zcen @zpos xdir 1.0 -
 CHARMM>                phi @xphi select target end
 Parameter: XPOS -> "-57.0046826"
 Parameter: YPOS -> "-16.8479867"
 Parameter: ZPOS -> "51.7336083"
 Parameter: XPHI -> "324.52035"
 SELRPN>      1 atoms have been selected out of   9402
 ROTATION MATRIX
    1.000000    0.000000    0.000000
    0.000000    0.814322   -0.580414
    0.000000    0.580414    0.814322

 AXIS OF ROTATION IS -1.000000  0.000000  0.000000  ANGLE IS   35.48

 SELECTED COORDINATES ROTATED IN THE MAIN SET.

  
 CHARMM>            coor rotate xcen @xpos ycen @ypos zcen @zpos ydir 1.0 -
 CHARMM>                phi @yphi select target end
 Parameter: XPOS -> "-57.0046826"
 Parameter: YPOS -> "-16.8479867"
 Parameter: ZPOS -> "51.7336083"
 Parameter: YPHI -> "344.596786"
 SELRPN>      1 atoms have been selected out of   9402
 ROTATION MATRIX
    0.964081    0.000000    0.265610
    0.000000    1.000000    0.000000
   -0.265610    0.000000    0.964081

 AXIS OF ROTATION IS  0.000000 -1.000000  0.000000  ANGLE IS   15.40

 SELECTED COORDINATES ROTATED IN THE MAIN SET.

  
 CHARMM>            coor rotate xcen @xpos ycen @ypos zcen @zpos zdir 1.0 -
 CHARMM>                phi @zphi select target end
 Parameter: XPOS -> "-57.0046826"
 Parameter: YPOS -> "-16.8479867"
 Parameter: ZPOS -> "51.7336083"
 Parameter: ZPHI -> "342.125828"
 SELRPN>      1 atoms have been selected out of   9402
 ROTATION MATRIX
    0.951733   -0.306928    0.000000
    0.306928    0.951733    0.000000
    0.000000    0.000000    1.000000

 AXIS OF ROTATION IS  0.000000  0.000000 -1.000000  ANGLE IS   17.87

 SELECTED COORDINATES ROTATED IN THE MAIN SET.

  
 CHARMM>     
  
 CHARMM>     
  
 CHARMM>            ! check if the ions are too close to solute
  
 CHARMM>            coor stat sele target end
 SELRPN>      1 atoms have been selected out of   9402
 STATISTICS FOR         1 SELECTED ATOMS:
    XMIN =  -57.004683 XMAX =  -57.004683 XAVE =  -57.004683
    YMIN =  -16.847987 YMAX =  -16.847987 YAVE =  -16.847987
    ZMIN =   51.733608 ZMAX =   51.733608 ZAVE =   51.733608
    WMIN =    1.000000 WMAX =    1.000000 WAVE =    1.000000
  
 CHARMM>            calc dcut = 3.5
Evaluating: 3.5
 Parameter: DCUT <- "3.5"
  
 CHARMM>            calc xmax = ?xmax + @dcut
 Parameter: DCUT -> "3.5"
 RDCMND substituted energy or value "?XMAX" to "-57.004683"
Evaluating: -57.004683+3.5
 Parameter: XMAX <- "-53.504683"
  
 CHARMM>            calc ymax = ?ymax + @dcut
 Parameter: DCUT -> "3.5"
 RDCMND substituted energy or value "?YMAX" to "-16.8479868"
Evaluating: -16.8479868+3.5
 Parameter: YMAX <- "-13.3479868"
  
 CHARMM>            calc zmax = ?zmax + @dcut
 Parameter: DCUT -> "3.5"
 RDCMND substituted energy or value "?ZMAX" to "51.7336084"
Evaluating: 51.7336084+3.5
 Parameter: ZMAX <- "55.2336084"
  
 CHARMM>            calc xmin = ?xmin - @dcut
 Parameter: DCUT -> "3.5"
 RDCMND substituted energy or value "?XMIN" to "-57.004683"
Evaluating: -57.004683-3.5
 Parameter: XMIN <- "-60.504683"
  
 CHARMM>            calc ymin = ?ymin - @dcut
 Parameter: DCUT -> "3.5"
 RDCMND substituted energy or value "?YMIN" to "-16.8479868"
Evaluating: -16.8479868-3.5
 Parameter: YMIN <- "-20.3479868"
  
 CHARMM>            calc zmin = ?zmin - @dcut
 Parameter: DCUT -> "3.5"
 RDCMND substituted energy or value "?ZMIN" to "51.7336084"
Evaluating: 51.7336084-3.5
 Parameter: ZMIN <- "48.2336084"
  
 CHARMM>     
  
 CHARMM>            define JUNK sele .not. target .and. -
 CHARMM>                             prop X .lt. @xmax .and. prop X .gt. @xmin .and. -
 CHARMM>                             prop Y .lt. @ymax .and. prop Y .gt. @ymin .and. -
 CHARMM>                             prop Z .lt. @zmax .and. prop Z .gt. @zmin  end
 Parameter: XMAX -> "-53.504683"
 Parameter: XMIN -> "-60.504683"
 Parameter: YMAX -> "-13.3479868"
 Parameter: YMIN -> "-20.3479868"
 Parameter: ZMAX -> "55.2336084"
 Parameter: ZMIN -> "48.2336084"
 SELRPN>      0 atoms have been selected out of   9402
  
 CHARMM>     
  
 CHARMM>            if ?nsel .gt. 0 then
 RDCMND substituted energy or value "?NSEL" to "0"
 Comparing "0" and "0".
 IF test evaluated as false.  Skip to ELSE or ENDIF
  
 CHARMM>     
  
 CHARMM>            calc cntrand = 0
Evaluating: 0
 Parameter: CNTRAND <- "0"
  
 CHARMM>            increase i by 1
 Parameter: I <- "24"
  
 CHARMM>            if i .le. @nion goto doinit
 Parameter: NION -> "449"
 Comparing "24" and "449".
 IF test evaluated as true.  Performing command
  
 CHARMM>     
  
 CHARMM>            calc cntrand = @cntrand + 1
 Parameter: CNTRAND -> "0"
Evaluating: 0+1
 Parameter: CNTRAND <- "1"
  
 CHARMM>            if cntrand .gt. @cntmax stop ! ABNORMAL TERMINATION: ion placing may not work.. stop here
 Parameter: CNTMAX -> "100"
 Comparing "1" and "100".
 IF test evaluated as false.  Skipping command
  
 CHARMM>     
  
 CHARMM>            calc j = @i
 Parameter: I -> "24"
Evaluating: 24
 Parameter: J <- "24"
  
 CHARMM>            set ion = POS
 Parameter: ION <- "POS"
  
 CHARMM>     
  
 CHARMM>            if j .gt. @npos then
 Parameter: NPOS -> "222"
 Comparing "24" and "222".
 IF test evaluated as false.  Skip to ELSE or ENDIF
  
 CHARMM>     
  
 CHARMM>            define target select segid @ion .and. resid @j end
 Parameter: ION -> "POS"
 Parameter: J -> "24"
 SELRPN>      1 atoms have been selected out of   9402
  
 CHARMM>     
  
 CHARMM>            calc xpos = ( @A - 9.0 ) * ( ?random - 0.5 )
 Parameter: A -> "137"
 RDCMND substituted energy or value "?RANDOM" to "0.234425549"
Evaluating: (137-9.0)*(0.234425549-0.5)
 Parameter: XPOS <- "-33.9935297"
  
 CHARMM>            calc ypos = ( @B - 9.0 ) * ( ?random - 0.5 )
 Parameter: B -> "137"
 RDCMND substituted energy or value "?RANDOM" to "0.141537181"
Evaluating: (137-9.0)*(0.141537181-0.5)
 Parameter: YPOS <- "-45.8832408"
  
 CHARMM>            calc zpos = ( @C - 9.0 ) * ( ?random - 0.5 )
 Parameter: C -> "137"
 RDCMND substituted energy or value "?RANDOM" to "0.58164241"
Evaluating: (137-9.0)*(0.58164241-0.5)
 Parameter: ZPOS <- "10.4502285"
  
 CHARMM>     
  
 CHARMM>            ! move target to selected position
  
 CHARMM>            coor stat select target end
 SELRPN>      1 atoms have been selected out of   9402
 STATISTICS FOR         1 SELECTED ATOMS:
    XMIN =   68.500000 XMAX =   68.500000 XAVE =   68.500000
    YMIN =   68.500000 YMAX =   68.500000 YAVE =   68.500000
    ZMIN =   68.500000 ZMAX =   68.500000 ZAVE =   68.500000
    WMIN =    1.000000 WMAX =    1.000000 WAVE =    1.000000
  
 CHARMM>            calc xtran = @xpos - ?xave
 Parameter: XPOS -> "-33.9935297"
 RDCMND substituted energy or value "?XAVE" to "68.5"
Evaluating: -33.9935297-68.5
 Parameter: XTRAN <- "-102.49353"
  
 CHARMM>            calc ytran = @ypos - ?yave
 Parameter: YPOS -> "-45.8832408"
 RDCMND substituted energy or value "?YAVE" to "68.5"
Evaluating: -45.8832408-68.5
 Parameter: YTRAN <- "-114.383241"
  
 CHARMM>            calc ztran = @zpos - ?zave
 Parameter: ZPOS -> "10.4502285"
 RDCMND substituted energy or value "?ZAVE" to "68.5"
Evaluating: 10.4502285-68.5
 Parameter: ZTRAN <- "-58.0497715"
  
 CHARMM>            coor trans xdir @xtran ydir @ytran zdir @ztran select target end
 Parameter: XTRAN -> "-102.49353"
 Parameter: YTRAN -> "-114.383241"
 Parameter: ZTRAN -> "-58.0497715"
 SELRPN>      1 atoms have been selected out of   9402
 TRANSLATION VECTOR  -102.493530 -114.383241  -58.049771
 SELECTED COORDINATES TRANSLATED IN THE MAIN SET.

  
 CHARMM>     
  
 CHARMM>            ! apply a random rotation along XYZ
  
 CHARMM>            calc xphi = ?random * 360.0
 RDCMND substituted energy or value "?RANDOM" to "0.769735844"
Evaluating: 0.769735844*360.0
 Parameter: XPHI <- "277.104904"
  
 CHARMM>            calc yphi = ?random * 360.0
 RDCMND substituted energy or value "?RANDOM" to "0.301050718"
Evaluating: 0.301050718*360.0
 Parameter: YPHI <- "108.378258"
  
 CHARMM>            calc zphi = ?random * 360.0
 RDCMND substituted energy or value "?RANDOM" to "0.287231844"
Evaluating: 0.287231844*360.0
 Parameter: ZPHI <- "103.403464"
  
 CHARMM>            coor rotate xcen @xpos ycen @ypos zcen @zpos xdir 1.0 -
 CHARMM>                phi @xphi select target end
 Parameter: XPOS -> "-33.9935297"
 Parameter: YPOS -> "-45.8832408"
 Parameter: ZPOS -> "10.4502285"
 Parameter: XPHI -> "277.104904"
 SELRPN>      1 atoms have been selected out of   9402
 ROTATION MATRIX
    1.000000    0.000000    0.000000
    0.000000    0.123686   -0.992321
    0.000000    0.992321    0.123686

 AXIS OF ROTATION IS -1.000000  0.000000  0.000000  ANGLE IS   82.90

 SELECTED COORDINATES ROTATED IN THE MAIN SET.

  
 CHARMM>            coor rotate xcen @xpos ycen @ypos zcen @zpos ydir 1.0 -
 CHARMM>                phi @yphi select target end
 Parameter: XPOS -> "-33.9935297"
 Parameter: YPOS -> "-45.8832408"
 Parameter: ZPOS -> "10.4502285"
 Parameter: YPHI -> "108.378258"
 SELRPN>      1 atoms have been selected out of   9402
 ROTATION MATRIX
   -0.315289    0.000000   -0.948996
    0.000000    1.000000    0.000000
    0.948996    0.000000   -0.315289

 AXIS OF ROTATION IS  0.000000  1.000000  0.000000  ANGLE IS  108.38

 SELECTED COORDINATES ROTATED IN THE MAIN SET.

  
 CHARMM>            coor rotate xcen @xpos ycen @ypos zcen @zpos zdir 1.0 -
 CHARMM>                phi @zphi select target end
 Parameter: XPOS -> "-33.9935297"
 Parameter: YPOS -> "-45.8832408"
 Parameter: ZPOS -> "10.4502285"
 Parameter: ZPHI -> "103.403464"
 SELRPN>      1 atoms have been selected out of   9402
 ROTATION MATRIX
   -0.231807    0.972762    0.000000
   -0.972762   -0.231807    0.000000
    0.000000    0.000000    1.000000

 AXIS OF ROTATION IS  0.000000  0.000000  1.000000  ANGLE IS  103.40

 SELECTED COORDINATES ROTATED IN THE MAIN SET.

  
 CHARMM>     
  
 CHARMM>     
  
 CHARMM>            ! check if the ions are too close to solute
  
 CHARMM>            coor stat sele target end
 SELRPN>      1 atoms have been selected out of   9402
 STATISTICS FOR         1 SELECTED ATOMS:
    XMIN =  -33.993530 XMAX =  -33.993530 XAVE =  -33.993530
    YMIN =  -45.883241 YMAX =  -45.883241 YAVE =  -45.883241
    ZMIN =   10.450228 ZMAX =   10.450228 ZAVE =   10.450228
    WMIN =    1.000000 WMAX =    1.000000 WAVE =    1.000000
  
 CHARMM>            calc dcut = 3.5
Evaluating: 3.5
 Parameter: DCUT <- "3.5"
  
 CHARMM>            calc xmax = ?xmax + @dcut
 Parameter: DCUT -> "3.5"
 RDCMND substituted energy or value "?XMAX" to "-33.9935298"
Evaluating: -33.9935298+3.5
 Parameter: XMAX <- "-30.4935298"
  
 CHARMM>            calc ymax = ?ymax + @dcut
 Parameter: DCUT -> "3.5"
 RDCMND substituted energy or value "?YMAX" to "-45.8832411"
Evaluating: -45.8832411+3.5
 Parameter: YMAX <- "-42.3832411"
  
 CHARMM>            calc zmax = ?zmax + @dcut
 Parameter: DCUT -> "3.5"
 RDCMND substituted energy or value "?ZMAX" to "10.4502283"
Evaluating: 10.4502283+3.5
 Parameter: ZMAX <- "13.9502283"
  
 CHARMM>            calc xmin = ?xmin - @dcut
 Parameter: DCUT -> "3.5"
 RDCMND substituted energy or value "?XMIN" to "-33.9935298"
Evaluating: -33.9935298-3.5
 Parameter: XMIN <- "-37.4935298"
  
 CHARMM>            calc ymin = ?ymin - @dcut
 Parameter: DCUT -> "3.5"
 RDCMND substituted energy or value "?YMIN" to "-45.8832411"
Evaluating: -45.8832411-3.5
 Parameter: YMIN <- "-49.3832411"
  
 CHARMM>            calc zmin = ?zmin - @dcut
 Parameter: DCUT -> "3.5"
 RDCMND substituted energy or value "?ZMIN" to "10.4502283"
Evaluating: 10.4502283-3.5
 Parameter: ZMIN <- "6.9502283"
  
 CHARMM>     
  
 CHARMM>            define JUNK sele .not. target .and. -
 CHARMM>                             prop X .lt. @xmax .and. prop X .gt. @xmin .and. -
 CHARMM>                             prop Y .lt. @ymax .and. prop Y .gt. @ymin .and. -
 CHARMM>                             prop Z .lt. @zmax .and. prop Z .gt. @zmin  end
 Parameter: XMAX -> "-30.4935298"
 Parameter: XMIN -> "-37.4935298"
 Parameter: YMAX -> "-42.3832411"
 Parameter: YMIN -> "-49.3832411"
 Parameter: ZMAX -> "13.9502283"
 Parameter: ZMIN -> "6.9502283"
 SELRPN>      0 atoms have been selected out of   9402
  
 CHARMM>     
  
 CHARMM>            if ?nsel .gt. 0 then
 RDCMND substituted energy or value "?NSEL" to "0"
 Comparing "0" and "0".
 IF test evaluated as false.  Skip to ELSE or ENDIF
  
 CHARMM>     
  
 CHARMM>            calc cntrand = 0
Evaluating: 0
 Parameter: CNTRAND <- "0"
  
 CHARMM>            increase i by 1
 Parameter: I <- "25"
  
 CHARMM>            if i .le. @nion goto doinit
 Parameter: NION -> "449"
 Comparing "25" and "449".
 IF test evaluated as true.  Performing command
  
 CHARMM>     
  
 CHARMM>            calc cntrand = @cntrand + 1
 Parameter: CNTRAND -> "0"
Evaluating: 0+1
 Parameter: CNTRAND <- "1"
  
 CHARMM>            if cntrand .gt. @cntmax stop ! ABNORMAL TERMINATION: ion placing may not work.. stop here
 Parameter: CNTMAX -> "100"
 Comparing "1" and "100".
 IF test evaluated as false.  Skipping command
  
 CHARMM>     
  
 CHARMM>            calc j = @i
 Parameter: I -> "25"
Evaluating: 25
 Parameter: J <- "25"
  
 CHARMM>            set ion = POS
 Parameter: ION <- "POS"
  
 CHARMM>     
  
 CHARMM>            if j .gt. @npos then
 Parameter: NPOS -> "222"
 Comparing "25" and "222".
 IF test evaluated as false.  Skip to ELSE or ENDIF
  
 CHARMM>     
  
 CHARMM>            define target select segid @ion .and. resid @j end
 Parameter: ION -> "POS"
 Parameter: J -> "25"
 SELRPN>      1 atoms have been selected out of   9402
  
 CHARMM>     
  
 CHARMM>            calc xpos = ( @A - 9.0 ) * ( ?random - 0.5 )
 Parameter: A -> "137"
 RDCMND substituted energy or value "?RANDOM" to "0.138670129"
Evaluating: (137-9.0)*(0.138670129-0.5)
 Parameter: XPOS <- "-46.2502235"
  
 CHARMM>            calc ypos = ( @B - 9.0 ) * ( ?random - 0.5 )
 Parameter: B -> "137"
 RDCMND substituted energy or value "?RANDOM" to "0.434612299"
Evaluating: (137-9.0)*(0.434612299-0.5)
 Parameter: YPOS <- "-8.36962573"
  
 CHARMM>            calc zpos = ( @C - 9.0 ) * ( ?random - 0.5 )
 Parameter: C -> "137"
 RDCMND substituted energy or value "?RANDOM" to "0.6366741"
Evaluating: (137-9.0)*(0.6366741-0.5)
 Parameter: ZPOS <- "17.4942848"
  
 CHARMM>     
  
 CHARMM>            ! move target to selected position
  
 CHARMM>            coor stat select target end
 SELRPN>      1 atoms have been selected out of   9402
 STATISTICS FOR         1 SELECTED ATOMS:
    XMIN =   68.500000 XMAX =   68.500000 XAVE =   68.500000
    YMIN =   68.500000 YMAX =   68.500000 YAVE =   68.500000
    ZMIN =   68.500000 ZMAX =   68.500000 ZAVE =   68.500000
    WMIN =    1.000000 WMAX =    1.000000 WAVE =    1.000000
  
 CHARMM>            calc xtran = @xpos - ?xave
 Parameter: XPOS -> "-46.2502235"
 RDCMND substituted energy or value "?XAVE" to "68.5"
Evaluating: -46.2502235-68.5
 Parameter: XTRAN <- "-114.750224"
  
 CHARMM>            calc ytran = @ypos - ?yave
 Parameter: YPOS -> "-8.36962573"
 RDCMND substituted energy or value "?YAVE" to "68.5"
Evaluating: -8.36962573-68.5
 Parameter: YTRAN <- "-76.8696257"
  
 CHARMM>            calc ztran = @zpos - ?zave
 Parameter: ZPOS -> "17.4942848"
 RDCMND substituted energy or value "?ZAVE" to "68.5"
Evaluating: 17.4942848-68.5
 Parameter: ZTRAN <- "-51.0057152"
  
 CHARMM>            coor trans xdir @xtran ydir @ytran zdir @ztran select target end
 Parameter: XTRAN -> "-114.750224"
 Parameter: YTRAN -> "-76.8696257"
 Parameter: ZTRAN -> "-51.0057152"
 SELRPN>      1 atoms have been selected out of   9402
 TRANSLATION VECTOR  -114.750224  -76.869626  -51.005715
 SELECTED COORDINATES TRANSLATED IN THE MAIN SET.

  
 CHARMM>     
  
 CHARMM>            ! apply a random rotation along XYZ
  
 CHARMM>            calc xphi = ?random * 360.0
 RDCMND substituted energy or value "?RANDOM" to "0.301364704"
Evaluating: 0.301364704*360.0
 Parameter: XPHI <- "108.491293"
  
 CHARMM>            calc yphi = ?random * 360.0
 RDCMND substituted energy or value "?RANDOM" to "3.584841506E-02"
Evaluating: 3.584841506E-02*360.0
 Parameter: YPHI <- "12.9054294"
  
 CHARMM>            calc zphi = ?random * 360.0
 RDCMND substituted energy or value "?RANDOM" to "4.562144164E-02"
Evaluating: 4.562144164E-02*360.0
 Parameter: ZPHI <- "16.423719"
  
 CHARMM>            coor rotate xcen @xpos ycen @ypos zcen @zpos xdir 1.0 -
 CHARMM>                phi @xphi select target end
 Parameter: XPOS -> "-46.2502235"
 Parameter: YPOS -> "-8.36962573"
 Parameter: ZPOS -> "17.4942848"
 Parameter: XPHI -> "108.491293"
 SELRPN>      1 atoms have been selected out of   9402
 ROTATION MATRIX
    1.000000    0.000000    0.000000
    0.000000   -0.317161    0.948372
    0.000000   -0.948372   -0.317161

 AXIS OF ROTATION IS  1.000000  0.000000  0.000000  ANGLE IS  108.49

 SELECTED COORDINATES ROTATED IN THE MAIN SET.

  
 CHARMM>            coor rotate xcen @xpos ycen @ypos zcen @zpos ydir 1.0 -
 CHARMM>                phi @yphi select target end
 Parameter: XPOS -> "-46.2502235"
 Parameter: YPOS -> "-8.36962573"
 Parameter: ZPOS -> "17.4942848"
 Parameter: YPHI -> "12.9054294"
 SELRPN>      1 atoms have been selected out of   9402
 ROTATION MATRIX
    0.974740    0.000000   -0.223342
    0.000000    1.000000    0.000000
    0.223342    0.000000    0.974740

 AXIS OF ROTATION IS  0.000000  1.000000  0.000000  ANGLE IS   12.91

 SELECTED COORDINATES ROTATED IN THE MAIN SET.

  
 CHARMM>            coor rotate xcen @xpos ycen @ypos zcen @zpos zdir 1.0 -
 CHARMM>                phi @zphi select target end
 Parameter: XPOS -> "-46.2502235"
 Parameter: YPOS -> "-8.36962573"
 Parameter: ZPOS -> "17.4942848"
 Parameter: ZPHI -> "16.423719"
 SELRPN>      1 atoms have been selected out of   9402
 ROTATION MATRIX
    0.959197    0.282739    0.000000
   -0.282739    0.959197    0.000000
    0.000000    0.000000    1.000000

 AXIS OF ROTATION IS  0.000000  0.000000  1.000000  ANGLE IS   16.42

 SELECTED COORDINATES ROTATED IN THE MAIN SET.

  
 CHARMM>     
  
 CHARMM>     
  
 CHARMM>            ! check if the ions are too close to solute
  
 CHARMM>            coor stat sele target end
 SELRPN>      1 atoms have been selected out of   9402
 STATISTICS FOR         1 SELECTED ATOMS:
    XMIN =  -46.250224 XMAX =  -46.250224 XAVE =  -46.250224
    YMIN =   -8.369626 YMAX =   -8.369626 YAVE =   -8.369626
    ZMIN =   17.494285 ZMAX =   17.494285 ZAVE =   17.494285
    WMIN =    1.000000 WMAX =    1.000000 WAVE =    1.000000
  
 CHARMM>            calc dcut = 3.5
Evaluating: 3.5
 Parameter: DCUT <- "3.5"
  
 CHARMM>            calc xmax = ?xmax + @dcut
 Parameter: DCUT -> "3.5"
 RDCMND substituted energy or value "?XMAX" to "-46.250224"
Evaluating: -46.250224+3.5
 Parameter: XMAX <- "-42.750224"
  
 CHARMM>            calc ymax = ?ymax + @dcut
 Parameter: DCUT -> "3.5"
 RDCMND substituted energy or value "?YMAX" to "-8.3696256"
Evaluating: -8.3696256+3.5
 Parameter: YMAX <- "-4.8696256"
  
 CHARMM>            calc zmax = ?zmax + @dcut
 Parameter: DCUT -> "3.5"
 RDCMND substituted energy or value "?ZMAX" to "17.4942847"
Evaluating: 17.4942847+3.5
 Parameter: ZMAX <- "20.9942847"
  
 CHARMM>            calc xmin = ?xmin - @dcut
 Parameter: DCUT -> "3.5"
 RDCMND substituted energy or value "?XMIN" to "-46.250224"
Evaluating: -46.250224-3.5
 Parameter: XMIN <- "-49.750224"
  
 CHARMM>            calc ymin = ?ymin - @dcut
 Parameter: DCUT -> "3.5"
 RDCMND substituted energy or value "?YMIN" to "-8.3696256"
Evaluating: -8.3696256-3.5
 Parameter: YMIN <- "-11.8696256"
  
 CHARMM>            calc zmin = ?zmin - @dcut
 Parameter: DCUT -> "3.5"
 RDCMND substituted energy or value "?ZMIN" to "17.4942847"
Evaluating: 17.4942847-3.5
 Parameter: ZMIN <- "13.9942847"
  
 CHARMM>     
  
 CHARMM>            define JUNK sele .not. target .and. -
 CHARMM>                             prop X .lt. @xmax .and. prop X .gt. @xmin .and. -
 CHARMM>                             prop Y .lt. @ymax .and. prop Y .gt. @ymin .and. -
 CHARMM>                             prop Z .lt. @zmax .and. prop Z .gt. @zmin  end
 Parameter: XMAX -> "-42.750224"
 Parameter: XMIN -> "-49.750224"
 Parameter: YMAX -> "-4.8696256"
 Parameter: YMIN -> "-11.8696256"
 Parameter: ZMAX -> "20.9942847"
 Parameter: ZMIN -> "13.9942847"
 SELRPN>      9 atoms have been selected out of   9402
  
 CHARMM>     
  
 CHARMM>            if ?nsel .gt. 0 then
 RDCMND substituted energy or value "?NSEL" to "9"
 Comparing "9" and "0".
 IF test evaluated as true.  Performing command
  
 CHARMM>               coor dist cut 4.5 sele target end sele JUNK .and. .not. hydrogen end image
 SELRPN>      1 atoms have been selected out of   9402
 SELRPN>      3 atoms have been selected out of   9402

            DISTANCES FOR SELECTED ATOMS
 8978 POS      POT      25       POT     -8560 PROC     LYS      188      CD            3.2653
 8978 POS      POT      25       POT     -8563 PROC     LYS      188      CE            3.5041
 8978 POS      POT      25       POT     -8566 PROC     LYS      188      NZ            3.8214
 TOTAL EXCLUSION COUNT =         0
 TOTAL 1-4 EXCLUSIONS  =         0
 TOTAL NON-EXCLUSIONS  =         3
  
 CHARMM>               if ?npair .gt. 0 goto doinit
 RDCMND substituted energy or value "?NPAIR" to "3"
 Comparing "3" and "0".
 IF test evaluated as true.  Performing command
  
 CHARMM>     
  
 CHARMM>            calc cntrand = @cntrand + 1
 Parameter: CNTRAND -> "1"
Evaluating: 1+1
 Parameter: CNTRAND <- "2"
  
 CHARMM>            if cntrand .gt. @cntmax stop ! ABNORMAL TERMINATION: ion placing may not work.. stop here
 Parameter: CNTMAX -> "100"
 Comparing "2" and "100".
 IF test evaluated as false.  Skipping command
  
 CHARMM>     
  
 CHARMM>            calc j = @i
 Parameter: I -> "25"
Evaluating: 25
 Parameter: J <- "25"
  
 CHARMM>            set ion = POS
 Parameter: ION <- "POS"
  
 CHARMM>     
  
 CHARMM>            if j .gt. @npos then
 Parameter: NPOS -> "222"
 Comparing "25" and "222".
 IF test evaluated as false.  Skip to ELSE or ENDIF
  
 CHARMM>     
  
 CHARMM>            define target select segid @ion .and. resid @j end
 Parameter: ION -> "POS"
 Parameter: J -> "25"
 SELRPN>      1 atoms have been selected out of   9402
  
 CHARMM>     
  
 CHARMM>            calc xpos = ( @A - 9.0 ) * ( ?random - 0.5 )
 Parameter: A -> "137"
 RDCMND substituted energy or value "?RANDOM" to "0.184879957"
Evaluating: (137-9.0)*(0.184879957-0.5)
 Parameter: XPOS <- "-40.3353655"
  
 CHARMM>            calc ypos = ( @B - 9.0 ) * ( ?random - 0.5 )
 Parameter: B -> "137"
 RDCMND substituted energy or value "?RANDOM" to "9.970155561E-02"
Evaluating: (137-9.0)*(9.970155561E-02-0.5)
 Parameter: YPOS <- "-51.2382009"
  
 CHARMM>            calc zpos = ( @C - 9.0 ) * ( ?random - 0.5 )
 Parameter: C -> "137"
 RDCMND substituted energy or value "?RANDOM" to "0.707524001"
Evaluating: (137-9.0)*(0.707524001-0.5)
 Parameter: ZPOS <- "26.5630721"
  
 CHARMM>     
  
 CHARMM>            ! move target to selected position
  
 CHARMM>            coor stat select target end
 SELRPN>      1 atoms have been selected out of   9402
 STATISTICS FOR         1 SELECTED ATOMS:
    XMIN =  -46.250224 XMAX =  -46.250224 XAVE =  -46.250224
    YMIN =   -8.369626 YMAX =   -8.369626 YAVE =   -8.369626
    ZMIN =   17.494285 ZMAX =   17.494285 ZAVE =   17.494285
    WMIN =    1.000000 WMAX =    1.000000 WAVE =    1.000000
  
 CHARMM>            calc xtran = @xpos - ?xave
 Parameter: XPOS -> "-40.3353655"
 RDCMND substituted energy or value "?XAVE" to "-46.250224"
Evaluating: -40.3353655--46.250224
 Parameter: XTRAN <- "5.9148585"
  
 CHARMM>            calc ytran = @ypos - ?yave
 Parameter: YPOS -> "-51.2382009"
 RDCMND substituted energy or value "?YAVE" to "-8.3696256"
Evaluating: -51.2382009--8.3696256
 Parameter: YTRAN <- "-42.8685753"
  
 CHARMM>            calc ztran = @zpos - ?zave
 Parameter: ZPOS -> "26.5630721"
 RDCMND substituted energy or value "?ZAVE" to "17.4942847"
Evaluating: 26.5630721-17.4942847
 Parameter: ZTRAN <- "9.0687874"
  
 CHARMM>            coor trans xdir @xtran ydir @ytran zdir @ztran select target end
 Parameter: XTRAN -> "5.9148585"
 Parameter: YTRAN -> "-42.8685753"
 Parameter: ZTRAN -> "9.0687874"
 SELRPN>      1 atoms have been selected out of   9402
 TRANSLATION VECTOR     5.914859  -42.868575    9.068787
 SELECTED COORDINATES TRANSLATED IN THE MAIN SET.

  
 CHARMM>     
  
 CHARMM>            ! apply a random rotation along XYZ
  
 CHARMM>            calc xphi = ?random * 360.0
 RDCMND substituted energy or value "?RANDOM" to "0.663941824"
Evaluating: 0.663941824*360.0
 Parameter: XPHI <- "239.019057"
  
 CHARMM>            calc yphi = ?random * 360.0
 RDCMND substituted energy or value "?RANDOM" to "0.270970303"
Evaluating: 0.270970303*360.0
 Parameter: YPHI <- "97.5493091"
  
 CHARMM>            calc zphi = ?random * 360.0
 RDCMND substituted energy or value "?RANDOM" to "0.442282139"
Evaluating: 0.442282139*360.0
 Parameter: ZPHI <- "159.22157"
  
 CHARMM>            coor rotate xcen @xpos ycen @ypos zcen @zpos xdir 1.0 -
 CHARMM>                phi @xphi select target end
 Parameter: XPOS -> "-40.3353655"
 Parameter: YPOS -> "-51.2382009"
 Parameter: ZPOS -> "26.5630721"
 Parameter: XPHI -> "239.019057"
 SELRPN>      1 atoms have been selected out of   9402
 ROTATION MATRIX
    1.000000    0.000000    0.000000
    0.000000   -0.514753   -0.857339
    0.000000    0.857339   -0.514753

 AXIS OF ROTATION IS -1.000000  0.000000  0.000000  ANGLE IS  120.98

 SELECTED COORDINATES ROTATED IN THE MAIN SET.

  
 CHARMM>            coor rotate xcen @xpos ycen @ypos zcen @zpos ydir 1.0 -
 CHARMM>                phi @yphi select target end
 Parameter: XPOS -> "-40.3353655"
 Parameter: YPOS -> "-51.2382009"
 Parameter: ZPOS -> "26.5630721"
 Parameter: YPHI -> "97.5493091"
 SELRPN>      1 atoms have been selected out of   9402
 ROTATION MATRIX
   -0.131379    0.000000   -0.991332
    0.000000    1.000000    0.000000
    0.991332    0.000000   -0.131379

 AXIS OF ROTATION IS  0.000000  1.000000  0.000000  ANGLE IS   97.55

 SELECTED COORDINATES ROTATED IN THE MAIN SET.

  
 CHARMM>            coor rotate xcen @xpos ycen @ypos zcen @zpos zdir 1.0 -
 CHARMM>                phi @zphi select target end
 Parameter: XPOS -> "-40.3353655"
 Parameter: YPOS -> "-51.2382009"
 Parameter: ZPOS -> "26.5630721"
 Parameter: ZPHI -> "159.22157"
 SELRPN>      1 atoms have been selected out of   9402
 ROTATION MATRIX
   -0.934959    0.354755    0.000000
   -0.354755   -0.934959    0.000000
    0.000000    0.000000    1.000000

 AXIS OF ROTATION IS  0.000000  0.000000  1.000000  ANGLE IS  159.22

 SELECTED COORDINATES ROTATED IN THE MAIN SET.

  
 CHARMM>     
  
 CHARMM>     
  
 CHARMM>            ! check if the ions are too close to solute
  
 CHARMM>            coor stat sele target end
 SELRPN>      1 atoms have been selected out of   9402
 STATISTICS FOR         1 SELECTED ATOMS:
    XMIN =  -40.335365 XMAX =  -40.335365 XAVE =  -40.335365
    YMIN =  -51.238201 YMAX =  -51.238201 YAVE =  -51.238201
    ZMIN =   26.563072 ZMAX =   26.563072 ZAVE =   26.563072
    WMIN =    1.000000 WMAX =    1.000000 WAVE =    1.000000
  
 CHARMM>            calc dcut = 3.5
Evaluating: 3.5
 Parameter: DCUT <- "3.5"
  
 CHARMM>            calc xmax = ?xmax + @dcut
 Parameter: DCUT -> "3.5"
 RDCMND substituted energy or value "?XMAX" to "-40.3353655"
Evaluating: -40.3353655+3.5
 Parameter: XMAX <- "-36.8353655"
  
 CHARMM>            calc ymax = ?ymax + @dcut
 Parameter: DCUT -> "3.5"
 RDCMND substituted energy or value "?YMAX" to "-51.2382009"
Evaluating: -51.2382009+3.5
 Parameter: YMAX <- "-47.7382009"
  
 CHARMM>            calc zmax = ?zmax + @dcut
 Parameter: DCUT -> "3.5"
 RDCMND substituted energy or value "?ZMAX" to "26.5630721"
Evaluating: 26.5630721+3.5
 Parameter: ZMAX <- "30.0630721"
  
 CHARMM>            calc xmin = ?xmin - @dcut
 Parameter: DCUT -> "3.5"
 RDCMND substituted energy or value "?XMIN" to "-40.3353655"
Evaluating: -40.3353655-3.5
 Parameter: XMIN <- "-43.8353655"
  
 CHARMM>            calc ymin = ?ymin - @dcut
 Parameter: DCUT -> "3.5"
 RDCMND substituted energy or value "?YMIN" to "-51.2382009"
Evaluating: -51.2382009-3.5
 Parameter: YMIN <- "-54.7382009"
  
 CHARMM>            calc zmin = ?zmin - @dcut
 Parameter: DCUT -> "3.5"
 RDCMND substituted energy or value "?ZMIN" to "26.5630721"
Evaluating: 26.5630721-3.5
 Parameter: ZMIN <- "23.0630721"
  
 CHARMM>     
  
 CHARMM>            define JUNK sele .not. target .and. -
 CHARMM>                             prop X .lt. @xmax .and. prop X .gt. @xmin .and. -
 CHARMM>                             prop Y .lt. @ymax .and. prop Y .gt. @ymin .and. -
 CHARMM>                             prop Z .lt. @zmax .and. prop Z .gt. @zmin  end
 Parameter: XMAX -> "-36.8353655"
 Parameter: XMIN -> "-43.8353655"
 Parameter: YMAX -> "-47.7382009"
 Parameter: YMIN -> "-54.7382009"
 Parameter: ZMAX -> "30.0630721"
 Parameter: ZMIN -> "23.0630721"
 SELRPN>      0 atoms have been selected out of   9402
  
 CHARMM>     
  
 CHARMM>            if ?nsel .gt. 0 then
 RDCMND substituted energy or value "?NSEL" to "0"
 Comparing "0" and "0".
 IF test evaluated as false.  Skip to ELSE or ENDIF
  
 CHARMM>     
  
 CHARMM>            calc cntrand = 0
Evaluating: 0
 Parameter: CNTRAND <- "0"
  
 CHARMM>            increase i by 1
 Parameter: I <- "26"
  
 CHARMM>            if i .le. @nion goto doinit
 Parameter: NION -> "449"
 Comparing "26" and "449".
 IF test evaluated as true.  Performing command
  
 CHARMM>     
  
 CHARMM>            calc cntrand = @cntrand + 1
 Parameter: CNTRAND -> "0"
Evaluating: 0+1
 Parameter: CNTRAND <- "1"
  
 CHARMM>            if cntrand .gt. @cntmax stop ! ABNORMAL TERMINATION: ion placing may not work.. stop here
 Parameter: CNTMAX -> "100"
 Comparing "1" and "100".
 IF test evaluated as false.  Skipping command
  
 CHARMM>     
  
 CHARMM>            calc j = @i
 Parameter: I -> "26"
Evaluating: 26
 Parameter: J <- "26"
  
 CHARMM>            set ion = POS
 Parameter: ION <- "POS"
  
 CHARMM>     
  
 CHARMM>            if j .gt. @npos then
 Parameter: NPOS -> "222"
 Comparing "26" and "222".
 IF test evaluated as false.  Skip to ELSE or ENDIF
  
 CHARMM>     
  
 CHARMM>            define target select segid @ion .and. resid @j end
 Parameter: ION -> "POS"
 Parameter: J -> "26"
 SELRPN>      1 atoms have been selected out of   9402
  
 CHARMM>     
  
 CHARMM>            calc xpos = ( @A - 9.0 ) * ( ?random - 0.5 )
 Parameter: A -> "137"
 RDCMND substituted energy or value "?RANDOM" to "0.809633353"
Evaluating: (137-9.0)*(0.809633353-0.5)
 Parameter: XPOS <- "39.6330692"
  
 CHARMM>            calc ypos = ( @B - 9.0 ) * ( ?random - 0.5 )
 Parameter: B -> "137"
 RDCMND substituted energy or value "?RANDOM" to "0.793041398"
Evaluating: (137-9.0)*(0.793041398-0.5)
 Parameter: YPOS <- "37.5092989"
  
 CHARMM>            calc zpos = ( @C - 9.0 ) * ( ?random - 0.5 )
 Parameter: C -> "137"
 RDCMND substituted energy or value "?RANDOM" to "0.410140797"
Evaluating: (137-9.0)*(0.410140797-0.5)
 Parameter: ZPOS <- "-11.501978"
  
 CHARMM>     
  
 CHARMM>            ! move target to selected position
  
 CHARMM>            coor stat select target end
 SELRPN>      1 atoms have been selected out of   9402
 STATISTICS FOR         1 SELECTED ATOMS:
    XMIN =   68.500000 XMAX =   68.500000 XAVE =   68.500000
    YMIN =   68.500000 YMAX =   68.500000 YAVE =   68.500000
    ZMIN =   68.500000 ZMAX =   68.500000 ZAVE =   68.500000
    WMIN =    1.000000 WMAX =    1.000000 WAVE =    1.000000
  
 CHARMM>            calc xtran = @xpos - ?xave
 Parameter: XPOS -> "39.6330692"
 RDCMND substituted energy or value "?XAVE" to "68.5"
Evaluating: 39.6330692-68.5
 Parameter: XTRAN <- "-28.8669308"
  
 CHARMM>            calc ytran = @ypos - ?yave
 Parameter: YPOS -> "37.5092989"
 RDCMND substituted energy or value "?YAVE" to "68.5"
Evaluating: 37.5092989-68.5
 Parameter: YTRAN <- "-30.9907011"
  
 CHARMM>            calc ztran = @zpos - ?zave
 Parameter: ZPOS -> "-11.501978"
 RDCMND substituted energy or value "?ZAVE" to "68.5"
Evaluating: -11.501978-68.5
 Parameter: ZTRAN <- "-80.001978"
  
 CHARMM>            coor trans xdir @xtran ydir @ytran zdir @ztran select target end
 Parameter: XTRAN -> "-28.8669308"
 Parameter: YTRAN -> "-30.9907011"
 Parameter: ZTRAN -> "-80.001978"
 SELRPN>      1 atoms have been selected out of   9402
 TRANSLATION VECTOR   -28.866931  -30.990701  -80.001978
 SELECTED COORDINATES TRANSLATED IN THE MAIN SET.

  
 CHARMM>     
  
 CHARMM>            ! apply a random rotation along XYZ
  
 CHARMM>            calc xphi = ?random * 360.0
 RDCMND substituted energy or value "?RANDOM" to "0.810005194"
Evaluating: 0.810005194*360.0
 Parameter: XPHI <- "291.60187"
  
 CHARMM>            calc yphi = ?random * 360.0
 RDCMND substituted energy or value "?RANDOM" to "0.33240491"
Evaluating: 0.33240491*360.0
 Parameter: YPHI <- "119.665768"
  
 CHARMM>            calc zphi = ?random * 360.0
 RDCMND substituted energy or value "?RANDOM" to "0.659087685"
Evaluating: 0.659087685*360.0
 Parameter: ZPHI <- "237.271567"
  
 CHARMM>            coor rotate xcen @xpos ycen @ypos zcen @zpos xdir 1.0 -
 CHARMM>                phi @xphi select target end
 Parameter: XPOS -> "39.6330692"
 Parameter: YPOS -> "37.5092989"
 Parameter: ZPOS -> "-11.501978"
 Parameter: XPHI -> "291.60187"
 SELRPN>      1 atoms have been selected out of   9402
 ROTATION MATRIX
    1.000000    0.000000    0.000000
    0.000000    0.368155   -0.929764
    0.000000    0.929764    0.368155

 AXIS OF ROTATION IS -1.000000  0.000000  0.000000  ANGLE IS   68.40

 SELECTED COORDINATES ROTATED IN THE MAIN SET.

  
 CHARMM>            coor rotate xcen @xpos ycen @ypos zcen @zpos ydir 1.0 -
 CHARMM>                phi @yphi select target end
 Parameter: XPOS -> "39.6330692"
 Parameter: YPOS -> "37.5092989"
 Parameter: ZPOS -> "-11.501978"
 Parameter: YPHI -> "119.665768"
 SELRPN>      1 atoms have been selected out of   9402
 ROTATION MATRIX
   -0.494940    0.000000   -0.868927
    0.000000    1.000000    0.000000
    0.868927    0.000000   -0.494940

 AXIS OF ROTATION IS  0.000000  1.000000  0.000000  ANGLE IS  119.67

 SELECTED COORDINATES ROTATED IN THE MAIN SET.

  
 CHARMM>            coor rotate xcen @xpos ycen @ypos zcen @zpos zdir 1.0 -
 CHARMM>                phi @zphi select target end
 Parameter: XPOS -> "39.6330692"
 Parameter: YPOS -> "37.5092989"
 Parameter: ZPOS -> "-11.501978"
 Parameter: ZPHI -> "237.271567"
 SELRPN>      1 atoms have been selected out of   9402
 ROTATION MATRIX
   -0.540658   -0.841243    0.000000
    0.841243   -0.540658    0.000000
    0.000000    0.000000    1.000000

 AXIS OF ROTATION IS  0.000000  0.000000 -1.000000  ANGLE IS  122.73

 SELECTED COORDINATES ROTATED IN THE MAIN SET.

  
 CHARMM>     
  
 CHARMM>     
  
 CHARMM>            ! check if the ions are too close to solute
  
 CHARMM>            coor stat sele target end
 SELRPN>      1 atoms have been selected out of   9402
 STATISTICS FOR         1 SELECTED ATOMS:
    XMIN =   39.633069 XMAX =   39.633069 XAVE =   39.633069
    YMIN =   37.509299 YMAX =   37.509299 YAVE =   37.509299
    ZMIN =  -11.501978 ZMAX =  -11.501978 ZAVE =  -11.501978
    WMIN =    1.000000 WMAX =    1.000000 WAVE =    1.000000
  
 CHARMM>            calc dcut = 3.5
Evaluating: 3.5
 Parameter: DCUT <- "3.5"
  
 CHARMM>            calc xmax = ?xmax + @dcut
 Parameter: DCUT -> "3.5"
 RDCMND substituted energy or value "?XMAX" to "39.6330692"
Evaluating: 39.6330692+3.5
 Parameter: XMAX <- "43.1330692"
  
 CHARMM>            calc ymax = ?ymax + @dcut
 Parameter: DCUT -> "3.5"
 RDCMND substituted energy or value "?YMAX" to "37.5092989"
Evaluating: 37.5092989+3.5
 Parameter: YMAX <- "41.0092989"
  
 CHARMM>            calc zmax = ?zmax + @dcut
 Parameter: DCUT -> "3.5"
 RDCMND substituted energy or value "?ZMAX" to "-11.501978"
Evaluating: -11.501978+3.5
 Parameter: ZMAX <- "-8.001978"
  
 CHARMM>            calc xmin = ?xmin - @dcut
 Parameter: DCUT -> "3.5"
 RDCMND substituted energy or value "?XMIN" to "39.6330692"
Evaluating: 39.6330692-3.5
 Parameter: XMIN <- "36.1330692"
  
 CHARMM>            calc ymin = ?ymin - @dcut
 Parameter: DCUT -> "3.5"
 RDCMND substituted energy or value "?YMIN" to "37.5092989"
Evaluating: 37.5092989-3.5
 Parameter: YMIN <- "34.0092989"
  
 CHARMM>            calc zmin = ?zmin - @dcut
 Parameter: DCUT -> "3.5"
 RDCMND substituted energy or value "?ZMIN" to "-11.501978"
Evaluating: -11.501978-3.5
 Parameter: ZMIN <- "-15.001978"
  
 CHARMM>     
  
 CHARMM>            define JUNK sele .not. target .and. -
 CHARMM>                             prop X .lt. @xmax .and. prop X .gt. @xmin .and. -
 CHARMM>                             prop Y .lt. @ymax .and. prop Y .gt. @ymin .and. -
 CHARMM>                             prop Z .lt. @zmax .and. prop Z .gt. @zmin  end
 Parameter: XMAX -> "43.1330692"
 Parameter: XMIN -> "36.1330692"
 Parameter: YMAX -> "41.0092989"
 Parameter: YMIN -> "34.0092989"
 Parameter: ZMAX -> "-8.001978"
 Parameter: ZMIN -> "-15.001978"
 SELRPN>      0 atoms have been selected out of   9402
  
 CHARMM>     
  
 CHARMM>            if ?nsel .gt. 0 then
 RDCMND substituted energy or value "?NSEL" to "0"
 Comparing "0" and "0".
 IF test evaluated as false.  Skip to ELSE or ENDIF
  
 CHARMM>     
  
 CHARMM>            calc cntrand = 0
Evaluating: 0
 Parameter: CNTRAND <- "0"
  
 CHARMM>            increase i by 1
 Parameter: I <- "27"
  
 CHARMM>            if i .le. @nion goto doinit
 Parameter: NION -> "449"
 Comparing "27" and "449".
 IF test evaluated as true.  Performing command
  
 CHARMM>     
  
 CHARMM>            calc cntrand = @cntrand + 1
 Parameter: CNTRAND -> "0"
Evaluating: 0+1
 Parameter: CNTRAND <- "1"
  
 CHARMM>            if cntrand .gt. @cntmax stop ! ABNORMAL TERMINATION: ion placing may not work.. stop here
 Parameter: CNTMAX -> "100"
 Comparing "1" and "100".
 IF test evaluated as false.  Skipping command
  
 CHARMM>     
  
 CHARMM>            calc j = @i
 Parameter: I -> "27"
Evaluating: 27
 Parameter: J <- "27"
  
 CHARMM>            set ion = POS
 Parameter: ION <- "POS"
  
 CHARMM>     
  
 CHARMM>            if j .gt. @npos then
 Parameter: NPOS -> "222"
 Comparing "27" and "222".
 IF test evaluated as false.  Skip to ELSE or ENDIF
  
 CHARMM>     
  
 CHARMM>            define target select segid @ion .and. resid @j end
 Parameter: ION -> "POS"
 Parameter: J -> "27"
 SELRPN>      1 atoms have been selected out of   9402
  
 CHARMM>     
  
 CHARMM>            calc xpos = ( @A - 9.0 ) * ( ?random - 0.5 )
 Parameter: A -> "137"
 RDCMND substituted energy or value "?RANDOM" to "0.424489881"
Evaluating: (137-9.0)*(0.424489881-0.5)
 Parameter: XPOS <- "-9.66529523"
  
 CHARMM>            calc ypos = ( @B - 9.0 ) * ( ?random - 0.5 )
 Parameter: B -> "137"
 RDCMND substituted energy or value "?RANDOM" to "0.474562911"
Evaluating: (137-9.0)*(0.474562911-0.5)
 Parameter: YPOS <- "-3.25594739"
  
 CHARMM>            calc zpos = ( @C - 9.0 ) * ( ?random - 0.5 )
 Parameter: C -> "137"
 RDCMND substituted energy or value "?RANDOM" to "0.194354119"
Evaluating: (137-9.0)*(0.194354119-0.5)
 Parameter: ZPOS <- "-39.1226728"
  
 CHARMM>     
  
 CHARMM>            ! move target to selected position
  
 CHARMM>            coor stat select target end
 SELRPN>      1 atoms have been selected out of   9402
 STATISTICS FOR         1 SELECTED ATOMS:
    XMIN =   68.500000 XMAX =   68.500000 XAVE =   68.500000
    YMIN =   68.500000 YMAX =   68.500000 YAVE =   68.500000
    ZMIN =   68.500000 ZMAX =   68.500000 ZAVE =   68.500000
    WMIN =    1.000000 WMAX =    1.000000 WAVE =    1.000000
  
 CHARMM>            calc xtran = @xpos - ?xave
 Parameter: XPOS -> "-9.66529523"
 RDCMND substituted energy or value "?XAVE" to "68.5"
Evaluating: -9.66529523-68.5
 Parameter: XTRAN <- "-78.1652952"
  
 CHARMM>            calc ytran = @ypos - ?yave
 Parameter: YPOS -> "-3.25594739"
 RDCMND substituted energy or value "?YAVE" to "68.5"
Evaluating: -3.25594739-68.5
 Parameter: YTRAN <- "-71.7559474"
  
 CHARMM>            calc ztran = @zpos - ?zave
 Parameter: ZPOS -> "-39.1226728"
 RDCMND substituted energy or value "?ZAVE" to "68.5"
Evaluating: -39.1226728-68.5
 Parameter: ZTRAN <- "-107.622673"
  
 CHARMM>            coor trans xdir @xtran ydir @ytran zdir @ztran select target end
 Parameter: XTRAN -> "-78.1652952"
 Parameter: YTRAN -> "-71.7559474"
 Parameter: ZTRAN -> "-107.622673"
 SELRPN>      1 atoms have been selected out of   9402
 TRANSLATION VECTOR   -78.165295  -71.755947 -107.622673
 SELECTED COORDINATES TRANSLATED IN THE MAIN SET.

  
 CHARMM>     
  
 CHARMM>            ! apply a random rotation along XYZ
  
 CHARMM>            calc xphi = ?random * 360.0
 RDCMND substituted energy or value "?RANDOM" to "4.686372297E-02"
Evaluating: 4.686372297E-02*360.0
 Parameter: XPHI <- "16.8709403"
  
 CHARMM>            calc yphi = ?random * 360.0
 RDCMND substituted energy or value "?RANDOM" to "0.74495084"
Evaluating: 0.74495084*360.0
 Parameter: YPHI <- "268.182302"
  
 CHARMM>            calc zphi = ?random * 360.0
 RDCMND substituted energy or value "?RANDOM" to "0.177699523"
Evaluating: 0.177699523*360.0
 Parameter: ZPHI <- "63.9718283"
  
 CHARMM>            coor rotate xcen @xpos ycen @ypos zcen @zpos xdir 1.0 -
 CHARMM>                phi @xphi select target end
 Parameter: XPOS -> "-9.66529523"
 Parameter: YPOS -> "-3.25594739"
 Parameter: ZPOS -> "-39.1226728"
 Parameter: XPHI -> "16.8709403"
 SELRPN>      1 atoms have been selected out of   9402
 ROTATION MATRIX
    1.000000    0.000000    0.000000
    0.000000    0.956961    0.290217
    0.000000   -0.290217    0.956961

 AXIS OF ROTATION IS  1.000000  0.000000  0.000000  ANGLE IS   16.87

 SELECTED COORDINATES ROTATED IN THE MAIN SET.

  
 CHARMM>            coor rotate xcen @xpos ycen @ypos zcen @zpos ydir 1.0 -
 CHARMM>                phi @yphi select target end
 Parameter: XPOS -> "-9.66529523"
 Parameter: YPOS -> "-3.25594739"
 Parameter: ZPOS -> "-39.1226728"
 Parameter: YPHI -> "268.182302"
 SELRPN>      1 atoms have been selected out of   9402
 ROTATION MATRIX
   -0.031719    0.000000    0.999497
    0.000000    1.000000    0.000000
   -0.999497    0.000000   -0.031719

 AXIS OF ROTATION IS  0.000000 -1.000000  0.000000  ANGLE IS   91.82

 SELECTED COORDINATES ROTATED IN THE MAIN SET.

  
 CHARMM>            coor rotate xcen @xpos ycen @ypos zcen @zpos zdir 1.0 -
 CHARMM>                phi @zphi select target end
 Parameter: XPOS -> "-9.66529523"
 Parameter: YPOS -> "-3.25594739"
 Parameter: ZPOS -> "-39.1226728"
 Parameter: ZPHI -> "63.9718283"
 SELRPN>      1 atoms have been selected out of   9402
 ROTATION MATRIX
    0.438813    0.898578    0.000000
   -0.898578    0.438813    0.000000
    0.000000    0.000000    1.000000

 AXIS OF ROTATION IS  0.000000  0.000000  1.000000  ANGLE IS   63.97

 SELECTED COORDINATES ROTATED IN THE MAIN SET.

  
 CHARMM>     
  
 CHARMM>     
  
 CHARMM>            ! check if the ions are too close to solute
  
 CHARMM>            coor stat sele target end
 SELRPN>      1 atoms have been selected out of   9402
 STATISTICS FOR         1 SELECTED ATOMS:
    XMIN =   -9.665295 XMAX =   -9.665295 XAVE =   -9.665295
    YMIN =   -3.255947 YMAX =   -3.255947 YAVE =   -3.255947
[truncated: 35,607,968 more chars]
