# Supplementary material for: Integrative Computational Prediction Strategy for Antibody–Antigen Binding: A Case Study on Interleukin‑1 Beta
Source: J Chem Inf Model. 2026 May 27;66(11):6659–75. doi: 10.1021/acs.jcim.6c00781 (PMC13250912; doi:10.1021/acs.jcim.6c00781)
Supplement: Supplementary file 3 [file ci6c00781_si_003.zip › charmm-gui-4g6m-Blind-r01/step2.2_ions.psf]

PSF EXT CMAP XPLOR

         5 !NTITLE
* SET NIONTYPES = 1                                                             
* SET NPOSTOT = 222                                                             
* SET NNEGTOT = 227                                                             
* SET NIONTOT = 449                                                             
*  DATE:     8/20/25     13:37: 6      CREATED BY USER: charmm-gui              

       449 !NATOM
         1 IONS     1        POT      POT      POT       1.00000       39.0983           0
         2 IONS     2        POT      POT      POT       1.00000       39.0983           0
         3 IONS     3        POT      POT      POT       1.00000       39.0983           0
         4 IONS     4        POT      POT      POT       1.00000       39.0983           0
         5 IONS     5        POT      POT      POT       1.00000       39.0983           0
         6 IONS     6        POT      POT      POT       1.00000       39.0983           0
         7 IONS     7        POT      POT      POT       1.00000       39.0983           0
         8 IONS     8        POT      POT      POT       1.00000       39.0983           0
         9 IONS     9        POT      POT      POT       1.00000       39.0983           0
        10 IONS     10       POT      POT      POT       1.00000       39.0983           0
        11 IONS     11       POT      POT      POT       1.00000       39.0983           0
        12 IONS     12       POT      POT      POT       1.00000       39.0983           0
        13 IONS     13       POT      POT      POT       1.00000       39.0983           0
        14 IONS     14       POT      POT      POT       1.00000       39.0983           0
        15 IONS     15       POT      POT      POT       1.00000       39.0983           0
        16 IONS     16       POT      POT      POT       1.00000       39.0983           0
        17 IONS     17       POT      POT      POT       1.00000       39.0983           0
        18 IONS     18       POT      POT      POT       1.00000       39.0983           0
        19 IONS     19       POT      POT      POT       1.00000       39.0983           0
        20 IONS     20       POT      POT      POT       1.00000       39.0983           0
        21 IONS     21       POT      POT      POT       1.00000       39.0983           0
        22 IONS     22       POT      POT      POT       1.00000       39.0983           0
        23 IONS     23       POT      POT      POT       1.00000       39.0983           0
        24 IONS     24       POT      POT      POT       1.00000       39.0983           0
        25 IONS     25       POT      POT      POT       1.00000       39.0983           0
        26 IONS     26       POT      POT      POT       1.00000       39.0983           0
        27 IONS     27       POT      POT      POT       1.00000       39.0983           0
        28 IONS     28       POT      POT      POT       1.00000       39.0983           0
        29 IONS     29       POT      POT      POT       1.00000       39.0983           0
        30 IONS     30       POT      POT      POT       1.00000       39.0983           0
        31 IONS     31       POT      POT      POT       1.00000       39.0983           0
        32 IONS     32       POT      POT      POT       1.00000       39.0983           0
        33 IONS     33       POT      POT      POT       1.00000       39.0983           0
        34 IONS     34       POT      POT      POT       1.00000       39.0983           0
        35 IONS     35       POT      POT      POT       1.00000       39.0983           0
        36 IONS     36       POT      POT      POT       1.00000       39.0983           0
        37 IONS     37       POT      POT      POT       1.00000       39.0983           0
        38 IONS     38       POT      POT      POT       1.00000       39.0983           0
        39 IONS     39       POT      POT      POT       1.00000       39.0983           0
        40 IONS     40       POT      POT      POT       1.00000       39.0983           0
        41 IONS     41       POT      POT      POT       1.00000       39.0983           0
        42 IONS     42       POT      POT      POT       1.00000       39.0983           0
        43 IONS     43       POT      POT      POT       1.00000       39.0983           0
        44 IONS     44       POT      POT      POT       1.00000       39.0983           0
        45 IONS     45       POT      POT      POT       1.00000       39.0983           0
        46 IONS     46       POT      POT      POT       1.00000       39.0983           0
        47 IONS     47       POT      POT      POT       1.00000       39.0983           0
        48 IONS     48       POT      POT      POT       1.00000       39.0983           0
        49 IONS     49       POT      POT      POT       1.00000       39.0983           0
        50 IONS     50       POT      POT      POT       1.00000       39.0983           0
        51 IONS     51       POT      POT      POT       1.00000       39.0983           0
        52 IONS     52       POT      POT      POT       1.00000       39.0983           0
        53 IONS     53       POT      POT      POT       1.00000       39.0983           0
        54 IONS     54       POT      POT      POT       1.00000       39.0983           0
        55 IONS     55       POT      POT      POT       1.00000       39.0983           0
        56 IONS     56       POT      POT      POT       1.00000       39.0983           0
        57 IONS     57       POT      POT      POT       1.00000       39.0983           0
        58 IONS     58       POT      POT      POT       1.00000       39.0983           0
        59 IONS     59       POT      POT      POT       1.00000       39.0983           0
        60 IONS     60       POT      POT      POT       1.00000       39.0983           0
        61 IONS     61       POT      POT      POT       1.00000       39.0983           0
        62 IONS     62       POT      POT      POT       1.00000       39.0983           0
        63 IONS     63       POT      POT      POT       1.00000       39.0983           0
        64 IONS     64       POT      POT      POT       1.00000       39.0983           0
        65 IONS     65       POT      POT      POT       1.00000       39.0983           0
        66 IONS     66       POT      POT      POT       1.00000       39.0983           0
        67 IONS     67       POT      POT      POT       1.00000       39.0983           0
        68 IONS     68       POT      POT      POT       1.00000       39.0983           0
        69 IONS     69       POT      POT      POT       1.00000       39.0983           0
        70 IONS     70       POT      POT      POT       1.00000       39.0983           0
        71 IONS     71       POT      POT      POT       1.00000       39.0983           0
        72 IONS     72       POT      POT      POT       1.00000       39.0983           0
        73 IONS     73       POT      POT      POT       1.00000       39.0983           0
        74 IONS     74       POT      POT      POT       1.00000       39.0983           0
        75 IONS     75       POT      POT      POT       1.00000       39.0983           0
        76 IONS     76       POT      POT      POT       1.00000       39.0983           0
        77 IONS     77       POT      POT      POT       1.00000       39.0983           0
        78 IONS     78       POT      POT      POT       1.00000       39.0983           0
        79 IONS     79       POT      POT      POT       1.00000       39.0983           0
        80 IONS     80       POT      POT      POT       1.00000       39.0983           0
        81 IONS     81       POT      POT      POT       1.00000       39.0983           0
        82 IONS     82       POT      POT      POT       1.00000       39.0983           0
        83 IONS     83       POT      POT      POT       1.00000       39.0983           0
        84 IONS     84       POT      POT      POT       1.00000       39.0983           0
        85 IONS     85       POT      POT      POT       1.00000       39.0983           0
        86 IONS     86       POT      POT      POT       1.00000       39.0983           0
        87 IONS     87       POT      POT      POT       1.00000       39.0983           0
        88 IONS     88       POT      POT      POT       1.00000       39.0983           0
        89 IONS     89       POT      POT      POT       1.00000       39.0983           0
        90 IONS     90       POT      POT      POT       1.00000       39.0983           0
        91 IONS     91       POT      POT      POT       1.00000       39.0983           0
        92 IONS     92       POT      POT      POT       1.00000       39.0983           0
        93 IONS     93       POT      POT      POT       1.00000       39.0983           0
        94 IONS     94       POT      POT      POT       1.00000       39.0983           0
        95 IONS     95       POT      POT      POT       1.00000       39.0983           0
        96 IONS     96       POT      POT      POT       1.00000       39.0983           0
        97 IONS     97       POT      POT      POT       1.00000       39.0983           0
        98 IONS     98       POT      POT      POT       1.00000       39.0983           0
        99 IONS     99       POT      POT      POT       1.00000       39.0983           0
       100 IONS     100      POT      POT      POT       1.00000       39.0983           0
       101 IONS     101      POT      POT      POT       1.00000       39.0983           0
       102 IONS     102      POT      POT      POT       1.00000       39.0983           0
       103 IONS     103      POT      POT      POT       1.00000       39.0983           0
       104 IONS     104      POT      POT      POT       1.00000       39.0983           0
       105 IONS     105      POT      POT      POT       1.00000       39.0983           0
       106 IONS     106      POT      POT      POT       1.00000       39.0983           0
       107 IONS     107      POT      POT      POT       1.00000       39.0983           0
       108 IONS     108      POT      POT      POT       1.00000       39.0983           0
       109 IONS     109      POT      POT      POT       1.00000       39.0983           0
       110 IONS     110      POT      POT      POT       1.00000       39.0983           0
       111 IONS     111      POT      POT      POT       1.00000       39.0983           0
       112 IONS     112      POT      POT      POT       1.00000       39.0983           0
       113 IONS     113      POT      POT      POT       1.00000       39.0983           0
       114 IONS     114      POT      POT      POT       1.00000       39.0983           0
       115 IONS     115      POT      POT      POT       1.00000       39.0983           0
       116 IONS     116      POT      POT      POT       1.00000       39.0983           0
       117 IONS     117      POT      POT      POT       1.00000       39.0983           0
       118 IONS     118      POT      POT      POT       1.00000       39.0983           0
       119 IONS     119      POT      POT      POT       1.00000       39.0983           0
       120 IONS     120      POT      POT      POT       1.00000       39.0983           0
       121 IONS     121      POT      POT      POT       1.00000       39.0983           0
       122 IONS     122      POT      POT      POT       1.00000       39.0983           0
       123 IONS     123      POT      POT      POT       1.00000       39.0983           0
       124 IONS     124      POT      POT      POT       1.00000       39.0983           0
       125 IONS     125      POT      POT      POT       1.00000       39.0983           0
       126 IONS     126      POT      POT      POT       1.00000       39.0983           0
       127 IONS     127      POT      POT      POT       1.00000       39.0983           0
       128 IONS     128      POT      POT      POT       1.00000       39.0983           0
       129 IONS     129      POT      POT      POT       1.00000       39.0983           0
       130 IONS     130      POT      POT      POT       1.00000       39.0983           0
       131 IONS     131      POT      POT      POT       1.00000       39.0983           0
       132 IONS     132      POT      POT      POT       1.00000       39.0983           0
       133 IONS     133      POT      POT      POT       1.00000       39.0983           0
       134 IONS     134      POT      POT      POT       1.00000       39.0983           0
       135 IONS     135      POT      POT      POT       1.00000       39.0983           0
       136 IONS     136      POT      POT      POT       1.00000       39.0983           0
       137 IONS     137      POT      POT      POT       1.00000       39.0983           0
       138 IONS     138      POT      POT      POT       1.00000       39.0983           0
       139 IONS     139      POT      POT      POT       1.00000       39.0983           0
       140 IONS     140      POT      POT      POT       1.00000       39.0983           0
       141 IONS     141      POT      POT      POT       1.00000       39.0983           0
       142 IONS     142      POT      POT      POT       1.00000       39.0983           0
       143 IONS     143      POT      POT      POT       1.00000       39.0983           0
       144 IONS     144      POT      POT      POT       1.00000       39.0983           0
       145 IONS     145      POT      POT      POT       1.00000       39.0983           0
       146 IONS     146      POT      POT      POT       1.00000       39.0983           0
       147 IONS     147      POT      POT      POT       1.00000       39.0983           0
       148 IONS     148      POT      POT      POT       1.00000       39.0983           0
       149 IONS     149      POT      POT      POT       1.00000       39.0983           0
       150 IONS     150      POT      POT      POT       1.00000       39.0983           0
       151 IONS     151      POT      POT      POT       1.00000       39.0983           0
       152 IONS     152      POT      POT      POT       1.00000       39.0983           0
       153 IONS     153      POT      POT      POT       1.00000       39.0983           0
       154 IONS     154      POT      POT      POT       1.00000       39.0983           0
       155 IONS     155      POT      POT      POT       1.00000       39.0983           0
       156 IONS     156      POT      POT      POT       1.00000       39.0983           0
       157 IONS     157      POT      POT      POT       1.00000       39.0983           0
       158 IONS     158      POT      POT      POT       1.00000       39.0983           0
       159 IONS     159      POT      POT      POT       1.00000       39.0983           0
       160 IONS     160      POT      POT      POT       1.00000       39.0983           0
       161 IONS     161      POT      POT      POT       1.00000       39.0983           0
       162 IONS     162      POT      POT      POT       1.00000       39.0983           0
       163 IONS     163      POT      POT      POT       1.00000       39.0983           0
       164 IONS     164      POT      POT      POT       1.00000       39.0983           0
       165 IONS     165      POT      POT      POT       1.00000       39.0983           0
       166 IONS     166      POT      POT      POT       1.00000       39.0983           0
       167 IONS     167      POT      POT      POT       1.00000       39.0983           0
       168 IONS     168      POT      POT      POT       1.00000       39.0983           0
       169 IONS     169      POT      POT      POT       1.00000       39.0983           0
       170 IONS     170      POT      POT      POT       1.00000       39.0983           0
       171 IONS     171      POT      POT      POT       1.00000       39.0983           0
       172 IONS     172      POT      POT      POT       1.00000       39.0983           0
       173 IONS     173      POT      POT      POT       1.00000       39.0983           0
       174 IONS     174      POT      POT      POT       1.00000       39.0983           0
       175 IONS     175      POT      POT      POT       1.00000       39.0983           0
       176 IONS     176      POT      POT      POT       1.00000       39.0983           0
       177 IONS     177      POT      POT      POT       1.00000       39.0983           0
       178 IONS     178      POT      POT      POT       1.00000       39.0983           0
       179 IONS     179      POT      POT      POT       1.00000       39.0983           0
       180 IONS     180      POT      POT      POT       1.00000       39.0983           0
       181 IONS     181      POT      POT      POT       1.00000       39.0983           0
       182 IONS     182      POT      POT      POT       1.00000       39.0983           0
       183 IONS     183      POT      POT      POT       1.00000       39.0983           0
       184 IONS     184      POT      POT      POT       1.00000       39.0983           0
       185 IONS     185      POT      POT      POT       1.00000       39.0983           0
       186 IONS     186      POT      POT      POT       1.00000       39.0983           0
       187 IONS     187      POT      POT      POT       1.00000       39.0983           0
       188 IONS     188      POT      POT      POT       1.00000       39.0983           0
       189 IONS     189      POT      POT      POT       1.00000       39.0983           0
       190 IONS     190      POT      POT      POT       1.00000       39.0983           0
       191 IONS     191      POT      POT      POT       1.00000       39.0983           0
       192 IONS     192      POT      POT      POT       1.00000       39.0983           0
       193 IONS     193      POT      POT      POT       1.00000       39.0983           0
       194 IONS     194      POT      POT      POT       1.00000       39.0983           0
       195 IONS     195      POT      POT      POT       1.00000       39.0983           0
       196 IONS     196      POT      POT      POT       1.00000       39.0983           0
       197 IONS     197      POT      POT      POT       1.00000       39.0983           0
       198 IONS     198      POT      POT      POT       1.00000       39.0983           0
       199 IONS     199      POT      POT      POT       1.00000       39.0983           0
       200 IONS     200      POT      POT      POT       1.00000       39.0983           0
       201 IONS     201      POT      POT      POT       1.00000       39.0983           0
       202 IONS     202      POT      POT      POT       1.00000       39.0983           0
       203 IONS     203      POT      POT      POT       1.00000       39.0983           0
       204 IONS     204      POT      POT      POT       1.00000       39.0983           0
       205 IONS     205      POT      POT      POT       1.00000       39.0983           0
       206 IONS     206      POT      POT      POT       1.00000       39.0983           0
       207 IONS     207      POT      POT      POT       1.00000       39.0983           0
       208 IONS     208      POT      POT      POT       1.00000       39.0983           0
       209 IONS     209      POT      POT      POT       1.00000       39.0983           0
       210 IONS     210      POT      POT      POT       1.00000       39.0983           0
       211 IONS     211      POT      POT      POT       1.00000       39.0983           0
       212 IONS     212      POT      POT      POT       1.00000       39.0983           0
       213 IONS     213      POT      POT      POT       1.00000       39.0983           0
       214 IONS     214      POT      POT      POT       1.00000       39.0983           0
       215 IONS     215      POT      POT      POT       1.00000       39.0983           0
       216 IONS     216      POT      POT      POT       1.00000       39.0983           0
       217 IONS     217      POT      POT      POT       1.00000       39.0983           0
       218 IONS     218      POT      POT      POT       1.00000       39.0983           0
       219 IONS     219      POT      POT      POT       1.00000       39.0983           0
       220 IONS     220      POT      POT      POT       1.00000       39.0983           0
       221 IONS     221      POT      POT      POT       1.00000       39.0983           0
       222 IONS     222      POT      POT      POT       1.00000       39.0983           0
       223 IONS     223      CLA      CLA      CLA      -1.00000       35.4500           0
       224 IONS     224      CLA      CLA      CLA      -1.00000       35.4500           0
       225 IONS     225      CLA      CLA      CLA      -1.00000       35.4500           0
       226 IONS     226      CLA      CLA      CLA      -1.00000       35.4500           0
       227 IONS     227      CLA      CLA      CLA      -1.00000       35.4500           0
       228 IONS     228      CLA      CLA      CLA      -1.00000       35.4500           0
       229 IONS     229      CLA      CLA      CLA      -1.00000       35.4500           0
       230 IONS     230      CLA      CLA      CLA      -1.00000       35.4500           0
       231 IONS     231      CLA      CLA      CLA      -1.00000       35.4500           0
       232 IONS     232      CLA      CLA      CLA      -1.00000       35.4500           0
       233 IONS     233      CLA      CLA      CLA      -1.00000       35.4500           0
       234 IONS     234      CLA      CLA      CLA      -1.00000       35.4500           0
       235 IONS     235      CLA      CLA      CLA      -1.00000       35.4500           0
       236 IONS     236      CLA      CLA      CLA      -1.00000       35.4500           0
       237 IONS     237      CLA      CLA      CLA      -1.00000       35.4500           0
       238 IONS     238      CLA      CLA      CLA      -1.00000       35.4500           0
       239 IONS     239      CLA      CLA      CLA      -1.00000       35.4500           0
       240 IONS     240      CLA      CLA      CLA      -1.00000       35.4500           0
       241 IONS     241      CLA      CLA      CLA      -1.00000       35.4500           0
       242 IONS     242      CLA      CLA      CLA      -1.00000       35.4500           0
       243 IONS     243      CLA      CLA      CLA      -1.00000       35.4500           0
       244 IONS     244      CLA      CLA      CLA      -1.00000       35.4500           0
       245 IONS     245      CLA      CLA      CLA      -1.00000       35.4500           0
       246 IONS     246      CLA      CLA      CLA      -1.00000       35.4500           0
       247 IONS     247      CLA      CLA      CLA      -1.00000       35.4500           0
       248 IONS     248      CLA      CLA      CLA      -1.00000       35.4500           0
       249 IONS     249      CLA      CLA      CLA      -1.00000       35.4500           0
       250 IONS     250      CLA      CLA      CLA      -1.00000       35.4500           0
       251 IONS     251      CLA      CLA      CLA      -1.00000       35.4500           0
       252 IONS     252      CLA      CLA      CLA      -1.00000       35.4500           0
       253 IONS     253      CLA      CLA      CLA      -1.00000       35.4500           0
       254 IONS     254      CLA      CLA      CLA      -1.00000       35.4500           0
       255 IONS     255      CLA      CLA      CLA      -1.00000       35.4500           0
       256 IONS     256      CLA      CLA      CLA      -1.00000       35.4500           0
       257 IONS     257      CLA      CLA      CLA      -1.00000       35.4500           0
       258 IONS     258      CLA      CLA      CLA      -1.00000       35.4500           0
       259 IONS     259      CLA      CLA      CLA      -1.00000       35.4500           0
       260 IONS     260      CLA      CLA      CLA      -1.00000       35.4500           0
       261 IONS     261      CLA      CLA      CLA      -1.00000       35.4500           0
       262 IONS     262      CLA      CLA      CLA      -1.00000       35.4500           0
       263 IONS     263      CLA      CLA      CLA      -1.00000       35.4500           0
       264 IONS     264      CLA      CLA      CLA      -1.00000       35.4500           0
       265 IONS     265      CLA      CLA      CLA      -1.00000       35.4500           0
       266 IONS     266      CLA      CLA      CLA      -1.00000       35.4500           0
       267 IONS     267      CLA      CLA      CLA      -1.00000       35.4500           0
       268 IONS     268      CLA      CLA      CLA      -1.00000       35.4500           0
       269 IONS     269      CLA      CLA      CLA      -1.00000       35.4500           0
       270 IONS     270      CLA      CLA      CLA      -1.00000       35.4500           0
       271 IONS     271      CLA      CLA      CLA      -1.00000       35.4500           0
       272 IONS     272      CLA      CLA      CLA      -1.00000       35.4500           0
       273 IONS     273      CLA      CLA      CLA      -1.00000       35.4500           0
       274 IONS     274      CLA      CLA      CLA      -1.00000       35.4500           0
       275 IONS     275      CLA      CLA      CLA      -1.00000       35.4500           0
       276 IONS     276      CLA      CLA      CLA      -1.00000       35.4500           0
       277 IONS     277      CLA      CLA      CLA      -1.00000       35.4500           0
       278 IONS     278      CLA      CLA      CLA      -1.00000       35.4500           0
       279 IONS     279      CLA      CLA      CLA      -1.00000       35.4500           0
       280 IONS     280      CLA      CLA      CLA      -1.00000       35.4500           0
       281 IONS     281      CLA      CLA      CLA      -1.00000       35.4500           0
       282 IONS     282      CLA      CLA      CLA      -1.00000       35.4500           0
       283 IONS     283      CLA      CLA      CLA      -1.00000       35.4500           0
       284 IONS     284      CLA      CLA      CLA      -1.00000       35.4500           0
       285 IONS     285      CLA      CLA      CLA      -1.00000       35.4500           0
       286 IONS     286      CLA      CLA      CLA      -1.00000       35.4500           0
       287 IONS     287      CLA      CLA      CLA      -1.00000       35.4500           0
       288 IONS     288      CLA      CLA      CLA      -1.00000       35.4500           0
       289 IONS     289      CLA      CLA      CLA      -1.00000       35.4500           0
       290 IONS     290      CLA      CLA      CLA      -1.00000       35.4500           0
       291 IONS     291      CLA      CLA      CLA      -1.00000       35.4500           0
       292 IONS     292      CLA      CLA      CLA      -1.00000       35.4500           0
       293 IONS     293      CLA      CLA      CLA      -1.00000       35.4500           0
       294 IONS     294      CLA      CLA      CLA      -1.00000       35.4500           0
       295 IONS     295      CLA      CLA      CLA      -1.00000       35.4500           0
       296 IONS     296      CLA      CLA      CLA      -1.00000       35.4500           0
       297 IONS     297      CLA      CLA      CLA      -1.00000       35.4500           0
       298 IONS     298      CLA      CLA      CLA      -1.00000       35.4500           0
       299 IONS     299      CLA      CLA      CLA      -1.00000       35.4500           0
       300 IONS     300      CLA      CLA      CLA      -1.00000       35.4500           0
       301 IONS     301      CLA      CLA      CLA      -1.00000       35.4500           0
       302 IONS     302      CLA      CLA      CLA      -1.00000       35.4500           0
       303 IONS     303      CLA      CLA      CLA      -1.00000       35.4500           0
       304 IONS     304      CLA      CLA      CLA      -1.00000       35.4500           0
       305 IONS     305      CLA      CLA      CLA      -1.00000       35.4500           0
       306 IONS     306      CLA      CLA      CLA      -1.00000       35.4500           0
       307 IONS     307      CLA      CLA      CLA      -1.00000       35.4500           0
       308 IONS     308      CLA      CLA      CLA      -1.00000       35.4500           0
       309 IONS     309      CLA      CLA      CLA      -1.00000       35.4500           0
       310 IONS     310      CLA      CLA      CLA      -1.00000       35.4500           0
       311 IONS     311      CLA      CLA      CLA      -1.00000       35.4500           0
       312 IONS     312      CLA      CLA      CLA      -1.00000       35.4500           0
       313 IONS     313      CLA      CLA      CLA      -1.00000       35.4500           0
       314 IONS     314      CLA      CLA      CLA      -1.00000       35.4500           0
       315 IONS     315      CLA      CLA      CLA      -1.00000       35.4500           0
       316 IONS     316      CLA      CLA      CLA      -1.00000       35.4500           0
       317 IONS     317      CLA      CLA      CLA      -1.00000       35.4500           0
       318 IONS     318      CLA      CLA      CLA      -1.00000       35.4500           0
       319 IONS     319      CLA      CLA      CLA      -1.00000       35.4500           0
       320 IONS     320      CLA      CLA      CLA      -1.00000       35.4500           0
       321 IONS     321      CLA      CLA      CLA      -1.00000       35.4500           0
       322 IONS     322      CLA      CLA      CLA      -1.00000       35.4500           0
       323 IONS     323      CLA      CLA      CLA      -1.00000       35.4500           0
       324 IONS     324      CLA      CLA      CLA      -1.00000       35.4500           0
       325 IONS     325      CLA      CLA      CLA      -1.00000       35.4500           0
       326 IONS     326      CLA      CLA      CLA      -1.00000       35.4500           0
       327 IONS     327      CLA      CLA      CLA      -1.00000       35.4500           0
       328 IONS     328      CLA      CLA      CLA      -1.00000       35.4500           0
       329 IONS     329      CLA      CLA      CLA      -1.00000       35.4500           0
       330 IONS     330      CLA      CLA      CLA      -1.00000       35.4500           0
       331 IONS     331      CLA      CLA      CLA      -1.00000       35.4500           0
       332 IONS     332      CLA      CLA      CLA      -1.00000       35.4500           0
       333 IONS     333      CLA      CLA      CLA      -1.00000       35.4500           0
       334 IONS     334      CLA      CLA      CLA      -1.00000       35.4500           0
       335 IONS     335      CLA      CLA      CLA      -1.00000       35.4500           0
       336 IONS     336      CLA      CLA      CLA      -1.00000       35.4500           0
       337 IONS     337      CLA      CLA      CLA      -1.00000       35.4500           0
       338 IONS     338      CLA      CLA      CLA      -1.00000       35.4500           0
       339 IONS     339      CLA      CLA      CLA      -1.00000       35.4500           0
       340 IONS     340      CLA      CLA      CLA      -1.00000       35.4500           0
       341 IONS     341      CLA      CLA      CLA      -1.00000       35.4500           0
       342 IONS     342      CLA      CLA      CLA      -1.00000       35.4500           0
       343 IONS     343      CLA      CLA      CLA      -1.00000       35.4500           0
       344 IONS     344      CLA      CLA      CLA      -1.00000       35.4500           0
       345 IONS     345      CLA      CLA      CLA      -1.00000       35.4500           0
       346 IONS     346      CLA      CLA      CLA      -1.00000       35.4500           0
       347 IONS     347      CLA      CLA      CLA      -1.00000       35.4500           0
       348 IONS     348      CLA      CLA      CLA      -1.00000       35.4500           0
       349 IONS     349      CLA      CLA      CLA      -1.00000       35.4500           0
       350 IONS     350      CLA      CLA      CLA      -1.00000       35.4500           0
       351 IONS     351      CLA      CLA      CLA      -1.00000       35.4500           0
       352 IONS     352      CLA      CLA      CLA      -1.00000       35.4500           0
       353 IONS     353      CLA      CLA      CLA      -1.00000       35.4500           0
       354 IONS     354      CLA      CLA      CLA      -1.00000       35.4500           0
       355 IONS     355      CLA      CLA      CLA      -1.00000       35.4500           0
       356 IONS     356      CLA      CLA      CLA      -1.00000       35.4500           0
       357 IONS     357      CLA      CLA      CLA      -1.00000       35.4500           0
       358 IONS     358      CLA      CLA      CLA      -1.00000       35.4500           0
       359 IONS     359      CLA      CLA      CLA      -1.00000       35.4500           0
       360 IONS     360      CLA      CLA      CLA      -1.00000       35.4500           0
       361 IONS     361      CLA      CLA      CLA      -1.00000       35.4500           0
       362 IONS     362      CLA      CLA      CLA      -1.00000       35.4500           0
       363 IONS     363      CLA      CLA      CLA      -1.00000       35.4500           0
       364 IONS     364      CLA      CLA      CLA      -1.00000       35.4500           0
       365 IONS     365      CLA      CLA      CLA      -1.00000       35.4500           0
       366 IONS     366      CLA      CLA      CLA      -1.00000       35.4500           0
       367 IONS     367      CLA      CLA      CLA      -1.00000       35.4500           0
       368 IONS     368      CLA      CLA      CLA      -1.00000       35.4500           0
       369 IONS     369      CLA      CLA      CLA      -1.00000       35.4500           0
       370 IONS     370      CLA      CLA      CLA      -1.00000       35.4500           0
       371 IONS     371      CLA      CLA      CLA      -1.00000       35.4500           0
       372 IONS     372      CLA      CLA      CLA      -1.00000       35.4500           0
       373 IONS     373      CLA      CLA      CLA      -1.00000       35.4500           0
       374 IONS     374      CLA      CLA      CLA      -1.00000       35.4500           0
       375 IONS     375      CLA      CLA      CLA      -1.00000       35.4500           0
       376 IONS     376      CLA      CLA      CLA      -1.00000       35.4500           0
       377 IONS     377      CLA      CLA      CLA      -1.00000       35.4500           0
       378 IONS     378      CLA      CLA      CLA      -1.00000       35.4500           0
       379 IONS     379      CLA      CLA      CLA      -1.00000       35.4500           0
       380 IONS     380      CLA      CLA      CLA      -1.00000       35.4500           0
       381 IONS     381      CLA      CLA      CLA      -1.00000       35.4500           0
       382 IONS     382      CLA      CLA      CLA      -1.00000       35.4500           0
       383 IONS     383      CLA      CLA      CLA      -1.00000       35.4500           0
       384 IONS     384      CLA      CLA      CLA      -1.00000       35.4500           0
       385 IONS     385      CLA      CLA      CLA      -1.00000       35.4500           0
       386 IONS     386      CLA      CLA      CLA      -1.00000       35.4500           0
       387 IONS     387      CLA      CLA      CLA      -1.00000       35.4500           0
       388 IONS     388      CLA      CLA      CLA      -1.00000       35.4500           0
       389 IONS     389      CLA      CLA      CLA      -1.00000       35.4500           0
       390 IONS     390      CLA      CLA      CLA      -1.00000       35.4500           0
       391 IONS     391      CLA      CLA      CLA      -1.00000       35.4500           0
       392 IONS     392      CLA      CLA      CLA      -1.00000       35.4500           0
       393 IONS     393      CLA      CLA      CLA      -1.00000       35.4500           0
       394 IONS     394      CLA      CLA      CLA      -1.00000       35.4500           0
       395 IONS     395      CLA      CLA      CLA      -1.00000       35.4500           0
       396 IONS     396      CLA      CLA      CLA      -1.00000       35.4500           0
       397 IONS     397      CLA      CLA      CLA      -1.00000       35.4500           0
       398 IONS     398      CLA      CLA      CLA      -1.00000       35.4500           0
       399 IONS     399      CLA      CLA      CLA      -1.00000       35.4500           0
       400 IONS     400      CLA      CLA      CLA      -1.00000       35.4500           0
       401 IONS     401      CLA      CLA      CLA      -1.00000       35.4500           0
       402 IONS     402      CLA      CLA      CLA      -1.00000       35.4500           0
       403 IONS     403      CLA      CLA      CLA      -1.00000       35.4500           0
       404 IONS     404      CLA      CLA      CLA      -1.00000       35.4500           0
       405 IONS     405      CLA      CLA      CLA      -1.00000       35.4500           0
       406 IONS     406      CLA      CLA      CLA      -1.00000       35.4500           0
       407 IONS     407      CLA      CLA      CLA      -1.00000       35.4500           0
       408 IONS     408      CLA      CLA      CLA      -1.00000       35.4500           0
       409 IONS     409      CLA      CLA      CLA      -1.00000       35.4500           0
       410 IONS     410      CLA      CLA      CLA      -1.00000       35.4500           0
       411 IONS     411      CLA      CLA      CLA      -1.00000       35.4500           0
       412 IONS     412      CLA      CLA      CLA      -1.00000       35.4500           0
       413 IONS     413      CLA      CLA      CLA      -1.00000       35.4500           0
       414 IONS     414      CLA      CLA      CLA      -1.00000       35.4500           0
       415 IONS     415      CLA      CLA      CLA      -1.00000       35.4500           0
       416 IONS     416      CLA      CLA      CLA      -1.00000       35.4500           0
       417 IONS     417      CLA      CLA      CLA      -1.00000       35.4500           0
       418 IONS     418      CLA      CLA      CLA      -1.00000       35.4500           0
       419 IONS     419      CLA      CLA      CLA      -1.00000       35.4500           0
       420 IONS     420      CLA      CLA      CLA      -1.00000       35.4500           0
       421 IONS     421      CLA      CLA      CLA      -1.00000       35.4500           0
       422 IONS     422      CLA      CLA      CLA      -1.00000       35.4500           0
       423 IONS     423      CLA      CLA      CLA      -1.00000       35.4500           0
       424 IONS     424      CLA      CLA      CLA      -1.00000       35.4500           0
       425 IONS     425      CLA      CLA      CLA      -1.00000       35.4500           0
       426 IONS     426      CLA      CLA      CLA      -1.00000       35.4500           0
       427 IONS     427      CLA      CLA      CLA      -1.00000       35.4500           0
       428 IONS     428      CLA      CLA      CLA      -1.00000       35.4500           0
       429 IONS     429      CLA      CLA      CLA      -1.00000       35.4500           0
       430 IONS     430      CLA      CLA      CLA      -1.00000       35.4500           0
       431 IONS     431      CLA      CLA      CLA      -1.00000       35.4500           0
       432 IONS     432      CLA      CLA      CLA      -1.00000       35.4500           0
       433 IONS     433      CLA      CLA      CLA      -1.00000       35.4500           0
       434 IONS     434      CLA      CLA      CLA      -1.00000       35.4500           0
       435 IONS     435      CLA      CLA      CLA      -1.00000       35.4500           0
       436 IONS     436      CLA      CLA      CLA      -1.00000       35.4500           0
       437 IONS     437      CLA      CLA      CLA      -1.00000       35.4500           0
       438 IONS     438      CLA      CLA      CLA      -1.00000       35.4500           0
       439 IONS     439      CLA      CLA      CLA      -1.00000       35.4500           0
       440 IONS     440      CLA      CLA      CLA      -1.00000       35.4500           0
       441 IONS     441      CLA      CLA      CLA      -1.00000       35.4500           0
       442 IONS     442      CLA      CLA      CLA      -1.00000       35.4500           0
       443 IONS     443      CLA      CLA      CLA      -1.00000       35.4500           0
       444 IONS     444      CLA      CLA      CLA      -1.00000       35.4500           0
       445 IONS     445      CLA      CLA      CLA      -1.00000       35.4500           0
       446 IONS     446      CLA      CLA      CLA      -1.00000       35.4500           0
       447 IONS     447      CLA      CLA      CLA      -1.00000       35.4500           0
       448 IONS     448      CLA      CLA      CLA      -1.00000       35.4500           0
       449 IONS     449      CLA      CLA      CLA      -1.00000       35.4500           0

         0 !NBOND: bonds


         0 !NTHETA: angles


         0 !NPHI: dihedrals


         0 !NIMPHI: impropers


         0 !NDON: donors


         0 !NACC: acceptors


         0 !NNB

         0         0         0         0         0         0         0         0
         0         0         0         0         0         0         0         0
         0         0         0         0         0         0         0         0
         0         0         0         0         0         0         0         0
         0         0         0         0         0         0         0         0
         0         0         0         0         0         0         0         0
         0         0         0         0         0         0         0         0
         0         0         0         0         0         0         0         0
         0         0         0         0         0         0         0         0
         0         0         0         0         0         0         0         0
         0         0         0         0         0         0         0         0
         0         0         0         0         0         0         0         0
         0         0         0         0         0         0         0         0
         0         0         0         0         0         0         0         0
         0         0         0         0         0         0         0         0
         0         0         0         0         0         0         0         0
         0         0         0         0         0         0         0         0
         0         0         0         0         0         0         0         0
         0         0         0         0         0         0         0         0
         0         0         0         0         0         0         0         0
         0         0         0         0         0         0         0         0
         0         0         0         0         0         0         0         0
         0         0         0         0         0         0         0         0
         0         0         0         0         0         0         0         0
         0         0         0         0         0         0         0         0
         0         0         0         0         0         0         0         0
         0         0         0         0         0         0         0         0
         0         0         0         0         0         0         0         0
         0         0         0         0         0         0         0         0
         0         0         0         0         0         0         0         0
         0         0         0         0         0         0         0         0
         0         0         0         0         0         0         0         0
         0         0         0         0         0         0         0         0
         0         0         0         0         0         0         0         0
         0         0         0         0         0         0         0         0
         0         0         0         0         0         0         0         0
         0         0         0         0         0         0         0         0
         0         0         0         0         0         0         0         0
         0         0         0         0         0         0         0         0
         0         0         0         0         0         0         0         0
         0         0         0         0         0         0         0         0
         0         0         0         0         0         0         0         0
         0         0         0         0         0         0         0         0
         0         0         0         0         0         0         0         0
         0         0         0         0         0         0         0         0
         0         0         0         0         0         0         0         0
         0         0         0         0         0         0         0         0
         0         0         0         0         0         0         0         0
         0         0         0         0         0         0         0         0
         0         0         0         0         0         0         0         0
         0         0         0         0         0         0         0         0
         0         0         0         0         0         0         0         0
         0         0         0         0         0         0         0         0
         0         0         0         0         0         0         0         0
         0         0         0         0         0         0         0         0
         0         0         0         0         0         0         0         0
         0

       449         0 !NGRP NST2
         0         2         0         1         2         0         2         2         0
         3         2         0         4         2         0         5         2         0
         6         2         0         7         2         0         8         2         0
         9         2         0        10         2         0        11         2         0
        12         2         0        13         2         0        14         2         0
        15         2         0        16         2         0        17         2         0
        18         2         0        19         2         0        20         2         0
        21         2         0        22         2         0        23         2         0
        24         2         0        25         2         0        26         2         0
        27         2         0        28         2         0        29         2         0
        30         2         0        31         2         0        32         2         0
        33         2         0        34         2         0        35         2         0
        36         2         0        37         2         0        38         2         0
        39         2         0        40         2         0        41         2         0
        42         2         0        43         2         0        44         2         0
        45         2         0        46         2         0        47         2         0
        48         2         0        49         2         0        50         2         0
        51         2         0        52         2         0        53         2         0
        54         2         0        55         2         0        56         2         0
        57         2         0        58         2         0        59         2         0
        60         2         0        61         2         0        62         2         0
        63         2         0        64         2         0        65         2         0
        66         2         0        67         2         0        68         2         0
        69         2         0        70         2         0        71         2         0
        72         2         0        73         2         0        74         2         0
        75         2         0        76         2         0        77         2         0
        78         2         0        79         2         0        80         2         0
        81         2         0        82         2         0        83         2         0
        84         2         0        85         2         0        86         2         0
        87         2         0        88         2         0        89         2         0
        90         2         0        91         2         0        92         2         0
        93         2         0        94         2         0        95         2         0
        96         2         0        97         2         0        98         2         0
        99         2         0       100         2         0       101         2         0
       102         2         0       103         2         0       104         2         0
       105         2         0       106         2         0       107         2         0
       108         2         0       109         2         0       110         2         0
       111         2         0       112         2         0       113         2         0
       114         2         0       115         2         0       116         2         0
       117         2         0       118         2         0       119         2         0
       120         2         0       121         2         0       122         2         0
       123         2         0       124         2         0       125         2         0
       126         2         0       127         2         0       128         2         0
       129         2         0       130         2         0       131         2         0
       132         2         0       133         2         0       134         2         0
       135         2         0       136         2         0       137         2         0
       138         2         0       139         2         0       140         2         0
       141         2         0       142         2         0       143         2         0
       144         2         0       145         2         0       146         2         0
       147         2         0       148         2         0       149         2         0
       150         2         0       151         2         0       152         2         0
       153         2         0       154         2         0       155         2         0
       156         2         0       157         2         0       158         2         0
       159         2         0       160         2         0       161         2         0
       162         2         0       163         2         0       164         2         0
       165         2         0       166         2         0       167         2         0
       168         2         0       169         2         0       170         2         0
       171         2         0       172         2         0       173         2         0
       174         2         0       175         2         0       176         2         0
       177         2         0       178         2         0       179         2         0
       180         2         0       181         2         0       182         2         0
       183         2         0       184         2         0       185         2         0
       186         2         0       187         2         0       188         2         0
       189         2         0       190         2         0       191         2         0
       192         2         0       193         2         0       194         2         0
       195         2         0       196         2         0       197         2         0
       198         2         0       199         2         0       200         2         0
       201         2         0       202         2         0       203         2         0
       204         2         0       205         2         0       206         2         0
       207         2         0       208         2         0       209         2         0
       210         2         0       211         2         0       212         2         0
       213         2         0       214         2         0       215         2         0
       216         2         0       217         2         0       218         2         0
       219         2         0       220         2         0       221         2         0
       222         2         0       223         2         0       224         2         0
       225         2         0       226         2         0       227         2         0
       228         2         0       229         2         0       230         2         0
       231         2         0       232         2         0       233         2         0
       234         2         0       235         2         0       236         2         0
       237         2         0       238         2         0       239         2         0
       240         2         0       241         2         0       242         2         0
       243         2         0       244         2         0       245         2         0
       246         2         0       247         2         0       248         2         0
       249         2         0       250         2         0       251         2         0
       252         2         0       253         2         0       254         2         0
       255         2         0       256         2         0       257         2         0
       258         2         0       259         2         0       260         2         0
       261         2         0       262         2         0       263         2         0
       264         2         0       265         2         0       266         2         0
       267         2         0       268         2         0       269         2         0
       270         2         0       271         2         0       272         2         0
       273         2         0       274         2         0       275         2         0
       276         2         0       277         2         0       278         2         0
       279         2         0       280         2         0       281         2         0
       282         2         0       283         2         0       284         2         0
       285         2         0       286         2         0       287         2         0
       288         2         0       289         2         0       290         2         0
       291         2         0       292         2         0       293         2         0
       294         2         0       295         2         0       296         2         0
       297         2         0       298         2         0       299         2         0
       300         2         0       301         2         0       302         2         0
       303         2         0       304         2         0       305         2         0
       306         2         0       307         2         0       308         2         0
       309         2         0       310         2         0       311         2         0
       312         2         0       313         2         0       314         2         0
       315         2         0       316         2         0       317         2         0
       318         2         0       319         2         0       320         2         0
       321         2         0       322         2         0       323         2         0
       324         2         0       325         2         0       326         2         0
       327         2         0       328         2         0       329         2         0
       330         2         0       331         2         0       332         2         0
       333         2         0       334         2         0       335         2         0
       336         2         0       337         2         0       338         2         0
       339         2         0       340         2         0       341         2         0
       342         2         0       343         2         0       344         2         0
       345         2         0       346         2         0       347         2         0
       348         2         0       349         2         0       350         2         0
       351         2         0       352         2         0       353         2         0
       354         2         0       355         2         0       356         2         0
       357         2         0       358         2         0       359         2         0
       360         2         0       361         2         0       362         2         0
       363         2         0       364         2         0       365         2         0
       366         2         0       367         2         0       368         2         0
       369         2         0       370         2         0       371         2         0
       372         2         0       373         2         0       374         2         0
       375         2         0       376         2         0       377         2         0
       378         2         0       379         2         0       380         2         0
       381         2         0       382         2         0       383         2         0
       384         2         0       385         2         0       386         2         0
       387         2         0       388         2         0       389         2         0
       390         2         0       391         2         0       392         2         0
       393         2         0       394         2         0       395         2         0
       396         2         0       397         2         0       398         2         0
       399         2         0       400         2         0       401         2         0
       402         2         0       403         2         0       404         2         0
       405         2         0       406         2         0       407         2         0
       408         2         0       409         2         0       410         2         0
       411         2         0       412         2         0       413         2         0
       414         2         0       415         2         0       416         2         0
       417         2         0       418         2         0       419         2         0
       420         2         0       421         2         0       422         2         0
       423         2         0       424         2         0       425         2         0
       426         2         0       427         2         0       428         2         0
       429         2         0       430         2         0       431         2         0
       432         2         0       433         2         0       434         2         0
       435         2         0       436         2         0       437         2         0
       438         2         0       439         2         0       440         2         0
       441         2         0       442         2         0       443         2         0
       444         2         0       445         2         0       446         2         0
       447         2         0       448         2         0

         0         0 !NUMLP NUMLPH

         0 !NCRTERM: cross-terms
