# Supplementary material for: Integrative Computational Prediction Strategy for Antibody–Antigen Binding: A Case Study on Interleukin‑1 Beta
Source: J Chem Inf Model. 2026 May 27;66(11):6659–75. doi: 10.1021/acs.jcim.6c00781 (PMC13250912; doi:10.1021/acs.jcim.6c00781)
Supplement: Supplementary file 3 [file ci6c00781_si_003.zip › charmm-gui-4g6m-Blind-r01/step2_solvator.crd]

* GENERATED BY CHARMM-GUI (HTTP://WWW.CHARMM-GUI.ORG) V3.7 ON AUG, 20. 2025. JOB
* SOLVATE PROTEIN IN WATER BOX
*  DATE:     8/20/25     13:42:39      CREATED BY USER: charmm-gui
*
    243600  EXT
         1         1  PRO       N              30.2777558424      -19.1681222599       11.5849691078  PROA      2               0.0000000000
         2         1  PRO       HN1            29.4554636461      -19.1626721777       12.1641428178  PROA      2               0.0000000000
         3         1  PRO       HN2            30.0668777439      -19.6120667040       10.7074270267  PROA      2               0.0000000000
         4         1  PRO       CD             31.3125411396      -19.9429609472       12.2583266631  PROA      2               0.0000000000
         5         1  PRO       HD1            31.4931115603      -20.8986633857       11.7220616346  PROA      2               0.0000000000
         6         1  PRO       HD2            31.0157314233      -20.1592746972       13.3064990547  PROA      2               0.0000000000
         7         1  PRO       CA             30.6712279821      -17.7775960394       11.3211424496  PROA      2               0.0000000000
         8         1  PRO       HA             29.8500891729      -17.1316221011       11.5891522048  PROA      2               0.0000000000
         9         1  PRO       CB             31.9375749240      -17.6406630862       12.1726451150  PROA      2               0.0000000000
        10         1  PRO       HB1            31.6868674868      -17.2933946297       13.1976595849  PROA      2               0.0000000000
        11         1  PRO       HB2            32.6452246532      -16.9186724248       11.7121392964  PROA      2               0.0000000000
        12         1  PRO       CG             32.5428843939      -19.0435048778       12.2092832542  PROA      2               0.0000000000
        13         1  PRO       HG1            33.1517685991      -19.2431717444       11.3020892486  PROA      2               0.0000000000
        14         1  PRO       HG2            33.1802804041      -19.1837043123       13.1079924626  PROA      2               0.0000000000
        15         1  PRO       C              30.9000902061      -17.4823734984        9.8379625099  PROA      2               0.0000000000
        16         1  PRO       O              31.4897417403      -18.2957295071        9.1233667702  PROA      2               0.0000000000
        17         2  VAL       N              30.4304146720      -16.3066607436        9.3799162121  PROA      3               0.0000000000
        18         2  VAL       HN             29.9592662835      -15.6784595348        9.9926119613  PROA      3               0.0000000000
        19         2  VAL       CA             30.5485100453      -15.8303700231        7.9935816088  PROA      3               0.0000000000
        20         2  VAL       HA             30.0824716977      -16.5612738570        7.3495940077  PROA      3               0.0000000000
        21         2  VAL       CB             29.8704758653      -14.4615512779        7.8222751776  PROA      3               0.0000000000
        22         2  VAL       HB             28.7804898611      -14.5696602336        8.0069286221  PROA      3               0.0000000000
        23         2  VAL       CG1            30.4415598295      -13.4318298464        8.7909577260  PROA      3               0.0000000000
        24         2  VAL       HG11           31.5306753528      -13.3032423061        8.6131555289  PROA      3               0.0000000000
        25         2  VAL       HG12           30.2908622337      -13.7728371805        9.8375036320  PROA      3               0.0000000000
        26         2  VAL       HG13           29.9395639873      -12.4521914993        8.6407479270  PROA      3               0.0000000000
        27         2  VAL       CG2            29.9163694702      -13.9724473203        6.3727921333  PROA      3               0.0000000000
        28         2  VAL       HG21           29.5583732718      -14.7713456204        5.6887444535  PROA      3               0.0000000000
        29         2  VAL       HG22           30.9594229747      -13.7090991322        6.0954093309  PROA      3               0.0000000000
        30         2  VAL       HG23           29.2614751236      -13.0830703402        6.2528918297  PROA      3               0.0000000000
        31         2  VAL       C              32.0296632127      -15.8147628652        7.5399377931  PROA      3               0.0000000000
        32         2  VAL       O              32.9015048247      -15.4341312051        8.3252401188  PROA      3               0.0000000000
        33         3  ARG       N              32.3017637259      -16.2975910157        6.3092386878  PROA      4               0.0000000000
        34         3  ARG       HN             31.5745228975      -16.6393423436        5.7200888540  PROA      4               0.0000000000
        35         3  ARG       CA             33.6499592866      -16.3661763576        5.7330106243  PROA      4               0.0000000000
        36         3  ARG       HA             34.3121586816      -16.8521951293        6.4338108756  PROA      4               0.0000000000
        37         3  ARG       CB             33.5118109743      -17.1938264731        4.4060685269  PROA      4               0.0000000000
        38         3  ARG       HB1            33.4795417983      -18.2669059662        4.6860469283  PROA      4               0.0000000000
        39         3  ARG       HB2            34.4220681930      -17.0046492317        3.8006161585  PROA      4               0.0000000000
        40         3  ARG       CG             32.2720090606      -16.9108204680        3.4897690039  PROA      4               0.0000000000
        41         3  ARG       HG1            32.3299310471      -15.8415806036        3.2039293932  PROA      4               0.0000000000
        42         3  ARG       HG2            31.3733900830      -17.0724867811        4.1180054749  PROA      4               0.0000000000
        43         3  ARG       CD             32.0376936495      -17.7136224588        2.1635049835  PROA      4               0.0000000000
        44         3  ARG       HD1            31.8339362819      -18.7787174133        2.4047500708  PROA      4               0.0000000000
        45         3  ARG       HD2            32.9374860497      -17.6339535174        1.5168443189  PROA      4               0.0000000000
        46         3  ARG       NE             30.8780129162      -17.2000925383        1.3842613647  PROA      4               0.0000000000
        47         3  ARG       HE             30.1955944772      -16.6642784158        1.8791501264  PROA      4               0.0000000000
        48         3  ARG       CZ             30.6636681246      -17.4046739598        0.0179682950  PROA      4               0.0000000000
        49         3  ARG       NH1            31.4784965810      -18.1962236516       -0.7072969475  PROA      4               0.0000000000
        50         3  ARG       HH11           32.2541572185      -18.6505376633       -0.2691766966  PROA      4               0.0000000000
        51         3  ARG       HH12           31.3074075812      -18.3292093221       -1.6835363472  PROA      4               0.0000000000
        52         3  ARG       NH2            29.6387730839      -16.8018645961       -0.6395748798  PROA      4               0.0000000000
        53         3  ARG       HH21           29.0159307644      -16.1951049085       -0.1457022987  PROA      4               0.0000000000
        54         3  ARG       HH22           29.5073127003      -16.9649683829       -1.6173863760  PROA      4               0.0000000000
        55         3  ARG       C              34.1862221819      -14.9608094008        5.4765699411  PROA      4               0.0000000000
        56         3  ARG       O              33.5305355943      -14.1731591115        4.7921204393  PROA      4               0.0000000000
        57         4  SER       N              35.3548331791      -14.6349899444        6.0589916261  PROA      5               0.0000000000
        58         4  SER       HN             35.8524791236      -15.2843307320        6.6282593341  PROA      5               0.0000000000
        59         4  SER       CA             35.9811111860      -13.3198428707        5.9062073579  PROA      5               0.0000000000
        60         4  SER       HA             35.6743671728      -12.8585510530        4.9805087488  PROA      5               0.0000000000
        61         4  SER       CB             35.4278722694      -12.6083469953        7.1247709880  PROA      5               0.0000000000
        62         4  SER       HB1            34.5193922745      -12.0248433710        6.8639907781  PROA      5               0.0000000000
        63         4  SER       HB2            36.1888582133      -11.9307365686        7.5669962712  PROA      5               0.0000000000
        64         4  SER       OG             35.0927316598      -13.6490141478        8.0599552744  PROA      5               0.0000000000
        65         4  SER       HG1            34.3321012113      -14.1027251890        7.6895668136  PROA      5               0.0000000000
        66         4  SER       C              37.5107265734      -13.3820996267        5.8378343874  PROA      5               0.0000000000
        67         4  SER       O              38.1087882590      -14.3908915002        6.2130772101  PROA      5               0.0000000000
        68         5  LEU       N              38.1330379091      -12.2952171360        5.3598416544  PROA      6               0.0000000000
        69         5  LEU       HN             37.6125586194      -11.5039519036        5.0507374476  PROA      6               0.0000000000
        70         5  LEU       CA             39.5782430634      -12.1584670087        5.2451095105  PROA      6               0.0000000000
        71         5  LEU       HA             40.0294524961      -12.7104625718        6.0561740206  PROA      6               0.0000000000
        72         5  LEU       CB             40.0809438504      -12.6938774551        3.8945579297  PROA      6               0.0000000000
        73         5  LEU       HB1            39.9415017240      -13.7947223101        3.8977816860  PROA      6               0.0000000000
        74         5  LEU       HB2            41.1649548767      -12.4666625668        3.8266802200  PROA      6               0.0000000000
        75         5  LEU       CG             39.4124728133      -12.1459508423        2.6264586041  PROA      6               0.0000000000
        76         5  LEU       HG             38.3247672433      -12.0341174564        2.8202899785  PROA      6               0.0000000000
        77         5  LEU       CD1            39.9686757114      -10.7935199526        2.1767275458  PROA      6               0.0000000000
        78         5  LEU       HD11           41.0781875157      -10.8320806232        2.1340938617  PROA      6               0.0000000000
        79         5  LEU       HD12           39.6686795453      -10.0028015671        2.8971585529  PROA      6               0.0000000000
        80         5  LEU       HD13           39.5833278715      -10.5436607083        1.1651290577  PROA      6               0.0000000000
        81         5  LEU       CD2            39.5043541996      -13.1628840636        1.4891984605  PROA      6               0.0000000000
        82         5  LEU       HD21           38.8474990991      -14.0334112407        1.7014360885  PROA      6               0.0000000000
        83         5  LEU       HD22           40.5501691342      -13.5239291059        1.3883436110  PROA      6               0.0000000000
        84         5  LEU       HD23           39.1765175043      -12.6951746302        0.5362949566  PROA      6               0.0000000000
        85         5  LEU       C              40.0465516020      -10.7427645581        5.5434862594  PROA      6               0.0000000000
        86         5  LEU       O              39.3279641525       -9.7795271032        5.2586886422  PROA      6               0.0000000000
        87         6  ASN       N              41.2483248761      -10.6252459977        6.1259177022  PROA      7               0.0000000000
        88         6  ASN       HN             41.7968876958      -11.4263124594        6.3508757609  PROA      7               0.0000000000
        89         6  ASN       CA             41.8451458312       -9.3402955149        6.4738573580  PROA      7               0.0000000000
        90         6  ASN       HA             41.0475458168       -8.6142108648        6.5243190470  PROA      7               0.0000000000
        91         6  ASN       CB             42.5926676327       -9.3819827906        7.8038736464  PROA      7               0.0000000000
        92         6  ASN       HB1            43.3788475377       -8.5971451665        7.8196685740  PROA      7               0.0000000000
        93         6  ASN       HB2            43.0684283820      -10.3769026406        7.9383527188  PROA      7               0.0000000000
        94         6  ASN       CG             41.6138740878       -9.1360645918        8.9315599663  PROA      7               0.0000000000
        95         6  ASN       OD1            40.8477981668       -8.1785880373        8.9362855038  PROA      7               0.0000000000
        96         6  ASN       ND2            41.6742849052      -10.0705599197        9.8975113188  PROA      7               0.0000000000
        97         6  ASN       HD21           41.0709435242      -10.0076381918       10.6925081956  PROA      7               0.0000000000
        98         6  ASN       HD22           42.3225293799      -10.8280878978        9.8205018161  PROA      7               0.0000000000
        99         6  ASN       C              42.7788817749       -8.9043399693        5.3589385494  PROA      7               0.0000000000
       100         6  ASN       O              43.6310018186       -9.6834768860        4.9327389528  PROA      7               0.0000000000
       101         7  CYS       N              42.5908907963       -7.6716813889        4.8563390906  PROA      8               0.0000000000
       102         7  CYS       HN             41.9145854668       -7.0430389840        5.2321182679  PROA      8               0.0000000000
       103         7  CYS       CA             43.3689197986       -7.1781492720        3.7258547160  PROA      8               0.0000000000
       104         7  CYS       HA             44.3868087766       -7.5239537215        3.8281222224  PROA      8               0.0000000000
       105         7  CYS       CB             42.7356991603       -7.7166708410        2.4461468810  PROA      8               0.0000000000
       106         7  CYS       HB1            42.9081355906       -8.8126305308        2.4018812024  PROA      8               0.0000000000
       107         7  CYS       HB2            43.2442033330       -7.2483190247        1.5773019600  PROA      8               0.0000000000
       108         7  CYS       SG             40.9575800959       -7.3823677177        2.3556592319  PROA      8               0.0000000000
       109         7  CYS       HG1            40.6579459282       -8.0515879388        3.4592844677  PROA      8               0.0000000000
       110         7  CYS       C              43.5060933659       -5.6665820807        3.7066443394  PROA      8               0.0000000000
       111         7  CYS       O              42.7273714847       -4.9581646129        4.3403926515  PROA      8               0.0000000000
       112         8  THR       N              44.4515249775       -5.1755100068        2.8958149579  PROA      9               0.0000000000
       113         8  THR       HN             45.1050204494       -5.7707799974        2.4353829882  PROA      9               0.0000000000
       114         8  THR       CA             44.5987437689       -3.7507323124        2.6252707859  PROA      9               0.0000000000
       115         8  THR       HA             43.8827287289       -3.2078600428        3.2242212068  PROA      9               0.0000000000
       116         8  THR       CB             46.0218347417       -3.3509816253        2.9828633911  PROA      9               0.0000000000
       117         8  THR       HB             46.2947072346       -2.4145222813        2.4510165503  PROA      9               0.0000000000
       118         8  THR       OG1            46.9320729381       -4.3855052596        2.5963866442  PROA      9               0.0000000000
       119         8  THR       HG1            46.6634804897       -5.1691337521        3.0815510313  PROA      9               0.0000000000
       120         8  THR       CG2            46.1616962624       -3.0711713888        4.4787360416  PROA      9               0.0000000000
       121         8  THR       HG21           45.8990330553       -3.9788078893        5.0631374640  PROA      9               0.0000000000
       122         8  THR       HG22           45.4769615339       -2.2480336990        4.7751087730  PROA      9               0.0000000000
       123         8  THR       HG23           47.2100570880       -2.7887847840        4.7142174325  PROA      9               0.0000000000
       124         8  THR       C              44.2343467858       -3.5640344532        1.1459517709  PROA      9               0.0000000000
       125         8  THR       O              44.2471750919       -4.5323022443        0.3809943085  PROA      9               0.0000000000
       126         9  LEU       N              43.8726260416       -2.3396820824        0.7544107445  PROA      10              0.0000000000
       127         9  LEU       HN             43.8017070607       -1.5810956574        1.3971688473  PROA      10              0.0000000000
       128         9  LEU       CA             43.5566882406       -2.0273301091       -0.6380304753  PROA      10              0.0000000000
       129         9  LEU       HA             43.8521677535       -2.8715758619       -1.2430565502  PROA      10              0.0000000000
       130         9  LEU       CB             42.0623079907       -1.7468886273       -0.8159721624  PROA      10              0.0000000000
       131         9  LEU       HB1            41.8965629262       -1.3757820172       -1.8492613907  PROA      10              0.0000000000
       132         9  LEU       HB2            41.7670274853       -0.9541014785       -0.0968225730  PROA      10              0.0000000000
       133         9  LEU       CG             41.1615039758       -2.9624691294       -0.5900580867  PROA      10              0.0000000000
       134         9  LEU       HG             41.4614115266       -3.4655348552        0.3537421712  PROA      10              0.0000000000
       135         9  LEU       CD1            39.6872592639       -2.5654012654       -0.4974857314  PROA      10              0.0000000000
       136         9  LEU       HD11           39.3655074942       -2.0698628357       -1.4383568508  PROA      10              0.0000000000
       137         9  LEU       HD12           39.5386548452       -1.8569434751        0.3452825563  PROA      10              0.0000000000
       138         9  LEU       HD13           39.0611953806       -3.4697037698       -0.3408489053  PROA      10              0.0000000000
       139         9  LEU       CD2            41.3936511133       -4.0450221144       -1.6440261798  PROA      10              0.0000000000
       140         9  LEU       HD21           42.4491940999       -4.3900607479       -1.6108848965  PROA      10              0.0000000000
       141         9  LEU       HD22           41.1851855131       -3.6379497046       -2.6564925978  PROA      10              0.0000000000
       142         9  LEU       HD23           40.7301182930       -4.9138452010       -1.4462264293  PROA      10              0.0000000000
       143         9  LEU       C              44.3553559561       -0.8267719689       -1.0790735936  PROA      10              0.0000000000
       144         9  LEU       O              44.4880532012        0.1485277542       -0.3347041348  PROA      10              0.0000000000
       145        10  ARG       N              44.9071584977       -0.8987867683       -2.2858945512  PROA      11              0.0000000000
       146        10  ARG       HN             44.8415609474       -1.7184080864       -2.8495021779  PROA      11              0.0000000000
       147        10  ARG       CA             45.6457938319        0.2194714340       -2.8642979018  PROA      11              0.0000000000
       148        10  ARG       HA             45.5168909646        1.0809187917       -2.2259498450  PROA      11              0.0000000000
       149        10  ARG       CB             47.1182122622       -0.1571149375       -2.9694866417  PROA      11              0.0000000000
       150        10  ARG       HB1            47.4084537778       -0.1867646241       -4.0412241784  PROA      11              0.0000000000
       151        10  ARG       HB2            47.2659998124       -1.1660918364       -2.5291855559  PROA      11              0.0000000000
       152        10  ARG       CG             48.0123204288        0.8385494172       -2.2403713703  PROA      11              0.0000000000
       153        10  ARG       HG1            47.4569151345        1.2662765649       -1.3786745196  PROA      11              0.0000000000
       154        10  ARG       HG2            48.2863604965        1.6610377729       -2.9348942011  PROA      11              0.0000000000
       155        10  ARG       CD             49.2818699128        0.1648945466       -1.7346014394  PROA      11              0.0000000000
       156        10  ARG       HD1            49.8822733643        0.8769699306       -1.1292479265  PROA      11              0.0000000000
       157        10  ARG       HD2            49.8843557715       -0.2139552535       -2.5875212197  PROA      11              0.0000000000
       158        10  ARG       NE             48.9178744772       -0.9681809984       -0.8874744524  PROA      11              0.0000000000
       159        10  ARG       HE             48.7344295620       -1.8633985026       -1.2935597663  PROA      11              0.0000000000
       160        10  ARG       CZ             48.8305111091       -0.7938034137        0.4627588977  PROA      11              0.0000000000
       161        10  ARG       NH1            49.1064422487        0.4093062541        1.0076498350  PROA      11              0.0000000000
       162        10  ARG       HH11           49.2282970567        1.2086080578        0.4192043980  PROA      11              0.0000000000
       163        10  ARG       HH12           49.1890921649        0.5016820308        1.9999379520  PROA      11              0.0000000000
       164        10  ARG       NH2            48.4679928232       -1.8229262655        1.2538800315  PROA      11              0.0000000000
       165        10  ARG       HH21           48.5473905207       -1.7419199733        2.2474261986  PROA      11              0.0000000000
       166        10  ARG       HH22           48.1196114990       -2.6675276859        0.8473349620  PROA      11              0.0000000000
       167        10  ARG       C              45.0512724983        0.4808388501       -4.2223764922  PROA      11              0.0000000000
       168        10  ARG       O              44.6580832793       -0.4731635266       -4.8885196475  PROA      11              0.0000000000
       169        11  ASP       N              44.9092421580        1.7559129700       -4.6188602513  PROA      12              0.0000000000
       170        11  ASP       HN             45.1892337803        2.5366360977       -4.0656480428  PROA      12              0.0000000000
       171        11  ASP       CA             44.3137446446        2.0371750914       -5.9300747001  PROA      12              0.0000000000
       172        11  ASP       HA             43.5908458814        1.2602738522       -6.1291500611  PROA      12              0.0000000000
       173        11  ASP       CB             43.6259360053        3.4196319096       -6.0023686931  PROA      12              0.0000000000
       174        11  ASP       HB1            43.0428576369        3.5541427289       -5.0677516115  PROA      12              0.0000000000
       175        11  ASP       HB2            42.9325744271        3.4050926536       -6.8687525371  PROA      12              0.0000000000
       176        11  ASP       CG             44.5160974511        4.6507224100       -6.1587617239  PROA      12              0.0000000000
       177        11  ASP       OD1            45.6814419489        4.5384997875       -6.5225532638  PROA      12              0.0000000000
       178        11  ASP       OD2            44.0168006438        5.7568256162       -5.9427330326  PROA      12              0.0000000000
       179        11  ASP       C              45.3044410550        1.7499157826       -7.0696872272  PROA      12              0.0000000000
       180        11  ASP       O              46.4658261162        1.4196662968       -6.8070143948  PROA      12              0.0000000000
       181        12  SER       N              44.8352748862        1.8750239077       -8.3247828662  PROA      13              0.0000000000
       182        12  SER       HN             43.8861497595        2.1346822714       -8.4757351504  PROA      13              0.0000000000
       183        12  SER       CA             45.5945780304        1.6635759056       -9.5575823136  PROA      13              0.0000000000
       184        12  SER       HA             45.8794905623        0.6231446701       -9.6078543858  PROA      13              0.0000000000
       185        12  SER       CB             44.7486413171        2.0339842165      -10.7288819167  PROA      13              0.0000000000
       186        12  SER       HB1            45.2903921177        1.8887323138      -11.6870750339  PROA      13              0.0000000000
       187        12  SER       HB2            44.3908376202        3.0827599975      -10.6598024648  PROA      13              0.0000000000
       188        12  SER       OG             43.6729157657        1.1310046204      -10.6213068864  PROA      13              0.0000000000
       189        12  SER       HG1            43.3693384261        0.9730260807      -11.5182369727  PROA      13              0.0000000000
       190        12  SER       C              46.9141015960        2.4337610871       -9.5721886842  PROA      13              0.0000000000
       191        12  SER       O              47.9198303227        1.9094550285      -10.0514317178  PROA      13              0.0000000000
       192        13  GLN       N              46.9058755079        3.6691203930       -9.0345524533  PROA      14              0.0000000000
       193        13  GLN       HN             46.0798342758        4.0471215413       -8.6250232171  PROA      14              0.0000000000
       194        13  GLN       CA             48.0719202227        4.5470331971       -9.0011483907  PROA      14              0.0000000000
       195        13  GLN       HA             48.6893781482        4.3136943899       -9.8558046524  PROA      14              0.0000000000
       196        13  GLN       CB             47.6510741622        6.0124778065       -9.0381577128  PROA      14              0.0000000000
       197        13  GLN       HB1            48.4286472682        6.6088140403       -8.5163700677  PROA      14              0.0000000000
       198        13  GLN       HB2            46.6917679434        6.1107316781       -8.4880877713  PROA      14              0.0000000000
       199        13  GLN       CG             47.4606312148        6.5973714352      -10.4330662857  PROA      14              0.0000000000
       200        13  GLN       HG1            46.6872366438        6.0203289572      -10.9836953427  PROA      14              0.0000000000
       201        13  GLN       HG2            48.4173328214        6.5538017222      -10.9962121444  PROA      14              0.0000000000
       202        13  GLN       CD             47.0163625325        8.0412746310      -10.3008055623  PROA      14              0.0000000000
       203        13  GLN       OE1            46.0758269646        8.4746586320      -10.9590738612  PROA      14              0.0000000000
       204        13  GLN       NE2            47.7168757457        8.7626559830       -9.4021620384  PROA      14              0.0000000000
       205        13  GLN       HE21           47.4923579243        9.7250743536       -9.2493790948  PROA      14              0.0000000000
       206        13  GLN       HE22           48.4608383395        8.3351565335       -8.8885825609  PROA      14              0.0000000000
       207        13  GLN       C              48.9339214202        4.3704919326       -7.7330422763  PROA      14              0.0000000000
       208        13  GLN       O              49.8552760648        5.1576918900       -7.5036281400  PROA      14              0.0000000000
       209        14  GLN       N              48.6685500990        3.2898734397       -6.9626977204  PROA      15              0.0000000000
       210        14  GLN       HN             47.9174516185        2.6926853180       -7.2224065611  PROA      15              0.0000000000
       211        14  GLN       CA             49.3535061835        2.8394895841       -5.7394832891  PROA      15              0.0000000000
       212        14  GLN       HA             48.8946277661        1.9131212488       -5.4275369565  PROA      15              0.0000000000
       213        14  GLN       CB             50.8505389536        2.6306703047       -5.9709231164  PROA      15              0.0000000000
       214        14  GLN       HB1            51.3617369928        2.5708692421       -4.9866920426  PROA      15              0.0000000000
       215        14  GLN       HB2            51.2524569210        3.5006083530       -6.5324212453  PROA      15              0.0000000000
       216        14  GLN       CG             51.1437039939        1.3545323860       -6.7592322383  PROA      15              0.0000000000
       217        14  GLN       HG1            52.1706053643        1.4040546468       -7.1802377206  PROA      15              0.0000000000
       218        14  GLN       HG2            50.4135910609        1.2538567998       -7.5905107874  PROA      15              0.0000000000
       219        14  GLN       CD             51.0354012310        0.1424266522       -5.8516777211  PROA      15              0.0000000000
       220        14  GLN       OE1            50.0548792171       -0.0964227087       -5.1541151340  PROA      15              0.0000000000
       221        14  GLN       NE2            52.1349538216       -0.6299550807       -5.9003147372  PROA      15              0.0000000000
       222        14  GLN       HE21           52.1873110849       -1.4607393368       -5.3461881841  PROA      15              0.0000000000
       223        14  GLN       HE22           52.9003496556       -0.3736022433       -6.4906133396  PROA      15              0.0000000000
       224        14  GLN       C              49.0987716693        3.7278457982       -4.5125804551  PROA      15              0.0000000000
       225        14  GLN       O              49.8895751881        3.6938762753       -3.5623063546  PROA      15              0.0000000000
       226        15  LYS       N              47.9788276430        4.4765475284       -4.4987205410  PROA      16              0.0000000000
       227        15  LYS       HN             47.3397593543        4.5072455077       -5.2633440427  PROA      16              0.0000000000
       228        15  LYS       CA             47.6501690385        5.2940876362       -3.3299495225  PROA      16              0.0000000000
       229        15  LYS       HA             48.5761571498        5.6944626254       -2.9451611905  PROA      16              0.0000000000
       230        15  LYS       CB             46.6881286314        6.4365667611       -3.6501177664  PROA      16              0.0000000000
       231        15  LYS       HB1            46.5440917804        7.0508167012       -2.7360666020  PROA      16              0.0000000000
       232        15  LYS       HB2            45.7095290927        6.0071471671       -3.9525758459  PROA      16              0.0000000000
       233        15  LYS       CG             47.1986936867        7.3339012110       -4.7702236585  PROA      16              0.0000000000
       234        15  LYS       HG1            46.9000055924        6.8945540443       -5.7455591207  PROA      16              0.0000000000
       235        15  LYS       HG2            48.3073797042        7.3752334933       -4.7189720113  PROA      16              0.0000000000
       236        15  LYS       CD             46.6476051132        8.7568212492       -4.6809770949  PROA      16              0.0000000000
       237        15  LYS       HD1            47.1033949714        9.3529710437       -5.4989435293  PROA      16              0.0000000000
       238        15  LYS       HD2            46.9596230855        9.1847987125       -3.7054320494  PROA      16              0.0000000000
       239        15  LYS       CE             45.1326391706        8.8885451920       -4.7900687793  PROA      16              0.0000000000
       240        15  LYS       HE1            44.8309538867        9.9531267805       -4.6916073905  PROA      16              0.0000000000
       241        15  LYS       HE2            44.6359077385        8.2768028091       -4.0070797912  PROA      16              0.0000000000
       242        15  LYS       NZ             44.6920512141        8.4045545224       -6.1008415606  PROA      16              0.0000000000
       243        15  LYS       HZ1            44.4826579141        7.3874984531       -6.0429503021  PROA      16              0.0000000000
       244        15  LYS       HZ2            45.4449190703        8.5642241249       -6.8003379833  PROA      16              0.0000000000
       245        15  LYS       HZ3            43.8357502124        8.9188567537       -6.3903954341  PROA      16              0.0000000000
       246        15  LYS       C              47.0451545509        4.4048153159       -2.2603639906  PROA      16              0.0000000000
       247        15  LYS       O              46.2849790778        3.4883899007       -2.5765770653  PROA      16              0.0000000000
       248        16  SER       N              47.3915649743        4.6628318607       -0.9978849685  PROA      17              0.0000000000
       249        16  SER       HN             48.0309142183        5.3918848948       -0.7670317109  PROA      17              0.0000000000
       250        16  SER       CA             46.8644316936        3.9035169368        0.1253996574  PROA      17              0.0000000000
       251        16  SER       HA             46.4866643944        2.9564188961       -0.2296799575  PROA      17              0.0000000000
       252        16  SER       CB             48.0308797230        3.7148925307        1.0779251574  PROA      17              0.0000000000
       253        16  SER       HB1            47.7351002961        3.0711597548        1.9336256799  PROA      17              0.0000000000
       254        16  SER       HB2            48.3857932714        4.6963239635        1.4586211733  PROA      17              0.0000000000
       255        16  SER       OG             49.0845798264        3.0748223632        0.3314398777  PROA      17              0.0000000000
       256        16  SER       HG1            49.1873796474        3.5873175035       -0.4737811652  PROA      17              0.0000000000
       257        16  SER       C              45.6032007858        4.5712134302        0.6446279211  PROA      17              0.0000000000
       258        16  SER       O              45.4004951017        5.7592902039        0.4026238190  PROA      17              0.0000000000
       259        17  LEU       N              44.7712714768        3.8104361913        1.3711818541  PROA      18              0.0000000000
       260        17  LEU       HN             44.9620490133        2.8453050431        1.5294705640  PROA      18              0.0000000000
       261        17  LEU       CA             43.5427264883        4.3071772754        1.9821863603  PROA      18              0.0000000000
       262        17  LEU       HA             43.3325956051        5.2809152427        1.5652605957  PROA      18              0.0000000000
       263        17  LEU       CB             42.3769874519        3.3518420361        1.7131137315  PROA      18              0.0000000000
       264        17  LEU       HB1            41.4374621787        3.8418536422        2.0450431888  PROA      18              0.0000000000
       265        17  LEU       HB2            42.5331272737        2.4297571919        2.3117590135  PROA      18              0.0000000000
       266        17  LEU       CG             42.2224206702        2.9538977609        0.2412015521  PROA      18              0.0000000000
       267        17  LEU       HG             43.1689652510        2.4927225451       -0.1126849215  PROA      18              0.0000000000
       268        17  LEU       CD1            41.0779199415        1.9586638499        0.0500457398  PROA      18              0.0000000000
       269        17  LEU       HD11           40.1203928000        2.4080658406        0.3898995675  PROA      18              0.0000000000
       270        17  LEU       HD12           41.2707389836        1.0415067257        0.6466173845  PROA      18              0.0000000000
       271        17  LEU       HD13           40.9833558970        1.6929719355       -1.0245330375  PROA      18              0.0000000000
       272        17  LEU       CD2            42.0743735438        4.1603370395       -0.6849708484  PROA      18              0.0000000000
       273        17  LEU       HD21           42.9703926980        4.8127186245       -0.6083618223  PROA      18              0.0000000000
       274        17  LEU       HD22           41.1793842312        4.7515717887       -0.3956791229  PROA      18              0.0000000000
       275        17  LEU       HD23           41.9730969660        3.8189910384       -1.7373396350  PROA      18              0.0000000000
       276        17  LEU       C              43.7847289192        4.4288138355        3.4838315816  PROA      18              0.0000000000
       277        17  LEU       O              44.2823494741        3.4841811971        4.0930170721  PROA      18              0.0000000000
       278        18  VAL       N              43.4674645200        5.6038231861        4.0690514777  PROA      19              0.0000000000
       279        18  VAL       HN             43.0809692166        6.3504255255        3.5346058506  PROA      19              0.0000000000
       280        18  VAL       CA             43.6492837472        5.9009775344        5.5014833476  PROA      19              0.0000000000
       281        18  VAL       HA             43.8981725532        4.9763289374        6.0006081239  PROA      19              0.0000000000
       282        18  VAL       CB             44.7543128512        6.9346289391        5.7302833761  PROA      19              0.0000000000
       283        18  VAL       HB             44.8552711778        7.1250598072        6.8199726111  PROA      19              0.0000000000
       284        18  VAL       CG1            46.0933069184        6.4471837408        5.1806024992  PROA      19              0.0000000000
       285        18  VAL       HG11           46.0679305184        6.4335985510        4.0699754326  PROA      19              0.0000000000
       286        18  VAL       HG12           46.2986334932        5.4173598393        5.5433115153  PROA      19              0.0000000000
       287        18  VAL       HG13           46.9072629370        7.1285279334        5.5084741078  PROA      19              0.0000000000
       288        18  VAL       CG2            44.3509724874        8.3047428930        5.1819164329  PROA      19              0.0000000000
       289        18  VAL       HG21           43.4288725249        8.6622301839        5.6881332797  PROA      19              0.0000000000
       290        18  VAL       HG22           44.1513929355        8.2317943467        4.0914575329  PROA      19              0.0000000000
       291        18  VAL       HG23           45.1637925484        9.0395968985        5.3651300778  PROA      19              0.0000000000
       292        18  VAL       C              42.3395786553        6.4033725893        6.1310369840  PROA      19              0.0000000000
       293        18  VAL       O              41.4723506665        6.8834553334        5.4055211853  PROA      19              0.0000000000
       294        19  MET       N              42.2123915773        6.3144015221        7.4694567972  PROA      20              0.0000000000
       295        19  MET       HN             42.9205003261        5.8927847531        8.0297645610  PROA      20              0.0000000000
       296        19  MET       CA             41.0499732577        6.8171489135        8.2042885538  PROA      20              0.0000000000
       297        19  MET       HA             40.1827115080        6.7095104893        7.5699322693  PROA      20              0.0000000000
       298        19  MET       CB             40.8512530947        6.0425181569        9.5091255122  PROA      20              0.0000000000
       299        19  MET       HB1            40.3247576779        6.7041082481       10.2286491775  PROA      20              0.0000000000
       300        19  MET       HB2            41.8518549084        5.7891566983        9.9180474597  PROA      20              0.0000000000
       301        19  MET       CG             40.0499653265        4.7507770072        9.3746646825  PROA      20              0.0000000000
       302        19  MET       HG1            40.1585624433        4.1683065183       10.3137268573  PROA      20              0.0000000000
       303        19  MET       HG2            40.4791228686        4.1538215883        8.5425763433  PROA      20              0.0000000000
       304        19  MET       SD             38.3073237311        5.0558209892        9.0567693557  PROA      20              0.0000000000
       305        19  MET       CE             37.8493871307        5.6138111352       10.7034211304  PROA      20              0.0000000000
       306        19  MET       HE1            38.4252122243        6.5170825689       10.9981195842  PROA      20              0.0000000000
       307        19  MET       HE2            38.0552625724        4.8170826914       11.4495406575  PROA      20              0.0000000000
       308        19  MET       HE3            36.7690427035        5.8701595115       10.7349914972  PROA      20              0.0000000000
       309        19  MET       C              41.3607361331        8.2731205081        8.5715039550  PROA      20              0.0000000000
       310        19  MET       O              42.1253215536        8.5339285611        9.5099970526  PROA      20              0.0000000000
       311        20  SER       N              40.8097230676        9.2154380127        7.7955585174  PROA      21              0.0000000000
       312        20  SER       HN             40.2055105258        8.9691237172        7.0426182588  PROA      21              0.0000000000
       313        20  SER       CA             41.0292196999       10.6575617520        7.9655742488  PROA      21              0.0000000000
       314        20  SER       HA             42.0085604455       10.8320013068        8.3846886893  PROA      21              0.0000000000
       315        20  SER       CB             40.9101900156       11.2017844109        6.5680165105  PROA      21              0.0000000000
       316        20  SER       HB1            41.9134448744       11.2854997794        6.0982840860  PROA      21              0.0000000000
       317        20  SER       HB2            40.4235640733       12.2003794875        6.5814400161  PROA      21              0.0000000000
       318        20  SER       OG             40.1027066433       10.2850560173        5.8138960587  PROA      21              0.0000000000
       319        20  SER       HG1            39.2226177777       10.6676068024        5.7874671825  PROA      21              0.0000000000
       320        20  SER       C              40.1130571112       11.2976031012        9.0133524611  PROA      21              0.0000000000
       321        20  SER       O              40.4078487252       12.3862581793        9.5121410187  PROA      21              0.0000000000
       322        21  GLY       N              38.9954211289       10.6376024790        9.2831857241  PROA      22              0.0000000000
       323        21  GLY       HN             38.7845002331        9.7825563763        8.8175385183  PROA      22              0.0000000000
       324        21  GLY       CA             37.9932234181       11.0685428260       10.2484065101  PROA      22              0.0000000000
       325        21  GLY       HA1            37.3033090421       11.7312378516        9.7472063661  PROA      22              0.0000000000
       326        21  GLY       HA2            38.4963836955       11.5907242453       11.0487217155  PROA      22              0.0000000000
       327        21  GLY       C              37.2344745509        9.8882968394       10.8165161541  PROA      22              0.0000000000
       328        21  GLY       O              37.4315774762        8.7614021217       10.3490723265  PROA      22              0.0000000000
       329        22  PRO       N              36.3315150812       10.0989463860       11.8086764056  PROA      23              0.0000000000
       330        22  PRO       CD             35.9763023790       11.3807129963       12.4026034154  PROA      23              0.0000000000
       331        22  PRO       HD1            35.8359148009       12.1429645271       11.6077285920  PROA      23              0.0000000000
       332        22  PRO       HD2            36.7706817734       11.7078531036       13.1058123327  PROA      23              0.0000000000
       333        22  PRO       CA             35.5893505771        8.9536786459       12.3793318642  PROA      23              0.0000000000
       334        22  PRO       HA             36.2661276913        8.1675793343       12.6748306714  PROA      23              0.0000000000
       335        22  PRO       CB             34.8207441330        9.6151471695       13.5297846126  PROA      23              0.0000000000
       336        22  PRO       HB1            35.3866984504        9.5240400548       14.4814067090  PROA      23              0.0000000000
       337        22  PRO       HB2            33.8244014189        9.1407579057       13.6580243579  PROA      23              0.0000000000
       338        22  PRO       CG             34.6701412869       11.0844724909       13.1315737607  PROA      23              0.0000000000
       339        22  PRO       HG1            33.7950184202       11.2319489105       12.4636750459  PROA      23              0.0000000000
       340        22  PRO       HG2            34.5531389258       11.7329827735       14.0256782738  PROA      23              0.0000000000
       341        22  PRO       C              34.6943260144        8.2014894392       11.3920925673  PROA      23              0.0000000000
       342        22  PRO       O              34.4014957099        7.0247791249       11.6080028474  PROA      23              0.0000000000
       343        23  TYR       N              34.2562938921        8.8742293649       10.3131533418  PROA      24              0.0000000000
       344        23  TYR       HN             34.4972989997        9.8291879380       10.1603053387  PROA      24              0.0000000000
       345        23  TYR       CA             33.4016345566        8.2660397929        9.2900566383  PROA      24              0.0000000000
       346        23  TYR       HA             33.4558275759        7.1933953885        9.4025880454  PROA      24              0.0000000000
       347        23  TYR       CB             31.9592757000        8.7438370421        9.4436786340  PROA      24              0.0000000000
       348        23  TYR       HB1            31.3188863282        8.3095274286        8.6467018220  PROA      24              0.0000000000
       349        23  TYR       HB2            31.9115254571        9.8531112713        9.4101223317  PROA      24              0.0000000000
       350        23  TYR       CG             31.4407396831        8.2821933293       10.7796271665  PROA      24              0.0000000000
       351        23  TYR       CD1            31.3907891792        6.9233138649       11.0524742819  PROA      24              0.0000000000
       352        23  TYR       HD1            31.6898598605        6.2078605847       10.3007589065  PROA      24              0.0000000000
       353        23  TYR       CE1            30.9556468806        6.4877170761       12.2933226278  PROA      24              0.0000000000
       354        23  TYR       HE1            30.9314759883        5.4308425975       12.5142889731  PROA      24              0.0000000000
       355        23  TYR       CZ             30.5503951425        7.4045893004       13.2542171866  PROA      24              0.0000000000
       356        23  TYR       OH             30.1023935437        6.9601276928       14.4842002949  PROA      24              0.0000000000
       357        23  TYR       HH             30.4269900413        6.0658546952       14.6127029007  PROA      24              0.0000000000
       358        23  TYR       CD2            31.0360072564        9.2050769160       11.7354626901  PROA      24              0.0000000000
       359        23  TYR       HD2            31.0669171489       10.2618357958       11.5147750506  PROA      24              0.0000000000
       360        23  TYR       CE2            30.5913395135        8.7655824576       12.9760388544  PROA      24              0.0000000000
       361        23  TYR       HE2            30.2780918143        9.4801473115       13.7228128462  PROA      24              0.0000000000
       362        23  TYR       C              33.9143611489        8.6323690351        7.9094381798  PROA      24              0.0000000000
       363        23  TYR       O              33.1290677810        8.8437214759        6.9890461590  PROA      24              0.0000000000
       364        24  GLU       N              35.2439606501        8.7217786094        7.7605855872  PROA      25              0.0000000000
       365        24  GLU       HN             35.8865857164        8.5314251686        8.4986962424  PROA      25              0.0000000000
       366        24  GLU       CA             35.8098919121        9.1119931251        6.4758772785  PROA      25              0.0000000000
       367        24  GLU       HA             35.1294661060        8.7982223143        5.6982148253  PROA      25              0.0000000000
       368        24  GLU       CB             36.0112258577       10.6250795154        6.4306642502  PROA      25              0.0000000000
       369        24  GLU       HB1            36.9164179864       10.8844407371        7.0196633796  PROA      25              0.0000000000
       370        24  GLU       HB2            35.1291337914       11.1184211235        6.8911950873  PROA      25              0.0000000000
       371        24  GLU       CG             36.1823035033       11.1495535955        5.0058167572  PROA      25              0.0000000000
       372        24  GLU       HG1            35.1935332281       11.4353114377        4.5875166503  PROA      25              0.0000000000
       373        24  GLU       HG2            36.6349237607       10.3623944949        4.3656490964  PROA      25              0.0000000000
       374        24  GLU       CD             37.0846511739       12.3570766107        5.0286388752  PROA      25              0.0000000000
       375        24  GLU       OE1            38.1270186135       12.3049719582        5.6718629621  PROA      25              0.0000000000
       376        24  GLU       OE2            36.7922006639       13.3480432141        4.3682731507  PROA      25              0.0000000000
       377        24  GLU       C              37.1159452958        8.4333296069        6.1763252994  PROA      25              0.0000000000
       378        24  GLU       O              37.9345818449        8.2404142831        7.0692709183  PROA      25              0.0000000000
       379        25  LEU       N              37.3095192479        8.0908101126        4.8983180533  PROA      26              0.0000000000
       380        25  LEU       HN             36.5871631093        8.2085030675        4.2222994908  PROA      26              0.0000000000
       381        25  LEU       CA             38.5489571667        7.5310166379        4.3791543883  PROA      26              0.0000000000
       382        25  LEU       HA             39.2303374016        7.4076799604        5.2077818818  PROA      26              0.0000000000
       383        25  LEU       CB             38.3029879436        6.1865212671        3.6934537690  PROA      26              0.0000000000
       384        25  LEU       HB1            39.2549979614        5.8650474884        3.2219287590  PROA      26              0.0000000000
       385        25  LEU       HB2            37.5419103792        6.3422911795        2.9006732352  PROA      26              0.0000000000
       386        25  LEU       CG             37.8187368185        5.0528338423        4.5915532461  PROA      26              0.0000000000
       387        25  LEU       HG             36.9412735789        5.4019972358        5.1763338685  PROA      26              0.0000000000
       388        25  LEU       CD1            37.4192209124        3.8224511895        3.7766252932  PROA      26              0.0000000000
       389        25  LEU       HD11           38.2888904106        3.4524430307        3.1925962472  PROA      26              0.0000000000
       390        25  LEU       HD12           36.6034305593        4.0855672865        3.0698649945  PROA      26              0.0000000000
       391        25  LEU       HD13           37.0783526143        3.0127950042        4.4567133506  PROA      26              0.0000000000
       392        25  LEU       CD2            38.8530574296        4.6980287014        5.6516905888  PROA      26              0.0000000000
       393        25  LEU       HD21           39.0610096600        5.5811744371        6.2928851609  PROA      26              0.0000000000
       394        25  LEU       HD22           39.8004426930        4.3821709301        5.1649163785  PROA      26              0.0000000000
       395        25  LEU       HD23           38.4700744973        3.8760411714        6.2934963809  PROA      26              0.0000000000
       396        25  LEU       C              39.0712696874        8.4865226825        3.3228533755  PROA      26              0.0000000000
       397        25  LEU       O              38.2852696578        9.0695741937        2.5750339529  PROA      26              0.0000000000
       398        26  LYS       N              40.3924817500        8.6158767330        3.2372075047  PROA      27              0.0000000000
       399        26  LYS       HN             40.9960967131        8.1597378825        3.8855916173  PROA      27              0.0000000000
       400        26  LYS       CA             41.0705895471        9.4136104458        2.2173718616  PROA      27              0.0000000000
       401        26  LYS       HA             40.3373694591        9.6804093431        1.4709436090  PROA      27              0.0000000000
       402        26  LYS       CB             41.7081839177       10.6775115024        2.7955210964  PROA      27              0.0000000000
       403        26  LYS       HB1            42.5441447687       10.9940936689        2.1362523788  PROA      27              0.0000000000
       404        26  LYS       HB2            42.1129160887       10.4486448110        3.8042341190  PROA      27              0.0000000000
       405        26  LYS       CG             40.7028171242       11.8274195705        2.9116333070  PROA      27              0.0000000000
       406        26  LYS       HG1            39.8642210242       11.5038645288        3.5639365803  PROA      27              0.0000000000
       407        26  LYS       HG2            40.3042715116       12.0565523721        1.9006484414  PROA      27              0.0000000000
       408        26  LYS       CD             41.3171426371       13.0962001550        3.4957617111  PROA      27              0.0000000000
       409        26  LYS       HD1            42.2437220802       13.3285338648        2.9297923630  PROA      27              0.0000000000
       410        26  LYS       HD2            41.5822606309       12.9001193793        4.5560043715  PROA      27              0.0000000000
       411        26  LYS       CE             40.4036647588       14.3204268381        3.4467189317  PROA      27              0.0000000000
       412        26  LYS       HE1            40.1249777173       14.5462352523        2.3953063966  PROA      27              0.0000000000
       413        26  LYS       HE2            40.9140531646       15.1954090892        3.9028263332  PROA      27              0.0000000000
       414        26  LYS       NZ             39.1731838446       14.0679641539        4.1995013125  PROA      27              0.0000000000
       415        26  LYS       HZ1            39.3270271862       13.2817030122        4.8626194342  PROA      27              0.0000000000
       416        26  LYS       HZ2            38.4079399587       13.8206349497        3.5400851345  PROA      27              0.0000000000
       417        26  LYS       HZ3            38.9099881146       14.9226909812        4.7303211449  PROA      27              0.0000000000
       418        26  LYS       C              42.1076814761        8.5330352141        1.5061921431  PROA      27              0.0000000000
       419        26  LYS       O              42.5541697173        7.5364966779        2.0763230020  PROA      27              0.0000000000
       420        27  ALA       N              42.4956416834        8.9093163683        0.2823292543  PROA      28              0.0000000000
       421        27  ALA       HN             42.1057038249        9.7110480817       -0.1631501566  PROA      28              0.0000000000
       422        27  ALA       CA             43.5059886408        8.1898228408       -0.4916229986  PROA      28              0.0000000000
       423        27  ALA       HA             43.8314799309        7.3409512230        0.0911515424  PROA      28              0.0000000000
       424        27  ALA       CB             42.9347712530        7.7274778448       -1.8246761860  PROA      28              0.0000000000
       425        27  ALA       HB1            42.5930352035        8.6025875981       -2.4177363787  PROA      28              0.0000000000
       426        27  ALA       HB2            42.0670688694        7.0556120262       -1.6516357395  PROA      28              0.0000000000
       427        27  ALA       HB3            43.7150010426        7.1891905752       -2.4041090048  PROA      28              0.0000000000
       428        27  ALA       C              44.6948577973        9.0995972737       -0.7763853727  PROA      28              0.0000000000
       429        27  ALA       O              44.5209993893       10.2254441000       -1.2433545128  PROA      28              0.0000000000
       430        28  LEU       N              45.9070685471        8.6122805261       -0.4877775321  PROA      29              0.0000000000
       431        28  LEU       HN             46.0233055581        7.7043174597       -0.0935220370  PROA      29              0.0000000000
       432        28  LEU       CA             47.1425219247        9.3601320778       -0.7233576850  PROA      29              0.0000000000
       433        28  LEU       HA             47.0683417622        9.8016511206       -1.7058509214  PROA      29              0.0000000000
       434        28  LEU       CB             47.3992362152       10.4595291606        0.3185779308  PROA      29              0.0000000000
       435        28  LEU       HB1            46.4527688037       11.0224006072        0.4567408867  PROA      29              0.0000000000
       436        28  LEU       HB2            48.1695962476       11.1435874252       -0.0941247953  PROA      29              0.0000000000
       437        28  LEU       CG             47.8749814130        9.9995852663        1.7001003232  PROA      29              0.0000000000
       438        28  LEU       HG             48.6079277750        9.1736709166        1.5791375039  PROA      29              0.0000000000
       439        28  LEU       CD1            48.5330251063       11.1504667837        2.4609361995  PROA      29              0.0000000000
       440        28  LEU       HD11           47.8084248551       11.9814791644        2.5976618336  PROA      29              0.0000000000
       441        28  LEU       HD12           49.4060045809       11.5315491417        1.8891519972  PROA      29              0.0000000000
       442        28  LEU       HD13           48.8650616202       10.8011097063        3.4619134652  PROA      29              0.0000000000
       443        28  LEU       CD2            46.7721451493        9.3494180273        2.5346257792  PROA      29              0.0000000000
       444        28  LEU       HD21           46.3739830443        8.4544618656        2.0103725896  PROA      29              0.0000000000
       445        28  LEU       HD22           45.9402976864       10.0694980146        2.6887968239  PROA      29              0.0000000000
       446        28  LEU       HD23           47.1795269006        9.0322362832        3.5183381105  PROA      29              0.0000000000
       447        28  LEU       C              48.3164769109        8.3890483710       -0.7875770342  PROA      29              0.0000000000
       448        28  LEU       O              48.2207692231        7.2834572610       -0.2479110857  PROA      29              0.0000000000
       449        29  HSD       N              49.4067664215        8.7791517661       -1.4635453206  PROA      30              0.0000000000
       450        29  HSD       HN             49.4515216382        9.6479274642       -1.9505122971  PROA      30              0.0000000000
       451        29  HSD       CA             50.6028717048        7.9374463625       -1.5213913650  PROA      30              0.0000000000
       452        29  HSD       HA             50.2966654752        6.9441491441       -1.8141759953  PROA      30              0.0000000000
       453        29  HSD       CB             51.6182779200        8.4933461990       -2.5203906593  PROA      30              0.0000000000
       454        29  HSD       HB1            52.5731571311        7.9376616789       -2.4064649374  PROA      30              0.0000000000
       455        29  HSD       HB2            51.7914645860        9.5668888326       -2.2944011546  PROA      30              0.0000000000
       456        29  HSD       ND1            50.3752283551        9.2634508919       -4.5852411481  PROA      30              0.0000000000
       457        29  HSD       HD1            49.9563619863       10.0690108077       -4.1661713542  PROA      30              0.0000000000
       458        29  HSD       CG             51.1701082722        8.3771760295       -3.9576371442  PROA      30              0.0000000000
       459        29  HSD       CE1            50.2558762722        8.8523308772       -5.8847719919  PROA      30              0.0000000000
       460        29  HSD       HE1            49.6734118883        9.3780823694       -6.6407448513  PROA      30              0.0000000000
       461        29  HSD       NE2            50.9745146396        7.7001368255       -6.0628808468  PROA      30              0.0000000000
       462        29  HSD       CD2            51.5462225366        7.3906313688       -4.8740484562  PROA      30              0.0000000000
       463        29  HSD       HD2            52.1673417776        6.5109458731       -4.7614099913  PROA      30              0.0000000000
       464        29  HSD       C              51.2591956859        7.9945493013       -0.1485796204  PROA      30              0.0000000000
       465        29  HSD       O              51.4611044765        9.0864122258        0.3915307333  PROA      30              0.0000000000
       466        30  LEU       N              51.5489412129        6.8241762359        0.4274059849  PROA      31              0.0000000000
       467        30  LEU       HN             51.3353742117        5.9536231309       -0.0087477952  PROA      31              0.0000000000
       468        30  LEU       CA             52.1953442662        6.7439648724        1.7293350267  PROA      31              0.0000000000
       469        30  LEU       HA             52.1825067294        7.7335331470        2.1612257812  PROA      31              0.0000000000
       470        30  LEU       CB             51.4983333629        5.7588163383        2.6666578989  PROA      31              0.0000000000
       471        30  LEU       HB1            52.1781542126        5.5481954101        3.5188502252  PROA      31              0.0000000000
       472        30  LEU       HB2            51.3169061857        4.8160696178        2.1089284623  PROA      31              0.0000000000
       473        30  LEU       CG             50.1648035407        6.2483225523        3.2270576489  PROA      31              0.0000000000
       474        30  LEU       HG             49.4540871180        6.4140549154        2.3895689771  PROA      31              0.0000000000
       475        30  LEU       CD1            49.5714316339        5.2246251170        4.1976061232  PROA      31              0.0000000000
       476        30  LEU       HD11           50.2678547501        5.0549439398        5.0464430576  PROA      31              0.0000000000
       477        30  LEU       HD12           49.4077311971        4.2582765125        3.6745127832  PROA      31              0.0000000000
       478        30  LEU       HD13           48.6064954317        5.6002768366        4.6001455771  PROA      31              0.0000000000
       479        30  LEU       CD2            50.2891145300        7.6269328659        3.8755770251  PROA      31              0.0000000000
       480        30  LEU       HD21           50.4617331812        8.4008041226        3.0973437186  PROA      31              0.0000000000
       481        30  LEU       HD22           51.1466644789        7.6366653768        4.5818117340  PROA      31              0.0000000000
       482        30  LEU       HD23           49.3530191311        7.8743632380        4.4203317549  PROA      31              0.0000000000
       483        30  LEU       C              53.6474337593        6.3280381962        1.5763020108  PROA      31              0.0000000000
       484        30  LEU       O              53.9370314317        5.3079828742        0.9454443975  PROA      31              0.0000000000
       485        31  GLN       N              54.5602168759        7.1390641065        2.1355765006  PROA      32              0.0000000000
       486        31  GLN       HN             54.2900527212        7.9824434589        2.5924468778  PROA      32              0.0000000000
       487        31  GLN       CA             56.0013918552        6.8679878006        2.1272509262  PROA      32              0.0000000000
       488        31  GLN       HA             56.2681126552        6.4985749693        1.1481841639  PROA      32              0.0000000000
       489        31  GLN       CB             56.7796570620        8.1356739125        2.4456283588  PROA      32              0.0000000000
       490        31  GLN       HB1            57.8674405881        7.9172723585        2.3922410925  PROA      32              0.0000000000
       491        31  GLN       HB2            56.5298103375        8.4662374970        3.4762237059  PROA      32              0.0000000000
       492        31  GLN       CG             56.4468975452        9.2597803345        1.4657192528  PROA      32              0.0000000000
       493        31  GLN       HG1            55.3622681466        9.4953795872        1.5144791484  PROA      32              0.0000000000
       494        31  GLN       HG2            56.7059279623        8.9487198654        0.4310936707  PROA      32              0.0000000000
       495        31  GLN       CD             57.2459616760       10.4875494709        1.8372383811  PROA      32              0.0000000000
       496        31  GLN       OE1            57.5985589550       10.7019708803        2.9894486996  PROA      32              0.0000000000
       497        31  GLN       NE2            57.5309349808       11.2775946390        0.7870851314  PROA      32              0.0000000000
       498        31  GLN       HE21           58.0564088328       12.1177223769        0.9214823592  PROA      32              0.0000000000
       499        31  GLN       HE22           57.2173853453       11.0249945762       -0.1282726317  PROA      32              0.0000000000
       500        31  GLN       C              56.2783598453        5.7266413402        3.1131672461  PROA      32              0.0000000000
       501        31  GLN       O              55.5060019752        5.5391868262        4.0562420712  PROA      32              0.0000000000
       502        32  GLY       N              57.3672233280        4.9902837179        2.8933519416  PROA      33              0.0000000000
       503        32  GLY       HN             57.9669539213        5.1917867545        2.1240415719  PROA      33              0.0000000000
       504        32  GLY       CA             57.7922057689        3.8549279848        3.7130069204  PROA      33              0.0000000000
       505        32  GLY       HA1            58.8349674691        3.6874606965        3.4897404582  PROA      33              0.0000000000
       506        32  GLY       HA2            57.2017011107        3.0086247056        3.3962733134  PROA      33              0.0000000000
       507        32  GLY       C              57.6546530006        3.9778039952        5.2242080063  PROA      33              0.0000000000
       508        32  GLY       O              57.4580965493        2.9634748496        5.8995197462  PROA      33              0.0000000000
       509        33  GLN       N              57.7387125015        5.2124359864        5.7720344812  PROA      34              0.0000000000
       510        33  GLN       HN             57.8791400404        6.0212158059        5.2069715749  PROA      34              0.0000000000
       511        33  GLN       CA             57.6330673837        5.4651215831        7.2138354724  PROA      34              0.0000000000
       512        33  GLN       HA             57.9317065104        4.5631730206        7.7269516177  PROA      34              0.0000000000
       513        33  GLN       CB             58.5135971055        6.6375396766        7.6615689007  PROA      34              0.0000000000
       514        33  GLN       HB1            59.4875860662        6.5567484142        7.1351376936  PROA      34              0.0000000000
       515        33  GLN       HB2            58.6849309205        6.5412965580        8.7541317251  PROA      34              0.0000000000
       516        33  GLN       CG             57.9419136430        8.0353110966        7.3914835877  PROA      34              0.0000000000
       517        33  GLN       HG1            58.5442849732        8.7920153034        7.9379791152  PROA      34              0.0000000000
       518        33  GLN       HG2            56.8908404160        8.0791429061        7.7484621329  PROA      34              0.0000000000
       519        33  GLN       CD             57.9722315495        8.3579452713        5.9133787153  PROA      34              0.0000000000
       520        33  GLN       OE1            58.7063649574        7.7555853756        5.1302729144  PROA      34              0.0000000000
       521        33  GLN       NE2            57.1674055910        9.3739125348        5.5805864434  PROA      34              0.0000000000
       522        33  GLN       HE21           56.4181497776        9.6378956607        6.1879814018  PROA      34              0.0000000000
       523        33  GLN       HE22           57.3152213086        9.8691537380        4.7244984432  PROA      34              0.0000000000
       524        33  GLN       C              56.1769008191        5.6641944975        7.7124474570  PROA      34              0.0000000000
       525        33  GLN       O              55.9364267979        5.5486697389        8.9171550046  PROA      34              0.0000000000
       526        34  ASP       N              55.2247156326        5.9600428431        6.8008054620  PROA      35              0.0000000000
       527        34  ASP       HN             55.4482287804        6.0327326547        5.8325919777  PROA      35              0.0000000000
       528        34  ASP       CA             53.8087380029        6.1974166193        7.1300394861  PROA      35              0.0000000000
       529        34  ASP       HA             53.7237847213        6.3053687407        8.2011725033  PROA      35              0.0000000000
       530        34  ASP       CB             53.3180407469        7.4595114020        6.4241903787  PROA      35              0.0000000000
       531        34  ASP       HB1            52.2094183606        7.5038610175        6.4794061879  PROA      35              0.0000000000
       532        34  ASP       HB2            53.6289702463        7.4286968404        5.3581544607  PROA      35              0.0000000000
       533        34  ASP       CG             53.8888313084        8.7035816739        7.0634378218  PROA      35              0.0000000000
       534        34  ASP       OD1            53.7536642933        8.8582395523        8.2748369380  PROA      35              0.0000000000
       535        34  ASP       OD2            54.4467765728        9.5271053835        6.3451678296  PROA      35              0.0000000000
       536        34  ASP       C              52.8425516038        5.0577674441        6.7197644566  PROA      35              0.0000000000
       537        34  ASP       O              51.6308760980        5.1903019639        6.9224663801  PROA      35              0.0000000000
       538        35  MET       N              53.3802440291        3.9441128961        6.1719621169  PROA      36              0.0000000000
       539        35  MET       HN             54.3663451164        3.8754152325        6.0535607143  PROA      36              0.0000000000
       540        35  MET       CA             52.6385173988        2.7590921005        5.7057118407  PROA      36              0.0000000000
       541        35  MET       HA             52.0044702755        3.0521111632        4.8821212537  PROA      36              0.0000000000
       542        35  MET       CB             53.6467057660        1.6945432150        5.2641601601  PROA      36              0.0000000000
       543        35  MET       HB1            54.1530050020        1.3060081444        6.1723309312  PROA      36              0.0000000000
       544        35  MET       HB2            54.3996640142        2.1861928152        4.6134627540  PROA      36              0.0000000000
       545        35  MET       CG             53.0696224742        0.4988504482        4.4977238080  PROA      36              0.0000000000
       546        35  MET       HG1            52.0210918846        0.3583521891        4.8324591711  PROA      36              0.0000000000
       547        35  MET       HG2            53.6529847929       -0.3997722759        4.7864616239  PROA      36              0.0000000000
       548        35  MET       SD             53.0859955845        0.6434268112        2.6957208678  PROA      36              0.0000000000
       549        35  MET       CE             51.8179254337        1.8978985683        2.4584347465  PROA      36              0.0000000000
       550        35  MET       HE1            52.1612014916        2.8916901227        2.8174067432  PROA      36              0.0000000000
       551        35  MET       HE2            50.9002784471        1.6273727726        3.0228770032  PROA      36              0.0000000000
       552        35  MET       HE3            51.5668044315        1.9904394716        1.3803671776  PROA      36              0.0000000000
       553        35  MET       C              51.6364321407        2.1810989388        6.7239058499  PROA      36              0.0000000000
       554        35  MET       O              50.5622804863        1.7205623025        6.3263455023  PROA      36              0.0000000000
       555        36  GLU       N              51.9848218171        2.2117954668        8.0274055072  PROA      37              0.0000000000
       556        36  GLU       HN             52.8521466299        2.6094046677        8.3140579084  PROA      37              0.0000000000
       557        36  GLU       CA             51.1583408718        1.6845710286        9.1205905962  PROA      37              0.0000000000
       558        36  GLU       HA             50.8138681555        0.7003359635        8.8398493337  PROA      37              0.0000000000
       559        36  GLU       CB             51.9814789828        1.6173206924       10.4078318489  PROA      37              0.0000000000
       560        36  GLU       HB1            51.2931996085        1.6170120249       11.2796661619  PROA      37              0.0000000000
       561        36  GLU       HB2            52.6363955680        2.5124988589       10.4675309138  PROA      37              0.0000000000
       562        36  GLU       CG             52.8534488511        0.3522659686       10.4550980580  PROA      37              0.0000000000
       563        36  GLU       HG1            52.2061286551       -0.5398855913       10.5937681262  PROA      37              0.0000000000
       564        36  GLU       HG2            53.5640380066        0.4227032921       11.3061496812  PROA      37              0.0000000000
       565        36  GLU       CD             53.6387193547        0.1996730767        9.1644386740  PROA      37              0.0000000000
       566        36  GLU       OE1            53.3634461015       -0.7322866809        8.4096899435  PROA      37              0.0000000000
       567        36  GLU       OE2            54.4796683149        1.0517339387        8.8835078397  PROA      37              0.0000000000
       568        36  GLU       C              49.7924242056        2.3993674716        9.2893113896  PROA      37              0.0000000000
       569        36  GLU       O              48.8819324204        1.8385873156        9.9013092047  PROA      37              0.0000000000
       570        37  GLN       N              49.6470415119        3.6088545657        8.7222401053  PROA      38              0.0000000000
       571        37  GLN       HN             50.3992337156        4.0366527060        8.2283708239  PROA      38              0.0000000000
       572        37  GLN       CA             48.4118215878        4.3963007901        8.7693164542  PROA      38              0.0000000000
       573        37  GLN       HA             48.0572938712        4.3930551654        9.7892967937  PROA      38              0.0000000000
       574        37  GLN       CB             48.6405718337        5.8329113961        8.2976414688  PROA      38              0.0000000000
       575        37  GLN       HB1            47.6727877855        6.3732959841        8.3585604922  PROA      38              0.0000000000
       576        37  GLN       HB2            48.9686973562        5.7989374792        7.2376829748  PROA      38              0.0000000000
       577        37  GLN       CG             49.6789457434        6.6291085310        9.0901777431  PROA      38              0.0000000000
       578        37  GLN       HG1            50.6880319746        6.1840118985        8.9562864763  PROA      38              0.0000000000
       579        37  GLN       HG2            49.4207361424        6.6279055055       10.1707420680  PROA      38              0.0000000000
       580        37  GLN       CD             49.6711963858        8.0492650223        8.5630122211  PROA      38              0.0000000000
       581        37  GLN       OE1            48.6176558076        8.6053609996        8.2652832939  PROA      38              0.0000000000
       582        37  GLN       NE2            50.8883027518        8.6060746878        8.4537506530  PROA      38              0.0000000000
       583        37  GLN       HE21           51.7016518479        8.0847512452        8.7119852671  PROA      38              0.0000000000
       584        37  GLN       HE22           50.9812949614        9.5420369930        8.1141523429  PROA      38              0.0000000000
       585        37  GLN       C              47.2831270449        3.7772863917        7.9317528426  PROA      38              0.0000000000
       586        37  GLN       O              46.1079560702        4.0468072384        8.2165715454  PROA      38              0.0000000000
       587        38  GLN       N              47.6263355979        2.9672297301        6.8961182092  PROA      39              0.0000000000
       588        38  GLN       HN             48.5779712038        2.7476706700        6.6970230240  PROA      39              0.0000000000
       589        38  GLN       CA             46.6323478118        2.3594424207        6.0001333501  PROA      39              0.0000000000
       590        38  GLN       HA             46.0803311599        3.1506127644        5.5148275637  PROA      39              0.0000000000
       591        38  GLN       CB             47.3549361398        1.4924975351        4.9680647122  PROA      39              0.0000000000
       592        38  GLN       HB1            48.1515938231        2.0924091377        4.4787591844  PROA      39              0.0000000000
       593        38  GLN       HB2            46.6291500320        1.1610794469        4.1951650605  PROA      39              0.0000000000
       594        38  GLN       CG             47.9832663974        0.2633877692        5.6313680144  PROA      39              0.0000000000
       595        38  GLN       HG1            47.1861996943       -0.4646629374        5.8936716731  PROA      39              0.0000000000
       596        38  GLN       HG2            48.5138208954        0.5721610372        6.5572985538  PROA      39              0.0000000000
       597        38  GLN       CD             48.9658429127       -0.3976637728        4.6984713157  PROA      39              0.0000000000
       598        38  GLN       OE1            48.7432985904       -0.4894869260        3.4924010304  PROA      39              0.0000000000
       599        38  GLN       NE2            50.0518050493       -0.8780022290        5.3227927115  PROA      39              0.0000000000
       600        38  GLN       HE21           50.2190020188       -0.6498205198        6.2819476942  PROA      39              0.0000000000
       601        38  GLN       HE22           50.6940778399       -1.4642253853        4.8290032083  PROA      39              0.0000000000
       602        38  GLN       C              45.5904024394        1.5158840190        6.7492822431  PROA      39              0.0000000000
       603        38  GLN       O              45.9106726831        0.8832451323        7.7600082248  PROA      39              0.0000000000
       604        39  VAL       N              44.3385663005        1.5520465460        6.2802784553  PROA      40              0.0000000000
       605        39  VAL       HN             44.0811716854        2.0669157243        5.4662410916  PROA      40              0.0000000000
       606        39  VAL       CA             43.2741485505        0.8197891173        6.9605209941  PROA      40              0.0000000000
       607        39  VAL       HA             43.4487392411        0.8809360823        8.0244626847  PROA      40              0.0000000000
       608        39  VAL       CB             41.9178770601        1.4233558569        6.6062896638  PROA      40              0.0000000000
       609        39  VAL       HB             41.7048931025        1.2225578110        5.5349092578  PROA      40              0.0000000000
       610        39  VAL       CG1            40.7817539112        0.8486814877        7.4511982742  PROA      40              0.0000000000
       611        39  VAL       HG11           41.0497836587        0.8877314649        8.5286750274  PROA      40              0.0000000000
       612        39  VAL       HG12           40.5991635903       -0.2102973685        7.1692786803  PROA      40              0.0000000000
       613        39  VAL       HG13           39.8560449421        1.4425489748        7.2942319947  PROA      40              0.0000000000
       614        39  VAL       CG2            41.9924423358        2.9341653765        6.7315598318  PROA      40              0.0000000000
       615        39  VAL       HG21           42.6273092873        3.3535367895        5.9219966336  PROA      40              0.0000000000
       616        39  VAL       HG22           42.4378961435        3.2108704423        7.7109776755  PROA      40              0.0000000000
       617        39  VAL       HG23           40.9746435588        3.3713416760        6.6466090611  PROA      40              0.0000000000
       618        39  VAL       C              43.2994786786       -0.6537170428        6.5856223669  PROA      40              0.0000000000
       619        39  VAL       O              43.6025621466       -1.0028666718        5.4461817375  PROA      40              0.0000000000
       620        40  VAL       N              42.9970217072       -1.5166161132        7.5604587505  PROA      41              0.0000000000
       621        40  VAL       HN             42.8174469210       -1.2118510067        8.4923154226  PROA      41              0.0000000000
       622        40  VAL       CA             42.9081741182       -2.9450187454        7.3391150668  PROA      41              0.0000000000
       623        40  VAL       HA             43.3617850749       -3.1534230534        6.3816871963  PROA      41              0.0000000000
       624        40  VAL       CB             43.6018526740       -3.7555598641        8.4252468065  PROA      41              0.0000000000
       625        40  VAL       HB             43.1253211573       -3.5496044296        9.4074525698  PROA      41              0.0000000000
       626        40  VAL       CG1            43.4837913262       -5.2457569008        8.0978276409  PROA      41              0.0000000000
       627        40  VAL       HG11           43.7972314767       -5.4320895426        7.0483723447  PROA      41              0.0000000000
       628        40  VAL       HG12           42.4300707686       -5.5768650201        8.2173872520  PROA      41              0.0000000000
       629        40  VAL       HG13           44.1399488022       -5.8345908040        8.7738351126  PROA      41              0.0000000000
       630        40  VAL       CG2            45.0579212807       -3.3169624809        8.5971611688  PROA      41              0.0000000000
       631        40  VAL       HG21           45.1024292480       -2.2437480366        8.8809758927  PROA      41              0.0000000000
       632        40  VAL       HG22           45.6095141638       -3.4545915905        7.6426677849  PROA      41              0.0000000000
       633        40  VAL       HG23           45.5412303176       -3.9160345513        9.3982723534  PROA      41              0.0000000000
       634        40  VAL       C              41.4061983732       -3.2856108216        7.2674777929  PROA      41              0.0000000000
       635        40  VAL       O              40.6454970291       -3.0016972057        8.1948614911  PROA      41              0.0000000000
       636        41  PHE       N              40.9867258092       -3.8215842892        6.1311410425  PROA      42              0.0000000000
       637        41  PHE       HN             41.6116154541       -3.9795356742        5.3710605569  PROA      42              0.0000000000
       638        41  PHE       CA             39.6038192482       -4.2200013735        5.8948927184  PROA      42              0.0000000000
       639        41  PHE       HA             38.9661577275       -3.6247797272        6.5315223161  PROA      42              0.0000000000
       640        41  PHE       CB             39.2479320061       -4.0009595842        4.4224624262  PROA      42              0.0000000000
       641        41  PHE       HB1            38.1492435726       -4.0786900432        4.2778322004  PROA      42              0.0000000000
       642        41  PHE       HB2            39.7705787797       -4.7469625501        3.7865409489  PROA      42              0.0000000000
       643        41  PHE       CG             39.6856984473       -2.6203937282        3.9892610179  PROA      42              0.0000000000
       644        41  PHE       CD1            38.8846568851       -1.5189855837        4.2624304068  PROA      42              0.0000000000
       645        41  PHE       HD1            37.9396548012       -1.6519034924        4.7681008845  PROA      42              0.0000000000
       646        41  PHE       CE1            39.2971186841       -0.2460361835        3.8861444930  PROA      42              0.0000000000
       647        41  PHE       HE1            38.6714863084        0.6085957218        4.0973041663  PROA      42              0.0000000000
       648        41  PHE       CZ             40.5142808007       -0.0727745868        3.2383182809  PROA      42              0.0000000000
       649        41  PHE       HZ             40.8412551368        0.9180946491        2.9596322443  PROA      42              0.0000000000
       650        41  PHE       CD2            40.8947047113       -2.4463767583        3.3221238897  PROA      42              0.0000000000
       651        41  PHE       HD2            41.5117203473       -3.3027889738        3.0935484713  PROA      42              0.0000000000
       652        41  PHE       CE2            41.3103094402       -1.1733877075        2.9491727054  PROA      42              0.0000000000
       653        41  PHE       HE2            42.2508813485       -1.0404790947        2.4353060419  PROA      42              0.0000000000
       654        41  PHE       C              39.4185823153       -5.6714414496        6.2648589116  PROA      42              0.0000000000
       655        41  PHE       O              40.3332662469       -6.4766933338        6.0915738626  PROA      42              0.0000000000
       656        42  SER       N              38.2168035227       -6.0045075410        6.7522486042  PROA      43              0.0000000000
       657        42  SER       HN             37.5532198857       -5.2961972005        6.9748179220  PROA      43              0.0000000000
       658        42  SER       CA             37.7516661765       -7.3537842692        7.0045610299  PROA      43              0.0000000000
       659        42  SER       HA             38.5657421152       -8.0392301542        6.8212288047  PROA      43              0.0000000000
       660        42  SER       CB             37.2887110162       -7.4387795298        8.4452793664  PROA      43              0.0000000000
       661        42  SER       HB1            37.0678804137       -8.4913457471        8.7234776239  PROA      43              0.0000000000
       662        42  SER       HB2            36.3818069909       -6.8166244490        8.6018175785  PROA      43              0.0000000000
       663        42  SER       OG             38.3587340153       -6.9419537571        9.2502302550  PROA      43              0.0000000000
       664        42  SER       HG1            39.1468747727       -7.4059371103        8.9584193668  PROA      43              0.0000000000
       665        42  SER       C              36.6575734328       -7.5393998363        5.9508072971  PROA      43              0.0000000000
       666        42  SER       O              35.5749735809       -6.9615258608        6.0679449477  PROA      43              0.0000000000
       667        43  MET       N              36.9894079094       -8.2440065445        4.8649637232  PROA      44              0.0000000000
       668        43  MET       HN             37.8969383153       -8.6433085905        4.7646718785  PROA      44              0.0000000000
       669        43  MET       CA             36.0735375177       -8.4877127058        3.7515838543  PROA      44              0.0000000000
       670        43  MET       HA             35.3495796284       -7.6866874583        3.7311973169  PROA      44              0.0000000000
       671        43  MET       CB             36.8407100041       -8.5443359976        2.4327589307  PROA      44              0.0000000000
       672        43  MET       HB1            37.6734152337       -9.2725719062        2.5321515501  PROA      44              0.0000000000
       673        43  MET       HB2            37.2649033351       -7.5401173279        2.2201341151  PROA      44              0.0000000000
       674        43  MET       CG             35.9521906501       -8.9649523469        1.2606193297  PROA      44              0.0000000000
       675        43  MET       HG1            35.1671142462       -8.1924549447        1.1206554364  PROA      44              0.0000000000
       676        43  MET       HG2            35.4560671309       -9.9230239271        1.5226257963  PROA      44              0.0000000000
       677        43  MET       SD             36.8683414383       -9.1684240006       -0.2739369643  PROA      44              0.0000000000
       678        43  MET       CE             37.5829801373       -7.5195722547       -0.3508359250  PROA      44              0.0000000000
       679        43  MET       HE1            38.3529893809       -7.3763080067        0.4371248101  PROA      44              0.0000000000
       680        43  MET       HE2            36.7937140196       -6.7520868726       -0.2029155304  PROA      44              0.0000000000
       681        43  MET       HE3            38.0670447072       -7.3568729576       -1.3372768458  PROA      44              0.0000000000
       682        43  MET       C              35.3376864374       -9.8028939791        3.9626582623  PROA      44              0.0000000000
       683        43  MET       O              35.9668102824      -10.8544855175        3.9996639922  PROA      44              0.0000000000
       684        44  SER       N              34.0087352436       -9.7363692746        4.0859554170  PROA      45              0.0000000000
       685        44  SER       HN             33.5390848158       -8.8606454630        4.0185413587  PROA      45              0.0000000000
       686        44  SER       CA             33.1280265534      -10.8775933712        4.3220332950  PROA      45              0.0000000000
       687        44  SER       HA             33.7197965743      -11.7526351877        4.5446396126  PROA      45              0.0000000000
       688        44  SER       CB             32.2750692432      -10.4582070652        5.5056844063  PROA      45              0.0000000000
       689        44  SER       HB1            31.8333134821      -11.3471958630        6.0042710987  PROA      45              0.0000000000
       690        44  SER       HB2            31.4622638083       -9.7747281685        5.1797367913  PROA      45              0.0000000000
       691        44  SER       OG             33.1474693125       -9.7740253039        6.4178962438  PROA      45              0.0000000000
       692        44  SER       HG1            33.6188621462       -9.1218458388        5.8943976845  PROA      45              0.0000000000
       693        44  SER       C              32.3742964675      -11.2894431188        3.0650349883  PROA      45              0.0000000000
       694        44  SER       O              32.0421463107      -10.4433444237        2.2422924578  PROA      45              0.0000000000
       695        45  PHE       N              32.0660333489      -12.5867153736        2.9352754162  PROA      46              0.0000000000
       696        45  PHE       HN             32.3220065857      -13.2548178101        3.6291414341  PROA      46              0.0000000000
       697        45  PHE       CA             31.3416420293      -13.1203649349        1.7858179956  PROA      46              0.0000000000
       698        45  PHE       HA             31.2268710815      -12.3161441575        1.0745688734  PROA      46              0.0000000000
       699        45  PHE       CB             32.0508148361      -14.2899933416        1.1268427908  PROA      46              0.0000000000
       700        45  PHE       HB1            31.5238958201      -14.5827727754        0.1937363411  PROA      46              0.0000000000
       701        45  PHE       HB2            32.0993822714      -15.1528223429        1.8248531139  PROA      46              0.0000000000
       702        45  PHE       CG             33.4620341734      -13.8900154555        0.7687259489  PROA      46              0.0000000000
       703        45  PHE       CD1            34.5046596798      -14.1197190202        1.6609150128  PROA      46              0.0000000000
       704        45  PHE       HD1            34.3101646609      -14.6083185984        2.6042294314  PROA      46              0.0000000000
       705        45  PHE       CE1            35.7951552782      -13.7209947126        1.3389258251  PROA      46              0.0000000000
       706        45  PHE       HE1            36.6034540396      -13.8962283491        2.0334373496  PROA      46              0.0000000000
       707        45  PHE       CZ             36.0468478673      -13.0966966765        0.1235930301  PROA      46              0.0000000000
       708        45  PHE       HZ             37.0485986354      -12.7755107513       -0.1208140163  PROA      46              0.0000000000
       709        45  PHE       CD2            33.7175865783      -13.2818002801       -0.4542516752  PROA      46              0.0000000000
       710        45  PHE       HD2            32.9116095037      -13.1169452828       -1.1539828498  PROA      46              0.0000000000
       711        45  PHE       CE2            35.0108024499      -12.8852689665       -0.7775791047  PROA      46              0.0000000000
       712        45  PHE       HE2            35.2095292289      -12.4133441008       -1.7284704556  PROA      46              0.0000000000
       713        45  PHE       C              29.8766904595      -13.2655947252        2.1582615563  PROA      46              0.0000000000
       714        45  PHE       O              29.5080470827      -14.1280648793        2.9522743358  PROA      46              0.0000000000
       715        46  VAL       N              29.0548908247      -12.3650270644        1.6251300072  PROA      47              0.0000000000
       716        46  VAL       HN             29.3818876267      -11.6865874480        0.9724491124  PROA      47              0.0000000000
       717        46  VAL       CA             27.6297367381      -12.2924793925        1.9427818049  PROA      47              0.0000000000
       718        46  VAL       HA             27.4615876222      -12.8383306220        2.8592696192  PROA      47              0.0000000000
       719        46  VAL       CB             27.1951950838      -10.8378424953        2.1026318846  PROA      47              0.0000000000
       720        46  VAL       HB             26.1280329238      -10.7945265402        2.4085335513  PROA      47              0.0000000000
       721        46  VAL       CG1            28.0671023461      -10.1830740725        3.1703931119  PROA      47              0.0000000000
       722        46  VAL       HG11           29.1044623463      -10.0585303129        2.7926444099  PROA      47              0.0000000000
       723        46  VAL       HG12           28.0948695350      -10.8211182942        4.0794490260  PROA      47              0.0000000000
       724        46  VAL       HG13           27.6609825117       -9.1817080868        3.4284375719  PROA      47              0.0000000000
       725        46  VAL       CG2            27.2415843243      -10.0652508512        0.7866534692  PROA      47              0.0000000000
       726        46  VAL       HG21           26.5651831780      -10.5376029144        0.0425526577  PROA      47              0.0000000000
       727        46  VAL       HG22           28.2756267421      -10.0719173899        0.3804934811  PROA      47              0.0000000000
       728        46  VAL       HG23           26.9111408990       -9.0174436549        0.9514603950  PROA      47              0.0000000000
       729        46  VAL       C              26.7734058968      -13.0614575604        0.9219727790  PROA      47              0.0000000000
       730        46  VAL       O              27.3218464475      -13.6862523471        0.0148716618  PROA      47              0.0000000000
       731        47  GLN       N              25.4392685609      -13.0463851361        1.0891534932  PROA      48              0.0000000000
       732        47  GLN       HN             25.0114646921      -12.5567096142        1.8446036212  PROA      48              0.0000000000
       733        47  GLN       CA             24.5223625060      -13.7419776458        0.1821389691  PROA      48              0.0000000000
       734        47  GLN       HA             24.9846151571      -14.6715458495       -0.1151891218  PROA      48              0.0000000000
       735        47  GLN       CB             23.1881722787      -14.0092544210        0.8784065635  PROA      48              0.0000000000
       736        47  GLN       HB1            22.3570757174      -13.7024635264        0.2082317113  PROA      48              0.0000000000
       737        47  GLN       HB2            23.1358262698      -13.4104471283        1.8125726094  PROA      48              0.0000000000
       738        47  GLN       CG             23.0392136808      -15.4917370872        1.2205475881  PROA      48              0.0000000000
       739        47  GLN       HG1            22.0531974588      -15.6754241428        1.6983995548  PROA      48              0.0000000000
       740        47  GLN       HG2            23.8457387077      -15.8049765783        1.9174764430  PROA      48              0.0000000000
       741        47  GLN       CD             23.1383814195      -16.2880077109       -0.0617467827  PROA      48              0.0000000000
       742        47  GLN       OE1            22.6010826772      -15.9110824385       -1.0945901400  PROA      48              0.0000000000
       743        47  GLN       NE2            23.8850657596      -17.3976198031        0.0462740535  PROA      48              0.0000000000
       744        47  GLN       HE21           24.0128011079      -17.9934779377       -0.7465921170  PROA      48              0.0000000000
       745        47  GLN       HE22           24.3138072763      -17.6287154763        0.9196442509  PROA      48              0.0000000000
       746        47  GLN       C              24.3142521606      -12.9533642294       -1.1199735312  PROA      48              0.0000000000
       747        47  GLN       O              24.4777153010      -11.7290886189       -1.1305580227  PROA      48              0.0000000000
       748        48  GLY       N              23.9723719407      -13.6632509976       -2.1984259833  PROA      49              0.0000000000
       749        48  GLY       HN             23.8714433729      -14.6539495934       -2.1582916411  PROA      49              0.0000000000
       750        48  GLY       CA             23.7220214639      -13.0595566650       -3.5038101381  PROA      49              0.0000000000
       751        48  GLY       HA1            24.2843647250      -12.1385236790       -3.5390635117  PROA      49              0.0000000000
       752        48  GLY       HA2            22.6637070170      -12.8528073101       -3.5585800271  PROA      49              0.0000000000
       753        48  GLY       C              24.1047135585      -13.8948811341       -4.7107006849  PROA      49              0.0000000000
       754        48  GLY       O              24.0929080432      -15.1281545022       -4.6543231249  PROA      49              0.0000000000
       755        49  GLU       N              24.4343091261      -13.2065533335       -5.8217918606  PROA      50              0.0000000000
       756        49  GLU       HN             24.4423462059      -12.2111195091       -5.8058516554  PROA      50              0.0000000000
       757        49  GLU       CA             24.8016328213      -13.7845363005       -7.1192150732  PROA      50              0.0000000000
       758        49  GLU       HA             24.1621377979      -14.6302616701       -7.3234900480  PROA      50              0.0000000000
       759        49  GLU       CB             24.6046036384      -12.6562034878       -8.1776188547  PROA      50              0.0000000000
       760        49  GLU       HB1            23.5144878255      -12.4807019547       -8.2914511526  PROA      50              0.0000000000
       761        49  GLU       HB2            25.0148035698      -13.0179789213       -9.1435203081  PROA      50              0.0000000000
       762        49  GLU       CG             25.2798205793      -11.2888933849       -7.8508679321  PROA      50              0.0000000000
       763        49  GLU       HG1            26.3754952652      -11.4528077123       -7.7784096904  PROA      50              0.0000000000
       764        49  GLU       HG2            24.8962787919      -10.9395843175       -6.8692875770  PROA      50              0.0000000000
       765        49  GLU       CD             25.0438893199      -10.1703524699       -8.8661933294  PROA      50              0.0000000000
       766        49  GLU       OE1            23.8923531214       -9.8292978420       -9.1175857003  PROA      50              0.0000000000
       767        49  GLU       OE2            26.0132530849       -9.5869442738       -9.3642171922  PROA      50              0.0000000000
       768        49  GLU       C              26.2627943308      -14.2710244496       -7.1561111998  PROA      50              0.0000000000
       769        49  GLU       O              27.1888490722      -13.4586826033       -7.2124080968  PROA      50              0.0000000000
       770        50  GLU       N              26.4526743142      -15.6048159688       -7.1377870349  PROA      51              0.0000000000
       771        50  GLU       HN             25.6751110062      -16.2266515401       -7.1074842831  PROA      51              0.0000000000
       772        50  GLU       CA             27.7621992011      -16.2664856250       -7.1592308385  PROA      51              0.0000000000
       773        50  GLU       HA             28.5033742501      -15.5026415515       -6.9788127459  PROA      51              0.0000000000
       774        50  GLU       CB             27.9353832624      -17.4090520776       -6.1132694710  PROA      51              0.0000000000
       775        50  GLU       HB1            27.7563663125      -18.3798678207       -6.6216112619  PROA      51              0.0000000000
       776        50  GLU       HB2            27.1736133764      -17.2737264399       -5.3168177999  PROA      51              0.0000000000
       777        50  GLU       CG             29.3453847044      -17.4554926488       -5.4441579655  PROA      51              0.0000000000
       778        50  GLU       HG1            29.9231583037      -16.5764049640       -5.7988235724  PROA      51              0.0000000000
       779        50  GLU       HG2            29.8527934790      -18.3854144111       -5.7761022886  PROA      51              0.0000000000
       780        50  GLU       CD             29.3702175029      -17.4370115935       -3.8958405617  PROA      51              0.0000000000
       781        50  GLU       OE1            28.4938060361      -16.8536854805       -3.2653934293  PROA      51              0.0000000000
       782        50  GLU       OE2            30.3042273394      -17.9725260522       -3.2844847816  PROA      51              0.0000000000
       783        50  GLU       C              28.2974881647      -16.4168142076       -8.5918553680  PROA      51              0.0000000000
       784        50  GLU       O              27.5976807350      -16.9445202420       -9.4559826170  PROA      51              0.0000000000
       785        51  SER       N              29.5417129811      -15.9423082116       -8.8279542163  PROA      52              0.0000000000
       786        51  SER       HN             30.0543514275      -15.5079090038       -8.0934160117  PROA      52              0.0000000000
       787        51  SER       CA             30.2651397003      -15.9949629295      -10.1091951236  PROA      52              0.0000000000
       788        51  SER       HA             30.1658750746      -16.9825623802      -10.5341794439  PROA      52              0.0000000000
       789        51  SER       CB             29.6149399672      -14.9332239082      -11.0014913513  PROA      52              0.0000000000
       790        51  SER       HB1            29.2225831065      -15.4015781566      -11.9293750345  PROA      52              0.0000000000
       791        51  SER       HB2            30.3572022271      -14.1506097845      -11.2676296774  PROA      52              0.0000000000
       792        51  SER       OG             28.5291080788      -14.3298497450      -10.2803625630  PROA      52              0.0000000000
       793        51  SER       HG1            28.9324079654      -13.8068114103       -9.5836703053  PROA      52              0.0000000000
       794        51  SER       C              31.7599397580      -15.7595481129       -9.8895029492  PROA      52              0.0000000000
       795        51  SER       O              32.1253678880      -14.8611322530       -9.1311618488  PROA      52              0.0000000000
       796        52  ASN       N              32.6229097801      -16.5197744855      -10.5951406772  PROA      53              0.0000000000
       797        52  ASN       HN             32.2952260548      -17.2179451884      -11.2260308700  PROA      53              0.0000000000
       798        52  ASN       CA             34.0889415880      -16.3978363754      -10.5065188080  PROA      53              0.0000000000
       799        52  ASN       HA             34.3451232788      -16.4328255400       -9.4584094260  PROA      53              0.0000000000
       800        52  ASN       CB             34.8669538654      -17.4819442132      -11.2538815661  PROA      53              0.0000000000
       801        52  ASN       HB1            34.3277713561      -18.4491182768      -11.1648269476  PROA      53              0.0000000000
       802        52  ASN       HB2            35.8775975648      -17.5853179909      -10.8044515407  PROA      53              0.0000000000
       803        52  ASN       CG             35.0165906049      -17.1362715253      -12.7259662236  PROA      53              0.0000000000
       804        52  ASN       OD1            34.2421525450      -17.6105236743      -13.5476794282  PROA      53              0.0000000000
       805        52  ASN       ND2            36.0848519765      -16.3766015033      -13.0368136131  PROA      53              0.0000000000
       806        52  ASN       HD21           36.3345863327      -16.2329278716      -13.9944098949  PROA      53              0.0000000000
       807        52  ASN       HD22           36.6280758974      -15.9563807102      -12.3099558163  PROA      53              0.0000000000
       808        52  ASN       C              34.6285335847      -15.0197159747      -10.9558935273  PROA      53              0.0000000000
       809        52  ASN       O              35.8038999626      -14.7199716790      -10.7324808266  PROA      53              0.0000000000
       810        53  ASP       N              33.7574624526      -14.1839517000      -11.5554693440  PROA      54              0.0000000000
       811        53  ASP       HN             32.8145451970      -14.4663391602      -11.7066964362  PROA      54              0.0000000000
       812        53  ASP       CA             34.0648193102      -12.8348504920      -12.0333173247  PROA      54              0.0000000000
       813        53  ASP       HA             35.1290239273      -12.6685793150      -11.9569758208  PROA      54              0.0000000000
       814        53  ASP       CB             33.5970459422      -12.7605473354      -13.4840399437  PROA      54              0.0000000000
       815        53  ASP       HB1            34.1638829050      -13.4855889997      -14.1063866298  PROA      54              0.0000000000
       816        53  ASP       HB2            33.7537025372      -11.7361570624      -13.8845249431  PROA      54              0.0000000000
       817        53  ASP       CG             32.1140281171      -13.1038756014      -13.5186352071  PROA      54              0.0000000000
       818        53  ASP       OD1            31.7698879151      -14.2868461745      -13.4528085823  PROA      54              0.0000000000
       819        53  ASP       OD2            31.2993142940      -12.1908424753      -13.5817929235  PROA      54              0.0000000000
       820        53  ASP       C              33.3419691736      -11.7359761510      -11.2271660593  PROA      54              0.0000000000
       821        53  ASP       O              33.7149264709      -10.5684388582      -11.3346626838  PROA      54              0.0000000000
       822        54  LYS       N              32.3087976152      -12.1095060001      -10.4360984371  PROA      55              0.0000000000
       823        54  LYS       HN             32.0426885619      -13.0669534690      -10.3667045640  PROA      55              0.0000000000
       824        54  LYS       CA             31.4979171880      -11.1868058508       -9.6255514815  PROA      55              0.0000000000
       825        54  LYS       HA             32.1338307672      -10.3995424786       -9.2488934473  PROA      55              0.0000000000
       826        54  LYS       CB             30.4039697909      -10.6243872701      -10.5395987629  PROA      55              0.0000000000
       827        54  LYS       HB1            29.6346764007      -11.4150449653      -10.6557635171  PROA      55              0.0000000000
       828        54  LYS       HB2            30.8707869114      -10.4247817319      -11.5258469906  PROA      55              0.0000000000
       829        54  LYS       CG             29.6781714395       -9.3449399580      -10.1145560255  PROA      55              0.0000000000
       830        54  LYS       HG1            30.4197326494       -8.5644565927       -9.8403012465  PROA      55              0.0000000000
       831        54  LYS       HG2            29.0333587828       -9.5523491378       -9.2339419983  PROA      55              0.0000000000
       832        54  LYS       CD             28.8162222288       -8.8552380012      -11.2874761215  PROA      55              0.0000000000
       833        54  LYS       HD1            27.9694188864       -9.5633159671      -11.4019030881  PROA      55              0.0000000000
       834        54  LYS       HD2            29.4424216742       -8.8894562534      -12.2030345318  PROA      55              0.0000000000
       835        54  LYS       CE             28.2298892319       -7.4420902547      -11.1768910262  PROA      55              0.0000000000
       836        54  LYS       HE1            27.8728850709       -7.1140918499      -12.1763919185  PROA      55              0.0000000000
       837        54  LYS       HE2            29.0134286771       -6.7482193819      -10.8045388977  PROA      55              0.0000000000
       838        54  LYS       NZ             27.0891536688       -7.3474837515      -10.2537274521  PROA      55              0.0000000000
       839        54  LYS       HZ1            27.3707465285       -6.8123228278       -9.4076138384  PROA      55              0.0000000000
       840        54  LYS       HZ2            26.7883998009       -8.3032912282       -9.9751977150  PROA      55              0.0000000000
       841        54  LYS       HZ3            26.3007815911       -6.8602614323      -10.7256209939  PROA      55              0.0000000000
       842        54  LYS       C              30.8893106088      -11.8860329956       -8.3815127234  PROA      55              0.0000000000
       843        54  LYS       O              30.0104920941      -12.7380700862       -8.5317951731  PROA      55              0.0000000000
       844        55  ILE       N              31.3499235619      -11.5230105766       -7.1598448346  PROA      56              0.0000000000
       845        55  ILE       HN             32.0668720302      -10.8390760230       -7.0513880477  PROA      56              0.0000000000
       846        55  ILE       CA             30.8275754939      -12.1094941009       -5.9087814582  PROA      56              0.0000000000
       847        55  ILE       HA             29.8978720005      -12.6072542583       -6.1410378460  PROA      56              0.0000000000
       848        55  ILE       CB             31.8186516850      -13.1057243360       -5.2932537968  PROA      56              0.0000000000
       849        55  ILE       HB             31.5772727273      -13.2426529529       -4.2176749638  PROA      56              0.0000000000
       850        55  ILE       CG2            31.7545921794      -14.4583888331       -5.9970685012  PROA      56              0.0000000000
       851        55  ILE       HG21           32.4721907791      -14.4820091231       -6.8448982786  PROA      56              0.0000000000
       852        55  ILE       HG22           30.7311640007      -14.6301775751       -6.3937264040  PROA      56              0.0000000000
       853        55  ILE       HG23           32.0205238308      -15.2683155026       -5.2846407873  PROA      56              0.0000000000
       854        55  ILE       CG1            33.2383470070      -12.5460930114       -5.2546277279  PROA      56              0.0000000000
       855        55  ILE       HG11           33.2486530573      -11.6180304638       -4.6442896041  PROA      56              0.0000000000
       856        55  ILE       HG12           33.5621039878      -12.2997372179       -6.2882665298  PROA      56              0.0000000000
       857        55  ILE       CD             34.2134915408      -13.5565259387       -4.6497050572  PROA      56              0.0000000000
       858        55  ILE       HD1            34.3592644915      -14.4102163158       -5.3456102138  PROA      56              0.0000000000
       859        55  ILE       HD2            33.8086283406      -13.9455354183       -3.6910541747  PROA      56              0.0000000000
       860        55  ILE       HD3            35.1973741864      -13.0723874337       -4.4712703395  PROA      56              0.0000000000
       861        55  ILE       C              30.4231141325      -11.0448117763       -4.8694232164  PROA      56              0.0000000000
       862        55  ILE       O              31.1596950472      -10.0759260926       -4.6587431556  PROA      56              0.0000000000
       863        56  PRO       N              29.2789612555      -11.2391075298       -4.1792034295  PROA      57              0.0000000000
       864        56  PRO       CD             28.3540403432      -12.3569947123       -4.3245566303  PROA      57              0.0000000000
       865        56  PRO       HD1            28.9020969011      -13.3181350072       -4.2323978701  PROA      57              0.0000000000
       866        56  PRO       HD2            27.8451918578      -12.3035697021       -5.3098834194  PROA      57              0.0000000000
       867        56  PRO       CA             28.8605603203      -10.2480523463       -3.1738118239  PROA      57              0.0000000000
       868        56  PRO       HA             29.0145728684       -9.2423528648       -3.5324697315  PROA      57              0.0000000000
       869        56  PRO       CB             27.3985957895      -10.6498700745       -2.9606658078  PROA      57              0.0000000000
       870        56  PRO       HB1            26.7379377517      -10.1350406098       -3.6904334786  PROA      57              0.0000000000
       871        56  PRO       HB2            27.0654668865      -10.3940706421       -1.9322344497  PROA      57              0.0000000000
       872        56  PRO       CG             27.3724835932      -12.1625523194       -3.1786602552  PROA      57              0.0000000000
       873        56  PRO       HG1            27.7033640518      -12.7062792543       -2.2684452687  PROA      57              0.0000000000
       874        56  PRO       HG2            26.3553273003      -12.5118484520       -3.4561444295  PROA      57              0.0000000000
       875        56  PRO       C              29.7045479606      -10.2690218130       -1.8938766129  PROA      57              0.0000000000
       876        56  PRO       O              29.9433458416      -11.3292052570       -1.3038701407  PROA      57              0.0000000000
       877        57  VAL       N              30.1876283661       -9.0843126318       -1.4903242894  PROA      58              0.0000000000
       878        57  VAL       HN             30.0031299480       -8.2536644062       -2.0086093522  PROA      58              0.0000000000
       879        57  VAL       CA             31.0051456973       -8.8932264486       -0.2926187815  PROA      58              0.0000000000
       880        57  VAL       HA             30.9079196565       -9.7763899878        0.3211401264  PROA      58              0.0000000000
       881        57  VAL       CB             32.4773674478       -8.6630660518       -0.6624286097  PROA      58              0.0000000000
       882        57  VAL       HB             33.0652744973       -8.5140085693        0.2681056117  PROA      58              0.0000000000
       883        57  VAL       CG1            33.0604877034       -9.8440256894       -1.4357688335  PROA      58              0.0000000000
       884        57  VAL       HG11           32.6153192094       -9.8917888547       -2.4525602044  PROA      58              0.0000000000
       885        57  VAL       HG12           32.8337953358      -10.7929762400       -0.9043955902  PROA      58              0.0000000000
       886        57  VAL       HG13           34.1605187800       -9.7246479084       -1.5354416815  PROA      58              0.0000000000
       887        57  VAL       CG2            32.6679664041       -7.3431851145       -1.4119266747  PROA      58              0.0000000000
       888        57  VAL       HG21           32.3339630750       -6.4931796961       -0.7792707139  PROA      58              0.0000000000
       889        57  VAL       HG22           32.0660917952       -7.3482567771       -2.3457228699  PROA      58              0.0000000000
       890        57  VAL       HG23           33.7415491994       -7.2005823171       -1.6595928301  PROA      58              0.0000000000
       891        57  VAL       C              30.5085731698       -7.7167506201        0.5728321703  PROA      58              0.0000000000
       892        57  VAL       O              29.7758500869       -6.8524264945        0.0866236865  PROA      58              0.0000000000
       893        58  ALA       N              30.9568548078       -7.6737053061        1.8372152902  PROA      59              0.0000000000
       894        58  ALA       HN             31.4592416140       -8.4398156169        2.2288786839  PROA      59              0.0000000000
       895        58  ALA       CA             30.7612982881       -6.5371393228        2.7403035546  PROA      59              0.0000000000
       896        58  ALA       HA             30.2420407408       -5.7649613771        2.1924024779  PROA      59              0.0000000000
       897        58  ALA       CB             29.9557577466       -6.9371928019        3.9762718592  PROA      59              0.0000000000
       898        58  ALA       HB1            30.4870811601       -7.7363238072        4.5360986777  PROA      59              0.0000000000
       899        58  ALA       HB2            28.9591923467       -7.3211278803        3.6701585468  PROA      59              0.0000000000
       900        58  ALA       HB3            29.8291016941       -6.0594868719        4.6454838178  PROA      59              0.0000000000
       901        58  ALA       C              32.1794950318       -6.1154420774        3.1790157942  PROA      59              0.0000000000
       902        58  ALA       O              33.0430349209       -6.9698791981        3.3873786188  PROA      59              0.0000000000
       903        59  LEU       N              32.4351940476       -4.8130337942        3.2047194376  PROA      60              0.0000000000
       904        59  LEU       HN             31.7281768432       -4.1458890319        2.9858237293  PROA      60              0.0000000000
       905        59  LEU       CA             33.7358533384       -4.2460408100        3.5452680615  PROA      60              0.0000000000
       906        59  LEU       HA             34.4438371973       -5.0567180323        3.6332758394  PROA      60              0.0000000000
       907        59  LEU       CB             34.1823084422       -3.2632561817        2.4641773093  PROA      60              0.0000000000
       908        59  LEU       HB1            35.1527714054       -2.8143694999        2.7647025393  PROA      60              0.0000000000
       909        59  LEU       HB2            33.4245559900       -2.4559142322        2.3768662130  PROA      60              0.0000000000
       910        59  LEU       CG             34.3483921362       -3.9343649634        1.1038331581  PROA      60              0.0000000000
       911        59  LEU       HG             33.3969323424       -4.4398757786        0.8340793407  PROA      60              0.0000000000
       912        59  LEU       CD1            34.7079970301       -2.9383319166        0.0030822826  PROA      60              0.0000000000
       913        59  LEU       HD11           35.6650797825       -2.4293536592        0.2465052453  PROA      60              0.0000000000
       914        59  LEU       HD12           33.9105848858       -2.1700322633       -0.0869378008  PROA      60              0.0000000000
       915        59  LEU       HD13           34.8255747155       -3.4706738612       -0.9649268303  PROA      60              0.0000000000
       916        59  LEU       CD2            35.3610172709       -5.0703817940        1.1777323945  PROA      60              0.0000000000
       917        59  LEU       HD21           35.0229139748       -5.8363291816        1.9080280611  PROA      60              0.0000000000
       918        59  LEU       HD22           36.3467695694       -4.6774677888        1.5066170113  PROA      60              0.0000000000
       919        59  LEU       HD23           35.4634154955       -5.5510813816        0.1813907810  PROA      60              0.0000000000
       920        59  LEU       C              33.6856849511       -3.5387782235        4.8906943013  PROA      60              0.0000000000
       921        59  LEU       O              33.1326121215       -2.4339193352        5.0188788631  PROA      60              0.0000000000
       922        60  GLY       N              34.2272768223       -4.2218804574        5.8922448907  PROA      61              0.0000000000
       923        60  GLY       HN             34.6159512286       -5.1298874211        5.7581150400  PROA      61              0.0000000000
       924        60  GLY       CA             34.2931364876       -3.7006187364        7.2477790005  PROA      61              0.0000000000
       925        60  GLY       HA1            33.9572729379       -4.4712175387        7.9257943733  PROA      61              0.0000000000
       926        60  GLY       HA2            33.6455487130       -2.8388300295        7.3132158604  PROA      61              0.0000000000
       927        60  GLY       C              35.7040688424       -3.2990018054        7.6000157544  PROA      61              0.0000000000
       928        60  GLY       O              36.6440378296       -3.7916763976        6.9778597858  PROA      61              0.0000000000
       929        61  LEU       N              35.8739047022       -2.3986860612        8.5666668504  PROA      62              0.0000000000
       930        61  LEU       HN             35.1125409561       -1.9440570566        9.0223430586  PROA      62              0.0000000000
       931        61  LEU       CA             37.2247923244       -2.0330860066        9.0083095029  PROA      62              0.0000000000
       932        61  LEU       HA             37.9056976993       -2.2497166174        8.1986913618  PROA      62              0.0000000000
       933        61  LEU       CB             37.3163228339       -0.5576575623        9.3881977385  PROA      62              0.0000000000
       934        61  LEU       HB1            38.3883453706       -0.2985009811        9.5153614032  PROA      62              0.0000000000
       935        61  LEU       HB2            36.7938343295       -0.4164241787       10.3575397549  PROA      62              0.0000000000
       936        61  LEU       CG             36.7076202414        0.4121227858        8.3715206853  PROA      62              0.0000000000
       937        61  LEU       HG             35.6087634993        0.2562583986        8.3231240353  PROA      62              0.0000000000
       938        61  LEU       CD1            36.9990720323        1.8512870172        8.7808264007  PROA      62              0.0000000000
       939        61  LEU       HD11           38.0961535860        2.0207230680        8.8258207238  PROA      62              0.0000000000
       940        61  LEU       HD12           36.5674508997        2.0538356883        9.7842860833  PROA      62              0.0000000000
       941        61  LEU       HD13           36.5622004470        2.5517381871        8.0373444055  PROA      62              0.0000000000
       942        61  LEU       CD2            37.1383971421        0.1557650240        6.9271045542  PROA      62              0.0000000000
       943        61  LEU       HD21           36.6840264477       -0.7872461247        6.5548167011  PROA      62              0.0000000000
       944        61  LEU       HD22           38.2441030250        0.0621473220        6.8732127436  PROA      62              0.0000000000
       945        61  LEU       HD23           36.8016897822        0.9921356071        6.2779770612  PROA      62              0.0000000000
       946        61  LEU       C              37.5221360256       -2.9097202608       10.2078757194  PROA      62              0.0000000000
       947        61  LEU       O              36.7622983466       -2.8914510065       11.1762877887  PROA      62              0.0000000000
       948        62  LYS       N              38.5774526377       -3.7429541350       10.0987970362  PROA      63              0.0000000000
       949        62  LYS       HN             39.1482702336       -3.7162251316        9.2836185770  PROA      63              0.0000000000
       950        62  LYS       CA             39.0061748972       -4.7372460207       11.0931746658  PROA      63              0.0000000000
       951        62  LYS       HA             38.3443978166       -5.5880996584       11.0276434854  PROA      63              0.0000000000
       952        62  LYS       CB             40.4550514452       -5.1605406724       10.8164105304  PROA      63              0.0000000000
       953        62  LYS       HB1            41.1103790580       -4.2695240149       10.9160329019  PROA      63              0.0000000000
       954        62  LYS       HB2            40.5209821961       -5.5410087945        9.7751676551  PROA      63              0.0000000000
       955        62  LYS       CG             40.9602991845       -6.2485511117       11.7679666275  PROA      63              0.0000000000
       956        62  LYS       HG1            40.3631323878       -7.1685732893       11.5953712537  PROA      63              0.0000000000
       957        62  LYS       HG2            40.7975821947       -5.9038214826       12.8108102483  PROA      63              0.0000000000
       958        62  LYS       CD             42.4418043772       -6.5973904165       11.6014058171  PROA      63              0.0000000000
       959        62  LYS       HD1            42.6037366425       -6.9425120496       10.5585984778  PROA      63              0.0000000000
       960        62  LYS       HD2            42.6850465768       -7.4274758625       12.2975161043  PROA      63              0.0000000000
       961        62  LYS       CE             43.4043222436       -5.4382739467       11.8796635511  PROA      63              0.0000000000
       962        62  LYS       HE1            43.1471711614       -4.5702870122       11.2357430024  PROA      63              0.0000000000
       963        62  LYS       HE2            44.4498972201       -5.7603237493       11.6867424168  PROA      63              0.0000000000
       964        62  LYS       NZ             43.3162850557       -5.0053371873       13.2763371765  PROA      63              0.0000000000
       965        62  LYS       HZ1            43.2233406931       -5.8378695848       13.8926578338  PROA      63              0.0000000000
       966        62  LYS       HZ2            42.4863480871       -4.3903167761       13.3969777920  PROA      63              0.0000000000
       967        62  LYS       HZ3            44.1766856256       -4.4796502114       13.5312169499  PROA      63              0.0000000000
       968        62  LYS       C              38.9209007360       -4.2520619230       12.5450984616  PROA      63              0.0000000000
       969        62  LYS       O              39.5719279197       -3.2721469106       12.9172465161  PROA      63              0.0000000000
       970        63  GLU       N              38.0619726064       -4.9338655214       13.3354428937  PROA      64              0.0000000000
       971        63  GLU       HN             37.5345252266       -5.6836019587       12.9486599472  PROA      64              0.0000000000
       972        63  GLU       CA             37.7882740430       -4.7048628522       14.7628856680  PROA      64              0.0000000000
       973        63  GLU       HA             36.9297611009       -5.3096206405       15.0119894010  PROA      64              0.0000000000
       974        63  GLU       CB             38.9263601744       -5.0349958964       15.7327290217  PROA      64              0.0000000000
       975        63  GLU       HB1            38.4605510024       -5.3867521542       16.6758934535  PROA      64              0.0000000000
       976        63  GLU       HB2            39.4735366037       -4.0902532276       15.9285070598  PROA      64              0.0000000000
       977        63  GLU       CG             39.9576446259       -6.0741426976       15.3278829947  PROA      64              0.0000000000
       978        63  GLU       HG1            39.6789055472       -6.5350927784       14.3562310095  PROA      64              0.0000000000
       979        63  GLU       HG2            40.0277810582       -6.8686943758       16.1012176848  PROA      64              0.0000000000
       980        63  GLU       CD             41.2898515223       -5.3650687539       15.1970933648  PROA      64              0.0000000000
       981        63  GLU       OE1            41.3233653898       -4.1732092858       14.8895452724  PROA      64              0.0000000000
       982        63  GLU       OE2            42.3222619959       -6.0047562544       15.3445027126  PROA      64              0.0000000000
       983        63  GLU       C              37.3519993196       -3.2509203180       15.1108992786  PROA      64              0.0000000000
       984        63  GLU       O              37.4327699944       -2.8604134811       16.2776085433  PROA      64              0.0000000000
       985        64  LYS       N              36.8426597096       -2.4740901588       14.1147215507  PROA      65              0.0000000000
       986        64  LYS       HN             36.7177190908       -2.8232819485       13.1895318054  PROA      65              0.0000000000
       987        64  LYS       CA             36.4436815865       -1.0777780702       14.3281108866  PROA      65              0.0000000000
       988        64  LYS       HA             36.6789803996       -0.8216841128       15.3503957983  PROA      65              0.0000000000
       989        64  LYS       CB             37.1612537923       -0.1265003163       13.3730115386  PROA      65              0.0000000000
       990        64  LYS       HB1            36.4584898585        0.6735051344       13.0566797056  PROA      65              0.0000000000
       991        64  LYS       HB2            37.4915514854       -0.6901701502       12.4746065917  PROA      65              0.0000000000
       992        64  LYS       CG             38.3833085412        0.5115511665       14.0470897950  PROA      65              0.0000000000
       993        64  LYS       HG1            38.2301197551        0.4594720823       15.1450742686  PROA      65              0.0000000000
       994        64  LYS       HG2            38.4230003811        1.5767074578       13.7378721167  PROA      65              0.0000000000
       995        64  LYS       CD             39.7461521720       -0.1174430178       13.7345061194  PROA      65              0.0000000000
       996        64  LYS       HD1            40.3824643284        0.6612039065       13.2644720014  PROA      65              0.0000000000
       997        64  LYS       HD2            39.5844888286       -0.9394975618       13.0063525946  PROA      65              0.0000000000
       998        64  LYS       CE             40.5121637642       -0.6930890560       14.9361940487  PROA      65              0.0000000000
       999        64  LYS       HE1            40.3752780707       -0.0362040683       15.8215907102  PROA      65              0.0000000000
      1000        64  LYS       HE2            41.5917332643       -0.7811203052       14.6893276432  PROA      65              0.0000000000
      1001        64  LYS       NZ             40.0178307779       -2.0316852964       15.2857666501  PROA      65              0.0000000000
      1002        64  LYS       HZ1            39.8234277333       -2.5680018878       14.4161851588  PROA      65              0.0000000000
      1003        64  LYS       HZ2            39.1433368920       -1.9440115738       15.8418002802  PROA      65              0.0000000000
      1004        64  LYS       HZ3            40.7366830594       -2.5309156018       15.8475674472  PROA      65              0.0000000000
      1005        64  LYS       C              34.9284512717       -0.8413028607       14.3778559179  PROA      65              0.0000000000
      1006        64  LYS       O              34.4919887837        0.2820848521       14.6604059903  PROA      65              0.0000000000
      1007        65  ASN       N              34.1342296850       -1.8949938076       14.1142549703  PROA      66              0.0000000000
      1008        65  ASN       HN             34.5309932843       -2.7896721770       13.9300316627  PROA      66              0.0000000000
      1009        65  ASN       CA             32.6646905356       -1.8632115413       14.0669942472  PROA      66              0.0000000000
      1010        65  ASN       HA             32.3313492519       -2.8132426555       13.6768284423  PROA      66              0.0000000000
      1011        65  ASN       CB             32.0366779473       -1.6168608137       15.4407283947  PROA      66              0.0000000000
      1012        65  ASN       HB1            30.9338019260       -1.7342510071       15.3762033584  PROA      66              0.0000000000
      1013        65  ASN       HB2            32.2739814086       -0.5869446719       15.7831305911  PROA      66              0.0000000000
      1014        65  ASN       CG             32.5869084419       -2.6110112937       16.4315382785  PROA      66              0.0000000000
      1015        65  ASN       OD1            32.8092629195       -3.7762354882       16.1215752761  PROA      66              0.0000000000
      1016        65  ASN       ND2            32.8510979011       -2.0714175583       17.6341173945  PROA      66              0.0000000000
      1017        65  ASN       HD21           33.2202415017       -2.6417971118       18.3678749614  PROA      66              0.0000000000
      1018        65  ASN       HD22           32.6784793454       -1.0996454457       17.7949334245  PROA      66              0.0000000000
      1019        65  ASN       C              32.1708466862       -0.7736310433       13.1016727511  PROA      66              0.0000000000
      1020        65  ASN       O              31.2315491837       -0.0178946185       13.3905060212  PROA      66              0.0000000000
      1021        66  LEU       N              32.8651270340       -0.6827588989       11.9571488099  PROA      67              0.0000000000
      1022        66  LEU       HN             33.6503222176       -1.2728409979       11.7908999283  PROA      67              0.0000000000
      1023        66  LEU       CA             32.5641182738        0.2446271526       10.8791836724  PROA      67              0.0000000000
      1024        66  LEU       HA             31.6170710126        0.7166943640       11.0946952416  PROA      67              0.0000000000
      1025        66  LEU       CB             33.6700696466        1.2924035863       10.7668889443  PROA      67              0.0000000000
      1026        66  LEU       HB1            33.5099356212        1.8668746868        9.8304327908  PROA      67              0.0000000000
      1027        66  LEU       HB2            34.6440444807        0.7633294991       10.7031416943  PROA      67              0.0000000000
      1028        66  LEU       CG             33.7396907388        2.2821742865       11.9279849199  PROA      67              0.0000000000
      1029        66  LEU       HG             33.6041343876        1.7294747665       12.8818331795  PROA      67              0.0000000000
      1030        66  LEU       CD1            35.0738966006        3.0253286391       11.9703326051  PROA      67              0.0000000000
      1031        66  LEU       HD11           35.1439872599        3.7330598615       11.1167959531  PROA      67              0.0000000000
      1032        66  LEU       HD12           35.9128822430        2.3004880906       11.8998814020  PROA      67              0.0000000000
      1033        66  LEU       HD13           35.1558732281        3.6016316251       12.9165930351  PROA      67              0.0000000000
      1034        66  LEU       CD2            32.5692393977        3.2585640423       11.8964777298  PROA      67              0.0000000000
      1035        66  LEU       HD21           31.6125113052        2.7043353907       11.7877442997  PROA      67              0.0000000000
      1036        66  LEU       HD22           32.6777616312        3.9512906288       11.0347313043  PROA      67              0.0000000000
      1037        66  LEU       HD23           32.5365761475        3.8403742755       12.8423551349  PROA      67              0.0000000000
      1038        66  LEU       C              32.4926616358       -0.5265615717        9.5840744490  PROA      67              0.0000000000
      1039        66  LEU       O              33.3460835816       -1.3834858851        9.3261021569  PROA      67              0.0000000000
      1040        67  TYR       N              31.4789534541       -0.2201099162        8.7668755104  PROA      68              0.0000000000
      1041        67  TYR       HN             30.7871870037        0.4481145519        9.0278009837  PROA      68              0.0000000000
      1042        67  TYR       CA             31.2994351713       -0.8211349275        7.4537387613  PROA      68              0.0000000000
      1043        67  TYR       HA             32.2031597332       -1.3604050113        7.2118252178  PROA      68              0.0000000000
      1044        67  TYR       CB             30.0979946863       -1.7698768090        7.4248492589  PROA      68              0.0000000000
      1045        67  TYR       HB1            29.8105218362       -1.9786769923        6.3722665806  PROA      68              0.0000000000
      1046        67  TYR       HB2            29.2452818609       -1.3115299425        7.9697964474  PROA      68              0.0000000000
      1047        67  TYR       CG             30.4102934981       -3.0906632536        8.0869229858  PROA      68              0.0000000000
      1048        67  TYR       CD1            30.5634703783       -4.2332502429        7.3093126622  PROA      68              0.0000000000
      1049        67  TYR       HD1            30.4770457820       -4.1705182792        6.2346055015  PROA      68              0.0000000000
      1050        67  TYR       CE1            30.8279828608       -5.4569475693        7.9154116639  PROA      68              0.0000000000
      1051        67  TYR       HE1            30.9419993267       -6.3455909083        7.3123257267  PROA      68              0.0000000000
      1052        67  TYR       CZ             30.9454012579       -5.5346603563        9.2984455185  PROA      68              0.0000000000
      1053        67  TYR       OH             31.1958000346       -6.7447427313        9.9095879720  PROA      68              0.0000000000
      1054        67  TYR       HH             31.3979313455       -6.5747504778       10.8325427741  PROA      68              0.0000000000
      1055        67  TYR       CD2            30.5344707714       -3.1734786493        9.4681454932  PROA      68              0.0000000000
      1056        67  TYR       HD2            30.4176018395       -2.2864579671       10.0730679292  PROA      68              0.0000000000
      1057        67  TYR       CE2            30.8080704168       -4.3915958751       10.0731104989  PROA      68              0.0000000000
      1058        67  TYR       HE2            30.9141102703       -4.4501963242       11.1462933241  PROA      68              0.0000000000
      1059        67  TYR       C              31.1041413616        0.2430920845        6.4112546153  PROA      68              0.0000000000
      1060        67  TYR       O              30.4408838350        1.2505457005        6.6798298658  PROA      68              0.0000000000
      1061        68  LEU       N              31.5985014623       -0.0166900334        5.1861361140  PROA      69              0.0000000000
      1062        68  LEU       HN             32.1600966695       -0.8164947420        4.9888552708  PROA      69              0.0000000000
      1063        68  LEU       CA             31.3246167873        0.8837022225        4.0745314315  PROA      69              0.0000000000
      1064        68  LEU       HA             31.4146673861        1.8976054800        4.4351579269  PROA      69              0.0000000000
      1065        68  LEU       CB             32.3053663220        0.6388195341        2.9296957144  PROA      69              0.0000000000
      1066        68  LEU       HB1            31.8955651537        1.0946832338        2.0035457722  PROA      69              0.0000000000
      1067        68  LEU       HB2            32.4097205414       -0.4561266752        2.7757300637  PROA      69              0.0000000000
      1068        68  LEU       CG             33.6869963942        1.2318829679        3.2008176560  PROA      69              0.0000000000
      1069        68  LEU       HG             34.0131668848        0.9351374861        4.2202427982  PROA      69              0.0000000000
      1070        68  LEU       CD1            34.7275363215        0.7536842937        2.1877269948  PROA      69              0.0000000000
      1071        68  LEU       HD11           34.4256874884        1.0515872643        1.1608569436  PROA      69              0.0000000000
      1072        68  LEU       HD12           34.8112929369       -0.3534744203        2.2256547153  PROA      69              0.0000000000
      1073        68  LEU       HD13           35.7141290727        1.2114701575        2.4142682641  PROA      69              0.0000000000
      1074        68  LEU       CD2            33.6256986217        2.7578815567        3.2671342463  PROA      69              0.0000000000
      1075        68  LEU       HD21           32.9417089146        3.0774588558        4.0822105805  PROA      69              0.0000000000
      1076        68  LEU       HD22           33.2450426482        3.1631939298        2.3053250081  PROA      69              0.0000000000
      1077        68  LEU       HD23           34.6375323534        3.1684359293        3.4718088843  PROA      69              0.0000000000
      1078        68  LEU       C              29.8881308443        0.6117082938        3.6200895338  PROA      69              0.0000000000
      1079        68  LEU       O              29.4455643263       -0.5419288552        3.6059048435  PROA      69              0.0000000000
      1080        69  SER       N              29.1541810752        1.6758907626        3.2724023044  PROA      70              0.0000000000
      1081        69  SER       HN             29.4900744433        2.6120283937        3.3418967453  PROA      70              0.0000000000
      1082        69  SER       CA             27.8071568671        1.4976183336        2.7685146941  PROA      70              0.0000000000
      1083        69  SER       HA             27.7159630124        0.5131268273        2.3346246007  PROA      70              0.0000000000
      1084        69  SER       CB             26.8925039656        1.6628827509        3.9674537010  PROA      70              0.0000000000
      1085        69  SER       HB1            26.4678312007        0.6808189199        4.2664933226  PROA      70              0.0000000000
      1086        69  SER       HB2            26.0661149871        2.3656373204        3.7277908299  PROA      70              0.0000000000
      1087        69  SER       OG             27.6703421768        2.1934489665        5.0467832188  PROA      70              0.0000000000
      1088        69  SER       HG1            27.0666084354        2.2862970387        5.7873808188  PROA      70              0.0000000000
      1089        69  SER       C              27.5455440587        2.5031761376        1.6686832337  PROA      70              0.0000000000
      1090        69  SER       O              28.2583532659        3.5107349814        1.5696468231  PROA      70              0.0000000000
      1091        70  CYS       N              26.5289849354        2.2366267417        0.8423921419  PROA      71              0.0000000000
      1092        70  CYS       HN             25.9988038708        1.3955141569        0.9136810277  PROA      71              0.0000000000
      1093        70  CYS       CA             26.1262368169        3.1572449503       -0.2190715019  PROA      71              0.0000000000
      1094        70  CYS       HA             26.6990172461        4.0672998303       -0.1195233561  PROA      71              0.0000000000
      1095        70  CYS       CB             26.3883695840        2.5012699917       -1.5606661747  PROA      71              0.0000000000
      1096        70  CYS       HB1            25.9709678683        3.1502281421       -2.3591382836  PROA      71              0.0000000000
      1097        70  CYS       HB2            25.8551276955        1.5277145465       -1.5884414372  PROA      71              0.0000000000
      1098        70  CYS       SG             28.1517189871        2.2324461128       -1.8615674953  PROA      71              0.0000000000
      1099        70  CYS       HG1            28.3316771740        1.4532712088       -0.8050986033  PROA      71              0.0000000000
      1100        70  CYS       C              24.6843252282        3.5042324510       -0.0265315200  PROA      71              0.0000000000
      1101        70  CYS       O              23.8461708121        2.6109737304        0.0264499186  PROA      71              0.0000000000
      1102        71  VAL       N              24.3999214743        4.7907070326        0.1050688435  PROA      72              0.0000000000
      1103        71  VAL       HN             25.1059673623        5.4933810721        0.0674428494  PROA      72              0.0000000000
      1104        71  VAL       CA             23.0336557744        5.2675007495        0.3141329211  PROA      72              0.0000000000
      1105        71  VAL       HA             22.3634744055        4.4652599180        0.0435707904  PROA      72              0.0000000000
      1106        71  VAL       CB             22.7775502399        5.6942254073        1.7664252545  PROA      72              0.0000000000
      1107        71  VAL       HB             21.8313264757        6.2741526680        1.8126585173  PROA      72              0.0000000000
      1108        71  VAL       CG1            22.6699744415        4.4908441939        2.6962812126  PROA      72              0.0000000000
      1109        71  VAL       HG11           23.6129007475        3.9038136854        2.6716608242  PROA      72              0.0000000000
      1110        71  VAL       HG12           21.8349616187        3.8345319790        2.3703027427  PROA      72              0.0000000000
      1111        71  VAL       HG13           22.4921638063        4.8327999969        3.7382522811  PROA      72              0.0000000000
      1112        71  VAL       CG2            23.8262707541        6.6874029794        2.2601879438  PROA      72              0.0000000000
      1113        71  VAL       HG21           23.9413146026        7.5161305279        1.5292320193  PROA      72              0.0000000000
      1114        71  VAL       HG22           24.8063036535        6.1768292581        2.3746610492  PROA      72              0.0000000000
      1115        71  VAL       HG23           23.5115251395        7.1159760826        3.2356439367  PROA      72              0.0000000000
      1116        71  VAL       C              22.7472455749        6.4160448033       -0.6317829072  PROA      72              0.0000000000
      1117        71  VAL       O              23.6696254807        7.1314105880       -1.0298182115  PROA      72              0.0000000000
      1118        72  LEU       N              21.4710738246        6.6110416358       -0.9621885656  PROA      73              0.0000000000
      1119        72  LEU       HN             20.7469883693        5.9977193867       -0.6568509032  PROA      73              0.0000000000
      1120        72  LEU       CA             21.0512695293        7.7295978873       -1.7886232368  PROA      73              0.0000000000
      1121        72  LEU       HA             21.8038922272        7.8902388769       -2.5462131532  PROA      73              0.0000000000
      1122        72  LEU       CB             19.7005277200        7.4268628950       -2.4338658959  PROA      73              0.0000000000
      1123        72  LEU       HB1            18.9058439381        7.5963761500       -1.6771684760  PROA      73              0.0000000000
      1124        72  LEU       HB2            19.6888191688        6.3583068070       -2.7353602388  PROA      73              0.0000000000
      1125        72  LEU       CG             19.3836595904        8.2762444863       -3.6620867640  PROA      73              0.0000000000
      1126        72  LEU       HG             19.5820599135        9.3439759178       -3.4286405843  PROA      73              0.0000000000
      1127        72  LEU       CD1            20.2373931226        7.8564674116       -4.8599591543  PROA      73              0.0000000000
      1128        72  LEU       HD11           20.0432982077        6.7921994113       -5.1129053692  PROA      73              0.0000000000
      1129        72  LEU       HD12           21.3149265334        7.9720879330       -4.6154029356  PROA      73              0.0000000000
      1130        72  LEU       HD13           19.9847616444        8.4825046792       -5.7422905979  PROA      73              0.0000000000
      1131        72  LEU       CD2            17.8920334238        8.2542859497       -3.9964626030  PROA      73              0.0000000000
      1132        72  LEU       HD21           17.3034375104        8.6527925071       -3.1426075952  PROA      73              0.0000000000
      1133        72  LEU       HD22           17.5647637601        7.2117217119       -4.1969831205  PROA      73              0.0000000000
      1134        72  LEU       HD23           17.6951634402        8.8863323020       -4.8886586123  PROA      73              0.0000000000
      1135        72  LEU       C              20.9722370548        8.9621076267       -0.8888429246  PROA      73              0.0000000000
      1136        72  LEU       O              20.2999940566        8.9396166606        0.1585297445  PROA      73              0.0000000000
      1137        73  LYS       N              21.7266171058       10.0036030952       -1.2496696529  PROA      74              0.0000000000
      1138        73  LYS       HN             22.3270269412        9.9546536745       -2.0434448140  PROA      74              0.0000000000
      1139        73  LYS       CA             21.7438280727       11.2811287298       -0.5343934576  PROA      74              0.0000000000
      1140        73  LYS       HA             20.8859314033       11.2983930975        0.1210627408  PROA      74              0.0000000000
      1141        73  LYS       CB             23.0238271863       11.4822110751        0.2800892982  PROA      74              0.0000000000
      1142        73  LYS       HB1            22.8885894556       12.3497992009        0.9603849070  PROA      74              0.0000000000
      1143        73  LYS       HB2            23.8649983753       11.6967800282       -0.4128693661  PROA      74              0.0000000000
      1144        73  LYS       CG             23.3637294028       10.2456922813        1.1097637861  PROA      74              0.0000000000
      1145        73  LYS       HG1            23.8154375619        9.4892088002        0.4343243705  PROA      74              0.0000000000
      1146        73  LYS       HG2            22.4189105609        9.8383341343        1.5267801148  PROA      74              0.0000000000
      1147        73  LYS       CD             24.3270686418       10.4867463930        2.2642006296  PROA      74              0.0000000000
      1148        73  LYS       HD1            25.2023928469       11.0581835907        1.8888646320  PROA      74              0.0000000000
      1149        73  LYS       HD2            24.6770500555        9.5062951905        2.6512904067  PROA      74              0.0000000000
      1150        73  LYS       CE             23.6798780329       11.2671599092        3.4067613761  PROA      74              0.0000000000
      1151        73  LYS       HE1            22.7005621529       10.8198141883        3.6799407067  PROA      74              0.0000000000
      1152        73  LYS       HE2            23.5478418284       12.3336764763        3.1258457548  PROA      74              0.0000000000
      1153        73  LYS       NZ             24.5700439883       11.1948284092        4.5703157263  PROA      74              0.0000000000
      1154        73  LYS       HZ1            25.4253825195       11.7578275814        4.3885798489  PROA      74              0.0000000000
      1155        73  LYS       HZ2            24.8368833781       10.2043469674        4.7416133905  PROA      74              0.0000000000
      1156        73  LYS       HZ3            24.0788604227       11.5705892189        5.4064629350  PROA      74              0.0000000000
      1157        73  LYS       C              21.5606272197       12.3905418442       -1.5486291250  PROA      74              0.0000000000
      1158        73  LYS       O              22.3750222998       12.5084926617       -2.4642247006  PROA      74              0.0000000000
      1159        74  ASP       N              20.4486968199       13.1370719614       -1.4424379275  PROA      75              0.0000000000
      1160        74  ASP       HN             19.7985671208       12.9821092767       -0.7035992563  PROA      75              0.0000000000
      1161        74  ASP       CA             20.0851846868       14.2190312695       -2.3664730916  PROA      75              0.0000000000
      1162        74  ASP       HA             19.0182794524       14.3735401210       -2.3029562651  PROA      75              0.0000000000
      1163        74  ASP       CB             20.8364932359       15.5011081890       -1.9904741069  PROA      75              0.0000000000
      1164        74  ASP       HB1            20.5157844778       16.3446019747       -2.6384311144  PROA      75              0.0000000000
      1165        74  ASP       HB2            21.9326524330       15.3556881650       -2.0975824115  PROA      75              0.0000000000
      1166        74  ASP       CG             20.4869397837       15.7965136283       -0.5346111290  PROA      75              0.0000000000
      1167        74  ASP       OD1            19.3923572935       16.2939562896       -0.2681810804  PROA      75              0.0000000000
      1168        74  ASP       OD2            21.2584985800       15.4283168185        0.3496117688  PROA      75              0.0000000000
      1169        74  ASP       C              20.1491153099       13.7246538625       -3.8362556792  PROA      75              0.0000000000
      1170        74  ASP       O              20.7860370662       14.3360357226       -4.6957083524  PROA      75              0.0000000000
      1171        75  ASP       N              19.5341777722       12.5495846659       -4.0655703277  PROA      76              0.0000000000
      1172        75  ASP       HN             19.0925695250       12.0823480278       -3.3069049038  PROA      76              0.0000000000
      1173        75  ASP       CA             19.4133083802       11.8193444654       -5.3346872804  PROA      76              0.0000000000
      1174        75  ASP       HA             18.8461778117       10.9218901583       -5.1378546489  PROA      76              0.0000000000
      1175        75  ASP       CB             18.7281618384       12.6312530663       -6.4303759406  PROA      76              0.0000000000
      1176        75  ASP       HB1            18.9795205286       12.1969282419       -7.4214612158  PROA      76              0.0000000000
      1177        75  ASP       HB2            19.0892126453       13.6810653035       -6.3903029025  PROA      76              0.0000000000
      1178        75  ASP       CG             17.2292178135       12.6240387926       -6.2605384759  PROA      76              0.0000000000
      1179        75  ASP       OD1            16.5899152534       11.6039367069       -6.5116141044  PROA      76              0.0000000000
      1180        75  ASP       OD2            16.6587904901       13.6798753788       -6.0170558854  PROA      76              0.0000000000
      1181        75  ASP       C              20.7473250391       11.2951728303       -5.8933344414  PROA      76              0.0000000000
      1182        75  ASP       O              20.7846180228       10.8319326439       -7.0274119357  PROA      76              0.0000000000
      1183        76  LYS       N              21.8278406397       11.3539241096       -5.1158543296  PROA      77              0.0000000000
      1184        76  LYS       HN             21.8043957359       11.7296889494       -4.1927102108  PROA      77              0.0000000000
      1185        76  LYS       CA             23.1209300851       10.8616467406       -5.5880276854  PROA      77              0.0000000000
      1186        76  LYS       HA             22.9960842299       10.4466125201       -6.5770944725  PROA      77              0.0000000000
      1187        76  LYS       CB             24.0958654193       12.0579156400       -5.6076952835  PROA      77              0.0000000000
      1188        76  LYS       HB1            24.3582229520       12.2849284945       -4.5540922357  PROA      77              0.0000000000
      1189        76  LYS       HB2            23.5481802486       12.9206822806       -6.0391119858  PROA      77              0.0000000000
      1190        76  LYS       CG             25.4151425311       11.9211934233       -6.3858616782  PROA      77              0.0000000000
      1191        76  LYS       HG1            25.7584325314       12.9361759355       -6.6774151379  PROA      77              0.0000000000
      1192        76  LYS       HG2            25.2217294778       11.3287407815       -7.3049004164  PROA      77              0.0000000000
      1193        76  LYS       CD             26.5323725174       11.2403398223       -5.5973056993  PROA      77              0.0000000000
      1194        76  LYS       HD1            26.1441242984       10.2725352866       -5.2166051621  PROA      77              0.0000000000
      1195        76  LYS       HD2            26.7898814001       11.8901149543       -4.7348692372  PROA      77              0.0000000000
      1196        76  LYS       CE             27.8207980861       10.9599063725       -6.3827702969  PROA      77              0.0000000000
      1197        76  LYS       HE1            28.4161421556       11.8900864491       -6.5016704801  PROA      77              0.0000000000
      1198        76  LYS       HE2            27.5851033501       10.5271128577       -7.3782322774  PROA      77              0.0000000000
      1199        76  LYS       NZ             28.6188598322        9.9833622218       -5.6209488144  PROA      77              0.0000000000
      1200        76  LYS       HZ1            28.0193358223        9.1756241731       -5.3568840375  PROA      77              0.0000000000
      1201        76  LYS       HZ2            28.9905728205       10.4349475076       -4.7610070606  PROA      77              0.0000000000
      1202        76  LYS       HZ3            29.4108083109        9.6503058852       -6.2070296279  PROA      77              0.0000000000
      1203        76  LYS       C              23.6186750450        9.6413505495       -4.7831623793  PROA      77              0.0000000000
      1204        76  LYS       O              23.7417961570        9.7453343165       -3.5599998521  PROA      77              0.0000000000
      1205        77  PRO       N              23.9185322866        8.4895336148       -5.4440136360  PROA      78              0.0000000000
      1206        77  PRO       CD             23.7055154357        8.2368656387       -6.8625649094  PROA      78              0.0000000000
      1207        77  PRO       HD1            24.5039415398        8.7230964679       -7.4613399008  PROA      78              0.0000000000
      1208        77  PRO       HD2            22.7111619715        8.6200691392       -7.1737761220  PROA      78              0.0000000000
      1209        77  PRO       CA             24.5020423839        7.3485523736       -4.7203239416  PROA      78              0.0000000000
      1210        77  PRO       HA             23.8264492631        6.9896397479       -3.9599457266  PROA      78              0.0000000000
      1211        77  PRO       CB             24.7774851140        6.3655713926       -5.8606627919  PROA      78              0.0000000000
      1212        77  PRO       HB1            24.6279344666        5.3190424842       -5.5191875582  PROA      78              0.0000000000
      1213        77  PRO       HB2            25.8193788528        6.4771662383       -6.2297122668  PROA      78              0.0000000000
      1214        77  PRO       CG             23.7770825226        6.7205033669       -6.9596659532  PROA      78              0.0000000000
      1215        77  PRO       HG1            24.1408840826        6.3960690688       -7.9576063312  PROA      78              0.0000000000
      1216        77  PRO       HG2            22.7862639518        6.2560696481       -6.7697342083  PROA      78              0.0000000000
      1217        77  PRO       C              25.7697393858        7.8164369683       -3.9966773999  PROA      78              0.0000000000
      1218        77  PRO       O              26.6433324045        8.4392444267       -4.6097215317  PROA      78              0.0000000000
      1219        78  THR       N              25.8161104127        7.6154808432       -2.6756625008  PROA      79              0.0000000000
      1220        78  THR       HN             25.1112917582        7.0990223518       -2.1959093378  PROA      79              0.0000000000
      1221        78  THR       CA             26.8995200974        8.1375448762       -1.8482432596  PROA      79              0.0000000000
      1222        78  THR       HA             27.7309226787        8.3952817137       -2.4873632978  PROA      79              0.0000000000
      1223        78  THR       CB             26.3784718607        9.3638144282       -1.1111532239  PROA      79              0.0000000000
      1224        78  THR       HB             25.5268885524        9.0861031686       -0.4539675606  PROA      79              0.0000000000
      1225        78  THR       OG1            25.9353340483       10.3099696440       -2.0910721934  PROA      79              0.0000000000
      1226        78  THR       HG1            25.1422476684        9.9351643118       -2.4811170075  PROA      79              0.0000000000
      1227        78  THR       CG2            27.4339778195       10.0033162852       -0.2063534970  PROA      79              0.0000000000
      1228        78  THR       HG21           28.3101461926       10.3241185112       -0.8094587231  PROA      79              0.0000000000
      1229        78  THR       HG22           27.7762153920        9.2684666291        0.5533329697  PROA      79              0.0000000000
      1230        78  THR       HG23           27.0071504307       10.8947052153        0.3010893630  PROA      79              0.0000000000
      1231        78  THR       C              27.5558075922        7.0733797964       -0.9799481444  PROA      79              0.0000000000
      1232        78  THR       O              26.8716661367        6.3416468285       -0.2568842934  PROA      79              0.0000000000
      1233        79  LEU       N              28.8925701941        7.0683636779       -0.9751957940  PROA      80              0.0000000000
      1234        79  LEU       HN             29.4224987765        7.6744159946       -1.5629573722  PROA      80              0.0000000000
      1235        79  LEU       CA             29.6642512905        6.1839847178       -0.1176369678  PROA      80              0.0000000000
      1236        79  LEU       HA             29.1537889451        5.2333941465       -0.0735239539  PROA      80              0.0000000000
      1237        79  LEU       CB             31.0825459268        5.9989475176       -0.6601888633  PROA      80              0.0000000000
      1238        79  LEU       HB1            31.6436959951        6.9453559183       -0.5101098460  PROA      80              0.0000000000
      1239        79  LEU       HB2            31.0188860179        5.7868999254       -1.7483456563  PROA      80              0.0000000000
      1240        79  LEU       CG             31.8573584932        4.8627983290        0.0117899371  PROA      80              0.0000000000
      1241        79  LEU       HG             31.9612899568        5.0875245351        1.0945631802  PROA      80              0.0000000000
      1242        79  LEU       CD1            31.1539808706        3.5146322990       -0.1510052583  PROA      80              0.0000000000
      1243        79  LEU       HD11           30.8892628642        3.3483731426       -1.2171212322  PROA      80              0.0000000000
      1244        79  LEU       HD12           30.2213864222        3.4993597668        0.4525578661  PROA      80              0.0000000000
      1245        79  LEU       HD13           31.8268932181        2.6947054408        0.1793930172  PROA      80              0.0000000000
      1246        79  LEU       CD2            33.3050672921        4.8025805130       -0.4745042622  PROA      80              0.0000000000
      1247        79  LEU       HD21           33.8252202436        5.7568877690       -0.2441576360  PROA      80              0.0000000000
      1248        79  LEU       HD22           33.3284235360        4.6422209858       -1.5735917968  PROA      80              0.0000000000
      1249        79  LEU       HD23           33.8412749466        3.9741948334        0.0359001048  PROA      80              0.0000000000
      1250        79  LEU       C              29.6779497862        6.7724037950        1.3117490335  PROA      80              0.0000000000
      1251        79  LEU       O              29.8113135611        7.9896351286        1.4891496647  PROA      80              0.0000000000
      1252        80  GLN       N              29.5283719146        5.9070951113        2.3128565913  PROA      81              0.0000000000
      1253        80  GLN       HN             29.4334386866        4.9309225137        2.1372073846  PROA      81              0.0000000000
      1254        80  GLN       CA             29.4890943963        6.2901628082        3.7349383106  PROA      81              0.0000000000
      1255        80  GLN       HA             29.9443722947        7.2658302746        3.8149801066  PROA      81              0.0000000000
      1256        80  GLN       CB             28.0824541226        6.3340722106        4.3254602024  PROA      81              0.0000000000
      1257        80  GLN       HB1            28.1724977664        6.4132269908        5.4291723001  PROA      81              0.0000000000
      1258        80  GLN       HB2            27.5708969047        5.3816814905        4.0728441684  PROA      81              0.0000000000
      1259        80  GLN       CG             27.2116808512        7.4865415288        3.8351905005  PROA      81              0.0000000000
      1260        80  GLN       HG1            26.8096528914        7.2480884877        2.8273467035  PROA      81              0.0000000000
      1261        80  GLN       HG2            27.8197811771        8.4143302770        3.7747133592  PROA      81              0.0000000000
      1262        80  GLN       CD             26.0542195908        7.7098113782        4.7944787810  PROA      81              0.0000000000
      1263        80  GLN       OE1            25.5828434264        8.8374525511        4.9557484211  PROA      81              0.0000000000
      1264        80  GLN       NE2            25.6326979911        6.6102035151        5.4414317069  PROA      81              0.0000000000
      1265        80  GLN       HE21           24.8747927312        6.6718737167        6.0908748556  PROA      81              0.0000000000
      1266        80  GLN       HE22           26.0768868644        5.7301529370        5.2734816405  PROA      81              0.0000000000
      1267        80  GLN       C              30.2950503734        5.2664278089        4.5288643865  PROA      81              0.0000000000
      1268        80  GLN       O              30.5106343159        4.1598151054        4.0500586970  PROA      81              0.0000000000
      1269        81  LEU       N              30.7280882977        5.6417329686        5.7460879458  PROA      82              0.0000000000
      1270        81  LEU       HN             30.6452028035        6.5887828960        6.0434869905  PROA      82              0.0000000000
      1271        81  LEU       CA             31.3398651744        4.7496651295        6.7253575836  PROA      82              0.0000000000
      1272        81  LEU       HA             31.4525361323        3.7793031938        6.2651316012  PROA      82              0.0000000000
      1273        81  LEU       CB             32.6930404688        5.2747603772        7.1800405540  PROA      82              0.0000000000
      1274        81  LEU       HB1            32.6905152517        5.3517124047        8.2879213464  PROA      82              0.0000000000
      1275        81  LEU       HB2            32.8444419986        6.2871920536        6.7494740448  PROA      82              0.0000000000
      1276        81  LEU       CG             33.8537920021        4.3864685981        6.7560363169  PROA      82              0.0000000000
      1277        81  LEU       HG             33.8870668340        4.3304379048        5.6470943586  PROA      82              0.0000000000
      1278        81  LEU       CD1            35.1783587565        4.9424945020        7.2729996691  PROA      82              0.0000000000
      1279        81  LEU       HD11           35.1628582372        4.9961323264        8.3825958648  PROA      82              0.0000000000
      1280        81  LEU       HD12           35.3419644593        5.9650691340        6.8707206656  PROA      82              0.0000000000
      1281        81  LEU       HD13           36.0139258015        4.2798528634        6.9615709087  PROA      82              0.0000000000
      1282        81  LEU       CD2            33.6328482869        2.9323466732        7.1758806957  PROA      82              0.0000000000
      1283        81  LEU       HD21           32.9489437708        2.4280039747        6.4601754105  PROA      82              0.0000000000
      1284        81  LEU       HD22           33.1763976362        2.8961970340        8.1881060203  PROA      82              0.0000000000
      1285        81  LEU       HD23           34.6020596641        2.3893609694        7.1829469897  PROA      82              0.0000000000
      1286        81  LEU       C              30.3606506648        4.8198393054        7.8861174765  PROA      82              0.0000000000
      1287        81  LEU       O              30.0947370572        5.9086430489        8.4083715925  PROA      82              0.0000000000
      1288        82  GLU       N              29.7690549382        3.6808180060        8.2452190999  PROA      83              0.0000000000
      1289        82  GLU       HN             30.0235198266        2.8163716762        7.8202186919  PROA      83              0.0000000000
      1290        82  GLU       CA             28.7274756284        3.5822334298        9.2583506919  PROA      83              0.0000000000
      1291        82  GLU       HA             28.6200952056        4.5553169316        9.7139613828  PROA      83              0.0000000000
      1292        82  GLU       CB             27.3787267594        3.1281623242        8.6604092907  PROA      83              0.0000000000
      1293        82  GLU       HB1            26.6382049819        3.0174519789        9.4808409553  PROA      83              0.0000000000
      1294        82  GLU       HB2            27.5158139747        2.1435948354        8.1648577239  PROA      83              0.0000000000
      1295        82  GLU       CG             26.8398067855        4.1355183001        7.6320935807  PROA      83              0.0000000000
      1296        82  GLU       HG1            27.4985102600        4.1228603850        6.7378948130  PROA      83              0.0000000000
      1297        82  GLU       HG2            26.8549426524        5.1508182047        8.0821812783  PROA      83              0.0000000000
      1298        82  GLU       CD             25.4136198022        3.8286786185        7.1839528679  PROA      83              0.0000000000
      1299        82  GLU       OE1            24.5551299639        4.6980930538        7.3155079408  PROA      83              0.0000000000
      1300        82  GLU       OE2            25.1424812814        2.7476289469        6.6669794547  PROA      83              0.0000000000
      1301        82  GLU       C              29.1603497056        2.7293295029       10.4120650954  PROA      83              0.0000000000
      1302        82  GLU       O              29.6656778455        1.6323376663       10.1851457672  PROA      83              0.0000000000
      1303        83  SER       N              28.8751659125        3.1806270511       11.6446744119  PROA      84              0.0000000000
      1304        83  SER       HN             28.4658141466        4.0782179510       11.7857819591  PROA      84              0.0000000000
      1305        83  SER       CA             29.1328535782        2.4158888345       12.8574948961  PROA      84              0.0000000000
      1306        83  SER       HA             30.0922056921        1.9269351967       12.7793104764  PROA      84              0.0000000000
      1307        83  SER       CB             29.1161027670        3.4436251514       13.9735963580  PROA      84              0.0000000000
      1308        83  SER       HB1            30.0839517260        3.4447379936       14.5188613207  PROA      84              0.0000000000
      1309        83  SER       HB2            28.2901659667        3.2337553322       14.6862181273  PROA      84              0.0000000000
      1310        83  SER       OG             28.9081583562        4.7198944640       13.3537409203  PROA      84              0.0000000000
      1311        83  SER       HG1            28.5852730516        5.3009767059       14.0463364069  PROA      84              0.0000000000
      1312        83  SER       C              28.0483299362        1.3536074592       12.9713577497  PROA      84              0.0000000000
      1313        83  SER       O              26.8937366820        1.6496864217       12.7104867752  PROA      84              0.0000000000
      1314        84  VAL       N              28.4057829305        0.1264060113       13.3693539346  PROA      85              0.0000000000
      1315        84  VAL       HN             29.3513605303       -0.1156105294       13.5723884383  PROA      85              0.0000000000
      1316        84  VAL       CA             27.4070668108       -0.9425386809       13.5295705294  PROA      85              0.0000000000
      1317        84  VAL       HA             26.4268185263       -0.5077411913       13.4021455567  PROA      85              0.0000000000
      1318        84  VAL       CB             27.6376429731       -2.0476642236       12.4974430333  PROA      85              0.0000000000
      1319        84  VAL       HB             26.9144186750       -2.8703221187       12.6815085584  PROA      85              0.0000000000
      1320        84  VAL       CG1            27.4602621234       -1.5405244737       11.0644593250  PROA      85              0.0000000000
      1321        84  VAL       HG11           28.1840101096       -0.7237462182       10.8561731428  PROA      85              0.0000000000
      1322        84  VAL       HG12           26.4308609795       -1.1456771024       10.9277737770  PROA      85              0.0000000000
      1323        84  VAL       HG13           27.6422457042       -2.3676026537       10.3453781326  PROA      85              0.0000000000
      1324        84  VAL       CG2            29.0001707893       -2.7018250562       12.7216316932  PROA      85              0.0000000000
      1325        84  VAL       HG21           29.1163459500       -2.9857003499       13.7894515045  PROA      85              0.0000000000
      1326        84  VAL       HG22           29.8100311682       -1.9900670672       12.4537122417  PROA      85              0.0000000000
      1327        84  VAL       HG23           29.0865978421       -3.6182471822       12.0995746602  PROA      85              0.0000000000
      1328        84  VAL       C              27.4256010851       -1.5290009693       14.9377812612  PROA      85              0.0000000000
      1329        84  VAL       O              28.4238184435       -1.4029704502       15.6663788276  PROA      85              0.0000000000
      1330        85  ASP       N              26.3402291345       -2.2439380126       15.2840149292  PROA      86              0.0000000000
      1331        85  ASP       HN             25.5669261774       -2.3417430751       14.6631580834  PROA      86              0.0000000000
      1332        85  ASP       CA             26.1981321141       -2.9205737307       16.5583102410  PROA      86              0.0000000000
      1333        85  ASP       HA             26.3667022954       -2.1905930930       17.3359096168  PROA      86              0.0000000000
      1334        85  ASP       CB             24.8110652686       -3.5572517904       16.7309474751  PROA      86              0.0000000000
      1335        85  ASP       HB1            24.5715183408       -4.1804282086       15.8429532140  PROA      86              0.0000000000
      1336        85  ASP       HB2            24.0434118958       -2.7609121131       16.8349513403  PROA      86              0.0000000000
      1337        85  ASP       CG             24.7991280145       -4.4347884638       17.9803180722  PROA      86              0.0000000000
      1338        85  ASP       OD1            25.5031858530       -4.1360500099       18.9361229143  PROA      86              0.0000000000
      1339        85  ASP       OD2            24.0720880338       -5.4235439223       18.0472621505  PROA      86              0.0000000000
      1340        85  ASP       C              27.2395392302       -4.0566693472       16.6437676495  PROA      86              0.0000000000
      1341        85  ASP       O              27.1811586191       -4.9866552151       15.8387129994  PROA      86              0.0000000000
      1342        86  PRO       N              28.2134800778       -4.0019587940       17.5826153373  PROA      87              0.0000000000
      1343        86  PRO       CD             28.4425991823       -2.9399730341       18.5535446249  PROA      87              0.0000000000
      1344        86  PRO       HD1            27.7651648537       -3.0677966007       19.4238163766  PROA      87              0.0000000000
      1345        86  PRO       HD2            28.2710140039       -1.9497952855       18.0815958902  PROA      87              0.0000000000
      1346        86  PRO       CA             29.2241563170       -5.0835435911       17.6433101979  PROA      87              0.0000000000
      1347        86  PRO       HA             29.7211113593       -5.1934068762       16.6925342712  PROA      87              0.0000000000
      1348        86  PRO       CB             30.1272766594       -4.6286786982       18.7949840129  PROA      87              0.0000000000
      1349        86  PRO       HB1            31.1924814126       -4.8375011398       18.5583514351  PROA      87              0.0000000000
      1350        86  PRO       HB2            29.8573004020       -5.1598174914       19.7326765840  PROA      87              0.0000000000
      1351        86  PRO       CG             29.8995253043       -3.1245625180       18.9488698045  PROA      87              0.0000000000
      1352        86  PRO       HG1            30.0732377217       -2.7995171108       19.9967215504  PROA      87              0.0000000000
      1353        86  PRO       HG2            30.5714575714       -2.5482274658       18.2779236529  PROA      87              0.0000000000
      1354        86  PRO       C              28.6553736594       -6.4837609435       17.9096476804  PROA      87              0.0000000000
      1355        86  PRO       O              29.3024159352       -7.4748416119       17.5625995541  PROA      87              0.0000000000
      1356        87  LYS       N              27.4386489673       -6.5667933066       18.4882171667  PROA      88              0.0000000000
      1357        87  LYS       HN             26.9119285061       -5.7490201534       18.7048237068  PROA      88              0.0000000000
      1358        87  LYS       CA             26.7951347040       -7.8400664496       18.8429704557  PROA      88              0.0000000000
      1359        87  LYS       HA             27.5697238995       -8.5462122390       19.1028526321  PROA      88              0.0000000000
      1360        87  LYS       CB             25.8401233363       -7.6467832253       20.0133412870  PROA      88              0.0000000000
      1361        87  LYS       HB1            25.4621414982       -8.6443776953       20.3207874483  PROA      88              0.0000000000
      1362        87  LYS       HB2            24.9857449503       -7.0291323206       19.6652995190  PROA      88              0.0000000000
      1363        87  LYS       CG             26.4502010060       -6.9696448996       21.2385440966  PROA      88              0.0000000000
      1364        87  LYS       HG1            27.0236765847       -6.0772260435       20.9093212855  PROA      88              0.0000000000
      1365        87  LYS       HG2            27.1448074445       -7.6801540623       21.7349027765  PROA      88              0.0000000000
      1366        87  LYS       CD             25.3820168356       -6.5308257422       22.2472701869  PROA      88              0.0000000000
      1367        87  LYS       HD1            25.8585019450       -6.4602700381       23.2475367070  PROA      88              0.0000000000
      1368        87  LYS       HD2            24.5931966550       -7.3114484812       22.2779318918  PROA      88              0.0000000000
      1369        87  LYS       CE             24.7104317117       -5.1821051557       21.9396792236  PROA      88              0.0000000000
      1370        87  LYS       HE1            25.4836158100       -4.3856363470       21.8956954922  PROA      88              0.0000000000
      1371        87  LYS       HE2            23.9675140498       -4.9497763320       22.7322746105  PROA      88              0.0000000000
      1372        87  LYS       NZ             23.9986878659       -5.1762847033       20.6537368376  PROA      88              0.0000000000
      1373        87  LYS       HZ1            23.6510676595       -6.1339875591       20.4450134989  PROA      88              0.0000000000
      1374        87  LYS       HZ2            24.6470021877       -4.8708922489       19.9000634169  PROA      88              0.0000000000
      1375        87  LYS       HZ3            23.1942618099       -4.5191726508       20.7057186327  PROA      88              0.0000000000
      1376        87  LYS       C              26.0025188331       -8.4987249663       17.6939273583  PROA      88              0.0000000000
      1377        87  LYS       O              25.5629800249       -9.6421894966       17.8395999506  PROA      88              0.0000000000
      1378        88  ASN       N              25.8313479021       -7.7893016232       16.5600569810  PROA      89              0.0000000000
      1379        88  ASN       HN             26.2288958329       -6.8813852627       16.4579018184  PROA      89              0.0000000000
      1380        88  ASN       CA             25.0665078541       -8.2671112526       15.3982787495  PROA      89              0.0000000000
      1381        88  ASN       HA             24.6425386902       -9.2298078412       15.6425435586  PROA      89              0.0000000000
      1382        88  ASN       CB             23.9670771454       -7.2646424127       15.0686223499  PROA      89              0.0000000000
      1383        88  ASN       HB1            24.0453776197       -6.9743961274       13.9992203321  PROA      89              0.0000000000
      1384        88  ASN       HB2            24.0942226126       -6.3609000127       15.7019297403  PROA      89              0.0000000000
      1385        88  ASN       CG             22.5981020589       -7.8401220519       15.3152422953  PROA      89              0.0000000000
      1386        88  ASN       OD1            21.9771618374       -8.4684924265       14.4625454479  PROA      89              0.0000000000
      1387        88  ASN       ND2            22.1439900722       -7.5358477479       16.5447806036  PROA      89              0.0000000000
      1388        88  ASN       HD21           22.7065743987       -6.9883613539       17.1642622610  PROA      89              0.0000000000
      1389        88  ASN       HD22           21.2439196342       -7.8572041240       16.8390649662  PROA      89              0.0000000000
      1390        88  ASN       C              25.8869079181       -8.4013419495       14.0958829361  PROA      89              0.0000000000
      1391        88  ASN       O              25.3688846634       -8.9202237892       13.0996055932  PROA      89              0.0000000000
      1392        89  TYR       N              27.1431638150       -7.9095519492       14.0950361150  PROA      90              0.0000000000
      1393        89  TYR       HN             27.5412555561       -7.5048583463       14.9141079604  PROA      90              0.0000000000
      1394        89  TYR       CA             28.0138967400       -7.9257160173       12.9189251949  PROA      90              0.0000000000
      1395        89  TYR       HA             27.5384049657       -8.5191785353       12.1521724742  PROA      90              0.0000000000
      1396        89  TYR       CB             28.2386717838       -6.4890718806       12.4279060465  PROA      90              0.0000000000
      1397        89  TYR       HB1            28.9341227081       -6.4830184841       11.5616751696  PROA      90              0.0000000000
      1398        89  TYR       HB2            28.6457727886       -5.8612224164       13.2489531743  PROA      90              0.0000000000
      1399        89  TYR       CG             26.9235228209       -5.8953570186       11.9843557471  PROA      90              0.0000000000
      1400        89  TYR       CD1            26.5278206212       -6.0204419344       10.6608971973  PROA      90              0.0000000000
      1401        89  TYR       HD1            27.2029844729       -6.4420552050        9.9309716838  PROA      90              0.0000000000
      1402        89  TYR       CE1            25.2618080230       -5.6021076605       10.2780780017  PROA      90              0.0000000000
      1403        89  TYR       HE1            24.9577015830       -5.6772664240        9.2445063208  PROA      90              0.0000000000
      1404        89  TYR       CZ             24.3857318555       -5.0867783913       11.2238857480  PROA      90              0.0000000000
      1405        89  TYR       OH             23.0672763194       -4.8496899145       10.8887498752  PROA      90              0.0000000000
      1406        89  TYR       HH             23.0328033458       -4.6354459200        9.9535968798  PROA      90              0.0000000000
      1407        89  TYR       CD2            26.0961138456       -5.2532035422       12.8974813137  PROA      90              0.0000000000
      1408        89  TYR       HD2            26.4457716440       -5.0637804132       13.9016015408  PROA      90              0.0000000000
      1409        89  TYR       CE2            24.8205069120       -4.8547064789       12.5209417522  PROA      90              0.0000000000
      1410        89  TYR       HE2            24.1709675685       -4.3673129034       13.2329313810  PROA      90              0.0000000000
      1411        89  TYR       C              29.3574212653       -8.5858616653       13.1994792424  PROA      90              0.0000000000
      1412        89  TYR       O              29.8691300927       -8.4301194334       14.3079829335  PROA      90              0.0000000000
      1413        90  PRO       N              29.9866549683       -9.2436362457       12.1893354168  PROA      91              0.0000000000
      1414        90  PRO       CD             31.3226337833       -9.7955011670       12.3884502447  PROA      91              0.0000000000
      1415        90  PRO       HD1            31.3383157518      -10.4126259565       13.3115605497  PROA      91              0.0000000000
      1416        90  PRO       HD2            32.0596021223       -8.9690856357       12.4729286569  PROA      91              0.0000000000
      1417        90  PRO       CA             29.4829069476       -9.5077912853       10.8263218268  PROA      91              0.0000000000
      1418        90  PRO       HA             29.0063121957       -8.6295957868       10.4206121054  PROA      91              0.0000000000
      1419        90  PRO       CB             30.7454191357       -9.9556311424       10.0861627645  PROA      91              0.0000000000
      1420        90  PRO       HB1            31.2842233434       -9.0831688651        9.6589530131  PROA      91              0.0000000000
      1421        90  PRO       HB2            30.4937895619      -10.6596512710        9.2645504550  PROA      91              0.0000000000
      1422        90  PRO       CG             31.5886984521      -10.6455970550       11.1540124889  PROA      91              0.0000000000
      1423        90  PRO       HG1            31.2630281035      -11.6960036002       11.3093069800  PROA      91              0.0000000000
      1424        90  PRO       HG2            32.6660205901      -10.6393960025       10.8840680075  PROA      91              0.0000000000
      1425        90  PRO       C              28.3553444468      -10.5499554796       10.8062818961  PROA      91              0.0000000000
      1426        90  PRO       O              28.2096084283      -11.3253660034       11.7523207602  PROA      91              0.0000000000
      1427        91  LYS       N              27.5128927111      -10.5116828622        9.7648927854  PROA      92              0.0000000000
      1428        91  LYS       HN             27.5850891867       -9.8108586108        9.0598651145  PROA      92              0.0000000000
      1429        91  LYS       CA             26.4319786247      -11.4853865557        9.5825226811  PROA      92              0.0000000000
      1430        91  LYS       HA             26.7285636858      -12.4057510993       10.0632465658  PROA      92              0.0000000000
      1431        91  LYS       CB             25.1215257764      -10.9708938541       10.1862482746  PROA      92              0.0000000000
      1432        91  LYS       HB1            25.2897144014      -10.7451287412       11.2605196168  PROA      92              0.0000000000
      1433        91  LYS       HB2            24.3540648916      -11.7691861289       10.1022872661  PROA      92              0.0000000000
      1434        91  LYS       CG             24.5963160285       -9.7156704513        9.5007134981  PROA      92              0.0000000000
      1435        91  LYS       HG1            24.2608798148       -9.9887537189        8.4780385374  PROA      92              0.0000000000
      1436        91  LYS       HG2            25.4279972874       -8.9840231094        9.4235484127  PROA      92              0.0000000000
      1437        91  LYS       CD             23.4300737202       -9.0463653286       10.2290722911  PROA      92              0.0000000000
      1438        91  LYS       HD1            23.7782052844       -8.6364096569       11.2011967130  PROA      92              0.0000000000
      1439        91  LYS       HD2            22.6279693931       -9.7909002500       10.4203352773  PROA      92              0.0000000000
      1440        91  LYS       CE             22.8916126526       -7.9187807545        9.3551290967  PROA      92              0.0000000000
      1441        91  LYS       HE1            22.3429725783       -8.3511285364        8.4913184995  PROA      92              0.0000000000
      1442        91  LYS       HE2            23.7371422200       -7.2938592575        8.9964479616  PROA      92              0.0000000000
      1443        91  LYS       NZ             21.9633293352       -7.0341712864       10.0656677456  PROA      92              0.0000000000
      1444        91  LYS       HZ1            22.5019976350       -6.3572640430       10.6429311573  PROA      92              0.0000000000
      1445        91  LYS       HZ2            21.3467624206       -7.6015272660       10.6817457183  PROA      92              0.0000000000
      1446        91  LYS       HZ3            21.3818337863       -6.5161969549        9.3763455026  PROA      92              0.0000000000
      1447        91  LYS       C              26.3278412698      -11.8455574654        8.0974178608  PROA      92              0.0000000000
      1448        91  LYS       O              26.6754368189      -11.0207900573        7.2499215147  PROA      92              0.0000000000
      1449        92  LYS       N              25.9092113059      -13.0856129274        7.7960121466  PROA      93              0.0000000000
      1450        92  LYS       HN             25.6590298250      -13.7244989103        8.5180784993  PROA      93              0.0000000000
      1451        92  LYS       CA             25.7766648776      -13.6215819162        6.4351327664  PROA      93              0.0000000000
      1452        92  LYS       HA             26.7110507329      -13.4672805285        5.9161779922  PROA      93              0.0000000000
      1453        92  LYS       CB             25.4388430862      -15.1159213657        6.5062034850  PROA      93              0.0000000000
      1454        92  LYS       HB1            24.4623458528      -15.2927978931        6.0071647554  PROA      93              0.0000000000
      1455        92  LYS       HB2            25.3583496543      -15.4209671836        7.5712573159  PROA      93              0.0000000000
      1456        92  LYS       CG             26.5161440062      -15.9656198224        5.8194340474  PROA      93              0.0000000000
      1457        92  LYS       HG1            27.5093335506      -15.5462524660        6.0845188627  PROA      93              0.0000000000
      1458        92  LYS       HG2            26.3725255178      -15.8858643877        4.7214462468  PROA      93              0.0000000000
      1459        92  LYS       CD             26.5082379616      -17.4543148050        6.1969386741  PROA      93              0.0000000000
      1460        92  LYS       HD1            27.2164422897      -17.9928971205        5.5323555222  PROA      93              0.0000000000
      1461        92  LYS       HD2            25.4858683761      -17.8563813573        6.0344641686  PROA      93              0.0000000000
      1462        92  LYS       CE             26.9110791833      -17.7124828484        7.6555682403  PROA      93              0.0000000000
      1463        92  LYS       HE1            26.1340901427      -17.3113251234        8.3407740253  PROA      93              0.0000000000
      1464        92  LYS       HE2            27.8914259588      -17.2354399773        7.8688679270  PROA      93              0.0000000000
      1465        92  LYS       NZ             27.0421996092      -19.1578643002        7.9114234587  PROA      93              0.0000000000
      1466        92  LYS       HZ1            27.8792314547      -19.5238698090        7.4144147493  PROA      93              0.0000000000
      1467        92  LYS       HZ2            26.1925029081      -19.6492505724        7.5676871006  PROA      93              0.0000000000
      1468        92  LYS       HZ3            27.1468684281      -19.3209547424        8.9332089460  PROA      93              0.0000000000
      1469        92  LYS       C              24.8142738354      -12.7973531470        5.5814042277  PROA      93              0.0000000000
      1470        92  LYS       O              25.1164330678      -12.4985881987        4.4252349910  PROA      93              0.0000000000
      1471        93  LYS       N              23.6691071511      -12.4340071611        6.1582941303  PROA      94              0.0000000000
      1472        93  LYS       HN             23.4416992930      -12.7057943630        7.0899358762  PROA      94              0.0000000000
      1473        93  LYS       CA             22.6748364337      -11.6208706205        5.4768840432  PROA      94              0.0000000000
      1474        93  LYS       HA             22.8982435842      -11.6238270670        4.4203426061  PROA      94              0.0000000000
      1475        93  LYS       CB             21.2823694119      -12.2013522973        5.7355085126  PROA      94              0.0000000000
      1476        93  LYS       HB1            21.0253983077      -12.0537455811        6.8058936241  PROA      94              0.0000000000
      1477        93  LYS       HB2            21.3014874454      -13.2901752757        5.5172307067  PROA      94              0.0000000000
      1478        93  LYS       CG             20.2066706666      -11.5454406176        4.8757201213  PROA      94              0.0000000000
      1479        93  LYS       HG1            19.4734407481      -12.3246723242        4.5790871332  PROA      94              0.0000000000
      1480        93  LYS       HG2            20.6895215524      -11.1387581852        3.9623287939  PROA      94              0.0000000000
      1481        93  LYS       CD             19.4469989629      -10.4065866188        5.5676619338  PROA      94              0.0000000000
      1482        93  LYS       HD1            20.1439123143       -9.8706988682        6.2464095471  PROA      94              0.0000000000
      1483        93  LYS       HD2            18.6208574882      -10.8402960617        6.1701140948  PROA      94              0.0000000000
      1484        93  LYS       CE             18.8594518892       -9.4052712892        4.5714541006  PROA      94              0.0000000000
      1485        93  LYS       HE1            19.6598767949       -8.7551914428        4.1583215307  PROA      94              0.0000000000
      1486        93  LYS       HE2            18.0783303629       -8.7853182064        5.0608105073  PROA      94              0.0000000000
      1487        93  LYS       NZ             18.2430882587      -10.1396070664        3.4668080752  PROA      94              0.0000000000
      1488        93  LYS       HZ1            17.8929537288      -11.0561250580        3.8117726851  PROA      94              0.0000000000
      1489        93  LYS       HZ2            18.9484297910      -10.2971708651        2.7189667764  PROA      94              0.0000000000
      1490        93  LYS       HZ3            17.4495658117       -9.5873797067        3.0834457069  PROA      94              0.0000000000
      1491        93  LYS       C              22.8207238734      -10.1666310157        5.9332402931  PROA      94              0.0000000000
      1492        93  LYS       O              22.2712877971       -9.7682431341        6.9687194546  PROA      94              0.0000000000
      1493        94  MET       N              23.5742320621       -9.3798102372        5.1570389842  PROA      95              0.0000000000
      1494        94  MET       HN             24.0254804901       -9.7228268267        4.3370263358  PROA      95              0.0000000000
      1495        94  MET       CA             23.7853056960       -7.9649164434        5.4606645325  PROA      95              0.0000000000
      1496        94  MET       HA             23.7437935168       -7.8452879101        6.5330858538  PROA      95              0.0000000000
      1497        94  MET       CB             25.1343787794       -7.4831896047        4.9274450011  PROA      95              0.0000000000
      1498        94  MET       HB1            25.1877269855       -6.3789993119        5.0342558479  PROA      95              0.0000000000
      1499        94  MET       HB2            25.2072778841       -7.7441718756        3.8503819735  PROA      95              0.0000000000
      1500        94  MET       CG             26.3179555060       -8.1072228700        5.6665888408  PROA      95              0.0000000000
      1501        94  MET       HG1            27.2468290667       -7.8467726208        5.1173060616  PROA      95              0.0000000000
      1502        94  MET       HG2            26.1977275919       -9.2106103285        5.6457715245  PROA      95              0.0000000000
      1503        94  MET       SD             26.4689609439       -7.5620147543        7.3734088279  PROA      95              0.0000000000
      1504        94  MET       CE             27.0122925486       -5.8794734086        7.0410379699  PROA      95              0.0000000000
      1505        94  MET       HE1            26.1923097009       -5.2691412621        6.6057865479  PROA      95              0.0000000000
      1506        94  MET       HE2            27.8566072589       -5.8844946370        6.3192604996  PROA      95              0.0000000000
      1507        94  MET       HE3            27.3421560279       -5.3899109620        7.9819810901  PROA      95              0.0000000000
      1508        94  MET       C              22.6539544865       -7.1245210234        4.8766397224  PROA      95              0.0000000000
      1509        94  MET       O              22.0618505058       -7.5109395848        3.8706399355  PROA      95              0.0000000000
      1510        95  GLU       N              22.3938051111       -5.9498953467        5.4635109368  PROA      96              0.0000000000
      1511        95  GLU       HN             22.8568220905       -5.6670354188        6.2996669004  PROA      96              0.0000000000
      1512        95  GLU       CA             21.4159177854       -4.9999053769        4.9236661116  PROA      96              0.0000000000
      1513        95  GLU       HA             20.4636596639       -5.5055524532        4.8638613340  PROA      96              0.0000000000
      1514        95  GLU       CB             21.2936636217       -3.7521558267        5.8025267259  PROA      96              0.0000000000
      1515        95  GLU       HB1            20.8290026480       -2.9501053753        5.1920056376  PROA      96              0.0000000000
      1516        95  GLU       HB2            22.3181225556       -3.4381217949        6.0920042996  PROA      96              0.0000000000
      1517        95  GLU       CG             20.4679566049       -3.9040937115        7.0863381612  PROA      96              0.0000000000
      1518        95  GLU       HG1            19.4275339361       -4.1867938439        6.8188947633  PROA      96              0.0000000000
      1519        95  GLU       HG2            20.4545928069       -2.9342150597        7.6277081597  PROA      96              0.0000000000
      1520        95  GLU       CD             21.0390299690       -4.9668636134        8.0070413427  PROA      96              0.0000000000
      1521        95  GLU       OE1            22.2368062919       -4.9626113355        8.2902140786  PROA      96              0.0000000000
      1522        95  GLU       OE2            20.2864103493       -5.8287430811        8.4492375563  PROA      96              0.0000000000
      1523        95  GLU       C              21.9505029620       -4.5886801532        3.5423039200  PROA      96              0.0000000000
      1524        95  GLU       O              23.1607119550       -4.5187116041        3.3604671932  PROA      96              0.0000000000
      1525        96  LYS       N              21.0606974537       -4.4254672088        2.5563542802  PROA      97              0.0000000000
      1526        96  LYS       HN             20.0804548468       -4.4299799960        2.7361100787  PROA      97              0.0000000000
      1527        96  LYS       CA             21.4429508717       -4.2289166621        1.1483872326  PROA      97              0.0000000000
      1528        96  LYS       HA             22.0771268492       -5.0550819769        0.8633515001  PROA      97              0.0000000000
      1529        96  LYS       CB             20.2242579247       -4.1611430108        0.2204496090  PROA      97              0.0000000000
      1530        96  LYS       HB1            19.7885518551       -3.1409028869        0.2738030987  PROA      97              0.0000000000
      1531        96  LYS       HB2            19.4663083391       -4.8943806196        0.5689482731  PROA      97              0.0000000000
      1532        96  LYS       CG             20.5821420075       -4.4731004827       -1.2421684269  PROA      97              0.0000000000
      1533        96  LYS       HG1            21.2519447054       -3.6691860673       -1.6130673617  PROA      97              0.0000000000
      1534        96  LYS       HG2            19.6446624326       -4.4643228793       -1.8367565712  PROA      97              0.0000000000
      1535        96  LYS       CD             21.2821676334       -5.8235401681       -1.4717479976  PROA      97              0.0000000000
      1536        96  LYS       HD1            22.1874341170       -5.8666956908       -0.8299925241  PROA      97              0.0000000000
      1537        96  LYS       HD2            21.5924581181       -5.8850433373       -2.5362465033  PROA      97              0.0000000000
      1538        96  LYS       CE             20.3986648893       -7.0305768858       -1.1506884030  PROA      97              0.0000000000
      1539        96  LYS       HE1            19.4518831384       -6.9689721695       -1.7285964728  PROA      97              0.0000000000
      1540        96  LYS       HE2            20.1802070946       -7.0587283484       -0.0618118033  PROA      97              0.0000000000
      1541        96  LYS       NZ             21.0636684910       -8.2897671652       -1.5090779257  PROA      97              0.0000000000
      1542        96  LYS       HZ1            22.0713250078       -8.2339477150       -1.2578558467  PROA      97              0.0000000000
      1543        96  LYS       HZ2            20.9699107994       -8.4524081818       -2.5319938709  PROA      97              0.0000000000
      1544        96  LYS       HZ3            20.6203760966       -9.0754379770       -0.9915715349  PROA      97              0.0000000000
      1545        96  LYS       C              22.4970299706       -3.1416132347        0.9039869257  PROA      97              0.0000000000
      1546        96  LYS       O              23.3544078580       -3.3383324640        0.0436836635  PROA      97              0.0000000000
      1547        97  ARG       N              22.4498572918       -2.0166784960        1.6487718424  PROA      98              0.0000000000
      1548        97  ARG       HN             21.7744211545       -1.8871017853        2.3704079097  PROA      98              0.0000000000
      1549        97  ARG       CA             23.3998187090       -0.9036883499        1.4398215121  PROA      98              0.0000000000
      1550        97  ARG       HA             23.4357697692       -0.6837015205        0.3831719396  PROA      98              0.0000000000
      1551        97  ARG       CB             22.9441810127        0.3209999897        2.2250359799  PROA      98              0.0000000000
      1552        97  ARG       HB1            21.8945009056        0.5338784524        1.9348524222  PROA      98              0.0000000000
      1553        97  ARG       HB2            23.5845026310        1.1735952346        1.9177549392  PROA      98              0.0000000000
      1554        97  ARG       CG             22.9927914558        0.2332369315        3.7462091030  PROA      98              0.0000000000
      1555        97  ARG       HG1            24.0204304018        0.4489296134        4.1091898523  PROA      98              0.0000000000
      1556        97  ARG       HG2            22.7008584616       -0.7853807295        4.0801452464  PROA      98              0.0000000000
      1557        97  ARG       CD             22.0158646582        1.2647506436        4.2942332758  PROA      98              0.0000000000
      1558        97  ARG       HD1            21.0713081889        0.7605095612        4.5903532183  PROA      98              0.0000000000
      1559        97  ARG       HD2            21.8117843536        2.0319722495        3.5171520381  PROA      98              0.0000000000
      1560        97  ARG       NE             22.5308908727        1.9574837067        5.4702931814  PROA      98              0.0000000000
      1561        97  ARG       HE             23.5003344220        1.8953953036        5.7075741142  PROA      98              0.0000000000
      1562        97  ARG       CZ             21.6844983196        2.6861372990        6.2389495342  PROA      98              0.0000000000
      1563        97  ARG       NH1            20.3701404869        2.6901618898        5.9749925480  PROA      98              0.0000000000
      1564        97  ARG       HH11           20.0121790769        2.1549955115        5.2098385920  PROA      98              0.0000000000
      1565        97  ARG       HH12           19.7476816506        3.2283303351        6.5432528067  PROA      98              0.0000000000
      1566        97  ARG       NH2            22.1734302520        3.4042810040        7.2515793700  PROA      98              0.0000000000
      1567        97  ARG       HH21           23.1615306180        3.5235361686        7.3487177887  PROA      98              0.0000000000
      1568        97  ARG       HH22           21.5517788650        3.8232664614        7.9133956130  PROA      98              0.0000000000
      1569        97  ARG       C              24.8811681208       -1.2664797183        1.6769044997  PROA      98              0.0000000000
      1570        97  ARG       O              25.7591705024       -0.5792026630        1.1509995014  PROA      98              0.0000000000
      1571        98  PHE       N              25.1562623327       -2.3320370598        2.4660684412  PROA      99              0.0000000000
      1572        98  PHE       HN             24.4251331181       -2.8747742945        2.8707625338  PROA      99              0.0000000000
      1573        98  PHE       CA             26.5156061700       -2.7779923114        2.7924397723  PROA      99              0.0000000000
      1574        98  PHE       HA             27.1577014800       -1.9098714765        2.8078395924  PROA      99              0.0000000000
      1575        98  PHE       CB             26.5414382542       -3.4804526797        4.1477715156  PROA      99              0.0000000000
      1576        98  PHE       HB1            27.5778129346       -3.7983242854        4.3907416200  PROA      99              0.0000000000
      1577        98  PHE       HB2            25.8656267002       -4.3620160654        4.1312171176  PROA      99              0.0000000000
      1578        98  PHE       CG             26.0697818096       -2.5511313502        5.2409741796  PROA      99              0.0000000000
      1579        98  PHE       CD1            26.8989105017       -1.5325221738        5.6928004267  PROA      99              0.0000000000
      1580        98  PHE       HD1            27.8760603550       -1.3973859499        5.2531234291  PROA      99              0.0000000000
      1581        98  PHE       CE1            26.4724801470       -0.6868823838        6.7101875203  PROA      99              0.0000000000
      1582        98  PHE       HE1            27.1190492163        0.1035049085        7.0618071201  PROA      99              0.0000000000
      1583        98  PHE       CZ             25.2145746051       -0.8581658582        7.2749411116  PROA      99              0.0000000000
      1584        98  PHE       HZ             24.8826238812       -0.2016212433        8.0656096030  PROA      99              0.0000000000
      1585        98  PHE       CD2            24.8115120448       -2.7216999445        5.8045631731  PROA      99              0.0000000000
      1586        98  PHE       HD2            24.1649777290       -3.5121009990        5.4529105740  PROA      99              0.0000000000
      1587        98  PHE       CE2            24.3847174672       -1.8753452744        6.8207856689  PROA      99              0.0000000000
      1588        98  PHE       HE2            23.4062778493       -2.0086433909        7.2581488520  PROA      99              0.0000000000
      1589        98  PHE       C              27.1151711936       -3.7038278220        1.7360779073  PROA      99              0.0000000000
      1590        98  PHE       O              28.2882460779       -4.0398290503        1.8189723608  PROA      99              0.0000000000
      1591        99  VAL       N              26.3122063596       -4.1528536018        0.7799182322  PROA      100             0.0000000000
      1592        99  VAL       HN             25.3728684328       -3.8336756486        0.6820630193  PROA      100             0.0000000000
      1593        99  VAL       CA             26.7579204462       -5.1439657862       -0.1885411583  PROA      100             0.0000000000
      1594        99  VAL       HA             27.5517410476       -5.7216286671        0.2612841606  PROA      100             0.0000000000
      1595        99  VAL       CB             25.5864907024       -6.0584561284       -0.5861801521  PROA      100             0.0000000000
      1596        99  VAL       HB             24.8256136906       -5.4551081835       -1.1253215665  PROA      100             0.0000000000
      1597        99  VAL       CG1            26.0332044993       -7.2145180967       -1.4870483496  PROA      100             0.0000000000
      1598        99  VAL       HG11           26.7866746820       -7.8391287187       -0.9612487161  PROA      100             0.0000000000
      1599        99  VAL       HG12           26.4908877088       -6.8142641481       -2.4168746545  PROA      100             0.0000000000
      1600        99  VAL       HG13           25.1607566197       -7.8524836595       -1.7441256502  PROA      100             0.0000000000
      1601        99  VAL       CG2            24.8519594319       -6.5835265413        0.6530207493  PROA      100             0.0000000000
      1602        99  VAL       HG21           24.2966125249       -5.7573458935        1.1463120933  PROA      100             0.0000000000
      1603        99  VAL       HG22           25.5833694830       -7.0013479906        1.3773954275  PROA      100             0.0000000000
      1604        99  VAL       HG23           24.1266755714       -7.3713630981        0.3571643952  PROA      100             0.0000000000
      1605        99  VAL       C              27.4327680896       -4.5195392029       -1.4047591077  PROA      100             0.0000000000
      1606        99  VAL       O              26.8868332511       -3.6235260037       -2.0407005350  PROA      100             0.0000000000
      1607       100  PHE       N              28.6260043395       -5.0090068820       -1.7108859490  PROA      101             0.0000000000
      1608       100  PHE       HN             29.0778075984       -5.6731519029       -1.1211576951  PROA      101             0.0000000000
      1609       100  PHE       CA             29.3709673954       -4.6333531461       -2.9059639029  PROA      101             0.0000000000
      1610       100  PHE       HA             28.7757701101       -3.9249692873       -3.4628280574  PROA      101             0.0000000000
      1611       100  PHE       CB             30.7161638654       -4.0152018324       -2.5273329342  PROA      101             0.0000000000
      1612       100  PHE       HB1            31.2327245440       -3.6291995542       -3.4318453847  PROA      101             0.0000000000
      1613       100  PHE       HB2            31.3550355171       -4.7644161572       -2.0130408240  PROA      101             0.0000000000
      1614       100  PHE       CG             30.4799122416       -2.8612914526       -1.5836974084  PROA      101             0.0000000000
      1615       100  PHE       CD1            30.8127173879       -2.9837167553       -0.2387993528  PROA      101             0.0000000000
      1616       100  PHE       HD1            31.2587964186       -3.8969454301        0.1264769046  PROA      101             0.0000000000
      1617       100  PHE       CE1            30.5709610261       -1.9304839858        0.6344535285  PROA      101             0.0000000000
      1618       100  PHE       HE1            30.8299221591       -2.0242285339        1.6787480327  PROA      101             0.0000000000
      1619       100  PHE       CZ             29.9955194695       -0.7557917237        0.1633493953  PROA      101             0.0000000000
      1620       100  PHE       HZ             29.7970490558        0.0591809173        0.8436647889  PROA      101             0.0000000000
      1621       100  PHE       CD2            29.9181122764       -1.6822480143       -2.0581142817  PROA      101             0.0000000000
      1622       100  PHE       HD2            29.6703655737       -1.5835553101       -3.1046702192  PROA      101             0.0000000000
      1623       100  PHE       CE2            29.6758400891       -0.6306959351       -1.1831557616  PROA      101             0.0000000000
      1624       100  PHE       HE2            29.2381510748        0.2858634678       -1.5502328530  PROA      101             0.0000000000
      1625       100  PHE       C              29.5672477272       -5.8820761790       -3.7493255208  PROA      101             0.0000000000
      1626       100  PHE       O              29.7367155929       -6.9760500089       -3.2030289879  PROA      101             0.0000000000
      1627       101  ASN       N              29.5122980683       -5.7294035249       -5.0706773269  PROA      102             0.0000000000
      1628       101  ASN       HN             29.2745306192       -4.8564232370       -5.4889302648  PROA      102             0.0000000000
      1629       101  ASN       CA             29.7919985907       -6.8128960447       -5.9898277919  PROA      102             0.0000000000
      1630       101  ASN       HA             29.5490974355       -7.7360556866       -5.4852329877  PROA      102             0.0000000000
      1631       101  ASN       CB             29.0036469323       -6.7116680838       -7.2799714128  PROA      102             0.0000000000
      1632       101  ASN       HB1            29.5867607725       -7.1807793574       -8.1008467133  PROA      102             0.0000000000
      1633       101  ASN       HB2            28.8333846538       -5.6404554651       -7.5196330042  PROA      102             0.0000000000
      1634       101  ASN       CG             27.6616120880       -7.4055631372       -7.1805826225  PROA      102             0.0000000000
      1635       101  ASN       OD1            26.7111477299       -6.9889773369       -7.8202972269  PROA      102             0.0000000000
      1636       101  ASN       ND2            27.6067531551       -8.5322420219       -6.4605567978  PROA      102             0.0000000000
      1637       101  ASN       HD21           26.7864518935       -9.1035291981       -6.4877009042  PROA      102             0.0000000000
      1638       101  ASN       HD22           28.3860606801       -8.8028738389       -5.8953681557  PROA      102             0.0000000000
      1639       101  ASN       C              31.2777806570       -6.6796906643       -6.3091911870  PROA      102             0.0000000000
      1640       101  ASN       O              31.6813467535       -5.7039437416       -6.9458452128  PROA      102             0.0000000000
      1641       102  LYS       N              32.1025424298       -7.6078768734       -5.7965154812  PROA      103             0.0000000000
      1642       102  LYS       HN             31.7644696783       -8.3509926347       -5.2246743672  PROA      103             0.0000000000
      1643       102  LYS       CA             33.5497809065       -7.5976062952       -6.0376073863  PROA      103             0.0000000000
      1644       102  LYS       HA             33.8782459333       -6.5689693905       -6.0500408490  PROA      103             0.0000000000
      1645       102  LYS       CB             34.2884318158       -8.3748572029       -4.9519749161  PROA      103             0.0000000000
      1646       102  LYS       HB1            34.0160225873       -9.4493659449       -5.0234646617  PROA      103             0.0000000000
      1647       102  LYS       HB2            33.9805433227       -7.9918109569       -3.9557987985  PROA      103             0.0000000000
      1648       102  LYS       CG             35.8011789804       -8.2305817360       -5.0986671304  PROA      103             0.0000000000
      1649       102  LYS       HG1            36.0637771305       -7.1546965224       -5.0166409949  PROA      103             0.0000000000
      1650       102  LYS       HG2            36.0958531556       -8.5972275150       -6.1046259125  PROA      103             0.0000000000
      1651       102  LYS       CD             36.5923535450       -9.0068893843       -4.0460555005  PROA      103             0.0000000000
      1652       102  LYS       HD1            36.2770110447       -8.6604758140       -3.0391853302  PROA      103             0.0000000000
      1653       102  LYS       HD2            37.6723459927       -8.7861233276       -4.1806268758  PROA      103             0.0000000000
      1654       102  LYS       CE             36.3903666717      -10.5193558950       -4.1264815960  PROA      103             0.0000000000
      1655       102  LYS       HE1            35.3327541854      -10.7756916254       -3.9031846701  PROA      103             0.0000000000
      1656       102  LYS       HE2            37.0671356897      -11.0334816744       -3.4110991290  PROA      103             0.0000000000
      1657       102  LYS       NZ             36.7016812984      -11.0009489588       -5.4760197852  PROA      103             0.0000000000
      1658       102  LYS       HZ1            37.7321131142      -11.0926538016       -5.5827928844  PROA      103             0.0000000000
      1659       102  LYS       HZ2            36.3393025174      -10.3242968519       -6.1777484945  PROA      103             0.0000000000
      1660       102  LYS       HZ3            36.2538553608      -11.9276470924       -5.6252918016  PROA      103             0.0000000000
      1661       102  LYS       C              33.8017661164       -8.2052564471       -7.4184925180  PROA      103             0.0000000000
      1662       102  LYS       O              33.4924338730       -9.3781576924       -7.6458825616  PROA      103             0.0000000000
      1663       103  ILE       N              34.3581036224       -7.3946668678       -8.3288123043  PROA      104             0.0000000000
      1664       103  ILE       HN             34.6108378755       -6.4594503288       -8.0959203260  PROA      104             0.0000000000
      1665       103  ILE       CA             34.6415046232       -7.7844406716       -9.7077112326  PROA      104             0.0000000000
      1666       103  ILE       HA             34.2103431472       -8.7591825025       -9.8814290414  PROA      104             0.0000000000
      1667       103  ILE       CB             34.0390444466       -6.7509273918      -10.6614585975  PROA      104             0.0000000000
      1668       103  ILE       HB             34.5124346834       -5.7638472510      -10.4733495256  PROA      104             0.0000000000
      1669       103  ILE       CG2            34.2580261323       -7.1399912655      -12.1253907420  PROA      104             0.0000000000
      1670       103  ILE       HG21           33.7812118363       -8.1213170843      -12.3350780440  PROA      104             0.0000000000
      1671       103  ILE       HG22           35.3457216992       -7.2218774370      -12.3362630003  PROA      104             0.0000000000
      1672       103  ILE       HG23           33.8042786836       -6.3755802808      -12.7917564073  PROA      104             0.0000000000
      1673       103  ILE       CG1            32.5635373090       -6.5146393524      -10.3348814255  PROA      104             0.0000000000
      1674       103  ILE       HG11           32.4731648054       -6.2421013974       -9.2619965721  PROA      104             0.0000000000
      1675       103  ILE       HG12           32.0014467162       -7.4553752329      -10.5154256132  PROA      104             0.0000000000
      1676       103  ILE       CD             31.9460421391       -5.4014218312      -11.1800461819  PROA      104             0.0000000000
      1677       103  ILE       HD1            31.6823693916       -5.7884808267      -12.1875098369  PROA      104             0.0000000000
      1678       103  ILE       HD2            32.6726504550       -4.5694300259      -11.2987225988  PROA      104             0.0000000000
      1679       103  ILE       HD3            31.0220142389       -5.0243542095      -10.6919411226  PROA      104             0.0000000000
      1680       103  ILE       C              36.1482804919       -7.9039124089       -9.9320034203  PROA      104             0.0000000000
      1681       103  ILE       O              36.8938490298       -6.9708064639       -9.6190148413  PROA      104             0.0000000000
      1682       104  GLU       N              36.5842080560       -9.0563502394      -10.4631994349  PROA      105             0.0000000000
      1683       104  GLU       HN             35.9543267558       -9.8071496805      -10.6426145720  PROA      105             0.0000000000
      1684       104  GLU       CA             37.9802290454       -9.3234171214      -10.8224509868  PROA      105             0.0000000000
      1685       104  GLU       HA             38.6067658192       -8.6636450007      -10.2408140107  PROA      105             0.0000000000
      1686       104  GLU       CB             38.3432967065      -10.7842083135      -10.5421208841  PROA      105             0.0000000000
      1687       104  GLU       HB1            39.4035520542      -10.8196962694      -10.2149516234  PROA      105             0.0000000000
      1688       104  GLU       HB2            38.2388960392      -11.3537183201      -11.4893269734  PROA      105             0.0000000000
      1689       104  GLU       CG             37.4889011763      -11.4790552559       -9.4701129529  PROA      105             0.0000000000
      1690       104  GLU       HG1            37.7772196764      -12.5505538449       -9.4217819483  PROA      105             0.0000000000
      1691       104  GLU       HG2            36.4193398656      -11.4015283178       -9.7592510621  PROA      105             0.0000000000
      1692       104  GLU       CD             37.6544169521      -10.8765643362       -8.0847212323  PROA      105             0.0000000000
      1693       104  GLU       OE1            38.4399422280      -11.3856184418       -7.2887545505  PROA      105             0.0000000000
      1694       104  GLU       OE2            36.9193861593       -9.9621120625       -7.7237049270  PROA      105             0.0000000000
      1695       104  GLU       C              38.0995866866       -8.9901222729      -12.3141306768  PROA      105             0.0000000000
      1696       104  GLU       O              37.4627986217       -9.6445385753      -13.1503819927  PROA      105             0.0000000000
      1697       105  ILE       N              38.8406560594       -7.9127699306      -12.6307520836  PROA      106             0.0000000000
      1698       105  ILE       HN             39.3001894580       -7.3737736936      -11.9296267043  PROA      106             0.0000000000
      1699       105  ILE       CA             39.0322178638       -7.4476967182      -14.0100261616  PROA      106             0.0000000000
      1700       105  ILE       HA             38.9014315068       -8.2878647779      -14.6757632154  PROA      106             0.0000000000
      1701       105  ILE       CB             38.0050102842       -6.3495281667      -14.3138294216  PROA      106             0.0000000000
      1702       105  ILE       HB             36.9998468674       -6.8101529276      -14.4203581834  PROA      106             0.0000000000
      1703       105  ILE       CG2            37.9620551383       -5.3031553314      -13.1978420807  PROA      106             0.0000000000
      1704       105  ILE       HG21           38.9583179687       -4.8246751653      -13.0845367259  PROA      106             0.0000000000
      1705       105  ILE       HG22           37.6896546262       -5.7873572466      -12.2357607083  PROA      106             0.0000000000
      1706       105  ILE       HG23           37.2170554443       -4.5169654432      -13.4450970428  PROA      106             0.0000000000
      1707       105  ILE       CG1            38.2238615309       -5.7386853441      -15.6971663936  PROA      106             0.0000000000
      1708       105  ILE       HG11           38.1457232016       -6.5401277645      -16.4622010427  PROA      106             0.0000000000
      1709       105  ILE       HG12           39.2427971439       -5.2986970550      -15.7404571300  PROA      106             0.0000000000
      1710       105  ILE       CD             37.1983868637       -4.6493628478      -16.0120936961  PROA      106             0.0000000000
      1711       105  ILE       HD1            37.3854471023       -3.7547775718      -15.3803923022  PROA      106             0.0000000000
      1712       105  ILE       HD2            36.1733097713       -5.0231772277      -15.8029672636  PROA      106             0.0000000000
      1713       105  ILE       HD3            37.2777880616       -4.3525529079      -17.0797328721  PROA      106             0.0000000000
      1714       105  ILE       C              40.4715307281       -6.9827024472      -14.2322620871  PROA      106             0.0000000000
      1715       105  ILE       O              40.9559824152       -6.0921713852      -13.5254304307  PROA      106             0.0000000000
      1716       106  ASN       N              41.1502914136       -7.6194992241      -15.2149648890  PROA      107             0.0000000000
      1717       106  ASN       HN             40.7050060324       -8.3402336522      -15.7376979038  PROA      107             0.0000000000
      1718       106  ASN       CA             42.5343001338       -7.3609986243      -15.6222219360  PROA      107             0.0000000000
      1719       106  ASN       HA             42.8315734711       -8.1562803028      -16.2893711724  PROA      107             0.0000000000
      1720       106  ASN       CB             42.6958809344       -6.0078812051      -16.3207760817  PROA      107             0.0000000000
      1721       106  ASN       HB1            43.7453876551       -5.8964901083      -16.6674524906  PROA      107             0.0000000000
      1722       106  ASN       HB2            42.4607721899       -5.1934559023      -15.6027982478  PROA      107             0.0000000000
      1723       106  ASN       CG             41.7747801350       -5.8905048546      -17.5096878151  PROA      107             0.0000000000
      1724       106  ASN       OD1            41.5887224970       -6.8258998631      -18.2807083942  PROA      107             0.0000000000
      1725       106  ASN       ND2            41.1843746019       -4.6841974415      -17.6012177636  PROA      107             0.0000000000
      1726       106  ASN       HD21           40.5519410811       -4.4927161543      -18.3517927155  PROA      107             0.0000000000
      1727       106  ASN       HD22           41.3782216179       -3.9795655955      -16.9186364161  PROA      107             0.0000000000
      1728       106  ASN       C              43.5035004588       -7.3356626229      -14.4311607213  PROA      107             0.0000000000
      1729       106  ASN       O              44.1912217637       -6.3361007498      -14.2026843144  PROA      107             0.0000000000
      1730       107  ASN       N              43.5178094811       -8.4439387083      -13.6544945315  PROA      108             0.0000000000
      1731       107  ASN       HN             42.9179022701       -9.2067924799      -13.8751616642  PROA      108             0.0000000000
      1732       107  ASN       CA             44.3529873264       -8.6753969544      -12.4615125338  PROA      108             0.0000000000
      1733       107  ASN       HA             44.0061130372       -9.5803193491      -11.9851902075  PROA      108             0.0000000000
      1734       107  ASN       CB             45.8315514422       -8.8088196456      -12.8323771196  PROA      108             0.0000000000
      1735       107  ASN       HB1            46.2490253362       -7.8075719084      -13.0721111023  PROA      108             0.0000000000
      1736       107  ASN       HB2            45.9366943352       -9.4692981987      -13.7194886790  PROA      108             0.0000000000
      1737       107  ASN       CG             46.6014564830       -9.4057487582      -11.6715899458  PROA      108             0.0000000000
      1738       107  ASN       OD1            46.3949186219      -10.5542007821      -11.2944466566  PROA      108             0.0000000000
      1739       107  ASN       ND2            47.5465228427       -8.5921255220      -11.1697614838  PROA      108             0.0000000000
      1740       107  ASN       HD21           48.1097213705       -8.8945350443      -10.4007648003  PROA      108             0.0000000000
      1741       107  ASN       HD22           47.6863762924       -7.6844469419      -11.5654388876  PROA      108             0.0000000000
      1742       107  ASN       C              44.1757859008       -7.6150204042      -11.3559094284  PROA      108             0.0000000000
      1743       107  ASN       O              45.0340869290       -7.4748158094      -10.4821171095  PROA      108             0.0000000000
      1744       108  LYS       N              43.0418092545       -6.8925876613      -11.3932845207  PROA      109             0.0000000000
      1745       108  LYS       HN             42.3688269746       -7.0432204983      -12.1120402984  PROA      109             0.0000000000
      1746       108  LYS       CA             42.6816185177       -5.8546246554      -10.4331171231  PROA      109             0.0000000000
      1747       108  LYS       HA             43.3566579932       -5.9091884049       -9.5920137688  PROA      109             0.0000000000
      1748       108  LYS       CB             42.7941788066       -4.5320956307      -11.1273887991  PROA      109             0.0000000000
      1749       108  LYS       HB1            42.5289255889       -3.7339513857      -10.4025518545  PROA      109             0.0000000000
      1750       108  LYS       HB2            42.0655811159       -4.5147458813      -11.9650202772  PROA      109             0.0000000000
      1751       108  LYS       CG             44.1861407944       -4.2257690204      -11.6932472908  PROA      109             0.0000000000
      1752       108  LYS       HG1            44.0836370443       -3.4500685401      -12.4812146706  PROA      109             0.0000000000
      1753       108  LYS       HG2            44.5924998813       -5.1523106539      -12.1509630755  PROA      109             0.0000000000
      1754       108  LYS       CD             45.1770655547       -3.7270361362      -10.6494390566  PROA      109             0.0000000000
      1755       108  LYS       HD1            46.1712783233       -3.5914310849      -11.1259281371  PROA      109             0.0000000000
      1756       108  LYS       HD2            45.2665108937       -4.4833700353       -9.8408302716  PROA      109             0.0000000000
      1757       108  LYS       CE             44.7252625179       -2.3997155471      -10.0462847897  PROA      109             0.0000000000
      1758       108  LYS       HE1            45.5011520008       -2.0040340975       -9.3567902504  PROA      109             0.0000000000
      1759       108  LYS       HE2            43.7633160316       -2.5278914996       -9.5057286858  PROA      109             0.0000000000
      1760       108  LYS       NZ             44.5253008308       -1.4302079197      -11.1231265999  PROA      109             0.0000000000
      1761       108  LYS       HZ1            43.6879537363       -1.6968944223      -11.6792993723  PROA      109             0.0000000000
      1762       108  LYS       HZ2            45.3624159508       -1.4198779652      -11.7401607998  PROA      109             0.0000000000
      1763       108  LYS       HZ3            44.3838519310       -0.4838432491      -10.7157131059  PROA      109             0.0000000000
      1764       108  LYS       C              41.2971623833       -6.1441295394       -9.8601388216  PROA      109             0.0000000000
      1765       108  LYS       O              40.6171387163       -7.0885340683      -10.2881457118  PROA      109             0.0000000000
      1766       109  LEU       N              40.8814714526       -5.3213045129       -8.8918857421  PROA      110             0.0000000000
      1767       109  LEU       HN             41.4518208754       -4.5693219084       -8.5720150583  PROA      110             0.0000000000
      1768       109  LEU       CA             39.5867664042       -5.4455474636       -8.2309345134  PROA      110             0.0000000000
      1769       109  LEU       HA             39.0402851838       -6.2366778651       -8.7223893410  PROA      110             0.0000000000
      1770       109  LEU       CB             39.7410266474       -5.7609749236       -6.7391559457  PROA      110             0.0000000000
      1771       109  LEU       HB1            38.7293644516       -5.7536734324       -6.2825251952  PROA      110             0.0000000000
      1772       109  LEU       HB2            40.3498319368       -4.9538494249       -6.2809748666  PROA      110             0.0000000000
      1773       109  LEU       CG             40.4021605070       -7.1011130288       -6.3981267994  PROA      110             0.0000000000
      1774       109  LEU       HG             40.0774315475       -7.8534255246       -7.1474919420  PROA      110             0.0000000000
      1775       109  LEU       CD1            41.9318209755       -7.0587217832       -6.3868204517  PROA      110             0.0000000000
      1776       109  LEU       HD11           42.2878727176       -6.3249418503       -5.6324232308  PROA      110             0.0000000000
      1777       109  LEU       HD12           42.3089971999       -6.7517981710       -7.3857148869  PROA      110             0.0000000000
      1778       109  LEU       HD13           42.3359428255       -8.0601375971       -6.1258491916  PROA      110             0.0000000000
      1779       109  LEU       CD2            39.8802083789       -7.6239246186       -5.0660280727  PROA      110             0.0000000000
      1780       109  LEU       HD21           38.7884149685       -7.4355969844       -4.9833186349  PROA      110             0.0000000000
      1781       109  LEU       HD22           40.3940460195       -7.1051756666       -4.2286962958  PROA      110             0.0000000000
      1782       109  LEU       HD23           40.0578733964       -8.7181944220       -4.9934826407  PROA      110             0.0000000000
      1783       109  LEU       C              38.7705006183       -4.1922343868       -8.3878373447  PROA      110             0.0000000000
      1784       109  LEU       O              39.3034837121       -3.0835953429       -8.3290879445  PROA      110             0.0000000000
      1785       110  GLU       N              37.4680524547       -4.3723916439       -8.5693673529  PROA      111             0.0000000000
      1786       110  GLU       HN             37.0856523206       -5.2865351848       -8.6739842087  PROA      111             0.0000000000
      1787       110  GLU       CA             36.5008626888       -3.2910032267       -8.6317616464  PROA      111             0.0000000000
      1788       110  GLU       HA             37.0264031819       -2.3717996697       -8.4201297253  PROA      111             0.0000000000
      1789       110  GLU       CB             35.8153171537       -3.1950005365       -9.9950462105  PROA      111             0.0000000000
      1790       110  GLU       HB1            34.8481254896       -2.6734455667       -9.8425410065  PROA      111             0.0000000000
      1791       110  GLU       HB2            35.6180899841       -4.2309795394      -10.3394095184  PROA      111             0.0000000000
      1792       110  GLU       CG             36.5478242007       -2.4734980779      -11.1216222746  PROA      111             0.0000000000
      1793       110  GLU       HG1            37.4292048309       -3.0643149648      -11.4507852726  PROA      111             0.0000000000
      1794       110  GLU       HG2            36.8869250769       -1.4711803642      -10.7830746635  PROA      111             0.0000000000
      1795       110  GLU       CD             35.5657672934       -2.3273845805      -12.2678194988  PROA      111             0.0000000000
      1796       110  GLU       OE1            34.9073340182       -3.3041569137      -12.6168315775  PROA      111             0.0000000000
      1797       110  GLU       OE2            35.4182782427       -1.2250952473      -12.7875494342  PROA      111             0.0000000000
      1798       110  GLU       C              35.4069871881       -3.6577698851       -7.6501178173  PROA      111             0.0000000000
      1799       110  GLU       O              35.0801436687       -4.8382280807       -7.5091612202  PROA      111             0.0000000000
      1800       111  PHE       N              34.8623690145       -2.6643560721       -6.9567160282  PROA      112             0.0000000000
      1801       111  PHE       HN             35.1622496491       -1.7192495261       -7.0597773511  PROA      112             0.0000000000
      1802       111  PHE       CA             33.7803671243       -2.8978751223       -5.9914457227  PROA      112             0.0000000000
      1803       111  PHE       HA             33.5269352738       -3.9471193549       -6.0229039032  PROA      112             0.0000000000
      1804       111  PHE       CB             34.2104462395       -2.5001611605       -4.5800802281  PROA      112             0.0000000000
      1805       111  PHE       HB1            33.4135831366       -2.7650121184       -3.8527414816  PROA      112             0.0000000000
      1806       111  PHE       HB2            34.4164028610       -1.4092146132       -4.5403815158  PROA      112             0.0000000000
      1807       111  PHE       CG             35.4703295683       -3.2265500026       -4.1749268649  PROA      112             0.0000000000
      1808       111  PHE       CD1            35.3926909647       -4.5120345564       -3.6534503944  PROA      112             0.0000000000
      1809       111  PHE       HD1            34.4326383162       -4.9944372786       -3.5439742352  PROA      112             0.0000000000
      1810       111  PHE       CE1            36.5526866424       -5.1757676118       -3.2730500017  PROA      112             0.0000000000
      1811       111  PHE       HE1            36.4932113205       -6.1737876962       -2.8646177289  PROA      112             0.0000000000
      1812       111  PHE       CZ             37.7893824416       -4.5579294483       -3.4170934119  PROA      112             0.0000000000
      1813       111  PHE       HZ             38.6896321495       -5.0768017334       -3.1226074508  PROA      112             0.0000000000
      1814       111  PHE       CD2            36.7078218023       -2.6069862765       -4.3164428010  PROA      112             0.0000000000
      1815       111  PHE       HD2            36.7673285707       -1.6068318121       -4.7196170569  PROA      112             0.0000000000
      1816       111  PHE       CE2            37.8677590462       -3.2736668566       -3.9395507817  PROA      112             0.0000000000
      1817       111  PHE       HE2            38.8285444362       -2.7936123330       -4.0528565930  PROA      112             0.0000000000
      1818       111  PHE       C              32.5662512253       -2.0795100262       -6.3982456163  PROA      112             0.0000000000
      1819       111  PHE       O              32.5357533862       -0.8601356959       -6.1785865067  PROA      112             0.0000000000
      1820       112  GLU       N              31.5949096030       -2.7423356725       -7.0414342476  PROA      113             0.0000000000
      1821       112  GLU       HN             31.6720063081       -3.7175309449       -7.2316423467  PROA      113             0.0000000000
      1822       112  GLU       CA             30.3615370327       -2.1087619843       -7.5118526618  PROA      113             0.0000000000
      1823       112  GLU       HA             30.5906192156       -1.0939867826       -7.8015968928  PROA      113             0.0000000000
      1824       112  GLU       CB             29.7966417634       -2.8995406183       -8.7093168520  PROA      113             0.0000000000
      1825       112  GLU       HB1            29.7674885959       -3.9759042297       -8.4379515694  PROA      113             0.0000000000
      1826       112  GLU       HB2            30.4801205278       -2.7646468293       -9.5740180096  PROA      113             0.0000000000
      1827       112  GLU       CG             28.3837848838       -2.4653546895       -9.1326512551  PROA      113             0.0000000000
      1828       112  GLU       HG1            28.4344846370       -1.4445013378       -9.5674742300  PROA      113             0.0000000000
      1829       112  GLU       HG2            27.7273533931       -2.4480970996       -8.2367813293  PROA      113             0.0000000000
      1830       112  GLU       CD             27.7684660332       -3.4019539129      -10.1660062797  PROA      113             0.0000000000
      1831       112  GLU       OE1            27.6976530714       -4.6125729029       -9.9304363639  PROA      113             0.0000000000
      1832       112  GLU       OE2            27.3204432114       -2.9055639991      -11.1989470354  PROA      113             0.0000000000
      1833       112  GLU       C              29.3251872193       -2.1347043974       -6.3956591055  PROA      113             0.0000000000
      1834       112  GLU       O              29.1226097482       -3.1816471453       -5.7994492004  PROA      113             0.0000000000
      1835       113  SER       N              28.6301799497       -1.0129016572       -6.1354044083  PROA      114             0.0000000000
      1836       113  SER       HN             28.8044860846       -0.1465781881       -6.5970427878  PROA      114             0.0000000000
      1837       113  SER       CA             27.5619697065       -1.0296683334       -5.1341313412  PROA      114             0.0000000000
      1838       113  SER       HA             27.9516576556       -1.4082367847       -4.2010927194  PROA      114             0.0000000000
      1839       113  SER       CB             27.1028065084        0.4222091757       -5.0026214336  PROA      114             0.0000000000
      1840       113  SER       HB1            26.8102225563        0.8047764367       -6.0036396625  PROA      114             0.0000000000
      1841       113  SER       HB2            27.9385758451        1.0346783840       -4.6021571314  PROA      114             0.0000000000
      1842       113  SER       OG             25.9819294278        0.5631962982       -4.1233153426  PROA      114             0.0000000000
      1843       113  SER       HG1            26.3147300835        0.3876368433       -3.2401264606  PROA      114             0.0000000000
      1844       113  SER       C              26.4582308475       -1.9622784686       -5.6499296226  PROA      114             0.0000000000
      1845       113  SER       O              26.0358555847       -1.8093129382       -6.7995189770  PROA      114             0.0000000000
      1846       114  ALA       N              26.0056539608       -2.9422236893       -4.8287916767  PROA      115             0.0000000000
      1847       114  ALA       HN             26.3653634258       -3.0814555274       -3.9094523383  PROA      115             0.0000000000
      1848       114  ALA       CA             24.9395069443       -3.8642751776       -5.2682920658  PROA      115             0.0000000000
      1849       114  ALA       HA             25.2660644994       -4.3530838992       -6.1741756120  PROA      115             0.0000000000
      1850       114  ALA       CB             24.6658308839       -4.8915393339       -4.1740874382  PROA      115             0.0000000000
      1851       114  ALA       HB1            24.0172295996       -4.4487177150       -3.3882462406  PROA      115             0.0000000000
      1852       114  ALA       HB2            25.6220657125       -5.2101136048       -3.7067765276  PROA      115             0.0000000000
      1853       114  ALA       HB3            24.1478105501       -5.7746114616       -4.6054720135  PROA      115             0.0000000000
      1854       114  ALA       C              23.6261559876       -3.1615585547       -5.6566573736  PROA      115             0.0000000000
      1855       114  ALA       O              23.0052450458       -3.5552745361       -6.6375194069  PROA      115             0.0000000000
      1856       115  GLN       N              23.2137572751       -2.1192245289       -4.9196227200  PROA      116             0.0000000000
      1857       115  GLN       HN             23.7337484092       -1.7552959354       -4.1507491735  PROA      116             0.0000000000
      1858       115  GLN       CA             21.9426471166       -1.4646906180       -5.2365727547  PROA      116             0.0000000000
      1859       115  GLN       HA             21.3224646482       -2.1637500788       -5.7777542650  PROA      116             0.0000000000
      1860       115  GLN       CB             21.2667554760       -1.0381699018       -3.9296096455  PROA      116             0.0000000000
      1861       115  GLN       HB1            20.9364773203       -1.9535210427       -3.3951477536  PROA      116             0.0000000000
      1862       115  GLN       HB2            20.3750439466       -0.4274472044       -4.1835175425  PROA      116             0.0000000000
      1863       115  GLN       CG             22.1540131327       -0.2199027809       -2.9775183844  PROA      116             0.0000000000
      1864       115  GLN       HG1            22.2375435143        0.8262335847       -3.3421163485  PROA      116             0.0000000000
      1865       115  GLN       HG2            23.1686831577       -0.6692887503       -2.9245345539  PROA      116             0.0000000000
      1866       115  GLN       CD             21.5249008474       -0.2267263032       -1.5991377505  PROA      116             0.0000000000
      1867       115  GLN       OE1            20.8711153890       -1.1830792381       -1.2054860790  PROA      116             0.0000000000
      1868       115  GLN       NE2            21.6936571486        0.8999762674       -0.9010491973  PROA      116             0.0000000000
      1869       115  GLN       HE21           21.1896309695        1.0404022474       -0.0488531196  PROA      116             0.0000000000
      1870       115  GLN       HE22           22.3239848697        1.6028033746       -1.2307779062  PROA      116             0.0000000000
      1871       115  GLN       C              22.0624727531       -0.3257902875       -6.2338835659  PROA      116             0.0000000000
      1872       115  GLN       O              21.0459002454        0.1350971314       -6.7338516885  PROA      116             0.0000000000
      1873       116  PHE       N              23.2899215009        0.1428319452       -6.4966834413  PROA      117             0.0000000000
      1874       116  PHE       HN             24.0966483681       -0.2035183745       -6.0246571586  PROA      117             0.0000000000
      1875       116  PHE       CA             23.5320947494        1.1849944293       -7.4843065852  PROA      117             0.0000000000
      1876       116  PHE       HA             22.5864586472        1.4358513814       -7.9414316404  PROA      117             0.0000000000
      1877       116  PHE       CB             24.1535185820        2.4294978360       -6.8340099674  PROA      117             0.0000000000
      1878       116  PHE       HB1            24.2306964492        3.2429434442       -7.5866676927  PROA      117             0.0000000000
      1879       116  PHE       HB2            25.1608080036        2.1784949016       -6.4383973032  PROA      117             0.0000000000
      1880       116  PHE       CG             23.3265179177        2.9534084510       -5.6784643955  PROA      117             0.0000000000
      1881       116  PHE       CD1            22.0346663990        3.4754370790       -5.9071186434  PROA      117             0.0000000000
      1882       116  PHE       HD1            21.6182398190        3.4818165465       -6.9035715017  PROA      117             0.0000000000
      1883       116  PHE       CE1            21.2938354536        3.9877964950       -4.8242528441  PROA      117             0.0000000000
      1884       116  PHE       HE1            20.3050738697        4.3917682309       -4.9840473681  PROA      117             0.0000000000
      1885       116  PHE       CZ             21.8529870784        3.9692241713       -3.5301861807  PROA      117             0.0000000000
      1886       116  PHE       HZ             21.2849714034        4.3657818259       -2.7017134854  PROA      117             0.0000000000
      1887       116  PHE       CD2            23.8796512510        2.9302632282       -4.3801705866  PROA      117             0.0000000000
      1888       116  PHE       HD2            24.8659987179        2.5213629450       -4.2179636174  PROA      117             0.0000000000
      1889       116  PHE       CE2            23.1397744125        3.4426209035       -3.2976042485  PROA      117             0.0000000000
      1890       116  PHE       HE2            23.5534046785        3.4323507442       -2.3000290451  PROA      117             0.0000000000
      1891       116  PHE       C              24.4658236946        0.6145749627       -8.5566656151  PROA      117             0.0000000000
      1892       116  PHE       O              25.6647996112        0.9118182651       -8.5285023311  PROA      117             0.0000000000
      1893       117  PRO       N              23.9773524715       -0.2520069867       -9.4768028816  PROA      118             0.0000000000
      1894       117  PRO       CD             22.6188095963       -0.7587426521       -9.5913856979  PROA      118             0.0000000000
      1895       117  PRO       HD1            21.9730108988       -0.0087974237      -10.0943928873  PROA      118             0.0000000000
      1896       117  PRO       HD2            22.2134073639       -0.9945641793       -8.5851415560  PROA      118             0.0000000000
      1897       117  PRO       CA             24.8706102922       -0.7824162733      -10.5213900989  PROA      118             0.0000000000
      1898       117  PRO       HA             25.6945134366       -1.3187819201      -10.0783174343  PROA      118             0.0000000000
      1899       117  PRO       CB             23.9284784977       -1.6392225978      -11.3709262100  PROA      118             0.0000000000
      1900       117  PRO       HB1            24.4478271348       -2.5502487187      -11.7375369926  PROA      118             0.0000000000
      1901       117  PRO       HB2            23.5531223366       -1.0641466715      -12.2441332283  PROA      118             0.0000000000
      1902       117  PRO       CG             22.7826109705       -2.0099384333      -10.4346941985  PROA      118             0.0000000000
      1903       117  PRO       HG1            21.8556333510       -2.2371735613      -11.0027334202  PROA      118             0.0000000000
      1904       117  PRO       HG2            23.0435575286       -2.8879248867       -9.8064915645  PROA      118             0.0000000000
      1905       117  PRO       C              25.5069988519        0.3465243606      -11.3154238804  PROA      118             0.0000000000
      1906       117  PRO       O              24.8861313570        1.4039268509      -11.4931245482  PROA      118             0.0000000000
      1907       118  ASN       N              26.7550356167        0.1313659666      -11.7691221271  PROA      119             0.0000000000
      1908       118  ASN       HN             27.2165840711       -0.7337120868      -11.5933447567  PROA      119             0.0000000000
      1909       118  ASN       CA             27.5475573934        1.1038259310      -12.5423179958  PROA      119             0.0000000000
      1910       118  ASN       HA             28.4311849832        0.5844036003      -12.8806113209  PROA      119             0.0000000000
      1911       118  ASN       CB             26.8402992100        1.7277546743      -13.7507747742  PROA      119             0.0000000000
      1912       118  ASN       HB1            27.4489494666        2.5652840362      -14.1537525496  PROA      119             0.0000000000
      1913       118  ASN       HB2            25.8440753386        2.1146174088      -13.4471683232  PROA      119             0.0000000000
      1914       118  ASN       CG             26.6662937248        0.6762526264      -14.8166544739  PROA      119             0.0000000000
      1915       118  ASN       OD1            25.5640240986        0.3099242966      -15.2008292076  PROA      119             0.0000000000
      1916       118  ASN       ND2            27.8153883687        0.1841997371      -15.2934588922  PROA      119             0.0000000000
      1917       118  ASN       HD21           27.8014488312       -0.5189350514      -16.0043788305  PROA      119             0.0000000000
      1918       118  ASN       HD22           28.6882310783        0.5195442919      -14.9389315536  PROA      119             0.0000000000
      1919       118  ASN       C              28.1699180805        2.2005829204      -11.6644425598  PROA      119             0.0000000000
      1920       118  ASN       O              28.7760480089        3.1352810473      -12.1964453056  PROA      119             0.0000000000
      1921       119  TRP       N              28.0319166735        2.0750322175      -10.3201934636  PROA      120             0.0000000000
      1922       119  TRP       HN             27.4803414283        1.3440873319       -9.9274519814  PROA      120             0.0000000000
      1923       119  TRP       CA             28.6570798541        2.9688274440       -9.3453867695  PROA      120             0.0000000000
      1924       119  TRP       HA             29.1603661947        3.7568890757       -9.8856141611  PROA      120             0.0000000000
      1925       119  TRP       CB             27.6015930920        3.5526259155       -8.4139249938  PROA      120             0.0000000000
      1926       119  TRP       HB1            28.0933375193        4.0205842564       -7.5344431511  PROA      120             0.0000000000
      1927       119  TRP       HB2            26.9208618471        2.7470116399       -8.0648168248  PROA      120             0.0000000000
      1928       119  TRP       CG             26.8035834543        4.5949016798       -9.1525871962  PROA      120             0.0000000000
      1929       119  TRP       CD1            25.7742553384        4.3963622227      -10.0834038880  PROA      120             0.0000000000
      1930       119  TRP       HD1            25.3908471772        3.4308140991      -10.3784864117  PROA      120             0.0000000000
      1931       119  TRP       NE1            25.3248617229        5.5866662595      -10.5637378116  PROA      120             0.0000000000
      1932       119  TRP       HE1            24.6157181200        5.7026966253      -11.2241901868  PROA      120             0.0000000000
      1933       119  TRP       CE2            26.0444121960        6.6118363773       -9.9568355575  PROA      120             0.0000000000
      1934       119  TRP       CD2            26.9724808271        6.0195370551       -9.0702177543  PROA      120             0.0000000000
      1935       119  TRP       CE3            27.8287805541        6.8161977430       -8.3234938924  PROA      120             0.0000000000
      1936       119  TRP       HE3            28.5395867622        6.3812184578       -7.6366993427  PROA      120             0.0000000000
      1937       119  TRP       CZ3            27.7757775415        8.1957933300       -8.4569730929  PROA      120             0.0000000000
      1938       119  TRP       HZ3            28.4427887619        8.8171435466       -7.8778304034  PROA      120             0.0000000000
      1939       119  TRP       CZ2            26.0037682827        7.9947010173      -10.0810106752  PROA      120             0.0000000000
      1940       119  TRP       HZ2            25.3075453246        8.4733319796      -10.7535183419  PROA      120             0.0000000000
      1941       119  TRP       CH2            26.8692378842        8.7833978353       -9.3317392303  PROA      120             0.0000000000
      1942       119  TRP       HH2            26.8371251340        9.8584525058       -9.4297951875  PROA      120             0.0000000000
      1943       119  TRP       C              29.6550512557        2.1411776759       -8.5452430681  PROA      120             0.0000000000
      1944       119  TRP       O              29.3141374954        1.0692843450       -8.0189727048  PROA      120             0.0000000000
      1945       120  TYR       N              30.9032584339        2.6401818329       -8.4816137380  PROA      121             0.0000000000
      1946       120  TYR       HN             31.1103803141        3.5456263007       -8.8419929615  PROA      121             0.0000000000
      1947       120  TYR       CA             32.0410140418        1.9367966141       -7.9013556829  PROA      121             0.0000000000
      1948       120  TYR       HA             31.6718016582        1.0277170051       -7.4504466255  PROA      121             0.0000000000
      1949       120  TYR       CB             33.0931704689        1.6093311624       -8.9517766609  PROA      121             0.0000000000
      1950       120  TYR       HB1            33.9933174965        1.2015461841       -8.4445985353  PROA      121             0.0000000000
      1951       120  TYR       HB2            33.3527888331        2.5381389464       -9.5028640552  PROA      121             0.0000000000
      1952       120  TYR       CG             32.6740256193        0.5937530142       -9.9807623848  PROA      121             0.0000000000
      1953       120  TYR       CD1            32.8698032057       -0.7544602131       -9.7198290020  PROA      121             0.0000000000
      1954       120  TYR       HD1            33.1764047681       -1.0774935513       -8.7359399356  PROA      121             0.0000000000
      1955       120  TYR       CE1            32.6700756457       -1.6860609069      -10.7281062699  PROA      121             0.0000000000
      1956       120  TYR       HE1            32.8167142664       -2.7371965287      -10.5280799231  PROA      121             0.0000000000
      1957       120  TYR       CZ             32.2821101856       -1.2689103439      -11.9933340002  PROA      121             0.0000000000
      1958       120  TYR       OH             32.2413895126       -2.1789470803      -13.0260817745  PROA      121             0.0000000000
      1959       120  TYR       HH             33.0772626992       -2.6509177593      -13.0387187847  PROA      121             0.0000000000
      1960       120  TYR       CD2            32.1631406257        1.0009472634      -11.2067898587  PROA      121             0.0000000000
      1961       120  TYR       HD2            31.9178573721        2.0393936798      -11.3737042498  PROA      121             0.0000000000
      1962       120  TYR       CE2            31.9687054953        0.0668956833      -12.2182267701  PROA      121             0.0000000000
      1963       120  TYR       HE2            31.5757202026        0.3778066852      -13.1749353877  PROA      121             0.0000000000
      1964       120  TYR       C              32.7906793229        2.7152278980       -6.8431020732  PROA      121             0.0000000000
      1965       120  TYR       O              32.8623285880        3.9444316616       -6.9258455947  PROA      121             0.0000000000
      1966       121  ILE       N              33.4065647859        1.9901643344       -5.8750881656  PROA      122             0.0000000000
      1967       121  ILE       HN             33.2770595944        1.0050462719       -5.7958255369  PROA      122             0.0000000000
      1968       121  ILE       CA             34.2979173623        2.5949045985       -4.8853337528  PROA      122             0.0000000000
      1969       121  ILE       HA             33.7526714177        3.3818910465       -4.3858833195  PROA      122             0.0000000000
      1970       121  ILE       CB             34.7812573271        1.5654973986       -3.8703449374  PROA      122             0.0000000000
      1971       121  ILE       HB             35.1501266942        0.6688262018       -4.4122373044  PROA      122             0.0000000000
      1972       121  ILE       CG2            35.9068558916        2.1148372373       -2.9921504184  PROA      122             0.0000000000
      1973       121  ILE       HG21           35.5534174487        3.0068742194       -2.4320858778  PROA      122             0.0000000000
      1974       121  ILE       HG22           36.7696187040        2.4126211969       -3.6255690348  PROA      122             0.0000000000
      1975       121  ILE       HG23           36.2281676145        1.3418257363       -2.2617627838  PROA      122             0.0000000000
      1976       121  ILE       CG1            33.5767624689        1.1271909397       -3.0336887447  PROA      122             0.0000000000
      1977       121  ILE       HG11           32.8795745335        0.5585040872       -3.6847342556  PROA      122             0.0000000000
      1978       121  ILE       HG12           33.0576869063        2.0332942643       -2.6557028505  PROA      122             0.0000000000
      1979       121  ILE       CD             33.9591900134        0.2505830035       -1.8435426616  PROA      122             0.0000000000
      1980       121  ILE       HD1            34.4951257207        0.8549720793       -1.0807794200  PROA      122             0.0000000000
      1981       121  ILE       HD2            34.6274838234       -0.5712649391       -2.1785104864  PROA      122             0.0000000000
      1982       121  ILE       HD3            33.0447495934       -0.1765492878       -1.3792035348  PROA      122             0.0000000000
      1983       121  ILE       C              35.4231869259        3.2248513357       -5.7083753783  PROA      122             0.0000000000
      1984       121  ILE       O              36.0304462456        2.5552522407       -6.5480307664  PROA      122             0.0000000000
      1985       122  SER       N              35.6166166931        4.5294943442       -5.5304497041  PROA      123             0.0000000000
      1986       122  SER       HN             35.1274267723        5.0407433469       -4.8284353378  PROA      123             0.0000000000
      1987       122  SER       CA             36.5491581351        5.3019120130       -6.3405721663  PROA      123             0.0000000000
      1988       122  SER       HA             37.2364611884        4.6101260145       -6.8044031364  PROA      123             0.0000000000
      1989       122  SER       CB             35.8215413468        6.1102099669       -7.4045868406  PROA      123             0.0000000000
      1990       122  SER       HB1            36.4393745661        6.1667465983       -8.3262007759  PROA      123             0.0000000000
      1991       122  SER       HB2            35.6214955113        7.1368202376       -7.0299676486  PROA      123             0.0000000000
      1992       122  SER       OG             34.5876756855        5.4810825853       -7.7122884292  PROA      123             0.0000000000
      1993       122  SER       HG1            34.4678681174        4.7957754281       -7.0507748262  PROA      123             0.0000000000
      1994       122  SER       C              37.4596238560        6.2247299772       -5.5522383690  PROA      123             0.0000000000
      1995       122  SER       O              37.1481600996        6.6217138943       -4.4297580359  PROA      123             0.0000000000
      1996       123  THR       N              38.5766366339        6.6140632318       -6.1898103812  PROA      124             0.0000000000
      1997       123  THR       HN             38.8044463881        6.2605137541       -7.0931843566  PROA      124             0.0000000000
      1998       123  THR       CA             39.5300108392        7.5594333135       -5.6389029176  PROA      124             0.0000000000
      1999       123  THR       HA             39.0911459771        8.0539984435       -4.7853540852  PROA      124             0.0000000000
      2000       123  THR       CB             40.7468102716        6.7278897496       -5.2401731314  PROA      124             0.0000000000
      2001       123  THR       HB             41.6375645386        7.3843525821       -5.1406777760  PROA      124             0.0000000000
      2002       123  THR       OG1            41.0038882949        5.7431483516       -6.2453319591  PROA      124             0.0000000000
      2003       123  THR       HG1            41.9517539028        5.5916645676       -6.2310682770  PROA      124             0.0000000000
      2004       123  THR       CG2            40.5209209536        6.0175664509       -3.9053964357  PROA      124             0.0000000000
      2005       123  THR       HG21           39.6447111982        5.3383531965       -3.9778313682  PROA      124             0.0000000000
      2006       123  THR       HG22           40.3250080428        6.7653710358       -3.1074863312  PROA      124             0.0000000000
      2007       123  THR       HG23           41.4160856564        5.4147986677       -3.6415683570  PROA      124             0.0000000000
      2008       123  THR       C              39.8144565595        8.6384238016       -6.6823985615  PROA      124             0.0000000000
      2009       123  THR       O              39.7213510528        8.3804300311       -7.8858384557  PROA      124             0.0000000000
      2010       124  SER       N              40.1556550679        9.8463757007       -6.2167712563  PROA      125             0.0000000000
      2011       124  SER       HN             40.1728799354       10.0396319955       -5.2392455132  PROA      125             0.0000000000
      2012       124  SER       CA             40.5264047914       10.9683172302       -7.0857251370  PROA      125             0.0000000000
      2013       124  SER       HA             39.9178424756       10.9634306515       -7.9770424799  PROA      125             0.0000000000
      2014       124  SER       CB             40.2496105466       12.1650637457       -6.2147419433  PROA      125             0.0000000000
      2015       124  SER       HB1            39.8194987589       13.0008429990       -6.8063023683  PROA      125             0.0000000000
      2016       124  SER       HB2            41.1724625501       12.5102318665       -5.7022285343  PROA      125             0.0000000000
      2017       124  SER       OG             39.2968211646       11.6925006253       -5.2571567038  PROA      125             0.0000000000
      2018       124  SER       HG1            38.4459977465       11.7060161010       -5.7015853743  PROA      125             0.0000000000
      2019       124  SER       C              41.9819638644       10.7476493482       -7.4926458552  PROA      125             0.0000000000
      2020       124  SER       O              42.7075828805       10.1163634852       -6.7332255482  PROA      125             0.0000000000
      2021       125  GLN       N              42.4246113815       11.2705840940       -8.6633389948  PROA      126             0.0000000000
      2022       125  GLN       HN             41.8223612924       11.7482636746       -9.2981995278  PROA      126             0.0000000000
      2023       125  GLN       CA             43.8397240537       11.1559638131       -9.0594896179  PROA      126             0.0000000000
      2024       125  GLN       HA             44.1395306096       10.1313114874       -8.8980299315  PROA      126             0.0000000000
      2025       125  GLN       CB             44.0794422577       11.5405055872      -10.5152793715  PROA      126             0.0000000000
      2026       125  GLN       HB1            45.1687518010       11.6821167230      -10.6803113090  PROA      126             0.0000000000
      2027       125  GLN       HB2            43.5563046261       12.4964311940      -10.7307272495  PROA      126             0.0000000000
      2028       125  GLN       CG             43.5662887397       10.4657354414      -11.4627563371  PROA      126             0.0000000000
      2029       125  GLN       HG1            42.4553167160       10.4636098037      -11.4608761869  PROA      126             0.0000000000
      2030       125  GLN       HG2            43.9330480248        9.4699050089      -11.1340067867  PROA      126             0.0000000000
      2031       125  GLN       CD             44.0627153197       10.7428007663      -12.8647351017  PROA      126             0.0000000000
      2032       125  GLN       OE1            43.6848294614       11.7032716858      -13.5299808390  PROA      126             0.0000000000
      2033       125  GLN       NE2            44.9597866122        9.8297798967      -13.2738328745  PROA      126             0.0000000000
      2034       125  GLN       HE21           45.3342999544        9.1699661558      -12.6223840402  PROA      126             0.0000000000
      2035       125  GLN       HE22           45.2528536410        9.8101439483      -14.2297231120  PROA      126             0.0000000000
      2036       125  GLN       C              44.7108786833       12.0380452561       -8.1490567872  PROA      126             0.0000000000
      2037       125  GLN       O              45.8753167909       11.7238015302       -7.9101430491  PROA      126             0.0000000000
      2038       126  ALA       N              44.1109170434       13.1166687482       -7.6024249247  PROA      127             0.0000000000
      2039       126  ALA       HN             43.1616548537       13.3355414537       -7.8114933409  PROA      127             0.0000000000
      2040       126  ALA       CA             44.7693980250       14.0436918519       -6.6786067814  PROA      127             0.0000000000
      2041       126  ALA       HA             45.7488677021       14.2700837532       -7.0730033158  PROA      127             0.0000000000
      2042       126  ALA       CB             43.9485024590       15.3252260320       -6.5265093951  PROA      127             0.0000000000
      2043       126  ALA       HB1            42.9387236135       15.0869256098       -6.1291674873  PROA      127             0.0000000000
      2044       126  ALA       HB2            43.8332050127       15.8199424871       -7.5145459474  PROA      127             0.0000000000
      2045       126  ALA       HB3            44.4541129327       16.0164096378       -5.8187824897  PROA      127             0.0000000000
      2046       126  ALA       C              44.9575985599       13.4031794991       -5.2905194337  PROA      127             0.0000000000
      2047       126  ALA       O              44.2818059998       12.4260326506       -4.9568452632  PROA      127             0.0000000000
      2048       127  GLU       N              45.8884699920       13.9562139782       -4.4951300688  PROA      128             0.0000000000
      2049       127  GLU       HN             46.3953286770       14.7616942881       -4.7895601596  PROA      128             0.0000000000
      2050       127  GLU       CA             46.2479071731       13.4594362319       -3.1633843034  PROA      128             0.0000000000
      2051       127  GLU       HA             46.1585556005       12.3832976026       -3.1730083561  PROA      128             0.0000000000
      2052       127  GLU       CB             47.6730171579       13.8692013610       -2.7994171753  PROA      128             0.0000000000
      2053       127  GLU       HB1            47.9273211591       13.4365285208       -1.8086665661  PROA      128             0.0000000000
      2054       127  GLU       HB2            47.7200061478       14.9767033886       -2.7309016661  PROA      128             0.0000000000
      2055       127  GLU       CG             48.7027202827       13.3964829820       -3.8203519474  PROA      128             0.0000000000
      2056       127  GLU       HG1            49.7216219802       13.7000366848       -3.4978652058  PROA      128             0.0000000000
      2057       127  GLU       HG2            48.4854536546       13.8466603115       -4.8125408419  PROA      128             0.0000000000
      2058       127  GLU       CD             48.6364468377       11.8912287351       -3.9259146424  PROA      128             0.0000000000
      2059       127  GLU       OE1            48.7631945957       11.2139688235       -2.9103916156  PROA      128             0.0000000000
      2060       127  GLU       OE2            48.4725115244       11.3860497342       -5.0296720388  PROA      128             0.0000000000
      2061       127  GLU       C              45.3127957284       13.9151967704       -2.0613702756  PROA      128             0.0000000000
      2062       127  GLU       O              44.7680999811       15.0242373167       -2.1135584896  PROA      128             0.0000000000
      2063       128  ASN       N              45.1931494593       13.0607664658       -1.0217301337  PROA      129             0.0000000000
      2064       128  ASN       HN             45.6103970307       12.1606164422       -1.0891282023  PROA      129             0.0000000000
      2065       128  ASN       CA             44.5049109243       13.2759210348        0.2538020025  PROA      129             0.0000000000
      2066       128  ASN       HA             44.3967225357       12.3173751936        0.7391999104  PROA      129             0.0000000000
      2067       128  ASN       CB             45.2909489026       14.2338502743        1.1463947813  PROA      129             0.0000000000
      2068       128  ASN       HB1            45.2015668653       15.2714454810        0.7594646705  PROA      129             0.0000000000
      2069       128  ASN       HB2            46.3629028865       13.9423993911        1.1630954195  PROA      129             0.0000000000
      2070       128  ASN       CG             44.7293908440       14.1684166612        2.5466679651  PROA      129             0.0000000000
      2071       128  ASN       OD1            44.4792771156       13.0980321414        3.0884004660  PROA      129             0.0000000000
      2072       128  ASN       ND2            44.5872000649       15.3727190895        3.1251689966  PROA      129             0.0000000000
      2073       128  ASN       HD21           44.3670658817       15.4369958834        4.0985185922  PROA      129             0.0000000000
      2074       128  ASN       HD22           44.7015050162       16.2047760926        2.5823840283  PROA      129             0.0000000000
      2075       128  ASN       C              43.0567783597       13.7351186536        0.1153114889  PROA      129             0.0000000000
      2076       128  ASN       O              42.5713938711       14.5590478259        0.8982416373  PROA      129             0.0000000000
      2077       129  MET       N              42.3584934610       13.1678127029       -0.8706292591  PROA      130             0.0000000000
      2078       129  MET       HN             42.7756264094       12.5115603993       -1.4940787780  PROA      130             0.0000000000
      2079       129  MET       CA             40.9553586744       13.4559703765       -1.1118696491  PROA      130             0.0000000000
      2080       129  MET       HA             40.6909965187       14.3494654644       -0.5659996623  PROA      130             0.0000000000
      2081       129  MET       CB             40.7373612216       13.6547888517       -2.6123610102  PROA      130             0.0000000000
      2082       129  MET       HB1            39.6478241601       13.7519233593       -2.8043558262  PROA      130             0.0000000000
      2083       129  MET       HB2            41.1188950594       12.7607027565       -3.1494179114  PROA      130             0.0000000000
      2084       129  MET       CG             41.4440459527       14.8941158969       -3.1596919574  PROA      130             0.0000000000
      2085       129  MET       HG1            41.3315140511       14.9064377290       -4.2642800450  PROA      130             0.0000000000
      2086       129  MET       HG2            42.5257103378       14.8190226779       -2.9203318389  PROA      130             0.0000000000
      2087       129  MET       SD             40.7813267926       16.4187249768       -2.4716516472  PROA      130             0.0000000000
      2088       129  MET       CE             39.1192316618       16.2953818043       -3.1515451962  PROA      130             0.0000000000
      2089       129  MET       HE1            38.5442318566       15.4780713077       -2.6660559828  PROA      130             0.0000000000
      2090       129  MET       HE2            39.1651171385       16.0825312109       -4.2407854853  PROA      130             0.0000000000
      2091       129  MET       HE3            38.5673285696       17.2458050880       -2.9904433096  PROA      130             0.0000000000
      2092       129  MET       C              40.1286739844       12.2658182682       -0.5998634162  PROA      130             0.0000000000
      2093       129  MET       O              40.6279758022       11.1332675520       -0.6320592237  PROA      130             0.0000000000
      2094       130  PRO       N              38.8833047496       12.4835682853       -0.1076272950  PROA      131             0.0000000000
      2095       130  PRO       CD             38.2022317875       13.7641068917        0.0224553627  PROA      131             0.0000000000
      2096       130  PRO       HD1            37.7735758461       14.0679757018       -0.9555715383  PROA      131             0.0000000000
      2097       130  PRO       HD2            38.9125670191       14.5378824084        0.3820580565  PROA      131             0.0000000000
      2098       130  PRO       CA             38.0867465756       11.3485039108        0.3798282837  PROA      131             0.0000000000
      2099       130  PRO       HA             38.6110236381       10.8274297814        1.1649709208  PROA      131             0.0000000000
      2100       130  PRO       CB             36.7765006247       12.0147395853        0.8130252069  PROA      131             0.0000000000
      2101       130  PRO       HB1            36.3929859771       11.5494831673        1.7461291915  PROA      131             0.0000000000
      2102       130  PRO       HB2            36.0065920227       11.9128422175        0.0186148995  PROA      131             0.0000000000
      2103       130  PRO       CG             37.1127114036       13.4870606786        1.0475074242  PROA      131             0.0000000000
      2104       130  PRO       HG1            36.2259749454       14.1332544977        0.8747135277  PROA      131             0.0000000000
      2105       130  PRO       HG2            37.4830165375       13.6540432549        2.0812949535  PROA      131             0.0000000000
      2106       130  PRO       C              37.8467236375       10.2540496091       -0.6557067328  PROA      131             0.0000000000
      2107       130  PRO       O              37.8129082708       10.5185121594       -1.8669614874  PROA      131             0.0000000000
      2108       131  VAL       N              37.6752364662        9.0149715741       -0.1596837764  PROA      132             0.0000000000
      2109       131  VAL       HN             37.8086775806        8.8233461838        0.8090912262  PROA      132             0.0000000000
      2110       131  VAL       CA             37.2874771803        7.8651352804       -0.9743550193  PROA      132             0.0000000000
      2111       131  VAL       HA             37.8233576563        7.9225614919       -1.9101376986  PROA      132             0.0000000000
      2112       131  VAL       CB             37.6156418653        6.5587976747       -0.2551366941  PROA      132             0.0000000000
      2113       131  VAL       HB             37.1124739723        6.5547954495        0.7350846870  PROA      132             0.0000000000
      2114       131  VAL       CG1            37.1556408632        5.3374853062       -1.0524497924  PROA      132             0.0000000000
      2115       131  VAL       HG11           37.6575516025        5.3172687965       -2.0434078654  PROA      132             0.0000000000
      2116       131  VAL       HG12           36.0571025440        5.3819548789       -1.2121060454  PROA      132             0.0000000000
      2117       131  VAL       HG13           37.4165693772        4.4074268244       -0.5036678397  PROA      132             0.0000000000
      2118       131  VAL       CG2            39.1157303083        6.5058222025        0.0331708891  PROA      132             0.0000000000
      2119       131  VAL       HG21           39.4115282114        7.3625675162        0.6756754166  PROA      132             0.0000000000
      2120       131  VAL       HG22           39.6859592323        6.5627636006       -0.9185910308  PROA      132             0.0000000000
      2121       131  VAL       HG23           39.3658226925        5.5620259509        0.5632242219  PROA      132             0.0000000000
      2122       131  VAL       C              35.7678989998        8.0768980067       -1.1754114817  PROA      132             0.0000000000
      2123       131  VAL       O              35.0732579849        8.5050104084       -0.2454310345  PROA      132             0.0000000000
      2124       132  PHE       N              35.2751315993        7.8722846613       -2.3902487827  PROA      133             0.0000000000
      2125       132  PHE       HN             35.8351343122        7.5223262622       -3.1370350807  PROA      133             0.0000000000
      2126       132  PHE       CA             33.8754769595        8.1482178972       -2.7104920316  PROA      133             0.0000000000
      2127       132  PHE       HA             33.2988508477        8.0692893905       -1.8008403438  PROA      133             0.0000000000
      2128       132  PHE       CB             33.7435331051        9.5533707476       -3.3093486808  PROA      133             0.0000000000
      2129       132  PHE       HB1            34.1547955760       10.3057841485       -2.6030216633  PROA      133             0.0000000000
      2130       132  PHE       HB2            32.6761855909        9.7744601025       -3.5239398795  PROA      133             0.0000000000
      2131       132  PHE       CG             34.5129620144        9.6640728000       -4.6085996994  PROA      133             0.0000000000
      2132       132  PHE       CD1            35.8803321567        9.9191759310       -4.5980031656  PROA      133             0.0000000000
      2133       132  PHE       HD1            36.4001326258       10.0332491256       -3.6582193750  PROA      133             0.0000000000
      2134       132  PHE       CE1            36.5784059353       10.0274618106       -5.7939894397  PROA      133             0.0000000000
      2135       132  PHE       HE1            37.6406902511       10.2219203072       -5.7823064619  PROA      133             0.0000000000
      2136       132  PHE       CZ             35.9131455910        9.8861884903       -7.0044420506  PROA      133             0.0000000000
      2137       132  PHE       HZ             36.4562399076        9.9740157522       -7.9338146167  PROA      133             0.0000000000
      2138       132  PHE       CD2            33.8488875075        9.5201028851       -5.8219371269  PROA      133             0.0000000000
      2139       132  PHE       HD2            32.7874562140        9.3211043754       -5.8345959330  PROA      133             0.0000000000
      2140       132  PHE       CE2            34.5470292752        9.6315440877       -7.0177251226  PROA      133             0.0000000000
      2141       132  PHE       HE2            34.0278751222        9.5202335882       -7.9581977897  PROA      133             0.0000000000
      2142       132  PHE       C              33.2659630331        7.0907384403       -3.6378269073  PROA      133             0.0000000000
      2143       132  PHE       O              33.9657144453        6.1914087875       -4.1013159975  PROA      133             0.0000000000
      2144       133  LEU       N              31.9675521491        7.2216015458       -3.9285175056  PROA      134             0.0000000000
      2145       133  LEU       HN             31.4011913431        7.9271172935       -3.5099697120  PROA      134             0.0000000000
      2146       133  LEU       CA             31.2936826430        6.3396403155       -4.8782512982  PROA      134             0.0000000000
      2147       133  LEU       HA             31.8834933137        5.4413059128       -4.9846382935  PROA      134             0.0000000000
      2148       133  LEU       CB             29.8950952292        6.0056027736       -4.3633948457  PROA      134             0.0000000000
      2149       133  LEU       HB1            29.2342134205        6.8791384989       -4.5458190885  PROA      134             0.0000000000
      2150       133  LEU       HB2            29.9562654576        5.8226806751       -3.2698200921  PROA      134             0.0000000000
      2151       133  LEU       CG             29.2719932319        4.7796457579       -5.0258246885  PROA      134             0.0000000000
      2152       133  LEU       HG             29.2241143455        4.9446742580       -6.1232262622  PROA      134             0.0000000000
      2153       133  LEU       CD1            30.0840210578        3.5154957831       -4.7454487777  PROA      134             0.0000000000
      2154       133  LEU       HD11           30.1335705600        3.3283395148       -3.6514476909  PROA      134             0.0000000000
      2155       133  LEU       HD12           31.1185597009        3.6371746910       -5.1316846382  PROA      134             0.0000000000
      2156       133  LEU       HD13           29.6029391620        2.6410434694       -5.2334523240  PROA      134             0.0000000000
      2157       133  LEU       CD2            27.8153857342        4.6002354391       -4.6065616026  PROA      134             0.0000000000
      2158       133  LEU       HD21           27.2211095904        5.4920138831       -4.8996282700  PROA      134             0.0000000000
      2159       133  LEU       HD22           27.7514954288        4.4780619864       -3.5041797373  PROA      134             0.0000000000
      2160       133  LEU       HD23           27.3849785497        3.7069063016       -5.1075274781  PROA      134             0.0000000000
      2161       133  LEU       C              31.2184589196        7.0979497570       -6.1975921118  PROA      134             0.0000000000
      2162       133  LEU       O              30.6883267192        8.2063856718       -6.2401088459  PROA      134             0.0000000000
      2163       134  GLY       N              31.8481044886        6.5459667028       -7.2270745864  PROA      135             0.0000000000
      2164       134  GLY       HN             32.3040449130        5.6632142189       -7.1478776648  PROA      135             0.0000000000
      2165       134  GLY       CA             31.9226306884        7.1779594374       -8.5394118254  PROA      135             0.0000000000
      2166       134  GLY       HA1            32.9615724096        7.2051733321       -8.8328866647  PROA      135             0.0000000000
      2167       134  GLY       HA2            31.5362194587        8.1818290991       -8.4434949788  PROA      135             0.0000000000
      2168       134  GLY       C              31.1311913776        6.4474233619       -9.6041445898  PROA      135             0.0000000000
      2169       134  GLY       O              31.1489203451        5.2175453862       -9.6674047565  PROA      135             0.0000000000
      2170       135  GLY       N              30.4508601047        7.2132407117      -10.4471310344  PROA      136             0.0000000000
      2171       135  GLY       HN             30.4470948895        8.2071848454      -10.3713772324  PROA      136             0.0000000000
      2172       135  GLY       CA             29.6651795809        6.6544068270      -11.5379251506  PROA      136             0.0000000000
      2173       135  GLY       HA1            28.6578671113        7.0297313051      -11.4352846206  PROA      136             0.0000000000
      2174       135  GLY       HA2            29.6759591824        5.5804151354      -11.4260877672  PROA      136             0.0000000000
      2175       135  GLY       C              30.1697424469        7.0000458804      -12.9243976382  PROA      136             0.0000000000
      2176       135  GLY       O              29.4480204846        6.7784797057      -13.8968583518  PROA      136             0.0000000000
      2177       136  THR       N              31.3953128379        7.5550677050      -13.0434144052  PROA      137             0.0000000000
      2178       136  THR       HN             31.9955547508        7.7175464157      -12.2641075176  PROA      137             0.0000000000
      2179       136  THR       CA             31.9011687981        7.9512751469      -14.3726316224  PROA      137             0.0000000000
      2180       136  THR       HA             31.1478708841        8.5005211879      -14.9156347918  PROA      137             0.0000000000
      2181       136  THR       CB             33.0844203774        8.8167305858      -13.9804536229  PROA      137             0.0000000000
      2182       136  THR       HB             34.0232221756        8.2233126634      -14.0068427736  PROA      137             0.0000000000
      2183       136  THR       OG1            32.8541046961        9.2900663100      -12.6432842323  PROA      137             0.0000000000
      2184       136  THR       HG1            33.7130947915        9.5512618366      -12.3034123256  PROA      137             0.0000000000
      2185       136  THR       CG2            33.3526028366        9.9594042944      -14.9625981969  PROA      137             0.0000000000
      2186       136  THR       HG21           32.4657595450       10.6257394629      -15.0244643375  PROA      137             0.0000000000
      2187       136  THR       HG22           33.5585794234        9.5482704615      -15.9739323246  PROA      137             0.0000000000
      2188       136  THR       HG23           34.2226656462       10.5580317520      -14.6177939410  PROA      137             0.0000000000
      2189       136  THR       C              32.3152488265        6.7170410219      -15.1833380149  PROA      137             0.0000000000
      2190       136  THR       O              32.9383296216        5.8010204391      -14.6387596325  PROA      137             0.0000000000
      2191       137  LYS       N              31.9111113345        6.6887512736      -16.4808053855  PROA      138             0.0000000000
      2192       137  LYS       HN             31.4351163469        7.4710408435      -16.8717061013  PROA      138             0.0000000000
      2193       137  LYS       CA             32.1078543937        5.5733563968      -17.4236475979  PROA      138             0.0000000000
      2194       137  LYS       HA             31.7192682507        4.6769337637      -16.9637045555  PROA      138             0.0000000000
      2195       137  LYS       CB             31.3902018086        5.8406621676      -18.7533108605  PROA      138             0.0000000000
      2196       137  LYS       HB1            30.3200354029        6.0427762734      -18.5373164441  PROA      138             0.0000000000
      2197       137  LYS       HB2            31.4650511305        4.9269429119      -19.3796290996  PROA      138             0.0000000000
      2198       137  LYS       CG             31.9500588747        7.0198664967      -19.5543796563  PROA      138             0.0000000000
      2199       137  LYS       HG1            33.0450568895        6.8814493837      -19.6783038285  PROA      138             0.0000000000
      2200       137  LYS       HG2            31.7681065043        7.9572411684      -18.9871414259  PROA      138             0.0000000000
      2201       137  LYS       CD             31.3085209286        7.1472526053      -20.9379228769  PROA      138             0.0000000000
      2202       137  LYS       HD1            30.2237633339        7.3501186297      -20.8127128711  PROA      138             0.0000000000
      2203       137  LYS       HD2            31.4342725307        6.1867113873      -21.4811339884  PROA      138             0.0000000000
      2204       137  LYS       CE             31.9281716406        8.2711406691      -21.7718980654  PROA      138             0.0000000000
      2205       137  LYS       HE1            33.0182835993        8.0994227870      -21.8992327032  PROA      138             0.0000000000
      2206       137  LYS       HE2            31.7505861848        9.2538851461      -21.2853572941  PROA      138             0.0000000000
      2207       137  LYS       NZ             31.3056990599        8.2960104242      -23.1041196617  PROA      138             0.0000000000
      2208       137  LYS       HZ1            30.2835143976        8.4610614917      -23.0066688471  PROA      138             0.0000000000
      2209       137  LYS       HZ2            31.4659974381        7.3846099672      -23.5787282090  PROA      138             0.0000000000
      2210       137  LYS       HZ3            31.7278141338        9.0598418430      -23.6697874653  PROA      138             0.0000000000
      2211       137  LYS       C              33.5711101552        5.1650459748      -17.6613641844  PROA      138             0.0000000000
      2212       137  LYS       O              33.8382266486        3.9817342288      -17.8753573872  PROA      138             0.0000000000
      2213       138  GLY       N              34.4818714342        6.1315381572      -17.6337100012  PROA      139             0.0000000000
      2214       138  GLY       HN             34.2282414387        7.0792240112      -17.4582070531  PROA      139             0.0000000000
      2215       138  GLY       CA             35.9029465243        5.8950818720      -17.8532071849  PROA      139             0.0000000000
      2216       138  GLY       HA1            36.0055573856        5.2214451902      -18.6910826140  PROA      139             0.0000000000
      2217       138  GLY       HA2            36.3098511466        5.4436985876      -16.9604404958  PROA      139             0.0000000000
      2218       138  GLY       C              36.6489284130        7.1744646301      -18.1486725465  PROA      139             0.0000000000
      2219       138  GLY       O              36.7270392191        7.5997534915      -19.3047962796  PROA      139             0.0000000000
      2220       139  GLY       N              37.1778576288        7.7871061641      -17.0948176060  PROA      140             0.0000000000
      2221       139  GLY       HN             37.0945726778        7.4098285598      -16.1760681391  PROA      140             0.0000000000
      2222       139  GLY       CA             37.9107580855        9.0399028545      -17.1947144191  PROA      140             0.0000000000
      2223       139  GLY       HA1            37.1797519522        9.8329211167      -17.2460894347  PROA      140             0.0000000000
      2224       139  GLY       HA2            38.4838632096        9.0011924579      -18.1090116056  PROA      140             0.0000000000
      2225       139  GLY       C              38.8582045342        9.3390309003      -16.0511788320  PROA      140             0.0000000000
      2226       139  GLY       O              39.7500231857        8.5468055213      -15.7430612542  PROA      140             0.0000000000
      2227       140  GLN       N              38.6611120323       10.5161834156      -15.4404026854  PROA      141             0.0000000000
      2228       140  GLN       HN             37.8812428483       11.0708183501      -15.7102319289  PROA      141             0.0000000000
      2229       140  GLN       CA             39.4616794438       11.1392098243      -14.3826948269  PROA      141             0.0000000000
      2230       140  GLN       HA             40.4811371434       11.2192423343      -14.7298267774  PROA      141             0.0000000000
      2231       140  GLN       CB             38.8928096768       12.5191707916      -14.0626683956  PROA      141             0.0000000000
      2232       140  GLN       HB1            39.4342896415       12.9371548981      -13.1876315674  PROA      141             0.0000000000
      2233       140  GLN       HB2            37.8179882857       12.4136569302      -13.8033876241  PROA      141             0.0000000000
      2234       140  GLN       CG             39.0261058352       13.4922387015      -15.2398323505  PROA      141             0.0000000000
      2235       140  GLN       HG1            38.3177228122       14.3373627732      -15.1051156570  PROA      141             0.0000000000
      2236       140  GLN       HG2            38.7869659077       12.9638467644      -16.1873574674  PROA      141             0.0000000000
      2237       140  GLN       CD             40.4411147938       14.0384924287      -15.3195789047  PROA      141             0.0000000000
      2238       140  GLN       OE1            40.7078498879       15.1564170445      -14.8936540956  PROA      141             0.0000000000
      2239       140  GLN       NE2            41.3332682378       13.2084012149      -15.8917579056  PROA      141             0.0000000000
      2240       140  GLN       HE21           42.2886732312       13.4885971755      -15.9849862404  PROA      141             0.0000000000
      2241       140  GLN       HE22           41.0405604901       12.3116082276      -16.2235477673  PROA      141             0.0000000000
      2242       140  GLN       C              39.6660364394       10.3120045696      -13.1056738071  PROA      141             0.0000000000
      2243       140  GLN       O              40.7708674837       10.3145010946      -12.5609535754  PROA      141             0.0000000000
      2244       141  ASP       N              38.6111490014        9.6460228354      -12.6058300085  PROA      142             0.0000000000
      2245       141  ASP       HN             37.7343521336        9.6205229120      -13.0792499093  PROA      142             0.0000000000
      2246       141  ASP       CA             38.6721095994        8.9126461953      -11.3354168831  PROA      142             0.0000000000
      2247       141  ASP       HA             39.4589264650        9.3414581098      -10.7327233249  PROA      142             0.0000000000
      2248       141  ASP       CB             37.3125613768        9.0222969234      -10.6119347837  PROA      142             0.0000000000
      2249       141  ASP       HB1            37.3565359760        9.8757055719       -9.9026503748  PROA      142             0.0000000000
      2250       141  ASP       HB2            37.1367118623        8.0841642903      -10.0442125187  PROA      142             0.0000000000
      2251       141  ASP       CG             36.1187503596        9.2430321181      -11.5516476277  PROA      142             0.0000000000
      2252       141  ASP       OD1            35.2750214860       10.0801676300      -11.2393021097  PROA      142             0.0000000000
      2253       141  ASP       OD2            36.0129159601        8.6020031706      -12.5963959075  PROA      142             0.0000000000
      2254       141  ASP       C              39.0977184774        7.4352877391      -11.4634874685  PROA      142             0.0000000000
      2255       141  ASP       O              38.8629278442        6.8031816829      -12.4950572879  PROA      142             0.0000000000
      2256       142  ILE       N              39.7318633169        6.9000097394      -10.3949895576  PROA      143             0.0000000000
      2257       142  ILE       HN             39.8873324978        7.4479523792       -9.5781305503  PROA      143             0.0000000000
      2258       142  ILE       CA             40.2428969961        5.5249984644      -10.3049141876  PROA      143             0.0000000000
      2259       142  ILE       HA             40.4289614237        5.1574207883      -11.3031077077  PROA      143             0.0000000000
      2260       142  ILE       CB             41.5266616645        5.5565755537       -9.4874668415  PROA      143             0.0000000000
      2261       142  ILE       HB             41.3040514400        5.9542985569       -8.4744800944  PROA      143             0.0000000000
      2262       142  ILE       CG2            42.1345320757        4.1641938845       -9.3559075380  PROA      143             0.0000000000
      2263       142  ILE       HG21           42.2061253018        3.6829154709      -10.3546900461  PROA      143             0.0000000000
      2264       142  ILE       HG22           41.4951082771        3.5325924012       -8.7028601641  PROA      143             0.0000000000
      2265       142  ILE       HG23           43.1551535555        4.2365107063       -8.9230609451  PROA      143             0.0000000000
      2266       142  ILE       CG1            42.4969473539        6.5918487858      -10.0553057411  PROA      143             0.0000000000
      2267       142  ILE       HG11           41.9483727847        7.5413378253      -10.2319422981  PROA      143             0.0000000000
      2268       142  ILE       HG12           42.8940048325        6.2206672814      -11.0239303418  PROA      143             0.0000000000
      2269       142  ILE       CD             43.6654454350        6.8630010467       -9.1122783366  PROA      143             0.0000000000
      2270       142  ILE       HD1            44.3374849196        5.9791750002       -9.0730935070  PROA      143             0.0000000000
      2271       142  ILE       HD2            43.2856604014        7.0654817830       -8.0880620604  PROA      143             0.0000000000
      2272       142  ILE       HD3            44.2488190228        7.7363794163       -9.4744103307  PROA      143             0.0000000000
      2273       142  ILE       C              39.2132393596        4.5820676564       -9.6429325845  PROA      143             0.0000000000
      2274       142  ILE       O              38.7439936097        4.8740225008       -8.5450233009  PROA      143             0.0000000000
      2275       143  THR       N              38.9181653660        3.4305334887      -10.2858465749  PROA      144             0.0000000000
      2276       143  THR       HN             39.3509944539        3.2034106008      -11.1540518825  PROA      144             0.0000000000
      2277       143  THR       CA             37.9605057432        2.4272861609       -9.7881640997  PROA      144             0.0000000000
      2278       143  THR       HA             37.5885972569        2.7003394438       -8.8133984749  PROA      144             0.0000000000
      2279       143  THR       CB             36.9137840691        2.5380863204      -10.8696972992  PROA      144             0.0000000000
      2280       143  THR       HB             36.5355219039        1.5339703614      -11.1570288895  PROA      144             0.0000000000
      2281       143  THR       OG1            37.5711318082        3.1537783568      -11.9913506619  PROA      144             0.0000000000
      2282       143  THR       HG1            36.8772604623        3.3705376859      -12.6183737465  PROA      144             0.0000000000
      2283       143  THR       CG2            35.7612058173        3.4472760866      -10.4431491278  PROA      144             0.0000000000
      2284       143  THR       HG21           36.1040669443        4.5031199498      -10.3988661273  PROA      144             0.0000000000
      2285       143  THR       HG22           35.3976649481        3.1498885707       -9.4363458688  PROA      144             0.0000000000
      2286       143  THR       HG23           34.9305933458        3.3745786282      -11.1773508048  PROA      144             0.0000000000
      2287       143  THR       C              38.6032122650        1.0375998609       -9.6357918101  PROA      144             0.0000000000
      2288       143  THR       O              37.9286858148        0.0891602422       -9.2247852924  PROA      144             0.0000000000
      2289       144  ASP       N              39.8953287616        0.9224443628       -9.9963804544  PROA      145             0.0000000000
      2290       144  ASP       HN             40.3975798153        1.7162537286      -10.3271968619  PROA      145             0.0000000000
      2291       144  ASP       CA             40.6819108018       -0.3134058383       -9.9508505247  PROA      145             0.0000000000
      2292       144  ASP       HA             40.0913780599       -1.1978921093       -9.8149124321  PROA      145             0.0000000000
      2293       144  ASP       CB             41.0617729007        0.0157566821      -11.4106185957  PROA      145             0.0000000000
      2294       144  ASP       HB1            41.3994686034        1.0715352596      -11.4187732495  PROA      145             0.0000000000
      2295       144  ASP       HB2            40.1330125024       -0.0803350726      -12.0080663238  PROA      145             0.0000000000
      2296       144  ASP       CG             42.1041152191       -0.7558804032      -12.1424359907  PROA      145             0.0000000000
      2297       144  ASP       OD1            42.0553519800       -1.9547132271      -12.1272042150  PROA      145             0.0000000000
      2298       144  ASP       OD2            43.0149168025       -0.1697927465      -12.7235398835  PROA      145             0.0000000000
      2299       144  ASP       C              41.5918030924       -0.3159259271       -8.7248522911  PROA      145             0.0000000000
      2300       144  ASP       O              42.2544915782        0.6941081970       -8.4426200481  PROA      145             0.0000000000
      2301       145  PHE       N              41.6282736371       -1.4578153386       -8.0109556101  PROA      146             0.0000000000
      2302       145  PHE       HN             41.1093096699       -2.2565232626       -8.3027192144  PROA      146             0.0000000000
      2303       145  PHE       CA             42.3994858391       -1.6458118964       -6.7815939735  PROA      146             0.0000000000
      2304       145  PHE       HA             43.1324183696       -0.8549354537       -6.7226145898  PROA      146             0.0000000000
      2305       145  PHE       CB             41.4800320663       -1.6121980218       -5.5537744154  PROA      146             0.0000000000
      2306       145  PHE       HB1            42.0915738403       -1.5899456574       -4.6265788265  PROA      146             0.0000000000
      2307       145  PHE       HB2            40.8194683838       -2.5054088935       -5.5541336023  PROA      146             0.0000000000
      2308       145  PHE       CG             40.5983774776       -0.3859655834       -5.5548666454  PROA      146             0.0000000000
      2309       145  PHE       CD1            41.0976374190        0.8309755940       -5.1099703860  PROA      146             0.0000000000
      2310       145  PHE       HD1            42.1155991821        0.8990120788       -4.7556768355  PROA      146             0.0000000000
      2311       145  PHE       CE1            40.2895504371        1.9614167176       -5.1198848155  PROA      146             0.0000000000
      2312       145  PHE       HE1            40.6795623436        2.9072104893       -4.7738142577  PROA      146             0.0000000000
      2313       145  PHE       CZ             38.9800051356        1.8746674742       -5.5750195999  PROA      146             0.0000000000
      2314       145  PHE       HZ             38.3546395213        2.7549897051       -5.5937266295  PROA      146             0.0000000000
      2315       145  PHE       CD2            39.2833010444       -0.4762304305       -5.9975496383  PROA      146             0.0000000000
      2316       145  PHE       HD2            38.8903176385       -1.4241499347       -6.3343172635  PROA      146             0.0000000000
      2317       145  PHE       CE2            38.4755782853        0.6534958129       -6.0062994699  PROA      146             0.0000000000
      2318       145  PHE       HE2            37.4537598702        0.5829860721       -6.3488113585  PROA      146             0.0000000000
      2319       145  PHE       C              43.1591855918       -2.9744777880       -6.7477083653  PROA      146             0.0000000000
      2320       145  PHE       O              42.7322125269       -3.9478647880       -7.3610889568  PROA      146             0.0000000000
      2321       146  THR       N              44.2521978840       -3.0217685052       -5.9765470869  PROA      147             0.0000000000
      2322       146  THR       HN             44.6158109630       -2.2027782691       -5.5403380455  PROA      147             0.0000000000
      2323       146  THR       CA             44.9920018686       -4.2532122781       -5.7127549367  PROA      147             0.0000000000
      2324       146  THR       HA             44.6547137009       -5.0233711425       -6.3901920949  PROA      147             0.0000000000
      2325       146  THR       CB             46.4569640519       -3.9165345588       -5.9393468935  PROA      147             0.0000000000
      2326       146  THR       HB             47.1014944365       -4.6063150831       -5.3536309649  PROA      147             0.0000000000
      2327       146  THR       OG1            46.6968759953       -2.5703751294       -5.5100474059  PROA      147             0.0000000000
      2328       146  THR       HG1            46.3888305291       -2.0063338325       -6.2231851247  PROA      147             0.0000000000
      2329       146  THR       CG2            46.8974750750       -4.1066910754       -7.3865274413  PROA      147             0.0000000000
      2330       146  THR       HG21           46.3007582575       -3.4514226804       -8.0565075681  PROA      147             0.0000000000
      2331       146  THR       HG22           46.7422576663       -5.1631110656       -7.6933473579  PROA      147             0.0000000000
      2332       146  THR       HG23           47.9706475752       -3.8399415759       -7.4932963035  PROA      147             0.0000000000
      2333       146  THR       C              44.7206538290       -4.5957081228       -4.2444474628  PROA      147             0.0000000000
      2334       146  THR       O              44.5352972752       -3.6899359435       -3.4243964235  PROA      147             0.0000000000
      2335       147  MET       N              44.6863089248       -5.8912610895       -3.9255870891  PROA      148             0.0000000000
      2336       147  MET       HN             44.8334784116       -6.5945630159       -4.6159266791  PROA      148             0.0000000000
      2337       147  MET       CA             44.4377727186       -6.3911863071       -2.5773654711  PROA      148             0.0000000000
      2338       147  MET       HA             44.1660122182       -5.5541484161       -1.9515006136  PROA      148             0.0000000000
      2339       147  MET       CB             43.3123475785       -7.4275952907       -2.6039863774  PROA      148             0.0000000000
      2340       147  MET       HB1            43.5102649622       -8.1541723483       -3.4204370696  PROA      148             0.0000000000
      2341       147  MET       HB2            42.3506798019       -6.9107169269       -2.8082144077  PROA      148             0.0000000000
      2342       147  MET       CG             43.1972826543       -8.1868617982       -1.2798170401  PROA      148             0.0000000000
      2343       147  MET       HG1            42.7091438867       -7.5176983548       -0.5409330018  PROA      148             0.0000000000
      2344       147  MET       HG2            44.2236104481       -8.4125649241       -0.9224402761  PROA      148             0.0000000000
      2345       147  MET       SD             42.2649501135       -9.7193530871       -1.3862664782  PROA      148             0.0000000000
      2346       147  MET       CE             40.6446562438       -9.0177318589       -1.6973411121  PROA      148             0.0000000000
      2347       147  MET       HE1            40.6376629553       -8.4169609999       -2.6318711913  PROA      148             0.0000000000
      2348       147  MET       HE2            40.3475044762       -8.3520480867       -0.8592353898  PROA      148             0.0000000000
      2349       147  MET       HE3            39.8904298353       -9.8262628501       -1.8035268949  PROA      148             0.0000000000
      2350       147  MET       C              45.6931241813       -7.0743341748       -2.0266144420  PROA      148             0.0000000000
      2351       147  MET       O              46.3206266516       -7.8698202475       -2.7309159099  PROA      148             0.0000000000
      2352       148  GLN       N              46.0577231969       -6.7521120239       -0.7733449405  PROA      149             0.0000000000
      2353       148  GLN       HN             45.5425091513       -6.0830594169       -0.2444192813  PROA      149             0.0000000000
      2354       148  GLN       CA             47.2116823069       -7.3335177945       -0.0820622904  PROA      149             0.0000000000
      2355       148  GLN       HA             47.5988202589       -8.1250499445       -0.7061471302  PROA      149             0.0000000000
      2356       148  GLN       CB             48.3148820440       -6.3058825356        0.1977128243  PROA      149             0.0000000000
      2357       148  GLN       HB1            49.2195129414       -6.8546924036        0.5335787151  PROA      149             0.0000000000
      2358       148  GLN       HB2            47.9687344837       -5.6441117286        1.0190510579  PROA      149             0.0000000000
      2359       148  GLN       CG             48.7093081142       -5.4213330068       -0.9918069134  PROA      149             0.0000000000
      2360       148  GLN       HG1            48.7234477532       -6.0257626723       -1.9238839271  PROA      149             0.0000000000
      2361       148  GLN       HG2            49.7185929089       -4.9887998184       -0.8228040918  PROA      149             0.0000000000
      2362       148  GLN       CD             47.6988867035       -4.3027456109       -1.1320488842  PROA      149             0.0000000000
      2363       148  GLN       OE1            47.2316137057       -3.7550000998       -0.1361995981  PROA      149             0.0000000000
      2364       148  GLN       NE2            47.3800232027       -3.9978242826       -2.4001951894  PROA      149             0.0000000000
      2365       148  GLN       HE21           46.6162635541       -3.3805956548       -2.5891396789  PROA      149             0.0000000000
      2366       148  GLN       HE22           47.9063036966       -4.3879574318       -3.1557247835  PROA      149             0.0000000000
      2367       148  GLN       C              46.7046613672       -7.9477021555        1.2313528525  PROA      149             0.0000000000
      2368       148  GLN       O              46.1307481355       -7.2323967728        2.0534305933  PROA      149             0.0000000000
      2369       149  PHE       N              46.8850916124       -9.2703308776        1.4131857156  PROA      150             0.0000000000
      2370       149  PHE       HN             47.3453890541       -9.8320919303        0.7306203336  PROA      150             0.0000000000
      2371       149  PHE       CA             46.4259242457       -9.9816928335        2.6124844679  PROA      150             0.0000000000
      2372       149  PHE       HA             45.4115594654       -9.6721105873        2.8158650280  PROA      150             0.0000000000
      2373       149  PHE       CB             46.4859347157      -11.4934095186        2.4050708539  PROA      150             0.0000000000
      2374       149  PHE       HB1            46.2561260448      -12.0213348526        3.3550866921  PROA      150             0.0000000000
      2375       149  PHE       HB2            47.4904163971      -11.7913366240        2.0358781291  PROA      150             0.0000000000
      2376       149  PHE       CG             45.4619114127      -11.9032684887        1.3755074030  PROA      150             0.0000000000
      2377       149  PHE       CD1            44.1169132962      -11.9455093905        1.7221351179  PROA      150             0.0000000000
      2378       149  PHE       HD1            43.8061285233      -11.6690872368        2.7188307572  PROA      150             0.0000000000
      2379       149  PHE       CE1            43.1731084733      -12.3438555724        0.7844599205  PROA      150             0.0000000000
      2380       149  PHE       HE1            42.1274743657      -12.3787441627        1.0524747403  PROA      150             0.0000000000
      2381       149  PHE       CZ             43.5734897076      -12.6977713396       -0.4991036723  PROA      150             0.0000000000
      2382       149  PHE       HZ             42.8401421114      -13.0192330260       -1.2238543803  PROA      150             0.0000000000
      2383       149  PHE       CD2            45.8613978760      -12.2414507726        0.0890015505  PROA      150             0.0000000000
      2384       149  PHE       HD2            46.9059141766      -12.1962395381       -0.1818148866  PROA      150             0.0000000000
      2385       149  PHE       CE2            44.9162006650      -12.6381127830       -0.8497803634  PROA      150             0.0000000000
      2386       149  PHE       HE2            45.2254935082      -12.8996875107       -1.8509378275  PROA      150             0.0000000000
      2387       149  PHE       C              47.1870047733       -9.5954703187        3.8763541604  PROA      150             0.0000000000
      2388       149  PHE       O              48.4023428663       -9.4023077813        3.8303590089  PROA      150             0.0000000000
      2389       150  VAL       N              46.4642059371       -9.5198758342        5.0091923289  PROA      151             0.0000000000
      2390       150  VAL       HN             45.4836801115       -9.6944815918        4.9956493070  PROA      151             0.0000000000
      2391       150  VAL       CA             47.0051434575       -9.1881603105        6.3333533502  PROA      151             0.0000000000
      2392       150  VAL       HA             48.0508023450       -8.9451519267        6.2162902194  PROA      151             0.0000000000
      2393       150  VAL       CB             46.2510809313       -8.0074764024        6.9427433861  PROA      151             0.0000000000
      2394       150  VAL       HB             45.1626952055       -8.2295935052        6.9420883875  PROA      151             0.0000000000
      2395       150  VAL       CG1            46.7090794187       -7.7414272908        8.3770408642  PROA      151             0.0000000000
      2396       150  VAL       HG11           47.8104587609       -7.8646124585        8.4552070909  PROA      151             0.0000000000
      2397       150  VAL       HG12           46.2217042384       -8.4608737065        9.0692232025  PROA      151             0.0000000000
      2398       150  VAL       HG13           46.4465790539       -6.7027965258        8.6713090973  PROA      151             0.0000000000
      2399       150  VAL       CG2            46.3904661989       -6.7726059223        6.0506045827  PROA      151             0.0000000000
      2400       150  VAL       HG21           45.9730625683       -6.9809590156        5.0422969919  PROA      151             0.0000000000
      2401       150  VAL       HG22           47.4629160120       -6.5037406002        5.9418988450  PROA      151             0.0000000000
      2402       150  VAL       HG23           45.8342638163       -5.9199730215        6.4954755152  PROA      151             0.0000000000
      2403       150  VAL       C              46.9289979155      -10.4259385323        7.2399932622  PROA      151             0.0000000000
      2404       150  VAL       OT1            46.4457876758      -11.4844407883        6.7565878028  PROA      151             0.0000000000
      2405       150  VAL       OT2            47.3535661887      -10.3206864234        8.4216293208  PROA      151             0.0000000000
      2406       151  GLN       N               2.8770218005       -0.9995588585      -18.8759164981  PROB      1               0.0000000000
      2407       151  GLN       HT1             2.1193919136       -1.6602116034      -18.6092052214  PROB      1               0.0000000000
      2408       151  GLN       HT2             2.6511425744       -0.5652320547      -19.7934885328  PROB      1               0.0000000000
      2409       151  GLN       HT3             2.9600482209       -0.2570040978      -18.1525088145  PROB      1               0.0000000000
      2410       151  GLN       CA              4.1442823236       -1.7249602210      -18.9782181594  PROB      1               0.0000000000
      2411       151  GLN       HA              4.0922897647       -2.3633238152      -19.8476556337  PROB      1               0.0000000000
      2412       151  GLN       CB              5.3067556064       -0.7412724882      -19.1037383220  PROB      1               0.0000000000
      2413       151  GLN       HB1             6.2509555421       -1.3173981196      -19.2032465368  PROB      1               0.0000000000
      2414       151  GLN       HB2             5.3552191077       -0.1281691734      -18.1790266041  PROB      1               0.0000000000
      2415       151  GLN       CG              5.1754082407        0.1950052579      -20.3057274449  PROB      1               0.0000000000
      2416       151  GLN       HG1             4.1986093005        0.7229185326      -20.2674359673  PROB      1               0.0000000000
      2417       151  GLN       HG2             5.2364150670       -0.3903622129      -21.2480214138  PROB      1               0.0000000000
      2418       151  GLN       CD              6.2979082384        1.2113570486      -20.2716130379  PROB      1               0.0000000000
      2419       151  GLN       OE1             7.4376652320        0.9269714565      -19.9345242802  PROB      1               0.0000000000
      2420       151  GLN       NE2             5.9196534351        2.4408943506      -20.6290404105  PROB      1               0.0000000000
      2421       151  GLN       HE21            6.5866316852        3.1858935802      -20.6398182483  PROB      1               0.0000000000
      2422       151  GLN       HE22            4.9693675014        2.6168017742      -20.8859707951  PROB      1               0.0000000000
      2423       151  GLN       C               4.3716574472       -2.6499212103      -17.7975972543  PROB      1               0.0000000000
      2424       151  GLN       O               4.6758369164       -3.8288934702      -17.9269234348  PROB      1               0.0000000000
      2425       152  VAL       N               4.1935315135       -2.0329561502      -16.6255758098  PROB      2               0.0000000000
      2426       152  VAL       HN              3.9938761379       -1.0606615165      -16.5332344851  PROB      2               0.0000000000
      2427       152  VAL       CA              4.2966880742       -2.8255511046      -15.4107206900  PROB      2               0.0000000000
      2428       152  VAL       HA              4.6326455836       -3.8149694953      -15.6833990779  PROB      2               0.0000000000
      2429       152  VAL       CB              5.2858062321       -2.1765860154      -14.4269709338  PROB      2               0.0000000000
      2430       152  VAL       HB              4.9459531363       -1.1430872355      -14.2032752106  PROB      2               0.0000000000
      2431       152  VAL       CG1             5.3931322284       -2.9591847975      -13.1154064952  PROB      2               0.0000000000
      2432       152  VAL       HG11            5.5673699407       -4.0359490238      -13.3264539313  PROB      2               0.0000000000
      2433       152  VAL       HG12            4.4498107116       -2.8592106582      -12.5371299280  PROB      2               0.0000000000
      2434       152  VAL       HG13            6.2435772999       -2.5735850097      -12.5134845031  PROB      2               0.0000000000
      2435       152  VAL       CG2             6.6614570266       -1.9860710890      -15.0708396739  PROB      2               0.0000000000
      2436       152  VAL       HG21            6.5775321685       -1.3305717522      -15.9639232297  PROB      2               0.0000000000
      2437       152  VAL       HG22            7.0692499022       -2.9691417912      -15.3894790713  PROB      2               0.0000000000
      2438       152  VAL       HG23            7.3557664616       -1.5103324593      -14.3456767505  PROB      2               0.0000000000
      2439       152  VAL       C               2.9246900885       -2.9634166166      -14.7889131411  PROB      2               0.0000000000
      2440       152  VAL       O               2.2319706903       -1.9874374446      -14.5338788469  PROB      2               0.0000000000
      2441       153  GLN       N               2.5646229166       -4.2227601085      -14.5563306801  PROB      3               0.0000000000
      2442       153  GLN       HN              2.9859427674       -5.0127032417      -14.9947351857  PROB      3               0.0000000000
      2443       153  GLN       CA              1.4917646186       -4.4622364862      -13.6053048461  PROB      3               0.0000000000
      2444       153  GLN       HA              1.0049613309       -3.5181817984      -13.4106861834  PROB      3               0.0000000000
      2445       153  GLN       CB              0.4822238832       -5.4728464589      -14.1477815615  PROB      3               0.0000000000
      2446       153  GLN       HB1            -0.3338973019       -5.5837700711      -13.4032194176  PROB      3               0.0000000000
      2447       153  GLN       HB2             0.9967353601       -6.4495114245      -14.2666685154  PROB      3               0.0000000000
      2448       153  GLN       CG             -0.1413414424       -5.0937071023      -15.4888832105  PROB      3               0.0000000000
      2449       153  GLN       HG1             0.3443215250       -4.1773590775      -15.8873149128  PROB      3               0.0000000000
      2450       153  GLN       HG2            -1.2285082729       -4.9036781027      -15.3613398701  PROB      3               0.0000000000
      2451       153  GLN       CD              0.0616930225       -6.2377847852      -16.4616037569  PROB      3               0.0000000000
      2452       153  GLN       OE1             0.8171635800       -6.1487608739      -17.4211781313  PROB      3               0.0000000000
      2453       153  GLN       NE2            -0.6451378191       -7.3353719923      -16.1827086436  PROB      3               0.0000000000
      2454       153  GLN       HE21           -1.1285717998       -7.4105656501      -15.3105633001  PROB      3               0.0000000000
      2455       153  GLN       HE22           -0.6911851969       -8.0823721769      -16.8459358772  PROB      3               0.0000000000
      2456       153  GLN       C               2.1325298718       -5.0686758281      -12.3850662568  PROB      3               0.0000000000
      2457       153  GLN       O               3.1042243659       -5.8051517346      -12.5073448291  PROB      3               0.0000000000
      2458       154  LEU       N               1.5399928149       -4.7716852629      -11.2291923707  PROB      4               0.0000000000
      2459       154  LEU       HN              1.0039791195       -3.9492919990      -11.0580909242  PROB      4               0.0000000000
      2460       154  LEU       CA              1.7055708164       -5.7393314853      -10.1550519172  PROB      4               0.0000000000
      2461       154  LEU       HA              2.2995484486       -6.5540992165      -10.5413354226  PROB      4               0.0000000000
      2462       154  LEU       CB              2.3853180563       -5.1427328069       -8.9177860982  PROB      4               0.0000000000
      2463       154  LEU       HB1             2.3739139855       -5.9054512122       -8.1109621610  PROB      4               0.0000000000
      2464       154  LEU       HB2             1.7977483798       -4.2603346575       -8.5876805615  PROB      4               0.0000000000
      2465       154  LEU       CG              3.8343504536       -4.7003054122       -9.1423169689  PROB      4               0.0000000000
      2466       154  LEU       HG              4.2473419940       -5.2472179788      -10.0163929999  PROB      4               0.0000000000
      2467       154  LEU       CD1             3.9426997659       -3.1978366323       -9.4002413611  PROB      4               0.0000000000
      2468       154  LEU       HD11            3.5451783654       -2.6315750374       -8.5309626128  PROB      4               0.0000000000
      2469       154  LEU       HD12            3.3523799318       -2.9252652974      -10.3010640192  PROB      4               0.0000000000
      2470       154  LEU       HD13            5.0066704260       -2.9157587787       -9.5507492336  PROB      4               0.0000000000
      2471       154  LEU       CD2             4.7514768291       -5.1459054919       -8.0042322707  PROB      4               0.0000000000
      2472       154  LEU       HD21            4.7427940438       -6.2535419432       -7.9182840247  PROB      4               0.0000000000
      2473       154  LEU       HD22            4.3997380162       -4.7128383171       -7.0435102868  PROB      4               0.0000000000
      2474       154  LEU       HD23            5.7924251178       -4.8139123266       -8.2053822128  PROB      4               0.0000000000
      2475       154  LEU       C               0.3151971324       -6.2274658223       -9.8335260427  PROB      4               0.0000000000
      2476       154  LEU       O              -0.6299634382       -5.4497236851       -9.8273080111  PROB      4               0.0000000000
      2477       155  GLN       N               0.2168000984       -7.5433323004       -9.6384787778  PROB      5               0.0000000000
      2478       155  GLN       HN              0.9933385394       -8.1682942115       -9.6351344831  PROB      5               0.0000000000
      2479       155  GLN       CA             -1.1127585673       -8.0971850707       -9.4166706102  PROB      5               0.0000000000
      2480       155  GLN       HA             -1.6983786507       -7.3590918921       -8.8890155664  PROB      5               0.0000000000
      2481       155  GLN       CB             -1.7829690912       -8.4539465480      -10.7518403006  PROB      5               0.0000000000
      2482       155  GLN       HB1            -2.0609887724       -7.5088404789      -11.2637754280  PROB      5               0.0000000000
      2483       155  GLN       HB2            -2.7061684986       -9.0306085675      -10.5332956390  PROB      5               0.0000000000
      2484       155  GLN       CG             -0.9182714346       -9.2798719145      -11.7087202573  PROB      5               0.0000000000
      2485       155  GLN       HG1            -0.7155089183      -10.2787903723      -11.2667423645  PROB      5               0.0000000000
      2486       155  GLN       HG2             0.0462489590       -8.7591735618      -11.8900178501  PROB      5               0.0000000000
      2487       155  GLN       CD             -1.6511553644       -9.4506916505      -13.0209179418  PROB      5               0.0000000000
      2488       155  GLN       OE1            -1.7300767450       -8.5601979004      -13.8552477907  PROB      5               0.0000000000
      2489       155  GLN       NE2            -2.1941055582      -10.6610320694      -13.1776187955  PROB      5               0.0000000000
      2490       155  GLN       HE21           -2.7012726826      -10.8773240779      -14.0118845056  PROB      5               0.0000000000
      2491       155  GLN       HE22           -2.0934091089      -11.3508413809      -12.4606645858  PROB      5               0.0000000000
      2492       155  GLN       C              -1.0732501568       -9.2619445145       -8.4558696299  PROB      5               0.0000000000
      2493       155  GLN       O              -0.3062570906      -10.2090128497       -8.6013247940  PROB      5               0.0000000000
      2494       156  GLU       N              -1.9144454466       -9.1215034838       -7.4368216422  PROB      6               0.0000000000
      2495       156  GLU       HN             -2.6416458103       -8.4399917924       -7.4118154436  PROB      6               0.0000000000
      2496       156  GLU       CA             -1.7784696713      -10.0020880223       -6.2905357009  PROB      6               0.0000000000
      2497       156  GLU       HA             -0.8492823928      -10.5424585234       -6.3941838674  PROB      6               0.0000000000
      2498       156  GLU       CB             -1.7846676655       -9.2046827930       -4.9825248121  PROB      6               0.0000000000
      2499       156  GLU       HB1            -1.4249358217       -9.8741983111       -4.1736244546  PROB      6               0.0000000000
      2500       156  GLU       HB2            -2.8330994480       -8.9101403474       -4.7680175580  PROB      6               0.0000000000
      2501       156  GLU       CG             -0.9252335673       -7.9353747025       -4.9598752616  PROB      6               0.0000000000
      2502       156  GLU       HG1            -0.0423744233       -8.0908193355       -5.6155294337  PROB      6               0.0000000000
      2503       156  GLU       HG2            -0.5803677905       -7.7568165895       -3.9193608255  PROB      6               0.0000000000
      2504       156  GLU       CD             -1.6636104721       -6.6884906786       -5.4396062043  PROB      6               0.0000000000
      2505       156  GLU       OE1            -2.6509706922       -6.7710789618       -6.1672578869  PROB      6               0.0000000000
      2506       156  GLU       OE2            -1.2534816414       -5.5980514486       -5.0642362161  PROB      6               0.0000000000
      2507       156  GLU       C              -2.8449415457      -11.0668363876       -6.2293420759  PROB      6               0.0000000000
      2508       156  GLU       O              -4.0278124381      -10.8415803826       -6.4630195979  PROB      6               0.0000000000
      2509       157  SER       N              -2.3709749079      -12.2586638276       -5.8744068995  PROB      7               0.0000000000
      2510       157  SER       HN             -1.4024884685      -12.4720636921       -5.7747143743  PROB      7               0.0000000000
      2511       157  SER       CA             -3.3394277325      -13.3105440725       -5.6178682532  PROB      7               0.0000000000
      2512       157  SER       HA             -4.3288971107      -12.8924186542       -5.7288245395  PROB      7               0.0000000000
      2513       157  SER       CB             -3.1328201305      -14.4666266148       -6.6025100430  PROB      7               0.0000000000
      2514       157  SER       HB1            -3.4451778680      -14.1496137905       -7.6204307922  PROB      7               0.0000000000
      2515       157  SER       HB2            -3.7408153205      -15.3403438260       -6.2844106525  PROB      7               0.0000000000
      2516       157  SER       OG             -1.7542716841      -14.8577416842       -6.6460437502  PROB      7               0.0000000000
      2517       157  SER       HG1            -1.2676559799      -14.0808001539       -6.9309420040  PROB      7               0.0000000000
      2518       157  SER       C              -3.2736057917      -13.7631879793       -4.1766496835  PROB      7               0.0000000000
      2519       157  SER       O              -2.2051016276      -13.8489394887       -3.5768509423  PROB      7               0.0000000000
      2520       158  GLY       N              -4.4658733391      -14.0510178743       -3.6558800157  PROB      8               0.0000000000
      2521       158  GLY       HN             -5.3259305626      -13.8536356716       -4.1199291492  PROB      8               0.0000000000
      2522       158  GLY       CA             -4.5463211758      -14.6838047902       -2.3490476375  PROB      8               0.0000000000
      2523       158  GLY       HA1            -4.5529523287      -13.9201127534       -1.5857319664  PROB      8               0.0000000000
      2524       158  GLY       HA2            -3.6948453670      -15.3347317626       -2.2178861470  PROB      8               0.0000000000
      2525       158  GLY       C              -5.8258696085      -15.4817094951       -2.3004174992  PROB      8               0.0000000000
      2526       158  GLY       O              -6.8299318819      -15.0873744182       -2.8803561152  PROB      8               0.0000000000
      2527       159  PRO       N              -5.7582485145      -16.6452565694       -1.6207200714  PROB      9               0.0000000000
      2528       159  PRO       CD             -4.5785258119      -17.1883566819       -0.9577731559  PROB      9               0.0000000000
      2529       159  PRO       HD1            -4.2542586371      -16.5030621887       -0.1464433347  PROB      9               0.0000000000
      2530       159  PRO       HD2            -3.7585043982      -17.3169303623       -1.6953824777  PROB      9               0.0000000000
      2531       159  PRO       CA             -6.9183711919      -17.5445421584       -1.5883811987  PROB      9               0.0000000000
      2532       159  PRO       HA             -7.4571894979      -17.5146428720       -2.5224280582  PROB      9               0.0000000000
      2533       159  PRO       CB             -6.2475839840      -18.8848340270       -1.2633454642  PROB      9               0.0000000000
      2534       159  PRO       HB1            -5.9281417174      -19.3996195685       -2.1945278089  PROB      9               0.0000000000
      2535       159  PRO       HB2            -6.9446974107      -19.5478421765       -0.7078266628  PROB      9               0.0000000000
      2536       159  PRO       CG             -5.0355690370      -18.5297966324       -0.3992139831  PROB      9               0.0000000000
      2537       159  PRO       HG1            -5.3199575681      -18.4410963918        0.6708625463  PROB      9               0.0000000000
      2538       159  PRO       HG2            -4.2372824765      -19.2960193072       -0.4964236959  PROB      9               0.0000000000
      2539       159  PRO       C              -8.0329388358      -17.1495996526       -0.6169835539  PROB      9               0.0000000000
      2540       159  PRO       O              -8.4889065970      -17.9477624812        0.1922942104  PROB      9               0.0000000000
      2541       160  GLY       N              -8.4771058738      -15.8869687926       -0.7471524970  PROB      10              0.0000000000
      2542       160  GLY       HN             -8.0153909867      -15.2230966582       -1.3300391404  PROB      10              0.0000000000
      2543       160  GLY       CA             -9.6660201182      -15.4032610049       -0.0431988795  PROB      10              0.0000000000
      2544       160  GLY       HA1           -10.5181052302      -15.7549275566       -0.6047856017  PROB      10              0.0000000000
      2545       160  GLY       HA2            -9.6197833028      -14.3251882119       -0.0700178689  PROB      10              0.0000000000
      2546       160  GLY       C              -9.8640923967      -15.8205630713        1.4052165851  PROB      10              0.0000000000
      2547       160  GLY       O              -9.2860852265      -15.2712418170        2.3353019955  PROB      10              0.0000000000
      2548       161  LEU       N             -10.7694098003      -16.7966509879        1.5485720101  PROB      11              0.0000000000
      2549       161  LEU       HN            -11.1326653621      -17.3219601473        0.7830091823  PROB      11              0.0000000000
      2550       161  LEU       CA            -11.2648868060      -17.1273271924        2.8804225214  PROB      11              0.0000000000
      2551       161  LEU       HA            -11.1087910652      -16.2750221349        3.5249408368  PROB      11              0.0000000000
      2552       161  LEU       CB            -12.7525711605      -17.4700617089        2.7875445764  PROB      11              0.0000000000
      2553       161  LEU       HB1           -12.8497396276      -18.4381038000        2.2529736990  PROB      11              0.0000000000
      2554       161  LEU       HB2           -13.2515803552      -16.6773012858        2.1918651666  PROB      11              0.0000000000
      2555       161  LEU       CG            -13.4869033627      -17.5912233342        4.1252119780  PROB      11              0.0000000000
      2556       161  LEU       HG            -13.1231417293      -18.5004007730        4.6490242693  PROB      11              0.0000000000
      2557       161  LEU       CD1           -13.2790155272      -16.3862936267        5.0376839217  PROB      11              0.0000000000
      2558       161  LEU       HD11          -13.3012055462      -15.4483731600        4.4425924991  PROB      11              0.0000000000
      2559       161  LEU       HD12          -12.2933149975      -16.4614599906        5.5446341995  PROB      11              0.0000000000
      2560       161  LEU       HD13          -14.0882462686      -16.3433881040        5.7976568317  PROB      11              0.0000000000
      2561       161  LEU       CD2           -14.9654168395      -17.8720193522        3.9009052789  PROB      11              0.0000000000
      2562       161  LEU       HD21          -15.0949024292      -18.5893950032        3.0624980644  PROB      11              0.0000000000
      2563       161  LEU       HD22          -15.4949524439      -16.9292218413        3.6459954955  PROB      11              0.0000000000
      2564       161  LEU       HD23          -15.4096942640      -18.3144117308        4.8180533881  PROB      11              0.0000000000
      2565       161  LEU       C             -10.4722974461      -18.2106783694        3.5886967153  PROB      11              0.0000000000
      2566       161  LEU       O             -10.9601271290      -19.3003883387        3.8940954438  PROB      11              0.0000000000
      2567       162  VAL       N              -9.2131097602      -17.8512123324        3.8517490670  PROB      12              0.0000000000
      2568       162  VAL       HN             -8.8214476797      -16.9675725380        3.6079971448  PROB      12              0.0000000000
      2569       162  VAL       CA             -8.3595595142      -18.8160791181        4.5398435834  PROB      12              0.0000000000
      2570       162  VAL       HA             -8.4974287846      -19.7779757986        4.0688024248  PROB      12              0.0000000000
      2571       162  VAL       CB             -6.8871148872      -18.3960381781        4.4668406446  PROB      12              0.0000000000
      2572       162  VAL       HB             -6.2694591999      -19.1041084472        5.0595345622  PROB      12              0.0000000000
      2573       162  VAL       CG1            -6.4167384566      -18.4006295884        3.0168944620  PROB      12              0.0000000000
      2574       162  VAL       HG11           -6.8955582320      -17.5686655959        2.4575300568  PROB      12              0.0000000000
      2575       162  VAL       HG12           -6.6953091871      -19.3606020052        2.5320177686  PROB      12              0.0000000000
      2576       162  VAL       HG13           -5.3145618900      -18.2671087636        2.9764827541  PROB      12              0.0000000000
      2577       162  VAL       CG2            -6.6256708195      -17.0590117794        5.1551381157  PROB      12              0.0000000000
      2578       162  VAL       HG21           -6.9040096004      -17.1214802553        6.2288914451  PROB      12              0.0000000000
      2579       162  VAL       HG22           -7.2341964244      -16.2620697005        4.6767721347  PROB      12              0.0000000000
      2580       162  VAL       HG23           -5.5475547156      -16.8008181905        5.0826409578  PROB      12              0.0000000000
      2581       162  VAL       C              -8.7993458913      -19.1139146432        5.9654546603  PROB      12              0.0000000000
      2582       162  VAL       O              -9.8540147459      -18.6839486190        6.4295708367  PROB      12              0.0000000000
      2583       163  LYS       N              -7.9670359463      -19.9114060463        6.6349930217  PROB      13              0.0000000000
      2584       163  LYS       HN             -7.1174377824      -20.2636509414        6.2501801092  PROB      13              0.0000000000
      2585       163  LYS       CA             -8.2948241752      -20.3002133594        7.9972120754  PROB      13              0.0000000000
      2586       163  LYS       HA             -9.1474744009      -19.7225766910        8.3220468924  PROB      13              0.0000000000
      2587       163  LYS       CB             -8.6133725239      -21.8015151375        8.0262107084  PROB      13              0.0000000000
      2588       163  LYS       HB1            -8.8420569011      -22.1027136311        9.0705857781  PROB      13              0.0000000000
      2589       163  LYS       HB2            -7.7238402086      -22.3669196124        7.6758018003  PROB      13              0.0000000000
      2590       163  LYS       CG             -9.8092549535      -22.1490695585        7.1332912613  PROB      13              0.0000000000
      2591       163  LYS       HG1            -9.8519565555      -23.2511199919        7.0018168912  PROB      13              0.0000000000
      2592       163  LYS       HG2            -9.6665806202      -21.6738232525        6.1396066644  PROB      13              0.0000000000
      2593       163  LYS       CD            -11.1337008983      -21.6693973991        7.7260294488  PROB      13              0.0000000000
      2594       163  LYS       HD1           -10.9511820822      -20.7215758102        8.2750262772  PROB      13              0.0000000000
      2595       163  LYS       HD2           -11.4972206080      -22.4360646571        8.4423751309  PROB      13              0.0000000000
      2596       163  LYS       CE            -12.2259065524      -21.4234081039        6.6824581404  PROB      13              0.0000000000
      2597       163  LYS       HE1           -13.2290522257      -21.5679249223        7.1373349964  PROB      13              0.0000000000
      2598       163  LYS       HE2           -12.0942282845      -22.1126377962        5.8212249712  PROB      13              0.0000000000
      2599       163  LYS       NZ            -12.1434877919      -20.0433405231        6.1823405341  PROB      13              0.0000000000
      2600       163  LYS       HZ1           -11.6552284718      -20.0354196087        5.2641139306  PROB      13              0.0000000000
      2601       163  LYS       HZ2           -11.6144978620      -19.4595774471        6.8613029493  PROB      13              0.0000000000
      2602       163  LYS       HZ3           -13.1027406178      -19.6580972299        6.0682298106  PROB      13              0.0000000000
      2603       163  LYS       C              -7.1314493690      -19.9557550816        8.9001149247  PROB      13              0.0000000000
      2604       163  LYS       O              -5.9737911932      -20.0767349128        8.5118850592  PROB      13              0.0000000000
      2605       164  PRO       N              -7.4653249655      -19.4982393476       10.1311614060  PROB      14              0.0000000000
      2606       164  PRO       CD             -8.7981316435      -19.1820236657       10.6347644258  PROB      14              0.0000000000
      2607       164  PRO       HD1            -9.3512467261      -20.1182786603       10.8587880615  PROB      14              0.0000000000
      2608       164  PRO       HD2            -9.3552126588      -18.5828592105        9.8841919796  PROB      14              0.0000000000
      2609       164  PRO       CA             -6.4100468974      -19.2728100914       11.1244644058  PROB      14              0.0000000000
      2610       164  PRO       HA             -5.7511283082      -18.4808509040       10.8057131135  PROB      14              0.0000000000
      2611       164  PRO       CB             -7.2091942192      -18.9739305792       12.3967755294  PROB      14              0.0000000000
      2612       164  PRO       HB1            -6.6672576030      -18.2497741049       13.0417381699  PROB      14              0.0000000000
      2613       164  PRO       HB2            -7.3909076991      -19.9043525563       12.9758867958  PROB      14              0.0000000000
      2614       164  PRO       CG             -8.5263146182      -18.3781076845       11.9001811951  PROB      14              0.0000000000
      2615       164  PRO       HG1            -9.3375701527      -18.5132510890       12.6465871180  PROB      14              0.0000000000
      2616       164  PRO       HG2            -8.4207392862      -17.2954655129       11.6759918525  PROB      14              0.0000000000
      2617       164  PRO       C              -5.4678418411      -20.4592381641       11.2581358700  PROB      14              0.0000000000
      2618       164  PRO       O              -5.8626898167      -21.5988834536       11.0452751405  PROB      14              0.0000000000
      2619       165  SER       N              -4.2115614681      -20.1203429258       11.5721528150  PROB      15              0.0000000000
      2620       165  SER       HN             -3.9878161064      -19.1756763024       11.7939917581  PROB      15              0.0000000000
      2621       165  SER       CA             -3.0680319267      -21.0390351531       11.6277475935  PROB      15              0.0000000000
      2622       165  SER       HA             -2.2161803585      -20.4641687735       11.9584277603  PROB      15              0.0000000000
      2623       165  SER       CB             -3.2658882454      -22.2489972982       12.5672014160  PROB      15              0.0000000000
      2624       165  SER       HB1            -3.7894198832      -21.9145930186       13.4881201173  PROB      15              0.0000000000
      2625       165  SER       HB2            -2.2731136598      -22.6678691521       12.8372900027  PROB      15              0.0000000000
      2626       165  SER       OG             -4.0426130783      -23.2895154846       11.9618895644  PROB      15              0.0000000000
      2627       165  SER       HG1            -4.8275185074      -22.8632327813       11.6100280515  PROB      15              0.0000000000
      2628       165  SER       C              -2.4219153746      -21.4322845543       10.3058692672  PROB      15              0.0000000000
      2629       165  SER       O              -1.2409281502      -21.7596436190       10.2636529383  PROB      15              0.0000000000
      2630       166  GLN       N              -3.2041650842      -21.3478673481        9.2155885111  PROB      16              0.0000000000
      2631       166  GLN       HN             -4.1645934672      -21.0821823873        9.2250779652  PROB      16              0.0000000000
      2632       166  GLN       CA             -2.5768911213      -21.6747534975        7.9334704117  PROB      16              0.0000000000
      2633       166  GLN       HA             -2.0639388884      -22.6185195690        8.0444800952  PROB      16              0.0000000000
      2634       166  GLN       CB             -3.6213151129      -21.7682303230        6.8237125062  PROB      16              0.0000000000
      2635       166  GLN       HB1            -3.1057970789      -22.0202984840        5.8729731074  PROB      16              0.0000000000
      2636       166  GLN       HB2            -4.1120868232      -20.7779731944        6.7153771330  PROB      16              0.0000000000
      2637       166  GLN       CG             -4.6977957390      -22.8185041661        7.0866864898  PROB      16              0.0000000000
      2638       166  GLN       HG1            -5.2198203921      -22.5957195044        8.0417612520  PROB      16              0.0000000000
      2639       166  GLN       HG2            -4.2361903441      -23.8270451470        7.1505307903  PROB      16              0.0000000000
      2640       166  GLN       CD             -5.6935560242      -22.7894874565        5.9475998008  PROB      16              0.0000000000
      2641       166  GLN       OE1            -6.1303564162      -21.7482528980        5.4748620175  PROB      16              0.0000000000
      2642       166  GLN       NE2            -6.0372454586      -24.0005711529        5.5074477215  PROB      16              0.0000000000
      2643       166  GLN       HE21           -6.6904802334      -24.0926517387        4.7559122966  PROB      16              0.0000000000
      2644       166  GLN       HE22           -5.6417196206      -24.8165984708        5.9289435435  PROB      16              0.0000000000
      2645       166  GLN       C              -1.4876214777      -20.7062436093        7.5046799733  PROB      16              0.0000000000
      2646       166  GLN       O              -1.5019597161      -19.5257267801        7.8328193203  PROB      16              0.0000000000
      2647       167  THR       N              -0.5507745945      -21.2570458006        6.7293233692  PROB      17              0.0000000000
      2648       167  THR       HN             -0.4737782777      -22.2354437915        6.5548444633  PROB      17              0.0000000000
      2649       167  THR       CA              0.4179349410      -20.3693996983        6.1005521605  PROB      17              0.0000000000
      2650       167  THR       HA              0.5618737237      -19.5117471437        6.7407929806  PROB      17              0.0000000000
      2651       167  THR       CB              1.7333268067      -21.1248190223        5.9046647319  PROB      17              0.0000000000
      2652       167  THR       HB              1.6222639257      -21.8797018087        5.0971384937  PROB      17              0.0000000000
      2653       167  THR       OG1             2.0758212595      -21.7908611895        7.1266448387  PROB      17              0.0000000000
      2654       167  THR       HG1             2.9025112027      -22.2481217512        6.9560678281  PROB      17              0.0000000000
      2655       167  THR       CG2             2.8815126314      -20.2210447556        5.4469056395  PROB      17              0.0000000000
      2656       167  THR       HG21            3.0659384143      -19.4264351486        6.2011626932  PROB      17              0.0000000000
      2657       167  THR       HG22            2.6211088544      -19.7390811876        4.4803886491  PROB      17              0.0000000000
      2658       167  THR       HG23            3.8097877480      -20.8197778857        5.3282546913  PROB      17              0.0000000000
      2659       167  THR       C              -0.1078247664      -19.7776742237        4.8026847972  PROB      17              0.0000000000
      2660       167  THR       O              -0.2509451975      -20.4432361735        3.7828741123  PROB      17              0.0000000000
      2661       168  LEU       N              -0.4185317145      -18.4797433113        4.8971651601  PROB      18              0.0000000000
      2662       168  LEU       HN             -0.2624646694      -17.9454099349        5.7242873806  PROB      18              0.0000000000
      2663       168  LEU       CA             -1.0134258898      -17.7791996040        3.7624205040  PROB      18              0.0000000000
      2664       168  LEU       HA             -1.9025244098      -18.3110958437        3.4578368046  PROB      18              0.0000000000
      2665       168  LEU       CB             -1.3548746189      -16.3533633101        4.1923247126  PROB      18              0.0000000000
      2666       168  LEU       HB1            -0.4028500161      -15.8404020801        4.4412353584  PROB      18              0.0000000000
      2667       168  LEU       HB2            -1.9802882570      -16.4187884558        5.1066626746  PROB      18              0.0000000000
      2668       168  LEU       CG             -2.1010079944      -15.4802481779        3.1824752428  PROB      18              0.0000000000
      2669       168  LEU       HG             -1.4167396752      -15.2430202479        2.3404686714  PROB      18              0.0000000000
      2670       168  LEU       CD1            -3.3506248323      -16.1585966000        2.6245154084  PROB      18              0.0000000000
      2671       168  LEU       HD11           -4.0576982612      -16.3936103592        3.4486129143  PROB      18              0.0000000000
      2672       168  LEU       HD12           -3.0714102734      -17.1059385272        2.1157555398  PROB      18              0.0000000000
      2673       168  LEU       HD13           -3.8580995622      -15.4823852011        1.9037785333  PROB      18              0.0000000000
      2674       168  LEU       CD2            -2.4217674735      -14.1129579986        3.7854959076  PROB      18              0.0000000000
      2675       168  LEU       HD21           -1.5083619941      -13.6717299069        4.2386285607  PROB      18              0.0000000000
      2676       168  LEU       HD22           -3.1939038670      -14.2204824229        4.5770121668  PROB      18              0.0000000000
      2677       168  LEU       HD23           -2.7912219237      -13.4274661707        2.9931207036  PROB      18              0.0000000000
      2678       168  LEU       C              -0.1507821311      -17.7820702277        2.5137089660  PROB      18              0.0000000000
      2679       168  LEU       O               0.9306113300      -17.2078335925        2.4661750916  PROB      18              0.0000000000
      2680       169  SER       N              -0.6912322272      -18.4489830694        1.4902496580  PROB      19              0.0000000000
      2681       169  SER       HN             -1.5487145102      -18.9549640429        1.5345568847  PROB      19              0.0000000000
      2682       169  SER       CA              0.0372890910      -18.4232935847        0.2314638386  PROB      19              0.0000000000
      2683       169  SER       HA              1.0657717213      -18.1720497124        0.4442337340  PROB      19              0.0000000000
      2684       169  SER       CB             -0.0457759104      -19.7853443667       -0.4627233644  PROB      19              0.0000000000
      2685       169  SER       HB1            -0.9754311306      -19.8406158965       -1.0684780391  PROB      19              0.0000000000
      2686       169  SER       HB2            -0.0521791706      -20.5939323104        0.2991145660  PROB      19              0.0000000000
      2687       169  SER       OG              1.0846768513      -19.9766545735       -1.3312640705  PROB      19              0.0000000000
      2688       169  SER       HG1             0.8920417632      -20.7631264819       -1.8469710223  PROB      19              0.0000000000
      2689       169  SER       C              -0.3984735446      -17.2947665168       -0.6826059523  PROB      19              0.0000000000
      2690       169  SER       O              -1.2335615652      -17.4512517101       -1.5624891162  PROB      19              0.0000000000
      2691       170  LEU       N               0.2317863329      -16.1423460808       -0.4410741212  PROB      20              0.0000000000
      2692       170  LEU       HN              0.8170933422      -15.9783331519        0.3489075563  PROB      20              0.0000000000
      2693       170  LEU       CA              0.0464806711      -15.0559010762       -1.4017744198  PROB      20              0.0000000000
      2694       170  LEU       HA             -0.9791711067      -15.0713423047       -1.7394129830  PROB      20              0.0000000000
      2695       170  LEU       CB              0.3701019427      -13.7291686645       -0.7323721637  PROB      20              0.0000000000
      2696       170  LEU       HB1             0.2997126000      -12.9200483994       -1.4898910791  PROB      20              0.0000000000
      2697       170  LEU       HB2             1.4099291434      -13.7688940254       -0.3442401521  PROB      20              0.0000000000
      2698       170  LEU       CG             -0.5706057057      -13.4050834965        0.4193638842  PROB      20              0.0000000000
      2699       170  LEU       HG             -0.7760931956      -14.3327029575        0.9948657862  PROB      20              0.0000000000
      2700       170  LEU       CD1             0.0354062353      -12.3638359017        1.3489928284  PROB      20              0.0000000000
      2701       170  LEU       HD11            0.4033607074      -11.4955662192        0.7615932497  PROB      20              0.0000000000
      2702       170  LEU       HD12            0.8908557915      -12.8046656006        1.9040868149  PROB      20              0.0000000000
      2703       170  LEU       HD13           -0.7324478133      -12.0060183628        2.0677562593  PROB      20              0.0000000000
      2704       170  LEU       CD2            -1.9539514007      -12.9961161450       -0.0767655279  PROB      20              0.0000000000
      2705       170  LEU       HD21           -2.4070106270      -13.8209022831       -0.6673467365  PROB      20              0.0000000000
      2706       170  LEU       HD22           -1.8726751886      -12.0981888986       -0.7258995188  PROB      20              0.0000000000
      2707       170  LEU       HD23           -2.6153770739      -12.7740915428        0.7878009852  PROB      20              0.0000000000
      2708       170  LEU       C               0.9645038450      -15.2409355870       -2.5898605622  PROB      20              0.0000000000
      2709       170  LEU       O               1.9689290279      -15.9374799541       -2.4711761204  PROB      20              0.0000000000
      2710       171  THR       N               0.5961527753      -14.5761528748       -3.6971940418  PROB      21              0.0000000000
      2711       171  THR       HN             -0.2836563425      -14.1130701052       -3.7698446514  PROB      21              0.0000000000
      2712       171  THR       CA              1.4690709042      -14.4911388091       -4.8702701470  PROB      21              0.0000000000
      2713       171  THR       HA              2.4853941645      -14.3885979188       -4.5200323439  PROB      21              0.0000000000
      2714       171  THR       CB              1.3380929286      -15.7408078868       -5.7578370269  PROB      21              0.0000000000
      2715       171  THR       HB              0.3339559741      -15.7600374347       -6.2328140674  PROB      21              0.0000000000
      2716       171  THR       OG1             1.5003834473      -16.9290331633       -4.9700531226  PROB      21              0.0000000000
      2717       171  THR       HG1             1.9560122434      -16.6561390217       -4.1703461841  PROB      21              0.0000000000
      2718       171  THR       CG2             2.3436649241      -15.7429933596       -6.9151590156  PROB      21              0.0000000000
      2719       171  THR       HG21            3.3814481543      -15.7181263316       -6.5192946476  PROB      21              0.0000000000
      2720       171  THR       HG22            2.1863758628      -14.8481127588       -7.5544578208  PROB      21              0.0000000000
      2721       171  THR       HG23            2.2180753199      -16.6640906098       -7.5234855788  PROB      21              0.0000000000
      2722       171  THR       C               1.2283378943      -13.2331093271       -5.6980058781  PROB      21              0.0000000000
      2723       171  THR       O               0.2444463396      -13.1062692034       -6.4158233979  PROB      21              0.0000000000
      2724       172  CYS       N               2.1780474436      -12.3027501250       -5.5827820656  PROB      22              0.0000000000
      2725       172  CYS       HN              2.8893914018      -12.3181462743       -4.8845528285  PROB      22              0.0000000000
      2726       172  CYS       CA              2.1786330939      -11.1929079346       -6.5357369278  PROB      22              0.0000000000
      2727       172  CYS       HA              1.1544184083      -10.9135925140       -6.7336432623  PROB      22              0.0000000000
      2728       172  CYS       CB              2.9540840774      -10.0137746767       -5.9419680063  PROB      22              0.0000000000
      2729       172  CYS       HB1             3.9613175620      -10.3891845755       -5.6692090776  PROB      22              0.0000000000
      2730       172  CYS       HB2             2.4282230613       -9.7110408310       -5.0137052588  PROB      22              0.0000000000
      2731       172  CYS       SG              3.1634134125       -8.5404169181       -6.9766327563  PROB      22              0.0000000000
      2732       172  CYS       HG1             3.8130587482       -9.1703423913       -7.9445066303  PROB      22              0.0000000000
      2733       172  CYS       C               2.8308235421      -11.6637957654       -7.8144367637  PROB      22              0.0000000000
      2734       172  CYS       O               3.7430748248      -12.4787723405       -7.7816987251  PROB      22              0.0000000000
      2735       173  SER       N               2.3268448512      -11.1455452636       -8.9289437832  PROB      23              0.0000000000
      2736       173  SER       HN              1.5006319390      -10.5879176102       -8.9489447437  PROB      23              0.0000000000
      2737       173  SER       CA              2.9983902295      -11.3912110495      -10.1973763303  PROB      23              0.0000000000
      2738       173  SER       HA              3.9693463130      -11.8161759420       -9.9903785068  PROB      23              0.0000000000
      2739       173  SER       CB              2.1614084244      -12.3511708935      -11.0452298294  PROB      23              0.0000000000
      2740       173  SER       HB1             2.7448374645      -12.6772997974      -11.9326599955  PROB      23              0.0000000000
      2741       173  SER       HB2             1.2307432499      -11.8452015892      -11.3801017491  PROB      23              0.0000000000
      2742       173  SER       OG              1.8093860265      -13.5087188051      -10.2666721478  PROB      23              0.0000000000
      2743       173  SER       HG1             1.3051744931      -13.1809742630       -9.5183712426  PROB      23              0.0000000000
      2744       173  SER       C               3.1609696276      -10.0524705345      -10.8793079784  PROB      23              0.0000000000
      2745       173  SER       O               2.3084635460       -9.1860672042      -10.7119740304  PROB      23              0.0000000000
      2746       174  PHE       N               4.2695767358       -9.8947475100      -11.6057621939  PROB      24              0.0000000000
      2747       174  PHE       HN              4.9562427175      -10.5991879638      -11.7636198127  PROB      24              0.0000000000
      2748       174  PHE       CA              4.4568521368       -8.5763821239      -12.1988740156  PROB      24              0.0000000000
      2749       174  PHE       HA              3.4885425530       -8.1041823041      -12.2732782714  PROB      24              0.0000000000
      2750       174  PHE       CB              5.4040935087       -7.7165921052      -11.3430937241  PROB      24              0.0000000000
      2751       174  PHE       HB1             4.9661193347       -7.5782040068      -10.3315863418  PROB      24              0.0000000000
      2752       174  PHE       HB2             5.5531320301       -6.7306656912      -11.8328451436  PROB      24              0.0000000000
      2753       174  PHE       CG              6.7668667984       -8.3450416205      -11.1650230424  PROB      24              0.0000000000
      2754       174  PHE       CD1             7.0622325493       -9.0037386062       -9.9529894808  PROB      24              0.0000000000
      2755       174  PHE       HD1             6.3131439974       -9.0848161298       -9.1792659550  PROB      24              0.0000000000
      2756       174  PHE       CE1             8.3429496062       -9.5538401871       -9.7629866633  PROB      24              0.0000000000
      2757       174  PHE       HE1             8.5859519330      -10.0638105070       -8.8425264793  PROB      24              0.0000000000
      2758       174  PHE       CZ              9.3054773074       -9.4333863413      -10.7843388530  PROB      24              0.0000000000
      2759       174  PHE       HZ             10.2930616620       -9.8421907037      -10.6301641721  PROB      24              0.0000000000
      2760       174  PHE       CD2             7.7272551342       -8.2448279381      -12.1964131054  PROB      24              0.0000000000
      2761       174  PHE       HD2             7.4795182206       -7.7527980854      -13.1253395854  PROB      24              0.0000000000
      2762       174  PHE       CE2             9.0079565665       -8.7910144436      -12.0031434944  PROB      24              0.0000000000
      2763       174  PHE       HE2             9.7552704776       -8.7192890735      -12.7794968886  PROB      24              0.0000000000
      2764       174  PHE       C               4.8822125025       -8.6339105632      -13.6483460015  PROB      24              0.0000000000
      2765       174  PHE       O               5.1990548356       -9.6921293932      -14.1754815094  PROB      24              0.0000000000
      2766       175  SER       N               4.8887268937       -7.4511647677      -14.2655987422  PROB      25              0.0000000000
      2767       175  SER       HN              4.5848728339       -6.5976324629      -13.8501740556  PROB      25              0.0000000000
      2768       175  SER       CA              5.3749495080       -7.4187844371      -15.6385579854  PROB      25              0.0000000000
      2769       175  SER       HA              5.9566197417       -8.3114495486      -15.8146506956  PROB      25              0.0000000000
      2770       175  SER       CB              4.1836343941       -7.3530146682      -16.5994719446  PROB      25              0.0000000000
      2771       175  SER       HB1             3.7224159713       -8.3590638641      -16.6965203849  PROB      25              0.0000000000
      2772       175  SER       HB2             4.5242299850       -7.0044996029      -17.5978745241  PROB      25              0.0000000000
      2773       175  SER       OG              3.2017501337       -6.4394115101      -16.0999506051  PROB      25              0.0000000000
      2774       175  SER       HG1             2.4869592756       -6.4427228544      -16.7407805858  PROB      25              0.0000000000
      2775       175  SER       C               6.3762200773       -6.3027778318      -15.8677140546  PROB      25              0.0000000000
      2776       175  SER       O               6.6448540605       -5.4840533276      -14.9932084976  PROB      25              0.0000000000
      2777       176  GLY       N               6.9297177563       -6.3019409635      -17.0895935982  PROB      26              0.0000000000
      2778       176  GLY       HN              6.7523223331       -7.0005936994      -17.7782587721  PROB      26              0.0000000000
      2779       176  GLY       CA              7.8448774533       -5.2205564314      -17.4392952178  PROB      26              0.0000000000
      2780       176  GLY       HA1             7.4699513631       -4.3135769993      -16.9886423117  PROB      26              0.0000000000
      2781       176  GLY       HA2             7.8488037676       -5.1278711848      -18.5152428625  PROB      26              0.0000000000
      2782       176  GLY       C               9.2635794619       -5.4557592188      -16.9617617012  PROB      26              0.0000000000
      2783       176  GLY       O              10.1671153722       -5.7733869139      -17.7243890716  PROB      26              0.0000000000
      2784       177  PHE       N               9.4221626734       -5.2668652383      -15.6494829849  PROB      27              0.0000000000
      2785       177  PHE       HN              8.7049962788       -4.9483348504      -15.0350040553  PROB      27              0.0000000000
      2786       177  PHE       CA             10.7389983994       -5.5498899005      -15.0921664579  PROB      27              0.0000000000
      2787       177  PHE       HA             11.4714552647       -5.4053189194      -15.8724074301  PROB      27              0.0000000000
      2788       177  PHE       CB             11.0321145176       -4.6177095639      -13.9032258533  PROB      27              0.0000000000
      2789       177  PHE       HB1            10.8151875901       -3.5677621013      -14.1942018995  PROB      27              0.0000000000
      2790       177  PHE       HB2            12.0980630897       -4.7195473270      -13.6074273794  PROB      27              0.0000000000
      2791       177  PHE       CG             10.1893929188       -4.9345428491      -12.6826837703  PROB      27              0.0000000000
      2792       177  PHE       CD1             8.8190266631       -4.5937674274      -12.6528603377  PROB      27              0.0000000000
      2793       177  PHE       HD1             8.3579072603       -4.1189009658      -13.5062359318  PROB      27              0.0000000000
      2794       177  PHE       CE1             8.0589558148       -4.8775082180      -11.5031119003  PROB      27              0.0000000000
      2795       177  PHE       HE1             7.0078506843       -4.6318116337      -11.4690243563  PROB      27              0.0000000000
      2796       177  PHE       CZ              8.6852497661       -5.4863671499      -10.3957525695  PROB      27              0.0000000000
      2797       177  PHE       HZ              8.1074295720       -5.6849923974       -9.5053080144  PROB      27              0.0000000000
      2798       177  PHE       CD2            10.8046608231       -5.5640867482      -11.5802800851  PROB      27              0.0000000000
      2799       177  PHE       HD2            11.8500948369       -5.8318869339      -11.6219914965  PROB      27              0.0000000000
      2800       177  PHE       CE2            10.0491131540       -5.8412263122      -10.4261768048  PROB      27              0.0000000000
      2801       177  PHE       HE2            10.5084818199       -6.3199723888       -9.5740475994  PROB      27              0.0000000000
      2802       177  PHE       C              10.8862732588       -7.0172217618      -14.7346243977  PROB      27              0.0000000000
      2803       177  PHE       O               9.9189720515       -7.7660664906      -14.7466637658  PROB      27              0.0000000000
      2804       178  SER       N              12.1252187025       -7.3851484839      -14.3982643011  PROB      28              0.0000000000
      2805       178  SER       HN             12.9330939304       -6.8140025455      -14.5192133927  PROB      28              0.0000000000
      2806       178  SER       CA             12.2965428842       -8.7082145063      -13.8180071812  PROB      28              0.0000000000
      2807       178  SER       HA             11.3338778843       -9.1970568607      -13.7954422646  PROB      28              0.0000000000
      2808       178  SER       CB             13.2909588189       -9.5124269567      -14.6655998212  PROB      28              0.0000000000
      2809       178  SER       HB1            14.2065624103       -8.9076581290      -14.8392202096  PROB      28              0.0000000000
      2810       178  SER       HB2            12.8263272568       -9.7685956499      -15.6416707320  PROB      28              0.0000000000
      2811       178  SER       OG             13.6628515087      -10.7278355988      -14.0012703397  PROB      28              0.0000000000
      2812       178  SER       HG1            14.5578896397      -10.9230933922      -14.2882914855  PROB      28              0.0000000000
      2813       178  SER       C              12.8039991954       -8.5204275807      -12.4060021660  PROB      28              0.0000000000
      2814       178  SER       O              13.4067805306       -7.5034477682      -12.0775866931  PROB      28              0.0000000000
      2815       179  LEU       N              12.5947731108       -9.5499351996      -11.5806267919  PROB      29              0.0000000000
      2816       179  LEU       HN             12.0051207914      -10.3317923277      -11.7609985972  PROB      29              0.0000000000
      2817       179  LEU       CA             13.3198818706       -9.4645897597      -10.3227585785  PROB      29              0.0000000000
      2818       179  LEU       HA             13.6763634102       -8.4505673895      -10.2196399687  PROB      29              0.0000000000
      2819       179  LEU       CB             12.4490757428       -9.8336050835       -9.1246060929  PROB      29              0.0000000000
      2820       179  LEU       HB1            12.5796601229      -10.9106989662       -8.8857968139  PROB      29              0.0000000000
      2821       179  LEU       HB2            11.3812220329       -9.6468632653       -9.3675656195  PROB      29              0.0000000000
      2822       179  LEU       CG             12.8575332417       -8.9864500551       -7.9183143249  PROB      29              0.0000000000
      2823       179  LEU       HG             13.8751505681       -9.2878934339       -7.5905886136  PROB      29              0.0000000000
      2824       179  LEU       CD1            12.8617922910       -7.4958661455       -8.2540202509  PROB      29              0.0000000000
      2825       179  LEU       HD11           12.2404709020       -7.3056797722       -9.1551916414  PROB      29              0.0000000000
      2826       179  LEU       HD12           13.8996520536       -7.1578244534       -8.4609720042  PROB      29              0.0000000000
      2827       179  LEU       HD13           12.4417473050       -6.9157725248       -7.4047218924  PROB      29              0.0000000000
      2828       179  LEU       CD2            12.0076607804       -9.2853050285       -6.6939453019  PROB      29              0.0000000000
      2829       179  LEU       HD21           12.1115128515      -10.3540285451       -6.4086984045  PROB      29              0.0000000000
      2830       179  LEU       HD22           10.9387404370       -9.0798029013       -6.9162790055  PROB      29              0.0000000000
      2831       179  LEU       HD23           12.3398347026       -8.6564996439       -5.8404124236  PROB      29              0.0000000000
      2832       179  LEU       C              14.6729761426      -10.1510832493      -10.3121011986  PROB      29              0.0000000000
      2833       179  LEU       O              15.1710204570      -10.6286317355       -9.2935427544  PROB      29              0.0000000000
      2834       180  SER       N              15.2601834306      -10.1291226744      -11.5135246602  PROB      30              0.0000000000
      2835       180  SER       HN             14.7451285563      -10.0858185830      -12.3660754311  PROB      30              0.0000000000
[truncated: 33,947,866 more chars]
