# Supplementary material for: Integrative Computational Prediction Strategy for Antibody–Antigen Binding: A Case Study on Interleukin‑1 Beta
Source: J Chem Inf Model. 2026 May 27;66(11):6659–75. doi: 10.1021/acs.jcim.6c00781 (PMC13250912; doi:10.1021/acs.jcim.6c00781)
Supplement: Supplementary file 3 [file ci6c00781_si_003.zip › charmm-gui-4g6m-Blind-r01/step2_solvator.str]

* ASSEMBLY SETTINGS
*
 READ SEQUENCE TIP3 78066
 GENERATE SOLV SETUP NOANGLE NODIHEDRAL
 SET NPOSTOT = 222
 SET NNEGTOT = 227
 SET NIONTOT = 449
 STREAM STEP2.2_IONS.STR
