# Supplementary material for: Integrative Computational Prediction Strategy for Antibody–Antigen Binding: A Case Study on Interleukin‑1 Beta
Source: J Chem Inf Model. 2026 May 27;66(11):6659–75. doi: 10.1021/acs.jcim.6c00781 (PMC13250912; doi:10.1021/acs.jcim.6c00781)
Supplement: Supplementary file 3 [file ci6c00781_si_003.zip › charmm-gui-4g6m-Blind-r01/step3_pbcsetup.out]

1
                 Chemistry at HARvard Macromolecular Mechanics
           (CHARMM) - Developmental Version 47a2   February 15, 2021            
                                Revision unknown                                
       Copyright(c) 1984-2020  President and Fellows of Harvard College
                              All Rights Reserved
             Current operating system: Linux-6.1.0-30-amd64(x86_64)             
                 Created on  8/20/25 at 13:43:07 by user: charmm-gui  

            Maximum number of ATOMS:    360720, and RESidues:      120240
 RDTITL> * GENERATED BY CHARMM-GUI (HTTP://WWW.CHARMM-GUI.ORG) V3.7 ON AUG, 20. 2025. JOBID=5570907556
 RDTITL> * SETUP PERIODIC BOUNDARY CONDITION
 RDTITL> *
  
 CHARMM>     
  
 CHARMM>    DIMENS CHSIZE 5000000 MAXRES 3000000
Size      Original         New
MAXA        360720     5000000
MAXB        360720     5000000
MAXT        721440    10000000
MAXP       1082160    15000000
MAXIMP      180360     2500000
MAXNB        90180     1250000
MAXPAD      360720     5000000
MAXRES      120240     3000000
MAXSEG       45090      625000
MAXATC        1400
MAXCB         3000
MAXCT        50000
MAXCP        50000
MAXCI         1200
MAXCH         6400
MAXCN       502503
MAXCRT      120240     1666666
  
 CHARMM>     
  
 CHARMM>    ! Read topology and parameter files
 CHARMM>    stream toppar.str
 VOPEN> Attempting to open::toppar.str::
 OPNLGU> Unit 99 opened for READONLY access to toppar.str

                    INPUT STREAM SWITCHING TO UNIT    99
 RDTITL> * GENERATED BY CHARMM-GUI (HTTP://WWW.CHARMM-GUI.ORG) V3.7 ON AUG, 20. 2025. JOBID=5570907556
 RDTITL> * STREAM FILE FOR TOPOLOGY AND PARAMETER READING
 RDTITL> *
 Parameter: IN1 <- "" <empty>
  
 CHARMM>     
  
 CHARMM>    ! protein topology and parameter
 CHARMM>    open read card unit 10 name toppar/top_all36_prot.rtf
 VOPEN> Attempting to open::toppar/top_all36_prot.rtf::
 OPNLGU> Unit 10 opened for READONLY access to toppar/top_all36_prot.rtf
  
 CHARMM>    read  rtf card unit 10
 MAINIO> Residue topology file being read from unit  10.
 TITLE> *>>>>>>>>CHARMM36 ALL-HYDROGEN TOPOLOGY FILE FOR PROTEINS <<<<<<
 TITLE> *>>>>> INCLUDES PHI, PSI CROSS TERM MAP (CMAP) CORRECTION <<<<<<<
 TITLE> *>>>>>>>>>>>>>>>>>>>>>>>>>> MAY 2011 <<<<<<<<<<<<<<<<<<<<<<<<<<<<
 TITLE> * ALL COMMENTS TO THE CHARMM WEB SITE: WWW.CHARMM.ORG
 TITLE> *             PARAMETER SET DISCUSSION FORUM
 TITLE> *
  
 CHARMM>     
  
 CHARMM>    open read card unit 20 name toppar/par_all36m_prot.prm
 VOPEN> Attempting to open::toppar/par_all36m_prot.prm::
 OPNLGU> Unit 20 opened for READONLY access to toppar/par_all36m_prot.prm
  
 CHARMM>    read para card unit 20 flex

          PARAMETER FILE BEING READ FROM UNIT 20
 TITLE> *>>>> CHARMM36 ALL-HYDROGEN PARAMETER FILE FOR PROTEINS <<<<<<<<<<
 TITLE> *>>>>> INCLUDES PHI, PSI CROSS TERM MAP (CMAP) CORRECTION <<<<<<<<
 TITLE> *>>>>>>>>>>>>>>>>>>>>>>>>>> JAN. 2016 <<<<<<<<<<<<<<<<<<<<<<<<<<<<
 TITLE> * ALL COMMENTS TO THE CHARMM WEB SITE: WWW.CHARMM.ORG
 TITLE> *             PARAMETER SET DISCUSSION FORUM
 TITLE> *
 PARMIO> NONBOND, HBOND lists and IMAGE atoms cleared.
  
 CHARMM>     
  
 CHARMM>    ! nucleic acids
 CHARMM>    open read card unit 10 name toppar/top_all36_na.rtf
 OPNLGU> Unit already open. The old file will be closed first.
 VCLOSE: Closing unit   10 with status "KEEP"
 VOPEN> Attempting to open::toppar/top_all36_na.rtf::
 OPNLGU> Unit 10 opened for READONLY access to toppar/top_all36_na.rtf
  
 CHARMM>    read  rtf card unit 10 append
 MAINIO> Residue topology file being read from unit  10.
 TITLE> *  \\\\ CHARMM36 ALL-HYDROGEN NUCLEIC ACID TOPOLOGY FILE ////
 TITLE> *   ALEXANDER D. MACKERELL JR. AND COWORKERS
 TITLE> *                      APRIL 2011
 TITLE> * ALL COMMENTS TO THE CHARMM WEB SITE: WWW.CHARMM.ORG
 TITLE> *           PARAMETER SET DISCUSSION FORUM
 TITLE> *
  
 CHARMM>     
  
 CHARMM>    open read card unit 20 name toppar/par_all36_na.prm
 OPNLGU> Unit already open. The old file will be closed first.
 VCLOSE: Closing unit   20 with status "KEEP"
 VOPEN> Attempting to open::toppar/par_all36_na.prm::
 OPNLGU> Unit 20 opened for READONLY access to toppar/par_all36_na.prm
  
 CHARMM>    read para card unit 20 append flex

          PARAMETER FILE BEING READ FROM UNIT 20
 TITLE> * \\\\ CHARMM36 ALL-HYDROGEN NUCLEIC ACID PARAMETER FILE ////
 TITLE> *         ALEXANDER D. MACKERELL JR. AND COWORKERS
 TITLE> *                        APRIL 2011
 TITLE> * ALL COMMENTS TO THE CHARMM WEB SITE: WWW.CHARMM.ORG PARAMETER
 TITLE> *                     SET DISCUSSION FORUM
 TITLE> *
 PARMIO> NONBOND, HBOND lists and IMAGE atoms cleared.
  
 CHARMM>     
  
 CHARMM>    ! carbohydrates
 CHARMM>    open read card unit 10 name toppar/top_all36_carb.rtf
 OPNLGU> Unit already open. The old file will be closed first.
 VCLOSE: Closing unit   10 with status "KEEP"
 VOPEN> Attempting to open::toppar/top_all36_carb.rtf::
 OPNLGU> Unit 10 opened for READONLY access to toppar/top_all36_carb.rtf
  
 CHARMM>    read  rtf card unit 10 append
 MAINIO> Residue topology file being read from unit  10.
 TITLE> * $ID: TOP_ALLXX_SUGAR.INP,V 1.106 2014/08/19 19:07:43 ALEX EXP $
 TITLE> *>>>>>>>>>>>> ALL-HYDROGEN TOPOLOGIES USED IN THE <<<<<<<<<<<<<<<<
 TITLE> *>>>>> DEVELOPMENT OF THE CHARMM CARBOHYDRATE  FORCE FIELD<<<<<<<<
 TITLE> *>>>>>>>>>>>>>>>>>>>>>>>>> JUNE 2009 <<<<<<<<<<<<<<<<<<<<<<<<<<<<<
 TITLE> *>>>>>>>> DIRECT COMMENTS TO ALEXANDER D. MACKERELL JR. <<<<<<<<<<
 TITLE> *>>>>>>>>>> VIA THE CHARMM WEB SITE: WWW.CHARMM.ORG <<<<<<<<<<<<<<
 TITLE> *>>>>>>>>>>>>>>> PARAMETER SET DISCUSSION FORUM <<<<<<<<<<<<<<<<<<
 TITLE> *
  
 CHARMM>     
  
 CHARMM>    open read card unit 20 name toppar/par_all36_carb.prm
 OPNLGU> Unit already open. The old file will be closed first.
 VCLOSE: Closing unit   20 with status "KEEP"
 VOPEN> Attempting to open::toppar/par_all36_carb.prm::
 OPNLGU> Unit 20 opened for READONLY access to toppar/par_all36_carb.prm
  
 CHARMM>    read para card unit 20 append flex

          PARAMETER FILE BEING READ FROM UNIT 20
 TITLE> * $ID: PAR_ALLXX_SUGAR.INP,V 1.132 2014/08/19 19:03:21 ALEX EXP $
 TITLE> *>>>>>>>>>>>> ALL-HYDROGEN PARAMETERS USED IN THE <<<<<<<<<<<<<<<<
 TITLE> *>>>>> DEVELOPMENT OF THE CHARMM CARBOHYDRATE  FORCE FIELD<<<<<<<<
 TITLE> *>>>>>>>>>>>>>>>>>>>>>>>>> JUNE 2009 <<<<<<<<<<<<<<<<<<<<<<<<<<<<<
 TITLE> *>>>>>>>> DIRECT COMMENTS TO ALEXANDER D. MACKERELL JR. <<<<<<<<<<
 TITLE> *>>>>>>>>>> VIA THE CHARMM WEB SITE: WWW.CHARMM.ORG <<<<<<<<<<<<<<
 TITLE> *>>>>>>>>>>>>>>> PARAMETER SET DISCUSSION FORUM <<<<<<<<<<<<<<<<<<
 TITLE> *
 PARMIO> NONBOND, HBOND lists and IMAGE atoms cleared.
  
 CHARMM>     
  
 CHARMM>    ! lipids
 CHARMM>    open read card unit 10 name toppar/top_all36_lipid.rtf
 OPNLGU> Unit already open. The old file will be closed first.
 VCLOSE: Closing unit   10 with status "KEEP"
 VOPEN> Attempting to open::toppar/top_all36_lipid.rtf::
 OPNLGU> Unit 10 opened for READONLY access to toppar/top_all36_lipid.rtf
  
 CHARMM>    read  rtf card unit 10 append
 MAINIO> Residue topology file being read from unit  10.
 TITLE> *  \\\\\\\ CHARMM36 ALL-HYDROGEN LIPID TOPOLOGY FILE ///////
 TITLE> *  ALL COMMENTS AND QUESTIONS SHOULD BE SUBMITTED TO THE
 TITLE> *  PARAMETER FORUM AT THE CHARMM WEBSITE: WWW.CHARMM.ORG
 TITLE> *
  
 CHARMM>     
  
 CHARMM>    open read card unit 20 name toppar/par_all36_lipid.prm
 OPNLGU> Unit already open. The old file will be closed first.
 VCLOSE: Closing unit   20 with status "KEEP"
 VOPEN> Attempting to open::toppar/par_all36_lipid.prm::
 OPNLGU> Unit 20 opened for READONLY access to toppar/par_all36_lipid.prm
  
 CHARMM>    read para card unit 20 append flex

          PARAMETER FILE BEING READ FROM UNIT 20
 TITLE> *  \\\\\\\ CHARMM36 ALL-HYDROGEN LIPID PARAMETER FILE ///////
 TITLE> *  ALL COMMENTS AND QUESTIONS SHOULD BE SUBMITTED TO THE
 TITLE> *  PARAMETER FORUM AT THE CHARMM WEBSITE: WWW.CHARMM.ORG
 TITLE> *
 PARMIO> NONBOND, HBOND lists and IMAGE atoms cleared.
  
 CHARMM>     
  
 CHARMM>    ! CGENFF
 CHARMM>    open read card unit 10 name toppar/top_all36_cgenff.rtf
 OPNLGU> Unit already open. The old file will be closed first.
 VCLOSE: Closing unit   10 with status "KEEP"
 VOPEN> Attempting to open::toppar/top_all36_cgenff.rtf::
 OPNLGU> Unit 10 opened for READONLY access to toppar/top_all36_cgenff.rtf
  
 CHARMM>    read  rtf card unit 10 append
 MAINIO> Residue topology file being read from unit  10.
 TITLE> *  --------------------------------------------------------------------------  *
 TITLE> *          CGENFF: TOPOLOGY FOR THE CHARMM GENERAL FORCE FIELD V. 4.6          *
 TITLE> *                    FOR SMALL MOLECULE DRUG DESIGN                            *
 TITLE> *  --------------------------------------------------------------------------  *
 TITLE> *

 DRUDES PARTICLES WILL BE GENERATED AUTOMATICALLY FOR ALL ATOMS WITH NON-ZERO ALPHA
 Thole-type dipole screening, Slater-Delta shape {S(u) = 1 - (1+u/2)*exp(-u)}, default radius =  1.300000
  
 CHARMM>     
  
 CHARMM>    open read card unit 20 name toppar/par_all36_cgenff.prm
 OPNLGU> Unit already open. The old file will be closed first.
 VCLOSE: Closing unit   20 with status "KEEP"
 VOPEN> Attempting to open::toppar/par_all36_cgenff.prm::
 OPNLGU> Unit 20 opened for READONLY access to toppar/par_all36_cgenff.prm
  
 CHARMM>    read para card unit 20 append flex

          PARAMETER FILE BEING READ FROM UNIT 20
 TITLE> *  --------------------------------------------------------------------------  *
 TITLE> *         CGENFF: PARAMETERS FOR THE CHARMM GENERAL FORCE FIELD V. 4.6         *
 TITLE> *                    FOR SMALL MOLECULE DRUG DESIGN                            *
 TITLE> *  --------------------------------------------------------------------------  *
 TITLE> *  2017/8: IF PROTEIN, NUCLEIC ACID AND CARBOHYDRATE TOPOLOGY AND PARAMETER FILES
 TITLE> *  ARE NOT READ PRIOR TO THE CGENFF FILES "WARNING: ATOMS IN NBFIX ' errors will
 TITLE> *  BE ENCOUNTERED.  THESE CAN BE PASSED BY SETTING BOMLEV ( -2) PRIOR TO READING
 TITLE> *  THIS FILE. IN ADDITION, WHEN GENERATING AROMATIC HALOGENS (CL, BR, I) WITH
 TITLE> *  PRE C41B/C42A VERSIONS OF CHARMM "MISSING PARAMETER" ERRORS WILL BE
 TITLE> *  ENCOUNTERED THAT ALSO REQUIRE SETTING BOMLEV ( -2).
 TITLE> *
 PARMIO> NONBOND, HBOND lists and IMAGE atoms cleared.
  
 CHARMM>     
  
 CHARMM>    ! Phosphates and Sulfates
 CHARMM>    stream toppar/toppar_all36_moreions.str
 VOPEN> Attempting to open::toppar/toppar_all36_moreions.str::
 OPNLGU> Unit 98 opened for READONLY access to toppar/toppar_all36_moreions.str

                    INPUT STREAM SWITCHING TO UNIT    98
 RDTITL> * ADDITIONAL IONS GENERATED USING CGENFF
 RDTITL> *
 Parameter: IN1 <- "" <empty>
  
 CHARMM>     
  
 CHARMM>    set nat ?NATC
 RDCMND substituted energy or value "?NATC" to "345"
 Parameter: NAT <- "345"
  
 CHARMM>    set app
 Parameter: APP <- "" <empty>
  
 CHARMM>     
  
 CHARMM>    if "@NAT" ne "?NATC" if @nat ne 0 set app append
 Parameter: NAT -> "345"
 Parameter: NAT -> "345"
 RDCMND: can not substitute energy "?NATC""
 Comparing ""345"" and ""?NATC"".
 IF test evaluated as true.  Performing command
 Comparing "345" and "0".
 IF test evaluated as true.  Performing command
 Parameter: APP <- "APPEND"
  
 CHARMM>     
  
 CHARMM>    read rtf card @app
 Parameter: APP -> "APPEND"
 MAINIO> Residue topology file being read from unit  98.
 RDTITL> * TOPOLOGIES GENERATED BY
 RDTITL> * CHARMM GENERAL FORCE FIELD (CGENFF) PROGRAM VERSION 2.4.0
 RDTITL> *
  
 CHARMM>     
  
 CHARMM>    read para card flex @app
 Parameter: APP -> "APPEND"

          PARAMETER FILE BEING READ FROM UNIT 98
 RDTITL> * PARAMETERS GENERATED BY ANALOGY BY
 RDTITL> * CHARMM GENERAL FORCE FIELD (CGENFF) PROGRAM VERSION 2.4.0
 RDTITL> *
 PARMIO> NONBOND, HBOND lists and IMAGE atoms cleared.
  
 CHARMM>     
  
 VCLOSE: Closing unit   98 with status "KEEP"

                    RETURNING TO INPUT STREAM    99
  
 CHARMM>     
  
 CHARMM>    ! Interface FF
 CHARMM>    open read card unit 10 name toppar/top_interface.rtf
 OPNLGU> Unit already open. The old file will be closed first.
 VCLOSE: Closing unit   10 with status "KEEP"
 VOPEN> Attempting to open::toppar/top_interface.rtf::
 OPNLGU> Unit 10 opened for READONLY access to toppar/top_interface.rtf
  
 CHARMM>    read  rtf card unit 10 append
 MAINIO> Residue topology file being read from unit  10.
 TITLE> * INTERFACE FF
 TITLE> * TOPOLOGY FOR NANOMATERIALS
 TITLE> *
*** WARNING **** residue TSHO already exists (old one deleted)

      ***** LEVEL  1 WARNING FROM <RTFRDR> *****
      ***** Residue already exists.
      ******************************************
      BOMLEV (  0) IS NOT REACHED. WRNLEV IS  5

          PRES TSHO17      -1.050
*** WARNING **** residue TSHO already exists (old one deleted)

      ***** LEVEL  1 WARNING FROM <RTFRDR> *****
      ***** Residue already exists.
      ******************************************
      BOMLEV (  0) IS NOT REACHED. WRNLEV IS  5

          PRES TSHO21      -1.050
 There were   2 warning(s) from RTFRDR.
  
 CHARMM>     
  
 CHARMM>    open read card unit 10 name toppar/par_interface.prm
 OPNLGU> Unit already open. The old file will be closed first.
 VCLOSE: Closing unit   10 with status "KEEP"
 VOPEN> Attempting to open::toppar/par_interface.prm::
 OPNLGU> Unit 10 opened for READONLY access to toppar/par_interface.prm
  
 CHARMM>    read para card unit 10 append flex

          PARAMETER FILE BEING READ FROM UNIT 10
 TITLE> * INTERFACE FF
 TITLE> * TOPOLOGY AND PARAMETER FOR CALY MINERALS, CEMENT MINERALS
 TITLE> *
 PARRDR> Error: Repeated DIHE parameter ( 10947): HGR6  ICG1  ICG1  ICGE is replaced
 PARMIO> NONBOND, HBOND lists and IMAGE atoms cleared.
  
 CHARMM>     
  
 CHARMM>    stream toppar/toppar_all36_nano_lig.str
 VOPEN> Attempting to open::toppar/toppar_all36_nano_lig.str::
 OPNLGU> Unit 98 opened for READONLY access to toppar/toppar_all36_nano_lig.str

                    INPUT STREAM SWITCHING TO UNIT    98
 RDTITL> READ RTF CARD APPEND
 RDTITL> No title read.
 Parameter: IN1 <- "" <empty>
  
 CHARMM>    read rtf card append
 MAINIO> Residue topology file being read from unit  98.
 RDTITL> * TOPOLOGY FOR NANO-LIGAND
 RDTITL> *
  
 CHARMM>     
  
 CHARMM>    read param card flex append

          PARAMETER FILE BEING READ FROM UNIT 98
 RDTITL> * SYNTHETIC POLYMER PARAMETER
 RDTITL> *
 PARMIO> NONBOND, HBOND lists and IMAGE atoms cleared.
  
 CHARMM>    RETURN
 VCLOSE: Closing unit   98 with status "KEEP"

                    RETURNING TO INPUT STREAM    99
  
 CHARMM>    stream toppar/toppar_all36_nano_lig_patch.str
 VOPEN> Attempting to open::toppar/toppar_all36_nano_lig_patch.str::
 OPNLGU> Unit 98 opened for READONLY access to toppar/toppar_all36_nano_lig_patch.str

                    INPUT STREAM SWITCHING TO UNIT    98
 RDTITL> READ RTF CARD APPEND
 RDTITL> No title read.
 Parameter: IN1 <- "" <empty>
  
 CHARMM>    read rtf card append
 MAINIO> Residue topology file being read from unit  98.
 RDTITL> * TOPOLOGY FOR SYNTHETIC_POLYMER
 RDTITL> *
  
 CHARMM>    RETURN
 VCLOSE: Closing unit   98 with status "KEEP"

                    RETURNING TO INPUT STREAM    99
  
 CHARMM>     
  
 CHARMM>    ! Additional topologies and parameters for synthetic polymer
 CHARMM>    stream toppar/toppar_all36_synthetic_polymer.str
 VOPEN> Attempting to open::toppar/toppar_all36_synthetic_polymer.str::
 OPNLGU> Unit 98 opened for READONLY access to toppar/toppar_all36_synthetic_polymer.str

                    INPUT STREAM SWITCHING TO UNIT    98
 RDTITL> READ RTF CARD APPEND
 RDTITL> No title read.
 Parameter: IN1 <- "" <empty>
  
 CHARMM>    read rtf card append
 MAINIO> Residue topology file being read from unit  98.
 RDTITL> * TOPOLOGY FOR SYNTHETIC_POLYMER
 RDTITL> *
  
 CHARMM>     
  
 CHARMM>    read param card flex append

          PARAMETER FILE BEING READ FROM UNIT 98
 RDTITL> * SYNTHETIC POLYMER PARAMETER
 RDTITL> *
 PARMIO> NONBOND, HBOND lists and IMAGE atoms cleared.
  
 CHARMM>    RETURN
 VCLOSE: Closing unit   98 with status "KEEP"

                    RETURNING TO INPUT STREAM    99
  
 CHARMM>    stream toppar/toppar_all36_synthetic_polymer_patch.str
 VOPEN> Attempting to open::toppar/toppar_all36_synthetic_polymer_patch.str::
 OPNLGU> Unit 98 opened for READONLY access to toppar/toppar_all36_synthetic_polymer_patch.str

                    INPUT STREAM SWITCHING TO UNIT    98
 RDTITL> READ RTF CARD APPEND
 RDTITL> No title read.
 Parameter: IN1 <- "" <empty>
  
 CHARMM>    read rtf card append
 MAINIO> Residue topology file being read from unit  98.
 RDTITL> * TOPOLOGY FOR SYNTHETIC_POLYMER
 RDTITL> *
  
 CHARMM>     
  
 CHARMM>    return
 VCLOSE: Closing unit   98 with status "KEEP"

                    RETURNING TO INPUT STREAM    99
  
 CHARMM>    stream toppar/toppar_all36_polymer_solvent.str
 VOPEN> Attempting to open::toppar/toppar_all36_polymer_solvent.str::
 OPNLGU> Unit 98 opened for READONLY access to toppar/toppar_all36_polymer_solvent.str

                    INPUT STREAM SWITCHING TO UNIT    98
 RDTITL> READ RTF CARD APPEND
 RDTITL> No title read.
 Parameter: IN1 <- "" <empty>
  
 CHARMM>    read rtf card append
 MAINIO> Residue topology file being read from unit  98.
 RDTITL> * TOPOLOGY FOR SYNTHETIC_POLYMER
 RDTITL> *
  
 CHARMM>    read param card flex append

          PARAMETER FILE BEING READ FROM UNIT 98
 RDTITL> * SYNTHETIC POLYMER PARAMETER
 RDTITL> *
 PARMIO> NONBOND, HBOND lists and IMAGE atoms cleared.
  
 CHARMM>     
  
 CHARMM>    RETURN
 VCLOSE: Closing unit   98 with status "KEEP"

                    RETURNING TO INPUT STREAM    99
  
 CHARMM>     
  
 CHARMM>    ! Additional topologies and parameters for water and ions
 CHARMM>    stream toppar/toppar_water_ions.str
 VOPEN> Attempting to open::toppar/toppar_water_ions.str::
 OPNLGU> Unit 98 opened for READONLY access to toppar/toppar_water_ions.str

                    INPUT STREAM SWITCHING TO UNIT    98
 RDTITL> * TOPLOGY AND PARAMETER INFORMATION FOR WATER AND IONS.
 RDTITL> *
 Parameter: IN1 <- "" <empty>
  
 CHARMM>     
  
 CHARMM>    !Testcase
 CHARMM>    !test_water_ions.inp
 CHARMM>     
  
 CHARMM>    ! IMPORTANT NOTE: this file contains NBFixes between carboxylates and sodium,
 CHARMM>    ! which will only apply if the main files containing carboxylate atom types
 CHARMM>    ! have been read in first!
 CHARMM>     
  
 CHARMM>    !references
 CHARMM>    !
 CHARMM>    !TIP3P water model
 CHARMM>    !
 CHARMM>    !W.L. Jorgensen; J.Chandrasekhar; J.D. Madura; R.W. Impey;
 CHARMM>    !M.L. Klein; "Comparison of simple potential functions for
 CHARMM>    !simulating liquid water", J. Chem. Phys. 79 926-935 (1983).
 CHARMM>    !
 CHARMM>    !IONS
 CHARMM>    !
 CHARMM>    !Ions from Roux and coworkers
 CHARMM>    !
 CHARMM>    !Beglov, D. and Roux, B., Finite Representation of an Infinite
 CHARMM>    !Bulk System: Solvent Boundary Potential for Computer Simulations,
 CHARMM>    !Journal of Chemical Physics, 1994, 100: 9050-9063
 CHARMM>    !
 CHARMM>    !ZINC
 CHARMM>    !
 CHARMM>    !Stote, R.H. and Karplus, M. Zinc Binding in Proteins and
 CHARMM>    !Solution: A Simple but Accurate Nonbonded Representation, PROTEINS:
 CHARMM>    !Structure, Function, and Genetics 23:12-31 (1995)
 CHARMM>     
  
 CHARMM>    !test "append" to determine if previous toppar files have been read and
 CHARMM>    !add append to "read rtf card" if true
 CHARMM>    set nat ?NATC
 RDCMND substituted energy or value "?NATC" to "468"
 Parameter: NAT <- "468"
  
 CHARMM>    set app
 Parameter: APP <- "" <empty>
  
 CHARMM>    !We're exploiting what is arguably a bug in the parser. On the left hand side,
 CHARMM>    !the quotes have priority, so NAT is correctly substituted. On the right hand
 CHARMM>    !side, the ? has priority and NATC" (sic) is not a valid substitution...
 CHARMM>    if "@NAT" ne "?NATC" if @nat ne 0 set app append
 Parameter: NAT -> "468"
 Parameter: NAT -> "468"
 RDCMND: can not substitute energy "?NATC""
 Comparing ""468"" and ""?NATC"".
 IF test evaluated as true.  Performing command
 Comparing "468" and "0".
 IF test evaluated as true.  Performing command
 Parameter: APP <- "APPEND"
  
 CHARMM>     
  
 CHARMM>    read rtf card @app
 Parameter: APP -> "APPEND"
 MAINIO> Residue topology file being read from unit  98.
 RDTITL> * TOPOLOGY FOR WATER AND IONS
 RDTITL> *
  
 CHARMM>     
  
 CHARMM>    read para card flex @app
 Parameter: APP -> "APPEND"

          PARAMETER FILE BEING READ FROM UNIT 98
 RDTITL> * PARAMETERS FOR WATER AND IONS
 RDTITL> *
 PARMIO> NONBOND, HBOND lists and IMAGE atoms cleared.
  
 CHARMM>     
  
 CHARMM>    ! The following section contains NBFixes for sodium interacting with
 CHARMM>    ! carboxylate oxygens of various CHARMM force fields. It will generate
 CHARMM>    ! level -1 warnings whenever any of these force fields have not been
 CHARMM>    ! read prior to the current stream file. Since we don't want to force
 CHARMM>    ! the user to always read all the force fields, we're suppressing the
 CHARMM>    ! warnings. The only side effect is that you will have "most severe
 CHARMM>    ! warning was at level 0" at the end of your output. Also note that
 CHARMM>    ! the user is responsible for reading the current file last if they
 CHARMM>    ! want the NBFixes to apply. A more elegant solution would require new
 CHARMM>    ! features to be added to CHARMM.
 CHARMM>    ! parallel fix, to avoid duplicated messages in the log
 CHARMM>    set para
 Parameter: PARA <- "" <empty>
  
 CHARMM>    if ?NUMNODE gt 1 set para node 0
 RDCMND substituted energy or value "?NUMNODE" to "1"
 Comparing "1" and "1".
 IF test evaluated as false.  Skipping command
  
 CHARMM>     
  
 CHARMM>    set wrn ?WRNLEV
 RDCMND substituted energy or value "?WRNLEV" to "5"
 Parameter: WRN <- "5"
  
 CHARMM>    ! Some versions of CHARMM don't seem to initialize wrnlev...
 CHARMM>    if "@WRN" eq "?WRNLEV" set wrn 5
 Parameter: WRN -> "5"
 RDCMND: can not substitute energy "?WRNLEV""
 Comparing ""5"" and ""?WRNLEV"".
 IF test evaluated as false.  Skipping command
  
 CHARMM>    set bom ?bomlev
 RDCMND substituted energy or value "?BOMLEV" to "0"
 Parameter: BOM <- "0"
  
 CHARMM>    WRNLEV -1 @PARA
 Parameter: PARA -> "" <empty>
  
 CHARMM>    BOMLEV -1 @PARA
 Parameter: PARA -> "" <empty>
  
 CHARMM>    read para card flex append

          PARAMETER FILE BEING READ FROM UNIT 98
 RDTITL> * NBFIX BETWEEN CARBOXYLATE AND SODIUM
 RDTITL> *
 PARMIO> NONBOND, HBOND lists and IMAGE atoms cleared.
  
 CHARMM>    BOMLEV @bom @PARA
 Parameter: BOM -> "0"
 Parameter: PARA -> "" <empty>
  
 CHARMM>    WRNLEV @wrn @PARA
 Parameter: WRN -> "5"
 Parameter: PARA -> "" <empty>
  
 CHARMM>     
  
 CHARMM>    return
 VCLOSE: Closing unit   98 with status "KEEP"

                    RETURNING TO INPUT STREAM    99
  
 CHARMM>    stream toppar/toppar_dum_noble_gases.str
 VOPEN> Attempting to open::toppar/toppar_dum_noble_gases.str::
 OPNLGU> Unit 98 opened for READONLY access to toppar/toppar_dum_noble_gases.str

                    INPUT STREAM SWITCHING TO UNIT    98
 RDTITL> * TOPLOGY AND PARAMETER INFORMATION FOR HELIUM, NEON AND A DUMMY ATOM.
 RDTITL> *
 Parameter: IN1 <- "" <empty>
  
 CHARMM>     
  
 CHARMM>    !Testcase
 CHARMM>    !test_dum_nobel_gases.inp
 CHARMM>     
  
 CHARMM>    !test "append" to determine if previous	toppar files have been read and
 CHARMM>    !add append to "read rtf card" if true
 CHARMM>    set nat ?NATC
 RDCMND substituted energy or value "?NATC" to "485"
 Parameter: NAT <- "485"
  
 CHARMM>    set app
 Parameter: APP <- "" <empty>
  
 CHARMM>    !We're exploiting what is arguably a bug in the parser. On the left hand side,
 CHARMM>    !the quotes have proirity, so NAT is correctly substituted. On the right hand
 CHARMM>    !side, the ? has priority and NATC" (sic) is not a valid substitution...
 CHARMM>    if "@NAT" ne "?NATC" if @nat ne 0 set app append
 Parameter: NAT -> "485"
 Parameter: NAT -> "485"
 RDCMND: can not substitute energy "?NATC""
 Comparing ""485"" and ""?NATC"".
 IF test evaluated as true.  Performing command
 Comparing "485" and "0".
 IF test evaluated as true.  Performing command
 Parameter: APP <- "APPEND"
  
 CHARMM>     
  
 CHARMM>    read rtf card @app
 Parameter: APP -> "APPEND"
 MAINIO> Residue topology file being read from unit  98.
 RDTITL> * TOPOLOGY FOR HELIUM, NEON AND A DUMMY ATOM.
 RDTITL> *
  
 CHARMM>     
  
 CHARMM>    read para card flex @app
 Parameter: APP -> "APPEND"

          PARAMETER FILE BEING READ FROM UNIT 98
 RDTITL> * PARAMETERS FOR HELIUM, NEON AND A DUMMY ATOM.
 RDTITL> *
 PARMIO> NONBOND, HBOND lists and IMAGE atoms cleared.
  
 CHARMM>     
  
 CHARMM>    return
 VCLOSE: Closing unit   98 with status "KEEP"

                    RETURNING TO INPUT STREAM    99
  
 CHARMM>    stream toppar/toppar_ions_won.str
 VOPEN> Attempting to open::toppar/toppar_ions_won.str::
 OPNLGU> Unit 98 opened for READONLY access to toppar/toppar_ions_won.str

                    INPUT STREAM SWITCHING TO UNIT    98
 RDTITL> * TOP_IONS_WON.STR: GENERAL MODEL FOR MONO-, DI-, AND TRIVALENT CATIONS
 RDTITL> *
 Parameter: IN1 <- "" <empty>
  
 CHARMM>     
  
 CHARMM>    !This is a comprehensive set of ions developed using stochastic boundary
 CHARMM>    !conditions. It is strongly recommended that ion parameters in
 CHARMM>    !toppar_water_ions.str be used if available, as they are more highly
 CHARMM>    !optimized.  Accordingly, those ions have been commented in this
 CHARMM>    !file.
 CHARMM>    !
 CHARMM>    !reference
 CHARMM>    !Won, Y., "Force Field for Monovalent, Divalent, and Trivalent Cations
 CHARMM>    !Developed under the Solvent Boundary Potential," Journal of Physical
 CHARMM>    !Chemistry A., 116: 11763-11767, 2012.
 CHARMM>     
  
 CHARMM>     
  
 CHARMM>    !test "append" to determine if previous toppar files have been read and
 CHARMM>    !add append to "read rtf card" if true
 CHARMM>    set nat ?NATC
 RDCMND substituted energy or value "?NATC" to "488"
 Parameter: NAT <- "488"
  
 CHARMM>    set app
 Parameter: APP <- "" <empty>
  
 CHARMM>    !We're exploiting what is arguably a bug in the parser. On the left hand side,
 CHARMM>    !the quotes have priority, so NAT is correctly substituted. On the right hand
 CHARMM>    !side, the ? has priority and NATC" (sic) is not a valid substitution...
 CHARMM>    if "@NAT" ne "?NATC" if @nat ne 0 set app append
 Parameter: NAT -> "488"
 Parameter: NAT -> "488"
 RDCMND: can not substitute energy "?NATC""
 Comparing ""488"" and ""?NATC"".
 IF test evaluated as true.  Performing command
 Comparing "488" and "0".
 IF test evaluated as true.  Performing command
 Parameter: APP <- "APPEND"
  
 CHARMM>     
  
 CHARMM>    read rtf card @app
 Parameter: APP -> "APPEND"
 MAINIO> Residue topology file being read from unit  98.
 RDTITL> * TOPOLOGY FOR WATER AND IONS
 RDTITL> *
  
 CHARMM>     
  
 CHARMM>    read para card flex @app
 Parameter: APP -> "APPEND"

          PARAMETER FILE BEING READ FROM UNIT 98
 RDTITL> * PAR_CATION.PRM FOR MONO-, DI-, AND TRIVALENT CATIONS
 RDTITL> *
 PARMIO> NONBOND, HBOND lists and IMAGE atoms cleared.
  
 VCLOSE: Closing unit   98 with status "KEEP"

                    RETURNING TO INPUT STREAM    99
  
 CHARMM>    stream toppar/cam.str
 VOPEN> Attempting to open::toppar/cam.str::
 OPNLGU> Unit 98 opened for READONLY access to toppar/cam.str

                    INPUT STREAM SWITCHING TO UNIT    98
 RDTITL> READ RTF CARD APPEND
 RDTITL> No title read.
 Parameter: IN1 <- "" <empty>
  
 CHARMM>    read rtf card append
 MAINIO> Residue topology file being read from unit  98.
 RDTITL> * TOPOLOGY GENERATED BY PARMED
 RDTITL> *

      ***** LEVEL  1 WARNING FROM <rtfrdr> *****
      ***** No AUTOgen defaults specified in appended RTF. Potential conflict with prior RTF autogen options. Check.
      ******************************************
      BOMLEV (  0) IS NOT REACHED. WRNLEV IS  5

  
 CHARMM>     
  
 CHARMM>    read para card flex append

          PARAMETER FILE BEING READ FROM UNIT 98
 RDTITL> * PARAMETERS GENERATED BY PARMED
 RDTITL> *
 PARMIO> NONBOND, HBOND lists and IMAGE atoms cleared.
  
 CHARMM>     
  
 CHARMM>    ! The following section contains NBFixes for CAM interacting with
 CHARMM>    ! water.
 CHARMM>    set para
 Parameter: PARA <- "" <empty>
  
 CHARMM>    if ?NUMNODE gt 1 set para node 0
 RDCMND substituted energy or value "?NUMNODE" to "1"
 Comparing "1" and "1".
 IF test evaluated as false.  Skipping command
  
 CHARMM>     
  
 CHARMM>    set wrn ?WRNLEV
 RDCMND substituted energy or value "?WRNLEV" to "5"
 Parameter: WRN <- "5"
  
 CHARMM>    ! Some versions of CHARMM don't seem to initialize wrnlev...
 CHARMM>    if "@WRN" eq "?WRNLEV" set wrn 5
 Parameter: WRN -> "5"
 RDCMND: can not substitute energy "?WRNLEV""
 Comparing ""5"" and ""?WRNLEV"".
 IF test evaluated as false.  Skipping command
  
 CHARMM>    set bom ?bomlev
 RDCMND substituted energy or value "?BOMLEV" to "0"
 Parameter: BOM <- "0"
  
 CHARMM>    WRNLEV -1 @PARA
 Parameter: PARA -> "" <empty>
  
 CHARMM>    BOMLEV -1 @PARA
 Parameter: PARA -> "" <empty>
  
 CHARMM>     
  
 CHARMM>    read para card flex append

          PARAMETER FILE BEING READ FROM UNIT 98
 RDTITL> * NBFIX BETWEEN CAM AND WATER
 RDTITL> *
 PARMIO> NONBOND, HBOND lists and IMAGE atoms cleared.
  
 CHARMM>    BOMLEV @bom @PARA
 Parameter: BOM -> "0"
 Parameter: PARA -> "" <empty>
  
 CHARMM>    WRNLEV @wrn @PARA
 Parameter: WRN -> "5"
 Parameter: PARA -> "" <empty>
  
 CHARMM>     
  
 CHARMM>    return
 VCLOSE: Closing unit   98 with status "KEEP"

                    RETURNING TO INPUT STREAM    99
  
 CHARMM>     
  
 CHARMM>    ! Additional topologies and parameters for protein
 CHARMM>    stream toppar/toppar_all36_prot_arg0.str
 VOPEN> Attempting to open::toppar/toppar_all36_prot_arg0.str::
 OPNLGU> Unit 98 opened for READONLY access to toppar/toppar_all36_prot_arg0.str

                    INPUT STREAM SWITCHING TO UNIT    98
 RDTITL> *>>>>>> ALL-HYDROGEN TOPOLOGY FOR NEUTRAL ARG <<<<<<<<<<<<<<<<<<<<
 RDTITL> *>>>>>>>>>>>>>>>>>>>>>>> 2007 <<<<<<<<<<<<<<<<<<<<<<<<<<<<<<<<<<<<
 RDTITL> *>>>>>>>> DIRECT COMMENTS TO ALEXANDER D. MACKERELL JR. <<<<<<<<<<
 RDTITL> *>>>>>>>>>>>>>>> PARAMETER FORUM, WWW.CHARMM.ORG <<<<<<<<<<<<<<<<<
 RDTITL> *
 Parameter: IN1 <- "" <empty>
  
 CHARMM>     
  
 CHARMM>    ! Atom names include "R" (for Arg) as the second letter. The
 CHARMM>    ! only other atom types in the additive FF with this second
 CHARMM>    ! letter are histidine [HN]R[123] in the protein FF and CRL[12]
 CHARMM>    ! in toppar_all36_lipid_cholesterol.str , so no more conflicts.
 CHARMM>     
  
 CHARMM>    !Parent files that have to be read prior to streaming this file
 CHARMM>    !top_all36_prot.rtf
 CHARMM>    !par_all36_prot.rtf
 CHARMM>    !
 CHARMM>    !Testcase
 CHARMM>    !test_all36_prot_arg0.inp
 CHARMM>     
  
 CHARMM>    !Li, L., Vorobyov, I.V., MacKerell, Jr., A.D., Allen, T.W., "Is
 CHARMM>    !arginine charged in a membrane?" Biophysical Journal, 94: L11-L13,
 CHARMM>    !2008, PMCID: PMC2157258
 CHARMM>     
  
 CHARMM>    read rtf card append
 MAINIO> Residue topology file being read from unit  98.
 RDTITL> * TOPOLOGY FOR PROTEIN RELATED MODEL COMPOUNDS
 RDTITL> *
*** WARNING **** residue MGU1 already exists (old one deleted)

      ***** LEVEL  1 WARNING FROM <RTFRDR> *****
      ***** Residue already exists.
      ******************************************
      BOMLEV (  0) IS NOT REACHED. WRNLEV IS  5

          RESI MGU1          0.00
*** WARNING **** residue MGU2 already exists (old one deleted)

      ***** LEVEL  1 WARNING FROM <RTFRDR> *****
      ***** Residue already exists.
      ******************************************
      BOMLEV (  0) IS NOT REACHED. WRNLEV IS  5

          RESI MGU2          0.00
 There were   2 warning(s) from RTFRDR.
  
 CHARMM>     
  
 CHARMM>    read param card flex append

          PARAMETER FILE BEING READ FROM UNIT 98
 RDTITL>  
 RDTITL> No title read.
 PARMIO> NONBOND, HBOND lists and IMAGE atoms cleared.
  
 CHARMM>     
  
 CHARMM>    return
 VCLOSE: Closing unit   98 with status "KEEP"

                    RETURNING TO INPUT STREAM    99
  
 CHARMM>    stream toppar/toppar_all36_prot_c36m_d_aminoacids.str
 VOPEN> Attempting to open::toppar/toppar_all36_prot_c36m_d_aminoacids.str::
 OPNLGU> Unit 98 opened for READONLY access to toppar/toppar_all36_prot_c36m_d_aminoacids.str

                    INPUT STREAM SWITCHING TO UNIT    98
 RDTITL> *>>>>>>CHARMM36 ALL-HYDROGEN TOPPAR FILE FOR D-PROTEINS <<<<<<<
 RDTITL> *>>>>>>>>>>>>>>>>>>>>>>>>>> JAN. 2016 <<<<<<<<<<<<<<<<<<<<<<<<<<<<
 RDTITL> * ALL COMMENTS TO THE CHARMM WEB SITE: WWW.CHARMM.ORG
 RDTITL> *             PARAMETER SET DISCUSSION FORUM
 RDTITL> *
 Parameter: IN1 <- "" <empty>
  
 CHARMM>     
  
 CHARMM>    !update 2016/2. use directly inverted CMAPs
 CHARMM>     
  
 CHARMM>    !toppar stream file for D-amino acids. Includes new residue
 CHARMM>    !names, inverted CMAP and additional parameters.
 CHARMM>     
  
 CHARMM>    !Parent files that have to be read prior to streaming this file
 CHARMM>    !top_all36_prot.rtf
 CHARMM>    !par_all36m_prot.prm
 CHARMM>    !
 CHARMM>    !Testcase
 CHARMM>    !test_all36_d_amino_acid.inp
 CHARMM>     
  
 CHARMM>    !test "append" to determine if previous toppar files have been read and
 CHARMM>    !add append to "read rtf card" if true
 CHARMM>    set nat ?NATC
 RDCMND substituted energy or value "?NATC" to "554"
 Parameter: NAT <- "554"
  
 CHARMM>    set app
 Parameter: APP <- "" <empty>
  
 CHARMM>    !We're exploiting what is arguably a bug in the parser. On the left hand side,
 CHARMM>    !the quotes have priority, so NAT is correctly substituted. On the right hand
 CHARMM>    !side, the ? has priority and NATC" (sic) is not a valid substitution...
 CHARMM>    if "@NAT" ne "?NATC" if @nat ne 0 set app append
 Parameter: NAT -> "554"
 Parameter: NAT -> "554"
 RDCMND: can not substitute energy "?NATC""
 Comparing ""554"" and ""?NATC"".
 IF test evaluated as true.  Performing command
 Comparing "554" and "0".
 IF test evaluated as true.  Performing command
 Parameter: APP <- "APPEND"
  
 CHARMM>     
  
 CHARMM>    read rtf card @app
 Parameter: APP -> "APPEND"
 MAINIO> Residue topology file being read from unit  98.
 RDTITL> * TOPOLOGY FOR D- AMINOACIDS
 RDTITL> *
  
 CHARMM>     
  
 CHARMM>    read para card flex @app
 Parameter: APP -> "APPEND"

          PARAMETER FILE BEING READ FROM UNIT 98
 RDTITL> * PARAMETERS FOR D- AMINOACIDS
 RDTITL> *
 PARMIO> NONBOND, HBOND lists and IMAGE atoms cleared.
  
 VCLOSE: Closing unit   98 with status "KEEP"

                    RETURNING TO INPUT STREAM    99
  
 CHARMM>    stream toppar/toppar_all36_prot_fluoro_alkanes.str
 VOPEN> Attempting to open::toppar/toppar_all36_prot_fluoro_alkanes.str::
 OPNLGU> Unit 98 opened for READONLY access to toppar/toppar_all36_prot_fluoro_alkanes.str

                    INPUT STREAM SWITCHING TO UNIT    98
 RDTITL> * TOPOLOGY AND PARAMETERS FOR FLUORINATED ALKANES.
 RDTITL> *
 Parameter: IN1 <- "" <empty>
  
 CHARMM>     
  
 CHARMM>    !These parameters are maintained for historic reasons.  The CGenFF
 CHARMM>    !halogen parameters are a significant improvement over these
 CHARMM>    !parameters.
 CHARMM>     
  
 CHARMM>    !Parent files that have to be read prior to streaming this file
 CHARMM>    !top_all36_prot.rtf
 CHARMM>    !par_all36_prot.prm
 CHARMM>     
  
 CHARMM>    !Testcase
 CHARMM>    !test_all36_prot_fluoro_alkanes.inp
 CHARMM>     
  
 CHARMM>    !Reference
 CHARMM>    !Chen, I.-J., Yin, D. and MacKerell, Jr., A.D., "Combined Ab
 CHARMM>    !initio/Empirical Approach for Optimization of Lennard-Jones Parameters
 CHARMM>    !for Polar-Neutral Compounds," Journal of Computational Chemistry,
 CHARMM>    !2002, 23:199-213.
 CHARMM>    !
 CHARMM>    !Note that these parameters are higly optimized to reproduce the
 CHARMM>    !corresponding condensed phase properties and have not been incorporated
 CHARMM>    !into the CHARMM22 or CHARMM27 biomolecular force fields
 CHARMM>     
  
 CHARMM>    read rtf card append
 MAINIO> Residue topology file being read from unit  98.
 RDTITL> * TOPOLOGY FOR FLUOROALKANES
 RDTITL> *
*** WARNING **** residue ETHA already exists (old one deleted)

      ***** LEVEL  1 WARNING FROM <RTFRDR> *****
      ***** Residue already exists.
      ******************************************
      BOMLEV (  0) IS NOT REACHED. WRNLEV IS  5

          RESI ETHA  0.0
*** WARNING **** residue FETH already exists (old one deleted)

      ***** LEVEL  1 WARNING FROM <RTFRDR> *****
      ***** Residue already exists.
      ******************************************
      BOMLEV (  0) IS NOT REACHED. WRNLEV IS  5

          RESI FETH  0.0
*** WARNING **** residue DFET already exists (old one deleted)

      ***** LEVEL  1 WARNING FROM <RTFRDR> *****
      ***** Residue already exists.
      ******************************************
      BOMLEV (  0) IS NOT REACHED. WRNLEV IS  5

          RESI DFET 0.0
*** WARNING **** residue TFET already exists (old one deleted)

      ***** LEVEL  1 WARNING FROM <RTFRDR> *****
      ***** Residue already exists.
      ******************************************
      BOMLEV (  0) IS NOT REACHED. WRNLEV IS  5

          RESI TFET  0.0
*** WARNING **** residue TFE  already exists (old one deleted)

      ***** LEVEL  1 WARNING FROM <RTFRDR> *****
      ***** Residue already exists.
      ******************************************
      BOMLEV (  0) IS NOT REACHED. WRNLEV IS  5

          RESI TFE   0.0
 There were   5 warning(s) from RTFRDR.
  
 CHARMM>     
  
 CHARMM>    read para card flex append

          PARAMETER FILE BEING READ FROM UNIT 98
 RDTITL> * FLUOROALKANE PARAMETERS
 RDTITL> *
 PARMIO> NONBOND, HBOND lists and IMAGE atoms cleared.
  
 CHARMM>     
  
 CHARMM>    return
 VCLOSE: Closing unit   98 with status "KEEP"

                    RETURNING TO INPUT STREAM    99
  
 CHARMM>    stream toppar/toppar_all36_prot_heme.str
 VOPEN> Attempting to open::toppar/toppar_all36_prot_heme.str::
 OPNLGU> Unit 98 opened for READONLY access to toppar/toppar_all36_prot_heme.str

                    INPUT STREAM SWITCHING TO UNIT    98
 RDTITL> * TOPOLOGY AND PARAMETER STREAM FILE FOR HEME AND RELATED
 RDTITL> * LIGANDS AND PATCHES.
 RDTITL> *
 Parameter: IN1 <- "" <empty>
  
 CHARMM>     
  
 CHARMM>    !updated 2016/2, allow for use of AUTOGENERATE ANGLE DIHEDRAl PATCH
 CHARMM>     
  
 CHARMM>    !Parent files that have to be read prior to streaming this file
 CHARMM>    !top_all36_prot.rtf
 CHARMM>    !par_all36_prot.prm
 CHARMM>     
  
 CHARMM>    !Testcase
 CHARMM>    !test_all36_prot_heme.inp
 CHARMM>     
  
 CHARMM>    read rtf card append
 MAINIO> Residue topology file being read from unit  98.
 RDTITL> * TOPOLOGY FOR HEME AND RELATED COMPOUNDS AND PATCHES
 RDTITL> *
*** WARNING **** residue CO2  already exists (old one deleted)

      ***** LEVEL  1 WARNING FROM <RTFRDR> *****
      ***** Residue already exists.
      ******************************************
      BOMLEV (  0) IS NOT REACHED. WRNLEV IS  5

          RESI CO2             0.00
 There were   1 warning(s) from RTFRDR.
  
 CHARMM>     
  
 CHARMM>    read para card flex append

          PARAMETER FILE BEING READ FROM UNIT 98
 RDTITL> * ADDITIONAL PARAMETERS FOR HEME
 RDTITL> *
 PARMIO> NONBOND, HBOND lists and IMAGE atoms cleared.
  
 CHARMM>     
  
 CHARMM>    return
 VCLOSE: Closing unit   98 with status "KEEP"

                    RETURNING TO INPUT STREAM    99
  
 CHARMM>    stream toppar/toppar_all36_prot_na_combined.str
 VOPEN> Attempting to open::toppar/toppar_all36_prot_na_combined.str::
 OPNLGU> Unit 98 opened for READONLY access to toppar/toppar_all36_prot_na_combined.str

                    INPUT STREAM SWITCHING TO UNIT    98
 RDTITL> * TOPOLOGY AND PARAMETER STREAM FILE FOR PATCHES TO CREATE
 RDTITL> * MODEL COMPOUNDS AND PATCHES THAT REQUIRE BOTH PROTEIN AND
 RDTITL> * NUCLEIC ACID TOPOLOGY AND PARAMETER INFORMATION
 RDTITL> *
 Parameter: IN1 <- "" <empty>
  
 CHARMM>     
  
 CHARMM>    !Parent files that have to be read prior to streaming this file
 CHARMM>    !top_all36_prot.rtf
 CHARMM>    !par_all36_prot.prm
 CHARMM>    !top_all36_na.rtf
 CHARMM>    !par_all36_na.prm
 CHARMM>    !stream/toppar_all36_prot_fluoro_alkanes.str ! atom types an parameters for fluorinated compounds
 CHARMM>     
  
 CHARMM>    !Testcase
 CHARMM>    !test_all36_prot_na_combined.inp
 CHARMM>     
  
 CHARMM>    !all patches must be followed by AUTOGENERATE ANGLES DIHEDRALS
 CHARMM>     
  
 CHARMM>    !PHOSPHOTYROSINE
 CHARMM>    !
 CHARMM>    !Feng, M.-H., Philippopoulos, M., MacKerell, Jr., A.D. and Lim, C.
 CHARMM>    !Structural Characterization of the Phosphotyrosine Binding Region of a
 CHARMM>    !High-Affinity aSH2 Domain-Phosphopeptide Complex by Molecular Dynamics
 CHARMM>    !Simulation and Chemical Shift Calculations. Journal of the American
 CHARMM>    !Chemical Society, 1996, 118: 11265-11277.
 CHARMM>     
  
 CHARMM>    read rtf card append
 MAINIO> Residue topology file being read from unit  98.
 RDTITL> * TOPOLOGY FOR PHOSPHORYLATED AMINO ACIDS
 RDTITL> *
*** WARNING **** residue THFI already exists (old one deleted)

      ***** LEVEL  1 WARNING FROM <RTFRDR> *****
      ***** Residue already exists.
      ******************************************
      BOMLEV (  0) IS NOT REACHED. WRNLEV IS  5

          RESI THFI       0.00
*** WARNING **** residue THMI already exists (old one deleted)

      ***** LEVEL  1 WARNING FROM <RTFRDR> *****
      ***** Residue already exists.
      ******************************************
      BOMLEV (  0) IS NOT REACHED. WRNLEV IS  5

          RESI THMI       0.00
*** WARNING **** residue THFA already exists (old one deleted)

      ***** LEVEL  1 WARNING FROM <RTFRDR> *****
      ***** Residue already exists.
      ******************************************
      BOMLEV (  0) IS NOT REACHED. WRNLEV IS  5

          RESI THFA        0.00
*** WARNING **** residue THAO already exists (old one deleted)

      ***** LEVEL  1 WARNING FROM <RTFRDR> *****
      ***** Residue already exists.
      ******************************************
      BOMLEV (  0) IS NOT REACHED. WRNLEV IS  5

          RESI THAO         0.00
*** WARNING **** residue RNUS already exists (old one deleted)

      ***** LEVEL  1 WARNING FROM <RTFRDR> *****
      ***** Residue already exists.
      ******************************************
      BOMLEV (  0) IS NOT REACHED. WRNLEV IS  5

          RESI RNUS         0.00
*** WARNING **** residue NUCL already exists (old one deleted)

      ***** LEVEL  1 WARNING FROM <RTFRDR> *****
      ***** Residue already exists.
      ******************************************
      BOMLEV (  0) IS NOT REACHED. WRNLEV IS  5

          RESI NUCL        -1.00
*** WARNING **** residue PPH1 already exists (old one deleted)

      ***** LEVEL  1 WARNING FROM <RTFRDR> *****
      ***** Residue already exists.
      ******************************************
      BOMLEV (  0) IS NOT REACHED. WRNLEV IS  5

          RESI PPH1      -1.00
*** WARNING **** residue BMPH already exists (old one deleted)

      ***** LEVEL  1 WARNING FROM <RTFRDR> *****
      ***** Residue already exists.
      ******************************************
      BOMLEV (  0) IS NOT REACHED. WRNLEV IS  5

          RESI BMPH      -1.00
*** WARNING **** residue BMPD already exists (old one deleted)

      ***** LEVEL  1 WARNING FROM <RTFRDR> *****
      ***** Residue already exists.
      ******************************************
      BOMLEV (  0) IS NOT REACHED. WRNLEV IS  5

          RESI BMPD      -2.00
*** WARNING **** residue BDFP already exists (old one deleted)

      ***** LEVEL  1 WARNING FROM <RTFRDR> *****
      ***** Residue already exists.
      ******************************************
      BOMLEV (  0) IS NOT REACHED. WRNLEV IS  5

          RESI BDFP      -1.00
*** WARNING **** residue BDFD already exists (old one deleted)

      ***** LEVEL  1 WARNING FROM <RTFRDR> *****
      ***** Residue already exists.
      ******************************************
      BOMLEV (  0) IS NOT REACHED. WRNLEV IS  5

          RESI BDFD -2.00
*** WARNING **** residue EP_2 already exists (old one deleted)

      ***** LEVEL  1 WARNING FROM <RTFRDR> *****
      ***** Residue already exists.
      ******************************************
      BOMLEV (  0) IS NOT REACHED. WRNLEV IS  5

          RESI EP_2        -2.00
*** WARNING **** residue IP_2 already exists (old one deleted)

      ***** LEVEL  1 WARNING FROM <RTFRDR> *****
      ***** Residue already exists.
      ******************************************
      BOMLEV (  0) IS NOT REACHED. WRNLEV IS  5

          RESI IP_2        -2.00
 There were  13 warning(s) from RTFRDR.
  
 CHARMM>     
  
 CHARMM>    read para card flex append

          PARAMETER FILE BEING READ FROM UNIT 98
 RDTITL> * ADDITIONAL PARAMETERS FOR PHOSPHORYLATED AMINO ACIDS
 RDTITL> *
 PARMIO> NONBOND, HBOND lists and IMAGE atoms cleared.
  
 VCLOSE: Closing unit   98 with status "KEEP"

                    RETURNING TO INPUT STREAM    99
  
 CHARMM>    stream toppar/toppar_all36_prot_retinol.str
 VOPEN> Attempting to open::toppar/toppar_all36_prot_retinol.str::
 OPNLGU> Unit 98 opened for READONLY access to toppar/toppar_all36_prot_retinol.str

                    INPUT STREAM SWITCHING TO UNIT    98
 RDTITL> * TOPPAR STREAM FILE FOR RETINOL AND RETINAL PARAMETERS
 RDTITL> * A. LOCCISANO, A.M.W., J. EVANSECK AND A.D. MACKERELL, JR.
 RDTITL> * APRIL, 2005
 RDTITL> *
 Parameter: IN1 <- "" <empty>
  
 CHARMM>     
  
 CHARMM>    !use with c36 protein force fields
 CHARMM>    !top_all36_prot.rtf
 CHARMM>    !par_all36_prot.prm
 CHARMM>     
  
 CHARMM>    read rtf card append
 MAINIO> Residue topology file being read from unit  98.
 RDTITL> * RETINAL/RETINOL AND RELATED MODEL COMPOUNDS
 RDTITL> *
*** WARNING **** residue BTE2 already exists (old one deleted)

      ***** LEVEL  1 WARNING FROM <RTFRDR> *****
      ***** Residue already exists.
      ******************************************
      BOMLEV (  0) IS NOT REACHED. WRNLEV IS  5

          RESI BTE2       0.00
*** WARNING **** residue 13DB already exists (old one deleted)

      ***** LEVEL  1 WARNING FROM <RTFRDR> *****
      ***** Residue already exists.
      ******************************************
      BOMLEV (  0) IS NOT REACHED. WRNLEV IS  5

          RESI 13DB       0.00
*** WARNING **** residue 13DP already exists (old one deleted)

      ***** LEVEL  1 WARNING FROM <RTFRDR> *****
      ***** Residue already exists.
      ******************************************
      BOMLEV (  0) IS NOT REACHED. WRNLEV IS  5

          RESI 13DP       0.00
*** WARNING **** residue DMB1 already exists (old one deleted)

      ***** LEVEL  1 WARNING FROM <RTFRDR> *****
      ***** Residue already exists.
      ******************************************
      BOMLEV (  0) IS NOT REACHED. WRNLEV IS  5

          RESI DMB1       0.00
*** WARNING **** residue DMP1 already exists (old one deleted)

      ***** LEVEL  1 WARNING FROM <RTFRDR> *****
      ***** Residue already exists.
      ******************************************
      BOMLEV (  0) IS NOT REACHED. WRNLEV IS  5

          RESI DMP1       0.00
*** WARNING **** residue DMP2 already exists (old one deleted)

      ***** LEVEL  1 WARNING FROM <RTFRDR> *****
      ***** Residue already exists.
      ******************************************
      BOMLEV (  0) IS NOT REACHED. WRNLEV IS  5

          RESI DMP2       0.00
*** WARNING **** residue CROT already exists (old one deleted)

      ***** LEVEL  1 WARNING FROM <RTFRDR> *****
      ***** Residue already exists.
      ******************************************
      BOMLEV (  0) IS NOT REACHED. WRNLEV IS  5

          RESI CROT       0.00
*** WARNING **** residue PACP already exists (old one deleted)

      ***** LEVEL  1 WARNING FROM <RTFRDR> *****
      ***** Residue already exists.
      ******************************************
      BOMLEV (  0) IS NOT REACHED. WRNLEV IS  5

          RESI PACP       0.00
*** WARNING **** residue MECH already exists (old one deleted)

      ***** LEVEL  1 WARNING FROM <RTFRDR> *****
      ***** Residue already exists.
      ******************************************
      BOMLEV (  0) IS NOT REACHED. WRNLEV IS  5

          RESI MECH       0.00
*** WARNING **** residue TMCH already exists (old one deleted)

      ***** LEVEL  1 WARNING FROM <RTFRDR> *****
      ***** Residue already exists.
      ******************************************
      BOMLEV (  0) IS NOT REACHED. WRNLEV IS  5

          RESI TMCH       0.00
*** WARNING **** residue FRET already exists (old one deleted)

      ***** LEVEL  1 WARNING FROM <RTFRDR> *****
      ***** Residue already exists.
      ******************************************
      BOMLEV (  0) IS NOT REACHED. WRNLEV IS  5

          RESI FRET       0.00
*** WARNING **** residue RTOL already exists (old one deleted)

      ***** LEVEL  1 WARNING FROM <RTFRDR> *****
      ***** Residue already exists.
      ******************************************
      BOMLEV (  0) IS NOT REACHED. WRNLEV IS  5

          RESI RTOL       0.00
*** WARNING **** residue RTAL already exists (old one deleted)

      ***** LEVEL  1 WARNING FROM <RTFRDR> *****
      ***** Residue already exists.
      ******************************************
      BOMLEV (  0) IS NOT REACHED. WRNLEV IS  5

          RESI RTAL       0.00
*** WARNING **** residue RTAC already exists (old one deleted)

      ***** LEVEL  1 WARNING FROM <RTFRDR> *****
      ***** Residue already exists.
      ******************************************
      BOMLEV (  0) IS NOT REACHED. WRNLEV IS  5

          RESI RTAC      -1.00
*** WARNING **** residue PRAC already exists (old one deleted)

      ***** LEVEL  1 WARNING FROM <RTFRDR> *****
      ***** Residue already exists.
      ******************************************
      BOMLEV (  0) IS NOT REACHED. WRNLEV IS  5

          RESI PRAC      -1.00
*** WARNING **** residue PROL already exists (old one deleted)

      ***** LEVEL  1 WARNING FROM <RTFRDR> *****
      ***** Residue already exists.
      ******************************************
      BOMLEV (  0) IS NOT REACHED. WRNLEV IS  5

          RESI PROL       0.00
*** WARNING **** residue PRAL already exists (old one deleted)

      ***** LEVEL  1 WARNING FROM <RTFRDR> *****
      ***** Residue already exists.
      ******************************************
      BOMLEV (  0) IS NOT REACHED. WRNLEV IS  5

          RESI PRAL       0.00
*** WARNING **** residue SCH1 already exists (old one deleted)

      ***** LEVEL  1 WARNING FROM <RTFRDR> *****
      ***** Residue already exists.
      ******************************************
      BOMLEV (  0) IS NOT REACHED. WRNLEV IS  5

          RESI SCH1       0.00
*** WARNING **** residue SCH2 already exists (old one deleted)

      ***** LEVEL  1 WARNING FROM <RTFRDR> *****
      ***** Residue already exists.
      ******************************************
      BOMLEV (  0) IS NOT REACHED. WRNLEV IS  5

          RESI SCH2       1.00
*** WARNING **** residue SCH3 already exists (old one deleted)

      ***** LEVEL  1 WARNING FROM <RTFRDR> *****
      ***** Residue already exists.
      ******************************************
      BOMLEV (  0) IS NOT REACHED. WRNLEV IS  5

          RESI SCH3       1.00
 There were  20 warning(s) from RTFRDR.
  
 CHARMM>     
  
 CHARMM>    read para card flex append

          PARAMETER FILE BEING READ FROM UNIT 98
 RDTITL> * RETINAL/RETINOL AND RELATED PARAMETERS
 RDTITL> *
 PARMIO> NONBOND, HBOND lists and IMAGE atoms cleared.
  
 CHARMM>     
  
 VCLOSE: Closing unit   98 with status "KEEP"

                    RETURNING TO INPUT STREAM    99
  
 CHARMM>    stream toppar/toppar_all36_prot_model.str
 VOPEN> Attempting to open::toppar/toppar_all36_prot_model.str::
 OPNLGU> Unit 98 opened for READONLY access to toppar/toppar_all36_prot_model.str

                    INPUT STREAM SWITCHING TO UNIT    98
 RDTITL> *>> ALL-HYDROGEN TOPOLOGY FOR SMALL MODEL COMPOUNDS USED IN THE <<
 RDTITL> *>> DEVELOPMENT OF THE CHARMM22 PROTEIN ALL-HYDROGEN PARAMETERS <<
 RDTITL> *>>>>>>>>>>>>>>>>>>>>>>> JULY 1997 <<<<<<<<<<<<<<<<<<<<<<<<<<<<<<<
 RDTITL> *>>>>>>>> DIRECT COMMENTS TO ALEXANDER D. MACKERELL JR. <<<<<<<<<<
 RDTITL> *>>>>>>>>>>>>>>> PARAMETER FORUM, WWW.CHARMM.ORG <<<<<<<<<<<<<<<<<
 RDTITL> *CONVERTED TO STREAM FORMAT, DECEMBER 2003
 RDTITL> *CONVERTED TO CHARMM36 PROTEIN ATOM TYPES, MAY 2011
 RDTITL> *
 Parameter: IN1 <- "" <empty>
  
 CHARMM>     
  
 CHARMM>    !Parent files that have to be read prior to streaming this file
 CHARMM>    !top_all36_prot.rtf
 CHARMM>    !par_all36_prot.prm
 CHARMM>    !
 CHARMM>    !Testcase
 CHARMM>    !test_all36_prot_model.inp
 CHARMM>     
  
 CHARMM>    !changes after 9/98
 CHARMM>    !
 CHARMM>    !change alkene HA1 and HA2 to HE1 and HE2
 CHARMM>    !
 CHARMM>    !improper atom ordering corrected
 CHARMM>    !
 CHARMM>    !version b5i to be consistent with protein toppar files
 CHARMM>    !
 CHARMM>    !Heme vinyl groups upgraded based on new butene parameters
 CHARMM>    !
 CHARMM>     
  
 CHARMM>    ! references
 CHARMM>    !
 CHARMM>    !PROTEINS
 CHARMM>    !
 CHARMM>    !MacKerell, Jr., A. D.; Bashford, D.; Bellott, M.; Dunbrack Jr., R.L.;
 CHARMM>    !Evanseck, J.D.; Field, M.J.; Fischer, S.; Gao, J.; Guo, H.; Ha, S.;
 CHARMM>    !Joseph-McCarthy, D.; Kuchnir, L.; Kuczera, K.; Lau, F.T.K.; Mattos,
 CHARMM>    !C.; Michnick, S.; Ngo, T.; Nguyen, D.T.; Prodhom, B.; Reiher, III,
 CHARMM>    !W.E.; Roux, B.; Schlenkrich, M.; Smith, J.C.; Stote, R.; Straub, J.;
 CHARMM>    !Watanabe, M.; Wiorkiewicz-Kuczera, J.; Yin, D.; Karplus, M.  All-atom
 CHARMM>    !empirical potential for molecular modeling and dynamics Studies of
 CHARMM>    !proteins.  Journal of Physical Chemistry B, 1998, 102, 3586-3616.
 CHARMM>     
  
 CHARMM>    read rtf card append
 MAINIO> Residue topology file being read from unit  98.
 RDTITL> * TOPOLOGY FOR PROTEIN RELATED MODEL COMPOUNDS
 RDTITL> *
*** WARNING **** residue ACET already exists (old one deleted)

      ***** LEVEL  1 WARNING FROM <RTFRDR> *****
      ***** Residue already exists.
      ******************************************
      BOMLEV (  0) IS NOT REACHED. WRNLEV IS  5

          RESI ACET       -1.00
*** WARNING **** residue PROA already exists (old one deleted)

      ***** LEVEL  1 WARNING FROM <RTFRDR> *****
      ***** Residue already exists.
      ******************************************
      BOMLEV (  0) IS NOT REACHED. WRNLEV IS  5

          RESI PROA       -1.00
*** WARNING **** residue GUAN already exists (old one deleted)

      ***** LEVEL  1 WARNING FROM <RTFRDR> *****
      ***** Residue already exists.
      ******************************************
      BOMLEV (  0) IS NOT REACHED. WRNLEV IS  5

          RESI GUAN        1.00
*** WARNING **** residue MGUA already exists (old one deleted)

      ***** LEVEL  1 WARNING FROM <RTFRDR> *****
      ***** Residue already exists.
      ******************************************
      BOMLEV (  0) IS NOT REACHED. WRNLEV IS  5

          RESI MGUA        1.00
*** WARNING **** residue GLYN already exists (old one deleted)

      ***** LEVEL  1 WARNING FROM <RTFRDR> *****
      ***** Residue already exists.
      ******************************************
      BOMLEV (  0) IS NOT REACHED. WRNLEV IS  5

          RESI GLYN         0.00
*** WARNING **** residue MAMM already exists (old one deleted)

      ***** LEVEL  1 WARNING FROM <RTFRDR> *****
      ***** Residue already exists.
      ******************************************
      BOMLEV (  0) IS NOT REACHED. WRNLEV IS  5

          RESI MAMM        1.00
*** WARNING **** residue EAMM already exists (old one deleted)

      ***** LEVEL  1 WARNING FROM <RTFRDR> *****
      ***** Residue already exists.
      ******************************************
      BOMLEV (  0) IS NOT REACHED. WRNLEV IS  5

          RESI EAMM        1.00
*** WARNING **** residue ACEH already exists (old one deleted)

      ***** LEVEL  1 WARNING FROM <RTFRDR> *****
      ***** Residue already exists.
      ******************************************
      BOMLEV (  0) IS NOT REACHED. WRNLEV IS  5

          RESI ACEH        0.00
*** WARNING **** residue MEOH already exists (old one deleted)

      ***** LEVEL  1 WARNING FROM <RTFRDR> *****
      ***** Residue already exists.
      ******************************************
      BOMLEV (  0) IS NOT REACHED. WRNLEV IS  5

          RESI MEOH        0.00
*** WARNING **** residue METO already exists (old one deleted)

      ***** LEVEL  1 WARNING FROM <RTFRDR> *****
      ***** Residue already exists.
      ******************************************
      BOMLEV (  0) IS NOT REACHED. WRNLEV IS  5

          RESI METO       -1.00
*** WARNING **** residue ETOH already exists (old one deleted)

      ***** LEVEL  1 WARNING FROM <RTFRDR> *****
      ***** Residue already exists.
      ******************************************
      BOMLEV (  0) IS NOT REACHED. WRNLEV IS  5

          RESI ETOH        0.00
*** WARNING **** residue ETO  already exists (old one deleted)

      ***** LEVEL  1 WARNING FROM <RTFRDR> *****
      ***** Residue already exists.
      ******************************************
      BOMLEV (  0) IS NOT REACHED. WRNLEV IS  5

          RESI ETO        -1.00
*** WARNING **** residue PRO2 already exists (old one deleted)

      ***** LEVEL  1 WARNING FROM <RTFRDR> *****
      ***** Residue already exists.
      ******************************************
      BOMLEV (  0) IS NOT REACHED. WRNLEV IS  5

          RESI PRO2        0.00
*** WARNING **** residue FORM already exists (old one deleted)

      ***** LEVEL  1 WARNING FROM <RTFRDR> *****
      ***** Residue already exists.
      ******************************************
      BOMLEV (  0) IS NOT REACHED. WRNLEV IS  5

          RESI FORM        0.00
*** WARNING **** residue ACEM already exists (old one deleted)

      ***** LEVEL  1 WARNING FROM <RTFRDR> *****
      ***** Residue already exists.
      ******************************************
      BOMLEV (  0) IS NOT REACHED. WRNLEV IS  5

          RESI ACEM        0.00
*** WARNING **** residue NMA  already exists (old one deleted)

      ***** LEVEL  1 WARNING FROM <RTFRDR> *****
      ***** Residue already exists.
      ******************************************
      BOMLEV (  0) IS NOT REACHED. WRNLEV IS  5

          RESI NMA         0.00
*** WARNING **** residue MESH already exists (old one deleted)

      ***** LEVEL  1 WARNING FROM <RTFRDR> *****
      ***** Residue already exists.
      ******************************************
      BOMLEV (  0) IS NOT REACHED. WRNLEV IS  5

          RESI MESH        0.00
*** WARNING **** residue MES1 already exists (old one deleted)

      ***** LEVEL  1 WARNING FROM <RTFRDR> *****
      ***** Residue already exists.
      ******************************************
      BOMLEV (  0) IS NOT REACHED. WRNLEV IS  5

          RESI MES1       -1.00
*** WARNING **** residue ETSH already exists (old one deleted)

      ***** LEVEL  1 WARNING FROM <RTFRDR> *****
      ***** Residue already exists.
      ******************************************
      BOMLEV (  0) IS NOT REACHED. WRNLEV IS  5

          RESI ETSH        0.00
*** WARNING **** residue ES1  already exists (old one deleted)

      ***** LEVEL  1 WARNING FROM <RTFRDR> *****
      ***** Residue already exists.
      ******************************************
      BOMLEV (  0) IS NOT REACHED. WRNLEV IS  5

          RESI ES1        -1.00
*** WARNING **** residue DMDS already exists (old one deleted)

      ***** LEVEL  1 WARNING FROM <RTFRDR> *****
      ***** Residue already exists.
      ******************************************
      BOMLEV (  0) IS NOT REACHED. WRNLEV IS  5

          RESI DMDS        0.00
*** WARNING **** residue DEDS already exists (old one deleted)

      ***** LEVEL  1 WARNING FROM <RTFRDR> *****
      ***** Residue already exists.
      ******************************************
      BOMLEV (  0) IS NOT REACHED. WRNLEV IS  5

          RESI DEDS        0.00
*** WARNING **** residue EMS  already exists (old one deleted)

      ***** LEVEL  1 WARNING FROM <RTFRDR> *****
      ***** Residue already exists.
      ******************************************
      BOMLEV (  0) IS NOT REACHED. WRNLEV IS  5

          RESI EMS         0.00
*** WARNING **** residue IMIA already exists (old one deleted)

      ***** LEVEL  1 WARNING FROM <RTFRDR> *****
      ***** Residue already exists.
      ******************************************
      BOMLEV (  0) IS NOT REACHED. WRNLEV IS  5

          RESI IMIA        0.00
*** WARNING **** residue MIMI already exists (old one deleted)

      ***** LEVEL  1 WARNING FROM <RTFRDR> *****
      ***** Residue already exists.
      ******************************************
      BOMLEV (  0) IS NOT REACHED. WRNLEV IS  5

          RESI MIMI        0.00
*** WARNING **** residue EIMI already exists (old one deleted)

      ***** LEVEL  1 WARNING FROM <RTFRDR> *****
      ***** Residue already exists.
      ******************************************
      BOMLEV (  0) IS NOT REACHED. WRNLEV IS  5

          RESI EIMI        0.00
*** WARNING **** residue IMIM already exists (old one deleted)

      ***** LEVEL  1 WARNING FROM <RTFRDR> *****
      ***** Residue already exists.
      ******************************************
      BOMLEV (  0) IS NOT REACHED. WRNLEV IS  5

          RESI IMIM        1.00
*** WARNING **** residue EIMM already exists (old one deleted)

      ***** LEVEL  1 WARNING FROM <RTFRDR> *****
      ***** Residue already exists.
      ******************************************
      BOMLEV (  0) IS NOT REACHED. WRNLEV IS  5

          RESI EIMM        1.00
*** WARNING **** residue BENZ already exists (old one deleted)

      ***** LEVEL  1 WARNING FROM <RTFRDR> *****
      ***** Residue already exists.
      ******************************************
      BOMLEV (  0) IS NOT REACHED. WRNLEV IS  5

          RESI BENZ        0.00
*** WARNING **** residue EBEN already exists (old one deleted)

      ***** LEVEL  1 WARNING FROM <RTFRDR> *****
      ***** Residue already exists.
      ******************************************
      BOMLEV (  0) IS NOT REACHED. WRNLEV IS  5

          RESI EBEN         0.00
*** WARNING **** residue PHEN already exists (old one deleted)

      ***** LEVEL  1 WARNING FROM <RTFRDR> *****
      ***** Residue already exists.
      ******************************************
      BOMLEV (  0) IS NOT REACHED. WRNLEV IS  5

          RESI PHEN        0.00
*** WARNING **** residue EPHE already exists (old one deleted)

      ***** LEVEL  1 WARNING FROM <RTFRDR> *****
      ***** Residue already exists.
      ******************************************
      BOMLEV (  0) IS NOT REACHED. WRNLEV IS  5

          RESI EPHE        0.00
*** WARNING **** residue PHEO already exists (old one deleted)

      ***** LEVEL  1 WARNING FROM <RTFRDR> *****
      ***** Residue already exists.
      ******************************************
      BOMLEV (  0) IS NOT REACHED. WRNLEV IS  5

          RESI PHEO       -1.00
*** WARNING **** residue INDO already exists (old one deleted)

      ***** LEVEL  1 WARNING FROM <RTFRDR> *****
      ***** Residue already exists.
      ******************************************
      BOMLEV (  0) IS NOT REACHED. WRNLEV IS  5

          RESI INDO        0.00
*** WARNING **** residue EIND already exists (old one deleted)

      ***** LEVEL  1 WARNING FROM <RTFRDR> *****
      ***** Residue already exists.
      ******************************************
      BOMLEV (  0) IS NOT REACHED. WRNLEV IS  5

          RESI EIND        0.00
*** WARNING **** residue PDIP already exists (old one deleted)

      ***** LEVEL  1 WARNING FROM <RTFRDR> *****
      ***** Residue already exists.
      ******************************************
      BOMLEV (  0) IS NOT REACHED. WRNLEV IS  5

          RESI PDIP        0.00
*** WARNING **** residue ETHA already exists (old one deleted)

      ***** LEVEL  1 WARNING FROM <RTFRDR> *****
      ***** Residue already exists.
      ******************************************
      BOMLEV (  0) IS NOT REACHED. WRNLEV IS  5

          RESI ETHA        0.00
*** WARNING **** residue PRPA already exists (old one deleted)

      ***** LEVEL  1 WARNING FROM <RTFRDR> *****
      ***** Residue already exists.
      ******************************************
      BOMLEV (  0) IS NOT REACHED. WRNLEV IS  5

          RESI PRPA        0.00
*** WARNING **** residue IBUT already exists (old one deleted)

      ***** LEVEL  1 WARNING FROM <RTFRDR> *****
      ***** Residue already exists.
      ******************************************
      BOMLEV (  0) IS NOT REACHED. WRNLEV IS  5

          RESI IBUT        0.00
*** WARNING **** residue OCOH already exists (old one deleted)

      ***** LEVEL  1 WARNING FROM <RTFRDR> *****
      ***** Residue already exists.
      ******************************************
      BOMLEV (  0) IS NOT REACHED. WRNLEV IS  5

          RESI OCOH    0.0
*** WARNING **** residue CO3  already exists (old one deleted)

      ***** LEVEL  1 WARNING FROM <RTFRDR> *****
      ***** Residue already exists.
      ******************************************
      BOMLEV (  0) IS NOT REACHED. WRNLEV IS  5

          RESI CO3  -2.0
*** WARNING **** residue C3   already exists (old one deleted)

      ***** LEVEL  1 WARNING FROM <RTFRDR> *****
      ***** Residue already exists.
      ******************************************
      BOMLEV (  0) IS NOT REACHED. WRNLEV IS  5

          RESI C3    0.00
 There were  42 warning(s) from RTFRDR.
  
 CHARMM>     
  
 CHARMM>    read para card flex append

          PARAMETER FILE BEING READ FROM UNIT 98
 RDTITL>  
 RDTITL> No title read.
 PARMIO> NONBOND, HBOND lists and IMAGE atoms cleared.
  
 CHARMM>     
  
 CHARMM>    return
 VCLOSE: Closing unit   98 with status "KEEP"

                    RETURNING TO INPUT STREAM    99
  
 CHARMM>    stream toppar/toppar_all36_prot_modify_res.str
 VOPEN> Attempting to open::toppar/toppar_all36_prot_modify_res.str::
 OPNLGU> Unit 98 opened for READONLY access to toppar/toppar_all36_prot_modify_res.str

                    INPUT STREAM SWITCHING TO UNIT    98
 RDTITL> * TOPPAR FILE FOR VARIOUS MODIFIED RESIDUES AND PATCHES, INCLUDING
 RDTITL> * PATCHES TO COVALENTLY LINK RESIDUES TO IONS TO WORK WITH THE
 RDTITL> * ADDITIVE C36 PROTEIN FORCE FIELD
 RDTITL> * REQUIRES CGENFF PARAMETER FILE
 RDTITL> *
 Parameter: IN1 <- "" <empty>
  
 CHARMM>     
  
 CHARMM>    !Acetyllysine (ALY)
 CHARMM>    !Norleucine (NLE) and
 CHARMM>    ! residues and patches for Zn-protein interactions modeled using
 CHARMM>    ! bond and angles between the protein and Zn.
 CHARMM>     
  
 CHARMM>    !non-standard amino acids: 2021
 CHARMM>    !Croitoru, A., Park, S.-J., Kumar, A., Lee, J., Im, Wonpil; MacKerell,
 CHARMM>    !A.D., Jr., and Aleksandrov, A. Additive CHARMM36 Force Field for
 CHARMM>    !Nonstandard Amino Acids, Journal of Chemical Theory and Computation,
 CHARMM>    !17:3554-3570, doi: 10.1021/acs.jctc.1c00254.
 CHARMM>     
  
 CHARMM>    read rtf card append
 MAINIO> Residue topology file being read from unit  98.
 RDTITL> * TOPPAR FILE PROTEIN MODIFICATIONS
 RDTITL> *
*** WARNING **** residue CGU  already exists (old one deleted)

      ***** LEVEL  1 WARNING FROM <RTFRDR> *****
      ***** Residue already exists.
      ******************************************
      BOMLEV (  0) IS NOT REACHED. WRNLEV IS  5

          RESI CGU              -2.000
*** WARNING **** residue CME  already exists (old one deleted)

      ***** LEVEL  1 WARNING FROM <RTFRDR> *****
      ***** Residue already exists.
      ******************************************
      BOMLEV (  0) IS NOT REACHED. WRNLEV IS  5

          RESI CME               0.000
*** WARNING **** residue HIC  already exists (old one deleted)

      ***** LEVEL  1 WARNING FROM <RTFRDR> *****
      ***** Residue already exists.
      ******************************************
      BOMLEV (  0) IS NOT REACHED. WRNLEV IS  5

          RESI HIC               0.000
*** WARNING **** residue HICP already exists (old one deleted)

      ***** LEVEL  1 WARNING FROM <RTFRDR> *****
      ***** Residue already exists.
      ******************************************
      BOMLEV (  0) IS NOT REACHED. WRNLEV IS  5

          RESI HICP              1.000
*** WARNING **** residue CGUP already exists (old one deleted)

      ***** LEVEL  1 WARNING FROM <RTFRDR> *****
      ***** Residue already exists.
      ******************************************
      BOMLEV (  0) IS NOT REACHED. WRNLEV IS  5

          RESI CGUP             -1.000
 There were   5 warning(s) from RTFRDR.
  
 CHARMM>     
  
 CHARMM>    read para card append flex

          PARAMETER FILE BEING READ FROM UNIT 98
 RDTITL>  
 RDTITL> No title read.
 PARMIO> NONBOND, HBOND lists and IMAGE atoms cleared.
  
 CHARMM>     
  
 CHARMM>    return
 VCLOSE: Closing unit   98 with status "KEEP"

                    RETURNING TO INPUT STREAM    99
  
 CHARMM>     
  
 CHARMM>    ! Additional topologies and parameters for nucleic acids
 CHARMM>    stream toppar/toppar_all36_na_nad_ppi.str
 VOPEN> Attempting to open::toppar/toppar_all36_na_nad_ppi.str::
 OPNLGU> Unit 98 opened for READONLY access to toppar/toppar_all36_na_nad_ppi.str

                    INPUT STREAM SWITCHING TO UNIT    98
 RDTITL> * CHARMM36 ALL-HYDROGEN NUCLEIC ACID FORCE TOPPAR STREAM FILE
 RDTITL> * NAD+, NADH, ADP, ATP, PPI AND RELATED ANALOGS
 RDTITL> * A.D. MACKERELL, JR., JULY 2001
 RDTITL> * STREAM FOLLOWING RTF AND PARAM READ OF
 RDTITL> *
 Parameter: IN1 <- "" <empty>
  
 CHARMM>     
  
 CHARMM>    !Update, 2015/1, nomenclature for NAD+ etc. consistent with PDB
 CHARMM>     
  
 CHARMM>    !Parent files that have to be read prior to streaming this file
 CHARMM>    !top_all36_na.rtf
 CHARMM>    !par_all36_na.prm
 CHARMM>     
  
 CHARMM>    !Testcase
 CHARMM>    !test_all36_na_nad_ppi.inp
 CHARMM>     
  
 CHARMM>    !Reference
 CHARMM>    !Pavelites, J.J., Bash, P.A., Gao, J., and MacKerell, Jr.,
 CHARMM>    !A.D. A Molecular Mechanics Force Field for NAD+, NADH and the
 CHARMM>    !Pyrophosphate Groups of Nucleotides, Journal of Computational
 CHARMM>    !Chemistry, 1997, 18: 221-239.
 CHARMM>     
  
 CHARMM>    read rtf card append
 MAINIO> Residue topology file being read from unit  98.
 RDTITL> * NAD, PPI TOPOLOGY
 RDTITL> *
*** WARNING **** residue NIC  already exists (old one deleted)

      ***** LEVEL  1 WARNING FROM <RTFRDR> *****
      ***** Residue already exists.
      ******************************************
      BOMLEV (  0) IS NOT REACHED. WRNLEV IS  5

          RESI NIC         1.00
*** WARNING **** residue NICH already exists (old one deleted)

      ***** LEVEL  1 WARNING FROM <RTFRDR> *****
      ***** Residue already exists.
      ******************************************
      BOMLEV (  0) IS NOT REACHED. WRNLEV IS  5

          RESI NICH         0.00
*** WARNING **** residue PPI1 already exists (old one deleted)

      ***** LEVEL  1 WARNING FROM <RTFRDR> *****
      ***** Residue already exists.
      ******************************************
      BOMLEV (  0) IS NOT REACHED. WRNLEV IS  5

          RESI PPI1        -3.00
*** WARNING **** residue PPI2 already exists (old one deleted)

      ***** LEVEL  1 WARNING FROM <RTFRDR> *****
      ***** Residue already exists.
      ******************************************
      BOMLEV (  0) IS NOT REACHED. WRNLEV IS  5

          RESI PPI2        -2.00
*** WARNING **** residue AMP  already exists (old one deleted)

      ***** LEVEL  1 WARNING FROM <RTFRDR> *****
      ***** Residue already exists.
      ******************************************
      BOMLEV (  0) IS NOT REACHED. WRNLEV IS  5

          RESI AMP         -2.00
*** WARNING **** residue ADP  already exists (old one deleted)

      ***** LEVEL  1 WARNING FROM <RTFRDR> *****
      ***** Residue already exists.
      ******************************************
      BOMLEV (  0) IS NOT REACHED. WRNLEV IS  5

          RESI ADP         -3.00
*** WARNING **** residue ATP  already exists (old one deleted)

      ***** LEVEL  1 WARNING FROM <RTFRDR> *****
      ***** Residue already exists.
      ******************************************
      BOMLEV (  0) IS NOT REACHED. WRNLEV IS  5

          RESI ATP         -4.00
*** WARNING **** residue 5DP  already exists (old one deleted)

      ***** LEVEL  1 WARNING FROM <RTFRDR> *****
      ***** Residue already exists.
      ******************************************
      BOMLEV (  0) IS NOT REACHED. WRNLEV IS  5

          PRES 5DP         -3.00
*** WARNING **** residue NAD  already exists (old one deleted)

      ***** LEVEL  1 WARNING FROM <RTFRDR> *****
      ***** Residue already exists.
      ******************************************
      BOMLEV (  0) IS NOT REACHED. WRNLEV IS  5

          RESI NAD         -1.00
*** WARNING **** residue NADH already exists (old one deleted)

      ***** LEVEL  1 WARNING FROM <RTFRDR> *****
      ***** Residue already exists.
      ******************************************
      BOMLEV (  0) IS NOT REACHED. WRNLEV IS  5

          RESI NADH        -2.00
*** WARNING **** residue NADP already exists (old one deleted)

      ***** LEVEL  1 WARNING FROM <RTFRDR> *****
      ***** Residue already exists.
      ******************************************
      BOMLEV (  0) IS NOT REACHED. WRNLEV IS  5

          RESI NADP        -2.00
*** WARNING **** residue NDPH already exists (old one deleted)

      ***** LEVEL  1 WARNING FROM <RTFRDR> *****
      ***** Residue already exists.
      ******************************************
      BOMLEV (  0) IS NOT REACHED. WRNLEV IS  5

          RESI NDPH        -3.00
 There were  12 warning(s) from RTFRDR.
  
 CHARMM>     
  
 CHARMM>    read para card flex append

          PARAMETER FILE BEING READ FROM UNIT 98
 RDTITL> * NAD, PPI PARAMETERS
 RDTITL> *
 PARMIO> NONBOND, HBOND lists and IMAGE atoms cleared.
  
 CHARMM>     
  
 CHARMM>     
  
 VCLOSE: Closing unit   98 with status "KEEP"

                    RETURNING TO INPUT STREAM    99
  
 CHARMM>    stream toppar/toppar_all36_na_rna_modified.str
 VOPEN> Attempting to open::toppar/toppar_all36_na_rna_modified.str::
 OPNLGU> Unit 98 opened for READONLY access to toppar/toppar_all36_na_rna_modified.str

                    INPUT STREAM SWITCHING TO UNIT    98
 RDTITL> * ADDITIVE CHARMM FORCE FIELD FOR MODIFIED RIBONUCLEIC ACIDS, INCLUDING
 RDTITL> * THOSE FOUNDS IN TRNA. YOU XU, KAROLINSKA INSTITUTET, 2015.
 RDTITL> * |
 RDTITL> * WARNING: PARAMETERS AND ATOM TYPE ASSIGNMENTS IN THIS FILE ARE SPECIFIC
 RDTITL> * FOR THESE COMPOUNDS AND SHOULD UNDER NO CIRCUMSTANCES BE APPLIED TO
 RDTITL> * OTHER ORGANIC MOLECULES
 RDTITL> *
 Parameter: IN1 <- "" <empty>
  
 CHARMM>     
  
 CHARMM>    ! Xu, Y., Vanommeslaeghe, K., Aleksandrov, A., MacKerell, A.D.,
 CHARMM>    ! Jr. Nilsson, L., “Additive CHARMM force field for naturally
 CHARMM>    ! occurring modified ribonucleotides,” Journal of Computational
 CHARMM>    !  Chemistry, DOI: 10.1002/jcc.24307, 2016
 CHARMM>     
  
 CHARMM>    ! Should be used with parent files CGenFF: top_all36_cgenff.inp and par_all36_cgenff.inp
 CHARMM>    !                                    NA36: top_all36_na.inp and par_all36_na.inp
 CHARMM>    !                              and Carb36: top_all36_carb.inp and par_all36_carb.inp
 CHARMM>    !
 CHARMM>     
  
 CHARMM>    read rtf card append
 MAINIO> Residue topology file being read from unit  98.
 RDTITL> * TOPOLOGIES OF MODIFIED NUCLEOTIDES
 RDTITL> *
*** WARNING **** residue BUG  already exists (old one deleted)

      ***** LEVEL  1 WARNING FROM <RTFRDR> *****
      ***** Residue already exists.
      ******************************************
      BOMLEV (  0) IS NOT REACHED. WRNLEV IS  5

          RESI BUG           -1.00
 There were   1 warning(s) from RTFRDR.
  
 CHARMM>     
  
 CHARMM>    read param card flex append

          PARAMETER FILE BEING READ FROM UNIT 98
 RDTITL> * ADDITIVE CHARMM PARAMETERS FOR MODIFIED NUCLEIC ACIDS, BETA VERSION
 RDTITL> * YOU XU, KAROLINSKA INSTITUTET, 2015.
 RDTITL> *
 PARMIO> NONBOND, HBOND lists and IMAGE atoms cleared.
  
 CHARMM>    RETURN
 VCLOSE: Closing unit   98 with status "KEEP"

                    RETURNING TO INPUT STREAM    99
  
 CHARMM>     
  
 CHARMM>    ! Additional topologies and parameters for lipids
 CHARMM>    stream toppar/toppar_all36_lipid_sphingo.str
 VOPEN> Attempting to open::toppar/toppar_all36_lipid_sphingo.str::
 OPNLGU> Unit 98 opened for READONLY access to toppar/toppar_all36_lipid_sphingo.str

                    INPUT STREAM SWITCHING TO UNIT    98
 RDTITL> * TOPPAR STREAM FOR CERAMIDES AND SPINGOMYELINS; REQUIRES FLEX FORMAT FILES
 RDTITL> * TOP_ALL36_LIPID.RTF AND PAR_ALL36_LIPID.PRM
 RDTITL> *
 Parameter: IN1 <- "" <empty>
  
 CHARMM>     
  
 CHARMM>    ! REFERENCES
 CHARMM>    !
 CHARMM>    ! PSM and SSM Lipids
 CHARMM>    !
 CHARMM>    ! Venable, R. M.; Sodt, A. J.; Rogaski, B.; Rui, H.; Hatcher, E.; MacKerell, A. D.;
 CHARMM>    ! Pastor, R. W.; Klauda, J. B., CHARMM All-Atom Additive Force Field for Sphingomyelin:
 CHARMM>    ! Elucidation of Hydrogen Bonding and of Positive Curvature. Biophys. J. 2014, 107 (1), 134-145
 CHARMM>    !
 CHARMM>    ! Ceramide
 CHARMM>    !
 CHARMM>    ! Submited by Sam Tonddast-Navaei of U. Cincinnati. Advised by Russell Devane
 CHARMM>    ! Tested by Eric Wang of U. Maryland. Advised by Jeffery Klauda
 CHARMM>    !
 CHARMM>    !
 CHARMM>    ! CerAP/Cer6, CerNP/Cer3, and CerEOS/Cer1
 CHARMM>    !
 CHARMM>    ! Wang, E.; Klauda, J. B., Structure and Permeability of Ceramide Bilayers and Multilayers.
 CHARMM>    ! J. Phys. Chem. B., 2019, 123, 11, 2525-2535
 CHARMM>    ! Wang, E.; Klauda, J. B., Molecular Structure of the Long Periodicity Phase in the Stratum Corneum.
 CHARMM>    ! J. Amer. Chem. Soc., 2019. 141, 42, 16930-16943
 CHARMM>     
  
 CHARMM>    set nat ?NATC
 RDCMND substituted energy or value "?NATC" to "585"
 Parameter: NAT <- "585"
  
 CHARMM>    set app
 Parameter: APP <- "" <empty>
  
 CHARMM>    !We're exploiting what is arguably a bug in the parser. On the left hand side,
 CHARMM>    !the quotes have proirity, so NAT is correctly substituted. On the right hand
 CHARMM>    !side, the ? has priority and NATC" (sic) is not a valid substitution...
 CHARMM>    if "@NAT" ne "?NATC" if @nat ne 0 set app append
 Parameter: NAT -> "585"
 Parameter: NAT -> "585"
 RDCMND: can not substitute energy "?NATC""
 Comparing ""585"" and ""?NATC"".
 IF test evaluated as true.  Performing command
 Comparing "585" and "0".
 IF test evaluated as true.  Performing command
 Parameter: APP <- "APPEND"
  
 CHARMM>     
  
 CHARMM>    read rtf card @app
 Parameter: APP -> "APPEND"
 MAINIO> Residue topology file being read from unit  98.
 RDTITL> * CER/SM RESIDUES
 RDTITL> *
  
 CHARMM>     
  
 CHARMM>    read para card flex @app
 Parameter: APP -> "APPEND"

          PARAMETER FILE BEING READ FROM UNIT 98
 RDTITL> * NEW PARAMETERS
 RDTITL> *
 PARRDR> Error: Repeated DIHE parameter ( 14758): NHL   C     CTO1  HAL1 is replaced
 PARRDR> Error: Repeated DIHE parameter ( 14779): O     C     CTO1  HAL1 is replaced
 PARMIO> NONBOND, HBOND lists and IMAGE atoms cleared.
  
 CHARMM>     
  
 CHARMM>    return
 VCLOSE: Closing unit   98 with status "KEEP"

                    RETURNING TO INPUT STREAM    99
  
 CHARMM>    stream toppar/toppar_all36_lipid_archaeal.str
 VOPEN> Attempting to open::toppar/toppar_all36_lipid_archaeal.str::
 OPNLGU> Unit 98 opened for READONLY access to toppar/toppar_all36_lipid_archaeal.str

                    INPUT STREAM SWITCHING TO UNIT    98
 RDTITL> * TOPPAR STREAM FILE FOR ARCHAEAL LIPIDS.
 RDTITL> *
 Parameter: IN1 <- "" <empty>
  
 CHARMM>     
  
 CHARMM>    ! This is an on-going file of archaeal lipids
 CHARMM>    ! I am adding meanquinone-7 now
 CHARMM>     
  
 CHARMM>    read rtf card append
 MAINIO> Residue topology file being read from unit  98.
 RDTITL> * ARCHAEAL LIPIDS
 RDTITL> *
  
 CHARMM>     
  
 CHARMM>    read param card flex append

          PARAMETER FILE BEING READ FROM UNIT 98
 RDTITL> * PARAMETERS GENERATED BY ANALOGY BY CGENFF
 RDTITL> *
 PARMIO> NONBOND, HBOND lists and IMAGE atoms cleared.
  
 CHARMM>     
  
 CHARMM>    RETURN
 VCLOSE: Closing unit   98 with status "KEEP"

                    RETURNING TO INPUT STREAM    99
  
 CHARMM>    stream toppar/toppar_all36_lipid_bacterial.str
 VOPEN> Attempting to open::toppar/toppar_all36_lipid_bacterial.str::
 OPNLGU> Unit 98 opened for READONLY access to toppar/toppar_all36_lipid_bacterial.str

                    INPUT STREAM SWITCHING TO UNIT    98
 RDTITL> * TOPPAR STREAM FILE FOR BRANCHED AND CYCLIC CHAINED LIPIDS.  FOLLOWING READING OF
 RDTITL> * TOP_ALL36_LIPID.RTF
 RDTITL> * AND
 RDTITL> * PAR_ALL36_LIPID.RTF
 RDTITL> *
 Parameter: IN1 <- "" <empty>
  
 CHARMM>     
  
 CHARMM>    ! REFERENCES
 CHARMM>    !
 CHARMM>    ! Branched Lipids
 CHARMM>    !
 CHARMM>    ! Lim, J.B. & Klauda, J.B. Branching at the Iso- and Anteiso- Positions in Complex Chlamydia
 CHARMM>    ! Membranes: A Molecular Dynamics Study. Biochimica et Biophysica Acta (BBA) - Biomembranes
 CHARMM>    ! 1808:323-331 (2011).
 CHARMM>    !
 CHARMM>    ! Cyclic-replacement of double bond
 CHARMM>    !
 CHARMM>    ! Pandit, K.R. & Klauda, J.B. Membrane models of E. coli containing cyclic moieties in
 CHARMM>    ! the aliphatic lipid chain. Biochimica et Biophysica Acta (BBA) - Biomembranes
 CHARMM>    ! 1818:1205-1210 (2012).
 CHARMM>    !
 CHARMM>     
  
 CHARMM>    set nat ?NATC
 RDCMND substituted energy or value "?NATC" to "590"
 Parameter: NAT <- "590"
  
 CHARMM>    set app
 Parameter: APP <- "" <empty>
  
 CHARMM>    !We're exploiting what is arguably a bug in the parser. On the left hand side,
 CHARMM>    !the quotes have proirity, so NAT is correctly substituted. On the right hand
 CHARMM>    !side, the ? has priority and NATC" (sic) is not a valid substitution...
 CHARMM>    if "@NAT" ne "?NATC" if @nat ne 0 set app append
 Parameter: NAT -> "590"
 Parameter: NAT -> "590"
 RDCMND: can not substitute energy "?NATC""
 Comparing ""590"" and ""?NATC"".
 IF test evaluated as true.  Performing command
 Comparing "590" and "0".
 IF test evaluated as true.  Performing command
 Parameter: APP <- "APPEND"
  
 CHARMM>     
  
 CHARMM>    read rtf card @app
 Parameter: APP -> "APPEND"
 MAINIO> Residue topology file being read from unit  98.
 RDTITL> * CHOLESTEROL RESIDUES
 RDTITL> *
  
 CHARMM>     
  
 CHARMM>    read para card flex @app
 Parameter: APP -> "APPEND"

          PARAMETER FILE BEING READ FROM UNIT 98
 RDTITL> * NEW PARAMETERS
 RDTITL> *
 PARMIO> NONBOND, HBOND lists and IMAGE atoms cleared.
  
 CHARMM>     
  
 CHARMM>    return
 VCLOSE: Closing unit   98 with status "KEEP"

                    RETURNING TO INPUT STREAM    99
  
 CHARMM>    stream toppar/toppar_all36_lipid_cardiolipin.str
 VOPEN> Attempting to open::toppar/toppar_all36_lipid_cardiolipin.str::
 OPNLGU> Unit 98 opened for READONLY access to toppar/toppar_all36_lipid_cardiolipin.str

                    INPUT STREAM SWITCHING TO UNIT    98
 RDTITL> READ RTF CARD APPEND FLEX
 RDTITL> No title read.
 Parameter: IN1 <- "" <empty>
  
 CHARMM>    read rtf card append flex
 MAINIO> Residue topology file being read from unit  98.
 RDTITL>  
 RDTITL> No title read.
 WARNING from DECODI -- Zero length string being converted to 0
 RTFRDR> WARNING: Version number is NOT specified.
  
 CHARMM>     
  
 CHARMM>    return
 VCLOSE: Closing unit   98 with status "KEEP"

                    RETURNING TO INPUT STREAM    99
  
 CHARMM>    stream toppar/toppar_all36_lipid_cholesterol.str
 VOPEN> Attempting to open::toppar/toppar_all36_lipid_cholesterol.str::
 OPNLGU> Unit 98 opened for READONLY access to toppar/toppar_all36_lipid_cholesterol.str

                    INPUT STREAM SWITCHING TO UNIT    98
 RDTITL> * TOPPAR STREAM FILE FOR CHOLESTEROL.  STREAM FOLLOWING READING OF
 RDTITL> * TOP_ALL36_LIPID.RTF
 RDTITL> * PAR_ALL36_LIPID.RTF
 RDTITL> * TOP_ALL36_CGENFF.RTF
 RDTITL> * AND PAR_ALL36_CGENFF.PRM
 RDTITL> *
 Parameter: IN1 <- "" <empty>
  
 CHARMM>     
  
 CHARMM>    !topology and parameters are included for two cholesterol models. the
 CHARMM>    !model may be selected by setting variable chol_model to 1 or 2, as
 CHARMM>    !specified below
 CHARMM>    !
 CHARMM>     
  
 CHARMM>    set chol_model 1 !2 for original Suits et al. model
 Parameter: CHOL_MODEL <- "1"
  
 CHARMM>     
  
 CHARMM>    !
 CHARMM>    !1) Revised model of Lim et al.  This contains a number of NBFIXes that
 CHARMM>    !makes it unsuitable for ANTON (set chol_model 1)
 CHARMM>    !
 CHARMM>    !2) Original model of Suits et al., which is used on ANTON as well as
 CHARMM>    !being suitable for other systems (set chol_model 2 (or anything but 1....))
 CHARMM>    !
 CHARMM>    !references
 CHARMM>    !
 CHARMM>    !Lim, J.B., Rogaski, B. and Klauda, J.B.. "Update of the Cholesterol Force Field
 CHARMM>    !Parameters in CHARMM" 116: 203-210 (2012).
 CHARMM>    !
 CHARMM>    !Suits, F., Pitman, M., MacKerell, A.D., Jr., Feller, S.E. "Molecular Level
 CHARMM>    !Organization of Saturated and Polyunsaturated Fatty Acids in a
 CHARMM>    !Phosphatidylcholine Bilayer Containing Cholesterol" Biochemistry,
 CHARMM>    !43(49):15318-28, 2004
 CHARMM>    !
 CHARMM>     
  
 CHARMM>    !test "append"
 CHARMM>    set nat ?NATC
 RDCMND substituted energy or value "?NATC" to "590"
 Parameter: NAT <- "590"
  
 CHARMM>    set app
 Parameter: APP <- "" <empty>
  
 CHARMM>    !We're exploiting what is arguably a bug in the parser. On the left hand side,
 CHARMM>    !the quotes have priority, so NAT is correctly substituted. On the right hand
 CHARMM>    !side, the ? has priority and NATC" (sic) is not a valid substitution...
 CHARMM>    if "@NAT" ne "?NATC" if @nat ne 0 set app append
 Parameter: NAT -> "590"
 Parameter: NAT -> "590"
 RDCMND: can not substitute energy "?NATC""
 Comparing ""590"" and ""?NATC"".
 IF test evaluated as true.  Performing command
 Comparing "590" and "0".
 IF test evaluated as true.  Performing command
 Parameter: APP <- "APPEND"
  
 CHARMM>     
  
 CHARMM>    if chol_model eq 1 then
 Comparing "1" and "1".
 IF test evaluated as true.  Performing command
  
 CHARMM>     
  
 CHARMM>    ! reference
 CHARMM>    ! Lim, J.B., Rogaski, B. and Klauda, J.B.. "Update of the Cholesterol Force Field
 CHARMM>    ! Parameters in CHARMM" 116: 203-210 (2012).
 CHARMM>    !
 CHARMM>     
  
 CHARMM>    read rtf card @app
 Parameter: APP -> "APPEND"
 MAINIO> Residue topology file being read from unit  98.
 RDTITL> * TOPOLOGY FOR CHOLESTEROL
 RDTITL> *
  
 CHARMM>     
  
 CHARMM>    read param card flex @app
 Parameter: APP -> "APPEND"

          PARAMETER FILE BEING READ FROM UNIT 98
 RDTITL> * CHOLESTEROL PARAMETERS
 RDTITL> *
 PARRDR> Error: Repeated DIHE parameter ( 15118): OG31  CG30  CG3C  CG3C is replaced
 PARRDR> Error: Repeated DIHE parameter ( 15119): OG31  CG30  CG3C  CG3R is replaced
 PARRDR> Error: Repeated DIHE parameter ( 15120): OG31  CG30  CG3C  HGA1 is replaced
 PARRDR> Error: Repeated DIHE parameter ( 15118): OG31  CG30  CG3C  CG3C is replaced
 PARRDR> Error: Repeated DIHE parameter ( 15119): OG31  CG30  CG3C  CG3R is replaced
 PARRDR> Error: Repeated DIHE parameter ( 15120): OG31  CG30  CG3C  HGA1 is replaced
 PARMIO> NONBOND, HBOND lists and IMAGE atoms cleared.
  
 CHARMM>     
  
 CHARMM>    return
 VCLOSE: Closing unit   98 with status "KEEP"

                    RETURNING TO INPUT STREAM    99
  
 CHARMM>    stream toppar/toppar_all36_lipid_dag.str
 VOPEN> Attempting to open::toppar/toppar_all36_lipid_dag.str::
 OPNLGU> Unit 98 opened for READONLY access to toppar/toppar_all36_lipid_dag.str

                    INPUT STREAM SWITCHING TO UNIT    98
 RDTITL> READ RTF CARD APPEND
 RDTITL> No title read.
 Parameter: IN1 <- "" <empty>
  
 CHARMM>    read rtf card append
 MAINIO> Residue topology file being read from unit  98.
 RDTITL> * TOPOLOGY FOR LIPIDA FROM DAG
 RDTITL> *
  
 VCLOSE: Closing unit   98 with status "KEEP"

                    RETURNING TO INPUT STREAM    99
  
 CHARMM>    stream toppar/toppar_all36_lipid_inositol.str
 VOPEN> Attempting to open::toppar/toppar_all36_lipid_inositol.str::
 OPNLGU> Unit 98 opened for READONLY access to toppar/toppar_all36_lipid_inositol.str

                    INPUT STREAM SWITCHING TO UNIT    98
 RDTITL> READ RTF CARD APPEND
 RDTITL> No title read.
 Parameter: IN1 <- "" <empty>
  
 CHARMM>    read rtf card append
 MAINIO> Residue topology file being read from unit  98.
 RDTITL> * TOPOLOGY FOR INOSITOL-BASED LIPIDS
 RDTITL> *
  
 CHARMM>     
  
 CHARMM>    RETURN
 VCLOSE: Closing unit   98 with status "KEEP"

                    RETURNING TO INPUT STREAM    99
  
 CHARMM>    stream toppar/toppar_all36_lipid_lnp.str
 VOPEN> Attempting to open::toppar/toppar_all36_lipid_lnp.str::
 OPNLGU> Unit 98 opened for READONLY access to toppar/toppar_all36_lipid_lnp.str

                    INPUT STREAM SWITCHING TO UNIT    98
 RDTITL> READ RTF CARD APPEND
 RDTITL> No title read.
 Parameter: IN1 <- "" <empty>
  
 CHARMM>    read rtf card append
 MAINIO> Residue topology file being read from unit  98.
 RDTITL> * LNP
 RDTITL> *

      ***** LEVEL  1 WARNING FROM <DECODF> *****
      ***** Zero length string
      ******************************************
      BOMLEV (  0) IS NOT REACHED. WRNLEV IS  5

 WARNING from DECODF -- Zero length string being converted to 0.
 **** WARNING from RTFRDR **** The total charge of the residue, DAGP,  -0.0100000,
 does not equal the expected charge,   0.0000000.

      ***** LEVEL  1 WARNING FROM <DECODF> *****
      ***** Zero length string
      ******************************************
      BOMLEV (  0) IS NOT REACHED. WRNLEV IS  5

 WARNING from DECODF -- Zero length string being converted to 0.
          PRES DPEPEG
 **** WARNING from RTFRDR **** The total charge of the residue, DPEP,  -0.0100000,
 does not equal the expected charge,   0.0000000.
 There were   2 warning(s) from RTFRDR.
  
 CHARMM>     
  
 CHARMM>    read param card flex append

          PARAMETER FILE BEING READ FROM UNIT 98
 RDTITL> * LNP
 RDTITL> *
 PARMIO> NONBOND, HBOND lists and IMAGE atoms cleared.
  
 CHARMM>     
  
 CHARMM>    RETURN
 VCLOSE: Closing unit   98 with status "KEEP"

                    RETURNING TO INPUT STREAM    99
  
 CHARMM>    stream toppar/toppar_all36_lipid_lps.str
 VOPEN> Attempting to open::toppar/toppar_all36_lipid_lps.str::
 OPNLGU> Unit 98 opened for READONLY access to toppar/toppar_all36_lipid_lps.str

                    INPUT STREAM SWITCHING TO UNIT    98
 RDTITL> READ RTF CARD APPEND
 RDTITL> No title read.
 Parameter: IN1 <- "" <empty>
  
 CHARMM>    read rtf card append
 MAINIO> Residue topology file being read from unit  98.
 RDTITL> * TOPOLOGY FOR LIPIDA FROM LPS
 RDTITL> *
 WARNING from DECODI -- Zero length string being converted to 0
 RTFRDR> WARNING: Version number is NOT specified.
  
 CHARMM>     
  
 CHARMM>     
  
 CHARMM>    read param card append flex

          PARAMETER FILE BEING READ FROM UNIT 98
 RDTITL> *    NEW PARAMETES
 RDTITL> *
 PARMIO> NONBOND, HBOND lists and IMAGE atoms cleared.
  
 CHARMM>     
  
 VCLOSE: Closing unit   98 with status "KEEP"

                    RETURNING TO INPUT STREAM    99
  
 CHARMM>    stream toppar/toppar_all36_lipid_mycobacterial.str
 VOPEN> Attempting to open::toppar/toppar_all36_lipid_mycobacterial.str::
 OPNLGU> Unit 98 opened for READONLY access to toppar/toppar_all36_lipid_mycobacterial.str

                    INPUT STREAM SWITCHING TO UNIT    98
 RDTITL> * TOPPAR STREAM FILE FOR BRANCHED AND CYCLIC CHAINED LIPIDS.  FOLLOWING READING OF
 RDTITL> * TOP_ALL36_LIPID.RTF, PAR_ALL36_LIPID.PRM
 RDTITL> * AND
 RDTITL> * TOPPAR_ALL36_LIPID_BACTERIAL.STR
 RDTITL> *
 Parameter: IN1 <- "" <empty>
  
 CHARMM>     
  
 CHARMM>    read rtf card append
 MAINIO> Residue topology file being read from unit  98.
 RDTITL> * CHOLESTEROL RESIDUES
 RDTITL> *
  
 CHARMM>     
  
 CHARMM>    read para card flex @app
 Parameter: APP -> "APPEND"

          PARAMETER FILE BEING READ FROM UNIT 98
 RDTITL> * NEW PARAMETERS
 RDTITL> *
 PARRDR> Error: Repeated ANGLE parameter (  5023): CEL1  CEL1  CTL1 is replaced
 PARRDR> Error: Repeated DIHE parameter ( 15365): CTL2  CG2O  CTL1  CTL3 is replaced
 PARRDR> Error: Repeated DIHE parameter ( 15366): CTL2  CG2O  CTL1  CTL3 is replaced
 PARRDR> Error: Repeated DIHE parameter ( 15365): CTL2  CG2O  CTL1  CTL3 is replaced
 PARRDR> Error: Repeated DIHE parameter ( 15366): CTL2  CG2O  CTL1  CTL3 is replaced
 PARMIO> NONBOND, HBOND lists and IMAGE atoms cleared.
  
 CHARMM>     
  
 CHARMM>    RETURN
 VCLOSE: Closing unit   98 with status "KEEP"

                    RETURNING TO INPUT STREAM    99
  
 CHARMM>    stream toppar/toppar_all36_lipid_miscellaneous.str
 VOPEN> Attempting to open::toppar/toppar_all36_lipid_miscellaneous.str::
 OPNLGU> Unit 98 opened for READONLY access to toppar/toppar_all36_lipid_miscellaneous.str

                    INPUT STREAM SWITCHING TO UNIT    98
 RDTITL> READ RTF CARD APPEND FLEX
 RDTITL> No title read.
 Parameter: IN1 <- "" <empty>
  
 CHARMM>    read rtf card append flex
 MAINIO> Residue topology file being read from unit  98.
 RDTITL> * TOPOLOGY FOR MISCELLANEOUS LIPIDS
 RDTITL> *
  
 CHARMM>     
  
 CHARMM>    read param card flex append

          PARAMETER FILE BEING READ FROM UNIT 98
 RDTITL> * PARAMETER FOR ACYL PYROPHOSPHATE: ADDED 2019_7
 RDTITL> *
 PARMIO> NONBOND, HBOND lists and IMAGE atoms cleared.
  
 CHARMM>     
  
 CHARMM>    return
 VCLOSE: Closing unit   98 with status "KEEP"

                    RETURNING TO INPUT STREAM    99
  
 CHARMM>    stream toppar/toppar_all36_lipid_model.str
 VOPEN> Attempting to open::toppar/toppar_all36_lipid_model.str::
 OPNLGU> Unit 98 opened for READONLY access to toppar/toppar_all36_lipid_model.str

                    INPUT STREAM SWITCHING TO UNIT    98
 RDTITL> * CHARMM36 ALL-HYDROGEN LIPID FORCE FIELD TOPPAR STREAM FILE
 RDTITL> * COLLECTION OF RESIDUES AND PATCHES FOR MODEL COMPOUNDS USED
 RDTITL> * IN THE OPTIMIZATION THE LIPID FORCE FIELD.
 RDTITL> *
 Parameter: IN1 <- "" <empty>
  
 CHARMM>     
  
 CHARMM>    !Parent files that have to be read prior to streaming this file
 CHARMM>    !top_all36_lipid.rtf
 CHARMM>    !par_all36_lipid.prm
 CHARMM>     
  
 CHARMM>    !Testcase
 CHARMM>    !test_all36_lipid_model.inp
 CHARMM>     
  
 CHARMM>    read rtf card append
 MAINIO> Residue topology file being read from unit  98.
 RDTITL> * C36 LIPID MODEL COMPOUNDS
 RDTITL> *
*** WARNING **** residue MAS  already exists (old one deleted)

      ***** LEVEL  1 WARNING FROM <RTFRDR> *****
      ***** Residue already exists.
      ******************************************
      BOMLEV (  0) IS NOT REACHED. WRNLEV IS  5

          RESI MAS          0.00
*** WARNING **** residue ETAC already exists (old one deleted)

      ***** LEVEL  1 WARNING FROM <RTFRDR> *****
      ***** Residue already exists.
      ******************************************
      BOMLEV (  0) IS NOT REACHED. WRNLEV IS  5

          RESI ETAC         0.00
*** WARNING **** residue MPRO already exists (old one deleted)

      ***** LEVEL  1 WARNING FROM <RTFRDR> *****
      ***** Residue already exists.
      ******************************************
      BOMLEV (  0) IS NOT REACHED. WRNLEV IS  5

          RESI MPRO         0.00
*** WARNING **** residue MP_1 already exists (old one deleted)

      ***** LEVEL  1 WARNING FROM <RTFRDR> *****
      ***** Residue already exists.
      ******************************************
      BOMLEV (  0) IS NOT REACHED. WRNLEV IS  5

          RESI MP_1        -1.00
*** WARNING **** residue MP_2 already exists (old one deleted)

      ***** LEVEL  1 WARNING FROM <RTFRDR> *****
      ***** Residue already exists.
      ******************************************
      BOMLEV (  0) IS NOT REACHED. WRNLEV IS  5

          RESI MP_2        -2.00
*** WARNING **** residue MSO4 already exists (old one deleted)

      ***** LEVEL  1 WARNING FROM <RTFRDR> *****
      ***** Residue already exists.
      ******************************************
      BOMLEV (  0) IS NOT REACHED. WRNLEV IS  5

          RESI MSO4        -1.00
*** WARNING **** residue BUTA already exists (old one deleted)

      ***** LEVEL  1 WARNING FROM <RTFRDR> *****
      ***** Residue already exists.
      ******************************************
      BOMLEV (  0) IS NOT REACHED. WRNLEV IS  5

          RESI BUTA         0.00
*** WARNING **** residue PENT already exists (old one deleted)

      ***** LEVEL  1 WARNING FROM <RTFRDR> *****
      ***** Residue already exists.
      ******************************************
      BOMLEV (  0) IS NOT REACHED. WRNLEV IS  5

          RESI PENT         0.00
*** WARNING **** residue HEXA already exists (old one deleted)

      ***** LEVEL  1 WARNING FROM <RTFRDR> *****
      ***** Residue already exists.
      ******************************************
      BOMLEV (  0) IS NOT REACHED. WRNLEV IS  5

          RESI HEXA         0.00
*** WARNING **** residue ETHE already exists (old one deleted)

      ***** LEVEL  1 WARNING FROM <RTFRDR> *****
      ***** Residue already exists.
      ******************************************
      BOMLEV (  0) IS NOT REACHED. WRNLEV IS  5

          RESI ETHE       0.00
*** WARNING **** residue PRPE already exists (old one deleted)

      ***** LEVEL  1 WARNING FROM <RTFRDR> *****
      ***** Residue already exists.
      ******************************************
      BOMLEV (  0) IS NOT REACHED. WRNLEV IS  5

          RESI PRPE       0.00
*** WARNING **** residue BTE1 already exists (old one deleted)

      ***** LEVEL  1 WARNING FROM <RTFRDR> *****
      ***** Residue already exists.
      ******************************************
      BOMLEV (  0) IS NOT REACHED. WRNLEV IS  5

          RESI BTE1       0.00
*** WARNING **** residue BTE2 already exists (old one deleted)

      ***** LEVEL  1 WARNING FROM <RTFRDR> *****
      ***** Residue already exists.
      ******************************************
      BOMLEV (  0) IS NOT REACHED. WRNLEV IS  5

          RESI BTE2       0.00
*** WARNING **** residue DIPE already exists (old one deleted)

      ***** LEVEL  1 WARNING FROM <RTFRDR> *****
      ***** Residue already exists.
      ******************************************
      BOMLEV (  0) IS NOT REACHED. WRNLEV IS  5

          RESI DIPE       0.00
*** WARNING **** residue DIHE already exists (old one deleted)

      ***** LEVEL  1 WARNING FROM <RTFRDR> *****
      ***** Residue already exists.
      ******************************************
      BOMLEV (  0) IS NOT REACHED. WRNLEV IS  5

          RESI DIHE       0.00
*** WARNING **** residue NC4  already exists (old one deleted)

      ***** LEVEL  1 WARNING FROM <RTFRDR> *****
      ***** Residue already exists.
      ******************************************
      BOMLEV (  0) IS NOT REACHED. WRNLEV IS  5

          RESI NC4          1.00
*** WARNING **** residue NC5  already exists (old one deleted)

      ***** LEVEL  1 WARNING FROM <RTFRDR> *****
      ***** Residue already exists.
      ******************************************
      BOMLEV (  0) IS NOT REACHED. WRNLEV IS  5

          RESI NC5          1.00
*** WARNING **** residue CHOL already exists (old one deleted)

      ***** LEVEL  1 WARNING FROM <RTFRDR> *****
      ***** Residue already exists.
      ******************************************
      BOMLEV (  0) IS NOT REACHED. WRNLEV IS  5

          RESI CHOL         1.00
*** WARNING **** residue ACHO already exists (old one deleted)

      ***** LEVEL  1 WARNING FROM <RTFRDR> *****
      ***** Residue already exists.
      ******************************************
      BOMLEV (  0) IS NOT REACHED. WRNLEV IS  5

          RESI ACHO         1.00
*** WARNING **** residue PC   already exists (old one deleted)

      ***** LEVEL  1 WARNING FROM <RTFRDR> *****
      ***** Residue already exists.
      ******************************************
      BOMLEV (  0) IS NOT REACHED. WRNLEV IS  5

          RESI PC           0.00
*** WARNING **** residue GPC  already exists (old one deleted)

      ***** LEVEL  1 WARNING FROM <RTFRDR> *****
      ***** Residue already exists.
      ******************************************
      BOMLEV (  0) IS NOT REACHED. WRNLEV IS  5

          RESI GPC          0.00
*** WARNING **** residue TEA  already exists (old one deleted)

      ***** LEVEL  1 WARNING FROM <RTFRDR> *****
      ***** Residue already exists.
      ******************************************
      BOMLEV (  0) IS NOT REACHED. WRNLEV IS  5

          RESI TEA          1.00
*** WARNING **** residue ETAM already exists (old one deleted)

      ***** LEVEL  1 WARNING FROM <RTFRDR> *****
      ***** Residue already exists.
      ******************************************
      BOMLEV (  0) IS NOT REACHED. WRNLEV IS  5

          RESI ETAM       1.00
*** WARNING **** residue GLYC already exists (old one deleted)

      ***** LEVEL  1 WARNING FROM <RTFRDR> *****
      ***** Residue already exists.
      ******************************************
      BOMLEV (  0) IS NOT REACHED. WRNLEV IS  5

          RESI GLYC         0.00
*** WARNING **** residue MBUT already exists (old one deleted)

      ***** LEVEL  1 WARNING FROM <RTFRDR> *****
      ***** Residue already exists.
      ******************************************
      BOMLEV (  0) IS NOT REACHED. WRNLEV IS  5

          RESI MBUT         0.00
 There were  25 warning(s) from RTFRDR.
  
 CHARMM>     
  
 CHARMM>    return
 VCLOSE: Closing unit   98 with status "KEEP"

                    RETURNING TO INPUT STREAM    99
  
 CHARMM>    stream toppar/toppar_all36_lipid_prot.str
 VOPEN> Attempting to open::toppar/toppar_all36_lipid_prot.str::
 OPNLGU> Unit 98 opened for READONLY access to toppar/toppar_all36_lipid_prot.str

                    INPUT STREAM SWITCHING TO UNIT    98
 RDTITL> * TOPOLOGY AND PARAMETERS FOR LIPID TAIL LINKERS TO CYSTEINE AND GLYCINE,
 RDTITL> * FOR EXAMPLE, PALMITOYLATION, MARISTOYLATION, FERNASYLATION, GERANYLATION
 RDTITL> *
 Parameter: IN1 <- "" <empty>
  
 CHARMM>     
  
 CHARMM>    read rtf card append
 MAINIO> Residue topology file being read from unit  98.
 RDTITL> * LIPID-MODIFIED PROTEIN RESIDUES
 RDTITL> *
  
 CHARMM>     
  
 CHARMM>    read para card append flex

          PARAMETER FILE BEING READ FROM UNIT 98
 RDTITL> * CYSTEIN-PALMITATE PARAMETERS
 RDTITL> *
 PARMIO> NONBOND, HBOND lists and IMAGE atoms cleared.
  
 CHARMM>     
  
 CHARMM>    return
 VCLOSE: Closing unit   98 with status "KEEP"

                    RETURNING TO INPUT STREAM    99
  
 CHARMM>    stream toppar/toppar_all36_lipid_tag.str
 VOPEN> Attempting to open::toppar/toppar_all36_lipid_tag.str::
 OPNLGU> Unit 98 opened for READONLY access to toppar/toppar_all36_lipid_tag.str

                    INPUT STREAM SWITCHING TO UNIT    98
 RDTITL> READ RTF CARD APPEND
 RDTITL> No title read.
 Parameter: IN1 <- "" <empty>
  
 CHARMM>    read rtf card append
 MAINIO> Residue topology file being read from unit  98.
 RDTITL> * TOPOLOGY FOR TRIACYLGLYCEROLS [STEPHEN GEE FROM LEHIGH UNIVERSITY]
 RDTITL> *
  
 VCLOSE: Closing unit   98 with status "KEEP"

                    RETURNING TO INPUT STREAM    99
  
 CHARMM>    stream toppar/toppar_all36_lipid_yeast.str
 VOPEN> Attempting to open::toppar/toppar_all36_lipid_yeast.str::
 OPNLGU> Unit 98 opened for READONLY access to toppar/toppar_all36_lipid_yeast.str

                    INPUT STREAM SWITCHING TO UNIT    98
 RDTITL> * TOPPAR STREAM FILE FOR BRANCHED AND CYCLIC CHAINED LIPIDS.  FOLLOWING READING OF
 RDTITL> * TOP_ALL36_LIPID.RTF
 RDTITL> * AND
 RDTITL> * PAR_ALL36_LIPID.RTF
 RDTITL> *
 Parameter: IN1 <- "" <empty>
  
 CHARMM>     
  
 CHARMM>    set nat ?NATC
 RDCMND substituted energy or value "?NATC" to "590"
 Parameter: NAT <- "590"
  
 CHARMM>    set app
 Parameter: APP <- "" <empty>
  
 CHARMM>    !We're exploiting what is arguably a bug in the parser. On the left hand side,
 CHARMM>    !the quotes have proirity, so NAT is correctly substituted. On the right hand
 CHARMM>    !side, the ? has priority and NATC" (sic) is not a valid substitution...
 CHARMM>    if "@NAT" ne "?NATC" if @nat ne 0 set app append
 Parameter: NAT -> "590"
 Parameter: NAT -> "590"
 RDCMND: can not substitute energy "?NATC""
 Comparing ""590"" and ""?NATC"".
 IF test evaluated as true.  Performing command
 Comparing "590" and "0".
 IF test evaluated as true.  Performing command
 Parameter: APP <- "APPEND"
  
 CHARMM>     
  
 CHARMM>    read rtf card @app
 Parameter: APP -> "APPEND"
 MAINIO> Residue topology file being read from unit  98.
 RDTITL> * CHOLESTEROL RESIDUES
 RDTITL> *
  
 CHARMM>     
  
 CHARMM>    read para card flex @app
 Parameter: APP -> "APPEND"

          PARAMETER FILE BEING READ FROM UNIT 98
 RDTITL> * NEW PARAMETERS
 RDTITL> *
 PARMIO> NONBOND, HBOND lists and IMAGE atoms cleared.
  
 CHARMM>     
  
 CHARMM>    return
 VCLOSE: Closing unit   98 with status "KEEP"

                    RETURNING TO INPUT STREAM    99
  
 CHARMM>    stream toppar/toppar_all36_lipid_hmmm.str
 VOPEN> Attempting to open::toppar/toppar_all36_lipid_hmmm.str::
 OPNLGU> Unit 98 opened for READONLY access to toppar/toppar_all36_lipid_hmmm.str

                    INPUT STREAM SWITCHING TO UNIT    98
 RDTITL> READ RTF CARD APPEND FLEX
 RDTITL> No title read.
 Parameter: IN1 <- "" <empty>
  
 CHARMM>    read rtf card append flex
 MAINIO> Residue topology file being read from unit  98.
 RDTITL> * TOPOLOGY FOR TERMINAL PATCHES FOR HMMM TRUNCATED LIPIDS
 RDTITL> *

      ***** LEVEL  1 WARNING FROM <DECODF> *****
      ***** Zero length string
      ******************************************
      BOMLEV (  0) IS NOT REACHED. WRNLEV IS  5

 WARNING from DECODF -- Zero length string being converted to 0.

      ***** LEVEL  1 WARNING FROM <DECODF> *****
      ***** Zero length string
      ******************************************
      BOMLEV (  0) IS NOT REACHED. WRNLEV IS  5

 WARNING from DECODF -- Zero length string being converted to 0.

      ***** LEVEL  1 WARNING FROM <DECODF> *****
      ***** Zero length string
      ******************************************
      BOMLEV (  0) IS NOT REACHED. WRNLEV IS  5

 WARNING from DECODF -- Zero length string being converted to 0.

      ***** LEVEL  1 WARNING FROM <DECODF> *****
      ***** Zero length string
      ******************************************
      BOMLEV (  0) IS NOT REACHED. WRNLEV IS  5

 WARNING from DECODF -- Zero length string being converted to 0.

      ***** LEVEL  1 WARNING FROM <DECODF> *****
      ***** Zero length string
      ******************************************
      BOMLEV (  0) IS NOT REACHED. WRNLEV IS  5

 WARNING from DECODF -- Zero length string being converted to 0.

      ***** LEVEL  1 WARNING FROM <DECODF> *****
      ***** Zero length string
      ******************************************
      BOMLEV (  0) IS NOT REACHED. WRNLEV IS  5

 WARNING from DECODF -- Zero length string being converted to 0.

      ***** LEVEL  1 WARNING FROM <DECODF> *****
      ***** Zero length string
      ******************************************
      BOMLEV (  0) IS NOT REACHED. WRNLEV IS  5

 WARNING from DECODF -- Zero length string being converted to 0.

      ***** LEVEL  1 WARNING FROM <DECODF> *****
      ***** Zero length string
      ******************************************
      BOMLEV (  0) IS NOT REACHED. WRNLEV IS  5

 WARNING from DECODF -- Zero length string being converted to 0.
  
 CHARMM>     
  
 CHARMM>    read para card flex @app
 Parameter: APP -> "APPEND"

          PARAMETER FILE BEING READ FROM UNIT 98
 RDTITL> * NEW PARAMETERS
 RDTITL> *
 PARMIO> NONBOND, HBOND lists and IMAGE atoms cleared.
  
 CHARMM>     
  
 CHARMM>    return
 VCLOSE: Closing unit   98 with status "KEEP"

                    RETURNING TO INPUT STREAM    99
  
 CHARMM>    stream toppar/toppar_all36_lipid_detergent.str
 VOPEN> Attempting to open::toppar/toppar_all36_lipid_detergent.str::
 OPNLGU> Unit 98 opened for READONLY access to toppar/toppar_all36_lipid_detergent.str

                    INPUT STREAM SWITCHING TO UNIT    98
 RDTITL> * TOPPAR STREAM FILE FOR DETERGENTS AND FATTY ACIDS.
 RDTITL> * STREAM FOLLOWING READING OF
 RDTITL> * TOP_ALL36_LIPID.RTF
 RDTITL> * AND
 RDTITL> * PAR_ALL36_LIPID.RTF
 RDTITL> *
 Parameter: IN1 <- "" <empty>
  
 CHARMM>     
  
 CHARMM>    !Additional residues added by Im lab, Aug. 2017
 CHARMM>     
  
 CHARMM>    !Fatty acids added Jan. 2016
 CHARMM>     
  
 CHARMM>    read rtf card append
 MAINIO> Residue topology file being read from unit  98.
 RDTITL> * DETERGENT AND FATTY ACID RESIDUES
 RDTITL> *
  
 CHARMM>     
  
 CHARMM>    read para card append flex

          PARAMETER FILE BEING READ FROM UNIT 98
 RDTITL> * SB3-12 AND SB3-14 PARAMETERS
 RDTITL> *
 PARMIO> NONBOND, HBOND lists and IMAGE atoms cleared.
  
 CHARMM>     
  
 CHARMM>    return
 VCLOSE: Closing unit   98 with status "KEEP"

                    RETURNING TO INPUT STREAM    99
  
 CHARMM>    stream toppar/toppar_all36_lipid_ether.str
 VOPEN> Attempting to open::toppar/toppar_all36_lipid_ether.str::
 OPNLGU> Unit 98 opened for READONLY access to toppar/toppar_all36_lipid_ether.str

                    INPUT STREAM SWITCHING TO UNIT    98
 RDTITL> * CHARMM36 ALL-HYDROGEN ETHER LIPID FORCE FIELD INCLUDING PLASMALOGENS ALISON
 RDTITL> * N. LEONARD (A. L.), 7/18 WITH RICHARD PASTOR AND JEFFERY KLAUDA, JPCB 122(26)
 RDTITL> * PP. 6744 - 6754.  ANA WEST, 1/20 WITH VALERIA ZONI, WALTER TEAGUE JR., ALISON
 RDTITL> * LEONARD, STEFANO VANNI, KLAUS GAWRISCH, STEPHANIE TRISTAM-NAGLE, JONATHAN
 RDTITL> * SACHS, AND JEFFERY KLAUDA, JPCB 124(5) PP. 828 - 839.
 RDTITL> *
 Parameter: IN1 <- "" <empty>
  
 CHARMM>     
  
 CHARMM>    !Parent files that have to be read prior to streaming this file
 CHARMM>    !top_all36_lipid.rtf
 CHARMM>    !par_all36_lipid.prm
 CHARMM>    !top_all36_cgenff.rtf
 CHARMM>    !par_all36_cgenff.prm
 CHARMM>     
  
 CHARMM>    read rtf card append
 MAINIO> Residue topology file being read from unit  98.
 RDTITL> * C36 ETHER MODEL COMPOUNDS
 RDTITL> *

      ***** LEVEL  1 WARNING FROM <DECODF> *****
      ***** Zero length string
      ******************************************
      BOMLEV (  0) IS NOT REACHED. WRNLEV IS  5

 WARNING from DECODF -- Zero length string being converted to 0.

      ***** LEVEL  1 WARNING FROM <DECODF> *****
      ***** Zero length string
      ******************************************
      BOMLEV (  0) IS NOT REACHED. WRNLEV IS  5

 WARNING from DECODF -- Zero length string being converted to 0.

      ***** LEVEL  1 WARNING FROM <DECODF> *****
      ***** Zero length string
      ******************************************
      BOMLEV (  0) IS NOT REACHED. WRNLEV IS  5

 WARNING from DECODF -- Zero length string being converted to 0.
  
 CHARMM>     
  
 CHARMM>    read para card flex append

          PARAMETER FILE BEING READ FROM UNIT 98
 RDTITL> * PARAMETERS
 RDTITL> *
 PARMIO> NONBOND, HBOND lists and IMAGE atoms cleared.
  
 CHARMM>     
  
 CHARMM>    return
 VCLOSE: Closing unit   98 with status "KEEP"

                    RETURNING TO INPUT STREAM    99
  
 CHARMM>    stream toppar/toppar_all36_lipid_oxidized.str
 VOPEN> Attempting to open::toppar/toppar_all36_lipid_oxidized.str::
 OPNLGU> Unit 98 opened for READONLY access to toppar/toppar_all36_lipid_oxidized.str

                    INPUT STREAM SWITCHING TO UNIT    98
 RDTITL> READ RTF CARD APPEND
 RDTITL> No title read.
 Parameter: IN1 <- "" <empty>
  
 CHARMM>    read rtf card append
 MAINIO> Residue topology file being read from unit  98.
 RDTITL> * TOPOLOGY FOR OXIDIZED PHOSPHOLIPID
 RDTITL> *

      ***** LEVEL  1 WARNING FROM <rtfrdr> *****
      ***** No AUTOgen defaults specified in appended RTF. Potential conflict with prior RTF autogen options. Check.
      ******************************************
      BOMLEV (  0) IS NOT REACHED. WRNLEV IS  5

  
 CHARMM>     
  
 CHARMM>    read param card flex append

          PARAMETER FILE BEING READ FROM UNIT 98
 RDTITL> * ADDITIONAL PARAMETERS FOR OXIDIZED PHOSPHOLIPIDS
 RDTITL> *
 PARMIO> NONBOND, HBOND lists and IMAGE atoms cleared.
  
 CHARMM>     
  
 CHARMM>    RETURN
 VCLOSE: Closing unit   98 with status "KEEP"

                    RETURNING TO INPUT STREAM    99
  
 CHARMM>     
  
 CHARMM>    ! Additional topologies and parameters for carbohydrates
 CHARMM>    stream toppar/toppar_all36_carb_glycolipid.str
 VOPEN> Attempting to open::toppar/toppar_all36_carb_glycolipid.str::
 OPNLGU> Unit 98 opened for READONLY access to toppar/toppar_all36_carb_glycolipid.str

                    INPUT STREAM SWITCHING TO UNIT    98
 RDTITL> READ RTF CARD APPEND
 RDTITL> No title read.
 Parameter: IN1 <- "" <empty>
  
 CHARMM>    read rtf card append
 MAINIO> Residue topology file being read from unit  98.
 RDTITL> * TOPOLOGY FOR GLYCOLIPIDS
 RDTITL> *
  
 CHARMM>     
  
 CHARMM>    read param card flex append

          PARAMETER FILE BEING READ FROM UNIT 98
 RDTITL> * PIP RELATED PARAMETERS
 RDTITL> *
 PARMIO> NONBOND, HBOND lists and IMAGE atoms cleared.
  
 CHARMM>     
  
 CHARMM>    RETURN
 VCLOSE: Closing unit   98 with status "KEEP"

                    RETURNING TO INPUT STREAM    99
  
 CHARMM>    stream toppar/toppar_all36_carb_glycopeptide.str
 VOPEN> Attempting to open::toppar/toppar_all36_carb_glycopeptide.str::
 OPNLGU> Unit 98 opened for READONLY access to toppar/toppar_all36_carb_glycopeptide.str

                    INPUT STREAM SWITCHING TO UNIT    98
 RDTITL> READ RTF CARD APPEND
 RDTITL> No title read.
 Parameter: IN1 <- "" <empty>
  
 CHARMM>    read rtf card append
 MAINIO> Residue topology file being read from unit  98.
 RDTITL> * TOPOLOGY FOR GLYCOPEPTIDE LINKAGES
 RDTITL> *
  
 CHARMM>     
  
 CHARMM>    read param card flex append

          PARAMETER FILE BEING READ FROM UNIT 98
 RDTITL> *    NEW PARAMETES
 RDTITL> *
 PARMIO> NONBOND, HBOND lists and IMAGE atoms cleared.
  
 CHARMM>     
  
 CHARMM>     
  
 CHARMM>    RETURN
 VCLOSE: Closing unit   98 with status "KEEP"

                    RETURNING TO INPUT STREAM    99
  
 CHARMM>    stream toppar/toppar_all36_carb_imlab.str
 VOPEN> Attempting to open::toppar/toppar_all36_carb_imlab.str::
 OPNLGU> Unit 98 opened for READONLY access to toppar/toppar_all36_carb_imlab.str

                    INPUT STREAM SWITCHING TO UNIT    98
 RDTITL> READ RTF CARD APPEND
 RDTITL> No title read.
 Parameter: IN1 <- "" <empty>
  
 CHARMM>    read rtf card append
 MAINIO> Residue topology file being read from unit  98.
 RDTITL> * GLYCAN CHEMICAL MODIFICATION PATCHES
 RDTITL> *
  
 CHARMM>     
  
 CHARMM>    read param card flex append

          PARAMETER FILE BEING READ FROM UNIT 98
 RDTITL> * GLYCAN CHEMICAL MODIFICATION PATCHES
 RDTITL> *
 PARMIO> NONBOND, HBOND lists and IMAGE atoms cleared.
  
 CHARMM>     
  
 CHARMM>    RETURN
 VCLOSE: Closing unit   98 with status "KEEP"

                    RETURNING TO INPUT STREAM    99
  
 CHARMM>     
  
 CHARMM>    ! Additional topologies and parameters for spin/fluorophore labels
 CHARMM>    stream toppar/toppar_all36_label_spin.str
 VOPEN> Attempting to open::toppar/toppar_all36_label_spin.str::
 OPNLGU> Unit 98 opened for READONLY access to toppar/toppar_all36_label_spin.str

                    INPUT STREAM SWITCHING TO UNIT    98
 RDTITL> *>>>>> TOPOLOGY FOR NITROXYDE SPIN LABELS <<<<<<<
 RDTITL> * SHAHIDUL M. ISLAM, UNIVERSITY OF CHICAGO
 RDTITL> *
 Parameter: IN1 <- "" <empty>
  
 CHARMM>     
  
 CHARMM>    ! please reference the following:
 CHARMM>    !Sezer, D., Freed J. H., and Roux, B. “Parametrization, Molecular Dynamics Simulation, and Calculation of Electron Spin
 CHARMM>    !Resonance Spectra of a Nitroxide Spin Label on a Polyalanine alpha-Helix” J. Phys. Chem. B 2008, 112, 5755-5767
 CHARMM>     
  
 CHARMM>    !Islam, S. M., and Roux, B. “Parameterization and molecular dynamics simulations of a
 CHARMM>    !conformationally constrained double linked spin label constrained by EPR/DEER data”
 CHARMM>    !(planed submission to J journal)
 CHARMM>     
  
 CHARMM>    !test "append" to determine if previous toppar files have been read and
 CHARMM>    !add append to "read rtf card" if true
 CHARMM>    set nat ?NATC
 RDCMND substituted energy or value "?NATC" to "590"
 Parameter: NAT <- "590"
  
 CHARMM>    set app
 Parameter: APP <- "" <empty>
  
 CHARMM>    !We're exploiting what is arguably a bug in the parser. On the left hand side,
 CHARMM>    !the quotes have proirity, so NAT is correctly substituted. On the right hand
 CHARMM>    !side, the ? has priority and NATC" (sic) is not a valid substitution...
 CHARMM>    if "@NAT" ne "?NATC" if @nat ne 0 set app append
 Parameter: NAT -> "590"
 Parameter: NAT -> "590"
 RDCMND: can not substitute energy "?NATC""
 Comparing ""590"" and ""?NATC"".
 IF test evaluated as true.  Performing command
 Comparing "590" and "0".
 IF test evaluated as true.  Performing command
 Parameter: APP <- "APPEND"
  
 CHARMM>     
  
 CHARMM>     
  
 CHARMM>    read rtf card @app
 Parameter: APP -> "APPEND"
 MAINIO> Residue topology file being read from unit  98.
 RDTITL> * TOPOLOGY FOR SPIN LABEL
 RDTITL> *
  
 CHARMM>     
  
 CHARMM>     
  
 CHARMM>    read para card flex @app
 Parameter: APP -> "APPEND"

          PARAMETER FILE BEING READ FROM UNIT 98
 RDTITL> * PARAMETERS FOR SPIN LABEL
 RDTITL> *
 PARMIO> NONBOND, HBOND lists and IMAGE atoms cleared.
  
 CHARMM>     
  
 CHARMM>    return
 VCLOSE: Closing unit   98 with status "KEEP"

                    RETURNING TO INPUT STREAM    99
  
 CHARMM>    stream toppar/toppar_all36_label_fluorophore.str
 VOPEN> Attempting to open::toppar/toppar_all36_label_fluorophore.str::
 OPNLGU> Unit 98 opened for READONLY access to toppar/toppar_all36_label_fluorophore.str

                    INPUT STREAM SWITCHING TO UNIT    98
 RDTITL> READ RTF CARD APPEND
 RDTITL> No title read.
 Parameter: IN1 <- "" <empty>
  
 CHARMM>    read rtf card append
 MAINIO> Residue topology file being read from unit  98.
 RDTITL> * TOPOLOGY FILES
 RDTITL> *
  
 CHARMM>     
  
 CHARMM>    read param card flex append

          PARAMETER FILE BEING READ FROM UNIT 98
 RDTITL> * MINI FORCE FIELD PARAMETER FILE.
 RDTITL> *
 PARMIO> NONBOND, HBOND lists and IMAGE atoms cleared.
  
 CHARMM>     
  
 VCLOSE: Closing unit   98 with status "KEEP"

                    RETURNING TO INPUT STREAM    99
  
 CHARMM>     
  
 CHARMM>     
  
 CHARMM>     
  
 VCLOSE: Closing unit   99 with status "KEEP"

                    RETURNING TO INPUT STREAM     5
  
 CHARMM>     
  
 CHARMM>    ! Read PSF and Coordinates
 CHARMM>    read psf  card name step1_pdbreader.psf
 VOPEN> Attempting to open::step1_pdbreader.psf::
 MAINIO> Protein structure file being read from unit  90.
 psf_read_formatted: Reading PSF in the expanded format.
 TITLE>  * GENERATED BY CHARMM-GUI (HTTP://WWW.CHARMM-GUI.ORG) V3.7 ON AUG, 20. 2025. JOB
 TITLE>  * READ PDB, MANIPULATE STRUCTURE IF NEEDED, AND GENERATE TOPOLOGY FILE
 TITLE>  *  DATE:     8/20/25     13:24:20      CREATED BY USER: charmm-gui
 TITLE>  *
 PSFSUM> PSF modified: NONBOND lists and IMAGE atoms cleared.
 PSFSUM> Summary of the structure file counters :
         Number of segments      =        3   Number of residues   =      583
         Number of atoms         =     8953   Number of groups     =     2706
         Number of bonds         =     9054   Number of angles     =    16362
         Number of dihedrals     =    24066   Number of impropers  =     1530
         Number of cross-terms   =      577   Number of autogens   =        0
         Number of HB acceptors  =      898   Number of HB donors  =     1043
         Number of NB exclusions =        0   Total charge =    5.00000
 VCLOSE: Closing unit   90 with status "KEEP"
  
 CHARMM>     
  
 CHARMM>     
  
 CHARMM>     
  
 CHARMM>    stream step2_solvator.str
 VOPEN> Attempting to open::step2_solvator.str::
 OPNLGU> Unit 99 opened for READONLY access to step2_solvator.str

                    INPUT STREAM SWITCHING TO UNIT    99
 RDTITL> * ASSEMBLY SETTINGS
 RDTITL> *
 Parameter: IN1 <- "" <empty>
  
 CHARMM>     READ SEQUENCE TIP3 78066
  
 CHARMM>     GENERATE SOLV SETUP NOANGLE NODIHEDRAL
 NO PATCHING WILL BE DONE ON THE FIRST RESIDUE
 NO PATCHING WILL BE DONE ON THE LAST  RESIDUE
 GENPSF> Segment   4 has been generated. Its identifier is SOLV.
 PSFSUM> PSF modified: NONBOND lists and IMAGE atoms cleared.
 PSFSUM> Summary of the structure file counters :
         Number of segments      =        4   Number of residues   =    78649
         Number of atoms         =   243151   Number of groups     =    80772
         Number of bonds         =   243252   Number of angles     =    94428
         Number of dihedrals     =    24066   Number of impropers  =     1530
         Number of cross-terms   =      577   Number of autogens   =    78066
         Number of HB acceptors  =    78964   Number of HB donors  =   157175
         Number of NB exclusions =        0   Total charge =    5.00000
  
 CHARMM>     SET NPOSTOT = 222
 Parameter: NPOSTOT <- "222"
  
 CHARMM>     SET NNEGTOT = 227
 Parameter: NNEGTOT <- "227"
  
 CHARMM>     SET NIONTOT = 449
 Parameter: NIONTOT <- "449"
  
 CHARMM>     STREAM STEP2.2_IONS.STR
 VOPEN> Attempting to open::step2.2_ions.str::
 OPNLGU> Unit 98 opened for READONLY access to step2.2_ions.str

                    INPUT STREAM SWITCHING TO UNIT    98
 RDTITL> SET NIONTYPES = 1
 RDTITL> No title read.
 Parameter: IN1 <- "" <empty>
  
 CHARMM>     SET NIONTYPES = 1
 Parameter: NIONTYPES <- "1"
  
 CHARMM>     SET NPOSTOT = 222
 Parameter: NPOSTOT <- "222"
  
 CHARMM>     SET NNEGTOT = 227
 Parameter: NNEGTOT <- "227"
  
 CHARMM>     SET NIONTOT = 449
 Parameter: NIONTOT <- "449"
  
 VCLOSE: Closing unit   98 with status "KEEP"

                    RETURNING TO INPUT STREAM    99
  
 VCLOSE: Closing unit   99 with status "KEEP"

                    RETURNING TO INPUT STREAM     5
  
 CHARMM>    read psf  card name step2_solvator.psf
 VOPEN> Attempting to open::step2_solvator.psf::
 MAINIO> Protein structure file being read from unit  90.
 psf_read_formatted: Reading PSF in the expanded format.
 TITLE>  * GENERATED BY CHARMM-GUI (HTTP://WWW.CHARMM-GUI.ORG) V3.7 ON AUG, 20. 2025. JOB
 TITLE>  * SOLVATE PROTEIN IN WATER BOX
 TITLE>  *  DATE:     8/20/25     13:42:37      CREATED BY USER: charmm-gui
 TITLE>  *
 PSFSUM> PSF modified: NONBOND lists and IMAGE atoms cleared.
 PSFSUM> Summary of the structure file counters :
         Number of segments      =        5   Number of residues   =    79098
         Number of atoms         =   243600   Number of groups     =    81221
         Number of bonds         =   243252   Number of angles     =    94428
         Number of dihedrals     =    24066   Number of impropers  =     1530
         Number of cross-terms   =      577   Number of autogens   =    78066
         Number of HB acceptors  =    78964   Number of HB donors  =   157175
         Number of NB exclusions =        0   Total charge =   -0.00000
 VCLOSE: Closing unit   90 with status "KEEP"
  
 CHARMM>    read coor card name step2_solvator.crd
 VOPEN> Attempting to open::step2_solvator.crd::
          SPATIAL COORDINATES BEING READ FROM UNIT 90
 TITLE> * GENERATED BY CHARMM-GUI (HTTP://WWW.CHARMM-GUI.ORG) V3.7 ON AUG, 20. 2025. JOB
 TITLE> * SOLVATE PROTEIN IN WATER BOX
 TITLE> *  DATE:     8/20/25     13:42:39      CREATED BY USER: CHARMM-GUI
 TITLE> *
 VCLOSE: Closing unit   90 with status "KEEP"
  
 CHARMM>     
  
 CHARMM>     
  
 CHARMM>    !
 CHARMM>    ! Setup PBC (Periodic Boundary Condition)
 CHARMM>    !
 CHARMM>     
  
 CHARMM>    stream step2.1_waterbox.prm
 VOPEN> Attempting to open::step2.1_waterbox.prm::
 OPNLGU> Unit 99 opened for READONLY access to step2.1_waterbox.prm

                    INPUT STREAM SWITCHING TO UNIT    99
 RDTITL> SET BOXTYPE  = RECT
 RDTITL> No title read.
 Parameter: IN1 <- "" <empty>
  
 CHARMM>     SET BOXTYPE  = RECT
 Parameter: BOXTYPE <- "RECT"
  
 CHARMM>     SET XTLTYPE  = CUBIC
 Parameter: XTLTYPE <- "CUBIC"
  
 CHARMM>     SET A = 137
 Parameter: A <- "137"
  
 CHARMM>     SET B = 137
 Parameter: B <- "137"
  
 CHARMM>     SET C = 137
 Parameter: C <- "137"
  
 CHARMM>     SET ALPHA = 90.0
 Parameter: ALPHA <- "90.0"
  
 CHARMM>     SET BETA  = 90.0
 Parameter: BETA <- "90.0"
  
 CHARMM>     SET GAMMA = 90.0
 Parameter: GAMMA <- "90.0"
  
 CHARMM>     SET XCEN = 0
 Parameter: XCEN <- "0"
  
 CHARMM>     SET YCEN = 0
 Parameter: YCEN <- "0"
  
 CHARMM>     SET ZCEN = 0
 Parameter: ZCEN <- "0"
  
 VCLOSE: Closing unit   99 with status "KEEP"

                    RETURNING TO INPUT STREAM     5
  
 CHARMM>     
  
 CHARMM>    COOR CONVERT ALIGNED SYMMETRIC @A @B @C @alpha @beta @gamma
 Parameter: A -> "137"
 Parameter: B -> "137"
 Parameter: C -> "137"
 Parameter: ALPHA -> "90.0"
 Parameter: BETA -> "90.0"
 Parameter: GAMMA -> "90.0"
  
 CHARMM>     
  
 CHARMM>    open read unit 10 card name crystal_image.str
 OPNLGU> Unit already open. The old file will be closed first.
 VCLOSE: Closing unit   10 with status "KEEP"
 VOPEN> Attempting to open::crystal_image.str::
 OPNLGU> Unit 10 opened for READONLY access to crystal_image.str
  
 CHARMM>    CRYSTAL DEFINE @XTLtype @A @B @C @alpha @beta @gamma
 Parameter: XTLTYPE -> "CUBIC"
 Parameter: A -> "137"
 Parameter: B -> "137"
 Parameter: C -> "137"
 Parameter: ALPHA -> "90.0"
 Parameter: BETA -> "90.0"
 Parameter: GAMMA -> "90.0"
 Crystal Parameters : Crystal Type = CUBI
           A     =  137.00000 B    =  137.00000 C     =  137.00000
           Alpha =   90.00000 Beta =   90.00000 Gamma =   90.00000
  
 CHARMM>    CRYSTAL READ UNIT 10 CARD
 CRYSTAL FILE BEING READ FROM UNIT    10
 TITLE> * GENERATED BY CHARMM-GUI (HTTP://WWW.CHARMM-GUI.ORG) V3.7 ON AUG, 20. 2025. JOBID=5570907556
 TITLE> * STREAM FILE FOR CRYSTAL SYMMETRY OPERATION
 TITLE> *
 TITLE>  * GENERATED BY CHARMM-GUI (HTTP://WWW.CHARMM-GUI.ORG) V3.7 ON AUG, 20. 2025. JOB
 TITLE>  * STREAM FILE FOR CRYSTAL SYMMETRY OPERATION
 TITLE>  *
                     THERE ARE NO ROTATIONS FOR THIS TRANSFORMATION SET
    26 Transformations have been processed.

  
 CHARMM>     
  
 CHARMM>    !Image centering by residue
 CHARMM>    IMAGE BYRESID XCEN @xcen YCEN @ycen ZCEN @zcen sele resname TIP3 end
 Parameter: XCEN -> "0"
 Parameter: YCEN -> "0"
 Parameter: ZCEN -> "0"
 SELRPN> 234198 atoms have been selected out of 243600
 IMAGE CENTERING ON FOR SOME ATOMS
  
 CHARMM>    IMAGE BYRESID XCEN @xcen YCEN @ycen ZCEN @zcen sele segid IONS end
 Parameter: XCEN -> "0"
 Parameter: YCEN -> "0"
 Parameter: ZCEN -> "0"
 SELRPN>    449 atoms have been selected out of 243600
 IMAGE CENTERING ON FOR SOME ATOMS
  
 CHARMM>     
  
 CHARMM>    !
 CHARMM>    ! Nonbonded Options
 CHARMM>    !
 CHARMM>     
  
 CHARMM>    system "python checkfft.py ?XTLA ?XTLB ?XTLC > checkfft.str"
 RDCMND substituted energy or value "?XTLA" to "137"
 RDCMND substituted energy or value "?XTLB" to "137"
 RDCMND substituted energy or value "?XTLC" to "137"
Invoking: python checkfft.py 137 137 137 > checkfft.str
  
 CHARMM>    stream checkfft.str
 VOPEN> Attempting to open::checkfft.str::
 OPNLGU> Unit 99 opened for READONLY access to checkfft.str

                    INPUT STREAM SWITCHING TO UNIT    99
 RDTITL> SET FFTX 144
 RDTITL> No title read.
 Parameter: IN1 <- "" <empty>
  
 CHARMM>    set fftx 144
 Parameter: FFTX <- "144"
  
 CHARMM>    set ffty 144
 Parameter: FFTY <- "144"
  
 CHARMM>    set fftz 144
 Parameter: FFTZ <- "144"
  
 CHARMM>     
  
 VCLOSE: Closing unit   99 with status "KEEP"

                    RETURNING TO INPUT STREAM     5
  
 CHARMM>     
  
 CHARMM>     
  
 CHARMM>    nbonds atom vatom vfswitch bycb -
 CHARMM>           ctonnb 10.0 ctofnb 12.0 cutnb 16.0 cutim 16.0 -
 CHARMM>           inbfrq -1 imgfrq -1 wmin 1.0 cdie eps 1.0 -
 CHARMM>           ewald pmew fftx @fftx ffty @ffty fftz @fftz  kappa .34 spline order 6
 Parameter: FFTX -> "144"
 Parameter: FFTY -> "144"
 Parameter: FFTZ -> "144"

 SELECTED IMAGES ATOMS BEING CENTERED ABOUT  0.000000  0.000000  0.000000

 <MKIMAT2>: updating the image atom lists and remapping
 Transformation   Atoms  Groups  Residues  Min-Distance
    1  N1N1N1R1 has     168      56      56        2.92
    2  N1Z0N1R1 has    2473     829     829        0.00
    3  N1P1N1R1 has     177      59      59        2.67
    4  Z0N1N1R1 has    2382     798     798        0.78
    5  Z0Z0N1R1 has   29151    9755    9755        0.00
    6  Z0P1N1R1 has    2605     871     871        0.23
    7  N1N1Z0R1 has    2477     827     827        0.85
    8  N1Z0Z0R1 has   28864    9647    9631        0.00
    9  N1P1Z0R1 has    2543     851     851        0.00
   10  Z0N1Z0R1 has   28194    9432    9432        0.00
   12  N1N1P1R1 has     183      61      61        1.72
   13  N1Z0P1R1 has    2601     871     871        0.59
   14  N1P1P1R1 has     191      65      65        1.40
 Total of    345609 atoms and    115343 groups and    113204 residues were included

 <PME> Total heap storage needed =    15948435
 Fill Ewald table: Number of points=     10000 EWXmax=    4.250000
 fill erfc table: linear inter has rms error = 0.979220D-08 maximum error = 0.218740D-07
 fill erfc table: cubic spline has rms error = 0.360331D-11 maximum error = 0.108438D-10

 NONBOND OPTION FLAGS: 
     ELEC     VDW      ATOMs    CDIElec  FSHIft   VATOm    VFSWIt  
     BYCB     NOEXtnd  EWALd   
 CUTNB  = 16.000 CTEXNB =999.000 CTONNB = 10.000 CTOFNB = 12.000
 CGONNB =  0.000 CGOFNB = 10.000
 WMIN   =  1.000 WRNMXD =  0.500 E14FAC =  1.000 EPS    =  1.000
 NBXMOD =      5
 PME EWALD OPTIONS: KAPPA  =  0.340  QCOR =  0.000  Bspline order = 6
 FFTX= 144  FFTY= 144  FFTZ= 144
                Using Pub FFT
                Real-to-Complex FFT
 There are        0 atom  pairs and        0 atom  exclusions.
 There are        0 group pairs and        0 group exclusions.
 <MAKINB> with mode   5 found 259614 exclusions and  23656 interactions(1-4)
 <MAKGRP> found   7899 group exclusions.
 <MAKGRP> found      0 image group exclusions.
 Generating nonbond list with Exclusion mode = 5
 == PRIMARY == SPACE FOR        0 ATOM PAIRS AND        0 GROUP PAIRS
 == IMAGES === SPACE FOR        0 ATOM PAIRS AND        0 GROUP PAIRS
  
 =========================================
              TRIAL run of list...........
 =========================================
Using Image CUBE search
Using Image CUBE search
  NBNDGCM found:
   173252788  atom pairs
    24386265  image atom pairs
           0  self atom pairs
  
 CHARMM>    energy

 SELECTED IMAGES ATOMS BEING CENTERED ABOUT  0.000000  0.000000  0.000000

 <MKIMAT2>: updating the image atom lists and remapping
 Transformation   Atoms  Groups  Residues  Min-Distance
    1  N1N1N1R1 has     168      56      56        2.92
    2  N1Z0N1R1 has    2473     829     829        0.00
    3  N1P1N1R1 has     177      59      59        2.67
    4  Z0N1N1R1 has    2382     798     798        0.78
    5  Z0Z0N1R1 has   29151    9755    9755        0.00
    6  Z0P1N1R1 has    2605     871     871        0.23
    7  N1N1Z0R1 has    2477     827     827        0.85
    8  N1Z0Z0R1 has   28864    9647    9631        0.00
    9  N1P1Z0R1 has    2543     851     851        0.00
   10  Z0N1Z0R1 has   28194    9432    9432        0.00
   12  N1N1P1R1 has     183      61      61        1.72
   13  N1Z0P1R1 has    2601     871     871        0.59
   14  N1P1P1R1 has     191      65      65        1.40
 Total of    345609 atoms and    115343 groups and    113204 residues were included

 <MAKGRP> found      0 image group exclusions.

 NONBOND OPTION FLAGS: 
     ELEC     VDW      ATOMs    CDIElec  FSHIft   VATOm    VFSWIt  
     BYCB     NOEXtnd  EWALd   
 CUTNB  = 16.000 CTEXNB =999.000 CTONNB = 10.000 CTOFNB = 12.000
 CGONNB =  0.000 CGOFNB = 10.000
 WMIN   =  1.000 WRNMXD =  0.500 E14FAC =  1.000 EPS    =  1.000
 NBXMOD =      5
 PME EWALD OPTIONS: KAPPA  =  0.340  QCOR =  0.000  Bspline order = 6
 FFTX= 144  FFTY= 144  FFTZ= 144
                Using Pub FFT
                Real-to-Complex FFT
 There are173252788 atom  pairs and   283270 atom  exclusions.
 There are        0 group pairs and     7899 group exclusions.
 Generating nonbond list with Exclusion mode = 5
 == PRIMARY == SPACE FOR225228608 ATOM PAIRS AND        0 GROUP PAIRS
 == IMAGES === SPACE FOR 31702142 ATOM PAIRS AND        0 GROUP PAIRS
Using Image CUBE search
  NBNDGCM found:
   173252788  atom pairs
    24386265  image atom pairs
           0  self atom pairs
ENER ENR:  Eval#     ENERgy      Delta-E         GRMS
ENER INTERN:          BONDs       ANGLes       UREY-b    DIHEdrals    IMPRopers
ENER CROSS:           CMAPs        PMF1D        PMF2D        PRIMO
ENER EXTERN:        VDWaals         ELEC       HBONds          ASP         USER
ENER IMAGES:        IMNBvdw       IMELec       IMHBnd       RXNField    EXTElec
ENER EWALD:          EWKSum       EWSElf       EWEXcl       EWQCor       EWUTil
 ----------       ---------    ---------    ---------    ---------    ---------
ENER>        0 3616128.3140       0.0000    6638.3800
ENER INTERN>      677.56267   1676.20059    149.41499   5780.93022     30.21003
ENER CROSS>       -26.29801      0.00000      0.00000      0.00000
ENER EXTERN>    91044.42530-738931.16689      0.00000      0.00000      0.00000
ENER IMAGES>   4361053.5844  -11396.5498       0.0000       0.0000       0.0000
ENER EWALD>      37944.9742-5272574.6949 5140699.7211       0.0000       0.0000
 ----------       ---------    ---------    ---------    ---------    ---------
  
 CHARMM>     
  
 CHARMM>    !
 CHARMM>    ! cons fix all heavy atoms except generated water molecules and
 CHARMM>    ! short minimization
 CHARMM>    !
 CHARMM>     
  
 CHARMM>    cons fix sele .not. ( hydrogen .or. segid SOLV .or. segid IONS ) end
 SELRPN>   4504 atoms have been selected out of 243600
  
 CHARMM>    cons harm force 0.1 sele segid IONS end
 SELRPN>    449 atoms have been selected out of 243600
 CSTRAN: Harmonic Restraints
          ABSOlute type as set number  1.  Number of selected atoms:    449
          Reference coordinates set to main coordinates.
          Mass weighting will NOT be used for new restraints.
          The force constant of       0.10000 will be used.
          An exponent of  2 will be used.
          The XYZ scale factors are:       1.00000       1.00000       1.00000
          A total of    449 atoms are restrained.
  
 CHARMM>     
  
 CHARMM>    mini SD   nstep 50 nprint 5

 SELECTED IMAGES ATOMS BEING CENTERED ABOUT  0.000000  0.000000  0.000000

 <MKIMAT2>: updating the image atom lists and remapping
 Transformation   Atoms  Groups  Residues  Min-Distance
    1  N1N1N1R1 has     168      56      56        2.92
    2  N1Z0N1R1 has    2473     829     829        0.00
    3  N1P1N1R1 has     177      59      59        2.67
    4  Z0N1N1R1 has    2382     798     798        0.78
    5  Z0Z0N1R1 has   29151    9755    9755        0.00
    6  Z0P1N1R1 has    2605     871     871        0.23
    7  N1N1Z0R1 has    2477     827     827        0.85
    8  N1Z0Z0R1 has   28864    9647    9631        0.00
    9  N1P1Z0R1 has    2543     851     851        0.00
   10  Z0N1Z0R1 has   28194    9432    9432        0.00
   12  N1N1P1R1 has     183      61      61        1.72
   13  N1Z0P1R1 has    2601     871     871        0.59
   14  N1P1P1R1 has     191      65      65        1.40
 Total of    345609 atoms and    115343 groups and    113204 residues were included

 <MAKGRP> found      0 image group exclusions.

 NONBOND OPTION FLAGS: 
     ELEC     VDW      ATOMs    CDIElec  FSHIft   VATOm    VFSWIt  
     BYCB     NOEXtnd  EWALd   
 CUTNB  = 16.000 CTEXNB =999.000 CTONNB = 10.000 CTOFNB = 12.000
 CGONNB =  0.000 CGOFNB = 10.000
 WMIN   =  1.000 WRNMXD =  0.500 E14FAC =  1.000 EPS    =  1.000
 NBXMOD =      5
 PME EWALD OPTIONS: KAPPA  =  0.340  QCOR =  0.000  Bspline order = 6
 FFTX= 144  FFTY= 144  FFTZ= 144
                Using Pub FFT
                Real-to-Complex FFT
 There are173252788 atom  pairs and   283270 atom  exclusions.
 There are        0 group pairs and     7899 group exclusions.
 Generating nonbond list with Exclusion mode = 5
 == PRIMARY == SPACE FOR225228608 ATOM PAIRS AND        0 GROUP PAIRS
 == IMAGES === SPACE FOR 31702142 ATOM PAIRS AND        0 GROUP PAIRS
Using Image CUBE search
  NBNDGCM found:
   172136224  atom pairs
    24386265  image atom pairs
           0  self atom pairs


 STEEPD> An energy minimization has been requested.

 NSTEP  =           50   NPRINT =            5
 STEP   =    0.0200000   TOLFUN =    0.0000000
 TOLGRD =    0.0000000   TOLSTP =    0.0000000

MINI MIN: Cycle      ENERgy      Delta-E         GRMS    Step-size
MINI INTERN:          BONDs       ANGLes       UREY-b    DIHEdrals    IMPRopers
MINI EXTERN:        VDWaals         ELEC       HBONds          ASP         USER
MINI IMAGES:        IMNBvdw       IMELec       IMHBnd       RXNField    EXTElec
MINI EWALD:          EWKSum       EWSElf       EWEXcl       EWQCor       EWUTil
 ----------       ---------    ---------    ---------    ---------    ---------
MINI>        0 3592748.1355   23380.1784    6700.5549       0.0200
MINI INTERN>        0.28746    464.40070     52.77303    935.09178      0.00000
MINI EXTERN>    85700.95952-750132.41203      0.00000      0.00000      0.00000
MINI IMAGES>   4361053.5844  -11396.5498       0.0000       0.0000       0.0000
MINI EWALD>      37944.9742-5272574.6949 5140699.7211       0.0000       0.0000
 ----------       ---------    ---------    ---------    ---------    ---------
 UPDECI: Image update at step         5

 <MKIMAT2>: updating the image atom lists and remapping
 Transformation   Atoms  Groups  Residues  Min-Distance
    1  N1N1N1R1 has     171      57      57        2.95
    2  N1Z0N1R1 has    2473     829     829        0.00
    3  N1P1N1R1 has     174      58      58        2.72
    4  Z0N1N1R1 has    2352     788     788        0.79
    5  Z0Z0N1R1 has   29151    9755    9755        0.00
    6  Z0P1N1R1 has    2605     871     871        0.22
    7  N1N1Z0R1 has    2486     830     830        0.80
    8  N1Z0Z0R1 has   28736    9605    9590        0.00
    9  N1P1Z0R1 has    2546     852     852        0.00
   10  Z0N1Z0R1 has   28053    9385    9385        0.00
   12  N1N1P1R1 has     171      57      57        1.73
   13  N1Z0P1R1 has    2601     871     871        0.61
   14  N1P1P1R1 has     191      65      65        1.43
 Total of    345310 atoms and    115244 groups and    113106 residues were included

 <MAKGRP> found      0 image group exclusions.
 UPDECI: Nonbond update at step         5
 Generating nonbond list with Exclusion mode = 5
 == PRIMARY == SPACE FOR225228608 ATOM PAIRS AND        0 GROUP PAIRS
 == IMAGES === SPACE FOR 31702142 ATOM PAIRS AND        0 GROUP PAIRS
Using Image CUBE search
  NBNDGCM found:
   172164035  atom pairs
    24345176  image atom pairs
           0  self atom pairs
MINI>        5  -94732.6793 3687480.8148    4874.7029       0.0086
MINI INTERN>    90948.71803  13787.93193     59.15232    923.39753      0.15165
MINI EXTERN>   713091.95950-817387.91863      0.00000      0.00000      0.00000
MINI IMAGES>    13934.13182  -3742.80641      0.00000      0.00000      0.00000
MINI EWALD>      33723.1867-5272574.6949 5132503.8581       0.0000       0.0000
MINI CONSTR>        0.25299      0.00000      0.00000      0.00000      0.00000
 ----------       ---------    ---------    ---------    ---------    ---------
 UPDECI: Image update at step        10

 <MKIMAT2>: updating the image atom lists and remapping
 Transformation   Atoms  Groups  Residues  Min-Distance
    1  N1N1N1R1 has     159      53      53        2.96
    2  N1Z0N1R1 has    2473     829     829        0.00
    3  N1P1N1R1 has     174      58      58        2.77
    4  Z0N1N1R1 has    2352     788     788        0.81
    5  Z0Z0N1R1 has   29151    9755    9755        0.00
    6  Z0P1N1R1 has    2605     871     871        0.22
    7  N1N1Z0R1 has    2489     831     831        0.77
    8  N1Z0Z0R1 has   28736    9605    9590        0.00
    9  N1P1Z0R1 has    2525     845     845        0.00
   10  Z0N1Z0R1 has   27981    9361    9361        0.00
   12  N1N1P1R1 has     171      57      57        1.75
   13  N1Z0P1R1 has    2601     871     871        0.64
   14  N1P1P1R1 has     188      64      64        1.47
 Total of    345205 atoms and    115209 groups and    113071 residues were included

 <MAKGRP> found      0 image group exclusions.
 UPDECI: Nonbond update at step        10
 Generating nonbond list with Exclusion mode = 5
 == PRIMARY == SPACE FOR225228608 ATOM PAIRS AND        0 GROUP PAIRS
 == IMAGES === SPACE FOR 31702142 ATOM PAIRS AND        0 GROUP PAIRS
Using Image CUBE search
  NBNDGCM found:
   172186450  atom pairs
    24326928  image atom pairs
           0  self atom pairs
MINI>       10 -19247.23787 -75485.44143   7874.08575      0.00896
MINI INTERN>    50677.97217  14300.88253     55.68170    908.56320      0.99712
MINI EXTERN>   858245.59797-832689.04972      0.00000      0.00000      0.00000
MINI IMAGES>     6935.37830  -5835.81933      0.00000      0.00000      0.00000
MINI EWALD>      28892.8261-5272574.6949 5131833.9133       0.0000       0.0000
MINI CONSTR>        0.51363      0.00000      0.00000      0.00000      0.00000
 ----------       ---------    ---------    ---------    ---------    ---------
 UPDECI: Image update at step        12

 <MKIMAT2>: updating the image atom lists and remapping
 Transformation   Atoms  Groups  Residues  Min-Distance
    1  N1N1N1R1 has     159      53      53        2.96
    2  N1Z0N1R1 has    2473     829     829        0.00
    3  N1P1N1R1 has     174      58      58        2.77
    4  Z0N1N1R1 has    2352     788     788        0.81
    5  Z0Z0N1R1 has   29151    9755    9755        0.00
    6  Z0P1N1R1 has    2605     871     871        0.22
    7  N1N1Z0R1 has    2489     831     831        0.77
    8  N1Z0Z0R1 has   28736    9605    9590        0.00
    9  N1P1Z0R1 has    2525     845     845        0.00
   10  Z0N1Z0R1 has   27981    9361    9361        0.00
   12  N1N1P1R1 has     171      57      57        1.75
   13  N1Z0P1R1 has    2601     871     871        0.64
   14  N1P1P1R1 has     188      64      64        1.47
 Total of    345205 atoms and    115209 groups and    113071 residues were included

 <MAKGRP> found      0 image group exclusions.
 UPDECI: Nonbond update at step        12
 Generating nonbond list with Exclusion mode = 5
 == PRIMARY == SPACE FOR225228608 ATOM PAIRS AND        0 GROUP PAIRS
 == IMAGES === SPACE FOR 31702142 ATOM PAIRS AND        0 GROUP PAIRS
Using Image CUBE search
  NBNDGCM found:
   172186431  atom pairs
    24326992  image atom pairs
           0  self atom pairs
 UPDECI: Image update at step        13

 <MKIMAT2>: updating the image atom lists and remapping
 Transformation   Atoms  Groups  Residues  Min-Distance
    1  N1N1N1R1 has     159      53      53        2.96
    2  N1Z0N1R1 has    2473     829     829        0.00
    3  N1P1N1R1 has     174      58      58        2.77
    4  Z0N1N1R1 has    2352     788     788        0.81
    5  Z0Z0N1R1 has   29151    9755    9755        0.00
    6  Z0P1N1R1 has    2605     871     871        0.22
    7  N1N1Z0R1 has    2483     829     829        0.77
    8  N1Z0Z0R1 has   28736    9605    9590        0.00
    9  N1P1Z0R1 has    2525     845     845        0.00
   10  Z0N1Z0R1 has   27966    9356    9356        0.00
   12  N1N1P1R1 has     171      57      57        1.75
   13  N1Z0P1R1 has    2601     871     871        0.64
   14  N1P1P1R1 has     188      64      64        1.47
 Total of    345184 atoms and    115202 groups and    113064 residues were included

 <MAKGRP> found      0 image group exclusions.
 UPDECI: Nonbond update at step        13
 Generating nonbond list with Exclusion mode = 5
 == PRIMARY == SPACE FOR225228608 ATOM PAIRS AND        0 GROUP PAIRS
 == IMAGES === SPACE FOR 31702142 ATOM PAIRS AND        0 GROUP PAIRS
Using Image CUBE search
  NBNDGCM found:
   172186536  atom pairs
    24326548  image atom pairs
           0  self atom pairs
MINI>       15-756942.81829 737695.58041    525.74823      0.00161
MINI INTERN>    54598.50094  14788.90400     55.63167    908.15664      1.03582
MINI EXTERN>   116520.46972-833136.13546      0.00000      0.00000      0.00000
MINI IMAGES>     7100.63556  -5844.95389      0.00000      0.00000      0.00000
MINI EWALD>      28852.4734-5272574.6949 5131786.6344       0.0000       0.0000
MINI CONSTR>        0.52385      0.00000      0.00000      0.00000      0.00000
 ----------       ---------    ---------    ---------    ---------    ---------
 UPDECI: Image update at step        19

 <MKIMAT2>: updating the image atom lists and remapping
 Transformation   Atoms  Groups  Residues  Min-Distance
    1  N1N1N1R1 has     150      50      50        2.96
    2  N1Z0N1R1 has    2473     829     829        0.00
    3  N1P1N1R1 has     174      58      58        2.78
    4  Z0N1N1R1 has    2346     786     786        0.62
    5  Z0Z0N1R1 has   29148    9754    9754        0.00
    6  Z0P1N1R1 has    2605     871     871        0.22
    7  N1N1Z0R1 has    2462     822     822        0.57
    8  N1Z0Z0R1 has   28736    9605    9590        0.00
    9  N1P1Z0R1 has    2525     845     845        0.00
   10  Z0N1Z0R1 has   27924    9342    9342        0.00
   12  N1N1P1R1 has     171      57      57        1.57
   13  N1Z0P1R1 has    2601     871     871        0.64
   14  N1P1P1R1 has     188      64      64        1.48
 Total of    345103 atoms and    115175 groups and    113037 residues were included

 <MAKGRP> found      0 image group exclusions.
 UPDECI: Nonbond update at step        19
 Generating nonbond list with Exclusion mode = 5
 == PRIMARY == SPACE FOR225228608 ATOM PAIRS AND        0 GROUP PAIRS
 == IMAGES === SPACE FOR 31702142 ATOM PAIRS AND        0 GROUP PAIRS
Using Image CUBE search
  NBNDGCM found:
   172188627  atom pairs
    24321909  image atom pairs
           0  self atom pairs
MINI>       20-823003.51691  66060.69862      6.34814      0.00167
MINI INTERN>    29381.87741  14497.83620     55.37744    904.78520      1.39988
MINI EXTERN>    81304.07658-836252.14240      0.00000      0.00000      0.00000
MINI IMAGES>     6166.23198  -6047.78805      0.00000      0.00000      0.00000
MINI EWALD>      27745.9819-5272574.6949 5131812.9238       0.0000       0.0000
MINI CONSTR>        0.61803      0.00000      0.00000      0.00000      0.00000
 ----------       ---------    ---------    ---------    ---------    ---------
MINI>       25-855566.36966  32562.85275      2.57154      0.00416
MINI INTERN>    25855.11358  15838.43598     58.70037    887.44830      5.24802
MINI EXTERN>    79377.57018-855022.29797      0.00000      0.00000      0.00000
MINI IMAGES>     3480.68637  -7416.83363      0.00000      0.00000      0.00000
MINI EWALD>      22657.1726-5272574.6949 5131285.5463       0.0000       0.0000
MINI CONSTR>        1.53517      0.00000      0.00000      0.00000      0.00000
 ----------       ---------    ---------    ---------    ---------    ---------
 UPDECI: Image update at step        28

 <MKIMAT2>: updating the image atom lists and remapping
 Transformation   Atoms  Groups  Residues  Min-Distance
    1  N1N1N1R1 has     156      52      52        2.82
    2  N1Z0N1R1 has    2473     829     829        0.00
    3  N1P1N1R1 has     174      58      58        2.72
    4  Z0N1N1R1 has    2313     775     775        0.62
    5  Z0Z0N1R1 has   29049    9721    9721        0.00
    6  Z0P1N1R1 has    2605     871     871        0.23
    7  N1N1Z0R1 has    2477     827     827        0.43
    8  N1Z0Z0R1 has   28754    9611    9596        0.00
    9  N1P1Z0R1 has    2528     846     846        0.00
   10  Z0N1Z0R1 has   27915    9339    9339        0.00
   12  N1N1P1R1 has     171      57      57        1.50
   13  N1Z0P1R1 has    2565     859     859        0.61
   14  N1P1P1R1 has     185      63      63        1.48
 Total of    344965 atoms and    115129 groups and    112991 residues were included

 <MAKGRP> found      0 image group exclusions.
 UPDECI: Nonbond update at step        28
 Generating nonbond list with Exclusion mode = 5
 == PRIMARY == SPACE FOR225228608 ATOM PAIRS AND        0 GROUP PAIRS
 == IMAGES === SPACE FOR 31702142 ATOM PAIRS AND        0 GROUP PAIRS
Using Image CUBE search
  NBNDGCM found:
   172216171  atom pairs
    24277666  image atom pairs
           0  self atom pairs
 UPDECI: Image update at step        29

 <MKIMAT2>: updating the image atom lists and remapping
 Transformation   Atoms  Groups  Residues  Min-Distance
    1  N1N1N1R1 has     162      54      54        2.84
    2  N1Z0N1R1 has    2473     829     829        0.00
    3  N1P1N1R1 has     174      58      58        2.73
    4  Z0N1N1R1 has    2313     775     775        0.83
    5  Z0Z0N1R1 has   29037    9717    9717        0.00
    6  Z0P1N1R1 has    2605     871     871        0.23
    7  N1N1Z0R1 has    2483     829     829        0.64
    8  N1Z0Z0R1 has   28751    9610    9595        0.00
    9  N1P1Z0R1 has    2525     845     845        0.00
   10  Z0N1Z0R1 has   27915    9339    9339        0.00
   12  N1N1P1R1 has     171      57      57        1.70
   13  N1Z0P1R1 has    2559     857     857        0.62
   14  N1P1P1R1 has     185      63      63        1.48
 Total of    344953 atoms and    115125 groups and    112987 residues were included

 <MAKGRP> found      0 image group exclusions.
 UPDECI: Nonbond update at step        29
 Generating nonbond list with Exclusion mode = 5
 == PRIMARY == SPACE FOR225228608 ATOM PAIRS AND        0 GROUP PAIRS
 == IMAGES === SPACE FOR 31702142 ATOM PAIRS AND        0 GROUP PAIRS
Using Image CUBE search
  NBNDGCM found:
   172218790  atom pairs
    24274022  image atom pairs
           0  self atom pairs
 UPDECI: Image update at step        30

 <MKIMAT2>: updating the image atom lists and remapping
 Transformation   Atoms  Groups  Residues  Min-Distance
    1  N1N1N1R1 has     162      54      54        2.84
    2  N1Z0N1R1 has    2473     829     829        0.00
    3  N1P1N1R1 has     174      58      58        2.73
    4  Z0N1N1R1 has    2313     775     775        0.83
    5  Z0Z0N1R1 has   29037    9717    9717        0.00
    6  Z0P1N1R1 has    2605     871     871        0.23
    7  N1N1Z0R1 has    2483     829     829        0.64
    8  N1Z0Z0R1 has   28751    9610    9595        0.00
    9  N1P1Z0R1 has    2525     845     845        0.00
   10  Z0N1Z0R1 has   27915    9339    9339        0.00
   12  N1N1P1R1 has     171      57      57        1.70
   13  N1Z0P1R1 has    2559     857     857        0.62
   14  N1P1P1R1 has     185      63      63        1.48
 Total of    344953 atoms and    115125 groups and    112987 residues were included

 <MAKGRP> found      0 image group exclusions.
 UPDECI: Nonbond update at step        30
 Generating nonbond list with Exclusion mode = 5
 == PRIMARY == SPACE FOR225228608 ATOM PAIRS AND        0 GROUP PAIRS
 == IMAGES === SPACE FOR 31702142 ATOM PAIRS AND        0 GROUP PAIRS
Using Image CUBE search
  NBNDGCM found:
   172218774  atom pairs
    24274052  image atom pairs
           0  self atom pairs
MINI>       30-858305.00271   2738.63305     97.09960      0.00431
MINI INTERN>    38951.97272  17315.57503     64.24703    876.39984     12.64355
MINI EXTERN>    86373.57723-872719.68077      0.00000      0.00000      0.00000
MINI IMAGES>     2678.73583  -9123.72427      0.00000      0.00000      0.00000
MINI EWALD>      18903.2243-5272574.6949 5130933.3961       0.0000       0.0000
MINI CONSTR>        3.32563      0.00000      0.00000      0.00000      0.00000
 ----------       ---------    ---------    ---------    ---------    ---------
 UPDECI: Image update at step        31

 <MKIMAT2>: updating the image atom lists and remapping
 Transformation   Atoms  Groups  Residues  Min-Distance
    1  N1N1N1R1 has     162      54      54        2.84
    2  N1Z0N1R1 has    2473     829     829        0.00
    3  N1P1N1R1 has     174      58      58        2.73
    4  Z0N1N1R1 has    2313     775     775        0.83
    5  Z0Z0N1R1 has   29037    9717    9717        0.00
    6  Z0P1N1R1 has    2605     871     871        0.23
    7  N1N1Z0R1 has    2483     829     829        0.64
    8  N1Z0Z0R1 has   28751    9610    9595        0.00
    9  N1P1Z0R1 has    2525     845     845        0.00
   10  Z0N1Z0R1 has   27915    9339    9339        0.00
   12  N1N1P1R1 has     171      57      57        1.70
   13  N1Z0P1R1 has    2559     857     857        0.62
   14  N1P1P1R1 has     185      63      63        1.48
 Total of    344953 atoms and    115125 groups and    112987 residues were included

 <MAKGRP> found      0 image group exclusions.
 UPDECI: Nonbond update at step        31
 Generating nonbond list with Exclusion mode = 5
 == PRIMARY == SPACE FOR225228608 ATOM PAIRS AND        0 GROUP PAIRS
 == IMAGES === SPACE FOR 31702142 ATOM PAIRS AND        0 GROUP PAIRS
Using Image CUBE search
  NBNDGCM found:
   172218856  atom pairs
    24273885  image atom pairs
           0  self atom pairs
MINI>       35-862892.81169   4587.80898     14.73720      0.00186
MINI INTERN>    41054.61590  17411.41731     64.32966    876.25499     12.82663
MINI EXTERN>    80422.66676-873067.26255      0.00000      0.00000      0.00000
MINI IMAGES>     2293.21523  -9137.47471      0.00000      0.00000      0.00000
MINI EWALD>      18831.8085-5272574.6949 5130916.1118       0.0000       0.0000
MINI CONSTR>        3.37368      0.00000      0.00000      0.00000      0.00000
 ----------       ---------    ---------    ---------    ---------    ---------
MINI>       40-887442.18534  24549.37365      5.12142      0.00464
MINI INTERN>    30374.61061  16840.56044     66.49665    873.63025     18.29373
MINI EXTERN>    79565.80619-882143.72146      0.00000      0.00000      0.00000
MINI IMAGES>     1551.59800 -10071.22289      0.00000      0.00000      0.00000
MINI EWALD>      17146.4848-5272574.6949 5130905.0738       0.0000       0.0000
MINI CONSTR>        4.89940      0.00000      0.00000      0.00000      0.00000
 ----------       ---------    ---------    ---------    ---------    ---------
 UPDECI: Image update at step        42

 <MKIMAT2>: updating the image atom lists and remapping
 Transformation   Atoms  Groups  Residues  Min-Distance
    1  N1N1N1R1 has     156      52      52        2.78
    2  N1Z0N1R1 has    2476     830     830        0.00
    3  N1P1N1R1 has     174      58      58        2.63
    4  Z0N1N1R1 has    2301     771     771        0.85
    5  Z0Z0N1R1 has   29013    9709    9709        0.00
    6  Z0P1N1R1 has    2605     871     871        0.21
    7  N1N1Z0R1 has    2471     825     825        0.59
    8  N1Z0Z0R1 has   28751    9610    9595        0.00
    9  N1P1Z0R1 has    2534     848     848        0.00
   10  Z0N1Z0R1 has   27915    9339    9339        0.00
   12  N1N1P1R1 has     171      57      57        1.69
   13  N1Z0P1R1 has    2556     856     856        0.59
   14  N1P1P1R1 has     185      63      63        1.46
 Total of    344908 atoms and    115110 groups and    112972 residues were included

 <MAKGRP> found      0 image group exclusions.
 UPDECI: Nonbond update at step        42
 Generating nonbond list with Exclusion mode = 5
 == PRIMARY == SPACE FOR225228608 ATOM PAIRS AND        0 GROUP PAIRS
 == IMAGES === SPACE FOR 31702142 ATOM PAIRS AND        0 GROUP PAIRS
Using Image CUBE search
  NBNDGCM found:
   172230050  atom pairs
    24255877  image atom pairs
           0  self atom pairs
 UPDECI: Image update at step        43

 <MKIMAT2>: updating the image atom lists and remapping
 Transformation   Atoms  Groups  Residues  Min-Distance
    1  N1N1N1R1 has     156      52      52        2.78
    2  N1Z0N1R1 has    2476     830     830        0.00
    3  N1P1N1R1 has     174      58      58        2.63
    4  Z0N1N1R1 has    2301     771     771        0.85
    5  Z0Z0N1R1 has   29013    9709    9709        0.00
    6  Z0P1N1R1 has    2605     871     871        0.21
    7  N1N1Z0R1 has    2471     825     825        0.59
    8  N1Z0Z0R1 has   28751    9610    9595        0.00
    9  N1P1Z0R1 has    2534     848     848        0.00
   10  Z0N1Z0R1 has   27915    9339    9339        0.00
   12  N1N1P1R1 has     171      57      57        1.69
   13  N1Z0P1R1 has    2556     856     856        0.59
   14  N1P1P1R1 has     185      63      63        1.46
 Total of    344908 atoms and    115110 groups and    112972 residues were included

 <MAKGRP> found      0 image group exclusions.
 UPDECI: Nonbond update at step        43
 Generating nonbond list with Exclusion mode = 5
 == PRIMARY == SPACE FOR225228608 ATOM PAIRS AND        0 GROUP PAIRS
 == IMAGES === SPACE FOR 31702142 ATOM PAIRS AND        0 GROUP PAIRS
Using Image CUBE search
  NBNDGCM found:
   172230105  atom pairs
    24255891  image atom pairs
           0  self atom pairs
 UPDECI: Image update at step        44

 <MKIMAT2>: updating the image atom lists and remapping
 Transformation   Atoms  Groups  Residues  Min-Distance
    1  N1N1N1R1 has     156      52      52        2.80
    2  N1Z0N1R1 has    2476     830     830        0.00
    3  N1P1N1R1 has     174      58      58        2.64
    4  Z0N1N1R1 has    2304     772     772        0.85
    5  Z0Z0N1R1 has   29013    9709    9709        0.00
    6  Z0P1N1R1 has    2602     870     870        0.21
    7  N1N1Z0R1 has    2471     825     825        0.59
    8  N1Z0Z0R1 has   28748    9609    9594        0.00
    9  N1P1Z0R1 has    2537     849     849        0.00
   10  Z0N1Z0R1 has   27915    9339    9339        0.00
   12  N1N1P1R1 has     171      57      57        1.69
   13  N1Z0P1R1 has    2556     856     856        0.60
   14  N1P1P1R1 has     185      63      63        1.46
 Total of    344908 atoms and    115110 groups and    112972 residues were included

 <MAKGRP> found      0 image group exclusions.
 UPDECI: Nonbond update at step        44
 Generating nonbond list with Exclusion mode = 5
 == PRIMARY == SPACE FOR225228608 ATOM PAIRS AND        0 GROUP PAIRS
 == IMAGES === SPACE FOR 31702142 ATOM PAIRS AND        0 GROUP PAIRS
Using Image CUBE search
  NBNDGCM found:
   172230439  atom pairs
    24255041  image atom pairs
           0  self atom pairs
 UPDECI: Image update at step        45

 <MKIMAT2>: updating the image atom lists and remapping
 Transformation   Atoms  Groups  Residues  Min-Distance
    1  N1N1N1R1 has     159      53      53        2.80
    2  N1Z0N1R1 has    2476     830     830        0.00
    3  N1P1N1R1 has     174      58      58        2.63
    4  Z0N1N1R1 has    2301     771     771        0.85
    5  Z0Z0N1R1 has   29013    9709    9709        0.00
    6  Z0P1N1R1 has    2602     870     870        0.21
    7  N1N1Z0R1 has    2474     826     826        0.58
    8  N1Z0Z0R1 has   28748    9609    9594        0.00
    9  N1P1Z0R1 has    2534     848     848        0.00
   10  Z0N1Z0R1 has   27915    9339    9339        0.00
   12  N1N1P1R1 has     171      57      57        1.68
   13  N1Z0P1R1 has    2559     857     857        0.60
   14  N1P1P1R1 has     185      63      63        1.46
 Total of    344911 atoms and    115111 groups and    112973 residues were included

 <MAKGRP> found      0 image group exclusions.
 UPDECI: Nonbond update at step        45
 Generating nonbond list with Exclusion mode = 5
 == PRIMARY == SPACE FOR225228608 ATOM PAIRS AND        0 GROUP PAIRS
 == IMAGES === SPACE FOR 31702142 ATOM PAIRS AND        0 GROUP PAIRS
Using Image CUBE search
  NBNDGCM found:
   172233027  atom pairs
    24252248  image atom pairs
           0  self atom pairs
MINI>       45-896381.19300   8939.00766      3.78338      0.00481
MINI INTERN>    28782.52162  17069.23733     67.58890    873.11572     22.04716
MINI EXTERN>    79582.25118-888015.02370      0.00000      0.00000      0.00000
MINI IMAGES>     1453.44447 -10759.04186      0.00000      0.00000      0.00000
MINI EWALD>      16275.9262-5272574.6949 5130835.3281       0.0000       0.0000
MINI CONSTR>        6.10676      0.00000      0.00000      0.00000      0.00000
 ----------       ---------    ---------    ---------    ---------    ---------
MINI>       50-903482.70582   7101.51282      4.26794      0.00498
MINI INTERN>    29757.27701  17167.71107     68.66870    873.42871     26.50433
MINI EXTERN>    80031.95895-894724.40563      0.00000      0.00000      0.00000
MINI IMAGES>     1266.02363 -11504.25119      0.00000      0.00000      0.00000
MINI EWALD>      15359.5200-5272574.6949 5130761.7798       0.0000       0.0000
MINI CONSTR>        7.77366      0.00000      0.00000      0.00000      0.00000
 ----------       ---------    ---------    ---------    ---------    ---------

 STEEPD> Minimization exiting with number of steps limit (        50) exceeded.

STPD MIN: Cycle      ENERgy      Delta-E         GRMS    Step-size
STPD INTERN:          BONDs       ANGLes       UREY-b    DIHEdrals    IMPRopers
STPD EXTERN:        VDWaals         ELEC       HBONds          ASP         USER
STPD IMAGES:        IMNBvdw       IMELec       IMHBnd       RXNField    EXTElec
STPD EWALD:          EWKSum       EWSElf       EWEXcl       EWQCor       EWUTil
STPD CONSTR:       HARMonic    CDIHedral          CIC     RESDistance       NOE
 ----------       ---------    ---------    ---------    ---------    ---------
STPD>       50-903482.70582   7101.51282      4.26794      0.00598
STPD INTERN>    29757.27701  17167.71107     68.66870    873.42871     26.50433
STPD EXTERN>    80031.95895-894724.40563      0.00000      0.00000      0.00000
STPD IMAGES>     1266.02363 -11504.25119      0.00000      0.00000      0.00000
STPD EWALD>      15359.5200-5272574.6949 5130761.7798       0.0000       0.0000
STPD CONSTR>        7.77366      0.00000      0.00000      0.00000      0.00000
 ----------       ---------    ---------    ---------    ---------    ---------
  
 CHARMM>    mini ABNR nstep 50 nprint 5

 SELECTED IMAGES ATOMS BEING CENTERED ABOUT  0.000000  0.000000  0.000000
 RESIDUE  759 OPERATED ON BY TRANSFORMATION P1Z0Z0R1
 RESIDUE11866 OPERATED ON BY TRANSFORMATION P1Z0Z0R1
 RESIDUE22613 OPERATED ON BY TRANSFORMATION Z0N1Z0R1
 RESIDUE23053 OPERATED ON BY TRANSFORMATION P1Z0Z0R1
 RESIDUE24421 OPERATED ON BY TRANSFORMATION N1Z0Z0R1
 RESIDUE43147 OPERATED ON BY TRANSFORMATION Z0P1Z0R1
 RESIDUE44479 OPERATED ON BY TRANSFORMATION N1Z0Z0R1
 RESIDUE53570 OPERATED ON BY TRANSFORMATION P1Z0Z0R1
 RESIDUE64698 OPERATED ON BY TRANSFORMATION P1Z0Z0R1

 <MKIMAT2>: updating the image atom lists and remapping
 Transformation   Atoms  Groups  Residues  Min-Distance
    1  N1N1N1R1 has     150      50      50        2.85
    2  N1Z0N1R1 has    2473     829     829        0.00
    3  N1P1N1R1 has     174      58      58        2.65
    4  Z0N1N1R1 has    2295     769     769        0.77
    5  Z0Z0N1R1 has   29005    9707    9707        0.00
    6  Z0P1N1R1 has    2605     871     871        0.19
    7  N1N1Z0R1 has    2510     838     838        0.47
    8  N1Z0Z0R1 has   28712    9597    9582        0.00
    9  N1P1Z0R1 has    2549     853     853        0.00
   10  Z0N1Z0R1 has   27915    9339    9339        0.00
   12  N1N1P1R1 has     171      57      57        1.60
   13  N1Z0P1R1 has    2562     858     858        0.61
   14  N1P1P1R1 has     185      63      63        1.46
 Total of    344906 atoms and    115110 groups and    112972 residues were included

 <MAKGRP> found      0 image group exclusions.

 NONBOND OPTION FLAGS: 
     ELEC     VDW      ATOMs    CDIElec  FSHIft   VATOm    VFSWIt  
     BYCB     NOEXtnd  EWALd   
 CUTNB  = 16.000 CTEXNB =999.000 CTONNB = 10.000 CTOFNB = 12.000
 CGONNB =  0.000 CGOFNB = 10.000
 WMIN   =  1.000 WRNMXD =  0.500 E14FAC =  1.000 EPS    =  1.000
 NBXMOD =      5
 PME EWALD OPTIONS: KAPPA  =  0.340  QCOR =  0.000  Bspline order = 6
 FFTX= 144  FFTY= 144  FFTZ= 144
                Using Pub FFT
                Real-to-Complex FFT
 There are172233027 atom  pairs and   283270 atom  exclusions.
 There are        0 group pairs and     7899 group exclusions.
 Generating nonbond list with Exclusion mode = 5
 == PRIMARY == SPACE FOR225228608 ATOM PAIRS AND        0 GROUP PAIRS
 == IMAGES === SPACE FOR 31702142 ATOM PAIRS AND        0 GROUP PAIRS
Using Image CUBE search
  NBNDGCM found:
   172242017  atom pairs
    24241561  image atom pairs
           0  self atom pairs


 ABNER> An energy minimization has been requested.

 EIGRNG =    0.0005000   MINDIM =            5
 NPRINT =            5   NSTEP  =           50
 PSTRCT =    0.0000000   SDSTP  =    0.0200000
 STPLIM =    1.0000000   STRICT =    0.1000000
 TOLFUN =    0.0000000   TOLGRD =    0.0000000
 TOLITR =          100   TOLSTP =    0.0000000
 FMEM   =    0.0000000
MINI MIN: Cycle      ENERgy      Delta-E         GRMS    Step-size
MINI INTERN:          BONDs       ANGLes       UREY-b    DIHEdrals    IMPRopers
MINI EXTERN:        VDWaals         ELEC       HBONds          ASP         USER
MINI IMAGES:        IMNBvdw       IMELec       IMHBnd       RXNField    EXTElec
MINI EWALD:          EWKSum       EWSElf       EWEXcl       EWQCor       EWUTil
MINI CONSTR:       HARMonic    CDIHedral          CIC     RESDistance       NOE
 ----------       ---------    ---------    ---------    ---------    ---------
MINI>        0-903482.70582      0.00000      4.26794      0.00000
MINI INTERN>    29757.27701  17167.71107     68.66870    873.42871     26.50433
MINI EXTERN>    80046.45932-894713.57706      0.00000      0.00000      0.00000
MINI IMAGES>     1251.52326 -11515.07976      0.00000      0.00000      0.00000
MINI EWALD>      15359.5200-5272574.6949 5130761.7798       0.0000       0.0000
MINI CONSTR>        7.77366      0.00000      0.00000      0.00000      0.00000
 ----------       ---------    ---------    ---------    ---------    ---------
MINI>        5-907239.02838   3756.32256      1.62156      0.08100
MINI INTERN>    27311.87520  16984.81660     68.79671    873.52609     27.09612
MINI EXTERN>    80124.78409-895568.35668      0.00000      0.00000      0.00000
MINI IMAGES>     1107.81253 -11602.01387      0.00000      0.00000      0.00000
MINI EWALD>      15231.7697-5272574.6949 5130767.5385       0.0000       0.0000
MINI CONSTR>        8.02150      0.00000      0.00000      0.00000      0.00000
 ----------       ---------    ---------    ---------    ---------    ---------
MINI>       10-912132.13428   4893.10590      2.25997      0.61509
MINI INTERN>    28150.44706  17059.69352     69.52327    874.38479     30.37606
MINI EXTERN>    80536.64297-900470.98198      0.00000      0.00000      0.00000
MINI IMAGES>      988.13619 -12132.98603      0.00000      0.00000      0.00000
MINI EWALD>      14621.3721-5272574.6949 5130706.4961       0.0000       0.0000
MINI CONSTR>        9.45657      0.00000      0.00000      0.00000      0.00000
 ----------       ---------    ---------    ---------    ---------    ---------
MINI>       15-917395.25708   5263.12280      2.11516      2.80252
MINI INTERN>    28365.01488  17144.91427     70.29316    875.74076     33.79213
MINI EXTERN>    81074.34896-905288.17398      0.00000      0.00000      0.00000
MINI IMAGES>      852.55101 -12654.96462      0.00000      0.00000      0.00000
MINI EWALD>      14034.7467-5272574.6949 5130660.0735       0.0000       0.0000
MINI CONSTR>       11.10106      0.00000      0.00000      0.00000      0.00000
 ----------       ---------    ---------    ---------    ---------    ---------
MINI>       20-922158.99950   4763.74242      1.92094      4.59683
MINI INTERN>    28372.19676  17320.89345     70.60339    876.42321     36.07991
MINI EXTERN>    81598.95065-909739.38544      0.00000      0.00000      0.00000
MINI IMAGES>      737.47647 -13088.46239      0.00000      0.00000      0.00000
MINI EWALD>      13597.2516-5272574.6949 5130620.9248       0.0000       0.0000
MINI CONSTR>       12.74290      0.00000      0.00000      0.00000      0.00000
 ----------       ---------    ---------    ---------    ---------    ---------
MINI>       25-926560.46073   4401.46123      1.85854      7.53996
MINI INTERN>    28714.46482  17390.47530     71.42615    878.54805     39.47577
MINI EXTERN>    82303.80231-914129.64129      0.00000      0.00000      0.00000
MINI IMAGES>      623.30204 -13551.82653      0.00000      0.00000      0.00000
MINI EWALD>      13087.0580-5272574.6949 5130572.5059       0.0000       0.0000
MINI CONSTR>       14.64366      0.00000      0.00000      0.00000      0.00000
 ----------       ---------    ---------    ---------    ---------    ---------
MINI>       30-930860.85907   4300.39834      1.75889     12.36741
MINI INTERN>    28831.21389  17479.69403     71.69137    879.39754     41.36118
MINI EXTERN>    82987.46810-918423.30782      0.00000      0.00000      0.00000
MINI IMAGES>      530.11296 -13933.35245      0.00000      0.00000      0.00000
MINI EWALD>      12698.4973-5272574.6949 5130534.5156       0.0000       0.0000
MINI CONSTR>       16.54408      0.00000      0.00000      0.00000      0.00000
 ----------       ---------    ---------    ---------    ---------    ---------
MINI>       35-934892.25197   4031.39290      1.69311     20.28565
MINI INTERN>    28793.52443  17512.43297     71.74523    879.65693     42.44892
MINI EXTERN>    83747.01437-922435.89611      0.00000      0.00000      0.00000
MINI IMAGES>      452.11110 -14277.24819      0.00000      0.00000      0.00000
MINI EWALD>      12356.2327-5272574.6949 5130521.8957       0.0000       0.0000
MINI CONSTR>       18.52482      0.00000      0.00000      0.00000      0.00000
 ----------       ---------    ---------    ---------    ---------    ---------
MINI>       40-937524.83004   2632.57807      2.75333     33.27353
MINI INTERN>    30038.30584  17667.73346     71.71560    879.67504     43.10039
MINI EXTERN>    84510.28542-926496.89497      0.00000      0.00000      0.00000
MINI IMAGES>      409.21224 -14606.15432      0.00000      0.00000      0.00000
MINI EWALD>      12079.3612-5272574.6949 5130433.1452       0.0000       0.0000
MINI CONSTR>       20.37979      0.00000      0.00000      0.00000      0.00000
 ----------       ---------    ---------    ---------    ---------    ---------
 UPDECI: Image update at step        45

 <MKIMAT2>: updating the image atom lists and remapping
 Transformation   Atoms  Groups  Residues  Min-Distance
    1  N1N1N1R1 has     147      49      49        2.40
    2  N1Z0N1R1 has    2473     829     829        0.00
    3  N1P1N1R1 has     180      60      60        2.30
    4  Z0N1N1R1 has    2289     767     767        0.00
    5  Z0Z0N1R1 has   29133    9751    9751        0.00
    6  Z0P1N1R1 has    2602     870     870        0.00
    7  N1N1Z0R1 has    2570     858     858        0.00
    8  N1Z0Z0R1 has   28847    9642    9626        0.00
    9  N1P1Z0R1 has    2645     885     885        0.00
   10  Z0N1Z0R1 has   28149    9417    9417        0.00
   12  N1N1P1R1 has     171      57      57        0.72
   13  N1Z0P1R1 has    2562     858     858        0.43
   14  N1P1P1R1 has     179      61      61        1.34
 Total of    345547 atoms and    115325 groups and    113186 residues were included

 <MAKGRP> found      0 image group exclusions.
 UPDECI: Nonbond update at step        45
 Generating nonbond list with Exclusion mode = 5
 == PRIMARY == SPACE FOR225228608 ATOM PAIRS AND        0 GROUP PAIRS
 == IMAGES === SPACE FOR 31702142 ATOM PAIRS AND        0 GROUP PAIRS
Using Image CUBE search
  NBNDGCM found:
   172314109  atom pairs
    24158803  image atom pairs
           0  self atom pairs
MINI>       45 1762204222.0-1763141746.8   68873666.8         25.9
MINI INTERN>   284692.24410  20872.68707     72.38340    883.29404     47.84387
MINI EXTERN>   1762987169.9    -941952.4          0.0          0.0          0.0
MINI IMAGES>      -24.26566 -16040.52394      0.00000      0.00000      0.00000
MINI EWALD>      11520.3556-5272574.6949 5129525.1479       0.0000       0.0000
MINI CONSTR>       30.09123      0.00000      0.00000      0.00000      0.00000
 ----------       ---------    ---------    ---------    ---------    ---------
 UPDECI: Image update at step        46

 <MKIMAT2>: updating the image atom lists and remapping
 Transformation   Atoms  Groups  Residues  Min-Distance
    1  N1N1N1R1 has     147      49      49        2.91
    2  N1Z0N1R1 has    2473     829     829        0.00
    3  N1P1N1R1 has     177      59      59        2.37
    4  Z0N1N1R1 has    2286     766     766        0.96
    5  Z0Z0N1R1 has   29133    9751    9751        0.00
    6  Z0P1N1R1 has    2599     869     869        0.00
    7  N1N1Z0R1 has    2510     838     838        0.39
    8  N1Z0Z0R1 has   28838    9639    9623        0.00
    9  N1P1Z0R1 has    2624     878     878        0.00
   10  Z0N1Z0R1 has   27927    9343    9343        0.00
   12  N1N1P1R1 has     171      57      57        1.68
   13  N1Z0P1R1 has    2562     858     858        0.48
   14  N1P1P1R1 has     179      61      61        1.37
 Total of    345226 atoms and    115218 groups and    113079 residues were included

 <MAKGRP> found      0 image group exclusions.
 UPDECI: Nonbond update at step        46
 Generating nonbond list with Exclusion mode = 5
 == PRIMARY == SPACE FOR225228608 ATOM PAIRS AND        0 GROUP PAIRS
 == IMAGES === SPACE FOR 31702142 ATOM PAIRS AND        0 GROUP PAIRS
Using Image CUBE search
  NBNDGCM found:
   172300577  atom pairs
    24171492  image atom pairs
           0  self atom pairs
 UPDECI: Image update at step        47

 <MKIMAT2>: updating the image atom lists and remapping
 Transformation   Atoms  Groups  Residues  Min-Distance
    1  N1N1N1R1 has     147      49      49        2.91
    2  N1Z0N1R1 has    2473     829     829        0.00
    3  N1P1N1R1 has     177      59      59        2.41
    4  Z0N1N1R1 has    2289     767     767        0.95
    5  Z0Z0N1R1 has   29127    9749    9749        0.00
    6  Z0P1N1R1 has    2602     870     870        0.02
    7  N1N1Z0R1 has    2510     838     838        0.41
    8  N1Z0Z0R1 has   28815    9632    9617        0.00
    9  N1P1Z0R1 has    2612     874     874        0.00
   10  Z0N1Z0R1 has   27924    9342    9342        0.00
   12  N1N1P1R1 has     171      57      57        1.69
   13  N1Z0P1R1 has    2562     858     858        0.51
   14  N1P1P1R1 has     179      61      61        1.38
 Total of    345188 atoms and    115206 groups and    113068 residues were included

 <MAKGRP> found      0 image group exclusions.
 UPDECI: Nonbond update at step        47
 Generating nonbond list with Exclusion mode = 5
 == PRIMARY == SPACE FOR225228608 ATOM PAIRS AND        0 GROUP PAIRS
 == IMAGES === SPACE FOR 31702142 ATOM PAIRS AND        0 GROUP PAIRS
Using Image CUBE search
  NBNDGCM found:
   172295167  atom pairs
    24177751  image atom pairs
           0  self atom pairs
MINI>       50    -941457.9 1763145679.9          1.6         23.8
MINI INTERN>    28732.24099  17722.00577     71.77483    880.06507     43.97043
MINI EXTERN>    85311.59195-929392.33349      0.00000      0.00000      0.00000
MINI IMAGES>      315.05215 -14869.23708      0.00000      0.00000      0.00000
MINI EWALD>      11821.3643-5272574.6949 5130458.0693       0.0000       0.0000
MINI CONSTR>       22.26744      0.00000      0.00000      0.00000      0.00000
 ----------       ---------    ---------    ---------    ---------    ---------

 ABNER> Minimization exiting with number of steps limit (   50) exceeded.

ABNR MIN: Cycle      ENERgy      Delta-E         GRMS    Step-size
ABNR INTERN:          BONDs       ANGLes       UREY-b    DIHEdrals    IMPRopers
ABNR EXTERN:        VDWaals         ELEC       HBONds          ASP         USER
ABNR IMAGES:        IMNBvdw       IMELec       IMHBnd       RXNField    EXTElec
ABNR EWALD:          EWKSum       EWSElf       EWEXcl       EWQCor       EWUTil
ABNR CONSTR:       HARMonic    CDIHedral          CIC     RESDistance       NOE
 ----------       ---------    ---------    ---------    ---------    ---------
ABNR>       50    -941457.9 1763145679.9          1.6         35.8
ABNR INTERN>    28732.24099  17722.00577     71.77483    880.06507     43.97043
ABNR EXTERN>    85311.59195-929392.33349      0.00000      0.00000      0.00000
ABNR IMAGES>      315.05215 -14869.23708      0.00000      0.00000      0.00000
ABNR EWALD>      11821.3643-5272574.6949 5130458.0693       0.0000       0.0000
ABNR CONSTR>       22.26744      0.00000      0.00000      0.00000      0.00000
 ----------       ---------    ---------    ---------    ---------    ---------
  
 CHARMM>     
  
 CHARMM>    cons fix sele none end
 SELRPN>      0 atoms have been selected out of 243600
  
 CHARMM>     
  
 CHARMM>     
  
 CHARMM>    !
 CHARMM>    ! Write coordinates and system information
 CHARMM>    !
 CHARMM>     
  
 CHARMM>    open write unit 10 card name step3_pbcsetup.psf
 OPNLGU> Unit already open. The old file will be closed first.
 VCLOSE: Closing unit   10 with status "KEEP"
 VOPEN> Attempting to open::step3_pbcsetup.psf::
 OPNLGU> Unit 10 opened for WRITE access to step3_pbcsetup.psf
  
 CHARMM>    write  psf unit 10 card
 RDTITL>  
 RDTITL> No title read.
 VCLOSE: Closing unit   10 with status "KEEP"
  
 CHARMM>     
  
 CHARMM>    open write unit 10 card name step3_pbcsetup.oldpsf
 VOPEN> Attempting to open::step3_pbcsetup.oldpsf::
 OPNLGU> Unit 10 opened for WRITE access to step3_pbcsetup.oldpsf
  
 CHARMM>    write  psf unit 10 card oldpsf
 RDTITL>  
 RDTITL> No title read.
 VCLOSE: Closing unit   10 with status "KEEP"
  
 CHARMM>     
  
 CHARMM>    open write unit 10 card name step3_pbcsetup.pdb
 VOPEN> Attempting to open::step3_pbcsetup.pdb::
 OPNLGU> Unit 10 opened for WRITE access to step3_pbcsetup.pdb
  
 CHARMM>    write coor unit 10 pdb
 RDTITL>  
 RDTITL> No title read.
  Write CHARMM-pdb format
  
 CHARMM>     
  
 CHARMM>    open write unit 10 card name step3_pbcsetup.crd
 OPNLGU> Unit already open. The old file will be closed first.
 VCLOSE: Closing unit   10 with status "KEEP"
 VOPEN> Attempting to open::step3_pbcsetup.crd::
 OPNLGU> Unit 10 opened for WRITE access to step3_pbcsetup.crd
  
 CHARMM>    write coor unit 10 card
 RDTITL>  
 RDTITL> No title read.
 VCLOSE: Closing unit   10 with status "KEEP"
  
 CHARMM>     
  
 CHARMM>    if @?impatch .eq. 0 set impatch = no
 Comparing "0" and "0".
 IF test evaluated as true.  Performing command
 Parameter: IMPATCH <- "NO"
  
 CHARMM>    open  write unit 90 card name step3_pbcsetup.str
 VOPEN> Attempting to open::step3_pbcsetup.str::
 OPNLGU> Unit 90 opened for WRITE access to step3_pbcsetup.str
  
 CHARMM>    write title unit 90
 RDTITL> * SET BOXTYPE  = RECT
 RDTITL> * SET XTLTYPE  = CUBIC
 RDTITL> * SET A = 137
 RDTITL> * SET B = 137
 RDTITL> * SET C = 137
 RDTITL> * SET ALPHA = 90.0
 RDTITL> * SET BETA  = 90.0
 RDTITL> * SET GAMMA = 90.0
 RDTITL> * SET IMPATCH = NO
 RDTITL> * SET FFTX  = 144
 RDTITL> * SET FFTY  = 144
 RDTITL> * SET FFTZ  = 144
 RDTITL> * SET XCEN  = 0
 RDTITL> * SET YCEN  = 0
 RDTITL> * SET ZCEN  = 0
 RDTITL> *
  
 CHARMM>     
  
 CHARMM>     
  
 CHARMM>    stop
 VCLOSE: Closing unit   20 with status "KEEP"
 VCLOSE: Closing unit   90 with status "KEEP"
$$$$$$  New timer profile $$$$$
      Image Update                    5.59 Other:            0.00
      xdistm setup                    0.12 Other:            0.00
      xdistm Build list             237.73 Other:            0.00
      NBONDS                        185.36 Other:            0.00
   List time                     428.80 Other:            0.00
            Direct Ewald time             634.56 Other:            0.00
               Fill charge grid               27.98 Other:            0.00
               Scalar sum                     17.62 Other:            0.00
               Grad sum                       30.63 Other:            0.00
               FFT                            19.31 Other:            0.00
            Recip Ewald time               96.02 Other:            0.48
         Ewald time                    730.59 Other:            0.00
      Nonbond force                 732.48 Other:            1.89
         Bond energy                     0.50 Other:            0.00
         Angle energy                    0.83 Other:            0.00
         Dihedral energy                 0.21 Other:            0.00
         Restraints energy               0.00 Other:            0.00
      INTRNL energy                   1.83 Other:            0.29
   Energy time                   735.10 Other:            0.79
 Total time                   1163.90 Other:            0.00

                    NORMAL TERMINATION BY NORMAL STOP
                    MOST SEVERE WARNING WAS AT LEVEL  1

                    $$$$$ JOB ACCOUNTING INFORMATION $$$$$
                     ELAPSED TIME:    18.52  MINUTES 
                         CPU TIME:    12.39  MINUTES 
