# Supplementary material for: Integrative Computational Prediction Strategy for Antibody–Antigen Binding: A Case Study on Interleukin‑1 Beta
Source: J Chem Inf Model. 2026 May 27;66(11):6659–75. doi: 10.1021/acs.jcim.6c00781 (PMC13250912; doi:10.1021/acs.jcim.6c00781)
Supplement: Supplementary file 3 [file ci6c00781_si_003.zip › charmm-gui-4g6m-Blind-r01/step3_pbcsetup.str]

 SET BOXTYPE  = RECT
 SET XTLTYPE  = CUBIC
 SET A = 137
 SET B = 137
 SET C = 137
 SET ALPHA = 90.0
 SET BETA  = 90.0
 SET GAMMA = 90.0
 SET IMPATCH = NO
 SET FFTX  = 144
 SET FFTY  = 144
 SET FFTZ  = 144
 SET XCEN  = 0
 SET YCEN  = 0
 SET ZCEN  = 0
