# Supplementary material for: Integrative Computational Prediction Strategy for Antibody–Antigen Binding: A Case Study on Interleukin‑1 Beta
Source: J Chem Inf Model. 2026 May 27;66(11):6659–75. doi: 10.1021/acs.jcim.6c00781 (PMC13250912; doi:10.1021/acs.jcim.6c00781)
Supplement: Supplementary file 3 [file ci6c00781_si_003.zip › charmm-gui-4g6m-Blind-r01/water_tmp.crd]

* GENERATED BY CHARMM-GUI (HTTP://WWW.CHARMM-GUI.ORG) V3.7 ON AUG, 20. 2025. JOB
* GENERATES WATER BOX
*  DATE:     8/20/25     13:25:29      CREATED BY USER: charmm-gui
*
     34170  EXT
         1         1  TIP3      OH2            11.9586700000       10.0243400000        6.9514500000  W1        1               0.0000000000
         2         1  TIP3      H1             12.0477800000       10.9681600000        6.8191600000  W1        1               0.0000000000
         3         1  TIP3      H2             11.3204300000        9.7489800000        6.2933900000  W1        1               0.0000000000
         4         2  TIP3      OH2            10.8918000000        9.2794100000       10.3702700000  W1        2               0.0000000000
         5         2  TIP3      H1             10.8535500000        8.6330400000       11.0752300000  W1        2               0.0000000000
         6         2  TIP3      H2             10.5694500000        8.8128500000        9.5991400000  W1        2               0.0000000000
         7         3  TIP3      OH2             3.2603000000        8.8936200000       11.9632600000  W1        3               0.0000000000
         8         3  TIP3      H1              3.3015100000        8.2679500000       12.6865000000  W1        3               0.0000000000
         9         3  TIP3      H2              3.9630700000        9.5174800000       12.1453000000  W1        3               0.0000000000
        10         4  TIP3      OH2            14.5978200000       12.2184500000        8.6717800000  W1        4               0.0000000000
        11         4  TIP3      H1             14.1570900000       11.4980500000        9.1223400000  W1        4               0.0000000000
        12         4  TIP3      H2             14.5847900000       12.9391700000        9.3015500000  W1        4               0.0000000000
        13         5  TIP3      OH2             4.1836100000       13.3435100000       10.4981700000  W1        5               0.0000000000
        14         5  TIP3      H1              3.8141300000       12.5415600000       10.1286000000  W1        5               0.0000000000
        15         5  TIP3      H2              5.1247200000       13.1750000000       10.5445100000  W1        5               0.0000000000
        16         6  TIP3      OH2             0.7936600000        7.0037700000        5.8910500000  W1        6               0.0000000000
        17         6  TIP3      H1              0.3460000000        7.8496400000        5.8727000000  W1        6               0.0000000000
        18         6  TIP3      H2              0.2327800000        6.4241900000        5.3755600000  W1        6               0.0000000000
        19         7  TIP3      OH2             1.5042700000        9.1657300000        8.0168500000  W1        7               0.0000000000
        20         7  TIP3      H1              1.7176200000        8.3958900000        8.5441500000  W1        7               0.0000000000
        21         7  TIP3      H2              2.2420300000        9.2554000000        7.4136100000  W1        7               0.0000000000
        22         8  TIP3      OH2            11.7093700000       17.3226200000        8.8838200000  W1        8               0.0000000000
        23         8  TIP3      H1             12.3290100000       16.6460900000        8.6107400000  W1        8               0.0000000000
        24         8  TIP3      H2             11.5011100000       17.1047000000        9.7923100000  W1        8               0.0000000000
        25         9  TIP3      OH2             9.2812400000       11.7115500000       10.7763700000  W1        9               0.0000000000
        26         9  TIP3      H1              9.5850300000       11.0256900000       10.1817800000  W1        9               0.0000000000
        27         9  TIP3      H2             10.0026400000       11.8304200000       11.3941700000  W1        9               0.0000000000
        28        10  TIP3      OH2            17.9442200000        3.3130800000       11.6369900000  W1        10              0.0000000000
        29        10  TIP3      H1             17.9934400000        3.9232000000       12.3729000000  W1        10              0.0000000000
        30        10  TIP3      H2             18.3697300000        3.7741700000       10.9141000000  W1        10              0.0000000000
        31        11  TIP3      OH2            12.4219400000        6.1057900000       11.1038500000  W1        11              0.0000000000
        32        11  TIP3      H1             12.5645300000        5.1594900000       11.1240100000  W1        11              0.0000000000
        33        11  TIP3      H2             12.3158400000        6.3127700000       10.1753400000  W1        11              0.0000000000
        34        12  TIP3      OH2             5.5767700000        4.2074300000        8.3763300000  W1        12              0.0000000000
        35        12  TIP3      H1              5.6198800000        5.0672800000        7.9579600000  W1        12              0.0000000000
        36        12  TIP3      H2              5.1191800000        3.6549000000        7.7426500000  W1        12              0.0000000000
        37        13  TIP3      OH2            13.2990400000        4.3379900000        6.7771600000  W1        13              0.0000000000
        38        13  TIP3      H1             13.9454700000        4.0093100000        7.4019200000  W1        13              0.0000000000
        39        13  TIP3      H2             13.8089800000        4.8558900000        6.1543000000  W1        13              0.0000000000
        40        14  TIP3      OH2             2.1969200000        6.6040100000        9.1384700000  W1        14              0.0000000000
        41        14  TIP3      H1              2.8505800000        6.0541800000        9.5704800000  W1        14              0.0000000000
        42        14  TIP3      H2              2.2208500000        6.3299100000        8.2216700000  W1        14              0.0000000000
        43        15  TIP3      OH2             7.3533700000        8.1541400000        8.3536200000  W1        15              0.0000000000
        44        15  TIP3      H1              7.9694700000        7.6276800000        8.8630200000  W1        15              0.0000000000
        45        15  TIP3      H2              6.7672500000        7.5140100000        7.9499800000  W1        15              0.0000000000
        46        16  TIP3      OH2            18.3356800000        4.7910000000       13.8729700000  W1        16              0.0000000000
        47        16  TIP3      H1             17.6471400000        5.4490700000       13.7776300000  W1        16              0.0000000000
        48        16  TIP3      H2             18.3511400000        4.5937900000       14.8095100000  W1        16              0.0000000000
        49        17  TIP3      OH2             4.3869600000        3.1252700000       12.4504100000  W1        17              0.0000000000
        50        17  TIP3      H1              4.1681300000        3.6553300000       11.6840100000  W1        17              0.0000000000
        51        17  TIP3      H2              3.7190500000        3.3518200000       13.0975500000  W1        17              0.0000000000
        52        18  TIP3      OH2            11.7559400000       12.6253800000        5.9943200000  W1        18              0.0000000000
        53        18  TIP3      H1             11.4604500000       12.3026100000        5.1430100000  W1        18              0.0000000000
        54        18  TIP3      H2             11.4317200000       13.5250500000        6.0355800000  W1        18              0.0000000000
        55        19  TIP3      OH2             6.9561000000       10.8008400000       12.7377800000  W1        19              0.0000000000
        56        19  TIP3      H1              6.2160100000       11.3989900000       12.8413000000  W1        19              0.0000000000
        57        19  TIP3      H2              7.6700500000       11.3548000000       12.4221400000  W1        19              0.0000000000
        58        20  TIP3      OH2            15.0628800000        3.6289200000        8.7577500000  W1        20              0.0000000000
        59        20  TIP3      H1             14.8476800000        2.8632600000        9.2903500000  W1        20              0.0000000000
        60        20  TIP3      H2             15.7186200000        4.1013800000        9.2706000000  W1        20              0.0000000000
        61        21  TIP3      OH2             3.9806900000        5.0174500000       10.4026300000  W1        21              0.0000000000
        62        21  TIP3      H1              4.5943200000        5.6502100000       10.7758700000  W1        21              0.0000000000
        63        21  TIP3      H2              4.4927600000        4.5449500000        9.7463200000  W1        21              0.0000000000
        64        22  TIP3      OH2             5.3635300000       12.7651400000       13.5249300000  W1        22              0.0000000000
        65        22  TIP3      H1              5.3582900000       13.6444900000       13.1468600000  W1        22              0.0000000000
        66        22  TIP3      H2              4.5099400000       12.6815500000       13.9499200000  W1        22              0.0000000000
        67        23  TIP3      OH2             1.4846200000       12.4359300000        4.3068600000  W1        23              0.0000000000
        68        23  TIP3      H1              1.2127100000       12.6650300000        3.4181500000  W1        23              0.0000000000
        69        23  TIP3      H2              1.5301900000       13.2738100000        4.7673900000  W1        23              0.0000000000
        70        24  TIP3      OH2            15.1095900000       14.0575200000       11.0197100000  W1        24              0.0000000000
        71        24  TIP3      H1             14.1679600000       14.1159100000       11.1814000000  W1        24              0.0000000000
        72        24  TIP3      H2             15.3862000000       14.9635700000       10.8826800000  W1        24              0.0000000000
        73        25  TIP3      OH2            15.4102900000        2.3440500000       12.4371000000  W1        25              0.0000000000
        74        25  TIP3      H1             14.6742100000        2.9547600000       12.3992300000  W1        25              0.0000000000
        75        25  TIP3      H2             16.0936900000        2.7589500000       11.9107400000  W1        25              0.0000000000
        76        26  TIP3      OH2             8.4134300000        0.4307800000        9.9029000000  W1        26              0.0000000000
        77        26  TIP3      H1              8.2958500000       -0.5176200000        9.8487300000  W1        26              0.0000000000
        78        26  TIP3      H2              7.5584400000        0.7633900000       10.1760100000  W1        26              0.0000000000
        79        27  TIP3      OH2            13.3617100000       15.8388700000        7.6448700000  W1        27              0.0000000000
        80        27  TIP3      H1             13.7869400000       15.1316600000        7.1598300000  W1        27              0.0000000000
        81        27  TIP3      H2             13.6787100000       16.6401400000        7.2280900000  W1        27              0.0000000000
        82        28  TIP3      OH2            14.5213600000       13.7397200000        6.1535300000  W1        28              0.0000000000
        83        28  TIP3      H1             14.2638400000       13.0497300000        5.5421200000  W1        28              0.0000000000
        84        28  TIP3      H2             14.5924400000       13.2968400000        6.9991200000  W1        28              0.0000000000
        85        29  TIP3      OH2            16.2073800000       12.3063900000       14.6308800000  W1        29              0.0000000000
        86        29  TIP3      H1             16.3470100000       11.7146400000       13.8915800000  W1        29              0.0000000000
        87        29  TIP3      H2             16.3746600000       13.1789800000       14.2747600000  W1        29              0.0000000000
        88        30  TIP3      OH2            10.6799200000        9.2683400000        4.4034800000  W1        30              0.0000000000
        89        30  TIP3      H1              9.9684700000        9.8033100000        4.0515300000  W1        30              0.0000000000
        90        30  TIP3      H2             11.3708800000        9.3235500000        3.7433700000  W1        30              0.0000000000
        91        31  TIP3      OH2            10.7338400000        7.7257700000        1.4419800000  W1        31              0.0000000000
        92        31  TIP3      H1             11.4348300000        7.7484600000        2.0933800000  W1        31              0.0000000000
        93        31  TIP3      H2             11.0361300000        7.0977400000        0.7859100000  W1        31              0.0000000000
        94        32  TIP3      OH2            18.0493100000        8.6461900000       12.6969200000  W1        32              0.0000000000
        95        32  TIP3      H1             17.3967200000        9.3407500000       12.7860100000  W1        32              0.0000000000
        96        32  TIP3      H2             18.5143400000        8.8562800000       11.8870800000  W1        32              0.0000000000
        97        33  TIP3      OH2            14.0856900000        9.4776700000        5.3550700000  W1        33              0.0000000000
        98        33  TIP3      H1             13.3537900000        9.7060400000        5.9281300000  W1        33              0.0000000000
        99        33  TIP3      H2             14.5329100000        8.7639400000        5.8098200000  W1        33              0.0000000000
       100        34  TIP3      OH2            13.9830400000        7.6519300000       14.4227700000  W1        34              0.0000000000
       101        34  TIP3      H1             14.0629500000        8.4153700000       14.9946200000  W1        34              0.0000000000
       102        34  TIP3      H2             13.3818100000        7.9311700000       13.7322800000  W1        34              0.0000000000
       103        35  TIP3      OH2             5.7310600000       10.1082900000        7.2375700000  W1        35              0.0000000000
       104        35  TIP3      H1              5.4005800000        9.7376300000        6.4192700000  W1        35              0.0000000000
       105        35  TIP3      H2              6.3194700000        9.4376900000        7.5844000000  W1        35              0.0000000000
       106        36  TIP3      OH2             7.0978100000       13.5363500000        9.9187900000  W1        36              0.0000000000
       107        36  TIP3      H1              7.0029400000       12.9576600000        9.1622500000  W1        36              0.0000000000
       108        36  TIP3      H2              7.8271700000       13.1649200000       10.4150700000  W1        36              0.0000000000
       109        37  TIP3      OH2             6.0976100000        8.8768500000       10.8710700000  W1        37              0.0000000000
       110        37  TIP3      H1              6.6628600000        8.9982700000       10.1081900000  W1        37              0.0000000000
       111        37  TIP3      H2              6.4165000000        9.5143500000       11.5099200000  W1        37              0.0000000000
       112        38  TIP3      OH2            12.4068300000       14.3800400000       11.6051200000  W1        38              0.0000000000
       113        38  TIP3      H1             12.1664900000       15.0423500000       12.2530400000  W1        38              0.0000000000
       114        38  TIP3      H2             12.2086500000       13.5455600000       12.0300800000  W1        38              0.0000000000
       115        39  TIP3      OH2             6.9776800000       13.2761200000       15.5882600000  W1        39              0.0000000000
       116        39  TIP3      H1              6.6664300000       14.0584400000       16.0435800000  W1        39              0.0000000000
       117        39  TIP3      H2              6.3277000000       13.1230300000       14.9024600000  W1        39              0.0000000000
       118        40  TIP3      OH2            12.9566400000        8.6399600000        3.0401900000  W1        40              0.0000000000
       119        40  TIP3      H1             13.5361900000        8.7899900000        3.7870800000  W1        40              0.0000000000
       120        40  TIP3      H2             13.3706400000        9.1107000000        2.3168300000  W1        40              0.0000000000
       121        41  TIP3      OH2             3.8976700000        9.4742300000       14.8168300000  W1        41              0.0000000000
       122        41  TIP3      H1              3.9679900000       10.1249100000       15.5153300000  W1        41              0.0000000000
       123        41  TIP3      H2              3.0068900000        9.5769800000       14.4819200000  W1        41              0.0000000000
       124        42  TIP3      OH2            10.6831300000       15.3768100000        6.4755000000  W1        42              0.0000000000
       125        42  TIP3      H1             11.1568900000       15.6724400000        7.2529200000  W1        42              0.0000000000
       126        42  TIP3      H2             10.1200600000       16.1149700000        6.2424600000  W1        42              0.0000000000
       127        43  TIP3      OH2             5.2172700000       15.3476200000       16.3516400000  W1        43              0.0000000000
       128        43  TIP3      H1              5.2248000000       15.2115900000       15.4041900000  W1        43              0.0000000000
       129        43  TIP3      H2              4.3013100000       15.2304300000       16.6036400000  W1        43              0.0000000000
       130        44  TIP3      OH2            16.6554800000        0.3900000000        2.8531600000  W1        44              0.0000000000
       131        44  TIP3      H1             15.7555500000        0.5289000000        3.1482200000  W1        44              0.0000000000
       132        44  TIP3      H2             16.9073200000        1.2214600000        2.4513300000  W1        44              0.0000000000
       133        45  TIP3      OH2             4.7213300000        9.1777200000        4.8268500000  W1        45              0.0000000000
       134        45  TIP3      H1              4.4294600000        9.9458900000        4.3359800000  W1        45              0.0000000000
       135        45  TIP3      H2              4.0468500000        8.5183400000        4.6639900000  W1        45              0.0000000000
       136        46  TIP3      OH2            17.8446200000       14.7562400000        1.2295500000  W1        46              0.0000000000
       137        46  TIP3      H1             17.9179700000       15.6952600000        1.4000800000  W1        46              0.0000000000
       138        46  TIP3      H2             18.7501300000       14.4511000000        1.1732800000  W1        46              0.0000000000
       139        47  TIP3      OH2             0.8143400000       11.5406400000       13.6418300000  W1        47              0.0000000000
       140        47  TIP3      H1              0.3131800000       11.5125800000       12.8268000000  W1        47              0.0000000000
       141        47  TIP3      H2              0.8197100000       10.6349600000       13.9515600000  W1        47              0.0000000000
       142        48  TIP3      OH2             0.5646100000       14.3210200000       10.5258500000  W1        48              0.0000000000
       143        48  TIP3      H1              1.5106700000       14.1767200000       10.5068000000  W1        48              0.0000000000
       144        48  TIP3      H2              0.4522400000       15.1053000000       11.0629700000  W1        48              0.0000000000
       145        49  TIP3      OH2            18.7624600000       14.9869900000       16.2082200000  W1        49              0.0000000000
       146        49  TIP3      H1             18.7131400000       14.0318000000       16.1709800000  W1        49              0.0000000000
       147        49  TIP3      H2             17.9356900000       15.2545200000       16.6096000000  W1        49              0.0000000000
       148        50  TIP3      OH2             9.7408600000       14.5609100000       15.0843600000  W1        50              0.0000000000
       149        50  TIP3      H1              9.8283200000       15.3873700000       15.5592700000  W1        50              0.0000000000
       150        50  TIP3      H2              8.8773700000       14.2312900000       15.3332900000  W1        50              0.0000000000
       151        51  TIP3      OH2            10.1554400000       18.3332800000        4.8904200000  W1        51              0.0000000000
       152        51  TIP3      H1             10.0800400000       18.2120000000        3.9439400000  W1        51              0.0000000000
       153        51  TIP3      H2             10.1883100000       19.2825500000        5.0088800000  W1        51              0.0000000000
       154        52  TIP3      OH2             3.8088200000       17.1219800000        6.6713200000  W1        52              0.0000000000
       155        52  TIP3      H1              3.9608600000       16.7740200000        7.5499700000  W1        52              0.0000000000
       156        52  TIP3      H2              2.9578600000       16.7657100000        6.4160400000  W1        52              0.0000000000
       157        53  TIP3      OH2            13.2570400000       17.4873000000        1.8926600000  W1        53              0.0000000000
       158        53  TIP3      H1             13.6318800000       16.7429100000        1.4219200000  W1        53              0.0000000000
       159        53  TIP3      H2             13.2614100000       17.2173600000        2.8109900000  W1        53              0.0000000000
       160        54  TIP3      OH2            12.9258500000       17.4130100000        4.6418800000  W1        54              0.0000000000
       161        54  TIP3      H1             11.9908300000       17.5132000000        4.8205800000  W1        54              0.0000000000
       162        54  TIP3      H2             13.2060400000       16.7036100000        5.2202000000  W1        54              0.0000000000
       163        55  TIP3      OH2            15.9144400000        6.4802400000       16.6884400000  W1        55              0.0000000000
       164        55  TIP3      H1             15.5071200000        6.9608000000       15.9677700000  W1        55              0.0000000000
       165        55  TIP3      H2             15.9550100000        5.5748400000       16.3805200000  W1        55              0.0000000000
       166        56  TIP3      OH2             3.0633900000       12.8641800000       14.6851100000  W1        56              0.0000000000
       167        56  TIP3      H1              3.2795200000       12.5027400000       15.5446900000  W1        56              0.0000000000
       168        56  TIP3      H2              2.2078600000       12.4895600000       14.4754600000  W1        56              0.0000000000
       169        57  TIP3      OH2             5.6821900000        1.3342300000       10.6805300000  W1        57              0.0000000000
       170        57  TIP3      H1              4.8205600000        1.2470500000       10.2728200000  W1        57              0.0000000000
       171        57  TIP3      H2              5.6597600000        2.1902400000       11.1082900000  W1        57              0.0000000000
       172        58  TIP3      OH2            10.3449700000        1.0562700000       14.0552300000  W1        58              0.0000000000
       173        58  TIP3      H1             10.7652800000        0.6409800000       14.8082900000  W1        58              0.0000000000
       174        58  TIP3      H2              9.4119300000        0.8776000000       14.1724300000  W1        58              0.0000000000
       175        59  TIP3      OH2            13.6714600000        4.8117900000       14.9086800000  W1        59              0.0000000000
       176        59  TIP3      H1             13.1574100000        4.6860100000       15.7062800000  W1        59              0.0000000000
       177        59  TIP3      H2             13.5159300000        5.7241000000       14.6643000000  W1        59              0.0000000000
       178        60  TIP3      OH2            14.4339500000        9.6727900000        0.6699800000  W1        60              0.0000000000
       179        60  TIP3      H1             14.4760300000        9.4501800000       -0.2600200000  W1        60              0.0000000000
       180        60  TIP3      H2             15.2831600000       10.0715000000        0.8599700000  W1        60              0.0000000000
       181        61  TIP3      OH2            10.0067000000        3.5486100000        1.3403100000  W1        61              0.0000000000
       182        61  TIP3      H1              9.7531800000        3.5677700000        2.2631200000  W1        61              0.0000000000
       183        61  TIP3      H2              9.7499100000        2.6771500000        1.0389300000  W1        61              0.0000000000
       184        62  TIP3      OH2             5.7732000000        6.2996800000       11.7755500000  W1        62              0.0000000000
       185        62  TIP3      H1              5.1314100000        6.2594100000       12.4845600000  W1        62              0.0000000000
       186        62  TIP3      H2              5.8104000000        7.2261500000       11.5378500000  W1        62              0.0000000000
       187        63  TIP3      OH2             5.7701100000        6.5206900000        6.6875500000  W1        63              0.0000000000
       188        63  TIP3      H1              4.8774000000        6.1803000000        6.6289300000  W1        63              0.0000000000
       189        63  TIP3      H2              6.2207700000        6.1437800000        5.9318700000  W1        63              0.0000000000
       190        64  TIP3      OH2            11.3056600000        6.9367200000        5.5046300000  W1        64              0.0000000000
       191        64  TIP3      H1             10.8966900000        7.7515800000        5.2131100000  W1        64              0.0000000000
       192        64  TIP3      H2             12.0262800000        6.7967300000        4.8903400000  W1        64              0.0000000000
       193        65  TIP3      OH2            10.4078200000        7.1123600000       16.9927000000  W1        65              0.0000000000
       194        65  TIP3      H1              9.8452000000        6.4075200000       17.3134800000  W1        65              0.0000000000
       195        65  TIP3      H2             11.2341600000        6.9915500000       17.4604600000  W1        65              0.0000000000
       196        66  TIP3      OH2            12.3104300000        6.3827600000        8.3186000000  W1        66              0.0000000000
       197        66  TIP3      H1             12.1148800000        6.9884400000        7.6036600000  W1        66              0.0000000000
       198        66  TIP3      H2             12.4916900000        5.5492800000        7.8842300000  W1        66              0.0000000000
       199        67  TIP3      OH2             3.5232500000        6.6200300000       13.6427500000  W1        67              0.0000000000
       200        67  TIP3      H1              3.4851900000        7.0201900000       14.5114600000  W1        67              0.0000000000
       201        67  TIP3      H2              3.0323600000        5.8032700000       13.7330400000  W1        67              0.0000000000
       202        68  TIP3      OH2             6.8889900000        3.9942600000        0.4413500000  W1        68              0.0000000000
       203        68  TIP3      H1              6.4580600000        3.5492700000        1.1710900000  W1        68              0.0000000000
       204        68  TIP3      H2              6.1708600000        4.3658900000       -0.0709000000  W1        68              0.0000000000
       205        69  TIP3      OH2             0.1313300000        3.7362100000        7.4932200000  W1        69              0.0000000000
       206        69  TIP3      H1              0.7621000000        3.7074200000        8.2126100000  W1        69              0.0000000000
       207        69  TIP3      H2              0.5807600000        3.3110800000        6.7628100000  W1        69              0.0000000000
       208        70  TIP3      OH2             1.4055400000        4.4824100000        2.9172600000  W1        70              0.0000000000
       209        70  TIP3      H1              1.8797100000        5.0734000000        2.3323500000  W1        70              0.0000000000
       210        70  TIP3      H2              0.6881800000        5.0127000000        3.2642700000  W1        70              0.0000000000
       211        71  TIP3      OH2            11.5743500000        8.0208900000       12.9898400000  W1        71              0.0000000000
       212        71  TIP3      H1             11.8978300000        7.3898600000       12.3468900000  W1        71              0.0000000000
       213        71  TIP3      H2             11.1342800000        7.4861100000       13.6505800000  W1        71              0.0000000000
       214        72  TIP3      OH2             8.3516400000        3.9484400000        7.7739600000  W1        72              0.0000000000
       215        72  TIP3      H1              7.4407500000        4.0051200000        8.0625600000  W1        72              0.0000000000
       216        72  TIP3      H2              8.8569300000        3.8879900000        8.5846800000  W1        72              0.0000000000
       217        73  TIP3      OH2             3.1799800000        5.5770700000        6.6007200000  W1        73              0.0000000000
       218        73  TIP3      H1              2.2907800000        5.6766200000        6.2606800000  W1        73              0.0000000000
       219        73  TIP3      H2              3.4764700000        4.7353700000        6.2545100000  W1        73              0.0000000000
       220        74  TIP3      OH2             6.8331600000        5.5773300000        4.2571800000  W1        74              0.0000000000
       221        74  TIP3      H1              7.7647100000        5.7063300000        4.4354900000  W1        74              0.0000000000
       222        74  TIP3      H2              6.6181900000        6.2467600000        3.6076500000  W1        74              0.0000000000
       223        75  TIP3      OH2            12.7568300000        3.1830700000       11.0381400000  W1        75              0.0000000000
       224        75  TIP3      H1             12.0799900000        3.3143800000       11.7021100000  W1        75              0.0000000000
       225        75  TIP3      H2             12.2713200000        3.0280200000       10.2279100000  W1        75              0.0000000000
       226        76  TIP3      OH2             5.5071800000        6.7715500000        1.8237900000  W1        76              0.0000000000
       227        76  TIP3      H1              4.9646900000        6.3919300000        1.1325500000  W1        76              0.0000000000
       228        76  TIP3      H2              6.3406700000        6.9660200000        1.3952000000  W1        76              0.0000000000
       229        77  TIP3      OH2            16.0443400000       18.8546100000       17.3149000000  W1        77              0.0000000000
       230        77  TIP3      H1             16.2442100000       19.2788000000       16.4804300000  W1        77              0.0000000000
       231        77  TIP3      H2             16.6997100000       19.1984300000       17.9219400000  W1        77              0.0000000000
       232        78  TIP3      OH2             3.6423200000       11.3287400000       16.9229500000  W1        78              0.0000000000
       233        78  TIP3      H1              4.3745600000       11.5833300000       17.4844000000  W1        78              0.0000000000
       234        78  TIP3      H2              2.8621900000       11.5332800000       17.4384900000  W1        78              0.0000000000
       235        79  TIP3      OH2             9.6716100000        6.7357400000        9.6609200000  W1        79              0.0000000000
       236        79  TIP3      H1             10.2359500000        6.1894000000        9.1138800000  W1        79              0.0000000000
       237        79  TIP3      H2              9.5239500000        6.2139300000       10.4496800000  W1        79              0.0000000000
       238        80  TIP3      OH2             4.6735800000        2.8723500000        6.0794000000  W1        80              0.0000000000
       239        80  TIP3      H1              4.3565300000        1.9698800000        6.0439400000  W1        80              0.0000000000
       240        80  TIP3      H2              5.4549900000        2.8740900000        5.5265600000  W1        80              0.0000000000
       241        81  TIP3      OH2             8.2982000000        5.1243500000       12.0749600000  W1        81              0.0000000000
       242        81  TIP3      H1              7.4627300000        5.5783000000       12.1852000000  W1        81              0.0000000000
       243        81  TIP3      H2              8.8222600000        5.4002000000       12.8269500000  W1        81              0.0000000000
       244        82  TIP3      OH2             8.8424600000       11.3371200000        3.7596000000  W1        82              0.0000000000
       245        82  TIP3      H1              8.0975600000       10.8296500000        3.4373900000  W1        82              0.0000000000
       246        82  TIP3      H2              8.7081800000       11.3859200000        4.7060800000  W1        82              0.0000000000
       247        83  TIP3      OH2            15.9923500000       10.4699400000       12.5463600000  W1        83              0.0000000000
       248        83  TIP3      H1             16.6342300000       10.9265700000       12.0025800000  W1        83              0.0000000000
       249        83  TIP3      H2             15.1620400000       10.5831800000       12.0837700000  W1        83              0.0000000000
       250        84  TIP3      OH2            12.7401400000        4.1511100000        1.9588600000  W1        84              0.0000000000
       251        84  TIP3      H1             11.8015600000        4.2626700000        1.8077400000  W1        84              0.0000000000
       252        84  TIP3      H2             13.0373500000        5.0078000000        2.2654300000  W1        84              0.0000000000
       253        85  TIP3      OH2            10.3616700000       11.5214500000       14.9965100000  W1        85              0.0000000000
       254        85  TIP3      H1             10.0162800000       11.1396900000       15.8034700000  W1        85              0.0000000000
       255        85  TIP3      H2             10.1616800000       12.4548100000       15.0678000000  W1        85              0.0000000000
       256        86  TIP3      OH2            13.4584900000        6.0183800000        3.6196000000  W1        86              0.0000000000
       257        86  TIP3      H1             14.3503900000        5.8808800000        3.9387200000  W1        86              0.0000000000
       258        86  TIP3      H2             13.5148500000        6.8089900000        3.0829500000  W1        86              0.0000000000
       259        87  TIP3      OH2             3.9672900000       10.6321200000        9.5293900000  W1        87              0.0000000000
       260        87  TIP3      H1              4.7120100000       10.6296900000        8.9280400000  W1        87              0.0000000000
       261        87  TIP3      H2              4.0449500000        9.8085000000       10.0109000000  W1        87              0.0000000000
       262        88  TIP3      OH2            10.9678700000       12.7955500000        2.7850600000  W1        88              0.0000000000
       263        88  TIP3      H1             10.6727100000       13.6223400000        3.1665400000  W1        88              0.0000000000
       264        88  TIP3      H2             10.2648700000       12.1762400000        2.9812000000  W1        88              0.0000000000
       265        89  TIP3      OH2             0.9752600000        9.0928100000       14.8442400000  W1        89              0.0000000000
       266        89  TIP3      H1              1.1981200000        8.6747700000       15.6759900000  W1        89              0.0000000000
       267        89  TIP3      H2              0.3732700000        8.4803100000       14.4215200000  W1        89              0.0000000000
       268        90  TIP3      OH2             7.9917500000        8.6098000000       17.0572100000  W1        90              0.0000000000
       269        90  TIP3      H1              7.6958300000        8.4441000000       16.1621200000  W1        90              0.0000000000
       270        90  TIP3      H2              8.9232700000        8.3898300000       17.0466000000  W1        90              0.0000000000
       271        91  TIP3      OH2            12.6120300000       13.9830000000       14.9470100000  W1        91              0.0000000000
       272        91  TIP3      H1             11.7114600000       14.1662600000       14.6794000000  W1        91              0.0000000000
       273        91  TIP3      H2             12.6461400000       14.2419300000       15.8678900000  W1        91              0.0000000000
       274        92  TIP3      OH2            18.3433600000        6.2277900000        3.3142700000  W1        92              0.0000000000
       275        92  TIP3      H1             17.7889900000        5.8315900000        2.6420200000  W1        92              0.0000000000
       276        92  TIP3      H2             18.4437200000        7.1383100000        3.0366000000  W1        92              0.0000000000
       277        93  TIP3      OH2            18.3065600000       12.0279600000       16.1514200000  W1        93              0.0000000000
       278        93  TIP3      H1             17.4554100000       12.2663400000       15.7840600000  W1        93              0.0000000000
       279        93  TIP3      H2             18.8969000000       12.0112800000       15.3981300000  W1        93              0.0000000000
       280        94  TIP3      OH2            16.6385300000       15.0138300000        3.7794800000  W1        94              0.0000000000
       281        94  TIP3      H1             16.2656400000       14.1882100000        4.0885400000  W1        94              0.0000000000
       282        94  TIP3      H2             16.9158800000       14.8307700000        2.8818200000  W1        94              0.0000000000
       283        95  TIP3      OH2            13.7989200000        9.8217800000       10.8006700000  W1        95              0.0000000000
       284        95  TIP3      H1             12.8706100000        9.5899700000       10.7736000000  W1        95              0.0000000000
       285        95  TIP3      H2             14.2500300000        9.0447600000       10.4705500000  W1        95              0.0000000000
       286        96  TIP3      OH2             6.3422300000       14.1499400000        6.9335400000  W1        96              0.0000000000
       287        96  TIP3      H1              6.8694500000       14.9233800000        6.7334200000  W1        96              0.0000000000
       288        96  TIP3      H2              5.4620800000       14.3748600000        6.6319400000  W1        96              0.0000000000
       289        97  TIP3      OH2             2.0970000000        9.0123500000        1.5207800000  W1        97              0.0000000000
       290        97  TIP3      H1              2.7129900000        9.6390700000        1.9002600000  W1        97              0.0000000000
       291        97  TIP3      H2              1.2352600000        9.3283300000        1.7924300000  W1        97              0.0000000000
       292        98  TIP3      OH2             7.7694600000       11.8129300000        6.5099700000  W1        98              0.0000000000
       293        98  TIP3      H1              7.5284600000       12.7383700000        6.5515000000  W1        98              0.0000000000
       294        98  TIP3      H2              7.0288200000       11.3540600000        6.9063600000  W1        98              0.0000000000
       295        99  TIP3      OH2             8.2841200000       15.9622900000       12.8250800000  W1        99              0.0000000000
       296        99  TIP3      H1              8.6465900000       16.8168500000       12.5915200000  W1        99              0.0000000000
       297        99  TIP3      H2              8.8156400000       15.6704500000       13.5657100000  W1        99              0.0000000000
       298       100  TIP3      OH2             6.4525400000       16.8346900000        6.0551900000  W1        100             0.0000000000
       299       100  TIP3      H1              5.5025900000       16.9404300000        6.1065200000  W1        100             0.0000000000
       300       100  TIP3      H2              6.8043500000       17.6554300000        6.3999400000  W1        100             0.0000000000
       301       101  TIP3      OH2            11.8282000000       12.0613600000       12.5256400000  W1        101             0.0000000000
       302       101  TIP3      H1             11.4023300000       11.8335300000       13.3520400000  W1        101             0.0000000000
       303       101  TIP3      H2             12.4087800000       11.3225400000       12.3431700000  W1        101             0.0000000000
       304       102  TIP3      OH2            14.0310900000       12.9904100000        1.5995400000  W1        102             0.0000000000
       305       102  TIP3      H1             14.3844000000       12.6103900000        2.4038900000  W1        102             0.0000000000
       306       102  TIP3      H2             13.0824400000       12.8968900000        1.6864700000  W1        102             0.0000000000
       307       103  TIP3      OH2            14.4866200000       16.6133100000       14.9951200000  W1        103             0.0000000000
       308       103  TIP3      H1             13.8849400000       16.0576000000       14.4997500000  W1        103             0.0000000000
       309       103  TIP3      H2             14.7679900000       17.2802900000       14.3688600000  W1        103             0.0000000000
       310       104  TIP3      OH2            18.5345300000       17.4696600000        1.8005600000  W1        104             0.0000000000
       311       104  TIP3      H1             19.2783200000       18.0557100000        1.6607200000  W1        104             0.0000000000
       312       104  TIP3      H2             17.8403400000       18.0382400000        2.1338000000  W1        104             0.0000000000
       313       105  TIP3      OH2             2.6092100000        3.8460800000       14.4023800000  W1        105             0.0000000000
       314       105  TIP3      H1              1.7164400000        4.1846200000       14.3347800000  W1        105             0.0000000000
       315       105  TIP3      H2              2.5104900000        2.9906900000       14.8204600000  W1        105             0.0000000000
       316       106  TIP3      OH2            14.8970200000       11.6626100000        3.8263300000  W1        106             0.0000000000
       317       106  TIP3      H1             14.6197800000       10.9345400000        4.3824400000  W1        106             0.0000000000
       318       106  TIP3      H2             15.8243200000       11.7818100000        4.0315900000  W1        106             0.0000000000
       319       107  TIP3      OH2             2.2604100000       15.6505200000       12.8373200000  W1        107             0.0000000000
       320       107  TIP3      H1              2.4774400000       14.7187600000       12.8062900000  W1        107             0.0000000000
       321       107  TIP3      H2              2.5067600000       15.9250200000       13.7206000000  W1        107             0.0000000000
       322       108  TIP3      OH2             8.1218700000       14.1020200000        0.0465400000  W1        108             0.0000000000
       323       108  TIP3      H1              8.3608500000       13.3538300000       -0.5005700000  W1        108             0.0000000000
       324       108  TIP3      H2              7.8530000000       13.7141900000        0.8793200000  W1        108             0.0000000000
       325       109  TIP3      OH2             7.0589300000       13.6724000000        2.5028000000  W1        109             0.0000000000
       326       109  TIP3      H1              7.2057300000       13.1523800000        3.2928900000  W1        109             0.0000000000
       327       109  TIP3      H2              7.0561000000       14.5791600000        2.8093900000  W1        109             0.0000000000
       328       110  TIP3      OH2             3.5120400000       10.9247300000        3.0133400000  W1        110             0.0000000000
       329       110  TIP3      H1              2.8259700000       11.2769800000        3.5803100000  W1        110             0.0000000000
       330       110  TIP3      H2              4.0348300000       11.6876900000        2.7667700000  W1        110             0.0000000000
       331       111  TIP3      OH2            11.3435500000        3.5871100000       13.2922400000  W1        111             0.0000000000
       332       111  TIP3      H1             12.0423400000        3.6609800000       13.9422100000  W1        111             0.0000000000
       333       111  TIP3      H2             10.9626900000        2.7226100000       13.4465300000  W1        111             0.0000000000
       334       112  TIP3      OH2            12.1280400000        3.2392800000        4.3894700000  W1        112             0.0000000000
       335       112  TIP3      H1             12.3478700000        3.7108200000        3.5860100000  W1        112             0.0000000000
       336       112  TIP3      H2             12.6864400000        3.6335400000        5.0595300000  W1        112             0.0000000000
       337       113  TIP3      OH2             9.7966500000       15.3697600000        3.2522200000  W1        113             0.0000000000
       338       113  TIP3      H1              8.9802600000       15.8667300000        3.3046500000  W1        113             0.0000000000
       339       113  TIP3      H2             10.3262800000       15.8451100000        2.6121000000  W1        113             0.0000000000
       340       114  TIP3      OH2             9.3280300000        4.9671600000        5.2243100000  W1        114             0.0000000000
       341       114  TIP3      H1             10.1402900000        5.4714800000        5.2704800000  W1        114             0.0000000000
       342       114  TIP3      H2              9.0833300000        4.8221300000        6.1382700000  W1        114             0.0000000000
       343       115  TIP3      OH2             9.8636700000        5.9534300000       14.4089700000  W1        115             0.0000000000
       344       115  TIP3      H1              9.9827000000        6.5269700000       15.1660100000  W1        115             0.0000000000
       345       115  TIP3      H2             10.5191300000        5.2653700000       14.5237500000  W1        115             0.0000000000
       346       116  TIP3      OH2            10.2117000000        2.0484600000        6.1624200000  W1        116             0.0000000000
       347       116  TIP3      H1              9.8650500000        2.6655200000        6.8068500000  W1        116             0.0000000000
       348       116  TIP3      H2             10.8703900000        2.5490300000        5.6809700000  W1        116             0.0000000000
       349       117  TIP3      OH2             7.1349600000       16.4134800000        3.2339100000  W1        117             0.0000000000
       350       117  TIP3      H1              7.2958300000       17.2132300000        2.7331700000  W1        117             0.0000000000
       351       117  TIP3      H2              6.9377400000       16.7200800000        4.1189700000  W1        117             0.0000000000
       352       118  TIP3      OH2             5.8694000000        3.1114000000        2.8496700000  W1        118             0.0000000000
       353       118  TIP3      H1              5.7858800000        3.9997100000        3.1963100000  W1        118             0.0000000000
       354       118  TIP3      H2              6.7594300000        2.8460700000        3.0813500000  W1        118             0.0000000000
       355       119  TIP3      OH2            16.0682500000        3.8604600000       15.2439400000  W1        119             0.0000000000
       356       119  TIP3      H1             15.1518300000        4.1226300000       15.1563100000  W1        119             0.0000000000
       357       119  TIP3      H2             16.4037500000        3.8573600000       14.3474700000  W1        119             0.0000000000
       358       120  TIP3      OH2            14.6703500000        7.6105600000        9.3396700000  W1        120             0.0000000000
       359       120  TIP3      H1             13.8727900000        7.1955800000        9.0111700000  W1        120             0.0000000000
       360       120  TIP3      H2             15.1154600000        6.9199300000        9.8307200000  W1        120             0.0000000000
       361       121  TIP3      OH2             4.1279300000       13.5386200000        1.9101200000  W1        121             0.0000000000
       362       121  TIP3      H1              4.7200800000       14.2381000000        2.1863600000  W1        121             0.0000000000
       363       121  TIP3      H2              4.5872300000       13.1055700000        1.1905800000  W1        121             0.0000000000
       364       122  TIP3      OH2             2.4438500000        6.2029200000        1.0260600000  W1        122             0.0000000000
       365       122  TIP3      H1              2.3991100000        7.1422300000        1.2047600000  W1        122             0.0000000000
       366       122  TIP3      H2              1.5561700000        5.9674100000        0.7562700000  W1        122             0.0000000000
       367       123  TIP3      OH2            15.7568100000       16.8668100000       10.9620200000  W1        123             0.0000000000
       368       123  TIP3      H1             15.6012400000       17.5452500000       10.3049500000  W1        123             0.0000000000
       369       123  TIP3      H2             16.6894500000       16.9387400000       11.1650800000  W1        123             0.0000000000
       370       124  TIP3      OH2             3.2520500000        0.9845800000        9.6991600000  W1        124             0.0000000000
       371       124  TIP3      H1              3.0230300000        1.0438300000        8.7716600000  W1        124             0.0000000000
       372       124  TIP3      H2              2.8093900000        0.1931300000       10.0055700000  W1        124             0.0000000000
       373       125  TIP3      OH2             2.1823800000       14.9252900000        5.8597400000  W1        125             0.0000000000
       374       125  TIP3      H1              1.3502400000       15.3975600000        5.8868800000  W1        125             0.0000000000
       375       125  TIP3      H2              2.7282100000       15.4350500000        5.2610500000  W1        125             0.0000000000
       376       126  TIP3      OH2             1.4707500000       17.5376600000       17.1895400000  W1        126             0.0000000000
       377       126  TIP3      H1              2.0109700000       17.3210600000       17.9494600000  W1        126             0.0000000000
       378       126  TIP3      H2              0.9895500000       16.7322600000       16.9997900000  W1        126             0.0000000000
       379       127  TIP3      OH2             6.0680900000       16.4571000000       18.8099600000  W1        127             0.0000000000
       380       127  TIP3      H1              6.8358100000       15.9981800000       19.1508800000  W1        127             0.0000000000
       381       127  TIP3      H2              6.0467100000       16.2310800000       17.8800800000  W1        127             0.0000000000
       382       128  TIP3      OH2            10.1600500000       15.9651600000        0.1851400000  W1        128             0.0000000000
       383       128  TIP3      H1              9.5161500000       15.3340200000        0.5065100000  W1        128             0.0000000000
       384       128  TIP3      H2             10.9218800000       15.4339600000       -0.0465100000  W1        128             0.0000000000
       385       129  TIP3      OH2            12.6449600000       14.8372100000       17.5391100000  W1        129             0.0000000000
       386       129  TIP3      H1             12.2939100000       13.9805100000       17.7821500000  W1        129             0.0000000000
       387       129  TIP3      H2             13.3712800000       14.9798800000       18.1460100000  W1        129             0.0000000000
       388       130  TIP3      OH2            14.7643400000       15.7821500000        0.4189400000  W1        130             0.0000000000
       389       130  TIP3      H1             15.0473800000       14.9876700000        0.8716300000  W1        130             0.0000000000
       390       130  TIP3      H2             15.5041300000       16.0152500000       -0.1419500000  W1        130             0.0000000000
       391       131  TIP3      OH2             1.3777000000       11.3480700000       18.1439700000  W1        131             0.0000000000
       392       131  TIP3      H1              1.5217500000       10.4461400000       17.8576400000  W1        131             0.0000000000
       393       131  TIP3      H2              0.6054400000       11.6342800000       17.6562000000  W1        131             0.0000000000
       394       132  TIP3      OH2             5.7190700000       11.6916400000        0.2764300000  W1        132             0.0000000000
       395       132  TIP3      H1              5.7834800000       10.8976000000        0.8070700000  W1        132             0.0000000000
       396       132  TIP3      H2              6.3719900000       11.5729200000       -0.4133700000  W1        132             0.0000000000
       397       133  TIP3      OH2             8.0333100000       11.3178800000       17.5766100000  W1        133             0.0000000000
       398       133  TIP3      H1              7.7046900000       11.5886900000       16.7193500000  W1        133             0.0000000000
       399       133  TIP3      H2              8.1851300000       10.3768600000       17.4891100000  W1        133             0.0000000000
       400       134  TIP3      OH2            11.0714100000       12.7388100000        0.0122300000  W1        134             0.0000000000
       401       134  TIP3      H1             10.8028200000       12.9190200000        0.9131200000  W1        134             0.0000000000
       402       134  TIP3      H2             10.8649700000       11.8134300000       -0.1191900000  W1        134             0.0000000000
       403       135  TIP3      OH2            13.7678300000       11.2336100000       14.9598400000  W1        135             0.0000000000
       404       135  TIP3      H1             14.5133100000       11.8219800000       14.8402400000  W1        135             0.0000000000
       405       135  TIP3      H2             13.0105100000       11.8155800000       15.0231500000  W1        135             0.0000000000
       406       136  TIP3      OH2             2.2103500000        8.5484000000       17.5639000000  W1        136             0.0000000000
       407       136  TIP3      H1              2.6184700000        7.6910600000       17.4429600000  W1        136             0.0000000000
       408       136  TIP3      H2              1.9501100000        8.5625300000       18.4849300000  W1        136             0.0000000000
       409       137  TIP3      OH2             6.8684500000        9.6642600000        2.5822300000  W1        137             0.0000000000
       410       137  TIP3      H1              6.4086500000        9.1800900000        3.2680800000  W1        137             0.0000000000
       411       137  TIP3      H2              7.1233200000        8.9958000000        1.9462800000  W1        137             0.0000000000
       412       138  TIP3      OH2             6.1573800000        7.5569700000       14.9381900000  W1        138             0.0000000000
       413       138  TIP3      H1              5.5389900000        8.2316300000       15.2186600000  W1        138             0.0000000000
       414       138  TIP3      H2              6.5015000000        7.8783600000       14.1048100000  W1        138             0.0000000000
       415       139  TIP3      OH2             7.9394900000        7.9074400000        0.8445500000  W1        139             0.0000000000
       416       139  TIP3      H1              7.7589900000        7.7525600000       -0.0826200000  W1        139             0.0000000000
       417       139  TIP3      H2              8.8895400000        8.0153100000        0.8893400000  W1        139             0.0000000000
       418       140  TIP3      OH2            11.1772000000       10.0285000000       18.2156700000  W1        140             0.0000000000
       419       140  TIP3      H1             12.1303200000       10.1124100000       18.1882700000  W1        140             0.0000000000
       420       140  TIP3      H2             11.0166600000        9.3166800000       18.8351600000  W1        140             0.0000000000
       421       141  TIP3      OH2            17.3293200000       10.2618600000        0.2903600000  W1        141             0.0000000000
       422       141  TIP3      H1             17.0558000000        9.8374100000       -0.5228100000  W1        141             0.0000000000
       423       141  TIP3      H2             17.3687300000       11.1933100000        0.0734000000  W1        141             0.0000000000
       424       142  TIP3      OH2             6.4967500000        4.9120500000       16.0205000000  W1        142             0.0000000000
       425       142  TIP3      H1              6.6468400000        4.1831800000       15.4184700000  W1        142             0.0000000000
       426       142  TIP3      H2              6.4989900000        5.6892200000       15.4617200000  W1        142             0.0000000000
       427       143  TIP3      OH2             6.9093200000        3.2816300000       13.5132400000  W1        143             0.0000000000
       428       143  TIP3      H1              7.4450700000        3.7333000000       12.8611700000  W1        143             0.0000000000
       429       143  TIP3      H2              6.0572800000        3.1736100000       13.0906500000  W1        143             0.0000000000
       430       144  TIP3      OH2             8.4911600000        8.7212500000       13.7527600000  W1        144             0.0000000000
       431       144  TIP3      H1              9.2416400000        8.5650000000       13.1795400000  W1        144             0.0000000000
       432       144  TIP3      H2              8.1519900000        9.5729100000       13.4773100000  W1        144             0.0000000000
       433       145  TIP3      OH2            12.9067800000        6.5364300000       18.7812900000  W1        145             0.0000000000
       434       145  TIP3      H1             13.0989100000        5.6053700000       18.6697400000  W1        145             0.0000000000
       435       145  TIP3      H2             13.7644100000        6.9613800000       18.7708300000  W1        145             0.0000000000
       436       146  TIP3      OH2            14.2235000000        9.3249500000       16.8585600000  W1        146             0.0000000000
       437       146  TIP3      H1             13.9420000000       10.0344100000       16.2809400000  W1        146             0.0000000000
       438       146  TIP3      H2             15.1659300000        9.2522500000       16.7076800000  W1        146             0.0000000000
       439       147  TIP3      OH2             4.9753800000        6.1104000000       17.9320600000  W1        147             0.0000000000
       440       147  TIP3      H1              4.2082800000        5.5778800000       17.7218200000  W1        147             0.0000000000
       441       147  TIP3      H2              5.6542800000        5.8004400000       17.3326900000  W1        147             0.0000000000
       442       148  TIP3      OH2             7.7148700000        0.7382000000       13.9446000000  W1        148             0.0000000000
       443       148  TIP3      H1              7.6168300000        1.6845200000       13.8392200000  W1        148             0.0000000000
       444       148  TIP3      H2              6.9724900000        0.3655800000       13.4689500000  W1        148             0.0000000000
       445       149  TIP3      OH2             8.9789200000        5.0597400000       17.5084400000  W1        149             0.0000000000
       446       149  TIP3      H1              8.7434600000        4.8404100000       18.4099300000  W1        149             0.0000000000
       447       149  TIP3      H2              8.1956100000        4.8528600000       16.9986900000  W1        149             0.0000000000
       448       150  TIP3      OH2            11.6945800000        4.1870900000       16.5837900000  W1        150             0.0000000000
       449       150  TIP3      H1             10.7471200000        4.2190600000       16.7161200000  W1        150             0.0000000000
       450       150  TIP3      H2             12.0072500000        3.5618000000       17.2376100000  W1        150             0.0000000000
       451       151  TIP3      OH2            13.3287300000        2.8212000000       18.5889800000  W1        151             0.0000000000
       452       151  TIP3      H1             13.2319100000        1.8689300000       18.5831700000  W1        151             0.0000000000
       453       151  TIP3      H2             13.0070400000        3.0898800000       19.4495300000  W1        151             0.0000000000
       454       152  TIP3      OH2             3.1556600000        4.0307800000       17.6365300000  W1        152             0.0000000000
       455       152  TIP3      H1              3.3674000000        3.3243900000       17.0262800000  W1        152             0.0000000000
       456       152  TIP3      H2              3.0444100000        3.5933800000       18.4806500000  W1        152             0.0000000000
       457       153  TIP3      OH2             7.9366800000        0.0319400000       16.6158800000  W1        153             0.0000000000
       458       153  TIP3      H1              8.6485200000       -0.6078400000       16.6017900000  W1        153             0.0000000000
       459       153  TIP3      H2              7.8357200000        0.2987700000       15.7021900000  W1        153             0.0000000000
       460       154  TIP3      OH2             8.2904300000        1.7147800000       18.6695100000  W1        154             0.0000000000
       461       154  TIP3      H1              8.1586500000        1.2391600000       17.8493600000  W1        154             0.0000000000
       462       154  TIP3      H2              7.6911700000        2.4591400000       18.6142200000  W1        154             0.0000000000
       463       155  TIP3      OH2             7.8366600000       18.5978100000        1.8459100000  W1        155             0.0000000000
       464       155  TIP3      H1              8.7697300000       18.7556800000        1.9897500000  W1        155             0.0000000000
       465       155  TIP3      H2              7.5725400000       19.2731100000        1.2210600000  W1        155             0.0000000000
       466       156  TIP3      OH2             1.4051500000       13.2341900000        1.3287200000  W1        156             0.0000000000
       467       156  TIP3      H1              2.3190700000       13.3130800000        1.6021100000  W1        156             0.0000000000
       468       156  TIP3      H2              1.4124600000       12.5471500000        0.6622800000  W1        156             0.0000000000
       469       157  TIP3      OH2             0.0542100000       18.6270400000        6.4061100000  W1        157             0.0000000000
       470       157  TIP3      H1             -0.5930800000       18.1652100000        5.8732300000  W1        157             0.0000000000
       471       157  TIP3      H2              0.4086700000       17.9553700000        6.9887300000  W1        157             0.0000000000
       472       158  TIP3      OH2             0.9241300000       16.7077400000        8.2107300000  W1        158             0.0000000000
       473       158  TIP3      H1              0.5898100000       15.8274700000        8.3827500000  W1        158             0.0000000000
       474       158  TIP3      H2              1.1463700000       17.0532400000        9.0752900000  W1        158             0.0000000000
       475       159  TIP3      OH2            18.4726100000       17.5173800000       11.1912100000  W1        159             0.0000000000
       476       159  TIP3      H1             18.4512800000       17.7022200000       12.1301500000  W1        159             0.0000000000
       477       159  TIP3      H2             19.1632300000       18.0857800000       10.8503500000  W1        159             0.0000000000
       478       160  TIP3      OH2            18.0359000000       17.0844900000       14.1131200000  W1        160             0.0000000000
       479       160  TIP3      H1             17.5487700000       16.3489000000       13.7418600000  W1        160             0.0000000000
       480       160  TIP3      H2             18.5851700000       16.6908800000       14.7910600000  W1        160             0.0000000000
       481       161  TIP3      OH2            16.4866300000       12.8743000000       18.7511500000  W1        161             0.0000000000
       482       161  TIP3      H1             15.6207400000       12.7692700000       19.1453800000  W1        161             0.0000000000
       483       161  TIP3      H2             16.8632200000       13.6326300000       19.1976200000  W1        161             0.0000000000
       484       162  TIP3      OH2            17.7876000000       11.1306700000        4.2654000000  W1        162             0.0000000000
       485       162  TIP3      H1             18.6377400000       11.5517600000        4.3925600000  W1        162             0.0000000000
       486       162  TIP3      H2             17.7931100000       10.3906800000        4.8725400000  W1        162             0.0000000000
       487       163  TIP3      OH2            18.1821600000        9.1844100000        6.0889700000  W1        163             0.0000000000
       488       163  TIP3      H1             17.4556200000        8.7046700000        6.4867300000  W1        163             0.0000000000
       489       163  TIP3      H2             18.7634900000        9.3898800000        6.8211300000  W1        163             0.0000000000
       490       164  TIP3      OH2            17.9412800000       11.9691600000       11.0367300000  W1        164             0.0000000000
       491       164  TIP3      H1             18.7747000000       11.5911600000       10.7560900000  W1        164             0.0000000000
       492       164  TIP3      H2             18.0533100000       12.9122800000       10.9176400000  W1        164             0.0000000000
       493       165  TIP3      OH2            16.4275100000       14.8469100000       13.3435700000  W1        165             0.0000000000
       494       165  TIP3      H1             15.7800400000       15.1720600000       13.9690900000  W1        165             0.0000000000
       495       165  TIP3      H2             15.9099100000       14.4066800000       12.6694000000  W1        165             0.0000000000
       496       166  TIP3      OH2            18.4504700000        9.0852600000        2.4801000000  W1        166             0.0000000000
       497       166  TIP3      H1             17.9285800000        9.4416700000        1.7611900000  W1        166             0.0000000000
       498       166  TIP3      H2             18.4173900000        9.7600400000        3.1581900000  W1        166             0.0000000000
       499       167  TIP3      OH2            16.7993700000        6.3248200000        1.0308100000  W1        167             0.0000000000
       500       167  TIP3      H1             16.8958100000        6.9915200000        0.3507800000  W1        167             0.0000000000
       501       167  TIP3      H2             16.6593300000        5.5094500000        0.5493600000  W1        167             0.0000000000
       502       168  TIP3      OH2            15.9688400000        7.7050600000        6.6518400000  W1        168             0.0000000000
       503       168  TIP3      H1             15.8187200000        6.7599200000        6.6316200000  W1        168             0.0000000000
       504       168  TIP3      H2             15.6152900000        7.9862000000        7.4957500000  W1        168             0.0000000000
       505       169  TIP3      OH2             1.0040800000        9.7832800000       10.6622200000  W1        169             0.0000000000
       506       169  TIP3      H1              1.1883700000        9.7014500000        9.7265100000  W1        169             0.0000000000
       507       169  TIP3      H2              1.8533700000        9.6589800000       11.0858600000  W1        169             0.0000000000
       508       170  TIP3      OH2            16.8251300000        9.6753900000       16.2906700000  W1        170             0.0000000000
       509       170  TIP3      H1             17.4078600000        8.9406200000       16.4823900000  W1        170             0.0000000000
       510       170  TIP3      H2             17.3890600000       10.4474200000       16.3372500000  W1        170             0.0000000000
       511       171  TIP3      OH2            18.3218400000        7.5779700000       16.9752100000  W1        171             0.0000000000
       512       171  TIP3      H1             17.4585100000        7.1991800000       16.8096800000  W1        171             0.0000000000
       513       171  TIP3      H2             18.9262100000        6.8394500000       16.9007900000  W1        171             0.0000000000
       514       172  TIP3      OH2            16.0467500000        3.7328000000        0.1483600000  W1        172             0.0000000000
       515       172  TIP3      H1             16.6573300000        3.3614800000        0.7851800000  W1        172             0.0000000000
       516       172  TIP3      H2             15.2099000000        3.3114900000        0.3443600000  W1        172             0.0000000000
       517       173  TIP3      OH2            15.6793200000        5.2876400000        5.1143500000  W1        173             0.0000000000
       518       173  TIP3      H1             15.9590300000        4.3806800000        5.2385200000  W1        173             0.0000000000
       519       173  TIP3      H2             16.4384900000        5.7217900000        4.7252700000  W1        173             0.0000000000
       520       174  TIP3      OH2            16.2911500000        5.8693800000       10.5502400000  W1        174             0.0000000000
       521       174  TIP3      H1             17.2239500000        6.0813700000       10.5158400000  W1        174             0.0000000000
       522       174  TIP3      H2             16.0559000000        5.9705900000       11.4725400000  W1        174             0.0000000000
       523       175  TIP3      OH2            16.3203400000        6.6059100000       13.3261800000  W1        175             0.0000000000
       524       175  TIP3      H1             15.4774700000        6.8739500000       13.6921600000  W1        175             0.0000000000
       525       175  TIP3      H2             16.7627700000        7.4281000000       13.1152900000  W1        175             0.0000000000
       526       176  TIP3      OH2             0.6015600000        5.0537800000       16.8031000000  W1        176             0.0000000000
       527       176  TIP3      H1              1.5210500000        4.9316100000       17.0394100000  W1        176             0.0000000000
       528       176  TIP3      H2              0.1520100000        4.3037500000       17.1924500000  W1        176             0.0000000000
       529       177  TIP3      OH2            18.6035000000        0.5859300000       18.6796800000  W1        177             0.0000000000
       530       177  TIP3      H1             18.9532000000       -0.0677200000       18.0741500000  W1        177             0.0000000000
       531       177  TIP3      H2             18.7504500000        1.4233400000       18.2399400000  W1        177             0.0000000000
       532       178  TIP3      OH2            16.2928000000        2.5505700000        5.1625500000  W1        178             0.0000000000
       533       178  TIP3      H1             16.4753000000        2.1017200000        5.9880500000  W1        178             0.0000000000
       534       178  TIP3      H2             15.6930900000        1.9660100000        4.6990100000  W1        178             0.0000000000
       535       179  TIP3      OH2             1.8228100000        3.3659400000        9.6943900000  W1        179             0.0000000000
       536       179  TIP3      H1              2.2679700000        2.5741900000        9.9963600000  W1        179             0.0000000000
       537       179  TIP3      H2              2.2891100000        4.0824600000       10.1249500000  W1        179             0.0000000000
       538       180  TIP3      OH2             0.1268400000        6.3652400000       10.7634100000  W1        180             0.0000000000
       539       180  TIP3      H1              0.6188200000        6.1442900000        9.9726100000  W1        180             0.0000000000
       540       180  TIP3      H2              0.4889300000        7.2055800000       11.0443600000  W1        180             0.0000000000
       541       181  TIP3      OH2            18.1232200000        2.6953900000       17.0288100000  W1        181             0.0000000000
       542       181  TIP3      H1             17.2057900000        2.9661000000       16.9931600000  W1        181             0.0000000000
       543       181  TIP3      H2             18.2461600000        2.1602300000       16.2447800000  W1        181             0.0000000000
       544       182  TIP3      OH2            18.1594200000        2.6183800000        1.6905800000  W1        182             0.0000000000
       545       182  TIP3      H1             18.5716800000        1.8969500000        1.2153800000  W1        182             0.0000000000
       546       182  TIP3      H2             18.8410700000        3.2878400000        1.7490100000  W1        182             0.0000000000
       547       183  TIP3      OH2             0.4404900000        2.6231500000        4.8176500000  W1        183             0.0000000000
       548       183  TIP3      H1             -0.4846700000        2.8318100000        4.6882000000  W1        183             0.0000000000
       549       183  TIP3      H2              0.8944800000        3.1072300000        4.1278800000  W1        183             0.0000000000
       550       184  TIP3      OH2            15.2112100000       17.6073200000        6.7633900000  W1        184             0.0000000000
       551       184  TIP3      H1             15.8635000000       17.2595300000        6.1553000000  W1        184             0.0000000000
       552       184  TIP3      H2             15.7215900000       18.0956400000        7.4093600000  W1        184             0.0000000000
       553       185  TIP3      OH2             0.4040300000        1.3610500000       13.1619000000  W1        185             0.0000000000
       554       185  TIP3      H1             -0.2609200000        1.1150800000       13.8049900000  W1        185             0.0000000000
       555       185  TIP3      H2             -0.0388400000        1.9830900000       12.5847000000  W1        185             0.0000000000
       556       186  TIP3      OH2             2.5959600000       14.5364600000       17.3064800000  W1        186             0.0000000000
       557       186  TIP3      H1              1.7752100000       14.7111100000       16.8459500000  W1        186             0.0000000000
       558       186  TIP3      H2              2.3437400000       14.4629300000       18.2269200000  W1        186             0.0000000000
       559       187  TIP3      OH2             5.5502500000       15.5105800000       13.5648800000  W1        187             0.0000000000
       560       187  TIP3      H1              5.1253600000       16.3204300000       13.2823400000  W1        187             0.0000000000
       561       187  TIP3      H2              6.4545300000       15.5959900000       13.2628600000  W1        187             0.0000000000
       562       188  TIP3      OH2             9.8613900000       16.9095800000       16.5242500000  W1        188             0.0000000000
       563       188  TIP3      H1             10.0461400000       16.5761900000       17.4022800000  W1        188             0.0000000000
       564       188  TIP3      H2             10.7078400000       17.2194400000       16.2021700000  W1        188             0.0000000000
       565       189  TIP3      OH2            12.2064300000       18.1954700000       15.7683900000  W1        189             0.0000000000
       566       189  TIP3      H1             12.8833200000       17.5627000000       15.5283100000  W1        189             0.0000000000
       567       189  TIP3      H2             12.5283100000       18.5965200000       16.5757200000  W1        189             0.0000000000
       568       190  TIP3      OH2            17.1238100000        0.7850200000       14.8478900000  W1        190             0.0000000000
       569       190  TIP3      H1             16.3111600000        1.1100500000       14.4603600000  W1        190             0.0000000000
       570       190  TIP3      H2             17.3566600000        0.0248700000       14.3148000000  W1        190             0.0000000000
       571       191  TIP3      OH2             2.9519200000       18.7669700000       13.6124100000  W1        191             0.0000000000
       572       191  TIP3      H1              2.2315600000       19.2070700000       13.1611800000  W1        191             0.0000000000
       573       191  TIP3      H2              2.5863200000       18.5164400000       14.4608100000  W1        191             0.0000000000
       574       192  TIP3      OH2             5.4191800000       18.3673600000       12.6421300000  W1        192             0.0000000000
       575       192  TIP3      H1              4.5544000000       18.4392100000       13.0461400000  W1        192             0.0000000000
       576       192  TIP3      H2              5.3640800000       18.9140900000       11.8583800000  W1        192             0.0000000000
       577       193  TIP3      OH2            10.1297400000       18.2552500000       11.8177300000  W1        193             0.0000000000
       578       193  TIP3      H1              9.6731400000       18.7842200000       11.1635700000  W1        193             0.0000000000
       579       193  TIP3      H2             10.2925400000       18.8583900000       12.5429600000  W1        193             0.0000000000
       580       194  TIP3      OH2            12.4573700000       17.1332100000       12.7627600000  W1        194             0.0000000000
       581       194  TIP3      H1             11.5527400000       17.2982300000       12.4969700000  W1        194             0.0000000000
       582       194  TIP3      H2             12.8862300000       17.9864300000       12.6971000000  W1        194             0.0000000000
       583       195  TIP3      OH2            15.0615600000       18.7031200000       13.0575400000  W1        195             0.0000000000
       584       195  TIP3      H1             14.8797600000       19.6190100000       12.8470300000  W1        195             0.0000000000
       585       195  TIP3      H2             15.2383400000       18.2928300000       12.2110000000  W1        195             0.0000000000
       586       196  TIP3      OH2             2.3667300000       17.3902200000       10.5225900000  W1        196             0.0000000000
       587       196  TIP3      H1              2.3483300000       16.9647300000       11.3798200000  W1        196             0.0000000000
       588       196  TIP3      H2              3.1715200000       17.0717200000       10.1138100000  W1        196             0.0000000000
       589       197  TIP3      OH2             4.5080400000       16.1000900000        9.1775800000  W1        197             0.0000000000
       590       197  TIP3      H1              4.2891100000       15.1838300000        9.3471800000  W1        197             0.0000000000
       591       197  TIP3      H2              5.3322600000       16.2401300000        9.6437200000  W1        197             0.0000000000
       592       198  TIP3      OH2             7.0452900000       16.5700200000       10.0263800000  W1        198             0.0000000000
       593       198  TIP3      H1              7.2578600000       15.6819200000        9.7394700000  W1        198             0.0000000000
       594       198  TIP3      H2              7.1098000000       16.5357900000       10.9807800000  W1        198             0.0000000000
       595       199  TIP3      OH2            10.5536600000        2.2340800000        9.1707100000  W1        199             0.0000000000
       596       199  TIP3      H1              9.8793400000        1.6046400000        9.4262900000  W1        199             0.0000000000
       597       199  TIP3      H2             11.1175800000        1.7499700000        8.5675000000  W1        199             0.0000000000
       598       200  TIP3      OH2            15.6963800000        0.3414800000        9.2834200000  W1        200             0.0000000000
       599       200  TIP3      H1             16.3001400000        0.8890200000        8.7815200000  W1        200             0.0000000000
       600       200  TIP3      H2             14.8265800000        0.6605200000        9.0428300000  W1        200             0.0000000000
       601       201  TIP3      OH2            17.4234200000        1.4803500000        7.6165100000  W1        201             0.0000000000
       602       201  TIP3      H1             18.0351700000        0.9659200000        7.0898700000  W1        201             0.0000000000
       603       201  TIP3      H2             17.8057600000        2.3575600000        7.6399500000  W1        201             0.0000000000
       604       202  TIP3      OH2             2.8804100000        0.8681100000        6.9927000000  W1        202             0.0000000000
       605       202  TIP3      H1              2.1033900000        0.6336000000        6.4852900000  W1        202             0.0000000000
       606       202  TIP3      H2              3.4107700000        0.0713200000        7.0015000000  W1        202             0.0000000000
       607       203  TIP3      OH2             1.7167500000        0.6659200000        2.7963100000  W1        203             0.0000000000
       608       203  TIP3      H1              2.1558200000        1.2769700000        2.2046600000  W1        203             0.0000000000
       609       203  TIP3      H2              1.0829900000        1.2043300000        3.2703100000  W1        203             0.0000000000
       610       204  TIP3      OH2             7.4596700000        0.7948200000        6.8060100000  W1        204             0.0000000000
       611       204  TIP3      H1              8.3340100000        1.1832500000        6.7764400000  W1        204             0.0000000000
       612       204  TIP3      H2              7.3237500000        0.5796000000        7.7287300000  W1        204             0.0000000000
       613       205  TIP3      OH2            13.0165100000        0.8248000000        8.4551800000  W1        205             0.0000000000
       614       205  TIP3      H1             13.0926700000        0.9199600000        7.5057800000  W1        205             0.0000000000
       615       205  TIP3      H2             12.7414300000       -0.0829100000        8.5840900000  W1        205             0.0000000000
       616       206  TIP3      OH2            14.3697700000        0.8505800000        4.1476800000  W1        206             0.0000000000
       617       206  TIP3      H1             13.6668800000        1.4655000000        3.9378200000  W1        206             0.0000000000
       618       206  TIP3      H2             13.9249100000        0.0132500000        4.2787700000  W1        206             0.0000000000
       619       207  TIP3      OH2             1.6177000000       16.6141400000        3.6938200000  W1        207             0.0000000000
       620       207  TIP3      H1              0.9326900000       16.5760300000        3.0263300000  W1        207             0.0000000000
       621       207  TIP3      H2              1.6214200000       17.5269000000        3.9820300000  W1        207             0.0000000000
       622       208  TIP3      OH2             3.5776600000        2.5820700000        1.2387200000  W1        208             0.0000000000
       623       208  TIP3      H1              4.0690000000        1.9523100000        0.7112700000  W1        208             0.0000000000
       624       208  TIP3      H2              4.2012900000        2.8780100000        1.9018400000  W1        208             0.0000000000
       625       209  TIP3      OH2             8.6036700000        2.8752200000        3.6957700000  W1        209             0.0000000000
       626       209  TIP3      H1              8.7818000000        2.2285400000        4.3786300000  W1        209             0.0000000000
       627       209  TIP3      H2              8.5502900000        3.7089900000        4.1628800000  W1        209             0.0000000000
       628       210  TIP3      OH2            10.4820500000       17.8236300000        2.0914400000  W1        210             0.0000000000
       629       210  TIP3      H1             11.3480700000       18.1903700000        1.9132600000  W1        210             0.0000000000
       630       210  TIP3      H2             10.2353300000       17.3844300000        1.2775200000  W1        210             0.0000000000
       631       211  TIP3      OH2            17.1910100000       17.3866600000        4.7705500000  W1        211             0.0000000000
       632       211  TIP3      H1             16.9967200000       16.6388700000        4.2055100000  W1        211             0.0000000000
       633       211  TIP3      H2             17.1520200000       18.1446700000        4.1873400000  W1        211             0.0000000000
       634       212  TIP3      OH2             2.8382100000        1.3823000000       16.5103200000  W1        212             0.0000000000
       635       212  TIP3      H1              2.4720300000        0.6165600000       16.9527900000  W1        212             0.0000000000
       636       212  TIP3      H2              3.7510600000        1.4113200000       16.7968300000  W1        212             0.0000000000
       637       213  TIP3      OH2             4.8112900000        0.7327400000       18.0460300000  W1        213             0.0000000000
       638       213  TIP3      H1              5.7096500000        0.4587600000       17.8613700000  W1        213             0.0000000000
       639       213  TIP3      H2              4.4246000000       -0.0096600000       18.5102900000  W1        213             0.0000000000
       640       214  TIP3      OH2             3.4358200000       17.5342200000        0.7190300000  W1        214             0.0000000000
       641       214  TIP3      H1              3.1682800000       17.8205100000        1.5923400000  W1        214             0.0000000000
       642       214  TIP3      H2              4.2070800000       16.9881400000        0.8712800000  W1        214             0.0000000000
       643       215  TIP3      OH2            13.2325200000        0.0652700000       18.2283100000  W1        215             0.0000000000
       644       215  TIP3      H1             13.3092400000       -0.3606600000       19.0820800000  W1        215             0.0000000000
       645       215  TIP3      H2             14.1261800000        0.0787400000       17.8856600000  W1        215             0.0000000000
       646       216  TIP3      OH2            16.4086300000       16.1379000000       16.9207300000  W1        216             0.0000000000
       647       216  TIP3      H1             15.6268200000       15.9517000000       16.4007900000  W1        216             0.0000000000
       648       216  TIP3      H2             16.3366200000       17.0673300000       17.1379800000  W1        216             0.0000000000
       649       217  TIP3      OH2            30.8146700000       10.0243400000        6.9514500000  W2        1               0.0000000000
       650       217  TIP3      H1             30.9037800000       10.9681600000        6.8191600000  W2        1               0.0000000000
       651       217  TIP3      H2             30.1764300000        9.7489800000        6.2933900000  W2        1               0.0000000000
       652       218  TIP3      OH2            29.7478000000        9.2794100000       10.3702700000  W2        2               0.0000000000
       653       218  TIP3      H1             29.7095500000        8.6330400000       11.0752300000  W2        2               0.0000000000
       654       218  TIP3      H2             29.4254500000        8.8128500000        9.5991400000  W2        2               0.0000000000
       655       219  TIP3      OH2            22.1163000000        8.8936200000       11.9632600000  W2        3               0.0000000000
       656       219  TIP3      H1             22.1575100000        8.2679500000       12.6865000000  W2        3               0.0000000000
       657       219  TIP3      H2             22.8190700000        9.5174800000       12.1453000000  W2        3               0.0000000000
       658       220  TIP3      OH2            33.4538200000       12.2184500000        8.6717800000  W2        4               0.0000000000
       659       220  TIP3      H1             33.0130900000       11.4980500000        9.1223400000  W2        4               0.0000000000
       660       220  TIP3      H2             33.4407900000       12.9391700000        9.3015500000  W2        4               0.0000000000
       661       221  TIP3      OH2            23.0396100000       13.3435100000       10.4981700000  W2        5               0.0000000000
       662       221  TIP3      H1             22.6701300000       12.5415600000       10.1286000000  W2        5               0.0000000000
       663       221  TIP3      H2             23.9807200000       13.1750000000       10.5445100000  W2        5               0.0000000000
       664       222  TIP3      OH2            19.6496600000        7.0037700000        5.8910500000  W2        6               0.0000000000
       665       222  TIP3      H1             19.2020000000        7.8496400000        5.8727000000  W2        6               0.0000000000
       666       222  TIP3      H2             19.0887800000        6.4241900000        5.3755600000  W2        6               0.0000000000
       667       223  TIP3      OH2            20.3602700000        9.1657300000        8.0168500000  W2        7               0.0000000000
       668       223  TIP3      H1             20.5736200000        8.3958900000        8.5441500000  W2        7               0.0000000000
       669       223  TIP3      H2             21.0980300000        9.2554000000        7.4136100000  W2        7               0.0000000000
       670       224  TIP3      OH2            30.5653700000       17.3226200000        8.8838200000  W2        8               0.0000000000
       671       224  TIP3      H1             31.1850100000       16.6460900000        8.6107400000  W2        8               0.0000000000
       672       224  TIP3      H2             30.3571100000       17.1047000000        9.7923100000  W2        8               0.0000000000
       673       225  TIP3      OH2            28.1372400000       11.7115500000       10.7763700000  W2        9               0.0000000000
       674       225  TIP3      H1             28.4410300000       11.0256900000       10.1817800000  W2        9               0.0000000000
       675       225  TIP3      H2             28.8586400000       11.8304200000       11.3941700000  W2        9               0.0000000000
       676       226  TIP3      OH2            36.8002200000        3.3130800000       11.6369900000  W2        10              0.0000000000
       677       226  TIP3      H1             36.8494400000        3.9232000000       12.3729000000  W2        10              0.0000000000
       678       226  TIP3      H2             37.2257300000        3.7741700000       10.9141000000  W2        10              0.0000000000
       679       227  TIP3      OH2            31.2779400000        6.1057900000       11.1038500000  W2        11              0.0000000000
       680       227  TIP3      H1             31.4205300000        5.1594900000       11.1240100000  W2        11              0.0000000000
       681       227  TIP3      H2             31.1718400000        6.3127700000       10.1753400000  W2        11              0.0000000000
       682       228  TIP3      OH2            24.4327700000        4.2074300000        8.3763300000  W2        12              0.0000000000
       683       228  TIP3      H1             24.4758800000        5.0672800000        7.9579600000  W2        12              0.0000000000
       684       228  TIP3      H2             23.9751800000        3.6549000000        7.7426500000  W2        12              0.0000000000
       685       229  TIP3      OH2            32.1550400000        4.3379900000        6.7771600000  W2        13              0.0000000000
       686       229  TIP3      H1             32.8014700000        4.0093100000        7.4019200000  W2        13              0.0000000000
       687       229  TIP3      H2             32.6649800000        4.8558900000        6.1543000000  W2        13              0.0000000000
       688       230  TIP3      OH2            21.0529200000        6.6040100000        9.1384700000  W2        14              0.0000000000
       689       230  TIP3      H1             21.7065800000        6.0541800000        9.5704800000  W2        14              0.0000000000
       690       230  TIP3      H2             21.0768500000        6.3299100000        8.2216700000  W2        14              0.0000000000
       691       231  TIP3      OH2            26.2093700000        8.1541400000        8.3536200000  W2        15              0.0000000000
       692       231  TIP3      H1             26.8254700000        7.6276800000        8.8630200000  W2        15              0.0000000000
       693       231  TIP3      H2             25.6232500000        7.5140100000        7.9499800000  W2        15              0.0000000000
       694       232  TIP3      OH2            37.1916800000        4.7910000000       13.8729700000  W2        16              0.0000000000
       695       232  TIP3      H1             36.5031400000        5.4490700000       13.7776300000  W2        16              0.0000000000
       696       232  TIP3      H2             37.2071400000        4.5937900000       14.8095100000  W2        16              0.0000000000
       697       233  TIP3      OH2            23.2429600000        3.1252700000       12.4504100000  W2        17              0.0000000000
       698       233  TIP3      H1             23.0241300000        3.6553300000       11.6840100000  W2        17              0.0000000000
       699       233  TIP3      H2             22.5750500000        3.3518200000       13.0975500000  W2        17              0.0000000000
       700       234  TIP3      OH2            30.6119400000       12.6253800000        5.9943200000  W2        18              0.0000000000
       701       234  TIP3      H1             30.3164500000       12.3026100000        5.1430100000  W2        18              0.0000000000
       702       234  TIP3      H2             30.2877200000       13.5250500000        6.0355800000  W2        18              0.0000000000
       703       235  TIP3      OH2            25.8121000000       10.8008400000       12.7377800000  W2        19              0.0000000000
       704       235  TIP3      H1             25.0720100000       11.3989900000       12.8413000000  W2        19              0.0000000000
       705       235  TIP3      H2             26.5260500000       11.3548000000       12.4221400000  W2        19              0.0000000000
       706       236  TIP3      OH2            33.9188800000        3.6289200000        8.7577500000  W2        20              0.0000000000
       707       236  TIP3      H1             33.7036800000        2.8632600000        9.2903500000  W2        20              0.0000000000
       708       236  TIP3      H2             34.5746200000        4.1013800000        9.2706000000  W2        20              0.0000000000
       709       237  TIP3      OH2            22.8366900000        5.0174500000       10.4026300000  W2        21              0.0000000000
       710       237  TIP3      H1             23.4503200000        5.6502100000       10.7758700000  W2        21              0.0000000000
       711       237  TIP3      H2             23.3487600000        4.5449500000        9.7463200000  W2        21              0.0000000000
       712       238  TIP3      OH2            24.2195300000       12.7651400000       13.5249300000  W2        22              0.0000000000
       713       238  TIP3      H1             24.2142900000       13.6444900000       13.1468600000  W2        22              0.0000000000
       714       238  TIP3      H2             23.3659400000       12.6815500000       13.9499200000  W2        22              0.0000000000
       715       239  TIP3      OH2            20.3406200000       12.4359300000        4.3068600000  W2        23              0.0000000000
       716       239  TIP3      H1             20.0687100000       12.6650300000        3.4181500000  W2        23              0.0000000000
       717       239  TIP3      H2             20.3861900000       13.2738100000        4.7673900000  W2        23              0.0000000000
       718       240  TIP3      OH2            33.9655900000       14.0575200000       11.0197100000  W2        24              0.0000000000
       719       240  TIP3      H1             33.0239600000       14.1159100000       11.1814000000  W2        24              0.0000000000
       720       240  TIP3      H2             34.2422000000       14.9635700000       10.8826800000  W2        24              0.0000000000
       721       241  TIP3      OH2            34.2662900000        2.3440500000       12.4371000000  W2        25              0.0000000000
       722       241  TIP3      H1             33.5302100000        2.9547600000       12.3992300000  W2        25              0.0000000000
       723       241  TIP3      H2             34.9496900000        2.7589500000       11.9107400000  W2        25              0.0000000000
       724       242  TIP3      OH2            27.2694300000        0.4307800000        9.9029000000  W2        26              0.0000000000
       725       242  TIP3      H1             27.1518500000       -0.5176200000        9.8487300000  W2        26              0.0000000000
       726       242  TIP3      H2             26.4144400000        0.7633900000       10.1760100000  W2        26              0.0000000000
       727       243  TIP3      OH2            32.2177100000       15.8388700000        7.6448700000  W2        27              0.0000000000
       728       243  TIP3      H1             32.6429400000       15.1316600000        7.1598300000  W2        27              0.0000000000
       729       243  TIP3      H2             32.5347100000       16.6401400000        7.2280900000  W2        27              0.0000000000
       730       244  TIP3      OH2            33.3773600000       13.7397200000        6.1535300000  W2        28              0.0000000000
       731       244  TIP3      H1             33.1198400000       13.0497300000        5.5421200000  W2        28              0.0000000000
       732       244  TIP3      H2             33.4484400000       13.2968400000        6.9991200000  W2        28              0.0000000000
       733       245  TIP3      OH2            35.0633800000       12.3063900000       14.6308800000  W2        29              0.0000000000
       734       245  TIP3      H1             35.2030100000       11.7146400000       13.8915800000  W2        29              0.0000000000
       735       245  TIP3      H2             35.2306600000       13.1789800000       14.2747600000  W2        29              0.0000000000
       736       246  TIP3      OH2            29.5359200000        9.2683400000        4.4034800000  W2        30              0.0000000000
       737       246  TIP3      H1             28.8244700000        9.8033100000        4.0515300000  W2        30              0.0000000000
       738       246  TIP3      H2             30.2268800000        9.3235500000        3.7433700000  W2        30              0.0000000000
       739       247  TIP3      OH2            29.5898400000        7.7257700000        1.4419800000  W2        31              0.0000000000
       740       247  TIP3      H1             30.2908300000        7.7484600000        2.0933800000  W2        31              0.0000000000
       741       247  TIP3      H2             29.8921300000        7.0977400000        0.7859100000  W2        31              0.0000000000
       742       248  TIP3      OH2            36.9053100000        8.6461900000       12.6969200000  W2        32              0.0000000000
       743       248  TIP3      H1             36.2527200000        9.3407500000       12.7860100000  W2        32              0.0000000000
       744       248  TIP3      H2             37.3703400000        8.8562800000       11.8870800000  W2        32              0.0000000000
       745       249  TIP3      OH2            32.9416900000        9.4776700000        5.3550700000  W2        33              0.0000000000
       746       249  TIP3      H1             32.2097900000        9.7060400000        5.9281300000  W2        33              0.0000000000
       747       249  TIP3      H2             33.3889100000        8.7639400000        5.8098200000  W2        33              0.0000000000
       748       250  TIP3      OH2            32.8390400000        7.6519300000       14.4227700000  W2        34              0.0000000000
       749       250  TIP3      H1             32.9189500000        8.4153700000       14.9946200000  W2        34              0.0000000000
       750       250  TIP3      H2             32.2378100000        7.9311700000       13.7322800000  W2        34              0.0000000000
       751       251  TIP3      OH2            24.5870600000       10.1082900000        7.2375700000  W2        35              0.0000000000
       752       251  TIP3      H1             24.2565800000        9.7376300000        6.4192700000  W2        35              0.0000000000
       753       251  TIP3      H2             25.1754700000        9.4376900000        7.5844000000  W2        35              0.0000000000
       754       252  TIP3      OH2            25.9538100000       13.5363500000        9.9187900000  W2        36              0.0000000000
       755       252  TIP3      H1             25.8589400000       12.9576600000        9.1622500000  W2        36              0.0000000000
       756       252  TIP3      H2             26.6831700000       13.1649200000       10.4150700000  W2        36              0.0000000000
       757       253  TIP3      OH2            24.9536100000        8.8768500000       10.8710700000  W2        37              0.0000000000
       758       253  TIP3      H1             25.5188600000        8.9982700000       10.1081900000  W2        37              0.0000000000
       759       253  TIP3      H2             25.2725000000        9.5143500000       11.5099200000  W2        37              0.0000000000
       760       254  TIP3      OH2            31.2628300000       14.3800400000       11.6051200000  W2        38              0.0000000000
       761       254  TIP3      H1             31.0224900000       15.0423500000       12.2530400000  W2        38              0.0000000000
       762       254  TIP3      H2             31.0646500000       13.5455600000       12.0300800000  W2        38              0.0000000000
       763       255  TIP3      OH2            25.8336800000       13.2761200000       15.5882600000  W2        39              0.0000000000
       764       255  TIP3      H1             25.5224300000       14.0584400000       16.0435800000  W2        39              0.0000000000
       765       255  TIP3      H2             25.1837000000       13.1230300000       14.9024600000  W2        39              0.0000000000
       766       256  TIP3      OH2            31.8126400000        8.6399600000        3.0401900000  W2        40              0.0000000000
       767       256  TIP3      H1             32.3921900000        8.7899900000        3.7870800000  W2        40              0.0000000000
       768       256  TIP3      H2             32.2266400000        9.1107000000        2.3168300000  W2        40              0.0000000000
       769       257  TIP3      OH2            22.7536700000        9.4742300000       14.8168300000  W2        41              0.0000000000
       770       257  TIP3      H1             22.8239900000       10.1249100000       15.5153300000  W2        41              0.0000000000
       771       257  TIP3      H2             21.8628900000        9.5769800000       14.4819200000  W2        41              0.0000000000
       772       258  TIP3      OH2            29.5391300000       15.3768100000        6.4755000000  W2        42              0.0000000000
       773       258  TIP3      H1             30.0128900000       15.6724400000        7.2529200000  W2        42              0.0000000000
       774       258  TIP3      H2             28.9760600000       16.1149700000        6.2424600000  W2        42              0.0000000000
       775       259  TIP3      OH2            24.0732700000       15.3476200000       16.3516400000  W2        43              0.0000000000
       776       259  TIP3      H1             24.0808000000       15.2115900000       15.4041900000  W2        43              0.0000000000
       777       259  TIP3      H2             23.1573100000       15.2304300000       16.6036400000  W2        43              0.0000000000
       778       260  TIP3      OH2            35.5114800000        0.3900000000        2.8531600000  W2        44              0.0000000000
       779       260  TIP3      H1             34.6115500000        0.5289000000        3.1482200000  W2        44              0.0000000000
       780       260  TIP3      H2             35.7633200000        1.2214600000        2.4513300000  W2        44              0.0000000000
       781       261  TIP3      OH2            23.5773300000        9.1777200000        4.8268500000  W2        45              0.0000000000
       782       261  TIP3      H1             23.2854600000        9.9458900000        4.3359800000  W2        45              0.0000000000
       783       261  TIP3      H2             22.9028500000        8.5183400000        4.6639900000  W2        45              0.0000000000
       784       262  TIP3      OH2            36.7006200000       14.7562400000        1.2295500000  W2        46              0.0000000000
       785       262  TIP3      H1             36.7739700000       15.6952600000        1.4000800000  W2        46              0.0000000000
       786       262  TIP3      H2             37.6061300000       14.4511000000        1.1732800000  W2        46              0.0000000000
       787       263  TIP3      OH2            19.6703400000       11.5406400000       13.6418300000  W2        47              0.0000000000
       788       263  TIP3      H1             19.1691800000       11.5125800000       12.8268000000  W2        47              0.0000000000
       789       263  TIP3      H2             19.6757100000       10.6349600000       13.9515600000  W2        47              0.0000000000
       790       264  TIP3      OH2            19.4206100000       14.3210200000       10.5258500000  W2        48              0.0000000000
       791       264  TIP3      H1             20.3666700000       14.1767200000       10.5068000000  W2        48              0.0000000000
       792       264  TIP3      H2             19.3082400000       15.1053000000       11.0629700000  W2        48              0.0000000000
       793       265  TIP3      OH2            37.6184600000       14.9869900000       16.2082200000  W2        49              0.0000000000
       794       265  TIP3      H1             37.5691400000       14.0318000000       16.1709800000  W2        49              0.0000000000
       795       265  TIP3      H2             36.7916900000       15.2545200000       16.6096000000  W2        49              0.0000000000
       796       266  TIP3      OH2            28.5968600000       14.5609100000       15.0843600000  W2        50              0.0000000000
       797       266  TIP3      H1             28.6843200000       15.3873700000       15.5592700000  W2        50              0.0000000000
       798       266  TIP3      H2             27.7333700000       14.2312900000       15.3332900000  W2        50              0.0000000000
       799       267  TIP3      OH2            29.0114400000       18.3332800000        4.8904200000  W2        51              0.0000000000
       800       267  TIP3      H1             28.9360400000       18.2120000000        3.9439400000  W2        51              0.0000000000
       801       267  TIP3      H2             29.0443100000       19.2825500000        5.0088800000  W2        51              0.0000000000
       802       268  TIP3      OH2            22.6648200000       17.1219800000        6.6713200000  W2        52              0.0000000000
       803       268  TIP3      H1             22.8168600000       16.7740200000        7.5499700000  W2        52              0.0000000000
       804       268  TIP3      H2             21.8138600000       16.7657100000        6.4160400000  W2        52              0.0000000000
       805       269  TIP3      OH2            32.1130400000       17.4873000000        1.8926600000  W2        53              0.0000000000
       806       269  TIP3      H1             32.4878800000       16.7429100000        1.4219200000  W2        53              0.0000000000
       807       269  TIP3      H2             32.1174100000       17.2173600000        2.8109900000  W2        53              0.0000000000
       808       270  TIP3      OH2            31.7818500000       17.4130100000        4.6418800000  W2        54              0.0000000000
       809       270  TIP3      H1             30.8468300000       17.5132000000        4.8205800000  W2        54              0.0000000000
       810       270  TIP3      H2             32.0620400000       16.7036100000        5.2202000000  W2        54              0.0000000000
       811       271  TIP3      OH2            34.7704400000        6.4802400000       16.6884400000  W2        55              0.0000000000
       812       271  TIP3      H1             34.3631200000        6.9608000000       15.9677700000  W2        55              0.0000000000
       813       271  TIP3      H2             34.8110100000        5.5748400000       16.3805200000  W2        55              0.0000000000
       814       272  TIP3      OH2            21.9193900000       12.8641800000       14.6851100000  W2        56              0.0000000000
       815       272  TIP3      H1             22.1355200000       12.5027400000       15.5446900000  W2        56              0.0000000000
       816       272  TIP3      H2             21.0638600000       12.4895600000       14.4754600000  W2        56              0.0000000000
       817       273  TIP3      OH2            24.5381900000        1.3342300000       10.6805300000  W2        57              0.0000000000
       818       273  TIP3      H1             23.6765600000        1.2470500000       10.2728200000  W2        57              0.0000000000
       819       273  TIP3      H2             24.5157600000        2.1902400000       11.1082900000  W2        57              0.0000000000
       820       274  TIP3      OH2            29.2009700000        1.0562700000       14.0552300000  W2        58              0.0000000000
       821       274  TIP3      H1             29.6212800000        0.6409800000       14.8082900000  W2        58              0.0000000000
       822       274  TIP3      H2             28.2679300000        0.8776000000       14.1724300000  W2        58              0.0000000000
       823       275  TIP3      OH2            32.5274600000        4.8117900000       14.9086800000  W2        59              0.0000000000
       824       275  TIP3      H1             32.0134100000        4.6860100000       15.7062800000  W2        59              0.0000000000
       825       275  TIP3      H2             32.3719300000        5.7241000000       14.6643000000  W2        59              0.0000000000
       826       276  TIP3      OH2            33.2899500000        9.6727900000        0.6699800000  W2        60              0.0000000000
       827       276  TIP3      H1             33.3320300000        9.4501800000       -0.2600200000  W2        60              0.0000000000
       828       276  TIP3      H2             34.1391600000       10.0715000000        0.8599700000  W2        60              0.0000000000
       829       277  TIP3      OH2            28.8627000000        3.5486100000        1.3403100000  W2        61              0.0000000000
       830       277  TIP3      H1             28.6091800000        3.5677700000        2.2631200000  W2        61              0.0000000000
       831       277  TIP3      H2             28.6059100000        2.6771500000        1.0389300000  W2        61              0.0000000000
       832       278  TIP3      OH2            24.6292000000        6.2996800000       11.7755500000  W2        62              0.0000000000
       833       278  TIP3      H1             23.9874100000        6.2594100000       12.4845600000  W2        62              0.0000000000
       834       278  TIP3      H2             24.6664000000        7.2261500000       11.5378500000  W2        62              0.0000000000
       835       279  TIP3      OH2            24.6261100000        6.5206900000        6.6875500000  W2        63              0.0000000000
       836       279  TIP3      H1             23.7334000000        6.1803000000        6.6289300000  W2        63              0.0000000000
       837       279  TIP3      H2             25.0767700000        6.1437800000        5.9318700000  W2        63              0.0000000000
       838       280  TIP3      OH2            30.1616600000        6.9367200000        5.5046300000  W2        64              0.0000000000
       839       280  TIP3      H1             29.7526900000        7.7515800000        5.2131100000  W2        64              0.0000000000
       840       280  TIP3      H2             30.8822800000        6.7967300000        4.8903400000  W2        64              0.0000000000
       841       281  TIP3      OH2            29.2638200000        7.1123600000       16.9927000000  W2        65              0.0000000000
       842       281  TIP3      H1             28.7012000000        6.4075200000       17.3134800000  W2        65              0.0000000000
       843       281  TIP3      H2             30.0901600000        6.9915500000       17.4604600000  W2        65              0.0000000000
       844       282  TIP3      OH2            31.1664300000        6.3827600000        8.3186000000  W2        66              0.0000000000
       845       282  TIP3      H1             30.9708800000        6.9884400000        7.6036600000  W2        66              0.0000000000
       846       282  TIP3      H2             31.3476900000        5.5492800000        7.8842300000  W2        66              0.0000000000
       847       283  TIP3      OH2            22.3792500000        6.6200300000       13.6427500000  W2        67              0.0000000000
       848       283  TIP3      H1             22.3411900000        7.0201900000       14.5114600000  W2        67              0.0000000000
       849       283  TIP3      H2             21.8883600000        5.8032700000       13.7330400000  W2        67              0.0000000000
       850       284  TIP3      OH2            25.7449900000        3.9942600000        0.4413500000  W2        68              0.0000000000
       851       284  TIP3      H1             25.3140600000        3.5492700000        1.1710900000  W2        68              0.0000000000
       852       284  TIP3      H2             25.0268600000        4.3658900000       -0.0709000000  W2        68              0.0000000000
       853       285  TIP3      OH2            18.9873300000        3.7362100000        7.4932200000  W2        69              0.0000000000
       854       285  TIP3      H1             19.6181000000        3.7074200000        8.2126100000  W2        69              0.0000000000
       855       285  TIP3      H2             19.4367600000        3.3110800000        6.7628100000  W2        69              0.0000000000
       856       286  TIP3      OH2            20.2615400000        4.4824100000        2.9172600000  W2        70              0.0000000000
       857       286  TIP3      H1             20.7357100000        5.0734000000        2.3323500000  W2        70              0.0000000000
       858       286  TIP3      H2             19.5441800000        5.0127000000        3.2642700000  W2        70              0.0000000000
       859       287  TIP3      OH2            30.4303500000        8.0208900000       12.9898400000  W2        71              0.0000000000
       860       287  TIP3      H1             30.7538300000        7.3898600000       12.3468900000  W2        71              0.0000000000
       861       287  TIP3      H2             29.9902800000        7.4861100000       13.6505800000  W2        71              0.0000000000
       862       288  TIP3      OH2            27.2076400000        3.9484400000        7.7739600000  W2        72              0.0000000000
       863       288  TIP3      H1             26.2967500000        4.0051200000        8.0625600000  W2        72              0.0000000000
       864       288  TIP3      H2             27.7129300000        3.8879900000        8.5846800000  W2        72              0.0000000000
       865       289  TIP3      OH2            22.0359800000        5.5770700000        6.6007200000  W2        73              0.0000000000
       866       289  TIP3      H1             21.1467800000        5.6766200000        6.2606800000  W2        73              0.0000000000
       867       289  TIP3      H2             22.3324700000        4.7353700000        6.2545100000  W2        73              0.0000000000
       868       290  TIP3      OH2            25.6891600000        5.5773300000        4.2571800000  W2        74              0.0000000000
       869       290  TIP3      H1             26.6207100000        5.7063300000        4.4354900000  W2        74              0.0000000000
       870       290  TIP3      H2             25.4741900000        6.2467600000        3.6076500000  W2        74              0.0000000000
       871       291  TIP3      OH2            31.6128300000        3.1830700000       11.0381400000  W2        75              0.0000000000
       872       291  TIP3      H1             30.9359900000        3.3143800000       11.7021100000  W2        75              0.0000000000
       873       291  TIP3      H2             31.1273200000        3.0280200000       10.2279100000  W2        75              0.0000000000
       874       292  TIP3      OH2            24.3631800000        6.7715500000        1.8237900000  W2        76              0.0000000000
       875       292  TIP3      H1             23.8206900000        6.3919300000        1.1325500000  W2        76              0.0000000000
       876       292  TIP3      H2             25.1966700000        6.9660200000        1.3952000000  W2        76              0.0000000000
       877       293  TIP3      OH2            34.9003400000       18.8546100000       17.3149000000  W2        77              0.0000000000
       878       293  TIP3      H1             35.1002100000       19.2788000000       16.4804300000  W2        77              0.0000000000
       879       293  TIP3      H2             35.5557100000       19.1984300000       17.9219400000  W2        77              0.0000000000
       880       294  TIP3      OH2            22.4983200000       11.3287400000       16.9229500000  W2        78              0.0000000000
       881       294  TIP3      H1             23.2305600000       11.5833300000       17.4844000000  W2        78              0.0000000000
       882       294  TIP3      H2             21.7181900000       11.5332800000       17.4384900000  W2        78              0.0000000000
       883       295  TIP3      OH2            28.5276100000        6.7357400000        9.6609200000  W2        79              0.0000000000
       884       295  TIP3      H1             29.0919500000        6.1894000000        9.1138800000  W2        79              0.0000000000
       885       295  TIP3      H2             28.3799500000        6.2139300000       10.4496800000  W2        79              0.0000000000
       886       296  TIP3      OH2            23.5295800000        2.8723500000        6.0794000000  W2        80              0.0000000000
       887       296  TIP3      H1             23.2125300000        1.9698800000        6.0439400000  W2        80              0.0000000000
       888       296  TIP3      H2             24.3109900000        2.8740900000        5.5265600000  W2        80              0.0000000000
       889       297  TIP3      OH2            27.1542000000        5.1243500000       12.0749600000  W2        81              0.0000000000
       890       297  TIP3      H1             26.3187300000        5.5783000000       12.1852000000  W2        81              0.0000000000
       891       297  TIP3      H2             27.6782600000        5.4002000000       12.8269500000  W2        81              0.0000000000
       892       298  TIP3      OH2            27.6984600000       11.3371200000        3.7596000000  W2        82              0.0000000000
       893       298  TIP3      H1             26.9535600000       10.8296500000        3.4373900000  W2        82              0.0000000000
       894       298  TIP3      H2             27.5641800000       11.3859200000        4.7060800000  W2        82              0.0000000000
       895       299  TIP3      OH2            34.8483500000       10.4699400000       12.5463600000  W2        83              0.0000000000
       896       299  TIP3      H1             35.4902300000       10.9265700000       12.0025800000  W2        83              0.0000000000
       897       299  TIP3      H2             34.0180400000       10.5831800000       12.0837700000  W2        83              0.0000000000
       898       300  TIP3      OH2            31.5961400000        4.1511100000        1.9588600000  W2        84              0.0000000000
       899       300  TIP3      H1             30.6575600000        4.2626700000        1.8077400000  W2        84              0.0000000000
       900       300  TIP3      H2             31.8933500000        5.0078000000        2.2654300000  W2        84              0.0000000000
       901       301  TIP3      OH2            29.2176700000       11.5214500000       14.9965100000  W2        85              0.0000000000
       902       301  TIP3      H1             28.8722800000       11.1396900000       15.8034700000  W2        85              0.0000000000
       903       301  TIP3      H2             29.0176800000       12.4548100000       15.0678000000  W2        85              0.0000000000
       904       302  TIP3      OH2            32.3144900000        6.0183800000        3.6196000000  W2        86              0.0000000000
       905       302  TIP3      H1             33.2063900000        5.8808800000        3.9387200000  W2        86              0.0000000000
       906       302  TIP3      H2             32.3708500000        6.8089900000        3.0829500000  W2        86              0.0000000000
       907       303  TIP3      OH2            22.8232900000       10.6321200000        9.5293900000  W2        87              0.0000000000
       908       303  TIP3      H1             23.5680100000       10.6296900000        8.9280400000  W2        87              0.0000000000
       909       303  TIP3      H2             22.9009500000        9.8085000000       10.0109000000  W2        87              0.0000000000
       910       304  TIP3      OH2            29.8238700000       12.7955500000        2.7850600000  W2        88              0.0000000000
       911       304  TIP3      H1             29.5287100000       13.6223400000        3.1665400000  W2        88              0.0000000000
       912       304  TIP3      H2             29.1208700000       12.1762400000        2.9812000000  W2        88              0.0000000000
       913       305  TIP3      OH2            19.8312600000        9.0928100000       14.8442400000  W2        89              0.0000000000
       914       305  TIP3      H1             20.0541200000        8.6747700000       15.6759900000  W2        89              0.0000000000
       915       305  TIP3      H2             19.2292700000        8.4803100000       14.4215200000  W2        89              0.0000000000
       916       306  TIP3      OH2            26.8477500000        8.6098000000       17.0572100000  W2        90              0.0000000000
       917       306  TIP3      H1             26.5518300000        8.4441000000       16.1621200000  W2        90              0.0000000000
       918       306  TIP3      H2             27.7792700000        8.3898300000       17.0466000000  W2        90              0.0000000000
       919       307  TIP3      OH2            31.4680300000       13.9830000000       14.9470100000  W2        91              0.0000000000
       920       307  TIP3      H1             30.5674600000       14.1662600000       14.6794000000  W2        91              0.0000000000
       921       307  TIP3      H2             31.5021400000       14.2419300000       15.8678900000  W2        91              0.0000000000
       922       308  TIP3      OH2            37.1993600000        6.2277900000        3.3142700000  W2        92              0.0000000000
       923       308  TIP3      H1             36.6449900000        5.8315900000        2.6420200000  W2        92              0.0000000000
       924       308  TIP3      H2             37.2997200000        7.1383100000        3.0366000000  W2        92              0.0000000000
       925       309  TIP3      OH2            37.1625600000       12.0279600000       16.1514200000  W2        93              0.0000000000
       926       309  TIP3      H1             36.3114100000       12.2663400000       15.7840600000  W2        93              0.0000000000
       927       309  TIP3      H2             37.7529000000       12.0112800000       15.3981300000  W2        93              0.0000000000
       928       310  TIP3      OH2            35.4945300000       15.0138300000        3.7794800000  W2        94              0.0000000000
       929       310  TIP3      H1             35.1216400000       14.1882100000        4.0885400000  W2        94              0.0000000000
       930       310  TIP3      H2             35.7718800000       14.8307700000        2.8818200000  W2        94              0.0000000000
       931       311  TIP3      OH2            32.6549200000        9.8217800000       10.8006700000  W2        95              0.0000000000
       932       311  TIP3      H1             31.7266100000        9.5899700000       10.7736000000  W2        95              0.0000000000
       933       311  TIP3      H2             33.1060300000        9.0447600000       10.4705500000  W2        95              0.0000000000
       934       312  TIP3      OH2            25.1982300000       14.1499400000        6.9335400000  W2        96              0.0000000000
       935       312  TIP3      H1             25.7254500000       14.9233800000        6.7334200000  W2        96              0.0000000000
       936       312  TIP3      H2             24.3180800000       14.3748600000        6.6319400000  W2        96              0.0000000000
       937       313  TIP3      OH2            20.9530000000        9.0123500000        1.5207800000  W2        97              0.0000000000
       938       313  TIP3      H1             21.5689900000        9.6390700000        1.9002600000  W2        97              0.0000000000
       939       313  TIP3      H2             20.0912600000        9.3283300000        1.7924300000  W2        97              0.0000000000
       940       314  TIP3      OH2            26.6254600000       11.8129300000        6.5099700000  W2        98              0.0000000000
       941       314  TIP3      H1             26.3844600000       12.7383700000        6.5515000000  W2        98              0.0000000000
       942       314  TIP3      H2             25.8848200000       11.3540600000        6.9063600000  W2        98              0.0000000000
       943       315  TIP3      OH2            27.1401200000       15.9622900000       12.8250800000  W2        99              0.0000000000
       944       315  TIP3      H1             27.5025900000       16.8168500000       12.5915200000  W2        99              0.0000000000
       945       315  TIP3      H2             27.6716400000       15.6704500000       13.5657100000  W2        99              0.0000000000
       946       316  TIP3      OH2            25.3085400000       16.8346900000        6.0551900000  W2        100             0.0000000000
       947       316  TIP3      H1             24.3585900000       16.9404300000        6.1065200000  W2        100             0.0000000000
       948       316  TIP3      H2             25.6603500000       17.6554300000        6.3999400000  W2        100             0.0000000000
       949       317  TIP3      OH2            30.6842000000       12.0613600000       12.5256400000  W2        101             0.0000000000
       950       317  TIP3      H1             30.2583300000       11.8335300000       13.3520400000  W2        101             0.0000000000
       951       317  TIP3      H2             31.2647800000       11.3225400000       12.3431700000  W2        101             0.0000000000
       952       318  TIP3      OH2            32.8870900000       12.9904100000        1.5995400000  W2        102             0.0000000000
       953       318  TIP3      H1             33.2404000000       12.6103900000        2.4038900000  W2        102             0.0000000000
       954       318  TIP3      H2             31.9384400000       12.8968900000        1.6864700000  W2        102             0.0000000000
       955       319  TIP3      OH2            33.3426200000       16.6133100000       14.9951200000  W2        103             0.0000000000
       956       319  TIP3      H1             32.7409400000       16.0576000000       14.4997500000  W2        103             0.0000000000
       957       319  TIP3      H2             33.6239900000       17.2802900000       14.3688600000  W2        103             0.0000000000
       958       320  TIP3      OH2            37.3905300000       17.4696600000        1.8005600000  W2        104             0.0000000000
       959       320  TIP3      H1             38.1343200000       18.0557100000        1.6607200000  W2        104             0.0000000000
       960       320  TIP3      H2             36.6963400000       18.0382400000        2.1338000000  W2        104             0.0000000000
       961       321  TIP3      OH2            21.4652100000        3.8460800000       14.4023800000  W2        105             0.0000000000
       962       321  TIP3      H1             20.5724400000        4.1846200000       14.3347800000  W2        105             0.0000000000
       963       321  TIP3      H2             21.3664900000        2.9906900000       14.8204600000  W2        105             0.0000000000
       964       322  TIP3      OH2            33.7530200000       11.6626100000        3.8263300000  W2        106             0.0000000000
       965       322  TIP3      H1             33.4757800000       10.9345400000        4.3824400000  W2        106             0.0000000000
       966       322  TIP3      H2             34.6803200000       11.7818100000        4.0315900000  W2        106             0.0000000000
       967       323  TIP3      OH2            21.1164100000       15.6505200000       12.8373200000  W2        107             0.0000000000
       968       323  TIP3      H1             21.3334400000       14.7187600000       12.8062900000  W2        107             0.0000000000
       969       323  TIP3      H2             21.3627600000       15.9250200000       13.7206000000  W2        107             0.0000000000
       970       324  TIP3      OH2            26.9778700000       14.1020200000        0.0465400000  W2        108             0.0000000000
       971       324  TIP3      H1             27.2168500000       13.3538300000       -0.5005700000  W2        108             0.0000000000
       972       324  TIP3      H2             26.7090000000       13.7141900000        0.8793200000  W2        108             0.0000000000
       973       325  TIP3      OH2            25.9149300000       13.6724000000        2.5028000000  W2        109             0.0000000000
       974       325  TIP3      H1             26.0617300000       13.1523800000        3.2928900000  W2        109             0.0000000000
       975       325  TIP3      H2             25.9121000000       14.5791600000        2.8093900000  W2        109             0.0000000000
       976       326  TIP3      OH2            22.3680400000       10.9247300000        3.0133400000  W2        110             0.0000000000
       977       326  TIP3      H1             21.6819700000       11.2769800000        3.5803100000  W2        110             0.0000000000
       978       326  TIP3      H2             22.8908300000       11.6876900000        2.7667700000  W2        110             0.0000000000
       979       327  TIP3      OH2            30.1995500000        3.5871100000       13.2922400000  W2        111             0.0000000000
       980       327  TIP3      H1             30.8983400000        3.6609800000       13.9422100000  W2        111             0.0000000000
       981       327  TIP3      H2             29.8186900000        2.7226100000       13.4465300000  W2        111             0.0000000000
       982       328  TIP3      OH2            30.9840400000        3.2392800000        4.3894700000  W2        112             0.0000000000
       983       328  TIP3      H1             31.2038700000        3.7108200000        3.5860100000  W2        112             0.0000000000
       984       328  TIP3      H2             31.5424400000        3.6335400000        5.0595300000  W2        112             0.0000000000
       985       329  TIP3      OH2            28.6526500000       15.3697600000        3.2522200000  W2        113             0.0000000000
       986       329  TIP3      H1             27.8362600000       15.8667300000        3.3046500000  W2        113             0.0000000000
       987       329  TIP3      H2             29.1822800000       15.8451100000        2.6121000000  W2        113             0.0000000000
       988       330  TIP3      OH2            28.1840300000        4.9671600000        5.2243100000  W2        114             0.0000000000
       989       330  TIP3      H1             28.9962900000        5.4714800000        5.2704800000  W2        114             0.0000000000
       990       330  TIP3      H2             27.9393300000        4.8221300000        6.1382700000  W2        114             0.0000000000
       991       331  TIP3      OH2            28.7196700000        5.9534300000       14.4089700000  W2        115             0.0000000000
       992       331  TIP3      H1             28.8387000000        6.5269700000       15.1660100000  W2        115             0.0000000000
       993       331  TIP3      H2             29.3751300000        5.2653700000       14.5237500000  W2        115             0.0000000000
       994       332  TIP3      OH2            29.0677000000        2.0484600000        6.1624200000  W2        116             0.0000000000
       995       332  TIP3      H1             28.7210500000        2.6655200000        6.8068500000  W2        116             0.0000000000
       996       332  TIP3      H2             29.7263900000        2.5490300000        5.6809700000  W2        116             0.0000000000
       997       333  TIP3      OH2            25.9909600000       16.4134800000        3.2339100000  W2        117             0.0000000000
       998       333  TIP3      H1             26.1518300000       17.2132300000        2.7331700000  W2        117             0.0000000000
       999       333  TIP3      H2             25.7937400000       16.7200800000        4.1189700000  W2        117             0.0000000000
      1000       334  TIP3      OH2            24.7254000000        3.1114000000        2.8496700000  W2        118             0.0000000000
      1001       334  TIP3      H1             24.6418800000        3.9997100000        3.1963100000  W2        118             0.0000000000
      1002       334  TIP3      H2             25.6154300000        2.8460700000        3.0813500000  W2        118             0.0000000000
      1003       335  TIP3      OH2            34.9242500000        3.8604600000       15.2439400000  W2        119             0.0000000000
      1004       335  TIP3      H1             34.0078300000        4.1226300000       15.1563100000  W2        119             0.0000000000
      1005       335  TIP3      H2             35.2597500000        3.8573600000       14.3474700000  W2        119             0.0000000000
      1006       336  TIP3      OH2            33.5263500000        7.6105600000        9.3396700000  W2        120             0.0000000000
      1007       336  TIP3      H1             32.7287900000        7.1955800000        9.0111700000  W2        120             0.0000000000
      1008       336  TIP3      H2             33.9714600000        6.9199300000        9.8307200000  W2        120             0.0000000000
      1009       337  TIP3      OH2            22.9839300000       13.5386200000        1.9101200000  W2        121             0.0000000000
      1010       337  TIP3      H1             23.5760800000       14.2381000000        2.1863600000  W2        121             0.0000000000
      1011       337  TIP3      H2             23.4432300000       13.1055700000        1.1905800000  W2        121             0.0000000000
      1012       338  TIP3      OH2            21.2998500000        6.2029200000        1.0260600000  W2        122             0.0000000000
      1013       338  TIP3      H1             21.2551100000        7.1422300000        1.2047600000  W2        122             0.0000000000
      1014       338  TIP3      H2             20.4121700000        5.9674100000        0.7562700000  W2        122             0.0000000000
      1015       339  TIP3      OH2            34.6128100000       16.8668100000       10.9620200000  W2        123             0.0000000000
      1016       339  TIP3      H1             34.4572400000       17.5452500000       10.3049500000  W2        123             0.0000000000
      1017       339  TIP3      H2             35.5454500000       16.9387400000       11.1650800000  W2        123             0.0000000000
      1018       340  TIP3      OH2            22.1080500000        0.9845800000        9.6991600000  W2        124             0.0000000000
      1019       340  TIP3      H1             21.8790300000        1.0438300000        8.7716600000  W2        124             0.0000000000
      1020       340  TIP3      H2             21.6653900000        0.1931300000       10.0055700000  W2        124             0.0000000000
      1021       341  TIP3      OH2            21.0383800000       14.9252900000        5.8597400000  W2        125             0.0000000000
      1022       341  TIP3      H1             20.2062400000       15.3975600000        5.8868800000  W2        125             0.0000000000
      1023       341  TIP3      H2             21.5842100000       15.4350500000        5.2610500000  W2        125             0.0000000000
      1024       342  TIP3      OH2            20.3267500000       17.5376600000       17.1895400000  W2        126             0.0000000000
      1025       342  TIP3      H1             20.8669700000       17.3210600000       17.9494600000  W2        126             0.0000000000
      1026       342  TIP3      H2             19.8455500000       16.7322600000       16.9997900000  W2        126             0.0000000000
      1027       343  TIP3      OH2            24.9240900000       16.4571000000       18.8099600000  W2        127             0.0000000000
      1028       343  TIP3      H1             25.6918100000       15.9981800000       19.1508800000  W2        127             0.0000000000
      1029       343  TIP3      H2             24.9027100000       16.2310800000       17.8800800000  W2        127             0.0000000000
      1030       344  TIP3      OH2            29.0160500000       15.9651600000        0.1851400000  W2        128             0.0000000000
      1031       344  TIP3      H1             28.3721500000       15.3340200000        0.5065100000  W2        128             0.0000000000
      1032       344  TIP3      H2             29.7778800000       15.4339600000       -0.0465100000  W2        128             0.0000000000
      1033       345  TIP3      OH2            31.5009600000       14.8372100000       17.5391100000  W2        129             0.0000000000
      1034       345  TIP3      H1             31.1499100000       13.9805100000       17.7821500000  W2        129             0.0000000000
      1035       345  TIP3      H2             32.2272800000       14.9798800000       18.1460100000  W2        129             0.0000000000
      1036       346  TIP3      OH2            33.6203400000       15.7821500000        0.4189400000  W2        130             0.0000000000
      1037       346  TIP3      H1             33.9033800000       14.9876700000        0.8716300000  W2        130             0.0000000000
      1038       346  TIP3      H2             34.3601300000       16.0152500000       -0.1419500000  W2        130             0.0000000000
      1039       347  TIP3      OH2            20.2337000000       11.3480700000       18.1439700000  W2        131             0.0000000000
      1040       347  TIP3      H1             20.3777500000       10.4461400000       17.8576400000  W2        131             0.0000000000
      1041       347  TIP3      H2             19.4614400000       11.6342800000       17.6562000000  W2        131             0.0000000000
      1042       348  TIP3      OH2            24.5750700000       11.6916400000        0.2764300000  W2        132             0.0000000000
      1043       348  TIP3      H1             24.6394800000       10.8976000000        0.8070700000  W2        132             0.0000000000
      1044       348  TIP3      H2             25.2279900000       11.5729200000       -0.4133700000  W2        132             0.0000000000
      1045       349  TIP3      OH2            26.8893100000       11.3178800000       17.5766100000  W2        133             0.0000000000
      1046       349  TIP3      H1             26.5606900000       11.5886900000       16.7193500000  W2        133             0.0000000000
      1047       349  TIP3      H2             27.0411300000       10.3768600000       17.4891100000  W2        133             0.0000000000
      1048       350  TIP3      OH2            29.9274100000       12.7388100000        0.0122300000  W2        134             0.0000000000
      1049       350  TIP3      H1             29.6588200000       12.9190200000        0.9131200000  W2        134             0.0000000000
      1050       350  TIP3      H2             29.7209700000       11.8134300000       -0.1191900000  W2        134             0.0000000000
      1051       351  TIP3      OH2            32.6238300000       11.2336100000       14.9598400000  W2        135             0.0000000000
      1052       351  TIP3      H1             33.3693100000       11.8219800000       14.8402400000  W2        135             0.0000000000
      1053       351  TIP3      H2             31.8665100000       11.8155800000       15.0231500000  W2        135             0.0000000000
      1054       352  TIP3      OH2            21.0663500000        8.5484000000       17.5639000000  W2        136             0.0000000000
      1055       352  TIP3      H1             21.4744700000        7.6910600000       17.4429600000  W2        136             0.0000000000
      1056       352  TIP3      H2             20.8061100000        8.5625300000       18.4849300000  W2        136             0.0000000000
      1057       353  TIP3      OH2            25.7244500000        9.6642600000        2.5822300000  W2        137             0.0000000000
      1058       353  TIP3      H1             25.2646500000        9.1800900000        3.2680800000  W2        137             0.0000000000
      1059       353  TIP3      H2             25.9793200000        8.9958000000        1.9462800000  W2        137             0.0000000000
      1060       354  TIP3      OH2            25.0133800000        7.5569700000       14.9381900000  W2        138             0.0000000000
      1061       354  TIP3      H1             24.3949900000        8.2316300000       15.2186600000  W2        138             0.0000000000
      1062       354  TIP3      H2             25.3575000000        7.8783600000       14.1048100000  W2        138             0.0000000000
      1063       355  TIP3      OH2            26.7954900000        7.9074400000        0.8445500000  W2        139             0.0000000000
      1064       355  TIP3      H1             26.6149900000        7.7525600000       -0.0826200000  W2        139             0.0000000000
      1065       355  TIP3      H2             27.7455400000        8.0153100000        0.8893400000  W2        139             0.0000000000
      1066       356  TIP3      OH2            30.0332000000       10.0285000000       18.2156700000  W2        140             0.0000000000
      1067       356  TIP3      H1             30.9863200000       10.1124100000       18.1882700000  W2        140             0.0000000000
      1068       356  TIP3      H2             29.8726600000        9.3166800000       18.8351600000  W2        140             0.0000000000
      1069       357  TIP3      OH2            36.1853200000       10.2618600000        0.2903600000  W2        141             0.0000000000
      1070       357  TIP3      H1             35.9118000000        9.8374100000       -0.5228100000  W2        141             0.0000000000
      1071       357  TIP3      H2             36.2247300000       11.1933100000        0.0734000000  W2        141             0.0000000000
      1072       358  TIP3      OH2            25.3527500000        4.9120500000       16.0205000000  W2        142             0.0000000000
      1073       358  TIP3      H1             25.5028400000        4.1831800000       15.4184700000  W2        142             0.0000000000
      1074       358  TIP3      H2             25.3549900000        5.6892200000       15.4617200000  W2        142             0.0000000000
      1075       359  TIP3      OH2            25.7653200000        3.2816300000       13.5132400000  W2        143             0.0000000000
      1076       359  TIP3      H1             26.3010700000        3.7333000000       12.8611700000  W2        143             0.0000000000
      1077       359  TIP3      H2             24.9132800000        3.1736100000       13.0906500000  W2        143             0.0000000000
      1078       360  TIP3      OH2            27.3471600000        8.7212500000       13.7527600000  W2        144             0.0000000000
      1079       360  TIP3      H1             28.0976400000        8.5650000000       13.1795400000  W2        144             0.0000000000
      1080       360  TIP3      H2             27.0079900000        9.5729100000       13.4773100000  W2        144             0.0000000000
      1081       361  TIP3      OH2            31.7627800000        6.5364300000       18.7812900000  W2        145             0.0000000000
      1082       361  TIP3      H1             31.9549100000        5.6053700000       18.6697400000  W2        145             0.0000000000
      1083       361  TIP3      H2             32.6204100000        6.9613800000       18.7708300000  W2        145             0.0000000000
      1084       362  TIP3      OH2            33.0795000000        9.3249500000       16.8585600000  W2        146             0.0000000000
      1085       362  TIP3      H1             32.7980000000       10.0344100000       16.2809400000  W2        146             0.0000000000
      1086       362  TIP3      H2             34.0219300000        9.2522500000       16.7076800000  W2        146             0.0000000000
      1087       363  TIP3      OH2            23.8313800000        6.1104000000       17.9320600000  W2        147             0.0000000000
      1088       363  TIP3      H1             23.0642800000        5.5778800000       17.7218200000  W2        147             0.0000000000
      1089       363  TIP3      H2             24.5102800000        5.8004400000       17.3326900000  W2        147             0.0000000000
      1090       364  TIP3      OH2            26.5708700000        0.7382000000       13.9446000000  W2        148             0.0000000000
      1091       364  TIP3      H1             26.4728300000        1.6845200000       13.8392200000  W2        148             0.0000000000
      1092       364  TIP3      H2             25.8284900000        0.3655800000       13.4689500000  W2        148             0.0000000000
      1093       365  TIP3      OH2            27.8349200000        5.0597400000       17.5084400000  W2        149             0.0000000000
      1094       365  TIP3      H1             27.5994600000        4.8404100000       18.4099300000  W2        149             0.0000000000
      1095       365  TIP3      H2             27.0516100000        4.8528600000       16.9986900000  W2        149             0.0000000000
      1096       366  TIP3      OH2            30.5505800000        4.1870900000       16.5837900000  W2        150             0.0000000000
      1097       366  TIP3      H1             29.6031200000        4.2190600000       16.7161200000  W2        150             0.0000000000
      1098       366  TIP3      H2             30.8632500000        3.5618000000       17.2376100000  W2        150             0.0000000000
      1099       367  TIP3      OH2            32.1847300000        2.8212000000       18.5889800000  W2        151             0.0000000000
      1100       367  TIP3      H1             32.0879100000        1.8689300000       18.5831700000  W2        151             0.0000000000
      1101       367  TIP3      H2             31.8630400000        3.0898800000       19.4495300000  W2        151             0.0000000000
      1102       368  TIP3      OH2            22.0116600000        4.0307800000       17.6365300000  W2        152             0.0000000000
      1103       368  TIP3      H1             22.2234000000        3.3243900000       17.0262800000  W2        152             0.0000000000
      1104       368  TIP3      H2             21.9004100000        3.5933800000       18.4806500000  W2        152             0.0000000000
      1105       369  TIP3      OH2            26.7926800000        0.0319400000       16.6158800000  W2        153             0.0000000000
      1106       369  TIP3      H1             27.5045200000       -0.6078400000       16.6017900000  W2        153             0.0000000000
      1107       369  TIP3      H2             26.6917200000        0.2987700000       15.7021900000  W2        153             0.0000000000
      1108       370  TIP3      OH2            27.1464300000        1.7147800000       18.6695100000  W2        154             0.0000000000
      1109       370  TIP3      H1             27.0146500000        1.2391600000       17.8493600000  W2        154             0.0000000000
      1110       370  TIP3      H2             26.5471700000        2.4591400000       18.6142200000  W2        154             0.0000000000
      1111       371  TIP3      OH2            26.6926600000       18.5978100000        1.8459100000  W2        155             0.0000000000
      1112       371  TIP3      H1             27.6257300000       18.7556800000        1.9897500000  W2        155             0.0000000000
      1113       371  TIP3      H2             26.4285400000       19.2731100000        1.2210600000  W2        155             0.0000000000
      1114       372  TIP3      OH2            20.2611500000       13.2341900000        1.3287200000  W2        156             0.0000000000
      1115       372  TIP3      H1             21.1750700000       13.3130800000        1.6021100000  W2        156             0.0000000000
      1116       372  TIP3      H2             20.2684600000       12.5471500000        0.6622800000  W2        156             0.0000000000
      1117       373  TIP3      OH2            18.9102100000       18.6270400000        6.4061100000  W2        157             0.0000000000
      1118       373  TIP3      H1             18.2629200000       18.1652100000        5.8732300000  W2        157             0.0000000000
      1119       373  TIP3      H2             19.2646700000       17.9553700000        6.9887300000  W2        157             0.0000000000
      1120       374  TIP3      OH2            19.7801300000       16.7077400000        8.2107300000  W2        158             0.0000000000
      1121       374  TIP3      H1             19.4458100000       15.8274700000        8.3827500000  W2        158             0.0000000000
      1122       374  TIP3      H2             20.0023700000       17.0532400000        9.0752900000  W2        158             0.0000000000
      1123       375  TIP3      OH2            37.3286100000       17.5173800000       11.1912100000  W2        159             0.0000000000
      1124       375  TIP3      H1             37.3072800000       17.7022200000       12.1301500000  W2        159             0.0000000000
      1125       375  TIP3      H2             38.0192300000       18.0857800000       10.8503500000  W2        159             0.0000000000
      1126       376  TIP3      OH2            36.8919000000       17.0844900000       14.1131200000  W2        160             0.0000000000
      1127       376  TIP3      H1             36.4047700000       16.3489000000       13.7418600000  W2        160             0.0000000000
      1128       376  TIP3      H2             37.4411700000       16.6908800000       14.7910600000  W2        160             0.0000000000
      1129       377  TIP3      OH2            35.3426300000       12.8743000000       18.7511500000  W2        161             0.0000000000
      1130       377  TIP3      H1             34.4767400000       12.7692700000       19.1453800000  W2        161             0.0000000000
      1131       377  TIP3      H2             35.7192200000       13.6326300000       19.1976200000  W2        161             0.0000000000
      1132       378  TIP3      OH2            36.6436000000       11.1306700000        4.2654000000  W2        162             0.0000000000
      1133       378  TIP3      H1             37.4937400000       11.5517600000        4.3925600000  W2        162             0.0000000000
      1134       378  TIP3      H2             36.6491100000       10.3906800000        4.8725400000  W2        162             0.0000000000
      1135       379  TIP3      OH2            37.0381600000        9.1844100000        6.0889700000  W2        163             0.0000000000
      1136       379  TIP3      H1             36.3116200000        8.7046700000        6.4867300000  W2        163             0.0000000000
      1137       379  TIP3      H2             37.6194900000        9.3898800000        6.8211300000  W2        163             0.0000000000
      1138       380  TIP3      OH2            36.7972800000       11.9691600000       11.0367300000  W2        164             0.0000000000
      1139       380  TIP3      H1             37.6307000000       11.5911600000       10.7560900000  W2        164             0.0000000000
      1140       380  TIP3      H2             36.9093100000       12.9122800000       10.9176400000  W2        164             0.0000000000
      1141       381  TIP3      OH2            35.2835100000       14.8469100000       13.3435700000  W2        165             0.0000000000
      1142       381  TIP3      H1             34.6360400000       15.1720600000       13.9690900000  W2        165             0.0000000000
      1143       381  TIP3      H2             34.7659100000       14.4066800000       12.6694000000  W2        165             0.0000000000
      1144       382  TIP3      OH2            37.3064700000        9.0852600000        2.4801000000  W2        166             0.0000000000
      1145       382  TIP3      H1             36.7845800000        9.4416700000        1.7611900000  W2        166             0.0000000000
      1146       382  TIP3      H2             37.2733900000        9.7600400000        3.1581900000  W2        166             0.0000000000
      1147       383  TIP3      OH2            35.6553700000        6.3248200000        1.0308100000  W2        167             0.0000000000
      1148       383  TIP3      H1             35.7518100000        6.9915200000        0.3507800000  W2        167             0.0000000000
      1149       383  TIP3      H2             35.5153300000        5.5094500000        0.5493600000  W2        167             0.0000000000
      1150       384  TIP3      OH2            34.8248400000        7.7050600000        6.6518400000  W2        168             0.0000000000
      1151       384  TIP3      H1             34.6747200000        6.7599200000        6.6316200000  W2        168             0.0000000000
      1152       384  TIP3      H2             34.4712900000        7.9862000000        7.4957500000  W2        168             0.0000000000
      1153       385  TIP3      OH2            19.8600800000        9.7832800000       10.6622200000  W2        169             0.0000000000
      1154       385  TIP3      H1             20.0443700000        9.7014500000        9.7265100000  W2        169             0.0000000000
      1155       385  TIP3      H2             20.7093700000        9.6589800000       11.0858600000  W2        169             0.0000000000
      1156       386  TIP3      OH2            35.6811300000        9.6753900000       16.2906700000  W2        170             0.0000000000
      1157       386  TIP3      H1             36.2638600000        8.9406200000       16.4823900000  W2        170             0.0000000000
      1158       386  TIP3      H2             36.2450600000       10.4474200000       16.3372500000  W2        170             0.0000000000
      1159       387  TIP3      OH2            37.1778400000        7.5779700000       16.9752100000  W2        171             0.0000000000
      1160       387  TIP3      H1             36.3145100000        7.1991800000       16.8096800000  W2        171             0.0000000000
      1161       387  TIP3      H2             37.7822100000        6.8394500000       16.9007900000  W2        171             0.0000000000
      1162       388  TIP3      OH2            34.9027500000        3.7328000000        0.1483600000  W2        172             0.0000000000
      1163       388  TIP3      H1             35.5133300000        3.3614800000        0.7851800000  W2        172             0.0000000000
      1164       388  TIP3      H2             34.0659000000        3.3114900000        0.3443600000  W2        172             0.0000000000
      1165       389  TIP3      OH2            34.5353200000        5.2876400000        5.1143500000  W2        173             0.0000000000
      1166       389  TIP3      H1             34.8150300000        4.3806800000        5.2385200000  W2        173             0.0000000000
      1167       389  TIP3      H2             35.2944900000        5.7217900000        4.7252700000  W2        173             0.0000000000
      1168       390  TIP3      OH2            35.1471500000        5.8693800000       10.5502400000  W2        174             0.0000000000
      1169       390  TIP3      H1             36.0799500000        6.0813700000       10.5158400000  W2        174             0.0000000000
      1170       390  TIP3      H2             34.9119000000        5.9705900000       11.4725400000  W2        174             0.0000000000
      1171       391  TIP3      OH2            35.1763400000        6.6059100000       13.3261800000  W2        175             0.0000000000
      1172       391  TIP3      H1             34.3334700000        6.8739500000       13.6921600000  W2        175             0.0000000000
      1173       391  TIP3      H2             35.6187700000        7.4281000000       13.1152900000  W2        175             0.0000000000
      1174       392  TIP3      OH2            19.4575600000        5.0537800000       16.8031000000  W2        176             0.0000000000
      1175       392  TIP3      H1             20.3770500000        4.9316100000       17.0394100000  W2        176             0.0000000000
      1176       392  TIP3      H2             19.0080100000        4.3037500000       17.1924500000  W2        176             0.0000000000
      1177       393  TIP3      OH2            37.4595000000        0.5859300000       18.6796800000  W2        177             0.0000000000
      1178       393  TIP3      H1             37.8092000000       -0.0677200000       18.0741500000  W2        177             0.0000000000
      1179       393  TIP3      H2             37.6064500000        1.4233400000       18.2399400000  W2        177             0.0000000000
      1180       394  TIP3      OH2            35.1488000000        2.5505700000        5.1625500000  W2        178             0.0000000000
      1181       394  TIP3      H1             35.3313000000        2.1017200000        5.9880500000  W2        178             0.0000000000
      1182       394  TIP3      H2             34.5490900000        1.9660100000        4.6990100000  W2        178             0.0000000000
      1183       395  TIP3      OH2            20.6788100000        3.3659400000        9.6943900000  W2        179             0.0000000000
      1184       395  TIP3      H1             21.1239700000        2.5741900000        9.9963600000  W2        179             0.0000000000
      1185       395  TIP3      H2             21.1451100000        4.0824600000       10.1249500000  W2        179             0.0000000000
      1186       396  TIP3      OH2            18.9828400000        6.3652400000       10.7634100000  W2        180             0.0000000000
      1187       396  TIP3      H1             19.4748200000        6.1442900000        9.9726100000  W2        180             0.0000000000
      1188       396  TIP3      H2             19.3449300000        7.2055800000       11.0443600000  W2        180             0.0000000000
      1189       397  TIP3      OH2            36.9792200000        2.6953900000       17.0288100000  W2        181             0.0000000000
      1190       397  TIP3      H1             36.0617900000        2.9661000000       16.9931600000  W2        181             0.0000000000
      1191       397  TIP3      H2             37.1021600000        2.1602300000       16.2447800000  W2        181             0.0000000000
      1192       398  TIP3      OH2            37.0154200000        2.6183800000        1.6905800000  W2        182             0.0000000000
      1193       398  TIP3      H1             37.4276800000        1.8969500000        1.2153800000  W2        182             0.0000000000
      1194       398  TIP3      H2             37.6970700000        3.2878400000        1.7490100000  W2        182             0.0000000000
      1195       399  TIP3      OH2            19.2964900000        2.6231500000        4.8176500000  W2        183             0.0000000000
      1196       399  TIP3      H1             18.3713300000        2.8318100000        4.6882000000  W2        183             0.0000000000
      1197       399  TIP3      H2             19.7504800000        3.1072300000        4.1278800000  W2        183             0.0000000000
      1198       400  TIP3      OH2            34.0672100000       17.6073200000        6.7633900000  W2        184             0.0000000000
      1199       400  TIP3      H1             34.7195000000       17.2595300000        6.1553000000  W2        184             0.0000000000
      1200       400  TIP3      H2             34.5775900000       18.0956400000        7.4093600000  W2        184             0.0000000000
      1201       401  TIP3      OH2            19.2600300000        1.3610500000       13.1619000000  W2        185             0.0000000000
      1202       401  TIP3      H1             18.5950800000        1.1150800000       13.8049900000  W2        185             0.0000000000
      1203       401  TIP3      H2             18.8171600000        1.9830900000       12.5847000000  W2        185             0.0000000000
      1204       402  TIP3      OH2            21.4519600000       14.5364600000       17.3064800000  W2        186             0.0000000000
      1205       402  TIP3      H1             20.6312100000       14.7111100000       16.8459500000  W2        186             0.0000000000
      1206       402  TIP3      H2             21.1997400000       14.4629300000       18.2269200000  W2        186             0.0000000000
      1207       403  TIP3      OH2            24.4062500000       15.5105800000       13.5648800000  W2        187             0.0000000000
      1208       403  TIP3      H1             23.9813600000       16.3204300000       13.2823400000  W2        187             0.0000000000
      1209       403  TIP3      H2             25.3105300000       15.5959900000       13.2628600000  W2        187             0.0000000000
      1210       404  TIP3      OH2            28.7173900000       16.9095800000       16.5242500000  W2        188             0.0000000000
      1211       404  TIP3      H1             28.9021400000       16.5761900000       17.4022800000  W2        188             0.0000000000
      1212       404  TIP3      H2             29.5638400000       17.2194400000       16.2021700000  W2        188             0.0000000000
      1213       405  TIP3      OH2            31.0624300000       18.1954700000       15.7683900000  W2        189             0.0000000000
      1214       405  TIP3      H1             31.7393200000       17.5627000000       15.5283100000  W2        189             0.0000000000
      1215       405  TIP3      H2             31.3843100000       18.5965200000       16.5757200000  W2        189             0.0000000000
      1216       406  TIP3      OH2            35.9798100000        0.7850200000       14.8478900000  W2        190             0.0000000000
      1217       406  TIP3      H1             35.1671600000        1.1100500000       14.4603600000  W2        190             0.0000000000
      1218       406  TIP3      H2             36.2126600000        0.0248700000       14.3148000000  W2        190             0.0000000000
      1219       407  TIP3      OH2            21.8079200000       18.7669700000       13.6124100000  W2        191             0.0000000000
      1220       407  TIP3      H1             21.0875600000       19.2070700000       13.1611800000  W2        191             0.0000000000
      1221       407  TIP3      H2             21.4423200000       18.5164400000       14.4608100000  W2        191             0.0000000000
      1222       408  TIP3      OH2            24.2751800000       18.3673600000       12.6421300000  W2        192             0.0000000000
      1223       408  TIP3      H1             23.4104000000       18.4392100000       13.0461400000  W2        192             0.0000000000
      1224       408  TIP3      H2             24.2200800000       18.9140900000       11.8583800000  W2        192             0.0000000000
      1225       409  TIP3      OH2            28.9857400000       18.2552500000       11.8177300000  W2        193             0.0000000000
      1226       409  TIP3      H1             28.5291400000       18.7842200000       11.1635700000  W2        193             0.0000000000
      1227       409  TIP3      H2             29.1485400000       18.8583900000       12.5429600000  W2        193             0.0000000000
      1228       410  TIP3      OH2            31.3133700000       17.1332100000       12.7627600000  W2        194             0.0000000000
      1229       410  TIP3      H1             30.4087400000       17.2982300000       12.4969700000  W2        194             0.0000000000
      1230       410  TIP3      H2             31.7422300000       17.9864300000       12.6971000000  W2        194             0.0000000000
      1231       411  TIP3      OH2            33.9175600000       18.7031200000       13.0575400000  W2        195             0.0000000000
      1232       411  TIP3      H1             33.7357600000       19.6190100000       12.8470300000  W2        195             0.0000000000
      1233       411  TIP3      H2             34.0943400000       18.2928300000       12.2110000000  W2        195             0.0000000000
      1234       412  TIP3      OH2            21.2227300000       17.3902200000       10.5225900000  W2        196             0.0000000000
      1235       412  TIP3      H1             21.2043300000       16.9647300000       11.3798200000  W2        196             0.0000000000
      1236       412  TIP3      H2             22.0275200000       17.0717200000       10.1138100000  W2        196             0.0000000000
      1237       413  TIP3      OH2            23.3640400000       16.1000900000        9.1775800000  W2        197             0.0000000000
      1238       413  TIP3      H1             23.1451100000       15.1838300000        9.3471800000  W2        197             0.0000000000
      1239       413  TIP3      H2             24.1882600000       16.2401300000        9.6437200000  W2        197             0.0000000000
      1240       414  TIP3      OH2            25.9012900000       16.5700200000       10.0263800000  W2        198             0.0000000000
      1241       414  TIP3      H1             26.1138600000       15.6819200000        9.7394700000  W2        198             0.0000000000
      1242       414  TIP3      H2             25.9658000000       16.5357900000       10.9807800000  W2        198             0.0000000000
      1243       415  TIP3      OH2            29.4096600000        2.2340800000        9.1707100000  W2        199             0.0000000000
      1244       415  TIP3      H1             28.7353400000        1.6046400000        9.4262900000  W2        199             0.0000000000
      1245       415  TIP3      H2             29.9735800000        1.7499700000        8.5675000000  W2        199             0.0000000000
      1246       416  TIP3      OH2            34.5523800000        0.3414800000        9.2834200000  W2        200             0.0000000000
      1247       416  TIP3      H1             35.1561400000        0.8890200000        8.7815200000  W2        200             0.0000000000
      1248       416  TIP3      H2             33.6825800000        0.6605200000        9.0428300000  W2        200             0.0000000000
      1249       417  TIP3      OH2            36.2794200000        1.4803500000        7.6165100000  W2        201             0.0000000000
      1250       417  TIP3      H1             36.8911700000        0.9659200000        7.0898700000  W2        201             0.0000000000
      1251       417  TIP3      H2             36.6617600000        2.3575600000        7.6399500000  W2        201             0.0000000000
      1252       418  TIP3      OH2            21.7364100000        0.8681100000        6.9927000000  W2        202             0.0000000000
      1253       418  TIP3      H1             20.9593900000        0.6336000000        6.4852900000  W2        202             0.0000000000
      1254       418  TIP3      H2             22.2667700000        0.0713200000        7.0015000000  W2        202             0.0000000000
      1255       419  TIP3      OH2            20.5727500000        0.6659200000        2.7963100000  W2        203             0.0000000000
      1256       419  TIP3      H1             21.0118200000        1.2769700000        2.2046600000  W2        203             0.0000000000
      1257       419  TIP3      H2             19.9389900000        1.2043300000        3.2703100000  W2        203             0.0000000000
      1258       420  TIP3      OH2            26.3156700000        0.7948200000        6.8060100000  W2        204             0.0000000000
      1259       420  TIP3      H1             27.1900100000        1.1832500000        6.7764400000  W2        204             0.0000000000
      1260       420  TIP3      H2             26.1797500000        0.5796000000        7.7287300000  W2        204             0.0000000000
      1261       421  TIP3      OH2            31.8725100000        0.8248000000        8.4551800000  W2        205             0.0000000000
      1262       421  TIP3      H1             31.9486700000        0.9199600000        7.5057800000  W2        205             0.0000000000
      1263       421  TIP3      H2             31.5974300000       -0.0829100000        8.5840900000  W2        205             0.0000000000
      1264       422  TIP3      OH2            33.2257700000        0.8505800000        4.1476800000  W2        206             0.0000000000
      1265       422  TIP3      H1             32.5228800000        1.4655000000        3.9378200000  W2        206             0.0000000000
      1266       422  TIP3      H2             32.7809100000        0.0132500000        4.2787700000  W2        206             0.0000000000
      1267       423  TIP3      OH2            20.4737000000       16.6141400000        3.6938200000  W2        207             0.0000000000
      1268       423  TIP3      H1             19.7886900000       16.5760300000        3.0263300000  W2        207             0.0000000000
      1269       423  TIP3      H2             20.4774200000       17.5269000000        3.9820300000  W2        207             0.0000000000
      1270       424  TIP3      OH2            22.4336600000        2.5820700000        1.2387200000  W2        208             0.0000000000
      1271       424  TIP3      H1             22.9250000000        1.9523100000        0.7112700000  W2        208             0.0000000000
      1272       424  TIP3      H2             23.0572900000        2.8780100000        1.9018400000  W2        208             0.0000000000
      1273       425  TIP3      OH2            27.4596700000        2.8752200000        3.6957700000  W2        209             0.0000000000
      1274       425  TIP3      H1             27.6378000000        2.2285400000        4.3786300000  W2        209             0.0000000000
      1275       425  TIP3      H2             27.4062900000        3.7089900000        4.1628800000  W2        209             0.0000000000
      1276       426  TIP3      OH2            29.3380500000       17.8236300000        2.0914400000  W2        210             0.0000000000
      1277       426  TIP3      H1             30.2040700000       18.1903700000        1.9132600000  W2        210             0.0000000000
      1278       426  TIP3      H2             29.0913300000       17.3844300000        1.2775200000  W2        210             0.0000000000
      1279       427  TIP3      OH2            36.0470100000       17.3866600000        4.7705500000  W2        211             0.0000000000
      1280       427  TIP3      H1             35.8527200000       16.6388700000        4.2055100000  W2        211             0.0000000000
      1281       427  TIP3      H2             36.0080200000       18.1446700000        4.1873400000  W2        211             0.0000000000
      1282       428  TIP3      OH2            21.6942100000        1.3823000000       16.5103200000  W2        212             0.0000000000
      1283       428  TIP3      H1             21.3280300000        0.6165600000       16.9527900000  W2        212             0.0000000000
      1284       428  TIP3      H2             22.6070600000        1.4113200000       16.7968300000  W2        212             0.0000000000
      1285       429  TIP3      OH2            23.6672900000        0.7327400000       18.0460300000  W2        213             0.0000000000
      1286       429  TIP3      H1             24.5656500000        0.4587600000       17.8613700000  W2        213             0.0000000000
      1287       429  TIP3      H2             23.2806000000       -0.0096600000       18.5102900000  W2        213             0.0000000000
      1288       430  TIP3      OH2            22.2918200000       17.5342200000        0.7190300000  W2        214             0.0000000000
      1289       430  TIP3      H1             22.0242800000       17.8205100000        1.5923400000  W2        214             0.0000000000
      1290       430  TIP3      H2             23.0630800000       16.9881400000        0.8712800000  W2        214             0.0000000000
      1291       431  TIP3      OH2            32.0885200000        0.0652700000       18.2283100000  W2        215             0.0000000000
      1292       431  TIP3      H1             32.1652400000       -0.3606600000       19.0820800000  W2        215             0.0000000000
      1293       431  TIP3      H2             32.9821800000        0.0787400000       17.8856600000  W2        215             0.0000000000
      1294       432  TIP3      OH2            35.2646300000       16.1379000000       16.9207300000  W2        216             0.0000000000
      1295       432  TIP3      H1             34.4828200000       15.9517000000       16.4007900000  W2        216             0.0000000000
      1296       432  TIP3      H2             35.1926200000       17.0673300000       17.1379800000  W2        216             0.0000000000
      1297       433  TIP3      OH2            49.6706700000       10.0243400000        6.9514500000  W3        1               0.0000000000
      1298       433  TIP3      H1             49.7597800000       10.9681600000        6.8191600000  W3        1               0.0000000000
      1299       433  TIP3      H2             49.0324300000        9.7489800000        6.2933900000  W3        1               0.0000000000
      1300       434  TIP3      OH2            48.6038000000        9.2794100000       10.3702700000  W3        2               0.0000000000
      1301       434  TIP3      H1             48.5655500000        8.6330400000       11.0752300000  W3        2               0.0000000000
      1302       434  TIP3      H2             48.2814500000        8.8128500000        9.5991400000  W3        2               0.0000000000
      1303       435  TIP3      OH2            40.9723000000        8.8936200000       11.9632600000  W3        3               0.0000000000
      1304       435  TIP3      H1             41.0135100000        8.2679500000       12.6865000000  W3        3               0.0000000000
      1305       435  TIP3      H2             41.6750700000        9.5174800000       12.1453000000  W3        3               0.0000000000
      1306       436  TIP3      OH2            52.3098200000       12.2184500000        8.6717800000  W3        4               0.0000000000
      1307       436  TIP3      H1             51.8690900000       11.4980500000        9.1223400000  W3        4               0.0000000000
      1308       436  TIP3      H2             52.2967900000       12.9391700000        9.3015500000  W3        4               0.0000000000
      1309       437  TIP3      OH2            41.8956100000       13.3435100000       10.4981700000  W3        5               0.0000000000
      1310       437  TIP3      H1             41.5261300000       12.5415600000       10.1286000000  W3        5               0.0000000000
      1311       437  TIP3      H2             42.8367200000       13.1750000000       10.5445100000  W3        5               0.0000000000
      1312       438  TIP3      OH2            38.5056600000        7.0037700000        5.8910500000  W3        6               0.0000000000
      1313       438  TIP3      H1             38.0580000000        7.8496400000        5.8727000000  W3        6               0.0000000000
      1314       438  TIP3      H2             37.9447800000        6.4241900000        5.3755600000  W3        6               0.0000000000
      1315       439  TIP3      OH2            39.2162700000        9.1657300000        8.0168500000  W3        7               0.0000000000
      1316       439  TIP3      H1             39.4296200000        8.3958900000        8.5441500000  W3        7               0.0000000000
      1317       439  TIP3      H2             39.9540300000        9.2554000000        7.4136100000  W3        7               0.0000000000
      1318       440  TIP3      OH2            49.4213700000       17.3226200000        8.8838200000  W3        8               0.0000000000
      1319       440  TIP3      H1             50.0410100000       16.6460900000        8.6107400000  W3        8               0.0000000000
      1320       440  TIP3      H2             49.2131100000       17.1047000000        9.7923100000  W3        8               0.0000000000
      1321       441  TIP3      OH2            46.9932400000       11.7115500000       10.7763700000  W3        9               0.0000000000
      1322       441  TIP3      H1             47.2970300000       11.0256900000       10.1817800000  W3        9               0.0000000000
      1323       441  TIP3      H2             47.7146400000       11.8304200000       11.3941700000  W3        9               0.0000000000
      1324       442  TIP3      OH2            55.6562200000        3.3130800000       11.6369900000  W3        10              0.0000000000
      1325       442  TIP3      H1             55.7054400000        3.9232000000       12.3729000000  W3        10              0.0000000000
      1326       442  TIP3      H2             56.0817300000        3.7741700000       10.9141000000  W3        10              0.0000000000
      1327       443  TIP3      OH2            50.1339400000        6.1057900000       11.1038500000  W3        11              0.0000000000
      1328       443  TIP3      H1             50.2765300000        5.1594900000       11.1240100000  W3        11              0.0000000000
      1329       443  TIP3      H2             50.0278400000        6.3127700000       10.1753400000  W3        11              0.0000000000
      1330       444  TIP3      OH2            43.2887700000        4.2074300000        8.3763300000  W3        12              0.0000000000
      1331       444  TIP3      H1             43.3318800000        5.0672800000        7.9579600000  W3        12              0.0000000000
      1332       444  TIP3      H2             42.8311800000        3.6549000000        7.7426500000  W3        12              0.0000000000
      1333       445  TIP3      OH2            51.0110400000        4.3379900000        6.7771600000  W3        13              0.0000000000
      1334       445  TIP3      H1             51.6574700000        4.0093100000        7.4019200000  W3        13              0.0000000000
      1335       445  TIP3      H2             51.5209800000        4.8558900000        6.1543000000  W3        13              0.0000000000
      1336       446  TIP3      OH2            39.9089200000        6.6040100000        9.1384700000  W3        14              0.0000000000
      1337       446  TIP3      H1             40.5625800000        6.0541800000        9.5704800000  W3        14              0.0000000000
      1338       446  TIP3      H2             39.9328500000        6.3299100000        8.2216700000  W3        14              0.0000000000
      1339       447  TIP3      OH2            45.0653700000        8.1541400000        8.3536200000  W3        15              0.0000000000
      1340       447  TIP3      H1             45.6814700000        7.6276800000        8.8630200000  W3        15              0.0000000000
      1341       447  TIP3      H2             44.4792500000        7.5140100000        7.9499800000  W3        15              0.0000000000
      1342       448  TIP3      OH2            56.0476800000        4.7910000000       13.8729700000  W3        16              0.0000000000
      1343       448  TIP3      H1             55.3591400000        5.4490700000       13.7776300000  W3        16              0.0000000000
      1344       448  TIP3      H2             56.0631400000        4.5937900000       14.8095100000  W3        16              0.0000000000
      1345       449  TIP3      OH2            42.0989600000        3.1252700000       12.4504100000  W3        17              0.0000000000
      1346       449  TIP3      H1             41.8801300000        3.6553300000       11.6840100000  W3        17              0.0000000000
      1347       449  TIP3      H2             41.4310500000        3.3518200000       13.0975500000  W3        17              0.0000000000
      1348       450  TIP3      OH2            49.4679400000       12.6253800000        5.9943200000  W3        18              0.0000000000
      1349       450  TIP3      H1             49.1724500000       12.3026100000        5.1430100000  W3        18              0.0000000000
      1350       450  TIP3      H2             49.1437200000       13.5250500000        6.0355800000  W3        18              0.0000000000
      1351       451  TIP3      OH2            44.6681000000       10.8008400000       12.7377800000  W3        19              0.0000000000
      1352       451  TIP3      H1             43.9280100000       11.3989900000       12.8413000000  W3        19              0.0000000000
      1353       451  TIP3      H2             45.3820500000       11.3548000000       12.4221400000  W3        19              0.0000000000
      1354       452  TIP3      OH2            52.7748800000        3.6289200000        8.7577500000  W3        20              0.0000000000
      1355       452  TIP3      H1             52.5596800000        2.8632600000        9.2903500000  W3        20              0.0000000000
      1356       452  TIP3      H2             53.4306200000        4.1013800000        9.2706000000  W3        20              0.0000000000
      1357       453  TIP3      OH2            41.6926900000        5.0174500000       10.4026300000  W3        21              0.0000000000
      1358       453  TIP3      H1             42.3063200000        5.6502100000       10.7758700000  W3        21              0.0000000000
      1359       453  TIP3      H2             42.2047600000        4.5449500000        9.7463200000  W3        21              0.0000000000
      1360       454  TIP3      OH2            43.0755300000       12.7651400000       13.5249300000  W3        22              0.0000000000
      1361       454  TIP3      H1             43.0702900000       13.6444900000       13.1468600000  W3        22              0.0000000000
      1362       454  TIP3      H2             42.2219400000       12.6815500000       13.9499200000  W3        22              0.0000000000
      1363       455  TIP3      OH2            39.1966200000       12.4359300000        4.3068600000  W3        23              0.0000000000
      1364       455  TIP3      H1             38.9247100000       12.6650300000        3.4181500000  W3        23              0.0000000000
      1365       455  TIP3      H2             39.2421900000       13.2738100000        4.7673900000  W3        23              0.0000000000
      1366       456  TIP3      OH2            52.8215900000       14.0575200000       11.0197100000  W3        24              0.0000000000
      1367       456  TIP3      H1             51.8799600000       14.1159100000       11.1814000000  W3        24              0.0000000000
      1368       456  TIP3      H2             53.0982000000       14.9635700000       10.8826800000  W3        24              0.0000000000
      1369       457  TIP3      OH2            53.1222900000        2.3440500000       12.4371000000  W3        25              0.0000000000
      1370       457  TIP3      H1             52.3862100000        2.9547600000       12.3992300000  W3        25              0.0000000000
      1371       457  TIP3      H2             53.8056900000        2.7589500000       11.9107400000  W3        25              0.0000000000
      1372       458  TIP3      OH2            46.1254300000        0.4307800000        9.9029000000  W3        26              0.0000000000
      1373       458  TIP3      H1             46.0078500000       -0.5176200000        9.8487300000  W3        26              0.0000000000
      1374       458  TIP3      H2             45.2704400000        0.7633900000       10.1760100000  W3        26              0.0000000000
      1375       459  TIP3      OH2            51.0737100000       15.8388700000        7.6448700000  W3        27              0.0000000000
      1376       459  TIP3      H1             51.4989400000       15.1316600000        7.1598300000  W3        27              0.0000000000
      1377       459  TIP3      H2             51.3907100000       16.6401400000        7.2280900000  W3        27              0.0000000000
      1378       460  TIP3      OH2            52.2333600000       13.7397200000        6.1535300000  W3        28              0.0000000000
      1379       460  TIP3      H1             51.9758400000       13.0497300000        5.5421200000  W3        28              0.0000000000
      1380       460  TIP3      H2             52.3044400000       13.2968400000        6.9991200000  W3        28              0.0000000000
      1381       461  TIP3      OH2            53.9193800000       12.3063900000       14.6308800000  W3        29              0.0000000000
      1382       461  TIP3      H1             54.0590100000       11.7146400000       13.8915800000  W3        29              0.0000000000
      1383       461  TIP3      H2             54.0866600000       13.1789800000       14.2747600000  W3        29              0.0000000000
      1384       462  TIP3      OH2            48.3919200000        9.2683400000        4.4034800000  W3        30              0.0000000000
      1385       462  TIP3      H1             47.6804700000        9.8033100000        4.0515300000  W3        30              0.0000000000
      1386       462  TIP3      H2             49.0828800000        9.3235500000        3.7433700000  W3        30              0.0000000000
      1387       463  TIP3      OH2            48.4458400000        7.7257700000        1.4419800000  W3        31              0.0000000000
      1388       463  TIP3      H1             49.1468300000        7.7484600000        2.0933800000  W3        31              0.0000000000
      1389       463  TIP3      H2             48.7481300000        7.0977400000        0.7859100000  W3        31              0.0000000000
      1390       464  TIP3      OH2            55.7613100000        8.6461900000       12.6969200000  W3        32              0.0000000000
      1391       464  TIP3      H1             55.1087200000        9.3407500000       12.7860100000  W3        32              0.0000000000
      1392       464  TIP3      H2             56.2263400000        8.8562800000       11.8870800000  W3        32              0.0000000000
      1393       465  TIP3      OH2            51.7976900000        9.4776700000        5.3550700000  W3        33              0.0000000000
      1394       465  TIP3      H1             51.0657900000        9.7060400000        5.9281300000  W3        33              0.0000000000
      1395       465  TIP3      H2             52.2449100000        8.7639400000        5.8098200000  W3        33              0.0000000000
      1396       466  TIP3      OH2            51.6950400000        7.6519300000       14.4227700000  W3        34              0.0000000000
      1397       466  TIP3      H1             51.7749500000        8.4153700000       14.9946200000  W3        34              0.0000000000
      1398       466  TIP3      H2             51.0938100000        7.9311700000       13.7322800000  W3        34              0.0000000000
      1399       467  TIP3      OH2            43.4430600000       10.1082900000        7.2375700000  W3        35              0.0000000000
      1400       467  TIP3      H1             43.1125800000        9.7376300000        6.4192700000  W3        35              0.0000000000
      1401       467  TIP3      H2             44.0314700000        9.4376900000        7.5844000000  W3        35              0.0000000000
      1402       468  TIP3      OH2            44.8098100000       13.5363500000        9.9187900000  W3        36              0.0000000000
      1403       468  TIP3      H1             44.7149400000       12.9576600000        9.1622500000  W3        36              0.0000000000
      1404       468  TIP3      H2             45.5391700000       13.1649200000       10.4150700000  W3        36              0.0000000000
      1405       469  TIP3      OH2            43.8096100000        8.8768500000       10.8710700000  W3        37              0.0000000000
      1406       469  TIP3      H1             44.3748600000        8.9982700000       10.1081900000  W3        37              0.0000000000
      1407       469  TIP3      H2             44.1285000000        9.5143500000       11.5099200000  W3        37              0.0000000000
      1408       470  TIP3      OH2            50.1188300000       14.3800400000       11.6051200000  W3        38              0.0000000000
      1409       470  TIP3      H1             49.8784900000       15.0423500000       12.2530400000  W3        38              0.0000000000
      1410       470  TIP3      H2             49.9206500000       13.5455600000       12.0300800000  W3        38              0.0000000000
      1411       471  TIP3      OH2            44.6896800000       13.2761200000       15.5882600000  W3        39              0.0000000000
      1412       471  TIP3      H1             44.3784300000       14.0584400000       16.0435800000  W3        39              0.0000000000
      1413       471  TIP3      H2             44.0397000000       13.1230300000       14.9024600000  W3        39              0.0000000000
      1414       472  TIP3      OH2            50.6686400000        8.6399600000        3.0401900000  W3        40              0.0000000000
      1415       472  TIP3      H1             51.2481900000        8.7899900000        3.7870800000  W3        40              0.0000000000
      1416       472  TIP3      H2             51.0826400000        9.1107000000        2.3168300000  W3        40              0.0000000000
      1417       473  TIP3      OH2            41.6096700000        9.4742300000       14.8168300000  W3        41              0.0000000000
      1418       473  TIP3      H1             41.6799900000       10.1249100000       15.5153300000  W3        41              0.0000000000
      1419       473  TIP3      H2             40.7188900000        9.5769800000       14.4819200000  W3        41              0.0000000000
      1420       474  TIP3      OH2            48.3951300000       15.3768100000        6.4755000000  W3        42              0.0000000000
      1421       474  TIP3      H1             48.8688900000       15.6724400000        7.2529200000  W3        42              0.0000000000
      1422       474  TIP3      H2             47.8320600000       16.1149700000        6.2424600000  W3        42              0.0000000000
      1423       475  TIP3      OH2            42.9292700000       15.3476200000       16.3516400000  W3        43              0.0000000000
      1424       475  TIP3      H1             42.9368000000       15.2115900000       15.4041900000  W3        43              0.0000000000
      1425       475  TIP3      H2             42.0133100000       15.2304300000       16.6036400000  W3        43              0.0000000000
      1426       476  TIP3      OH2            54.3674800000        0.3900000000        2.8531600000  W3        44              0.0000000000
      1427       476  TIP3      H1             53.4675500000        0.5289000000        3.1482200000  W3        44              0.0000000000
      1428       476  TIP3      H2             54.6193200000        1.2214600000        2.4513300000  W3        44              0.0000000000
      1429       477  TIP3      OH2            42.4333300000        9.1777200000        4.8268500000  W3        45              0.0000000000
      1430       477  TIP3      H1             42.1414600000        9.9458900000        4.3359800000  W3        45              0.0000000000
      1431       477  TIP3      H2             41.7588500000        8.5183400000        4.6639900000  W3        45              0.0000000000
      1432       478  TIP3      OH2            55.5566200000       14.7562400000        1.2295500000  W3        46              0.0000000000
      1433       478  TIP3      H1             55.6299700000       15.6952600000        1.4000800000  W3        46              0.0000000000
      1434       478  TIP3      H2             56.4621300000       14.4511000000        1.1732800000  W3        46              0.0000000000
      1435       479  TIP3      OH2            38.5263400000       11.5406400000       13.6418300000  W3        47              0.0000000000
      1436       479  TIP3      H1             38.0251800000       11.5125800000       12.8268000000  W3        47              0.0000000000
      1437       479  TIP3      H2             38.5317100000       10.6349600000       13.9515600000  W3        47              0.0000000000
      1438       480  TIP3      OH2            38.2766100000       14.3210200000       10.5258500000  W3        48              0.0000000000
      1439       480  TIP3      H1             39.2226700000       14.1767200000       10.5068000000  W3        48              0.0000000000
      1440       480  TIP3      H2             38.1642400000       15.1053000000       11.0629700000  W3        48              0.0000000000
      1441       481  TIP3      OH2            56.4744600000       14.9869900000       16.2082200000  W3        49              0.0000000000
      1442       481  TIP3      H1             56.4251400000       14.0318000000       16.1709800000  W3        49              0.0000000000
      1443       481  TIP3      H2             55.6476900000       15.2545200000       16.6096000000  W3        49              0.0000000000
      1444       482  TIP3      OH2            47.4528600000       14.5609100000       15.0843600000  W3        50              0.0000000000
      1445       482  TIP3      H1             47.5403200000       15.3873700000       15.5592700000  W3        50              0.0000000000
      1446       482  TIP3      H2             46.5893700000       14.2312900000       15.3332900000  W3        50              0.0000000000
      1447       483  TIP3      OH2            47.8674400000       18.3332800000        4.8904200000  W3        51              0.0000000000
      1448       483  TIP3      H1             47.7920400000       18.2120000000        3.9439400000  W3        51              0.0000000000
      1449       483  TIP3      H2             47.9003100000       19.2825500000        5.0088800000  W3        51              0.0000000000
      1450       484  TIP3      OH2            41.5208200000       17.1219800000        6.6713200000  W3        52              0.0000000000
      1451       484  TIP3      H1             41.6728600000       16.7740200000        7.5499700000  W3        52              0.0000000000
      1452       484  TIP3      H2             40.6698600000       16.7657100000        6.4160400000  W3        52              0.0000000000
      1453       485  TIP3      OH2            50.9690400000       17.4873000000        1.8926600000  W3        53              0.0000000000
      1454       485  TIP3      H1             51.3438800000       16.7429100000        1.4219200000  W3        53              0.0000000000
      1455       485  TIP3      H2             50.9734100000       17.2173600000        2.8109900000  W3        53              0.0000000000
      1456       486  TIP3      OH2            50.6378500000       17.4130100000        4.6418800000  W3        54              0.0000000000
      1457       486  TIP3      H1             49.7028300000       17.5132000000        4.8205800000  W3        54              0.0000000000
      1458       486  TIP3      H2             50.9180400000       16.7036100000        5.2202000000  W3        54              0.0000000000
      1459       487  TIP3      OH2            53.6264400000        6.4802400000       16.6884400000  W3        55              0.0000000000
      1460       487  TIP3      H1             53.2191200000        6.9608000000       15.9677700000  W3        55              0.0000000000
      1461       487  TIP3      H2             53.6670100000        5.5748400000       16.3805200000  W3        55              0.0000000000
      1462       488  TIP3      OH2            40.7753900000       12.8641800000       14.6851100000  W3        56              0.0000000000
      1463       488  TIP3      H1             40.9915200000       12.5027400000       15.5446900000  W3        56              0.0000000000
      1464       488  TIP3      H2             39.9198600000       12.4895600000       14.4754600000  W3        56              0.0000000000
      1465       489  TIP3      OH2            43.3941900000        1.3342300000       10.6805300000  W3        57              0.0000000000
      1466       489  TIP3      H1             42.5325600000        1.2470500000       10.2728200000  W3        57              0.0000000000
      1467       489  TIP3      H2             43.3717600000        2.1902400000       11.1082900000  W3        57              0.0000000000
      1468       490  TIP3      OH2            48.0569700000        1.0562700000       14.0552300000  W3        58              0.0000000000
      1469       490  TIP3      H1             48.4772800000        0.6409800000       14.8082900000  W3        58              0.0000000000
      1470       490  TIP3      H2             47.1239300000        0.8776000000       14.1724300000  W3        58              0.0000000000
      1471       491  TIP3      OH2            51.3834600000        4.8117900000       14.9086800000  W3        59              0.0000000000
      1472       491  TIP3      H1             50.8694100000        4.6860100000       15.7062800000  W3        59              0.0000000000
      1473       491  TIP3      H2             51.2279300000        5.7241000000       14.6643000000  W3        59              0.0000000000
      1474       492  TIP3      OH2            52.1459500000        9.6727900000        0.6699800000  W3        60              0.0000000000
      1475       492  TIP3      H1             52.1880300000        9.4501800000       -0.2600200000  W3        60              0.0000000000
      1476       492  TIP3      H2             52.9951600000       10.0715000000        0.8599700000  W3        60              0.0000000000
      1477       493  TIP3      OH2            47.7187000000        3.5486100000        1.3403100000  W3        61              0.0000000000
      1478       493  TIP3      H1             47.4651800000        3.5677700000        2.2631200000  W3        61              0.0000000000
      1479       493  TIP3      H2             47.4619100000        2.6771500000        1.0389300000  W3        61              0.0000000000
      1480       494  TIP3      OH2            43.4852000000        6.2996800000       11.7755500000  W3        62              0.0000000000
      1481       494  TIP3      H1             42.8434100000        6.2594100000       12.4845600000  W3        62              0.0000000000
      1482       494  TIP3      H2             43.5224000000        7.2261500000       11.5378500000  W3        62              0.0000000000
      1483       495  TIP3      OH2            43.4821100000        6.5206900000        6.6875500000  W3        63              0.0000000000
      1484       495  TIP3      H1             42.5894000000        6.1803000000        6.6289300000  W3        63              0.0000000000
      1485       495  TIP3      H2             43.9327700000        6.1437800000        5.9318700000  W3        63              0.0000000000
      1486       496  TIP3      OH2            49.0176600000        6.9367200000        5.5046300000  W3        64              0.0000000000
      1487       496  TIP3      H1             48.6086900000        7.7515800000        5.2131100000  W3        64              0.0000000000
      1488       496  TIP3      H2             49.7382800000        6.7967300000        4.8903400000  W3        64              0.0000000000
      1489       497  TIP3      OH2            48.1198200000        7.1123600000       16.9927000000  W3        65              0.0000000000
      1490       497  TIP3      H1             47.5572000000        6.4075200000       17.3134800000  W3        65              0.0000000000
      1491       497  TIP3      H2             48.9461600000        6.9915500000       17.4604600000  W3        65              0.0000000000
      1492       498  TIP3      OH2            50.0224300000        6.3827600000        8.3186000000  W3        66              0.0000000000
      1493       498  TIP3      H1             49.8268800000        6.9884400000        7.6036600000  W3        66              0.0000000000
      1494       498  TIP3      H2             50.2036900000        5.5492800000        7.8842300000  W3        66              0.0000000000
      1495       499  TIP3      OH2            41.2352500000        6.6200300000       13.6427500000  W3        67              0.0000000000
      1496       499  TIP3      H1             41.1971900000        7.0201900000       14.5114600000  W3        67              0.0000000000
      1497       499  TIP3      H2             40.7443600000        5.8032700000       13.7330400000  W3        67              0.0000000000
      1498       500  TIP3      OH2            44.6009900000        3.9942600000        0.4413500000  W3        68              0.0000000000
      1499       500  TIP3      H1             44.1700600000        3.5492700000        1.1710900000  W3        68              0.0000000000
      1500       500  TIP3      H2             43.8828600000        4.3658900000       -0.0709000000  W3        68              0.0000000000
      1501       501  TIP3      OH2            37.8433300000        3.7362100000        7.4932200000  W3        69              0.0000000000
      1502       501  TIP3      H1             38.4741000000        3.7074200000        8.2126100000  W3        69              0.0000000000
      1503       501  TIP3      H2             38.2927600000        3.3110800000        6.7628100000  W3        69              0.0000000000
      1504       502  TIP3      OH2            39.1175400000        4.4824100000        2.9172600000  W3        70              0.0000000000
      1505       502  TIP3      H1             39.5917100000        5.0734000000        2.3323500000  W3        70              0.0000000000
      1506       502  TIP3      H2             38.4001800000        5.0127000000        3.2642700000  W3        70              0.0000000000
      1507       503  TIP3      OH2            49.2863500000        8.0208900000       12.9898400000  W3        71              0.0000000000
      1508       503  TIP3      H1             49.6098300000        7.3898600000       12.3468900000  W3        71              0.0000000000
      1509       503  TIP3      H2             48.8462800000        7.4861100000       13.6505800000  W3        71              0.0000000000
      1510       504  TIP3      OH2            46.0636400000        3.9484400000        7.7739600000  W3        72              0.0000000000
      1511       504  TIP3      H1             45.1527500000        4.0051200000        8.0625600000  W3        72              0.0000000000
      1512       504  TIP3      H2             46.5689300000        3.8879900000        8.5846800000  W3        72              0.0000000000
      1513       505  TIP3      OH2            40.8919800000        5.5770700000        6.6007200000  W3        73              0.0000000000
      1514       505  TIP3      H1             40.0027800000        5.6766200000        6.2606800000  W3        73              0.0000000000
      1515       505  TIP3      H2             41.1884700000        4.7353700000        6.2545100000  W3        73              0.0000000000
      1516       506  TIP3      OH2            44.5451600000        5.5773300000        4.2571800000  W3        74              0.0000000000
      1517       506  TIP3      H1             45.4767100000        5.7063300000        4.4354900000  W3        74              0.0000000000
      1518       506  TIP3      H2             44.3301900000        6.2467600000        3.6076500000  W3        74              0.0000000000
      1519       507  TIP3      OH2            50.4688300000        3.1830700000       11.0381400000  W3        75              0.0000000000
      1520       507  TIP3      H1             49.7919900000        3.3143800000       11.7021100000  W3        75              0.0000000000
      1521       507  TIP3      H2             49.9833200000        3.0280200000       10.2279100000  W3        75              0.0000000000
      1522       508  TIP3      OH2            43.2191800000        6.7715500000        1.8237900000  W3        76              0.0000000000
      1523       508  TIP3      H1             42.6766900000        6.3919300000        1.1325500000  W3        76              0.0000000000
      1524       508  TIP3      H2             44.0526700000        6.9660200000        1.3952000000  W3        76              0.0000000000
      1525       509  TIP3      OH2            53.7563400000       18.8546100000       17.3149000000  W3        77              0.0000000000
      1526       509  TIP3      H1             53.9562100000       19.2788000000       16.4804300000  W3        77              0.0000000000
      1527       509  TIP3      H2             54.4117100000       19.1984300000       17.9219400000  W3        77              0.0000000000
      1528       510  TIP3      OH2            41.3543200000       11.3287400000       16.9229500000  W3        78              0.0000000000
      1529       510  TIP3      H1             42.0865600000       11.5833300000       17.4844000000  W3        78              0.0000000000
      1530       510  TIP3      H2             40.5741900000       11.5332800000       17.4384900000  W3        78              0.0000000000
      1531       511  TIP3      OH2            47.3836100000        6.7357400000        9.6609200000  W3        79              0.0000000000
      1532       511  TIP3      H1             47.9479500000        6.1894000000        9.1138800000  W3        79              0.0000000000
      1533       511  TIP3      H2             47.2359500000        6.2139300000       10.4496800000  W3        79              0.0000000000
      1534       512  TIP3      OH2            42.3855800000        2.8723500000        6.0794000000  W3        80              0.0000000000
      1535       512  TIP3      H1             42.0685300000        1.9698800000        6.0439400000  W3        80              0.0000000000
      1536       512  TIP3      H2             43.1669900000        2.8740900000        5.5265600000  W3        80              0.0000000000
      1537       513  TIP3      OH2            46.0102000000        5.1243500000       12.0749600000  W3        81              0.0000000000
      1538       513  TIP3      H1             45.1747300000        5.5783000000       12.1852000000  W3        81              0.0000000000
      1539       513  TIP3      H2             46.5342600000        5.4002000000       12.8269500000  W3        81              0.0000000000
      1540       514  TIP3      OH2            46.5544600000       11.3371200000        3.7596000000  W3        82              0.0000000000
      1541       514  TIP3      H1             45.8095600000       10.8296500000        3.4373900000  W3        82              0.0000000000
      1542       514  TIP3      H2             46.4201800000       11.3859200000        4.7060800000  W3        82              0.0000000000
      1543       515  TIP3      OH2            53.7043500000       10.4699400000       12.5463600000  W3        83              0.0000000000
      1544       515  TIP3      H1             54.3462300000       10.9265700000       12.0025800000  W3        83              0.0000000000
      1545       515  TIP3      H2             52.8740400000       10.5831800000       12.0837700000  W3        83              0.0000000000
      1546       516  TIP3      OH2            50.4521400000        4.1511100000        1.9588600000  W3        84              0.0000000000
      1547       516  TIP3      H1             49.5135600000        4.2626700000        1.8077400000  W3        84              0.0000000000
      1548       516  TIP3      H2             50.7493500000        5.0078000000        2.2654300000  W3        84              0.0000000000
      1549       517  TIP3      OH2            48.0736700000       11.5214500000       14.9965100000  W3        85              0.0000000000
      1550       517  TIP3      H1             47.7282800000       11.1396900000       15.8034700000  W3        85              0.0000000000
      1551       517  TIP3      H2             47.8736800000       12.4548100000       15.0678000000  W3        85              0.0000000000
      1552       518  TIP3      OH2            51.1704900000        6.0183800000        3.6196000000  W3        86              0.0000000000
      1553       518  TIP3      H1             52.0623900000        5.8808800000        3.9387200000  W3        86              0.0000000000
      1554       518  TIP3      H2             51.2268500000        6.8089900000        3.0829500000  W3        86              0.0000000000
      1555       519  TIP3      OH2            41.6792900000       10.6321200000        9.5293900000  W3        87              0.0000000000
      1556       519  TIP3      H1             42.4240100000       10.6296900000        8.9280400000  W3        87              0.0000000000
      1557       519  TIP3      H2             41.7569500000        9.8085000000       10.0109000000  W3        87              0.0000000000
      1558       520  TIP3      OH2            48.6798700000       12.7955500000        2.7850600000  W3        88              0.0000000000
      1559       520  TIP3      H1             48.3847100000       13.6223400000        3.1665400000  W3        88              0.0000000000
      1560       520  TIP3      H2             47.9768700000       12.1762400000        2.9812000000  W3        88              0.0000000000
      1561       521  TIP3      OH2            38.6872600000        9.0928100000       14.8442400000  W3        89              0.0000000000
      1562       521  TIP3      H1             38.9101200000        8.6747700000       15.6759900000  W3        89              0.0000000000
      1563       521  TIP3      H2             38.0852700000        8.4803100000       14.4215200000  W3        89              0.0000000000
      1564       522  TIP3      OH2            45.7037500000        8.6098000000       17.0572100000  W3        90              0.0000000000
      1565       522  TIP3      H1             45.4078300000        8.4441000000       16.1621200000  W3        90              0.0000000000
      1566       522  TIP3      H2             46.6352700000        8.3898300000       17.0466000000  W3        90              0.0000000000
      1567       523  TIP3      OH2            50.3240300000       13.9830000000       14.9470100000  W3        91              0.0000000000
      1568       523  TIP3      H1             49.4234600000       14.1662600000       14.6794000000  W3        91              0.0000000000
      1569       523  TIP3      H2             50.3581400000       14.2419300000       15.8678900000  W3        91              0.0000000000
      1570       524  TIP3      OH2            56.0553600000        6.2277900000        3.3142700000  W3        92              0.0000000000
      1571       524  TIP3      H1             55.5009900000        5.8315900000        2.6420200000  W3        92              0.0000000000
      1572       524  TIP3      H2             56.1557200000        7.1383100000        3.0366000000  W3        92              0.0000000000
      1573       525  TIP3      OH2            56.0185600000       12.0279600000       16.1514200000  W3        93              0.0000000000
      1574       525  TIP3      H1             55.1674100000       12.2663400000       15.7840600000  W3        93              0.0000000000
      1575       525  TIP3      H2             56.6089000000       12.0112800000       15.3981300000  W3        93              0.0000000000
      1576       526  TIP3      OH2            54.3505300000       15.0138300000        3.7794800000  W3        94              0.0000000000
      1577       526  TIP3      H1             53.9776400000       14.1882100000        4.0885400000  W3        94              0.0000000000
      1578       526  TIP3      H2             54.6278800000       14.8307700000        2.8818200000  W3        94              0.0000000000
      1579       527  TIP3      OH2            51.5109200000        9.8217800000       10.8006700000  W3        95              0.0000000000
      1580       527  TIP3      H1             50.5826100000        9.5899700000       10.7736000000  W3        95              0.0000000000
      1581       527  TIP3      H2             51.9620300000        9.0447600000       10.4705500000  W3        95              0.0000000000
      1582       528  TIP3      OH2            44.0542300000       14.1499400000        6.9335400000  W3        96              0.0000000000
      1583       528  TIP3      H1             44.5814500000       14.9233800000        6.7334200000  W3        96              0.0000000000
      1584       528  TIP3      H2             43.1740800000       14.3748600000        6.6319400000  W3        96              0.0000000000
      1585       529  TIP3      OH2            39.8090000000        9.0123500000        1.5207800000  W3        97              0.0000000000
      1586       529  TIP3      H1             40.4249900000        9.6390700000        1.9002600000  W3        97              0.0000000000
      1587       529  TIP3      H2             38.9472600000        9.3283300000        1.7924300000  W3        97              0.0000000000
      1588       530  TIP3      OH2            45.4814600000       11.8129300000        6.5099700000  W3        98              0.0000000000
      1589       530  TIP3      H1             45.2404600000       12.7383700000        6.5515000000  W3        98              0.0000000000
      1590       530  TIP3      H2             44.7408200000       11.3540600000        6.9063600000  W3        98              0.0000000000
      1591       531  TIP3      OH2            45.9961200000       15.9622900000       12.8250800000  W3        99              0.0000000000
      1592       531  TIP3      H1             46.3585900000       16.8168500000       12.5915200000  W3        99              0.0000000000
      1593       531  TIP3      H2             46.5276400000       15.6704500000       13.5657100000  W3        99              0.0000000000
      1594       532  TIP3      OH2            44.1645400000       16.8346900000        6.0551900000  W3        100             0.0000000000
      1595       532  TIP3      H1             43.2145900000       16.9404300000        6.1065200000  W3        100             0.0000000000
      1596       532  TIP3      H2             44.5163500000       17.6554300000        6.3999400000  W3        100             0.0000000000
      1597       533  TIP3      OH2            49.5402000000       12.0613600000       12.5256400000  W3        101             0.0000000000
      1598       533  TIP3      H1             49.1143300000       11.8335300000       13.3520400000  W3        101             0.0000000000
      1599       533  TIP3      H2             50.1207800000       11.3225400000       12.3431700000  W3        101             0.0000000000
      1600       534  TIP3      OH2            51.7430900000       12.9904100000        1.5995400000  W3        102             0.0000000000
      1601       534  TIP3      H1             52.0964000000       12.6103900000        2.4038900000  W3        102             0.0000000000
      1602       534  TIP3      H2             50.7944400000       12.8968900000        1.6864700000  W3        102             0.0000000000
      1603       535  TIP3      OH2            52.1986200000       16.6133100000       14.9951200000  W3        103             0.0000000000
      1604       535  TIP3      H1             51.5969400000       16.0576000000       14.4997500000  W3        103             0.0000000000
      1605       535  TIP3      H2             52.4799900000       17.2802900000       14.3688600000  W3        103             0.0000000000
      1606       536  TIP3      OH2            56.2465300000       17.4696600000        1.8005600000  W3        104             0.0000000000
      1607       536  TIP3      H1             56.9903200000       18.0557100000        1.6607200000  W3        104             0.0000000000
      1608       536  TIP3      H2             55.5523400000       18.0382400000        2.1338000000  W3        104             0.0000000000
      1609       537  TIP3      OH2            40.3212100000        3.8460800000       14.4023800000  W3        105             0.0000000000
      1610       537  TIP3      H1             39.4284400000        4.1846200000       14.3347800000  W3        105             0.0000000000
      1611       537  TIP3      H2             40.2224900000        2.9906900000       14.8204600000  W3        105             0.0000000000
      1612       538  TIP3      OH2            52.6090200000       11.6626100000        3.8263300000  W3        106             0.0000000000
      1613       538  TIP3      H1             52.3317800000       10.9345400000        4.3824400000  W3        106             0.0000000000
      1614       538  TIP3      H2             53.5363200000       11.7818100000        4.0315900000  W3        106             0.0000000000
      1615       539  TIP3      OH2            39.9724100000       15.6505200000       12.8373200000  W3        107             0.0000000000
      1616       539  TIP3      H1             40.1894400000       14.7187600000       12.8062900000  W3        107             0.0000000000
      1617       539  TIP3      H2             40.2187600000       15.9250200000       13.7206000000  W3        107             0.0000000000
      1618       540  TIP3      OH2            45.8338700000       14.1020200000        0.0465400000  W3        108             0.0000000000
      1619       540  TIP3      H1             46.0728500000       13.3538300000       -0.5005700000  W3        108             0.0000000000
      1620       540  TIP3      H2             45.5650000000       13.7141900000        0.8793200000  W3        108             0.0000000000
      1621       541  TIP3      OH2            44.7709300000       13.6724000000        2.5028000000  W3        109             0.0000000000
      1622       541  TIP3      H1             44.9177300000       13.1523800000        3.2928900000  W3        109             0.0000000000
      1623       541  TIP3      H2             44.7681000000       14.5791600000        2.8093900000  W3        109             0.0000000000
      1624       542  TIP3      OH2            41.2240400000       10.9247300000        3.0133400000  W3        110             0.0000000000
      1625       542  TIP3      H1             40.5379700000       11.2769800000        3.5803100000  W3        110             0.0000000000
      1626       542  TIP3      H2             41.7468300000       11.6876900000        2.7667700000  W3        110             0.0000000000
      1627       543  TIP3      OH2            49.0555500000        3.5871100000       13.2922400000  W3        111             0.0000000000
      1628       543  TIP3      H1             49.7543400000        3.6609800000       13.9422100000  W3        111             0.0000000000
      1629       543  TIP3      H2             48.6746900000        2.7226100000       13.4465300000  W3        111             0.0000000000
      1630       544  TIP3      OH2            49.8400400000        3.2392800000        4.3894700000  W3        112             0.0000000000
      1631       544  TIP3      H1             50.0598700000        3.7108200000        3.5860100000  W3        112             0.0000000000
      1632       544  TIP3      H2             50.3984400000        3.6335400000        5.0595300000  W3        112             0.0000000000
      1633       545  TIP3      OH2            47.5086500000       15.3697600000        3.2522200000  W3        113             0.0000000000
      1634       545  TIP3      H1             46.6922600000       15.8667300000        3.3046500000  W3        113             0.0000000000
      1635       545  TIP3      H2             48.0382800000       15.8451100000        2.6121000000  W3        113             0.0000000000
      1636       546  TIP3      OH2            47.0400300000        4.9671600000        5.2243100000  W3        114             0.0000000000
      1637       546  TIP3      H1             47.8522900000        5.4714800000        5.2704800000  W3        114             0.0000000000
      1638       546  TIP3      H2             46.7953300000        4.8221300000        6.1382700000  W3        114             0.0000000000
      1639       547  TIP3      OH2            47.5756700000        5.9534300000       14.4089700000  W3        115             0.0000000000
      1640       547  TIP3      H1             47.6947000000        6.5269700000       15.1660100000  W3        115             0.0000000000
      1641       547  TIP3      H2             48.2311300000        5.2653700000       14.5237500000  W3        115             0.0000000000
      1642       548  TIP3      OH2            47.9237000000        2.0484600000        6.1624200000  W3        116             0.0000000000
      1643       548  TIP3      H1             47.5770500000        2.6655200000        6.8068500000  W3        116             0.0000000000
      1644       548  TIP3      H2             48.5823900000        2.5490300000        5.6809700000  W3        116             0.0000000000
      1645       549  TIP3      OH2            44.8469600000       16.4134800000        3.2339100000  W3        117             0.0000000000
      1646       549  TIP3      H1             45.0078300000       17.2132300000        2.7331700000  W3        117             0.0000000000
      1647       549  TIP3      H2             44.6497400000       16.7200800000        4.1189700000  W3        117             0.0000000000
      1648       550  TIP3      OH2            43.5814000000        3.1114000000        2.8496700000  W3        118             0.0000000000
      1649       550  TIP3      H1             43.4978800000        3.9997100000        3.1963100000  W3        118             0.0000000000
      1650       550  TIP3      H2             44.4714300000        2.8460700000        3.0813500000  W3        118             0.0000000000
      1651       551  TIP3      OH2            53.7802500000        3.8604600000       15.2439400000  W3        119             0.0000000000
      1652       551  TIP3      H1             52.8638300000        4.1226300000       15.1563100000  W3        119             0.0000000000
      1653       551  TIP3      H2             54.1157500000        3.8573600000       14.3474700000  W3        119             0.0000000000
      1654       552  TIP3      OH2            52.3823500000        7.6105600000        9.3396700000  W3        120             0.0000000000
      1655       552  TIP3      H1             51.5847900000        7.1955800000        9.0111700000  W3        120             0.0000000000
      1656       552  TIP3      H2             52.8274600000        6.9199300000        9.8307200000  W3        120             0.0000000000
      1657       553  TIP3      OH2            41.8399300000       13.5386200000        1.9101200000  W3        121             0.0000000000
      1658       553  TIP3      H1             42.4320800000       14.2381000000        2.1863600000  W3        121             0.0000000000
      1659       553  TIP3      H2             42.2992300000       13.1055700000        1.1905800000  W3        121             0.0000000000
      1660       554  TIP3      OH2            40.1558500000        6.2029200000        1.0260600000  W3        122             0.0000000000
      1661       554  TIP3      H1             40.1111100000        7.1422300000        1.2047600000  W3        122             0.0000000000
      1662       554  TIP3      H2             39.2681700000        5.9674100000        0.7562700000  W3        122             0.0000000000
      1663       555  TIP3      OH2            53.4688100000       16.8668100000       10.9620200000  W3        123             0.0000000000
      1664       555  TIP3      H1             53.3132400000       17.5452500000       10.3049500000  W3        123             0.0000000000
      1665       555  TIP3      H2             54.4014500000       16.9387400000       11.1650800000  W3        123             0.0000000000
      1666       556  TIP3      OH2            40.9640500000        0.9845800000        9.6991600000  W3        124             0.0000000000
      1667       556  TIP3      H1             40.7350300000        1.0438300000        8.7716600000  W3        124             0.0000000000
      1668       556  TIP3      H2             40.5213900000        0.1931300000       10.0055700000  W3        124             0.0000000000
      1669       557  TIP3      OH2            39.8943800000       14.9252900000        5.8597400000  W3        125             0.0000000000
      1670       557  TIP3      H1             39.0622400000       15.3975600000        5.8868800000  W3        125             0.0000000000
      1671       557  TIP3      H2             40.4402100000       15.4350500000        5.2610500000  W3        125             0.0000000000
      1672       558  TIP3      OH2            39.1827500000       17.5376600000       17.1895400000  W3        126             0.0000000000
      1673       558  TIP3      H1             39.7229700000       17.3210600000       17.9494600000  W3        126             0.0000000000
      1674       558  TIP3      H2             38.7015500000       16.7322600000       16.9997900000  W3        126             0.0000000000
      1675       559  TIP3      OH2            43.7800900000       16.4571000000       18.8099600000  W3        127             0.0000000000
      1676       559  TIP3      H1             44.5478100000       15.9981800000       19.1508800000  W3        127             0.0000000000
      1677       559  TIP3      H2             43.7587100000       16.2310800000       17.8800800000  W3        127             0.0000000000
      1678       560  TIP3      OH2            47.8720500000       15.9651600000        0.1851400000  W3        128             0.0000000000
      1679       560  TIP3      H1             47.2281500000       15.3340200000        0.5065100000  W3        128             0.0000000000
      1680       560  TIP3      H2             48.6338800000       15.4339600000       -0.0465100000  W3        128             0.0000000000
      1681       561  TIP3      OH2            50.3569600000       14.8372100000       17.5391100000  W3        129             0.0000000000
      1682       561  TIP3      H1             50.0059100000       13.9805100000       17.7821500000  W3        129             0.0000000000
      1683       561  TIP3      H2             51.0832800000       14.9798800000       18.1460100000  W3        129             0.0000000000
      1684       562  TIP3      OH2            52.4763400000       15.7821500000        0.4189400000  W3        130             0.0000000000
      1685       562  TIP3      H1             52.7593800000       14.9876700000        0.8716300000  W3        130             0.0000000000
      1686       562  TIP3      H2             53.2161300000       16.0152500000       -0.1419500000  W3        130             0.0000000000
      1687       563  TIP3      OH2            39.0897000000       11.3480700000       18.1439700000  W3        131             0.0000000000
      1688       563  TIP3      H1             39.2337500000       10.4461400000       17.8576400000  W3        131             0.0000000000
      1689       563  TIP3      H2             38.3174400000       11.6342800000       17.6562000000  W3        131             0.0000000000
      1690       564  TIP3      OH2            43.4310700000       11.6916400000        0.2764300000  W3        132             0.0000000000
      1691       564  TIP3      H1             43.4954800000       10.8976000000        0.8070700000  W3        132             0.0000000000
      1692       564  TIP3      H2             44.0839900000       11.5729200000       -0.4133700000  W3        132             0.0000000000
      1693       565  TIP3      OH2            45.7453100000       11.3178800000       17.5766100000  W3        133             0.0000000000
      1694       565  TIP3      H1             45.4166900000       11.5886900000       16.7193500000  W3        133             0.0000000000
      1695       565  TIP3      H2             45.8971300000       10.3768600000       17.4891100000  W3        133             0.0000000000
      1696       566  TIP3      OH2            48.7834100000       12.7388100000        0.0122300000  W3        134             0.0000000000
      1697       566  TIP3      H1             48.5148200000       12.9190200000        0.9131200000  W3        134             0.0000000000
      1698       566  TIP3      H2             48.5769700000       11.8134300000       -0.1191900000  W3        134             0.0000000000
      1699       567  TIP3      OH2            51.4798300000       11.2336100000       14.9598400000  W3        135             0.0000000000
      1700       567  TIP3      H1             52.2253100000       11.8219800000       14.8402400000  W3        135             0.0000000000
      1701       567  TIP3      H2             50.7225100000       11.8155800000       15.0231500000  W3        135             0.0000000000
      1702       568  TIP3      OH2            39.9223500000        8.5484000000       17.5639000000  W3        136             0.0000000000
      1703       568  TIP3      H1             40.3304700000        7.6910600000       17.4429600000  W3        136             0.0000000000
      1704       568  TIP3      H2             39.6621100000        8.5625300000       18.4849300000  W3        136             0.0000000000
      1705       569  TIP3      OH2            44.5804500000        9.6642600000        2.5822300000  W3        137             0.0000000000
      1706       569  TIP3      H1             44.1206500000        9.1800900000        3.2680800000  W3        137             0.0000000000
      1707       569  TIP3      H2             44.8353200000        8.9958000000        1.9462800000  W3        137             0.0000000000
      1708       570  TIP3      OH2            43.8693800000        7.5569700000       14.9381900000  W3        138             0.0000000000
      1709       570  TIP3      H1             43.2509900000        8.2316300000       15.2186600000  W3        138             0.0000000000
      1710       570  TIP3      H2             44.2135000000        7.8783600000       14.1048100000  W3        138             0.0000000000
      1711       571  TIP3      OH2            45.6514900000        7.9074400000        0.8445500000  W3        139             0.0000000000
      1712       571  TIP3      H1             45.4709900000        7.7525600000       -0.0826200000  W3        139             0.0000000000
      1713       571  TIP3      H2             46.6015400000        8.0153100000        0.8893400000  W3        139             0.0000000000
      1714       572  TIP3      OH2            48.8892000000       10.0285000000       18.2156700000  W3        140             0.0000000000
      1715       572  TIP3      H1             49.8423200000       10.1124100000       18.1882700000  W3        140             0.0000000000
      1716       572  TIP3      H2             48.7286600000        9.3166800000       18.8351600000  W3        140             0.0000000000
      1717       573  TIP3      OH2            55.0413200000       10.2618600000        0.2903600000  W3        141             0.0000000000
      1718       573  TIP3      H1             54.7678000000        9.8374100000       -0.5228100000  W3        141             0.0000000000
      1719       573  TIP3      H2             55.0807300000       11.1933100000        0.0734000000  W3        141             0.0000000000
      1720       574  TIP3      OH2            44.2087500000        4.9120500000       16.0205000000  W3        142             0.0000000000
      1721       574  TIP3      H1             44.3588400000        4.1831800000       15.4184700000  W3        142             0.0000000000
      1722       574  TIP3      H2             44.2109900000        5.6892200000       15.4617200000  W3        142             0.0000000000
      1723       575  TIP3      OH2            44.6213200000        3.2816300000       13.5132400000  W3        143             0.0000000000
      1724       575  TIP3      H1             45.1570700000        3.7333000000       12.8611700000  W3        143             0.0000000000
      1725       575  TIP3      H2             43.7692800000        3.1736100000       13.0906500000  W3        143             0.0000000000
      1726       576  TIP3      OH2            46.2031600000        8.7212500000       13.7527600000  W3        144             0.0000000000
      1727       576  TIP3      H1             46.9536400000        8.5650000000       13.1795400000  W3        144             0.0000000000
      1728       576  TIP3      H2             45.8639900000        9.5729100000       13.4773100000  W3        144             0.0000000000
      1729       577  TIP3      OH2            50.6187800000        6.5364300000       18.7812900000  W3        145             0.0000000000
      1730       577  TIP3      H1             50.8109100000        5.6053700000       18.6697400000  W3        145             0.0000000000
      1731       577  TIP3      H2             51.4764100000        6.9613800000       18.7708300000  W3        145             0.0000000000
      1732       578  TIP3      OH2            51.9355000000        9.3249500000       16.8585600000  W3        146             0.0000000000
      1733       578  TIP3      H1             51.6540000000       10.0344100000       16.2809400000  W3        146             0.0000000000
      1734       578  TIP3      H2             52.8779300000        9.2522500000       16.7076800000  W3        146             0.0000000000
      1735       579  TIP3      OH2            42.6873800000        6.1104000000       17.9320600000  W3        147             0.0000000000
      1736       579  TIP3      H1             41.9202800000        5.5778800000       17.7218200000  W3        147             0.0000000000
      1737       579  TIP3      H2             43.3662800000        5.8004400000       17.3326900000  W3        147             0.0000000000
      1738       580  TIP3      OH2            45.4268700000        0.7382000000       13.9446000000  W3        148             0.0000000000
      1739       580  TIP3      H1             45.3288300000        1.6845200000       13.8392200000  W3        148             0.0000000000
      1740       580  TIP3      H2             44.6844900000        0.3655800000       13.4689500000  W3        148             0.0000000000
      1741       581  TIP3      OH2            46.6909200000        5.0597400000       17.5084400000  W3        149             0.0000000000
      1742       581  TIP3      H1             46.4554600000        4.8404100000       18.4099300000  W3        149             0.0000000000
      1743       581  TIP3      H2             45.9076100000        4.8528600000       16.9986900000  W3        149             0.0000000000
      1744       582  TIP3      OH2            49.4065800000        4.1870900000       16.5837900000  W3        150             0.0000000000
      1745       582  TIP3      H1             48.4591200000        4.2190600000       16.7161200000  W3        150             0.0000000000
      1746       582  TIP3      H2             49.7192500000        3.5618000000       17.2376100000  W3        150             0.0000000000
      1747       583  TIP3      OH2            51.0407300000        2.8212000000       18.5889800000  W3        151             0.0000000000
      1748       583  TIP3      H1             50.9439100000        1.8689300000       18.5831700000  W3        151             0.0000000000
      1749       583  TIP3      H2             50.7190400000        3.0898800000       19.4495300000  W3        151             0.0000000000
      1750       584  TIP3      OH2            40.8676600000        4.0307800000       17.6365300000  W3        152             0.0000000000
      1751       584  TIP3      H1             41.0794000000        3.3243900000       17.0262800000  W3        152             0.0000000000
      1752       584  TIP3      H2             40.7564100000        3.5933800000       18.4806500000  W3        152             0.0000000000
      1753       585  TIP3      OH2            45.6486800000        0.0319400000       16.6158800000  W3        153             0.0000000000
      1754       585  TIP3      H1             46.3605200000       -0.6078400000       16.6017900000  W3        153             0.0000000000
      1755       585  TIP3      H2             45.5477200000        0.2987700000       15.7021900000  W3        153             0.0000000000
      1756       586  TIP3      OH2            46.0024300000        1.7147800000       18.6695100000  W3        154             0.0000000000
      1757       586  TIP3      H1             45.8706500000        1.2391600000       17.8493600000  W3        154             0.0000000000
      1758       586  TIP3      H2             45.4031700000        2.4591400000       18.6142200000  W3        154             0.0000000000
      1759       587  TIP3      OH2            45.5486600000       18.5978100000        1.8459100000  W3        155             0.0000000000
      1760       587  TIP3      H1             46.4817300000       18.7556800000        1.9897500000  W3        155             0.0000000000
      1761       587  TIP3      H2             45.2845400000       19.2731100000        1.2210600000  W3        155             0.0000000000
      1762       588  TIP3      OH2            39.1171500000       13.2341900000        1.3287200000  W3        156             0.0000000000
      1763       588  TIP3      H1             40.0310700000       13.3130800000        1.6021100000  W3        156             0.0000000000
      1764       588  TIP3      H2             39.1244600000       12.5471500000        0.6622800000  W3        156             0.0000000000
      1765       589  TIP3      OH2            37.7662100000       18.6270400000        6.4061100000  W3        157             0.0000000000
      1766       589  TIP3      H1             37.1189200000       18.1652100000        5.8732300000  W3        157             0.0000000000
      1767       589  TIP3      H2             38.1206700000       17.9553700000        6.9887300000  W3        157             0.0000000000
      1768       590  TIP3      OH2            38.6361300000       16.7077400000        8.2107300000  W3        158             0.0000000000
      1769       590  TIP3      H1             38.3018100000       15.8274700000        8.3827500000  W3        158             0.0000000000
      1770       590  TIP3      H2             38.8583700000       17.0532400000        9.0752900000  W3        158             0.0000000000
      1771       591  TIP3      OH2            56.1846100000       17.5173800000       11.1912100000  W3        159             0.0000000000
      1772       591  TIP3      H1             56.1632800000       17.7022200000       12.1301500000  W3        159             0.0000000000
      1773       591  TIP3      H2             56.8752300000       18.0857800000       10.8503500000  W3        159             0.0000000000
      1774       592  TIP3      OH2            55.7479000000       17.0844900000       14.1131200000  W3        160             0.0000000000
      1775       592  TIP3      H1             55.2607700000       16.3489000000       13.7418600000  W3        160             0.0000000000
      1776       592  TIP3      H2             56.2971700000       16.6908800000       14.7910600000  W3        160             0.0000000000
      1777       593  TIP3      OH2            54.1986300000       12.8743000000       18.7511500000  W3        161             0.0000000000
      1778       593  TIP3      H1             53.3327400000       12.7692700000       19.1453800000  W3        161             0.0000000000
      1779       593  TIP3      H2             54.5752200000       13.6326300000       19.1976200000  W3        161             0.0000000000
      1780       594  TIP3      OH2            55.4996000000       11.1306700000        4.2654000000  W3        162             0.0000000000
      1781       594  TIP3      H1             56.3497400000       11.5517600000        4.3925600000  W3        162             0.0000000000
      1782       594  TIP3      H2             55.5051100000       10.3906800000        4.8725400000  W3        162             0.0000000000
      1783       595  TIP3      OH2            55.8941600000        9.1844100000        6.0889700000  W3        163             0.0000000000
      1784       595  TIP3      H1             55.1676200000        8.7046700000        6.4867300000  W3        163             0.0000000000
      1785       595  TIP3      H2             56.4754900000        9.3898800000        6.8211300000  W3        163             0.0000000000
      1786       596  TIP3      OH2            55.6532800000       11.9691600000       11.0367300000  W3        164             0.0000000000
      1787       596  TIP3      H1             56.4867000000       11.5911600000       10.7560900000  W3        164             0.0000000000
      1788       596  TIP3      H2             55.7653100000       12.9122800000       10.9176400000  W3        164             0.0000000000
      1789       597  TIP3      OH2            54.1395100000       14.8469100000       13.3435700000  W3        165             0.0000000000
      1790       597  TIP3      H1             53.4920400000       15.1720600000       13.9690900000  W3        165             0.0000000000
      1791       597  TIP3      H2             53.6219100000       14.4066800000       12.6694000000  W3        165             0.0000000000
      1792       598  TIP3      OH2            56.1624700000        9.0852600000        2.4801000000  W3        166             0.0000000000
      1793       598  TIP3      H1             55.6405800000        9.4416700000        1.7611900000  W3        166             0.0000000000
      1794       598  TIP3      H2             56.1293900000        9.7600400000        3.1581900000  W3        166             0.0000000000
      1795       599  TIP3      OH2            54.5113700000        6.3248200000        1.0308100000  W3        167             0.0000000000
      1796       599  TIP3      H1             54.6078100000        6.9915200000        0.3507800000  W3        167             0.0000000000
      1797       599  TIP3      H2             54.3713300000        5.5094500000        0.5493600000  W3        167             0.0000000000
      1798       600  TIP3      OH2            53.6808400000        7.7050600000        6.6518400000  W3        168             0.0000000000
      1799       600  TIP3      H1             53.5307200000        6.7599200000        6.6316200000  W3        168             0.0000000000
      1800       600  TIP3      H2             53.3272900000        7.9862000000        7.4957500000  W3        168             0.0000000000
      1801       601  TIP3      OH2            38.7160800000        9.7832800000       10.6622200000  W3        169             0.0000000000
      1802       601  TIP3      H1             38.9003700000        9.7014500000        9.7265100000  W3        169             0.0000000000
      1803       601  TIP3      H2             39.5653700000        9.6589800000       11.0858600000  W3        169             0.0000000000
      1804       602  TIP3      OH2            54.5371300000        9.6753900000       16.2906700000  W3        170             0.0000000000
      1805       602  TIP3      H1             55.1198600000        8.9406200000       16.4823900000  W3        170             0.0000000000
      1806       602  TIP3      H2             55.1010600000       10.4474200000       16.3372500000  W3        170             0.0000000000
      1807       603  TIP3      OH2            56.0338400000        7.5779700000       16.9752100000  W3        171             0.0000000000
      1808       603  TIP3      H1             55.1705100000        7.1991800000       16.8096800000  W3        171             0.0000000000
      1809       603  TIP3      H2             56.6382100000        6.8394500000       16.9007900000  W3        171             0.0000000000
      1810       604  TIP3      OH2            53.7587500000        3.7328000000        0.1483600000  W3        172             0.0000000000
      1811       604  TIP3      H1             54.3693300000        3.3614800000        0.7851800000  W3        172             0.0000000000
      1812       604  TIP3      H2             52.9219000000        3.3114900000        0.3443600000  W3        172             0.0000000000
      1813       605  TIP3      OH2            53.3913200000        5.2876400000        5.1143500000  W3        173             0.0000000000
      1814       605  TIP3      H1             53.6710300000        4.3806800000        5.2385200000  W3        173             0.0000000000
      1815       605  TIP3      H2             54.1504900000        5.7217900000        4.7252700000  W3        173             0.0000000000
      1816       606  TIP3      OH2            54.0031500000        5.8693800000       10.5502400000  W3        174             0.0000000000
      1817       606  TIP3      H1             54.9359500000        6.0813700000       10.5158400000  W3        174             0.0000000000
      1818       606  TIP3      H2             53.7679000000        5.9705900000       11.4725400000  W3        174             0.0000000000
      1819       607  TIP3      OH2            54.0323400000        6.6059100000       13.3261800000  W3        175             0.0000000000
      1820       607  TIP3      H1             53.1894700000        6.8739500000       13.6921600000  W3        175             0.0000000000
      1821       607  TIP3      H2             54.4747700000        7.4281000000       13.1152900000  W3        175             0.0000000000
      1822       608  TIP3      OH2            38.3135600000        5.0537800000       16.8031000000  W3        176             0.0000000000
      1823       608  TIP3      H1             39.2330500000        4.9316100000       17.0394100000  W3        176             0.0000000000
      1824       608  TIP3      H2             37.8640100000        4.3037500000       17.1924500000  W3        176             0.0000000000
      1825       609  TIP3      OH2            56.3155000000        0.5859300000       18.6796800000  W3        177             0.0000000000
      1826       609  TIP3      H1             56.6652000000       -0.0677200000       18.0741500000  W3        177             0.0000000000
      1827       609  TIP3      H2             56.4624500000        1.4233400000       18.2399400000  W3        177             0.0000000000
      1828       610  TIP3      OH2            54.0048000000        2.5505700000        5.1625500000  W3        178             0.0000000000
      1829       610  TIP3      H1             54.1873000000        2.1017200000        5.9880500000  W3        178             0.0000000000
      1830       610  TIP3      H2             53.4050900000        1.9660100000        4.6990100000  W3        178             0.0000000000
      1831       611  TIP3      OH2            39.5348100000        3.3659400000        9.6943900000  W3        179             0.0000000000
      1832       611  TIP3      H1             39.9799700000        2.5741900000        9.9963600000  W3        179             0.0000000000
      1833       611  TIP3      H2             40.0011100000        4.0824600000       10.1249500000  W3        179             0.0000000000
      1834       612  TIP3      OH2            37.8388400000        6.3652400000       10.7634100000  W3        180             0.0000000000
      1835       612  TIP3      H1             38.3308200000        6.1442900000        9.9726100000  W3        180             0.0000000000
      1836       612  TIP3      H2             38.2009300000        7.2055800000       11.0443600000  W3        180             0.0000000000
      1837       613  TIP3      OH2            55.8352200000        2.6953900000       17.0288100000  W3        181             0.0000000000
      1838       613  TIP3      H1             54.9177900000        2.9661000000       16.9931600000  W3        181             0.0000000000
      1839       613  TIP3      H2             55.9581600000        2.1602300000       16.2447800000  W3        181             0.0000000000
      1840       614  TIP3      OH2            55.8714200000        2.6183800000        1.6905800000  W3        182             0.0000000000
      1841       614  TIP3      H1             56.2836800000        1.8969500000        1.2153800000  W3        182             0.0000000000
      1842       614  TIP3      H2             56.5530700000        3.2878400000        1.7490100000  W3        182             0.0000000000
      1843       615  TIP3      OH2            38.1524900000        2.6231500000        4.8176500000  W3        183             0.0000000000
      1844       615  TIP3      H1             37.2273300000        2.8318100000        4.6882000000  W3        183             0.0000000000
      1845       615  TIP3      H2             38.6064800000        3.1072300000        4.1278800000  W3        183             0.0000000000
      1846       616  TIP3      OH2            52.9232100000       17.6073200000        6.7633900000  W3        184             0.0000000000
      1847       616  TIP3      H1             53.5755000000       17.2595300000        6.1553000000  W3        184             0.0000000000
      1848       616  TIP3      H2             53.4335900000       18.0956400000        7.4093600000  W3        184             0.0000000000
      1849       617  TIP3      OH2            38.1160300000        1.3610500000       13.1619000000  W3        185             0.0000000000
      1850       617  TIP3      H1             37.4510800000        1.1150800000       13.8049900000  W3        185             0.0000000000
      1851       617  TIP3      H2             37.6731600000        1.9830900000       12.5847000000  W3        185             0.0000000000
      1852       618  TIP3      OH2            40.3079600000       14.5364600000       17.3064800000  W3        186             0.0000000000
      1853       618  TIP3      H1             39.4872100000       14.7111100000       16.8459500000  W3        186             0.0000000000
      1854       618  TIP3      H2             40.0557400000       14.4629300000       18.2269200000  W3        186             0.0000000000
      1855       619  TIP3      OH2            43.2622500000       15.5105800000       13.5648800000  W3        187             0.0000000000
      1856       619  TIP3      H1             42.8373600000       16.3204300000       13.2823400000  W3        187             0.0000000000
      1857       619  TIP3      H2             44.1665300000       15.5959900000       13.2628600000  W3        187             0.0000000000
      1858       620  TIP3      OH2            47.5733900000       16.9095800000       16.5242500000  W3        188             0.0000000000
      1859       620  TIP3      H1             47.7581400000       16.5761900000       17.4022800000  W3        188             0.0000000000
      1860       620  TIP3      H2             48.4198400000       17.2194400000       16.2021700000  W3        188             0.0000000000
      1861       621  TIP3      OH2            49.9184300000       18.1954700000       15.7683900000  W3        189             0.0000000000
      1862       621  TIP3      H1             50.5953200000       17.5627000000       15.5283100000  W3        189             0.0000000000
      1863       621  TIP3      H2             50.2403100000       18.5965200000       16.5757200000  W3        189             0.0000000000
      1864       622  TIP3      OH2            54.8358100000        0.7850200000       14.8478900000  W3        190             0.0000000000
      1865       622  TIP3      H1             54.0231600000        1.1100500000       14.4603600000  W3        190             0.0000000000
      1866       622  TIP3      H2             55.0686600000        0.0248700000       14.3148000000  W3        190             0.0000000000
      1867       623  TIP3      OH2            40.6639200000       18.7669700000       13.6124100000  W3        191             0.0000000000
      1868       623  TIP3      H1             39.9435600000       19.2070700000       13.1611800000  W3        191             0.0000000000
      1869       623  TIP3      H2             40.2983200000       18.5164400000       14.4608100000  W3        191             0.0000000000
      1870       624  TIP3      OH2            43.1311800000       18.3673600000       12.6421300000  W3        192             0.0000000000
      1871       624  TIP3      H1             42.2664000000       18.4392100000       13.0461400000  W3        192             0.0000000000
      1872       624  TIP3      H2             43.0760800000       18.9140900000       11.8583800000  W3        192             0.0000000000
      1873       625  TIP3      OH2            47.8417400000       18.2552500000       11.8177300000  W3        193             0.0000000000
      1874       625  TIP3      H1             47.3851400000       18.7842200000       11.1635700000  W3        193             0.0000000000
      1875       625  TIP3      H2             48.0045400000       18.8583900000       12.5429600000  W3        193             0.0000000000
      1876       626  TIP3      OH2            50.1693700000       17.1332100000       12.7627600000  W3        194             0.0000000000
      1877       626  TIP3      H1             49.2647400000       17.2982300000       12.4969700000  W3        194             0.0000000000
      1878       626  TIP3      H2             50.5982300000       17.9864300000       12.6971000000  W3        194             0.0000000000
      1879       627  TIP3      OH2            52.7735600000       18.7031200000       13.0575400000  W3        195             0.0000000000
      1880       627  TIP3      H1             52.5917600000       19.6190100000       12.8470300000  W3        195             0.0000000000
      1881       627  TIP3      H2             52.9503400000       18.2928300000       12.2110000000  W3        195             0.0000000000
      1882       628  TIP3      OH2            40.0787300000       17.3902200000       10.5225900000  W3        196             0.0000000000
      1883       628  TIP3      H1             40.0603300000       16.9647300000       11.3798200000  W3        196             0.0000000000
      1884       628  TIP3      H2             40.8835200000       17.0717200000       10.1138100000  W3        196             0.0000000000
      1885       629  TIP3      OH2            42.2200400000       16.1000900000        9.1775800000  W3        197             0.0000000000
      1886       629  TIP3      H1             42.0011100000       15.1838300000        9.3471800000  W3        197             0.0000000000
      1887       629  TIP3      H2             43.0442600000       16.2401300000        9.6437200000  W3        197             0.0000000000
      1888       630  TIP3      OH2            44.7572900000       16.5700200000       10.0263800000  W3        198             0.0000000000
      1889       630  TIP3      H1             44.9698600000       15.6819200000        9.7394700000  W3        198             0.0000000000
      1890       630  TIP3      H2             44.8218000000       16.5357900000       10.9807800000  W3        198             0.0000000000
      1891       631  TIP3      OH2            48.2656600000        2.2340800000        9.1707100000  W3        199             0.0000000000
      1892       631  TIP3      H1             47.5913400000        1.6046400000        9.4262900000  W3        199             0.0000000000
      1893       631  TIP3      H2             48.8295800000        1.7499700000        8.5675000000  W3        199             0.0000000000
      1894       632  TIP3      OH2            53.4083800000        0.3414800000        9.2834200000  W3        200             0.0000000000
      1895       632  TIP3      H1             54.0121400000        0.8890200000        8.7815200000  W3        200             0.0000000000
      1896       632  TIP3      H2             52.5385800000        0.6605200000        9.0428300000  W3        200             0.0000000000
      1897       633  TIP3      OH2            55.1354200000        1.4803500000        7.6165100000  W3        201             0.0000000000
      1898       633  TIP3      H1             55.7471700000        0.9659200000        7.0898700000  W3        201             0.0000000000
      1899       633  TIP3      H2             55.5177600000        2.3575600000        7.6399500000  W3        201             0.0000000000
      1900       634  TIP3      OH2            40.5924100000        0.8681100000        6.9927000000  W3        202             0.0000000000
      1901       634  TIP3      H1             39.8153900000        0.6336000000        6.4852900000  W3        202             0.0000000000
      1902       634  TIP3      H2             41.1227700000        0.0713200000        7.0015000000  W3        202             0.0000000000
      1903       635  TIP3      OH2            39.4287500000        0.6659200000        2.7963100000  W3        203             0.0000000000
      1904       635  TIP3      H1             39.8678200000        1.2769700000        2.2046600000  W3        203             0.0000000000
      1905       635  TIP3      H2             38.7949900000        1.2043300000        3.2703100000  W3        203             0.0000000000
      1906       636  TIP3      OH2            45.1716700000        0.7948200000        6.8060100000  W3        204             0.0000000000
      1907       636  TIP3      H1             46.0460100000        1.1832500000        6.7764400000  W3        204             0.0000000000
      1908       636  TIP3      H2             45.0357500000        0.5796000000        7.7287300000  W3        204             0.0000000000
      1909       637  TIP3      OH2            50.7285100000        0.8248000000        8.4551800000  W3        205             0.0000000000
      1910       637  TIP3      H1             50.8046700000        0.9199600000        7.5057800000  W3        205             0.0000000000
      1911       637  TIP3      H2             50.4534300000       -0.0829100000        8.5840900000  W3        205             0.0000000000
      1912       638  TIP3      OH2            52.0817700000        0.8505800000        4.1476800000  W3        206             0.0000000000
      1913       638  TIP3      H1             51.3788800000        1.4655000000        3.9378200000  W3        206             0.0000000000
      1914       638  TIP3      H2             51.6369100000        0.0132500000        4.2787700000  W3        206             0.0000000000
      1915       639  TIP3      OH2            39.3297000000       16.6141400000        3.6938200000  W3        207             0.0000000000
      1916       639  TIP3      H1             38.6446900000       16.5760300000        3.0263300000  W3        207             0.0000000000
      1917       639  TIP3      H2             39.3334200000       17.5269000000        3.9820300000  W3        207             0.0000000000
      1918       640  TIP3      OH2            41.2896600000        2.5820700000        1.2387200000  W3        208             0.0000000000
      1919       640  TIP3      H1             41.7810000000        1.9523100000        0.7112700000  W3        208             0.0000000000
      1920       640  TIP3      H2             41.9132900000        2.8780100000        1.9018400000  W3        208             0.0000000000
      1921       641  TIP3      OH2            46.3156700000        2.8752200000        3.6957700000  W3        209             0.0000000000
      1922       641  TIP3      H1             46.4938000000        2.2285400000        4.3786300000  W3        209             0.0000000000
      1923       641  TIP3      H2             46.2622900000        3.7089900000        4.1628800000  W3        209             0.0000000000
      1924       642  TIP3      OH2            48.1940500000       17.8236300000        2.0914400000  W3        210             0.0000000000
      1925       642  TIP3      H1             49.0600700000       18.1903700000        1.9132600000  W3        210             0.0000000000
      1926       642  TIP3      H2             47.9473300000       17.3844300000        1.2775200000  W3        210             0.0000000000
      1927       643  TIP3      OH2            54.9030100000       17.3866600000        4.7705500000  W3        211             0.0000000000
      1928       643  TIP3      H1             54.7087200000       16.6388700000        4.2055100000  W3        211             0.0000000000
      1929       643  TIP3      H2             54.8640200000       18.1446700000        4.1873400000  W3        211             0.0000000000
      1930       644  TIP3      OH2            40.5502100000        1.3823000000       16.5103200000  W3        212             0.0000000000
      1931       644  TIP3      H1             40.1840300000        0.6165600000       16.9527900000  W3        212             0.0000000000
      1932       644  TIP3      H2             41.4630600000        1.4113200000       16.7968300000  W3        212             0.0000000000
      1933       645  TIP3      OH2            42.5232900000        0.7327400000       18.0460300000  W3        213             0.0000000000
      1934       645  TIP3      H1             43.4216500000        0.4587600000       17.8613700000  W3        213             0.0000000000
      1935       645  TIP3      H2             42.1366000000       -0.0096600000       18.5102900000  W3        213             0.0000000000
      1936       646  TIP3      OH2            41.1478200000       17.5342200000        0.7190300000  W3        214             0.0000000000
      1937       646  TIP3      H1             40.8802800000       17.8205100000        1.5923400000  W3        214             0.0000000000
      1938       646  TIP3      H2             41.9190800000       16.9881400000        0.8712800000  W3        214             0.0000000000
      1939       647  TIP3      OH2            50.9445200000        0.0652700000       18.2283100000  W3        215             0.0000000000
      1940       647  TIP3      H1             51.0212400000       -0.3606600000       19.0820800000  W3        215             0.0000000000
      1941       647  TIP3      H2             51.8381800000        0.0787400000       17.8856600000  W3        215             0.0000000000
      1942       648  TIP3      OH2            54.1206300000       16.1379000000       16.9207300000  W3        216             0.0000000000
      1943       648  TIP3      H1             53.3388200000       15.9517000000       16.4007900000  W3        216             0.0000000000
      1944       648  TIP3      H2             54.0486200000       17.0673300000       17.1379800000  W3        216             0.0000000000
      1945       649  TIP3      OH2            68.5266700000       10.0243400000        6.9514500000  W4        1               0.0000000000
      1946       649  TIP3      H1             68.6157800000       10.9681600000        6.8191600000  W4        1               0.0000000000
      1947       649  TIP3      H2             67.8884300000        9.7489800000        6.2933900000  W4        1               0.0000000000
      1948       650  TIP3      OH2            67.4598000000        9.2794100000       10.3702700000  W4        2               0.0000000000
      1949       650  TIP3      H1             67.4215500000        8.6330400000       11.0752300000  W4        2               0.0000000000
      1950       650  TIP3      H2             67.1374500000        8.8128500000        9.5991400000  W4        2               0.0000000000
      1951       651  TIP3      OH2            59.8283000000        8.8936200000       11.9632600000  W4        3               0.0000000000
      1952       651  TIP3      H1             59.8695100000        8.2679500000       12.6865000000  W4        3               0.0000000000
      1953       651  TIP3      H2             60.5310700000        9.5174800000       12.1453000000  W4        3               0.0000000000
      1954       652  TIP3      OH2            71.1658200000       12.2184500000        8.6717800000  W4        4               0.0000000000
      1955       652  TIP3      H1             70.7250900000       11.4980500000        9.1223400000  W4        4               0.0000000000
      1956       652  TIP3      H2             71.1527900000       12.9391700000        9.3015500000  W4        4               0.0000000000
      1957       653  TIP3      OH2            60.7516100000       13.3435100000       10.4981700000  W4        5               0.0000000000
      1958       653  TIP3      H1             60.3821300000       12.5415600000       10.1286000000  W4        5               0.0000000000
      1959       653  TIP3      H2             61.6927200000       13.1750000000       10.5445100000  W4        5               0.0000000000
      1960       654  TIP3      OH2            57.3616600000        7.0037700000        5.8910500000  W4        6               0.0000000000
      1961       654  TIP3      H1             56.9140000000        7.8496400000        5.8727000000  W4        6               0.0000000000
      1962       654  TIP3      H2             56.8007800000        6.4241900000        5.3755600000  W4        6               0.0000000000
      1963       655  TIP3      OH2            58.0722700000        9.1657300000        8.0168500000  W4        7               0.0000000000
      1964       655  TIP3      H1             58.2856200000        8.3958900000        8.5441500000  W4        7               0.0000000000
      1965       655  TIP3      H2             58.8100300000        9.2554000000        7.4136100000  W4        7               0.0000000000
      1966       656  TIP3      OH2            68.2773700000       17.3226200000        8.8838200000  W4        8               0.0000000000
      1967       656  TIP3      H1             68.8970100000       16.6460900000        8.6107400000  W4        8               0.0000000000
      1968       656  TIP3      H2             68.0691100000       17.1047000000        9.7923100000  W4        8               0.0000000000
      1969       657  TIP3      OH2            65.8492400000       11.7115500000       10.7763700000  W4        9               0.0000000000
      1970       657  TIP3      H1             66.1530300000       11.0256900000       10.1817800000  W4        9               0.0000000000
      1971       657  TIP3      H2             66.5706400000       11.8304200000       11.3941700000  W4        9               0.0000000000
      1972       658  TIP3      OH2            74.5122200000        3.3130800000       11.6369900000  W4        10              0.0000000000
      1973       658  TIP3      H1             74.5614400000        3.9232000000       12.3729000000  W4        10              0.0000000000
      1974       658  TIP3      H2             74.9377300000        3.7741700000       10.9141000000  W4        10              0.0000000000
      1975       659  TIP3      OH2            68.9899400000        6.1057900000       11.1038500000  W4        11              0.0000000000
      1976       659  TIP3      H1             69.1325300000        5.1594900000       11.1240100000  W4        11              0.0000000000
      1977       659  TIP3      H2             68.8838400000        6.3127700000       10.1753400000  W4        11              0.0000000000
      1978       660  TIP3      OH2            62.1447700000        4.2074300000        8.3763300000  W4        12              0.0000000000
      1979       660  TIP3      H1             62.1878800000        5.0672800000        7.9579600000  W4        12              0.0000000000
      1980       660  TIP3      H2             61.6871800000        3.6549000000        7.7426500000  W4        12              0.0000000000
      1981       661  TIP3      OH2            69.8670400000        4.3379900000        6.7771600000  W4        13              0.0000000000
      1982       661  TIP3      H1             70.5134700000        4.0093100000        7.4019200000  W4        13              0.0000000000
      1983       661  TIP3      H2             70.3769800000        4.8558900000        6.1543000000  W4        13              0.0000000000
      1984       662  TIP3      OH2            58.7649200000        6.6040100000        9.1384700000  W4        14              0.0000000000
      1985       662  TIP3      H1             59.4185800000        6.0541800000        9.5704800000  W4        14              0.0000000000
      1986       662  TIP3      H2             58.7888500000        6.3299100000        8.2216700000  W4        14              0.0000000000
      1987       663  TIP3      OH2            63.9213700000        8.1541400000        8.3536200000  W4        15              0.0000000000
      1988       663  TIP3      H1             64.5374700000        7.6276800000        8.8630200000  W4        15              0.0000000000
      1989       663  TIP3      H2             63.3352500000        7.5140100000        7.9499800000  W4        15              0.0000000000
      1990       664  TIP3      OH2            74.9036800000        4.7910000000       13.8729700000  W4        16              0.0000000000
      1991       664  TIP3      H1             74.2151400000        5.4490700000       13.7776300000  W4        16              0.0000000000
      1992       664  TIP3      H2             74.9191400000        4.5937900000       14.8095100000  W4        16              0.0000000000
      1993       665  TIP3      OH2            60.9549600000        3.1252700000       12.4504100000  W4        17              0.0000000000
      1994       665  TIP3      H1             60.7361300000        3.6553300000       11.6840100000  W4        17              0.0000000000
      1995       665  TIP3      H2             60.2870500000        3.3518200000       13.0975500000  W4        17              0.0000000000
      1996       666  TIP3      OH2            68.3239400000       12.6253800000        5.9943200000  W4        18              0.0000000000
      1997       666  TIP3      H1             68.0284500000       12.3026100000        5.1430100000  W4        18              0.0000000000
      1998       666  TIP3      H2             67.9997200000       13.5250500000        6.0355800000  W4        18              0.0000000000
      1999       667  TIP3      OH2            63.5241000000       10.8008400000       12.7377800000  W4        19              0.0000000000
      2000       667  TIP3      H1             62.7840100000       11.3989900000       12.8413000000  W4        19              0.0000000000
      2001       667  TIP3      H2             64.2380500000       11.3548000000       12.4221400000  W4        19              0.0000000000
      2002       668  TIP3      OH2            71.6308800000        3.6289200000        8.7577500000  W4        20              0.0000000000
      2003       668  TIP3      H1             71.4156800000        2.8632600000        9.2903500000  W4        20              0.0000000000
      2004       668  TIP3      H2             72.2866200000        4.1013800000        9.2706000000  W4        20              0.0000000000
      2005       669  TIP3      OH2            60.5486900000        5.0174500000       10.4026300000  W4        21              0.0000000000
      2006       669  TIP3      H1             61.1623200000        5.6502100000       10.7758700000  W4        21              0.0000000000
      2007       669  TIP3      H2             61.0607600000        4.5449500000        9.7463200000  W4        21              0.0000000000
      2008       670  TIP3      OH2            61.9315300000       12.7651400000       13.5249300000  W4        22              0.0000000000
      2009       670  TIP3      H1             61.9262900000       13.6444900000       13.1468600000  W4        22              0.0000000000
      2010       670  TIP3      H2             61.0779400000       12.6815500000       13.9499200000  W4        22              0.0000000000
      2011       671  TIP3      OH2            58.0526200000       12.4359300000        4.3068600000  W4        23              0.0000000000
      2012       671  TIP3      H1             57.7807100000       12.6650300000        3.4181500000  W4        23              0.0000000000
      2013       671  TIP3      H2             58.0981900000       13.2738100000        4.7673900000  W4        23              0.0000000000
      2014       672  TIP3      OH2            71.6775900000       14.0575200000       11.0197100000  W4        24              0.0000000000
      2015       672  TIP3      H1             70.7359600000       14.1159100000       11.1814000000  W4        24              0.0000000000
      2016       672  TIP3      H2             71.9542000000       14.9635700000       10.8826800000  W4        24              0.0000000000
      2017       673  TIP3      OH2            71.9782900000        2.3440500000       12.4371000000  W4        25              0.0000000000
      2018       673  TIP3      H1             71.2422100000        2.9547600000       12.3992300000  W4        25              0.0000000000
      2019       673  TIP3      H2             72.6616900000        2.7589500000       11.9107400000  W4        25              0.0000000000
      2020       674  TIP3      OH2            64.9814300000        0.4307800000        9.9029000000  W4        26              0.0000000000
      2021       674  TIP3      H1             64.8638500000       -0.5176200000        9.8487300000  W4        26              0.0000000000
      2022       674  TIP3      H2             64.1264400000        0.7633900000       10.1760100000  W4        26              0.0000000000
      2023       675  TIP3      OH2            69.9297100000       15.8388700000        7.6448700000  W4        27              0.0000000000
      2024       675  TIP3      H1             70.3549400000       15.1316600000        7.1598300000  W4        27              0.0000000000
      2025       675  TIP3      H2             70.2467100000       16.6401400000        7.2280900000  W4        27              0.0000000000
      2026       676  TIP3      OH2            71.0893600000       13.7397200000        6.1535300000  W4        28              0.0000000000
      2027       676  TIP3      H1             70.8318400000       13.0497300000        5.5421200000  W4        28              0.0000000000
      2028       676  TIP3      H2             71.1604400000       13.2968400000        6.9991200000  W4        28              0.0000000000
      2029       677  TIP3      OH2            72.7753800000       12.3063900000       14.6308800000  W4        29              0.0000000000
      2030       677  TIP3      H1             72.9150100000       11.7146400000       13.8915800000  W4        29              0.0000000000
      2031       677  TIP3      H2             72.9426600000       13.1789800000       14.2747600000  W4        29              0.0000000000
      2032       678  TIP3      OH2            67.2479200000        9.2683400000        4.4034800000  W4        30              0.0000000000
      2033       678  TIP3      H1             66.5364700000        9.8033100000        4.0515300000  W4        30              0.0000000000
      2034       678  TIP3      H2             67.9388800000        9.3235500000        3.7433700000  W4        30              0.0000000000
      2035       679  TIP3      OH2            67.3018400000        7.7257700000        1.4419800000  W4        31              0.0000000000
      2036       679  TIP3      H1             68.0028300000        7.7484600000        2.0933800000  W4        31              0.0000000000
      2037       679  TIP3      H2             67.6041300000        7.0977400000        0.7859100000  W4        31              0.0000000000
      2038       680  TIP3      OH2            74.6173100000        8.6461900000       12.6969200000  W4        32              0.0000000000
      2039       680  TIP3      H1             73.9647200000        9.3407500000       12.7860100000  W4        32              0.0000000000
      2040       680  TIP3      H2             75.0823400000        8.8562800000       11.8870800000  W4        32              0.0000000000
      2041       681  TIP3      OH2            70.6536900000        9.4776700000        5.3550700000  W4        33              0.0000000000
      2042       681  TIP3      H1             69.9217900000        9.7060400000        5.9281300000  W4        33              0.0000000000
      2043       681  TIP3      H2             71.1009100000        8.7639400000        5.8098200000  W4        33              0.0000000000
      2044       682  TIP3      OH2            70.5510400000        7.6519300000       14.4227700000  W4        34              0.0000000000
      2045       682  TIP3      H1             70.6309500000        8.4153700000       14.9946200000  W4        34              0.0000000000
      2046       682  TIP3      H2             69.9498100000        7.9311700000       13.7322800000  W4        34              0.0000000000
      2047       683  TIP3      OH2            62.2990600000       10.1082900000        7.2375700000  W4        35              0.0000000000
      2048       683  TIP3      H1             61.9685800000        9.7376300000        6.4192700000  W4        35              0.0000000000
      2049       683  TIP3      H2             62.8874700000        9.4376900000        7.5844000000  W4        35              0.0000000000
      2050       684  TIP3      OH2            63.6658100000       13.5363500000        9.9187900000  W4        36              0.0000000000
      2051       684  TIP3      H1             63.5709400000       12.9576600000        9.1622500000  W4        36              0.0000000000
      2052       684  TIP3      H2             64.3951700000       13.1649200000       10.4150700000  W4        36              0.0000000000
      2053       685  TIP3      OH2            62.6656100000        8.8768500000       10.8710700000  W4        37              0.0000000000
      2054       685  TIP3      H1             63.2308600000        8.9982700000       10.1081900000  W4        37              0.0000000000
      2055       685  TIP3      H2             62.9845000000        9.5143500000       11.5099200000  W4        37              0.0000000000
      2056       686  TIP3      OH2            68.9748300000       14.3800400000       11.6051200000  W4        38              0.0000000000
      2057       686  TIP3      H1             68.7344900000       15.0423500000       12.2530400000  W4        38              0.0000000000
      2058       686  TIP3      H2             68.7766500000       13.5455600000       12.0300800000  W4        38              0.0000000000
      2059       687  TIP3      OH2            63.5456800000       13.2761200000       15.5882600000  W4        39              0.0000000000
      2060       687  TIP3      H1             63.2344300000       14.0584400000       16.0435800000  W4        39              0.0000000000
      2061       687  TIP3      H2             62.8957000000       13.1230300000       14.9024600000  W4        39              0.0000000000
      2062       688  TIP3      OH2            69.5246400000        8.6399600000        3.0401900000  W4        40              0.0000000000
      2063       688  TIP3      H1             70.1041900000        8.7899900000        3.7870800000  W4        40              0.0000000000
      2064       688  TIP3      H2             69.9386400000        9.1107000000        2.3168300000  W4        40              0.0000000000
      2065       689  TIP3      OH2            60.4656700000        9.4742300000       14.8168300000  W4        41              0.0000000000
      2066       689  TIP3      H1             60.5359900000       10.1249100000       15.5153300000  W4        41              0.0000000000
      2067       689  TIP3      H2             59.5748900000        9.5769800000       14.4819200000  W4        41              0.0000000000
      2068       690  TIP3      OH2            67.2511300000       15.3768100000        6.4755000000  W4        42              0.0000000000
      2069       690  TIP3      H1             67.7248900000       15.6724400000        7.2529200000  W4        42              0.0000000000
      2070       690  TIP3      H2             66.6880600000       16.1149700000        6.2424600000  W4        42              0.0000000000
      2071       691  TIP3      OH2            61.7852700000       15.3476200000       16.3516400000  W4        43              0.0000000000
      2072       691  TIP3      H1             61.7928000000       15.2115900000       15.4041900000  W4        43              0.0000000000
      2073       691  TIP3      H2             60.8693100000       15.2304300000       16.6036400000  W4        43              0.0000000000
      2074       692  TIP3      OH2            73.2234800000        0.3900000000        2.8531600000  W4        44              0.0000000000
      2075       692  TIP3      H1             72.3235500000        0.5289000000        3.1482200000  W4        44              0.0000000000
      2076       692  TIP3      H2             73.4753200000        1.2214600000        2.4513300000  W4        44              0.0000000000
      2077       693  TIP3      OH2            61.2893300000        9.1777200000        4.8268500000  W4        45              0.0000000000
      2078       693  TIP3      H1             60.9974600000        9.9458900000        4.3359800000  W4        45              0.0000000000
      2079       693  TIP3      H2             60.6148500000        8.5183400000        4.6639900000  W4        45              0.0000000000
      2080       694  TIP3      OH2            74.4126200000       14.7562400000        1.2295500000  W4        46              0.0000000000
      2081       694  TIP3      H1             74.4859700000       15.6952600000        1.4000800000  W4        46              0.0000000000
      2082       694  TIP3      H2             75.3181300000       14.4511000000        1.1732800000  W4        46              0.0000000000
      2083       695  TIP3      OH2            57.3823400000       11.5406400000       13.6418300000  W4        47              0.0000000000
      2084       695  TIP3      H1             56.8811800000       11.5125800000       12.8268000000  W4        47              0.0000000000
      2085       695  TIP3      H2             57.3877100000       10.6349600000       13.9515600000  W4        47              0.0000000000
      2086       696  TIP3      OH2            57.1326100000       14.3210200000       10.5258500000  W4        48              0.0000000000
      2087       696  TIP3      H1             58.0786700000       14.1767200000       10.5068000000  W4        48              0.0000000000
      2088       696  TIP3      H2             57.0202400000       15.1053000000       11.0629700000  W4        48              0.0000000000
      2089       697  TIP3      OH2            75.3304600000       14.9869900000       16.2082200000  W4        49              0.0000000000
      2090       697  TIP3      H1             75.2811400000       14.0318000000       16.1709800000  W4        49              0.0000000000
      2091       697  TIP3      H2             74.5036900000       15.2545200000       16.6096000000  W4        49              0.0000000000
      2092       698  TIP3      OH2            66.3088600000       14.5609100000       15.0843600000  W4        50              0.0000000000
      2093       698  TIP3      H1             66.3963200000       15.3873700000       15.5592700000  W4        50              0.0000000000
      2094       698  TIP3      H2             65.4453700000       14.2312900000       15.3332900000  W4        50              0.0000000000
      2095       699  TIP3      OH2            66.7234400000       18.3332800000        4.8904200000  W4        51              0.0000000000
      2096       699  TIP3      H1             66.6480400000       18.2120000000        3.9439400000  W4        51              0.0000000000
      2097       699  TIP3      H2             66.7563100000       19.2825500000        5.0088800000  W4        51              0.0000000000
      2098       700  TIP3      OH2            60.3768200000       17.1219800000        6.6713200000  W4        52              0.0000000000
      2099       700  TIP3      H1             60.5288600000       16.7740200000        7.5499700000  W4        52              0.0000000000
      2100       700  TIP3      H2             59.5258600000       16.7657100000        6.4160400000  W4        52              0.0000000000
      2101       701  TIP3      OH2            69.8250400000       17.4873000000        1.8926600000  W4        53              0.0000000000
      2102       701  TIP3      H1             70.1998800000       16.7429100000        1.4219200000  W4        53              0.0000000000
      2103       701  TIP3      H2             69.8294100000       17.2173600000        2.8109900000  W4        53              0.0000000000
      2104       702  TIP3      OH2            69.4938500000       17.4130100000        4.6418800000  W4        54              0.0000000000
      2105       702  TIP3      H1             68.5588300000       17.5132000000        4.8205800000  W4        54              0.0000000000
      2106       702  TIP3      H2             69.7740400000       16.7036100000        5.2202000000  W4        54              0.0000000000
      2107       703  TIP3      OH2            72.4824400000        6.4802400000       16.6884400000  W4        55              0.0000000000
      2108       703  TIP3      H1             72.0751200000        6.9608000000       15.9677700000  W4        55              0.0000000000
      2109       703  TIP3      H2             72.5230100000        5.5748400000       16.3805200000  W4        55              0.0000000000
      2110       704  TIP3      OH2            59.6313900000       12.8641800000       14.6851100000  W4        56              0.0000000000
      2111       704  TIP3      H1             59.8475200000       12.5027400000       15.5446900000  W4        56              0.0000000000
      2112       704  TIP3      H2             58.7758600000       12.4895600000       14.4754600000  W4        56              0.0000000000
      2113       705  TIP3      OH2            62.2501900000        1.3342300000       10.6805300000  W4        57              0.0000000000
      2114       705  TIP3      H1             61.3885600000        1.2470500000       10.2728200000  W4        57              0.0000000000
      2115       705  TIP3      H2             62.2277600000        2.1902400000       11.1082900000  W4        57              0.0000000000
      2116       706  TIP3      OH2            66.9129700000        1.0562700000       14.0552300000  W4        58              0.0000000000
      2117       706  TIP3      H1             67.3332800000        0.6409800000       14.8082900000  W4        58              0.0000000000
      2118       706  TIP3      H2             65.9799300000        0.8776000000       14.1724300000  W4        58              0.0000000000
      2119       707  TIP3      OH2            70.2394600000        4.8117900000       14.9086800000  W4        59              0.0000000000
      2120       707  TIP3      H1             69.7254100000        4.6860100000       15.7062800000  W4        59              0.0000000000
      2121       707  TIP3      H2             70.0839300000        5.7241000000       14.6643000000  W4        59              0.0000000000
      2122       708  TIP3      OH2            71.0019500000        9.6727900000        0.6699800000  W4        60              0.0000000000
      2123       708  TIP3      H1             71.0440300000        9.4501800000       -0.2600200000  W4        60              0.0000000000
      2124       708  TIP3      H2             71.8511600000       10.0715000000        0.8599700000  W4        60              0.0000000000
      2125       709  TIP3      OH2            66.5747000000        3.5486100000        1.3403100000  W4        61              0.0000000000
      2126       709  TIP3      H1             66.3211800000        3.5677700000        2.2631200000  W4        61              0.0000000000
      2127       709  TIP3      H2             66.3179100000        2.6771500000        1.0389300000  W4        61              0.0000000000
      2128       710  TIP3      OH2            62.3412000000        6.2996800000       11.7755500000  W4        62              0.0000000000
      2129       710  TIP3      H1             61.6994100000        6.2594100000       12.4845600000  W4        62              0.0000000000
      2130       710  TIP3      H2             62.3784000000        7.2261500000       11.5378500000  W4        62              0.0000000000
      2131       711  TIP3      OH2            62.3381100000        6.5206900000        6.6875500000  W4        63              0.0000000000
      2132       711  TIP3      H1             61.4454000000        6.1803000000        6.6289300000  W4        63              0.0000000000
      2133       711  TIP3      H2             62.7887700000        6.1437800000        5.9318700000  W4        63              0.0000000000
      2134       712  TIP3      OH2            67.8736600000        6.9367200000        5.5046300000  W4        64              0.0000000000
      2135       712  TIP3      H1             67.4646900000        7.7515800000        5.2131100000  W4        64              0.0000000000
      2136       712  TIP3      H2             68.5942800000        6.7967300000        4.8903400000  W4        64              0.0000000000
      2137       713  TIP3      OH2            66.9758200000        7.1123600000       16.9927000000  W4        65              0.0000000000
      2138       713  TIP3      H1             66.4132000000        6.4075200000       17.3134800000  W4        65              0.0000000000
      2139       713  TIP3      H2             67.8021600000        6.9915500000       17.4604600000  W4        65              0.0000000000
      2140       714  TIP3      OH2            68.8784300000        6.3827600000        8.3186000000  W4        66              0.0000000000
      2141       714  TIP3      H1             68.6828800000        6.9884400000        7.6036600000  W4        66              0.0000000000
      2142       714  TIP3      H2             69.0596900000        5.5492800000        7.8842300000  W4        66              0.0000000000
      2143       715  TIP3      OH2            60.0912500000        6.6200300000       13.6427500000  W4        67              0.0000000000
      2144       715  TIP3      H1             60.0531900000        7.0201900000       14.5114600000  W4        67              0.0000000000
      2145       715  TIP3      H2             59.6003600000        5.8032700000       13.7330400000  W4        67              0.0000000000
      2146       716  TIP3      OH2            63.4569900000        3.9942600000        0.4413500000  W4        68              0.0000000000
      2147       716  TIP3      H1             63.0260600000        3.5492700000        1.1710900000  W4        68              0.0000000000
      2148       716  TIP3      H2             62.7388600000        4.3658900000       -0.0709000000  W4        68              0.0000000000
      2149       717  TIP3      OH2            56.6993300000        3.7362100000        7.4932200000  W4        69              0.0000000000
      2150       717  TIP3      H1             57.3301000000        3.7074200000        8.2126100000  W4        69              0.0000000000
      2151       717  TIP3      H2             57.1487600000        3.3110800000        6.7628100000  W4        69              0.0000000000
      2152       718  TIP3      OH2            57.9735400000        4.4824100000        2.9172600000  W4        70              0.0000000000
      2153       718  TIP3      H1             58.4477100000        5.0734000000        2.3323500000  W4        70              0.0000000000
      2154       718  TIP3      H2             57.2561800000        5.0127000000        3.2642700000  W4        70              0.0000000000
      2155       719  TIP3      OH2            68.1423500000        8.0208900000       12.9898400000  W4        71              0.0000000000
      2156       719  TIP3      H1             68.4658300000        7.3898600000       12.3468900000  W4        71              0.0000000000
      2157       719  TIP3      H2             67.7022800000        7.4861100000       13.6505800000  W4        71              0.0000000000
      2158       720  TIP3      OH2            64.9196400000        3.9484400000        7.7739600000  W4        72              0.0000000000
      2159       720  TIP3      H1             64.0087500000        4.0051200000        8.0625600000  W4        72              0.0000000000
      2160       720  TIP3      H2             65.4249300000        3.8879900000        8.5846800000  W4        72              0.0000000000
      2161       721  TIP3      OH2            59.7479800000        5.5770700000        6.6007200000  W4        73              0.0000000000
      2162       721  TIP3      H1             58.8587800000        5.6766200000        6.2606800000  W4        73              0.0000000000
      2163       721  TIP3      H2             60.0444700000        4.7353700000        6.2545100000  W4        73              0.0000000000
      2164       722  TIP3      OH2            63.4011600000        5.5773300000        4.2571800000  W4        74              0.0000000000
      2165       722  TIP3      H1             64.3327100000        5.7063300000        4.4354900000  W4        74              0.0000000000
      2166       722  TIP3      H2             63.1861900000        6.2467600000        3.6076500000  W4        74              0.0000000000
      2167       723  TIP3      OH2            69.3248300000        3.1830700000       11.0381400000  W4        75              0.0000000000
      2168       723  TIP3      H1             68.6479900000        3.3143800000       11.7021100000  W4        75              0.0000000000
      2169       723  TIP3      H2             68.8393200000        3.0280200000       10.2279100000  W4        75              0.0000000000
      2170       724  TIP3      OH2            62.0751800000        6.7715500000        1.8237900000  W4        76              0.0000000000
      2171       724  TIP3      H1             61.5326900000        6.3919300000        1.1325500000  W4        76              0.0000000000
      2172       724  TIP3      H2             62.9086700000        6.9660200000        1.3952000000  W4        76              0.0000000000
      2173       725  TIP3      OH2            72.6123400000       18.8546100000       17.3149000000  W4        77              0.0000000000
      2174       725  TIP3      H1             72.8122100000       19.2788000000       16.4804300000  W4        77              0.0000000000
      2175       725  TIP3      H2             73.2677100000       19.1984300000       17.9219400000  W4        77              0.0000000000
      2176       726  TIP3      OH2            60.2103200000       11.3287400000       16.9229500000  W4        78              0.0000000000
      2177       726  TIP3      H1             60.9425600000       11.5833300000       17.4844000000  W4        78              0.0000000000
      2178       726  TIP3      H2             59.4301900000       11.5332800000       17.4384900000  W4        78              0.0000000000
      2179       727  TIP3      OH2            66.2396100000        6.7357400000        9.6609200000  W4        79              0.0000000000
      2180       727  TIP3      H1             66.8039500000        6.1894000000        9.1138800000  W4        79              0.0000000000
      2181       727  TIP3      H2             66.0919500000        6.2139300000       10.4496800000  W4        79              0.0000000000
      2182       728  TIP3      OH2            61.2415800000        2.8723500000        6.0794000000  W4        80              0.0000000000
      2183       728  TIP3      H1             60.9245300000        1.9698800000        6.0439400000  W4        80              0.0000000000
      2184       728  TIP3      H2             62.0229900000        2.8740900000        5.5265600000  W4        80              0.0000000000
      2185       729  TIP3      OH2            64.8662000000        5.1243500000       12.0749600000  W4        81              0.0000000000
      2186       729  TIP3      H1             64.0307300000        5.5783000000       12.1852000000  W4        81              0.0000000000
      2187       729  TIP3      H2             65.3902600000        5.4002000000       12.8269500000  W4        81              0.0000000000
      2188       730  TIP3      OH2            65.4104600000       11.3371200000        3.7596000000  W4        82              0.0000000000
      2189       730  TIP3      H1             64.6655600000       10.8296500000        3.4373900000  W4        82              0.0000000000
      2190       730  TIP3      H2             65.2761800000       11.3859200000        4.7060800000  W4        82              0.0000000000
      2191       731  TIP3      OH2            72.5603500000       10.4699400000       12.5463600000  W4        83              0.0000000000
      2192       731  TIP3      H1             73.2022300000       10.9265700000       12.0025800000  W4        83              0.0000000000
      2193       731  TIP3      H2             71.7300400000       10.5831800000       12.0837700000  W4        83              0.0000000000
      2194       732  TIP3      OH2            69.3081400000        4.1511100000        1.9588600000  W4        84              0.0000000000
      2195       732  TIP3      H1             68.3695600000        4.2626700000        1.8077400000  W4        84              0.0000000000
      2196       732  TIP3      H2             69.6053500000        5.0078000000        2.2654300000  W4        84              0.0000000000
      2197       733  TIP3      OH2            66.9296700000       11.5214500000       14.9965100000  W4        85              0.0000000000
      2198       733  TIP3      H1             66.5842800000       11.1396900000       15.8034700000  W4        85              0.0000000000
      2199       733  TIP3      H2             66.7296800000       12.4548100000       15.0678000000  W4        85              0.0000000000
      2200       734  TIP3      OH2            70.0264900000        6.0183800000        3.6196000000  W4        86              0.0000000000
      2201       734  TIP3      H1             70.9183900000        5.8808800000        3.9387200000  W4        86              0.0000000000
      2202       734  TIP3      H2             70.0828500000        6.8089900000        3.0829500000  W4        86              0.0000000000
      2203       735  TIP3      OH2            60.5352900000       10.6321200000        9.5293900000  W4        87              0.0000000000
      2204       735  TIP3      H1             61.2800100000       10.6296900000        8.9280400000  W4        87              0.0000000000
      2205       735  TIP3      H2             60.6129500000        9.8085000000       10.0109000000  W4        87              0.0000000000
      2206       736  TIP3      OH2            67.5358700000       12.7955500000        2.7850600000  W4        88              0.0000000000
      2207       736  TIP3      H1             67.2407100000       13.6223400000        3.1665400000  W4        88              0.0000000000
      2208       736  TIP3      H2             66.8328700000       12.1762400000        2.9812000000  W4        88              0.0000000000
      2209       737  TIP3      OH2            57.5432600000        9.0928100000       14.8442400000  W4        89              0.0000000000
      2210       737  TIP3      H1             57.7661200000        8.6747700000       15.6759900000  W4        89              0.0000000000
      2211       737  TIP3      H2             56.9412700000        8.4803100000       14.4215200000  W4        89              0.0000000000
      2212       738  TIP3      OH2            64.5597500000        8.6098000000       17.0572100000  W4        90              0.0000000000
      2213       738  TIP3      H1             64.2638300000        8.4441000000       16.1621200000  W4        90              0.0000000000
      2214       738  TIP3      H2             65.4912700000        8.3898300000       17.0466000000  W4        90              0.0000000000
      2215       739  TIP3      OH2            69.1800300000       13.9830000000       14.9470100000  W4        91              0.0000000000
      2216       739  TIP3      H1             68.2794600000       14.1662600000       14.6794000000  W4        91              0.0000000000
      2217       739  TIP3      H2             69.2141400000       14.2419300000       15.8678900000  W4        91              0.0000000000
      2218       740  TIP3      OH2            74.9113600000        6.2277900000        3.3142700000  W4        92              0.0000000000
      2219       740  TIP3      H1             74.3569900000        5.8315900000        2.6420200000  W4        92              0.0000000000
      2220       740  TIP3      H2             75.0117200000        7.1383100000        3.0366000000  W4        92              0.0000000000
      2221       741  TIP3      OH2            74.8745600000       12.0279600000       16.1514200000  W4        93              0.0000000000
      2222       741  TIP3      H1             74.0234100000       12.2663400000       15.7840600000  W4        93              0.0000000000
      2223       741  TIP3      H2             75.4649000000       12.0112800000       15.3981300000  W4        93              0.0000000000
      2224       742  TIP3      OH2            73.2065300000       15.0138300000        3.7794800000  W4        94              0.0000000000
      2225       742  TIP3      H1             72.8336400000       14.1882100000        4.0885400000  W4        94              0.0000000000
      2226       742  TIP3      H2             73.4838800000       14.8307700000        2.8818200000  W4        94              0.0000000000
      2227       743  TIP3      OH2            70.3669200000        9.8217800000       10.8006700000  W4        95              0.0000000000
      2228       743  TIP3      H1             69.4386100000        9.5899700000       10.7736000000  W4        95              0.0000000000
      2229       743  TIP3      H2             70.8180300000        9.0447600000       10.4705500000  W4        95              0.0000000000
      2230       744  TIP3      OH2            62.9102300000       14.1499400000        6.9335400000  W4        96              0.0000000000
      2231       744  TIP3      H1             63.4374500000       14.9233800000        6.7334200000  W4        96              0.0000000000
      2232       744  TIP3      H2             62.0300800000       14.3748600000        6.6319400000  W4        96              0.0000000000
      2233       745  TIP3      OH2            58.6650000000        9.0123500000        1.5207800000  W4        97              0.0000000000
      2234       745  TIP3      H1             59.2809900000        9.6390700000        1.9002600000  W4        97              0.0000000000
      2235       745  TIP3      H2             57.8032600000        9.3283300000        1.7924300000  W4        97              0.0000000000
      2236       746  TIP3      OH2            64.3374600000       11.8129300000        6.5099700000  W4        98              0.0000000000
      2237       746  TIP3      H1             64.0964600000       12.7383700000        6.5515000000  W4        98              0.0000000000
      2238       746  TIP3      H2             63.5968200000       11.3540600000        6.9063600000  W4        98              0.0000000000
      2239       747  TIP3      OH2            64.8521200000       15.9622900000       12.8250800000  W4        99              0.0000000000
      2240       747  TIP3      H1             65.2145900000       16.8168500000       12.5915200000  W4        99              0.0000000000
      2241       747  TIP3      H2             65.3836400000       15.6704500000       13.5657100000  W4        99              0.0000000000
      2242       748  TIP3      OH2            63.0205400000       16.8346900000        6.0551900000  W4        100             0.0000000000
      2243       748  TIP3      H1             62.0705900000       16.9404300000        6.1065200000  W4        100             0.0000000000
      2244       748  TIP3      H2             63.3723500000       17.6554300000        6.3999400000  W4        100             0.0000000000
      2245       749  TIP3      OH2            68.3962000000       12.0613600000       12.5256400000  W4        101             0.0000000000
      2246       749  TIP3      H1             67.9703300000       11.8335300000       13.3520400000  W4        101             0.0000000000
      2247       749  TIP3      H2             68.9767800000       11.3225400000       12.3431700000  W4        101             0.0000000000
      2248       750  TIP3      OH2            70.5990900000       12.9904100000        1.5995400000  W4        102             0.0000000000
      2249       750  TIP3      H1             70.9524000000       12.6103900000        2.4038900000  W4        102             0.0000000000
      2250       750  TIP3      H2             69.6504400000       12.8968900000        1.6864700000  W4        102             0.0000000000
      2251       751  TIP3      OH2            71.0546200000       16.6133100000       14.9951200000  W4        103             0.0000000000
      2252       751  TIP3      H1             70.4529400000       16.0576000000       14.4997500000  W4        103             0.0000000000
      2253       751  TIP3      H2             71.3359900000       17.2802900000       14.3688600000  W4        103             0.0000000000
      2254       752  TIP3      OH2            75.1025300000       17.4696600000        1.8005600000  W4        104             0.0000000000
      2255       752  TIP3      H1             75.8463200000       18.0557100000        1.6607200000  W4        104             0.0000000000
      2256       752  TIP3      H2             74.4083400000       18.0382400000        2.1338000000  W4        104             0.0000000000
      2257       753  TIP3      OH2            59.1772100000        3.8460800000       14.4023800000  W4        105             0.0000000000
      2258       753  TIP3      H1             58.2844400000        4.1846200000       14.3347800000  W4        105             0.0000000000
      2259       753  TIP3      H2             59.0784900000        2.9906900000       14.8204600000  W4        105             0.0000000000
      2260       754  TIP3      OH2            71.4650200000       11.6626100000        3.8263300000  W4        106             0.0000000000
      2261       754  TIP3      H1             71.1877800000       10.9345400000        4.3824400000  W4        106             0.0000000000
      2262       754  TIP3      H2             72.3923200000       11.7818100000        4.0315900000  W4        106             0.0000000000
      2263       755  TIP3      OH2            58.8284100000       15.6505200000       12.8373200000  W4        107             0.0000000000
      2264       755  TIP3      H1             59.0454400000       14.7187600000       12.8062900000  W4        107             0.0000000000
      2265       755  TIP3      H2             59.0747600000       15.9250200000       13.7206000000  W4        107             0.0000000000
      2266       756  TIP3      OH2            64.6898700000       14.1020200000        0.0465400000  W4        108             0.0000000000
      2267       756  TIP3      H1             64.9288500000       13.3538300000       -0.5005700000  W4        108             0.0000000000
      2268       756  TIP3      H2             64.4210000000       13.7141900000        0.8793200000  W4        108             0.0000000000
      2269       757  TIP3      OH2            63.6269300000       13.6724000000        2.5028000000  W4        109             0.0000000000
      2270       757  TIP3      H1             63.7737300000       13.1523800000        3.2928900000  W4        109             0.0000000000
      2271       757  TIP3      H2             63.6241000000       14.5791600000        2.8093900000  W4        109             0.0000000000
      2272       758  TIP3      OH2            60.0800400000       10.9247300000        3.0133400000  W4        110             0.0000000000
      2273       758  TIP3      H1             59.3939700000       11.2769800000        3.5803100000  W4        110             0.0000000000
      2274       758  TIP3      H2             60.6028300000       11.6876900000        2.7667700000  W4        110             0.0000000000
      2275       759  TIP3      OH2            67.9115500000        3.5871100000       13.2922400000  W4        111             0.0000000000
      2276       759  TIP3      H1             68.6103400000        3.6609800000       13.9422100000  W4        111             0.0000000000
      2277       759  TIP3      H2             67.5306900000        2.7226100000       13.4465300000  W4        111             0.0000000000
      2278       760  TIP3      OH2            68.6960400000        3.2392800000        4.3894700000  W4        112             0.0000000000
      2279       760  TIP3      H1             68.9158700000        3.7108200000        3.5860100000  W4        112             0.0000000000
      2280       760  TIP3      H2             69.2544400000        3.6335400000        5.0595300000  W4        112             0.0000000000
      2281       761  TIP3      OH2            66.3646500000       15.3697600000        3.2522200000  W4        113             0.0000000000
      2282       761  TIP3      H1             65.5482600000       15.8667300000        3.3046500000  W4        113             0.0000000000
      2283       761  TIP3      H2             66.8942800000       15.8451100000        2.6121000000  W4        113             0.0000000000
      2284       762  TIP3      OH2            65.8960300000        4.9671600000        5.2243100000  W4        114             0.0000000000
      2285       762  TIP3      H1             66.7082900000        5.4714800000        5.2704800000  W4        114             0.0000000000
      2286       762  TIP3      H2             65.6513300000        4.8221300000        6.1382700000  W4        114             0.0000000000
      2287       763  TIP3      OH2            66.4316700000        5.9534300000       14.4089700000  W4        115             0.0000000000
      2288       763  TIP3      H1             66.5507000000        6.5269700000       15.1660100000  W4        115             0.0000000000
      2289       763  TIP3      H2             67.0871300000        5.2653700000       14.5237500000  W4        115             0.0000000000
      2290       764  TIP3      OH2            66.7797000000        2.0484600000        6.1624200000  W4        116             0.0000000000
      2291       764  TIP3      H1             66.4330500000        2.6655200000        6.8068500000  W4        116             0.0000000000
      2292       764  TIP3      H2             67.4383900000        2.5490300000        5.6809700000  W4        116             0.0000000000
      2293       765  TIP3      OH2            63.7029600000       16.4134800000        3.2339100000  W4        117             0.0000000000
      2294       765  TIP3      H1             63.8638300000       17.2132300000        2.7331700000  W4        117             0.0000000000
      2295       765  TIP3      H2             63.5057400000       16.7200800000        4.1189700000  W4        117             0.0000000000
      2296       766  TIP3      OH2            62.4374000000        3.1114000000        2.8496700000  W4        118             0.0000000000
      2297       766  TIP3      H1             62.3538800000        3.9997100000        3.1963100000  W4        118             0.0000000000
      2298       766  TIP3      H2             63.3274300000        2.8460700000        3.0813500000  W4        118             0.0000000000
      2299       767  TIP3      OH2            72.6362500000        3.8604600000       15.2439400000  W4        119             0.0000000000
      2300       767  TIP3      H1             71.7198300000        4.1226300000       15.1563100000  W4        119             0.0000000000
      2301       767  TIP3      H2             72.9717500000        3.8573600000       14.3474700000  W4        119             0.0000000000
      2302       768  TIP3      OH2            71.2383500000        7.6105600000        9.3396700000  W4        120             0.0000000000
      2303       768  TIP3      H1             70.4407900000        7.1955800000        9.0111700000  W4        120             0.0000000000
      2304       768  TIP3      H2             71.6834600000        6.9199300000        9.8307200000  W4        120             0.0000000000
      2305       769  TIP3      OH2            60.6959300000       13.5386200000        1.9101200000  W4        121             0.0000000000
      2306       769  TIP3      H1             61.2880800000       14.2381000000        2.1863600000  W4        121             0.0000000000
      2307       769  TIP3      H2             61.1552300000       13.1055700000        1.1905800000  W4        121             0.0000000000
      2308       770  TIP3      OH2            59.0118500000        6.2029200000        1.0260600000  W4        122             0.0000000000
      2309       770  TIP3      H1             58.9671100000        7.1422300000        1.2047600000  W4        122             0.0000000000
      2310       770  TIP3      H2             58.1241700000        5.9674100000        0.7562700000  W4        122             0.0000000000
      2311       771  TIP3      OH2            72.3248100000       16.8668100000       10.9620200000  W4        123             0.0000000000
      2312       771  TIP3      H1             72.1692400000       17.5452500000       10.3049500000  W4        123             0.0000000000
      2313       771  TIP3      H2             73.2574500000       16.9387400000       11.1650800000  W4        123             0.0000000000
      2314       772  TIP3      OH2            59.8200500000        0.9845800000        9.6991600000  W4        124             0.0000000000
      2315       772  TIP3      H1             59.5910300000        1.0438300000        8.7716600000  W4        124             0.0000000000
      2316       772  TIP3      H2             59.3773900000        0.1931300000       10.0055700000  W4        124             0.0000000000
      2317       773  TIP3      OH2            58.7503800000       14.9252900000        5.8597400000  W4        125             0.0000000000
      2318       773  TIP3      H1             57.9182400000       15.3975600000        5.8868800000  W4        125             0.0000000000
      2319       773  TIP3      H2             59.2962100000       15.4350500000        5.2610500000  W4        125             0.0000000000
      2320       774  TIP3      OH2            58.0387500000       17.5376600000       17.1895400000  W4        126             0.0000000000
      2321       774  TIP3      H1             58.5789700000       17.3210600000       17.9494600000  W4        126             0.0000000000
      2322       774  TIP3      H2             57.5575500000       16.7322600000       16.9997900000  W4        126             0.0000000000
      2323       775  TIP3      OH2            62.6360900000       16.4571000000       18.8099600000  W4        127             0.0000000000
      2324       775  TIP3      H1             63.4038100000       15.9981800000       19.1508800000  W4        127             0.0000000000
      2325       775  TIP3      H2             62.6147100000       16.2310800000       17.8800800000  W4        127             0.0000000000
      2326       776  TIP3      OH2            66.7280500000       15.9651600000        0.1851400000  W4        128             0.0000000000
      2327       776  TIP3      H1             66.0841500000       15.3340200000        0.5065100000  W4        128             0.0000000000
      2328       776  TIP3      H2             67.4898800000       15.4339600000       -0.0465100000  W4        128             0.0000000000
      2329       777  TIP3      OH2            69.2129600000       14.8372100000       17.5391100000  W4        129             0.0000000000
      2330       777  TIP3      H1             68.8619100000       13.9805100000       17.7821500000  W4        129             0.0000000000
      2331       777  TIP3      H2             69.9392800000       14.9798800000       18.1460100000  W4        129             0.0000000000
      2332       778  TIP3      OH2            71.3323400000       15.7821500000        0.4189400000  W4        130             0.0000000000
      2333       778  TIP3      H1             71.6153800000       14.9876700000        0.8716300000  W4        130             0.0000000000
      2334       778  TIP3      H2             72.0721300000       16.0152500000       -0.1419500000  W4        130             0.0000000000
      2335       779  TIP3      OH2            57.9457000000       11.3480700000       18.1439700000  W4        131             0.0000000000
      2336       779  TIP3      H1             58.0897500000       10.4461400000       17.8576400000  W4        131             0.0000000000
      2337       779  TIP3      H2             57.1734400000       11.6342800000       17.6562000000  W4        131             0.0000000000
      2338       780  TIP3      OH2            62.2870700000       11.6916400000        0.2764300000  W4        132             0.0000000000
      2339       780  TIP3      H1             62.3514800000       10.8976000000        0.8070700000  W4        132             0.0000000000
      2340       780  TIP3      H2             62.9399900000       11.5729200000       -0.4133700000  W4        132             0.0000000000
      2341       781  TIP3      OH2            64.6013100000       11.3178800000       17.5766100000  W4        133             0.0000000000
      2342       781  TIP3      H1             64.2726900000       11.5886900000       16.7193500000  W4        133             0.0000000000
      2343       781  TIP3      H2             64.7531300000       10.3768600000       17.4891100000  W4        133             0.0000000000
      2344       782  TIP3      OH2            67.6394100000       12.7388100000        0.0122300000  W4        134             0.0000000000
      2345       782  TIP3      H1             67.3708200000       12.9190200000        0.9131200000  W4        134             0.0000000000
      2346       782  TIP3      H2             67.4329700000       11.8134300000       -0.1191900000  W4        134             0.0000000000
      2347       783  TIP3      OH2            70.3358300000       11.2336100000       14.9598400000  W4        135             0.0000000000
      2348       783  TIP3      H1             71.0813100000       11.8219800000       14.8402400000  W4        135             0.0000000000
      2349       783  TIP3      H2             69.5785100000       11.8155800000       15.0231500000  W4        135             0.0000000000
      2350       784  TIP3      OH2            58.7783500000        8.5484000000       17.5639000000  W4        136             0.0000000000
      2351       784  TIP3      H1             59.1864700000        7.6910600000       17.4429600000  W4        136             0.0000000000
      2352       784  TIP3      H2             58.5181100000        8.5625300000       18.4849300000  W4        136             0.0000000000
      2353       785  TIP3      OH2            63.4364500000        9.6642600000        2.5822300000  W4        137             0.0000000000
      2354       785  TIP3      H1             62.9766500000        9.1800900000        3.2680800000  W4        137             0.0000000000
      2355       785  TIP3      H2             63.6913200000        8.9958000000        1.9462800000  W4        137             0.0000000000
      2356       786  TIP3      OH2            62.7253800000        7.5569700000       14.9381900000  W4        138             0.0000000000
      2357       786  TIP3      H1             62.1069900000        8.2316300000       15.2186600000  W4        138             0.0000000000
      2358       786  TIP3      H2             63.0695000000        7.8783600000       14.1048100000  W4        138             0.0000000000
      2359       787  TIP3      OH2            64.5074900000        7.9074400000        0.8445500000  W4        139             0.0000000000
      2360       787  TIP3      H1             64.3269900000        7.7525600000       -0.0826200000  W4        139             0.0000000000
      2361       787  TIP3      H2             65.4575400000        8.0153100000        0.8893400000  W4        139             0.0000000000
      2362       788  TIP3      OH2            67.7452000000       10.0285000000       18.2156700000  W4        140             0.0000000000
      2363       788  TIP3      H1             68.6983200000       10.1124100000       18.1882700000  W4        140             0.0000000000
      2364       788  TIP3      H2             67.5846600000        9.3166800000       18.8351600000  W4        140             0.0000000000
      2365       789  TIP3      OH2            73.8973200000       10.2618600000        0.2903600000  W4        141             0.0000000000
      2366       789  TIP3      H1             73.6238000000        9.8374100000       -0.5228100000  W4        141             0.0000000000
      2367       789  TIP3      H2             73.9367300000       11.1933100000        0.0734000000  W4        141             0.0000000000
      2368       790  TIP3      OH2            63.0647500000        4.9120500000       16.0205000000  W4        142             0.0000000000
      2369       790  TIP3      H1             63.2148400000        4.1831800000       15.4184700000  W4        142             0.0000000000
      2370       790  TIP3      H2             63.0669900000        5.6892200000       15.4617200000  W4        142             0.0000000000
      2371       791  TIP3      OH2            63.4773200000        3.2816300000       13.5132400000  W4        143             0.0000000000
      2372       791  TIP3      H1             64.0130700000        3.7333000000       12.8611700000  W4        143             0.0000000000
      2373       791  TIP3      H2             62.6252800000        3.1736100000       13.0906500000  W4        143             0.0000000000
      2374       792  TIP3      OH2            65.0591600000        8.7212500000       13.7527600000  W4        144             0.0000000000
      2375       792  TIP3      H1             65.8096400000        8.5650000000       13.1795400000  W4        144             0.0000000000
      2376       792  TIP3      H2             64.7199900000        9.5729100000       13.4773100000  W4        144             0.0000000000
      2377       793  TIP3      OH2            69.4747800000        6.5364300000       18.7812900000  W4        145             0.0000000000
      2378       793  TIP3      H1             69.6669100000        5.6053700000       18.6697400000  W4        145             0.0000000000
      2379       793  TIP3      H2             70.3324100000        6.9613800000       18.7708300000  W4        145             0.0000000000
      2380       794  TIP3      OH2            70.7915000000        9.3249500000       16.8585600000  W4        146             0.0000000000
      2381       794  TIP3      H1             70.5100000000       10.0344100000       16.2809400000  W4        146             0.0000000000
      2382       794  TIP3      H2             71.7339300000        9.2522500000       16.7076800000  W4        146             0.0000000000
      2383       795  TIP3      OH2            61.5433800000        6.1104000000       17.9320600000  W4        147             0.0000000000
      2384       795  TIP3      H1             60.7762800000        5.5778800000       17.7218200000  W4        147             0.0000000000
      2385       795  TIP3      H2             62.2222800000        5.8004400000       17.3326900000  W4        147             0.0000000000
      2386       796  TIP3      OH2            64.2828700000        0.7382000000       13.9446000000  W4        148             0.0000000000
      2387       796  TIP3      H1             64.1848300000        1.6845200000       13.8392200000  W4        148             0.0000000000
      2388       796  TIP3      H2             63.5404900000        0.3655800000       13.4689500000  W4        148             0.0000000000
      2389       797  TIP3      OH2            65.5469200000        5.0597400000       17.5084400000  W4        149             0.0000000000
      2390       797  TIP3      H1             65.3114600000        4.8404100000       18.4099300000  W4        149             0.0000000000
      2391       797  TIP3      H2             64.7636100000        4.8528600000       16.9986900000  W4        149             0.0000000000
      2392       798  TIP3      OH2            68.2625800000        4.1870900000       16.5837900000  W4        150             0.0000000000
      2393       798  TIP3      H1             67.3151200000        4.2190600000       16.7161200000  W4        150             0.0000000000
      2394       798  TIP3      H2             68.5752500000        3.5618000000       17.2376100000  W4        150             0.0000000000
      2395       799  TIP3      OH2            69.8967300000        2.8212000000       18.5889800000  W4        151             0.0000000000
      2396       799  TIP3      H1             69.7999100000        1.8689300000       18.5831700000  W4        151             0.0000000000
      2397       799  TIP3      H2             69.5750400000        3.0898800000       19.4495300000  W4        151             0.0000000000
      2398       800  TIP3      OH2            59.7236600000        4.0307800000       17.6365300000  W4        152             0.0000000000
      2399       800  TIP3      H1             59.9354000000        3.3243900000       17.0262800000  W4        152             0.0000000000
      2400       800  TIP3      H2             59.6124100000        3.5933800000       18.4806500000  W4        152             0.0000000000
      2401       801  TIP3      OH2            64.5046800000        0.0319400000       16.6158800000  W4        153             0.0000000000
      2402       801  TIP3      H1             65.2165200000       -0.6078400000       16.6017900000  W4        153             0.0000000000
      2403       801  TIP3      H2             64.4037200000        0.2987700000       15.7021900000  W4        153             0.0000000000
      2404       802  TIP3      OH2            64.8584300000        1.7147800000       18.6695100000  W4        154             0.0000000000
      2405       802  TIP3      H1             64.7266500000        1.2391600000       17.8493600000  W4        154             0.0000000000
      2406       802  TIP3      H2             64.2591700000        2.4591400000       18.6142200000  W4        154             0.0000000000
      2407       803  TIP3      OH2            64.4046600000       18.5978100000        1.8459100000  W4        155             0.0000000000
      2408       803  TIP3      H1             65.3377300000       18.7556800000        1.9897500000  W4        155             0.0000000000
      2409       803  TIP3      H2             64.1405400000       19.2731100000        1.2210600000  W4        155             0.0000000000
      2410       804  TIP3      OH2            57.9731500000       13.2341900000        1.3287200000  W4        156             0.0000000000
      2411       804  TIP3      H1             58.8870700000       13.3130800000        1.6021100000  W4        156             0.0000000000
      2412       804  TIP3      H2             57.9804600000       12.5471500000        0.6622800000  W4        156             0.0000000000
      2413       805  TIP3      OH2            56.6222100000       18.6270400000        6.4061100000  W4        157             0.0000000000
      2414       805  TIP3      H1             55.9749200000       18.1652100000        5.8732300000  W4        157             0.0000000000
      2415       805  TIP3      H2             56.9766700000       17.9553700000        6.9887300000  W4        157             0.0000000000
      2416       806  TIP3      OH2            57.4921300000       16.7077400000        8.2107300000  W4        158             0.0000000000
      2417       806  TIP3      H1             57.1578100000       15.8274700000        8.3827500000  W4        158             0.0000000000
      2418       806  TIP3      H2             57.7143700000       17.0532400000        9.0752900000  W4        158             0.0000000000
      2419       807  TIP3      OH2            75.0406100000       17.5173800000       11.1912100000  W4        159             0.0000000000
      2420       807  TIP3      H1             75.0192800000       17.7022200000       12.1301500000  W4        159             0.0000000000
      2421       807  TIP3      H2             75.7312300000       18.0857800000       10.8503500000  W4        159             0.0000000000
      2422       808  TIP3      OH2            74.6039000000       17.0844900000       14.1131200000  W4        160             0.0000000000
      2423       808  TIP3      H1             74.1167700000       16.3489000000       13.7418600000  W4        160             0.0000000000
      2424       808  TIP3      H2             75.1531700000       16.6908800000       14.7910600000  W4        160             0.0000000000
      2425       809  TIP3      OH2            73.0546300000       12.8743000000       18.7511500000  W4        161             0.0000000000
      2426       809  TIP3      H1             72.1887400000       12.7692700000       19.1453800000  W4        161             0.0000000000
      2427       809  TIP3      H2             73.4312200000       13.6326300000       19.1976200000  W4        161             0.0000000000
      2428       810  TIP3      OH2            74.3556000000       11.1306700000        4.2654000000  W4        162             0.0000000000
      2429       810  TIP3      H1             75.2057400000       11.5517600000        4.3925600000  W4        162             0.0000000000
      2430       810  TIP3      H2             74.3611100000       10.3906800000        4.8725400000  W4        162             0.0000000000
      2431       811  TIP3      OH2            74.7501600000        9.1844100000        6.0889700000  W4        163             0.0000000000
      2432       811  TIP3      H1             74.0236200000        8.7046700000        6.4867300000  W4        163             0.0000000000
      2433       811  TIP3      H2             75.3314900000        9.3898800000        6.8211300000  W4        163             0.0000000000
      2434       812  TIP3      OH2            74.5092800000       11.9691600000       11.0367300000  W4        164             0.0000000000
      2435       812  TIP3      H1             75.3427000000       11.5911600000       10.7560900000  W4        164             0.0000000000
      2436       812  TIP3      H2             74.6213100000       12.9122800000       10.9176400000  W4        164             0.0000000000
      2437       813  TIP3      OH2            72.9955100000       14.8469100000       13.3435700000  W4        165             0.0000000000
      2438       813  TIP3      H1             72.3480400000       15.1720600000       13.9690900000  W4        165             0.0000000000
      2439       813  TIP3      H2             72.4779100000       14.4066800000       12.6694000000  W4        165             0.0000000000
      2440       814  TIP3      OH2            75.0184700000        9.0852600000        2.4801000000  W4        166             0.0000000000
      2441       814  TIP3      H1             74.4965800000        9.4416700000        1.7611900000  W4        166             0.0000000000
      2442       814  TIP3      H2             74.9853900000        9.7600400000        3.1581900000  W4        166             0.0000000000
      2443       815  TIP3      OH2            73.3673700000        6.3248200000        1.0308100000  W4        167             0.0000000000
      2444       815  TIP3      H1             73.4638100000        6.9915200000        0.3507800000  W4        167             0.0000000000
      2445       815  TIP3      H2             73.2273300000        5.5094500000        0.5493600000  W4        167             0.0000000000
      2446       816  TIP3      OH2            72.5368400000        7.7050600000        6.6518400000  W4        168             0.0000000000
      2447       816  TIP3      H1             72.3867200000        6.7599200000        6.6316200000  W4        168             0.0000000000
      2448       816  TIP3      H2             72.1832900000        7.9862000000        7.4957500000  W4        168             0.0000000000
      2449       817  TIP3      OH2            57.5720800000        9.7832800000       10.6622200000  W4        169             0.0000000000
      2450       817  TIP3      H1             57.7563700000        9.7014500000        9.7265100000  W4        169             0.0000000000
      2451       817  TIP3      H2             58.4213700000        9.6589800000       11.0858600000  W4        169             0.0000000000
      2452       818  TIP3      OH2            73.3931300000        9.6753900000       16.2906700000  W4        170             0.0000000000
      2453       818  TIP3      H1             73.9758600000        8.9406200000       16.4823900000  W4        170             0.0000000000
      2454       818  TIP3      H2             73.9570600000       10.4474200000       16.3372500000  W4        170             0.0000000000
      2455       819  TIP3      OH2            74.8898400000        7.5779700000       16.9752100000  W4        171             0.0000000000
      2456       819  TIP3      H1             74.0265100000        7.1991800000       16.8096800000  W4        171             0.0000000000
      2457       819  TIP3      H2             75.4942100000        6.8394500000       16.9007900000  W4        171             0.0000000000
      2458       820  TIP3      OH2            72.6147500000        3.7328000000        0.1483600000  W4        172             0.0000000000
      2459       820  TIP3      H1             73.2253300000        3.3614800000        0.7851800000  W4        172             0.0000000000
      2460       820  TIP3      H2             71.7779000000        3.3114900000        0.3443600000  W4        172             0.0000000000
      2461       821  TIP3      OH2            72.2473200000        5.2876400000        5.1143500000  W4        173             0.0000000000
      2462       821  TIP3      H1             72.5270300000        4.3806800000        5.2385200000  W4        173             0.0000000000
      2463       821  TIP3      H2             73.0064900000        5.7217900000        4.7252700000  W4        173             0.0000000000
      2464       822  TIP3      OH2            72.8591500000        5.8693800000       10.5502400000  W4        174             0.0000000000
      2465       822  TIP3      H1             73.7919500000        6.0813700000       10.5158400000  W4        174             0.0000000000
      2466       822  TIP3      H2             72.6239000000        5.9705900000       11.4725400000  W4        174             0.0000000000
      2467       823  TIP3      OH2            72.8883400000        6.6059100000       13.3261800000  W4        175             0.0000000000
      2468       823  TIP3      H1             72.0454700000        6.8739500000       13.6921600000  W4        175             0.0000000000
      2469       823  TIP3      H2             73.3307700000        7.4281000000       13.1152900000  W4        175             0.0000000000
      2470       824  TIP3      OH2            57.1695600000        5.0537800000       16.8031000000  W4        176             0.0000000000
      2471       824  TIP3      H1             58.0890500000        4.9316100000       17.0394100000  W4        176             0.0000000000
      2472       824  TIP3      H2             56.7200100000        4.3037500000       17.1924500000  W4        176             0.0000000000
      2473       825  TIP3      OH2            75.1715000000        0.5859300000       18.6796800000  W4        177             0.0000000000
      2474       825  TIP3      H1             75.5212000000       -0.0677200000       18.0741500000  W4        177             0.0000000000
      2475       825  TIP3      H2             75.3184500000        1.4233400000       18.2399400000  W4        177             0.0000000000
      2476       826  TIP3      OH2            72.8608000000        2.5505700000        5.1625500000  W4        178             0.0000000000
      2477       826  TIP3      H1             73.0433000000        2.1017200000        5.9880500000  W4        178             0.0000000000
      2478       826  TIP3      H2             72.2610900000        1.9660100000        4.6990100000  W4        178             0.0000000000
      2479       827  TIP3      OH2            58.3908100000        3.3659400000        9.6943900000  W4        179             0.0000000000
      2480       827  TIP3      H1             58.8359700000        2.5741900000        9.9963600000  W4        179             0.0000000000
      2481       827  TIP3      H2             58.8571100000        4.0824600000       10.1249500000  W4        179             0.0000000000
      2482       828  TIP3      OH2            56.6948400000        6.3652400000       10.7634100000  W4        180             0.0000000000
      2483       828  TIP3      H1             57.1868200000        6.1442900000        9.9726100000  W4        180             0.0000000000
      2484       828  TIP3      H2             57.0569300000        7.2055800000       11.0443600000  W4        180             0.0000000000
      2485       829  TIP3      OH2            74.6912200000        2.6953900000       17.0288100000  W4        181             0.0000000000
      2486       829  TIP3      H1             73.7737900000        2.9661000000       16.9931600000  W4        181             0.0000000000
      2487       829  TIP3      H2             74.8141600000        2.1602300000       16.2447800000  W4        181             0.0000000000
      2488       830  TIP3      OH2            74.7274200000        2.6183800000        1.6905800000  W4        182             0.0000000000
      2489       830  TIP3      H1             75.1396800000        1.8969500000        1.2153800000  W4        182             0.0000000000
      2490       830  TIP3      H2             75.4090700000        3.2878400000        1.7490100000  W4        182             0.0000000000
      2491       831  TIP3      OH2            57.0084900000        2.6231500000        4.8176500000  W4        183             0.0000000000
      2492       831  TIP3      H1             56.0833300000        2.8318100000        4.6882000000  W4        183             0.0000000000
      2493       831  TIP3      H2             57.4624800000        3.1072300000        4.1278800000  W4        183             0.0000000000
      2494       832  TIP3      OH2            71.7792100000       17.6073200000        6.7633900000  W4        184             0.0000000000
      2495       832  TIP3      H1             72.4315000000       17.2595300000        6.1553000000  W4        184             0.0000000000
      2496       832  TIP3      H2             72.2895900000       18.0956400000        7.4093600000  W4        184             0.0000000000
      2497       833  TIP3      OH2            56.9720300000        1.3610500000       13.1619000000  W4        185             0.0000000000
      2498       833  TIP3      H1             56.3070800000        1.1150800000       13.8049900000  W4        185             0.0000000000
      2499       833  TIP3      H2             56.5291600000        1.9830900000       12.5847000000  W4        185             0.0000000000
      2500       834  TIP3      OH2            59.1639600000       14.5364600000       17.3064800000  W4        186             0.0000000000
      2501       834  TIP3      H1             58.3432100000       14.7111100000       16.8459500000  W4        186             0.0000000000
      2502       834  TIP3      H2             58.9117400000       14.4629300000       18.2269200000  W4        186             0.0000000000
      2503       835  TIP3      OH2            62.1182500000       15.5105800000       13.5648800000  W4        187             0.0000000000
      2504       835  TIP3      H1             61.6933600000       16.3204300000       13.2823400000  W4        187             0.0000000000
      2505       835  TIP3      H2             63.0225300000       15.5959900000       13.2628600000  W4        187             0.0000000000
      2506       836  TIP3      OH2            66.4293900000       16.9095800000       16.5242500000  W4        188             0.0000000000
      2507       836  TIP3      H1             66.6141400000       16.5761900000       17.4022800000  W4        188             0.0000000000
      2508       836  TIP3      H2             67.2758400000       17.2194400000       16.2021700000  W4        188             0.0000000000
      2509       837  TIP3      OH2            68.7744300000       18.1954700000       15.7683900000  W4        189             0.0000000000
      2510       837  TIP3      H1             69.4513200000       17.5627000000       15.5283100000  W4        189             0.0000000000
      2511       837  TIP3      H2             69.0963100000       18.5965200000       16.5757200000  W4        189             0.0000000000
      2512       838  TIP3      OH2            73.6918100000        0.7850200000       14.8478900000  W4        190             0.0000000000
      2513       838  TIP3      H1             72.8791600000        1.1100500000       14.4603600000  W4        190             0.0000000000
      2514       838  TIP3      H2             73.9246600000        0.0248700000       14.3148000000  W4        190             0.0000000000
      2515       839  TIP3      OH2            59.5199200000       18.7669700000       13.6124100000  W4        191             0.0000000000
      2516       839  TIP3      H1             58.7995600000       19.2070700000       13.1611800000  W4        191             0.0000000000
      2517       839  TIP3      H2             59.1543200000       18.5164400000       14.4608100000  W4        191             0.0000000000
      2518       840  TIP3      OH2            61.9871800000       18.3673600000       12.6421300000  W4        192             0.0000000000
      2519       840  TIP3      H1             61.1224000000       18.4392100000       13.0461400000  W4        192             0.0000000000
      2520       840  TIP3      H2             61.9320800000       18.9140900000       11.8583800000  W4        192             0.0000000000
      2521       841  TIP3      OH2            66.6977400000       18.2552500000       11.8177300000  W4        193             0.0000000000
      2522       841  TIP3      H1             66.2411400000       18.7842200000       11.1635700000  W4        193             0.0000000000
      2523       841  TIP3      H2             66.8605400000       18.8583900000       12.5429600000  W4        193             0.0000000000
      2524       842  TIP3      OH2            69.0253700000       17.1332100000       12.7627600000  W4        194             0.0000000000
      2525       842  TIP3      H1             68.1207400000       17.2982300000       12.4969700000  W4        194             0.0000000000
      2526       842  TIP3      H2             69.4542300000       17.9864300000       12.6971000000  W4        194             0.0000000000
      2527       843  TIP3      OH2            71.6295600000       18.7031200000       13.0575400000  W4        195             0.0000000000
      2528       843  TIP3      H1             71.4477600000       19.6190100000       12.8470300000  W4        195             0.0000000000
      2529       843  TIP3      H2             71.8063400000       18.2928300000       12.2110000000  W4        195             0.0000000000
      2530       844  TIP3      OH2            58.9347300000       17.3902200000       10.5225900000  W4        196             0.0000000000
      2531       844  TIP3      H1             58.9163300000       16.9647300000       11.3798200000  W4        196             0.0000000000
      2532       844  TIP3      H2             59.7395200000       17.0717200000       10.1138100000  W4        196             0.0000000000
      2533       845  TIP3      OH2            61.0760400000       16.1000900000        9.1775800000  W4        197             0.0000000000
      2534       845  TIP3      H1             60.8571100000       15.1838300000        9.3471800000  W4        197             0.0000000000
      2535       845  TIP3      H2             61.9002600000       16.2401300000        9.6437200000  W4        197             0.0000000000
      2536       846  TIP3      OH2            63.6132900000       16.5700200000       10.0263800000  W4        198             0.0000000000
      2537       846  TIP3      H1             63.8258600000       15.6819200000        9.7394700000  W4        198             0.0000000000
      2538       846  TIP3      H2             63.6778000000       16.5357900000       10.9807800000  W4        198             0.0000000000
      2539       847  TIP3      OH2            67.1216600000        2.2340800000        9.1707100000  W4        199             0.0000000000
      2540       847  TIP3      H1             66.4473400000        1.6046400000        9.4262900000  W4        199             0.0000000000
      2541       847  TIP3      H2             67.6855800000        1.7499700000        8.5675000000  W4        199             0.0000000000
      2542       848  TIP3      OH2            72.2643800000        0.3414800000        9.2834200000  W4        200             0.0000000000
      2543       848  TIP3      H1             72.8681400000        0.8890200000        8.7815200000  W4        200             0.0000000000
      2544       848  TIP3      H2             71.3945800000        0.6605200000        9.0428300000  W4        200             0.0000000000
      2545       849  TIP3      OH2            73.9914200000        1.4803500000        7.6165100000  W4        201             0.0000000000
      2546       849  TIP3      H1             74.6031700000        0.9659200000        7.0898700000  W4        201             0.0000000000
      2547       849  TIP3      H2             74.3737600000        2.3575600000        7.6399500000  W4        201             0.0000000000
      2548       850  TIP3      OH2            59.4484100000        0.8681100000        6.9927000000  W4        202             0.0000000000
      2549       850  TIP3      H1             58.6713900000        0.6336000000        6.4852900000  W4        202             0.0000000000
      2550       850  TIP3      H2             59.9787700000        0.0713200000        7.0015000000  W4        202             0.0000000000
      2551       851  TIP3      OH2            58.2847500000        0.6659200000        2.7963100000  W4        203             0.0000000000
      2552       851  TIP3      H1             58.7238200000        1.2769700000        2.2046600000  W4        203             0.0000000000
      2553       851  TIP3      H2             57.6509900000        1.2043300000        3.2703100000  W4        203             0.0000000000
      2554       852  TIP3      OH2            64.0276700000        0.7948200000        6.8060100000  W4        204             0.0000000000
      2555       852  TIP3      H1             64.9020100000        1.1832500000        6.7764400000  W4        204             0.0000000000
      2556       852  TIP3      H2             63.8917500000        0.5796000000        7.7287300000  W4        204             0.0000000000
      2557       853  TIP3      OH2            69.5845100000        0.8248000000        8.4551800000  W4        205             0.0000000000
      2558       853  TIP3      H1             69.6606700000        0.9199600000        7.5057800000  W4        205             0.0000000000
      2559       853  TIP3      H2             69.3094300000       -0.0829100000        8.5840900000  W4        205             0.0000000000
      2560       854  TIP3      OH2            70.9377700000        0.8505800000        4.1476800000  W4        206             0.0000000000
      2561       854  TIP3      H1             70.2348800000        1.4655000000        3.9378200000  W4        206             0.0000000000
      2562       854  TIP3      H2             70.4929100000        0.0132500000        4.2787700000  W4        206             0.0000000000
      2563       855  TIP3      OH2            58.1857000000       16.6141400000        3.6938200000  W4        207             0.0000000000
      2564       855  TIP3      H1             57.5006900000       16.5760300000        3.0263300000  W4        207             0.0000000000
      2565       855  TIP3      H2             58.1894200000       17.5269000000        3.9820300000  W4        207             0.0000000000
      2566       856  TIP3      OH2            60.1456600000        2.5820700000        1.2387200000  W4        208             0.0000000000
      2567       856  TIP3      H1             60.6370000000        1.9523100000        0.7112700000  W4        208             0.0000000000
      2568       856  TIP3      H2             60.7692900000        2.8780100000        1.9018400000  W4        208             0.0000000000
      2569       857  TIP3      OH2            65.1716700000        2.8752200000        3.6957700000  W4        209             0.0000000000
      2570       857  TIP3      H1             65.3498000000        2.2285400000        4.3786300000  W4        209             0.0000000000
      2571       857  TIP3      H2             65.1182900000        3.7089900000        4.1628800000  W4        209             0.0000000000
      2572       858  TIP3      OH2            67.0500500000       17.8236300000        2.0914400000  W4        210             0.0000000000
      2573       858  TIP3      H1             67.9160700000       18.1903700000        1.9132600000  W4        210             0.0000000000
      2574       858  TIP3      H2             66.8033300000       17.3844300000        1.2775200000  W4        210             0.0000000000
      2575       859  TIP3      OH2            73.7590100000       17.3866600000        4.7705500000  W4        211             0.0000000000
      2576       859  TIP3      H1             73.5647200000       16.6388700000        4.2055100000  W4        211             0.0000000000
      2577       859  TIP3      H2             73.7200200000       18.1446700000        4.1873400000  W4        211             0.0000000000
      2578       860  TIP3      OH2            59.4062100000        1.3823000000       16.5103200000  W4        212             0.0000000000
      2579       860  TIP3      H1             59.0400300000        0.6165600000       16.9527900000  W4        212             0.0000000000
      2580       860  TIP3      H2             60.3190600000        1.4113200000       16.7968300000  W4        212             0.0000000000
      2581       861  TIP3      OH2            61.3792900000        0.7327400000       18.0460300000  W4        213             0.0000000000
      2582       861  TIP3      H1             62.2776500000        0.4587600000       17.8613700000  W4        213             0.0000000000
      2583       861  TIP3      H2             60.9926000000       -0.0096600000       18.5102900000  W4        213             0.0000000000
      2584       862  TIP3      OH2            60.0038200000       17.5342200000        0.7190300000  W4        214             0.0000000000
      2585       862  TIP3      H1             59.7362800000       17.8205100000        1.5923400000  W4        214             0.0000000000
      2586       862  TIP3      H2             60.7750800000       16.9881400000        0.8712800000  W4        214             0.0000000000
      2587       863  TIP3      OH2            69.8005200000        0.0652700000       18.2283100000  W4        215             0.0000000000
      2588       863  TIP3      H1             69.8772400000       -0.3606600000       19.0820800000  W4        215             0.0000000000
      2589       863  TIP3      H2             70.6941800000        0.0787400000       17.8856600000  W4        215             0.0000000000
      2590       864  TIP3      OH2            72.9766300000       16.1379000000       16.9207300000  W4        216             0.0000000000
      2591       864  TIP3      H1             72.1948200000       15.9517000000       16.4007900000  W4        216             0.0000000000
      2592       864  TIP3      H2             72.9046200000       17.0673300000       17.1379800000  W4        216             0.0000000000
      2593       865  TIP3      OH2            87.3826700000       10.0243400000        6.9514500000  W5        1               0.0000000000
      2594       865  TIP3      H1             87.4717800000       10.9681600000        6.8191600000  W5        1               0.0000000000
      2595       865  TIP3      H2             86.7444300000        9.7489800000        6.2933900000  W5        1               0.0000000000
      2596       866  TIP3      OH2            86.3158000000        9.2794100000       10.3702700000  W5        2               0.0000000000
      2597       866  TIP3      H1             86.2775500000        8.6330400000       11.0752300000  W5        2               0.0000000000
      2598       866  TIP3      H2             85.9934500000        8.8128500000        9.5991400000  W5        2               0.0000000000
      2599       867  TIP3      OH2            78.6843000000        8.8936200000       11.9632600000  W5        3               0.0000000000
      2600       867  TIP3      H1             78.7255100000        8.2679500000       12.6865000000  W5        3               0.0000000000
      2601       867  TIP3      H2             79.3870700000        9.5174800000       12.1453000000  W5        3               0.0000000000
      2602       868  TIP3      OH2            90.0218200000       12.2184500000        8.6717800000  W5        4               0.0000000000
      2603       868  TIP3      H1             89.5810900000       11.4980500000        9.1223400000  W5        4               0.0000000000
      2604       868  TIP3      H2             90.0087900000       12.9391700000        9.3015500000  W5        4               0.0000000000
      2605       869  TIP3      OH2            79.6076100000       13.3435100000       10.4981700000  W5        5               0.0000000000
      2606       869  TIP3      H1             79.2381300000       12.5415600000       10.1286000000  W5        5               0.0000000000
      2607       869  TIP3      H2             80.5487200000       13.1750000000       10.5445100000  W5        5               0.0000000000
      2608       870  TIP3      OH2            76.2176600000        7.0037700000        5.8910500000  W5        6               0.0000000000
      2609       870  TIP3      H1             75.7700000000        7.8496400000        5.8727000000  W5        6               0.0000000000
      2610       870  TIP3      H2             75.6567800000        6.4241900000        5.3755600000  W5        6               0.0000000000
      2611       871  TIP3      OH2            76.9282700000        9.1657300000        8.0168500000  W5        7               0.0000000000
      2612       871  TIP3      H1             77.1416200000        8.3958900000        8.5441500000  W5        7               0.0000000000
      2613       871  TIP3      H2             77.6660300000        9.2554000000        7.4136100000  W5        7               0.0000000000
      2614       872  TIP3      OH2            87.1333700000       17.3226200000        8.8838200000  W5        8               0.0000000000
      2615       872  TIP3      H1             87.7530100000       16.6460900000        8.6107400000  W5        8               0.0000000000
      2616       872  TIP3      H2             86.9251100000       17.1047000000        9.7923100000  W5        8               0.0000000000
      2617       873  TIP3      OH2            84.7052400000       11.7115500000       10.7763700000  W5        9               0.0000000000
      2618       873  TIP3      H1             85.0090300000       11.0256900000       10.1817800000  W5        9               0.0000000000
      2619       873  TIP3      H2             85.4266400000       11.8304200000       11.3941700000  W5        9               0.0000000000
      2620       874  TIP3      OH2            93.3682200000        3.3130800000       11.6369900000  W5        10              0.0000000000
      2621       874  TIP3      H1             93.4174400000        3.9232000000       12.3729000000  W5        10              0.0000000000
      2622       874  TIP3      H2             93.7937300000        3.7741700000       10.9141000000  W5        10              0.0000000000
      2623       875  TIP3      OH2            87.8459400000        6.1057900000       11.1038500000  W5        11              0.0000000000
      2624       875  TIP3      H1             87.9885300000        5.1594900000       11.1240100000  W5        11              0.0000000000
      2625       875  TIP3      H2             87.7398400000        6.3127700000       10.1753400000  W5        11              0.0000000000
      2626       876  TIP3      OH2            81.0007700000        4.2074300000        8.3763300000  W5        12              0.0000000000
      2627       876  TIP3      H1             81.0438800000        5.0672800000        7.9579600000  W5        12              0.0000000000
      2628       876  TIP3      H2             80.5431800000        3.6549000000        7.7426500000  W5        12              0.0000000000
      2629       877  TIP3      OH2            88.7230400000        4.3379900000        6.7771600000  W5        13              0.0000000000
      2630       877  TIP3      H1             89.3694700000        4.0093100000        7.4019200000  W5        13              0.0000000000
      2631       877  TIP3      H2             89.2329800000        4.8558900000        6.1543000000  W5        13              0.0000000000
      2632       878  TIP3      OH2            77.6209200000        6.6040100000        9.1384700000  W5        14              0.0000000000
      2633       878  TIP3      H1             78.2745800000        6.0541800000        9.5704800000  W5        14              0.0000000000
      2634       878  TIP3      H2             77.6448500000        6.3299100000        8.2216700000  W5        14              0.0000000000
      2635       879  TIP3      OH2            82.7773700000        8.1541400000        8.3536200000  W5        15              0.0000000000
      2636       879  TIP3      H1             83.3934700000        7.6276800000        8.8630200000  W5        15              0.0000000000
      2637       879  TIP3      H2             82.1912500000        7.5140100000        7.9499800000  W5        15              0.0000000000
      2638       880  TIP3      OH2            93.7596800000        4.7910000000       13.8729700000  W5        16              0.0000000000
      2639       880  TIP3      H1             93.0711400000        5.4490700000       13.7776300000  W5        16              0.0000000000
      2640       880  TIP3      H2             93.7751400000        4.5937900000       14.8095100000  W5        16              0.0000000000
      2641       881  TIP3      OH2            79.8109600000        3.1252700000       12.4504100000  W5        17              0.0000000000
      2642       881  TIP3      H1             79.5921300000        3.6553300000       11.6840100000  W5        17              0.0000000000
      2643       881  TIP3      H2             79.1430500000        3.3518200000       13.0975500000  W5        17              0.0000000000
      2644       882  TIP3      OH2            87.1799400000       12.6253800000        5.9943200000  W5        18              0.0000000000
      2645       882  TIP3      H1             86.8844500000       12.3026100000        5.1430100000  W5        18              0.0000000000
      2646       882  TIP3      H2             86.8557200000       13.5250500000        6.0355800000  W5        18              0.0000000000
      2647       883  TIP3      OH2            82.3801000000       10.8008400000       12.7377800000  W5        19              0.0000000000
      2648       883  TIP3      H1             81.6400100000       11.3989900000       12.8413000000  W5        19              0.0000000000
      2649       883  TIP3      H2             83.0940500000       11.3548000000       12.4221400000  W5        19              0.0000000000
      2650       884  TIP3      OH2            90.4868800000        3.6289200000        8.7577500000  W5        20              0.0000000000
      2651       884  TIP3      H1             90.2716800000        2.8632600000        9.2903500000  W5        20              0.0000000000
      2652       884  TIP3      H2             91.1426200000        4.1013800000        9.2706000000  W5        20              0.0000000000
      2653       885  TIP3      OH2            79.4046900000        5.0174500000       10.4026300000  W5        21              0.0000000000
      2654       885  TIP3      H1             80.0183200000        5.6502100000       10.7758700000  W5        21              0.0000000000
      2655       885  TIP3      H2             79.9167600000        4.5449500000        9.7463200000  W5        21              0.0000000000
      2656       886  TIP3      OH2            80.7875300000       12.7651400000       13.5249300000  W5        22              0.0000000000
      2657       886  TIP3      H1             80.7822900000       13.6444900000       13.1468600000  W5        22              0.0000000000
      2658       886  TIP3      H2             79.9339400000       12.6815500000       13.9499200000  W5        22              0.0000000000
      2659       887  TIP3      OH2            76.9086200000       12.4359300000        4.3068600000  W5        23              0.0000000000
      2660       887  TIP3      H1             76.6367100000       12.6650300000        3.4181500000  W5        23              0.0000000000
      2661       887  TIP3      H2             76.9541900000       13.2738100000        4.7673900000  W5        23              0.0000000000
      2662       888  TIP3      OH2            90.5335900000       14.0575200000       11.0197100000  W5        24              0.0000000000
      2663       888  TIP3      H1             89.5919600000       14.1159100000       11.1814000000  W5        24              0.0000000000
      2664       888  TIP3      H2             90.8102000000       14.9635700000       10.8826800000  W5        24              0.0000000000
      2665       889  TIP3      OH2            90.8342900000        2.3440500000       12.4371000000  W5        25              0.0000000000
      2666       889  TIP3      H1             90.0982100000        2.9547600000       12.3992300000  W5        25              0.0000000000
      2667       889  TIP3      H2             91.5176900000        2.7589500000       11.9107400000  W5        25              0.0000000000
      2668       890  TIP3      OH2            83.8374300000        0.4307800000        9.9029000000  W5        26              0.0000000000
      2669       890  TIP3      H1             83.7198500000       -0.5176200000        9.8487300000  W5        26              0.0000000000
      2670       890  TIP3      H2             82.9824400000        0.7633900000       10.1760100000  W5        26              0.0000000000
      2671       891  TIP3      OH2            88.7857100000       15.8388700000        7.6448700000  W5        27              0.0000000000
      2672       891  TIP3      H1             89.2109400000       15.1316600000        7.1598300000  W5        27              0.0000000000
      2673       891  TIP3      H2             89.1027100000       16.6401400000        7.2280900000  W5        27              0.0000000000
      2674       892  TIP3      OH2            89.9453600000       13.7397200000        6.1535300000  W5        28              0.0000000000
      2675       892  TIP3      H1             89.6878400000       13.0497300000        5.5421200000  W5        28              0.0000000000
      2676       892  TIP3      H2             90.0164400000       13.2968400000        6.9991200000  W5        28              0.0000000000
      2677       893  TIP3      OH2            91.6313800000       12.3063900000       14.6308800000  W5        29              0.0000000000
      2678       893  TIP3      H1             91.7710100000       11.7146400000       13.8915800000  W5        29              0.0000000000
      2679       893  TIP3      H2             91.7986600000       13.1789800000       14.2747600000  W5        29              0.0000000000
      2680       894  TIP3      OH2            86.1039200000        9.2683400000        4.4034800000  W5        30              0.0000000000
      2681       894  TIP3      H1             85.3924700000        9.8033100000        4.0515300000  W5        30              0.0000000000
      2682       894  TIP3      H2             86.7948800000        9.3235500000        3.7433700000  W5        30              0.0000000000
      2683       895  TIP3      OH2            86.1578400000        7.7257700000        1.4419800000  W5        31              0.0000000000
      2684       895  TIP3      H1             86.8588300000        7.7484600000        2.0933800000  W5        31              0.0000000000
      2685       895  TIP3      H2             86.4601300000        7.0977400000        0.7859100000  W5        31              0.0000000000
      2686       896  TIP3      OH2            93.4733100000        8.6461900000       12.6969200000  W5        32              0.0000000000
      2687       896  TIP3      H1             92.8207200000        9.3407500000       12.7860100000  W5        32              0.0000000000
      2688       896  TIP3      H2             93.9383400000        8.8562800000       11.8870800000  W5        32              0.0000000000
      2689       897  TIP3      OH2            89.5096900000        9.4776700000        5.3550700000  W5        33              0.0000000000
      2690       897  TIP3      H1             88.7777900000        9.7060400000        5.9281300000  W5        33              0.0000000000
      2691       897  TIP3      H2             89.9569100000        8.7639400000        5.8098200000  W5        33              0.0000000000
      2692       898  TIP3      OH2            89.4070400000        7.6519300000       14.4227700000  W5        34              0.0000000000
      2693       898  TIP3      H1             89.4869500000        8.4153700000       14.9946200000  W5        34              0.0000000000
      2694       898  TIP3      H2             88.8058100000        7.9311700000       13.7322800000  W5        34              0.0000000000
      2695       899  TIP3      OH2            81.1550600000       10.1082900000        7.2375700000  W5        35              0.0000000000
      2696       899  TIP3      H1             80.8245800000        9.7376300000        6.4192700000  W5        35              0.0000000000
      2697       899  TIP3      H2             81.7434700000        9.4376900000        7.5844000000  W5        35              0.0000000000
      2698       900  TIP3      OH2            82.5218100000       13.5363500000        9.9187900000  W5        36              0.0000000000
      2699       900  TIP3      H1             82.4269400000       12.9576600000        9.1622500000  W5        36              0.0000000000
      2700       900  TIP3      H2             83.2511700000       13.1649200000       10.4150700000  W5        36              0.0000000000
      2701       901  TIP3      OH2            81.5216100000        8.8768500000       10.8710700000  W5        37              0.0000000000
      2702       901  TIP3      H1             82.0868600000        8.9982700000       10.1081900000  W5        37              0.0000000000
      2703       901  TIP3      H2             81.8405000000        9.5143500000       11.5099200000  W5        37              0.0000000000
      2704       902  TIP3      OH2            87.8308300000       14.3800400000       11.6051200000  W5        38              0.0000000000
      2705       902  TIP3      H1             87.5904900000       15.0423500000       12.2530400000  W5        38              0.0000000000
      2706       902  TIP3      H2             87.6326500000       13.5455600000       12.0300800000  W5        38              0.0000000000
      2707       903  TIP3      OH2            82.4016800000       13.2761200000       15.5882600000  W5        39              0.0000000000
      2708       903  TIP3      H1             82.0904300000       14.0584400000       16.0435800000  W5        39              0.0000000000
      2709       903  TIP3      H2             81.7517000000       13.1230300000       14.9024600000  W5        39              0.0000000000
      2710       904  TIP3      OH2            88.3806400000        8.6399600000        3.0401900000  W5        40              0.0000000000
      2711       904  TIP3      H1             88.9601900000        8.7899900000        3.7870800000  W5        40              0.0000000000
      2712       904  TIP3      H2             88.7946400000        9.1107000000        2.3168300000  W5        40              0.0000000000
      2713       905  TIP3      OH2            79.3216700000        9.4742300000       14.8168300000  W5        41              0.0000000000
      2714       905  TIP3      H1             79.3919900000       10.1249100000       15.5153300000  W5        41              0.0000000000
      2715       905  TIP3      H2             78.4308900000        9.5769800000       14.4819200000  W5        41              0.0000000000
      2716       906  TIP3      OH2            86.1071300000       15.3768100000        6.4755000000  W5        42              0.0000000000
      2717       906  TIP3      H1             86.5808900000       15.6724400000        7.2529200000  W5        42              0.0000000000
      2718       906  TIP3      H2             85.5440600000       16.1149700000        6.2424600000  W5        42              0.0000000000
      2719       907  TIP3      OH2            80.6412700000       15.3476200000       16.3516400000  W5        43              0.0000000000
      2720       907  TIP3      H1             80.6488000000       15.2115900000       15.4041900000  W5        43              0.0000000000
      2721       907  TIP3      H2             79.7253100000       15.2304300000       16.6036400000  W5        43              0.0000000000
      2722       908  TIP3      OH2            92.0794800000        0.3900000000        2.8531600000  W5        44              0.0000000000
      2723       908  TIP3      H1             91.1795500000        0.5289000000        3.1482200000  W5        44              0.0000000000
      2724       908  TIP3      H2             92.3313200000        1.2214600000        2.4513300000  W5        44              0.0000000000
      2725       909  TIP3      OH2            80.1453300000        9.1777200000        4.8268500000  W5        45              0.0000000000
      2726       909  TIP3      H1             79.8534600000        9.9458900000        4.3359800000  W5        45              0.0000000000
      2727       909  TIP3      H2             79.4708500000        8.5183400000        4.6639900000  W5        45              0.0000000000
      2728       910  TIP3      OH2            93.2686200000       14.7562400000        1.2295500000  W5        46              0.0000000000
      2729       910  TIP3      H1             93.3419700000       15.6952600000        1.4000800000  W5        46              0.0000000000
      2730       910  TIP3      H2             94.1741300000       14.4511000000        1.1732800000  W5        46              0.0000000000
      2731       911  TIP3      OH2            76.2383400000       11.5406400000       13.6418300000  W5        47              0.0000000000
      2732       911  TIP3      H1             75.7371800000       11.5125800000       12.8268000000  W5        47              0.0000000000
      2733       911  TIP3      H2             76.2437100000       10.6349600000       13.9515600000  W5        47              0.0000000000
      2734       912  TIP3      OH2            75.9886100000       14.3210200000       10.5258500000  W5        48              0.0000000000
      2735       912  TIP3      H1             76.9346700000       14.1767200000       10.5068000000  W5        48              0.0000000000
      2736       912  TIP3      H2             75.8762400000       15.1053000000       11.0629700000  W5        48              0.0000000000
      2737       913  TIP3      OH2            94.1864600000       14.9869900000       16.2082200000  W5        49              0.0000000000
      2738       913  TIP3      H1             94.1371400000       14.0318000000       16.1709800000  W5        49              0.0000000000
      2739       913  TIP3      H2             93.3596900000       15.2545200000       16.6096000000  W5        49              0.0000000000
      2740       914  TIP3      OH2            85.1648600000       14.5609100000       15.0843600000  W5        50              0.0000000000
      2741       914  TIP3      H1             85.2523200000       15.3873700000       15.5592700000  W5        50              0.0000000000
      2742       914  TIP3      H2             84.3013700000       14.2312900000       15.3332900000  W5        50              0.0000000000
      2743       915  TIP3      OH2            85.5794400000       18.3332800000        4.8904200000  W5        51              0.0000000000
      2744       915  TIP3      H1             85.5040400000       18.2120000000        3.9439400000  W5        51              0.0000000000
      2745       915  TIP3      H2             85.6123100000       19.2825500000        5.0088800000  W5        51              0.0000000000
      2746       916  TIP3      OH2            79.2328200000       17.1219800000        6.6713200000  W5        52              0.0000000000
      2747       916  TIP3      H1             79.3848600000       16.7740200000        7.5499700000  W5        52              0.0000000000
      2748       916  TIP3      H2             78.3818600000       16.7657100000        6.4160400000  W5        52              0.0000000000
      2749       917  TIP3      OH2            88.6810400000       17.4873000000        1.8926600000  W5        53              0.0000000000
      2750       917  TIP3      H1             89.0558800000       16.7429100000        1.4219200000  W5        53              0.0000000000
      2751       917  TIP3      H2             88.6854100000       17.2173600000        2.8109900000  W5        53              0.0000000000
      2752       918  TIP3      OH2            88.3498500000       17.4130100000        4.6418800000  W5        54              0.0000000000
      2753       918  TIP3      H1             87.4148300000       17.5132000000        4.8205800000  W5        54              0.0000000000
      2754       918  TIP3      H2             88.6300400000       16.7036100000        5.2202000000  W5        54              0.0000000000
      2755       919  TIP3      OH2            91.3384400000        6.4802400000       16.6884400000  W5        55              0.0000000000
      2756       919  TIP3      H1             90.9311200000        6.9608000000       15.9677700000  W5        55              0.0000000000
      2757       919  TIP3      H2             91.3790100000        5.5748400000       16.3805200000  W5        55              0.0000000000
      2758       920  TIP3      OH2            78.4873900000       12.8641800000       14.6851100000  W5        56              0.0000000000
      2759       920  TIP3      H1             78.7035200000       12.5027400000       15.5446900000  W5        56              0.0000000000
      2760       920  TIP3      H2             77.6318600000       12.4895600000       14.4754600000  W5        56              0.0000000000
      2761       921  TIP3      OH2            81.1061900000        1.3342300000       10.6805300000  W5        57              0.0000000000
      2762       921  TIP3      H1             80.2445600000        1.2470500000       10.2728200000  W5        57              0.0000000000
      2763       921  TIP3      H2             81.0837600000        2.1902400000       11.1082900000  W5        57              0.0000000000
      2764       922  TIP3      OH2            85.7689700000        1.0562700000       14.0552300000  W5        58              0.0000000000
      2765       922  TIP3      H1             86.1892800000        0.6409800000       14.8082900000  W5        58              0.0000000000
      2766       922  TIP3      H2             84.8359300000        0.8776000000       14.1724300000  W5        58              0.0000000000
      2767       923  TIP3      OH2            89.0954600000        4.8117900000       14.9086800000  W5        59              0.0000000000
      2768       923  TIP3      H1             88.5814100000        4.6860100000       15.7062800000  W5        59              0.0000000000
      2769       923  TIP3      H2             88.9399300000        5.7241000000       14.6643000000  W5        59              0.0000000000
      2770       924  TIP3      OH2            89.8579500000        9.6727900000        0.6699800000  W5        60              0.0000000000
      2771       924  TIP3      H1             89.9000300000        9.4501800000       -0.2600200000  W5        60              0.0000000000
      2772       924  TIP3      H2             90.7071600000       10.0715000000        0.8599700000  W5        60              0.0000000000
      2773       925  TIP3      OH2            85.4307000000        3.5486100000        1.3403100000  W5        61              0.0000000000
      2774       925  TIP3      H1             85.1771800000        3.5677700000        2.2631200000  W5        61              0.0000000000
      2775       925  TIP3      H2             85.1739100000        2.6771500000        1.0389300000  W5        61              0.0000000000
      2776       926  TIP3      OH2            81.1972000000        6.2996800000       11.7755500000  W5        62              0.0000000000
      2777       926  TIP3      H1             80.5554100000        6.2594100000       12.4845600000  W5        62              0.0000000000
      2778       926  TIP3      H2             81.2344000000        7.2261500000       11.5378500000  W5        62              0.0000000000
      2779       927  TIP3      OH2            81.1941100000        6.5206900000        6.6875500000  W5        63              0.0000000000
      2780       927  TIP3      H1             80.3014000000        6.1803000000        6.6289300000  W5        63              0.0000000000
      2781       927  TIP3      H2             81.6447700000        6.1437800000        5.9318700000  W5        63              0.0000000000
      2782       928  TIP3      OH2            86.7296600000        6.9367200000        5.5046300000  W5        64              0.0000000000
      2783       928  TIP3      H1             86.3206900000        7.7515800000        5.2131100000  W5        64              0.0000000000
      2784       928  TIP3      H2             87.4502800000        6.7967300000        4.8903400000  W5        64              0.0000000000
      2785       929  TIP3      OH2            85.8318200000        7.1123600000       16.9927000000  W5        65              0.0000000000
      2786       929  TIP3      H1             85.2692000000        6.4075200000       17.3134800000  W5        65              0.0000000000
      2787       929  TIP3      H2             86.6581600000        6.9915500000       17.4604600000  W5        65              0.0000000000
      2788       930  TIP3      OH2            87.7344300000        6.3827600000        8.3186000000  W5        66              0.0000000000
      2789       930  TIP3      H1             87.5388800000        6.9884400000        7.6036600000  W5        66              0.0000000000
      2790       930  TIP3      H2             87.9156900000        5.5492800000        7.8842300000  W5        66              0.0000000000
      2791       931  TIP3      OH2            78.9472500000        6.6200300000       13.6427500000  W5        67              0.0000000000
      2792       931  TIP3      H1             78.9091900000        7.0201900000       14.5114600000  W5        67              0.0000000000
      2793       931  TIP3      H2             78.4563600000        5.8032700000       13.7330400000  W5        67              0.0000000000
      2794       932  TIP3      OH2            82.3129900000        3.9942600000        0.4413500000  W5        68              0.0000000000
      2795       932  TIP3      H1             81.8820600000        3.5492700000        1.1710900000  W5        68              0.0000000000
      2796       932  TIP3      H2             81.5948600000        4.3658900000       -0.0709000000  W5        68              0.0000000000
      2797       933  TIP3      OH2            75.5553300000        3.7362100000        7.4932200000  W5        69              0.0000000000
      2798       933  TIP3      H1             76.1861000000        3.7074200000        8.2126100000  W5        69              0.0000000000
      2799       933  TIP3      H2             76.0047600000        3.3110800000        6.7628100000  W5        69              0.0000000000
      2800       934  TIP3      OH2            76.8295400000        4.4824100000        2.9172600000  W5        70              0.0000000000
      2801       934  TIP3      H1             77.3037100000        5.0734000000        2.3323500000  W5        70              0.0000000000
      2802       934  TIP3      H2             76.1121800000        5.0127000000        3.2642700000  W5        70              0.0000000000
      2803       935  TIP3      OH2            86.9983500000        8.0208900000       12.9898400000  W5        71              0.0000000000
      2804       935  TIP3      H1             87.3218300000        7.3898600000       12.3468900000  W5        71              0.0000000000
      2805       935  TIP3      H2             86.5582800000        7.4861100000       13.6505800000  W5        71              0.0000000000
      2806       936  TIP3      OH2            83.7756400000        3.9484400000        7.7739600000  W5        72              0.0000000000
      2807       936  TIP3      H1             82.8647500000        4.0051200000        8.0625600000  W5        72              0.0000000000
      2808       936  TIP3      H2             84.2809300000        3.8879900000        8.5846800000  W5        72              0.0000000000
      2809       937  TIP3      OH2            78.6039800000        5.5770700000        6.6007200000  W5        73              0.0000000000
      2810       937  TIP3      H1             77.7147800000        5.6766200000        6.2606800000  W5        73              0.0000000000
      2811       937  TIP3      H2             78.9004700000        4.7353700000        6.2545100000  W5        73              0.0000000000
      2812       938  TIP3      OH2            82.2571600000        5.5773300000        4.2571800000  W5        74              0.0000000000
      2813       938  TIP3      H1             83.1887100000        5.7063300000        4.4354900000  W5        74              0.0000000000
      2814       938  TIP3      H2             82.0421900000        6.2467600000        3.6076500000  W5        74              0.0000000000
      2815       939  TIP3      OH2            88.1808300000        3.1830700000       11.0381400000  W5        75              0.0000000000
      2816       939  TIP3      H1             87.5039900000        3.3143800000       11.7021100000  W5        75              0.0000000000
      2817       939  TIP3      H2             87.6953200000        3.0280200000       10.2279100000  W5        75              0.0000000000
      2818       940  TIP3      OH2            80.9311800000        6.7715500000        1.8237900000  W5        76              0.0000000000
      2819       940  TIP3      H1             80.3886900000        6.3919300000        1.1325500000  W5        76              0.0000000000
      2820       940  TIP3      H2             81.7646700000        6.9660200000        1.3952000000  W5        76              0.0000000000
      2821       941  TIP3      OH2            91.4683400000       18.8546100000       17.3149000000  W5        77              0.0000000000
      2822       941  TIP3      H1             91.6682100000       19.2788000000       16.4804300000  W5        77              0.0000000000
      2823       941  TIP3      H2             92.1237100000       19.1984300000       17.9219400000  W5        77              0.0000000000
      2824       942  TIP3      OH2            79.0663200000       11.3287400000       16.9229500000  W5        78              0.0000000000
      2825       942  TIP3      H1             79.7985600000       11.5833300000       17.4844000000  W5        78              0.0000000000
      2826       942  TIP3      H2             78.2861900000       11.5332800000       17.4384900000  W5        78              0.0000000000
      2827       943  TIP3      OH2            85.0956100000        6.7357400000        9.6609200000  W5        79              0.0000000000
      2828       943  TIP3      H1             85.6599500000        6.1894000000        9.1138800000  W5        79              0.0000000000
      2829       943  TIP3      H2             84.9479500000        6.2139300000       10.4496800000  W5        79              0.0000000000
      2830       944  TIP3      OH2            80.0975800000        2.8723500000        6.0794000000  W5        80              0.0000000000
      2831       944  TIP3      H1             79.7805300000        1.9698800000        6.0439400000  W5        80              0.0000000000
      2832       944  TIP3      H2             80.8789900000        2.8740900000        5.5265600000  W5        80              0.0000000000
      2833       945  TIP3      OH2            83.7222000000        5.1243500000       12.0749600000  W5        81              0.0000000000
      2834       945  TIP3      H1             82.8867300000        5.5783000000       12.1852000000  W5        81              0.0000000000
      2835       945  TIP3      H2             84.2462600000        5.4002000000       12.8269500000  W5        81              0.0000000000
[truncated: 4,418,236 more chars]
