# Supplementary material for: Integrative Computational Prediction Strategy for Antibody–Antigen Binding: A Case Study on Interleukin‑1 Beta
Source: J Chem Inf Model. 2026 May 27;66(11):6659–75. doi: 10.1021/acs.jcim.6c00781 (PMC13250912; doi:10.1021/acs.jcim.6c00781)
Supplement: Supplementary file 4 [file ci6c00781_si_004.zip]

Archive with 33 entries (27 files):
- Cluspro_poses/
- Cluspro_poses/4G6J/
- Cluspro_poses/4G6J/4g6j-Ag_ESSA-pose.pdb
- Cluspro_poses/4G6J/4g6j-Blind-pose.pdb
- Cluspro_poses/4G6J/4g6j-HCDR_ESSA-pose.pdb
- Cluspro_poses/4G6M/
- Cluspro_poses/4G6M/4g6m-Ag_ESSA-pose.pdb
- Cluspro_poses/4G6M/4g6m-Blind-pose.pdb
- Cluspro_poses/4G6M/4g6m-HCDR_ESSA-pose.pdb
- Cluspro_poses/7CHY/
- Cluspro_poses/7CHY/7chy-Ag_ESSA-pose.pdb
- Cluspro_poses/7CHY/7chy-Blind-pose.pdb
- Cluspro_poses/7CHY/7chy-HCDR_ESSA-pose.pdb
- Cluspro_poses/7Z4T/
- Cluspro_poses/7Z4T/7z4t-Ag_ESSA-pose.pdb
- Cluspro_poses/7Z4T/7z4t-Blind-pose.pdb
- Cluspro_poses/7Z4T/7z4t-HCDR_ESSA-pose.pdb
- Cluspro_poses/EPIGUIDE/
- Cluspro_poses/EPIGUIDE/1OAK-Max_Ave-Ep1+2.pdb
- Cluspro_poses/EPIGUIDE/3S36-Max_Ave-Ep1+2.pdb
- Cluspro_poses/EPIGUIDE/3WD5-Max_Ave-Ep1+3.pdb
- Cluspro_poses/EPIGUIDE/4DGI-Max_Ave-Ep1+3.pdb
- Cluspro_poses/EPIGUIDE/4G3Y-Ave-Ep2+3.pdb
- Cluspro_poses/EPIGUIDE/4G3Y-Max-Ep1+2.pdb
- Cluspro_poses/EPIGUIDE/4G6J-Max_Ave-Ep2+3.pdb
- Cluspro_poses/EPIGUIDE/5GGT-Max_Ave-Ep2+3.pdb
- Cluspro_poses/EPIGUIDE/5Y9J-Ave-Ep1+2.pdb
- Cluspro_poses/EPIGUIDE/5Y9J-Max-Ep1+3.pdb
- Cluspro_poses/EPIGUIDE/7C88-Max_Ave-Ep1+3.pdb
- Cluspro_poses/EPIGUIDE/7E9B-Ave-Ep1+3.pdb
- Cluspro_poses/EPIGUIDE/7E9B-Max-Ep1+2.pdb
- Cluspro_poses/EPIGUIDE/8Y31-Ave-Ep1+2.pdb
- Cluspro_poses/EPIGUIDE/8Y31-Max-Ep1+2.pdb
