# Supplementary material for: Integrative Computational Prediction Strategy for Antibody–Antigen Binding: A Case Study on Interleukin‑1 Beta
Source: J Chem Inf Model. 2026 May 27;66(11):6659–75. doi: 10.1021/acs.jcim.6c00781 (PMC13250912; doi:10.1021/acs.jcim.6c00781)
Supplement: Supplementary file 4 [file ci6c00781_si_004.zip › Cluspro_poses/4G6J/4g6j-Ag_ESSA-pose.pdb]

ATOM      1  N   ARG A   4       2.030  -7.558 -40.742  1.00  0.00      RA0  N  
ATOM      2  CA  ARG A   4       2.839  -6.343 -40.668  1.00  0.00      RA0  C  
ATOM      3  C   ARG A   4       4.332  -6.679 -40.700  1.00  0.00      RA0  C  
ATOM      4  O   ARG A   4       4.773  -7.588 -39.991  1.00  0.00      RA0  O  
ATOM      5  CB  ARG A   4       2.498  -5.542 -39.413  1.00  0.00      RA0  C  
ATOM      6  CG  ARG A   4       1.044  -5.071 -39.407  1.00  0.00      RA0  C  
ATOM      7  CD  ARG A   4       0.698  -4.256 -38.161  1.00  0.00      RA0  C  
ATOM      8  NE  ARG A   4      -0.681  -3.774 -38.220  1.00  0.00      RA0  N  
ATOM      9  CZ  ARG A   4      -1.108  -2.859 -37.298  1.00  0.00      RA0  C  
ATOM     10  NH1 ARG A   4      -0.244  -2.419 -36.354  1.00  0.00      RA0  N1+
ATOM     11  NH2 ARG A   4      -2.384  -2.410 -37.346  1.00  0.00      RA0  N  
ATOM     12  H   ARG A   4       2.629  -8.355 -40.847  1.00  0.00      RA0  H  
ATOM     13  HE  ARG A   4      -1.242  -4.170 -38.956  1.00  0.00      RA0  H  
ATOM     14 HH11 ARG A   4      -0.499  -1.748 -35.651  1.00  0.00      RA0  H  
ATOM     15 HH12 ARG A   4       0.705  -2.750 -36.317  1.00  0.00      RA0  H  
ATOM     16 HH21 ARG A   4      -2.751  -1.739 -36.694  1.00  0.00      RA0  H  
ATOM     17 HH22 ARG A   4      -3.026  -2.733 -38.049  1.00  0.00      RA0  H  
ATOM     18  N   SER A   5       5.101  -5.951 -41.530  1.00  0.00      RA0  N  
ATOM     19  CA  SER A   5       6.544  -6.143 -41.706  1.00  0.00      RA0  C  
ATOM     20  C   SER A   5       7.288  -4.819 -41.887  1.00  0.00      RA0  C  
ATOM     21  O   SER A   5       6.700  -3.831 -42.333  1.00  0.00      RA0  O  
ATOM     22  CB  SER A   5       6.746  -7.125 -42.858  1.00  0.00      RA0  C  
ATOM     23  OG  SER A   5       5.929  -8.281 -42.636  1.00  0.00      RA0  O  
ATOM     24  H   SER A   5       4.732  -5.215 -42.095  1.00  0.00      RA0  H  
ATOM     25  HG  SER A   5       6.533  -8.968 -42.358  1.00  0.00      RA0  H  
ATOM     26  N   LEU A   6       8.593  -4.811 -41.552  1.00  0.00      RA0  N  
ATOM     27  CA  LEU A   6       9.466  -3.646 -41.706  1.00  0.00      RA0  C  
ATOM     28  C   LEU A   6      10.887  -4.035 -42.100  1.00  0.00      RA0  C  
ATOM     29  O   LEU A   6      11.407  -5.050 -41.630  1.00  0.00      RA0  O  
ATOM     30  CB  LEU A   6       9.410  -2.727 -40.473  1.00  0.00      RA0  C  
ATOM     31  CG  LEU A   6       9.756  -3.327 -39.104  1.00  0.00      RA0  C  
ATOM     32  CD1 LEU A   6      11.260  -3.423 -38.832  1.00  0.00      RA0  C  
ATOM     33  CD2 LEU A   6       9.073  -2.535 -37.990  1.00  0.00      RA0  C  
ATOM     34  H   LEU A   6       9.013  -5.618 -41.126  1.00  0.00      RA0  H  
ATOM     35  N   ASN A   7      11.507  -3.225 -42.963  1.00  0.00      RA0  N  
ATOM     36  CA  ASN A   7      12.868  -3.443 -43.445  1.00  0.00      RA0  C  
ATOM     37  C   ASN A   7      13.855  -2.690 -42.572  1.00  0.00      RA0  C  
ATOM     38  O   ASN A   7      13.629  -1.519 -42.251  1.00  0.00      RA0  O  
ATOM     39  CB  ASN A   7      13.033  -3.112 -44.926  1.00  0.00      RA0  C  
ATOM     40  CG  ASN A   7      12.439  -4.221 -45.774  1.00  0.00      RA0  C  
ATOM     41  ND2 ASN A   7      11.817  -3.751 -46.872  1.00  0.00      RA0  N  
ATOM     42  OD1 ASN A   7      12.494  -5.409 -45.463  1.00  0.00      RA0  O  
ATOM     43  H   ASN A   7      11.087  -2.341 -43.160  1.00  0.00      RA0  H  
ATOM     44 HD21 ASN A   7      11.845  -2.773 -47.085  1.00  0.00      RA0  H  
ATOM     45 HD22 ASN A   7      11.310  -4.356 -47.486  1.00  0.00      RA0  H  
ATOM     46  N   CYS A   8      14.946  -3.368 -42.174  1.00  0.00      RA0  N  
ATOM     47  CA  CYS A   8      15.942  -2.792 -41.278  1.00  0.00      RA0  C  
ATOM     48  C   CYS A   8      17.328  -3.405 -41.429  1.00  0.00      RA0  C  
ATOM     49  O   CYS A   8      17.492  -4.448 -42.062  1.00  0.00      RA0  O  
ATOM     50  CB  CYS A   8      15.404  -2.908 -39.855  1.00  0.00      RA0  C  
ATOM     51  SG  CYS A   8      14.856  -4.588 -39.460  1.00  0.00      RA0  S  
ATOM     52  H   CYS A   8      15.078  -4.330 -42.434  1.00  0.00      RA0  H  
ATOM     53  N   THR A   9      18.316  -2.766 -40.787  1.00  0.00      RA0  N  
ATOM     54  CA  THR A   9      19.692  -3.240 -40.680  1.00  0.00      RA0  C  
ATOM     55  C   THR A   9      19.971  -3.383 -39.175  1.00  0.00      RA0  C  
ATOM     56  O   THR A   9      19.534  -2.535 -38.390  1.00  0.00      RA0  O  
ATOM     57  CB  THR A   9      20.505  -2.189 -41.415  1.00  0.00      RA0  C  
ATOM     58  CG2 THR A   9      20.434  -2.430 -42.925  1.00  0.00      RA0  C  
ATOM     59  OG1 THR A   9      19.974  -0.887 -41.126  1.00  0.00      RA0  O  
ATOM     60  H   THR A   9      18.145  -1.931 -40.259  1.00  0.00      RA0  H  
ATOM     61  HG1 THR A   9      19.107  -0.835 -41.514  1.00  0.00      RA0  H  
ATOM     62  N   LEU A  10      20.645  -4.466 -38.768  1.00  0.00      RA0  N  
ATOM     63  CA  LEU A  10      20.963  -4.688 -37.357  1.00  0.00      RA0  C  
ATOM     64  C   LEU A  10      22.457  -4.598 -37.114  1.00  0.00      RA0  C  
ATOM     65  O   LEU A  10      23.244  -5.170 -37.865  1.00  0.00      RA0  O  
ATOM     66  CB  LEU A  10      20.446  -6.052 -36.898  1.00  0.00      RA0  C  
ATOM     67  CG  LEU A  10      18.928  -6.202 -36.998  1.00  0.00      RA0  C  
ATOM     68  CD1 LEU A  10      18.482  -7.648 -36.777  1.00  0.00      RA0  C  
ATOM     69  CD2 LEU A  10      18.201  -5.234 -36.067  1.00  0.00      RA0  C  
ATOM     70  H   LEU A  10      21.064  -5.093 -39.426  1.00  0.00      RA0  H  
ATOM     71  N   ARG A  11      22.850  -3.840 -36.089  1.00  0.00      RA0  N  
ATOM     72  CA  ARG A  11      24.251  -3.680 -35.713  1.00  0.00      RA0  C  
ATOM     73  C   ARG A  11      24.388  -4.032 -34.251  1.00  0.00      RA0  C  
ATOM     74  O   ARG A  11      23.538  -3.634 -33.457  1.00  0.00      RA0  O  
ATOM     75  CB  ARG A  11      24.851  -2.321 -36.038  1.00  0.00      RA0  C  
ATOM     76  CG  ARG A  11      25.088  -2.210 -37.542  1.00  0.00      RA0  C  
ATOM     77  CD  ARG A  11      26.136  -1.156 -37.900  1.00  0.00      RA0  C  
ATOM     78  NE  ARG A  11      25.917   0.065 -37.136  1.00  0.00      RA0  N  
ATOM     79  CZ  ARG A  11      24.865   0.874 -37.431  1.00  0.00      RA0  C  
ATOM     80  NH1 ARG A  11      24.153   0.670 -38.569  1.00  0.00      RA0  N1+
ATOM     81  NH2 ARG A  11      24.561   1.847 -36.548  1.00  0.00      RA0  N  
ATOM     82  H   ARG A  11      22.170  -3.438 -35.472  1.00  0.00      RA0  H  
ATOM     83  HE  ARG A  11      26.506   0.201 -36.328  1.00  0.00      RA0  H  
ATOM     84 HH11 ARG A  11      23.387   1.256 -38.840  1.00  0.00      RA0  H  
ATOM     85 HH12 ARG A  11      24.366  -0.098 -39.190  1.00  0.00      RA0  H  
ATOM     86 HH21 ARG A  11      23.741   2.423 -36.604  1.00  0.00      RA0  H  
ATOM     87 HH22 ARG A  11      25.165   1.988 -35.748  1.00  0.00      RA0  H  
ATOM     88  N   ASP A  12      25.446  -4.774 -33.885  1.00  0.00      RA0  N  
ATOM     89  CA  ASP A  12      25.666  -5.159 -32.490  1.00  0.00      RA0  C  
ATOM     90  C   ASP A  12      26.045  -3.960 -31.602  1.00  0.00      RA0  C  
ATOM     91  O   ASP A  12      26.286  -2.870 -32.127  1.00  0.00      RA0  O  
ATOM     92  CB  ASP A  12      26.567  -6.400 -32.352  1.00  0.00      RA0  C  
ATOM     93  CG  ASP A  12      28.074  -6.181 -32.391  1.00  0.00      RA0  C  
ATOM     94  OD1 ASP A  12      28.547  -5.053 -32.474  1.00  0.00      RA0  O  
ATOM     95  OD2 ASP A  12      28.792  -7.177 -32.322  1.00  0.00      RA0  O1-
ATOM     96  H   ASP A  12      26.184  -4.935 -34.546  1.00  0.00      RA0  H  
ATOM     97  N   SER A  13      26.086  -4.158 -30.271  1.00  0.00      RA0  N  
ATOM     98  CA  SER A  13      26.415  -3.109 -29.295  1.00  0.00      RA0  C  
ATOM     99  C   SER A  13      27.811  -2.489 -29.493  1.00  0.00      RA0  C  
ATOM    100  O   SER A  13      28.018  -1.331 -29.128  1.00  0.00      RA0  O  
ATOM    101  CB  SER A  13      26.238  -3.769 -27.945  1.00  0.00      RA0  C  
ATOM    102  OG  SER A  13      26.655  -5.123 -28.111  1.00  0.00      RA0  O  
ATOM    103  H   SER A  13      25.902  -5.065 -29.882  1.00  0.00      RA0  H  
ATOM    104  HG  SER A  13      26.167  -5.628 -27.455  1.00  0.00      RA0  H  
ATOM    105  N   GLN A  14      28.748  -3.251 -30.096  1.00  0.00      RA0  N  
ATOM    106  CA  GLN A  14      30.111  -2.807 -30.413  1.00  0.00      RA0  C  
ATOM    107  C   GLN A  14      30.158  -2.078 -31.782  1.00  0.00      RA0  C  
ATOM    108  O   GLN A  14      31.239  -1.717 -32.245  1.00  0.00      RA0  O  
ATOM    109  CB  GLN A  14      31.073  -3.997 -30.407  1.00  0.00      RA0  C  
ATOM    110  CG  GLN A  14      30.753  -5.018 -29.312  1.00  0.00      RA0  C  
ATOM    111  CD  GLN A  14      30.715  -4.340 -27.957  1.00  0.00      RA0  C  
ATOM    112  NE2 GLN A  14      29.556  -4.532 -27.299  1.00  0.00      RA0  N  
ATOM    113  OE1 GLN A  14      31.662  -3.691 -27.528  1.00  0.00      RA0  O  
ATOM    114  H   GLN A  14      28.456  -4.121 -30.504  1.00  0.00      RA0  H  
ATOM    115 HE21 GLN A  14      28.795  -5.050 -27.705  1.00  0.00      RA0  H  
ATOM    116 HE22 GLN A  14      29.408  -4.168 -26.381  1.00  0.00      RA0  H  
ATOM    117  N   GLN A  15      28.979  -1.861 -32.410  1.00  0.00      RA0  N  
ATOM    118  CA  GLN A  15      28.768  -1.183 -33.697  1.00  0.00      RA0  C  
ATOM    119  C   GLN A  15      29.221  -1.945 -34.955  1.00  0.00      RA0  C  
ATOM    120  O   GLN A  15      29.382  -1.336 -36.016  1.00  0.00      RA0  O  
ATOM    121  CB  GLN A  15      29.156   0.292 -33.679  1.00  0.00      RA0  C  
ATOM    122  CG  GLN A  15      28.074   1.065 -32.919  1.00  0.00      RA0  C  
ATOM    123  CD  GLN A  15      26.712   0.795 -33.544  1.00  0.00      RA0  C  
ATOM    124  NE2 GLN A  15      25.940  -0.042 -32.826  1.00  0.00      RA0  N  
ATOM    125  OE1 GLN A  15      26.356   1.327 -34.597  1.00  0.00      RA0  O  
ATOM    126  H   GLN A  15      28.193  -2.361 -32.048  1.00  0.00      RA0  H  
ATOM    127 HE21 GLN A  15      26.323  -0.537 -32.039  1.00  0.00      RA0  H  
ATOM    128 HE22 GLN A  15      24.983  -0.250 -33.025  1.00  0.00      RA0  H  
ATOM    129  N   LYS A  16      29.383  -3.282 -34.852  1.00  0.00      RA0  N  
ATOM    130  CA  LYS A  16      29.754  -4.113 -36.006  1.00  0.00      RA0  C  
ATOM    131  C   LYS A  16      28.519  -4.332 -36.871  1.00  0.00      RA0  C  
ATOM    132  O   LYS A  16      27.434  -4.580 -36.339  1.00  0.00      RA0  O  
ATOM    133  CB  LYS A  16      30.350  -5.449 -35.558  1.00  0.00      RA0  C  
ATOM    134  CG  LYS A  16      31.440  -5.256 -34.505  1.00  0.00      RA0  C  
ATOM    135  CD  LYS A  16      32.406  -6.436 -34.389  1.00  0.00      RA0  C  
ATOM    136  CE  LYS A  16      31.804  -7.758 -33.924  1.00  0.00      RA0  C  
ATOM    137  NZ  LYS A  16      31.396  -7.649 -32.519  1.00  0.00      RA0  N1+
ATOM    138  H   LYS A  16      29.102  -3.748 -34.010  1.00  0.00      RA0  H  
ATOM    139  HZ1 LYS A  16      31.260  -8.607 -32.131  1.00  0.00      RA0  H  
ATOM    140  HZ2 LYS A  16      32.128  -7.161 -31.971  1.00  0.00      RA0  H  
ATOM    141  HZ3 LYS A  16      30.496  -7.122 -32.452  1.00  0.00      RA0  H  
ATOM    142  N   SER A  17      28.679  -4.212 -38.198  1.00  0.00      RA0  N  
ATOM    143  CA  SER A  17      27.610  -4.417 -39.172  1.00  0.00      RA0  C  
ATOM    144  C   SER A  17      27.513  -5.897 -39.529  1.00  0.00      RA0  C  
ATOM    145  O   SER A  17      28.514  -6.611 -39.437  1.00  0.00      RA0  O  
ATOM    146  CB  SER A  17      28.009  -3.519 -40.320  1.00  0.00      RA0  C  
ATOM    147  OG  SER A  17      28.779  -2.450 -39.750  1.00  0.00      RA0  O  
ATOM    148  H   SER A  17      29.568  -3.993 -38.597  1.00  0.00      RA0  H  
ATOM    149  HG  SER A  17      29.119  -1.953 -40.482  1.00  0.00      RA0  H  
ATOM    150  N   LEU A  18      26.321  -6.351 -39.960  1.00  0.00      RA0  N  
ATOM    151  CA  LEU A  18      26.100  -7.741 -40.371  1.00  0.00      RA0  C  
ATOM    152  C   LEU A  18      26.121  -7.828 -41.898  1.00  0.00      RA0  C  
ATOM    153  O   LEU A  18      25.420  -7.070 -42.563  1.00  0.00      RA0  O  
ATOM    154  CB  LEU A  18      24.771  -8.274 -39.829  1.00  0.00      RA0  C  
ATOM    155  CG  LEU A  18      24.618  -8.131 -38.313  1.00  0.00      RA0  C  
ATOM    156  CD1 LEU A  18      23.287  -8.697 -37.824  1.00  0.00      RA0  C  
ATOM    157  CD2 LEU A  18      25.793  -8.730 -37.545  1.00  0.00      RA0  C  
ATOM    158  H   LEU A  18      25.557  -5.718 -40.077  1.00  0.00      RA0  H  
ATOM    159  N   VAL A  19      26.960  -8.722 -42.449  1.00  0.00      RA0  N  
ATOM    160  CA  VAL A  19      27.108  -8.900 -43.903  1.00  0.00      RA0  C  
ATOM    161  C   VAL A  19      26.975 -10.365 -44.303  1.00  0.00      RA0  C  
ATOM    162  O   VAL A  19      27.237 -11.238 -43.480  1.00  0.00      RA0  O  
ATOM    163  CB  VAL A  19      28.433  -8.299 -44.385  1.00  0.00      RA0  C  
ATOM    164  CG1 VAL A  19      28.360  -6.775 -44.460  1.00  0.00      RA0  C  
ATOM    165  CG2 VAL A  19      29.590  -8.735 -43.491  1.00  0.00      RA0  C  
ATOM    166  H   VAL A  19      27.490  -9.343 -41.865  1.00  0.00      RA0  H  
ATOM    167  N   MET A  20      26.602 -10.633 -45.574  1.00  0.00      RA0  N  
ATOM    168  CA  MET A  20      26.527 -12.002 -46.094  1.00  0.00      RA0  C  
ATOM    169  C   MET A  20      27.962 -12.460 -46.331  1.00  0.00      RA0  C  
ATOM    170  O   MET A  20      28.776 -11.706 -46.864  1.00  0.00      RA0  O  
ATOM    171  CB  MET A  20      25.815 -12.020 -47.448  1.00  0.00      RA0  C  
ATOM    172  CG  MET A  20      24.310 -11.766 -47.413  1.00  0.00      RA0  C  
ATOM    173  SD  MET A  20      23.393 -13.154 -46.731  1.00  0.00      RA0  S  
ATOM    174  CE  MET A  20      23.655 -14.326 -48.071  1.00  0.00      RA0  C  
ATOM    175  H   MET A  20      26.549  -9.855 -46.196  1.00  0.00      RA0  H  
ATOM    176  N   SER A  21      28.265 -13.680 -45.908  1.00  0.00      RA0  N  
ATOM    177  CA  SER A  21      29.593 -14.282 -45.968  1.00  0.00      RA0  C  
ATOM    178  C   SER A  21      29.637 -15.505 -46.896  1.00  0.00      RA0  C  
ATOM    179  O   SER A  21      30.717 -15.975 -47.253  1.00  0.00      RA0  O  
ATOM    180  CB  SER A  21      30.038 -14.556 -44.539  1.00  0.00      RA0  C  
ATOM    181  OG  SER A  21      31.252 -15.304 -44.495  1.00  0.00      RA0  O  
ATOM    182  H   SER A  21      27.526 -14.171 -45.460  1.00  0.00      RA0  H  
ATOM    183  HG  SER A  21      30.988 -16.217 -44.641  1.00  0.00      RA0  H  
ATOM    184  N   GLY A  22      28.466 -16.041 -47.211  1.00  0.00      RA0  N  
ATOM    185  CA  GLY A  22      28.309 -17.219 -48.048  1.00  0.00      RA0  C  
ATOM    186  C   GLY A  22      26.861 -17.417 -48.434  1.00  0.00      RA0  C  
ATOM    187  O   GLY A  22      26.031 -16.562 -48.119  1.00  0.00      RA0  O  
ATOM    188  H   GLY A  22      27.628 -15.612 -46.876  1.00  0.00      RA0  H  
ATOM    189  N   PRO A  23      26.506 -18.537 -49.106  1.00  0.00      RA0  N  
ATOM    190  CA  PRO A  23      25.090 -18.742 -49.479  1.00  0.00      RA0  C  
ATOM    191  C   PRO A  23      24.105 -18.685 -48.305  1.00  0.00      RA0  C  
ATOM    192  O   PRO A  23      23.012 -18.137 -48.461  1.00  0.00      RA0  O  
ATOM    193  CB  PRO A  23      25.137 -20.092 -50.208  1.00  0.00      RA0  C  
ATOM    194  CG  PRO A  23      26.415 -20.788 -49.730  1.00  0.00      RA0  C  
ATOM    195  CD  PRO A  23      27.381 -19.631 -49.508  1.00  0.00      RA0  C  
ATOM    196  N   TYR A  24      24.506 -19.205 -47.125  1.00  0.00      RA0  N  
ATOM    197  CA  TYR A  24      23.659 -19.237 -45.924  1.00  0.00      RA0  C  
ATOM    198  C   TYR A  24      24.421 -18.775 -44.667  1.00  0.00      RA0  C  
ATOM    199  O   TYR A  24      24.121 -19.224 -43.555  1.00  0.00      RA0  O  
ATOM    200  CB  TYR A  24      23.187 -20.665 -45.640  1.00  0.00      RA0  C  
ATOM    201  CG  TYR A  24      22.416 -21.249 -46.796  1.00  0.00      RA0  C  
ATOM    202  CD1 TYR A  24      21.247 -20.643 -47.231  1.00  0.00      RA0  C  
ATOM    203  CD2 TYR A  24      22.869 -22.410 -47.412  1.00  0.00      RA0  C  
ATOM    204  CE1 TYR A  24      20.518 -21.217 -48.263  1.00  0.00      RA0  C  
ATOM    205  CE2 TYR A  24      22.135 -22.985 -48.443  1.00  0.00      RA0  C  
ATOM    206  CZ  TYR A  24      20.949 -22.394 -48.859  1.00  0.00      RA0  C  
ATOM    207  OH  TYR A  24      20.190 -22.977 -49.857  1.00  0.00      RA0  O  
ATOM    208  H   TYR A  24      25.421 -19.597 -47.033  1.00  0.00      RA0  H  
ATOM    209  HH  TYR A  24      20.632 -23.762 -50.160  1.00  0.00      RA0  H  
ATOM    210  N   GLU A  25      25.387 -17.865 -44.836  1.00  0.00      RA0  N  
ATOM    211  CA  GLU A  25      26.208 -17.406 -43.722  1.00  0.00      RA0  C  
ATOM    212  C   GLU A  25      26.249 -15.895 -43.584  1.00  0.00      RA0  C  
ATOM    213  O   GLU A  25      26.324 -15.170 -44.575  1.00  0.00      RA0  O  
ATOM    214  CB  GLU A  25      27.618 -17.953 -43.931  1.00  0.00      RA0  C  
ATOM    215  CG  GLU A  25      28.610 -17.711 -42.786  1.00  0.00      RA0  C  
ATOM    216  CD  GLU A  25      30.041 -17.723 -43.307  1.00  0.00      RA0  C  
ATOM    217  OE1 GLU A  25      30.263 -17.997 -44.484  1.00  0.00      RA0  O  
ATOM    218  OE2 GLU A  25      30.946 -17.368 -42.559  1.00  0.00      RA0  O1-
ATOM    219  H   GLU A  25      25.513 -17.394 -45.710  1.00  0.00      RA0  H  
ATOM    220  N   LEU A  26      26.210 -15.434 -42.332  1.00  0.00      RA0  N  
ATOM    221  CA  LEU A  26      26.313 -14.034 -41.965  1.00  0.00      RA0  C  
ATOM    222  C   LEU A  26      27.532 -13.865 -41.079  1.00  0.00      RA0  C  
ATOM    223  O   LEU A  26      27.833 -14.746 -40.280  1.00  0.00      RA0  O  
ATOM    224  CB  LEU A  26      25.071 -13.563 -41.207  1.00  0.00      RA0  C  
ATOM    225  CG  LEU A  26      23.767 -13.637 -41.999  1.00  0.00      RA0  C  
ATOM    226  CD1 LEU A  26      22.568 -13.207 -41.152  1.00  0.00      RA0  C  
ATOM    227  CD2 LEU A  26      23.849 -12.845 -43.299  1.00  0.00      RA0  C  
ATOM    228  H   LEU A  26      26.286 -16.076 -41.568  1.00  0.00      RA0  H  
ATOM    229  N   LYS A  27      28.245 -12.748 -41.240  1.00  0.00      RA0  N  
ATOM    230  CA  LYS A  27      29.393 -12.402 -40.403  1.00  0.00      RA0  C  
ATOM    231  C   LYS A  27      29.217 -10.995 -39.876  1.00  0.00      RA0  C  
ATOM    232  O   LYS A  27      28.465 -10.211 -40.464  1.00  0.00      RA0  O  
ATOM    233  CB  LYS A  27      30.766 -12.628 -41.037  1.00  0.00      RA0  C  
ATOM    234  CG  LYS A  27      31.247 -14.076 -41.208  1.00  0.00      RA0  C  
ATOM    235  CD  LYS A  27      32.733 -14.072 -41.578  1.00  0.00      RA0  C  
ATOM    236  CE  LYS A  27      33.464 -15.402 -41.808  1.00  0.00      RA0  C  
ATOM    237  NZ  LYS A  27      33.242 -15.917 -43.163  1.00  0.00      RA0  N1+
ATOM    238  H   LYS A  27      27.968 -12.089 -41.942  1.00  0.00      RA0  H  
ATOM    239  HZ1 LYS A  27      33.969 -16.622 -43.405  1.00  0.00      RA0  H  
ATOM    240  HZ2 LYS A  27      32.298 -16.358 -43.226  1.00  0.00      RA0  H  
ATOM    241  HZ3 LYS A  27      33.282 -15.153 -43.877  1.00  0.00      RA0  H  
ATOM    242  N   ALA A  28      29.886 -10.683 -38.755  1.00  0.00      RA0  N  
ATOM    243  CA  ALA A  28      29.828  -9.369 -38.129  1.00  0.00      RA0  C  
ATOM    244  C   ALA A  28      31.204  -8.705 -38.124  1.00  0.00      RA0  C  
ATOM    245  O   ALA A  28      32.174  -9.273 -37.614  1.00  0.00      RA0  O  
ATOM    246  CB  ALA A  28      29.377  -9.482 -36.680  1.00  0.00      RA0  C  
ATOM    247  H   ALA A  28      30.476 -11.391 -38.361  1.00  0.00      RA0  H  
ATOM    248  N   LEU A  29      31.284  -7.514 -38.718  1.00  0.00      RA0  N  
ATOM    249  CA  LEU A  29      32.501  -6.705 -38.766  1.00  0.00      RA0  C  
ATOM    250  C   LEU A  29      32.202  -5.218 -38.830  1.00  0.00      RA0  C  
ATOM    251  O   LEU A  29      31.115  -4.826 -39.269  1.00  0.00      RA0  O  
ATOM    252  CB  LEU A  29      33.488  -7.127 -39.870  1.00  0.00      RA0  C  
ATOM    253  CG  LEU A  29      32.996  -7.439 -41.291  1.00  0.00      RA0  C  
ATOM    254  CD1 LEU A  29      32.068  -6.398 -41.913  1.00  0.00      RA0  C  
ATOM    255  CD2 LEU A  29      34.203  -7.661 -42.200  1.00  0.00      RA0  C  
ATOM    256  H   LEU A  29      30.471  -7.081 -39.121  1.00  0.00      RA0  H  
ATOM    257  N   HIS A  30      33.180  -4.390 -38.430  1.00  0.00      RA0  N  
ATOM    258  CA  HIS A  30      33.044  -2.941 -38.523  1.00  0.00      RA0  C  
ATOM    259  C   HIS A  30      33.236  -2.515 -39.974  1.00  0.00      RA0  C  
ATOM    260  O   HIS A  30      34.192  -2.942 -40.621  1.00  0.00      RA0  O  
ATOM    261  CB  HIS A  30      34.113  -2.180 -37.739  1.00  0.00      RA0  C  
ATOM    262  CG  HIS A  30      34.067  -2.420 -36.253  1.00  0.00      RA0  C  
ATOM    263  CD2 HIS A  30      33.502  -1.601 -35.272  1.00  0.00      RA0  C  
ATOM    264  ND1 HIS A  30      34.647  -3.472 -35.656  1.00  0.00      RA0  N  
ATOM    265  CE1 HIS A  30      34.469  -3.328 -34.308  1.00  0.00      RA0  C  
ATOM    266  NE2 HIS A  30      33.763  -2.176 -34.072  1.00  0.00      RA0  N  
ATOM    267  H   HIS A  30      34.063  -4.794 -38.160  1.00  0.00      RA0  H  
ATOM    268  HD1 HIS A  30      35.093  -4.223 -36.117  1.00  0.00      RA0  H  
ATOM    269  N   LEU A  31      32.306  -1.703 -40.486  1.00  0.00      RA0  N  
ATOM    270  CA  LEU A  31      32.355  -1.154 -41.841  1.00  0.00      RA0  C  
ATOM    271  C   LEU A  31      32.421   0.358 -41.725  1.00  0.00      RA0  C  
ATOM    272  O   LEU A  31      31.677   0.948 -40.935  1.00  0.00      RA0  O  
ATOM    273  CB  LEU A  31      31.069  -1.452 -42.615  1.00  0.00      RA0  C  
ATOM    274  CG  LEU A  31      30.851  -2.891 -43.067  1.00  0.00      RA0  C  
ATOM    275  CD1 LEU A  31      29.465  -3.080 -43.683  1.00  0.00      RA0  C  
ATOM    276  CD2 LEU A  31      31.936  -3.339 -44.038  1.00  0.00      RA0  C  
ATOM    277  H   LEU A  31      31.585  -1.404 -39.863  1.00  0.00      RA0  H  
ATOM    278  N   GLN A  32      33.320   0.983 -42.492  1.00  0.00      RA0  N  
ATOM    279  CA  GLN A  32      33.513   2.429 -42.461  1.00  0.00      RA0  C  
ATOM    280  C   GLN A  32      32.892   3.126 -43.665  1.00  0.00      RA0  C  
ATOM    281  O   GLN A  32      32.976   2.614 -44.786  1.00  0.00      RA0  O  
ATOM    282  CB  GLN A  32      35.012   2.749 -42.322  1.00  0.00      RA0  C  
ATOM    283  CG  GLN A  32      35.760   2.046 -41.166  1.00  0.00      RA0  C  
ATOM    284  CD  GLN A  32      35.938   0.559 -41.444  1.00  0.00      RA0  C  
ATOM    285  NE2 GLN A  32      35.811  -0.231 -40.374  1.00  0.00      RA0  N  
ATOM    286  OE1 GLN A  32      36.101   0.132 -42.576  1.00  0.00      RA0  O  
ATOM    287  H   GLN A  32      33.868   0.447 -43.141  1.00  0.00      RA0  H  
ATOM    288 HE21 GLN A  32      35.734   0.118 -39.443  1.00  0.00      RA0  H  
ATOM    289 HE22 GLN A  32      35.792  -1.222 -40.538  1.00  0.00      RA0  H  
ATOM    290  N   GLY A  33      32.283   4.286 -43.396  1.00  0.00      RA0  N  
ATOM    291  CA  GLY A  33      31.656   5.199 -44.352  1.00  0.00      RA0  C  
ATOM    292  C   GLY A  33      30.790   4.620 -45.452  1.00  0.00      RA0  C  
ATOM    293  O   GLY A  33      29.679   4.150 -45.196  1.00  0.00      RA0  O  
ATOM    294  H   GLY A  33      32.255   4.534 -42.432  1.00  0.00      RA0  H  
ATOM    295  N   GLN A  34      31.293   4.692 -46.697  1.00  0.00      RA0  N  
ATOM    296  CA  GLN A  34      30.612   4.231 -47.911  1.00  0.00      RA0  C  
ATOM    297  C   GLN A  34      30.318   2.723 -47.932  1.00  0.00      RA0  C  
ATOM    298  O   GLN A  34      29.327   2.314 -48.533  1.00  0.00      RA0  O  
ATOM    299  CB  GLN A  34      31.352   4.639 -49.194  1.00  0.00      RA0  C  
ATOM    300  CG  GLN A  34      30.431   4.513 -50.418  1.00  0.00      RA0  C  
ATOM    301  CD  GLN A  34      31.180   4.723 -51.717  1.00  0.00      RA0  C  
ATOM    302  NE2 GLN A  34      30.726   3.955 -52.712  1.00  0.00      RA0  N  
ATOM    303  OE1 GLN A  34      32.086   5.538 -51.833  1.00  0.00      RA0  O  
ATOM    304  H   GLN A  34      32.242   4.998 -46.778  1.00  0.00      RA0  H  
ATOM    305 HE21 GLN A  34      30.002   3.281 -52.552  1.00  0.00      RA0  H  
ATOM    306 HE22 GLN A  34      31.109   4.075 -53.630  1.00  0.00      RA0  H  
ATOM    307  N   ASP A  35      31.145   1.912 -47.244  1.00  0.00      RA0  N  
ATOM    308  CA  ASP A  35      31.014   0.454 -47.165  1.00  0.00      RA0  C  
ATOM    309  C   ASP A  35      29.794  -0.023 -46.373  1.00  0.00      RA0  C  
ATOM    310  O   ASP A  35      29.434  -1.194 -46.472  1.00  0.00      RA0  O  
ATOM    311  CB  ASP A  35      32.321  -0.171 -46.643  1.00  0.00      RA0  C  
ATOM    312  CG  ASP A  35      33.562   0.265 -47.434  1.00  0.00      RA0  C  
ATOM    313  OD1 ASP A  35      33.462   0.859 -48.509  1.00  0.00      RA0  O  
ATOM    314  OD2 ASP A  35      34.659   0.002 -46.964  1.00  0.00      RA0  O1-
ATOM    315  H   ASP A  35      31.984   2.290 -46.846  1.00  0.00      RA0  H  
ATOM    316  N   MET A  36      29.135   0.888 -45.625  1.00  0.00      RA0  N  
ATOM    317  CA  MET A  36      27.932   0.609 -44.834  1.00  0.00      RA0  C  
ATOM    318  C   MET A  36      26.750   0.148 -45.696  1.00  0.00      RA0  C  
ATOM    319  O   MET A  36      25.797  -0.415 -45.165  1.00  0.00      RA0  O  
ATOM    320  CB  MET A  36      27.542   1.820 -43.989  1.00  0.00      RA0  C  
ATOM    321  CG  MET A  36      28.275   1.877 -42.647  1.00  0.00      RA0  C  
ATOM    322  SD  MET A  36      27.835   0.493 -41.580  1.00  0.00      RA0  S  
ATOM    323  CE  MET A  36      28.584   1.091 -40.057  1.00  0.00      RA0  C  
ATOM    324  H   MET A  36      29.505   1.819 -45.639  1.00  0.00      RA0  H  
ATOM    325  N   GLU A  37      26.833   0.353 -47.023  1.00  0.00      RA0  N  
ATOM    326  CA  GLU A  37      25.825  -0.089 -47.984  1.00  0.00      RA0  C  
ATOM    327  C   GLU A  37      25.826  -1.626 -48.124  1.00  0.00      RA0  C  
ATOM    328  O   GLU A  37      24.887  -2.184 -48.691  1.00  0.00      RA0  O  
ATOM    329  CB  GLU A  37      26.039   0.546 -49.369  1.00  0.00      RA0  C  
ATOM    330  CG  GLU A  37      27.344   0.136 -50.073  1.00  0.00      RA0  C  
ATOM    331  CD  GLU A  37      27.321   0.503 -51.547  1.00  0.00      RA0  C  
ATOM    332  OE1 GLU A  37      26.527  -0.063 -52.292  1.00  0.00      RA0  O  
ATOM    333  OE2 GLU A  37      28.143   1.304 -51.983  1.00  0.00      RA0  O1-
ATOM    334  H   GLU A  37      27.633   0.840 -47.381  1.00  0.00      RA0  H  
ATOM    335  N   GLN A  38      26.886  -2.297 -47.604  1.00  0.00      RA0  N  
ATOM    336  CA  GLN A  38      27.063  -3.753 -47.622  1.00  0.00      RA0  C  
ATOM    337  C   GLN A  38      26.250  -4.494 -46.569  1.00  0.00      RA0  C  
ATOM    338  O   GLN A  38      26.100  -5.714 -46.680  1.00  0.00      RA0  O  
ATOM    339  CB  GLN A  38      28.528  -4.174 -47.547  1.00  0.00      RA0  C  
ATOM    340  CG  GLN A  38      29.289  -3.908 -48.844  1.00  0.00      RA0  C  
ATOM    341  CD  GLN A  38      28.743  -4.736 -49.998  1.00  0.00      RA0  C  
ATOM    342  NE2 GLN A  38      28.937  -4.162 -51.183  1.00  0.00      RA0  N  
ATOM    343  OE1 GLN A  38      28.207  -5.828 -49.856  1.00  0.00      RA0  O  
ATOM    344  H   GLN A  38      27.632  -1.759 -47.208  1.00  0.00      RA0  H  
ATOM    345 HE21 GLN A  38      29.248  -3.221 -51.278  1.00  0.00      RA0  H  
ATOM    346 HE22 GLN A  38      28.779  -4.702 -52.013  1.00  0.00      RA0  H  
ATOM    347  N   GLN A  39      25.766  -3.787 -45.528  1.00  0.00      RA0  N  
ATOM    348  CA  GLN A  39      25.001  -4.449 -44.476  1.00  0.00      RA0  C  
ATOM    349  C   GLN A  39      23.691  -5.095 -44.949  1.00  0.00      RA0  C  
ATOM    350  O   GLN A  39      22.962  -4.507 -45.750  1.00  0.00      RA0  O  
ATOM    351  CB  GLN A  39      24.894  -3.572 -43.209  1.00  0.00      RA0  C  
ATOM    352  CG  GLN A  39      24.028  -2.313 -43.299  1.00  0.00      RA0  C  
ATOM    353  CD  GLN A  39      24.303  -1.366 -42.135  1.00  0.00      RA0  C  
ATOM    354  NE2 GLN A  39      24.809  -0.197 -42.549  1.00  0.00      RA0  N  
ATOM    355  OE1 GLN A  39      24.080  -1.637 -40.956  1.00  0.00      RA0  O  
ATOM    356  H   GLN A  39      25.867  -2.793 -45.535  1.00  0.00      RA0  H  
ATOM    357 HE21 GLN A  39      24.927  -0.077 -43.539  1.00  0.00      RA0  H  
ATOM    358 HE22 GLN A  39      25.100   0.558 -41.965  1.00  0.00      RA0  H  
ATOM    359  N   VAL A  40      23.466  -6.351 -44.518  1.00  0.00      RA0  N  
ATOM    360  CA  VAL A  40      22.292  -7.172 -44.835  1.00  0.00      RA0  C  
ATOM    361  C   VAL A  40      21.011  -6.433 -44.466  1.00  0.00      RA0  C  
ATOM    362  O   VAL A  40      20.928  -5.847 -43.388  1.00  0.00      RA0  O  
ATOM    363  CB  VAL A  40      22.351  -8.535 -44.133  1.00  0.00      RA0  C  
ATOM    364  CG1 VAL A  40      21.129  -9.415 -44.419  1.00  0.00      RA0  C  
ATOM    365  CG2 VAL A  40      23.617  -9.267 -44.546  1.00  0.00      RA0  C  
ATOM    366  H   VAL A  40      24.149  -6.690 -43.873  1.00  0.00      RA0  H  
ATOM    367  N   VAL A  41      20.029  -6.445 -45.373  1.00  0.00      RA0  N  
ATOM    368  CA  VAL A  41      18.733  -5.826 -45.123  1.00  0.00      RA0  C  
ATOM    369  C   VAL A  41      17.824  -6.939 -44.613  1.00  0.00      RA0  C  
ATOM    370  O   VAL A  41      17.634  -7.946 -45.295  1.00  0.00      RA0  O  
ATOM    371  CB  VAL A  41      18.159  -5.178 -46.383  1.00  0.00      RA0  C  
ATOM    372  CG1 VAL A  41      16.808  -4.532 -46.074  1.00  0.00      RA0  C  
ATOM    373  CG2 VAL A  41      19.141  -4.170 -46.985  1.00  0.00      RA0  C  
ATOM    374  H   VAL A  41      20.133  -7.020 -46.181  1.00  0.00      RA0  H  
ATOM    375  N   PHE A  42      17.325  -6.788 -43.387  1.00  0.00      RA0  N  
ATOM    376  CA  PHE A  42      16.443  -7.769 -42.771  1.00  0.00      RA0  C  
ATOM    377  C   PHE A  42      14.981  -7.409 -42.994  1.00  0.00      RA0  C  
ATOM    378  O   PHE A  42      14.637  -6.230 -43.083  1.00  0.00      RA0  O  
ATOM    379  CB  PHE A  42      16.728  -7.877 -41.271  1.00  0.00      RA0  C  
ATOM    380  CG  PHE A  42      18.168  -8.272 -41.046  1.00  0.00      RA0  C  
ATOM    381  CD1 PHE A  42      18.533  -9.611 -41.106  1.00  0.00      RA0  C  
ATOM    382  CD2 PHE A  42      19.125  -7.300 -40.776  1.00  0.00      RA0  C  
ATOM    383  CE1 PHE A  42      19.855  -9.979 -40.891  1.00  0.00      RA0  C  
ATOM    384  CE2 PHE A  42      20.448  -7.669 -40.564  1.00  0.00      RA0  C  
ATOM    385  CZ  PHE A  42      20.812  -9.009 -40.621  1.00  0.00      RA0  C  
ATOM    386  H   PHE A  42      17.521  -5.946 -42.914  1.00  0.00      RA0  H  
ATOM    387  N   SER A  43      14.121  -8.432 -43.049  1.00  0.00      RA0  N  
ATOM    388  CA  SER A  43      12.673  -8.281 -43.142  1.00  0.00      RA0  C  
ATOM    389  C   SER A  43      12.093  -8.797 -41.809  1.00  0.00      RA0  C  
ATOM    390  O   SER A  43      11.950 -10.008 -41.624  1.00  0.00      RA0  O  
ATOM    391  CB  SER A  43      12.100  -8.994 -44.354  1.00  0.00      RA0  C  
ATOM    392  OG  SER A  43      12.495  -8.281 -45.523  1.00  0.00      RA0  O  
ATOM    393  H   SER A  43      14.465  -9.354 -42.910  1.00  0.00      RA0  H  
ATOM    394  HG  SER A  43      12.563  -7.356 -45.276  1.00  0.00      RA0  H  
ATOM    395  N   MET A  44      11.833  -7.880 -40.858  1.00  0.00      RA0  N  
ATOM    396  CA  MET A  44      11.294  -8.229 -39.539  1.00  0.00      RA0  C  
ATOM    397  C   MET A  44       9.762  -8.252 -39.567  1.00  0.00      RA0  C  
ATOM    398  O   MET A  44       9.126  -7.206 -39.720  1.00  0.00      RA0  O  
ATOM    399  CB  MET A  44      11.779  -7.238 -38.482  1.00  0.00      RA0  C  
ATOM    400  CG  MET A  44      11.218  -7.547 -37.092  1.00  0.00      RA0  C  
ATOM    401  SD  MET A  44      11.702  -6.333 -35.853  1.00  0.00      RA0  S  
ATOM    402  CE  MET A  44      13.487  -6.470 -36.042  1.00  0.00      RA0  C  
ATOM    403  H   MET A  44      11.878  -6.906 -41.099  1.00  0.00      RA0  H  
ATOM    404  N   SER A  45       9.179  -9.459 -39.438  1.00  0.00      RA0  N  
ATOM    405  CA  SER A  45       7.732  -9.679 -39.444  1.00  0.00      RA0  C  
ATOM    406  C   SER A  45       7.220  -9.987 -38.042  1.00  0.00      RA0  C  
ATOM    407  O   SER A  45       7.850 -10.754 -37.316  1.00  0.00      RA0  O  
ATOM    408  CB  SER A  45       7.452 -10.708 -40.524  1.00  0.00      RA0  C  
ATOM    409  OG  SER A  45       8.100 -10.233 -41.713  1.00  0.00      RA0  O  
ATOM    410  H   SER A  45       9.764 -10.248 -39.239  1.00  0.00      RA0  H  
ATOM    411  HG  SER A  45       9.029 -10.394 -41.586  1.00  0.00      RA0  H  
ATOM    412  N   PHE A  46       6.072  -9.392 -37.668  1.00  0.00      RA0  N  
ATOM    413  CA  PHE A  46       5.431  -9.599 -36.370  1.00  0.00      RA0  C  
ATOM    414  C   PHE A  46       4.475 -10.780 -36.479  1.00  0.00      RA0  C  
ATOM    415  O   PHE A  46       3.426 -10.683 -37.123  1.00  0.00      RA0  O  
ATOM    416  CB  PHE A  46       4.711  -8.325 -35.937  1.00  0.00      RA0  C  
ATOM    417  CG  PHE A  46       5.721  -7.206 -35.914  1.00  0.00      RA0  C  
ATOM    418  CD1 PHE A  46       6.675  -7.159 -34.904  1.00  0.00      RA0  C  
ATOM    419  CD2 PHE A  46       5.711  -6.236 -36.910  1.00  0.00      RA0  C  
ATOM    420  CE1 PHE A  46       7.631  -6.152 -34.899  1.00  0.00      RA0  C  
ATOM    421  CE2 PHE A  46       6.668  -5.230 -36.905  1.00  0.00      RA0  C  
ATOM    422  CZ  PHE A  46       7.633  -5.193 -35.904  1.00  0.00      RA0  C  
ATOM    423  H   PHE A  46       5.584  -8.846 -38.355  1.00  0.00      RA0  H  
ATOM    424  N   VAL A  47       4.882 -11.917 -35.892  1.00  0.00      RA0  N  
ATOM    425  CA  VAL A  47       4.154 -13.189 -35.940  1.00  0.00      RA0  C  
ATOM    426  C   VAL A  47       3.368 -13.517 -34.664  1.00  0.00      RA0  C  
ATOM    427  O   VAL A  47       3.581 -12.886 -33.627  1.00  0.00      RA0  O  
ATOM    428  CB  VAL A  47       5.097 -14.331 -36.319  1.00  0.00      RA0  C  
ATOM    429  CG1 VAL A  47       5.698 -14.065 -37.698  1.00  0.00      RA0  C  
ATOM    430  CG2 VAL A  47       6.166 -14.566 -35.250  1.00  0.00      RA0  C  
ATOM    431  H   VAL A  47       5.640 -11.846 -35.236  1.00  0.00      RA0  H  
ATOM    432  N   GLN A  48       2.458 -14.508 -34.759  1.00  0.00      RA0  N  
ATOM    433  CA  GLN A  48       1.618 -14.990 -33.659  1.00  0.00      RA0  C  
ATOM    434  C   GLN A  48       2.446 -15.878 -32.718  1.00  0.00      RA0  C  
ATOM    435  O   GLN A  48       3.296 -16.643 -33.177  1.00  0.00      RA0  O  
ATOM    436  CB  GLN A  48       0.226 -15.452 -34.063  1.00  0.00      RA0  C  
ATOM    437  CG  GLN A  48      -0.732 -14.483 -33.352  1.00  0.00      RA0  C  
ATOM    438  CD  GLN A  48      -0.241 -13.052 -33.567  1.00  0.00      RA0  C  
ATOM    439  NE2 GLN A  48       0.029 -12.378 -32.430  1.00  0.00      RA0  N  
ATOM    440  OE1 GLN A  48      -0.088 -12.601 -34.708  1.00  0.00      RA0  O  
ATOM    441  H   GLN A  48       2.411 -15.001 -35.629  1.00  0.00      RA0  H  
ATOM    442 HE21 GLN A  48      -0.091 -12.725 -31.489  1.00  0.00      RA0  H  
ATOM    443 HE22 GLN A  48       0.420 -11.463 -32.286  1.00  0.00      RA0  H  
ATOM    444  N   GLY A  49       2.182 -15.762 -31.419  1.00  0.00      RA0  N  
ATOM    445  CA  GLY A  49       2.866 -16.535 -30.388  1.00  0.00      RA0  C  
ATOM    446  C   GLY A  49       2.640 -16.012 -28.985  1.00  0.00      RA0  C  
ATOM    447  O   GLY A  49       1.632 -15.348 -28.722  1.00  0.00      RA0  O  
ATOM    448  H   GLY A  49       1.567 -15.068 -31.028  1.00  0.00      RA0  H  
ATOM    449  N   GLU A  50       3.582 -16.316 -28.072  1.00  0.00      RA0  N  
ATOM    450  CA  GLU A  50       3.519 -15.885 -26.673  1.00  0.00      RA0  C  
ATOM    451  C   GLU A  50       3.861 -14.396 -26.558  1.00  0.00      RA0  C  
ATOM    452  O   GLU A  50       4.994 -13.998 -26.847  1.00  0.00      RA0  O  
ATOM    453  CB  GLU A  50       4.483 -16.785 -25.865  1.00  0.00      RA0  C  
ATOM    454  CG  GLU A  50       5.998 -16.827 -26.210  1.00  0.00      RA0  C  
ATOM    455  CD  GLU A  50       6.327 -17.413 -27.588  1.00  0.00      RA0  C  
ATOM    456  OE1 GLU A  50       5.666 -18.360 -28.019  1.00  0.00      RA0  O  
ATOM    457  OE2 GLU A  50       7.235 -16.904 -28.246  1.00  0.00      RA0  O1-
ATOM    458  H   GLU A  50       4.429 -16.764 -28.363  1.00  0.00      RA0  H  
ATOM    459  N   GLU A  51       2.866 -13.574 -26.170  1.00  0.00      RA0  N  
ATOM    460  CA  GLU A  51       3.038 -12.126 -26.025  1.00  0.00      RA0  C  
ATOM    461  C   GLU A  51       3.123 -11.662 -24.571  1.00  0.00      RA0  C  
ATOM    462  O   GLU A  51       2.438 -12.206 -23.699  1.00  0.00      RA0  O  
ATOM    463  CB  GLU A  51       1.993 -11.437 -26.927  1.00  0.00      RA0  C  
ATOM    464  CG  GLU A  51       2.296 -11.850 -28.382  1.00  0.00      RA0  C  
ATOM    465  CD  GLU A  51       1.203 -11.539 -29.396  1.00  0.00      RA0  C  
ATOM    466  OE1 GLU A  51       0.338 -12.387 -29.608  1.00  0.00      RA0  O  
ATOM    467  OE2 GLU A  51       1.255 -10.494 -30.044  1.00  0.00      RA0  O1-
ATOM    468  H   GLU A  51       1.973 -13.958 -25.945  1.00  0.00      RA0  H  
ATOM    469  N   SER A  52       3.981 -10.654 -24.324  1.00  0.00      RA0  N  
ATOM    470  CA  SER A  52       4.230 -10.049 -23.013  1.00  0.00      RA0  C  
ATOM    471  C   SER A  52       4.811  -8.629 -23.170  1.00  0.00      RA0  C  
ATOM    472  O   SER A  52       5.102  -8.201 -24.291  1.00  0.00      RA0  O  
ATOM    473  CB  SER A  52       5.178 -10.985 -22.252  1.00  0.00      RA0  C  
ATOM    474  OG  SER A  52       4.777 -12.347 -22.450  1.00  0.00      RA0  O  
ATOM    475  H   SER A  52       4.569 -10.278 -25.048  1.00  0.00      RA0  H  
ATOM    476  HG  SER A  52       3.826 -12.353 -22.476  1.00  0.00      RA0  H  
ATOM    477  N   ASN A  53       4.969  -7.905 -22.043  1.00  0.00      RA0  N  
ATOM    478  CA  ASN A  53       5.536  -6.554 -21.997  1.00  0.00      RA0  C  
ATOM    479  C   ASN A  53       7.053  -6.603 -22.237  1.00  0.00      RA0  C  
ATOM    480  O   ASN A  53       7.628  -5.627 -22.722  1.00  0.00      RA0  O  
ATOM    481  CB  ASN A  53       5.304  -5.957 -20.612  1.00  0.00      RA0  C  
ATOM    482  CG  ASN A  53       6.225  -4.770 -20.386  1.00  0.00      RA0  C  
ATOM    483  ND2 ASN A  53       7.357  -5.072 -19.715  1.00  0.00      RA0  N  
ATOM    484  OD1 ASN A  53       5.900  -3.639 -20.729  1.00  0.00      RA0  O  
ATOM    485  H   ASN A  53       4.823  -8.374 -21.173  1.00  0.00      RA0  H  
ATOM    486 HD21 ASN A  53       7.579  -6.011 -19.445  1.00  0.00      RA0  H  
ATOM    487 HD22 ASN A  53       8.026  -4.359 -19.505  1.00  0.00      RA0  H  
ATOM    488  N   ASP A  54       7.687  -7.749 -21.909  1.00  0.00      RA0  N  
ATOM    489  CA  ASP A  54       9.125  -7.981 -22.055  1.00  0.00      RA0  C  
ATOM    490  C   ASP A  54       9.515  -8.622 -23.400  1.00  0.00      RA0  C  
ATOM    491  O   ASP A  54      10.588  -8.309 -23.919  1.00  0.00      RA0  O  
ATOM    492  CB  ASP A  54       9.566  -8.864 -20.888  1.00  0.00      RA0  C  
ATOM    493  CG  ASP A  54       8.565  -9.997 -20.748  1.00  0.00      RA0  C  
ATOM    494  OD1 ASP A  54       7.564  -9.819 -20.049  1.00  0.00      RA0  O  
ATOM    495  OD2 ASP A  54       8.749 -11.028 -21.387  1.00  0.00      RA0  O1-
ATOM    496  H   ASP A  54       7.169  -8.531 -21.563  1.00  0.00      RA0  H  
ATOM    497  N   LYS A  55       8.665  -9.524 -23.950  1.00  0.00      RA0  N  
ATOM    498  CA  LYS A  55       8.942 -10.254 -25.200  1.00  0.00      RA0  C  
ATOM    499  C   LYS A  55       7.898 -10.031 -26.306  1.00  0.00      RA0  C  
ATOM    500  O   LYS A  55       6.698 -10.013 -26.025  1.00  0.00      RA0  O  
ATOM    501  CB  LYS A  55       9.018 -11.762 -24.922  1.00  0.00      RA0  C  
ATOM    502  CG  LYS A  55      10.244 -12.293 -24.165  1.00  0.00      RA0  C  
ATOM    503  CD  LYS A  55       9.979 -13.717 -23.654  1.00  0.00      RA0  C  
ATOM    504  CE  LYS A  55      11.159 -14.452 -22.996  1.00  0.00      RA0  C  
ATOM    505  NZ  LYS A  55      12.034 -15.066 -24.006  1.00  0.00      RA0  N1+
ATOM    506  H   LYS A  55       7.855  -9.785 -23.425  1.00  0.00      RA0  H  
ATOM    507  HZ1 LYS A  55      12.643 -15.823 -23.619  1.00  0.00      RA0  H  
ATOM    508  HZ2 LYS A  55      11.498 -15.478 -24.797  1.00  0.00      RA0  H  
ATOM    509  HZ3 LYS A  55      12.749 -14.408 -24.380  1.00  0.00      RA0  H  
ATOM    510  N   ILE A  56       8.365  -9.894 -27.567  1.00  0.00      RA0  N  
ATOM    511  CA  ILE A  56       7.532  -9.709 -28.766  1.00  0.00      RA0  C  
ATOM    512  C   ILE A  56       7.960 -10.731 -29.859  1.00  0.00      RA0  C  
ATOM    513  O   ILE A  56       9.106 -10.677 -30.310  1.00  0.00      RA0  O  
ATOM    514  CB  ILE A  56       7.531  -8.268 -29.278  1.00  0.00      RA0  C  
ATOM    515  CG1 ILE A  56       6.874  -7.346 -28.244  1.00  0.00      RA0  C  
ATOM    516  CG2 ILE A  56       6.834  -8.167 -30.639  1.00  0.00      RA0  C  
ATOM    517  CD1 ILE A  56       6.708  -5.904 -28.726  1.00  0.00      RA0  C  
ATOM    518  H   ILE A  56       9.357  -9.898 -27.698  1.00  0.00      RA0  H  
ATOM    519  N   PRO A  57       7.076 -11.674 -30.278  1.00  0.00      RA0  N  
ATOM    520  CA  PRO A  57       7.490 -12.666 -31.291  1.00  0.00      RA0  C  
ATOM    521  C   PRO A  57       7.668 -12.101 -32.700  1.00  0.00      RA0  C  
ATOM    522  O   PRO A  57       6.755 -11.482 -33.252  1.00  0.00      RA0  O  
ATOM    523  CB  PRO A  57       6.383 -13.719 -31.169  1.00  0.00      RA0  C  
ATOM    524  CG  PRO A  57       5.146 -12.946 -30.710  1.00  0.00      RA0  C  
ATOM    525  CD  PRO A  57       5.718 -11.873 -29.791  1.00  0.00      RA0  C  
ATOM    526  N   VAL A  58       8.870 -12.293 -33.265  1.00  0.00      RA0  N  
ATOM    527  CA  VAL A  58       9.223 -11.823 -34.606  1.00  0.00      RA0  C  
ATOM    528  C   VAL A  58       9.860 -12.917 -35.466  1.00  0.00      RA0  C  
ATOM    529  O   VAL A  58      10.364 -13.915 -34.942  1.00  0.00      RA0  O  
ATOM    530  CB  VAL A  58      10.153 -10.603 -34.548  1.00  0.00      RA0  C  
ATOM    531  CG1 VAL A  58       9.480  -9.412 -33.864  1.00  0.00      RA0  C  
ATOM    532  CG2 VAL A  58      11.499 -10.952 -33.911  1.00  0.00      RA0  C  
ATOM    533  H   VAL A  58       9.537 -12.893 -32.842  1.00  0.00      RA0  H  
ATOM    534  N   ALA A  59       9.827 -12.716 -36.790  1.00  0.00      RA0  N  
ATOM    535  CA  ALA A  59      10.451 -13.588 -37.777  1.00  0.00      RA0  C  
ATOM    536  C   ALA A  59      11.469 -12.727 -38.520  1.00  0.00      RA0  C  
ATOM    537  O   ALA A  59      11.165 -11.583 -38.871  1.00  0.00      RA0  O  
ATOM    538  CB  ALA A  59       9.423 -14.120 -38.774  1.00  0.00      RA0  C  
ATOM    539  H   ALA A  59       9.433 -11.862 -37.134  1.00  0.00      RA0  H  
ATOM    540  N   LEU A  60      12.693 -13.242 -38.702  1.00  0.00      RA0  N  
ATOM    541  CA  LEU A  60      13.741 -12.489 -39.384  1.00  0.00      RA0  C  
ATOM    542  C   LEU A  60      14.128 -13.085 -40.737  1.00  0.00      RA0  C  
ATOM    543  O   LEU A  60      14.768 -14.139 -40.797  1.00  0.00      RA0  O  
ATOM    544  CB  LEU A  60      14.963 -12.358 -38.475  1.00  0.00      RA0  C  
ATOM    545  CG  LEU A  60      14.661 -11.582 -37.192  1.00  0.00      RA0  C  
ATOM    546  CD1 LEU A  60      15.816 -11.636 -36.195  1.00  0.00      RA0  C  
ATOM    547  CD2 LEU A  60      14.248 -10.145 -37.495  1.00  0.00      RA0  C  
ATOM    548  H   LEU A  60      12.886 -14.188 -38.437  1.00  0.00      RA0  H  
ATOM    549  N   GLY A  61      13.702 -12.405 -41.802  1.00  0.00      RA0  N  
ATOM    550  CA  GLY A  61      13.988 -12.767 -43.187  1.00  0.00      RA0  C  
ATOM    551  C   GLY A  61      15.106 -11.926 -43.768  1.00  0.00      RA0  C  
ATOM    552  O   GLY A  61      15.396 -10.849 -43.248  1.00  0.00      RA0  O  
ATOM    553  H   GLY A  61      13.230 -11.535 -41.640  1.00  0.00      RA0  H  
ATOM    554  N   LEU A  62      15.746 -12.406 -44.844  1.00  0.00      RA0  N  
ATOM    555  CA  LEU A  62      16.854 -11.687 -45.483  1.00  0.00      RA0  C  
ATOM    556  C   LEU A  62      16.479 -10.641 -46.545  1.00  0.00      RA0  C  
ATOM    557  O   LEU A  62      17.379 -10.040 -47.157  1.00  0.00      RA0  O  
ATOM    558  CB  LEU A  62      17.898 -12.671 -45.995  1.00  0.00      RA0  C  
ATOM    559  CG  LEU A  62      19.181 -12.597 -45.164  1.00  0.00      RA0  C  
ATOM    560  CD1 LEU A  62      18.916 -12.719 -43.661  1.00  0.00      RA0  C  
ATOM    561  CD2 LEU A  62      20.217 -13.610 -45.644  1.00  0.00      RA0  C  
ATOM    562  H   LEU A  62      15.432 -13.265 -45.248  1.00  0.00      RA0  H  
ATOM    563  N   LYS A  63      15.160 -10.393 -46.732  1.00  0.00      RA0  N  
ATOM    564  CA  LYS A  63      14.567  -9.396 -47.639  1.00  0.00      RA0  C  
ATOM    565  C   LYS A  63      14.986  -9.508 -49.115  1.00  0.00      RA0  C  
ATOM    566  O   LYS A  63      14.119  -9.607 -49.982  1.00  0.00      RA0  O  
ATOM    567  CB  LYS A  63      14.910  -7.975 -47.157  1.00  0.00      RA0  C  
ATOM    568  CG  LYS A  63      14.598  -6.858 -48.159  1.00  0.00      RA0  C  
ATOM    569  CD  LYS A  63      13.147  -6.802 -48.639  1.00  0.00      RA0  C  
ATOM    570  CE  LYS A  63      13.092  -6.275 -50.074  1.00  0.00      RA0  C  
ATOM    571  NZ  LYS A  63      14.019  -7.063 -50.899  1.00  0.00      RA0  N1+
ATOM    572  H   LYS A  63      14.524 -10.919 -46.173  1.00  0.00      RA0  H  
ATOM    573  HZ1 LYS A  63      13.936  -6.804 -51.899  1.00  0.00      RA0  H  
ATOM    574  HZ2 LYS A  63      15.000  -6.833 -50.622  1.00  0.00      RA0  H  
ATOM    575  HZ3 LYS A  63      13.861  -8.087 -50.774  1.00  0.00      RA0  H  
ATOM    576  N   GLU A  64      16.300  -9.471 -49.392  1.00  0.00      RA0  N  
ATOM    577  CA  GLU A  64      16.864  -9.551 -50.745  1.00  0.00      RA0  C  
ATOM    578  C   GLU A  64      17.264 -10.991 -51.103  1.00  0.00      RA0  C  
ATOM    579  O   GLU A  64      17.866 -11.228 -52.151  1.00  0.00      RA0  O  
ATOM    580  CB  GLU A  64      18.064  -8.605 -50.840  1.00  0.00      RA0  C  
ATOM    581  CG  GLU A  64      17.833  -7.435 -51.798  1.00  0.00      RA0  C  
ATOM    582  CD  GLU A  64      17.511  -6.126 -51.097  1.00  0.00      RA0  C  
ATOM    583  OE1 GLU A  64      18.436  -5.392 -50.740  1.00  0.00      RA0  O  
ATOM    584  OE2 GLU A  64      16.331  -5.812 -50.964  1.00  0.00      RA0  O1-
ATOM    585  H   GLU A  64      16.945  -9.247 -48.663  1.00  0.00      RA0  H  
ATOM    586  N   LYS A  65      16.930 -11.950 -50.226  1.00  0.00      RA0  N  
ATOM    587  CA  LYS A  65      17.219 -13.372 -50.418  1.00  0.00      RA0  C  
ATOM    588  C   LYS A  65      15.996 -14.205 -50.043  1.00  0.00      RA0  C  
ATOM    589  O   LYS A  65      15.163 -13.738 -49.268  1.00  0.00      RA0  O  
ATOM    590  CB  LYS A  65      18.447 -13.820 -49.617  1.00  0.00      RA0  C  
ATOM    591  CG  LYS A  65      19.787 -13.254 -50.102  1.00  0.00      RA0  C  
ATOM    592  CD  LYS A  65      20.154 -13.687 -51.526  1.00  0.00      RA0  C  
ATOM    593  CE  LYS A  65      21.503 -13.121 -51.979  1.00  0.00      RA0  C  
ATOM    594  NZ  LYS A  65      21.804 -13.559 -53.347  1.00  0.00      RA0  N1+
ATOM    595  H   LYS A  65      16.377 -11.738 -49.423  1.00  0.00      RA0  H  
ATOM    596  HZ1 LYS A  65      22.771 -13.288 -53.618  1.00  0.00      RA0  H  
ATOM    597  HZ2 LYS A  65      21.674 -14.584 -53.474  1.00  0.00      RA0  H  
ATOM    598  HZ3 LYS A  65      21.172 -13.107 -54.039  1.00  0.00      RA0  H  
ATOM    599  N   ASN A  66      15.900 -15.445 -50.559  1.00  0.00      RA0  N  
ATOM    600  CA  ASN A  66      14.808 -16.366 -50.214  1.00  0.00      RA0  C  
ATOM    601  C   ASN A  66      15.190 -17.100 -48.905  1.00  0.00      RA0  C  
ATOM    602  O   ASN A  66      15.000 -18.313 -48.774  1.00  0.00      RA0  O  
ATOM    603  CB  ASN A  66      14.485 -17.336 -51.361  1.00  0.00      RA0  C  
ATOM    604  CG  ASN A  66      15.578 -18.366 -51.571  1.00  0.00      RA0  C  
ATOM    605  ND2 ASN A  66      15.127 -19.622 -51.632  1.00  0.00      RA0  N  
ATOM    606  OD1 ASN A  66      16.754 -18.043 -51.681  1.00  0.00      RA0  O  
ATOM    607  H   ASN A  66      16.640 -15.799 -51.135  1.00  0.00      RA0  H  
ATOM    608 HD21 ASN A  66      14.151 -19.801 -51.472  1.00  0.00      RA0  H  
ATOM    609 HD22 ASN A  66      15.766 -20.361 -51.830  1.00  0.00      RA0  H  
ATOM    610  N   LEU A  67      15.738 -16.339 -47.933  1.00  0.00      RA0  N  
ATOM    611  CA  LEU A  67      16.230 -16.873 -46.667  1.00  0.00      RA0  C  
ATOM    612  C   LEU A  67      15.578 -16.279 -45.427  1.00  0.00      RA0  C  
ATOM    613  O   LEU A  67      15.234 -15.097 -45.398  1.00  0.00      RA0  O  
ATOM    614  CB  LEU A  67      17.743 -16.688 -46.549  1.00  0.00      RA0  C  
ATOM    615  CG  LEU A  67      18.537 -17.215 -47.741  1.00  0.00      RA0  C  
ATOM    616  CD1 LEU A  67      20.033 -16.947 -47.589  1.00  0.00      RA0  C  
ATOM    617  CD2 LEU A  67      18.252 -18.687 -48.008  1.00  0.00      RA0  C  
ATOM    618  H   LEU A  67      15.692 -15.342 -48.006  1.00  0.00      RA0  H  
ATOM    619  N   TYR A  68      15.434 -17.115 -44.394  1.00  0.00      RA0  N  
ATOM    620  CA  TYR A  68      14.914 -16.750 -43.079  1.00  0.00      RA0  C  
ATOM    621  C   TYR A  68      15.832 -17.345 -42.030  1.00  0.00      RA0  C  
ATOM    622  O   TYR A  68      16.294 -18.479 -42.196  1.00  0.00      RA0  O  
ATOM    623  CB  TYR A  68      13.495 -17.281 -42.869  1.00  0.00      RA0  C  
ATOM    624  CG  TYR A  68      12.459 -16.316 -43.394  1.00  0.00      RA0  C  
ATOM    625  CD1 TYR A  68      11.741 -15.528 -42.503  1.00  0.00      RA0  C  
ATOM    626  CD2 TYR A  68      12.208 -16.221 -44.757  1.00  0.00      RA0  C  
ATOM    627  CE1 TYR A  68      10.752 -14.670 -42.972  1.00  0.00      RA0  C  
ATOM    628  CE2 TYR A  68      11.223 -15.361 -45.227  1.00  0.00      RA0  C  
ATOM    629  CZ  TYR A  68      10.484 -14.597 -44.333  1.00  0.00      RA0  C  
ATOM    630  OH  TYR A  68       9.478 -13.772 -44.794  1.00  0.00      RA0  O  
ATOM    631  H   TYR A  68      15.717 -18.075 -44.493  1.00  0.00      RA0  H  
ATOM    632  HH  TYR A  68       9.532 -13.696 -45.739  1.00  0.00      RA0  H  
ATOM    633  N   LEU A  69      16.111 -16.579 -40.958  1.00  0.00      RA0  N  
ATOM    634  CA  LEU A  69      16.932 -17.051 -39.843  1.00  0.00      RA0  C  
ATOM    635  C   LEU A  69      16.174 -18.168 -39.130  1.00  0.00      RA0  C  
ATOM    636  O   LEU A  69      14.987 -18.013 -38.828  1.00  0.00      RA0  O  
ATOM    637  CB  LEU A  69      17.243 -15.902 -38.883  1.00  0.00      RA0  C  
ATOM    638  CG  LEU A  69      18.432 -15.055 -39.332  1.00  0.00      RA0  C  
ATOM    639  CD1 LEU A  69      18.527 -13.730 -38.578  1.00  0.00      RA0  C  
ATOM    640  CD2 LEU A  69      19.733 -15.844 -39.220  1.00  0.00      RA0  C  
ATOM    641  H   LEU A  69      15.591 -15.741 -40.827  1.00  0.00      RA0  H  
ATOM    642  N   SER A  70      16.843 -19.311 -38.924  1.00  0.00      RA0  N  
ATOM    643  CA  SER A  70      16.248 -20.504 -38.311  1.00  0.00      RA0  C  
ATOM    644  C   SER A  70      17.134 -21.110 -37.217  1.00  0.00      RA0  C  
ATOM    645  O   SER A  70      18.358 -21.042 -37.306  1.00  0.00      RA0  O  
ATOM    646  CB  SER A  70      15.942 -21.453 -39.465  1.00  0.00      RA0  C  
ATOM    647  OG  SER A  70      14.856 -22.327 -39.156  1.00  0.00      RA0  O  
ATOM    648  H   SER A  70      17.816 -19.367 -39.108  1.00  0.00      RA0  H  
ATOM    649  HG  SER A  70      14.746 -22.859 -39.945  1.00  0.00      RA0  H  
ATOM    650  N   CYS A  71      16.504 -21.709 -36.191  1.00  0.00      RA0  N  
ATOM    651  CA  CYS A  71      17.185 -22.368 -35.073  1.00  0.00      RA0  C  
ATOM    652  C   CYS A  71      16.908 -23.860 -35.116  1.00  0.00      RA0  C  
ATOM    653  O   CYS A  71      15.753 -24.268 -34.993  1.00  0.00      RA0  O  
ATOM    654  CB  CYS A  71      16.749 -21.723 -33.771  1.00  0.00      RA0  C  
ATOM    655  SG  CYS A  71      17.220 -19.977 -33.703  1.00  0.00      RA0  S  
ATOM    656  H   CYS A  71      15.502 -21.724 -36.196  1.00  0.00      RA0  H  
ATOM    657  N   VAL A  72      17.962 -24.673 -35.314  1.00  0.00      RA0  N  
ATOM    658  CA  VAL A  72      17.874 -26.141 -35.399  1.00  0.00      RA0  C  
ATOM    659  C   VAL A  72      18.999 -26.812 -34.605  1.00  0.00      RA0  C  
ATOM    660  O   VAL A  72      20.014 -26.171 -34.320  1.00  0.00      RA0  O  
ATOM    661  CB  VAL A  72      17.927 -26.598 -36.860  1.00  0.00      RA0  C  
ATOM    662  CG1 VAL A  72      16.687 -26.176 -37.654  1.00  0.00      RA0  C  
ATOM    663  CG2 VAL A  72      19.218 -26.106 -37.511  1.00  0.00      RA0  C  
ATOM    664  H   VAL A  72      18.884 -24.276 -35.363  1.00  0.00      RA0  H  
ATOM    665  N   LEU A  73      18.831 -28.107 -34.280  1.00  0.00      RA0  N  
ATOM    666  CA  LEU A  73      19.843 -28.872 -33.560  1.00  0.00      RA0  C  
ATOM    667  C   LEU A  73      20.888 -29.416 -34.529  1.00  0.00      RA0  C  
ATOM    668  O   LEU A  73      20.550 -30.150 -35.461  1.00  0.00      RA0  O  
ATOM    669  CB  LEU A  73      19.212 -30.035 -32.796  1.00  0.00      RA0  C  
ATOM    670  CG  LEU A  73      18.410 -29.594 -31.575  1.00  0.00      RA0  C  
ATOM    671  CD1 LEU A  73      17.614 -30.749 -30.970  1.00  0.00      RA0  C  
ATOM    672  CD2 LEU A  73      19.303 -28.920 -30.537  1.00  0.00      RA0  C  
ATOM    673  H   LEU A  73      18.068 -28.620 -34.669  1.00  0.00      RA0  H  
ATOM    674  N   LYS A  74      22.151 -29.015 -34.326  1.00  0.00      RA0  N  
ATOM    675  CA  LYS A  74      23.305 -29.461 -35.106  1.00  0.00      RA0  C  
ATOM    676  C   LYS A  74      24.335 -29.945 -34.093  1.00  0.00      RA0  C  
ATOM    677  O   LYS A  74      24.816 -29.147 -33.280  1.00  0.00      RA0  O  
ATOM    678  CB  LYS A  74      23.832 -28.348 -36.010  1.00  0.00      RA0  C  
ATOM    679  CG  LYS A  74      22.919 -28.224 -37.229  1.00  0.00      RA0  C  
ATOM    680  CD  LYS A  74      23.275 -27.101 -38.201  1.00  0.00      RA0  C  
ATOM    681  CE  LYS A  74      22.333 -27.146 -39.404  1.00  0.00      RA0  C  
ATOM    682  NZ  LYS A  74      22.496 -25.947 -40.233  1.00  0.00      RA0  N1+
ATOM    683  H   LYS A  74      22.387 -28.451 -33.531  1.00  0.00      RA0  H  
ATOM    684  HZ1 LYS A  74      21.676 -25.882 -40.879  1.00  0.00      RA0  H  
ATOM    685  HZ2 LYS A  74      22.458 -25.099 -39.637  1.00  0.00      RA0  H  
ATOM    686  HZ3 LYS A  74      23.380 -25.975 -40.776  1.00  0.00      RA0  H  
ATOM    687  N   ASP A  75      24.604 -31.277 -34.093  1.00  0.00      RA0  N  
ATOM    688  CA  ASP A  75      25.483 -32.000 -33.154  1.00  0.00      RA0  C  
ATOM    689  C   ASP A  75      24.876 -31.914 -31.735  1.00  0.00      RA0  C  
ATOM    690  O   ASP A  75      25.593 -31.767 -30.739  1.00  0.00      RA0  O  
ATOM    691  CB  ASP A  75      26.914 -31.474 -33.298  1.00  0.00      RA0  C  
ATOM    692  CG  ASP A  75      27.246 -31.455 -34.784  1.00  0.00      RA0  C  
ATOM    693  OD1 ASP A  75      27.436 -32.525 -35.360  1.00  0.00      RA0  O  
ATOM    694  OD2 ASP A  75      27.275 -30.374 -35.376  1.00  0.00      RA0  O1-
ATOM    695  H   ASP A  75      24.288 -31.810 -34.874  1.00  0.00      RA0  H  
ATOM    696  N   ASP A  76      23.523 -32.002 -31.674  1.00  0.00      RA0  N  
ATOM    697  CA  ASP A  76      22.671 -31.901 -30.484  1.00  0.00      RA0  C  
ATOM    698  C   ASP A  76      22.888 -30.616 -29.663  1.00  0.00      RA0  C  
ATOM    699  O   ASP A  76      22.775 -30.615 -28.433  1.00  0.00      RA0  O  
ATOM    700  CB  ASP A  76      22.672 -33.195 -29.675  1.00  0.00      RA0  C  
ATOM    701  CG  ASP A  76      21.836 -34.194 -30.454  1.00  0.00      RA0  C  
ATOM    702  OD1 ASP A  76      21.206 -33.788 -31.433  1.00  0.00      RA0  O  
ATOM    703  OD2 ASP A  76      21.817 -35.368 -30.088  1.00  0.00      RA0  O1-
ATOM    704  H   ASP A  76      23.048 -32.335 -32.486  1.00  0.00      RA0  H  
ATOM    705  N   LYS A  77      23.175 -29.518 -30.380  1.00  0.00      RA0  N  
ATOM    706  CA  LYS A  77      23.405 -28.183 -29.836  1.00  0.00      RA0  C  
ATOM    707  C   LYS A  77      22.600 -27.159 -30.658  1.00  0.00      RA0  C  
ATOM    708  O   LYS A  77      22.711 -27.166 -31.888  1.00  0.00      RA0  O  
ATOM    709  CB  LYS A  77      24.928 -27.916 -29.860  1.00  0.00      RA0  C  
ATOM    710  CG  LYS A  77      25.488 -26.566 -29.366  1.00  0.00      RA0  C  
ATOM    711  CD  LYS A  77      25.441 -25.431 -30.398  1.00  0.00      RA0  C  
ATOM    712  CE  LYS A  77      25.983 -24.080 -29.909  1.00  0.00      RA0  C  
ATOM    713  NZ  LYS A  77      25.372 -23.006 -30.711  1.00  0.00      RA0  N1+
ATOM    714  H   LYS A  77      23.323 -29.620 -31.364  1.00  0.00      RA0  H  
ATOM    715  HZ1 LYS A  77      25.603 -22.048 -30.363  1.00  0.00      RA0  H  
ATOM    716  HZ2 LYS A  77      25.652 -23.120 -31.704  1.00  0.00      RA0  H  
ATOM    717  HZ3 LYS A  77      24.338 -23.125 -30.663  1.00  0.00      RA0  H  
ATOM    718  N   PRO A  78      21.803 -26.273 -30.004  1.00  0.00      RA0  N  
ATOM    719  CA  PRO A  78      21.040 -25.260 -30.760  1.00  0.00      RA0  C  
ATOM    720  C   PRO A  78      21.949 -24.399 -31.637  1.00  0.00      RA0  C  
ATOM    721  O   PRO A  78      22.909 -23.804 -31.141  1.00  0.00      RA0  O  
ATOM    722  CB  PRO A  78      20.397 -24.452 -29.631  1.00  0.00      RA0  C  
ATOM    723  CG  PRO A  78      20.301 -25.404 -28.440  1.00  0.00      RA0  C  
ATOM    724  CD  PRO A  78      21.575 -26.224 -28.566  1.00  0.00      RA0  C  
ATOM    725  N   THR A  79      21.681 -24.399 -32.952  1.00  0.00      RA0  N  
ATOM    726  CA  THR A  79      22.488 -23.690 -33.944  1.00  0.00      RA0  C  
ATOM    727  C   THR A  79      21.644 -22.761 -34.812  1.00  0.00      RA0  C  
ATOM    728  O   THR A  79      20.551 -23.135 -35.243  1.00  0.00      RA0  O  
ATOM    729  CB  THR A  79      23.338 -24.743 -34.631  1.00  0.00      RA0  C  
ATOM    730  CG2 THR A  79      24.289 -24.153 -35.675  1.00  0.00      RA0  C  
ATOM    731  OG1 THR A  79      24.082 -25.403 -33.596  1.00  0.00      RA0  O  
ATOM    732  H   THR A  79      20.898 -24.898 -33.321  1.00  0.00      RA0  H  
ATOM    733  HG1 THR A  79      23.565 -26.151 -33.296  1.00  0.00      RA0  H  
ATOM    734  N   LEU A  80      22.169 -21.551 -35.070  1.00  0.00      RA0  N  
ATOM    735  CA  LEU A  80      21.536 -20.568 -35.940  1.00  0.00      RA0  C  
ATOM    736  C   LEU A  80      21.898 -20.897 -37.388  1.00  0.00      RA0  C  
ATOM    737  O   LEU A  80      23.059 -21.193 -37.693  1.00  0.00      RA0  O  
ATOM    738  CB  LEU A  80      21.990 -19.160 -35.560  1.00  0.00      RA0  C  
ATOM    739  CG  LEU A  80      21.176 -18.041 -36.207  1.00  0.00      RA0  C  
ATOM    740  CD1 LEU A  80      19.689 -18.141 -35.859  1.00  0.00      RA0  C  
ATOM    741  CD2 LEU A  80      21.752 -16.666 -35.863  1.00  0.00      RA0  C  
ATOM    742  H   LEU A  80      23.127 -21.385 -34.851  1.00  0.00      RA0  H  
ATOM    743  N   GLN A  81      20.902 -20.847 -38.273  1.00  0.00      RA0  N  
ATOM    744  CA  GLN A  81      21.093 -21.101 -39.700  1.00  0.00      RA0  C  
ATOM    745  C   GLN A  81      20.230 -20.185 -40.561  1.00  0.00      RA0  C  
ATOM    746  O   GLN A  81      19.296 -19.555 -40.060  1.00  0.00      RA0  O  
ATOM    747  CB  GLN A  81      20.821 -22.559 -40.069  1.00  0.00      RA0  C  
ATOM    748  CG  GLN A  81      19.336 -22.929 -40.122  1.00  0.00      RA0  C  
ATOM    749  CD  GLN A  81      19.223 -24.325 -40.689  1.00  0.00      RA0  C  
ATOM    750  NE2 GLN A  81      17.985 -24.671 -41.080  1.00  0.00      RA0  N  
ATOM    751  OE1 GLN A  81      20.223 -25.041 -40.774  1.00  0.00      RA0  O  
ATOM    752  H   GLN A  81      19.986 -20.548 -38.002  1.00  0.00      RA0  H  
ATOM    753 HE21 GLN A  81      17.178 -24.072 -41.002  1.00  0.00      RA0  H  
ATOM    754 HE22 GLN A  81      17.724 -25.540 -41.499  1.00  0.00      RA0  H  
ATOM    755  N   LEU A  82      20.555 -20.118 -41.852  1.00  0.00      RA0  N  
ATOM    756  CA  LEU A  82      19.800 -19.385 -42.858  1.00  0.00      RA0  C  
ATOM    757  C   LEU A  82      19.159 -20.467 -43.708  1.00  0.00      RA0  C  
ATOM    758  O   LEU A  82      19.867 -21.260 -44.331  1.00  0.00      RA0  O  
ATOM    759  CB  LEU A  82      20.684 -18.516 -43.751  1.00  0.00      RA0  C  
ATOM    760  CG  LEU A  82      20.943 -17.108 -43.222  1.00  0.00      RA0  C  
ATOM    761  CD1 LEU A  82      19.621 -16.408 -42.913  1.00  0.00      RA0  C  
ATOM    762  CD2 LEU A  82      21.931 -17.073 -42.055  1.00  0.00      RA0  C  
ATOM    763  H   LEU A  82      21.289 -20.685 -42.226  1.00  0.00      RA0  H  
ATOM    764  N   GLU A  83      17.828 -20.568 -43.642  1.00  0.00      RA0  N  
ATOM    765  CA  GLU A  83      17.051 -21.606 -44.324  1.00  0.00      RA0  C  
ATOM    766  C   GLU A  83      16.420 -21.100 -45.614  1.00  0.00      RA0  C  
ATOM    767  O   GLU A  83      15.830 -20.020 -45.621  1.00  0.00      RA0  O  
ATOM    768  CB  GLU A  83      16.025 -22.161 -43.341  1.00  0.00      RA0  C  
ATOM    769  CG  GLU A  83      15.610 -23.593 -43.655  1.00  0.00      RA0  C  
ATOM    770  CD  GLU A  83      14.724 -24.092 -42.537  1.00  0.00      RA0  C  
ATOM    771  OE1 GLU A  83      15.134 -24.063 -41.380  1.00  0.00      RA0  O  
ATOM    772  OE2 GLU A  83      13.610 -24.508 -42.817  1.00  0.00      RA0  O1-
ATOM    773  H   GLU A  83      17.303 -19.855 -43.172  1.00  0.00      RA0  H  
ATOM    774  N   SER A  84      16.519 -21.903 -46.695  1.00  0.00      RA0  N  
ATOM    775  CA  SER A  84      15.927 -21.588 -47.999  1.00  0.00      RA0  C  
ATOM    776  C   SER A  84      14.417 -21.784 -47.913  1.00  0.00      RA0  C  
ATOM    777  O   SER A  84      13.952 -22.817 -47.422  1.00  0.00      RA0  O  
ATOM    778  CB  SER A  84      16.646 -22.521 -48.949  1.00  0.00      RA0  C  
ATOM    779  OG  SER A  84      17.875 -22.871 -48.297  1.00  0.00      RA0  O  
ATOM    780  H   SER A  84      16.977 -22.788 -46.642  1.00  0.00      RA0  H  
ATOM    781  HG  SER A  84      18.548 -22.850 -48.975  1.00  0.00      RA0  H  
ATOM    782  N   VAL A  85      13.658 -20.769 -48.338  1.00  0.00      RA0  N  
ATOM    783  CA  VAL A  85      12.194 -20.796 -48.319  1.00  0.00      RA0  C  
ATOM    784  C   VAL A  85      11.602 -20.359 -49.674  1.00  0.00      RA0  C  
ATOM    785  O   VAL A  85      12.309 -19.793 -50.512  1.00  0.00      RA0  O  
ATOM    786  CB  VAL A  85      11.626 -19.900 -47.209  1.00  0.00      RA0  C  
ATOM    787  CG1 VAL A  85      12.111 -20.309 -45.816  1.00  0.00      RA0  C  
ATOM    788  CG2 VAL A  85      11.895 -18.426 -47.514  1.00  0.00      RA0  C  
ATOM    789  H   VAL A  85      14.093 -19.953 -48.721  1.00  0.00      RA0  H  
ATOM    790  N   ASP A  86      10.303 -20.627 -49.873  1.00  0.00      RA0  N  
ATOM    791  CA  ASP A  86       9.569 -20.204 -51.056  1.00  0.00      RA0  C  
ATOM    792  C   ASP A  86       8.983 -18.820 -50.705  1.00  0.00      RA0  C  
ATOM    793  O   ASP A  86       8.115 -18.746 -49.827  1.00  0.00      RA0  O  
ATOM    794  CB  ASP A  86       8.524 -21.311 -51.224  1.00  0.00      RA0  C  
ATOM    795  CG  ASP A  86       7.434 -21.082 -52.250  1.00  0.00      RA0  C  
ATOM    796  OD1 ASP A  86       7.199 -19.964 -52.695  1.00  0.00      RA0  O  
ATOM    797  OD2 ASP A  86       6.755 -22.052 -52.576  1.00  0.00      RA0  O1-
ATOM    798  H   ASP A  86       9.767 -21.002 -49.120  1.00  0.00      RA0  H  
ATOM    799  N   PRO A  87       9.466 -17.710 -51.330  1.00  0.00      RA0  N  
ATOM    800  CA  PRO A  87       8.942 -16.372 -50.977  1.00  0.00      RA0  C  
ATOM    801  C   PRO A  87       7.448 -16.155 -51.238  1.00  0.00      RA0  C  
ATOM    802  O   PRO A  87       6.872 -15.219 -50.686  1.00  0.00      RA0  O  
ATOM    803  CB  PRO A  87       9.794 -15.437 -51.843  1.00  0.00      RA0  C  
ATOM    804  CG  PRO A  87      11.027 -16.239 -52.257  1.00  0.00      RA0  C  
ATOM    805  CD  PRO A  87      10.509 -17.668 -52.346  1.00  0.00      RA0  C  
ATOM    806  N   LYS A  88       6.828 -17.020 -52.065  1.00  0.00      RA0  N  
ATOM    807  CA  LYS A  88       5.404 -16.996 -52.404  1.00  0.00      RA0  C  
ATOM    808  C   LYS A  88       4.545 -17.291 -51.158  1.00  0.00      RA0  C  
ATOM    809  O   LYS A  88       3.464 -16.720 -51.013  1.00  0.00      RA0  O  
ATOM    810  CB  LYS A  88       5.139 -17.914 -53.590  1.00  0.00      RA0  C  
ATOM    811  CG  LYS A  88       3.686 -18.229 -53.940  1.00  0.00      RA0  C  
ATOM    812  CD  LYS A  88       3.626 -19.349 -54.985  1.00  0.00      RA0  C  
ATOM    813  CE  LYS A  88       3.716 -20.781 -54.429  1.00  0.00      RA0  C  
ATOM    814  NZ  LYS A  88       4.725 -20.909 -53.373  1.00  0.00      RA0  N1+
ATOM    815  H   LYS A  88       7.361 -17.798 -52.402  1.00  0.00      RA0  H  
ATOM    816  HZ1 LYS A  88       4.384 -20.513 -52.476  1.00  0.00      RA0  H  
ATOM    817  HZ2 LYS A  88       4.996 -21.892 -53.166  1.00  0.00      RA0  H  
ATOM    818  HZ3 LYS A  88       5.653 -20.467 -53.564  1.00  0.00      RA0  H  
ATOM    819  N   ASN A  89       5.045 -18.163 -50.258  1.00  0.00      RA0  N  
ATOM    820  CA  ASN A  89       4.352 -18.594 -49.040  1.00  0.00      RA0  C  
ATOM    821  C   ASN A  89       4.705 -17.781 -47.780  1.00  0.00      RA0  C  
ATOM    822  O   ASN A  89       3.950 -17.819 -46.806  1.00  0.00      RA0  O  
ATOM    823  CB  ASN A  89       4.613 -20.067 -48.702  1.00  0.00      RA0  C  
ATOM    824  CG  ASN A  89       4.614 -20.964 -49.923  1.00  0.00      RA0  C  
ATOM    825  ND2 ASN A  89       5.517 -21.954 -49.834  1.00  0.00      RA0  N  
ATOM    826  OD1 ASN A  89       3.918 -20.753 -50.915  1.00  0.00      RA0  O  
ATOM    827  H   ASN A  89       5.989 -18.471 -50.394  1.00  0.00      RA0  H  
ATOM    828 HD21 ASN A  89       5.991 -22.165 -48.979  1.00  0.00      RA0  H  
ATOM    829 HD22 ASN A  89       5.806 -22.482 -50.640  1.00  0.00      RA0  H  
ATOM    830  N   TYR A  90       5.841 -17.059 -47.795  1.00  0.00      RA0  N  
ATOM    831  CA  TYR A  90       6.319 -16.271 -46.653  1.00  0.00      RA0  C  
ATOM    832  C   TYR A  90       6.257 -14.744 -46.897  1.00  0.00      RA0  C  
ATOM    833  O   TYR A  90       6.386 -14.331 -48.049  1.00  0.00      RA0  O  
ATOM    834  CB  TYR A  90       7.775 -16.669 -46.358  1.00  0.00      RA0  C  
ATOM    835  CG  TYR A  90       7.891 -18.102 -45.880  1.00  0.00      RA0  C  
ATOM    836  CD1 TYR A  90       8.067 -18.356 -44.527  1.00  0.00      RA0  C  
ATOM    837  CD2 TYR A  90       7.830 -19.168 -46.772  1.00  0.00      RA0  C  
ATOM    838  CE1 TYR A  90       8.120 -19.663 -44.056  1.00  0.00      RA0  C  
ATOM    839  CE2 TYR A  90       7.864 -20.476 -46.303  1.00  0.00      RA0  C  
ATOM    840  CZ  TYR A  90       7.967 -20.723 -44.939  1.00  0.00      RA0  C  
ATOM    841  OH  TYR A  90       7.859 -22.018 -44.458  1.00  0.00      RA0  O  
ATOM    842  H   TYR A  90       6.302 -16.878 -48.664  1.00  0.00      RA0  H  
ATOM    843  HH  TYR A  90       8.349 -22.115 -43.634  1.00  0.00      RA0  H  
ATOM    844  N   PRO A  91       6.042 -13.875 -45.872  1.00  0.00      RA0  N  
ATOM    845  CA  PRO A  91       5.860 -14.161 -44.435  1.00  0.00      RA0  C  
ATOM    846  C   PRO A  91       4.464 -14.649 -44.050  1.00  0.00      RA0  C  
ATOM    847  O   PRO A  91       3.465 -14.182 -44.602  1.00  0.00      RA0  O  
ATOM    848  CB  PRO A  91       6.221 -12.824 -43.787  1.00  0.00      RA0  C  
ATOM    849  CG  PRO A  91       5.718 -11.785 -44.783  1.00  0.00      RA0  C  
ATOM    850  CD  PRO A  91       6.010 -12.438 -46.130  1.00  0.00      RA0  C  
ATOM    851  N   LYS A  92       4.409 -15.597 -43.098  1.00  0.00      RA0  N  
ATOM    852  CA  LYS A  92       3.175 -16.186 -42.570  1.00  0.00      RA0  C  
ATOM    853  C   LYS A  92       2.813 -15.522 -41.241  1.00  0.00      RA0  C  
ATOM    854  O   LYS A  92       3.712 -15.110 -40.505  1.00  0.00      RA0  O  
ATOM    855  CB  LYS A  92       3.387 -17.668 -42.254  1.00  0.00      RA0  C  
ATOM    856  CG  LYS A  92       3.824 -18.582 -43.400  1.00  0.00      RA0  C  
ATOM    857  CD  LYS A  92       4.302 -19.933 -42.853  1.00  0.00      RA0  C  
ATOM    858  CE  LYS A  92       4.691 -20.941 -43.937  1.00  0.00      RA0  C  
ATOM    859  NZ  LYS A  92       5.557 -21.975 -43.351  1.00  0.00      RA0  N1+
ATOM    860  H   LYS A  92       5.243 -15.791 -42.584  1.00  0.00      RA0  H  
ATOM    861  HZ1 LYS A  92       6.207 -22.398 -44.049  1.00  0.00      RA0  H  
ATOM    862  HZ2 LYS A  92       6.193 -21.533 -42.655  1.00  0.00      RA0  H  
ATOM    863  HZ3 LYS A  92       5.042 -22.716 -42.842  1.00  0.00      RA0  H  
ATOM    864  N   LYS A  93       1.503 -15.451 -40.916  1.00  0.00      RA0  N  
ATOM    865  CA  LYS A  93       1.023 -14.908 -39.640  1.00  0.00      RA0  C  
ATOM    866  C   LYS A  93       1.387 -15.915 -38.541  1.00  0.00      RA0  C  
ATOM    867  O   LYS A  93       1.891 -15.522 -37.486  1.00  0.00      RA0  O  
ATOM    868  CB  LYS A  93      -0.463 -14.566 -39.596  1.00  0.00      RA0  C  
ATOM    869  CG  LYS A  93      -0.679 -13.513 -38.500  1.00  0.00      RA0  C  
ATOM    870  CD  LYS A  93       0.101 -12.230 -38.829  1.00  0.00      RA0  C  
ATOM    871  CE  LYS A  93       0.011 -11.105 -37.786  1.00  0.00      RA0  C  
ATOM    872  NZ  LYS A  93       0.917 -11.357 -36.655  1.00  0.00      RA0  N1+
ATOM    873  H   LYS A  93       0.849 -15.799 -41.586  1.00  0.00      RA0  H  
ATOM    874  HZ1 LYS A  93       0.686 -12.253 -36.173  1.00  0.00      RA0  H  
ATOM    875  HZ2 LYS A  93       1.907 -11.355 -36.983  1.00  0.00      RA0  H  
ATOM    876  HZ3 LYS A  93       0.816 -10.621 -35.931  1.00  0.00      RA0  H  
ATOM    877  N   LYS A  94       1.165 -17.216 -38.817  1.00  0.00      RA0  N  
ATOM    878  CA  LYS A  94       1.535 -18.314 -37.933  1.00  0.00      RA0  C  
ATOM    879  C   LYS A  94       2.769 -18.974 -38.554  1.00  0.00      RA0  C  
ATOM    880  O   LYS A  94       2.662 -19.766 -39.496  1.00  0.00      RA0  O  
ATOM    881  CB  LYS A  94       0.439 -19.275 -37.478  1.00  0.00      RA0  C  
ATOM    882  CG  LYS A  94       1.031 -20.072 -36.301  1.00  0.00      RA0  C  
ATOM    883  CD  LYS A  94       1.868 -19.179 -35.362  1.00  0.00      RA0  C  
ATOM    884  CE  LYS A  94       2.708 -19.936 -34.323  1.00  0.00      RA0  C  
ATOM    885  NZ  LYS A  94       3.905 -19.150 -33.969  1.00  0.00      RA0  N1+
ATOM    886  H   LYS A  94       0.834 -17.476 -39.723  1.00  0.00      RA0  H  
ATOM    887  HZ1 LYS A  94       4.318 -19.507 -33.085  1.00  0.00      RA0  H  
ATOM    888  HZ2 LYS A  94       4.611 -19.238 -34.731  1.00  0.00      RA0  H  
ATOM    889  HZ3 LYS A  94       3.667 -18.145 -33.813  1.00  0.00      RA0  H  
ATOM    890  N   MET A  95       3.943 -18.569 -38.057  1.00  0.00      RA0  N  
ATOM    891  CA  MET A  95       5.261 -19.013 -38.504  1.00  0.00      RA0  C  
ATOM    892  C   MET A  95       5.706 -20.253 -37.722  1.00  0.00      RA0  C  
ATOM    893  O   MET A  95       5.400 -20.361 -36.535  1.00  0.00      RA0  O  
ATOM    894  CB  MET A  95       6.231 -17.860 -38.276  1.00  0.00      RA0  C  
ATOM    895  CG  MET A  95       7.503 -17.920 -39.109  1.00  0.00      RA0  C  
ATOM    896  SD  MET A  95       7.168 -17.732 -40.862  1.00  0.00      RA0  S  
ATOM    897  CE  MET A  95       8.846 -17.307 -41.338  1.00  0.00      RA0  C  
ATOM    898  H   MET A  95       3.918 -17.916 -37.304  1.00  0.00      RA0  H  
ATOM    899  N   GLU A  96       6.455 -21.168 -38.379  1.00  0.00      RA0  N  
ATOM    900  CA  GLU A  96       6.998 -22.380 -37.749  1.00  0.00      RA0  C  
ATOM    901  C   GLU A  96       7.980 -21.970 -36.640  1.00  0.00      RA0  C  
ATOM    902  O   GLU A  96       8.778 -21.048 -36.842  1.00  0.00      RA0  O  
ATOM    903  CB  GLU A  96       7.698 -23.305 -38.733  1.00  0.00      RA0  C  
ATOM    904  CG  GLU A  96       6.886 -23.658 -39.977  1.00  0.00      RA0  C  
ATOM    905  CD  GLU A  96       7.380 -22.826 -41.138  1.00  0.00      RA0  C  
ATOM    906  OE1 GLU A  96       7.055 -21.647 -41.204  1.00  0.00      RA0  O  
ATOM    907  OE2 GLU A  96       8.074 -23.357 -42.000  1.00  0.00      RA0  O1-
ATOM    908  H   GLU A  96       6.739 -20.976 -39.321  1.00  0.00      RA0  H  
ATOM    909  N   LYS A  97       7.884 -22.638 -35.470  1.00  0.00      RA0  N  
ATOM    910  CA  LYS A  97       8.657 -22.394 -34.245  1.00  0.00      RA0  C  
ATOM    911  C   LYS A  97      10.145 -22.061 -34.425  1.00  0.00      RA0  C  
ATOM    912  O   LYS A  97      10.627 -21.110 -33.807  1.00  0.00      RA0  O  
ATOM    913  CB  LYS A  97       8.410 -23.497 -33.208  1.00  0.00      RA0  C  
ATOM    914  CG  LYS A  97       8.715 -23.058 -31.767  1.00  0.00      RA0  C  
ATOM    915  CD  LYS A  97       8.096 -24.005 -30.728  1.00  0.00      RA0  C  
ATOM    916  CE  LYS A  97       8.394 -23.658 -29.260  1.00  0.00      RA0  C  
ATOM    917  NZ  LYS A  97       9.793 -23.951 -28.912  1.00  0.00      RA0  N1+
ATOM    918  H   LYS A  97       7.169 -23.334 -35.438  1.00  0.00      RA0  H  
ATOM    919  HZ1 LYS A  97      10.285 -23.064 -28.667  1.00  0.00      RA0  H  
ATOM    920  HZ2 LYS A  97       9.840 -24.577 -28.086  1.00  0.00      RA0  H  
ATOM    921  HZ3 LYS A  97      10.280 -24.424 -29.705  1.00  0.00      RA0  H  
ATOM    922  N   ARG A  98      10.859 -22.828 -35.273  1.00  0.00      RA0  N  
ATOM    923  CA  ARG A  98      12.289 -22.642 -35.553  1.00  0.00      RA0  C  
ATOM    924  C   ARG A  98      12.668 -21.239 -36.072  1.00  0.00      RA0  C  
ATOM    925  O   ARG A  98      13.777 -20.775 -35.809  1.00  0.00      RA0  O  
ATOM    926  CB  ARG A  98      12.747 -23.749 -36.519  1.00  0.00      RA0  C  
ATOM    927  CG  ARG A  98      12.193 -23.662 -37.953  1.00  0.00      RA0  C  
ATOM    928  CD  ARG A  98      12.509 -24.905 -38.805  1.00  0.00      RA0  C  
ATOM    929  NE  ARG A  98      12.336 -24.677 -40.245  1.00  0.00      RA0  N  
ATOM    930  CZ  ARG A  98      11.117 -24.680 -40.870  1.00  0.00      RA0  C  
ATOM    931  NH1 ARG A  98      10.005 -24.981 -40.180  1.00  0.00      RA0  N1+
ATOM    932  NH2 ARG A  98      11.017 -24.379 -42.177  1.00  0.00      RA0  N  
ATOM    933  H   ARG A  98      10.370 -23.538 -35.772  1.00  0.00      RA0  H  
ATOM    934  HE  ARG A  98      13.178 -24.492 -40.783  1.00  0.00      RA0  H  
ATOM    935 HH11 ARG A  98       9.100 -24.869 -40.609  1.00  0.00      RA0  H  
ATOM    936 HH12 ARG A  98      10.049 -25.307 -39.235  1.00  0.00      RA0  H  
ATOM    937 HH21 ARG A  98      10.138 -24.264 -42.650  1.00  0.00      RA0  H  
ATOM    938 HH22 ARG A  98      11.867 -24.253 -42.714  1.00  0.00      RA0  H  
ATOM    939  N   PHE A  99      11.732 -20.566 -36.774  1.00  0.00      RA0  N  
ATOM    940  CA  PHE A  99      11.903 -19.228 -37.346  1.00  0.00      RA0  C  
ATOM    941  C   PHE A  99      11.531 -18.102 -36.376  1.00  0.00      RA0  C  
ATOM    942  O   PHE A  99      11.893 -16.951 -36.617  1.00  0.00      RA0  O  
ATOM    943  CB  PHE A  99      11.016 -19.021 -38.568  1.00  0.00      RA0  C  
ATOM    944  CG  PHE A  99      11.404 -19.873 -39.747  1.00  0.00      RA0  C  
ATOM    945  CD1 PHE A  99      12.719 -19.906 -40.190  1.00  0.00      RA0  C  
ATOM    946  CD2 PHE A  99      10.423 -20.591 -40.417  1.00  0.00      RA0  C  
ATOM    947  CE1 PHE A  99      13.045 -20.626 -41.333  1.00  0.00      RA0  C  
ATOM    948  CE2 PHE A  99      10.749 -21.304 -41.562  1.00  0.00      RA0  C  
ATOM    949  CZ  PHE A  99      12.057 -21.308 -42.030  1.00  0.00      RA0  C  
ATOM    950  H   PHE A  99      10.813 -20.950 -36.857  1.00  0.00      RA0  H  
ATOM    951  N   VAL A 100      10.777 -18.423 -35.309  1.00  0.00      RA0  N  
ATOM    952  CA  VAL A 100      10.292 -17.447 -34.329  1.00  0.00      RA0  C  
ATOM    953  C   VAL A 100      11.369 -17.025 -33.320  1.00  0.00      RA0  C  
ATOM    954  O   VAL A 100      12.021 -17.873 -32.707  1.00  0.00      RA0  O  
ATOM    955  CB  VAL A 100       9.032 -17.965 -33.630  1.00  0.00      RA0  C  
ATOM    956  CG1 VAL A 100       8.421 -16.901 -32.714  1.00  0.00      RA0  C  
ATOM    957  CG2 VAL A 100       8.019 -18.469 -34.659  1.00  0.00      RA0  C  
ATOM    958  H   VAL A 100      10.713 -19.387 -35.053  1.00  0.00      RA0  H  
ATOM    959  N   PHE A 101      11.545 -15.702 -33.171  1.00  0.00      RA0  N  
ATOM    960  CA  PHE A 101      12.472 -15.076 -32.232  1.00  0.00      RA0  C  
ATOM    961  C   PHE A 101      11.722 -14.127 -31.314  1.00  0.00      RA0  C  
ATOM    962  O   PHE A 101      10.789 -13.461 -31.757  1.00  0.00      RA0  O  
ATOM    963  CB  PHE A 101      13.571 -14.311 -32.973  1.00  0.00      RA0  C  
ATOM    964  CG  PHE A 101      14.320 -15.257 -33.876  1.00  0.00      RA0  C  
ATOM    965  CD1 PHE A 101      14.223 -15.121 -35.255  1.00  0.00      RA0  C  
ATOM    966  CD2 PHE A 101      15.101 -16.265 -33.326  1.00  0.00      RA0  C  
ATOM    967  CE1 PHE A 101      14.900 -16.003 -36.085  1.00  0.00      RA0  C  
ATOM    968  CE2 PHE A 101      15.777 -17.146 -34.159  1.00  0.00      RA0  C  
ATOM    969  CZ  PHE A 101      15.672 -17.021 -35.539  1.00  0.00      RA0  C  
ATOM    970  H   PHE A 101      10.960 -15.079 -33.685  1.00  0.00      RA0  H  
ATOM    971  N   ASN A 102      12.134 -14.057 -30.041  1.00  0.00      RA0  N  
ATOM    972  CA  ASN A 102      11.531 -13.160 -29.065  1.00  0.00      RA0  C  
ATOM    973  C   ASN A 102      12.339 -11.872 -29.013  1.00  0.00      RA0  C  
ATOM    974  O   ASN A 102      13.486 -11.879 -28.561  1.00  0.00      RA0  O  
ATOM    975  CB  ASN A 102      11.572 -13.700 -27.636  1.00  0.00      RA0  C  
ATOM    976  CG  ASN A 102      10.614 -14.834 -27.314  1.00  0.00      RA0  C  
ATOM    977  ND2 ASN A 102       9.567 -14.994 -28.145  1.00  0.00      RA0  N  
ATOM    978  OD1 ASN A 102      10.824 -15.512 -26.310  1.00  0.00      RA0  O  
ATOM    979  H   ASN A 102      13.006 -14.446 -29.789  1.00  0.00      RA0  H  
ATOM    980 HD21 ASN A 102       9.375 -14.456 -28.963  1.00  0.00      RA0  H  
ATOM    981 HD22 ASN A 102       8.865 -15.705 -27.991  1.00  0.00      RA0  H  
ATOM    982  N   LYS A 103      11.754 -10.777 -29.527  1.00  0.00      RA0  N  
ATOM    983  CA  LYS A 103      12.371  -9.450 -29.561  1.00  0.00      RA0  C  
ATOM    984  C   LYS A 103      12.280  -8.843 -28.159  1.00  0.00      RA0  C  
ATOM    985  O   LYS A 103      11.181  -8.547 -27.684  1.00  0.00      RA0  O  
ATOM    986  CB  LYS A 103      11.694  -8.543 -30.576  1.00  0.00      RA0  C  
ATOM    987  CG  LYS A 103      12.368  -7.175 -30.559  1.00  0.00      RA0  C  
ATOM    988  CD  LYS A 103      11.427  -6.067 -31.010  1.00  0.00      RA0  C  
ATOM    989  CE  LYS A 103      10.149  -6.046 -30.169  1.00  0.00      RA0  C  
ATOM    990  NZ  LYS A 103      10.461  -6.121 -28.735  1.00  0.00      RA0  N1+
ATOM    991  H   LYS A 103      10.836 -10.887 -29.894  1.00  0.00      RA0  H  
ATOM    992  HZ1 LYS A 103       9.854  -5.505 -28.151  1.00  0.00      RA0  H  
ATOM    993  HZ2 LYS A 103      10.499  -7.072 -28.318  1.00  0.00      RA0  H  
ATOM    994  HZ3 LYS A 103      11.377  -5.660 -28.566  1.00  0.00      RA0  H  
ATOM    995  N   ILE A 104      13.434  -8.704 -27.486  1.00  0.00      RA0  N  
ATOM    996  CA  ILE A 104      13.509  -8.187 -26.116  1.00  0.00      RA0  C  
ATOM    997  C   ILE A 104      14.164  -6.803 -26.063  1.00  0.00      RA0  C  
ATOM    998  O   ILE A 104      15.254  -6.612 -26.604  1.00  0.00      RA0  O  
ATOM    999  CB  ILE A 104      14.235  -9.181 -25.212  1.00  0.00      RA0  C  
ATOM   1000  CG1 ILE A 104      13.585 -10.558 -25.326  1.00  0.00      RA0  C  
ATOM   1001  CG2 ILE A 104      14.290  -8.694 -23.762  1.00  0.00      RA0  C  
ATOM   1002  CD1 ILE A 104      14.270 -11.589 -24.435  1.00  0.00      RA0  C  
ATOM   1003  H   ILE A 104      14.303  -8.903 -27.932  1.00  0.00      RA0  H  
ATOM   1004  N   GLU A 105      13.494  -5.852 -25.389  1.00  0.00      RA0  N  
ATOM   1005  CA  GLU A 105      13.975  -4.490 -25.165  1.00  0.00      RA0  C  
ATOM   1006  C   GLU A 105      14.705  -4.483 -23.809  1.00  0.00      RA0  C  
ATOM   1007  O   GLU A 105      14.084  -4.757 -22.779  1.00  0.00      RA0  O  
ATOM   1008  CB  GLU A 105      12.834  -3.473 -25.092  1.00  0.00      RA0  C  
ATOM   1009  CG  GLU A 105      12.412  -2.868 -26.432  1.00  0.00      RA0  C  
ATOM   1010  CD  GLU A 105      11.794  -3.926 -27.313  1.00  0.00      RA0  C  
ATOM   1011  OE1 GLU A 105      10.602  -4.190 -27.186  1.00  0.00      RA0  O  
ATOM   1012  OE2 GLU A 105      12.495  -4.495 -28.143  1.00  0.00      RA0  O1-
ATOM   1013  H   GLU A 105      12.664  -6.111 -24.896  1.00  0.00      RA0  H  
ATOM   1014  N   ILE A 106      16.027  -4.216 -23.819  1.00  0.00      RA0  N  
ATOM   1015  CA  ILE A 106      16.853  -4.192 -22.603  1.00  0.00      RA0  C  
ATOM   1016  C   ILE A 106      17.042  -2.733 -22.142  1.00  0.00      RA0  C  
ATOM   1017  O   ILE A 106      16.098  -2.144 -21.612  1.00  0.00      RA0  O  
ATOM   1018  CB  ILE A 106      18.160  -4.978 -22.736  1.00  0.00      RA0  C  
ATOM   1019  CG1 ILE A 106      18.760  -4.941 -24.142  1.00  0.00      RA0  C  
ATOM   1020  CG2 ILE A 106      17.924  -6.403 -22.248  1.00  0.00      RA0  C  
ATOM   1021  CD1 ILE A 106      20.157  -5.558 -24.179  1.00  0.00      RA0  C  
ATOM   1022  H   ILE A 106      16.407  -4.006 -24.723  1.00  0.00      RA0  H  
ATOM   1023  N   ASN A 107      18.242  -2.157 -22.353  1.00  0.00      RA0  N  
ATOM   1024  CA  ASN A 107      18.569  -0.774 -22.015  1.00  0.00      RA0  C  
ATOM   1025  C   ASN A 107      18.770  -0.036 -23.335  1.00  0.00      RA0  C  
ATOM   1026  O   ASN A 107      19.905   0.221 -23.748  1.00  0.00      RA0  O  
ATOM   1027  CB  ASN A 107      19.828  -0.622 -21.173  1.00  0.00      RA0  C  
ATOM   1028  CG  ASN A 107      20.069   0.866 -20.970  1.00  0.00      RA0  C  
ATOM   1029  ND2 ASN A 107      21.265   1.140 -20.417  1.00  0.00      RA0  N  
ATOM   1030  OD1 ASN A 107      19.232   1.712 -21.269  1.00  0.00      RA0  O  
ATOM   1031  H   ASN A 107      18.965  -2.660 -22.823  1.00  0.00      RA0  H  
ATOM   1032 HD21 ASN A 107      21.898   0.405 -20.173  1.00  0.00      RA0  H  
ATOM   1033 HD22 ASN A 107      21.545   2.082 -20.228  1.00  0.00      RA0  H  
ATOM   1034  N   ASN A 108      17.639   0.235 -24.029  1.00  0.00      RA0  N  
ATOM   1035  CA  ASN A 108      17.540   0.896 -25.342  1.00  0.00      RA0  C  
ATOM   1036  C   ASN A 108      18.215   0.099 -26.481  1.00  0.00      RA0  C  
ATOM   1037  O   ASN A 108      18.532   0.654 -27.536  1.00  0.00      RA0  O  
ATOM   1038  CB  ASN A 108      18.069   2.336 -25.175  1.00  0.00      RA0  C  
ATOM   1039  CG  ASN A 108      18.333   3.020 -26.500  1.00  0.00      RA0  C  
ATOM   1040  ND2 ASN A 108      17.221   3.435 -27.130  1.00  0.00      RA0  N  
ATOM   1041  OD1 ASN A 108      19.482   3.155 -26.929  1.00  0.00      RA0  O  
ATOM   1042  H   ASN A 108      16.795  -0.036 -23.563  1.00  0.00      RA0  H  
ATOM   1043 HD21 ASN A 108      16.317   3.270 -26.735  1.00  0.00      RA0  H  
ATOM   1044 HD22 ASN A 108      17.241   3.918 -28.006  1.00  0.00      RA0  H  
ATOM   1045  N   LYS A 109      18.402  -1.218 -26.258  1.00  0.00      RA0  N  
ATOM   1046  CA  LYS A 109      19.007  -2.165 -27.200  1.00  0.00      RA0  C  
ATOM   1047  C   LYS A 109      18.036  -3.324 -27.455  1.00  0.00      RA0  C  
ATOM   1048  O   LYS A 109      17.076  -3.497 -26.698  1.00  0.00      RA0  O  
ATOM   1049  CB  LYS A 109      20.404  -2.596 -26.745  1.00  0.00      RA0  C  
ATOM   1050  CG  LYS A 109      21.372  -1.411 -26.830  1.00  0.00      RA0  C  
ATOM   1051  CD  LYS A 109      21.535  -0.918 -28.271  1.00  0.00      RA0  C  
ATOM   1052  CE  LYS A 109      22.021   0.531 -28.381  1.00  0.00      RA0  C  
ATOM   1053  NZ  LYS A 109      20.995   1.417 -27.814  1.00  0.00      RA0  N1+
ATOM   1054  H   LYS A 109      17.978  -1.653 -25.465  1.00  0.00      RA0  H  
ATOM   1055  HZ1 LYS A 109      21.119   2.421 -28.054  1.00  0.00      RA0  H  
ATOM   1056  HZ2 LYS A 109      20.040   1.155 -28.141  1.00  0.00      RA0  H  
ATOM   1057  HZ3 LYS A 109      20.968   1.367 -26.778  1.00  0.00      RA0  H  
ATOM   1058  N   LEU A 110      18.282  -4.114 -28.516  1.00  0.00      RA0  N  
ATOM   1059  CA  LEU A 110      17.433  -5.252 -28.868  1.00  0.00      RA0  C  
ATOM   1060  C   LEU A 110      18.129  -6.601 -28.717  1.00  0.00      RA0  C  
ATOM   1061  O   LEU A 110      19.300  -6.749 -29.079  1.00  0.00      RA0  O  
ATOM   1062  CB  LEU A 110      16.927  -5.165 -30.306  1.00  0.00      RA0  C  
ATOM   1063  CG  LEU A 110      16.210  -3.869 -30.672  1.00  0.00      RA0  C  
ATOM   1064  CD1 LEU A 110      15.688  -3.931 -32.105  1.00  0.00      RA0  C  
ATOM   1065  CD2 LEU A 110      15.094  -3.520 -29.692  1.00  0.00      RA0  C  
ATOM   1066  H   LEU A 110      19.145  -4.047 -29.004  1.00  0.00      RA0  H  
ATOM   1067  N   GLU A 111      17.385  -7.586 -28.197  1.00  0.00      RA0  N  
ATOM   1068  CA  GLU A 111      17.828  -8.965 -28.011  1.00  0.00      RA0  C  
ATOM   1069  C   GLU A 111      16.891  -9.873 -28.788  1.00  0.00      RA0  C  
ATOM   1070  O   GLU A 111      15.689  -9.602 -28.857  1.00  0.00      RA0  O  
ATOM   1071  CB  GLU A 111      17.732  -9.429 -26.561  1.00  0.00      RA0  C  
ATOM   1072  CG  GLU A 111      18.647  -8.775 -25.537  1.00  0.00      RA0  C  
ATOM   1073  CD  GLU A 111      18.390  -9.479 -24.223  1.00  0.00      RA0  C  
ATOM   1074  OE1 GLU A 111      17.477 -10.295 -24.146  1.00  0.00      RA0  O  
ATOM   1075  OE2 GLU A 111      19.116  -9.266 -23.260  1.00  0.00      RA0  O1-
ATOM   1076  H   GLU A 111      16.446  -7.386 -27.913  1.00  0.00      RA0  H  
ATOM   1077  N   PHE A 112      17.433 -10.939 -29.379  1.00  0.00      RA0  N  
ATOM   1078  CA  PHE A 112      16.634 -11.881 -30.151  1.00  0.00      RA0  C  
ATOM   1079  C   PHE A 112      16.831 -13.289 -29.628  1.00  0.00      RA0  C  
ATOM   1080  O   PHE A 112      17.807 -13.959 -29.970  1.00  0.00      RA0  O  
ATOM   1081  CB  PHE A 112      16.972 -11.792 -31.638  1.00  0.00      RA0  C  
ATOM   1082  CG  PHE A 112      16.682 -10.402 -32.149  1.00  0.00      RA0  C  
ATOM   1083  CD1 PHE A 112      15.367  -9.986 -32.316  1.00  0.00      RA0  C  
ATOM   1084  CD2 PHE A 112      17.730  -9.539 -32.448  1.00  0.00      RA0  C  
ATOM   1085  CE1 PHE A 112      15.100  -8.704 -32.782  1.00  0.00      RA0  C  
ATOM   1086  CE2 PHE A 112      17.462  -8.256 -32.912  1.00  0.00      RA0  C  
ATOM   1087  CZ  PHE A 112      16.147  -7.839 -33.079  1.00  0.00      RA0  C  
ATOM   1088  H   PHE A 112      18.408 -11.126 -29.254  1.00  0.00      RA0  H  
ATOM   1089  N   GLU A 113      15.908 -13.720 -28.768  1.00  0.00      RA0  N  
ATOM   1090  CA  GLU A 113      15.911 -15.043 -28.150  1.00  0.00      RA0  C  
ATOM   1091  C   GLU A 113      15.208 -16.031 -29.069  1.00  0.00      RA0  C  
ATOM   1092  O   GLU A 113      14.191 -15.689 -29.663  1.00  0.00      RA0  O  
ATOM   1093  CB  GLU A 113      15.210 -14.976 -26.797  1.00  0.00      RA0  C  
ATOM   1094  CG  GLU A 113      15.345 -16.231 -25.938  1.00  0.00      RA0  C  
ATOM   1095  CD  GLU A 113      14.625 -15.972 -24.635  1.00  0.00      RA0  C  
ATOM   1096  OE1 GLU A 113      14.042 -16.888 -24.069  1.00  0.00      RA0  O  
ATOM   1097  OE2 GLU A 113      14.574 -14.825 -24.204  1.00  0.00      RA0  O1-
ATOM   1098  H   GLU A 113      15.118 -13.124 -28.605  1.00  0.00      RA0  H  
ATOM   1099  N   SER A 114      15.735 -17.257 -29.167  1.00  0.00      RA0  N  
ATOM   1100  CA  SER A 114      15.128 -18.325 -29.961  1.00  0.00      RA0  C  
ATOM   1101  C   SER A 114      13.888 -18.858 -29.224  1.00  0.00      RA0  C  
ATOM   1102  O   SER A 114      13.960 -19.131 -28.021  1.00  0.00      RA0  O  
ATOM   1103  CB  SER A 114      16.179 -19.415 -30.175  1.00  0.00      RA0  C  
ATOM   1104  OG  SER A 114      15.703 -20.381 -31.121  1.00  0.00      RA0  O  
ATOM   1105  H   SER A 114      16.494 -17.502 -28.563  1.00  0.00      RA0  H  
ATOM   1106  HG  SER A 114      15.795 -19.956 -31.970  1.00  0.00      RA0  H  
ATOM   1107  N   ALA A 115      12.754 -18.986 -29.935  1.00  0.00      RA0  N  
ATOM   1108  CA  ALA A 115      11.519 -19.523 -29.350  1.00  0.00      RA0  C  
ATOM   1109  C   ALA A 115      11.621 -21.048 -29.261  1.00  0.00      RA0  C  
ATOM   1110  O   ALA A 115      11.099 -21.641 -28.319  1.00  0.00      RA0  O  
ATOM   1111  CB  ALA A 115      10.295 -19.154 -30.185  1.00  0.00      RA0  C  
ATOM   1112  H   ALA A 115      12.743 -18.696 -30.897  1.00  0.00      RA0  H  
ATOM   1113  N   GLN A 116      12.307 -21.673 -30.243  1.00  0.00      RA0  N  
ATOM   1114  CA  GLN A 116      12.538 -23.118 -30.307  1.00  0.00      RA0  C  
ATOM   1115  C   GLN A 116      13.481 -23.553 -29.183  1.00  0.00      RA0  C  
ATOM   1116  O   GLN A 116      13.298 -24.630 -28.617  1.00  0.00      RA0  O  
ATOM   1117  CB  GLN A 116      13.022 -23.545 -31.693  1.00  0.00      RA0  C  
ATOM   1118  CG  GLN A 116      13.159 -25.065 -31.845  1.00  0.00      RA0  C  
ATOM   1119  CD  GLN A 116      11.833 -25.789 -31.659  1.00  0.00      RA0  C  
ATOM   1120  NE2 GLN A 116      11.750 -26.895 -32.414  1.00  0.00      RA0  N  
ATOM   1121  OE1 GLN A 116      10.944 -25.396 -30.901  1.00  0.00      RA0  O  
ATOM   1122  H   GLN A 116      12.739 -21.087 -30.930  1.00  0.00      RA0  H  
ATOM   1123 HE21 GLN A 116      12.518 -27.149 -33.005  1.00  0.00      RA0  H  
ATOM   1124 HE22 GLN A 116      10.960 -27.509 -32.408  1.00  0.00      RA0  H  
ATOM   1125  N   PHE A 117      14.479 -22.706 -28.859  1.00  0.00      RA0  N  
ATOM   1126  CA  PHE A 117      15.458 -22.957 -27.804  1.00  0.00      RA0  C  
ATOM   1127  C   PHE A 117      15.554 -21.734 -26.874  1.00  0.00      RA0  C  
ATOM   1128  O   PHE A 117      16.428 -20.884 -27.073  1.00  0.00      RA0  O  
ATOM   1129  CB  PHE A 117      16.834 -23.228 -28.409  1.00  0.00      RA0  C  
ATOM   1130  CG  PHE A 117      16.748 -24.305 -29.463  1.00  0.00      RA0  C  
ATOM   1131  CD1 PHE A 117      16.418 -25.607 -29.108  1.00  0.00      RA0  C  
ATOM   1132  CD2 PHE A 117      17.011 -23.991 -30.791  1.00  0.00      RA0  C  
ATOM   1133  CE1 PHE A 117      16.362 -26.597 -30.082  1.00  0.00      RA0  C  
ATOM   1134  CE2 PHE A 117      16.959 -24.982 -31.762  1.00  0.00      RA0  C  
ATOM   1135  CZ  PHE A 117      16.639 -26.286 -31.408  1.00  0.00      RA0  C  
ATOM   1136  H   PHE A 117      14.592 -21.832 -29.336  1.00  0.00      RA0  H  
ATOM   1137  N   PRO A 118      14.651 -21.612 -25.863  1.00  0.00      RA0  N  
ATOM   1138  CA  PRO A 118      14.704 -20.444 -24.963  1.00  0.00      RA0  C  
ATOM   1139  C   PRO A 118      16.023 -20.322 -24.208  1.00  0.00      RA0  C  
ATOM   1140  O   PRO A 118      16.666 -21.334 -23.921  1.00  0.00      RA0  O  
ATOM   1141  CB  PRO A 118      13.510 -20.686 -24.032  1.00  0.00      RA0  C  
ATOM   1142  CG  PRO A 118      12.579 -21.631 -24.792  1.00  0.00      RA0  C  
ATOM   1143  CD  PRO A 118      13.551 -22.515 -25.562  1.00  0.00      RA0  C  
ATOM   1144  N   ASN A 119      16.439 -19.068 -23.939  1.00  0.00      RA0  N  
ATOM   1145  CA  ASN A 119      17.695 -18.672 -23.283  1.00  0.00      RA0  C  
ATOM   1146  C   ASN A 119      18.936 -18.749 -24.190  1.00  0.00      RA0  C  
ATOM   1147  O   ASN A 119      20.063 -18.605 -23.718  1.00  0.00      RA0  O  
ATOM   1148  CB  ASN A 119      17.980 -19.378 -21.952  1.00  0.00      RA0  C  
ATOM   1149  CG  ASN A 119      18.781 -18.467 -21.024  1.00  0.00      RA0  C  
ATOM   1150  ND2 ASN A 119      20.121 -18.599 -21.087  1.00  0.00      RA0  N  
ATOM   1151  OD1 ASN A 119      18.210 -17.730 -20.224  1.00  0.00      RA0  O  
ATOM   1152  H   ASN A 119      15.807 -18.332 -24.200  1.00  0.00      RA0  H  
ATOM   1153 HD21 ASN A 119      20.546 -19.065 -21.871  1.00  0.00      RA0  H  
ATOM   1154 HD22 ASN A 119      20.755 -18.197 -20.428  1.00  0.00      RA0  H  
ATOM   1155  N   TRP A 120      18.706 -18.944 -25.503  1.00  0.00      RA0  N  
ATOM   1156  CA  TRP A 120      19.710 -18.927 -26.570  1.00  0.00      RA0  C  
ATOM   1157  C   TRP A 120      19.374 -17.705 -27.416  1.00  0.00      RA0  C  
ATOM   1158  O   TRP A 120      18.208 -17.501 -27.758  1.00  0.00      RA0  O  
ATOM   1159  CB  TRP A 120      19.613 -20.191 -27.413  1.00  0.00      RA0  C  
ATOM   1160  CG  TRP A 120      20.276 -21.332 -26.689  1.00  0.00      RA0  C  
ATOM   1161  CD1 TRP A 120      19.771 -22.082 -25.617  1.00  0.00      RA0  C  
ATOM   1162  CD2 TRP A 120      21.587 -21.868 -26.943  1.00  0.00      RA0  C  
ATOM   1163  CE2 TRP A 120      21.812 -22.907 -26.012  1.00  0.00      RA0  C  
ATOM   1164  CE3 TRP A 120      22.565 -21.543 -27.872  1.00  0.00      RA0  C  
ATOM   1165  NE1 TRP A 120      20.677 -23.013 -25.214  1.00  0.00      RA0  N  
ATOM   1166  CZ2 TRP A 120      23.018 -23.596 -26.034  1.00  0.00      RA0  C  
ATOM   1167  CZ3 TRP A 120      23.765 -22.240 -27.883  1.00  0.00      RA0  C  
ATOM   1168  CH2 TRP A 120      23.991 -23.261 -26.968  1.00  0.00      RA0  C  
ATOM   1169  H   TRP A 120      17.764 -19.015 -25.834  1.00  0.00      RA0  H  
ATOM   1170  HE1 TRP A 120      20.545 -23.642 -24.473  1.00  0.00      RA0  H  
ATOM   1171  N   TYR A 121      20.374 -16.861 -27.697  1.00  0.00      RA0  N  
ATOM   1172  CA  TYR A 121      20.174 -15.596 -28.406  1.00  0.00      RA0  C  
ATOM   1173  C   TYR A 121      21.033 -15.457 -29.653  1.00  0.00      RA0  C  
ATOM   1174  O   TYR A 121      22.115 -16.047 -29.714  1.00  0.00      RA0  O  
ATOM   1175  CB  TYR A 121      20.515 -14.413 -27.502  1.00  0.00      RA0  C  
ATOM   1176  CG  TYR A 121      19.559 -14.276 -26.346  1.00  0.00      RA0  C  
ATOM   1177  CD1 TYR A 121      18.598 -13.276 -26.388  1.00  0.00      RA0  C  
ATOM   1178  CD2 TYR A 121      19.644 -15.118 -25.242  1.00  0.00      RA0  C  
ATOM   1179  CE1 TYR A 121      17.739 -13.106 -25.314  1.00  0.00      RA0  C  
ATOM   1180  CE2 TYR A 121      18.778 -14.953 -24.169  1.00  0.00      RA0  C  
ATOM   1181  CZ  TYR A 121      17.840 -13.930 -24.201  1.00  0.00      RA0  C  
ATOM   1182  OH  TYR A 121      17.021 -13.709 -23.111  1.00  0.00      RA0  O  
ATOM   1183  H   TYR A 121      21.318 -17.067 -27.444  1.00  0.00      RA0  H  
ATOM   1184  HH  TYR A 121      16.159 -14.080 -23.332  1.00  0.00      RA0  H  
ATOM   1185  N   ILE A 122      20.576 -14.626 -30.630  1.00  0.00      RA0  N  
ATOM   1186  CA  ILE A 122      21.352 -14.285 -31.828  1.00  0.00      RA0  C  
ATOM   1187  C   ILE A 122      22.584 -13.560 -31.282  1.00  0.00      RA0  C  
ATOM   1188  O   ILE A 122      22.444 -12.609 -30.511  1.00  0.00      RA0  O  
ATOM   1189  CB  ILE A 122      20.534 -13.449 -32.807  1.00  0.00      RA0  C  
ATOM   1190  CG1 ILE A 122      19.414 -14.329 -33.370  1.00  0.00      RA0  C  
ATOM   1191  CG2 ILE A 122      21.407 -12.867 -33.920  1.00  0.00      RA0  C  
ATOM   1192  CD1 ILE A 122      18.648 -13.669 -34.516  1.00  0.00      RA0  C  
ATOM   1193  H   ILE A 122      19.714 -14.150 -30.452  1.00  0.00      RA0  H  
ATOM   1194  N   SER A 123      23.772 -14.081 -31.592  1.00  0.00      RA0  N  
ATOM   1195  CA  SER A 123      25.015 -13.569 -31.038  1.00  0.00      RA0  C  
ATOM   1196  C   SER A 123      26.101 -13.255 -32.045  1.00  0.00      RA0  C  
ATOM   1197  O   SER A 123      26.137 -13.813 -33.149  1.00  0.00      RA0  O  
ATOM   1198  CB  SER A 123      25.450 -14.495 -29.913  1.00  0.00      RA0  C  
ATOM   1199  OG  SER A 123      24.310 -14.739 -29.090  1.00  0.00      RA0  O  
ATOM   1200  H   SER A 123      23.852 -14.746 -32.318  1.00  0.00      RA0  H  
ATOM   1201  HG  SER A 123      23.780 -13.951 -29.155  1.00  0.00      RA0  H  
ATOM   1202  N   THR A 124      27.010 -12.359 -31.634  1.00  0.00      RA0  N  
ATOM   1203  CA  THR A 124      28.199 -11.991 -32.392  1.00  0.00      RA0  C  
ATOM   1204  C   THR A 124      29.418 -12.176 -31.490  1.00  0.00      RA0  C  
ATOM   1205  O   THR A 124      29.303 -12.114 -30.260  1.00  0.00      RA0  O  
ATOM   1206  CB  THR A 124      27.941 -10.561 -32.846  1.00  0.00      RA0  C  
ATOM   1207  CG2 THR A 124      27.084 -10.530 -34.112  1.00  0.00      RA0  C  
ATOM   1208  OG1 THR A 124      27.237  -9.872 -31.813  1.00  0.00      RA0  O  
ATOM   1209  H   THR A 124      26.872 -11.821 -30.797  1.00  0.00      RA0  H  
ATOM   1210  HG1 THR A 124      27.419  -8.940 -31.936  1.00  0.00      RA0  H  
ATOM   1211  N   SER A 125      30.577 -12.428 -32.097  1.00  0.00      RA0  N  
ATOM   1212  CA  SER A 125      31.832 -12.559 -31.368  1.00  0.00      RA0  C  
ATOM   1213  C   SER A 125      32.364 -11.151 -31.100  1.00  0.00      RA0  C  
ATOM   1214  O   SER A 125      31.965 -10.202 -31.783  1.00  0.00      RA0  O  
ATOM   1215  CB  SER A 125      32.779 -13.452 -32.164  1.00  0.00      RA0  C  
ATOM   1216  OG  SER A 125      33.409 -14.390 -31.288  1.00  0.00      RA0  O  
ATOM   1217  H   SER A 125      30.625 -12.397 -33.093  1.00  0.00      RA0  H  
ATOM   1218  HG  SER A 125      32.723 -14.961 -30.957  1.00  0.00      RA0  H  
ATOM   1219  N   GLN A 126      33.280 -11.020 -30.126  1.00  0.00      RA0  N  
ATOM   1220  CA  GLN A 126      33.950  -9.753 -29.808  1.00  0.00      RA0  C  
ATOM   1221  C   GLN A 126      34.924  -9.463 -30.961  1.00  0.00      RA0  C  
ATOM   1222  O   GLN A 126      35.173  -8.304 -31.292  1.00  0.00      RA0  O  
ATOM   1223  CB  GLN A 126      34.709  -9.850 -28.487  1.00  0.00      RA0  C  
ATOM   1224  CG  GLN A 126      33.815 -10.164 -27.287  1.00  0.00      RA0  C  
ATOM   1225  CD  GLN A 126      32.864  -9.013 -27.007  1.00  0.00      RA0  C  
ATOM   1226  NE2 GLN A 126      32.030  -9.265 -25.986  1.00  0.00      RA0  N  
ATOM   1227  OE1 GLN A 126      32.889  -7.967 -27.650  1.00  0.00      RA0  O  
ATOM   1228  H   GLN A 126      33.537 -11.847 -29.625  1.00  0.00      RA0  H  
ATOM   1229 HE21 GLN A 126      31.997 -10.186 -25.582  1.00  0.00      RA0  H  
ATOM   1230 HE22 GLN A 126      31.406  -8.585 -25.602  1.00  0.00      RA0  H  
ATOM   1231  N   ALA A 127      35.466 -10.546 -31.552  1.00  0.00      RA0  N  
ATOM   1232  CA  ALA A 127      36.420 -10.568 -32.656  1.00  0.00      RA0  C  
ATOM   1233  C   ALA A 127      35.792 -10.127 -33.965  1.00  0.00      RA0  C  
ATOM   1234  O   ALA A 127      34.608 -10.388 -34.216  1.00  0.00      RA0  O  
ATOM   1235  CB  ALA A 127      37.018 -11.965 -32.823  1.00  0.00      RA0  C  
ATOM   1236  H   ALA A 127      35.130 -11.439 -31.266  1.00  0.00      RA0  H  
ATOM   1237  N   GLU A 128      36.610  -9.501 -34.822  1.00  0.00      RA0  N  
ATOM   1238  CA  GLU A 128      36.196  -9.046 -36.141  1.00  0.00      RA0  C  
ATOM   1239  C   GLU A 128      35.992 -10.221 -37.084  1.00  0.00      RA0  C  
ATOM   1240  O   GLU A 128      36.690 -11.230 -36.988  1.00  0.00      RA0  O  
ATOM   1241  CB  GLU A 128      37.236  -8.099 -36.734  1.00  0.00      RA0  C  
ATOM   1242  CG  GLU A 128      37.086  -6.657 -36.257  1.00  0.00      RA0  C  
ATOM   1243  CD  GLU A 128      35.874  -6.028 -36.915  1.00  0.00      RA0  C  
ATOM   1244  OE1 GLU A 128      34.750  -6.336 -36.540  1.00  0.00      RA0  O  
ATOM   1245  OE2 GLU A 128      36.043  -5.172 -37.773  1.00  0.00      RA0  O1-
ATOM   1246  H   GLU A 128      37.576  -9.416 -34.594  1.00  0.00      RA0  H  
ATOM   1247  N   ASN A 129      35.037 -10.063 -38.010  1.00  0.00      RA0  N  
ATOM   1248  CA  ASN A 129      34.727 -10.991 -39.094  1.00  0.00      RA0  C  
ATOM   1249  C   ASN A 129      34.467 -12.457 -38.726  1.00  0.00      RA0  C  
ATOM   1250  O   ASN A 129      34.956 -13.378 -39.389  1.00  0.00      RA0  O  
ATOM   1251  CB  ASN A 129      35.684 -10.882 -40.282  1.00  0.00      RA0  C  
ATOM   1252  CG  ASN A 129      34.879 -11.300 -41.493  1.00  0.00      RA0  C  
ATOM   1253  ND2 ASN A 129      35.499 -12.128 -42.332  1.00  0.00      RA0  N  
ATOM   1254  OD1 ASN A 129      33.723 -10.923 -41.633  1.00  0.00      RA0  O  
ATOM   1255  H   ASN A 129      34.486  -9.227 -37.920  1.00  0.00      RA0  H  
ATOM   1256 HD21 ASN A 129      36.431 -12.448 -42.185  1.00  0.00      RA0  H  
ATOM   1257 HD22 ASN A 129      34.994 -12.487 -43.125  1.00  0.00      RA0  H  
ATOM   1258  N   MET A 130      33.677 -12.667 -37.674  1.00  0.00      RA0  N  
ATOM   1259  CA  MET A 130      33.311 -14.005 -37.228  1.00  0.00      RA0  C  
ATOM   1260  C   MET A 130      31.854 -14.263 -37.579  1.00  0.00      RA0  C  
ATOM   1261  O   MET A 130      31.081 -13.301 -37.634  1.00  0.00      RA0  O  
ATOM   1262  CB  MET A 130      33.549 -14.106 -35.723  1.00  0.00      RA0  C  
ATOM   1263  CG  MET A 130      35.033 -14.044 -35.366  1.00  0.00      RA0  C  
ATOM   1264  SD  MET A 130      35.943 -15.485 -35.941  1.00  0.00      RA0  S  
ATOM   1265  CE  MET A 130      35.135 -16.716 -34.906  1.00  0.00      RA0  C  
ATOM   1266  H   MET A 130      33.224 -11.877 -37.264  1.00  0.00      RA0  H  
ATOM   1267  N   PRO A 131      31.442 -15.539 -37.789  1.00  0.00      RA0  N  
ATOM   1268  CA  PRO A 131      30.028 -15.806 -38.103  1.00  0.00      RA0  C  
ATOM   1269  C   PRO A 131      29.045 -15.369 -37.021  1.00  0.00      RA0  C  
ATOM   1270  O   PRO A 131      29.382 -15.353 -35.833  1.00  0.00      RA0  O  
ATOM   1271  CB  PRO A 131      30.010 -17.321 -38.334  1.00  0.00      RA0  C  
ATOM   1272  CG  PRO A 131      31.448 -17.696 -38.694  1.00  0.00      RA0  C  
ATOM   1273  CD  PRO A 131      32.268 -16.737 -37.841  1.00  0.00      RA0  C  
ATOM   1274  N   VAL A 132      27.822 -15.017 -37.445  1.00  0.00      RA0  N  
ATOM   1275  CA  VAL A 132      26.712 -14.698 -36.548  1.00  0.00      RA0  C  
ATOM   1276  C   VAL A 132      26.177 -16.082 -36.160  1.00  0.00      RA0  C  
ATOM   1277  O   VAL A 132      26.033 -16.948 -37.026  1.00  0.00      RA0  O  
ATOM   1278  CB  VAL A 132      25.665 -13.849 -37.264  1.00  0.00      RA0  C  
ATOM   1279  CG1 VAL A 132      24.435 -13.605 -36.388  1.00  0.00      RA0  C  
ATOM   1280  CG2 VAL A 132      26.301 -12.538 -37.727  1.00  0.00      RA0  C  
ATOM   1281  H   VAL A 132      27.620 -15.178 -38.412  1.00  0.00      RA0  H  
ATOM   1282  N   PHE A 133      25.954 -16.306 -34.862  1.00  0.00      RA0  N  
ATOM   1283  CA  PHE A 133      25.563 -17.605 -34.319  1.00  0.00      RA0  C  
ATOM   1284  C   PHE A 133      24.545 -17.494 -33.179  1.00  0.00      RA0  C  
ATOM   1285  O   PHE A 133      24.193 -16.393 -32.762  1.00  0.00      RA0  O  
ATOM   1286  CB  PHE A 133      26.815 -18.361 -33.849  1.00  0.00      RA0  C  
ATOM   1287  CG  PHE A 133      27.522 -17.602 -32.743  1.00  0.00      RA0  C  
ATOM   1288  CD1 PHE A 133      28.419 -16.585 -33.050  1.00  0.00      RA0  C  
ATOM   1289  CD2 PHE A 133      27.282 -17.926 -31.412  1.00  0.00      RA0  C  
ATOM   1290  CE1 PHE A 133      29.062 -15.886 -32.035  1.00  0.00      RA0  C  
ATOM   1291  CE2 PHE A 133      27.926 -17.229 -30.396  1.00  0.00      RA0  C  
ATOM   1292  CZ  PHE A 133      28.812 -16.204 -30.707  1.00  0.00      RA0  C  
ATOM   1293  H   PHE A 133      26.025 -15.545 -34.209  1.00  0.00      RA0  H  
ATOM   1294  N   LEU A 134      24.089 -18.645 -32.674  1.00  0.00      RA0  N  
ATOM   1295  CA  LEU A 134      23.170 -18.726 -31.546  1.00  0.00      RA0  C  
ATOM   1296  C   LEU A 134      24.002 -19.043 -30.306  1.00  0.00      RA0  C  
ATOM   1297  O   LEU A 134      24.708 -20.055 -30.276  1.00  0.00      RA0  O  
ATOM   1298  CB  LEU A 134      22.157 -19.837 -31.816  1.00  0.00      RA0  C  
ATOM   1299  CG  LEU A 134      20.851 -19.724 -31.036  1.00  0.00      RA0  C  
ATOM   1300  CD1 LEU A 134      20.098 -18.439 -31.376  1.00  0.00      RA0  C  
ATOM   1301  CD2 LEU A 134      19.971 -20.955 -31.251  1.00  0.00      RA0  C  
ATOM   1302  H   LEU A 134      24.519 -19.491 -32.976  1.00  0.00      RA0  H  
ATOM   1303  N   GLY A 135      23.966 -18.140 -29.331  1.00  0.00      RA0  N  
ATOM   1304  CA  GLY A 135      24.725 -18.269 -28.092  1.00  0.00      RA0  C  
ATOM   1305  C   GLY A 135      23.865 -18.377 -26.851  1.00  0.00      RA0  C  
ATOM   1306  O   GLY A 135      22.880 -17.648 -26.716  1.00  0.00      RA0  O  
ATOM   1307  H   GLY A 135      23.411 -17.308 -29.400  1.00  0.00      RA0  H  
ATOM   1308  N   GLY A 136      24.272 -19.264 -25.915  1.00  0.00      RA0  N  
ATOM   1309  CA  GLY A 136      23.581 -19.542 -24.650  1.00  0.00      RA0  C  
ATOM   1310  C   GLY A 136      23.893 -18.550 -23.527  1.00  0.00      RA0  C  
ATOM   1311  O   GLY A 136      23.046 -18.335 -22.654  1.00  0.00      RA0  O  
ATOM   1312  H   GLY A 136      25.171 -19.675 -26.048  1.00  0.00      RA0  H  
ATOM   1313  N   THR A 137      25.114 -17.985 -23.522  1.00  0.00      RA0  N  
ATOM   1314  CA  THR A 137      25.579 -17.059 -22.489  1.00  0.00      RA0  C  
ATOM   1315  C   THR A 137      25.071 -15.632 -22.724  1.00  0.00      RA0  C  
ATOM   1316  O   THR A 137      25.139 -15.127 -23.845  1.00  0.00      RA0  O  
ATOM   1317  CB  THR A 137      27.090 -17.149 -22.601  1.00  0.00      RA0  C  
ATOM   1318  CG2 THR A 137      27.761 -17.490 -21.270  1.00  0.00      RA0  C  
ATOM   1319  OG1 THR A 137      27.412 -18.117 -23.614  1.00  0.00      RA0  O  
ATOM   1320  H   THR A 137      25.716 -18.075 -24.311  1.00  0.00      RA0  H  
ATOM   1321  HG1 THR A 137      27.935 -17.626 -24.258  1.00  0.00      RA0  H  
ATOM   1322  N   LYS A 138      24.561 -14.990 -21.656  1.00  0.00      RA0  N  
ATOM   1323  CA  LYS A 138      24.058 -13.617 -21.704  1.00  0.00      RA0  C  
ATOM   1324  C   LYS A 138      24.769 -12.783 -20.633  1.00  0.00      RA0  C  
ATOM   1325  O   LYS A 138      24.547 -12.980 -19.437  1.00  0.00      RA0  O  
ATOM   1326  CB  LYS A 138      22.531 -13.535 -21.652  1.00  0.00      RA0  C  
ATOM   1327  CG  LYS A 138      22.116 -12.203 -22.277  1.00  0.00      RA0  C  
ATOM   1328  CD  LYS A 138      20.646 -12.089 -22.679  1.00  0.00      RA0  C  
ATOM   1329  CE  LYS A 138      19.648 -11.989 -21.523  1.00  0.00      RA0  C  
ATOM   1330  NZ  LYS A 138      18.346 -11.597 -22.077  1.00  0.00      RA0  N1+
ATOM   1331  H   LYS A 138      24.539 -15.433 -20.760  1.00  0.00      RA0  H  
ATOM   1332  HZ1 LYS A 138      17.705 -11.192 -21.377  1.00  0.00      RA0  H  
ATOM   1333  HZ2 LYS A 138      18.497 -10.843 -22.789  1.00  0.00      RA0  H  
ATOM   1334  HZ3 LYS A 138      17.861 -12.366 -22.582  1.00  0.00      RA0  H  
ATOM   1335  N   GLY A 139      25.645 -11.891 -21.089  1.00  0.00      RA0  N  
ATOM   1336  CA  GLY A 139      26.452 -11.025 -20.237  1.00  0.00      RA0  C  
ATOM   1337  C   GLY A 139      27.826 -11.605 -19.969  1.00  0.00      RA0  C  
ATOM   1338  O   GLY A 139      28.256 -11.676 -18.815  1.00  0.00      RA0  O  
ATOM   1339  H   GLY A 139      25.773 -11.843 -22.081  1.00  0.00      RA0  H  
ATOM   1340  N   GLY A 140      28.505 -12.020 -21.040  1.00  0.00      RA0  N  
ATOM   1341  CA  GLY A 140      29.835 -12.615 -20.969  1.00  0.00      RA0  C  
ATOM   1342  C   GLY A 140      30.673 -12.389 -22.209  1.00  0.00      RA0  C  
ATOM   1343  O   GLY A 140      30.944 -11.241 -22.579  1.00  0.00      RA0  O  
ATOM   1344  H   GLY A 140      28.146 -11.860 -21.961  1.00  0.00      RA0  H  
ATOM   1345  N   GLN A 141      31.097 -13.493 -22.853  1.00  0.00      RA0  N  
ATOM   1346  CA  GLN A 141      31.929 -13.480 -24.064  1.00  0.00      RA0  C  
ATOM   1347  C   GLN A 141      31.141 -12.975 -25.276  1.00  0.00      RA0  C  
ATOM   1348  O   GLN A 141      31.580 -12.047 -25.957  1.00  0.00      RA0  O  
ATOM   1349  CB  GLN A 141      32.470 -14.868 -24.386  1.00  0.00      RA0  C  
ATOM   1350  CG  GLN A 141      32.890 -15.685 -23.169  1.00  0.00      RA0  C  
ATOM   1351  CD  GLN A 141      33.515 -16.977 -23.652  1.00  0.00      RA0  C  
ATOM   1352  NE2 GLN A 141      32.862 -17.558 -24.677  1.00  0.00      RA0  N  
ATOM   1353  OE1 GLN A 141      34.546 -17.409 -23.149  1.00  0.00      RA0  O  
ATOM   1354  H   GLN A 141      30.703 -14.362 -22.559  1.00  0.00      RA0  H  
ATOM   1355 HE21 GLN A 141      31.986 -17.230 -25.047  1.00  0.00      RA0  H  
ATOM   1356 HE22 GLN A 141      33.247 -18.362 -25.126  1.00  0.00      RA0  H  
ATOM   1357  N   ASP A 142      29.983 -13.597 -25.548  1.00  0.00      RA0  N  
ATOM   1358  CA  ASP A 142      29.135 -13.288 -26.697  1.00  0.00      RA0  C  
ATOM   1359  C   ASP A 142      28.336 -11.994 -26.555  1.00  0.00      RA0  C  
ATOM   1360  O   ASP A 142      27.885 -11.658 -25.456  1.00  0.00      RA0  O  
ATOM   1361  CB  ASP A 142      28.237 -14.516 -26.915  1.00  0.00      RA0  C  
ATOM   1362  CG  ASP A 142      28.963 -15.775 -26.432  1.00  0.00      RA0  C  
ATOM   1363  OD1 ASP A 142      29.770 -16.325 -27.177  1.00  0.00      RA0  O  
ATOM   1364  OD2 ASP A 142      28.751 -16.191 -25.289  1.00  0.00      RA0  O1-
ATOM   1365  H   ASP A 142      29.644 -14.324 -24.952  1.00  0.00      RA0  H  
ATOM   1366  N   ILE A 143      28.150 -11.281 -27.683  1.00  0.00      RA0  N  
ATOM   1367  CA  ILE A 143      27.372 -10.042 -27.759  1.00  0.00      RA0  C  
ATOM   1368  C   ILE A 143      25.950 -10.426 -28.175  1.00  0.00      RA0  C  
ATOM   1369  O   ILE A 143      25.765 -11.047 -29.222  1.00  0.00      RA0  O  
ATOM   1370  CB  ILE A 143      27.992  -9.087 -28.766  1.00  0.00      RA0  C  
ATOM   1371  CG1 ILE A 143      29.296  -8.539 -28.205  1.00  0.00      RA0  C  
ATOM   1372  CG2 ILE A 143      27.015  -7.971 -29.112  1.00  0.00      RA0  C  
ATOM   1373  CD1 ILE A 143      29.035  -7.851 -26.864  1.00  0.00      RA0  C  
ATOM   1374  H   ILE A 143      28.453 -11.682 -28.549  1.00  0.00      RA0  H  
ATOM   1375  N   THR A 144      24.955 -10.053 -27.362  1.00  0.00      RA0  N  
ATOM   1376  CA  THR A 144      23.543 -10.372 -27.611  1.00  0.00      RA0  C  
ATOM   1377  C   THR A 144      22.682  -9.129 -27.877  1.00  0.00      RA0  C  
ATOM   1378  O   THR A 144      21.522  -9.268 -28.265  1.00  0.00      RA0  O  
ATOM   1379  CB  THR A 144      23.190 -11.034 -26.295  1.00  0.00      RA0  C  
ATOM   1380  CG2 THR A 144      23.521 -12.528 -26.320  1.00  0.00      RA0  C  
ATOM   1381  OG1 THR A 144      23.975 -10.402 -25.262  1.00  0.00      RA0  O  
ATOM   1382  H   THR A 144      25.159  -9.565 -26.512  1.00  0.00      RA0  H  
ATOM   1383  HG1 THR A 144      23.662  -9.497 -25.168  1.00  0.00      RA0  H  
ATOM   1384  N   ASP A 145      23.247  -7.925 -27.650  1.00  0.00      RA0  N  
ATOM   1385  CA  ASP A 145      22.575  -6.632 -27.821  1.00  0.00      RA0  C  
ATOM   1386  C   ASP A 145      22.785  -6.070 -29.219  1.00  0.00      RA0  C  
ATOM   1387  O   ASP A 145      23.902  -6.113 -29.744  1.00  0.00      RA0  O  
ATOM   1388  CB  ASP A 145      23.093  -5.712 -26.711  1.00  0.00      RA0  C  
ATOM   1389  CG  ASP A 145      24.050  -6.503 -25.823  1.00  0.00      RA0  C  
ATOM   1390  OD1 ASP A 145      23.602  -7.224 -24.934  1.00  0.00      RA0  O  
ATOM   1391  OD2 ASP A 145      25.254  -6.446 -26.061  1.00  0.00      RA0  O1-
ATOM   1392  H   ASP A 145      24.221  -7.883 -27.431  1.00  0.00      RA0  H  
ATOM   1393  N   PHE A 146      21.703  -5.549 -29.819  1.00  0.00      RA0  N  
ATOM   1394  CA  PHE A 146      21.702  -4.988 -31.169  1.00  0.00      RA0  C  
ATOM   1395  C   PHE A 146      20.914  -3.678 -31.246  1.00  0.00      RA0  C  
ATOM   1396  O   PHE A 146      20.029  -3.435 -30.423  1.00  0.00      RA0  O  
ATOM   1397  CB  PHE A 146      21.082  -5.968 -32.175  1.00  0.00      RA0  C  
ATOM   1398  CG  PHE A 146      21.767  -7.313 -32.134  1.00  0.00      RA0  C  
ATOM   1399  CD1 PHE A 146      22.998  -7.487 -32.754  1.00  0.00      RA0  C  
ATOM   1400  CD2 PHE A 146      21.164  -8.380 -31.479  1.00  0.00      RA0  C  
ATOM   1401  CE1 PHE A 146      23.633  -8.722 -32.707  1.00  0.00      RA0  C  
ATOM   1402  CE2 PHE A 146      21.798  -9.615 -31.434  1.00  0.00      RA0  C  
ATOM   1403  CZ  PHE A 146      23.037  -9.785 -32.040  1.00  0.00      RA0  C  
ATOM   1404  H   PHE A 146      20.822  -5.632 -29.352  1.00  0.00      RA0  H  
ATOM   1405  N   THR A 147      21.249  -2.840 -32.238  1.00  0.00      RA0  N  
ATOM   1406  CA  THR A 147      20.557  -1.591 -32.557  1.00  0.00      RA0  C  
ATOM   1407  C   THR A 147      19.940  -1.756 -33.943  1.00  0.00      RA0  C  
ATOM   1408  O   THR A 147      20.577  -2.317 -34.839  1.00  0.00      RA0  O  
ATOM   1409  CB  THR A 147      21.647  -0.533 -32.525  1.00  0.00      RA0  C  
ATOM   1410  CG2 THR A 147      21.086   0.884 -32.389  1.00  0.00      RA0  C  
ATOM   1411  OG1 THR A 147      22.563  -0.852 -31.465  1.00  0.00      RA0  O  
ATOM   1412  H   THR A 147      21.883  -3.150 -32.942  1.00  0.00      RA0  H  
ATOM   1413  HG1 THR A 147      22.963  -1.682 -31.707  1.00  0.00      RA0  H  
ATOM   1414  N   MET A 148      18.695  -1.286 -34.106  1.00  0.00      RA0  N  
ATOM   1415  CA  MET A 148      17.941  -1.368 -35.355  1.00  0.00      RA0  C  
ATOM   1416  C   MET A 148      17.935  -0.013 -36.072  1.00  0.00      RA0  C  
ATOM   1417  O   MET A 148      17.667   1.016 -35.452  1.00  0.00      RA0  O  
ATOM   1418  CB  MET A 148      16.516  -1.835 -35.060  1.00  0.00      RA0  C  
ATOM   1419  CG  MET A 148      15.591  -1.828 -36.275  1.00  0.00      RA0  C  
ATOM   1420  SD  MET A 148      13.991  -2.572 -35.922  1.00  0.00      RA0  S  
ATOM   1421  CE  MET A 148      13.592  -1.626 -34.445  1.00  0.00      RA0  C  
ATOM   1422  H   MET A 148      18.277  -0.731 -33.388  1.00  0.00      RA0  H  
ATOM   1423  N   GLN A 149      18.245  -0.027 -37.378  1.00  0.00      RA0  N  
ATOM   1424  CA  GLN A 149      18.256   1.157 -38.238  1.00  0.00      RA0  C  
ATOM   1425  C   GLN A 149      17.260   0.905 -39.367  1.00  0.00      RA0  C  
ATOM   1426  O   GLN A 149      17.442  -0.041 -40.135  1.00  0.00      RA0  O  
ATOM   1427  CB  GLN A 149      19.643   1.369 -38.848  1.00  0.00      RA0  C  
ATOM   1428  CG  GLN A 149      20.755   1.866 -37.918  1.00  0.00      RA0  C  
ATOM   1429  CD  GLN A 149      21.292   0.833 -36.933  1.00  0.00      RA0  C  
ATOM   1430  NE2 GLN A 149      21.092  -0.463 -37.237  1.00  0.00      RA0  N  
ATOM   1431  OE1 GLN A 149      21.917   1.216 -35.949  1.00  0.00      RA0  O  
ATOM   1432  H   GLN A 149      18.425  -0.909 -37.822  1.00  0.00      RA0  H  
ATOM   1433 HE21 GLN A 149      20.639  -0.801 -38.068  1.00  0.00      RA0  H  
ATOM   1434 HE22 GLN A 149      21.346  -1.200 -36.605  1.00  0.00      RA0  H  
ATOM   1435  N   PHE A 150      16.185   1.710 -39.436  1.00  0.00      RA0  N  
ATOM   1436  CA  PHE A 150      15.155   1.578 -40.470  1.00  0.00      RA0  C  
ATOM   1437  C   PHE A 150      15.680   2.011 -41.837  1.00  0.00      RA0  C  
ATOM   1438  O   PHE A 150      16.438   2.979 -41.928  1.00  0.00      RA0  O  
ATOM   1439  CB  PHE A 150      13.912   2.391 -40.111  1.00  0.00      RA0  C  
ATOM   1440  CG  PHE A 150      13.273   1.821 -38.871  1.00  0.00      RA0  C  
ATOM   1441  CD1 PHE A 150      13.277   2.551 -37.690  1.00  0.00      RA0  C  
ATOM   1442  CD2 PHE A 150      12.673   0.569 -38.918  1.00  0.00      RA0  C  
ATOM   1443  CE1 PHE A 150      12.660   2.037 -36.556  1.00  0.00      RA0  C  
ATOM   1444  CE2 PHE A 150      12.057   0.057 -37.783  1.00  0.00      RA0  C  
ATOM   1445  CZ  PHE A 150      12.041   0.795 -36.606  1.00  0.00      RA0  C  
ATOM   1446  H   PHE A 150      16.166   2.522 -38.855  1.00  0.00      RA0  H  
ATOM   1447  N   VAL A 151      15.274   1.293 -42.896  1.00  0.00      RA0  N  
ATOM   1448  CA  VAL A 151      15.670   1.602 -44.273  1.00  0.00      RA0  C  
ATOM   1449  C   VAL A 151      14.476   2.011 -45.147  1.00  0.00      RA0  C  
ATOM   1450  O   VAL A 151      13.732   1.153 -45.627  1.00  0.00      RA0  O  
ATOM   1451  CB  VAL A 151      16.560   0.512 -44.893  1.00  0.00      RA0  C  
ATOM   1452  CG1 VAL A 151      17.937   0.527 -44.228  1.00  0.00      RA0  C  
ATOM   1453  CG2 VAL A 151      15.946  -0.882 -44.831  1.00  0.00      RA0  C  
ATOM   1454  H   VAL A 151      14.632   0.534 -42.759  1.00  0.00      RA0  H  
ATOM   1455  N   SER A 152      14.282   3.343 -45.305  1.00  0.00      RA0  N  
ATOM   1456  CA  SER A 152      13.214   4.004 -46.074  1.00  0.00      RA0  C  
ATOM   1457  C   SER A 152      11.804   3.522 -45.728  1.00  0.00      RA0  C  
ATOM   1458  O   SER A 152      10.890   4.332 -45.589  1.00  0.00      RA0  O  
ATOM   1459  CB  SER A 152      13.659   3.787 -47.503  1.00  0.00      RA0  C  
ATOM   1460  OG  SER A 152      15.094   3.745 -47.436  1.00  0.00      RA0  O  
ATOM   1461  H   SER A 152      15.024   3.931 -44.993  1.00  0.00      RA0  H  
ATOM   1462  HG  SER A 152      15.400   3.736 -48.333  1.00  0.00      RA0  H  
TER   
ATOM   1463  N   GLN H   1      35.372   6.805 -57.018  1.00  0.00      LH0  N  
ATOM   1464  CA  GLN H   1      35.500   5.643 -56.141  1.00  0.00      LH0  C  
ATOM   1465  C   GLN H   1      35.352   4.343 -56.910  1.00  0.00      LH0  C  
ATOM   1466  O   GLN H   1      34.962   4.347 -58.070  1.00  0.00      LH0  O  
ATOM   1467  CB  GLN H   1      34.527   5.757 -54.955  1.00  0.00      LH0  C  
ATOM   1468  CG  GLN H   1      33.146   6.375 -55.228  1.00  0.00      LH0  C  
ATOM   1469  CD  GLN H   1      32.231   5.453 -56.012  1.00  0.00      LH0  C  
ATOM   1470  NE2 GLN H   1      32.354   5.549 -57.338  1.00  0.00      LH0  N  
ATOM   1471  OE1 GLN H   1      31.392   4.743 -55.470  1.00  0.00      LH0  O  
ATOM   1472  H   GLN H   1      35.583   6.651 -57.986  1.00  0.00      LH0  H  
ATOM   1473 HE21 GLN H   1      33.132   6.022 -57.753  1.00  0.00      LH0  H  
ATOM   1474 HE22 GLN H   1      31.666   5.124 -57.923  1.00  0.00      LH0  H  
ATOM   1475  N   VAL H   2      35.703   3.252 -56.211  1.00  0.00      LH0  N  
ATOM   1476  CA  VAL H   2      35.647   1.894 -56.762  1.00  0.00      LH0  C  
ATOM   1477  C   VAL H   2      36.201   1.694 -58.174  1.00  0.00      LH0  C  
ATOM   1478  O   VAL H   2      35.571   1.151 -59.073  1.00  0.00      LH0  O  
ATOM   1479  CB  VAL H   2      34.249   1.271 -56.591  1.00  0.00      LH0  C  
ATOM   1480  CG1 VAL H   2      34.327  -0.259 -56.646  1.00  0.00      LH0  C  
ATOM   1481  CG2 VAL H   2      33.570   1.717 -55.291  1.00  0.00      LH0  C  
ATOM   1482  H   VAL H   2      35.948   3.381 -55.249  1.00  0.00      LH0  H  
ATOM   1483  N   GLN H   3      37.450   2.150 -58.324  1.00  0.00      LH0  N  
ATOM   1484  CA  GLN H   3      38.088   1.851 -59.602  1.00  0.00      LH0  C  
ATOM   1485  C   GLN H   3      38.803   0.516 -59.548  1.00  0.00      LH0  C  
ATOM   1486  O   GLN H   3      39.599   0.246 -58.653  1.00  0.00      LH0  O  
ATOM   1487  CB  GLN H   3      39.034   2.987 -60.015  1.00  0.00      LH0  C  
ATOM   1488  CG  GLN H   3      39.699   2.820 -61.392  1.00  0.00      LH0  C  
ATOM   1489  CD  GLN H   3      38.656   2.857 -62.493  1.00  0.00      LH0  C  
ATOM   1490  NE2 GLN H   3      38.616   1.758 -63.250  1.00  0.00      LH0  N  
ATOM   1491  OE1 GLN H   3      37.920   3.818 -62.658  1.00  0.00      LH0  O  
ATOM   1492  H   GLN H   3      37.956   2.493 -57.533  1.00  0.00      LH0  H  
ATOM   1493 HE21 GLN H   3      39.235   0.977 -63.127  1.00  0.00      LH0  H  
ATOM   1494 HE22 GLN H   3      37.940   1.716 -63.982  1.00  0.00      LH0  H  
ATOM   1495  N   LEU H   4      38.464  -0.308 -60.544  1.00  0.00      LH0  N  
ATOM   1496  CA  LEU H   4      39.143  -1.594 -60.667  1.00  0.00      LH0  C  
ATOM   1497  C   LEU H   4      40.076  -1.565 -61.860  1.00  0.00      LH0  C  
ATOM   1498  O   LEU H   4      39.852  -0.800 -62.793  1.00  0.00      LH0  O  
ATOM   1499  CB  LEU H   4      38.099  -2.702 -60.784  1.00  0.00      LH0  C  
ATOM   1500  CG  LEU H   4      37.144  -2.705 -59.588  1.00  0.00      LH0  C  
ATOM   1501  CD1 LEU H   4      35.822  -3.403 -59.892  1.00  0.00      LH0  C  
ATOM   1502  CD2 LEU H   4      37.821  -3.258 -58.338  1.00  0.00      LH0  C  
ATOM   1503  H   LEU H   4      37.809  -0.017 -61.240  1.00  0.00      LH0  H  
ATOM   1504  N   VAL H   5      41.148  -2.368 -61.758  1.00  0.00      LH0  N  
ATOM   1505  CA  VAL H   5      42.166  -2.370 -62.810  1.00  0.00      LH0  C  
ATOM   1506  C   VAL H   5      42.552  -3.783 -63.228  1.00  0.00      LH0  C  
ATOM   1507  O   VAL H   5      43.423  -4.430 -62.644  1.00  0.00      LH0  O  
ATOM   1508  CB  VAL H   5      43.427  -1.579 -62.400  1.00  0.00      LH0  C  
ATOM   1509  CG1 VAL H   5      44.385  -1.426 -63.587  1.00  0.00      LH0  C  
ATOM   1510  CG2 VAL H   5      43.110  -0.214 -61.781  1.00  0.00      LH0  C  
ATOM   1511  H   VAL H   5      41.249  -2.901 -60.919  1.00  0.00      LH0  H  
ATOM   1512  N   GLU H   6      41.863  -4.239 -64.274  1.00  0.00      LH0  N  
ATOM   1513  CA  GLU H   6      42.069  -5.608 -64.732  1.00  0.00      LH0  C  
ATOM   1514  C   GLU H   6      43.349  -5.804 -65.503  1.00  0.00      LH0  C  
ATOM   1515  O   GLU H   6      43.625  -5.180 -66.524  1.00  0.00      LH0  O  
ATOM   1516  CB  GLU H   6      40.898  -6.113 -65.566  1.00  0.00      LH0  C  
ATOM   1517  CG  GLU H   6      39.612  -6.319 -64.779  1.00  0.00      LH0  C  
ATOM   1518  CD  GLU H   6      38.768  -5.061 -64.736  1.00  0.00      LH0  C  
ATOM   1519  OE1 GLU H   6      39.142  -4.087 -64.095  1.00  0.00      LH0  O  
ATOM   1520  OE2 GLU H   6      37.702  -5.063 -65.335  1.00  0.00      LH0  O1-
ATOM   1521  H   GLU H   6      41.133  -3.657 -64.648  1.00  0.00      LH0  H  
ATOM   1522  N   SER H   7      44.133  -6.714 -64.947  1.00  0.00      LH0  N  
ATOM   1523  CA  SER H   7      45.503  -6.863 -65.396  1.00  0.00      LH0  C  
ATOM   1524  C   SER H   7      45.832  -8.330 -65.603  1.00  0.00      LH0  C  
ATOM   1525  O   SER H   7      45.095  -9.214 -65.185  1.00  0.00      LH0  O  
ATOM   1526  CB  SER H   7      46.396  -6.162 -64.364  1.00  0.00      LH0  C  
ATOM   1527  OG  SER H   7      45.807  -6.248 -63.052  1.00  0.00      LH0  O  
ATOM   1528  H   SER H   7      43.806  -7.278 -64.188  1.00  0.00      LH0  H  
ATOM   1529  HG  SER H   7      45.045  -5.666 -63.053  1.00  0.00      LH0  H  
ATOM   1530  N   GLY H   8      46.963  -8.557 -66.287  1.00  0.00      LH0  N  
ATOM   1531  CA  GLY H   8      47.341  -9.953 -66.503  1.00  0.00      LH0  C  
ATOM   1532  C   GLY H   8      46.807 -10.578 -67.783  1.00  0.00      LH0  C  
ATOM   1533  O   GLY H   8      47.069 -11.734 -68.090  1.00  0.00      LH0  O  
ATOM   1534  H   GLY H   8      47.501  -7.812 -66.676  1.00  0.00      LH0  H  
ATOM   1535  N   GLY H   9      46.046  -9.762 -68.536  1.00  0.00      LH0  N  
ATOM   1536  CA  GLY H   9      45.600 -10.266 -69.832  1.00  0.00      LH0  C  
ATOM   1537  C   GLY H   9      46.741 -10.518 -70.801  1.00  0.00      LH0  C  
ATOM   1538  O   GLY H   9      47.808  -9.922 -70.702  1.00  0.00      LH0  O  
ATOM   1539  H   GLY H   9      45.808  -8.836 -68.252  1.00  0.00      LH0  H  
ATOM   1540  N   GLY H  10      46.469 -11.440 -71.728  1.00  0.00      LH0  N  
ATOM   1541  CA  GLY H  10      47.511 -11.825 -72.667  1.00  0.00      LH0  C  
ATOM   1542  C   GLY H  10      47.059 -12.989 -73.517  1.00  0.00      LH0  C  
ATOM   1543  O   GLY H  10      45.932 -13.463 -73.416  1.00  0.00      LH0  O  
ATOM   1544  H   GLY H  10      45.535 -11.782 -71.848  1.00  0.00      LH0  H  
ATOM   1545  N   VAL H  11      47.992 -13.419 -74.375  1.00  0.00      LH0  N  
ATOM   1546  CA  VAL H  11      47.688 -14.589 -75.192  1.00  0.00      LH0  C  
ATOM   1547  C   VAL H  11      48.259 -15.827 -74.539  1.00  0.00      LH0  C  
ATOM   1548  O   VAL H  11      49.405 -15.849 -74.107  1.00  0.00      LH0  O  
ATOM   1549  CB  VAL H  11      48.235 -14.408 -76.616  1.00  0.00      LH0  C  
ATOM   1550  CG1 VAL H  11      47.923 -15.593 -77.535  1.00  0.00      LH0  C  
ATOM   1551  CG2 VAL H  11      47.702 -13.109 -77.212  1.00  0.00      LH0  C  
ATOM   1552  H   VAL H  11      48.923 -13.061 -74.331  1.00  0.00      LH0  H  
ATOM   1553  N   VAL H  12      47.401 -16.844 -74.466  1.00  0.00      LH0  N  
ATOM   1554  CA  VAL H  12      47.816 -18.066 -73.796  1.00  0.00      LH0  C  
ATOM   1555  C   VAL H  12      47.298 -19.281 -74.545  1.00  0.00      LH0  C  
ATOM   1556  O   VAL H  12      46.110 -19.458 -74.774  1.00  0.00      LH0  O  
ATOM   1557  CB  VAL H  12      47.381 -18.006 -72.318  1.00  0.00      LH0  C  
ATOM   1558  CG1 VAL H  12      45.919 -17.589 -72.171  1.00  0.00      LH0  C  
ATOM   1559  CG2 VAL H  12      47.723 -19.276 -71.539  1.00  0.00      LH0  C  
ATOM   1560  H   VAL H  12      46.479 -16.750 -74.846  1.00  0.00      LH0  H  
ATOM   1561  N   GLN H  13      48.271 -20.104 -74.953  1.00  0.00      LH0  N  
ATOM   1562  CA  GLN H  13      47.920 -21.238 -75.812  1.00  0.00      LH0  C  
ATOM   1563  C   GLN H  13      46.929 -22.210 -75.181  1.00  0.00      LH0  C  
ATOM   1564  O   GLN H  13      46.962 -22.455 -73.978  1.00  0.00      LH0  O  
ATOM   1565  CB  GLN H  13      49.184 -22.001 -76.211  1.00  0.00      LH0  C  
ATOM   1566  CG  GLN H  13      50.301 -21.157 -76.824  1.00  0.00      LH0  C  
ATOM   1567  CD  GLN H  13      51.473 -22.061 -77.150  1.00  0.00      LH0  C  
ATOM   1568  NE2 GLN H  13      52.345 -21.522 -78.004  1.00  0.00      LH0  N  
ATOM   1569  OE1 GLN H  13      51.593 -23.185 -76.669  1.00  0.00      LH0  O  
ATOM   1570  H   GLN H  13      49.208 -19.884 -74.699  1.00  0.00      LH0  H  
ATOM   1571 HE21 GLN H  13      52.199 -20.605 -78.375  1.00  0.00      LH0  H  
ATOM   1572 HE22 GLN H  13      53.158 -22.034 -78.277  1.00  0.00      LH0  H  
ATOM   1573  N   PRO H  14      46.053 -22.797 -76.035  1.00  0.00      LH0  N  
ATOM   1574  CA  PRO H  14      45.186 -23.883 -75.566  1.00  0.00      LH0  C  
ATOM   1575  C   PRO H  14      45.915 -24.959 -74.774  1.00  0.00      LH0  C  
ATOM   1576  O   PRO H  14      46.890 -25.569 -75.211  1.00  0.00      LH0  O  
ATOM   1577  CB  PRO H  14      44.558 -24.404 -76.861  1.00  0.00      LH0  C  
ATOM   1578  CG  PRO H  14      44.533 -23.193 -77.789  1.00  0.00      LH0  C  
ATOM   1579  CD  PRO H  14      45.832 -22.479 -77.441  1.00  0.00      LH0  C  
ATOM   1580  N   GLY H  15      45.397 -25.137 -73.556  1.00  0.00      LH0  N  
ATOM   1581  CA  GLY H  15      46.034 -26.060 -72.627  1.00  0.00      LH0  C  
ATOM   1582  C   GLY H  15      47.297 -25.508 -71.992  1.00  0.00      LH0  C  
ATOM   1583  O   GLY H  15      48.239 -26.237 -71.702  1.00  0.00      LH0  O  
ATOM   1584  H   GLY H  15      44.626 -24.559 -73.286  1.00  0.00      LH0  H  
ATOM   1585  N   ARG H  16      47.297 -24.186 -71.800  1.00  0.00      LH0  N  
ATOM   1586  CA  ARG H  16      48.208 -23.639 -70.800  1.00  0.00      LH0  C  
ATOM   1587  C   ARG H  16      47.344 -22.983 -69.740  1.00  0.00      LH0  C  
ATOM   1588  O   ARG H  16      46.135 -23.205 -69.701  1.00  0.00      LH0  O  
ATOM   1589  CB  ARG H  16      49.216 -22.635 -71.382  1.00  0.00      LH0  C  
ATOM   1590  CG  ARG H  16      49.874 -22.991 -72.714  1.00  0.00      LH0  C  
ATOM   1591  CD  ARG H  16      50.743 -24.250 -72.761  1.00  0.00      LH0  C  
ATOM   1592  NE  ARG H  16      51.016 -24.570 -74.162  1.00  0.00      LH0  N  
ATOM   1593  CZ  ARG H  16      50.189 -25.398 -74.834  1.00  0.00      LH0  C  
ATOM   1594  NH1 ARG H  16      49.305 -26.151 -74.190  1.00  0.00      LH0  N1+
ATOM   1595  NH2 ARG H  16      50.251 -25.433 -76.159  1.00  0.00      LH0  N  
ATOM   1596  H   ARG H  16      46.612 -23.592 -72.227  1.00  0.00      LH0  H  
ATOM   1597  HE  ARG H  16      51.680 -24.017 -74.674  1.00  0.00      LH0  H  
ATOM   1598 HH11 ARG H  16      48.571 -26.624 -74.683  1.00  0.00      LH0  H  
ATOM   1599 HH12 ARG H  16      49.316 -26.235 -73.186  1.00  0.00      LH0  H  
ATOM   1600 HH21 ARG H  16      49.676 -26.042 -76.704  1.00  0.00      LH0  H  
ATOM   1601 HH22 ARG H  16      50.889 -24.808 -76.626  1.00  0.00      LH0  H  
ATOM   1602  N   SER H  17      47.979 -22.172 -68.888  1.00  0.00      LH0  N  
ATOM   1603  CA  SER H  17      47.192 -21.494 -67.866  1.00  0.00      LH0  C  
ATOM   1604  C   SER H  17      47.761 -20.121 -67.584  1.00  0.00      LH0  C  
ATOM   1605  O   SER H  17      48.924 -19.866 -67.872  1.00  0.00      LH0  O  
ATOM   1606  CB  SER H  17      47.125 -22.381 -66.621  1.00  0.00      LH0  C  
ATOM   1607  OG  SER H  17      46.531 -23.633 -67.003  1.00  0.00      LH0  O  
ATOM   1608  H   SER H  17      48.961 -21.987 -68.907  1.00  0.00      LH0  H  
ATOM   1609  HG  SER H  17      46.119 -23.459 -67.845  1.00  0.00      LH0  H  
ATOM   1610  N   LEU H  18      46.893 -19.252 -67.058  1.00  0.00      LH0  N  
ATOM   1611  CA  LEU H  18      47.305 -17.864 -66.863  1.00  0.00      LH0  C  
ATOM   1612  C   LEU H  18      46.777 -17.383 -65.523  1.00  0.00      LH0  C  
ATOM   1613  O   LEU H  18      45.987 -18.077 -64.893  1.00  0.00      LH0  O  
ATOM   1614  CB  LEU H  18      46.781 -17.029 -68.041  1.00  0.00      LH0  C  
ATOM   1615  CG  LEU H  18      47.458 -15.676 -68.281  1.00  0.00      LH0  C  
ATOM   1616  CD1 LEU H  18      48.948 -15.828 -68.593  1.00  0.00      LH0  C  
ATOM   1617  CD2 LEU H  18      46.732 -14.862 -69.354  1.00  0.00      LH0  C  
ATOM   1618  H   LEU H  18      45.967 -19.540 -66.800  1.00  0.00      LH0  H  
ATOM   1619  N   ARG H  19      47.232 -16.196 -65.102  1.00  0.00      LH0  N  
ATOM   1620  CA  ARG H  19      46.681 -15.659 -63.863  1.00  0.00      LH0  C  
ATOM   1621  C   ARG H  19      46.447 -14.167 -63.975  1.00  0.00      LH0  C  
ATOM   1622  O   ARG H  19      47.340 -13.406 -64.318  1.00  0.00      LH0  O  
ATOM   1623  CB  ARG H  19      47.588 -16.006 -62.677  1.00  0.00      LH0  C  
ATOM   1624  CG  ARG H  19      46.989 -15.637 -61.318  1.00  0.00      LH0  C  
ATOM   1625  CD  ARG H  19      47.849 -16.111 -60.146  1.00  0.00      LH0  C  
ATOM   1626  NE  ARG H  19      47.235 -15.749 -58.868  1.00  0.00      LH0  N  
ATOM   1627  CZ  ARG H  19      46.387 -16.592 -58.235  1.00  0.00      LH0  C  
ATOM   1628  NH1 ARG H  19      46.128 -17.801 -58.720  1.00  0.00      LH0  N1+
ATOM   1629  NH2 ARG H  19      45.801 -16.196 -57.113  1.00  0.00      LH0  N  
ATOM   1630  H   ARG H  19      47.893 -15.652 -65.619  1.00  0.00      LH0  H  
ATOM   1631  HE  ARG H  19      47.430 -14.825 -58.533  1.00  0.00      LH0  H  
ATOM   1632 HH11 ARG H  19      45.485 -18.424 -58.276  1.00  0.00      LH0  H  
ATOM   1633 HH12 ARG H  19      46.578 -18.126 -59.563  1.00  0.00      LH0  H  
ATOM   1634 HH21 ARG H  19      45.091 -16.751 -56.654  1.00  0.00      LH0  H  
ATOM   1635 HH22 ARG H  19      46.041 -15.322 -56.694  1.00  0.00      LH0  H  
ATOM   1636  N   LEU H  20      45.195 -13.799 -63.692  1.00  0.00      LH0  N  
ATOM   1637  CA  LEU H  20      44.834 -12.388 -63.751  1.00  0.00      LH0  C  
ATOM   1638  C   LEU H  20      44.929 -11.712 -62.405  1.00  0.00      LH0  C  
ATOM   1639  O   LEU H  20      44.940 -12.356 -61.358  1.00  0.00      LH0  O  
ATOM   1640  CB  LEU H  20      43.403 -12.222 -64.252  1.00  0.00      LH0  C  
ATOM   1641  CG  LEU H  20      43.120 -12.906 -65.582  1.00  0.00      LH0  C  
ATOM   1642  CD1 LEU H  20      41.654 -12.747 -65.961  1.00  0.00      LH0  C  
ATOM   1643  CD2 LEU H  20      44.052 -12.428 -66.689  1.00  0.00      LH0  C  
ATOM   1644  H   LEU H  20      44.548 -14.490 -63.379  1.00  0.00      LH0  H  
ATOM   1645  N   SER H  21      44.932 -10.383 -62.496  1.00  0.00      LH0  N  
ATOM   1646  CA  SER H  21      44.831  -9.570 -61.297  1.00  0.00      LH0  C  
ATOM   1647  C   SER H  21      43.830  -8.450 -61.509  1.00  0.00      LH0  C  
ATOM   1648  O   SER H  21      43.407  -8.168 -62.622  1.00  0.00      LH0  O  
ATOM   1649  CB  SER H  21      46.223  -9.052 -60.921  1.00  0.00      LH0  C  
ATOM   1650  OG  SER H  21      46.924  -8.621 -62.095  1.00  0.00      LH0  O  
ATOM   1651  H   SER H  21      44.986  -9.928 -63.386  1.00  0.00      LH0  H  
ATOM   1652  HG  SER H  21      46.558  -7.769 -62.327  1.00  0.00      LH0  H  
ATOM   1653  N   CYS H  22      43.467  -7.819 -60.396  1.00  0.00      LH0  N  
ATOM   1654  CA  CYS H  22      42.567  -6.675 -60.452  1.00  0.00      LH0  C  
ATOM   1655  C   CYS H  22      42.938  -5.783 -59.300  1.00  0.00      LH0  C  
ATOM   1656  O   CYS H  22      42.762  -6.138 -58.142  1.00  0.00      LH0  O  
ATOM   1657  CB  CYS H  22      41.110  -7.142 -60.353  1.00  0.00      LH0  C  
ATOM   1658  SG  CYS H  22      39.889  -5.861 -59.952  1.00  0.00      LH0  S  
ATOM   1659  H   CYS H  22      43.748  -8.181 -59.506  1.00  0.00      LH0  H  
ATOM   1660  N   ALA H  23      43.508  -4.628 -59.659  1.00  0.00      LH0  N  
ATOM   1661  CA  ALA H  23      43.791  -3.700 -58.570  1.00  0.00      LH0  C  
ATOM   1662  C   ALA H  23      42.536  -2.946 -58.200  1.00  0.00      LH0  C  
ATOM   1663  O   ALA H  23      41.759  -2.555 -59.062  1.00  0.00      LH0  O  
ATOM   1664  CB  ALA H  23      44.884  -2.708 -58.968  1.00  0.00      LH0  C  
ATOM   1665  H   ALA H  23      43.571  -4.374 -60.625  1.00  0.00      LH0  H  
ATOM   1666  N   ALA H  24      42.357  -2.785 -56.893  1.00  0.00      LH0  N  
ATOM   1667  CA  ALA H  24      41.144  -2.117 -56.455  1.00  0.00      LH0  C  
ATOM   1668  C   ALA H  24      41.475  -0.814 -55.773  1.00  0.00      LH0  C  
ATOM   1669  O   ALA H  24      42.448  -0.703 -55.038  1.00  0.00      LH0  O  
ATOM   1670  CB  ALA H  24      40.390  -3.018 -55.484  1.00  0.00      LH0  C  
ATOM   1671  H   ALA H  24      43.011  -3.140 -56.222  1.00  0.00      LH0  H  
ATOM   1672  N   SER H  25      40.633   0.183 -56.053  1.00  0.00      LH0  N  
ATOM   1673  CA  SER H  25      40.967   1.482 -55.490  1.00  0.00      LH0  C  
ATOM   1674  C   SER H  25      39.747   2.277 -55.077  1.00  0.00      LH0  C  
ATOM   1675  O   SER H  25      38.705   2.252 -55.721  1.00  0.00      LH0  O  
ATOM   1676  CB  SER H  25      41.862   2.244 -56.475  1.00  0.00      LH0  C  
ATOM   1677  OG  SER H  25      41.280   2.256 -57.784  1.00  0.00      LH0  O  
ATOM   1678  H   SER H  25      39.878   0.073 -56.702  1.00  0.00      LH0  H  
ATOM   1679  HG  SER H  25      41.003   1.365 -57.990  1.00  0.00      LH0  H  
ATOM   1680  N   GLY H  26      39.923   2.988 -53.953  1.00  0.00      LH0  N  
ATOM   1681  CA  GLY H  26      38.852   3.888 -53.524  1.00  0.00      LH0  C  
ATOM   1682  C   GLY H  26      37.585   3.203 -53.041  1.00  0.00      LH0  C  
ATOM   1683  O   GLY H  26      36.480   3.592 -53.393  1.00  0.00      LH0  O  
ATOM   1684  H   GLY H  26      40.773   2.896 -53.438  1.00  0.00      LH0  H  
ATOM   1685  N   PHE H  27      37.828   2.173 -52.217  1.00  0.00      LH0  N  
ATOM   1686  CA  PHE H  27      36.813   1.442 -51.450  1.00  0.00      LH0  C  
ATOM   1687  C   PHE H  27      37.557   0.370 -50.688  1.00  0.00      LH0  C  
ATOM   1688  O   PHE H  27      38.637  -0.022 -51.121  1.00  0.00      LH0  O  
ATOM   1689  CB  PHE H  27      35.704   0.818 -52.325  1.00  0.00      LH0  C  
ATOM   1690  CG  PHE H  27      36.182  -0.288 -53.249  1.00  0.00      LH0  C  
ATOM   1691  CD1 PHE H  27      37.155  -0.036 -54.240  1.00  0.00      LH0  C  
ATOM   1692  CD2 PHE H  27      35.617  -1.571 -53.107  1.00  0.00      LH0  C  
ATOM   1693  CE1 PHE H  27      37.557  -1.074 -55.100  1.00  0.00      LH0  C  
ATOM   1694  CE2 PHE H  27      36.016  -2.616 -53.959  1.00  0.00      LH0  C  
ATOM   1695  CZ  PHE H  27      36.980  -2.353 -54.951  1.00  0.00      LH0  C  
ATOM   1696  H   PHE H  27      38.770   1.866 -52.079  1.00  0.00      LH0  H  
ATOM   1697  N   THR H  28      36.994  -0.085 -49.567  1.00  0.00      LH0  N  
ATOM   1698  CA  THR H  28      37.810  -1.063 -48.857  1.00  0.00      LH0  C  
ATOM   1699  C   THR H  28      37.650  -2.484 -49.370  1.00  0.00      LH0  C  
ATOM   1700  O   THR H  28      36.854  -3.273 -48.877  1.00  0.00      LH0  O  
ATOM   1701  CB  THR H  28      37.562  -0.959 -47.352  1.00  0.00      LH0  C  
ATOM   1702  CG2 THR H  28      38.649  -1.653 -46.525  1.00  0.00      LH0  C  
ATOM   1703  OG1 THR H  28      37.438   0.420 -46.986  1.00  0.00      LH0  O  
ATOM   1704  H   THR H  28      36.112   0.217 -49.189  1.00  0.00      LH0  H  
ATOM   1705  HG1 THR H  28      36.496   0.539 -46.837  1.00  0.00      LH0  H  
ATOM   1706  N   PHE H  29      38.466  -2.792 -50.397  1.00  0.00      LH0  N  
ATOM   1707  CA  PHE H  29      38.449  -4.116 -51.040  1.00  0.00      LH0  C  
ATOM   1708  C   PHE H  29      38.223  -5.295 -50.103  1.00  0.00      LH0  C  
ATOM   1709  O   PHE H  29      37.428  -6.191 -50.365  1.00  0.00      LH0  O  
ATOM   1710  CB  PHE H  29      39.741  -4.284 -51.853  1.00  0.00      LH0  C  
ATOM   1711  CG  PHE H  29      39.944  -5.675 -52.425  1.00  0.00      LH0  C  
ATOM   1712  CD1 PHE H  29      39.449  -5.981 -53.710  1.00  0.00      LH0  C  
ATOM   1713  CD2 PHE H  29      40.646  -6.640 -51.666  1.00  0.00      LH0  C  
ATOM   1714  CE1 PHE H  29      39.665  -7.264 -54.247  1.00  0.00      LH0  C  
ATOM   1715  CE2 PHE H  29      40.857  -7.926 -52.199  1.00  0.00      LH0  C  
ATOM   1716  CZ  PHE H  29      40.365  -8.223 -53.485  1.00  0.00      LH0  C  
ATOM   1717  H   PHE H  29      39.049  -2.050 -50.739  1.00  0.00      LH0  H  
ATOM   1718  N   SER H  30      38.954  -5.239 -48.983  1.00  0.00      LH0  N  
ATOM   1719  CA  SER H  30      38.853  -6.281 -47.966  1.00  0.00      LH0  C  
ATOM   1720  C   SER H  30      37.446  -6.673 -47.530  1.00  0.00      LH0  C  
ATOM   1721  O   SER H  30      37.115  -7.843 -47.408  1.00  0.00      LH0  O  
ATOM   1722  CB  SER H  30      39.739  -5.872 -46.791  1.00  0.00      LH0  C  
ATOM   1723  OG  SER H  30      40.867  -5.153 -47.314  1.00  0.00      LH0  O  
ATOM   1724  H   SER H  30      39.644  -4.526 -48.845  1.00  0.00      LH0  H  
ATOM   1725  HG  SER H  30      41.659  -5.602 -47.020  1.00  0.00      LH0  H  
ATOM   1726  N   VAL H  31      36.616  -5.641 -47.332  1.00  0.00      LH0  N  
ATOM   1727  CA  VAL H  31      35.252  -5.937 -46.890  1.00  0.00      LH0  C  
ATOM   1728  C   VAL H  31      34.243  -6.180 -48.007  1.00  0.00      LH0  C  
ATOM   1729  O   VAL H  31      33.048  -6.329 -47.784  1.00  0.00      LH0  O  
ATOM   1730  CB  VAL H  31      34.756  -4.851 -45.927  1.00  0.00      LH0  C  
ATOM   1731  CG1 VAL H  31      35.655  -4.776 -44.690  1.00  0.00      LH0  C  
ATOM   1732  CG2 VAL H  31      34.610  -3.489 -46.613  1.00  0.00      LH0  C  
ATOM   1733  H   VAL H  31      36.882  -4.706 -47.569  1.00  0.00      LH0  H  
ATOM   1734  N   TYR H  32      34.770  -6.212 -49.236  1.00  0.00      LH0  N  
ATOM   1735  CA  TYR H  32      33.860  -6.353 -50.365  1.00  0.00      LH0  C  
ATOM   1736  C   TYR H  32      33.837  -7.717 -51.010  1.00  0.00      LH0  C  
ATOM   1737  O   TYR H  32      34.867  -8.363 -51.202  1.00  0.00      LH0  O  
ATOM   1738  CB  TYR H  32      34.194  -5.310 -51.416  1.00  0.00      LH0  C  
ATOM   1739  CG  TYR H  32      33.583  -3.996 -51.018  1.00  0.00      LH0  C  
ATOM   1740  CD1 TYR H  32      32.200  -3.830 -51.207  1.00  0.00      LH0  C  
ATOM   1741  CD2 TYR H  32      34.398  -2.970 -50.505  1.00  0.00      LH0  C  
ATOM   1742  CE1 TYR H  32      31.643  -2.565 -50.992  1.00  0.00      LH0  C  
ATOM   1743  CE2 TYR H  32      33.837  -1.701 -50.294  1.00  0.00      LH0  C  
ATOM   1744  CZ  TYR H  32      32.478  -1.505 -50.607  1.00  0.00      LH0  C  
ATOM   1745  OH  TYR H  32      31.930  -0.241 -50.590  1.00  0.00      LH0  O  
ATOM   1746  H   TYR H  32      35.754  -6.138 -49.378  1.00  0.00      LH0  H  
ATOM   1747  HH  TYR H  32      32.391   0.269 -49.918  1.00  0.00      LH0  H  
ATOM   1748  N   GLY H  33      32.605  -8.114 -51.364  1.00  0.00      LH0  N  
ATOM   1749  CA  GLY H  33      32.467  -9.258 -52.263  1.00  0.00      LH0  C  
ATOM   1750  C   GLY H  33      32.977  -8.876 -53.638  1.00  0.00      LH0  C  
ATOM   1751  O   GLY H  33      32.803  -7.748 -54.090  1.00  0.00      LH0  O  
ATOM   1752  H   GLY H  33      31.821  -7.514 -51.209  1.00  0.00      LH0  H  
ATOM   1753  N   MET H  34      33.717  -9.824 -54.226  1.00  0.00      LH0  N  
ATOM   1754  CA  MET H  34      34.433  -9.453 -55.441  1.00  0.00      LH0  C  
ATOM   1755  C   MET H  34      34.286 -10.514 -56.502  1.00  0.00      LH0  C  
ATOM   1756  O   MET H  34      34.249 -11.705 -56.217  1.00  0.00      LH0  O  
ATOM   1757  CB  MET H  34      35.914  -9.194 -55.158  1.00  0.00      LH0  C  
ATOM   1758  CG  MET H  34      36.208  -7.955 -54.307  1.00  0.00      LH0  C  
ATOM   1759  SD  MET H  34      35.672  -6.407 -55.057  1.00  0.00      LH0  S  
ATOM   1760  CE  MET H  34      36.684  -6.468 -56.544  1.00  0.00      LH0  C  
ATOM   1761  H   MET H  34      33.730 -10.767 -53.887  1.00  0.00      LH0  H  
ATOM   1762  N   ASN H  35      34.177 -10.024 -57.737  1.00  0.00      LH0  N  
ATOM   1763  CA  ASN H  35      33.764 -10.922 -58.808  1.00  0.00      LH0  C  
ATOM   1764  C   ASN H  35      34.613 -10.779 -60.043  1.00  0.00      LH0  C  
ATOM   1765  O   ASN H  35      35.124  -9.709 -60.351  1.00  0.00      LH0  O  
ATOM   1766  CB  ASN H  35      32.312 -10.652 -59.198  1.00  0.00      LH0  C  
ATOM   1767  CG  ASN H  35      31.376 -11.410 -58.289  1.00  0.00      LH0  C  
ATOM   1768  ND2 ASN H  35      31.065 -10.764 -57.159  1.00  0.00      LH0  N  
ATOM   1769  OD1 ASN H  35      30.936 -12.506 -58.607  1.00  0.00      LH0  O  
ATOM   1770  H   ASN H  35      34.283  -9.043 -57.907  1.00  0.00      LH0  H  
ATOM   1771 HD21 ASN H  35      31.407  -9.859 -56.914  1.00  0.00      LH0  H  
ATOM   1772 HD22 ASN H  35      30.441 -11.135 -56.468  1.00  0.00      LH0  H  
ATOM   1773  N   TRP H  36      34.704 -11.904 -60.757  1.00  0.00      LH0  N  
ATOM   1774  CA  TRP H  36      35.135 -11.826 -62.147  1.00  0.00      LH0  C  
ATOM   1775  C   TRP H  36      33.962 -12.179 -63.031  1.00  0.00      LH0  C  
ATOM   1776  O   TRP H  36      33.306 -13.198 -62.834  1.00  0.00      LH0  O  
ATOM   1777  CB  TRP H  36      36.259 -12.812 -62.458  1.00  0.00      LH0  C  
ATOM   1778  CG  TRP H  36      37.566 -12.415 -61.819  1.00  0.00      LH0  C  
ATOM   1779  CD1 TRP H  36      38.087 -12.905 -60.616  1.00  0.00      LH0  C  
ATOM   1780  CD2 TRP H  36      38.566 -11.505 -62.321  1.00  0.00      LH0  C  
ATOM   1781  CE2 TRP H  36      39.649 -11.503 -61.377  1.00  0.00      LH0  C  
ATOM   1782  CE3 TRP H  36      38.640 -10.708 -63.483  1.00  0.00      LH0  C  
ATOM   1783  NE1 TRP H  36      39.310 -12.378 -60.347  1.00  0.00      LH0  N  
ATOM   1784  CZ2 TRP H  36      40.785 -10.702 -61.617  1.00  0.00      LH0  C  
ATOM   1785  CZ3 TRP H  36      39.782  -9.912 -63.711  1.00  0.00      LH0  C  
ATOM   1786  CH2 TRP H  36      40.846  -9.910 -62.784  1.00  0.00      LH0  C  
ATOM   1787  H   TRP H  36      34.296 -12.742 -60.390  1.00  0.00      LH0  H  
ATOM   1788  HE1 TRP H  36      39.859 -12.607 -59.564  1.00  0.00      LH0  H  
ATOM   1789  N   VAL H  37      33.723 -11.306 -64.012  1.00  0.00      LH0  N  
ATOM   1790  CA  VAL H  37      32.705 -11.626 -65.009  1.00  0.00      LH0  C  
ATOM   1791  C   VAL H  37      33.308 -11.384 -66.371  1.00  0.00      LH0  C  
ATOM   1792  O   VAL H  37      33.845 -10.317 -66.623  1.00  0.00      LH0  O  
ATOM   1793  CB  VAL H  37      31.454 -10.749 -64.851  1.00  0.00      LH0  C  
ATOM   1794  CG1 VAL H  37      30.326 -11.251 -65.756  1.00  0.00      LH0  C  
ATOM   1795  CG2 VAL H  37      30.998 -10.620 -63.398  1.00  0.00      LH0  C  
ATOM   1796  H   VAL H  37      34.291 -10.484 -64.111  1.00  0.00      LH0  H  
ATOM   1797  N   ARG H  38      33.243 -12.396 -67.234  1.00  0.00      LH0  N  
ATOM   1798  CA  ARG H  38      33.849 -12.119 -68.528  1.00  0.00      LH0  C  
ATOM   1799  C   ARG H  38      32.820 -11.940 -69.621  1.00  0.00      LH0  C  
ATOM   1800  O   ARG H  38      31.730 -12.494 -69.576  1.00  0.00      LH0  O  
ATOM   1801  CB  ARG H  38      34.880 -13.199 -68.867  1.00  0.00      LH0  C  
ATOM   1802  CG  ARG H  38      34.283 -14.588 -69.099  1.00  0.00      LH0  C  
ATOM   1803  CD  ARG H  38      35.337 -15.681 -69.244  1.00  0.00      LH0  C  
ATOM   1804  NE  ARG H  38      34.702 -16.957 -69.529  1.00  0.00      LH0  N  
ATOM   1805  CZ  ARG H  38      35.393 -18.101 -69.683  1.00  0.00      LH0  C  
ATOM   1806  NH1 ARG H  38      34.758 -19.197 -70.067  1.00  0.00      LH0  N1+
ATOM   1807  NH2 ARG H  38      36.699 -18.158 -69.471  1.00  0.00      LH0  N  
ATOM   1808  H   ARG H  38      32.718 -13.234 -67.073  1.00  0.00      LH0  H  
ATOM   1809  HE  ARG H  38      33.715 -16.958 -69.722  1.00  0.00      LH0  H  
ATOM   1810 HH11 ARG H  38      35.267 -20.043 -70.245  1.00  0.00      LH0  H  
ATOM   1811 HH12 ARG H  38      33.757 -19.172 -70.198  1.00  0.00      LH0  H  
ATOM   1812 HH21 ARG H  38      37.180 -19.029 -69.610  1.00  0.00      LH0  H  
ATOM   1813 HH22 ARG H  38      37.244 -17.356 -69.199  1.00  0.00      LH0  H  
ATOM   1814  N   GLN H  39      33.215 -11.156 -70.621  1.00  0.00      LH0  N  
ATOM   1815  CA  GLN H  39      32.410 -11.177 -71.832  1.00  0.00      LH0  C  
ATOM   1816  C   GLN H  39      33.191 -11.864 -72.922  1.00  0.00      LH0  C  
ATOM   1817  O   GLN H  39      34.220 -11.382 -73.385  1.00  0.00      LH0  O  
ATOM   1818  CB  GLN H  39      32.006  -9.760 -72.219  1.00  0.00      LH0  C  
ATOM   1819  CG  GLN H  39      30.757  -9.680 -73.098  1.00  0.00      LH0  C  
ATOM   1820  CD  GLN H  39      30.315  -8.233 -73.166  1.00  0.00      LH0  C  
ATOM   1821  NE2 GLN H  39      29.058  -8.065 -73.581  1.00  0.00      LH0  N  
ATOM   1822  OE1 GLN H  39      31.063  -7.312 -72.856  1.00  0.00      LH0  O  
ATOM   1823  H   GLN H  39      34.082 -10.659 -70.579  1.00  0.00      LH0  H  
ATOM   1824 HE21 GLN H  39      28.411  -8.808 -73.771  1.00  0.00      LH0  H  
ATOM   1825 HE22 GLN H  39      28.709  -7.136 -73.723  1.00  0.00      LH0  H  
ATOM   1826  N   ALA H  40      32.694 -13.049 -73.272  1.00  0.00      LH0  N  
ATOM   1827  CA  ALA H  40      33.421 -13.763 -74.313  1.00  0.00      LH0  C  
ATOM   1828  C   ALA H  40      32.751 -13.517 -75.644  1.00  0.00      LH0  C  
ATOM   1829  O   ALA H  40      31.530 -13.482 -75.714  1.00  0.00      LH0  O  
ATOM   1830  CB  ALA H  40      33.448 -15.262 -74.007  1.00  0.00      LH0  C  
ATOM   1831  H   ALA H  40      31.781 -13.325 -72.967  1.00  0.00      LH0  H  
ATOM   1832  N   PRO H  41      33.566 -13.322 -76.709  1.00  0.00      LH0  N  
ATOM   1833  CA  PRO H  41      32.991 -13.161 -78.051  1.00  0.00      LH0  C  
ATOM   1834  C   PRO H  41      31.898 -14.170 -78.375  1.00  0.00      LH0  C  
ATOM   1835  O   PRO H  41      32.054 -15.366 -78.166  1.00  0.00      LH0  O  
ATOM   1836  CB  PRO H  41      34.224 -13.277 -78.952  1.00  0.00      LH0  C  
ATOM   1837  CG  PRO H  41      35.373 -12.739 -78.100  1.00  0.00      LH0  C  
ATOM   1838  CD  PRO H  41      35.022 -13.242 -76.706  1.00  0.00      LH0  C  
ATOM   1839  N   ALA H  42      30.771 -13.600 -78.844  1.00  0.00      LH0  N  
ATOM   1840  CA  ALA H  42      29.539 -14.340 -79.158  1.00  0.00      LH0  C  
ATOM   1841  C   ALA H  42      28.721 -14.854 -77.978  1.00  0.00      LH0  C  
ATOM   1842  O   ALA H  42      27.537 -15.139 -78.103  1.00  0.00      LH0  O  
ATOM   1843  CB  ALA H  42      29.765 -15.479 -80.165  1.00  0.00      LH0  C  
ATOM   1844  H   ALA H  42      30.747 -12.603 -78.856  1.00  0.00      LH0  H  
ATOM   1845  N   LYS H  43      29.381 -14.939 -76.818  1.00  0.00      LH0  N  
ATOM   1846  CA  LYS H  43      28.601 -15.118 -75.600  1.00  0.00      LH0  C  
ATOM   1847  C   LYS H  43      28.153 -13.765 -75.079  1.00  0.00      LH0  C  
ATOM   1848  O   LYS H  43      28.472 -12.719 -75.632  1.00  0.00      LH0  O  
ATOM   1849  CB  LYS H  43      29.437 -15.823 -74.531  1.00  0.00      LH0  C  
ATOM   1850  CG  LYS H  43      29.862 -17.253 -74.857  1.00  0.00      LH0  C  
ATOM   1851  CD  LYS H  43      30.812 -17.756 -73.771  1.00  0.00      LH0  C  
ATOM   1852  CE  LYS H  43      31.327 -19.181 -73.962  1.00  0.00      LH0  C  
ATOM   1853  NZ  LYS H  43      32.432 -19.448 -73.030  1.00  0.00      LH0  N1+
ATOM   1854  H   LYS H  43      30.329 -14.637 -76.746  1.00  0.00      LH0  H  
ATOM   1855  HZ1 LYS H  43      32.736 -20.440 -73.085  1.00  0.00      LH0  H  
ATOM   1856  HZ2 LYS H  43      33.269 -18.861 -73.233  1.00  0.00      LH0  H  
ATOM   1857  HZ3 LYS H  43      32.148 -19.238 -72.048  1.00  0.00      LH0  H  
ATOM   1858  N   GLY H  44      27.409 -13.838 -73.969  1.00  0.00      LH0  N  
ATOM   1859  CA  GLY H  44      27.212 -12.598 -73.233  1.00  0.00      LH0  C  
ATOM   1860  C   GLY H  44      28.216 -12.497 -72.104  1.00  0.00      LH0  C  
ATOM   1861  O   GLY H  44      29.372 -12.897 -72.212  1.00  0.00      LH0  O  
ATOM   1862  H   GLY H  44      27.169 -14.723 -73.579  1.00  0.00      LH0  H  
ATOM   1863  N   LEU H  45      27.696 -11.980 -70.985  1.00  0.00      LH0  N  
ATOM   1864  CA  LEU H  45      28.526 -11.947 -69.786  1.00  0.00      LH0  C  
ATOM   1865  C   LEU H  45      28.573 -13.284 -69.070  1.00  0.00      LH0  C  
ATOM   1866  O   LEU H  45      27.796 -13.584 -68.171  1.00  0.00      LH0  O  
ATOM   1867  CB  LEU H  45      28.055 -10.835 -68.851  1.00  0.00      LH0  C  
ATOM   1868  CG  LEU H  45      28.366  -9.430 -69.363  1.00  0.00      LH0  C  
ATOM   1869  CD1 LEU H  45      27.542  -8.366 -68.642  1.00  0.00      LH0  C  
ATOM   1870  CD2 LEU H  45      29.859  -9.128 -69.274  1.00  0.00      LH0  C  
ATOM   1871  H   LEU H  45      26.727 -11.740 -70.956  1.00  0.00      LH0  H  
ATOM   1872  N   GLU H  46      29.536 -14.089 -69.524  1.00  0.00      LH0  N  
ATOM   1873  CA  GLU H  46      29.810 -15.338 -68.824  1.00  0.00      LH0  C  
ATOM   1874  C   GLU H  46      30.456 -15.069 -67.474  1.00  0.00      LH0  C  
ATOM   1875  O   GLU H  46      31.648 -14.815 -67.340  1.00  0.00      LH0  O  
ATOM   1876  CB  GLU H  46      30.674 -16.224 -69.723  1.00  0.00      LH0  C  
ATOM   1877  CG  GLU H  46      30.907 -17.671 -69.256  1.00  0.00      LH0  C  
ATOM   1878  CD  GLU H  46      31.815 -18.404 -70.240  1.00  0.00      LH0  C  
ATOM   1879  OE1 GLU H  46      32.501 -17.778 -71.034  1.00  0.00      LH0  O  
ATOM   1880  OE2 GLU H  46      31.885 -19.626 -70.244  1.00  0.00      LH0  O1-
ATOM   1881  H   GLU H  46      30.179 -13.700 -70.188  1.00  0.00      LH0  H  
ATOM   1882  N   TRP H  47      29.589 -15.115 -66.456  1.00  0.00      LH0  N  
ATOM   1883  CA  TRP H  47      30.088 -14.990 -65.087  1.00  0.00      LH0  C  
ATOM   1884  C   TRP H  47      31.165 -16.018 -64.772  1.00  0.00      LH0  C  
ATOM   1885  O   TRP H  47      31.063 -17.183 -65.132  1.00  0.00      LH0  O  
ATOM   1886  CB  TRP H  47      28.896 -15.065 -64.123  1.00  0.00      LH0  C  
ATOM   1887  CG  TRP H  47      29.336 -15.034 -62.677  1.00  0.00      LH0  C  
ATOM   1888  CD1 TRP H  47      29.968 -13.984 -61.993  1.00  0.00      LH0  C  
ATOM   1889  CD2 TRP H  47      29.193 -16.089 -61.706  1.00  0.00      LH0  C  
ATOM   1890  CE2 TRP H  47      29.751 -15.609 -60.476  1.00  0.00      LH0  C  
ATOM   1891  CE3 TRP H  47      28.647 -17.388 -61.772  1.00  0.00      LH0  C  
ATOM   1892  NE1 TRP H  47      30.213 -14.318 -60.698  1.00  0.00      LH0  N  
ATOM   1893  CZ2 TRP H  47      29.746 -16.437 -59.337  1.00  0.00      LH0  C  
ATOM   1894  CZ3 TRP H  47      28.653 -18.207 -60.625  1.00  0.00      LH0  C  
ATOM   1895  CH2 TRP H  47      29.198 -17.732 -59.413  1.00  0.00      LH0  C  
ATOM   1896  H   TRP H  47      28.618 -15.215 -66.668  1.00  0.00      LH0  H  
ATOM   1897  HE1 TRP H  47      30.618 -13.730 -60.017  1.00  0.00      LH0  H  
ATOM   1898  N   VAL H  48      32.215 -15.521 -64.111  1.00  0.00      LH0  N  
ATOM   1899  CA  VAL H  48      33.263 -16.467 -63.758  1.00  0.00      LH0  C  
ATOM   1900  C   VAL H  48      33.118 -16.938 -62.325  1.00  0.00      LH0  C  
ATOM   1901  O   VAL H  48      32.892 -18.111 -62.049  1.00  0.00      LH0  O  
ATOM   1902  CB  VAL H  48      34.654 -15.863 -64.006  1.00  0.00      LH0  C  
ATOM   1903  CG1 VAL H  48      35.780 -16.849 -63.695  1.00  0.00      LH0  C  
ATOM   1904  CG2 VAL H  48      34.773 -15.317 -65.426  1.00  0.00      LH0  C  
ATOM   1905  H   VAL H  48      32.232 -14.575 -63.785  1.00  0.00      LH0  H  
ATOM   1906  N   ALA H  49      33.287 -15.967 -61.418  1.00  0.00      LH0  N  
ATOM   1907  CA  ALA H  49      33.437 -16.383 -60.029  1.00  0.00      LH0  C  
ATOM   1908  C   ALA H  49      33.192 -15.261 -59.058  1.00  0.00      LH0  C  
ATOM   1909  O   ALA H  49      33.537 -14.114 -59.316  1.00  0.00      LH0  O  
ATOM   1910  CB  ALA H  49      34.853 -16.896 -59.767  1.00  0.00      LH0  C  
ATOM   1911  H   ALA H  49      33.365 -15.001 -61.677  1.00  0.00      LH0  H  
ATOM   1912  N   ILE H  50      32.620 -15.667 -57.922  1.00  0.00      LH0  N  
ATOM   1913  CA  ILE H  50      32.581 -14.766 -56.779  1.00  0.00      LH0  C  
ATOM   1914  C   ILE H  50      33.492 -15.308 -55.697  1.00  0.00      LH0  C  
ATOM   1915  O   ILE H  50      33.487 -16.494 -55.381  1.00  0.00      LH0  O  
ATOM   1916  CB  ILE H  50      31.135 -14.573 -56.266  1.00  0.00      LH0  C  
ATOM   1917  CG1 ILE H  50      31.072 -13.614 -55.067  1.00  0.00      LH0  C  
ATOM   1918  CG2 ILE H  50      30.429 -15.903 -55.994  1.00  0.00      LH0  C  
ATOM   1919  CD1 ILE H  50      29.655 -13.335 -54.562  1.00  0.00      LH0  C  
ATOM   1920  H   ILE H  50      32.379 -16.634 -57.821  1.00  0.00      LH0  H  
ATOM   1921  N   ILE H  51      34.273 -14.387 -55.135  1.00  0.00      LH0  N  
ATOM   1922  CA  ILE H  51      34.822 -14.725 -53.836  1.00  0.00      LH0  C  
ATOM   1923  C   ILE H  51      34.259 -13.767 -52.811  1.00  0.00      LH0  C  
ATOM   1924  O   ILE H  51      34.219 -12.551 -53.001  1.00  0.00      LH0  O  
ATOM   1925  CB  ILE H  51      36.359 -14.754 -53.863  1.00  0.00      LH0  C  
ATOM   1926  CG1 ILE H  51      36.925 -15.446 -52.621  1.00  0.00      LH0  C  
ATOM   1927  CG2 ILE H  51      36.980 -13.381 -54.136  1.00  0.00      LH0  C  
ATOM   1928  CD1 ILE H  51      38.395 -15.838 -52.782  1.00  0.00      LH0  C  
ATOM   1929  H   ILE H  51      34.280 -13.444 -55.475  1.00  0.00      LH0  H  
ATOM   1930  N   TRP H  52      33.792 -14.375 -51.718  1.00  0.00      LH0  N  
ATOM   1931  CA  TRP H  52      33.278 -13.515 -50.662  1.00  0.00      LH0  C  
ATOM   1932  C   TRP H  52      34.381 -12.685 -50.037  1.00  0.00      LH0  C  
ATOM   1933  O   TRP H  52      35.544 -12.788 -50.411  1.00  0.00      LH0  O  
ATOM   1934  CB  TRP H  52      32.501 -14.345 -49.648  1.00  0.00      LH0  C  
ATOM   1935  CG  TRP H  52      31.109 -14.615 -50.176  1.00  0.00      LH0  C  
ATOM   1936  CD1 TRP H  52      29.938 -13.967 -49.758  1.00  0.00      LH0  C  
ATOM   1937  CD2 TRP H  52      30.669 -15.594 -51.146  1.00  0.00      LH0  C  
ATOM   1938  CE2 TRP H  52      29.242 -15.489 -51.239  1.00  0.00      LH0  C  
ATOM   1939  CE3 TRP H  52      31.346 -16.547 -51.934  1.00  0.00      LH0  C  
ATOM   1940  NE1 TRP H  52      28.841 -14.479 -50.375  1.00  0.00      LH0  N  
ATOM   1941  CZ2 TRP H  52      28.526 -16.345 -52.103  1.00  0.00      LH0  C  
ATOM   1942  CZ3 TRP H  52      30.622 -17.395 -52.797  1.00  0.00      LH0  C  
ATOM   1943  CH2 TRP H  52      29.218 -17.299 -52.877  1.00  0.00      LH0  C  
ATOM   1944  H   TRP H  52      33.924 -15.360 -51.580  1.00  0.00      LH0  H  
ATOM   1945  HE1 TRP H  52      27.917 -14.176 -50.229  1.00  0.00      LH0  H  
ATOM   1946  N   TYR H  53      33.962 -11.799 -49.132  1.00  0.00      LH0  N  
ATOM   1947  CA  TYR H  53      34.907 -10.755 -48.746  1.00  0.00      LH0  C  
ATOM   1948  C   TYR H  53      36.097 -11.202 -47.917  1.00  0.00      LH0  C  
ATOM   1949  O   TYR H  53      37.220 -10.748 -48.086  1.00  0.00      LH0  O  
ATOM   1950  CB  TYR H  53      34.167  -9.564 -48.141  1.00  0.00      LH0  C  
ATOM   1951  CG  TYR H  53      33.453  -9.947 -46.877  1.00  0.00      LH0  C  
ATOM   1952  CD1 TYR H  53      34.137  -9.786 -45.660  1.00  0.00      LH0  C  
ATOM   1953  CD2 TYR H  53      32.145 -10.466 -46.956  1.00  0.00      LH0  C  
ATOM   1954  CE1 TYR H  53      33.508 -10.203 -44.486  1.00  0.00      LH0  C  
ATOM   1955  CE2 TYR H  53      31.517 -10.880 -45.776  1.00  0.00      LH0  C  
ATOM   1956  CZ  TYR H  53      32.211 -10.741 -44.562  1.00  0.00      LH0  C  
ATOM   1957  OH  TYR H  53      31.595 -11.130 -43.401  1.00  0.00      LH0  O  
ATOM   1958  H   TYR H  53      33.041 -11.861 -48.750  1.00  0.00      LH0  H  
ATOM   1959  HH  TYR H  53      32.260 -11.160 -42.716  1.00  0.00      LH0  H  
ATOM   1960  N   ASP H  54      35.806 -12.157 -47.039  1.00  0.00      LH0  N  
ATOM   1961  CA  ASP H  54      36.891 -12.809 -46.310  1.00  0.00      LH0  C  
ATOM   1962  C   ASP H  54      37.754 -13.650 -47.225  1.00  0.00      LH0  C  
ATOM   1963  O   ASP H  54      38.954 -13.441 -47.378  1.00  0.00      LH0  O  
ATOM   1964  CB  ASP H  54      36.353 -13.670 -45.153  1.00  0.00      LH0  C  
ATOM   1965  CG  ASP H  54      34.900 -14.074 -45.361  1.00  0.00      LH0  C  
ATOM   1966  OD1 ASP H  54      34.074 -13.680 -44.548  1.00  0.00      LH0  O  
ATOM   1967  OD2 ASP H  54      34.581 -14.709 -46.364  1.00  0.00      LH0  O1-
ATOM   1968  H   ASP H  54      34.879 -12.526 -46.942  1.00  0.00      LH0  H  
ATOM   1969  N   GLY H  55      37.058 -14.597 -47.853  1.00  0.00      LH0  N  
ATOM   1970  CA  GLY H  55      37.748 -15.580 -48.670  1.00  0.00      LH0  C  
ATOM   1971  C   GLY H  55      37.164 -16.964 -48.483  1.00  0.00      LH0  C  
ATOM   1972  O   GLY H  55      37.258 -17.812 -49.363  1.00  0.00      LH0  O  
ATOM   1973  H   GLY H  55      36.077 -14.672 -47.656  1.00  0.00      LH0  H  
ATOM   1974  N   ASP H  56      36.533 -17.138 -47.305  1.00  0.00      LH0  N  
ATOM   1975  CA  ASP H  56      35.962 -18.421 -46.880  1.00  0.00      LH0  C  
ATOM   1976  C   ASP H  56      35.169 -19.128 -47.961  1.00  0.00      LH0  C  
ATOM   1977  O   ASP H  56      35.396 -20.281 -48.312  1.00  0.00      LH0  O  
ATOM   1978  CB  ASP H  56      35.047 -18.234 -45.656  1.00  0.00      LH0  C  
ATOM   1979  CG  ASP H  56      35.742 -17.674 -44.420  1.00  0.00      LH0  C  
ATOM   1980  OD1 ASP H  56      36.797 -17.054 -44.527  1.00  0.00      LH0  O  
ATOM   1981  OD2 ASP H  56      35.197 -17.841 -43.332  1.00  0.00      LH0  O1-
ATOM   1982  H   ASP H  56      36.539 -16.435 -46.588  1.00  0.00      LH0  H  
ATOM   1983  N   ASN H  57      34.217 -18.354 -48.495  1.00  0.00      LH0  N  
ATOM   1984  CA  ASN H  57      33.396 -18.938 -49.549  1.00  0.00      LH0  C  
ATOM   1985  C   ASN H  57      33.817 -18.451 -50.919  1.00  0.00      LH0  C  
ATOM   1986  O   ASN H  57      34.149 -17.285 -51.116  1.00  0.00      LH0  O  
ATOM   1987  CB  ASN H  57      31.915 -18.624 -49.325  1.00  0.00      LH0  C  
ATOM   1988  CG  ASN H  57      31.343 -19.398 -48.159  1.00  0.00      LH0  C  
ATOM   1989  ND2 ASN H  57      31.327 -18.712 -47.015  1.00  0.00      LH0  N  
ATOM   1990  OD1 ASN H  57      30.902 -20.531 -48.293  1.00  0.00      LH0  O  
ATOM   1991  H   ASN H  57      34.141 -17.401 -48.201  1.00  0.00      LH0  H  
ATOM   1992 HD21 ASN H  57      31.608 -17.751 -46.966  1.00  0.00      LH0  H  
ATOM   1993 HD22 ASN H  57      30.997 -19.075 -46.140  1.00  0.00      LH0  H  
ATOM   1994  N   GLN H  58      33.766 -19.394 -51.873  1.00  0.00      LH0  N  
ATOM   1995  CA  GLN H  58      33.926 -19.022 -53.279  1.00  0.00      LH0  C  
ATOM   1996  C   GLN H  58      32.898 -19.778 -54.093  1.00  0.00      LH0  C  
ATOM   1997  O   GLN H  58      32.402 -20.808 -53.653  1.00  0.00      LH0  O  
ATOM   1998  CB  GLN H  58      35.311 -19.352 -53.868  1.00  0.00      LH0  C  
ATOM   1999  CG  GLN H  58      36.541 -19.280 -52.956  1.00  0.00      LH0  C  
ATOM   2000  CD  GLN H  58      36.593 -20.515 -52.083  1.00  0.00      LH0  C  
ATOM   2001  NE2 GLN H  58      36.715 -20.252 -50.784  1.00  0.00      LH0  N  
ATOM   2002  OE1 GLN H  58      36.474 -21.639 -52.551  1.00  0.00      LH0  O  
ATOM   2003  H   GLN H  58      33.532 -20.342 -51.651  1.00  0.00      LH0  H  
ATOM   2004 HE21 GLN H  58      36.895 -19.327 -50.442  1.00  0.00      LH0  H  
ATOM   2005 HE22 GLN H  58      36.601 -20.955 -50.081  1.00  0.00      LH0  H  
ATOM   2006  N   TYR H  59      32.613 -19.260 -55.295  1.00  0.00      LH0  N  
ATOM   2007  CA  TYR H  59      31.810 -20.057 -56.219  1.00  0.00      LH0  C  
ATOM   2008  C   TYR H  59      32.161 -19.724 -57.652  1.00  0.00      LH0  C  
ATOM   2009  O   TYR H  59      32.474 -18.587 -57.981  1.00  0.00      LH0  O  
ATOM   2010  CB  TYR H  59      30.304 -19.884 -55.955  1.00  0.00      LH0  C  
ATOM   2011  CG  TYR H  59      29.486 -20.910 -56.717  1.00  0.00      LH0  C  
ATOM   2012  CD1 TYR H  59      29.570 -22.274 -56.368  1.00  0.00      LH0  C  
ATOM   2013  CD2 TYR H  59      28.660 -20.467 -57.767  1.00  0.00      LH0  C  
ATOM   2014  CE1 TYR H  59      28.824 -23.214 -57.100  1.00  0.00      LH0  C  
ATOM   2015  CE2 TYR H  59      27.914 -21.404 -58.498  1.00  0.00      LH0  C  
ATOM   2016  CZ  TYR H  59      28.009 -22.768 -58.162  1.00  0.00      LH0  C  
ATOM   2017  OH  TYR H  59      27.290 -23.694 -58.901  1.00  0.00      LH0  O  
ATOM   2018  H   TYR H  59      32.967 -18.360 -55.562  1.00  0.00      LH0  H  
ATOM   2019  HH  TYR H  59      26.532 -23.254 -59.282  1.00  0.00      LH0  H  
ATOM   2020  N   TYR H  60      32.116 -20.776 -58.478  1.00  0.00      LH0  N  
ATOM   2021  CA  TYR H  60      32.449 -20.602 -59.888  1.00  0.00      LH0  C  
ATOM   2022  C   TYR H  60      31.265 -21.007 -60.737  1.00  0.00      LH0  C  
ATOM   2023  O   TYR H  60      30.466 -21.844 -60.326  1.00  0.00      LH0  O  
ATOM   2024  CB  TYR H  60      33.646 -21.479 -60.282  1.00  0.00      LH0  C  
ATOM   2025  CG  TYR H  60      34.840 -21.243 -59.388  1.00  0.00      LH0  C  
ATOM   2026  CD1 TYR H  60      34.994 -22.025 -58.224  1.00  0.00      LH0  C  
ATOM   2027  CD2 TYR H  60      35.766 -20.244 -59.741  1.00  0.00      LH0  C  
ATOM   2028  CE1 TYR H  60      36.083 -21.777 -57.374  1.00  0.00      LH0  C  
ATOM   2029  CE2 TYR H  60      36.854 -19.995 -58.891  1.00  0.00      LH0  C  
ATOM   2030  CZ  TYR H  60      36.994 -20.758 -57.715  1.00  0.00      LH0  C  
ATOM   2031  OH  TYR H  60      38.057 -20.487 -56.874  1.00  0.00      LH0  O  
ATOM   2032  H   TYR H  60      31.787 -21.660 -58.152  1.00  0.00      LH0  H  
ATOM   2033  HH  TYR H  60      37.979 -21.021 -56.089  1.00  0.00      LH0  H  
ATOM   2034  N   ALA H  61      31.197 -20.410 -61.932  1.00  0.00      LH0  N  
ATOM   2035  CA  ALA H  61      30.244 -20.935 -62.904  1.00  0.00      LH0  C  
ATOM   2036  C   ALA H  61      30.772 -22.197 -63.549  1.00  0.00      LH0  C  
ATOM   2037  O   ALA H  61      31.966 -22.474 -63.559  1.00  0.00      LH0  O  
ATOM   2038  CB  ALA H  61      29.957 -19.917 -64.004  1.00  0.00      LH0  C  
ATOM   2039  H   ALA H  61      31.884 -19.727 -62.187  1.00  0.00      LH0  H  
ATOM   2040  N   ASP H  62      29.827 -22.972 -64.078  1.00  0.00      LH0  N  
ATOM   2041  CA  ASP H  62      30.184 -24.338 -64.452  1.00  0.00      LH0  C  
ATOM   2042  C   ASP H  62      31.225 -24.486 -65.548  1.00  0.00      LH0  C  
ATOM   2043  O   ASP H  62      32.086 -25.354 -65.504  1.00  0.00      LH0  O  
ATOM   2044  CB  ASP H  62      28.907 -25.154 -64.680  1.00  0.00      LH0  C  
ATOM   2045  CG  ASP H  62      28.175 -25.267 -63.349  1.00  0.00      LH0  C  
ATOM   2046  OD1 ASP H  62      28.173 -26.340 -62.753  1.00  0.00      LH0  O  
ATOM   2047  OD2 ASP H  62      27.682 -24.261 -62.837  1.00  0.00      LH0  O1-
ATOM   2048  H   ASP H  62      28.855 -22.745 -63.988  1.00  0.00      LH0  H  
ATOM   2049  N   SER H  63      31.174 -23.549 -66.505  1.00  0.00      LH0  N  
ATOM   2050  CA  SER H  63      32.204 -23.561 -67.547  1.00  0.00      LH0  C  
ATOM   2051  C   SER H  63      33.632 -23.319 -67.060  1.00  0.00      LH0  C  
ATOM   2052  O   SER H  63      34.625 -23.669 -67.698  1.00  0.00      LH0  O  
ATOM   2053  CB  SER H  63      31.810 -22.545 -68.617  1.00  0.00      LH0  C  
ATOM   2054  OG  SER H  63      31.279 -21.376 -67.979  1.00  0.00      LH0  O  
ATOM   2055  H   SER H  63      30.501 -22.809 -66.506  1.00  0.00      LH0  H  
ATOM   2056  HG  SER H  63      31.276 -20.689 -68.650  1.00  0.00      LH0  H  
ATOM   2057  N   VAL H  64      33.701 -22.675 -65.887  1.00  0.00      LH0  N  
ATOM   2058  CA  VAL H  64      35.026 -22.413 -65.339  1.00  0.00      LH0  C  
ATOM   2059  C   VAL H  64      35.383 -23.235 -64.107  1.00  0.00      LH0  C  
ATOM   2060  O   VAL H  64      36.513 -23.207 -63.635  1.00  0.00      LH0  O  
ATOM   2061  CB  VAL H  64      35.219 -20.908 -65.098  1.00  0.00      LH0  C  
ATOM   2062  CG1 VAL H  64      35.066 -20.119 -66.402  1.00  0.00      LH0  C  
ATOM   2063  CG2 VAL H  64      34.307 -20.366 -63.999  1.00  0.00      LH0  C  
ATOM   2064  H   VAL H  64      32.874 -22.408 -65.391  1.00  0.00      LH0  H  
ATOM   2065  N   LYS H  65      34.382 -23.978 -63.604  1.00  0.00      LH0  N  
ATOM   2066  CA  LYS H  65      34.590 -24.775 -62.393  1.00  0.00      LH0  C  
ATOM   2067  C   LYS H  65      35.829 -25.648 -62.394  1.00  0.00      LH0  C  
ATOM   2068  O   LYS H  65      36.161 -26.311 -63.368  1.00  0.00      LH0  O  
ATOM   2069  CB  LYS H  65      33.358 -25.630 -62.111  1.00  0.00      LH0  C  
ATOM   2070  CG  LYS H  65      32.393 -24.956 -61.140  1.00  0.00      LH0  C  
ATOM   2071  CD  LYS H  65      31.038 -25.655 -61.103  1.00  0.00      LH0  C  
ATOM   2072  CE  LYS H  65      30.089 -25.019 -60.092  1.00  0.00      LH0  C  
ATOM   2073  NZ  LYS H  65      28.703 -25.144 -60.552  1.00  0.00      LH0  N1+
ATOM   2074  H   LYS H  65      33.477 -23.946 -64.029  1.00  0.00      LH0  H  
ATOM   2075  HZ1 LYS H  65      28.009 -24.924 -59.811  1.00  0.00      LH0  H  
ATOM   2076  HZ2 LYS H  65      28.532 -24.484 -61.340  1.00  0.00      LH0  H  
ATOM   2077  HZ3 LYS H  65      28.498 -26.059 -61.009  1.00  0.00      LH0  H  
ATOM   2078  N   GLY H  66      36.512 -25.599 -61.240  1.00  0.00      LH0  N  
ATOM   2079  CA  GLY H  66      37.733 -26.391 -61.111  1.00  0.00      LH0  C  
ATOM   2080  C   GLY H  66      38.948 -25.704 -61.703  1.00  0.00      LH0  C  
ATOM   2081  O   GLY H  66      39.917 -25.385 -61.029  1.00  0.00      LH0  O  
ATOM   2082  H   GLY H  66      36.254 -24.937 -60.540  1.00  0.00      LH0  H  
ATOM   2083  N   ARG H  67      38.837 -25.478 -63.018  1.00  0.00      LH0  N  
ATOM   2084  CA  ARG H  67      39.916 -24.812 -63.739  1.00  0.00      LH0  C  
ATOM   2085  C   ARG H  67      40.253 -23.431 -63.210  1.00  0.00      LH0  C  
ATOM   2086  O   ARG H  67      41.404 -23.032 -63.104  1.00  0.00      LH0  O  
ATOM   2087  CB  ARG H  67      39.573 -24.699 -65.221  1.00  0.00      LH0  C  
ATOM   2088  CG  ARG H  67      39.190 -26.020 -65.887  1.00  0.00      LH0  C  
ATOM   2089  CD  ARG H  67      38.929 -25.853 -67.385  1.00  0.00      LH0  C  
ATOM   2090  NE  ARG H  67      37.844 -24.906 -67.651  1.00  0.00      LH0  N  
ATOM   2091  CZ  ARG H  67      38.082 -23.798 -68.384  1.00  0.00      LH0  C  
ATOM   2092  NH1 ARG H  67      37.072 -23.010 -68.728  1.00  0.00      LH0  N1+
ATOM   2093  NH2 ARG H  67      39.310 -23.486 -68.780  1.00  0.00      LH0  N  
ATOM   2094  H   ARG H  67      37.998 -25.767 -63.479  1.00  0.00      LH0  H  
ATOM   2095  HE  ARG H  67      36.920 -25.121 -67.325  1.00  0.00      LH0  H  
ATOM   2096 HH11 ARG H  67      37.236 -22.209 -69.321  1.00  0.00      LH0  H  
ATOM   2097 HH12 ARG H  67      36.136 -23.200 -68.414  1.00  0.00      LH0  H  
ATOM   2098 HH21 ARG H  67      39.452 -22.677 -69.360  1.00  0.00      LH0  H  
ATOM   2099 HH22 ARG H  67      40.122 -24.034 -68.549  1.00  0.00      LH0  H  
ATOM   2100  N   PHE H  68      39.185 -22.697 -62.908  1.00  0.00      LH0  N  
ATOM   2101  CA  PHE H  68      39.447 -21.358 -62.411  1.00  0.00      LH0  C  
ATOM   2102  C   PHE H  68      39.498 -21.369 -60.902  1.00  0.00      LH0  C  
ATOM   2103  O   PHE H  68      38.807 -22.132 -60.235  1.00  0.00      LH0  O  
ATOM   2104  CB  PHE H  68      38.404 -20.365 -62.941  1.00  0.00      LH0  C  
ATOM   2105  CG  PHE H  68      38.596 -20.032 -64.412  1.00  0.00      LH0  C  
ATOM   2106  CD1 PHE H  68      38.807 -21.043 -65.381  1.00  0.00      LH0  C  
ATOM   2107  CD2 PHE H  68      38.527 -18.678 -64.800  1.00  0.00      LH0  C  
ATOM   2108  CE1 PHE H  68      38.929 -20.699 -66.740  1.00  0.00      LH0  C  
ATOM   2109  CE2 PHE H  68      38.641 -18.327 -66.159  1.00  0.00      LH0  C  
ATOM   2110  CZ  PHE H  68      38.834 -19.344 -67.117  1.00  0.00      LH0  C  
ATOM   2111  H   PHE H  68      38.264 -23.084 -62.916  1.00  0.00      LH0  H  
ATOM   2112  N   THR H  69      40.368 -20.499 -60.395  1.00  0.00      LH0  N  
ATOM   2113  CA  THR H  69      40.540 -20.451 -58.950  1.00  0.00      LH0  C  
ATOM   2114  C   THR H  69      40.797 -19.033 -58.487  1.00  0.00      LH0  C  
ATOM   2115  O   THR H  69      41.890 -18.485 -58.597  1.00  0.00      LH0  O  
ATOM   2116  CB  THR H  69      41.657 -21.398 -58.508  1.00  0.00      LH0  C  
ATOM   2117  CG2 THR H  69      41.505 -21.801 -57.040  1.00  0.00      LH0  C  
ATOM   2118  OG1 THR H  69      41.709 -22.552 -59.360  1.00  0.00      LH0  O  
ATOM   2119  H   THR H  69      40.943 -19.971 -61.018  1.00  0.00      LH0  H  
ATOM   2120  HG1 THR H  69      40.829 -22.923 -59.381  1.00  0.00      LH0  H  
ATOM   2121  N   ILE H  70      39.707 -18.428 -58.018  1.00  0.00      LH0  N  
ATOM   2122  CA  ILE H  70      39.789 -17.020 -57.647  1.00  0.00      LH0  C  
ATOM   2123  C   ILE H  70      40.628 -16.835 -56.386  1.00  0.00      LH0  C  
ATOM   2124  O   ILE H  70      40.816 -17.757 -55.600  1.00  0.00      LH0  O  
ATOM   2125  CB  ILE H  70      38.350 -16.469 -57.554  1.00  0.00      LH0  C  
ATOM   2126  CG1 ILE H  70      38.281 -14.941 -57.520  1.00  0.00      LH0  C  
ATOM   2127  CG2 ILE H  70      37.550 -17.140 -56.435  1.00  0.00      LH0  C  
ATOM   2128  CD1 ILE H  70      36.856 -14.410 -57.691  1.00  0.00      LH0  C  
ATOM   2129  H   ILE H  70      38.925 -19.003 -57.771  1.00  0.00      LH0  H  
ATOM   2130  N   SER H  71      41.174 -15.629 -56.225  1.00  0.00      LH0  N  
ATOM   2131  CA  SER H  71      41.846 -15.367 -54.957  1.00  0.00      LH0  C  
ATOM   2132  C   SER H  71      41.721 -13.900 -54.634  1.00  0.00      LH0  C  
ATOM   2133  O   SER H  71      41.434 -13.105 -55.518  1.00  0.00      LH0  O  
ATOM   2134  CB  SER H  71      43.326 -15.760 -55.000  1.00  0.00      LH0  C  
ATOM   2135  OG  SER H  71      43.540 -16.926 -55.817  1.00  0.00      LH0  O  
ATOM   2136  H   SER H  71      41.062 -14.898 -56.905  1.00  0.00      LH0  H  
ATOM   2137  HG  SER H  71      42.791 -17.502 -55.634  1.00  0.00      LH0  H  
ATOM   2138  N   ARG H  72      41.945 -13.560 -53.362  1.00  0.00      LH0  N  
ATOM   2139  CA  ARG H  72      41.812 -12.142 -53.061  1.00  0.00      LH0  C  
ATOM   2140  C   ARG H  72      42.841 -11.651 -52.073  1.00  0.00      LH0  C  
ATOM   2141  O   ARG H  72      43.032 -12.199 -50.995  1.00  0.00      LH0  O  
ATOM   2142  CB  ARG H  72      40.396 -11.834 -52.582  1.00  0.00      LH0  C  
ATOM   2143  CG  ARG H  72      39.951 -12.687 -51.392  1.00  0.00      LH0  C  
ATOM   2144  CD  ARG H  72      38.557 -12.292 -50.937  1.00  0.00      LH0  C  
ATOM   2145  NE  ARG H  72      38.550 -10.884 -50.576  1.00  0.00      LH0  N  
ATOM   2146  CZ  ARG H  72      37.536 -10.057 -50.869  1.00  0.00      LH0  C  
ATOM   2147  NH1 ARG H  72      37.619  -8.812 -50.434  1.00  0.00      LH0  N1+
ATOM   2148  NH2 ARG H  72      36.472 -10.468 -51.548  1.00  0.00      LH0  N  
ATOM   2149  H   ARG H  72      42.144 -14.211 -52.628  1.00  0.00      LH0  H  
ATOM   2150  HE  ARG H  72      39.284 -10.534 -49.993  1.00  0.00      LH0  H  
ATOM   2151 HH11 ARG H  72      36.922  -8.113 -50.629  1.00  0.00      LH0  H  
ATOM   2152 HH12 ARG H  72      38.403  -8.550 -49.861  1.00  0.00      LH0  H  
ATOM   2153 HH21 ARG H  72      35.748  -9.810 -51.779  1.00  0.00      LH0  H  
ATOM   2154 HH22 ARG H  72      36.349 -11.435 -51.790  1.00  0.00      LH0  H  
ATOM   2155  N   ASP H  73      43.505 -10.579 -52.492  1.00  0.00      LH0  N  
ATOM   2156  CA  ASP H  73      44.462 -10.023 -51.553  1.00  0.00      LH0  C  
ATOM   2157  C   ASP H  73      43.861  -8.952 -50.690  1.00  0.00      LH0  C  
ATOM   2158  O   ASP H  73      43.872  -7.763 -50.995  1.00  0.00      LH0  O  
ATOM   2159  CB  ASP H  73      45.689  -9.478 -52.254  1.00  0.00      LH0  C  
ATOM   2160  CG  ASP H  73      46.884  -9.558 -51.334  1.00  0.00      LH0  C  
ATOM   2161  OD1 ASP H  73      46.819  -9.081 -50.203  1.00  0.00      LH0  O  
ATOM   2162  OD2 ASP H  73      47.905 -10.094 -51.747  1.00  0.00      LH0  O1-
ATOM   2163  H   ASP H  73      43.330 -10.152 -53.378  1.00  0.00      LH0  H  
ATOM   2164  N   ASN H  74      43.352  -9.441 -49.557  1.00  0.00      LH0  N  
ATOM   2165  CA  ASN H  74      42.728  -8.508 -48.619  1.00  0.00      LH0  C  
ATOM   2166  C   ASN H  74      43.655  -7.514 -47.936  1.00  0.00      LH0  C  
ATOM   2167  O   ASN H  74      43.210  -6.682 -47.156  1.00  0.00      LH0  O  
ATOM   2168  CB  ASN H  74      41.897  -9.252 -47.572  1.00  0.00      LH0  C  
ATOM   2169  CG  ASN H  74      40.558  -9.640 -48.162  1.00  0.00      LH0  C  
ATOM   2170  ND2 ASN H  74      40.020 -10.724 -47.604  1.00  0.00      LH0  N  
ATOM   2171  OD1 ASN H  74      40.028  -9.008 -49.071  1.00  0.00      LH0  O  
ATOM   2172  H   ASN H  74      43.387 -10.433 -49.422  1.00  0.00      LH0  H  
ATOM   2173 HD21 ASN H  74      40.473 -11.308 -46.932  1.00  0.00      LH0  H  
ATOM   2174 HD22 ASN H  74      39.085 -11.012 -47.830  1.00  0.00      LH0  H  
ATOM   2175  N   SER H  75      44.959  -7.630 -48.248  1.00  0.00      LH0  N  
ATOM   2176  CA  SER H  75      45.842  -6.575 -47.758  1.00  0.00      LH0  C  
ATOM   2177  C   SER H  75      46.206  -5.553 -48.823  1.00  0.00      LH0  C  
ATOM   2178  O   SER H  75      46.287  -4.357 -48.580  1.00  0.00      LH0  O  
ATOM   2179  CB  SER H  75      47.089  -7.176 -47.086  1.00  0.00      LH0  C  
ATOM   2180  OG  SER H  75      47.753  -8.124 -47.944  1.00  0.00      LH0  O  
ATOM   2181  H   SER H  75      45.266  -8.295 -48.928  1.00  0.00      LH0  H  
ATOM   2182  HG  SER H  75      47.058  -8.682 -48.294  1.00  0.00      LH0  H  
ATOM   2183  N   LYS H  76      46.439  -6.086 -50.032  1.00  0.00      LH0  N  
ATOM   2184  CA  LYS H  76      46.955  -5.189 -51.064  1.00  0.00      LH0  C  
ATOM   2185  C   LYS H  76      45.907  -4.607 -51.989  1.00  0.00      LH0  C  
ATOM   2186  O   LYS H  76      46.194  -3.737 -52.801  1.00  0.00      LH0  O  
ATOM   2187  CB  LYS H  76      48.066  -5.886 -51.846  1.00  0.00      LH0  C  
ATOM   2188  CG  LYS H  76      49.119  -6.417 -50.877  1.00  0.00      LH0  C  
ATOM   2189  CD  LYS H  76      50.052  -7.451 -51.496  1.00  0.00      LH0  C  
ATOM   2190  CE  LYS H  76      50.577  -8.413 -50.427  1.00  0.00      LH0  C  
ATOM   2191  NZ  LYS H  76      49.434  -9.057 -49.765  1.00  0.00      LH0  N1+
ATOM   2192  H   LYS H  76      46.288  -7.056 -50.229  1.00  0.00      LH0  H  
ATOM   2193  HZ1 LYS H  76      49.677  -9.970 -49.348  1.00  0.00      LH0  H  
ATOM   2194  HZ2 LYS H  76      48.993  -8.444 -49.048  1.00  0.00      LH0  H  
ATOM   2195  HZ3 LYS H  76      48.682  -9.239 -50.468  1.00  0.00      LH0  H  
ATOM   2196  N   ASN H  77      44.670  -5.108 -51.798  1.00  0.00      LH0  N  
ATOM   2197  CA  ASN H  77      43.513  -4.695 -52.602  1.00  0.00      LH0  C  
ATOM   2198  C   ASN H  77      43.542  -5.271 -53.999  1.00  0.00      LH0  C  
ATOM   2199  O   ASN H  77      43.173  -4.639 -54.979  1.00  0.00      LH0  O  
ATOM   2200  CB  ASN H  77      43.275  -3.173 -52.675  1.00  0.00      LH0  C  
ATOM   2201  CG  ASN H  77      43.156  -2.568 -51.295  1.00  0.00      LH0  C  
ATOM   2202  ND2 ASN H  77      44.299  -2.041 -50.850  1.00  0.00      LH0  N  
ATOM   2203  OD1 ASN H  77      42.113  -2.577 -50.655  1.00  0.00      LH0  O  
ATOM   2204  H   ASN H  77      44.553  -5.874 -51.166  1.00  0.00      LH0  H  
ATOM   2205 HD21 ASN H  77      45.110  -2.056 -51.437  1.00  0.00      LH0  H  
ATOM   2206 HD22 ASN H  77      44.331  -1.651 -49.932  1.00  0.00      LH0  H  
ATOM   2207  N   THR H  78      44.005  -6.521 -54.056  1.00  0.00      LH0  N  
ATOM   2208  CA  THR H  78      44.161  -7.089 -55.387  1.00  0.00      LH0  C  
ATOM   2209  C   THR H  78      43.416  -8.393 -55.588  1.00  0.00      LH0  C  
ATOM   2210  O   THR H  78      43.759  -9.444 -55.058  1.00  0.00      LH0  O  
ATOM   2211  CB  THR H  78      45.650  -7.232 -55.699  1.00  0.00      LH0  C  
ATOM   2212  CG2 THR H  78      46.176  -6.050 -56.512  1.00  0.00      LH0  C  
ATOM   2213  OG1 THR H  78      46.400  -7.368 -54.482  1.00  0.00      LH0  O  
ATOM   2214  H   THR H  78      44.372  -6.999 -53.259  1.00  0.00      LH0  H  
ATOM   2215  HG1 THR H  78      47.047  -8.053 -54.647  1.00  0.00      LH0  H  
ATOM   2216  N   LEU H  79      42.350  -8.292 -56.387  1.00  0.00      LH0  N  
ATOM   2217  CA  LEU H  79      41.678  -9.529 -56.779  1.00  0.00      LH0  C  
ATOM   2218  C   LEU H  79      42.556 -10.316 -57.741  1.00  0.00      LH0  C  
ATOM   2219  O   LEU H  79      43.342  -9.740 -58.482  1.00  0.00      LH0  O  
ATOM   2220  CB  LEU H  79      40.313  -9.173 -57.379  1.00  0.00      LH0  C  
ATOM   2221  CG  LEU H  79      39.345 -10.336 -57.602  1.00  0.00      LH0  C  
ATOM   2222  CD1 LEU H  79      39.026 -11.072 -56.304  1.00  0.00      LH0  C  
ATOM   2223  CD2 LEU H  79      38.071  -9.876 -58.311  1.00  0.00      LH0  C  
ATOM   2224  H   LEU H  79      42.173  -7.416 -56.838  1.00  0.00      LH0  H  
ATOM   2225  N   TYR H  80      42.424 -11.642 -57.685  1.00  0.00      LH0  N  
ATOM   2226  CA  TYR H  80      43.223 -12.464 -58.588  1.00  0.00      LH0  C  
ATOM   2227  C   TYR H  80      42.345 -13.528 -59.205  1.00  0.00      LH0  C  
ATOM   2228  O   TYR H  80      41.288 -13.851 -58.672  1.00  0.00      LH0  O  
ATOM   2229  CB  TYR H  80      44.375 -13.175 -57.865  1.00  0.00      LH0  C  
ATOM   2230  CG  TYR H  80      45.257 -12.255 -57.048  1.00  0.00      LH0  C  
ATOM   2231  CD1 TYR H  80      46.016 -11.251 -57.684  1.00  0.00      LH0  C  
ATOM   2232  CD2 TYR H  80      45.310 -12.454 -55.654  1.00  0.00      LH0  C  
ATOM   2233  CE1 TYR H  80      46.848 -10.428 -56.905  1.00  0.00      LH0  C  
ATOM   2234  CE2 TYR H  80      46.151 -11.639 -54.878  1.00  0.00      LH0  C  
ATOM   2235  CZ  TYR H  80      46.906 -10.630 -55.510  1.00  0.00      LH0  C  
ATOM   2236  OH  TYR H  80      47.723  -9.808 -54.751  1.00  0.00      LH0  O  
ATOM   2237  H   TYR H  80      41.764 -12.068 -57.065  1.00  0.00      LH0  H  
ATOM   2238  HH  TYR H  80      47.725 -10.091 -53.833  1.00  0.00      LH0  H  
ATOM   2239  N   LEU H  81      42.839 -14.084 -60.315  1.00  0.00      LH0  N  
ATOM   2240  CA  LEU H  81      42.123 -15.210 -60.909  1.00  0.00      LH0  C  
ATOM   2241  C   LEU H  81      43.082 -16.208 -61.512  1.00  0.00      LH0  C  
ATOM   2242  O   LEU H  81      43.783 -15.919 -62.470  1.00  0.00      LH0  O  
ATOM   2243  CB  LEU H  81      41.140 -14.717 -61.974  1.00  0.00      LH0  C  
ATOM   2244  CG  LEU H  81      40.208 -15.784 -62.557  1.00  0.00      LH0  C  
ATOM   2245  CD1 LEU H  81      39.364 -16.485 -61.490  1.00  0.00      LH0  C  
ATOM   2246  CD2 LEU H  81      39.345 -15.202 -63.676  1.00  0.00      LH0  C  
ATOM   2247  H   LEU H  81      43.656 -13.698 -60.751  1.00  0.00      LH0  H  
ATOM   2248  N   GLN H  82      43.091 -17.405 -60.922  1.00  0.00      LH0  N  
ATOM   2249  CA  GLN H  82      43.782 -18.472 -61.638  1.00  0.00      LH0  C  
ATOM   2250  C   GLN H  82      42.906 -18.970 -62.765  1.00  0.00      LH0  C  
ATOM   2251  O   GLN H  82      41.720 -19.210 -62.578  1.00  0.00      LH0  O  
ATOM   2252  CB  GLN H  82      44.129 -19.615 -60.682  1.00  0.00      LH0  C  
ATOM   2253  CG  GLN H  82      45.058 -20.693 -61.246  1.00  0.00      LH0  C  
ATOM   2254  CD  GLN H  82      46.423 -20.109 -61.544  1.00  0.00      LH0  C  
ATOM   2255  NE2 GLN H  82      47.057 -20.701 -62.555  1.00  0.00      LH0  N  
ATOM   2256  OE1 GLN H  82      46.873 -19.166 -60.902  1.00  0.00      LH0  O  
ATOM   2257  H   GLN H  82      42.467 -17.598 -60.166  1.00  0.00      LH0  H  
ATOM   2258 HE21 GLN H  82      46.656 -21.507 -63.003  1.00  0.00      LH0  H  
ATOM   2259 HE22 GLN H  82      47.940 -20.359 -62.864  1.00  0.00      LH0  H  
ATOM   2260  N   MET H  83      43.530 -19.092 -63.932  1.00  0.00      LH0  N  
ATOM   2261  CA  MET H  83      42.776 -19.601 -65.067  1.00  0.00      LH0  C  
ATOM   2262  C   MET H  83      43.471 -20.802 -65.656  1.00  0.00      LH0  C  
ATOM   2263  O   MET H  83      44.367 -20.690 -66.486  1.00  0.00      LH0  O  
ATOM   2264  CB  MET H  83      42.601 -18.523 -66.132  1.00  0.00      LH0  C  
ATOM   2265  CG  MET H  83      41.994 -17.216 -65.630  1.00  0.00      LH0  C  
ATOM   2266  SD  MET H  83      41.540 -16.130 -66.986  1.00  0.00      LH0  S  
ATOM   2267  CE  MET H  83      43.149 -16.064 -67.779  1.00  0.00      LH0  C  
ATOM   2268  H   MET H  83      44.490 -18.828 -64.036  1.00  0.00      LH0  H  
ATOM   2269  N   ASN H  84      43.045 -21.966 -65.160  1.00  0.00      LH0  N  
ATOM   2270  CA  ASN H  84      43.729 -23.167 -65.628  1.00  0.00      LH0  C  
ATOM   2271  C   ASN H  84      43.074 -23.777 -66.846  1.00  0.00      LH0  C  
ATOM   2272  O   ASN H  84      41.910 -23.528 -67.151  1.00  0.00      LH0  O  
ATOM   2273  CB  ASN H  84      43.878 -24.226 -64.529  1.00  0.00      LH0  C  
ATOM   2274  CG  ASN H  84      44.609 -23.660 -63.328  1.00  0.00      LH0  C  
ATOM   2275  ND2 ASN H  84      43.934 -23.786 -62.182  1.00  0.00      LH0  N  
ATOM   2276  OD1 ASN H  84      45.719 -23.148 -63.408  1.00  0.00      LH0  O  
ATOM   2277  H   ASN H  84      42.277 -22.011 -64.519  1.00  0.00      LH0  H  
ATOM   2278 HD21 ASN H  84      42.968 -24.056 -62.190  1.00  0.00      LH0  H  
ATOM   2279 HD22 ASN H  84      44.349 -23.578 -61.300  1.00  0.00      LH0  H  
ATOM   2280  N   GLY H  85      43.890 -24.594 -67.537  1.00  0.00      LH0  N  
ATOM   2281  CA  GLY H  85      43.419 -25.340 -68.709  1.00  0.00      LH0  C  
ATOM   2282  C   GLY H  85      42.557 -24.543 -69.675  1.00  0.00      LH0  C  
ATOM   2283  O   GLY H  85      41.369 -24.792 -69.845  1.00  0.00      LH0  O  
ATOM   2284  H   GLY H  85      44.816 -24.723 -67.175  1.00  0.00      LH0  H  
ATOM   2285  N   LEU H  86      43.206 -23.535 -70.262  1.00  0.00      LH0  N  
ATOM   2286  CA  LEU H  86      42.420 -22.609 -71.072  1.00  0.00      LH0  C  
ATOM   2287  C   LEU H  86      42.149 -23.105 -72.474  1.00  0.00      LH0  C  
ATOM   2288  O   LEU H  86      43.032 -23.619 -73.148  1.00  0.00      LH0  O  
ATOM   2289  CB  LEU H  86      43.114 -21.254 -71.088  1.00  0.00      LH0  C  
ATOM   2290  CG  LEU H  86      43.112 -20.636 -69.694  1.00  0.00      LH0  C  
ATOM   2291  CD1 LEU H  86      44.010 -19.408 -69.613  1.00  0.00      LH0  C  
ATOM   2292  CD2 LEU H  86      41.689 -20.346 -69.219  1.00  0.00      LH0  C  
ATOM   2293  H   LEU H  86      44.193 -23.421 -70.140  1.00  0.00      LH0  H  
ATOM   2294  N   ARG H  87      40.880 -22.954 -72.877  1.00  0.00      LH0  N  
ATOM   2295  CA  ARG H  87      40.511 -23.452 -74.200  1.00  0.00      LH0  C  
ATOM   2296  C   ARG H  87      39.428 -22.625 -74.858  1.00  0.00      LH0  C  
ATOM   2297  O   ARG H  87      38.552 -22.084 -74.198  1.00  0.00      LH0  O  
ATOM   2298  CB  ARG H  87      40.140 -24.952 -74.189  1.00  0.00      LH0  C  
ATOM   2299  CG  ARG H  87      39.871 -25.638 -72.835  1.00  0.00      LH0  C  
ATOM   2300  CD  ARG H  87      38.420 -25.661 -72.336  1.00  0.00      LH0  C  
ATOM   2301  NE  ARG H  87      37.873 -24.323 -72.132  1.00  0.00      LH0  N  
ATOM   2302  CZ  ARG H  87      36.710 -23.953 -72.703  1.00  0.00      LH0  C  
ATOM   2303  NH1 ARG H  87      36.264 -22.714 -72.559  1.00  0.00      LH0  N1+
ATOM   2304  NH2 ARG H  87      36.011 -24.821 -73.425  1.00  0.00      LH0  N  
ATOM   2305  H   ARG H  87      40.204 -22.493 -72.297  1.00  0.00      LH0  H  
ATOM   2306  HE  ARG H  87      38.392 -23.646 -71.606  1.00  0.00      LH0  H  
ATOM   2307 HH11 ARG H  87      35.420 -22.426 -73.039  1.00  0.00      LH0  H  
ATOM   2308 HH12 ARG H  87      36.762 -22.039 -72.004  1.00  0.00      LH0  H  
ATOM   2309 HH21 ARG H  87      35.213 -24.469 -73.934  1.00  0.00      LH0  H  
ATOM   2310 HH22 ARG H  87      36.256 -25.784 -73.499  1.00  0.00      LH0  H  
ATOM   2311  N   ALA H  88      39.542 -22.545 -76.195  1.00  0.00      LH0  N  
ATOM   2312  CA  ALA H  88      38.561 -21.869 -77.054  1.00  0.00      LH0  C  
ATOM   2313  C   ALA H  88      37.834 -20.645 -76.484  1.00  0.00      LH0  C  
ATOM   2314  O   ALA H  88      38.379 -19.546 -76.418  1.00  0.00      LH0  O  
ATOM   2315  CB  ALA H  88      37.578 -22.899 -77.629  1.00  0.00      LH0  C  
ATOM   2316  H   ALA H  88      40.331 -22.992 -76.614  1.00  0.00      LH0  H  
ATOM   2317  N   GLU H  89      36.578 -20.858 -76.063  1.00  0.00      LH0  N  
ATOM   2318  CA  GLU H  89      35.796 -19.711 -75.600  1.00  0.00      LH0  C  
ATOM   2319  C   GLU H  89      35.952 -19.363 -74.126  1.00  0.00      LH0  C  
ATOM   2320  O   GLU H  89      35.049 -18.842 -73.472  1.00  0.00      LH0  O  
ATOM   2321  CB  GLU H  89      34.314 -19.840 -75.985  1.00  0.00      LH0  C  
ATOM   2322  CG  GLU H  89      33.677 -21.242 -75.964  1.00  0.00      LH0  C  
ATOM   2323  CD  GLU H  89      34.104 -22.044 -74.750  1.00  0.00      LH0  C  
ATOM   2324  OE1 GLU H  89      33.823 -21.672 -73.615  1.00  0.00      LH0  O  
ATOM   2325  OE2 GLU H  89      34.788 -23.036 -74.940  1.00  0.00      LH0  O1-
ATOM   2326  H   GLU H  89      36.209 -21.781 -75.926  1.00  0.00      LH0  H  
ATOM   2327  N   ASP H  90      37.179 -19.640 -73.653  1.00  0.00      LH0  N  
ATOM   2328  CA  ASP H  90      37.702 -18.883 -72.520  1.00  0.00      LH0  C  
ATOM   2329  C   ASP H  90      38.306 -17.550 -72.932  1.00  0.00      LH0  C  
ATOM   2330  O   ASP H  90      38.535 -16.677 -72.101  1.00  0.00      LH0  O  
ATOM   2331  CB  ASP H  90      38.745 -19.677 -71.723  1.00  0.00      LH0  C  
ATOM   2332  CG  ASP H  90      38.144 -20.852 -70.966  1.00  0.00      LH0  C  
ATOM   2333  OD1 ASP H  90      37.031 -20.774 -70.455  1.00  0.00      LH0  O  
ATOM   2334  OD2 ASP H  90      38.788 -21.884 -70.883  1.00  0.00      LH0  O1-
ATOM   2335  H   ASP H  90      37.785 -20.247 -74.166  1.00  0.00      LH0  H  
ATOM   2336  N   THR H  91      38.537 -17.420 -74.254  1.00  0.00      LH0  N  
ATOM   2337  CA  THR H  91      38.904 -16.110 -74.797  1.00  0.00      LH0  C  
ATOM   2338  C   THR H  91      37.836 -15.074 -74.494  1.00  0.00      LH0  C  
ATOM   2339  O   THR H  91      36.680 -15.257 -74.858  1.00  0.00      LH0  O  
ATOM   2340  CB  THR H  91      39.105 -16.225 -76.313  1.00  0.00      LH0  C  
ATOM   2341  CG2 THR H  91      39.522 -14.907 -76.974  1.00  0.00      LH0  C  
ATOM   2342  OG1 THR H  91      40.058 -17.255 -76.605  1.00  0.00      LH0  O  
ATOM   2343  H   THR H  91      38.379 -18.181 -74.881  1.00  0.00      LH0  H  
ATOM   2344  HG1 THR H  91      39.563 -18.073 -76.635  1.00  0.00      LH0  H  
ATOM   2345  N   ALA H  92      38.259 -14.014 -73.793  1.00  0.00      LH0  N  
ATOM   2346  CA  ALA H  92      37.262 -13.062 -73.322  1.00  0.00      LH0  C  
ATOM   2347  C   ALA H  92      37.879 -11.789 -72.805  1.00  0.00      LH0  C  
ATOM   2348  O   ALA H  92      39.056 -11.727 -72.468  1.00  0.00      LH0  O  
ATOM   2349  CB  ALA H  92      36.455 -13.655 -72.170  1.00  0.00      LH0  C  
ATOM   2350  H   ALA H  92      39.229 -13.903 -73.561  1.00  0.00      LH0  H  
ATOM   2351  N   VAL H  93      37.003 -10.782 -72.720  1.00  0.00      LH0  N  
ATOM   2352  CA  VAL H  93      37.369  -9.620 -71.921  1.00  0.00      LH0  C  
ATOM   2353  C   VAL H  93      36.923  -9.855 -70.489  1.00  0.00      LH0  C  
ATOM   2354  O   VAL H  93      35.739  -9.888 -70.179  1.00  0.00      LH0  O  
ATOM   2355  CB  VAL H  93      36.731  -8.349 -72.495  1.00  0.00      LH0  C  
ATOM   2356  CG1 VAL H  93      37.240  -7.100 -71.773  1.00  0.00      LH0  C  
ATOM   2357  CG2 VAL H  93      36.954  -8.244 -74.005  1.00  0.00      LH0  C  
ATOM   2358  H   VAL H  93      36.060 -10.905 -73.036  1.00  0.00      LH0  H  
ATOM   2359  N   TYR H  94      37.918 -10.072 -69.632  1.00  0.00      LH0  N  
ATOM   2360  CA  TYR H  94      37.579 -10.300 -68.231  1.00  0.00      LH0  C  
ATOM   2361  C   TYR H  94      37.412  -8.991 -67.499  1.00  0.00      LH0  C  
ATOM   2362  O   TYR H  94      38.323  -8.173 -67.469  1.00  0.00      LH0  O  
ATOM   2363  CB  TYR H  94      38.657 -11.130 -67.531  1.00  0.00      LH0  C  
ATOM   2364  CG  TYR H  94      38.697 -12.557 -68.031  1.00  0.00      LH0  C  
ATOM   2365  CD1 TYR H  94      39.173 -12.830 -69.330  1.00  0.00      LH0  C  
ATOM   2366  CD2 TYR H  94      38.269 -13.585 -67.167  1.00  0.00      LH0  C  
ATOM   2367  CE1 TYR H  94      39.200 -14.157 -69.785  1.00  0.00      LH0  C  
ATOM   2368  CE2 TYR H  94      38.310 -14.915 -67.616  1.00  0.00      LH0  C  
ATOM   2369  CZ  TYR H  94      38.755 -15.180 -68.927  1.00  0.00      LH0  C  
ATOM   2370  OH  TYR H  94      38.732 -16.479 -69.393  1.00  0.00      LH0  O  
ATOM   2371  H   TYR H  94      38.862  -9.957 -69.942  1.00  0.00      LH0  H  
ATOM   2372  HH  TYR H  94      39.007 -16.470 -70.312  1.00  0.00      LH0  H  
ATOM   2373  N   TYR H  95      36.218  -8.843 -66.925  1.00  0.00      LH0  N  
ATOM   2374  CA  TYR H  95      35.988  -7.700 -66.053  1.00  0.00      LH0  C  
ATOM   2375  C   TYR H  95      36.059  -8.114 -64.597  1.00  0.00      LH0  C  
ATOM   2376  O   TYR H  95      35.789  -9.256 -64.231  1.00  0.00      LH0  O  
ATOM   2377  CB  TYR H  95      34.618  -7.057 -66.298  1.00  0.00      LH0  C  
ATOM   2378  CG  TYR H  95      34.326  -6.804 -67.761  1.00  0.00      LH0  C  
ATOM   2379  CD1 TYR H  95      34.881  -5.678 -68.401  1.00  0.00      LH0  C  
ATOM   2380  CD2 TYR H  95      33.471  -7.697 -68.438  1.00  0.00      LH0  C  
ATOM   2381  CE1 TYR H  95      34.542  -5.419 -69.741  1.00  0.00      LH0  C  
ATOM   2382  CE2 TYR H  95      33.133  -7.438 -69.776  1.00  0.00      LH0  C  
ATOM   2383  CZ  TYR H  95      33.661  -6.295 -70.408  1.00  0.00      LH0  C  
ATOM   2384  OH  TYR H  95      33.305  -6.022 -71.715  1.00  0.00      LH0  O  
ATOM   2385  H   TYR H  95      35.519  -9.553 -66.997  1.00  0.00      LH0  H  
ATOM   2386  HH  TYR H  95      32.598  -6.600 -71.997  1.00  0.00      LH0  H  
ATOM   2387  N   CYS H  96      36.418  -7.124 -63.786  1.00  0.00      LH0  N  
ATOM   2388  CA  CYS H  96      36.392  -7.254 -62.335  1.00  0.00      LH0  C  
ATOM   2389  C   CYS H  96      35.175  -6.501 -61.850  1.00  0.00      LH0  C  
ATOM   2390  O   CYS H  96      34.723  -5.568 -62.506  1.00  0.00      LH0  O  
ATOM   2391  CB  CYS H  96      37.681  -6.633 -61.799  1.00  0.00      LH0  C  
ATOM   2392  SG  CYS H  96      38.085  -6.821 -60.047  1.00  0.00      LH0  S  
ATOM   2393  H   CYS H  96      36.632  -6.234 -64.195  1.00  0.00      LH0  H  
ATOM   2394  N   ALA H  97      34.648  -6.939 -60.703  1.00  0.00      LH0  N  
ATOM   2395  CA  ALA H  97      33.449  -6.262 -60.226  1.00  0.00      LH0  C  
ATOM   2396  C   ALA H  97      33.341  -6.280 -58.720  1.00  0.00      LH0  C  
ATOM   2397  O   ALA H  97      33.710  -7.249 -58.066  1.00  0.00      LH0  O  
ATOM   2398  CB  ALA H  97      32.194  -6.905 -60.821  1.00  0.00      LH0  C  
ATOM   2399  H   ALA H  97      35.008  -7.751 -60.241  1.00  0.00      LH0  H  
ATOM   2400  N   ARG H  98      32.813  -5.165 -58.201  1.00  0.00      LH0  N  
ATOM   2401  CA  ARG H  98      32.373  -5.173 -56.805  1.00  0.00      LH0  C  
ATOM   2402  C   ARG H  98      31.022  -5.865 -56.773  1.00  0.00      LH0  C  
ATOM   2403  O   ARG H  98      30.320  -5.818 -57.777  1.00  0.00      LH0  O  
ATOM   2404  CB  ARG H  98      32.247  -3.721 -56.319  1.00  0.00      LH0  C  
ATOM   2405  CG  ARG H  98      32.235  -3.526 -54.797  1.00  0.00      LH0  C  
ATOM   2406  CD  ARG H  98      31.926  -2.087 -54.347  1.00  0.00      LH0  C  
ATOM   2407  NE  ARG H  98      30.524  -1.762 -54.581  1.00  0.00      LH0  N  
ATOM   2408  CZ  ARG H  98      29.753  -0.968 -53.805  1.00  0.00      LH0  C  
ATOM   2409  NH1 ARG H  98      28.489  -0.799 -54.152  1.00  0.00      LH0  N1+
ATOM   2410  NH2 ARG H  98      30.203  -0.360 -52.711  1.00  0.00      LH0  N  
ATOM   2411  H   ARG H  98      32.487  -4.471 -58.843  1.00  0.00      LH0  H  
ATOM   2412  HE  ARG H  98      30.059  -2.137 -55.396  1.00  0.00      LH0  H  
ATOM   2413 HH11 ARG H  98      27.841  -0.280 -53.572  1.00  0.00      LH0  H  
ATOM   2414 HH12 ARG H  98      28.180  -1.209 -55.021  1.00  0.00      LH0  H  
ATOM   2415 HH21 ARG H  98      29.563   0.242 -52.213  1.00  0.00      LH0  H  
ATOM   2416 HH22 ARG H  98      31.127  -0.451 -52.333  1.00  0.00      LH0  H  
ATOM   2417  N   ASP H  99      30.679  -6.491 -55.643  1.00  0.00      LH0  N  
ATOM   2418  CA  ASP H  99      29.269  -6.856 -55.560  1.00  0.00      LH0  C  
ATOM   2419  C   ASP H  99      28.591  -6.365 -54.301  1.00  0.00      LH0  C  
ATOM   2420  O   ASP H  99      29.226  -6.015 -53.309  1.00  0.00      LH0  O  
ATOM   2421  CB  ASP H  99      29.015  -8.348 -55.863  1.00  0.00      LH0  C  
ATOM   2422  CG  ASP H  99      29.110  -9.273 -54.663  1.00  0.00      LH0  C  
ATOM   2423  OD1 ASP H  99      30.136  -9.927 -54.497  1.00  0.00      LH0  O  
ATOM   2424  OD2 ASP H  99      28.133  -9.368 -53.923  1.00  0.00      LH0  O1-
ATOM   2425  H   ASP H  99      31.298  -6.655 -54.873  1.00  0.00      LH0  H  
ATOM   2426  N   LEU H 100      27.259  -6.335 -54.395  1.00  0.00      LH0  N  
ATOM   2427  CA  LEU H 100      26.478  -5.931 -53.239  1.00  0.00      LH0  C  
ATOM   2428  C   LEU H 100      25.761  -7.104 -52.594  1.00  0.00      LH0  C  
ATOM   2429  O   LEU H 100      24.695  -7.541 -53.024  1.00  0.00      LH0  O  
ATOM   2430  CB  LEU H 100      25.517  -4.808 -53.643  1.00  0.00      LH0  C  
ATOM   2431  CG  LEU H 100      24.780  -4.132 -52.485  1.00  0.00      LH0  C  
ATOM   2432  CD1 LEU H 100      25.734  -3.410 -51.541  1.00  0.00      LH0  C  
ATOM   2433  CD2 LEU H 100      23.693  -3.185 -52.982  1.00  0.00      LH0  C  
ATOM   2434  H   LEU H 100      26.846  -6.611 -55.262  1.00  0.00      LH0  H  
ATOM   2435  N   ARG H 101      26.399  -7.570 -51.505  1.00  0.00      LH0  N  
ATOM   2436  CA  ARG H 101      25.832  -8.617 -50.644  1.00  0.00      LH0  C  
ATOM   2437  C   ARG H 101      25.434  -9.910 -51.332  1.00  0.00      LH0  C  
ATOM   2438  O   ARG H 101      24.297 -10.363 -51.238  1.00  0.00      LH0  O  
ATOM   2439  CB  ARG H 101      24.627  -8.129 -49.835  1.00  0.00      LH0  C  
ATOM   2440  CG  ARG H 101      24.673  -6.668 -49.417  1.00  0.00      LH0  C  
ATOM   2441  CD  ARG H 101      23.321  -6.244 -48.867  1.00  0.00      LH0  C  
ATOM   2442  NE  ARG H 101      23.191  -4.795 -48.923  1.00  0.00      LH0  N  
ATOM   2443  CZ  ARG H 101      22.091  -4.239 -49.463  1.00  0.00      LH0  C  
ATOM   2444  NH1 ARG H 101      21.145  -4.997 -50.030  1.00  0.00      LH0  N1+
ATOM   2445  NH2 ARG H 101      21.991  -2.916 -49.414  1.00  0.00      LH0  N  
ATOM   2446  H   ARG H 101      27.257  -7.116 -51.245  1.00  0.00      LH0  H  
ATOM   2447  HE  ARG H 101      23.912  -4.231 -48.510  1.00  0.00      LH0  H  
ATOM   2448 HH11 ARG H 101      20.219  -4.689 -50.289  1.00  0.00      LH0  H  
ATOM   2449 HH12 ARG H 101      21.341  -5.956 -50.243  1.00  0.00      LH0  H  
ATOM   2450 HH21 ARG H 101      21.181  -2.436 -49.744  1.00  0.00      LH0  H  
ATOM   2451 HH22 ARG H 101      22.764  -2.392 -49.039  1.00  0.00      LH0  H  
ATOM   2452  N   THR H 102      26.429 -10.506 -52.015  1.00  0.00      LH0  N  
ATOM   2453  CA  THR H 102      26.160 -11.768 -52.715  1.00  0.00      LH0  C  
ATOM   2454  C   THR H 102      25.092 -11.586 -53.792  1.00  0.00      LH0  C  
ATOM   2455  O   THR H 102      24.084 -12.292 -53.873  1.00  0.00      LH0  O  
ATOM   2456  CB  THR H 102      25.802 -12.859 -51.684  1.00  0.00      LH0  C  
ATOM   2457  CG2 THR H 102      25.754 -14.282 -52.245  1.00  0.00      LH0  C  
ATOM   2458  OG1 THR H 102      26.713 -12.790 -50.579  1.00  0.00      LH0  O  
ATOM   2459  H   THR H 102      27.264  -9.988 -52.221  1.00  0.00      LH0  H  
ATOM   2460  HG1 THR H 102      27.252 -12.019 -50.727  1.00  0.00      LH0  H  
ATOM   2461  N   GLY H 103      25.344 -10.541 -54.588  1.00  0.00      LH0  N  
ATOM   2462  CA  GLY H 103      24.241 -10.076 -55.417  1.00  0.00      LH0  C  
ATOM   2463  C   GLY H 103      24.661  -9.382 -56.695  1.00  0.00      LH0  C  
ATOM   2464  O   GLY H 103      25.376  -9.919 -57.531  1.00  0.00      LH0  O  
ATOM   2465  H   GLY H 103      26.219 -10.049 -54.525  1.00  0.00      LH0  H  
ATOM   2466  N   PRO H 104      24.163  -8.134 -56.831  1.00  0.00      LH0  N  
ATOM   2467  CA  PRO H 104      24.479  -7.351 -58.023  1.00  0.00      LH0  C  
ATOM   2468  C   PRO H 104      25.938  -6.989 -58.078  1.00  0.00      LH0  C  
ATOM   2469  O   PRO H 104      26.491  -6.412 -57.154  1.00  0.00      LH0  O  
ATOM   2470  CB  PRO H 104      23.579  -6.121 -57.870  1.00  0.00      LH0  C  
ATOM   2471  CG  PRO H 104      23.320  -5.983 -56.374  1.00  0.00      LH0  C  
ATOM   2472  CD  PRO H 104      23.306  -7.427 -55.893  1.00  0.00      LH0  C  
ATOM   2473  N   PHE H 105      26.526  -7.332 -59.224  1.00  0.00      LH0  N  
ATOM   2474  CA  PHE H 105      27.881  -6.837 -59.428  1.00  0.00      LH0  C  
ATOM   2475  C   PHE H 105      27.767  -5.399 -59.879  1.00  0.00      LH0  C  
ATOM   2476  O   PHE H 105      27.180  -5.134 -60.922  1.00  0.00      LH0  O  
ATOM   2477  CB  PHE H 105      28.612  -7.699 -60.465  1.00  0.00      LH0  C  
ATOM   2478  CG  PHE H 105      28.392  -9.185 -60.248  1.00  0.00      LH0  C  
ATOM   2479  CD1 PHE H 105      28.369  -9.745 -58.949  1.00  0.00      LH0  C  
ATOM   2480  CD2 PHE H 105      28.201  -9.999 -61.383  1.00  0.00      LH0  C  
ATOM   2481  CE1 PHE H 105      28.126 -11.121 -58.782  1.00  0.00      LH0  C  
ATOM   2482  CE2 PHE H 105      27.970 -11.378 -61.222  1.00  0.00      LH0  C  
ATOM   2483  CZ  PHE H 105      27.928 -11.923 -59.923  1.00  0.00      LH0  C  
ATOM   2484  H   PHE H 105      26.014  -7.803 -59.941  1.00  0.00      LH0  H  
ATOM   2485  N   ASP H 106      28.236  -4.488 -59.031  1.00  0.00      LH0  N  
ATOM   2486  CA  ASP H 106      27.757  -3.131 -59.248  1.00  0.00      LH0  C  
ATOM   2487  C   ASP H 106      28.693  -2.201 -60.009  1.00  0.00      LH0  C  
ATOM   2488  O   ASP H 106      28.380  -1.727 -61.101  1.00  0.00      LH0  O  
ATOM   2489  CB  ASP H 106      27.195  -2.578 -57.931  1.00  0.00      LH0  C  
ATOM   2490  CG  ASP H 106      28.263  -2.369 -56.880  1.00  0.00      LH0  C  
ATOM   2491  OD1 ASP H 106      28.841  -1.295 -56.841  1.00  0.00      LH0  O  
ATOM   2492  OD2 ASP H 106      28.518  -3.258 -56.081  1.00  0.00      LH0  O1-
ATOM   2493  H   ASP H 106      28.765  -4.740 -58.217  1.00  0.00      LH0  H  
ATOM   2494  N   TYR H 107      29.873  -1.988 -59.419  1.00  0.00      LH0  N  
ATOM   2495  CA  TYR H 107      30.915  -1.316 -60.186  1.00  0.00      LH0  C  
ATOM   2496  C   TYR H 107      31.771  -2.319 -60.920  1.00  0.00      LH0  C  
ATOM   2497  O   TYR H 107      32.083  -3.388 -60.411  1.00  0.00      LH0  O  
ATOM   2498  CB  TYR H 107      31.807  -0.459 -59.295  1.00  0.00      LH0  C  
ATOM   2499  CG  TYR H 107      31.116   0.803 -58.833  1.00  0.00      LH0  C  
ATOM   2500  CD1 TYR H 107      30.826   1.817 -59.770  1.00  0.00      LH0  C  
ATOM   2501  CD2 TYR H 107      30.816   0.949 -57.465  1.00  0.00      LH0  C  
ATOM   2502  CE1 TYR H 107      30.283   3.029 -59.315  1.00  0.00      LH0  C  
ATOM   2503  CE2 TYR H 107      30.279   2.162 -57.008  1.00  0.00      LH0  C  
ATOM   2504  CZ  TYR H 107      30.047   3.196 -57.936  1.00  0.00      LH0  C  
ATOM   2505  OH  TYR H 107      29.595   4.422 -57.483  1.00  0.00      LH0  O  
ATOM   2506  H   TYR H 107      30.008  -2.330 -58.488  1.00  0.00      LH0  H  
ATOM   2507  HH  TYR H 107      29.894   4.516 -56.574  1.00  0.00      LH0  H  
ATOM   2508  N   TRP H 108      32.105  -1.926 -62.153  1.00  0.00      LH0  N  
ATOM   2509  CA  TRP H 108      32.860  -2.826 -63.016  1.00  0.00      LH0  C  
ATOM   2510  C   TRP H 108      34.164  -2.150 -63.373  1.00  0.00      LH0  C  
ATOM   2511  O   TRP H 108      34.243  -0.926 -63.383  1.00  0.00      LH0  O  
ATOM   2512  CB  TRP H 108      32.067  -3.142 -64.292  1.00  0.00      LH0  C  
ATOM   2513  CG  TRP H 108      30.895  -4.064 -64.024  1.00  0.00      LH0  C  
ATOM   2514  CD1 TRP H 108      29.875  -3.907 -63.073  1.00  0.00      LH0  C  
ATOM   2515  CD2 TRP H 108      30.577  -5.297 -64.702  1.00  0.00      LH0  C  
ATOM   2516  CE2 TRP H 108      29.378  -5.817 -64.107  1.00  0.00      LH0  C  
ATOM   2517  CE3 TRP H 108      31.199  -5.999 -65.755  1.00  0.00      LH0  C  
ATOM   2518  NE1 TRP H 108      28.984  -4.929 -63.114  1.00  0.00      LH0  N  
ATOM   2519  CZ2 TRP H 108      28.825  -7.025 -64.579  1.00  0.00      LH0  C  
ATOM   2520  CZ3 TRP H 108      30.636  -7.205 -66.218  1.00  0.00      LH0  C  
ATOM   2521  CH2 TRP H 108      29.457  -7.715 -65.633  1.00  0.00      LH0  C  
ATOM   2522  H   TRP H 108      31.936  -0.991 -62.460  1.00  0.00      LH0  H  
ATOM   2523  HE1 TRP H 108      28.194  -5.011 -62.537  1.00  0.00      LH0  H  
ATOM   2524  N   GLY H 109      35.171  -2.983 -63.642  1.00  0.00      LH0  N  
ATOM   2525  CA  GLY H 109      36.447  -2.397 -64.034  1.00  0.00      LH0  C  
ATOM   2526  C   GLY H 109      36.589  -2.236 -65.532  1.00  0.00      LH0  C  
ATOM   2527  O   GLY H 109      35.605  -2.189 -66.265  1.00  0.00      LH0  O  
ATOM   2528  H   GLY H 109      35.037  -3.974 -63.627  1.00  0.00      LH0  H  
ATOM   2529  N   GLN H 110      37.854  -2.106 -65.957  1.00  0.00      LH0  N  
ATOM   2530  CA  GLN H 110      38.037  -1.710 -67.351  1.00  0.00      LH0  C  
ATOM   2531  C   GLN H 110      38.121  -2.823 -68.386  1.00  0.00      LH0  C  
ATOM   2532  O   GLN H 110      37.944  -2.603 -69.578  1.00  0.00      LH0  O  
ATOM   2533  CB  GLN H 110      39.170  -0.674 -67.486  1.00  0.00      LH0  C  
ATOM   2534  CG  GLN H 110      40.556  -1.142 -67.957  1.00  0.00      LH0  C  
ATOM   2535  CD  GLN H 110      41.216  -2.076 -66.964  1.00  0.00      LH0  C  
ATOM   2536  NE2 GLN H 110      41.771  -3.145 -67.533  1.00  0.00      LH0  N  
ATOM   2537  OE1 GLN H 110      41.276  -1.839 -65.768  1.00  0.00      LH0  O  
ATOM   2538  H   GLN H 110      38.586  -2.418 -65.342  1.00  0.00      LH0  H  
ATOM   2539 HE21 GLN H 110      41.614  -3.356 -68.500  1.00  0.00      LH0  H  
ATOM   2540 HE22 GLN H 110      42.349  -3.758 -66.995  1.00  0.00      LH0  H  
ATOM   2541  N   GLY H 111      38.405  -4.027 -67.882  1.00  0.00      LH0  N  
ATOM   2542  CA  GLY H 111      38.518  -5.152 -68.800  1.00  0.00      LH0  C  
ATOM   2543  C   GLY H 111      39.942  -5.470 -69.210  1.00  0.00      LH0  C  
ATOM   2544  O   GLY H 111      40.709  -4.625 -69.657  1.00  0.00      LH0  O  
ATOM   2545  H   GLY H 111      38.507  -4.150 -66.893  1.00  0.00      LH0  H  
ATOM   2546  N   THR H 112      40.272  -6.751 -69.039  1.00  0.00      LH0  N  
ATOM   2547  CA  THR H 112      41.554  -7.214 -69.554  1.00  0.00      LH0  C  
ATOM   2548  C   THR H 112      41.308  -8.250 -70.642  1.00  0.00      LH0  C  
ATOM   2549  O   THR H 112      40.313  -8.964 -70.609  1.00  0.00      LH0  O  
ATOM   2550  CB  THR H 112      42.416  -7.716 -68.374  1.00  0.00      LH0  C  
ATOM   2551  CG2 THR H 112      42.285  -9.207 -68.046  1.00  0.00      LH0  C  
ATOM   2552  OG1 THR H 112      43.782  -7.300 -68.506  1.00  0.00      LH0  O  
ATOM   2553  H   THR H 112      39.614  -7.380 -68.622  1.00  0.00      LH0  H  
ATOM   2554  HG1 THR H 112      43.801  -6.403 -68.170  1.00  0.00      LH0  H  
ATOM   2555  N   LEU H 113      42.207  -8.285 -71.633  1.00  0.00      LH0  N  
ATOM   2556  CA  LEU H 113      41.924  -9.222 -72.718  1.00  0.00      LH0  C  
ATOM   2557  C   LEU H 113      42.719 -10.503 -72.589  1.00  0.00      LH0  C  
ATOM   2558  O   LEU H 113      43.941 -10.490 -72.521  1.00  0.00      LH0  O  
ATOM   2559  CB  LEU H 113      42.168  -8.556 -74.078  1.00  0.00      LH0  C  
ATOM   2560  CG  LEU H 113      41.835  -9.435 -75.293  1.00  0.00      LH0  C  
ATOM   2561  CD1 LEU H 113      40.364  -9.858 -75.331  1.00  0.00      LH0  C  
ATOM   2562  CD2 LEU H 113      42.277  -8.779 -76.601  1.00  0.00      LH0  C  
ATOM   2563  H   LEU H 113      43.063  -7.772 -71.581  1.00  0.00      LH0  H  
ATOM   2564  N   VAL H 114      41.975 -11.611 -72.554  1.00  0.00      LH0  N  
ATOM   2565  CA  VAL H 114      42.672 -12.889 -72.620  1.00  0.00      LH0  C  
ATOM   2566  C   VAL H 114      42.295 -13.630 -73.883  1.00  0.00      LH0  C  
ATOM   2567  O   VAL H 114      41.133 -13.943 -74.124  1.00  0.00      LH0  O  
ATOM   2568  CB  VAL H 114      42.381 -13.733 -71.374  1.00  0.00      LH0  C  
ATOM   2569  CG1 VAL H 114      43.099 -15.084 -71.410  1.00  0.00      LH0  C  
ATOM   2570  CG2 VAL H 114      42.738 -12.958 -70.108  1.00  0.00      LH0  C  
ATOM   2571  H   VAL H 114      40.974 -11.568 -72.581  1.00  0.00      LH0  H  
ATOM   2572  N   THR H 115      43.333 -13.896 -74.672  1.00  0.00      LH0  N  
ATOM   2573  CA  THR H 115      43.093 -14.604 -75.919  1.00  0.00      LH0  C  
ATOM   2574  C   THR H 115      43.743 -15.971 -75.883  1.00  0.00      LH0  C  
ATOM   2575  O   THR H 115      44.962 -16.095 -75.826  1.00  0.00      LH0  O  
ATOM   2576  CB  THR H 115      43.617 -13.749 -77.073  1.00  0.00      LH0  C  
ATOM   2577  CG2 THR H 115      43.183 -14.280 -78.440  1.00  0.00      LH0  C  
ATOM   2578  OG1 THR H 115      43.185 -12.392 -76.901  1.00  0.00      LH0  O  
ATOM   2579  H   THR H 115      44.260 -13.631 -74.400  1.00  0.00      LH0  H  
ATOM   2580  HG1 THR H 115      43.494 -11.910 -77.658  1.00  0.00      LH0  H  
ATOM   2581  N   VAL H 116      42.892 -17.006 -75.870  1.00  0.00      LH0  N  
ATOM   2582  CA  VAL H 116      43.513 -18.311 -75.656  1.00  0.00      LH0  C  
ATOM   2583  C   VAL H 116      43.941 -19.039 -76.928  1.00  0.00      LH0  C  
ATOM   2584  O   VAL H 116      43.390 -20.045 -77.363  1.00  0.00      LH0  O  
ATOM   2585  CB  VAL H 116      42.704 -19.173 -74.661  1.00  0.00      LH0  C  
ATOM   2586  CG1 VAL H 116      42.479 -18.383 -73.372  1.00  0.00      LH0  C  
ATOM   2587  CG2 VAL H 116      41.365 -19.684 -75.179  1.00  0.00      LH0  C  
ATOM   2588  H   VAL H 116      41.910 -16.903 -76.041  1.00  0.00      LH0  H  
ATOM   2589  N   SER H 117      44.966 -18.443 -77.543  1.00  0.00      LH0  N  
ATOM   2590  CA  SER H 117      45.376 -18.961 -78.840  1.00  0.00      LH0  C  
ATOM   2591  C   SER H 117      46.879 -19.148 -78.954  1.00  0.00      LH0  C  
ATOM   2592  O   SER H 117      47.641 -18.865 -78.037  1.00  0.00      LH0  O  
ATOM   2593  CB  SER H 117      44.799 -18.052 -79.931  1.00  0.00      LH0  C  
ATOM   2594  OG  SER H 117      45.055 -16.683 -79.604  1.00  0.00      LH0  O  
ATOM   2595  H   SER H 117      45.407 -17.633 -77.154  1.00  0.00      LH0  H  
ATOM   2596  HG  SER H 117      44.619 -16.157 -80.266  1.00  0.00      LH0  H  
ATOM   2597  N   SER H 118      47.277 -19.642 -80.135  1.00  0.00      LH0  N  
ATOM   2598  CA  SER H 118      48.707 -19.863 -80.335  1.00  0.00      LH0  C  
ATOM   2599  C   SER H 118      49.293 -19.084 -81.499  1.00  0.00      LH0  C  
ATOM   2600  O   SER H 118      50.272 -19.494 -82.108  1.00  0.00      LH0  O  
ATOM   2601  CB  SER H 118      48.972 -21.356 -80.541  1.00  0.00      LH0  C  
ATOM   2602  OG  SER H 118      48.244 -22.126 -79.574  1.00  0.00      LH0  O  
ATOM   2603  H   SER H 118      46.622 -19.914 -80.836  1.00  0.00      LH0  H  
ATOM   2604  HG  SER H 118      48.184 -23.002 -79.935  1.00  0.00      LH0  H  
ATOM   2605  N   ALA H 119      48.617 -17.974 -81.831  1.00  0.00      LH0  N  
ATOM   2606  CA  ALA H 119      49.076 -17.294 -83.038  1.00  0.00      LH0  C  
ATOM   2607  C   ALA H 119      50.216 -16.338 -82.757  1.00  0.00      LH0  C  
ATOM   2608  O   ALA H 119      50.314 -15.754 -81.685  1.00  0.00      LH0  O  
ATOM   2609  CB  ALA H 119      47.925 -16.542 -83.709  1.00  0.00      LH0  C  
ATOM   2610  H   ALA H 119      47.977 -17.547 -81.195  1.00  0.00      LH0  H  
ATOM   2611  N   SER H 120      51.078 -16.213 -83.769  1.00  0.00      LH0  N  
ATOM   2612  CA  SER H 120      52.217 -15.314 -83.626  1.00  0.00      LH0  C  
ATOM   2613  C   SER H 120      51.829 -13.848 -83.538  1.00  0.00      LH0  C  
ATOM   2614  O   SER H 120      50.956 -13.379 -84.257  1.00  0.00      LH0  O  
ATOM   2615  CB  SER H 120      53.164 -15.549 -84.800  1.00  0.00      LH0  C  
ATOM   2616  OG  SER H 120      53.139 -16.941 -85.148  1.00  0.00      LH0  O  
ATOM   2617  H   SER H 120      51.017 -16.777 -84.592  1.00  0.00      LH0  H  
ATOM   2618  HG  SER H 120      53.861 -17.090 -85.746  1.00  0.00      LH0  H  
ATOM   2619  N   THR H 121      52.535 -13.149 -82.641  1.00  0.00      LH0  N  
ATOM   2620  CA  THR H 121      52.304 -11.725 -82.385  1.00  0.00      LH0  C  
ATOM   2621  C   THR H 121      52.694 -10.770 -83.516  1.00  0.00      LH0  C  
ATOM   2622  O   THR H 121      53.618  -9.971 -83.403  1.00  0.00      LH0  O  
ATOM   2623  CB  THR H 121      53.054 -11.376 -81.093  1.00  0.00      LH0  C  
ATOM   2624  CG2 THR H 121      52.386 -10.257 -80.290  1.00  0.00      LH0  C  
ATOM   2625  OG1 THR H 121      53.215 -12.556 -80.287  1.00  0.00      LH0  O  
ATOM   2626  H   THR H 121      53.138 -13.620 -81.997  1.00  0.00      LH0  H  
ATOM   2627  HG1 THR H 121      53.594 -12.270 -79.465  1.00  0.00      LH0  H  
ATOM   2628  N   LYS H 122      51.982 -10.899 -84.645  1.00  0.00      LH0  N  
ATOM   2629  CA  LYS H 122      52.401 -10.105 -85.797  1.00  0.00      LH0  C  
ATOM   2630  C   LYS H 122      52.075  -8.628 -85.671  1.00  0.00      LH0  C  
ATOM   2631  O   LYS H 122      50.941  -8.225 -85.440  1.00  0.00      LH0  O  
ATOM   2632  CB  LYS H 122      51.833 -10.686 -87.102  1.00  0.00      LH0  C  
ATOM   2633  CG  LYS H 122      52.336  -9.933 -88.342  1.00  0.00      LH0  C  
ATOM   2634  CD  LYS H 122      51.733 -10.376 -89.675  1.00  0.00      LH0  C  
ATOM   2635  CE  LYS H 122      51.959  -9.340 -90.786  1.00  0.00      LH0  C  
ATOM   2636  NZ  LYS H 122      51.244  -8.093 -90.474  1.00  0.00      LH0  N1+
ATOM   2637  H   LYS H 122      51.185 -11.504 -84.660  1.00  0.00      LH0  H  
ATOM   2638  HZ1 LYS H 122      51.323  -7.411 -91.254  1.00  0.00      LH0  H  
ATOM   2639  HZ2 LYS H 122      50.235  -8.289 -90.315  1.00  0.00      LH0  H  
ATOM   2640  HZ3 LYS H 122      51.604  -7.655 -89.601  1.00  0.00      LH0  H  
ATOM   2641  N   GLY H 123      53.133  -7.833 -85.890  1.00  0.00      LH0  N  
ATOM   2642  CA  GLY H 123      52.916  -6.398 -86.052  1.00  0.00      LH0  C  
ATOM   2643  C   GLY H 123      52.012  -6.044 -87.229  1.00  0.00      LH0  C  
ATOM   2644  O   GLY H 123      52.004  -6.690 -88.279  1.00  0.00      LH0  O  
ATOM   2645  H   GLY H 123      54.044  -8.237 -85.944  1.00  0.00      LH0  H  
ATOM   2646  N   PRO H 124      51.223  -4.975 -86.998  1.00  0.00      LH0  N  
ATOM   2647  CA  PRO H 124      50.241  -4.549 -87.992  1.00  0.00      LH0  C  
ATOM   2648  C   PRO H 124      50.863  -3.981 -89.251  1.00  0.00      LH0  C  
ATOM   2649  O   PRO H 124      51.638  -3.033 -89.261  1.00  0.00      LH0  O  
ATOM   2650  CB  PRO H 124      49.416  -3.528 -87.208  1.00  0.00      LH0  C  
ATOM   2651  CG  PRO H 124      50.378  -2.934 -86.188  1.00  0.00      LH0  C  
ATOM   2652  CD  PRO H 124      51.207  -4.148 -85.799  1.00  0.00      LH0  C  
ATOM   2653  N   SER H 125      50.451  -4.611 -90.345  1.00  0.00      LH0  N  
ATOM   2654  CA  SER H 125      50.795  -4.027 -91.629  1.00  0.00      LH0  C  
ATOM   2655  C   SER H 125      49.810  -2.927 -91.992  1.00  0.00      LH0  C  
ATOM   2656  O   SER H 125      48.773  -3.144 -92.604  1.00  0.00      LH0  O  
ATOM   2657  CB  SER H 125      50.867  -5.161 -92.647  1.00  0.00      LH0  C  
ATOM   2658  OG  SER H 125      51.816  -6.138 -92.177  1.00  0.00      LH0  O  
ATOM   2659  H   SER H 125      49.766  -5.336 -90.283  1.00  0.00      LH0  H  
ATOM   2660  HG  SER H 125      52.665  -5.797 -92.452  1.00  0.00      LH0  H  
ATOM   2661  N   VAL H 126      50.171  -1.726 -91.520  1.00  0.00      LH0  N  
ATOM   2662  CA  VAL H 126      49.250  -0.609 -91.716  1.00  0.00      LH0  C  
ATOM   2663  C   VAL H 126      49.437   0.106 -93.040  1.00  0.00      LH0  C  
ATOM   2664  O   VAL H 126      50.425   0.799 -93.285  1.00  0.00      LH0  O  
ATOM   2665  CB  VAL H 126      49.327   0.371 -90.541  1.00  0.00      LH0  C  
ATOM   2666  CG1 VAL H 126      48.280   1.481 -90.654  1.00  0.00      LH0  C  
ATOM   2667  CG2 VAL H 126      49.184  -0.375 -89.217  1.00  0.00      LH0  C  
ATOM   2668  H   VAL H 126      51.033  -1.629 -91.020  1.00  0.00      LH0  H  
ATOM   2669  N   PHE H 127      48.425  -0.106 -93.880  1.00  0.00      LH0  N  
ATOM   2670  CA  PHE H 127      48.436   0.501 -95.205  1.00  0.00      LH0  C  
ATOM   2671  C   PHE H 127      47.514   1.703 -95.276  1.00  0.00      LH0  C  
ATOM   2672  O   PHE H 127      46.328   1.619 -94.976  1.00  0.00      LH0  O  
ATOM   2673  CB  PHE H 127      48.049  -0.554 -96.246  1.00  0.00      LH0  C  
ATOM   2674  CG  PHE H 127      48.980  -1.741 -96.158  1.00  0.00      LH0  C  
ATOM   2675  CD1 PHE H 127      50.351  -1.585 -96.464  1.00  0.00      LH0  C  
ATOM   2676  CD2 PHE H 127      48.456  -2.991 -95.767  1.00  0.00      LH0  C  
ATOM   2677  CE1 PHE H 127      51.209  -2.698 -96.383  1.00  0.00      LH0  C  
ATOM   2678  CE2 PHE H 127      49.313  -4.106 -95.688  1.00  0.00      LH0  C  
ATOM   2679  CZ  PHE H 127      50.680  -3.948 -96.003  1.00  0.00      LH0  C  
ATOM   2680  H   PHE H 127      47.640  -0.644 -93.568  1.00  0.00      LH0  H  
ATOM   2681  N   PRO H 128      48.099   2.858 -95.660  1.00  0.00      LH0  N  
ATOM   2682  CA  PRO H 128      47.282   4.062 -95.802  1.00  0.00      LH0  C  
ATOM   2683  C   PRO H 128      46.322   3.957 -96.974  1.00  0.00      LH0  C  
ATOM   2684  O   PRO H 128      46.694   3.889 -98.142  1.00  0.00      LH0  O  
ATOM   2685  CB  PRO H 128      48.341   5.159 -95.955  1.00  0.00      LH0  C  
ATOM   2686  CG  PRO H 128      49.546   4.471 -96.593  1.00  0.00      LH0  C  
ATOM   2687  CD  PRO H 128      49.504   3.081 -95.972  1.00  0.00      LH0  C  
ATOM   2688  N   LEU H 129      45.045   3.952 -96.592  1.00  0.00      LH0  N  
ATOM   2689  CA  LEU H 129      43.979   4.036 -97.582  1.00  0.00      LH0  C  
ATOM   2690  C   LEU H 129      43.897   5.431 -98.165  1.00  0.00      LH0  C  
ATOM   2691  O   LEU H 129      43.192   6.314 -97.685  1.00  0.00      LH0  O  
ATOM   2692  CB  LEU H 129      42.647   3.624 -96.959  1.00  0.00      LH0  C  
ATOM   2693  CG  LEU H 129      42.661   2.213 -96.372  1.00  0.00      LH0  C  
ATOM   2694  CD1 LEU H 129      41.348   1.898 -95.655  1.00  0.00      LH0  C  
ATOM   2695  CD2 LEU H 129      43.036   1.155 -97.412  1.00  0.00      LH0  C  
ATOM   2696  H   LEU H 129      44.857   4.061 -95.618  1.00  0.00      LH0  H  
ATOM   2697  N   ALA H 130      44.712   5.574 -99.215  1.00  0.00      LH0  N  
ATOM   2698  CA  ALA H 130      44.887   6.864 -99.869  1.00  0.00      LH0  C  
ATOM   2699  C   ALA H 130      43.610   7.412-100.479  1.00  0.00      LH0  C  
ATOM   2700  O   ALA H 130      42.910   6.738-101.228  1.00  0.00      LH0  O  
ATOM   2701  CB  ALA H 130      45.945   6.741-100.968  1.00  0.00      LH0  C  
ATOM   2702  H   ALA H 130      45.254   4.779 -99.491  1.00  0.00      LH0  H  
ATOM   2703  N   PRO H 131      43.330   8.691-100.143  1.00  0.00      LH0  N  
ATOM   2704  CA  PRO H 131      42.194   9.350-100.781  1.00  0.00      LH0  C  
ATOM   2705  C   PRO H 131      42.464   9.549-102.259  1.00  0.00      LH0  C  
ATOM   2706  O   PRO H 131      43.573   9.854-102.689  1.00  0.00      LH0  O  
ATOM   2707  CB  PRO H 131      42.085  10.659 -99.996  1.00  0.00      LH0  C  
ATOM   2708  CG  PRO H 131      43.506  10.952 -99.517  1.00  0.00      LH0  C  
ATOM   2709  CD  PRO H 131      44.054   9.560 -99.223  1.00  0.00      LH0  C  
ATOM   2710  N   SER H 132      41.387   9.332-103.010  1.00  0.00      LH0  N  
ATOM   2711  CA  SER H 132      41.475   9.457-104.455  1.00  0.00      LH0  C  
ATOM   2712  C   SER H 132      40.147  10.005-104.924  1.00  0.00      LH0  C  
ATOM   2713  O   SER H 132      39.264  10.255-104.112  1.00  0.00      LH0  O  
ATOM   2714  CB  SER H 132      41.811   8.092-105.069  1.00  0.00      LH0  C  
ATOM   2715  OG  SER H 132      42.038   8.222-106.478  1.00  0.00      LH0  O  
ATOM   2716  H   SER H 132      40.508   9.122-102.575  1.00  0.00      LH0  H  
ATOM   2717  HG  SER H 132      42.868   7.789-106.650  1.00  0.00      LH0  H  
ATOM   2718  N   SER H 133      40.007  10.177-106.245  1.00  0.00      LH0  N  
ATOM   2719  CA  SER H 133      38.779  10.782-106.769  1.00  0.00      LH0  C  
ATOM   2720  C   SER H 133      37.506  10.119-106.259  1.00  0.00      LH0  C  
ATOM   2721  O   SER H 133      36.592  10.733-105.726  1.00  0.00      LH0  O  
ATOM   2722  CB  SER H 133      38.849  10.756-108.294  1.00  0.00      LH0  C  
ATOM   2723  OG  SER H 133      39.265   9.447-108.712  1.00  0.00      LH0  O  
ATOM   2724  H   SER H 133      40.713   9.818-106.860  1.00  0.00      LH0  H  
ATOM   2725  HG  SER H 133      39.719   9.563-109.540  1.00  0.00      LH0  H  
ATOM   2726  N   LYS H 134      37.516   8.788-106.394  1.00  0.00      LH0  N  
ATOM   2727  CA  LYS H 134      36.339   8.054-105.941  1.00  0.00      LH0  C  
ATOM   2728  C   LYS H 134      36.054   8.067-104.439  1.00  0.00      LH0  C  
ATOM   2729  O   LYS H 134      34.930   7.799-104.015  1.00  0.00      LH0  O  
ATOM   2730  CB  LYS H 134      36.366   6.642-106.521  1.00  0.00      LH0  C  
ATOM   2731  CG  LYS H 134      36.272   6.609-108.052  1.00  0.00      LH0  C  
ATOM   2732  CD  LYS H 134      34.863   6.837-108.619  1.00  0.00      LH0  C  
ATOM   2733  CE  LYS H 134      34.766   6.708-110.152  1.00  0.00      LH0  C  
ATOM   2734  NZ  LYS H 134      35.006   5.329-110.609  1.00  0.00      LH0  N1+
ATOM   2735  H   LYS H 134      38.292   8.375-106.876  1.00  0.00      LH0  H  
ATOM   2736  HZ1 LYS H 134      35.000   5.253-111.643  1.00  0.00      LH0  H  
ATOM   2737  HZ2 LYS H 134      35.925   4.979-110.264  1.00  0.00      LH0  H  
ATOM   2738  HZ3 LYS H 134      34.289   4.671-110.235  1.00  0.00      LH0  H  
ATOM   2739  N   SER H 135      37.075   8.411-103.637  1.00  0.00      LH0  N  
ATOM   2740  CA  SER H 135      36.691   8.710-102.261  1.00  0.00      LH0  C  
ATOM   2741  C   SER H 135      36.266  10.156-102.048  1.00  0.00      LH0  C  
ATOM   2742  O   SER H 135      35.409  10.462-101.228  1.00  0.00      LH0  O  
ATOM   2743  CB  SER H 135      37.752   8.247-101.249  1.00  0.00      LH0  C  
ATOM   2744  OG  SER H 135      38.964   9.004-101.341  1.00  0.00      LH0  O  
ATOM   2745  H   SER H 135      37.997   8.632-103.957  1.00  0.00      LH0  H  
ATOM   2746  HG  SER H 135      39.269   9.075-100.433  1.00  0.00      LH0  H  
ATOM   2747  N   THR H 136      36.878  11.032-102.852  1.00  0.00      LH0  N  
ATOM   2748  CA  THR H 136      36.589  12.459-102.754  1.00  0.00      LH0  C  
ATOM   2749  C   THR H 136      35.229  12.830-103.316  1.00  0.00      LH0  C  
ATOM   2750  O   THR H 136      35.043  13.238-104.457  1.00  0.00      LH0  O  
ATOM   2751  CB  THR H 136      37.734  13.245-103.398  1.00  0.00      LH0  C  
ATOM   2752  CG2 THR H 136      37.628  14.752-103.141  1.00  0.00      LH0  C  
ATOM   2753  OG1 THR H 136      38.988  12.748-102.907  1.00  0.00      LH0  O  
ATOM   2754  H   THR H 136      37.464  10.705-103.591  1.00  0.00      LH0  H  
ATOM   2755  HG1 THR H 136      39.026  11.822-103.126  1.00  0.00      LH0  H  
ATOM   2756  N   SER H 137      34.246  12.633-102.440  1.00  0.00      LH0  N  
ATOM   2757  CA  SER H 137      32.887  12.790-102.922  1.00  0.00      LH0  C  
ATOM   2758  C   SER H 137      32.385  14.215-102.758  1.00  0.00      LH0  C  
ATOM   2759  O   SER H 137      31.610  14.575-101.879  1.00  0.00      LH0  O  
ATOM   2760  CB  SER H 137      32.021  11.700-102.282  1.00  0.00      LH0  C  
ATOM   2761  OG  SER H 137      32.685  10.421-102.437  1.00  0.00      LH0  O  
ATOM   2762  H   SER H 137      34.444  12.474-101.469  1.00  0.00      LH0  H  
ATOM   2763  HG  SER H 137      33.469  10.512-101.886  1.00  0.00      LH0  H  
ATOM   2764  N   GLY H 138      32.907  15.038-103.679  1.00  0.00      LH0  N  
ATOM   2765  CA  GLY H 138      32.552  16.452-103.641  1.00  0.00      LH0  C  
ATOM   2766  C   GLY H 138      33.177  17.171-102.462  1.00  0.00      LH0  C  
ATOM   2767  O   GLY H 138      34.382  17.378-102.391  1.00  0.00      LH0  O  
ATOM   2768  H   GLY H 138      33.620  14.688-104.291  1.00  0.00      LH0  H  
ATOM   2769  N   GLY H 139      32.286  17.534-101.531  1.00  0.00      LH0  N  
ATOM   2770  CA  GLY H 139      32.759  18.276-100.364  1.00  0.00      LH0  C  
ATOM   2771  C   GLY H 139      33.525  17.437 -99.356  1.00  0.00      LH0  C  
ATOM   2772  O   GLY H 139      34.384  17.924 -98.628  1.00  0.00      LH0  O  
ATOM   2773  H   GLY H 139      31.346  17.204-101.609  1.00  0.00      LH0  H  
ATOM   2774  N   THR H 140      33.169  16.148 -99.352  1.00  0.00      LH0  N  
ATOM   2775  CA  THR H 140      33.795  15.306 -98.347  1.00  0.00      LH0  C  
ATOM   2776  C   THR H 140      34.455  14.099 -98.971  1.00  0.00      LH0  C  
ATOM   2777  O   THR H 140      33.853  13.337 -99.721  1.00  0.00      LH0  O  
ATOM   2778  CB  THR H 140      32.750  14.893 -97.306  1.00  0.00      LH0  C  
ATOM   2779  CG2 THR H 140      33.380  14.309 -96.037  1.00  0.00      LH0  C  
ATOM   2780  OG1 THR H 140      31.911  16.011 -96.983  1.00  0.00      LH0  O  
ATOM   2781  H   THR H 140      32.484  15.766 -99.971  1.00  0.00      LH0  H  
ATOM   2782  HG1 THR H 140      31.297  15.704 -96.327  1.00  0.00      LH0  H  
ATOM   2783  N   ALA H 141      35.732  13.953 -98.631  1.00  0.00      LH0  N  
ATOM   2784  CA  ALA H 141      36.345  12.675 -98.941  1.00  0.00      LH0  C  
ATOM   2785  C   ALA H 141      36.372  11.808 -97.708  1.00  0.00      LH0  C  
ATOM   2786  O   ALA H 141      36.043  12.227 -96.604  1.00  0.00      LH0  O  
ATOM   2787  CB  ALA H 141      37.779  12.869 -99.419  1.00  0.00      LH0  C  
ATOM   2788  H   ALA H 141      36.180  14.597 -98.010  1.00  0.00      LH0  H  
ATOM   2789  N   ALA H 142      36.825  10.580 -97.943  1.00  0.00      LH0  N  
ATOM   2790  CA  ALA H 142      37.341   9.864 -96.791  1.00  0.00      LH0  C  
ATOM   2791  C   ALA H 142      38.716   9.368 -97.140  1.00  0.00      LH0  C  
ATOM   2792  O   ALA H 142      39.077   9.274 -98.313  1.00  0.00      LH0  O  
ATOM   2793  CB  ALA H 142      36.459   8.675 -96.424  1.00  0.00      LH0  C  
ATOM   2794  H   ALA H 142      37.014  10.253 -98.867  1.00  0.00      LH0  H  
ATOM   2795  N   LEU H 143      39.439   9.052 -96.068  1.00  0.00      LH0  N  
ATOM   2796  CA  LEU H 143      40.711   8.356 -96.194  1.00  0.00      LH0  C  
ATOM   2797  C   LEU H 143      40.861   7.485 -94.975  1.00  0.00      LH0  C  
ATOM   2798  O   LEU H 143      40.021   7.540 -94.085  1.00  0.00      LH0  O  
ATOM   2799  CB  LEU H 143      41.860   9.354 -96.359  1.00  0.00      LH0  C  
ATOM   2800  CG  LEU H 143      41.967  10.474 -95.324  1.00  0.00      LH0  C  
ATOM   2801  CD1 LEU H 143      42.890  10.108 -94.165  1.00  0.00      LH0  C  
ATOM   2802  CD2 LEU H 143      42.407  11.779 -95.981  1.00  0.00      LH0  C  
ATOM   2803  H   LEU H 143      39.075   9.225 -95.146  1.00  0.00      LH0  H  
ATOM   2804  N   GLY H 144      41.934   6.699 -94.938  1.00  0.00      LH0  N  
ATOM   2805  CA  GLY H 144      42.077   5.953 -93.697  1.00  0.00      LH0  C  
ATOM   2806  C   GLY H 144      43.307   5.097 -93.682  1.00  0.00      LH0  C  
ATOM   2807  O   GLY H 144      44.274   5.353 -94.388  1.00  0.00      LH0  O  
ATOM   2808  H   GLY H 144      42.600   6.631 -95.686  1.00  0.00      LH0  H  
ATOM   2809  N   CYS H 145      43.203   4.042 -92.876  1.00  0.00      LH0  N  
ATOM   2810  CA  CYS H 145      44.262   3.047 -92.828  1.00  0.00      LH0  C  
ATOM   2811  C   CYS H 145      43.678   1.679 -92.586  1.00  0.00      LH0  C  
ATOM   2812  O   CYS H 145      42.900   1.468 -91.661  1.00  0.00      LH0  O  
ATOM   2813  CB  CYS H 145      45.264   3.371 -91.724  1.00  0.00      LH0  C  
ATOM   2814  SG  CYS H 145      46.077   4.970 -91.948  1.00  0.00      LH0  S  
ATOM   2815  H   CYS H 145      42.413   3.958 -92.267  1.00  0.00      LH0  H  
ATOM   2816  N   LEU H 146      44.089   0.758 -93.460  1.00  0.00      LH0  N  
ATOM   2817  CA  LEU H 146      43.818  -0.639 -93.160  1.00  0.00      LH0  C  
ATOM   2818  C   LEU H 146      44.902  -1.164 -92.247  1.00  0.00      LH0  C  
ATOM   2819  O   LEU H 146      46.093  -1.062 -92.516  1.00  0.00      LH0  O  
ATOM   2820  CB  LEU H 146      43.741  -1.449 -94.456  1.00  0.00      LH0  C  
ATOM   2821  CG  LEU H 146      43.570  -2.961 -94.270  1.00  0.00      LH0  C  
ATOM   2822  CD1 LEU H 146      42.305  -3.343 -93.500  1.00  0.00      LH0  C  
ATOM   2823  CD2 LEU H 146      43.660  -3.684 -95.608  1.00  0.00      LH0  C  
ATOM   2824  H   LEU H 146      44.733   1.005 -94.183  1.00  0.00      LH0  H  
ATOM   2825  N   VAL H 147      44.427  -1.716 -91.137  1.00  0.00      LH0  N  
ATOM   2826  CA  VAL H 147      45.363  -2.336 -90.217  1.00  0.00      LH0  C  
ATOM   2827  C   VAL H 147      45.369  -3.837 -90.458  1.00  0.00      LH0  C  
ATOM   2828  O   VAL H 147      44.556  -4.601 -89.944  1.00  0.00      LH0  O  
ATOM   2829  CB  VAL H 147      44.988  -1.955 -88.780  1.00  0.00      LH0  C  
ATOM   2830  CG1 VAL H 147      46.084  -2.358 -87.804  1.00  0.00      LH0  C  
ATOM   2831  CG2 VAL H 147      44.699  -0.455 -88.660  1.00  0.00      LH0  C  
ATOM   2832  H   VAL H 147      43.439  -1.796 -90.992  1.00  0.00      LH0  H  
ATOM   2833  N   LYS H 148      46.301  -4.227 -91.335  1.00  0.00      LH0  N  
ATOM   2834  CA  LYS H 148      46.197  -5.608 -91.788  1.00  0.00      LH0  C  
ATOM   2835  C   LYS H 148      47.091  -6.601 -91.063  1.00  0.00      LH0  C  
ATOM   2836  O   LYS H 148      48.248  -6.329 -90.750  1.00  0.00      LH0  O  
ATOM   2837  CB  LYS H 148      46.348  -5.668 -93.310  1.00  0.00      LH0  C  
ATOM   2838  CG  LYS H 148      45.677  -6.903 -93.912  1.00  0.00      LH0  C  
ATOM   2839  CD  LYS H 148      45.863  -7.018 -95.421  1.00  0.00      LH0  C  
ATOM   2840  CE  LYS H 148      45.522  -8.409 -95.959  1.00  0.00      LH0  C  
ATOM   2841  NZ  LYS H 148      46.511  -9.375 -95.466  1.00  0.00      LH0  N1+
ATOM   2842  H   LYS H 148      46.991  -3.601 -91.706  1.00  0.00      LH0  H  
ATOM   2843  HZ1 LYS H 148      46.890 -10.000 -96.198  1.00  0.00      LH0  H  
ATOM   2844  HZ2 LYS H 148      47.305  -8.897 -94.986  1.00  0.00      LH0  H  
ATOM   2845  HZ3 LYS H 148      46.118  -9.947 -94.688  1.00  0.00      LH0  H  
ATOM   2846  N   ASP H 149      46.482  -7.772 -90.807  1.00  0.00      LH0  N  
ATOM   2847  CA  ASP H 149      47.190  -8.942 -90.281  1.00  0.00      LH0  C  
ATOM   2848  C   ASP H 149      47.977  -8.666 -89.016  1.00  0.00      LH0  C  
ATOM   2849  O   ASP H 149      49.200  -8.558 -89.037  1.00  0.00      LH0  O  
ATOM   2850  CB  ASP H 149      48.146  -9.595 -91.301  1.00  0.00      LH0  C  
ATOM   2851  CG  ASP H 149      47.651  -9.557 -92.733  1.00  0.00      LH0  C  
ATOM   2852  OD1 ASP H 149      46.623 -10.150 -93.040  1.00  0.00      LH0  O  
ATOM   2853  OD2 ASP H 149      48.298  -8.927 -93.565  1.00  0.00      LH0  O1-
ATOM   2854  H   ASP H 149      45.515  -7.873 -91.045  1.00  0.00      LH0  H  
ATOM   2855  N   TYR H 150      47.247  -8.537 -87.912  1.00  0.00      LH0  N  
ATOM   2856  CA  TYR H 150      47.988  -8.300 -86.678  1.00  0.00      LH0  C  
ATOM   2857  C   TYR H 150      47.552  -9.233 -85.580  1.00  0.00      LH0  C  
ATOM   2858  O   TYR H 150      46.486  -9.831 -85.646  1.00  0.00      LH0  O  
ATOM   2859  CB  TYR H 150      47.869  -6.839 -86.228  1.00  0.00      LH0  C  
ATOM   2860  CG  TYR H 150      46.421  -6.453 -86.054  1.00  0.00      LH0  C  
ATOM   2861  CD1 TYR H 150      45.770  -6.762 -84.843  1.00  0.00      LH0  C  
ATOM   2862  CD2 TYR H 150      45.762  -5.808 -87.117  1.00  0.00      LH0  C  
ATOM   2863  CE1 TYR H 150      44.412  -6.451 -84.708  1.00  0.00      LH0  C  
ATOM   2864  CE2 TYR H 150      44.405  -5.488 -86.976  1.00  0.00      LH0  C  
ATOM   2865  CZ  TYR H 150      43.746  -5.825 -85.780  1.00  0.00      LH0  C  
ATOM   2866  OH  TYR H 150      42.406  -5.532 -85.664  1.00  0.00      LH0  O  
ATOM   2867  H   TYR H 150      46.246  -8.615 -87.929  1.00  0.00      LH0  H  
ATOM   2868  HH  TYR H 150      42.240  -5.319 -84.741  1.00  0.00      LH0  H  
ATOM   2869  N   PHE H 151      48.405  -9.321 -84.559  1.00  0.00      LH0  N  
ATOM   2870  CA  PHE H 151      48.022 -10.177 -83.448  1.00  0.00      LH0  C  
ATOM   2871  C   PHE H 151      48.733  -9.763 -82.181  1.00  0.00      LH0  C  
ATOM   2872  O   PHE H 151      49.935  -9.529 -82.197  1.00  0.00      LH0  O  
ATOM   2873  CB  PHE H 151      48.346 -11.638 -83.785  1.00  0.00      LH0  C  
ATOM   2874  CG  PHE H 151      47.679 -12.595 -82.827  1.00  0.00      LH0  C  
ATOM   2875  CD1 PHE H 151      46.324 -12.938 -83.024  1.00  0.00      LH0  C  
ATOM   2876  CD2 PHE H 151      48.420 -13.122 -81.748  1.00  0.00      LH0  C  
ATOM   2877  CE1 PHE H 151      45.693 -13.808 -82.114  1.00  0.00      LH0  C  
ATOM   2878  CE2 PHE H 151      47.790 -13.992 -80.839  1.00  0.00      LH0  C  
ATOM   2879  CZ  PHE H 151      46.431 -14.318 -81.026  1.00  0.00      LH0  C  
ATOM   2880  H   PHE H 151      49.286  -8.840 -84.562  1.00  0.00      LH0  H  
ATOM   2881  N   PRO H 152      47.965  -9.727 -81.068  1.00  0.00      LH0  N  
ATOM   2882  CA  PRO H 152      46.497  -9.768 -81.085  1.00  0.00      LH0  C  
ATOM   2883  C   PRO H 152      45.912  -8.362 -81.192  1.00  0.00      LH0  C  
ATOM   2884  O   PRO H 152      46.593  -7.409 -81.545  1.00  0.00      LH0  O  
ATOM   2885  CB  PRO H 152      46.234 -10.432 -79.731  1.00  0.00      LH0  C  
ATOM   2886  CG  PRO H 152      47.299  -9.833 -78.810  1.00  0.00      LH0  C  
ATOM   2887  CD  PRO H 152      48.513  -9.693 -79.719  1.00  0.00      LH0  C  
ATOM   2888  N   GLU H 153      44.629  -8.274 -80.811  1.00  0.00      LH0  N  
ATOM   2889  CA  GLU H 153      44.120  -6.973 -80.371  1.00  0.00      LH0  C  
ATOM   2890  C   GLU H 153      44.739  -6.637 -79.016  1.00  0.00      LH0  C  
ATOM   2891  O   GLU H 153      45.147  -7.549 -78.306  1.00  0.00      LH0  O  
ATOM   2892  CB  GLU H 153      42.593  -7.065 -80.266  1.00  0.00      LH0  C  
ATOM   2893  CG  GLU H 153      41.857  -6.687 -81.553  1.00  0.00      LH0  C  
ATOM   2894  CD  GLU H 153      42.085  -5.218 -81.862  1.00  0.00      LH0  C  
ATOM   2895  OE1 GLU H 153      41.728  -4.368 -81.054  1.00  0.00      LH0  O  
ATOM   2896  OE2 GLU H 153      42.656  -4.917 -82.900  1.00  0.00      LH0  O1-
ATOM   2897  H   GLU H 153      44.112  -9.095 -80.585  1.00  0.00      LH0  H  
ATOM   2898  N   PRO H 154      44.816  -5.337 -78.642  1.00  0.00      LH0  N  
ATOM   2899  CA  PRO H 154      44.336  -4.211 -79.445  1.00  0.00      LH0  C  
ATOM   2900  C   PRO H 154      45.319  -3.693 -80.482  1.00  0.00      LH0  C  
ATOM   2901  O   PRO H 154      46.533  -3.640 -80.289  1.00  0.00      LH0  O  
ATOM   2902  CB  PRO H 154      44.034  -3.178 -78.358  1.00  0.00      LH0  C  
ATOM   2903  CG  PRO H 154      45.127  -3.404 -77.312  1.00  0.00      LH0  C  
ATOM   2904  CD  PRO H 154      45.316  -4.918 -77.337  1.00  0.00      LH0  C  
ATOM   2905  N   VAL H 155      44.720  -3.216 -81.573  1.00  0.00      LH0  N  
ATOM   2906  CA  VAL H 155      45.399  -2.097 -82.211  1.00  0.00      LH0  C  
ATOM   2907  C   VAL H 155      44.727  -0.785 -81.850  1.00  0.00      LH0  C  
ATOM   2908  O   VAL H 155      43.763  -0.333 -82.454  1.00  0.00      LH0  O  
ATOM   2909  CB  VAL H 155      45.560  -2.275 -83.730  1.00  0.00      LH0  C  
ATOM   2910  CG1 VAL H 155      46.579  -3.373 -84.018  1.00  0.00      LH0  C  
ATOM   2911  CG2 VAL H 155      44.249  -2.526 -84.473  1.00  0.00      LH0  C  
ATOM   2912  H   VAL H 155      43.769  -3.479 -81.790  1.00  0.00      LH0  H  
ATOM   2913  N   THR H 156      45.279  -0.159 -80.802  1.00  0.00      LH0  N  
ATOM   2914  CA  THR H 156      44.684   1.136 -80.476  1.00  0.00      LH0  C  
ATOM   2915  C   THR H 156      45.070   2.241 -81.447  1.00  0.00      LH0  C  
ATOM   2916  O   THR H 156      46.050   2.955 -81.273  1.00  0.00      LH0  O  
ATOM   2917  CB  THR H 156      44.964   1.527 -79.020  1.00  0.00      LH0  C  
ATOM   2918  CG2 THR H 156      43.908   0.934 -78.086  1.00  0.00      LH0  C  
ATOM   2919  OG1 THR H 156      46.270   1.104 -78.603  1.00  0.00      LH0  O  
ATOM   2920  H   THR H 156      46.085  -0.521 -80.332  1.00  0.00      LH0  H  
ATOM   2921  HG1 THR H 156      46.801   1.062 -79.394  1.00  0.00      LH0  H  
ATOM   2922  N   VAL H 157      44.256   2.328 -82.504  1.00  0.00      LH0  N  
ATOM   2923  CA  VAL H 157      44.482   3.387 -83.480  1.00  0.00      LH0  C  
ATOM   2924  C   VAL H 157      43.950   4.707 -82.962  1.00  0.00      LH0  C  
ATOM   2925  O   VAL H 157      42.800   4.826 -82.559  1.00  0.00      LH0  O  
ATOM   2926  CB  VAL H 157      43.836   3.040 -84.831  1.00  0.00      LH0  C  
ATOM   2927  CG1 VAL H 157      44.235   4.042 -85.919  1.00  0.00      LH0  C  
ATOM   2928  CG2 VAL H 157      44.147   1.603 -85.256  1.00  0.00      LH0  C  
ATOM   2929  H   VAL H 157      43.494   1.681 -82.582  1.00  0.00      LH0  H  
ATOM   2930  N   SER H 158      44.845   5.688 -82.986  1.00  0.00      LH0  N  
ATOM   2931  CA  SER H 158      44.368   7.044 -82.772  1.00  0.00      LH0  C  
ATOM   2932  C   SER H 158      44.617   7.816 -84.049  1.00  0.00      LH0  C  
ATOM   2933  O   SER H 158      45.278   7.307 -84.947  1.00  0.00      LH0  O  
ATOM   2934  CB  SER H 158      45.074   7.636 -81.549  1.00  0.00      LH0  C  
ATOM   2935  OG  SER H 158      46.471   7.315 -81.563  1.00  0.00      LH0  O  
ATOM   2936  H   SER H 158      45.766   5.532 -83.346  1.00  0.00      LH0  H  
ATOM   2937  HG  SER H 158      46.547   6.373 -81.684  1.00  0.00      LH0  H  
ATOM   2938  N   TRP H 159      44.072   9.034 -84.116  1.00  0.00      LH0  N  
ATOM   2939  CA  TRP H 159      44.446   9.830 -85.277  1.00  0.00      LH0  C  
ATOM   2940  C   TRP H 159      45.044  11.142 -84.840  1.00  0.00      LH0  C  
ATOM   2941  O   TRP H 159      44.665  11.705 -83.816  1.00  0.00      LH0  O  
ATOM   2942  CB  TRP H 159      43.251  10.079 -86.190  1.00  0.00      LH0  C  
ATOM   2943  CG  TRP H 159      42.949   8.887 -87.060  1.00  0.00      LH0  C  
ATOM   2944  CD1 TRP H 159      42.281   7.712 -86.690  1.00  0.00      LH0  C  
ATOM   2945  CD2 TRP H 159      43.252   8.729 -88.459  1.00  0.00      LH0  C  
ATOM   2946  CE2 TRP H 159      42.738   7.452 -88.862  1.00  0.00      LH0  C  
ATOM   2947  CE3 TRP H 159      43.908   9.555 -89.396  1.00  0.00      LH0  C  
ATOM   2948  NE1 TRP H 159      42.152   6.866 -87.745  1.00  0.00      LH0  N  
ATOM   2949  CZ2 TRP H 159      42.888   7.026 -90.198  1.00  0.00      LH0  C  
ATOM   2950  CZ3 TRP H 159      44.054   9.117 -90.728  1.00  0.00      LH0  C  
ATOM   2951  CH2 TRP H 159      43.546   7.861 -91.126  1.00  0.00      LH0  C  
ATOM   2952  H   TRP H 159      43.483   9.431 -83.413  1.00  0.00      LH0  H  
ATOM   2953  HE1 TRP H 159      41.697   5.994 -87.709  1.00  0.00      LH0  H  
ATOM   2954  N   ASN H 160      46.014  11.602 -85.646  1.00  0.00      LH0  N  
ATOM   2955  CA  ASN H 160      46.737  12.852 -85.375  1.00  0.00      LH0  C  
ATOM   2956  C   ASN H 160      47.144  13.016 -83.927  1.00  0.00      LH0  C  
ATOM   2957  O   ASN H 160      46.830  13.987 -83.249  1.00  0.00      LH0  O  
ATOM   2958  CB  ASN H 160      45.967  14.083 -85.857  1.00  0.00      LH0  C  
ATOM   2959  CG  ASN H 160      46.108  14.216 -87.356  1.00  0.00      LH0  C  
ATOM   2960  ND2 ASN H 160      46.551  15.415 -87.737  1.00  0.00      LH0  N  
ATOM   2961  OD1 ASN H 160      45.872  13.292 -88.125  1.00  0.00      LH0  O  
ATOM   2962  H   ASN H 160      46.247  11.025 -86.431  1.00  0.00      LH0  H  
ATOM   2963 HD21 ASN H 160      46.657  16.184 -87.111  1.00  0.00      LH0  H  
ATOM   2964 HD22 ASN H 160      46.827  15.538 -88.690  1.00  0.00      LH0  H  
ATOM   2965  N   SER H 161      47.817  11.951 -83.479  1.00  0.00      LH0  N  
ATOM   2966  CA  SER H 161      48.279  11.829 -82.100  1.00  0.00      LH0  C  
ATOM   2967  C   SER H 161      47.247  12.145 -81.027  1.00  0.00      LH0  C  
ATOM   2968  O   SER H 161      47.511  12.782 -80.017  1.00  0.00      LH0  O  
ATOM   2969  CB  SER H 161      49.586  12.604 -81.948  1.00  0.00      LH0  C  
ATOM   2970  OG  SER H 161      50.460  12.229 -83.029  1.00  0.00      LH0  O  
ATOM   2971  H   SER H 161      48.067  11.251 -84.147  1.00  0.00      LH0  H  
ATOM   2972  HG  SER H 161      51.222  12.790 -82.953  1.00  0.00      LH0  H  
ATOM   2973  N   GLY H 162      46.035  11.645 -81.308  1.00  0.00      LH0  N  
ATOM   2974  CA  GLY H 162      44.964  11.836 -80.338  1.00  0.00      LH0  C  
ATOM   2975  C   GLY H 162      43.946  12.884 -80.743  1.00  0.00      LH0  C  
ATOM   2976  O   GLY H 162      42.770  12.791 -80.419  1.00  0.00      LH0  O  
ATOM   2977  H   GLY H 162      45.850  11.248 -82.208  1.00  0.00      LH0  H  
ATOM   2978  N   ALA H 163      44.442  13.903 -81.463  1.00  0.00      LH0  N  
ATOM   2979  CA  ALA H 163      43.547  15.023 -81.749  1.00  0.00      LH0  C  
ATOM   2980  C   ALA H 163      42.402  14.704 -82.698  1.00  0.00      LH0  C  
ATOM   2981  O   ALA H 163      41.253  15.091 -82.504  1.00  0.00      LH0  O  
ATOM   2982  CB  ALA H 163      44.337  16.206 -82.312  1.00  0.00      LH0  C  
ATOM   2983  H   ALA H 163      45.392  13.894 -81.779  1.00  0.00      LH0  H  
ATOM   2984  N   LEU H 164      42.771  13.991 -83.771  1.00  0.00      LH0  N  
ATOM   2985  CA  LEU H 164      41.724  13.751 -84.757  1.00  0.00      LH0  C  
ATOM   2986  C   LEU H 164      40.785  12.649 -84.314  1.00  0.00      LH0  C  
ATOM   2987  O   LEU H 164      41.132  11.484 -84.178  1.00  0.00      LH0  O  
ATOM   2988  CB  LEU H 164      42.336  13.528 -86.140  1.00  0.00      LH0  C  
ATOM   2989  CG  LEU H 164      41.351  13.443 -87.308  1.00  0.00      LH0  C  
ATOM   2990  CD1 LEU H 164      40.455  14.678 -87.422  1.00  0.00      LH0  C  
ATOM   2991  CD2 LEU H 164      42.094  13.158 -88.612  1.00  0.00      LH0  C  
ATOM   2992  H   LEU H 164      43.639  13.493 -83.772  1.00  0.00      LH0  H  
ATOM   2993  N   THR H 165      39.574  13.128 -84.040  1.00  0.00      LH0  N  
ATOM   2994  CA  THR H 165      38.604  12.296 -83.341  1.00  0.00      LH0  C  
ATOM   2995  C   THR H 165      37.278  12.257 -84.079  1.00  0.00      LH0  C  
ATOM   2996  O   THR H 165      36.723  11.216 -84.409  1.00  0.00      LH0  O  
ATOM   2997  CB  THR H 165      38.441  12.884 -81.941  1.00  0.00      LH0  C  
ATOM   2998  CG2 THR H 165      39.470  12.331 -80.953  1.00  0.00      LH0  C  
ATOM   2999  OG1 THR H 165      38.544  14.318 -82.022  1.00  0.00      LH0  O  
ATOM   3000  H   THR H 165      39.405  14.105 -84.150  1.00  0.00      LH0  H  
ATOM   3001  HG1 THR H 165      39.478  14.528 -81.951  1.00  0.00      LH0  H  
ATOM   3002  N   SER H 166      36.791  13.476 -84.355  1.00  0.00      LH0  N  
ATOM   3003  CA  SER H 166      35.584  13.540 -85.173  1.00  0.00      LH0  C  
ATOM   3004  C   SER H 166      35.804  12.965 -86.563  1.00  0.00      LH0  C  
ATOM   3005  O   SER H 166      36.883  13.069 -87.133  1.00  0.00      LH0  O  
ATOM   3006  CB  SER H 166      35.061  14.975 -85.239  1.00  0.00      LH0  C  
ATOM   3007  OG  SER H 166      33.656  14.965 -85.511  1.00  0.00      LH0  O  
ATOM   3008  H   SER H 166      37.261  14.283 -84.000  1.00  0.00      LH0  H  
ATOM   3009  HG  SER H 166      33.396  15.869 -85.644  1.00  0.00      LH0  H  
ATOM   3010  N   GLY H 167      34.739  12.318 -87.054  1.00  0.00      LH0  N  
ATOM   3011  CA  GLY H 167      34.841  11.703 -88.376  1.00  0.00      LH0  C  
ATOM   3012  C   GLY H 167      35.558  10.362 -88.439  1.00  0.00      LH0  C  
ATOM   3013  O   GLY H 167      35.588   9.715 -89.483  1.00  0.00      LH0  O  
ATOM   3014  H   GLY H 167      33.899  12.276 -86.516  1.00  0.00      LH0  H  
ATOM   3015  N   VAL H 168      36.141   9.966 -87.291  1.00  0.00      LH0  N  
ATOM   3016  CA  VAL H 168      36.851   8.691 -87.291  1.00  0.00      LH0  C  
ATOM   3017  C   VAL H 168      35.932   7.503 -87.070  1.00  0.00      LH0  C  
ATOM   3018  O   VAL H 168      35.432   7.244 -85.982  1.00  0.00      LH0  O  
ATOM   3019  CB  VAL H 168      38.003   8.694 -86.272  1.00  0.00      LH0  C  
ATOM   3020  CG1 VAL H 168      38.757   7.359 -86.249  1.00  0.00      LH0  C  
ATOM   3021  CG2 VAL H 168      38.961   9.858 -86.534  1.00  0.00      LH0  C  
ATOM   3022  H   VAL H 168      36.070  10.487 -86.441  1.00  0.00      LH0  H  
ATOM   3023  N   HIS H 169      35.744   6.771 -88.167  1.00  0.00      LH0  N  
ATOM   3024  CA  HIS H 169      35.064   5.494 -88.005  1.00  0.00      LH0  C  
ATOM   3025  C   HIS H 169      36.052   4.345 -87.977  1.00  0.00      LH0  C  
ATOM   3026  O   HIS H 169      36.577   3.902 -88.992  1.00  0.00      LH0  O  
ATOM   3027  CB  HIS H 169      33.997   5.297 -89.086  1.00  0.00      LH0  C  
ATOM   3028  CG  HIS H 169      32.797   6.175 -88.806  1.00  0.00      LH0  C  
ATOM   3029  CD2 HIS H 169      32.610   7.517 -89.154  1.00  0.00      LH0  C  
ATOM   3030  ND1 HIS H 169      31.701   5.744 -88.154  1.00  0.00      LH0  N  
ATOM   3031  CE1 HIS H 169      30.825   6.795 -88.086  1.00  0.00      LH0  C  
ATOM   3032  NE2 HIS H 169      31.385   7.884 -88.700  1.00  0.00      LH0  N  
ATOM   3033  H   HIS H 169      36.217   7.043 -89.007  1.00  0.00      LH0  H  
ATOM   3034  HD1 HIS H 169      31.536   4.847 -87.798  1.00  0.00      LH0  H  
ATOM   3035  N   THR H 170      36.286   3.877 -86.750  1.00  0.00      LH0  N  
ATOM   3036  CA  THR H 170      37.046   2.637 -86.628  1.00  0.00      LH0  C  
ATOM   3037  C   THR H 170      36.106   1.443 -86.637  1.00  0.00      LH0  C  
ATOM   3038  O   THR H 170      34.990   1.507 -86.138  1.00  0.00      LH0  O  
ATOM   3039  CB  THR H 170      37.910   2.710 -85.362  1.00  0.00      LH0  C  
ATOM   3040  CG2 THR H 170      38.830   1.502 -85.157  1.00  0.00      LH0  C  
ATOM   3041  OG1 THR H 170      38.693   3.912 -85.405  1.00  0.00      LH0  O  
ATOM   3042  H   THR H 170      35.846   4.300 -85.959  1.00  0.00      LH0  H  
ATOM   3043  HG1 THR H 170      38.982   4.075 -84.513  1.00  0.00      LH0  H  
ATOM   3044  N   PHE H 171      36.582   0.369 -87.271  1.00  0.00      LH0  N  
ATOM   3045  CA  PHE H 171      35.723  -0.800 -87.418  1.00  0.00      LH0  C  
ATOM   3046  C   PHE H 171      36.170  -1.900 -86.482  1.00  0.00      LH0  C  
ATOM   3047  O   PHE H 171      37.351  -2.011 -86.190  1.00  0.00      LH0  O  
ATOM   3048  CB  PHE H 171      35.753  -1.260 -88.882  1.00  0.00      LH0  C  
ATOM   3049  CG  PHE H 171      35.365  -0.098 -89.764  1.00  0.00      LH0  C  
ATOM   3050  CD1 PHE H 171      34.008   0.271 -89.866  1.00  0.00      LH0  C  
ATOM   3051  CD2 PHE H 171      36.371   0.617 -90.450  1.00  0.00      LH0  C  
ATOM   3052  CE1 PHE H 171      33.659   1.396 -90.634  1.00  0.00      LH0  C  
ATOM   3053  CE2 PHE H 171      36.022   1.738 -91.223  1.00  0.00      LH0  C  
ATOM   3054  CZ  PHE H 171      34.668   2.126 -91.292  1.00  0.00      LH0  C  
ATOM   3055  H   PHE H 171      37.528   0.348 -87.599  1.00  0.00      LH0  H  
ATOM   3056  N   PRO H 172      35.197  -2.707 -85.997  1.00  0.00      LH0  N  
ATOM   3057  CA  PRO H 172      35.561  -3.875 -85.187  1.00  0.00      LH0  C  
ATOM   3058  C   PRO H 172      36.525  -4.817 -85.892  1.00  0.00      LH0  C  
ATOM   3059  O   PRO H 172      36.433  -5.049 -87.094  1.00  0.00      LH0  O  
ATOM   3060  CB  PRO H 172      34.204  -4.532 -84.909  1.00  0.00      LH0  C  
ATOM   3061  CG  PRO H 172      33.181  -3.405 -85.030  1.00  0.00      LH0  C  
ATOM   3062  CD  PRO H 172      33.755  -2.558 -86.157  1.00  0.00      LH0  C  
ATOM   3063  N   ALA H 173      37.449  -5.351 -85.081  1.00  0.00      LH0  N  
ATOM   3064  CA  ALA H 173      38.400  -6.307 -85.641  1.00  0.00      LH0  C  
ATOM   3065  C   ALA H 173      37.757  -7.618 -86.042  1.00  0.00      LH0  C  
ATOM   3066  O   ALA H 173      37.205  -8.351 -85.230  1.00  0.00      LH0  O  
ATOM   3067  CB  ALA H 173      39.510  -6.611 -84.638  1.00  0.00      LH0  C  
ATOM   3068  H   ALA H 173      37.472  -5.119 -84.111  1.00  0.00      LH0  H  
ATOM   3069  N   VAL H 174      37.855  -7.884 -87.343  1.00  0.00      LH0  N  
ATOM   3070  CA  VAL H 174      37.436  -9.209 -87.776  1.00  0.00      LH0  C  
ATOM   3071  C   VAL H 174      38.583 -10.196 -87.749  1.00  0.00      LH0  C  
ATOM   3072  O   VAL H 174      39.737  -9.870 -88.006  1.00  0.00      LH0  O  
ATOM   3073  CB  VAL H 174      36.765  -9.164 -89.155  1.00  0.00      LH0  C  
ATOM   3074  CG1 VAL H 174      35.369  -8.553 -89.039  1.00  0.00      LH0  C  
ATOM   3075  CG2 VAL H 174      37.622  -8.452 -90.206  1.00  0.00      LH0  C  
ATOM   3076  H   VAL H 174      38.358  -7.251 -87.933  1.00  0.00      LH0  H  
ATOM   3077  N   LEU H 175      38.202 -11.434 -87.413  1.00  0.00      LH0  N  
ATOM   3078  CA  LEU H 175      39.191 -12.506 -87.481  1.00  0.00      LH0  C  
ATOM   3079  C   LEU H 175      39.518 -12.824 -88.930  1.00  0.00      LH0  C  
ATOM   3080  O   LEU H 175      38.688 -12.669 -89.820  1.00  0.00      LH0  O  
ATOM   3081  CB  LEU H 175      38.646 -13.733 -86.736  1.00  0.00      LH0  C  
ATOM   3082  CG  LEU H 175      39.616 -14.909 -86.561  1.00  0.00      LH0  C  
ATOM   3083  CD1 LEU H 175      40.814 -14.557 -85.680  1.00  0.00      LH0  C  
ATOM   3084  CD2 LEU H 175      38.897 -16.161 -86.061  1.00  0.00      LH0  C  
ATOM   3085  H   LEU H 175      37.233 -11.620 -87.269  1.00  0.00      LH0  H  
ATOM   3086  N   GLN H 176      40.761 -13.253 -89.136  1.00  0.00      LH0  N  
ATOM   3087  CA  GLN H 176      41.118 -13.730 -90.463  1.00  0.00      LH0  C  
ATOM   3088  C   GLN H 176      41.405 -15.212 -90.393  1.00  0.00      LH0  C  
ATOM   3089  O   GLN H 176      41.611 -15.769 -89.322  1.00  0.00      LH0  O  
ATOM   3090  CB  GLN H 176      42.368 -13.027 -90.980  1.00  0.00      LH0  C  
ATOM   3091  CG  GLN H 176      42.530 -11.562 -90.587  1.00  0.00      LH0  C  
ATOM   3092  CD  GLN H 176      43.910 -11.126 -91.017  1.00  0.00      LH0  C  
ATOM   3093  NE2 GLN H 176      43.902 -10.150 -91.920  1.00  0.00      LH0  N  
ATOM   3094  OE1 GLN H 176      44.925 -11.660 -90.585  1.00  0.00      LH0  O  
ATOM   3095  H   GLN H 176      41.404 -13.336 -88.372  1.00  0.00      LH0  H  
ATOM   3096 HE21 GLN H 176      43.046  -9.738 -92.244  1.00  0.00      LH0  H  
ATOM   3097 HE22 GLN H 176      44.797  -9.854 -92.253  1.00  0.00      LH0  H  
ATOM   3098  N   SER H 177      41.478 -15.823 -91.582  1.00  0.00      LH0  N  
ATOM   3099  CA  SER H 177      41.853 -17.237 -91.661  1.00  0.00      LH0  C  
ATOM   3100  C   SER H 177      43.226 -17.601 -91.097  1.00  0.00      LH0  C  
ATOM   3101  O   SER H 177      43.532 -18.746 -90.799  1.00  0.00      LH0  O  
ATOM   3102  CB  SER H 177      41.728 -17.684 -93.116  1.00  0.00      LH0  C  
ATOM   3103  OG  SER H 177      40.744 -16.865 -93.769  1.00  0.00      LH0  O  
ATOM   3104  H   SER H 177      41.190 -15.376 -92.430  1.00  0.00      LH0  H  
ATOM   3105  HG  SER H 177      40.412 -17.373 -94.500  1.00  0.00      LH0  H  
ATOM   3106  N   SER H 178      44.043 -16.549 -90.965  1.00  0.00      LH0  N  
ATOM   3107  CA  SER H 178      45.372 -16.667 -90.373  1.00  0.00      LH0  C  
ATOM   3108  C   SER H 178      45.369 -16.925 -88.870  1.00  0.00      LH0  C  
ATOM   3109  O   SER H 178      46.368 -17.308 -88.276  1.00  0.00      LH0  O  
ATOM   3110  CB  SER H 178      46.068 -15.343 -90.663  1.00  0.00      LH0  C  
ATOM   3111  OG  SER H 178      45.121 -14.309 -90.350  1.00  0.00      LH0  O  
ATOM   3112  H   SER H 178      43.743 -15.620 -91.173  1.00  0.00      LH0  H  
ATOM   3113  HG  SER H 178      45.514 -13.457 -90.556  1.00  0.00      LH0  H  
ATOM   3114  N   GLY H 179      44.205 -16.632 -88.266  1.00  0.00      LH0  N  
ATOM   3115  CA  GLY H 179      44.198 -16.534 -86.811  1.00  0.00      LH0  C  
ATOM   3116  C   GLY H 179      44.557 -15.145 -86.303  1.00  0.00      LH0  C  
ATOM   3117  O   GLY H 179      44.594 -14.890 -85.105  1.00  0.00      LH0  O  
ATOM   3118  H   GLY H 179      43.403 -16.345 -88.790  1.00  0.00      LH0  H  
ATOM   3119  N   LEU H 180      44.828 -14.252 -87.269  1.00  0.00      LH0  N  
ATOM   3120  CA  LEU H 180      45.131 -12.884 -86.866  1.00  0.00      LH0  C  
ATOM   3121  C   LEU H 180      43.877 -12.041 -87.005  1.00  0.00      LH0  C  
ATOM   3122  O   LEU H 180      42.823 -12.553 -87.367  1.00  0.00      LH0  O  
ATOM   3123  CB  LEU H 180      46.286 -12.321 -87.705  1.00  0.00      LH0  C  
ATOM   3124  CG  LEU H 180      47.482 -13.259 -87.932  1.00  0.00      LH0  C  
ATOM   3125  CD1 LEU H 180      48.521 -12.607 -88.840  1.00  0.00      LH0  C  
ATOM   3126  CD2 LEU H 180      48.118 -13.791 -86.649  1.00  0.00      LH0  C  
ATOM   3127  H   LEU H 180      44.692 -14.455 -88.238  1.00  0.00      LH0  H  
ATOM   3128  N   TYR H 181      44.009 -10.745 -86.712  1.00  0.00      LH0  N  
ATOM   3129  CA  TYR H 181      42.848  -9.881 -86.899  1.00  0.00      LH0  C  
ATOM   3130  C   TYR H 181      43.148  -8.784 -87.896  1.00  0.00      LH0  C  
ATOM   3131  O   TYR H 181      44.306  -8.495 -88.189  1.00  0.00      LH0  O  
ATOM   3132  CB  TYR H 181      42.404  -9.225 -85.587  1.00  0.00      LH0  C  
ATOM   3133  CG  TYR H 181      42.320 -10.202 -84.439  1.00  0.00      LH0  C  
ATOM   3134  CD1 TYR H 181      43.396 -10.263 -83.531  1.00  0.00      LH0  C  
ATOM   3135  CD2 TYR H 181      41.173 -11.008 -84.297  1.00  0.00      LH0  C  
ATOM   3136  CE1 TYR H 181      43.319 -11.148 -82.445  1.00  0.00      LH0  C  
ATOM   3137  CE2 TYR H 181      41.097 -11.892 -83.209  1.00  0.00      LH0  C  
ATOM   3138  CZ  TYR H 181      42.171 -11.949 -82.296  1.00  0.00      LH0  C  
ATOM   3139  OH  TYR H 181      42.101 -12.810 -81.219  1.00  0.00      LH0  O  
ATOM   3140  H   TYR H 181      44.887 -10.358 -86.438  1.00  0.00      LH0  H  
ATOM   3141  HH  TYR H 181      41.282 -13.288 -81.251  1.00  0.00      LH0  H  
ATOM   3142  N   SER H 182      42.056  -8.169 -88.364  1.00  0.00      LH0  N  
ATOM   3143  CA  SER H 182      42.183  -6.924 -89.106  1.00  0.00      LH0  C  
ATOM   3144  C   SER H 182      41.022  -5.994 -88.861  1.00  0.00      LH0  C  
ATOM   3145  O   SER H 182      39.885  -6.421 -88.697  1.00  0.00      LH0  O  
ATOM   3146  CB  SER H 182      42.334  -7.174 -90.604  1.00  0.00      LH0  C  
ATOM   3147  OG  SER H 182      43.726  -7.155 -90.922  1.00  0.00      LH0  O  
ATOM   3148  H   SER H 182      41.144  -8.530 -88.161  1.00  0.00      LH0  H  
ATOM   3149  HG  SER H 182      44.058  -6.402 -90.433  1.00  0.00      LH0  H  
ATOM   3150  N   LEU H 183      41.363  -4.702 -88.881  1.00  0.00      LH0  N  
ATOM   3151  CA  LEU H 183      40.308  -3.699 -88.899  1.00  0.00      LH0  C  
ATOM   3152  C   LEU H 183      40.743  -2.523 -89.735  1.00  0.00      LH0  C  
ATOM   3153  O   LEU H 183      41.912  -2.400 -90.080  1.00  0.00      LH0  O  
ATOM   3154  CB  LEU H 183      39.889  -3.289 -87.475  1.00  0.00      LH0  C  
ATOM   3155  CG  LEU H 183      40.931  -2.704 -86.504  1.00  0.00      LH0  C  
ATOM   3156  CD1 LEU H 183      41.301  -1.244 -86.777  1.00  0.00      LH0  C  
ATOM   3157  CD2 LEU H 183      40.452  -2.848 -85.059  1.00  0.00      LH0  C  
ATOM   3158  H   LEU H 183      42.319  -4.413 -88.950  1.00  0.00      LH0  H  
ATOM   3159  N   SER H 184      39.777  -1.653 -90.020  1.00  0.00      LH0  N  
ATOM   3160  CA  SER H 184      40.211  -0.396 -90.610  1.00  0.00      LH0  C  
ATOM   3161  C   SER H 184      39.860   0.749 -89.691  1.00  0.00      LH0  C  
ATOM   3162  O   SER H 184      38.980   0.642 -88.843  1.00  0.00      LH0  O  
ATOM   3163  CB  SER H 184      39.583  -0.210 -91.990  1.00  0.00      LH0  C  
ATOM   3164  OG  SER H 184      39.790  -1.393 -92.766  1.00  0.00      LH0  O  
ATOM   3165  H   SER H 184      38.833  -1.790 -89.728  1.00  0.00      LH0  H  
ATOM   3166  HG  SER H 184      38.960  -1.565 -93.208  1.00  0.00      LH0  H  
ATOM   3167  N   SER H 185      40.572   1.852 -89.899  1.00  0.00      LH0  N  
ATOM   3168  CA  SER H 185      40.150   3.070 -89.229  1.00  0.00      LH0  C  
ATOM   3169  C   SER H 185      40.170   4.167 -90.262  1.00  0.00      LH0  C  
ATOM   3170  O   SER H 185      41.176   4.386 -90.927  1.00  0.00      LH0  O  
ATOM   3171  CB  SER H 185      41.082   3.350 -88.048  1.00  0.00      LH0  C  
ATOM   3172  OG  SER H 185      40.642   4.489 -87.300  1.00  0.00      LH0  O  
ATOM   3173  H   SER H 185      41.349   1.862 -90.533  1.00  0.00      LH0  H  
ATOM   3174  HG  SER H 185      39.892   4.214 -86.771  1.00  0.00      LH0  H  
ATOM   3175  N   VAL H 186      39.007   4.796 -90.427  1.00  0.00      LH0  N  
ATOM   3176  CA  VAL H 186      38.958   5.841 -91.441  1.00  0.00      LH0  C  
ATOM   3177  C   VAL H 186      38.577   7.164 -90.822  1.00  0.00      LH0  C  
ATOM   3178  O   VAL H 186      38.022   7.206 -89.732  1.00  0.00      LH0  O  
ATOM   3179  CB  VAL H 186      37.980   5.473 -92.567  1.00  0.00      LH0  C  
ATOM   3180  CG1 VAL H 186      38.459   4.244 -93.345  1.00  0.00      LH0  C  
ATOM   3181  CG2 VAL H 186      36.549   5.318 -92.046  1.00  0.00      LH0  C  
ATOM   3182  H   VAL H 186      38.216   4.610 -89.840  1.00  0.00      LH0  H  
ATOM   3183  N   VAL H 187      38.864   8.228 -91.571  1.00  0.00      LH0  N  
ATOM   3184  CA  VAL H 187      38.301   9.509 -91.180  1.00  0.00      LH0  C  
ATOM   3185  C   VAL H 187      37.640  10.175 -92.373  1.00  0.00      LH0  C  
ATOM   3186  O   VAL H 187      38.141  10.163 -93.495  1.00  0.00      LH0  O  
ATOM   3187  CB  VAL H 187      39.361  10.392 -90.493  1.00  0.00      LH0  C  
ATOM   3188  CG1 VAL H 187      40.558  10.686 -91.397  1.00  0.00      LH0  C  
ATOM   3189  CG2 VAL H 187      38.751  11.662 -89.896  1.00  0.00      LH0  C  
ATOM   3190  H   VAL H 187      39.354   8.136 -92.438  1.00  0.00      LH0  H  
ATOM   3191  N   THR H 188      36.461  10.724 -92.079  1.00  0.00      LH0  N  
ATOM   3192  CA  THR H 188      35.789  11.523 -93.092  1.00  0.00      LH0  C  
ATOM   3193  C   THR H 188      36.184  12.982 -92.962  1.00  0.00      LH0  C  
ATOM   3194  O   THR H 188      36.110  13.580 -91.897  1.00  0.00      LH0  O  
ATOM   3195  CB  THR H 188      34.282  11.313 -92.959  1.00  0.00      LH0  C  
ATOM   3196  CG2 THR H 188      33.827  10.142 -93.829  1.00  0.00      LH0  C  
ATOM   3197  OG1 THR H 188      33.920  11.078 -91.588  1.00  0.00      LH0  O  
ATOM   3198  H   THR H 188      36.125  10.732 -91.136  1.00  0.00      LH0  H  
ATOM   3199  HG1 THR H 188      34.229  10.211 -91.346  1.00  0.00      LH0  H  
ATOM   3200  N   VAL H 189      36.671  13.516 -94.087  1.00  0.00      LH0  N  
ATOM   3201  CA  VAL H 189      37.280  14.843 -94.030  1.00  0.00      LH0  C  
ATOM   3202  C   VAL H 189      36.942  15.673 -95.252  1.00  0.00      LH0  C  
ATOM   3203  O   VAL H 189      36.953  15.192 -96.379  1.00  0.00      LH0  O  
ATOM   3204  CB  VAL H 189      38.808  14.749 -93.869  1.00  0.00      LH0  C  
ATOM   3205  CG1 VAL H 189      39.213  14.572 -92.405  1.00  0.00      LH0  C  
ATOM   3206  CG2 VAL H 189      39.409  13.676 -94.780  1.00  0.00      LH0  C  
ATOM   3207  H   VAL H 189      36.654  13.007 -94.950  1.00  0.00      LH0  H  
ATOM   3208  N   PRO H 190      36.628  16.964 -94.995  1.00  0.00      LH0  N  
ATOM   3209  CA  PRO H 190      36.428  17.900 -96.107  1.00  0.00      LH0  C  
ATOM   3210  C   PRO H 190      37.616  17.938 -97.054  1.00  0.00      LH0  C  
ATOM   3211  O   PRO H 190      38.769  17.950 -96.635  1.00  0.00      LH0  O  
ATOM   3212  CB  PRO H 190      36.212  19.238 -95.392  1.00  0.00      LH0  C  
ATOM   3213  CG  PRO H 190      35.693  18.871 -94.002  1.00  0.00      LH0  C  
ATOM   3214  CD  PRO H 190      36.450  17.588 -93.688  1.00  0.00      LH0  C  
ATOM   3215  N   SER H 191      37.291  17.961 -98.349  1.00  0.00      LH0  N  
ATOM   3216  CA  SER H 191      38.323  17.822 -99.375  1.00  0.00      LH0  C  
ATOM   3217  C   SER H 191      39.526  18.765 -99.319  1.00  0.00      LH0  C  
ATOM   3218  O   SER H 191      40.634  18.423 -99.708  1.00  0.00      LH0  O  
ATOM   3219  CB  SER H 191      37.627  17.832-100.734  1.00  0.00      LH0  C  
ATOM   3220  OG  SER H 191      36.458  17.005-100.641  1.00  0.00      LH0  O  
ATOM   3221  H   SER H 191      36.330  17.884 -98.628  1.00  0.00      LH0  H  
ATOM   3222  HG  SER H 191      35.925  17.198-101.410  1.00  0.00      LH0  H  
ATOM   3223  N   SER H 192      39.292  19.969 -98.778  1.00  0.00      LH0  N  
ATOM   3224  CA  SER H 192      40.405  20.912 -98.613  1.00  0.00      LH0  C  
ATOM   3225  C   SER H 192      41.531  20.438 -97.692  1.00  0.00      LH0  C  
ATOM   3226  O   SER H 192      42.698  20.805 -97.799  1.00  0.00      LH0  O  
ATOM   3227  CB  SER H 192      39.820  22.242 -98.138  1.00  0.00      LH0  C  
ATOM   3228  OG  SER H 192      38.595  21.990 -97.428  1.00  0.00      LH0  O  
ATOM   3229  H   SER H 192      38.398  20.223 -98.407  1.00  0.00      LH0  H  
ATOM   3230  HG  SER H 192      38.285  22.834 -97.121  1.00  0.00      LH0  H  
ATOM   3231  N   SER H 193      41.112  19.568 -96.770  1.00  0.00      LH0  N  
ATOM   3232  CA  SER H 193      42.052  18.983 -95.823  1.00  0.00      LH0  C  
ATOM   3233  C   SER H 193      42.840  17.799 -96.395  1.00  0.00      LH0  C  
ATOM   3234  O   SER H 193      43.614  17.134 -95.711  1.00  0.00      LH0  O  
ATOM   3235  CB  SER H 193      41.232  18.639 -94.569  1.00  0.00      LH0  C  
ATOM   3236  OG  SER H 193      42.051  18.338 -93.436  1.00  0.00      LH0  O  
ATOM   3237  H   SER H 193      40.157  19.271 -96.763  1.00  0.00      LH0  H  
ATOM   3238  HG  SER H 193      42.019  17.387 -93.345  1.00  0.00      LH0  H  
ATOM   3239  N   LEU H 194      42.598  17.509 -97.684  1.00  0.00      LH0  N  
ATOM   3240  CA  LEU H 194      43.226  16.309 -98.232  1.00  0.00      LH0  C  
ATOM   3241  C   LEU H 194      44.718  16.412 -98.431  1.00  0.00      LH0  C  
ATOM   3242  O   LEU H 194      45.229  17.136 -99.274  1.00  0.00      LH0  O  
ATOM   3243  CB  LEU H 194      42.565  15.892 -99.541  1.00  0.00      LH0  C  
ATOM   3244  CG  LEU H 194      41.595  14.723 -99.386  1.00  0.00      LH0  C  
ATOM   3245  CD1 LEU H 194      40.558  14.944 -98.282  1.00  0.00      LH0  C  
ATOM   3246  CD2 LEU H 194      40.955  14.386-100.731  1.00  0.00      LH0  C  
ATOM   3247  H   LEU H 194      42.054  18.098 -98.283  1.00  0.00      LH0  H  
ATOM   3248  N   GLY H 195      45.415  15.627 -97.604  1.00  0.00      LH0  N  
ATOM   3249  CA  GLY H 195      46.863  15.594 -97.779  1.00  0.00      LH0  C  
ATOM   3250  C   GLY H 195      47.580  16.682 -97.008  1.00  0.00      LH0  C  
ATOM   3251  O   GLY H 195      48.520  16.412 -96.265  1.00  0.00      LH0  O  
ATOM   3252  H   GLY H 195      44.944  15.227 -96.820  1.00  0.00      LH0  H  
ATOM   3253  N   THR H 196      47.061  17.904 -97.201  1.00  0.00      LH0  N  
ATOM   3254  CA  THR H 196      47.451  19.085 -96.436  1.00  0.00      LH0  C  
ATOM   3255  C   THR H 196      47.523  18.813 -94.941  1.00  0.00      LH0  C  
ATOM   3256  O   THR H 196      48.557  18.947 -94.294  1.00  0.00      LH0  O  
ATOM   3257  CB  THR H 196      46.442  20.188 -96.776  1.00  0.00      LH0  C  
ATOM   3258  CG2 THR H 196      46.772  20.845 -98.117  1.00  0.00      LH0  C  
ATOM   3259  OG1 THR H 196      45.121  19.622 -96.831  1.00  0.00      LH0  O  
ATOM   3260  H   THR H 196      46.319  18.025 -97.864  1.00  0.00      LH0  H  
ATOM   3261  HG1 THR H 196      44.542  20.278 -97.227  1.00  0.00      LH0  H  
ATOM   3262  N   GLN H 197      46.375  18.344 -94.428  1.00  0.00      LH0  N  
ATOM   3263  CA  GLN H 197      46.416  17.846 -93.057  1.00  0.00      LH0  C  
ATOM   3264  C   GLN H 197      47.339  16.646 -92.924  1.00  0.00      LH0  C  
ATOM   3265  O   GLN H 197      47.346  15.715 -93.727  1.00  0.00      LH0  O  
ATOM   3266  CB  GLN H 197      44.990  17.554 -92.573  1.00  0.00      LH0  C  
ATOM   3267  CG  GLN H 197      44.814  16.943 -91.174  1.00  0.00      LH0  C  
ATOM   3268  CD  GLN H 197      45.448  17.825 -90.121  1.00  0.00      LH0  C  
ATOM   3269  NE2 GLN H 197      44.655  18.799 -89.671  1.00  0.00      LH0  N  
ATOM   3270  OE1 GLN H 197      46.596  17.640 -89.737  1.00  0.00      LH0  O  
ATOM   3271  H   GLN H 197      45.563  18.263 -95.012  1.00  0.00      LH0  H  
ATOM   3272 HE21 GLN H 197      43.728  18.912 -90.030  1.00  0.00      LH0  H  
ATOM   3273 HE22 GLN H 197      44.998  19.421 -88.970  1.00  0.00      LH0  H  
ATOM   3274  N   THR H 198      48.148  16.723 -91.867  1.00  0.00      LH0  N  
ATOM   3275  CA  THR H 198      48.991  15.571 -91.606  1.00  0.00      LH0  C  
ATOM   3276  C   THR H 198      48.264  14.486 -90.844  1.00  0.00      LH0  C  
ATOM   3277  O   THR H 198      48.339  14.342 -89.634  1.00  0.00      LH0  O  
ATOM   3278  CB  THR H 198      50.324  16.045 -91.015  1.00  0.00      LH0  C  
ATOM   3279  CG2 THR H 198      51.274  14.927 -90.571  1.00  0.00      LH0  C  
ATOM   3280  OG1 THR H 198      50.964  16.846 -92.026  1.00  0.00      LH0  O  
ATOM   3281  H   THR H 198      48.001  17.433 -91.175  1.00  0.00      LH0  H  
ATOM   3282  HG1 THR H 198      50.533  17.697 -91.995  1.00  0.00      LH0  H  
ATOM   3283  N   TYR H 199      47.522  13.731 -91.670  1.00  0.00      LH0  N  
ATOM   3284  CA  TYR H 199      46.803  12.571 -91.157  1.00  0.00      LH0  C  
ATOM   3285  C   TYR H 199      47.743  11.514 -90.661  1.00  0.00      LH0  C  
ATOM   3286  O   TYR H 199      48.498  10.926 -91.428  1.00  0.00      LH0  O  
ATOM   3287  CB  TYR H 199      45.936  11.923 -92.231  1.00  0.00      LH0  C  
ATOM   3288  CG  TYR H 199      44.895  12.888 -92.720  1.00  0.00      LH0  C  
ATOM   3289  CD1 TYR H 199      43.753  13.118 -91.929  1.00  0.00      LH0  C  
ATOM   3290  CD2 TYR H 199      45.106  13.529 -93.954  1.00  0.00      LH0  C  
ATOM   3291  CE1 TYR H 199      42.798  14.040 -92.379  1.00  0.00      LH0  C  
ATOM   3292  CE2 TYR H 199      44.153  14.453 -94.400  1.00  0.00      LH0  C  
ATOM   3293  CZ  TYR H 199      43.021  14.703 -93.600  1.00  0.00      LH0  C  
ATOM   3294  OH  TYR H 199      42.110  15.641 -94.028  1.00  0.00      LH0  O  
ATOM   3295  H   TYR H 199      47.488  13.976 -92.638  1.00  0.00      LH0  H  
ATOM   3296  HH  TYR H 199      42.438  15.996 -94.848  1.00  0.00      LH0  H  
ATOM   3297  N   ILE H 200      47.653  11.299 -89.357  1.00  0.00      LH0  N  
ATOM   3298  CA  ILE H 200      48.382  10.153 -88.852  1.00  0.00      LH0  C  
ATOM   3299  C   ILE H 200      47.387   9.150 -88.325  1.00  0.00      LH0  C  
ATOM   3300  O   ILE H 200      46.622   9.450 -87.421  1.00  0.00      LH0  O  
ATOM   3301  CB  ILE H 200      49.360  10.558 -87.745  1.00  0.00      LH0  C  
ATOM   3302  CG1 ILE H 200      50.063  11.890 -88.016  1.00  0.00      LH0  C  
ATOM   3303  CG2 ILE H 200      50.368   9.433 -87.524  1.00  0.00      LH0  C  
ATOM   3304  CD1 ILE H 200      50.839  12.402 -86.801  1.00  0.00      LH0  C  
ATOM   3305  H   ILE H 200      47.041  11.853 -88.787  1.00  0.00      LH0  H  
ATOM   3306  N   CYS H 201      47.416   7.953 -88.906  1.00  0.00      LH0  N  
ATOM   3307  CA  CYS H 201      46.792   6.890 -88.134  1.00  0.00      LH0  C  
ATOM   3308  C   CYS H 201      47.810   6.310 -87.182  1.00  0.00      LH0  C  
ATOM   3309  O   CYS H 201      48.627   5.466 -87.525  1.00  0.00      LH0  O  
ATOM   3310  CB  CYS H 201      46.161   5.839 -89.046  1.00  0.00      LH0  C  
ATOM   3311  SG  CYS H 201      47.267   5.160 -90.307  1.00  0.00      LH0  S  
ATOM   3312  H   CYS H 201      48.013   7.754 -89.683  1.00  0.00      LH0  H  
ATOM   3313  N   ASN H 202      47.761   6.853 -85.965  1.00  0.00      LH0  N  
ATOM   3314  CA  ASN H 202      48.708   6.416 -84.943  1.00  0.00      LH0  C  
ATOM   3315  C   ASN H 202      48.313   5.070 -84.384  1.00  0.00      LH0  C  
ATOM   3316  O   ASN H 202      47.615   4.960 -83.378  1.00  0.00      LH0  O  
ATOM   3317  CB  ASN H 202      48.818   7.399 -83.773  1.00  0.00      LH0  C  
ATOM   3318  CG  ASN H 202      49.008   8.829 -84.225  1.00  0.00      LH0  C  
ATOM   3319  ND2 ASN H 202      50.213   9.342 -83.964  1.00  0.00      LH0  N  
ATOM   3320  OD1 ASN H 202      48.087   9.475 -84.709  1.00  0.00      LH0  O  
ATOM   3321  H   ASN H 202      47.030   7.508 -85.753  1.00  0.00      LH0  H  
ATOM   3322 HD21 ASN H 202      50.986   8.741 -83.738  1.00  0.00      LH0  H  
ATOM   3323 HD22 ASN H 202      50.374  10.330 -83.988  1.00  0.00      LH0  H  
ATOM   3324  N   VAL H 203      48.753   4.030 -85.099  1.00  0.00      LH0  N  
ATOM   3325  CA  VAL H 203      48.387   2.695 -84.643  1.00  0.00      LH0  C  
ATOM   3326  C   VAL H 203      49.240   2.230 -83.480  1.00  0.00      LH0  C  
ATOM   3327  O   VAL H 203      50.296   1.621 -83.619  1.00  0.00      LH0  O  
ATOM   3328  CB  VAL H 203      48.407   1.690 -85.804  1.00  0.00      LH0  C  
ATOM   3329  CG1 VAL H 203      47.935   0.297 -85.376  1.00  0.00      LH0  C  
ATOM   3330  CG2 VAL H 203      47.573   2.217 -86.972  1.00  0.00      LH0  C  
ATOM   3331  H   VAL H 203      49.328   4.180 -85.909  1.00  0.00      LH0  H  
ATOM   3332  N   ASN H 204      48.707   2.529 -82.291  1.00  0.00      LH0  N  
ATOM   3333  CA  ASN H 204      49.338   1.963 -81.104  1.00  0.00      LH0  C  
ATOM   3334  C   ASN H 204      49.033   0.489 -80.934  1.00  0.00      LH0  C  
ATOM   3335  O   ASN H 204      48.133   0.088 -80.205  1.00  0.00      LH0  O  
ATOM   3336  CB  ASN H 204      48.970   2.762 -79.846  1.00  0.00      LH0  C  
ATOM   3337  CG  ASN H 204      49.648   2.164 -78.623  1.00  0.00      LH0  C  
ATOM   3338  ND2 ASN H 204      48.822   1.948 -77.597  1.00  0.00      LH0  N  
ATOM   3339  OD1 ASN H 204      50.842   1.896 -78.606  1.00  0.00      LH0  O  
ATOM   3340  H   ASN H 204      47.862   3.071 -82.246  1.00  0.00      LH0  H  
ATOM   3341 HD21 ASN H 204      47.830   2.062 -77.696  1.00  0.00      LH0  H  
ATOM   3342 HD22 ASN H 204      49.189   1.648 -76.720  1.00  0.00      LH0  H  
ATOM   3343  N   HIS H 205      49.840  -0.317 -81.620  1.00  0.00      LH0  N  
ATOM   3344  CA  HIS H 205      49.761  -1.729 -81.278  1.00  0.00      LH0  C  
ATOM   3345  C   HIS H 205      50.728  -2.080 -80.164  1.00  0.00      LH0  C  
ATOM   3346  O   HIS H 205      51.853  -2.536 -80.358  1.00  0.00      LH0  O  
ATOM   3347  CB  HIS H 205      49.944  -2.578 -82.528  1.00  0.00      LH0  C  
ATOM   3348  CG  HIS H 205      49.893  -4.049 -82.197  1.00  0.00      LH0  C  
ATOM   3349  CD2 HIS H 205      50.963  -4.934 -82.270  1.00  0.00      LH0  C  
ATOM   3350  ND1 HIS H 205      48.807  -4.722 -81.776  1.00  0.00      LH0  N  
ATOM   3351  CE1 HIS H 205      49.192  -6.024 -81.591  1.00  0.00      LH0  C  
ATOM   3352  NE2 HIS H 205      50.524  -6.155 -81.890  1.00  0.00      LH0  N  
ATOM   3353  H   HIS H 205      50.508   0.056 -82.268  1.00  0.00      LH0  H  
ATOM   3354  HD1 HIS H 205      47.902  -4.374 -81.599  1.00  0.00      LH0  H  
ATOM   3355  N   LYS H 206      50.217  -1.838 -78.951  1.00  0.00      LH0  N  
ATOM   3356  CA  LYS H 206      51.061  -2.136 -77.798  1.00  0.00      LH0  C  
ATOM   3357  C   LYS H 206      51.693  -3.521 -77.623  1.00  0.00      LH0  C  
ATOM   3358  O   LYS H 206      52.874  -3.562 -77.287  1.00  0.00      LH0  O  
ATOM   3359  CB  LYS H 206      50.467  -1.631 -76.475  1.00  0.00      LH0  C  
ATOM   3360  CG  LYS H 206      51.196  -0.389 -75.939  1.00  0.00      LH0  C  
ATOM   3361  CD  LYS H 206      52.720  -0.551 -75.835  1.00  0.00      LH0  C  
ATOM   3362  CE  LYS H 206      53.190  -1.609 -74.828  1.00  0.00      LH0  C  
ATOM   3363  NZ  LYS H 206      54.328  -2.337 -75.408  1.00  0.00      LH0  N1+
ATOM   3364  H   LYS H 206      49.299  -1.442 -78.884  1.00  0.00      LH0  H  
ATOM   3365  HZ1 LYS H 206      54.736  -3.011 -74.736  1.00  0.00      LH0  H  
ATOM   3366  HZ2 LYS H 206      54.016  -2.858 -76.256  1.00  0.00      LH0  H  
ATOM   3367  HZ3 LYS H 206      55.060  -1.661 -75.713  1.00  0.00      LH0  H  
ATOM   3368  N   PRO H 207      50.936  -4.642 -77.821  1.00  0.00      LH0  N  
ATOM   3369  CA  PRO H 207      51.543  -5.974 -77.646  1.00  0.00      LH0  C  
ATOM   3370  C   PRO H 207      52.935  -6.195 -78.231  1.00  0.00      LH0  C  
ATOM   3371  O   PRO H 207      53.909  -6.266 -77.494  1.00  0.00      LH0  O  
ATOM   3372  CB  PRO H 207      50.465  -6.919 -78.178  1.00  0.00      LH0  C  
ATOM   3373  CG  PRO H 207      49.158  -6.202 -77.857  1.00  0.00      LH0  C  
ATOM   3374  CD  PRO H 207      49.509  -4.747 -78.135  1.00  0.00      LH0  C  
ATOM   3375  N   SER H 208      53.017  -6.269 -79.573  1.00  0.00      LH0  N  
ATOM   3376  CA  SER H 208      54.375  -6.396 -80.115  1.00  0.00      LH0  C  
ATOM   3377  C   SER H 208      55.194  -5.110 -80.119  1.00  0.00      LH0  C  
ATOM   3378  O   SER H 208      56.357  -5.086 -80.494  1.00  0.00      LH0  O  
ATOM   3379  CB  SER H 208      54.350  -7.019 -81.514  1.00  0.00      LH0  C  
ATOM   3380  OG  SER H 208      53.495  -6.253 -82.371  1.00  0.00      LH0  O  
ATOM   3381  H   SER H 208      52.227  -6.198 -80.185  1.00  0.00      LH0  H  
ATOM   3382  HG  SER H 208      52.742  -6.816 -82.551  1.00  0.00      LH0  H  
ATOM   3383  N   ASN H 209      54.511  -4.027 -79.690  1.00  0.00      LH0  N  
ATOM   3384  CA  ASN H 209      55.072  -2.674 -79.680  1.00  0.00      LH0  C  
ATOM   3385  C   ASN H 209      55.259  -2.066 -81.055  1.00  0.00      LH0  C  
ATOM   3386  O   ASN H 209      56.010  -1.117 -81.258  1.00  0.00      LH0  O  
ATOM   3387  CB  ASN H 209      56.350  -2.562 -78.837  1.00  0.00      LH0  C  
ATOM   3388  CG  ASN H 209      56.382  -1.225 -78.130  1.00  0.00      LH0  C  
ATOM   3389  ND2 ASN H 209      56.965  -0.240 -78.812  1.00  0.00      LH0  N  
ATOM   3390  OD1 ASN H 209      55.921  -1.101 -76.999  1.00  0.00      LH0  O  
ATOM   3391  H   ASN H 209      53.552  -4.134 -79.439  1.00  0.00      LH0  H  
ATOM   3392 HD21 ASN H 209      57.225  -0.402 -79.768  1.00  0.00      LH0  H  
ATOM   3393 HD22 ASN H 209      57.132   0.651 -78.396  1.00  0.00      LH0  H  
ATOM   3394  N   THR H 210      54.518  -2.649 -82.004  1.00  0.00      LH0  N  
ATOM   3395  CA  THR H 210      54.628  -2.112 -83.351  1.00  0.00      LH0  C  
ATOM   3396  C   THR H 210      53.703  -0.919 -83.551  1.00  0.00      LH0  C  
ATOM   3397  O   THR H 210      52.607  -1.001 -84.092  1.00  0.00      LH0  O  
ATOM   3398  CB  THR H 210      54.392  -3.225 -84.375  1.00  0.00      LH0  C  
ATOM   3399  CG2 THR H 210      54.937  -2.836 -85.751  1.00  0.00      LH0  C  
ATOM   3400  OG1 THR H 210      55.003  -4.451 -83.948  1.00  0.00      LH0  O  
ATOM   3401  H   THR H 210      53.846  -3.350 -81.776  1.00  0.00      LH0  H  
ATOM   3402  HG1 THR H 210      54.417  -4.892 -83.338  1.00  0.00      LH0  H  
ATOM   3403  N   LYS H 211      54.196   0.210 -83.026  1.00  0.00      LH0  N  
ATOM   3404  CA  LYS H 211      53.358   1.405 -82.984  1.00  0.00      LH0  C  
ATOM   3405  C   LYS H 211      53.367   2.224 -84.269  1.00  0.00      LH0  C  
ATOM   3406  O   LYS H 211      53.956   3.302 -84.339  1.00  0.00      LH0  O  
ATOM   3407  CB  LYS H 211      53.755   2.262 -81.781  1.00  0.00      LH0  C  
ATOM   3408  CG  LYS H 211      52.650   3.236 -81.377  1.00  0.00      LH0  C  
ATOM   3409  CD  LYS H 211      53.112   4.340 -80.428  1.00  0.00      LH0  C  
ATOM   3410  CE  LYS H 211      54.139   5.273 -81.074  1.00  0.00      LH0  C  
ATOM   3411  NZ  LYS H 211      53.609   5.782 -82.341  1.00  0.00      LH0  N1+
ATOM   3412  H   LYS H 211      55.119   0.184 -82.637  1.00  0.00      LH0  H  
ATOM   3413  HZ1 LYS H 211      54.106   6.606 -82.735  1.00  0.00      LH0  H  
ATOM   3414  HZ2 LYS H 211      53.546   5.072 -83.103  1.00  0.00      LH0  H  
ATOM   3415  HZ3 LYS H 211      52.628   6.138 -82.300  1.00  0.00      LH0  H  
ATOM   3416  N   VAL H 212      52.713   1.639 -85.284  1.00  0.00      LH0  N  
ATOM   3417  CA  VAL H 212      52.781   2.223 -86.624  1.00  0.00      LH0  C  
ATOM   3418  C   VAL H 212      51.958   3.488 -86.791  1.00  0.00      LH0  C  
ATOM   3419  O   VAL H 212      50.785   3.464 -87.139  1.00  0.00      LH0  O  
ATOM   3420  CB  VAL H 212      52.399   1.200 -87.708  1.00  0.00      LH0  C  
ATOM   3421  CG1 VAL H 212      52.745   1.719 -89.108  1.00  0.00      LH0  C  
ATOM   3422  CG2 VAL H 212      53.045  -0.164 -87.468  1.00  0.00      LH0  C  
ATOM   3423  H   VAL H 212      52.123   0.859 -85.066  1.00  0.00      LH0  H  
ATOM   3424  N   ASP H 213      52.653   4.603 -86.567  1.00  0.00      LH0  N  
ATOM   3425  CA  ASP H 213      52.007   5.881 -86.853  1.00  0.00      LH0  C  
ATOM   3426  C   ASP H 213      52.092   6.215 -88.331  1.00  0.00      LH0  C  
ATOM   3427  O   ASP H 213      53.047   6.804 -88.824  1.00  0.00      LH0  O  
ATOM   3428  CB  ASP H 213      52.614   6.999 -85.995  1.00  0.00      LH0  C  
ATOM   3429  CG  ASP H 213      52.342   6.829 -84.504  1.00  0.00      LH0  C  
ATOM   3430  OD1 ASP H 213      52.740   7.692 -83.725  1.00  0.00      LH0  O  
ATOM   3431  OD2 ASP H 213      51.793   5.819 -84.067  1.00  0.00      LH0  O1-
ATOM   3432  H   ASP H 213      53.573   4.549 -86.185  1.00  0.00      LH0  H  
ATOM   3433  N   LYS H 214      51.058   5.764 -89.045  1.00  0.00      LH0  N  
ATOM   3434  CA  LYS H 214      51.140   5.907 -90.493  1.00  0.00      LH0  C  
ATOM   3435  C   LYS H 214      50.615   7.232 -91.022  1.00  0.00      LH0  C  
ATOM   3436  O   LYS H 214      49.453   7.580 -90.858  1.00  0.00      LH0  O  
ATOM   3437  CB  LYS H 214      50.445   4.719 -91.163  1.00  0.00      LH0  C  
ATOM   3438  CG  LYS H 214      51.011   4.342 -92.533  1.00  0.00      LH0  C  
ATOM   3439  CD  LYS H 214      52.459   3.862 -92.425  1.00  0.00      LH0  C  
ATOM   3440  CE  LYS H 214      53.083   3.434 -93.755  1.00  0.00      LH0  C  
ATOM   3441  NZ  LYS H 214      52.446   2.219 -94.273  1.00  0.00      LH0  N1+
ATOM   3442  H   LYS H 214      50.274   5.350 -88.574  1.00  0.00      LH0  H  
ATOM   3443  HZ1 LYS H 214      52.091   2.383 -95.238  1.00  0.00      LH0  H  
ATOM   3444  HZ2 LYS H 214      53.162   1.485 -94.455  1.00  0.00      LH0  H  
ATOM   3445  HZ3 LYS H 214      51.686   1.822 -93.689  1.00  0.00      LH0  H  
ATOM   3446  N   ARG H 215      51.520   7.962 -91.690  1.00  0.00      LH0  N  
ATOM   3447  CA  ARG H 215      51.033   9.140 -92.412  1.00  0.00      LH0  C  
ATOM   3448  C   ARG H 215      50.277   8.742 -93.667  1.00  0.00      LH0  C  
ATOM   3449  O   ARG H 215      50.788   8.049 -94.539  1.00  0.00      LH0  O  
ATOM   3450  CB  ARG H 215      52.207  10.089 -92.712  1.00  0.00      LH0  C  
ATOM   3451  CG  ARG H 215      52.002  11.287 -93.663  1.00  0.00      LH0  C  
ATOM   3452  CD  ARG H 215      50.838  12.227 -93.328  1.00  0.00      LH0  C  
ATOM   3453  NE  ARG H 215      51.122  13.609 -93.729  1.00  0.00      LH0  N  
ATOM   3454  CZ  ARG H 215      50.249  14.356 -94.443  1.00  0.00      LH0  C  
ATOM   3455  NH1 ARG H 215      49.202  13.814 -95.053  1.00  0.00      LH0  N1+
ATOM   3456  NH2 ARG H 215      50.423  15.673 -94.512  1.00  0.00      LH0  N  
ATOM   3457  H   ARG H 215      52.457   7.631 -91.773  1.00  0.00      LH0  H  
ATOM   3458  HE  ARG H 215      51.939  14.035 -93.336  1.00  0.00      LH0  H  
ATOM   3459 HH11 ARG H 215      48.522  14.424 -95.469  1.00  0.00      LH0  H  
ATOM   3460 HH12 ARG H 215      49.065  12.817 -95.112  1.00  0.00      LH0  H  
ATOM   3461 HH21 ARG H 215      49.823  16.230 -95.102  1.00  0.00      LH0  H  
ATOM   3462 HH22 ARG H 215      51.115  16.146 -93.959  1.00  0.00      LH0  H  
ATOM   3463  N   VAL H 216      49.031   9.221 -93.721  1.00  0.00      LH0  N  
ATOM   3464  CA  VAL H 216      48.282   8.998 -94.952  1.00  0.00      LH0  C  
ATOM   3465  C   VAL H 216      48.635  10.030 -96.011  1.00  0.00      LH0  C  
ATOM   3466  O   VAL H 216      48.646  11.238 -95.774  1.00  0.00      LH0  O  
ATOM   3467  CB  VAL H 216      46.771   8.956 -94.675  1.00  0.00      LH0  C  
ATOM   3468  CG1 VAL H 216      45.971   8.511 -95.904  1.00  0.00      LH0  C  
ATOM   3469  CG2 VAL H 216      46.469   8.054 -93.476  1.00  0.00      LH0  C  
ATOM   3470  H   VAL H 216      48.686   9.765 -92.954  1.00  0.00      LH0  H  
ATOM   3471  N   ALA H 217      48.952   9.479 -97.186  1.00  0.00      LH0  N  
ATOM   3472  CA  ALA H 217      49.241  10.303 -98.355  1.00  0.00      LH0  C  
ATOM   3473  C   ALA H 217      48.034  10.290 -99.281  1.00  0.00      LH0  C  
ATOM   3474  O   ALA H 217      47.255   9.346 -99.248  1.00  0.00      LH0  O  
ATOM   3475  CB  ALA H 217      50.460   9.724 -99.082  1.00  0.00      LH0  C  
ATOM   3476  H   ALA H 217      48.867   8.489 -97.292  1.00  0.00      LH0  H  
ATOM   3477  N   PRO H 218      47.872  11.370-100.092  1.00  0.00      LH0  N  
ATOM   3478  CA  PRO H 218      46.788  11.380-101.088  1.00  0.00      LH0  C  
ATOM   3479  C   PRO H 218      46.776  10.173-102.015  1.00  0.00      LH0  C  
ATOM   3480  O   PRO H 218      47.821   9.613-102.333  1.00  0.00      LH0  O  
ATOM   3481  CB  PRO H 218      47.021  12.693-101.842  1.00  0.00      LH0  C  
ATOM   3482  CG  PRO H 218      47.771  13.590-100.861  1.00  0.00      LH0  C  
ATOM   3483  CD  PRO H 218      48.651  12.605-100.103  1.00  0.00      LH0  C  
TER   
ATOM   3484  N   GLU L   1      19.998 -23.859 -65.565  1.00  0.00      LL0  N  
ATOM   3485  CA  GLU L   1      19.889 -23.414 -64.179  1.00  0.00      LL0  C  
ATOM   3486  C   GLU L   1      18.765 -22.389 -63.963  1.00  0.00      LL0  C  
ATOM   3487  O   GLU L   1      17.592 -22.686 -64.175  1.00  0.00      LL0  O  
ATOM   3488  CB  GLU L   1      21.288 -22.995 -63.669  1.00  0.00      LL0  C  
ATOM   3489  CG  GLU L   1      22.221 -22.284 -64.673  1.00  0.00      LL0  C  
ATOM   3490  CD  GLU L   1      21.564 -21.030 -65.220  1.00  0.00      LL0  C  
ATOM   3491  OE1 GLU L   1      21.006 -21.082 -66.310  1.00  0.00      LL0  O  
ATOM   3492  OE2 GLU L   1      21.541 -20.020 -64.524  1.00  0.00      LL0  O1-
ATOM   3493  H   GLU L   1      20.241 -23.136 -66.221  1.00  0.00      LL0  H  
ATOM   3494  N   ILE L   2      19.137 -21.178 -63.519  1.00  0.00      LL0  N  
ATOM   3495  CA  ILE L   2      18.128 -20.146 -63.316  1.00  0.00      LL0  C  
ATOM   3496  C   ILE L   2      17.838 -19.300 -64.569  1.00  0.00      LL0  C  
ATOM   3497  O   ILE L   2      17.068 -18.346 -64.547  1.00  0.00      LL0  O  
ATOM   3498  CB  ILE L   2      18.480 -19.316 -62.065  1.00  0.00      LL0  C  
ATOM   3499  CG1 ILE L   2      19.076 -20.214 -60.967  1.00  0.00      LL0  C  
ATOM   3500  CG2 ILE L   2      17.256 -18.574 -61.518  1.00  0.00      LL0  C  
ATOM   3501  CD1 ILE L   2      19.528 -19.473 -59.707  1.00  0.00      LL0  C  
ATOM   3502  H   ILE L   2      20.098 -20.904 -63.507  1.00  0.00      LL0  H  
ATOM   3503  N   VAL L   3      18.460 -19.733 -65.685  1.00  0.00      LL0  N  
ATOM   3504  CA  VAL L   3      18.063 -19.393 -67.061  1.00  0.00      LL0  C  
ATOM   3505  C   VAL L   3      17.399 -18.046 -67.310  1.00  0.00      LL0  C  
ATOM   3506  O   VAL L   3      16.180 -17.895 -67.380  1.00  0.00      LL0  O  
ATOM   3507  CB  VAL L   3      17.241 -20.523 -67.719  1.00  0.00      LL0  C  
ATOM   3508  CG1 VAL L   3      17.067 -20.301 -69.227  1.00  0.00      LL0  C  
ATOM   3509  CG2 VAL L   3      17.859 -21.898 -67.473  1.00  0.00      LL0  C  
ATOM   3510  H   VAL L   3      19.257 -20.333 -65.571  1.00  0.00      LL0  H  
ATOM   3511  N   LEU L   4      18.292 -17.066 -67.504  1.00  0.00      LL0  N  
ATOM   3512  CA  LEU L   4      17.772 -15.759 -67.889  1.00  0.00      LL0  C  
ATOM   3513  C   LEU L   4      17.229 -15.670 -69.297  1.00  0.00      LL0  C  
ATOM   3514  O   LEU L   4      17.904 -15.379 -70.278  1.00  0.00      LL0  O  
ATOM   3515  CB  LEU L   4      18.775 -14.647 -67.630  1.00  0.00      LL0  C  
ATOM   3516  CG  LEU L   4      18.944 -14.361 -66.144  1.00  0.00      LL0  C  
ATOM   3517  CD1 LEU L   4      19.820 -13.139 -65.959  1.00  0.00      LL0  C  
ATOM   3518  CD2 LEU L   4      17.616 -14.170 -65.414  1.00  0.00      LL0  C  
ATOM   3519  H   LEU L   4      19.269 -17.271 -67.458  1.00  0.00      LL0  H  
ATOM   3520  N   THR L   5      15.927 -15.934 -69.333  1.00  0.00      LL0  N  
ATOM   3521  CA  THR L   5      15.181 -15.879 -70.578  1.00  0.00      LL0  C  
ATOM   3522  C   THR L   5      14.786 -14.449 -70.942  1.00  0.00      LL0  C  
ATOM   3523  O   THR L   5      13.639 -14.013 -70.837  1.00  0.00      LL0  O  
ATOM   3524  CB  THR L   5      13.991 -16.831 -70.441  1.00  0.00      LL0  C  
ATOM   3525  CG2 THR L   5      13.272 -17.071 -71.773  1.00  0.00      LL0  C  
ATOM   3526  OG1 THR L   5      14.425 -18.080 -69.879  1.00  0.00      LL0  O  
ATOM   3527  H   THR L   5      15.493 -16.085 -68.442  1.00  0.00      LL0  H  
ATOM   3528  HG1 THR L   5      14.878 -17.904 -69.056  1.00  0.00      LL0  H  
ATOM   3529  N   GLN L   6      15.835 -13.722 -71.351  1.00  0.00      LL0  N  
ATOM   3530  CA  GLN L   6      15.664 -12.341 -71.796  1.00  0.00      LL0  C  
ATOM   3531  C   GLN L   6      14.979 -12.289 -73.152  1.00  0.00      LL0  C  
ATOM   3532  O   GLN L   6      15.138 -13.185 -73.974  1.00  0.00      LL0  O  
ATOM   3533  CB  GLN L   6      17.040 -11.663 -71.782  1.00  0.00      LL0  C  
ATOM   3534  CG  GLN L   6      17.041 -10.159 -72.054  1.00  0.00      LL0  C  
ATOM   3535  CD  GLN L   6      18.412  -9.562 -71.805  1.00  0.00      LL0  C  
ATOM   3536  NE2 GLN L   6      18.403  -8.234 -71.849  1.00  0.00      LL0  N  
ATOM   3537  OE1 GLN L   6      19.413 -10.226 -71.553  1.00  0.00      LL0  O  
ATOM   3538  H   GLN L   6      16.725 -14.180 -71.413  1.00  0.00      LL0  H  
ATOM   3539 HE21 GLN L   6      17.610  -7.769 -72.249  1.00  0.00      LL0  H  
ATOM   3540 HE22 GLN L   6      19.174  -7.680 -71.538  1.00  0.00      LL0  H  
ATOM   3541  N   SER L   7      14.159 -11.247 -73.336  1.00  0.00      LL0  N  
ATOM   3542  CA  SER L   7      13.403 -11.125 -74.583  1.00  0.00      LL0  C  
ATOM   3543  C   SER L   7      12.913  -9.696 -74.767  1.00  0.00      LL0  C  
ATOM   3544  O   SER L   7      12.408  -9.100 -73.819  1.00  0.00      LL0  O  
ATOM   3545  CB  SER L   7      12.193 -12.075 -74.600  1.00  0.00      LL0  C  
ATOM   3546  OG  SER L   7      12.435 -13.221 -73.764  1.00  0.00      LL0  O  
ATOM   3547  H   SER L   7      14.057 -10.552 -72.623  1.00  0.00      LL0  H  
ATOM   3548  HG  SER L   7      13.240 -13.615 -74.108  1.00  0.00      LL0  H  
ATOM   3549  N   PRO L   8      13.041  -9.145 -75.998  1.00  0.00      LL0  N  
ATOM   3550  CA  PRO L   8      13.661  -9.820 -77.145  1.00  0.00      LL0  C  
ATOM   3551  C   PRO L   8      15.180  -9.763 -77.087  1.00  0.00      LL0  C  
ATOM   3552  O   PRO L   8      15.775  -9.309 -76.114  1.00  0.00      LL0  O  
ATOM   3553  CB  PRO L   8      13.079  -9.016 -78.313  1.00  0.00      LL0  C  
ATOM   3554  CG  PRO L   8      12.972  -7.589 -77.774  1.00  0.00      LL0  C  
ATOM   3555  CD  PRO L   8      12.548  -7.812 -76.328  1.00  0.00      LL0  C  
ATOM   3556  N   ASP L   9      15.755 -10.241 -78.186  1.00  0.00      LL0  N  
ATOM   3557  CA  ASP L   9      17.187 -10.110 -78.433  1.00  0.00      LL0  C  
ATOM   3558  C   ASP L   9      17.542  -8.742 -79.001  1.00  0.00      LL0  C  
ATOM   3559  O   ASP L   9      18.430  -8.051 -78.515  1.00  0.00      LL0  O  
ATOM   3560  CB  ASP L   9      17.647 -11.256 -79.351  1.00  0.00      LL0  C  
ATOM   3561  CG  ASP L   9      16.763 -11.331 -80.588  1.00  0.00      LL0  C  
ATOM   3562  OD1 ASP L   9      15.658 -11.863 -80.494  1.00  0.00      LL0  O  
ATOM   3563  OD2 ASP L   9      17.152 -10.795 -81.619  1.00  0.00      LL0  O1-
ATOM   3564  H   ASP L   9      15.224 -10.653 -78.931  1.00  0.00      LL0  H  
ATOM   3565  N   PHE L  10      16.767  -8.356 -80.020  1.00  0.00      LL0  N  
ATOM   3566  CA  PHE L  10      16.996  -7.059 -80.644  1.00  0.00      LL0  C  
ATOM   3567  C   PHE L  10      15.732  -6.220 -80.642  1.00  0.00      LL0  C  
ATOM   3568  O   PHE L  10      14.622  -6.740 -80.683  1.00  0.00      LL0  O  
ATOM   3569  CB  PHE L  10      17.516  -7.302 -82.066  1.00  0.00      LL0  C  
ATOM   3570  CG  PHE L  10      18.211  -6.091 -82.641  1.00  0.00      LL0  C  
ATOM   3571  CD1 PHE L  10      19.554  -5.837 -82.289  1.00  0.00      LL0  C  
ATOM   3572  CD2 PHE L  10      17.516  -5.247 -83.534  1.00  0.00      LL0  C  
ATOM   3573  CE1 PHE L  10      20.221  -4.734 -82.854  1.00  0.00      LL0  C  
ATOM   3574  CE2 PHE L  10      18.181  -4.144 -84.100  1.00  0.00      LL0  C  
ATOM   3575  CZ  PHE L  10      19.531  -3.907 -83.763  1.00  0.00      LL0  C  
ATOM   3576  H   PHE L  10      16.168  -9.036 -80.452  1.00  0.00      LL0  H  
ATOM   3577  N   GLN L  11      15.936  -4.896 -80.590  1.00  0.00      LL0  N  
ATOM   3578  CA  GLN L  11      14.795  -3.989 -80.703  1.00  0.00      LL0  C  
ATOM   3579  C   GLN L  11      15.262  -2.638 -81.208  1.00  0.00      LL0  C  
ATOM   3580  O   GLN L  11      16.364  -2.225 -80.888  1.00  0.00      LL0  O  
ATOM   3581  CB  GLN L  11      14.078  -3.885 -79.344  1.00  0.00      LL0  C  
ATOM   3582  CG  GLN L  11      12.750  -3.117 -79.330  1.00  0.00      LL0  C  
ATOM   3583  CD  GLN L  11      11.828  -3.638 -80.416  1.00  0.00      LL0  C  
ATOM   3584  NE2 GLN L  11      11.015  -4.621 -80.026  1.00  0.00      LL0  N  
ATOM   3585  OE1 GLN L  11      11.854  -3.182 -81.550  1.00  0.00      LL0  O  
ATOM   3586  H   GLN L  11      16.861  -4.531 -80.454  1.00  0.00      LL0  H  
ATOM   3587 HE21 GLN L  11      11.023  -4.973 -79.093  1.00  0.00      LL0  H  
ATOM   3588 HE22 GLN L  11      10.398  -5.006 -80.710  1.00  0.00      LL0  H  
ATOM   3589  N   SER L  12      14.419  -1.971 -82.006  1.00  0.00      LL0  N  
ATOM   3590  CA  SER L  12      14.832  -0.640 -82.445  1.00  0.00      LL0  C  
ATOM   3591  C   SER L  12      13.862   0.428 -81.967  1.00  0.00      LL0  C  
ATOM   3592  O   SER L  12      12.724   0.546 -82.418  1.00  0.00      LL0  O  
ATOM   3593  CB  SER L  12      15.038  -0.621 -83.965  1.00  0.00      LL0  C  
ATOM   3594  OG  SER L  12      15.562   0.641 -84.389  1.00  0.00      LL0  O  
ATOM   3595  H   SER L  12      13.511  -2.333 -82.226  1.00  0.00      LL0  H  
ATOM   3596  HG  SER L  12      16.495   0.529 -84.589  1.00  0.00      LL0  H  
ATOM   3597  N   VAL L  13      14.341   1.190 -80.981  1.00  0.00      LL0  N  
ATOM   3598  CA  VAL L  13      13.445   2.169 -80.376  1.00  0.00      LL0  C  
ATOM   3599  C   VAL L  13      13.788   3.580 -80.815  1.00  0.00      LL0  C  
ATOM   3600  O   VAL L  13      14.942   3.952 -80.968  1.00  0.00      LL0  O  
ATOM   3601  CB  VAL L  13      13.432   1.985 -78.849  1.00  0.00      LL0  C  
ATOM   3602  CG1 VAL L  13      12.610   3.032 -78.095  1.00  0.00      LL0  C  
ATOM   3603  CG2 VAL L  13      12.919   0.583 -78.517  1.00  0.00      LL0  C  
ATOM   3604  H   VAL L  13      15.320   1.169 -80.763  1.00  0.00      LL0  H  
ATOM   3605  N   THR L  14      12.719   4.333 -81.074  1.00  0.00      LL0  N  
ATOM   3606  CA  THR L  14      12.878   5.711 -81.537  1.00  0.00      LL0  C  
ATOM   3607  C   THR L  14      13.202   6.611 -80.352  1.00  0.00      LL0  C  
ATOM   3608  O   THR L  14      12.717   6.370 -79.252  1.00  0.00      LL0  O  
ATOM   3609  CB  THR L  14      11.541   6.109 -82.179  1.00  0.00      LL0  C  
ATOM   3610  CG2 THR L  14      11.595   7.312 -83.123  1.00  0.00      LL0  C  
ATOM   3611  OG1 THR L  14      10.965   4.971 -82.836  1.00  0.00      LL0  O  
ATOM   3612  H   THR L  14      11.811   3.999 -80.814  1.00  0.00      LL0  H  
ATOM   3613  HG1 THR L  14      10.050   4.960 -82.540  1.00  0.00      LL0  H  
ATOM   3614  N   PRO L  15      14.019   7.672 -80.558  1.00  0.00      LL0  N  
ATOM   3615  CA  PRO L  15      14.148   8.669 -79.488  1.00  0.00      LL0  C  
ATOM   3616  C   PRO L  15      12.802   9.162 -78.971  1.00  0.00      LL0  C  
ATOM   3617  O   PRO L  15      11.980   9.669 -79.724  1.00  0.00      LL0  O  
ATOM   3618  CB  PRO L  15      14.978   9.773 -80.148  1.00  0.00      LL0  C  
ATOM   3619  CG  PRO L  15      15.791   9.061 -81.226  1.00  0.00      LL0  C  
ATOM   3620  CD  PRO L  15      14.831   7.988 -81.727  1.00  0.00      LL0  C  
ATOM   3621  N   LYS L  16      12.621   8.967 -77.654  1.00  0.00      LL0  N  
ATOM   3622  CA  LYS L  16      11.405   9.300 -76.905  1.00  0.00      LL0  C  
ATOM   3623  C   LYS L  16      10.251   8.308 -76.974  1.00  0.00      LL0  C  
ATOM   3624  O   LYS L  16       9.285   8.401 -76.213  1.00  0.00      LL0  O  
ATOM   3625  CB  LYS L  16      10.973  10.757 -77.115  1.00  0.00      LL0  C  
ATOM   3626  CG  LYS L  16      11.883  11.707 -76.333  1.00  0.00      LL0  C  
ATOM   3627  CD  LYS L  16      12.134  13.044 -77.035  1.00  0.00      LL0  C  
ATOM   3628  CE  LYS L  16      13.142  12.935 -78.186  1.00  0.00      LL0  C  
ATOM   3629  NZ  LYS L  16      14.458  12.571 -77.647  1.00  0.00      LL0  N1+
ATOM   3630  H   LYS L  16      13.358   8.468 -77.199  1.00  0.00      LL0  H  
ATOM   3631  HZ1 LYS L  16      15.252  12.529 -78.314  1.00  0.00      LL0  H  
ATOM   3632  HZ2 LYS L  16      14.777  13.168 -76.856  1.00  0.00      LL0  H  
ATOM   3633  HZ3 LYS L  16      14.491  11.648 -77.157  1.00  0.00      LL0  H  
ATOM   3634  N   GLU L  17      10.428   7.309 -77.852  1.00  0.00      LL0  N  
ATOM   3635  CA  GLU L  17       9.659   6.069 -77.731  1.00  0.00      LL0  C  
ATOM   3636  C   GLU L  17      10.180   5.311 -76.508  1.00  0.00      LL0  C  
ATOM   3637  O   GLU L  17      11.132   5.746 -75.862  1.00  0.00      LL0  O  
ATOM   3638  CB  GLU L  17       9.800   5.300 -79.052  1.00  0.00      LL0  C  
ATOM   3639  CG  GLU L  17       8.851   4.144 -79.388  1.00  0.00      LL0  C  
ATOM   3640  CD  GLU L  17       9.361   3.454 -80.642  1.00  0.00      LL0  C  
ATOM   3641  OE1 GLU L  17      10.300   2.674 -80.558  1.00  0.00      LL0  O  
ATOM   3642  OE2 GLU L  17       8.860   3.702 -81.733  1.00  0.00      LL0  O1-
ATOM   3643  H   GLU L  17      11.250   7.297 -78.418  1.00  0.00      LL0  H  
ATOM   3644  N   LYS L  18       9.486   4.226 -76.148  1.00  0.00      LL0  N  
ATOM   3645  CA  LYS L  18       9.822   3.624 -74.860  1.00  0.00      LL0  C  
ATOM   3646  C   LYS L  18      10.353   2.223 -75.053  1.00  0.00      LL0  C  
ATOM   3647  O   LYS L  18       9.866   1.466 -75.880  1.00  0.00      LL0  O  
ATOM   3648  CB  LYS L  18       8.599   3.599 -73.929  1.00  0.00      LL0  C  
ATOM   3649  CG  LYS L  18       8.316   4.870 -73.107  1.00  0.00      LL0  C  
ATOM   3650  CD  LYS L  18       8.154   6.148 -73.933  1.00  0.00      LL0  C  
ATOM   3651  CE  LYS L  18       7.772   7.392 -73.136  1.00  0.00      LL0  C  
ATOM   3652  NZ  LYS L  18       8.150   8.580 -73.914  1.00  0.00      LL0  N1+
ATOM   3653  H   LYS L  18       8.840   3.772 -76.762  1.00  0.00      LL0  H  
ATOM   3654  HZ1 LYS L  18       9.113   8.864 -73.637  1.00  0.00      LL0  H  
ATOM   3655  HZ2 LYS L  18       8.185   8.367 -74.935  1.00  0.00      LL0  H  
ATOM   3656  HZ3 LYS L  18       7.510   9.375 -73.737  1.00  0.00      LL0  H  
ATOM   3657  N   VAL L  19      11.376   1.911 -74.254  1.00  0.00      LL0  N  
ATOM   3658  CA  VAL L  19      11.823   0.523 -74.272  1.00  0.00      LL0  C  
ATOM   3659  C   VAL L  19      11.156  -0.218 -73.134  1.00  0.00      LL0  C  
ATOM   3660  O   VAL L  19      11.026   0.306 -72.032  1.00  0.00      LL0  O  
ATOM   3661  CB  VAL L  19      13.351   0.439 -74.136  1.00  0.00      LL0  C  
ATOM   3662  CG1 VAL L  19      13.888  -0.977 -74.356  1.00  0.00      LL0  C  
ATOM   3663  CG2 VAL L  19      14.054   1.431 -75.056  1.00  0.00      LL0  C  
ATOM   3664  H   VAL L  19      11.692   2.560 -73.561  1.00  0.00      LL0  H  
ATOM   3665  N   THR L  20      10.754  -1.454 -73.426  1.00  0.00      LL0  N  
ATOM   3666  CA  THR L  20      10.330  -2.297 -72.315  1.00  0.00      LL0  C  
ATOM   3667  C   THR L  20      10.758  -3.734 -72.533  1.00  0.00      LL0  C  
ATOM   3668  O   THR L  20      10.001  -4.608 -72.936  1.00  0.00      LL0  O  
ATOM   3669  CB  THR L  20       8.823  -2.152 -72.072  1.00  0.00      LL0  C  
ATOM   3670  CG2 THR L  20       8.402  -2.743 -70.723  1.00  0.00      LL0  C  
ATOM   3671  OG1 THR L  20       8.462  -0.764 -72.143  1.00  0.00      LL0  O  
ATOM   3672  H   THR L  20      10.709  -1.772 -74.371  1.00  0.00      LL0  H  
ATOM   3673  HG1 THR L  20       9.151  -0.288 -71.687  1.00  0.00      LL0  H  
ATOM   3674  N   ILE L  21      12.061  -3.928 -72.299  1.00  0.00      LL0  N  
ATOM   3675  CA  ILE L  21      12.542  -5.292 -72.505  1.00  0.00      LL0  C  
ATOM   3676  C   ILE L  21      12.294  -6.147 -71.283  1.00  0.00      LL0  C  
ATOM   3677  O   ILE L  21      12.086  -5.639 -70.188  1.00  0.00      LL0  O  
ATOM   3678  CB  ILE L  21      14.013  -5.313 -72.933  1.00  0.00      LL0  C  
ATOM   3679  CG1 ILE L  21      14.931  -4.624 -71.917  1.00  0.00      LL0  C  
ATOM   3680  CG2 ILE L  21      14.138  -4.721 -74.337  1.00  0.00      LL0  C  
ATOM   3681  CD1 ILE L  21      16.414  -4.692 -72.287  1.00  0.00      LL0  C  
ATOM   3682  H   ILE L  21      12.578  -3.224 -71.807  1.00  0.00      LL0  H  
ATOM   3683  N   THR L  22      12.290  -7.459 -71.517  1.00  0.00      LL0  N  
ATOM   3684  CA  THR L  22      11.969  -8.327 -70.393  1.00  0.00      LL0  C  
ATOM   3685  C   THR L  22      13.086  -9.314 -70.141  1.00  0.00      LL0  C  
ATOM   3686  O   THR L  22      13.908  -9.577 -71.011  1.00  0.00      LL0  O  
ATOM   3687  CB  THR L  22      10.641  -9.057 -70.640  1.00  0.00      LL0  C  
ATOM   3688  CG2 THR L  22       9.453  -8.098 -70.724  1.00  0.00      LL0  C  
ATOM   3689  OG1 THR L  22      10.709  -9.861 -71.830  1.00  0.00      LL0  O  
ATOM   3690  H   THR L  22      12.564  -7.836 -72.401  1.00  0.00      LL0  H  
ATOM   3691  HG1 THR L  22      10.999  -9.269 -72.528  1.00  0.00      LL0  H  
ATOM   3692  N   CYS L  23      13.062  -9.877 -68.935  1.00  0.00      LL0  N  
ATOM   3693  CA  CYS L  23      13.984 -10.960 -68.630  1.00  0.00      LL0  C  
ATOM   3694  C   CYS L  23      13.342 -11.844 -67.596  1.00  0.00      LL0  C  
ATOM   3695  O   CYS L  23      13.001 -11.395 -66.511  1.00  0.00      LL0  O  
ATOM   3696  CB  CYS L  23      15.318 -10.391 -68.141  1.00  0.00      LL0  C  
ATOM   3697  SG  CYS L  23      16.639 -11.598 -67.869  1.00  0.00      LL0  S  
ATOM   3698  H   CYS L  23      12.447  -9.537 -68.220  1.00  0.00      LL0  H  
ATOM   3699  N   ARG L  24      13.150 -13.102 -68.007  1.00  0.00      LL0  N  
ATOM   3700  CA  ARG L  24      12.699 -14.077 -67.020  1.00  0.00      LL0  C  
ATOM   3701  C   ARG L  24      13.886 -14.721 -66.368  1.00  0.00      LL0  C  
ATOM   3702  O   ARG L  24      14.900 -14.931 -67.019  1.00  0.00      LL0  O  
ATOM   3703  CB  ARG L  24      11.915 -15.202 -67.679  1.00  0.00      LL0  C  
ATOM   3704  CG  ARG L  24      10.454 -14.862 -67.899  1.00  0.00      LL0  C  
ATOM   3705  CD  ARG L  24       9.981 -15.191 -69.313  1.00  0.00      LL0  C  
ATOM   3706  NE  ARG L  24      10.731 -14.420 -70.307  1.00  0.00      LL0  N  
ATOM   3707  CZ  ARG L  24      10.400 -13.146 -70.600  1.00  0.00      LL0  C  
ATOM   3708  NH1 ARG L  24       9.409 -12.519 -69.971  1.00  0.00      LL0  N1+
ATOM   3709  NH2 ARG L  24      11.085 -12.512 -71.538  1.00  0.00      LL0  N  
ATOM   3710  H   ARG L  24      13.486 -13.399 -68.899  1.00  0.00      LL0  H  
ATOM   3711  HE  ARG L  24      11.542 -14.826 -70.732  1.00  0.00      LL0  H  
ATOM   3712 HH11 ARG L  24       9.117 -11.596 -70.209  1.00  0.00      LL0  H  
ATOM   3713 HH12 ARG L  24       8.909 -12.956 -69.204  1.00  0.00      LL0  H  
ATOM   3714 HH21 ARG L  24      10.903 -11.547 -71.750  1.00  0.00      LL0  H  
ATOM   3715 HH22 ARG L  24      11.800 -12.981 -72.074  1.00  0.00      LL0  H  
ATOM   3716  N   ALA L  25      13.690 -15.085 -65.105  1.00  0.00      LL0  N  
ATOM   3717  CA  ALA L  25      14.460 -16.226 -64.633  1.00  0.00      LL0  C  
ATOM   3718  C   ALA L  25      13.571 -17.450 -64.714  1.00  0.00      LL0  C  
ATOM   3719  O   ALA L  25      12.352 -17.333 -64.691  1.00  0.00      LL0  O  
ATOM   3720  CB  ALA L  25      14.900 -16.007 -63.189  1.00  0.00      LL0  C  
ATOM   3721  H   ALA L  25      12.870 -14.764 -64.628  1.00  0.00      LL0  H  
ATOM   3722  N   SER L  26      14.205 -18.623 -64.810  1.00  0.00      LL0  N  
ATOM   3723  CA  SER L  26      13.402 -19.847 -64.811  1.00  0.00      LL0  C  
ATOM   3724  C   SER L  26      12.772 -20.161 -63.461  1.00  0.00      LL0  C  
ATOM   3725  O   SER L  26      11.780 -20.872 -63.341  1.00  0.00      LL0  O  
ATOM   3726  CB  SER L  26      14.277 -21.014 -65.263  1.00  0.00      LL0  C  
ATOM   3727  OG  SER L  26      15.486 -20.979 -64.500  1.00  0.00      LL0  O  
ATOM   3728  H   SER L  26      15.205 -18.676 -64.845  1.00  0.00      LL0  H  
ATOM   3729  HG  SER L  26      15.987 -21.775 -64.685  1.00  0.00      LL0  H  
ATOM   3730  N   GLN L  27      13.423 -19.615 -62.427  1.00  0.00      LL0  N  
ATOM   3731  CA  GLN L  27      12.891 -19.791 -61.085  1.00  0.00      LL0  C  
ATOM   3732  C   GLN L  27      12.560 -18.453 -60.472  1.00  0.00      LL0  C  
ATOM   3733  O   GLN L  27      13.027 -17.416 -60.921  1.00  0.00      LL0  O  
ATOM   3734  CB  GLN L  27      13.893 -20.569 -60.230  1.00  0.00      LL0  C  
ATOM   3735  CG  GLN L  27      14.033 -22.033 -60.663  1.00  0.00      LL0  C  
ATOM   3736  CD  GLN L  27      12.759 -22.787 -60.327  1.00  0.00      LL0  C  
ATOM   3737  NE2 GLN L  27      11.918 -22.953 -61.351  1.00  0.00      LL0  N  
ATOM   3738  OE1 GLN L  27      12.539 -23.207 -59.202  1.00  0.00      LL0  O  
ATOM   3739  H   GLN L  27      14.228 -19.045 -62.590  1.00  0.00      LL0  H  
ATOM   3740 HE21 GLN L  27      12.058 -22.515 -62.242  1.00  0.00      LL0  H  
ATOM   3741 HE22 GLN L  27      11.108 -23.516 -61.204  1.00  0.00      LL0  H  
ATOM   3742  N   SER L  28      11.725 -18.514 -59.427  1.00  0.00      LL0  N  
ATOM   3743  CA  SER L  28      11.387 -17.242 -58.800  1.00  0.00      LL0  C  
ATOM   3744  C   SER L  28      12.541 -16.666 -58.005  1.00  0.00      LL0  C  
ATOM   3745  O   SER L  28      12.934 -17.167 -56.959  1.00  0.00      LL0  O  
ATOM   3746  CB  SER L  28      10.130 -17.377 -57.939  1.00  0.00      LL0  C  
ATOM   3747  OG  SER L  28       9.589 -16.085 -57.633  1.00  0.00      LL0  O  
ATOM   3748  H   SER L  28      11.450 -19.393 -59.041  1.00  0.00      LL0  H  
ATOM   3749  HG  SER L  28       8.792 -16.243 -57.142  1.00  0.00      LL0  H  
ATOM   3750  N   ILE L  29      13.069 -15.575 -58.561  1.00  0.00      LL0  N  
ATOM   3751  CA  ILE L  29      14.133 -14.892 -57.834  1.00  0.00      LL0  C  
ATOM   3752  C   ILE L  29      13.645 -13.757 -56.947  1.00  0.00      LL0  C  
ATOM   3753  O   ILE L  29      14.424 -12.987 -56.397  1.00  0.00      LL0  O  
ATOM   3754  CB  ILE L  29      15.214 -14.410 -58.803  1.00  0.00      LL0  C  
ATOM   3755  CG1 ILE L  29      14.645 -13.416 -59.815  1.00  0.00      LL0  C  
ATOM   3756  CG2 ILE L  29      15.893 -15.603 -59.479  1.00  0.00      LL0  C  
ATOM   3757  CD1 ILE L  29      15.696 -12.911 -60.791  1.00  0.00      LL0  C  
ATOM   3758  H   ILE L  29      12.691 -15.234 -59.426  1.00  0.00      LL0  H  
ATOM   3759  N   GLY L  30      12.306 -13.674 -56.834  1.00  0.00      LL0  N  
ATOM   3760  CA  GLY L  30      11.726 -12.663 -55.953  1.00  0.00      LL0  C  
ATOM   3761  C   GLY L  30      11.876 -11.246 -56.475  1.00  0.00      LL0  C  
ATOM   3762  O   GLY L  30      10.997 -10.687 -57.124  1.00  0.00      LL0  O  
ATOM   3763  H   GLY L  30      11.722 -14.270 -57.384  1.00  0.00      LL0  H  
ATOM   3764  N   SER L  31      13.048 -10.691 -56.162  1.00  0.00      LL0  N  
ATOM   3765  CA  SER L  31      13.346  -9.352 -56.654  1.00  0.00      LL0  C  
ATOM   3766  C   SER L  31      14.789  -9.156 -57.084  1.00  0.00      LL0  C  
ATOM   3767  O   SER L  31      15.209  -8.073 -57.467  1.00  0.00      LL0  O  
ATOM   3768  CB  SER L  31      12.945  -8.312 -55.607  1.00  0.00      LL0  C  
ATOM   3769  OG  SER L  31      11.669  -8.663 -55.055  1.00  0.00      LL0  O  
ATOM   3770  H   SER L  31      13.699 -11.214 -55.610  1.00  0.00      LL0  H  
ATOM   3771  HG  SER L  31      11.121  -8.912 -55.796  1.00  0.00      LL0  H  
ATOM   3772  N   SER L  32      15.561 -10.245 -57.009  1.00  0.00      LL0  N  
ATOM   3773  CA  SER L  32      16.988 -10.014 -57.198  1.00  0.00      LL0  C  
ATOM   3774  C   SER L  32      17.484 -10.148 -58.635  1.00  0.00      LL0  C  
ATOM   3775  O   SER L  32      18.395 -10.901 -58.960  1.00  0.00      LL0  O  
ATOM   3776  CB  SER L  32      17.738 -10.850 -56.154  1.00  0.00      LL0  C  
ATOM   3777  OG  SER L  32      17.065 -10.672 -54.893  1.00  0.00      LL0  O  
ATOM   3778  H   SER L  32      15.238 -11.153 -56.738  1.00  0.00      LL0  H  
ATOM   3779  HG  SER L  32      17.614 -11.049 -54.207  1.00  0.00      LL0  H  
ATOM   3780  N   LEU L  33      16.811  -9.356 -59.488  1.00  0.00      LL0  N  
ATOM   3781  CA  LEU L  33      17.206  -9.237 -60.891  1.00  0.00      LL0  C  
ATOM   3782  C   LEU L  33      17.854  -7.885 -61.086  1.00  0.00      LL0  C  
ATOM   3783  O   LEU L  33      17.575  -6.935 -60.358  1.00  0.00      LL0  O  
ATOM   3784  CB  LEU L  33      15.969  -9.406 -61.784  1.00  0.00      LL0  C  
ATOM   3785  CG  LEU L  33      16.125  -9.671 -63.297  1.00  0.00      LL0  C  
ATOM   3786  CD1 LEU L  33      16.346  -8.411 -64.136  1.00  0.00      LL0  C  
ATOM   3787  CD2 LEU L  33      17.129 -10.776 -63.610  1.00  0.00      LL0  C  
ATOM   3788  H   LEU L  33      16.139  -8.717 -59.113  1.00  0.00      LL0  H  
ATOM   3789  N   HIS L  34      18.757  -7.847 -62.065  1.00  0.00      LL0  N  
ATOM   3790  CA  HIS L  34      19.536  -6.639 -62.293  1.00  0.00      LL0  C  
ATOM   3791  C   HIS L  34      19.614  -6.315 -63.759  1.00  0.00      LL0  C  
ATOM   3792  O   HIS L  34      19.512  -7.201 -64.600  1.00  0.00      LL0  O  
ATOM   3793  CB  HIS L  34      20.957  -6.804 -61.756  1.00  0.00      LL0  C  
ATOM   3794  CG  HIS L  34      20.927  -7.383 -60.368  1.00  0.00      LL0  C  
ATOM   3795  CD2 HIS L  34      21.689  -8.444 -59.887  1.00  0.00      LL0  C  
ATOM   3796  ND1 HIS L  34      20.100  -6.960 -59.398  1.00  0.00      LL0  N  
ATOM   3797  CE1 HIS L  34      20.327  -7.744 -58.303  1.00  0.00      LL0  C  
ATOM   3798  NE2 HIS L  34      21.303  -8.648 -58.609  1.00  0.00      LL0  N  
ATOM   3799  H   HIS L  34      18.957  -8.680 -62.582  1.00  0.00      LL0  H  
ATOM   3800  HD1 HIS L  34      19.386  -6.298 -59.525  1.00  0.00      LL0  H  
ATOM   3801  N   TRP L  35      19.817  -5.021 -64.019  1.00  0.00      LL0  N  
ATOM   3802  CA  TRP L  35      20.049  -4.602 -65.398  1.00  0.00      LL0  C  
ATOM   3803  C   TRP L  35      21.397  -3.931 -65.523  1.00  0.00      LL0  C  
ATOM   3804  O   TRP L  35      21.848  -3.272 -64.592  1.00  0.00      LL0  O  
ATOM   3805  CB  TRP L  35      18.947  -3.659 -65.875  1.00  0.00      LL0  C  
ATOM   3806  CG  TRP L  35      17.638  -4.402 -66.003  1.00  0.00      LL0  C  
ATOM   3807  CD1 TRP L  35      16.560  -4.368 -65.106  1.00  0.00      LL0  C  
ATOM   3808  CD2 TRP L  35      17.216  -5.274 -67.073  1.00  0.00      LL0  C  
ATOM   3809  CE2 TRP L  35      15.888  -5.721 -66.757  1.00  0.00      LL0  C  
ATOM   3810  CE3 TRP L  35      17.833  -5.697 -68.270  1.00  0.00      LL0  C  
ATOM   3811  NE1 TRP L  35      15.529  -5.138 -65.545  1.00  0.00      LL0  N  
ATOM   3812  CZ2 TRP L  35      15.207  -6.582 -67.645  1.00  0.00      LL0  C  
ATOM   3813  CZ3 TRP L  35      17.141  -6.556 -69.149  1.00  0.00      LL0  C  
ATOM   3814  CH2 TRP L  35      15.836  -6.994 -68.839  1.00  0.00      LL0  C  
ATOM   3815  H   TRP L  35      19.894  -4.383 -63.250  1.00  0.00      LL0  H  
ATOM   3816  HE1 TRP L  35      14.653  -5.214 -65.103  1.00  0.00      LL0  H  
ATOM   3817  N   TYR L  36      22.024  -4.136 -66.688  1.00  0.00      LL0  N  
ATOM   3818  CA  TYR L  36      23.393  -3.664 -66.897  1.00  0.00      LL0  C  
ATOM   3819  C   TYR L  36      23.537  -2.870 -68.172  1.00  0.00      LL0  C  
ATOM   3820  O   TYR L  36      22.783  -3.033 -69.123  1.00  0.00      LL0  O  
ATOM   3821  CB  TYR L  36      24.387  -4.825 -66.929  1.00  0.00      LL0  C  
ATOM   3822  CG  TYR L  36      24.583  -5.386 -65.546  1.00  0.00      LL0  C  
ATOM   3823  CD1 TYR L  36      23.656  -6.315 -65.036  1.00  0.00      LL0  C  
ATOM   3824  CD2 TYR L  36      25.694  -4.951 -64.801  1.00  0.00      LL0  C  
ATOM   3825  CE1 TYR L  36      23.833  -6.790 -63.730  1.00  0.00      LL0  C  
ATOM   3826  CE2 TYR L  36      25.873  -5.445 -63.502  1.00  0.00      LL0  C  
ATOM   3827  CZ  TYR L  36      24.935  -6.354 -62.976  1.00  0.00      LL0  C  
ATOM   3828  OH  TYR L  36      25.092  -6.821 -61.685  1.00  0.00      LL0  O  
ATOM   3829  H   TYR L  36      21.549  -4.657 -67.398  1.00  0.00      LL0  H  
ATOM   3830  HH  TYR L  36      25.772  -6.273 -61.292  1.00  0.00      LL0  H  
ATOM   3831  N   GLN L  37      24.542  -1.993 -68.119  1.00  0.00      LL0  N  
ATOM   3832  CA  GLN L  37      24.650  -0.901 -69.077  1.00  0.00      LL0  C  
ATOM   3833  C   GLN L  37      25.801  -1.036 -70.057  1.00  0.00      LL0  C  
ATOM   3834  O   GLN L  37      26.819  -0.361 -69.930  1.00  0.00      LL0  O  
ATOM   3835  CB  GLN L  37      24.814   0.392 -68.280  1.00  0.00      LL0  C  
ATOM   3836  CG  GLN L  37      24.649   1.679 -69.082  1.00  0.00      LL0  C  
ATOM   3837  CD  GLN L  37      25.670   2.682 -68.589  1.00  0.00      LL0  C  
ATOM   3838  NE2 GLN L  37      26.848   2.571 -69.210  1.00  0.00      LL0  N  
ATOM   3839  OE1 GLN L  37      25.409   3.524 -67.739  1.00  0.00      LL0  O  
ATOM   3840  H   GLN L  37      25.163  -2.027 -67.334  1.00  0.00      LL0  H  
ATOM   3841 HE21 GLN L  37      27.066   1.759 -69.754  1.00  0.00      LL0  H  
ATOM   3842 HE22 GLN L  37      27.556   3.279 -69.175  1.00  0.00      LL0  H  
ATOM   3843  N   GLN L  38      25.619  -1.892 -71.067  1.00  0.00      LL0  N  
ATOM   3844  CA  GLN L  38      26.663  -1.796 -72.084  1.00  0.00      LL0  C  
ATOM   3845  C   GLN L  38      26.330  -0.807 -73.185  1.00  0.00      LL0  C  
ATOM   3846  O   GLN L  38      26.009  -1.148 -74.317  1.00  0.00      LL0  O  
ATOM   3847  CB  GLN L  38      27.087  -3.166 -72.615  1.00  0.00      LL0  C  
ATOM   3848  CG  GLN L  38      28.391  -3.057 -73.409  1.00  0.00      LL0  C  
ATOM   3849  CD  GLN L  38      28.974  -4.429 -73.634  1.00  0.00      LL0  C  
ATOM   3850  NE2 GLN L  38      30.220  -4.551 -73.174  1.00  0.00      LL0  N  
ATOM   3851  OE1 GLN L  38      28.341  -5.330 -74.170  1.00  0.00      LL0  O  
ATOM   3852  H   GLN L  38      24.774  -2.410 -71.226  1.00  0.00      LL0  H  
ATOM   3853 HE21 GLN L  38      30.688  -3.763 -72.764  1.00  0.00      LL0  H  
ATOM   3854 HE22 GLN L  38      30.700  -5.429 -73.222  1.00  0.00      LL0  H  
ATOM   3855  N   LYS L  39      26.428   0.465 -72.767  1.00  0.00      LL0  N  
ATOM   3856  CA  LYS L  39      26.394   1.560 -73.739  1.00  0.00      LL0  C  
ATOM   3857  C   LYS L  39      27.661   1.496 -74.591  1.00  0.00      LL0  C  
ATOM   3858  O   LYS L  39      28.576   0.773 -74.207  1.00  0.00      LL0  O  
ATOM   3859  CB  LYS L  39      26.221   2.867 -72.953  1.00  0.00      LL0  C  
ATOM   3860  CG  LYS L  39      24.758   3.172 -72.629  1.00  0.00      LL0  C  
ATOM   3861  CD  LYS L  39      24.599   4.427 -71.767  1.00  0.00      LL0  C  
ATOM   3862  CE  LYS L  39      23.135   4.784 -71.496  1.00  0.00      LL0  C  
ATOM   3863  NZ  LYS L  39      22.532   5.345 -72.705  1.00  0.00      LL0  N1+
ATOM   3864  H   LYS L  39      26.792   0.599 -71.847  1.00  0.00      LL0  H  
ATOM   3865  HZ1 LYS L  39      21.537   5.065 -72.796  1.00  0.00      LL0  H  
ATOM   3866  HZ2 LYS L  39      22.563   6.390 -72.693  1.00  0.00      LL0  H  
ATOM   3867  HZ3 LYS L  39      23.040   5.051 -73.560  1.00  0.00      LL0  H  
ATOM   3868  N   PRO L  40      27.698   2.215 -75.754  1.00  0.00      LL0  N  
ATOM   3869  CA  PRO L  40      28.839   2.089 -76.675  1.00  0.00      LL0  C  
ATOM   3870  C   PRO L  40      30.202   1.928 -76.030  1.00  0.00      LL0  C  
ATOM   3871  O   PRO L  40      30.671   2.778 -75.276  1.00  0.00      LL0  O  
ATOM   3872  CB  PRO L  40      28.701   3.331 -77.558  1.00  0.00      LL0  C  
ATOM   3873  CG  PRO L  40      27.192   3.510 -77.680  1.00  0.00      LL0  C  
ATOM   3874  CD  PRO L  40      26.694   3.139 -76.287  1.00  0.00      LL0  C  
ATOM   3875  N   ASP L  41      30.743   0.738 -76.331  1.00  0.00      LL0  N  
ATOM   3876  CA  ASP L  41      32.091   0.329 -75.935  1.00  0.00      LL0  C  
ATOM   3877  C   ASP L  41      32.451   0.515 -74.469  1.00  0.00      LL0  C  
ATOM   3878  O   ASP L  41      33.558   0.864 -74.075  1.00  0.00      LL0  O  
ATOM   3879  CB  ASP L  41      33.109   0.926 -76.919  1.00  0.00      LL0  C  
ATOM   3880  CG  ASP L  41      32.647   0.616 -78.338  1.00  0.00      LL0  C  
ATOM   3881  OD1 ASP L  41      32.917  -0.481 -78.824  1.00  0.00      LL0  O  
ATOM   3882  OD2 ASP L  41      31.966   1.452 -78.933  1.00  0.00      LL0  O1-
ATOM   3883  H   ASP L  41      30.348   0.249 -77.106  1.00  0.00      LL0  H  
ATOM   3884  N   GLN L  42      31.427   0.241 -73.649  1.00  0.00      LL0  N  
ATOM   3885  CA  GLN L  42      31.648   0.352 -72.213  1.00  0.00      LL0  C  
ATOM   3886  C   GLN L  42      31.625  -0.976 -71.493  1.00  0.00      LL0  C  
ATOM   3887  O   GLN L  42      31.007  -1.950 -71.910  1.00  0.00      LL0  O  
ATOM   3888  CB  GLN L  42      30.616   1.298 -71.607  1.00  0.00      LL0  C  
ATOM   3889  CG  GLN L  42      30.919   2.743 -71.986  1.00  0.00      LL0  C  
ATOM   3890  CD  GLN L  42      29.654   3.563 -71.925  1.00  0.00      LL0  C  
ATOM   3891  NE2 GLN L  42      29.395   4.193 -73.072  1.00  0.00      LL0  N  
ATOM   3892  OE1 GLN L  42      28.952   3.640 -70.922  1.00  0.00      LL0  O  
ATOM   3893  H   GLN L  42      30.534  -0.009 -74.025  1.00  0.00      LL0  H  
ATOM   3894 HE21 GLN L  42      29.984   3.997 -73.863  1.00  0.00      LL0  H  
ATOM   3895 HE22 GLN L  42      28.635   4.833 -73.141  1.00  0.00      LL0  H  
ATOM   3896  N   SER L  43      32.311  -0.944 -70.344  1.00  0.00      LL0  N  
ATOM   3897  CA  SER L  43      32.124  -2.023 -69.379  1.00  0.00      LL0  C  
ATOM   3898  C   SER L  43      30.725  -1.920 -68.787  1.00  0.00      LL0  C  
ATOM   3899  O   SER L  43      30.290  -0.842 -68.393  1.00  0.00      LL0  O  
ATOM   3900  CB  SER L  43      33.213  -1.907 -68.311  1.00  0.00      LL0  C  
ATOM   3901  OG  SER L  43      33.268  -3.079 -67.495  1.00  0.00      LL0  O  
ATOM   3902  H   SER L  43      32.799  -0.112 -70.091  1.00  0.00      LL0  H  
ATOM   3903  HG  SER L  43      34.082  -2.990 -66.996  1.00  0.00      LL0  H  
ATOM   3904  N   PRO L  44      30.001  -3.063 -68.800  1.00  0.00      LL0  N  
ATOM   3905  CA  PRO L  44      28.593  -3.056 -68.390  1.00  0.00      LL0  C  
ATOM   3906  C   PRO L  44      28.349  -2.791 -66.911  1.00  0.00      LL0  C  
ATOM   3907  O   PRO L  44      28.068  -3.701 -66.145  1.00  0.00      LL0  O  
ATOM   3908  CB  PRO L  44      28.105  -4.451 -68.804  1.00  0.00      LL0  C  
ATOM   3909  CG  PRO L  44      29.153  -5.013 -69.764  1.00  0.00      LL0  C  
ATOM   3910  CD  PRO L  44      30.442  -4.367 -69.280  1.00  0.00      LL0  C  
ATOM   3911  N   LYS L  45      28.425  -1.506 -66.538  1.00  0.00      LL0  N  
ATOM   3912  CA  LYS L  45      28.113  -1.170 -65.147  1.00  0.00      LL0  C  
ATOM   3913  C   LYS L  45      26.664  -1.443 -64.775  1.00  0.00      LL0  C  
ATOM   3914  O   LYS L  45      25.784  -1.528 -65.626  1.00  0.00      LL0  O  
ATOM   3915  CB  LYS L  45      28.450   0.294 -64.840  1.00  0.00      LL0  C  
ATOM   3916  CG  LYS L  45      27.818   1.290 -65.821  1.00  0.00      LL0  C  
ATOM   3917  CD  LYS L  45      27.513   2.655 -65.199  1.00  0.00      LL0  C  
ATOM   3918  CE  LYS L  45      26.399   2.539 -64.157  1.00  0.00      LL0  C  
ATOM   3919  NZ  LYS L  45      26.063   3.846 -63.588  1.00  0.00      LL0  N1+
ATOM   3920  H   LYS L  45      28.720  -0.833 -67.217  1.00  0.00      LL0  H  
ATOM   3921  HZ1 LYS L  45      25.483   3.727 -62.729  1.00  0.00      LL0  H  
ATOM   3922  HZ2 LYS L  45      26.911   4.368 -63.307  1.00  0.00      LL0  H  
ATOM   3923  HZ3 LYS L  45      25.513   4.433 -64.254  1.00  0.00      LL0  H  
ATOM   3924  N   LEU L  46      26.441  -1.544 -63.460  1.00  0.00      LL0  N  
ATOM   3925  CA  LEU L  46      25.061  -1.731 -63.021  1.00  0.00      LL0  C  
ATOM   3926  C   LEU L  46      24.159  -0.529 -63.266  1.00  0.00      LL0  C  
ATOM   3927  O   LEU L  46      24.445   0.595 -62.871  1.00  0.00      LL0  O  
ATOM   3928  CB  LEU L  46      25.070  -2.121 -61.545  1.00  0.00      LL0  C  
ATOM   3929  CG  LEU L  46      23.719  -2.493 -60.941  1.00  0.00      LL0  C  
ATOM   3930  CD1 LEU L  46      23.114  -3.734 -61.587  1.00  0.00      LL0  C  
ATOM   3931  CD2 LEU L  46      23.829  -2.653 -59.432  1.00  0.00      LL0  C  
ATOM   3932  H   LEU L  46      27.195  -1.510 -62.798  1.00  0.00      LL0  H  
ATOM   3933  N   LEU L  47      23.036  -0.833 -63.924  1.00  0.00      LL0  N  
ATOM   3934  CA  LEU L  47      21.932   0.123 -63.927  1.00  0.00      LL0  C  
ATOM   3935  C   LEU L  47      21.045  -0.054 -62.711  1.00  0.00      LL0  C  
ATOM   3936  O   LEU L  47      20.894   0.813 -61.857  1.00  0.00      LL0  O  
ATOM   3937  CB  LEU L  47      21.059  -0.035 -65.172  1.00  0.00      LL0  C  
ATOM   3938  CG  LEU L  47      21.673   0.439 -66.479  1.00  0.00      LL0  C  
ATOM   3939  CD1 LEU L  47      20.910  -0.136 -67.670  1.00  0.00      LL0  C  
ATOM   3940  CD2 LEU L  47      21.778   1.964 -66.543  1.00  0.00      LL0  C  
ATOM   3941  H   LEU L  47      22.924  -1.771 -64.251  1.00  0.00      LL0  H  
ATOM   3942  N   ILE L  48      20.429  -1.241 -62.699  1.00  0.00      LL0  N  
ATOM   3943  CA  ILE L  48      19.380  -1.454 -61.711  1.00  0.00      LL0  C  
ATOM   3944  C   ILE L  48      19.710  -2.656 -60.862  1.00  0.00      LL0  C  
ATOM   3945  O   ILE L  48      19.818  -3.773 -61.348  1.00  0.00      LL0  O  
ATOM   3946  CB  ILE L  48      18.014  -1.622 -62.404  1.00  0.00      LL0  C  
ATOM   3947  CG1 ILE L  48      17.632  -0.376 -63.209  1.00  0.00      LL0  C  
ATOM   3948  CG2 ILE L  48      16.906  -1.977 -61.412  1.00  0.00      LL0  C  
ATOM   3949  CD1 ILE L  48      17.423   0.859 -62.329  1.00  0.00      LL0  C  
ATOM   3950  H   ILE L  48      20.692  -1.962 -63.342  1.00  0.00      LL0  H  
ATOM   3951  N   LYS L  49      19.881  -2.370 -59.573  1.00  0.00      LL0  N  
ATOM   3952  CA  LYS L  49      19.927  -3.477 -58.629  1.00  0.00      LL0  C  
ATOM   3953  C   LYS L  49      18.540  -3.830 -58.142  1.00  0.00      LL0  C  
ATOM   3954  O   LYS L  49      17.599  -3.058 -58.261  1.00  0.00      LL0  O  
ATOM   3955  CB  LYS L  49      20.847  -3.169 -57.444  1.00  0.00      LL0  C  
ATOM   3956  CG  LYS L  49      20.793  -1.729 -56.933  1.00  0.00      LL0  C  
ATOM   3957  CD  LYS L  49      21.620  -1.536 -55.663  1.00  0.00      LL0  C  
ATOM   3958  CE  LYS L  49      21.719  -0.081 -55.199  1.00  0.00      LL0  C  
ATOM   3959  NZ  LYS L  49      20.380   0.511 -55.090  1.00  0.00      LL0  N1+
ATOM   3960  H   LYS L  49      19.664  -1.436 -59.292  1.00  0.00      LL0  H  
ATOM   3961  HZ1 LYS L  49      20.417   1.379 -54.526  1.00  0.00      LL0  H  
ATOM   3962  HZ2 LYS L  49      20.042   0.767 -56.044  1.00  0.00      LL0  H  
ATOM   3963  HZ3 LYS L  49      19.721  -0.164 -54.644  1.00  0.00      LL0  H  
ATOM   3964  N   TYR L  50      18.477  -5.046 -57.579  1.00  0.00      LL0  N  
ATOM   3965  CA  TYR L  50      17.268  -5.574 -56.938  1.00  0.00      LL0  C  
ATOM   3966  C   TYR L  50      15.920  -5.083 -57.472  1.00  0.00      LL0  C  
ATOM   3967  O   TYR L  50      15.199  -4.352 -56.800  1.00  0.00      LL0  O  
ATOM   3968  CB  TYR L  50      17.327  -5.368 -55.418  1.00  0.00      LL0  C  
ATOM   3969  CG  TYR L  50      18.680  -5.647 -54.787  1.00  0.00      LL0  C  
ATOM   3970  CD1 TYR L  50      19.269  -6.931 -54.847  1.00  0.00      LL0  C  
ATOM   3971  CD2 TYR L  50      19.295  -4.592 -54.084  1.00  0.00      LL0  C  
ATOM   3972  CE1 TYR L  50      20.434  -7.184 -54.092  1.00  0.00      LL0  C  
ATOM   3973  CE2 TYR L  50      20.455  -4.843 -53.337  1.00  0.00      LL0  C  
ATOM   3974  CZ  TYR L  50      20.992  -6.145 -53.313  1.00  0.00      LL0  C  
ATOM   3975  OH  TYR L  50      22.079  -6.381 -52.486  1.00  0.00      LL0  O  
ATOM   3976  H   TYR L  50      19.329  -5.558 -57.513  1.00  0.00      LL0  H  
ATOM   3977  HH  TYR L  50      22.684  -7.016 -52.873  1.00  0.00      LL0  H  
ATOM   3978  N   ALA L  51      15.641  -5.516 -58.716  1.00  0.00      LL0  N  
ATOM   3979  CA  ALA L  51      14.395  -5.237 -59.441  1.00  0.00      LL0  C  
ATOM   3980  C   ALA L  51      14.179  -3.803 -59.884  1.00  0.00      LL0  C  
ATOM   3981  O   ALA L  51      14.115  -3.512 -61.071  1.00  0.00      LL0  O  
ATOM   3982  CB  ALA L  51      13.146  -5.728 -58.693  1.00  0.00      LL0  C  
ATOM   3983  H   ALA L  51      16.344  -6.058 -59.174  1.00  0.00      LL0  H  
ATOM   3984  N   SER L  52      14.066  -2.919 -58.890  1.00  0.00      LL0  N  
ATOM   3985  CA  SER L  52      13.724  -1.542 -59.226  1.00  0.00      LL0  C  
ATOM   3986  C   SER L  52      14.644  -0.495 -58.624  1.00  0.00      LL0  C  
ATOM   3987  O   SER L  52      14.454   0.706 -58.770  1.00  0.00      LL0  O  
ATOM   3988  CB  SER L  52      12.266  -1.303 -58.833  1.00  0.00      LL0  C  
ATOM   3989  OG  SER L  52      11.965  -2.046 -57.640  1.00  0.00      LL0  O  
ATOM   3990  H   SER L  52      14.063  -3.216 -57.933  1.00  0.00      LL0  H  
ATOM   3991  HG  SER L  52      11.030  -1.956 -57.506  1.00  0.00      LL0  H  
ATOM   3992  N   GLN L  53      15.664  -0.988 -57.907  1.00  0.00      LL0  N  
ATOM   3993  CA  GLN L  53      16.528   0.004 -57.280  1.00  0.00      LL0  C  
ATOM   3994  C   GLN L  53      17.565   0.557 -58.231  1.00  0.00      LL0  C  
ATOM   3995  O   GLN L  53      18.396  -0.167 -58.764  1.00  0.00      LL0  O  
ATOM   3996  CB  GLN L  53      17.282  -0.573 -56.090  1.00  0.00      LL0  C  
ATOM   3997  CG  GLN L  53      16.479  -1.199 -54.954  1.00  0.00      LL0  C  
ATOM   3998  CD  GLN L  53      17.482  -1.619 -53.897  1.00  0.00      LL0  C  
ATOM   3999  NE2 GLN L  53      17.047  -2.586 -53.083  1.00  0.00      LL0  N  
ATOM   4000  OE1 GLN L  53      18.601  -1.106 -53.841  1.00  0.00      LL0  O  
ATOM   4001  H   GLN L  53      15.914  -1.957 -57.953  1.00  0.00      LL0  H  
ATOM   4002 HE21 GLN L  53      16.127  -2.965 -53.186  1.00  0.00      LL0  H  
ATOM   4003 HE22 GLN L  53      17.609  -2.998 -52.364  1.00  0.00      LL0  H  
ATOM   4004  N   SER L  54      17.549   1.881 -58.372  1.00  0.00      LL0  N  
ATOM   4005  CA  SER L  54      18.649   2.486 -59.117  1.00  0.00      LL0  C  
ATOM   4006  C   SER L  54      20.018   2.261 -58.478  1.00  0.00      LL0  C  
ATOM   4007  O   SER L  54      20.148   1.914 -57.299  1.00  0.00      LL0  O  
ATOM   4008  CB  SER L  54      18.328   3.968 -59.315  1.00  0.00      LL0  C  
ATOM   4009  OG  SER L  54      17.558   4.434 -58.196  1.00  0.00      LL0  O  
ATOM   4010  H   SER L  54      16.848   2.471 -57.970  1.00  0.00      LL0  H  
ATOM   4011  HG  SER L  54      17.225   5.290 -58.442  1.00  0.00      LL0  H  
ATOM   4012  N   PHE L  55      21.034   2.459 -59.323  1.00  0.00      LL0  N  
ATOM   4013  CA  PHE L  55      22.410   2.426 -58.846  1.00  0.00      LL0  C  
ATOM   4014  C   PHE L  55      23.075   3.774 -59.117  1.00  0.00      LL0  C  
ATOM   4015  O   PHE L  55      22.525   4.633 -59.794  1.00  0.00      LL0  O  
ATOM   4016  CB  PHE L  55      23.109   1.224 -59.515  1.00  0.00      LL0  C  
ATOM   4017  CG  PHE L  55      24.556   1.074 -59.103  1.00  0.00      LL0  C  
ATOM   4018  CD1 PHE L  55      24.882   0.796 -57.756  1.00  0.00      LL0  C  
ATOM   4019  CD2 PHE L  55      25.561   1.253 -60.078  1.00  0.00      LL0  C  
ATOM   4020  CE1 PHE L  55      26.235   0.757 -57.371  1.00  0.00      LL0  C  
ATOM   4021  CE2 PHE L  55      26.914   1.204 -59.697  1.00  0.00      LL0  C  
ATOM   4022  CZ  PHE L  55      27.234   0.980 -58.342  1.00  0.00      LL0  C  
ATOM   4023  H   PHE L  55      20.860   2.623 -60.296  1.00  0.00      LL0  H  
ATOM   4024  N   SER L  56      24.287   3.925 -58.559  1.00  0.00      LL0  N  
ATOM   4025  CA  SER L  56      25.147   5.068 -58.863  1.00  0.00      LL0  C  
ATOM   4026  C   SER L  56      25.222   5.417 -60.346  1.00  0.00      LL0  C  
ATOM   4027  O   SER L  56      25.466   4.580 -61.218  1.00  0.00      LL0  O  
ATOM   4028  CB  SER L  56      26.533   4.774 -58.285  1.00  0.00      LL0  C  
ATOM   4029  OG  SER L  56      27.396   5.906 -58.389  1.00  0.00      LL0  O  
ATOM   4030  H   SER L  56      24.631   3.215 -57.950  1.00  0.00      LL0  H  
ATOM   4031  HG  SER L  56      28.246   5.599 -58.067  1.00  0.00      LL0  H  
ATOM   4032  N   GLY L  57      24.970   6.714 -60.588  1.00  0.00      LL0  N  
ATOM   4033  CA  GLY L  57      24.992   7.244 -61.951  1.00  0.00      LL0  C  
ATOM   4034  C   GLY L  57      24.149   6.460 -62.942  1.00  0.00      LL0  C  
ATOM   4035  O   GLY L  57      24.647   5.905 -63.917  1.00  0.00      LL0  O  
ATOM   4036  H   GLY L  57      24.838   7.312 -59.798  1.00  0.00      LL0  H  
ATOM   4037  N   VAL L  58      22.854   6.410 -62.619  1.00  0.00      LL0  N  
ATOM   4038  CA  VAL L  58      21.906   5.784 -63.535  1.00  0.00      LL0  C  
ATOM   4039  C   VAL L  58      20.806   6.777 -63.845  1.00  0.00      LL0  C  
ATOM   4040  O   VAL L  58      20.120   7.262 -62.955  1.00  0.00      LL0  O  
ATOM   4041  CB  VAL L  58      21.356   4.487 -62.917  1.00  0.00      LL0  C  
ATOM   4042  CG1 VAL L  58      20.156   3.893 -63.666  1.00  0.00      LL0  C  
ATOM   4043  CG2 VAL L  58      22.491   3.472 -62.803  1.00  0.00      LL0  C  
ATOM   4044  H   VAL L  58      22.509   6.812 -61.770  1.00  0.00      LL0  H  
ATOM   4045  N   PRO L  59      20.684   7.100 -65.153  1.00  0.00      LL0  N  
ATOM   4046  CA  PRO L  59      19.612   8.004 -65.575  1.00  0.00      LL0  C  
ATOM   4047  C   PRO L  59      18.233   7.504 -65.179  1.00  0.00      LL0  C  
ATOM   4048  O   PRO L  59      17.891   6.342 -65.360  1.00  0.00      LL0  O  
ATOM   4049  CB  PRO L  59      19.798   8.068 -67.096  1.00  0.00      LL0  C  
ATOM   4050  CG  PRO L  59      21.259   7.692 -67.344  1.00  0.00      LL0  C  
ATOM   4051  CD  PRO L  59      21.532   6.662 -66.256  1.00  0.00      LL0  C  
ATOM   4052  N   SER L  60      17.441   8.449 -64.659  1.00  0.00      LL0  N  
ATOM   4053  CA  SER L  60      16.109   8.122 -64.142  1.00  0.00      LL0  C  
ATOM   4054  C   SER L  60      15.189   7.304 -65.043  1.00  0.00      LL0  C  
ATOM   4055  O   SER L  60      14.310   6.586 -64.593  1.00  0.00      LL0  O  
ATOM   4056  CB  SER L  60      15.427   9.420 -63.712  1.00  0.00      LL0  C  
ATOM   4057  OG  SER L  60      16.435  10.387 -63.376  1.00  0.00      LL0  O  
ATOM   4058  H   SER L  60      17.787   9.364 -64.447  1.00  0.00      LL0  H  
ATOM   4059  HG  SER L  60      16.017  11.024 -62.808  1.00  0.00      LL0  H  
ATOM   4060  N   ARG L  61      15.446   7.441 -66.354  1.00  0.00      LL0  N  
ATOM   4061  CA  ARG L  61      14.624   6.715 -67.318  1.00  0.00      LL0  C  
ATOM   4062  C   ARG L  61      14.871   5.213 -67.431  1.00  0.00      LL0  C  
ATOM   4063  O   ARG L  61      14.337   4.550 -68.308  1.00  0.00      LL0  O  
ATOM   4064  CB  ARG L  61      14.727   7.387 -68.690  1.00  0.00      LL0  C  
ATOM   4065  CG  ARG L  61      16.077   7.189 -69.388  1.00  0.00      LL0  C  
ATOM   4066  CD  ARG L  61      16.123   7.895 -70.740  1.00  0.00      LL0  C  
ATOM   4067  NE  ARG L  61      17.277   7.465 -71.525  1.00  0.00      LL0  N  
ATOM   4068  CZ  ARG L  61      18.235   8.318 -71.927  1.00  0.00      LL0  C  
ATOM   4069  NH1 ARG L  61      18.147   9.622 -71.681  1.00  0.00      LL0  N1+
ATOM   4070  NH2 ARG L  61      19.271   7.826 -72.576  1.00  0.00      LL0  N  
ATOM   4071  H   ARG L  61      16.239   7.971 -66.642  1.00  0.00      LL0  H  
ATOM   4072  HE  ARG L  61      17.358   6.512 -71.846  1.00  0.00      LL0  H  
ATOM   4073 HH11 ARG L  61      18.875  10.245 -71.966  1.00  0.00      LL0  H  
ATOM   4074 HH12 ARG L  61      17.336   9.989 -71.227  1.00  0.00      LL0  H  
ATOM   4075 HH21 ARG L  61      20.091   8.322 -72.882  1.00  0.00      LL0  H  
ATOM   4076 HH22 ARG L  61      19.255   6.842 -72.810  1.00  0.00      LL0  H  
ATOM   4077  N   PHE L  62      15.721   4.687 -66.545  1.00  0.00      LL0  N  
ATOM   4078  CA  PHE L  62      15.861   3.237 -66.585  1.00  0.00      LL0  C  
ATOM   4079  C   PHE L  62      14.986   2.562 -65.549  1.00  0.00      LL0  C  
ATOM   4080  O   PHE L  62      15.460   2.051 -64.543  1.00  0.00      LL0  O  
ATOM   4081  CB  PHE L  62      17.330   2.833 -66.417  1.00  0.00      LL0  C  
ATOM   4082  CG  PHE L  62      18.123   3.166 -67.661  1.00  0.00      LL0  C  
ATOM   4083  CD1 PHE L  62      18.302   2.169 -68.644  1.00  0.00      LL0  C  
ATOM   4084  CD2 PHE L  62      18.678   4.454 -67.822  1.00  0.00      LL0  C  
ATOM   4085  CE1 PHE L  62      19.055   2.460 -69.798  1.00  0.00      LL0  C  
ATOM   4086  CE2 PHE L  62      19.426   4.748 -68.978  1.00  0.00      LL0  C  
ATOM   4087  CZ  PHE L  62      19.611   3.746 -69.952  1.00  0.00      LL0  C  
ATOM   4088  H   PHE L  62      16.169   5.229 -65.835  1.00  0.00      LL0  H  
ATOM   4089  N   SER L  63      13.675   2.577 -65.817  1.00  0.00      LL0  N  
ATOM   4090  CA  SER L  63      12.832   1.951 -64.799  1.00  0.00      LL0  C  
ATOM   4091  C   SER L  63      12.813   0.429 -64.827  1.00  0.00      LL0  C  
ATOM   4092  O   SER L  63      12.021  -0.225 -65.500  1.00  0.00      LL0  O  
ATOM   4093  CB  SER L  63      11.430   2.575 -64.768  1.00  0.00      LL0  C  
ATOM   4094  OG  SER L  63      10.846   2.633 -66.075  1.00  0.00      LL0  O  
ATOM   4095  H   SER L  63      13.324   2.938 -66.685  1.00  0.00      LL0  H  
ATOM   4096  HG  SER L  63      11.462   3.119 -66.627  1.00  0.00      LL0  H  
ATOM   4097  N   GLY L  64      13.750  -0.122 -64.045  1.00  0.00      LL0  N  
ATOM   4098  CA  GLY L  64      13.679  -1.559 -63.790  1.00  0.00      LL0  C  
ATOM   4099  C   GLY L  64      12.454  -1.887 -62.958  1.00  0.00      LL0  C  
ATOM   4100  O   GLY L  64      12.062  -1.128 -62.076  1.00  0.00      LL0  O  
ATOM   4101  H   GLY L  64      14.403   0.478 -63.580  1.00  0.00      LL0  H  
ATOM   4102  N   SER L  65      11.828  -3.011 -63.310  1.00  0.00      LL0  N  
ATOM   4103  CA  SER L  65      10.601  -3.402 -62.623  1.00  0.00      LL0  C  
ATOM   4104  C   SER L  65      10.421  -4.905 -62.706  1.00  0.00      LL0  C  
ATOM   4105  O   SER L  65      11.288  -5.615 -63.201  1.00  0.00      LL0  O  
ATOM   4106  CB  SER L  65       9.393  -2.672 -63.230  1.00  0.00      LL0  C  
ATOM   4107  OG  SER L  65       9.456  -1.263 -62.977  1.00  0.00      LL0  O  
ATOM   4108  H   SER L  65      12.195  -3.581 -64.048  1.00  0.00      LL0  H  
ATOM   4109  HG  SER L  65      10.283  -1.089 -62.535  1.00  0.00      LL0  H  
ATOM   4110  N   GLY L  66       9.254  -5.363 -62.234  1.00  0.00      LL0  N  
ATOM   4111  CA  GLY L  66       8.982  -6.789 -62.375  1.00  0.00      LL0  C  
ATOM   4112  C   GLY L  66       9.188  -7.532 -61.075  1.00  0.00      LL0  C  
ATOM   4113  O   GLY L  66       9.684  -6.980 -60.098  1.00  0.00      LL0  O  
ATOM   4114  H   GLY L  66       8.647  -4.783 -61.695  1.00  0.00      LL0  H  
ATOM   4115  N   SER L  67       8.751  -8.795 -61.086  1.00  0.00      LL0  N  
ATOM   4116  CA  SER L  67       8.784  -9.586 -59.861  1.00  0.00      LL0  C  
ATOM   4117  C   SER L  67       8.770 -11.071 -60.166  1.00  0.00      LL0  C  
ATOM   4118  O   SER L  67       8.320 -11.511 -61.218  1.00  0.00      LL0  O  
ATOM   4119  CB  SER L  67       7.603  -9.241 -58.945  1.00  0.00      LL0  C  
ATOM   4120  OG  SER L  67       7.520  -7.825 -58.729  1.00  0.00      LL0  O  
ATOM   4121  H   SER L  67       8.447  -9.222 -61.943  1.00  0.00      LL0  H  
ATOM   4122  HG  SER L  67       8.406  -7.478 -58.813  1.00  0.00      LL0  H  
ATOM   4123  N   GLY L  68       9.267 -11.837 -59.185  1.00  0.00      LL0  N  
ATOM   4124  CA  GLY L  68       9.183 -13.288 -59.330  1.00  0.00      LL0  C  
ATOM   4125  C   GLY L  68      10.110 -13.841 -60.392  1.00  0.00      LL0  C  
ATOM   4126  O   GLY L  68      11.307 -14.002 -60.177  1.00  0.00      LL0  O  
ATOM   4127  H   GLY L  68       9.749 -11.407 -58.421  1.00  0.00      LL0  H  
ATOM   4128  N   THR L  69       9.486 -14.117 -61.539  1.00  0.00      LL0  N  
ATOM   4129  CA  THR L  69      10.241 -14.552 -62.707  1.00  0.00      LL0  C  
ATOM   4130  C   THR L  69      10.510 -13.416 -63.676  1.00  0.00      LL0  C  
ATOM   4131  O   THR L  69      11.592 -13.287 -64.236  1.00  0.00      LL0  O  
ATOM   4132  CB  THR L  69       9.451 -15.663 -63.393  1.00  0.00      LL0  C  
ATOM   4133  CG2 THR L  69       9.615 -16.992 -62.651  1.00  0.00      LL0  C  
ATOM   4134  OG1 THR L  69       8.062 -15.297 -63.444  1.00  0.00      LL0  O  
ATOM   4135  H   THR L  69       8.504 -13.965 -61.653  1.00  0.00      LL0  H  
ATOM   4136  HG1 THR L  69       7.917 -14.924 -64.321  1.00  0.00      LL0  H  
ATOM   4137  N   ASP L  70       9.455 -12.610 -63.856  1.00  0.00      LL0  N  
ATOM   4138  CA  ASP L  70       9.459 -11.677 -64.976  1.00  0.00      LL0  C  
ATOM   4139  C   ASP L  70       9.827 -10.280 -64.565  1.00  0.00      LL0  C  
ATOM   4140  O   ASP L  70       9.181  -9.645 -63.739  1.00  0.00      LL0  O  
ATOM   4141  CB  ASP L  70       8.095 -11.653 -65.668  1.00  0.00      LL0  C  
ATOM   4142  CG  ASP L  70       7.926 -12.870 -66.552  1.00  0.00      LL0  C  
ATOM   4143  OD1 ASP L  70       7.843 -13.980 -66.030  1.00  0.00      LL0  O  
ATOM   4144  OD2 ASP L  70       7.888 -12.702 -67.769  1.00  0.00      LL0  O1-
ATOM   4145  H   ASP L  70       8.652 -12.664 -63.264  1.00  0.00      LL0  H  
ATOM   4146  N   PHE L  71      10.912  -9.819 -65.187  1.00  0.00      LL0  N  
ATOM   4147  CA  PHE L  71      11.340  -8.459 -64.890  1.00  0.00      LL0  C  
ATOM   4148  C   PHE L  71      11.452  -7.636 -66.154  1.00  0.00      LL0  C  
ATOM   4149  O   PHE L  71      11.579  -8.169 -67.253  1.00  0.00      LL0  O  
ATOM   4150  CB  PHE L  71      12.670  -8.474 -64.134  1.00  0.00      LL0  C  
ATOM   4151  CG  PHE L  71      12.539  -9.116 -62.768  1.00  0.00      LL0  C  
ATOM   4152  CD1 PHE L  71      12.478  -8.290 -61.625  1.00  0.00      LL0  C  
ATOM   4153  CD2 PHE L  71      12.499 -10.524 -62.649  1.00  0.00      LL0  C  
ATOM   4154  CE1 PHE L  71      12.382  -8.879 -60.348  1.00  0.00      LL0  C  
ATOM   4155  CE2 PHE L  71      12.394 -11.112 -61.375  1.00  0.00      LL0  C  
ATOM   4156  CZ  PHE L  71      12.343 -10.284 -60.236  1.00  0.00      LL0  C  
ATOM   4157  H   PHE L  71      11.440 -10.420 -65.790  1.00  0.00      LL0  H  
ATOM   4158  N   THR L  72      11.390  -6.318 -65.962  1.00  0.00      LL0  N  
ATOM   4159  CA  THR L  72      11.479  -5.427 -67.110  1.00  0.00      LL0  C  
ATOM   4160  C   THR L  72      12.593  -4.415 -66.951  1.00  0.00      LL0  C  
ATOM   4161  O   THR L  72      12.965  -4.035 -65.844  1.00  0.00      LL0  O  
ATOM   4162  CB  THR L  72      10.146  -4.701 -67.318  1.00  0.00      LL0  C  
ATOM   4163  CG2 THR L  72       9.063  -5.621 -67.881  1.00  0.00      LL0  C  
ATOM   4164  OG1 THR L  72       9.696  -4.112 -66.091  1.00  0.00      LL0  O  
ATOM   4165  H   THR L  72      11.280  -5.924 -65.051  1.00  0.00      LL0  H  
ATOM   4166  HG1 THR L  72       9.243  -3.311 -66.343  1.00  0.00      LL0  H  
ATOM   4167  N   LEU L  73      13.085  -3.970 -68.113  1.00  0.00      LL0  N  
ATOM   4168  CA  LEU L  73      13.771  -2.688 -68.136  1.00  0.00      LL0  C  
ATOM   4169  C   LEU L  73      12.964  -1.743 -68.988  1.00  0.00      LL0  C  
ATOM   4170  O   LEU L  73      12.840  -1.887 -70.202  1.00  0.00      LL0  O  
ATOM   4171  CB  LEU L  73      15.203  -2.798 -68.662  1.00  0.00      LL0  C  
ATOM   4172  CG  LEU L  73      16.006  -1.495 -68.565  1.00  0.00      LL0  C  
ATOM   4173  CD1 LEU L  73      16.080  -0.956 -67.134  1.00  0.00      LL0  C  
ATOM   4174  CD2 LEU L  73      17.392  -1.646 -69.189  1.00  0.00      LL0  C  
ATOM   4175  H   LEU L  73      12.815  -4.417 -68.965  1.00  0.00      LL0  H  
ATOM   4176  N   THR L  74      12.398  -0.786 -68.265  1.00  0.00      LL0  N  
ATOM   4177  CA  THR L  74      11.519   0.159 -68.926  1.00  0.00      LL0  C  
ATOM   4178  C   THR L  74      12.221   1.481 -69.160  1.00  0.00      LL0  C  
ATOM   4179  O   THR L  74      12.248   2.364 -68.313  1.00  0.00      LL0  O  
ATOM   4180  CB  THR L  74      10.252   0.321 -68.085  1.00  0.00      LL0  C  
ATOM   4181  CG2 THR L  74       9.056   0.764 -68.929  1.00  0.00      LL0  C  
ATOM   4182  OG1 THR L  74       9.979  -0.891 -67.359  1.00  0.00      LL0  O  
ATOM   4183  H   THR L  74      12.533  -0.734 -67.277  1.00  0.00      LL0  H  
ATOM   4184  HG1 THR L  74      10.459  -0.778 -66.537  1.00  0.00      LL0  H  
ATOM   4185  N   ILE L  75      12.833   1.574 -70.346  1.00  0.00      LL0  N  
ATOM   4186  CA  ILE L  75      13.480   2.851 -70.634  1.00  0.00      LL0  C  
ATOM   4187  C   ILE L  75      12.472   3.897 -71.071  1.00  0.00      LL0  C  
ATOM   4188  O   ILE L  75      11.948   3.905 -72.182  1.00  0.00      LL0  O  
ATOM   4189  CB  ILE L  75      14.637   2.698 -71.629  1.00  0.00      LL0  C  
ATOM   4190  CG1 ILE L  75      15.581   1.578 -71.181  1.00  0.00      LL0  C  
ATOM   4191  CG2 ILE L  75      15.389   4.019 -71.834  1.00  0.00      LL0  C  
ATOM   4192  CD1 ILE L  75      16.682   1.272 -72.200  1.00  0.00      LL0  C  
ATOM   4193  H   ILE L  75      12.666   0.864 -71.030  1.00  0.00      LL0  H  
ATOM   4194  N   ASN L  76      12.190   4.771 -70.102  1.00  0.00      LL0  N  
ATOM   4195  CA  ASN L  76      11.121   5.756 -70.241  1.00  0.00      LL0  C  
ATOM   4196  C   ASN L  76      11.509   6.959 -71.080  1.00  0.00      LL0  C  
ATOM   4197  O   ASN L  76      11.674   8.056 -70.559  1.00  0.00      LL0  O  
ATOM   4198  CB  ASN L  76      10.603   6.266 -68.882  1.00  0.00      LL0  C  
ATOM   4199  CG  ASN L  76      10.642   5.202 -67.805  1.00  0.00      LL0  C  
ATOM   4200  ND2 ASN L  76       9.483   4.574 -67.591  1.00  0.00      LL0  N  
ATOM   4201  OD1 ASN L  76      11.674   4.945 -67.201  1.00  0.00      LL0  O  
ATOM   4202  H   ASN L  76      12.691   4.662 -69.237  1.00  0.00      LL0  H  
ATOM   4203 HD21 ASN L  76       8.627   4.797 -68.049  1.00  0.00      LL0  H  
ATOM   4204 HD22 ASN L  76       9.511   3.831 -66.916  1.00  0.00      LL0  H  
ATOM   4205  N   SER L  77      11.597   6.696 -72.399  1.00  0.00      LL0  N  
ATOM   4206  CA  SER L  77      12.044   7.619 -73.453  1.00  0.00      LL0  C  
ATOM   4207  C   SER L  77      13.515   7.498 -73.778  1.00  0.00      LL0  C  
ATOM   4208  O   SER L  77      14.361   8.192 -73.235  1.00  0.00      LL0  O  
ATOM   4209  CB  SER L  77      11.677   9.098 -73.247  1.00  0.00      LL0  C  
ATOM   4210  OG  SER L  77      10.377   9.188 -72.637  1.00  0.00      LL0  O  
ATOM   4211  H   SER L  77      11.501   5.731 -72.646  1.00  0.00      LL0  H  
ATOM   4212  HG  SER L  77      10.604   9.198 -71.701  1.00  0.00      LL0  H  
ATOM   4213  N   LEU L  78      13.766   6.563 -74.699  1.00  0.00      LL0  N  
ATOM   4214  CA  LEU L  78      15.141   6.337 -75.144  1.00  0.00      LL0  C  
ATOM   4215  C   LEU L  78      15.745   7.557 -75.829  1.00  0.00      LL0  C  
ATOM   4216  O   LEU L  78      15.042   8.304 -76.501  1.00  0.00      LL0  O  
ATOM   4217  CB  LEU L  78      15.106   5.078 -76.025  1.00  0.00      LL0  C  
ATOM   4218  CG  LEU L  78      16.244   4.835 -77.020  1.00  0.00      LL0  C  
ATOM   4219  CD1 LEU L  78      16.536   3.351 -77.199  1.00  0.00      LL0  C  
ATOM   4220  CD2 LEU L  78      15.972   5.496 -78.370  1.00  0.00      LL0  C  
ATOM   4221  H   LEU L  78      13.003   6.088 -75.140  1.00  0.00      LL0  H  
ATOM   4222  N   GLU L  79      17.061   7.715 -75.653  1.00  0.00      LL0  N  
ATOM   4223  CA  GLU L  79      17.744   8.699 -76.490  1.00  0.00      LL0  C  
ATOM   4224  C   GLU L  79      18.799   8.025 -77.339  1.00  0.00      LL0  C  
ATOM   4225  O   GLU L  79      19.012   6.826 -77.233  1.00  0.00      LL0  O  
ATOM   4226  CB  GLU L  79      18.355   9.828 -75.654  1.00  0.00      LL0  C  
ATOM   4227  CG  GLU L  79      17.333  10.724 -74.938  1.00  0.00      LL0  C  
ATOM   4228  CD  GLU L  79      16.388  11.446 -75.893  1.00  0.00      LL0  C  
ATOM   4229  OE1 GLU L  79      16.686  11.612 -77.079  1.00  0.00      LL0  O  
ATOM   4230  OE2 GLU L  79      15.321  11.865 -75.450  1.00  0.00      LL0  O1-
ATOM   4231  H   GLU L  79      17.570   7.041 -75.113  1.00  0.00      LL0  H  
ATOM   4232  N   ALA L  80      19.471   8.833 -78.178  1.00  0.00      LL0  N  
ATOM   4233  CA  ALA L  80      20.468   8.252 -79.088  1.00  0.00      LL0  C  
ATOM   4234  C   ALA L  80      21.548   7.397 -78.426  1.00  0.00      LL0  C  
ATOM   4235  O   ALA L  80      21.880   6.296 -78.849  1.00  0.00      LL0  O  
ATOM   4236  CB  ALA L  80      21.137   9.350 -79.916  1.00  0.00      LL0  C  
ATOM   4237  H   ALA L  80      19.219   9.799 -78.223  1.00  0.00      LL0  H  
ATOM   4238  N   GLU L  81      22.058   7.929 -77.306  1.00  0.00      LL0  N  
ATOM   4239  CA  GLU L  81      23.089   7.140 -76.632  1.00  0.00      LL0  C  
ATOM   4240  C   GLU L  81      22.610   5.917 -75.852  1.00  0.00      LL0  C  
ATOM   4241  O   GLU L  81      23.381   5.224 -75.192  1.00  0.00      LL0  O  
ATOM   4242  CB  GLU L  81      24.032   8.049 -75.824  1.00  0.00      LL0  C  
ATOM   4243  CG  GLU L  81      23.401   8.971 -74.770  1.00  0.00      LL0  C  
ATOM   4244  CD  GLU L  81      22.864   8.161 -73.610  1.00  0.00      LL0  C  
ATOM   4245  OE1 GLU L  81      21.694   7.810 -73.618  1.00  0.00      LL0  O  
ATOM   4246  OE2 GLU L  81      23.611   7.825 -72.701  1.00  0.00      LL0  O1-
ATOM   4247  H   GLU L  81      21.744   8.809 -76.959  1.00  0.00      LL0  H  
ATOM   4248  N   ASP L  82      21.301   5.641 -75.962  1.00  0.00      LL0  N  
ATOM   4249  CA  ASP L  82      20.840   4.356 -75.445  1.00  0.00      LL0  C  
ATOM   4250  C   ASP L  82      21.121   3.171 -76.348  1.00  0.00      LL0  C  
ATOM   4251  O   ASP L  82      20.891   2.040 -75.938  1.00  0.00      LL0  O  
ATOM   4252  CB  ASP L  82      19.351   4.342 -75.074  1.00  0.00      LL0  C  
ATOM   4253  CG  ASP L  82      19.035   5.080 -73.786  1.00  0.00      LL0  C  
ATOM   4254  OD1 ASP L  82      19.843   5.099 -72.866  1.00  0.00      LL0  O  
ATOM   4255  OD2 ASP L  82      17.969   5.673 -73.686  1.00  0.00      LL0  O1-
ATOM   4256  H   ASP L  82      20.675   6.218 -76.484  1.00  0.00      LL0  H  
ATOM   4257  N   ALA L  83      21.645   3.462 -77.559  1.00  0.00      LL0  N  
ATOM   4258  CA  ALA L  83      22.082   2.390 -78.463  1.00  0.00      LL0  C  
ATOM   4259  C   ALA L  83      23.096   1.453 -77.835  1.00  0.00      LL0  C  
ATOM   4260  O   ALA L  83      24.276   1.762 -77.731  1.00  0.00      LL0  O  
ATOM   4261  CB  ALA L  83      22.726   2.972 -79.722  1.00  0.00      LL0  C  
ATOM   4262  H   ALA L  83      21.715   4.412 -77.868  1.00  0.00      LL0  H  
ATOM   4263  N   ALA L  84      22.584   0.308 -77.376  1.00  0.00      LL0  N  
ATOM   4264  CA  ALA L  84      23.411  -0.432 -76.429  1.00  0.00      LL0  C  
ATOM   4265  C   ALA L  84      22.962  -1.859 -76.253  1.00  0.00      LL0  C  
ATOM   4266  O   ALA L  84      21.919  -2.267 -76.746  1.00  0.00      LL0  O  
ATOM   4267  CB  ALA L  84      23.355   0.234 -75.055  1.00  0.00      LL0  C  
ATOM   4268  H   ALA L  84      21.616   0.102 -77.533  1.00  0.00      LL0  H  
ATOM   4269  N   ALA L  85      23.790  -2.599 -75.505  1.00  0.00      LL0  N  
ATOM   4270  CA  ALA L  85      23.298  -3.872 -74.999  1.00  0.00      LL0  C  
ATOM   4271  C   ALA L  85      22.934  -3.730 -73.538  1.00  0.00      LL0  C  
ATOM   4272  O   ALA L  85      23.735  -3.305 -72.712  1.00  0.00      LL0  O  
ATOM   4273  CB  ALA L  85      24.360  -4.963 -75.138  1.00  0.00      LL0  C  
ATOM   4274  H   ALA L  85      24.631  -2.197 -75.139  1.00  0.00      LL0  H  
ATOM   4275  N   TYR L  86      21.686  -4.090 -73.244  1.00  0.00      LL0  N  
ATOM   4276  CA  TYR L  86      21.327  -4.086 -71.833  1.00  0.00      LL0  C  
ATOM   4277  C   TYR L  86      21.187  -5.492 -71.308  1.00  0.00      LL0  C  
ATOM   4278  O   TYR L  86      20.437  -6.310 -71.827  1.00  0.00      LL0  O  
ATOM   4279  CB  TYR L  86      20.073  -3.241 -71.588  1.00  0.00      LL0  C  
ATOM   4280  CG  TYR L  86      20.359  -1.801 -71.955  1.00  0.00      LL0  C  
ATOM   4281  CD1 TYR L  86      21.249  -1.052 -71.157  1.00  0.00      LL0  C  
ATOM   4282  CD2 TYR L  86      19.737  -1.249 -73.093  1.00  0.00      LL0  C  
ATOM   4283  CE1 TYR L  86      21.555   0.268 -71.524  1.00  0.00      LL0  C  
ATOM   4284  CE2 TYR L  86      20.041   0.072 -73.460  1.00  0.00      LL0  C  
ATOM   4285  CZ  TYR L  86      20.961   0.806 -72.682  1.00  0.00      LL0  C  
ATOM   4286  OH  TYR L  86      21.307   2.083 -73.076  1.00  0.00      LL0  O  
ATOM   4287  H   TYR L  86      21.063  -4.412 -73.959  1.00  0.00      LL0  H  
ATOM   4288  HH  TYR L  86      20.925   2.219 -73.941  1.00  0.00      LL0  H  
ATOM   4289  N   TYR L  87      21.993  -5.758 -70.278  1.00  0.00      LL0  N  
ATOM   4290  CA  TYR L  87      22.026  -7.124 -69.757  1.00  0.00      LL0  C  
ATOM   4291  C   TYR L  87      21.082  -7.300 -68.592  1.00  0.00      LL0  C  
ATOM   4292  O   TYR L  87      20.858  -6.366 -67.836  1.00  0.00      LL0  O  
ATOM   4293  CB  TYR L  87      23.443  -7.473 -69.298  1.00  0.00      LL0  C  
ATOM   4294  CG  TYR L  87      24.299  -7.925 -70.454  1.00  0.00      LL0  C  
ATOM   4295  CD1 TYR L  87      24.852  -6.986 -71.352  1.00  0.00      LL0  C  
ATOM   4296  CD2 TYR L  87      24.517  -9.307 -70.590  1.00  0.00      LL0  C  
ATOM   4297  CE1 TYR L  87      25.609  -7.454 -72.441  1.00  0.00      LL0  C  
ATOM   4298  CE2 TYR L  87      25.273  -9.771 -71.673  1.00  0.00      LL0  C  
ATOM   4299  CZ  TYR L  87      25.784  -8.844 -72.600  1.00  0.00      LL0  C  
ATOM   4300  OH  TYR L  87      26.454  -9.332 -73.702  1.00  0.00      LL0  O  
ATOM   4301  H   TYR L  87      22.471  -4.992 -69.845  1.00  0.00      LL0  H  
ATOM   4302  HH  TYR L  87      25.823  -9.863 -74.191  1.00  0.00      LL0  H  
ATOM   4303  N   CYS L  88      20.572  -8.528 -68.449  1.00  0.00      LL0  N  
ATOM   4304  CA  CYS L  88      20.032  -8.826 -67.124  1.00  0.00      LL0  C  
ATOM   4305  C   CYS L  88      20.959  -9.733 -66.345  1.00  0.00      LL0  C  
ATOM   4306  O   CYS L  88      21.847 -10.350 -66.921  1.00  0.00      LL0  O  
ATOM   4307  CB  CYS L  88      18.615  -9.400 -67.190  1.00  0.00      LL0  C  
ATOM   4308  SG  CYS L  88      18.326 -10.625 -68.489  1.00  0.00      LL0  S  
ATOM   4309  H   CYS L  88      20.713  -9.254 -69.121  1.00  0.00      LL0  H  
ATOM   4310  N   HIS L  89      20.718  -9.781 -65.026  1.00  0.00      LL0  N  
ATOM   4311  CA  HIS L  89      21.524 -10.621 -64.137  1.00  0.00      LL0  C  
ATOM   4312  C   HIS L  89      20.697 -11.043 -62.938  1.00  0.00      LL0  C  
ATOM   4313  O   HIS L  89      20.075 -10.212 -62.291  1.00  0.00      LL0  O  
ATOM   4314  CB  HIS L  89      22.778  -9.832 -63.751  1.00  0.00      LL0  C  
ATOM   4315  CG  HIS L  89      23.583 -10.382 -62.595  1.00  0.00      LL0  C  
ATOM   4316  CD2 HIS L  89      23.925 -11.706 -62.312  1.00  0.00      LL0  C  
ATOM   4317  ND1 HIS L  89      24.103  -9.588 -61.639  1.00  0.00      LL0  N  
ATOM   4318  CE1 HIS L  89      24.756 -10.398 -60.751  1.00  0.00      LL0  C  
ATOM   4319  NE2 HIS L  89      24.647 -11.696 -61.169  1.00  0.00      LL0  N  
ATOM   4320  H   HIS L  89      20.045  -9.148 -64.640  1.00  0.00      LL0  H  
ATOM   4321  HD1 HIS L  89      24.077  -8.606 -61.603  1.00  0.00      LL0  H  
ATOM   4322  N   GLN L  90      20.684 -12.355 -62.686  1.00  0.00      LL0  N  
ATOM   4323  CA  GLN L  90      19.962 -12.813 -61.505  1.00  0.00      LL0  C  
ATOM   4324  C   GLN L  90      20.912 -13.149 -60.380  1.00  0.00      LL0  C  
ATOM   4325  O   GLN L  90      22.023 -13.613 -60.617  1.00  0.00      LL0  O  
ATOM   4326  CB  GLN L  90      19.029 -13.985 -61.855  1.00  0.00      LL0  C  
ATOM   4327  CG  GLN L  90      19.651 -15.355 -62.173  1.00  0.00      LL0  C  
ATOM   4328  CD  GLN L  90      20.122 -16.028 -60.898  1.00  0.00      LL0  C  
ATOM   4329  NE2 GLN L  90      21.186 -16.808 -61.068  1.00  0.00      LL0  N  
ATOM   4330  OE1 GLN L  90      19.590 -15.820 -59.811  1.00  0.00      LL0  O  
ATOM   4331  H   GLN L  90      21.277 -12.965 -63.212  1.00  0.00      LL0  H  
ATOM   4332 HE21 GLN L  90      21.587 -17.018 -61.962  1.00  0.00      LL0  H  
ATOM   4333 HE22 GLN L  90      21.634 -17.218 -60.272  1.00  0.00      LL0  H  
ATOM   4334  N   SER L  91      20.423 -12.914 -59.160  1.00  0.00      LL0  N  
ATOM   4335  CA  SER L  91      21.321 -13.147 -58.038  1.00  0.00      LL0  C  
ATOM   4336  C   SER L  91      20.672 -13.781 -56.823  1.00  0.00      LL0  C  
ATOM   4337  O   SER L  91      20.950 -13.416 -55.683  1.00  0.00      LL0  O  
ATOM   4338  CB  SER L  91      21.961 -11.824 -57.648  1.00  0.00      LL0  C  
ATOM   4339  OG  SER L  91      20.923 -10.900 -57.301  1.00  0.00      LL0  O  
ATOM   4340  H   SER L  91      19.535 -12.470 -59.040  1.00  0.00      LL0  H  
ATOM   4341  HG  SER L  91      20.671 -10.480 -58.119  1.00  0.00      LL0  H  
ATOM   4342  N   SER L  92      19.761 -14.726 -57.080  1.00  0.00      LL0  N  
ATOM   4343  CA  SER L  92      19.126 -15.286 -55.889  1.00  0.00      LL0  C  
ATOM   4344  C   SER L  92      20.055 -16.223 -55.125  1.00  0.00      LL0  C  
ATOM   4345  O   SER L  92      20.743 -15.832 -54.180  1.00  0.00      LL0  O  
ATOM   4346  CB  SER L  92      17.774 -15.915 -56.248  1.00  0.00      LL0  C  
ATOM   4347  OG  SER L  92      16.907 -15.923 -55.110  1.00  0.00      LL0  O  
ATOM   4348  H   SER L  92      19.640 -15.092 -58.007  1.00  0.00      LL0  H  
ATOM   4349  HG  SER L  92      16.148 -16.443 -55.349  1.00  0.00      LL0  H  
ATOM   4350  N   SER L  93      20.066 -17.470 -55.601  1.00  0.00      LL0  N  
ATOM   4351  CA  SER L  93      20.996 -18.445 -55.059  1.00  0.00      LL0  C  
ATOM   4352  C   SER L  93      22.321 -18.363 -55.805  1.00  0.00      LL0  C  
ATOM   4353  O   SER L  93      22.624 -17.373 -56.457  1.00  0.00      LL0  O  
ATOM   4354  CB  SER L  93      20.306 -19.809 -55.173  1.00  0.00      LL0  C  
ATOM   4355  OG  SER L  93      19.526 -19.846 -56.377  1.00  0.00      LL0  O  
ATOM   4356  H   SER L  93      19.541 -17.772 -56.397  1.00  0.00      LL0  H  
ATOM   4357  HG  SER L  93      19.767 -20.647 -56.833  1.00  0.00      LL0  H  
ATOM   4358  N   LEU L  94      23.091 -19.453 -55.697  1.00  0.00      LL0  N  
ATOM   4359  CA  LEU L  94      24.144 -19.643 -56.688  1.00  0.00      LL0  C  
ATOM   4360  C   LEU L  94      23.576 -20.569 -57.754  1.00  0.00      LL0  C  
ATOM   4361  O   LEU L  94      22.723 -21.384 -57.417  1.00  0.00      LL0  O  
ATOM   4362  CB  LEU L  94      25.355 -20.265 -55.989  1.00  0.00      LL0  C  
ATOM   4363  CG  LEU L  94      25.955 -19.343 -54.924  1.00  0.00      LL0  C  
ATOM   4364  CD1 LEU L  94      26.915 -20.089 -53.997  1.00  0.00      LL0  C  
ATOM   4365  CD2 LEU L  94      26.595 -18.100 -55.545  1.00  0.00      LL0  C  
ATOM   4366  H   LEU L  94      22.818 -20.241 -55.150  1.00  0.00      LL0  H  
ATOM   4367  N   PRO L  95      24.040 -20.456 -59.026  1.00  0.00      LL0  N  
ATOM   4368  CA  PRO L  95      25.024 -19.464 -59.480  1.00  0.00      LL0  C  
ATOM   4369  C   PRO L  95      24.397 -18.095 -59.676  1.00  0.00      LL0  C  
ATOM   4370  O   PRO L  95      23.207 -17.906 -59.466  1.00  0.00      LL0  O  
ATOM   4371  CB  PRO L  95      25.488 -20.081 -60.804  1.00  0.00      LL0  C  
ATOM   4372  CG  PRO L  95      24.243 -20.764 -61.362  1.00  0.00      LL0  C  
ATOM   4373  CD  PRO L  95      23.589 -21.330 -60.106  1.00  0.00      LL0  C  
ATOM   4374  N   PHE L  96      25.259 -17.166 -60.098  1.00  0.00      LL0  N  
ATOM   4375  CA  PHE L  96      24.707 -15.913 -60.598  1.00  0.00      LL0  C  
ATOM   4376  C   PHE L  96      24.759 -15.967 -62.106  1.00  0.00      LL0  C  
ATOM   4377  O   PHE L  96      25.681 -16.553 -62.665  1.00  0.00      LL0  O  
ATOM   4378  CB  PHE L  96      25.521 -14.725 -60.086  1.00  0.00      LL0  C  
ATOM   4379  CG  PHE L  96      25.566 -14.681 -58.574  1.00  0.00      LL0  C  
ATOM   4380  CD1 PHE L  96      24.369 -14.721 -57.825  1.00  0.00      LL0  C  
ATOM   4381  CD2 PHE L  96      26.821 -14.584 -57.936  1.00  0.00      LL0  C  
ATOM   4382  CE1 PHE L  96      24.424 -14.648 -56.421  1.00  0.00      LL0  C  
ATOM   4383  CE2 PHE L  96      26.878 -14.507 -56.532  1.00  0.00      LL0  C  
ATOM   4384  CZ  PHE L  96      25.679 -14.534 -55.791  1.00  0.00      LL0  C  
ATOM   4385  H   PHE L  96      26.210 -17.382 -60.310  1.00  0.00      LL0  H  
ATOM   4386  N   THR L  97      23.747 -15.369 -62.737  1.00  0.00      LL0  N  
ATOM   4387  CA  THR L  97      23.691 -15.593 -64.180  1.00  0.00      LL0  C  
ATOM   4388  C   THR L  97      23.355 -14.331 -64.940  1.00  0.00      LL0  C  
ATOM   4389  O   THR L  97      22.576 -13.513 -64.470  1.00  0.00      LL0  O  
ATOM   4390  CB  THR L  97      22.683 -16.703 -64.502  1.00  0.00      LL0  C  
ATOM   4391  CG2 THR L  97      23.001 -17.388 -65.834  1.00  0.00      LL0  C  
ATOM   4392  OG1 THR L  97      22.624 -17.653 -63.428  1.00  0.00      LL0  O  
ATOM   4393  H   THR L  97      23.052 -14.855 -62.232  1.00  0.00      LL0  H  
ATOM   4394  HG1 THR L  97      22.349 -18.482 -63.830  1.00  0.00      LL0  H  
ATOM   4395  N   PHE L  98      23.970 -14.193 -66.121  1.00  0.00      LL0  N  
ATOM   4396  CA  PHE L  98      23.570 -13.069 -66.961  1.00  0.00      LL0  C  
ATOM   4397  C   PHE L  98      22.702 -13.531 -68.110  1.00  0.00      LL0  C  
ATOM   4398  O   PHE L  98      22.657 -14.711 -68.437  1.00  0.00      LL0  O  
ATOM   4399  CB  PHE L  98      24.788 -12.326 -67.508  1.00  0.00      LL0  C  
ATOM   4400  CG  PHE L  98      25.447 -11.489 -66.437  1.00  0.00      LL0  C  
ATOM   4401  CD1 PHE L  98      26.292 -12.099 -65.483  1.00  0.00      LL0  C  
ATOM   4402  CD2 PHE L  98      25.216 -10.097 -66.425  1.00  0.00      LL0  C  
ATOM   4403  CE1 PHE L  98      26.921 -11.302 -64.509  1.00  0.00      LL0  C  
ATOM   4404  CE2 PHE L  98      25.850  -9.298 -65.455  1.00  0.00      LL0  C  
ATOM   4405  CZ  PHE L  98      26.698  -9.909 -64.509  1.00  0.00      LL0  C  
ATOM   4406  H   PHE L  98      24.561 -14.911 -66.484  1.00  0.00      LL0  H  
ATOM   4407  N   GLY L  99      22.020 -12.548 -68.704  1.00  0.00      LL0  N  
ATOM   4408  CA  GLY L  99      21.295 -12.841 -69.935  1.00  0.00      LL0  C  
ATOM   4409  C   GLY L  99      22.124 -12.467 -71.148  1.00  0.00      LL0  C  
ATOM   4410  O   GLY L  99      23.236 -11.968 -71.027  1.00  0.00      LL0  O  
ATOM   4411  H   GLY L  99      22.132 -11.616 -68.360  1.00  0.00      LL0  H  
ATOM   4412  N   PRO L 100      21.538 -12.724 -72.341  1.00  0.00      LL0  N  
ATOM   4413  CA  PRO L 100      22.187 -12.350 -73.607  1.00  0.00      LL0  C  
ATOM   4414  C   PRO L 100      22.647 -10.898 -73.713  1.00  0.00      LL0  C  
ATOM   4415  O   PRO L 100      23.754 -10.596 -74.148  1.00  0.00      LL0  O  
ATOM   4416  CB  PRO L 100      21.119 -12.708 -74.648  1.00  0.00      LL0  C  
ATOM   4417  CG  PRO L 100      20.287 -13.816 -74.004  1.00  0.00      LL0  C  
ATOM   4418  CD  PRO L 100      20.266 -13.409 -72.537  1.00  0.00      LL0  C  
ATOM   4419  N   GLY L 101      21.727 -10.011 -73.301  1.00  0.00      LL0  N  
ATOM   4420  CA  GLY L 101      21.999  -8.593 -73.501  1.00  0.00      LL0  C  
ATOM   4421  C   GLY L 101      21.332  -8.033 -74.740  1.00  0.00      LL0  C  
ATOM   4422  O   GLY L 101      21.928  -7.922 -75.803  1.00  0.00      LL0  O  
ATOM   4423  H   GLY L 101      20.855 -10.323 -72.921  1.00  0.00      LL0  H  
ATOM   4424  N   THR L 102      20.052  -7.679 -74.550  1.00  0.00      LL0  N  
ATOM   4425  CA  THR L 102      19.276  -7.107 -75.652  1.00  0.00      LL0  C  
ATOM   4426  C   THR L 102      19.938  -5.889 -76.276  1.00  0.00      LL0  C  
ATOM   4427  O   THR L 102      20.239  -4.921 -75.587  1.00  0.00      LL0  O  
ATOM   4428  CB  THR L 102      17.887  -6.723 -75.134  1.00  0.00      LL0  C  
ATOM   4429  CG2 THR L 102      16.934  -6.255 -76.241  1.00  0.00      LL0  C  
ATOM   4430  OG1 THR L 102      17.315  -7.801 -74.379  1.00  0.00      LL0  O  
ATOM   4431  H   THR L 102      19.635  -7.748 -73.646  1.00  0.00      LL0  H  
ATOM   4432  HG1 THR L 102      16.965  -8.409 -75.032  1.00  0.00      LL0  H  
ATOM   4433  N   LYS L 103      20.145  -5.969 -77.595  1.00  0.00      LL0  N  
ATOM   4434  CA  LYS L 103      20.592  -4.739 -78.228  1.00  0.00      LL0  C  
ATOM   4435  C   LYS L 103      19.453  -3.886 -78.723  1.00  0.00      LL0  C  
ATOM   4436  O   LYS L 103      18.545  -4.334 -79.417  1.00  0.00      LL0  O  
ATOM   4437  CB  LYS L 103      21.591  -4.988 -79.351  1.00  0.00      LL0  C  
ATOM   4438  CG  LYS L 103      22.967  -5.350 -78.808  1.00  0.00      LL0  C  
ATOM   4439  CD  LYS L 103      24.059  -5.059 -79.831  1.00  0.00      LL0  C  
ATOM   4440  CE  LYS L 103      25.453  -5.210 -79.228  1.00  0.00      LL0  C  
ATOM   4441  NZ  LYS L 103      26.429  -4.614 -80.143  1.00  0.00      LL0  N1+
ATOM   4442  H   LYS L 103      19.822  -6.765 -78.111  1.00  0.00      LL0  H  
ATOM   4443  HZ1 LYS L 103      27.357  -4.477 -79.703  1.00  0.00      LL0  H  
ATOM   4444  HZ2 LYS L 103      26.575  -5.152 -81.026  1.00  0.00      LL0  H  
ATOM   4445  HZ3 LYS L 103      26.102  -3.689 -80.504  1.00  0.00      LL0  H  
ATOM   4446  N   VAL L 104      19.554  -2.622 -78.317  1.00  0.00      LL0  N  
ATOM   4447  CA  VAL L 104      18.593  -1.657 -78.819  1.00  0.00      LL0  C  
ATOM   4448  C   VAL L 104      19.261  -0.697 -79.783  1.00  0.00      LL0  C  
ATOM   4449  O   VAL L 104      20.180   0.031 -79.426  1.00  0.00      LL0  O  
ATOM   4450  CB  VAL L 104      17.905  -0.913 -77.666  1.00  0.00      LL0  C  
ATOM   4451  CG1 VAL L 104      16.695  -0.140 -78.188  1.00  0.00      LL0  C  
ATOM   4452  CG2 VAL L 104      17.495  -1.856 -76.530  1.00  0.00      LL0  C  
ATOM   4453  H   VAL L 104      20.324  -2.337 -77.746  1.00  0.00      LL0  H  
ATOM   4454  N   ASP L 105      18.760  -0.774 -81.020  1.00  0.00      LL0  N  
ATOM   4455  CA  ASP L 105      19.102   0.179 -82.072  1.00  0.00      LL0  C  
ATOM   4456  C   ASP L 105      18.216   1.405 -81.935  1.00  0.00      LL0  C  
ATOM   4457  O   ASP L 105      17.134   1.353 -81.355  1.00  0.00      LL0  O  
ATOM   4458  CB  ASP L 105      18.911  -0.531 -83.423  1.00  0.00      LL0  C  
ATOM   4459  CG  ASP L 105      19.194   0.342 -84.634  1.00  0.00      LL0  C  
ATOM   4460  OD1 ASP L 105      20.272   0.230 -85.209  1.00  0.00      LL0  O  
ATOM   4461  OD2 ASP L 105      18.322   1.120 -85.016  1.00  0.00      LL0  O1-
ATOM   4462  H   ASP L 105      17.992  -1.393 -81.164  1.00  0.00      LL0  H  
ATOM   4463  N   ILE L 106      18.730   2.507 -82.475  1.00  0.00      LL0  N  
ATOM   4464  CA  ILE L 106      17.969   3.747 -82.485  1.00  0.00      LL0  C  
ATOM   4465  C   ILE L 106      17.164   3.882 -83.762  1.00  0.00      LL0  C  
ATOM   4466  O   ILE L 106      17.677   4.258 -84.810  1.00  0.00      LL0  O  
ATOM   4467  CB  ILE L 106      18.910   4.948 -82.314  1.00  0.00      LL0  C  
ATOM   4468  CG1 ILE L 106      19.859   4.752 -81.134  1.00  0.00      LL0  C  
ATOM   4469  CG2 ILE L 106      18.150   6.270 -82.206  1.00  0.00      LL0  C  
ATOM   4470  CD1 ILE L 106      19.152   4.586 -79.791  1.00  0.00      LL0  C  
ATOM   4471  H   ILE L 106      19.579   2.395 -82.992  1.00  0.00      LL0  H  
ATOM   4472  N   LYS L 107      15.864   3.596 -83.613  1.00  0.00      LL0  N  
ATOM   4473  CA  LYS L 107      14.952   3.813 -84.737  1.00  0.00      LL0  C  
ATOM   4474  C   LYS L 107      14.897   5.275 -85.138  1.00  0.00      LL0  C  
ATOM   4475  O   LYS L 107      14.408   6.130 -84.408  1.00  0.00      LL0  O  
ATOM   4476  CB  LYS L 107      13.544   3.312 -84.411  1.00  0.00      LL0  C  
ATOM   4477  CG  LYS L 107      12.665   3.055 -85.640  1.00  0.00      LL0  C  
ATOM   4478  CD  LYS L 107      11.144   3.007 -85.400  1.00  0.00      LL0  C  
ATOM   4479  CE  LYS L 107      10.592   1.969 -84.407  1.00  0.00      LL0  C  
ATOM   4480  NZ  LYS L 107      10.861   2.368 -83.023  1.00  0.00      LL0  N1+
ATOM   4481  H   LYS L 107      15.569   3.306 -82.704  1.00  0.00      LL0  H  
ATOM   4482  HZ1 LYS L 107      11.484   1.689 -82.543  1.00  0.00      LL0  H  
ATOM   4483  HZ2 LYS L 107      11.284   3.317 -82.987  1.00  0.00      LL0  H  
ATOM   4484  HZ3 LYS L 107      10.000   2.451 -82.430  1.00  0.00      LL0  H  
ATOM   4485  N   ARG L 108      15.447   5.529 -86.323  1.00  0.00      LL0  N  
ATOM   4486  CA  ARG L 108      15.621   6.924 -86.714  1.00  0.00      LL0  C  
ATOM   4487  C   ARG L 108      15.379   7.091 -88.201  1.00  0.00      LL0  C  
ATOM   4488  O   ARG L 108      14.959   6.167 -88.885  1.00  0.00      LL0  O  
ATOM   4489  CB  ARG L 108      17.029   7.381 -86.309  1.00  0.00      LL0  C  
ATOM   4490  CG  ARG L 108      18.060   6.570 -87.088  1.00  0.00      LL0  C  
ATOM   4491  CD  ARG L 108      19.495   6.635 -86.601  1.00  0.00      LL0  C  
ATOM   4492  NE  ARG L 108      20.126   7.946 -86.721  1.00  0.00      LL0  N  
ATOM   4493  CZ  ARG L 108      20.697   8.374 -87.867  1.00  0.00      LL0  C  
ATOM   4494  NH1 ARG L 108      20.318   7.920 -89.062  1.00  0.00      LL0  N1+
ATOM   4495  NH2 ARG L 108      21.676   9.262 -87.764  1.00  0.00      LL0  N  
ATOM   4496  H   ARG L 108      15.826   4.760 -86.845  1.00  0.00      LL0  H  
ATOM   4497  HE  ARG L 108      20.378   8.396 -85.857  1.00  0.00      LL0  H  
ATOM   4498 HH11 ARG L 108      20.812   8.170 -89.892  1.00  0.00      LL0  H  
ATOM   4499 HH12 ARG L 108      19.511   7.326 -89.162  1.00  0.00      LL0  H  
ATOM   4500 HH21 ARG L 108      22.260   9.598 -88.509  1.00  0.00      LL0  H  
ATOM   4501 HH22 ARG L 108      21.920   9.605 -86.851  1.00  0.00      LL0  H  
ATOM   4502  N   THR L 109      15.697   8.298 -88.695  1.00  0.00      LL0  N  
ATOM   4503  CA  THR L 109      15.676   8.392 -90.150  1.00  0.00      LL0  C  
ATOM   4504  C   THR L 109      16.793   7.602 -90.825  1.00  0.00      LL0  C  
ATOM   4505  O   THR L 109      17.883   7.389 -90.288  1.00  0.00      LL0  O  
ATOM   4506  CB  THR L 109      15.630   9.857 -90.610  1.00  0.00      LL0  C  
ATOM   4507  CG2 THR L 109      16.945  10.611 -90.376  1.00  0.00      LL0  C  
ATOM   4508  OG1 THR L 109      15.225   9.927 -91.980  1.00  0.00      LL0  O  
ATOM   4509  H   THR L 109      16.048   9.026 -88.113  1.00  0.00      LL0  H  
ATOM   4510  HG1 THR L 109      15.221  10.844 -92.226  1.00  0.00      LL0  H  
ATOM   4511  N   VAL L 110      16.423   7.158 -92.029  1.00  0.00      LL0  N  
ATOM   4512  CA  VAL L 110      17.300   6.325 -92.843  1.00  0.00      LL0  C  
ATOM   4513  C   VAL L 110      18.373   7.190 -93.482  1.00  0.00      LL0  C  
ATOM   4514  O   VAL L 110      18.123   8.320 -93.881  1.00  0.00      LL0  O  
ATOM   4515  CB  VAL L 110      16.421   5.592 -93.873  1.00  0.00      LL0  C  
ATOM   4516  CG1 VAL L 110      17.198   4.766 -94.897  1.00  0.00      LL0  C  
ATOM   4517  CG2 VAL L 110      15.393   4.722 -93.146  1.00  0.00      LL0  C  
ATOM   4518  H   VAL L 110      15.598   7.568 -92.418  1.00  0.00      LL0  H  
ATOM   4519  N   ALA L 111      19.589   6.638 -93.520  1.00  0.00      LL0  N  
ATOM   4520  CA  ALA L 111      20.667   7.441 -94.077  1.00  0.00      LL0  C  
ATOM   4521  C   ALA L 111      21.357   6.709 -95.201  1.00  0.00      LL0  C  
ATOM   4522  O   ALA L 111      21.767   5.563 -95.063  1.00  0.00      LL0  O  
ATOM   4523  CB  ALA L 111      21.687   7.798 -92.997  1.00  0.00      LL0  C  
ATOM   4524  H   ALA L 111      19.724   5.675 -93.279  1.00  0.00      LL0  H  
ATOM   4525  N   ALA L 112      21.436   7.423 -96.331  1.00  0.00      LL0  N  
ATOM   4526  CA  ALA L 112      22.106   6.842 -97.492  1.00  0.00      LL0  C  
ATOM   4527  C   ALA L 112      23.611   6.794 -97.291  1.00  0.00      LL0  C  
ATOM   4528  O   ALA L 112      24.219   7.751 -96.826  1.00  0.00      LL0  O  
ATOM   4529  CB  ALA L 112      21.785   7.658 -98.748  1.00  0.00      LL0  C  
ATOM   4530  H   ALA L 112      21.164   8.383 -96.320  1.00  0.00      LL0  H  
ATOM   4531  N   PRO L 113      24.203   5.630 -97.635  1.00  0.00      LL0  N  
ATOM   4532  CA  PRO L 113      25.625   5.450 -97.356  1.00  0.00      LL0  C  
ATOM   4533  C   PRO L 113      26.520   6.351 -98.187  1.00  0.00      LL0  C  
ATOM   4534  O   PRO L 113      26.535   6.330 -99.413  1.00  0.00      LL0  O  
ATOM   4535  CB  PRO L 113      25.828   3.955 -97.632  1.00  0.00      LL0  C  
ATOM   4536  CG  PRO L 113      24.764   3.587 -98.665  1.00  0.00      LL0  C  
ATOM   4537  CD  PRO L 113      23.588   4.464 -98.257  1.00  0.00      LL0  C  
ATOM   4538  N   SER L 114      27.319   7.118 -97.444  1.00  0.00      LL0  N  
ATOM   4539  CA  SER L 114      28.459   7.751 -98.095  1.00  0.00      LL0  C  
ATOM   4540  C   SER L 114      29.523   6.729 -98.478  1.00  0.00      LL0  C  
ATOM   4541  O   SER L 114      30.444   6.408 -97.738  1.00  0.00      LL0  O  
ATOM   4542  CB  SER L 114      28.986   8.914 -97.235  1.00  0.00      LL0  C  
ATOM   4543  OG  SER L 114      29.227   8.525 -95.873  1.00  0.00      LL0  O  
ATOM   4544  H   SER L 114      27.195   7.092 -96.454  1.00  0.00      LL0  H  
ATOM   4545  HG  SER L 114      28.429   8.111 -95.554  1.00  0.00      LL0  H  
ATOM   4546  N   VAL L 115      29.318   6.180 -99.681  1.00  0.00      LL0  N  
ATOM   4547  CA  VAL L 115      30.261   5.151-100.106  1.00  0.00      LL0  C  
ATOM   4548  C   VAL L 115      31.508   5.732-100.743  1.00  0.00      LL0  C  
ATOM   4549  O   VAL L 115      31.458   6.606-101.604  1.00  0.00      LL0  O  
ATOM   4550  CB  VAL L 115      29.566   4.118-101.006  1.00  0.00      LL0  C  
ATOM   4551  CG1 VAL L 115      30.493   2.991-101.470  1.00  0.00      LL0  C  
ATOM   4552  CG2 VAL L 115      28.376   3.521-100.262  1.00  0.00      LL0  C  
ATOM   4553  H   VAL L 115      28.508   6.436-100.211  1.00  0.00      LL0  H  
ATOM   4554  N   PHE L 116      32.639   5.214-100.269  1.00  0.00      LL0  N  
ATOM   4555  CA  PHE L 116      33.935   5.607-100.805  1.00  0.00      LL0  C  
ATOM   4556  C   PHE L 116      34.659   4.352-101.244  1.00  0.00      LL0  C  
ATOM   4557  O   PHE L 116      34.185   3.256-100.983  1.00  0.00      LL0  O  
ATOM   4558  CB  PHE L 116      34.741   6.344 -99.730  1.00  0.00      LL0  C  
ATOM   4559  CG  PHE L 116      33.938   7.465 -99.107  1.00  0.00      LL0  C  
ATOM   4560  CD1 PHE L 116      33.644   8.623 -99.857  1.00  0.00      LL0  C  
ATOM   4561  CD2 PHE L 116      33.501   7.338 -97.771  1.00  0.00      LL0  C  
ATOM   4562  CE1 PHE L 116      32.937   9.682 -99.256  1.00  0.00      LL0  C  
ATOM   4563  CE2 PHE L 116      32.795   8.396 -97.166  1.00  0.00      LL0  C  
ATOM   4564  CZ  PHE L 116      32.533   9.564 -97.911  1.00  0.00      LL0  C  
ATOM   4565  H   PHE L 116      32.574   4.484 -99.587  1.00  0.00      LL0  H  
ATOM   4566  N   ILE L 117      35.810   4.534-101.901  1.00  0.00      LL0  N  
ATOM   4567  CA  ILE L 117      36.620   3.349-102.173  1.00  0.00      LL0  C  
ATOM   4568  C   ILE L 117      38.083   3.752-102.212  1.00  0.00      LL0  C  
ATOM   4569  O   ILE L 117      38.397   4.888-102.555  1.00  0.00      LL0  O  
ATOM   4570  CB  ILE L 117      36.145   2.634-103.459  1.00  0.00      LL0  C  
ATOM   4571  CG1 ILE L 117      36.643   1.187-103.533  1.00  0.00      LL0  C  
ATOM   4572  CG2 ILE L 117      36.444   3.441-104.723  1.00  0.00      LL0  C  
ATOM   4573  CD1 ILE L 117      36.033   0.394-104.689  1.00  0.00      LL0  C  
ATOM   4574  H   ILE L 117      36.193   5.429-102.127  1.00  0.00      LL0  H  
ATOM   4575  N   PHE L 118      38.933   2.803-101.811  1.00  0.00      LL0  N  
ATOM   4576  CA  PHE L 118      40.350   3.090-101.636  1.00  0.00      LL0  C  
ATOM   4577  C   PHE L 118      41.209   2.068-102.345  1.00  0.00      LL0  C  
ATOM   4578  O   PHE L 118      41.078   0.864-102.142  1.00  0.00      LL0  O  
ATOM   4579  CB  PHE L 118      40.739   3.067-100.157  1.00  0.00      LL0  C  
ATOM   4580  CG  PHE L 118      39.895   4.013 -99.339  1.00  0.00      LL0  C  
ATOM   4581  CD1 PHE L 118      38.907   3.484 -98.481  1.00  0.00      LL0  C  
ATOM   4582  CD2 PHE L 118      40.115   5.403 -99.439  1.00  0.00      LL0  C  
ATOM   4583  CE1 PHE L 118      38.125   4.359 -97.706  1.00  0.00      LL0  C  
ATOM   4584  CE2 PHE L 118      39.332   6.276 -98.664  1.00  0.00      LL0  C  
ATOM   4585  CZ  PHE L 118      38.346   5.748 -97.805  1.00  0.00      LL0  C  
ATOM   4586  H   PHE L 118      38.593   1.903-101.537  1.00  0.00      LL0  H  
ATOM   4587  N   PRO L 119      42.112   2.601-103.196  1.00  0.00      LL0  N  
ATOM   4588  CA  PRO L 119      43.165   1.757-103.765  1.00  0.00      LL0  C  
ATOM   4589  C   PRO L 119      44.081   1.200-102.682  1.00  0.00      LL0  C  
ATOM   4590  O   PRO L 119      44.444   1.896-101.739  1.00  0.00      LL0  O  
ATOM   4591  CB  PRO L 119      43.906   2.725-104.699  1.00  0.00      LL0  C  
ATOM   4592  CG  PRO L 119      42.951   3.892-104.951  1.00  0.00      LL0  C  
ATOM   4593  CD  PRO L 119      42.189   3.988-103.638  1.00  0.00      LL0  C  
ATOM   4594  N   PRO L 120      44.462  -0.087-102.854  1.00  0.00      LL0  N  
ATOM   4595  CA  PRO L 120      45.480  -0.656-101.967  1.00  0.00      LL0  C  
ATOM   4596  C   PRO L 120      46.797   0.090-102.105  1.00  0.00      LL0  C  
ATOM   4597  O   PRO L 120      47.222   0.465-103.192  1.00  0.00      LL0  O  
ATOM   4598  CB  PRO L 120      45.549  -2.113-102.434  1.00  0.00      LL0  C  
ATOM   4599  CG  PRO L 120      45.051  -2.119-103.877  1.00  0.00      LL0  C  
ATOM   4600  CD  PRO L 120      44.001  -1.021-103.873  1.00  0.00      LL0  C  
ATOM   4601  N   SER L 121      47.414   0.322-100.944  1.00  0.00      LL0  N  
ATOM   4602  CA  SER L 121      48.628   1.128-100.966  1.00  0.00      LL0  C  
ATOM   4603  C   SER L 121      49.783   0.497-101.731  1.00  0.00      LL0  C  
ATOM   4604  O   SER L 121      49.946  -0.718-101.762  1.00  0.00      LL0  O  
ATOM   4605  CB  SER L 121      49.035   1.426 -99.525  1.00  0.00      LL0  C  
ATOM   4606  OG  SER L 121      47.858   1.515 -98.709  1.00  0.00      LL0  O  
ATOM   4607  H   SER L 121      47.027   0.031-100.069  1.00  0.00      LL0  H  
ATOM   4608  HG  SER L 121      47.465   2.370 -98.880  1.00  0.00      LL0  H  
ATOM   4609  N   ASP L 122      50.612   1.389-102.302  1.00  0.00      LL0  N  
ATOM   4610  CA  ASP L 122      51.846   0.971-102.983  1.00  0.00      LL0  C  
ATOM   4611  C   ASP L 122      52.658  -0.100-102.247  1.00  0.00      LL0  C  
ATOM   4612  O   ASP L 122      53.163  -1.067-102.818  1.00  0.00      LL0  O  
ATOM   4613  CB  ASP L 122      52.675   2.233-103.301  1.00  0.00      LL0  C  
ATOM   4614  CG  ASP L 122      54.113   1.892-103.651  1.00  0.00      LL0  C  
ATOM   4615  OD1 ASP L 122      54.372   1.366-104.729  1.00  0.00      LL0  O  
ATOM   4616  OD2 ASP L 122      54.971   2.020-102.783  1.00  0.00      LL0  O1-
ATOM   4617  H   ASP L 122      50.339   2.349-102.325  1.00  0.00      LL0  H  
ATOM   4618  N   GLU L 123      52.756   0.107-100.923  1.00  0.00      LL0  N  
ATOM   4619  CA  GLU L 123      53.387  -0.916-100.084  1.00  0.00      LL0  C  
ATOM   4620  C   GLU L 123      52.766  -2.287-100.278  1.00  0.00      LL0  C  
ATOM   4621  O   GLU L 123      53.408  -3.243-100.695  1.00  0.00      LL0  O  
ATOM   4622  CB  GLU L 123      53.275  -0.541 -98.613  1.00  0.00      LL0  C  
ATOM   4623  CG  GLU L 123      53.874   0.812 -98.250  1.00  0.00      LL0  C  
ATOM   4624  CD  GLU L 123      53.319   1.192 -96.900  1.00  0.00      LL0  C  
ATOM   4625  OE1 GLU L 123      52.273   1.829 -96.855  1.00  0.00      LL0  O  
ATOM   4626  OE2 GLU L 123      53.909   0.845 -95.881  1.00  0.00      LL0  O1-
ATOM   4627  H   GLU L 123      52.447   0.978-100.545  1.00  0.00      LL0  H  
ATOM   4628  N   GLN L 124      51.453  -2.304 -99.993  1.00  0.00      LL0  N  
ATOM   4629  CA  GLN L 124      50.689  -3.547-100.033  1.00  0.00      LL0  C  
ATOM   4630  C   GLN L 124      50.807  -4.322-101.332  1.00  0.00      LL0  C  
ATOM   4631  O   GLN L 124      51.059  -5.524-101.352  1.00  0.00      LL0  O  
ATOM   4632  CB  GLN L 124      49.230  -3.270 -99.698  1.00  0.00      LL0  C  
ATOM   4633  CG  GLN L 124      48.571  -4.538 -99.179  1.00  0.00      LL0  C  
ATOM   4634  CD  GLN L 124      47.093  -4.319 -99.003  1.00  0.00      LL0  C  
ATOM   4635  NE2 GLN L 124      46.612  -4.852 -97.883  1.00  0.00      LL0  N  
ATOM   4636  OE1 GLN L 124      46.406  -3.767 -99.847  1.00  0.00      LL0  O  
ATOM   4637  H   GLN L 124      50.995  -1.440 -99.791  1.00  0.00      LL0  H  
ATOM   4638 HE21 GLN L 124      47.213  -5.177 -97.157  1.00  0.00      LL0  H  
ATOM   4639 HE22 GLN L 124      45.618  -4.940 -97.797  1.00  0.00      LL0  H  
ATOM   4640  N   LEU L 125      50.671  -3.535-102.411  1.00  0.00      LL0  N  
ATOM   4641  CA  LEU L 125      50.822  -4.082-103.757  1.00  0.00      LL0  C  
ATOM   4642  C   LEU L 125      52.151  -4.760-104.025  1.00  0.00      LL0  C  
ATOM   4643  O   LEU L 125      52.249  -5.717-104.782  1.00  0.00      LL0  O  
ATOM   4644  CB  LEU L 125      50.567  -2.990-104.795  1.00  0.00      LL0  C  
ATOM   4645  CG  LEU L 125      49.097  -2.577-104.855  1.00  0.00      LL0  C  
ATOM   4646  CD1 LEU L 125      48.888  -1.321-105.699  1.00  0.00      LL0  C  
ATOM   4647  CD2 LEU L 125      48.216  -3.735-105.325  1.00  0.00      LL0  C  
ATOM   4648  H   LEU L 125      50.423  -2.574-102.271  1.00  0.00      LL0  H  
ATOM   4649  N   LYS L 126      53.190  -4.236-103.362  1.00  0.00      LL0  N  
ATOM   4650  CA  LYS L 126      54.436  -4.989-103.453  1.00  0.00      LL0  C  
ATOM   4651  C   LYS L 126      54.480  -6.201-102.538  1.00  0.00      LL0  C  
ATOM   4652  O   LYS L 126      54.973  -7.260-102.900  1.00  0.00      LL0  O  
ATOM   4653  CB  LYS L 126      55.641  -4.068-103.269  1.00  0.00      LL0  C  
ATOM   4654  CG  LYS L 126      55.762  -3.115-104.462  1.00  0.00      LL0  C  
ATOM   4655  CD  LYS L 126      56.959  -2.165-104.384  1.00  0.00      LL0  C  
ATOM   4656  CE  LYS L 126      56.884  -1.179-103.217  1.00  0.00      LL0  C  
ATOM   4657  NZ  LYS L 126      55.674  -0.368-103.341  1.00  0.00      LL0  N1+
ATOM   4658  H   LYS L 126      53.062  -3.478-102.720  1.00  0.00      LL0  H  
ATOM   4659  HZ1 LYS L 126      55.623   0.389-102.626  1.00  0.00      LL0  H  
ATOM   4660  HZ2 LYS L 126      55.611   0.188-104.224  1.00  0.00      LL0  H  
ATOM   4661  HZ3 LYS L 126      54.790  -0.910-103.279  1.00  0.00      LL0  H  
ATOM   4662  N   SER L 127      53.894  -6.029-101.348  1.00  0.00      LL0  N  
ATOM   4663  CA  SER L 127      53.775  -7.173-100.447  1.00  0.00      LL0  C  
ATOM   4664  C   SER L 127      52.605  -8.103-100.759  1.00  0.00      LL0  C  
ATOM   4665  O   SER L 127      51.762  -8.382 -99.914  1.00  0.00      LL0  O  
ATOM   4666  CB  SER L 127      53.697  -6.653 -99.012  1.00  0.00      LL0  C  
ATOM   4667  OG  SER L 127      52.720  -5.607 -98.940  1.00  0.00      LL0  O  
ATOM   4668  H   SER L 127      53.495  -5.151-101.074  1.00  0.00      LL0  H  
ATOM   4669  HG  SER L 127      51.961  -5.935 -99.416  1.00  0.00      LL0  H  
ATOM   4670  N   GLY L 128      52.573  -8.566-102.017  1.00  0.00      LL0  N  
ATOM   4671  CA  GLY L 128      51.638  -9.631-102.384  1.00  0.00      LL0  C  
ATOM   4672  C   GLY L 128      50.135  -9.367-102.339  1.00  0.00      LL0  C  
ATOM   4673  O   GLY L 128      49.345 -10.213-102.746  1.00  0.00      LL0  O  
ATOM   4674  H   GLY L 128      53.289  -8.272-102.650  1.00  0.00      LL0  H  
ATOM   4675  N   THR L 129      49.751  -8.191-101.833  1.00  0.00      LL0  N  
ATOM   4676  CA  THR L 129      48.347  -8.093-101.460  1.00  0.00      LL0  C  
ATOM   4677  C   THR L 129      47.647  -6.908-102.099  1.00  0.00      LL0  C  
ATOM   4678  O   THR L 129      48.194  -5.817-102.194  1.00  0.00      LL0  O  
ATOM   4679  CB  THR L 129      48.254  -8.043 -99.929  1.00  0.00      LL0  C  
ATOM   4680  CG2 THR L 129      46.819  -8.178 -99.424  1.00  0.00      LL0  C  
ATOM   4681  OG1 THR L 129      49.077  -9.051 -99.328  1.00  0.00      LL0  O  
ATOM   4682  H   THR L 129      50.380  -7.436-101.637  1.00  0.00      LL0  H  
ATOM   4683  HG1 THR L 129      49.984  -8.836 -99.543  1.00  0.00      LL0  H  
ATOM   4684  N   ALA L 130      46.406  -7.169-102.527  1.00  0.00      LL0  N  
ATOM   4685  CA  ALA L 130      45.617  -6.065-103.053  1.00  0.00      LL0  C  
ATOM   4686  C   ALA L 130      44.293  -5.927-102.332  1.00  0.00      LL0  C  
ATOM   4687  O   ALA L 130      43.246  -6.361-102.799  1.00  0.00      LL0  O  
ATOM   4688  CB  ALA L 130      45.354  -6.269-104.540  1.00  0.00      LL0  C  
ATOM   4689  H   ALA L 130      46.012  -8.090-102.483  1.00  0.00      LL0  H  
ATOM   4690  N   SER L 131      44.370  -5.313-101.152  1.00  0.00      LL0  N  
ATOM   4691  CA  SER L 131      43.102  -5.100-100.468  1.00  0.00      LL0  C  
ATOM   4692  C   SER L 131      42.314  -3.922-101.007  1.00  0.00      LL0  C  
ATOM   4693  O   SER L 131      42.647  -2.758-100.833  1.00  0.00      LL0  O  
ATOM   4694  CB  SER L 131      43.309  -4.988 -98.964  1.00  0.00      LL0  C  
ATOM   4695  OG  SER L 131      44.052  -6.125 -98.486  1.00  0.00      LL0  O  
ATOM   4696  H   SER L 131      45.210  -4.878-100.825  1.00  0.00      LL0  H  
ATOM   4697  HG  SER L 131      43.454  -6.868 -98.582  1.00  0.00      LL0  H  
ATOM   4698  N   VAL L 132      41.244  -4.301-101.706  1.00  0.00      LL0  N  
ATOM   4699  CA  VAL L 132      40.350  -3.283-102.241  1.00  0.00      LL0  C  
ATOM   4700  C   VAL L 132      39.375  -2.858-101.158  1.00  0.00      LL0  C  
ATOM   4701  O   VAL L 132      38.460  -3.591-100.802  1.00  0.00      LL0  O  
ATOM   4702  CB  VAL L 132      39.634  -3.851-103.475  1.00  0.00      LL0  C  
ATOM   4703  CG1 VAL L 132      38.666  -2.851-104.106  1.00  0.00      LL0  C  
ATOM   4704  CG2 VAL L 132      40.649  -4.368-104.500  1.00  0.00      LL0  C  
ATOM   4705  H   VAL L 132      40.987  -5.266-101.671  1.00  0.00      LL0  H  
ATOM   4706  N   VAL L 133      39.634  -1.663-100.614  1.00  0.00      LL0  N  
ATOM   4707  CA  VAL L 133      38.787  -1.296 -99.483  1.00  0.00      LL0  C  
ATOM   4708  C   VAL L 133      37.730  -0.275 -99.847  1.00  0.00      LL0  C  
ATOM   4709  O   VAL L 133      37.993   0.900-100.068  1.00  0.00      LL0  O  
ATOM   4710  CB  VAL L 133      39.621  -0.841 -98.276  1.00  0.00      LL0  C  
ATOM   4711  CG1 VAL L 133      38.748  -0.623 -97.034  1.00  0.00      LL0  C  
ATOM   4712  CG2 VAL L 133      40.744  -1.839 -97.980  1.00  0.00      LL0  C  
ATOM   4713  H   VAL L 133      40.353  -1.060-100.969  1.00  0.00      LL0  H  
ATOM   4714  N   CYS L 134      36.504  -0.781 -99.920  1.00  0.00      LL0  N  
ATOM   4715  CA  CYS L 134      35.386   0.143-100.043  1.00  0.00      LL0  C  
ATOM   4716  C   CYS L 134      34.924   0.601 -98.674  1.00  0.00      LL0  C  
ATOM   4717  O   CYS L 134      35.281   0.040 -97.643  1.00  0.00      LL0  O  
ATOM   4718  CB  CYS L 134      34.278  -0.547-100.829  1.00  0.00      LL0  C  
ATOM   4719  SG  CYS L 134      32.836   0.444-101.272  1.00  0.00      LL0  S  
ATOM   4720  H   CYS L 134      36.373  -1.736 -99.650  1.00  0.00      LL0  H  
ATOM   4721  N   LEU L 135      34.117   1.659 -98.696  1.00  0.00      LL0  N  
ATOM   4722  CA  LEU L 135      33.709   2.219 -97.420  1.00  0.00      LL0  C  
ATOM   4723  C   LEU L 135      32.251   2.592 -97.442  1.00  0.00      LL0  C  
ATOM   4724  O   LEU L 135      31.810   3.390 -98.255  1.00  0.00      LL0  O  
ATOM   4725  CB  LEU L 135      34.562   3.440 -97.092  1.00  0.00      LL0  C  
ATOM   4726  CG  LEU L 135      34.409   3.884 -95.641  1.00  0.00      LL0  C  
ATOM   4727  CD1 LEU L 135      34.912   2.807 -94.684  1.00  0.00      LL0  C  
ATOM   4728  CD2 LEU L 135      35.063   5.239 -95.394  1.00  0.00      LL0  C  
ATOM   4729  H   LEU L 135      33.821   2.061 -99.564  1.00  0.00      LL0  H  
ATOM   4730  N   LEU L 136      31.513   1.979 -96.524  1.00  0.00      LL0  N  
ATOM   4731  CA  LEU L 136      30.094   2.305 -96.468  1.00  0.00      LL0  C  
ATOM   4732  C   LEU L 136      29.870   3.184 -95.264  1.00  0.00      LL0  C  
ATOM   4733  O   LEU L 136      29.719   2.704 -94.151  1.00  0.00      LL0  O  
ATOM   4734  CB  LEU L 136      29.251   1.034 -96.339  1.00  0.00      LL0  C  
ATOM   4735  CG  LEU L 136      29.086   0.125 -97.563  1.00  0.00      LL0  C  
ATOM   4736  CD1 LEU L 136      30.386  -0.387 -98.185  1.00  0.00      LL0  C  
ATOM   4737  CD2 LEU L 136      28.198  -1.058 -97.197  1.00  0.00      LL0  C  
ATOM   4738  H   LEU L 136      31.939   1.346 -95.875  1.00  0.00      LL0  H  
ATOM   4739  N   ASN L 137      29.918   4.492 -95.500  1.00  0.00      LL0  N  
ATOM   4740  CA  ASN L 137      29.960   5.319 -94.299  1.00  0.00      LL0  C  
ATOM   4741  C   ASN L 137      28.635   5.993 -93.963  1.00  0.00      LL0  C  
ATOM   4742  O   ASN L 137      27.901   6.417 -94.847  1.00  0.00      LL0  O  
ATOM   4743  CB  ASN L 137      31.134   6.287 -94.457  1.00  0.00      LL0  C  
ATOM   4744  CG  ASN L 137      31.305   7.120 -93.215  1.00  0.00      LL0  C  
ATOM   4745  ND2 ASN L 137      30.898   8.374 -93.386  1.00  0.00      LL0  N  
ATOM   4746  OD1 ASN L 137      31.732   6.649 -92.169  1.00  0.00      LL0  O  
ATOM   4747  H   ASN L 137      30.013   4.888 -96.416  1.00  0.00      LL0  H  
ATOM   4748 HD21 ASN L 137      30.569   8.701 -94.275  1.00  0.00      LL0  H  
ATOM   4749 HD22 ASN L 137      30.852   9.008 -92.609  1.00  0.00      LL0  H  
ATOM   4750  N   ASN L 138      28.361   6.076 -92.649  1.00  0.00      LL0  N  
ATOM   4751  CA  ASN L 138      27.185   6.790 -92.123  1.00  0.00      LL0  C  
ATOM   4752  C   ASN L 138      25.833   6.370 -92.682  1.00  0.00      LL0  C  
ATOM   4753  O   ASN L 138      24.961   7.182 -92.963  1.00  0.00      LL0  O  
ATOM   4754  CB  ASN L 138      27.301   8.324 -92.200  1.00  0.00      LL0  C  
ATOM   4755  CG  ASN L 138      28.376   8.886 -91.287  1.00  0.00      LL0  C  
ATOM   4756  ND2 ASN L 138      28.335   8.473 -90.019  1.00  0.00      LL0  N  
ATOM   4757  OD1 ASN L 138      29.228   9.656 -91.710  1.00  0.00      LL0  O  
ATOM   4758  H   ASN L 138      28.958   5.599 -91.999  1.00  0.00      LL0  H  
ATOM   4759 HD21 ASN L 138      27.574   7.949 -89.631  1.00  0.00      LL0  H  
ATOM   4760 HD22 ASN L 138      29.095   8.723 -89.420  1.00  0.00      LL0  H  
ATOM   4761  N   PHE L 139      25.683   5.050 -92.828  1.00  0.00      LL0  N  
ATOM   4762  CA  PHE L 139      24.371   4.572 -93.254  1.00  0.00      LL0  C  
ATOM   4763  C   PHE L 139      23.464   4.206 -92.093  1.00  0.00      LL0  C  
ATOM   4764  O   PHE L 139      23.900   4.088 -90.954  1.00  0.00      LL0  O  
ATOM   4765  CB  PHE L 139      24.497   3.432 -94.279  1.00  0.00      LL0  C  
ATOM   4766  CG  PHE L 139      25.212   2.210 -93.744  1.00  0.00      LL0  C  
ATOM   4767  CD1 PHE L 139      26.622   2.181 -93.686  1.00  0.00      LL0  C  
ATOM   4768  CD2 PHE L 139      24.448   1.102 -93.326  1.00  0.00      LL0  C  
ATOM   4769  CE1 PHE L 139      27.272   1.033 -93.195  1.00  0.00      LL0  C  
ATOM   4770  CE2 PHE L 139      25.095  -0.048 -92.836  1.00  0.00      LL0  C  
ATOM   4771  CZ  PHE L 139      26.503  -0.070 -92.774  1.00  0.00      LL0  C  
ATOM   4772  H   PHE L 139      26.393   4.439 -92.479  1.00  0.00      LL0  H  
ATOM   4773  N   TYR L 140      22.181   4.046 -92.437  1.00  0.00      LL0  N  
ATOM   4774  CA  TYR L 140      21.192   3.523 -91.492  1.00  0.00      LL0  C  
ATOM   4775  C   TYR L 140      20.031   3.015 -92.324  1.00  0.00      LL0  C  
ATOM   4776  O   TYR L 140      19.616   3.750 -93.214  1.00  0.00      LL0  O  
ATOM   4777  CB  TYR L 140      20.723   4.623 -90.521  1.00  0.00      LL0  C  
ATOM   4778  CG  TYR L 140      19.671   4.089 -89.571  1.00  0.00      LL0  C  
ATOM   4779  CD1 TYR L 140      20.079   3.424 -88.397  1.00  0.00      LL0  C  
ATOM   4780  CD2 TYR L 140      18.310   4.255 -89.900  1.00  0.00      LL0  C  
ATOM   4781  CE1 TYR L 140      19.097   2.906 -87.537  1.00  0.00      LL0  C  
ATOM   4782  CE2 TYR L 140      17.330   3.732 -89.042  1.00  0.00      LL0  C  
ATOM   4783  CZ  TYR L 140      17.737   3.075 -87.864  1.00  0.00      LL0  C  
ATOM   4784  OH  TYR L 140      16.766   2.603 -87.008  1.00  0.00      LL0  O  
ATOM   4785  H   TYR L 140      21.905   4.229 -93.384  1.00  0.00      LL0  H  
ATOM   4786  HH  TYR L 140      17.207   2.186 -86.261  1.00  0.00      LL0  H  
ATOM   4787  N   PRO L 141      19.488   1.801 -92.045  1.00  0.00      LL0  N  
ATOM   4788  CA  PRO L 141      19.861   0.926 -90.919  1.00  0.00      LL0  C  
ATOM   4789  C   PRO L 141      21.167   0.163 -91.125  1.00  0.00      LL0  C  
ATOM   4790  O   PRO L 141      22.121   0.709 -91.660  1.00  0.00      LL0  O  
ATOM   4791  CB  PRO L 141      18.597   0.067 -90.792  1.00  0.00      LL0  C  
ATOM   4792  CG  PRO L 141      18.110  -0.108 -92.228  1.00  0.00      LL0  C  
ATOM   4793  CD  PRO L 141      18.388   1.257 -92.835  1.00  0.00      LL0  C  
ATOM   4794  N   ARG L 142      21.210  -1.093 -90.659  1.00  0.00      LL0  N  
ATOM   4795  CA  ARG L 142      22.498  -1.781 -90.743  1.00  0.00      LL0  C  
ATOM   4796  C   ARG L 142      22.695  -2.536 -92.058  1.00  0.00      LL0  C  
ATOM   4797  O   ARG L 142      23.783  -2.961 -92.437  1.00  0.00      LL0  O  
ATOM   4798  CB  ARG L 142      22.634  -2.659 -89.493  1.00  0.00      LL0  C  
ATOM   4799  CG  ARG L 142      24.052  -2.868 -88.955  1.00  0.00      LL0  C  
ATOM   4800  CD  ARG L 142      24.025  -3.472 -87.544  1.00  0.00      LL0  C  
ATOM   4801  NE  ARG L 142      25.377  -3.646 -87.010  1.00  0.00      LL0  N  
ATOM   4802  CZ  ARG L 142      25.668  -3.518 -85.692  1.00  0.00      LL0  C  
ATOM   4803  NH1 ARG L 142      24.793  -3.028 -84.811  1.00  0.00      LL0  N1+
ATOM   4804  NH2 ARG L 142      26.871  -3.881 -85.271  1.00  0.00      LL0  N  
ATOM   4805  H   ARG L 142      20.401  -1.632 -90.400  1.00  0.00      LL0  H  
ATOM   4806  HE  ARG L 142      26.076  -3.950 -87.657  1.00  0.00      LL0  H  
ATOM   4807 HH11 ARG L 142      25.032  -2.990 -83.833  1.00  0.00      LL0  H  
ATOM   4808 HH12 ARG L 142      23.904  -2.644 -85.095  1.00  0.00      LL0  H  
ATOM   4809 HH21 ARG L 142      27.079  -3.922 -84.286  1.00  0.00      LL0  H  
ATOM   4810 HH22 ARG L 142      27.609  -4.096 -85.910  1.00  0.00      LL0  H  
ATOM   4811  N   GLU L 143      21.562  -2.660 -92.757  1.00  0.00      LL0  N  
ATOM   4812  CA  GLU L 143      21.442  -3.566 -93.890  1.00  0.00      LL0  C  
ATOM   4813  C   GLU L 143      21.942  -2.990 -95.203  1.00  0.00      LL0  C  
ATOM   4814  O   GLU L 143      21.194  -2.591 -96.092  1.00  0.00      LL0  O  
ATOM   4815  CB  GLU L 143      19.983  -4.038 -93.987  1.00  0.00      LL0  C  
ATOM   4816  CG  GLU L 143      19.486  -4.938 -92.834  1.00  0.00      LL0  C  
ATOM   4817  CD  GLU L 143      19.626  -4.277 -91.468  1.00  0.00      LL0  C  
ATOM   4818  OE1 GLU L 143      19.127  -3.169 -91.278  1.00  0.00      LL0  O  
ATOM   4819  OE2 GLU L 143      20.296  -4.844 -90.611  1.00  0.00      LL0  O1-
ATOM   4820  H   GLU L 143      20.708  -2.351 -92.337  1.00  0.00      LL0  H  
ATOM   4821  N   ALA L 144      23.275  -2.987 -95.293  1.00  0.00      LL0  N  
ATOM   4822  CA  ALA L 144      23.876  -2.589 -96.559  1.00  0.00      LL0  C  
ATOM   4823  C   ALA L 144      24.750  -3.680 -97.141  1.00  0.00      LL0  C  
ATOM   4824  O   ALA L 144      25.831  -3.977 -96.651  1.00  0.00      LL0  O  
ATOM   4825  CB  ALA L 144      24.699  -1.316 -96.376  1.00  0.00      LL0  C  
ATOM   4826  H   ALA L 144      23.820  -3.249 -94.492  1.00  0.00      LL0  H  
ATOM   4827  N   LYS L 145      24.229  -4.289 -98.214  1.00  0.00      LL0  N  
ATOM   4828  CA  LYS L 145      25.058  -5.315 -98.842  1.00  0.00      LL0  C  
ATOM   4829  C   LYS L 145      26.105  -4.739 -99.777  1.00  0.00      LL0  C  
ATOM   4830  O   LYS L 145      25.848  -3.838-100.568  1.00  0.00      LL0  O  
ATOM   4831  CB  LYS L 145      24.221  -6.372 -99.581  1.00  0.00      LL0  C  
ATOM   4832  CG  LYS L 145      23.300  -5.822-100.676  1.00  0.00      LL0  C  
ATOM   4833  CD  LYS L 145      22.915  -6.858-101.736  1.00  0.00      LL0  C  
ATOM   4834  CE  LYS L 145      21.966  -6.260-102.777  1.00  0.00      LL0  C  
ATOM   4835  NZ  LYS L 145      21.935  -7.076-103.997  1.00  0.00      LL0  N1+
ATOM   4836  H   LYS L 145      23.417  -3.894 -98.644  1.00  0.00      LL0  H  
ATOM   4837  HZ1 LYS L 145      21.382  -6.586-104.727  1.00  0.00      LL0  H  
ATOM   4838  HZ2 LYS L 145      22.898  -7.150-104.390  1.00  0.00      LL0  H  
ATOM   4839  HZ3 LYS L 145      21.554  -8.025-103.823  1.00  0.00      LL0  H  
ATOM   4840  N   VAL L 146      27.300  -5.328 -99.672  1.00  0.00      LL0  N  
ATOM   4841  CA  VAL L 146      28.290  -4.980-100.683  1.00  0.00      LL0  C  
ATOM   4842  C   VAL L 146      28.265  -5.993-101.807  1.00  0.00      LL0  C  
ATOM   4843  O   VAL L 146      28.411  -7.189-101.598  1.00  0.00      LL0  O  
ATOM   4844  CB  VAL L 146      29.699  -4.903-100.090  1.00  0.00      LL0  C  
ATOM   4845  CG1 VAL L 146      30.665  -4.273-101.098  1.00  0.00      LL0  C  
ATOM   4846  CG2 VAL L 146      29.714  -4.177 -98.745  1.00  0.00      LL0  C  
ATOM   4847  H   VAL L 146      27.473  -6.052 -99.006  1.00  0.00      LL0  H  
ATOM   4848  N   GLN L 147      28.071  -5.474-103.020  1.00  0.00      LL0  N  
ATOM   4849  CA  GLN L 147      28.280  -6.386-104.137  1.00  0.00      LL0  C  
ATOM   4850  C   GLN L 147      29.638  -6.138-104.748  1.00  0.00      LL0  C  
ATOM   4851  O   GLN L 147      29.827  -5.229-105.547  1.00  0.00      LL0  O  
ATOM   4852  CB  GLN L 147      27.170  -6.230-105.172  1.00  0.00      LL0  C  
ATOM   4853  CG  GLN L 147      25.792  -6.196-104.506  1.00  0.00      LL0  C  
ATOM   4854  CD  GLN L 147      24.734  -5.783-105.503  1.00  0.00      LL0  C  
ATOM   4855  NE2 GLN L 147      25.012  -4.656-106.159  1.00  0.00      LL0  N  
ATOM   4856  OE1 GLN L 147      23.725  -6.463-105.669  1.00  0.00      LL0  O  
ATOM   4857  H   GLN L 147      27.887  -4.500-103.163  1.00  0.00      LL0  H  
ATOM   4858 HE21 GLN L 147      25.785  -4.091-105.863  1.00  0.00      LL0  H  
ATOM   4859 HE22 GLN L 147      24.513  -4.317-106.960  1.00  0.00      LL0  H  
ATOM   4860  N   TRP L 148      30.590  -6.966-104.310  1.00  0.00      LL0  N  
ATOM   4861  CA  TRP L 148      31.929  -6.810-104.872  1.00  0.00      LL0  C  
ATOM   4862  C   TRP L 148      31.997  -7.172-106.343  1.00  0.00      LL0  C  
ATOM   4863  O   TRP L 148      31.717  -8.298-106.728  1.00  0.00      LL0  O  
ATOM   4864  CB  TRP L 148      32.926  -7.649-104.080  1.00  0.00      LL0  C  
ATOM   4865  CG  TRP L 148      33.361  -6.933-102.827  1.00  0.00      LL0  C  
ATOM   4866  CD1 TRP L 148      33.137  -7.316-101.494  1.00  0.00      LL0  C  
ATOM   4867  CD2 TRP L 148      34.144  -5.727-102.750  1.00  0.00      LL0  C  
ATOM   4868  CE2 TRP L 148      34.358  -5.446-101.361  1.00  0.00      LL0  C  
ATOM   4869  CE3 TRP L 148      34.677  -4.873-103.738  1.00  0.00      LL0  C  
ATOM   4870  NE1 TRP L 148      33.723  -6.445-100.627  1.00  0.00      LL0  N  
ATOM   4871  CZ2 TRP L 148      35.114  -4.314-100.991  1.00  0.00      LL0  C  
ATOM   4872  CZ3 TRP L 148      35.425  -3.744-103.353  1.00  0.00      LL0  C  
ATOM   4873  CH2 TRP L 148      35.644  -3.468-101.987  1.00  0.00      LL0  C  
ATOM   4874  H   TRP L 148      30.374  -7.699-103.665  1.00  0.00      LL0  H  
ATOM   4875  HE1 TRP L 148      33.694  -6.509 -99.637  1.00  0.00      LL0  H  
ATOM   4876  N   LYS L 149      32.367  -6.160-107.134  1.00  0.00      LL0  N  
ATOM   4877  CA  LYS L 149      32.473  -6.348-108.577  1.00  0.00      LL0  C  
ATOM   4878  C   LYS L 149      33.852  -6.028-109.112  1.00  0.00      LL0  C  
ATOM   4879  O   LYS L 149      34.176  -4.902-109.475  1.00  0.00      LL0  O  
ATOM   4880  CB  LYS L 149      31.446  -5.501-109.324  1.00  0.00      LL0  C  
ATOM   4881  CG  LYS L 149      30.011  -6.001-109.201  1.00  0.00      LL0  C  
ATOM   4882  CD  LYS L 149      29.069  -5.117-110.012  1.00  0.00      LL0  C  
ATOM   4883  CE  LYS L 149      27.618  -5.589-109.968  1.00  0.00      LL0  C  
ATOM   4884  NZ  LYS L 149      26.783  -4.574-110.618  1.00  0.00      LL0  N1+
ATOM   4885  H   LYS L 149      32.578  -5.274-106.724  1.00  0.00      LL0  H  
ATOM   4886  HZ1 LYS L 149      26.600  -4.744-111.620  1.00  0.00      LL0  H  
ATOM   4887  HZ2 LYS L 149      25.892  -4.440-110.090  1.00  0.00      LL0  H  
ATOM   4888  HZ3 LYS L 149      27.223  -3.636-110.499  1.00  0.00      LL0  H  
ATOM   4889  N   VAL L 150      34.664  -7.081-109.170  1.00  0.00      LL0  N  
ATOM   4890  CA  VAL L 150      35.936  -6.881-109.851  1.00  0.00      LL0  C  
ATOM   4891  C   VAL L 150      35.803  -7.315-111.298  1.00  0.00      LL0  C  
ATOM   4892  O   VAL L 150      35.328  -8.398-111.611  1.00  0.00      LL0  O  
ATOM   4893  CB  VAL L 150      37.046  -7.606-109.089  1.00  0.00      LL0  C  
ATOM   4894  CG1 VAL L 150      38.391  -7.561-109.803  1.00  0.00      LL0  C  
ATOM   4895  CG2 VAL L 150      37.171  -6.979-107.702  1.00  0.00      LL0  C  
ATOM   4896  H   VAL L 150      34.299  -7.997-108.989  1.00  0.00      LL0  H  
ATOM   4897  N   ASP L 151      36.152  -6.361-112.177  1.00  0.00      LL0  N  
ATOM   4898  CA  ASP L 151      35.871  -6.495-113.612  1.00  0.00      LL0  C  
ATOM   4899  C   ASP L 151      34.429  -6.843-113.958  1.00  0.00      LL0  C  
ATOM   4900  O   ASP L 151      34.139  -7.497-114.952  1.00  0.00      LL0  O  
ATOM   4901  CB  ASP L 151      36.829  -7.481-114.295  1.00  0.00      LL0  C  
ATOM   4902  CG  ASP L 151      38.065  -6.793-114.845  1.00  0.00      LL0  C  
ATOM   4903  OD1 ASP L 151      38.010  -5.638-115.260  1.00  0.00      LL0  O  
ATOM   4904  OD2 ASP L 151      39.102  -7.435-114.953  1.00  0.00      LL0  O1-
ATOM   4905  H   ASP L 151      36.644  -5.570-111.817  1.00  0.00      LL0  H  
ATOM   4906  N   ASN L 152      33.535  -6.368-113.063  1.00  0.00      LL0  N  
ATOM   4907  CA  ASN L 152      32.094  -6.681-113.058  1.00  0.00      LL0  C  
ATOM   4908  C   ASN L 152      31.713  -8.018-112.455  1.00  0.00      LL0  C  
ATOM   4909  O   ASN L 152      30.592  -8.202-111.997  1.00  0.00      LL0  O  
ATOM   4910  CB  ASN L 152      31.373  -6.560-114.410  1.00  0.00      LL0  C  
ATOM   4911  CG  ASN L 152      31.559  -5.187-115.006  1.00  0.00      LL0  C  
ATOM   4912  ND2 ASN L 152      32.475  -5.154-115.978  1.00  0.00      LL0  N  
ATOM   4913  OD1 ASN L 152      30.918  -4.215-114.635  1.00  0.00      LL0  O  
ATOM   4914  H   ASN L 152      33.909  -5.832-112.307  1.00  0.00      LL0  H  
ATOM   4915 HD21 ASN L 152      32.993  -5.986-116.189  1.00  0.00      LL0  H  
ATOM   4916 HD22 ASN L 152      32.624  -4.301-116.471  1.00  0.00      LL0  H  
ATOM   4917  N   ALA L 153      32.680  -8.948-112.464  1.00  0.00      LL0  N  
ATOM   4918  CA  ALA L 153      32.392 -10.235-111.841  1.00  0.00      LL0  C  
ATOM   4919  C   ALA L 153      32.360 -10.110-110.333  1.00  0.00      LL0  C  
ATOM   4920  O   ALA L 153      32.973  -9.224-109.747  1.00  0.00      LL0  O  
ATOM   4921  CB  ALA L 153      33.444 -11.272-112.239  1.00  0.00      LL0  C  
ATOM   4922  H   ALA L 153      33.624  -8.726-112.706  1.00  0.00      LL0  H  
ATOM   4923  N   LEU L 154      31.589 -11.019-109.729  1.00  0.00      LL0  N  
ATOM   4924  CA  LEU L 154      31.477 -10.878-108.283  1.00  0.00      LL0  C  
ATOM   4925  C   LEU L 154      32.642 -11.482-107.532  1.00  0.00      LL0  C  
ATOM   4926  O   LEU L 154      33.316 -12.396-107.995  1.00  0.00      LL0  O  
ATOM   4927  CB  LEU L 154      30.140 -11.413-107.764  1.00  0.00      LL0  C  
ATOM   4928  CG  LEU L 154      29.056 -10.332-107.641  1.00  0.00      LL0  C  
ATOM   4929  CD1 LEU L 154      28.604  -9.766-108.990  1.00  0.00      LL0  C  
ATOM   4930  CD2 LEU L 154      27.872 -10.822-106.808  1.00  0.00      LL0  C  
ATOM   4931  H   LEU L 154      31.205 -11.791-110.229  1.00  0.00      LL0  H  
ATOM   4932  N   GLN L 155      32.851 -10.910-106.345  1.00  0.00      LL0  N  
ATOM   4933  CA  GLN L 155      33.853 -11.447-105.433  1.00  0.00      LL0  C  
ATOM   4934  C   GLN L 155      33.234 -11.603-104.066  1.00  0.00      LL0  C  
ATOM   4935  O   GLN L 155      32.399 -10.803-103.657  1.00  0.00      LL0  O  
ATOM   4936  CB  GLN L 155      35.061 -10.514-105.376  1.00  0.00      LL0  C  
ATOM   4937  CG  GLN L 155      35.919 -10.510-106.641  1.00  0.00      LL0  C  
ATOM   4938  CD  GLN L 155      36.716 -11.793-106.713  1.00  0.00      LL0  C
[truncated: 44,481 more chars]
