# Supplementary material for: Integrative Computational Prediction Strategy for Antibody–Antigen Binding: A Case Study on Interleukin‑1 Beta
Source: J Chem Inf Model. 2026 May 27;66(11):6659–75. doi: 10.1021/acs.jcim.6c00781 (PMC13250912; doi:10.1021/acs.jcim.6c00781)
Supplement: Supplementary file 4 [file ci6c00781_si_004.zip › Cluspro_poses/4G6J/4g6j-Blind-pose.pdb]

ATOM      1  N   ARG A   4       2.030  -7.558 -40.742  1.00  0.00      RA0  N  
ATOM      2  CA  ARG A   4       2.839  -6.343 -40.668  1.00  0.00      RA0  C  
ATOM      3  C   ARG A   4       4.332  -6.679 -40.700  1.00  0.00      RA0  C  
ATOM      4  O   ARG A   4       4.773  -7.588 -39.991  1.00  0.00      RA0  O  
ATOM      5  CB  ARG A   4       2.497  -5.542 -39.413  1.00  0.00      RA0  C  
ATOM      6  CG  ARG A   4       1.043  -5.071 -39.409  1.00  0.00      RA0  C  
ATOM      7  CD  ARG A   4       0.699  -4.254 -38.164  1.00  0.00      RA0  C  
ATOM      8  NE  ARG A   4      -0.680  -3.770 -38.223  1.00  0.00      RA0  N  
ATOM      9  CZ  ARG A   4      -1.105  -2.850 -37.305  1.00  0.00      RA0  C  
ATOM     10  NH1 ARG A   4      -0.240  -2.408 -36.362  1.00  0.00      RA0  N1+
ATOM     11  NH2 ARG A   4      -2.380  -2.399 -37.354  1.00  0.00      RA0  N  
ATOM     12  H   ARG A   4       2.629  -8.356 -40.840  1.00  0.00      RA0  H  
ATOM     13  HE  ARG A   4      -1.240  -4.167 -38.959  1.00  0.00      RA0  H  
ATOM     14 HH11 ARG A   4      -0.495  -1.735 -35.661  1.00  0.00      RA0  H  
ATOM     15 HH12 ARG A   4       0.707  -2.740 -36.325  1.00  0.00      RA0  H  
ATOM     16 HH21 ARG A   4      -2.746  -1.726 -36.703  1.00  0.00      RA0  H  
ATOM     17 HH22 ARG A   4      -3.022  -2.724 -38.056  1.00  0.00      RA0  H  
ATOM     18  N   SER A   5       5.101  -5.951 -41.530  1.00  0.00      RA0  N  
ATOM     19  CA  SER A   5       6.544  -6.143 -41.706  1.00  0.00      RA0  C  
ATOM     20  C   SER A   5       7.288  -4.819 -41.887  1.00  0.00      RA0  C  
ATOM     21  O   SER A   5       6.700  -3.831 -42.333  1.00  0.00      RA0  O  
ATOM     22  CB  SER A   5       6.746  -7.124 -42.860  1.00  0.00      RA0  C  
ATOM     23  OG  SER A   5       5.930  -8.281 -42.638  1.00  0.00      RA0  O  
ATOM     24  H   SER A   5       4.732  -5.215 -42.095  1.00  0.00      RA0  H  
ATOM     25  HG  SER A   5       6.533  -8.967 -42.359  1.00  0.00      RA0  H  
ATOM     26  N   LEU A   6       8.593  -4.811 -41.552  1.00  0.00      RA0  N  
ATOM     27  CA  LEU A   6       9.466  -3.646 -41.706  1.00  0.00      RA0  C  
ATOM     28  C   LEU A   6      10.887  -4.035 -42.100  1.00  0.00      RA0  C  
ATOM     29  O   LEU A   6      11.407  -5.050 -41.630  1.00  0.00      RA0  O  
ATOM     30  CB  LEU A   6       9.410  -2.726 -40.474  1.00  0.00      RA0  C  
ATOM     31  CG  LEU A   6       9.751  -3.328 -39.103  1.00  0.00      RA0  C  
ATOM     32  CD1 LEU A   6      11.255  -3.429 -38.830  1.00  0.00      RA0  C  
ATOM     33  CD2 LEU A   6       9.070  -2.531 -37.991  1.00  0.00      RA0  C  
ATOM     34  H   LEU A   6       9.014  -5.618 -41.126  1.00  0.00      RA0  H  
ATOM     35  N   ASN A   7      11.507  -3.225 -42.963  1.00  0.00      RA0  N  
ATOM     36  CA  ASN A   7      12.868  -3.443 -43.445  1.00  0.00      RA0  C  
ATOM     37  C   ASN A   7      13.855  -2.690 -42.572  1.00  0.00      RA0  C  
ATOM     38  O   ASN A   7      13.629  -1.519 -42.251  1.00  0.00      RA0  O  
ATOM     39  CB  ASN A   7      13.033  -3.111 -44.926  1.00  0.00      RA0  C  
ATOM     40  CG  ASN A   7      12.446  -4.221 -45.775  1.00  0.00      RA0  C  
ATOM     41  ND2 ASN A   7      11.822  -3.754 -46.873  1.00  0.00      RA0  N  
ATOM     42  OD1 ASN A   7      12.509  -5.408 -45.466  1.00  0.00      RA0  O  
ATOM     43  H   ASN A   7      11.087  -2.341 -43.160  1.00  0.00      RA0  H  
ATOM     44 HD21 ASN A   7      11.844  -2.774 -47.080  1.00  0.00      RA0  H  
ATOM     45 HD22 ASN A   7      11.319  -4.360 -47.488  1.00  0.00      RA0  H  
ATOM     46  N   CYS A   8      14.946  -3.368 -42.174  1.00  0.00      RA0  N  
ATOM     47  CA  CYS A   8      15.942  -2.792 -41.278  1.00  0.00      RA0  C  
ATOM     48  C   CYS A   8      17.328  -3.405 -41.429  1.00  0.00      RA0  C  
ATOM     49  O   CYS A   8      17.492  -4.448 -42.062  1.00  0.00      RA0  O  
ATOM     50  CB  CYS A   8      15.404  -2.908 -39.855  1.00  0.00      RA0  C  
ATOM     51  SG  CYS A   8      14.856  -4.588 -39.461  1.00  0.00      RA0  S  
ATOM     52  H   CYS A   8      15.078  -4.330 -42.434  1.00  0.00      RA0  H  
ATOM     53  N   THR A   9      18.316  -2.766 -40.787  1.00  0.00      RA0  N  
ATOM     54  CA  THR A   9      19.692  -3.240 -40.680  1.00  0.00      RA0  C  
ATOM     55  C   THR A   9      19.971  -3.383 -39.175  1.00  0.00      RA0  C  
ATOM     56  O   THR A   9      19.534  -2.535 -38.390  1.00  0.00      RA0  O  
ATOM     57  CB  THR A   9      20.506  -2.189 -41.415  1.00  0.00      RA0  C  
ATOM     58  CG2 THR A   9      20.431  -2.429 -42.925  1.00  0.00      RA0  C  
ATOM     59  OG1 THR A   9      19.976  -0.886 -41.124  1.00  0.00      RA0  O  
ATOM     60  H   THR A   9      18.145  -1.931 -40.259  1.00  0.00      RA0  H  
ATOM     61  HG1 THR A   9      19.110  -0.833 -41.513  1.00  0.00      RA0  H  
ATOM     62  N   LEU A  10      20.645  -4.466 -38.768  1.00  0.00      RA0  N  
ATOM     63  CA  LEU A  10      20.963  -4.688 -37.357  1.00  0.00      RA0  C  
ATOM     64  C   LEU A  10      22.457  -4.598 -37.114  1.00  0.00      RA0  C  
ATOM     65  O   LEU A  10      23.244  -5.170 -37.865  1.00  0.00      RA0  O  
ATOM     66  CB  LEU A  10      20.447  -6.052 -36.897  1.00  0.00      RA0  C  
ATOM     67  CG  LEU A  10      18.928  -6.203 -37.001  1.00  0.00      RA0  C  
ATOM     68  CD1 LEU A  10      18.484  -7.651 -36.780  1.00  0.00      RA0  C  
ATOM     69  CD2 LEU A  10      18.198  -5.236 -36.070  1.00  0.00      RA0  C  
ATOM     70  H   LEU A  10      21.063  -5.094 -39.426  1.00  0.00      RA0  H  
ATOM     71  N   ARG A  11      22.850  -3.840 -36.089  1.00  0.00      RA0  N  
ATOM     72  CA  ARG A  11      24.251  -3.680 -35.713  1.00  0.00      RA0  C  
ATOM     73  C   ARG A  11      24.388  -4.032 -34.251  1.00  0.00      RA0  C  
ATOM     74  O   ARG A  11      23.538  -3.634 -33.457  1.00  0.00      RA0  O  
ATOM     75  CB  ARG A  11      24.850  -2.321 -36.041  1.00  0.00      RA0  C  
ATOM     76  CG  ARG A  11      25.075  -2.215 -37.547  1.00  0.00      RA0  C  
ATOM     77  CD  ARG A  11      26.131  -1.172 -37.913  1.00  0.00      RA0  C  
ATOM     78  NE  ARG A  11      25.921   0.054 -37.156  1.00  0.00      RA0  N  
ATOM     79  CZ  ARG A  11      24.879   0.873 -37.462  1.00  0.00      RA0  C  
ATOM     80  NH1 ARG A  11      24.172   0.672 -38.603  1.00  0.00      RA0  N1+
ATOM     81  NH2 ARG A  11      24.581   1.854 -36.587  1.00  0.00      RA0  N  
ATOM     82  H   ARG A  11      22.170  -3.438 -35.471  1.00  0.00      RA0  H  
ATOM     83  HE  ARG A  11      26.508   0.192 -36.347  1.00  0.00      RA0  H  
ATOM     84 HH11 ARG A  11      23.411   1.262 -38.880  1.00  0.00      RA0  H  
ATOM     85 HH12 ARG A  11      24.384  -0.098 -39.222  1.00  0.00      RA0  H  
ATOM     86 HH21 ARG A  11      23.769   2.441 -36.653  1.00  0.00      RA0  H  
ATOM     87 HH22 ARG A  11      25.179   1.989 -35.782  1.00  0.00      RA0  H  
ATOM     88  N   ASP A  12      25.446  -4.774 -33.885  1.00  0.00      RA0  N  
ATOM     89  CA  ASP A  12      25.666  -5.159 -32.490  1.00  0.00      RA0  C  
ATOM     90  C   ASP A  12      26.045  -3.960 -31.602  1.00  0.00      RA0  C  
ATOM     91  O   ASP A  12      26.286  -2.870 -32.127  1.00  0.00      RA0  O  
ATOM     92  CB  ASP A  12      26.570  -6.399 -32.353  1.00  0.00      RA0  C  
ATOM     93  CG  ASP A  12      28.076  -6.178 -32.403  1.00  0.00      RA0  C  
ATOM     94  OD1 ASP A  12      28.547  -5.047 -32.480  1.00  0.00      RA0  O  
ATOM     95  OD2 ASP A  12      28.794  -7.175 -32.349  1.00  0.00      RA0  O1-
ATOM     96  H   ASP A  12      26.184  -4.936 -34.545  1.00  0.00      RA0  H  
ATOM     97  N   SER A  13      26.086  -4.158 -30.271  1.00  0.00      RA0  N  
ATOM     98  CA  SER A  13      26.415  -3.109 -29.295  1.00  0.00      RA0  C  
ATOM     99  C   SER A  13      27.811  -2.489 -29.493  1.00  0.00      RA0  C  
ATOM    100  O   SER A  13      28.018  -1.331 -29.128  1.00  0.00      RA0  O  
ATOM    101  CB  SER A  13      26.234  -3.769 -27.945  1.00  0.00      RA0  C  
ATOM    102  OG  SER A  13      26.654  -5.123 -28.111  1.00  0.00      RA0  O  
ATOM    103  H   SER A  13      25.894  -5.067 -29.892  1.00  0.00      RA0  H  
ATOM    104  HG  SER A  13      26.165  -5.626 -27.456  1.00  0.00      RA0  H  
ATOM    105  N   GLN A  14      28.748  -3.251 -30.096  1.00  0.00      RA0  N  
ATOM    106  CA  GLN A  14      30.111  -2.807 -30.413  1.00  0.00      RA0  C  
ATOM    107  C   GLN A  14      30.158  -2.078 -31.782  1.00  0.00      RA0  C  
ATOM    108  O   GLN A  14      31.239  -1.717 -32.245  1.00  0.00      RA0  O  
ATOM    109  CB  GLN A  14      31.072  -3.997 -30.408  1.00  0.00      RA0  C  
ATOM    110  CG  GLN A  14      30.756  -5.017 -29.311  1.00  0.00      RA0  C  
ATOM    111  CD  GLN A  14      30.725  -4.339 -27.955  1.00  0.00      RA0  C  
ATOM    112  NE2 GLN A  14      29.566  -4.524 -27.296  1.00  0.00      RA0  N  
ATOM    113  OE1 GLN A  14      31.676  -3.695 -27.528  1.00  0.00      RA0  O  
ATOM    114  H   GLN A  14      28.457  -4.121 -30.504  1.00  0.00      RA0  H  
ATOM    115 HE21 GLN A  14      28.803  -5.040 -27.702  1.00  0.00      RA0  H  
ATOM    116 HE22 GLN A  14      29.420  -4.155 -26.379  1.00  0.00      RA0  H  
ATOM    117  N   GLN A  15      28.979  -1.861 -32.410  1.00  0.00      RA0  N  
ATOM    118  CA  GLN A  15      28.768  -1.183 -33.697  1.00  0.00      RA0  C  
ATOM    119  C   GLN A  15      29.221  -1.945 -34.955  1.00  0.00      RA0  C  
ATOM    120  O   GLN A  15      29.382  -1.336 -36.016  1.00  0.00      RA0  O  
ATOM    121  CB  GLN A  15      29.156   0.292 -33.681  1.00  0.00      RA0  C  
ATOM    122  CG  GLN A  15      28.070   1.069 -32.931  1.00  0.00      RA0  C  
ATOM    123  CD  GLN A  15      26.711   0.793 -33.560  1.00  0.00      RA0  C  
ATOM    124  NE2 GLN A  15      25.936  -0.037 -32.837  1.00  0.00      RA0  N  
ATOM    125  OE1 GLN A  15      26.357   1.317 -34.618  1.00  0.00      RA0  O  
ATOM    126  H   GLN A  15      28.193  -2.361 -32.048  1.00  0.00      RA0  H  
ATOM    127 HE21 GLN A  15      26.314  -0.525 -32.044  1.00  0.00      RA0  H  
ATOM    128 HE22 GLN A  15      24.982  -0.250 -33.042  1.00  0.00      RA0  H  
ATOM    129  N   LYS A  16      29.383  -3.282 -34.852  1.00  0.00      RA0  N  
ATOM    130  CA  LYS A  16      29.754  -4.113 -36.006  1.00  0.00      RA0  C  
ATOM    131  C   LYS A  16      28.519  -4.332 -36.871  1.00  0.00      RA0  C  
ATOM    132  O   LYS A  16      27.434  -4.580 -36.339  1.00  0.00      RA0  O  
ATOM    133  CB  LYS A  16      30.351  -5.449 -35.558  1.00  0.00      RA0  C  
ATOM    134  CG  LYS A  16      31.437  -5.255 -34.501  1.00  0.00      RA0  C  
ATOM    135  CD  LYS A  16      32.407  -6.432 -34.382  1.00  0.00      RA0  C  
ATOM    136  CE  LYS A  16      31.811  -7.756 -33.917  1.00  0.00      RA0  C  
ATOM    137  NZ  LYS A  16      31.401  -7.651 -32.513  1.00  0.00      RA0  N1+
ATOM    138  H   LYS A  16      29.103  -3.747 -34.009  1.00  0.00      RA0  H  
ATOM    139  HZ1 LYS A  16      31.264  -8.610 -32.128  1.00  0.00      RA0  H  
ATOM    140  HZ2 LYS A  16      32.131  -7.164 -31.961  1.00  0.00      RA0  H  
ATOM    141  HZ3 LYS A  16      30.500  -7.124 -32.446  1.00  0.00      RA0  H  
ATOM    142  N   SER A  17      28.679  -4.212 -38.198  1.00  0.00      RA0  N  
ATOM    143  CA  SER A  17      27.610  -4.417 -39.172  1.00  0.00      RA0  C  
ATOM    144  C   SER A  17      27.513  -5.897 -39.529  1.00  0.00      RA0  C  
ATOM    145  O   SER A  17      28.514  -6.611 -39.437  1.00  0.00      RA0  O  
ATOM    146  CB  SER A  17      28.015  -3.522 -40.331  1.00  0.00      RA0  C  
ATOM    147  OG  SER A  17      29.266  -2.907 -39.981  1.00  0.00      RA0  O  
ATOM    148  H   SER A  17      29.603  -4.052 -38.526  1.00  0.00      RA0  H  
ATOM    149  HG  SER A  17      29.934  -3.577 -40.123  1.00  0.00      RA0  H  
ATOM    150  N   LEU A  18      26.321  -6.351 -39.960  1.00  0.00      RA0  N  
ATOM    151  CA  LEU A  18      26.100  -7.741 -40.371  1.00  0.00      RA0  C  
ATOM    152  C   LEU A  18      26.121  -7.828 -41.898  1.00  0.00      RA0  C  
ATOM    153  O   LEU A  18      25.420  -7.070 -42.563  1.00  0.00      RA0  O  
ATOM    154  CB  LEU A  18      24.772  -8.274 -39.829  1.00  0.00      RA0  C  
ATOM    155  CG  LEU A  18      24.620  -8.130 -38.312  1.00  0.00      RA0  C  
ATOM    156  CD1 LEU A  18      23.288  -8.697 -37.820  1.00  0.00      RA0  C  
ATOM    157  CD2 LEU A  18      25.796  -8.731 -37.545  1.00  0.00      RA0  C  
ATOM    158  H   LEU A  18      25.556  -5.720 -40.080  1.00  0.00      RA0  H  
ATOM    159  N   VAL A  19      26.960  -8.722 -42.449  1.00  0.00      RA0  N  
ATOM    160  CA  VAL A  19      27.108  -8.900 -43.903  1.00  0.00      RA0  C  
ATOM    161  C   VAL A  19      26.975 -10.365 -44.303  1.00  0.00      RA0  C  
ATOM    162  O   VAL A  19      27.237 -11.238 -43.480  1.00  0.00      RA0  O  
ATOM    163  CB  VAL A  19      28.437  -8.307 -44.378  1.00  0.00      RA0  C  
ATOM    164  CG1 VAL A  19      28.363  -6.786 -44.481  1.00  0.00      RA0  C  
ATOM    165  CG2 VAL A  19      29.579  -8.729 -43.460  1.00  0.00      RA0  C  
ATOM    166  H   VAL A  19      27.499  -9.306 -41.838  1.00  0.00      RA0  H  
ATOM    167  N   MET A  20      26.602 -10.633 -45.574  1.00  0.00      RA0  N  
ATOM    168  CA  MET A  20      26.527 -12.002 -46.094  1.00  0.00      RA0  C  
ATOM    169  C   MET A  20      27.962 -12.460 -46.331  1.00  0.00      RA0  C  
ATOM    170  O   MET A  20      28.776 -11.706 -46.864  1.00  0.00      RA0  O  
ATOM    171  CB  MET A  20      25.823 -12.025 -47.453  1.00  0.00      RA0  C  
ATOM    172  CG  MET A  20      24.321 -11.749 -47.435  1.00  0.00      RA0  C  
ATOM    173  SD  MET A  20      23.379 -13.104 -46.724  1.00  0.00      RA0  S  
ATOM    174  CE  MET A  20      23.661 -14.322 -48.018  1.00  0.00      RA0  C  
ATOM    175  H   MET A  20      26.546  -9.861 -46.204  1.00  0.00      RA0  H  
ATOM    176  N   SER A  21      28.265 -13.680 -45.908  1.00  0.00      RA0  N  
ATOM    177  CA  SER A  21      29.593 -14.282 -45.968  1.00  0.00      RA0  C  
ATOM    178  C   SER A  21      29.637 -15.505 -46.896  1.00  0.00      RA0  C  
ATOM    179  O   SER A  21      30.717 -15.975 -47.253  1.00  0.00      RA0  O  
ATOM    180  CB  SER A  21      30.023 -14.625 -44.541  1.00  0.00      RA0  C  
ATOM    181  OG  SER A  21      31.242 -15.382 -44.491  1.00  0.00      RA0  O  
ATOM    182  H   SER A  21      27.527 -14.171 -45.459  1.00  0.00      RA0  H  
ATOM    183  HG  SER A  21      30.996 -16.197 -44.029  1.00  0.00      RA0  H  
ATOM    184  N   GLY A  22      28.466 -16.041 -47.211  1.00  0.00      RA0  N  
ATOM    185  CA  GLY A  22      28.309 -17.219 -48.048  1.00  0.00      RA0  C  
ATOM    186  C   GLY A  22      26.861 -17.417 -48.434  1.00  0.00      RA0  C  
ATOM    187  O   GLY A  22      26.031 -16.562 -48.119  1.00  0.00      RA0  O  
ATOM    188  H   GLY A  22      27.628 -15.607 -46.881  1.00  0.00      RA0  H  
ATOM    189  N   PRO A  23      26.506 -18.537 -49.106  1.00  0.00      RA0  N  
ATOM    190  CA  PRO A  23      25.090 -18.742 -49.479  1.00  0.00      RA0  C  
ATOM    191  C   PRO A  23      24.105 -18.685 -48.305  1.00  0.00      RA0  C  
ATOM    192  O   PRO A  23      23.012 -18.137 -48.461  1.00  0.00      RA0  O  
ATOM    193  CB  PRO A  23      25.131 -20.116 -50.160  1.00  0.00      RA0  C  
ATOM    194  CG  PRO A  23      26.411 -20.803 -49.677  1.00  0.00      RA0  C  
ATOM    195  CD  PRO A  23      27.378 -19.641 -49.486  1.00  0.00      RA0  C  
ATOM    196  N   TYR A  24      24.506 -19.205 -47.125  1.00  0.00      RA0  N  
ATOM    197  CA  TYR A  24      23.659 -19.237 -45.924  1.00  0.00      RA0  C  
ATOM    198  C   TYR A  24      24.421 -18.775 -44.667  1.00  0.00      RA0  C  
ATOM    199  O   TYR A  24      24.121 -19.224 -43.555  1.00  0.00      RA0  O  
ATOM    200  CB  TYR A  24      23.137 -20.659 -45.683  1.00  0.00      RA0  C  
ATOM    201  CG  TYR A  24      22.496 -21.205 -46.936  1.00  0.00      RA0  C  
ATOM    202  CD1 TYR A  24      21.363 -20.595 -47.459  1.00  0.00      RA0  C  
ATOM    203  CD2 TYR A  24      23.046 -22.309 -47.575  1.00  0.00      RA0  C  
ATOM    204  CE1 TYR A  24      20.809 -21.062 -48.644  1.00  0.00      RA0  C  
ATOM    205  CE2 TYR A  24      22.483 -22.784 -48.754  1.00  0.00      RA0  C  
ATOM    206  CZ  TYR A  24      21.371 -22.151 -49.296  1.00  0.00      RA0  C  
ATOM    207  OH  TYR A  24      20.820 -22.594 -50.482  1.00  0.00      RA0  O  
ATOM    208  H   TYR A  24      25.418 -19.603 -47.033  1.00  0.00      RA0  H  
ATOM    209  HH  TYR A  24      21.048 -23.505 -50.617  1.00  0.00      RA0  H  
ATOM    210  N   GLU A  25      25.387 -17.865 -44.836  1.00  0.00      RA0  N  
ATOM    211  CA  GLU A  25      26.208 -17.406 -43.722  1.00  0.00      RA0  C  
ATOM    212  C   GLU A  25      26.249 -15.895 -43.584  1.00  0.00      RA0  C  
ATOM    213  O   GLU A  25      26.324 -15.170 -44.575  1.00  0.00      RA0  O  
ATOM    214  CB  GLU A  25      27.616 -17.961 -43.885  1.00  0.00      RA0  C  
ATOM    215  CG  GLU A  25      28.446 -17.948 -42.599  1.00  0.00      RA0  C  
ATOM    216  CD  GLU A  25      29.897 -17.686 -42.939  1.00  0.00      RA0  C  
ATOM    217  OE1 GLU A  25      30.360 -18.105 -43.994  1.00  0.00      RA0  O  
ATOM    218  OE2 GLU A  25      30.557 -16.980 -42.187  1.00  0.00      RA0  O1-
ATOM    219  H   GLU A  25      25.514 -17.392 -45.709  1.00  0.00      RA0  H  
ATOM    220  N   LEU A  26      26.210 -15.434 -42.332  1.00  0.00      RA0  N  
ATOM    221  CA  LEU A  26      26.313 -14.034 -41.965  1.00  0.00      RA0  C  
ATOM    222  C   LEU A  26      27.532 -13.865 -41.079  1.00  0.00      RA0  C  
ATOM    223  O   LEU A  26      27.833 -14.746 -40.280  1.00  0.00      RA0  O  
ATOM    224  CB  LEU A  26      25.071 -13.564 -41.206  1.00  0.00      RA0  C  
ATOM    225  CG  LEU A  26      23.767 -13.637 -41.998  1.00  0.00      RA0  C  
ATOM    226  CD1 LEU A  26      22.568 -13.207 -41.151  1.00  0.00      RA0  C  
ATOM    227  CD2 LEU A  26      23.850 -12.843 -43.298  1.00  0.00      RA0  C  
ATOM    228  H   LEU A  26      26.302 -16.075 -41.568  1.00  0.00      RA0  H  
ATOM    229  N   LYS A  27      28.245 -12.748 -41.240  1.00  0.00      RA0  N  
ATOM    230  CA  LYS A  27      29.393 -12.402 -40.403  1.00  0.00      RA0  C  
ATOM    231  C   LYS A  27      29.217 -10.995 -39.876  1.00  0.00      RA0  C  
ATOM    232  O   LYS A  27      28.465 -10.211 -40.464  1.00  0.00      RA0  O  
ATOM    233  CB  LYS A  27      30.722 -12.496 -41.141  1.00  0.00      RA0  C  
ATOM    234  CG  LYS A  27      31.402 -13.863 -41.160  1.00  0.00      RA0  C  
ATOM    235  CD  LYS A  27      32.651 -13.803 -42.039  1.00  0.00      RA0  C  
ATOM    236  CE  LYS A  27      33.403 -15.121 -42.223  1.00  0.00      RA0  C  
ATOM    237  NZ  LYS A  27      33.777 -15.267 -43.637  1.00  0.00      RA0  N1+
ATOM    238  H   LYS A  27      27.963 -12.087 -41.938  1.00  0.00      RA0  H  
ATOM    239  HZ1 LYS A  27      34.470 -16.038 -43.739  1.00  0.00      RA0  H  
ATOM    240  HZ2 LYS A  27      32.931 -15.469 -44.208  1.00  0.00      RA0  H  
ATOM    241  HZ3 LYS A  27      34.208 -14.413 -44.044  1.00  0.00      RA0  H  
ATOM    242  N   ALA A  28      29.886 -10.683 -38.755  1.00  0.00      RA0  N  
ATOM    243  CA  ALA A  28      29.828  -9.369 -38.129  1.00  0.00      RA0  C  
ATOM    244  C   ALA A  28      31.204  -8.705 -38.124  1.00  0.00      RA0  C  
ATOM    245  O   ALA A  28      32.174  -9.273 -37.614  1.00  0.00      RA0  O  
ATOM    246  CB  ALA A  28      29.377  -9.482 -36.680  1.00  0.00      RA0  C  
ATOM    247  H   ALA A  28      30.474 -11.394 -38.362  1.00  0.00      RA0  H  
ATOM    248  N   LEU A  29      31.284  -7.514 -38.718  1.00  0.00      RA0  N  
ATOM    249  CA  LEU A  29      32.501  -6.705 -38.766  1.00  0.00      RA0  C  
ATOM    250  C   LEU A  29      32.202  -5.218 -38.830  1.00  0.00      RA0  C  
ATOM    251  O   LEU A  29      31.115  -4.826 -39.269  1.00  0.00      RA0  O  
ATOM    252  CB  LEU A  29      33.496  -7.128 -39.861  1.00  0.00      RA0  C  
ATOM    253  CG  LEU A  29      33.027  -7.423 -41.294  1.00  0.00      RA0  C  
ATOM    254  CD1 LEU A  29      32.087  -6.390 -41.913  1.00  0.00      RA0  C  
ATOM    255  CD2 LEU A  29      34.254  -7.600 -42.185  1.00  0.00      RA0  C  
ATOM    256  H   LEU A  29      30.468  -7.088 -39.122  1.00  0.00      RA0  H  
ATOM    257  N   HIS A  30      33.180  -4.390 -38.430  1.00  0.00      RA0  N  
ATOM    258  CA  HIS A  30      33.044  -2.941 -38.523  1.00  0.00      RA0  C  
ATOM    259  C   HIS A  30      33.236  -2.515 -39.974  1.00  0.00      RA0  C  
ATOM    260  O   HIS A  30      34.192  -2.942 -40.621  1.00  0.00      RA0  O  
ATOM    261  CB  HIS A  30      34.115  -2.181 -37.740  1.00  0.00      RA0  C  
ATOM    262  CG  HIS A  30      34.067  -2.422 -36.254  1.00  0.00      RA0  C  
ATOM    263  CD2 HIS A  30      33.490  -1.610 -35.274  1.00  0.00      RA0  C  
ATOM    264  ND1 HIS A  30      34.657  -3.467 -35.657  1.00  0.00      RA0  N  
ATOM    265  CE1 HIS A  30      34.473  -3.327 -34.310  1.00  0.00      RA0  C  
ATOM    266  NE2 HIS A  30      33.754  -2.184 -34.075  1.00  0.00      RA0  N  
ATOM    267  H   HIS A  30      34.063  -4.792 -38.158  1.00  0.00      RA0  H  
ATOM    268  HD1 HIS A  30      35.111  -4.213 -36.118  1.00  0.00      RA0  H  
ATOM    269  N   LEU A  31      32.306  -1.703 -40.486  1.00  0.00      RA0  N  
ATOM    270  CA  LEU A  31      32.355  -1.154 -41.841  1.00  0.00      RA0  C  
ATOM    271  C   LEU A  31      32.421   0.358 -41.725  1.00  0.00      RA0  C  
ATOM    272  O   LEU A  31      31.677   0.948 -40.935  1.00  0.00      RA0  O  
ATOM    273  CB  LEU A  31      31.094  -1.491 -42.640  1.00  0.00      RA0  C  
ATOM    274  CG  LEU A  31      30.999  -2.931 -43.133  1.00  0.00      RA0  C  
ATOM    275  CD1 LEU A  31      29.640  -3.218 -43.772  1.00  0.00      RA0  C  
ATOM    276  CD2 LEU A  31      32.145  -3.273 -44.081  1.00  0.00      RA0  C  
ATOM    277  H   LEU A  31      31.566  -1.353 -39.910  1.00  0.00      RA0  H  
ATOM    278  N   GLN A  32      33.320   0.983 -42.492  1.00  0.00      RA0  N  
ATOM    279  CA  GLN A  32      33.513   2.429 -42.461  1.00  0.00      RA0  C  
ATOM    280  C   GLN A  32      32.892   3.126 -43.665  1.00  0.00      RA0  C  
ATOM    281  O   GLN A  32      32.976   2.614 -44.786  1.00  0.00      RA0  O  
ATOM    282  CB  GLN A  32      35.004   2.765 -42.311  1.00  0.00      RA0  C  
ATOM    283  CG  GLN A  32      35.718   2.079 -41.130  1.00  0.00      RA0  C  
ATOM    284  CD  GLN A  32      35.948   0.606 -41.426  1.00  0.00      RA0  C  
ATOM    285  NE2 GLN A  32      35.709  -0.213 -40.385  1.00  0.00      RA0  N  
ATOM    286  OE1 GLN A  32      36.260   0.230 -42.547  1.00  0.00      RA0  O  
ATOM    287  H   GLN A  32      33.849   0.455 -43.162  1.00  0.00      RA0  H  
ATOM    288 HE21 GLN A  32      35.513   0.137 -39.469  1.00  0.00      RA0  H  
ATOM    289 HE22 GLN A  32      35.715  -1.212 -40.506  1.00  0.00      RA0  H  
ATOM    290  N   GLY A  33      32.283   4.286 -43.396  1.00  0.00      RA0  N  
ATOM    291  CA  GLY A  33      31.656   5.199 -44.352  1.00  0.00      RA0  C  
ATOM    292  C   GLY A  33      30.790   4.620 -45.452  1.00  0.00      RA0  C  
ATOM    293  O   GLY A  33      29.679   4.150 -45.196  1.00  0.00      RA0  O  
ATOM    294  H   GLY A  33      32.260   4.524 -42.430  1.00  0.00      RA0  H  
ATOM    295  N   GLN A  34      31.293   4.692 -46.697  1.00  0.00      RA0  N  
ATOM    296  CA  GLN A  34      30.612   4.231 -47.911  1.00  0.00      RA0  C  
ATOM    297  C   GLN A  34      30.318   2.723 -47.932  1.00  0.00      RA0  C  
ATOM    298  O   GLN A  34      29.327   2.314 -48.533  1.00  0.00      RA0  O  
ATOM    299  CB  GLN A  34      31.398   4.677 -49.146  1.00  0.00      RA0  C  
ATOM    300  CG  GLN A  34      30.627   4.506 -50.457  1.00  0.00      RA0  C  
ATOM    301  CD  GLN A  34      31.416   5.126 -51.586  1.00  0.00      RA0  C  
ATOM    302  NE2 GLN A  34      31.365   4.422 -52.721  1.00  0.00      RA0  N  
ATOM    303  OE1 GLN A  34      32.012   6.188 -51.451  1.00  0.00      RA0  O  
ATOM    304  H   GLN A  34      32.244   4.989 -46.772  1.00  0.00      RA0  H  
ATOM    305 HE21 GLN A  34      30.908   3.534 -52.774  1.00  0.00      RA0  H  
ATOM    306 HE22 GLN A  34      31.787   4.799 -53.550  1.00  0.00      RA0  H  
ATOM    307  N   ASP A  35      31.145   1.912 -47.244  1.00  0.00      RA0  N  
ATOM    308  CA  ASP A  35      31.014   0.454 -47.165  1.00  0.00      RA0  C  
ATOM    309  C   ASP A  35      29.794  -0.023 -46.373  1.00  0.00      RA0  C  
ATOM    310  O   ASP A  35      29.434  -1.194 -46.472  1.00  0.00      RA0  O  
ATOM    311  CB  ASP A  35      32.307  -0.174 -46.641  1.00  0.00      RA0  C  
ATOM    312  CG  ASP A  35      33.506   0.293 -47.453  1.00  0.00      RA0  C  
ATOM    313  OD1 ASP A  35      33.473   0.239 -48.679  1.00  0.00      RA0  O  
ATOM    314  OD2 ASP A  35      34.480   0.734 -46.858  1.00  0.00      RA0  O1-
ATOM    315  H   ASP A  35      31.969   2.289 -46.813  1.00  0.00      RA0  H  
ATOM    316  N   MET A  36      29.135   0.888 -45.625  1.00  0.00      RA0  N  
ATOM    317  CA  MET A  36      27.932   0.609 -44.834  1.00  0.00      RA0  C  
ATOM    318  C   MET A  36      26.750   0.148 -45.696  1.00  0.00      RA0  C  
ATOM    319  O   MET A  36      25.797  -0.415 -45.165  1.00  0.00      RA0  O  
ATOM    320  CB  MET A  36      27.546   1.822 -43.992  1.00  0.00      RA0  C  
ATOM    321  CG  MET A  36      28.250   1.834 -42.635  1.00  0.00      RA0  C  
ATOM    322  SD  MET A  36      27.736   0.439 -41.617  1.00  0.00      RA0  S  
ATOM    323  CE  MET A  36      28.590   0.890 -40.100  1.00  0.00      RA0  C  
ATOM    324  H   MET A  36      29.509   1.817 -45.631  1.00  0.00      RA0  H  
ATOM    325  N   GLU A  37      26.833   0.353 -47.023  1.00  0.00      RA0  N  
ATOM    326  CA  GLU A  37      25.825  -0.089 -47.984  1.00  0.00      RA0  C  
ATOM    327  C   GLU A  37      25.826  -1.626 -48.124  1.00  0.00      RA0  C  
ATOM    328  O   GLU A  37      24.887  -2.184 -48.691  1.00  0.00      RA0  O  
ATOM    329  CB  GLU A  37      25.995   0.550 -49.376  1.00  0.00      RA0  C  
ATOM    330  CG  GLU A  37      27.228   0.091 -50.177  1.00  0.00      RA0  C  
ATOM    331  CD  GLU A  37      26.994   0.260 -51.673  1.00  0.00      RA0  C  
ATOM    332  OE1 GLU A  37      26.062  -0.333 -52.208  1.00  0.00      RA0  O  
ATOM    333  OE2 GLU A  37      27.774   0.936 -52.336  1.00  0.00      RA0  O1-
ATOM    334  H   GLU A  37      27.637   0.833 -47.382  1.00  0.00      RA0  H  
ATOM    335  N   GLN A  38      26.886  -2.297 -47.604  1.00  0.00      RA0  N  
ATOM    336  CA  GLN A  38      27.063  -3.753 -47.622  1.00  0.00      RA0  C  
ATOM    337  C   GLN A  38      26.250  -4.494 -46.569  1.00  0.00      RA0  C  
ATOM    338  O   GLN A  38      26.100  -5.714 -46.680  1.00  0.00      RA0  O  
ATOM    339  CB  GLN A  38      28.524  -4.201 -47.646  1.00  0.00      RA0  C  
ATOM    340  CG  GLN A  38      29.133  -4.137 -49.053  1.00  0.00      RA0  C  
ATOM    341  CD  GLN A  38      28.436  -5.079 -50.035  1.00  0.00      RA0  C  
ATOM    342  NE2 GLN A  38      28.746  -4.825 -51.305  1.00  0.00      RA0  N  
ATOM    343  OE1 GLN A  38      27.684  -5.987 -49.705  1.00  0.00      RA0  O  
ATOM    344  H   GLN A  38      27.634  -1.762 -47.207  1.00  0.00      RA0  H  
ATOM    345 HE21 GLN A  38      29.261  -4.010 -51.551  1.00  0.00      RA0  H  
ATOM    346 HE22 GLN A  38      28.479  -5.448 -52.044  1.00  0.00      RA0  H  
ATOM    347  N   GLN A  39      25.766  -3.787 -45.528  1.00  0.00      RA0  N  
ATOM    348  CA  GLN A  39      25.001  -4.449 -44.476  1.00  0.00      RA0  C  
ATOM    349  C   GLN A  39      23.691  -5.095 -44.949  1.00  0.00      RA0  C  
ATOM    350  O   GLN A  39      22.962  -4.507 -45.750  1.00  0.00      RA0  O  
ATOM    351  CB  GLN A  39      24.892  -3.570 -43.211  1.00  0.00      RA0  C  
ATOM    352  CG  GLN A  39      24.023  -2.314 -43.311  1.00  0.00      RA0  C  
ATOM    353  CD  GLN A  39      24.288  -1.358 -42.152  1.00  0.00      RA0  C  
ATOM    354  NE2 GLN A  39      24.761  -0.178 -42.574  1.00  0.00      RA0  N  
ATOM    355  OE1 GLN A  39      24.084  -1.631 -40.969  1.00  0.00      RA0  O  
ATOM    356  H   GLN A  39      25.877  -2.794 -45.532  1.00  0.00      RA0  H  
ATOM    357 HE21 GLN A  39      24.875  -0.063 -43.565  1.00  0.00      RA0  H  
ATOM    358 HE22 GLN A  39      25.038   0.587 -41.996  1.00  0.00      RA0  H  
ATOM    359  N   VAL A  40      23.466  -6.351 -44.518  1.00  0.00      RA0  N  
ATOM    360  CA  VAL A  40      22.292  -7.172 -44.835  1.00  0.00      RA0  C  
ATOM    361  C   VAL A  40      21.011  -6.433 -44.466  1.00  0.00      RA0  C  
ATOM    362  O   VAL A  40      20.928  -5.847 -43.388  1.00  0.00      RA0  O  
ATOM    363  CB  VAL A  40      22.350  -8.519 -44.118  1.00  0.00      RA0  C  
ATOM    364  CG1 VAL A  40      21.097  -9.362 -44.363  1.00  0.00      RA0  C  
ATOM    365  CG2 VAL A  40      23.596  -9.272 -44.551  1.00  0.00      RA0  C  
ATOM    366  H   VAL A  40      24.126  -6.687 -43.851  1.00  0.00      RA0  H  
ATOM    367  N   VAL A  41      20.029  -6.445 -45.373  1.00  0.00      RA0  N  
ATOM    368  CA  VAL A  41      18.733  -5.826 -45.123  1.00  0.00      RA0  C  
ATOM    369  C   VAL A  41      17.824  -6.939 -44.613  1.00  0.00      RA0  C  
ATOM    370  O   VAL A  41      17.634  -7.946 -45.295  1.00  0.00      RA0  O  
ATOM    371  CB  VAL A  41      18.157  -5.161 -46.372  1.00  0.00      RA0  C  
ATOM    372  CG1 VAL A  41      16.803  -4.528 -46.051  1.00  0.00      RA0  C  
ATOM    373  CG2 VAL A  41      19.128  -4.129 -46.949  1.00  0.00      RA0  C  
ATOM    374  H   VAL A  41      20.134  -7.018 -46.183  1.00  0.00      RA0  H  
ATOM    375  N   PHE A  42      17.325  -6.788 -43.387  1.00  0.00      RA0  N  
ATOM    376  CA  PHE A  42      16.443  -7.769 -42.771  1.00  0.00      RA0  C  
ATOM    377  C   PHE A  42      14.981  -7.409 -42.994  1.00  0.00      RA0  C  
ATOM    378  O   PHE A  42      14.637  -6.230 -43.083  1.00  0.00      RA0  O  
ATOM    379  CB  PHE A  42      16.724  -7.874 -41.271  1.00  0.00      RA0  C  
ATOM    380  CG  PHE A  42      18.161  -8.275 -41.037  1.00  0.00      RA0  C  
ATOM    381  CD1 PHE A  42      18.517  -9.617 -41.073  1.00  0.00      RA0  C  
ATOM    382  CD2 PHE A  42      19.124  -7.305 -40.781  1.00  0.00      RA0  C  
ATOM    383  CE1 PHE A  42      19.837  -9.991 -40.847  1.00  0.00      RA0  C  
ATOM    384  CE2 PHE A  42      20.444  -7.679 -40.558  1.00  0.00      RA0  C  
ATOM    385  CZ  PHE A  42      20.799  -9.022 -40.590  1.00  0.00      RA0  C  
ATOM    386  H   PHE A  42      17.519  -5.945 -42.916  1.00  0.00      RA0  H  
ATOM    387  N   SER A  43      14.121  -8.432 -43.049  1.00  0.00      RA0  N  
ATOM    388  CA  SER A  43      12.673  -8.281 -43.142  1.00  0.00      RA0  C  
ATOM    389  C   SER A  43      12.093  -8.797 -41.809  1.00  0.00      RA0  C  
ATOM    390  O   SER A  43      11.950 -10.008 -41.624  1.00  0.00      RA0  O  
ATOM    391  CB  SER A  43      12.098  -8.993 -44.355  1.00  0.00      RA0  C  
ATOM    392  OG  SER A  43      12.475  -8.270 -45.524  1.00  0.00      RA0  O  
ATOM    393  H   SER A  43      14.465  -9.353 -42.907  1.00  0.00      RA0  H  
ATOM    394  HG  SER A  43      12.540  -7.346 -45.270  1.00  0.00      RA0  H  
ATOM    395  N   MET A  44      11.833  -7.880 -40.858  1.00  0.00      RA0  N  
ATOM    396  CA  MET A  44      11.294  -8.229 -39.539  1.00  0.00      RA0  C  
ATOM    397  C   MET A  44       9.762  -8.252 -39.567  1.00  0.00      RA0  C  
ATOM    398  O   MET A  44       9.126  -7.206 -39.720  1.00  0.00      RA0  O  
ATOM    399  CB  MET A  44      11.778  -7.238 -38.482  1.00  0.00      RA0  C  
ATOM    400  CG  MET A  44      11.219  -7.547 -37.091  1.00  0.00      RA0  C  
ATOM    401  SD  MET A  44      11.704  -6.334 -35.853  1.00  0.00      RA0  S  
ATOM    402  CE  MET A  44      13.489  -6.468 -36.045  1.00  0.00      RA0  C  
ATOM    403  H   MET A  44      11.878  -6.906 -41.099  1.00  0.00      RA0  H  
ATOM    404  N   SER A  45       9.179  -9.459 -39.438  1.00  0.00      RA0  N  
ATOM    405  CA  SER A  45       7.732  -9.679 -39.444  1.00  0.00      RA0  C  
ATOM    406  C   SER A  45       7.220  -9.987 -38.042  1.00  0.00      RA0  C  
ATOM    407  O   SER A  45       7.850 -10.754 -37.316  1.00  0.00      RA0  O  
ATOM    408  CB  SER A  45       7.451 -10.708 -40.524  1.00  0.00      RA0  C  
ATOM    409  OG  SER A  45       8.100 -10.234 -41.713  1.00  0.00      RA0  O  
ATOM    410  H   SER A  45       9.764 -10.248 -39.239  1.00  0.00      RA0  H  
ATOM    411  HG  SER A  45       9.030 -10.390 -41.583  1.00  0.00      RA0  H  
ATOM    412  N   PHE A  46       6.072  -9.392 -37.668  1.00  0.00      RA0  N  
ATOM    413  CA  PHE A  46       5.431  -9.599 -36.370  1.00  0.00      RA0  C  
ATOM    414  C   PHE A  46       4.475 -10.780 -36.479  1.00  0.00      RA0  C  
ATOM    415  O   PHE A  46       3.426 -10.683 -37.123  1.00  0.00      RA0  O  
ATOM    416  CB  PHE A  46       4.711  -8.325 -35.937  1.00  0.00      RA0  C  
ATOM    417  CG  PHE A  46       5.721  -7.205 -35.916  1.00  0.00      RA0  C  
ATOM    418  CD1 PHE A  46       6.676  -7.158 -34.908  1.00  0.00      RA0  C  
ATOM    419  CD2 PHE A  46       5.708  -6.235 -36.911  1.00  0.00      RA0  C  
ATOM    420  CE1 PHE A  46       7.633  -6.151 -34.904  1.00  0.00      RA0  C  
ATOM    421  CE2 PHE A  46       6.666  -5.228 -36.908  1.00  0.00      RA0  C  
ATOM    422  CZ  PHE A  46       7.632  -5.192 -35.909  1.00  0.00      RA0  C  
ATOM    423  H   PHE A  46       5.584  -8.848 -38.357  1.00  0.00      RA0  H  
ATOM    424  N   VAL A  47       4.882 -11.917 -35.892  1.00  0.00      RA0  N  
ATOM    425  CA  VAL A  47       4.154 -13.189 -35.940  1.00  0.00      RA0  C  
ATOM    426  C   VAL A  47       3.368 -13.517 -34.664  1.00  0.00      RA0  C  
ATOM    427  O   VAL A  47       3.581 -12.886 -33.627  1.00  0.00      RA0  O  
ATOM    428  CB  VAL A  47       5.097 -14.331 -36.319  1.00  0.00      RA0  C  
ATOM    429  CG1 VAL A  47       5.698 -14.064 -37.698  1.00  0.00      RA0  C  
ATOM    430  CG2 VAL A  47       6.166 -14.566 -35.250  1.00  0.00      RA0  C  
ATOM    431  H   VAL A  47       5.641 -11.847 -35.237  1.00  0.00      RA0  H  
ATOM    432  N   GLN A  48       2.458 -14.508 -34.759  1.00  0.00      RA0  N  
ATOM    433  CA  GLN A  48       1.618 -14.990 -33.659  1.00  0.00      RA0  C  
ATOM    434  C   GLN A  48       2.446 -15.878 -32.718  1.00  0.00      RA0  C  
ATOM    435  O   GLN A  48       3.296 -16.643 -33.177  1.00  0.00      RA0  O  
ATOM    436  CB  GLN A  48       0.202 -15.413 -34.025  1.00  0.00      RA0  C  
ATOM    437  CG  GLN A  48      -0.707 -14.450 -33.242  1.00  0.00      RA0  C  
ATOM    438  CD  GLN A  48      -0.209 -13.019 -33.446  1.00  0.00      RA0  C  
ATOM    439  NE2 GLN A  48       0.092 -12.366 -32.303  1.00  0.00      RA0  N  
ATOM    440  OE1 GLN A  48      -0.073 -12.555 -34.585  1.00  0.00      RA0  O  
ATOM    441  H   GLN A  48       2.412 -15.001 -35.629  1.00  0.00      RA0  H  
ATOM    442 HE21 GLN A  48      -0.047 -12.715 -31.365  1.00  0.00      RA0  H  
ATOM    443 HE22 GLN A  48       0.521 -11.469 -32.135  1.00  0.00      RA0  H  
ATOM    444  N   GLY A  49       2.182 -15.762 -31.419  1.00  0.00      RA0  N  
ATOM    445  CA  GLY A  49       2.866 -16.535 -30.388  1.00  0.00      RA0  C  
ATOM    446  C   GLY A  49       2.640 -16.012 -28.985  1.00  0.00      RA0  C  
ATOM    447  O   GLY A  49       1.632 -15.348 -28.722  1.00  0.00      RA0  O  
ATOM    448  H   GLY A  49       1.563 -15.071 -31.028  1.00  0.00      RA0  H  
ATOM    449  N   GLU A  50       3.582 -16.316 -28.072  1.00  0.00      RA0  N  
ATOM    450  CA  GLU A  50       3.519 -15.885 -26.673  1.00  0.00      RA0  C  
ATOM    451  C   GLU A  50       3.861 -14.396 -26.558  1.00  0.00      RA0  C  
ATOM    452  O   GLU A  50       4.994 -13.998 -26.847  1.00  0.00      RA0  O  
ATOM    453  CB  GLU A  50       4.482 -16.781 -25.856  1.00  0.00      RA0  C  
ATOM    454  CG  GLU A  50       5.995 -16.837 -26.207  1.00  0.00      RA0  C  
ATOM    455  CD  GLU A  50       6.306 -17.423 -27.585  1.00  0.00      RA0  C  
ATOM    456  OE1 GLU A  50       5.640 -18.369 -28.005  1.00  0.00      RA0  O  
ATOM    457  OE2 GLU A  50       7.197 -16.909 -28.261  1.00  0.00      RA0  O1-
ATOM    458  H   GLU A  50       4.425 -16.770 -28.362  1.00  0.00      RA0  H  
ATOM    459  N   GLU A  51       2.866 -13.574 -26.170  1.00  0.00      RA0  N  
ATOM    460  CA  GLU A  51       3.038 -12.126 -26.025  1.00  0.00      RA0  C  
ATOM    461  C   GLU A  51       3.123 -11.662 -24.571  1.00  0.00      RA0  C  
ATOM    462  O   GLU A  51       2.438 -12.206 -23.699  1.00  0.00      RA0  O  
ATOM    463  CB  GLU A  51       1.995 -11.440 -26.919  1.00  0.00      RA0  C  
ATOM    464  CG  GLU A  51       2.288 -11.861 -28.372  1.00  0.00      RA0  C  
ATOM    465  CD  GLU A  51       1.169 -11.559 -29.354  1.00  0.00      RA0  C  
ATOM    466  OE1 GLU A  51       0.232 -12.351 -29.444  1.00  0.00      RA0  O  
ATOM    467  OE2 GLU A  51       1.260 -10.575 -30.087  1.00  0.00      RA0  O1-
ATOM    468  H   GLU A  51       1.973 -13.957 -25.943  1.00  0.00      RA0  H  
ATOM    469  N   SER A  52       3.981 -10.654 -24.324  1.00  0.00      RA0  N  
ATOM    470  CA  SER A  52       4.230 -10.049 -23.013  1.00  0.00      RA0  C  
ATOM    471  C   SER A  52       4.811  -8.629 -23.170  1.00  0.00      RA0  C  
ATOM    472  O   SER A  52       5.102  -8.201 -24.291  1.00  0.00      RA0  O  
ATOM    473  CB  SER A  52       5.180 -10.992 -22.260  1.00  0.00      RA0  C  
ATOM    474  OG  SER A  52       4.763 -12.354 -22.436  1.00  0.00      RA0  O  
ATOM    475  H   SER A  52       4.574 -10.285 -25.047  1.00  0.00      RA0  H  
ATOM    476  HG  SER A  52       3.812 -12.354 -22.461  1.00  0.00      RA0  H  
ATOM    477  N   ASN A  53       4.969  -7.905 -22.043  1.00  0.00      RA0  N  
ATOM    478  CA  ASN A  53       5.536  -6.554 -21.997  1.00  0.00      RA0  C  
ATOM    479  C   ASN A  53       7.053  -6.603 -22.237  1.00  0.00      RA0  C  
ATOM    480  O   ASN A  53       7.628  -5.627 -22.722  1.00  0.00      RA0  O  
ATOM    481  CB  ASN A  53       5.307  -5.956 -20.612  1.00  0.00      RA0  C  
ATOM    482  CG  ASN A  53       6.218  -4.760 -20.395  1.00  0.00      RA0  C  
ATOM    483  ND2 ASN A  53       7.355  -5.045 -19.727  1.00  0.00      RA0  N  
ATOM    484  OD1 ASN A  53       5.881  -3.634 -20.745  1.00  0.00      RA0  O  
ATOM    485  H   ASN A  53       4.828  -8.386 -21.178  1.00  0.00      RA0  H  
ATOM    486 HD21 ASN A  53       7.588  -5.980 -19.452  1.00  0.00      RA0  H  
ATOM    487 HD22 ASN A  53       8.016  -4.324 -19.521  1.00  0.00      RA0  H  
ATOM    488  N   ASP A  54       7.687  -7.749 -21.909  1.00  0.00      RA0  N  
ATOM    489  CA  ASP A  54       9.125  -7.981 -22.055  1.00  0.00      RA0  C  
ATOM    490  C   ASP A  54       9.515  -8.622 -23.400  1.00  0.00      RA0  C  
ATOM    491  O   ASP A  54      10.588  -8.309 -23.919  1.00  0.00      RA0  O  
ATOM    492  CB  ASP A  54       9.557  -8.875 -20.894  1.00  0.00      RA0  C  
ATOM    493  CG  ASP A  54       8.570 -10.028 -20.782  1.00  0.00      RA0  C  
ATOM    494  OD1 ASP A  54       7.542  -9.864 -20.122  1.00  0.00      RA0  O  
ATOM    495  OD2 ASP A  54       8.797 -11.065 -21.395  1.00  0.00      RA0  O1-
ATOM    496  H   ASP A  54       7.164  -8.532 -21.572  1.00  0.00      RA0  H  
ATOM    497  N   LYS A  55       8.665  -9.524 -23.950  1.00  0.00      RA0  N  
ATOM    498  CA  LYS A  55       8.942 -10.254 -25.200  1.00  0.00      RA0  C  
ATOM    499  C   LYS A  55       7.898 -10.031 -26.306  1.00  0.00      RA0  C  
ATOM    500  O   LYS A  55       6.698 -10.013 -26.025  1.00  0.00      RA0  O  
ATOM    501  CB  LYS A  55       9.012 -11.762 -24.925  1.00  0.00      RA0  C  
ATOM    502  CG  LYS A  55      10.238 -12.301 -24.175  1.00  0.00      RA0  C  
ATOM    503  CD  LYS A  55       9.971 -13.725 -23.660  1.00  0.00      RA0  C  
ATOM    504  CE  LYS A  55      11.150 -14.458 -22.996  1.00  0.00      RA0  C  
ATOM    505  NZ  LYS A  55      12.035 -15.078 -23.994  1.00  0.00      RA0  N1+
ATOM    506  H   LYS A  55       7.850  -9.776 -23.429  1.00  0.00      RA0  H  
ATOM    507  HZ1 LYS A  55      12.642 -15.830 -23.594  1.00  0.00      RA0  H  
ATOM    508  HZ2 LYS A  55      11.511 -15.493 -24.791  1.00  0.00      RA0  H  
ATOM    509  HZ3 LYS A  55      12.752 -14.420 -24.365  1.00  0.00      RA0  H  
ATOM    510  N   ILE A  56       8.365  -9.894 -27.567  1.00  0.00      RA0  N  
ATOM    511  CA  ILE A  56       7.532  -9.709 -28.766  1.00  0.00      RA0  C  
ATOM    512  C   ILE A  56       7.960 -10.731 -29.859  1.00  0.00      RA0  C  
ATOM    513  O   ILE A  56       9.106 -10.677 -30.310  1.00  0.00      RA0  O  
ATOM    514  CB  ILE A  56       7.548  -8.266 -29.275  1.00  0.00      RA0  C  
ATOM    515  CG1 ILE A  56       6.918  -7.337 -28.232  1.00  0.00      RA0  C  
ATOM    516  CG2 ILE A  56       6.841  -8.147 -30.628  1.00  0.00      RA0  C  
ATOM    517  CD1 ILE A  56       6.744  -5.897 -28.716  1.00  0.00      RA0  C  
ATOM    518  H   ILE A  56       9.357  -9.895 -27.698  1.00  0.00      RA0  H  
ATOM    519  N   PRO A  57       7.076 -11.674 -30.278  1.00  0.00      RA0  N  
ATOM    520  CA  PRO A  57       7.490 -12.666 -31.291  1.00  0.00      RA0  C  
ATOM    521  C   PRO A  57       7.668 -12.101 -32.700  1.00  0.00      RA0  C  
ATOM    522  O   PRO A  57       6.755 -11.482 -33.252  1.00  0.00      RA0  O  
ATOM    523  CB  PRO A  57       6.383 -13.719 -31.169  1.00  0.00      RA0  C  
ATOM    524  CG  PRO A  57       5.146 -12.948 -30.708  1.00  0.00      RA0  C  
ATOM    525  CD  PRO A  57       5.718 -11.873 -29.790  1.00  0.00      RA0  C  
ATOM    526  N   VAL A  58       8.870 -12.293 -33.265  1.00  0.00      RA0  N  
ATOM    527  CA  VAL A  58       9.223 -11.823 -34.606  1.00  0.00      RA0  C  
ATOM    528  C   VAL A  58       9.860 -12.917 -35.466  1.00  0.00      RA0  C  
ATOM    529  O   VAL A  58      10.364 -13.915 -34.942  1.00  0.00      RA0  O  
ATOM    530  CB  VAL A  58      10.152 -10.602 -34.548  1.00  0.00      RA0  C  
ATOM    531  CG1 VAL A  58       9.479  -9.413 -33.864  1.00  0.00      RA0  C  
ATOM    532  CG2 VAL A  58      11.499 -10.952 -33.912  1.00  0.00      RA0  C  
ATOM    533  H   VAL A  58       9.537 -12.892 -32.842  1.00  0.00      RA0  H  
ATOM    534  N   ALA A  59       9.827 -12.716 -36.790  1.00  0.00      RA0  N  
ATOM    535  CA  ALA A  59      10.451 -13.588 -37.777  1.00  0.00      RA0  C  
ATOM    536  C   ALA A  59      11.469 -12.727 -38.520  1.00  0.00      RA0  C  
ATOM    537  O   ALA A  59      11.165 -11.583 -38.871  1.00  0.00      RA0  O  
ATOM    538  CB  ALA A  59       9.423 -14.120 -38.775  1.00  0.00      RA0  C  
ATOM    539  H   ALA A  59       9.434 -11.862 -37.134  1.00  0.00      RA0  H  
ATOM    540  N   LEU A  60      12.693 -13.242 -38.702  1.00  0.00      RA0  N  
ATOM    541  CA  LEU A  60      13.741 -12.489 -39.384  1.00  0.00      RA0  C  
ATOM    542  C   LEU A  60      14.128 -13.085 -40.737  1.00  0.00      RA0  C  
ATOM    543  O   LEU A  60      14.768 -14.139 -40.797  1.00  0.00      RA0  O  
ATOM    544  CB  LEU A  60      14.963 -12.358 -38.476  1.00  0.00      RA0  C  
ATOM    545  CG  LEU A  60      14.661 -11.581 -37.193  1.00  0.00      RA0  C  
ATOM    546  CD1 LEU A  60      15.817 -11.633 -36.196  1.00  0.00      RA0  C  
ATOM    547  CD2 LEU A  60      14.250 -10.142 -37.498  1.00  0.00      RA0  C  
ATOM    548  H   LEU A  60      12.887 -14.188 -38.437  1.00  0.00      RA0  H  
ATOM    549  N   GLY A  61      13.702 -12.405 -41.802  1.00  0.00      RA0  N  
ATOM    550  CA  GLY A  61      13.988 -12.767 -43.187  1.00  0.00      RA0  C  
ATOM    551  C   GLY A  61      15.106 -11.926 -43.768  1.00  0.00      RA0  C  
ATOM    552  O   GLY A  61      15.396 -10.849 -43.248  1.00  0.00      RA0  O  
ATOM    553  H   GLY A  61      13.230 -11.535 -41.640  1.00  0.00      RA0  H  
ATOM    554  N   LEU A  62      15.746 -12.406 -44.844  1.00  0.00      RA0  N  
ATOM    555  CA  LEU A  62      16.854 -11.687 -45.483  1.00  0.00      RA0  C  
ATOM    556  C   LEU A  62      16.479 -10.641 -46.545  1.00  0.00      RA0  C  
ATOM    557  O   LEU A  62      17.379 -10.040 -47.157  1.00  0.00      RA0  O  
ATOM    558  CB  LEU A  62      17.906 -12.670 -45.982  1.00  0.00      RA0  C  
ATOM    559  CG  LEU A  62      19.183 -12.592 -45.145  1.00  0.00      RA0  C  
ATOM    560  CD1 LEU A  62      18.911 -12.700 -43.644  1.00  0.00      RA0  C  
ATOM    561  CD2 LEU A  62      20.219 -13.609 -45.610  1.00  0.00      RA0  C  
ATOM    562  H   LEU A  62      15.432 -13.264 -45.249  1.00  0.00      RA0  H  
ATOM    563  N   LYS A  63      15.160 -10.393 -46.732  1.00  0.00      RA0  N  
ATOM    564  CA  LYS A  63      14.567  -9.396 -47.639  1.00  0.00      RA0  C  
ATOM    565  C   LYS A  63      14.986  -9.508 -49.115  1.00  0.00      RA0  C  
ATOM    566  O   LYS A  63      14.119  -9.607 -49.982  1.00  0.00      RA0  O  
ATOM    567  CB  LYS A  63      14.908  -7.984 -47.130  1.00  0.00      RA0  C  
ATOM    568  CG  LYS A  63      14.659  -6.834 -48.111  1.00  0.00      RA0  C  
ATOM    569  CD  LYS A  63      13.239  -6.747 -48.674  1.00  0.00      RA0  C  
ATOM    570  CE  LYS A  63      13.266  -6.221 -50.112  1.00  0.00      RA0  C  
ATOM    571  NZ  LYS A  63      14.159  -7.071 -50.914  1.00  0.00      RA0  N1+
ATOM    572  H   LYS A  63      14.524 -10.923 -46.177  1.00  0.00      RA0  H  
ATOM    573  HZ1 LYS A  63      14.156  -6.794 -51.912  1.00  0.00      RA0  H  
ATOM    574  HZ2 LYS A  63      15.141  -6.927 -50.588  1.00  0.00      RA0  H  
ATOM    575  HZ3 LYS A  63      13.921  -8.082 -50.808  1.00  0.00      RA0  H  
ATOM    576  N   GLU A  64      16.300  -9.471 -49.392  1.00  0.00      RA0  N  
ATOM    577  CA  GLU A  64      16.864  -9.551 -50.745  1.00  0.00      RA0  C  
ATOM    578  C   GLU A  64      17.264 -10.991 -51.103  1.00  0.00      RA0  C  
ATOM    579  O   GLU A  64      17.866 -11.228 -52.151  1.00  0.00      RA0  O  
ATOM    580  CB  GLU A  64      18.167  -8.744 -50.828  1.00  0.00      RA0  C  
ATOM    581  CG  GLU A  64      18.293  -7.530 -49.901  1.00  0.00      RA0  C  
ATOM    582  CD  GLU A  64      17.758  -6.272 -50.548  1.00  0.00      RA0  C  
ATOM    583  OE1 GLU A  64      18.482  -5.282 -50.533  1.00  0.00      RA0  O  
ATOM    584  OE2 GLU A  64      16.643  -6.276 -51.071  1.00  0.00      RA0  O1-
ATOM    585  H   GLU A  64      16.928  -9.258 -48.650  1.00  0.00      RA0  H  
ATOM    586  N   LYS A  65      16.930 -11.950 -50.226  1.00  0.00      RA0  N  
ATOM    587  CA  LYS A  65      17.219 -13.372 -50.418  1.00  0.00      RA0  C  
ATOM    588  C   LYS A  65      15.996 -14.205 -50.043  1.00  0.00      RA0  C  
ATOM    589  O   LYS A  65      15.163 -13.738 -49.268  1.00  0.00      RA0  O  
ATOM    590  CB  LYS A  65      18.362 -13.820 -49.509  1.00  0.00      RA0  C  
ATOM    591  CG  LYS A  65      19.757 -13.384 -49.937  1.00  0.00      RA0  C  
ATOM    592  CD  LYS A  65      20.091 -13.961 -51.306  1.00  0.00      RA0  C  
ATOM    593  CE  LYS A  65      21.539 -13.722 -51.706  1.00  0.00      RA0  C  
ATOM    594  NZ  LYS A  65      21.704 -14.148 -53.097  1.00  0.00      RA0  N1+
ATOM    595  H   LYS A  65      16.416 -11.701 -49.407  1.00  0.00      RA0  H  
ATOM    596  HZ1 LYS A  65      22.650 -13.906 -53.459  1.00  0.00      RA0  H  
ATOM    597  HZ2 LYS A  65      21.474 -15.156 -53.242  1.00  0.00      RA0  H  
ATOM    598  HZ3 LYS A  65      21.040 -13.602 -53.681  1.00  0.00      RA0  H  
ATOM    599  N   ASN A  66      15.900 -15.445 -50.559  1.00  0.00      RA0  N  
ATOM    600  CA  ASN A  66      14.808 -16.366 -50.214  1.00  0.00      RA0  C  
ATOM    601  C   ASN A  66      15.190 -17.100 -48.905  1.00  0.00      RA0  C  
ATOM    602  O   ASN A  66      15.000 -18.313 -48.774  1.00  0.00      RA0  O  
ATOM    603  CB  ASN A  66      14.546 -17.359 -51.357  1.00  0.00      RA0  C  
ATOM    604  CG  ASN A  66      15.777 -18.176 -51.719  1.00  0.00      RA0  C  
ATOM    605  ND2 ASN A  66      15.488 -19.372 -52.228  1.00  0.00      RA0  N  
ATOM    606  OD1 ASN A  66      16.918 -17.741 -51.610  1.00  0.00      RA0  O  
ATOM    607  H   ASN A  66      16.606 -15.756 -51.201  1.00  0.00      RA0  H  
ATOM    608 HD21 ASN A  66      14.551 -19.720 -52.211  1.00  0.00      RA0  H  
ATOM    609 HD22 ASN A  66      16.243 -19.880 -52.645  1.00  0.00      RA0  H  
ATOM    610  N   LEU A  67      15.738 -16.339 -47.933  1.00  0.00      RA0  N  
ATOM    611  CA  LEU A  67      16.230 -16.873 -46.667  1.00  0.00      RA0  C  
ATOM    612  C   LEU A  67      15.578 -16.279 -45.427  1.00  0.00      RA0  C  
ATOM    613  O   LEU A  67      15.234 -15.097 -45.398  1.00  0.00      RA0  O  
ATOM    614  CB  LEU A  67      17.743 -16.689 -46.551  1.00  0.00      RA0  C  
ATOM    615  CG  LEU A  67      18.538 -17.261 -47.724  1.00  0.00      RA0  C  
ATOM    616  CD1 LEU A  67      20.029 -16.958 -47.597  1.00  0.00      RA0  C  
ATOM    617  CD2 LEU A  67      18.279 -18.752 -47.911  1.00  0.00      RA0  C  
ATOM    618  H   LEU A  67      15.697 -15.342 -48.008  1.00  0.00      RA0  H  
ATOM    619  N   TYR A  68      15.434 -17.115 -44.394  1.00  0.00      RA0  N  
ATOM    620  CA  TYR A  68      14.914 -16.750 -43.079  1.00  0.00      RA0  C  
ATOM    621  C   TYR A  68      15.832 -17.345 -42.030  1.00  0.00      RA0  C  
ATOM    622  O   TYR A  68      16.294 -18.479 -42.196  1.00  0.00      RA0  O  
ATOM    623  CB  TYR A  68      13.495 -17.280 -42.869  1.00  0.00      RA0  C  
ATOM    624  CG  TYR A  68      12.460 -16.316 -43.400  1.00  0.00      RA0  C  
ATOM    625  CD1 TYR A  68      11.740 -15.526 -42.513  1.00  0.00      RA0  C  
ATOM    626  CD2 TYR A  68      12.214 -16.225 -44.764  1.00  0.00      RA0  C  
ATOM    627  CE1 TYR A  68      10.753 -14.669 -42.987  1.00  0.00      RA0  C  
ATOM    628  CE2 TYR A  68      11.230 -15.366 -45.240  1.00  0.00      RA0  C  
ATOM    629  CZ  TYR A  68      10.488 -14.600 -44.350  1.00  0.00      RA0  C  
ATOM    630  OH  TYR A  68       9.483 -13.776 -44.816  1.00  0.00      RA0  O  
ATOM    631  H   TYR A  68      15.715 -18.075 -44.494  1.00  0.00      RA0  H  
ATOM    632  HH  TYR A  68       9.543 -13.701 -45.761  1.00  0.00      RA0  H  
ATOM    633  N   LEU A  69      16.111 -16.579 -40.958  1.00  0.00      RA0  N  
ATOM    634  CA  LEU A  69      16.932 -17.051 -39.843  1.00  0.00      RA0  C  
ATOM    635  C   LEU A  69      16.174 -18.168 -39.130  1.00  0.00      RA0  C  
ATOM    636  O   LEU A  69      14.987 -18.013 -38.828  1.00  0.00      RA0  O  
ATOM    637  CB  LEU A  69      17.242 -15.902 -38.883  1.00  0.00      RA0  C  
ATOM    638  CG  LEU A  69      18.432 -15.054 -39.333  1.00  0.00      RA0  C  
ATOM    639  CD1 LEU A  69      18.526 -13.729 -38.578  1.00  0.00      RA0  C  
ATOM    640  CD2 LEU A  69      19.734 -15.844 -39.219  1.00  0.00      RA0  C  
ATOM    641  H   LEU A  69      15.591 -15.741 -40.827  1.00  0.00      RA0  H  
ATOM    642  N   SER A  70      16.843 -19.311 -38.924  1.00  0.00      RA0  N  
ATOM    643  CA  SER A  70      16.248 -20.504 -38.311  1.00  0.00      RA0  C  
ATOM    644  C   SER A  70      17.134 -21.110 -37.217  1.00  0.00      RA0  C  
ATOM    645  O   SER A  70      18.358 -21.042 -37.306  1.00  0.00      RA0  O  
ATOM    646  CB  SER A  70      15.943 -21.455 -39.464  1.00  0.00      RA0  C  
ATOM    647  OG  SER A  70      14.861 -22.334 -39.155  1.00  0.00      RA0  O  
ATOM    648  H   SER A  70      17.816 -19.368 -39.107  1.00  0.00      RA0  H  
ATOM    649  HG  SER A  70      14.748 -22.866 -39.943  1.00  0.00      RA0  H  
ATOM    650  N   CYS A  71      16.504 -21.709 -36.191  1.00  0.00      RA0  N  
ATOM    651  CA  CYS A  71      17.185 -22.368 -35.073  1.00  0.00      RA0  C  
ATOM    652  C   CYS A  71      16.908 -23.860 -35.116  1.00  0.00      RA0  C  
ATOM    653  O   CYS A  71      15.753 -24.268 -34.993  1.00  0.00      RA0  O  
ATOM    654  CB  CYS A  71      16.750 -21.722 -33.771  1.00  0.00      RA0  C  
ATOM    655  SG  CYS A  71      17.221 -19.977 -33.703  1.00  0.00      RA0  S  
ATOM    656  H   CYS A  71      15.502 -21.725 -36.196  1.00  0.00      RA0  H  
ATOM    657  N   VAL A  72      17.962 -24.673 -35.314  1.00  0.00      RA0  N  
ATOM    658  CA  VAL A  72      17.874 -26.141 -35.399  1.00  0.00      RA0  C  
ATOM    659  C   VAL A  72      18.999 -26.812 -34.605  1.00  0.00      RA0  C  
ATOM    660  O   VAL A  72      20.014 -26.171 -34.320  1.00  0.00      RA0  O  
ATOM    661  CB  VAL A  72      17.926 -26.598 -36.860  1.00  0.00      RA0  C  
ATOM    662  CG1 VAL A  72      16.686 -26.175 -37.652  1.00  0.00      RA0  C  
ATOM    663  CG2 VAL A  72      19.218 -26.107 -37.510  1.00  0.00      RA0  C  
ATOM    664  H   VAL A  72      18.884 -24.276 -35.363  1.00  0.00      RA0  H  
ATOM    665  N   LEU A  73      18.831 -28.107 -34.280  1.00  0.00      RA0  N  
ATOM    666  CA  LEU A  73      19.843 -28.872 -33.560  1.00  0.00      RA0  C  
ATOM    667  C   LEU A  73      20.888 -29.416 -34.529  1.00  0.00      RA0  C  
ATOM    668  O   LEU A  73      20.550 -30.150 -35.461  1.00  0.00      RA0  O  
ATOM    669  CB  LEU A  73      19.212 -30.035 -32.797  1.00  0.00      RA0  C  
ATOM    670  CG  LEU A  73      18.409 -29.593 -31.576  1.00  0.00      RA0  C  
ATOM    671  CD1 LEU A  73      17.614 -30.750 -30.969  1.00  0.00      RA0  C  
ATOM    672  CD2 LEU A  73      19.302 -28.918 -30.537  1.00  0.00      RA0  C  
ATOM    673  H   LEU A  73      18.068 -28.620 -34.669  1.00  0.00      RA0  H  
ATOM    674  N   LYS A  74      22.151 -29.015 -34.326  1.00  0.00      RA0  N  
ATOM    675  CA  LYS A  74      23.305 -29.461 -35.106  1.00  0.00      RA0  C  
ATOM    676  C   LYS A  74      24.335 -29.945 -34.093  1.00  0.00      RA0  C  
ATOM    677  O   LYS A  74      24.816 -29.147 -33.280  1.00  0.00      RA0  O  
ATOM    678  CB  LYS A  74      23.831 -28.349 -36.011  1.00  0.00      RA0  C  
ATOM    679  CG  LYS A  74      22.918 -28.223 -37.230  1.00  0.00      RA0  C  
ATOM    680  CD  LYS A  74      23.276 -27.101 -38.201  1.00  0.00      RA0  C  
ATOM    681  CE  LYS A  74      22.333 -27.140 -39.403  1.00  0.00      RA0  C  
ATOM    682  NZ  LYS A  74      22.503 -25.939 -40.230  1.00  0.00      RA0  N1+
ATOM    683  H   LYS A  74      22.387 -28.451 -33.531  1.00  0.00      RA0  H  
ATOM    684  HZ1 LYS A  74      21.684 -25.870 -40.875  1.00  0.00      RA0  H  
ATOM    685  HZ2 LYS A  74      22.470 -25.092 -39.632  1.00  0.00      RA0  H  
ATOM    686  HZ3 LYS A  74      23.387 -25.970 -40.772  1.00  0.00      RA0  H  
ATOM    687  N   ASP A  75      24.604 -31.277 -34.093  1.00  0.00      RA0  N  
ATOM    688  CA  ASP A  75      25.483 -32.000 -33.154  1.00  0.00      RA0  C  
ATOM    689  C   ASP A  75      24.876 -31.914 -31.735  1.00  0.00      RA0  C  
ATOM    690  O   ASP A  75      25.593 -31.767 -30.739  1.00  0.00      RA0  O  
ATOM    691  CB  ASP A  75      26.914 -31.475 -33.299  1.00  0.00      RA0  C  
ATOM    692  CG  ASP A  75      27.251 -31.466 -34.784  1.00  0.00      RA0  C  
ATOM    693  OD1 ASP A  75      27.481 -32.537 -35.342  1.00  0.00      RA0  O  
ATOM    694  OD2 ASP A  75      27.246 -30.394 -35.392  1.00  0.00      RA0  O1-
ATOM    695  H   ASP A  75      24.287 -31.809 -34.873  1.00  0.00      RA0  H  
ATOM    696  N   ASP A  76      23.523 -32.002 -31.674  1.00  0.00      RA0  N  
ATOM    697  CA  ASP A  76      22.671 -31.901 -30.484  1.00  0.00      RA0  C  
ATOM    698  C   ASP A  76      22.888 -30.616 -29.663  1.00  0.00      RA0  C  
ATOM    699  O   ASP A  76      22.775 -30.615 -28.433  1.00  0.00      RA0  O  
ATOM    700  CB  ASP A  76      22.671 -33.196 -29.674  1.00  0.00      RA0  C  
ATOM    701  CG  ASP A  76      21.834 -34.193 -30.456  1.00  0.00      RA0  C  
ATOM    702  OD1 ASP A  76      21.204 -33.786 -31.436  1.00  0.00      RA0  O  
ATOM    703  OD2 ASP A  76      21.812 -35.366 -30.089  1.00  0.00      RA0  O1-
ATOM    704  H   ASP A  76      23.048 -32.335 -32.486  1.00  0.00      RA0  H  
ATOM    705  N   LYS A  77      23.175 -29.518 -30.380  1.00  0.00      RA0  N  
ATOM    706  CA  LYS A  77      23.405 -28.183 -29.836  1.00  0.00      RA0  C  
ATOM    707  C   LYS A  77      22.600 -27.159 -30.658  1.00  0.00      RA0  C  
ATOM    708  O   LYS A  77      22.711 -27.166 -31.888  1.00  0.00      RA0  O  
ATOM    709  CB  LYS A  77      24.926 -27.920 -29.877  1.00  0.00      RA0  C  
ATOM    710  CG  LYS A  77      25.489 -26.577 -29.372  1.00  0.00      RA0  C  
ATOM    711  CD  LYS A  77      25.415 -25.427 -30.385  1.00  0.00      RA0  C  
ATOM    712  CE  LYS A  77      25.937 -24.078 -29.872  1.00  0.00      RA0  C  
ATOM    713  NZ  LYS A  77      25.339 -22.997 -30.674  1.00  0.00      RA0  N1+
ATOM    714  H   LYS A  77      23.322 -29.620 -31.364  1.00  0.00      RA0  H  
ATOM    715  HZ1 LYS A  77      25.573 -22.043 -30.323  1.00  0.00      RA0  H  
ATOM    716  HZ2 LYS A  77      25.620 -23.110 -31.666  1.00  0.00      RA0  H  
ATOM    717  HZ3 LYS A  77      24.305 -23.105 -30.633  1.00  0.00      RA0  H  
ATOM    718  N   PRO A  78      21.803 -26.273 -30.004  1.00  0.00      RA0  N  
ATOM    719  CA  PRO A  78      21.040 -25.260 -30.760  1.00  0.00      RA0  C  
ATOM    720  C   PRO A  78      21.949 -24.399 -31.637  1.00  0.00      RA0  C  
ATOM    721  O   PRO A  78      22.909 -23.804 -31.141  1.00  0.00      RA0  O  
ATOM    722  CB  PRO A  78      20.399 -24.451 -29.631  1.00  0.00      RA0  C  
ATOM    723  CG  PRO A  78      20.301 -25.404 -28.441  1.00  0.00      RA0  C  
ATOM    724  CD  PRO A  78      21.574 -26.225 -28.567  1.00  0.00      RA0  C  
ATOM    725  N   THR A  79      21.681 -24.399 -32.952  1.00  0.00      RA0  N  
ATOM    726  CA  THR A  79      22.488 -23.690 -33.944  1.00  0.00      RA0  C  
ATOM    727  C   THR A  79      21.644 -22.761 -34.812  1.00  0.00      RA0  C  
ATOM    728  O   THR A  79      20.551 -23.135 -35.243  1.00  0.00      RA0  O  
ATOM    729  CB  THR A  79      23.336 -24.741 -34.633  1.00  0.00      RA0  C  
ATOM    730  CG2 THR A  79      24.287 -24.150 -35.676  1.00  0.00      RA0  C  
ATOM    731  OG1 THR A  79      24.080 -25.408 -33.603  1.00  0.00      RA0  O  
ATOM    732  H   THR A  79      20.897 -24.897 -33.321  1.00  0.00      RA0  H  
ATOM    733  HG1 THR A  79      23.556 -26.147 -33.294  1.00  0.00      RA0  H  
ATOM    734  N   LEU A  80      22.169 -21.551 -35.070  1.00  0.00      RA0  N  
ATOM    735  CA  LEU A  80      21.536 -20.568 -35.940  1.00  0.00      RA0  C  
ATOM    736  C   LEU A  80      21.898 -20.897 -37.388  1.00  0.00      RA0  C  
ATOM    737  O   LEU A  80      23.059 -21.193 -37.693  1.00  0.00      RA0  O  
ATOM    738  CB  LEU A  80      21.990 -19.160 -35.559  1.00  0.00      RA0  C  
ATOM    739  CG  LEU A  80      21.176 -18.041 -36.207  1.00  0.00      RA0  C  
ATOM    740  CD1 LEU A  80      19.689 -18.141 -35.858  1.00  0.00      RA0  C  
ATOM    741  CD2 LEU A  80      21.751 -16.666 -35.863  1.00  0.00      RA0  C  
ATOM    742  H   LEU A  80      23.127 -21.385 -34.850  1.00  0.00      RA0  H  
ATOM    743  N   GLN A  81      20.902 -20.847 -38.273  1.00  0.00      RA0  N  
ATOM    744  CA  GLN A  81      21.093 -21.101 -39.700  1.00  0.00      RA0  C  
ATOM    745  C   GLN A  81      20.230 -20.185 -40.561  1.00  0.00      RA0  C  
ATOM    746  O   GLN A  81      19.296 -19.555 -40.060  1.00  0.00      RA0  O  
ATOM    747  CB  GLN A  81      20.822 -22.560 -40.069  1.00  0.00      RA0  C  
ATOM    748  CG  GLN A  81      19.337 -22.931 -40.119  1.00  0.00      RA0  C  
ATOM    749  CD  GLN A  81      19.225 -24.327 -40.686  1.00  0.00      RA0  C  
ATOM    750  NE2 GLN A  81      17.986 -24.678 -41.071  1.00  0.00      RA0  N  
ATOM    751  OE1 GLN A  81      20.227 -25.040 -40.774  1.00  0.00      RA0  O  
ATOM    752  H   GLN A  81      19.986 -20.548 -38.003  1.00  0.00      RA0  H  
ATOM    753 HE21 GLN A  81      17.180 -24.077 -40.988  1.00  0.00      RA0  H  
ATOM    754 HE22 GLN A  81      17.721 -25.548 -41.489  1.00  0.00      RA0  H  
ATOM    755  N   LEU A  82      20.555 -20.118 -41.852  1.00  0.00      RA0  N  
ATOM    756  CA  LEU A  82      19.800 -19.385 -42.858  1.00  0.00      RA0  C  
ATOM    757  C   LEU A  82      19.159 -20.467 -43.708  1.00  0.00      RA0  C  
ATOM    758  O   LEU A  82      19.867 -21.260 -44.331  1.00  0.00      RA0  O  
ATOM    759  CB  LEU A  82      20.683 -18.516 -43.751  1.00  0.00      RA0  C  
ATOM    760  CG  LEU A  82      20.942 -17.108 -43.221  1.00  0.00      RA0  C  
ATOM    761  CD1 LEU A  82      19.620 -16.408 -42.913  1.00  0.00      RA0  C  
ATOM    762  CD2 LEU A  82      21.930 -17.072 -42.055  1.00  0.00      RA0  C  
ATOM    763  H   LEU A  82      21.291 -20.683 -42.225  1.00  0.00      RA0  H  
ATOM    764  N   GLU A  83      17.828 -20.568 -43.642  1.00  0.00      RA0  N  
ATOM    765  CA  GLU A  83      17.051 -21.606 -44.324  1.00  0.00      RA0  C  
ATOM    766  C   GLU A  83      16.420 -21.100 -45.614  1.00  0.00      RA0  C  
ATOM    767  O   GLU A  83      15.830 -20.020 -45.621  1.00  0.00      RA0  O  
ATOM    768  CB  GLU A  83      16.024 -22.158 -43.343  1.00  0.00      RA0  C  
ATOM    769  CG  GLU A  83      15.621 -23.595 -43.648  1.00  0.00      RA0  C  
ATOM    770  CD  GLU A  83      14.725 -24.087 -42.535  1.00  0.00      RA0  C  
ATOM    771  OE1 GLU A  83      15.134 -24.070 -41.377  1.00  0.00      RA0  O  
ATOM    772  OE2 GLU A  83      13.606 -24.484 -42.820  1.00  0.00      RA0  O1-
ATOM    773  H   GLU A  83      17.303 -19.855 -43.170  1.00  0.00      RA0  H  
ATOM    774  N   SER A  84      16.519 -21.903 -46.695  1.00  0.00      RA0  N  
ATOM    775  CA  SER A  84      15.927 -21.588 -47.999  1.00  0.00      RA0  C  
ATOM    776  C   SER A  84      14.417 -21.784 -47.913  1.00  0.00      RA0  C  
ATOM    777  O   SER A  84      13.952 -22.817 -47.422  1.00  0.00      RA0  O  
ATOM    778  CB  SER A  84      16.669 -22.531 -48.918  1.00  0.00      RA0  C  
ATOM    779  OG  SER A  84      17.934 -22.752 -48.275  1.00  0.00      RA0  O  
ATOM    780  H   SER A  84      16.943 -22.805 -46.630  1.00  0.00      RA0  H  
ATOM    781  HG  SER A  84      18.429 -21.952 -48.408  1.00  0.00      RA0  H  
ATOM    782  N   VAL A  85      13.658 -20.769 -48.338  1.00  0.00      RA0  N  
ATOM    783  CA  VAL A  85      12.194 -20.796 -48.319  1.00  0.00      RA0  C  
ATOM    784  C   VAL A  85      11.602 -20.359 -49.674  1.00  0.00      RA0  C  
ATOM    785  O   VAL A  85      12.309 -19.793 -50.512  1.00  0.00      RA0  O  
ATOM    786  CB  VAL A  85      11.625 -19.899 -47.210  1.00  0.00      RA0  C  
ATOM    787  CG1 VAL A  85      12.113 -20.306 -45.817  1.00  0.00      RA0  C  
ATOM    788  CG2 VAL A  85      11.891 -18.426 -47.518  1.00  0.00      RA0  C  
ATOM    789  H   VAL A  85      14.084 -19.956 -48.740  1.00  0.00      RA0  H  
ATOM    790  N   ASP A  86      10.303 -20.627 -49.873  1.00  0.00      RA0  N  
ATOM    791  CA  ASP A  86       9.569 -20.204 -51.056  1.00  0.00      RA0  C  
ATOM    792  C   ASP A  86       8.983 -18.820 -50.705  1.00  0.00      RA0  C  
ATOM    793  O   ASP A  86       8.115 -18.746 -49.827  1.00  0.00      RA0  O  
ATOM    794  CB  ASP A  86       8.525 -21.305 -51.261  1.00  0.00      RA0  C  
ATOM    795  CG  ASP A  86       7.476 -21.089 -52.337  1.00  0.00      RA0  C  
ATOM    796  OD1 ASP A  86       7.278 -19.980 -52.818  1.00  0.00      RA0  O  
ATOM    797  OD2 ASP A  86       6.794 -22.051 -52.670  1.00  0.00      RA0  O1-
ATOM    798  H   ASP A  86       9.797 -21.054 -49.124  1.00  0.00      RA0  H  
ATOM    799  N   PRO A  87       9.466 -17.710 -51.330  1.00  0.00      RA0  N  
ATOM    800  CA  PRO A  87       8.942 -16.372 -50.977  1.00  0.00      RA0  C  
ATOM    801  C   PRO A  87       7.448 -16.155 -51.238  1.00  0.00      RA0  C  
ATOM    802  O   PRO A  87       6.872 -15.219 -50.686  1.00  0.00      RA0  O  
ATOM    803  CB  PRO A  87       9.807 -15.436 -51.826  1.00  0.00      RA0  C  
ATOM    804  CG  PRO A  87      11.067 -16.226 -52.167  1.00  0.00      RA0  C  
ATOM    805  CD  PRO A  87      10.558 -17.655 -52.289  1.00  0.00      RA0  C  
ATOM    806  N   LYS A  88       6.828 -17.020 -52.065  1.00  0.00      RA0  N  
ATOM    807  CA  LYS A  88       5.404 -16.996 -52.404  1.00  0.00      RA0  C  
ATOM    808  C   LYS A  88       4.545 -17.291 -51.158  1.00  0.00      RA0  C  
ATOM    809  O   LYS A  88       3.464 -16.720 -51.013  1.00  0.00      RA0  O  
ATOM    810  CB  LYS A  88       5.162 -17.927 -53.584  1.00  0.00      RA0  C  
ATOM    811  CG  LYS A  88       3.731 -18.194 -54.050  1.00  0.00      RA0  C  
ATOM    812  CD  LYS A  88       3.730 -19.333 -55.080  1.00  0.00      RA0  C  
ATOM    813  CE  LYS A  88       3.749 -20.763 -54.506  1.00  0.00      RA0  C  
ATOM    814  NZ  LYS A  88       4.738 -20.933 -53.433  1.00  0.00      RA0  N1+
ATOM    815  H   LYS A  88       7.383 -17.768 -52.429  1.00  0.00      RA0  H  
ATOM    816  HZ1 LYS A  88       4.388 -20.547 -52.534  1.00  0.00      RA0  H  
ATOM    817  HZ2 LYS A  88       4.993 -21.925 -53.249  1.00  0.00      RA0  H  
ATOM    818  HZ3 LYS A  88       5.674 -20.501 -53.606  1.00  0.00      RA0  H  
ATOM    819  N   ASN A  89       5.045 -18.163 -50.258  1.00  0.00      RA0  N  
ATOM    820  CA  ASN A  89       4.352 -18.594 -49.040  1.00  0.00      RA0  C  
ATOM    821  C   ASN A  89       4.705 -17.781 -47.780  1.00  0.00      RA0  C  
ATOM    822  O   ASN A  89       3.950 -17.819 -46.806  1.00  0.00      RA0  O  
ATOM    823  CB  ASN A  89       4.604 -20.075 -48.716  1.00  0.00      RA0  C  
ATOM    824  CG  ASN A  89       4.642 -20.948 -49.953  1.00  0.00      RA0  C  
ATOM    825  ND2 ASN A  89       5.553 -21.930 -49.870  1.00  0.00      RA0  N  
ATOM    826  OD1 ASN A  89       3.962 -20.724 -50.953  1.00  0.00      RA0  O  
ATOM    827  H   ASN A  89       5.981 -18.478 -50.423  1.00  0.00      RA0  H  
ATOM    828 HD21 ASN A  89       6.021 -22.142 -49.014  1.00  0.00      RA0  H  
ATOM    829 HD22 ASN A  89       5.856 -22.454 -50.673  1.00  0.00      RA0  H  
ATOM    830  N   TYR A  90       5.841 -17.059 -47.795  1.00  0.00      RA0  N  
ATOM    831  CA  TYR A  90       6.319 -16.271 -46.653  1.00  0.00      RA0  C  
ATOM    832  C   TYR A  90       6.257 -14.744 -46.897  1.00  0.00      RA0  C  
ATOM    833  O   TYR A  90       6.386 -14.331 -48.049  1.00  0.00      RA0  O  
ATOM    834  CB  TYR A  90       7.775 -16.669 -46.355  1.00  0.00      RA0  C  
ATOM    835  CG  TYR A  90       7.893 -18.098 -45.867  1.00  0.00      RA0  C  
ATOM    836  CD1 TYR A  90       8.084 -18.342 -44.514  1.00  0.00      RA0  C  
ATOM    837  CD2 TYR A  90       7.819 -19.171 -46.749  1.00  0.00      RA0  C  
ATOM    838  CE1 TYR A  90       8.140 -19.644 -44.033  1.00  0.00      RA0  C  
ATOM    839  CE2 TYR A  90       7.857 -20.476 -46.269  1.00  0.00      RA0  C  
ATOM    840  CZ  TYR A  90       7.975 -20.712 -44.904  1.00  0.00      RA0  C  
ATOM    841  OH  TYR A  90       7.868 -22.001 -44.412  1.00  0.00      RA0  O  
ATOM    842  H   TYR A  90       6.303 -16.877 -48.664  1.00  0.00      RA0  H  
ATOM    843  HH  TYR A  90       8.348 -22.089 -43.579  1.00  0.00      RA0  H  
ATOM    844  N   PRO A  91       6.042 -13.875 -45.872  1.00  0.00      RA0  N  
ATOM    845  CA  PRO A  91       5.860 -14.161 -44.435  1.00  0.00      RA0  C  
ATOM    846  C   PRO A  91       4.464 -14.649 -44.050  1.00  0.00      RA0  C  
ATOM    847  O   PRO A  91       3.465 -14.182 -44.602  1.00  0.00      RA0  O  
ATOM    848  CB  PRO A  91       6.222 -12.824 -43.787  1.00  0.00      RA0  C  
ATOM    849  CG  PRO A  91       5.718 -11.785 -44.783  1.00  0.00      RA0  C  
ATOM    850  CD  PRO A  91       6.010 -12.439 -46.130  1.00  0.00      RA0  C  
ATOM    851  N   LYS A  92       4.409 -15.597 -43.098  1.00  0.00      RA0  N  
ATOM    852  CA  LYS A  92       3.175 -16.186 -42.570  1.00  0.00      RA0  C  
ATOM    853  C   LYS A  92       2.813 -15.522 -41.241  1.00  0.00      RA0  C  
ATOM    854  O   LYS A  92       3.712 -15.110 -40.505  1.00  0.00      RA0  O  
ATOM    855  CB  LYS A  92       3.388 -17.667 -42.258  1.00  0.00      RA0  C  
ATOM    856  CG  LYS A  92       3.814 -18.579 -43.408  1.00  0.00      RA0  C  
ATOM    857  CD  LYS A  92       4.295 -19.929 -42.862  1.00  0.00      RA0  C  
ATOM    858  CE  LYS A  92       4.685 -20.937 -43.945  1.00  0.00      RA0  C  
ATOM    859  NZ  LYS A  92       5.557 -21.966 -43.358  1.00  0.00      RA0  N1+
ATOM    860  H   LYS A  92       5.242 -15.790 -42.583  1.00  0.00      RA0  H  
ATOM    861  HZ1 LYS A  92       6.203 -22.392 -44.058  1.00  0.00      RA0  H  
ATOM    862  HZ2 LYS A  92       6.200 -21.517 -42.673  1.00  0.00      RA0  H  
ATOM    863  HZ3 LYS A  92       5.048 -22.704 -42.841  1.00  0.00      RA0  H  
ATOM    864  N   LYS A  93       1.503 -15.451 -40.916  1.00  0.00      RA0  N  
ATOM    865  CA  LYS A  93       1.023 -14.908 -39.640  1.00  0.00      RA0  C  
ATOM    866  C   LYS A  93       1.387 -15.915 -38.541  1.00  0.00      RA0  C  
ATOM    867  O   LYS A  93       1.891 -15.522 -37.486  1.00  0.00      RA0  O  
ATOM    868  CB  LYS A  93      -0.452 -14.509 -39.591  1.00  0.00      RA0  C  
ATOM    869  CG  LYS A  93      -0.660 -13.465 -38.479  1.00  0.00      RA0  C  
ATOM    870  CD  LYS A  93       0.068 -12.148 -38.785  1.00  0.00      RA0  C  
ATOM    871  CE  LYS A  93      -0.024 -11.071 -37.692  1.00  0.00      RA0  C  
ATOM    872  NZ  LYS A  93       0.898 -11.354 -36.582  1.00  0.00      RA0  N1+
ATOM    873  H   LYS A  93       0.849 -15.803 -41.584  1.00  0.00      RA0  H  
ATOM    874  HZ1 LYS A  93       0.683 -12.268 -36.130  1.00  0.00      RA0  H  
ATOM    875  HZ2 LYS A  93       1.884 -11.329 -36.920  1.00  0.00      RA0  H  
ATOM    876  HZ3 LYS A  93       0.791 -10.643 -35.832  1.00  0.00      RA0  H  
ATOM    877  N   LYS A  94       1.165 -17.216 -38.817  1.00  0.00      RA0  N  
ATOM    878  CA  LYS A  94       1.535 -18.314 -37.933  1.00  0.00      RA0  C  
ATOM    879  C   LYS A  94       2.769 -18.974 -38.554  1.00  0.00      RA0  C  
ATOM    880  O   LYS A  94       2.662 -19.766 -39.496  1.00  0.00      RA0  O  
ATOM    881  CB  LYS A  94       0.439 -19.275 -37.477  1.00  0.00      RA0  C  
ATOM    882  CG  LYS A  94       1.032 -20.073 -36.301  1.00  0.00      RA0  C  
ATOM    883  CD  LYS A  94       1.867 -19.179 -35.360  1.00  0.00      RA0  C  
ATOM    884  CE  LYS A  94       2.708 -19.935 -34.321  1.00  0.00      RA0  C  
ATOM    885  NZ  LYS A  94       3.904 -19.150 -33.966  1.00  0.00      RA0  N1+
ATOM    886  H   LYS A  94       0.834 -17.477 -39.723  1.00  0.00      RA0  H  
ATOM    887  HZ1 LYS A  94       4.318 -19.508 -33.083  1.00  0.00      RA0  H  
ATOM    888  HZ2 LYS A  94       4.609 -19.236 -34.729  1.00  0.00      RA0  H  
ATOM    889  HZ3 LYS A  94       3.665 -18.145 -33.809  1.00  0.00      RA0  H  
ATOM    890  N   MET A  95       3.943 -18.569 -38.057  1.00  0.00      RA0  N  
ATOM    891  CA  MET A  95       5.261 -19.013 -38.504  1.00  0.00      RA0  C  
ATOM    892  C   MET A  95       5.706 -20.253 -37.722  1.00  0.00      RA0  C  
ATOM    893  O   MET A  95       5.400 -20.361 -36.535  1.00  0.00      RA0  O  
ATOM    894  CB  MET A  95       6.230 -17.860 -38.274  1.00  0.00      RA0  C  
ATOM    895  CG  MET A  95       7.504 -17.920 -39.102  1.00  0.00      RA0  C  
ATOM    896  SD  MET A  95       7.173 -17.734 -40.857  1.00  0.00      RA0  S  
ATOM    897  CE  MET A  95       8.845 -17.275 -41.324  1.00  0.00      RA0  C  
ATOM    898  H   MET A  95       3.918 -17.916 -37.305  1.00  0.00      RA0  H  
ATOM    899  N   GLU A  96       6.455 -21.168 -38.379  1.00  0.00      RA0  N  
ATOM    900  CA  GLU A  96       6.998 -22.380 -37.749  1.00  0.00      RA0  C  
ATOM    901  C   GLU A  96       7.980 -21.970 -36.640  1.00  0.00      RA0  C  
ATOM    902  O   GLU A  96       8.778 -21.048 -36.842  1.00  0.00      RA0  O  
ATOM    903  CB  GLU A  96       7.691 -23.302 -38.739  1.00  0.00      RA0  C  
ATOM    904  CG  GLU A  96       6.870 -23.635 -39.983  1.00  0.00      RA0  C  
ATOM    905  CD  GLU A  96       7.413 -22.838 -41.149  1.00  0.00      RA0  C  
ATOM    906  OE1 GLU A  96       7.110 -21.656 -41.250  1.00  0.00      RA0  O  
ATOM    907  OE2 GLU A  96       8.129 -23.400 -41.971  1.00  0.00      RA0  O1-
ATOM    908  H   GLU A  96       6.735 -20.981 -39.324  1.00  0.00      RA0  H  
ATOM    909  N   LYS A  97       7.884 -22.638 -35.470  1.00  0.00      RA0  N  
ATOM    910  CA  LYS A  97       8.657 -22.394 -34.245  1.00  0.00      RA0  C  
ATOM    911  C   LYS A  97      10.145 -22.061 -34.425  1.00  0.00      RA0  C  
ATOM    912  O   LYS A  97      10.627 -21.110 -33.807  1.00  0.00      RA0  O  
ATOM    913  CB  LYS A  97       8.412 -23.499 -33.209  1.00  0.00      RA0  C  
ATOM    914  CG  LYS A  97       8.711 -23.063 -31.766  1.00  0.00      RA0  C  
ATOM    915  CD  LYS A  97       8.093 -24.007 -30.724  1.00  0.00      RA0  C  
ATOM    916  CE  LYS A  97       8.396 -23.660 -29.257  1.00  0.00      RA0  C  
ATOM    917  NZ  LYS A  97       9.795 -23.952 -28.911  1.00  0.00      RA0  N1+
ATOM    918  H   LYS A  97       7.170 -23.335 -35.438  1.00  0.00      RA0  H  
ATOM    919  HZ1 LYS A  97      10.290 -23.067 -28.671  1.00  0.00      RA0  H  
ATOM    920  HZ2 LYS A  97       9.845 -24.577 -28.085  1.00  0.00      RA0  H  
ATOM    921  HZ3 LYS A  97      10.279 -24.427 -29.703  1.00  0.00      RA0  H  
ATOM    922  N   ARG A  98      10.859 -22.828 -35.273  1.00  0.00      RA0  N  
ATOM    923  CA  ARG A  98      12.289 -22.642 -35.553  1.00  0.00      RA0  C  
ATOM    924  C   ARG A  98      12.668 -21.239 -36.072  1.00  0.00      RA0  C  
ATOM    925  O   ARG A  98      13.777 -20.775 -35.809  1.00  0.00      RA0  O  
ATOM    926  CB  ARG A  98      12.747 -23.749 -36.520  1.00  0.00      RA0  C  
ATOM    927  CG  ARG A  98      12.193 -23.659 -37.954  1.00  0.00      RA0  C  
ATOM    928  CD  ARG A  98      12.508 -24.900 -38.809  1.00  0.00      RA0  C  
ATOM    929  NE  ARG A  98      12.336 -24.666 -40.249  1.00  0.00      RA0  N  
ATOM    930  CZ  ARG A  98      11.117 -24.656 -40.872  1.00  0.00      RA0  C  
ATOM    931  NH1 ARG A  98      10.003 -24.961 -40.188  1.00  0.00      RA0  N1+
ATOM    932  NH2 ARG A  98      11.015 -24.341 -42.175  1.00  0.00      RA0  N  
ATOM    933  H   ARG A  98      10.370 -23.538 -35.773  1.00  0.00      RA0  H  
ATOM    934  HE  ARG A  98      13.179 -24.483 -40.786  1.00  0.00      RA0  H  
ATOM    935 HH11 ARG A  98       9.100 -24.830 -40.620  1.00  0.00      RA0  H  
ATOM    936 HH12 ARG A  98      10.040 -25.304 -39.250  1.00  0.00      RA0  H  
ATOM    937 HH21 ARG A  98      10.133 -24.214 -42.639  1.00  0.00      RA0  H  
ATOM    938 HH22 ARG A  98      11.865 -24.216 -42.714  1.00  0.00      RA0  H  
ATOM    939  N   PHE A  99      11.732 -20.566 -36.774  1.00  0.00      RA0  N  
ATOM    940  CA  PHE A  99      11.903 -19.228 -37.346  1.00  0.00      RA0  C  
ATOM    941  C   PHE A  99      11.531 -18.102 -36.376  1.00  0.00      RA0  C  
ATOM    942  O   PHE A  99      11.893 -16.951 -36.617  1.00  0.00      RA0  O  
ATOM    943  CB  PHE A  99      11.014 -19.020 -38.567  1.00  0.00      RA0  C  
ATOM    944  CG  PHE A  99      11.407 -19.864 -39.750  1.00  0.00      RA0  C  
ATOM    945  CD1 PHE A  99      12.726 -19.904 -40.181  1.00  0.00      RA0  C  
ATOM    946  CD2 PHE A  99      10.426 -20.566 -40.437  1.00  0.00      RA0  C  
ATOM    947  CE1 PHE A  99      13.056 -20.614 -41.329  1.00  0.00      RA0  C  
ATOM    948  CE2 PHE A  99      10.757 -21.269 -41.587  1.00  0.00      RA0  C  
ATOM    949  CZ  PHE A  99      12.069 -21.280 -42.042  1.00  0.00      RA0  C  
ATOM    950  H   PHE A  99      10.813 -20.950 -36.857  1.00  0.00      RA0  H  
ATOM    951  N   VAL A 100      10.777 -18.423 -35.309  1.00  0.00      RA0  N  
ATOM    952  CA  VAL A 100      10.292 -17.447 -34.329  1.00  0.00      RA0  C  
ATOM    953  C   VAL A 100      11.369 -17.025 -33.320  1.00  0.00      RA0  C  
ATOM    954  O   VAL A 100      12.021 -17.873 -32.707  1.00  0.00      RA0  O  
ATOM    955  CB  VAL A 100       9.032 -17.965 -33.630  1.00  0.00      RA0  C  
ATOM    956  CG1 VAL A 100       8.421 -16.901 -32.714  1.00  0.00      RA0  C  
ATOM    957  CG2 VAL A 100       8.020 -18.468 -34.659  1.00  0.00      RA0  C  
ATOM    958  H   VAL A 100      10.712 -19.387 -35.053  1.00  0.00      RA0  H  
ATOM    959  N   PHE A 101      11.545 -15.702 -33.171  1.00  0.00      RA0  N  
ATOM    960  CA  PHE A 101      12.472 -15.076 -32.232  1.00  0.00      RA0  C  
ATOM    961  C   PHE A 101      11.722 -14.127 -31.314  1.00  0.00      RA0  C  
ATOM    962  O   PHE A 101      10.789 -13.461 -31.757  1.00  0.00      RA0  O  
ATOM    963  CB  PHE A 101      13.570 -14.312 -32.972  1.00  0.00      RA0  C  
ATOM    964  CG  PHE A 101      14.317 -15.257 -33.877  1.00  0.00      RA0  C  
ATOM    965  CD1 PHE A 101      14.223 -15.116 -35.257  1.00  0.00      RA0  C  
ATOM    966  CD2 PHE A 101      15.093 -16.271 -33.330  1.00  0.00      RA0  C  
ATOM    967  CE1 PHE A 101      14.898 -16.000 -36.090  1.00  0.00      RA0  C  
ATOM    968  CE2 PHE A 101      15.767 -17.153 -34.165  1.00  0.00      RA0  C  
ATOM    969  CZ  PHE A 101      15.665 -17.022 -35.544  1.00  0.00      RA0  C  
ATOM    970  H   PHE A 101      10.960 -15.078 -33.684  1.00  0.00      RA0  H  
ATOM    971  N   ASN A 102      12.134 -14.057 -30.041  1.00  0.00      RA0  N  
ATOM    972  CA  ASN A 102      11.531 -13.160 -29.065  1.00  0.00      RA0  C  
ATOM    973  C   ASN A 102      12.339 -11.872 -29.013  1.00  0.00      RA0  C  
ATOM    974  O   ASN A 102      13.486 -11.879 -28.561  1.00  0.00      RA0  O  
ATOM    975  CB  ASN A 102      11.567 -13.701 -27.637  1.00  0.00      RA0  C  
ATOM    976  CG  ASN A 102      10.619 -14.843 -27.311  1.00  0.00      RA0  C  
ATOM    977  ND2 ASN A 102       9.562 -15.014 -28.131  1.00  0.00      RA0  N  
ATOM    978  OD1 ASN A 102      10.846 -15.516 -26.308  1.00  0.00      RA0  O  
ATOM    979  H   ASN A 102      13.006 -14.446 -29.788  1.00  0.00      RA0  H  
ATOM    980 HD21 ASN A 102       9.371 -14.483 -28.955  1.00  0.00      RA0  H  
ATOM    981 HD22 ASN A 102       8.855 -15.718 -27.964  1.00  0.00      RA0  H  
ATOM    982  N   LYS A 103      11.754 -10.777 -29.527  1.00  0.00      RA0  N  
ATOM    983  CA  LYS A 103      12.371  -9.450 -29.561  1.00  0.00      RA0  C  
ATOM    984  C   LYS A 103      12.280  -8.843 -28.159  1.00  0.00      RA0  C  
ATOM    985  O   LYS A 103      11.181  -8.547 -27.684  1.00  0.00      RA0  O  
ATOM    986  CB  LYS A 103      11.699  -8.537 -30.575  1.00  0.00      RA0  C  
ATOM    987  CG  LYS A 103      12.387  -7.176 -30.566  1.00  0.00      RA0  C  
ATOM    988  CD  LYS A 103      11.465  -6.058 -31.035  1.00  0.00      RA0  C  
ATOM    989  CE  LYS A 103      10.178  -6.024 -30.208  1.00  0.00      RA0  C  
ATOM    990  NZ  LYS A 103      10.479  -6.096 -28.772  1.00  0.00      RA0  N1+
ATOM    991  H   LYS A 103      10.836 -10.887 -29.895  1.00  0.00      RA0  H  
ATOM    992  HZ1 LYS A 103       9.856  -5.489 -28.195  1.00  0.00      RA0  H  
ATOM    993  HZ2 LYS A 103      10.524  -7.047 -28.356  1.00  0.00      RA0  H  
ATOM    994  HZ3 LYS A 103      11.389  -5.624 -28.598  1.00  0.00      RA0  H  
ATOM    995  N   ILE A 104      13.434  -8.704 -27.486  1.00  0.00      RA0  N  
ATOM    996  CA  ILE A 104      13.509  -8.187 -26.116  1.00  0.00      RA0  C  
ATOM    997  C   ILE A 104      14.164  -6.803 -26.063  1.00  0.00      RA0  C  
ATOM    998  O   ILE A 104      15.254  -6.612 -26.604  1.00  0.00      RA0  O  
ATOM    999  CB  ILE A 104      14.235  -9.179 -25.209  1.00  0.00      RA0  C  
ATOM   1000  CG1 ILE A 104      13.593 -10.560 -25.322  1.00  0.00      RA0  C  
ATOM   1001  CG2 ILE A 104      14.281  -8.692 -23.759  1.00  0.00      RA0  C  
ATOM   1002  CD1 ILE A 104      14.276 -11.585 -24.422  1.00  0.00      RA0  C  
ATOM   1003  H   ILE A 104      14.303  -8.905 -27.932  1.00  0.00      RA0  H  
ATOM   1004  N   GLU A 105      13.494  -5.852 -25.389  1.00  0.00      RA0  N  
ATOM   1005  CA  GLU A 105      13.975  -4.490 -25.165  1.00  0.00      RA0  C  
ATOM   1006  C   GLU A 105      14.705  -4.483 -23.809  1.00  0.00      RA0  C  
ATOM   1007  O   GLU A 105      14.084  -4.757 -22.779  1.00  0.00      RA0  O  
ATOM   1008  CB  GLU A 105      12.831  -3.474 -25.102  1.00  0.00      RA0  C  
ATOM   1009  CG  GLU A 105      12.428  -2.858 -26.443  1.00  0.00      RA0  C  
ATOM   1010  CD  GLU A 105      11.812  -3.897 -27.345  1.00  0.00      RA0  C  
ATOM   1011  OE1 GLU A 105      10.606  -4.118 -27.271  1.00  0.00      RA0  O  
ATOM   1012  OE2 GLU A 105      12.527  -4.495 -28.140  1.00  0.00      RA0  O1-
ATOM   1013  H   GLU A 105      12.668  -6.114 -24.890  1.00  0.00      RA0  H  
ATOM   1014  N   ILE A 106      16.027  -4.216 -23.819  1.00  0.00      RA0  N  
ATOM   1015  CA  ILE A 106      16.853  -4.192 -22.603  1.00  0.00      RA0  C  
ATOM   1016  C   ILE A 106      17.042  -2.733 -22.142  1.00  0.00      RA0  C  
ATOM   1017  O   ILE A 106      16.098  -2.144 -21.612  1.00  0.00      RA0  O  
ATOM   1018  CB  ILE A 106      18.160  -4.978 -22.735  1.00  0.00      RA0  C  
ATOM   1019  CG1 ILE A 106      18.759  -4.950 -24.141  1.00  0.00      RA0  C  
ATOM   1020  CG2 ILE A 106      17.922  -6.401 -22.238  1.00  0.00      RA0  C  
ATOM   1021  CD1 ILE A 106      20.153  -5.573 -24.174  1.00  0.00      RA0  C  
ATOM   1022  H   ILE A 106      16.408  -4.006 -24.722  1.00  0.00      RA0  H  
ATOM   1023  N   ASN A 107      18.242  -2.157 -22.353  1.00  0.00      RA0  N  
ATOM   1024  CA  ASN A 107      18.569  -0.774 -22.015  1.00  0.00      RA0  C  
ATOM   1025  C   ASN A 107      18.770  -0.036 -23.335  1.00  0.00      RA0  C  
ATOM   1026  O   ASN A 107      19.905   0.221 -23.748  1.00  0.00      RA0  O  
ATOM   1027  CB  ASN A 107      19.821  -0.601 -21.166  1.00  0.00      RA0  C  
ATOM   1028  CG  ASN A 107      20.076   0.892 -21.007  1.00  0.00      RA0  C  
ATOM   1029  ND2 ASN A 107      21.289   1.173 -20.493  1.00  0.00      RA0  N  
ATOM   1030  OD1 ASN A 107      19.242   1.738 -21.316  1.00  0.00      RA0  O  
ATOM   1031  H   ASN A 107      18.964  -2.662 -22.823  1.00  0.00      RA0  H  
ATOM   1032 HD21 ASN A 107      21.910   0.445 -20.201  1.00  0.00      RA0  H  
ATOM   1033 HD22 ASN A 107      21.598   2.119 -20.386  1.00  0.00      RA0  H  
ATOM   1034  N   ASN A 108      17.639   0.235 -24.029  1.00  0.00      RA0  N  
ATOM   1035  CA  ASN A 108      17.540   0.896 -25.342  1.00  0.00      RA0  C  
ATOM   1036  C   ASN A 108      18.215   0.099 -26.481  1.00  0.00      RA0  C  
ATOM   1037  O   ASN A 108      18.532   0.654 -27.536  1.00  0.00      RA0  O  
ATOM   1038  CB  ASN A 108      18.092   2.334 -25.198  1.00  0.00      RA0  C  
ATOM   1039  CG  ASN A 108      18.350   3.027 -26.526  1.00  0.00      RA0  C  
ATOM   1040  ND2 ASN A 108      17.238   3.468 -27.138  1.00  0.00      RA0  N  
ATOM   1041  OD1 ASN A 108      19.493   3.137 -26.977  1.00  0.00      RA0  O  
ATOM   1042  H   ASN A 108      16.794  -0.035 -23.563  1.00  0.00      RA0  H  
ATOM   1043 HD21 ASN A 108      16.332   3.347 -26.728  1.00  0.00      RA0  H  
ATOM   1044 HD22 ASN A 108      17.276   3.931 -28.023  1.00  0.00      RA0  H  
ATOM   1045  N   LYS A 109      18.402  -1.218 -26.258  1.00  0.00      RA0  N  
ATOM   1046  CA  LYS A 109      19.007  -2.165 -27.200  1.00  0.00      RA0  C  
ATOM   1047  C   LYS A 109      18.036  -3.324 -27.455  1.00  0.00      RA0  C  
ATOM   1048  O   LYS A 109      17.076  -3.497 -26.698  1.00  0.00      RA0  O  
ATOM   1049  CB  LYS A 109      20.380  -2.630 -26.716  1.00  0.00      RA0  C  
ATOM   1050  CG  LYS A 109      21.371  -1.470 -26.793  1.00  0.00      RA0  C  
ATOM   1051  CD  LYS A 109      21.539  -0.994 -28.237  1.00  0.00      RA0  C  
ATOM   1052  CE  LYS A 109      22.040   0.448 -28.343  1.00  0.00      RA0  C  
ATOM   1053  NZ  LYS A 109      21.031   1.333 -27.748  1.00  0.00      RA0  N1+
ATOM   1054  H   LYS A 109      17.974  -1.654 -25.467  1.00  0.00      RA0  H  
ATOM   1055  HZ1 LYS A 109      21.143   2.336 -28.000  1.00  0.00      RA0  H  
ATOM   1056  HZ2 LYS A 109      20.074   1.065 -28.063  1.00  0.00      RA0  H  
ATOM   1057  HZ3 LYS A 109      21.030   1.280 -26.712  1.00  0.00      RA0  H  
ATOM   1058  N   LEU A 110      18.282  -4.114 -28.516  1.00  0.00      RA0  N  
ATOM   1059  CA  LEU A 110      17.433  -5.252 -28.868  1.00  0.00      RA0  C  
ATOM   1060  C   LEU A 110      18.129  -6.601 -28.717  1.00  0.00      RA0  C  
ATOM   1061  O   LEU A 110      19.300  -6.749 -29.079  1.00  0.00      RA0  O  
ATOM   1062  CB  LEU A 110      16.927  -5.163 -30.306  1.00  0.00      RA0  C  
ATOM   1063  CG  LEU A 110      16.230  -3.861 -30.687  1.00  0.00      RA0  C  
ATOM   1064  CD1 LEU A 110      15.665  -3.964 -32.100  1.00  0.00      RA0  C  
ATOM   1065  CD2 LEU A 110      15.155  -3.444 -29.688  1.00  0.00      RA0  C  
ATOM   1066  H   LEU A 110      19.144  -4.047 -29.004  1.00  0.00      RA0  H  
ATOM   1067  N   GLU A 111      17.385  -7.586 -28.197  1.00  0.00      RA0  N  
ATOM   1068  CA  GLU A 111      17.828  -8.965 -28.011  1.00  0.00      RA0  C  
ATOM   1069  C   GLU A 111      16.891  -9.873 -28.788  1.00  0.00      RA0  C  
ATOM   1070  O   GLU A 111      15.689  -9.602 -28.857  1.00  0.00      RA0  O  
ATOM   1071  CB  GLU A 111      17.733  -9.432 -26.563  1.00  0.00      RA0  C  
ATOM   1072  CG  GLU A 111      18.639  -8.770 -25.534  1.00  0.00      RA0  C  
ATOM   1073  CD  GLU A 111      18.381  -9.472 -24.217  1.00  0.00      RA0  C  
ATOM   1074  OE1 GLU A 111      17.471 -10.291 -24.142  1.00  0.00      RA0  O  
ATOM   1075  OE2 GLU A 111      19.102  -9.259 -23.249  1.00  0.00      RA0  O1-
ATOM   1076  H   GLU A 111      16.446  -7.386 -27.912  1.00  0.00      RA0  H  
ATOM   1077  N   PHE A 112      17.433 -10.939 -29.379  1.00  0.00      RA0  N  
ATOM   1078  CA  PHE A 112      16.634 -11.881 -30.151  1.00  0.00      RA0  C  
ATOM   1079  C   PHE A 112      16.831 -13.289 -29.628  1.00  0.00      RA0  C  
ATOM   1080  O   PHE A 112      17.807 -13.959 -29.970  1.00  0.00      RA0  O  
ATOM   1081  CB  PHE A 112      16.973 -11.794 -31.637  1.00  0.00      RA0  C  
ATOM   1082  CG  PHE A 112      16.683 -10.405 -32.151  1.00  0.00      RA0  C  
ATOM   1083  CD1 PHE A 112      15.368  -9.989 -32.320  1.00  0.00      RA0  C  
ATOM   1084  CD2 PHE A 112      17.731  -9.542 -32.452  1.00  0.00      RA0  C  
ATOM   1085  CE1 PHE A 112      15.101  -8.708 -32.790  1.00  0.00      RA0  C  
ATOM   1086  CE2 PHE A 112      17.463  -8.261 -32.920  1.00  0.00      RA0  C  
ATOM   1087  CZ  PHE A 112      16.148  -7.845 -33.088  1.00  0.00      RA0  C  
ATOM   1088  H   PHE A 112      18.408 -11.126 -29.254  1.00  0.00      RA0  H  
ATOM   1089  N   GLU A 113      15.908 -13.720 -28.768  1.00  0.00      RA0  N  
ATOM   1090  CA  GLU A 113      15.911 -15.043 -28.150  1.00  0.00      RA0  C  
ATOM   1091  C   GLU A 113      15.208 -16.031 -29.069  1.00  0.00      RA0  C  
ATOM   1092  O   GLU A 113      14.191 -15.689 -29.663  1.00  0.00      RA0  O  
ATOM   1093  CB  GLU A 113      15.205 -14.976 -26.800  1.00  0.00      RA0  C  
ATOM   1094  CG  GLU A 113      15.333 -16.237 -25.946  1.00  0.00      RA0  C  
ATOM   1095  CD  GLU A 113      14.618 -15.982 -24.638  1.00  0.00      RA0  C  
ATOM   1096  OE1 GLU A 113      14.030 -16.900 -24.076  1.00  0.00      RA0  O  
ATOM   1097  OE2 GLU A 113      14.576 -14.837 -24.199  1.00  0.00      RA0  O1-
ATOM   1098  H   GLU A 113      15.118 -13.124 -28.605  1.00  0.00      RA0  H  
ATOM   1099  N   SER A 114      15.735 -17.257 -29.167  1.00  0.00      RA0  N  
ATOM   1100  CA  SER A 114      15.128 -18.325 -29.961  1.00  0.00      RA0  C  
ATOM   1101  C   SER A 114      13.888 -18.858 -29.224  1.00  0.00      RA0  C  
ATOM   1102  O   SER A 114      13.960 -19.131 -28.021  1.00  0.00      RA0  O  
ATOM   1103  CB  SER A 114      16.179 -19.414 -30.176  1.00  0.00      RA0  C  
ATOM   1104  OG  SER A 114      15.703 -20.381 -31.122  1.00  0.00      RA0  O  
ATOM   1105  H   SER A 114      16.494 -17.502 -28.563  1.00  0.00      RA0  H  
ATOM   1106  HG  SER A 114      15.796 -19.955 -31.970  1.00  0.00      RA0  H  
ATOM   1107  N   ALA A 115      12.754 -18.986 -29.935  1.00  0.00      RA0  N  
ATOM   1108  CA  ALA A 115      11.519 -19.523 -29.350  1.00  0.00      RA0  C  
ATOM   1109  C   ALA A 115      11.621 -21.048 -29.261  1.00  0.00      RA0  C  
ATOM   1110  O   ALA A 115      11.099 -21.641 -28.319  1.00  0.00      RA0  O  
ATOM   1111  CB  ALA A 115      10.295 -19.155 -30.185  1.00  0.00      RA0  C  
ATOM   1112  H   ALA A 115      12.744 -18.697 -30.897  1.00  0.00      RA0  H  
ATOM   1113  N   GLN A 116      12.307 -21.673 -30.243  1.00  0.00      RA0  N  
ATOM   1114  CA  GLN A 116      12.538 -23.118 -30.307  1.00  0.00      RA0  C  
ATOM   1115  C   GLN A 116      13.481 -23.553 -29.183  1.00  0.00      RA0  C  
ATOM   1116  O   GLN A 116      13.298 -24.630 -28.617  1.00  0.00      RA0  O  
ATOM   1117  CB  GLN A 116      13.016 -23.548 -31.694  1.00  0.00      RA0  C  
ATOM   1118  CG  GLN A 116      13.157 -25.068 -31.845  1.00  0.00      RA0  C  
ATOM   1119  CD  GLN A 116      11.835 -25.797 -31.651  1.00  0.00      RA0  C  
ATOM   1120  NE2 GLN A 116      11.758 -26.911 -32.398  1.00  0.00      RA0  N  
ATOM   1121  OE1 GLN A 116      10.944 -25.403 -30.895  1.00  0.00      RA0  O  
ATOM   1122  H   GLN A 116      12.739 -21.087 -30.930  1.00  0.00      RA0  H  
ATOM   1123 HE21 GLN A 116      12.524 -27.169 -32.991  1.00  0.00      RA0  H  
ATOM   1124 HE22 GLN A 116      10.972 -27.530 -32.385  1.00  0.00      RA0  H  
ATOM   1125  N   PHE A 117      14.479 -22.706 -28.859  1.00  0.00      RA0  N  
ATOM   1126  CA  PHE A 117      15.458 -22.957 -27.804  1.00  0.00      RA0  C  
ATOM   1127  C   PHE A 117      15.554 -21.734 -26.874  1.00  0.00      RA0  C  
ATOM   1128  O   PHE A 117      16.428 -20.884 -27.073  1.00  0.00      RA0  O  
ATOM   1129  CB  PHE A 117      16.833 -23.227 -28.409  1.00  0.00      RA0  C  
ATOM   1130  CG  PHE A 117      16.748 -24.305 -29.462  1.00  0.00      RA0  C  
ATOM   1131  CD1 PHE A 117      16.419 -25.607 -29.107  1.00  0.00      RA0  C  
ATOM   1132  CD2 PHE A 117      17.011 -23.991 -30.791  1.00  0.00      RA0  C  
ATOM   1133  CE1 PHE A 117      16.364 -26.597 -30.081  1.00  0.00      RA0  C  
ATOM   1134  CE2 PHE A 117      16.961 -24.983 -31.762  1.00  0.00      RA0  C  
ATOM   1135  CZ  PHE A 117      16.641 -26.287 -31.407  1.00  0.00      RA0  C  
ATOM   1136  H   PHE A 117      14.591 -21.832 -29.335  1.00  0.00      RA0  H  
ATOM   1137  N   PRO A 118      14.651 -21.612 -25.863  1.00  0.00      RA0  N  
ATOM   1138  CA  PRO A 118      14.704 -20.444 -24.963  1.00  0.00      RA0  C  
ATOM   1139  C   PRO A 118      16.023 -20.322 -24.208  1.00  0.00      RA0  C  
ATOM   1140  O   PRO A 118      16.666 -21.334 -23.921  1.00  0.00      RA0  O  
ATOM   1141  CB  PRO A 118      13.510 -20.686 -24.032  1.00  0.00      RA0  C  
ATOM   1142  CG  PRO A 118      12.579 -21.632 -24.792  1.00  0.00      RA0  C  
ATOM   1143  CD  PRO A 118      13.551 -22.514 -25.563  1.00  0.00      RA0  C  
ATOM   1144  N   ASN A 119      16.439 -19.068 -23.939  1.00  0.00      RA0  N  
ATOM   1145  CA  ASN A 119      17.695 -18.672 -23.283  1.00  0.00      RA0  C  
ATOM   1146  C   ASN A 119      18.936 -18.749 -24.190  1.00  0.00      RA0  C  
ATOM   1147  O   ASN A 119      20.063 -18.605 -23.718  1.00  0.00      RA0  O  
ATOM   1148  CB  ASN A 119      17.978 -19.375 -21.948  1.00  0.00      RA0  C  
ATOM   1149  CG  ASN A 119      18.780 -18.465 -21.023  1.00  0.00      RA0  C  
ATOM   1150  ND2 ASN A 119      20.118 -18.592 -21.093  1.00  0.00      RA0  N  
ATOM   1151  OD1 ASN A 119      18.207 -17.732 -20.221  1.00  0.00      RA0  O  
ATOM   1152  H   ASN A 119      15.807 -18.333 -24.203  1.00  0.00      RA0  H  
ATOM   1153 HD21 ASN A 119      20.542 -19.051 -21.881  1.00  0.00      RA0  H  
ATOM   1154 HD22 ASN A 119      20.754 -18.193 -20.436  1.00  0.00      RA0  H  
ATOM   1155  N   TRP A 120      18.706 -18.944 -25.503  1.00  0.00      RA0  N  
ATOM   1156  CA  TRP A 120      19.710 -18.927 -26.570  1.00  0.00      RA0  C  
ATOM   1157  C   TRP A 120      19.374 -17.705 -27.416  1.00  0.00      RA0  C  
ATOM   1158  O   TRP A 120      18.208 -17.501 -27.758  1.00  0.00      RA0  O  
ATOM   1159  CB  TRP A 120      19.612 -20.192 -27.416  1.00  0.00      RA0  C  
ATOM   1160  CG  TRP A 120      20.266 -21.334 -26.686  1.00  0.00      RA0  C  
ATOM   1161  CD1 TRP A 120      19.748 -22.087 -25.623  1.00  0.00      RA0  C  
ATOM   1162  CD2 TRP A 120      21.579 -21.871 -26.925  1.00  0.00      RA0  C  
ATOM   1163  CE2 TRP A 120      21.793 -22.912 -25.994  1.00  0.00      RA0  C  
ATOM   1164  CE3 TRP A 120      22.570 -21.544 -27.841  1.00  0.00      RA0  C  
ATOM   1165  NE1 TRP A 120      20.647 -23.020 -25.211  1.00  0.00      RA0  N  
ATOM   1166  CZ2 TRP A 120      22.998 -23.602 -26.003  1.00  0.00      RA0  C  
ATOM   1167  CZ3 TRP A 120      23.769 -22.242 -27.838  1.00  0.00      RA0  C  
ATOM   1168  CH2 TRP A 120      23.983 -23.265 -26.922  1.00  0.00      RA0  C  
ATOM   1169  H   TRP A 120      17.764 -19.014 -25.835  1.00  0.00      RA0  H  
ATOM   1170  HE1 TRP A 120      20.505 -23.651 -24.474  1.00  0.00      RA0  H  
ATOM   1171  N   TYR A 121      20.374 -16.861 -27.697  1.00  0.00      RA0  N  
ATOM   1172  CA  TYR A 121      20.174 -15.596 -28.406  1.00  0.00      RA0  C  
ATOM   1173  C   TYR A 121      21.033 -15.457 -29.653  1.00  0.00      RA0  C  
ATOM   1174  O   TYR A 121      22.115 -16.047 -29.714  1.00  0.00      RA0  O  
ATOM   1175  CB  TYR A 121      20.512 -14.409 -27.506  1.00  0.00      RA0  C  
ATOM   1176  CG  TYR A 121      19.556 -14.272 -26.349  1.00  0.00      RA0  C  
ATOM   1177  CD1 TYR A 121      18.593 -13.274 -26.387  1.00  0.00      RA0  C  
ATOM   1178  CD2 TYR A 121      19.644 -15.115 -25.246  1.00  0.00      RA0  C  
ATOM   1179  CE1 TYR A 121      17.735 -13.104 -25.312  1.00  0.00      RA0  C  
ATOM   1180  CE2 TYR A 121      18.779 -14.950 -24.173  1.00  0.00      RA0  C  
ATOM   1181  CZ  TYR A 121      17.838 -13.929 -24.201  1.00  0.00      RA0  C  
ATOM   1182  OH  TYR A 121      17.016 -13.714 -23.112  1.00  0.00      RA0  O  
ATOM   1183  H   TYR A 121      21.318 -17.066 -27.444  1.00  0.00      RA0  H  
ATOM   1184  HH  TYR A 121      16.158 -14.092 -23.336  1.00  0.00      RA0  H  
ATOM   1185  N   ILE A 122      20.576 -14.626 -30.630  1.00  0.00      RA0  N  
ATOM   1186  CA  ILE A 122      21.352 -14.285 -31.828  1.00  0.00      RA0  C  
ATOM   1187  C   ILE A 122      22.584 -13.560 -31.282  1.00  0.00      RA0  C  
ATOM   1188  O   ILE A 122      22.444 -12.609 -30.511  1.00  0.00      RA0  O  
ATOM   1189  CB  ILE A 122      20.533 -13.449 -32.807  1.00  0.00      RA0  C  
ATOM   1190  CG1 ILE A 122      19.414 -14.329 -33.370  1.00  0.00      RA0  C  
ATOM   1191  CG2 ILE A 122      21.406 -12.866 -33.920  1.00  0.00      RA0  C  
ATOM   1192  CD1 ILE A 122      18.649 -13.669 -34.515  1.00  0.00      RA0  C  
ATOM   1193  H   ILE A 122      19.713 -14.150 -30.452  1.00  0.00      RA0  H  
ATOM   1194  N   SER A 123      23.772 -14.081 -31.592  1.00  0.00      RA0  N  
ATOM   1195  CA  SER A 123      25.015 -13.569 -31.038  1.00  0.00      RA0  C  
ATOM   1196  C   SER A 123      26.101 -13.255 -32.045  1.00  0.00      RA0  C  
ATOM   1197  O   SER A 123      26.137 -13.813 -33.149  1.00  0.00      RA0  O  
ATOM   1198  CB  SER A 123      25.452 -14.496 -29.913  1.00  0.00      RA0  C  
ATOM   1199  OG  SER A 123      24.312 -14.743 -29.090  1.00  0.00      RA0  O  
ATOM   1200  H   SER A 123      23.852 -14.747 -32.318  1.00  0.00      RA0  H  
ATOM   1201  HG  SER A 123      23.780 -13.956 -29.155  1.00  0.00      RA0  H  
ATOM   1202  N   THR A 124      27.010 -12.359 -31.634  1.00  0.00      RA0  N  
ATOM   1203  CA  THR A 124      28.199 -11.991 -32.392  1.00  0.00      RA0  C  
ATOM   1204  C   THR A 124      29.418 -12.176 -31.490  1.00  0.00      RA0  C  
ATOM   1205  O   THR A 124      29.303 -12.114 -30.260  1.00  0.00      RA0  O  
ATOM   1206  CB  THR A 124      27.941 -10.561 -32.847  1.00  0.00      RA0  C  
ATOM   1207  CG2 THR A 124      27.084 -10.532 -34.113  1.00  0.00      RA0  C  
ATOM   1208  OG1 THR A 124      27.239  -9.870 -31.815  1.00  0.00      RA0  O  
ATOM   1209  H   THR A 124      26.873 -11.821 -30.796  1.00  0.00      RA0  H  
ATOM   1210  HG1 THR A 124      27.419  -8.939 -31.941  1.00  0.00      RA0  H  
ATOM   1211  N   SER A 125      30.577 -12.428 -32.097  1.00  0.00      RA0  N  
ATOM   1212  CA  SER A 125      31.832 -12.559 -31.368  1.00  0.00      RA0  C  
ATOM   1213  C   SER A 125      32.364 -11.151 -31.100  1.00  0.00      RA0  C  
ATOM   1214  O   SER A 125      31.965 -10.202 -31.783  1.00  0.00      RA0  O  
ATOM   1215  CB  SER A 125      32.776 -13.453 -32.164  1.00  0.00      RA0  C  
ATOM   1216  OG  SER A 125      33.429 -14.371 -31.283  1.00  0.00      RA0  O  
ATOM   1217  H   SER A 125      30.626 -12.398 -33.093  1.00  0.00      RA0  H  
ATOM   1218  HG  SER A 125      32.756 -14.955 -30.949  1.00  0.00      RA0  H  
ATOM   1219  N   GLN A 126      33.280 -11.020 -30.126  1.00  0.00      RA0  N  
ATOM   1220  CA  GLN A 126      33.950  -9.753 -29.808  1.00  0.00      RA0  C  
ATOM   1221  C   GLN A 126      34.924  -9.463 -30.961  1.00  0.00      RA0  C  
ATOM   1222  O   GLN A 126      35.173  -8.304 -31.292  1.00  0.00      RA0  O  
ATOM   1223  CB  GLN A 126      34.709  -9.851 -28.486  1.00  0.00      RA0  C  
ATOM   1224  CG  GLN A 126      33.813 -10.163 -27.287  1.00  0.00      RA0  C  
ATOM   1225  CD  GLN A 126      32.860  -9.016 -27.009  1.00  0.00      RA0  C  
ATOM   1226  NE2 GLN A 126      32.033  -9.266 -25.983  1.00  0.00      RA0  N  
ATOM   1227  OE1 GLN A 126      32.885  -7.971 -27.650  1.00  0.00      RA0  O  
ATOM   1228  H   GLN A 126      33.538 -11.847 -29.626  1.00  0.00      RA0  H  
ATOM   1229 HE21 GLN A 126      32.001 -10.186 -25.580  1.00  0.00      RA0  H  
ATOM   1230 HE22 GLN A 126      31.406  -8.589 -25.600  1.00  0.00      RA0  H  
ATOM   1231  N   ALA A 127      35.466 -10.546 -31.552  1.00  0.00      RA0  N  
ATOM   1232  CA  ALA A 127      36.420 -10.568 -32.656  1.00  0.00      RA0  C  
ATOM   1233  C   ALA A 127      35.792 -10.127 -33.965  1.00  0.00      RA0  C  
ATOM   1234  O   ALA A 127      34.608 -10.388 -34.216  1.00  0.00      RA0  O  
ATOM   1235  CB  ALA A 127      37.018 -11.965 -32.823  1.00  0.00      RA0  C  
ATOM   1236  H   ALA A 127      35.130 -11.439 -31.266  1.00  0.00      RA0  H  
ATOM   1237  N   GLU A 128      36.610  -9.501 -34.822  1.00  0.00      RA0  N  
ATOM   1238  CA  GLU A 128      36.196  -9.046 -36.141  1.00  0.00      RA0  C  
ATOM   1239  C   GLU A 128      35.992 -10.221 -37.084  1.00  0.00      RA0  C  
ATOM   1240  O   GLU A 128      36.690 -11.230 -36.988  1.00  0.00      RA0  O  
ATOM   1241  CB  GLU A 128      37.235  -8.098 -36.733  1.00  0.00      RA0  C  
ATOM   1242  CG  GLU A 128      37.079  -6.656 -36.258  1.00  0.00      RA0  C  
ATOM   1243  CD  GLU A 128      35.865  -6.031 -36.917  1.00  0.00      RA0  C  
ATOM   1244  OE1 GLU A 128      34.742  -6.336 -36.538  1.00  0.00      RA0  O  
ATOM   1245  OE2 GLU A 128      36.033  -5.177 -37.779  1.00  0.00      RA0  O1-
ATOM   1246  H   GLU A 128      37.576  -9.416 -34.594  1.00  0.00      RA0  H  
ATOM   1247  N   ASN A 129      35.037 -10.063 -38.010  1.00  0.00      RA0  N  
ATOM   1248  CA  ASN A 129      34.727 -10.991 -39.094  1.00  0.00      RA0  C  
ATOM   1249  C   ASN A 129      34.467 -12.457 -38.726  1.00  0.00      RA0  C  
ATOM   1250  O   ASN A 129      34.956 -13.378 -39.389  1.00  0.00      RA0  O  
ATOM   1251  CB  ASN A 129      35.814 -10.895 -40.167  1.00  0.00      RA0  C  
ATOM   1252  CG  ASN A 129      35.212 -11.308 -41.486  1.00  0.00      RA0  C  
ATOM   1253  ND2 ASN A 129      35.938 -12.179 -42.185  1.00  0.00      RA0  N  
ATOM   1254  OD1 ASN A 129      34.142 -10.848 -41.854  1.00  0.00      RA0  O  
ATOM   1255  H   ASN A 129      34.486  -9.227 -37.920  1.00  0.00      RA0  H  
ATOM   1256 HD21 ASN A 129      36.766 -12.605 -41.828  1.00  0.00      RA0  H  
ATOM   1257 HD22 ASN A 129      35.599 -12.419 -43.098  1.00  0.00      RA0  H  
ATOM   1258  N   MET A 130      33.677 -12.667 -37.674  1.00  0.00      RA0  N  
ATOM   1259  CA  MET A 130      33.311 -14.005 -37.228  1.00  0.00      RA0  C  
ATOM   1260  C   MET A 130      31.854 -14.263 -37.579  1.00  0.00      RA0  C  
ATOM   1261  O   MET A 130      31.081 -13.301 -37.634  1.00  0.00      RA0  O  
ATOM   1262  CB  MET A 130      33.548 -14.105 -35.723  1.00  0.00      RA0  C  
ATOM   1263  CG  MET A 130      35.032 -14.043 -35.364  1.00  0.00      RA0  C  
ATOM   1264  SD  MET A 130      35.944 -15.485 -35.937  1.00  0.00      RA0  S  
ATOM   1265  CE  MET A 130      35.132 -16.715 -34.904  1.00  0.00      RA0  C  
ATOM   1266  H   MET A 130      33.223 -11.878 -37.263  1.00  0.00      RA0  H  
ATOM   1267  N   PRO A 131      31.442 -15.539 -37.789  1.00  0.00      RA0  N  
ATOM   1268  CA  PRO A 131      30.028 -15.806 -38.103  1.00  0.00      RA0  C  
ATOM   1269  C   PRO A 131      29.045 -15.369 -37.021  1.00  0.00      RA0  C  
ATOM   1270  O   PRO A 131      29.382 -15.353 -35.833  1.00  0.00      RA0  O  
ATOM   1271  CB  PRO A 131      30.010 -17.321 -38.332  1.00  0.00      RA0  C  
ATOM   1272  CG  PRO A 131      31.447 -17.696 -38.694  1.00  0.00      RA0  C  
ATOM   1273  CD  PRO A 131      32.269 -16.736 -37.845  1.00  0.00      RA0  C  
ATOM   1274  N   VAL A 132      27.822 -15.017 -37.445  1.00  0.00      RA0  N  
ATOM   1275  CA  VAL A 132      26.712 -14.698 -36.548  1.00  0.00      RA0  C  
ATOM   1276  C   VAL A 132      26.177 -16.082 -36.160  1.00  0.00      RA0  C  
ATOM   1277  O   VAL A 132      26.033 -16.948 -37.026  1.00  0.00      RA0  O  
ATOM   1278  CB  VAL A 132      25.665 -13.849 -37.264  1.00  0.00      RA0  C  
ATOM   1279  CG1 VAL A 132      24.435 -13.606 -36.388  1.00  0.00      RA0  C  
ATOM   1280  CG2 VAL A 132      26.300 -12.539 -37.727  1.00  0.00      RA0  C  
ATOM   1281  H   VAL A 132      27.624 -15.181 -38.413  1.00  0.00      RA0  H  
ATOM   1282  N   PHE A 133      25.954 -16.306 -34.862  1.00  0.00      RA0  N  
ATOM   1283  CA  PHE A 133      25.563 -17.605 -34.319  1.00  0.00      RA0  C  
ATOM   1284  C   PHE A 133      24.545 -17.494 -33.179  1.00  0.00      RA0  C  
ATOM   1285  O   PHE A 133      24.193 -16.393 -32.762  1.00  0.00      RA0  O  
ATOM   1286  CB  PHE A 133      26.814 -18.361 -33.850  1.00  0.00      RA0  C  
ATOM   1287  CG  PHE A 133      27.521 -17.603 -32.743  1.00  0.00      RA0  C  
ATOM   1288  CD1 PHE A 133      28.419 -16.585 -33.048  1.00  0.00      RA0  C  
ATOM   1289  CD2 PHE A 133      27.282 -17.928 -31.411  1.00  0.00      RA0  C  
ATOM   1290  CE1 PHE A 133      29.062 -15.886 -32.034  1.00  0.00      RA0  C  
ATOM   1291  CE2 PHE A 133      27.926 -17.232 -30.395  1.00  0.00      RA0  C  
ATOM   1292  CZ  PHE A 133      28.812 -16.207 -30.705  1.00  0.00      RA0  C  
ATOM   1293  H   PHE A 133      26.026 -15.545 -34.209  1.00  0.00      RA0  H  
ATOM   1294  N   LEU A 134      24.089 -18.645 -32.674  1.00  0.00      RA0  N  
ATOM   1295  CA  LEU A 134      23.170 -18.726 -31.546  1.00  0.00      RA0  C  
ATOM   1296  C   LEU A 134      24.002 -19.043 -30.306  1.00  0.00      RA0  C  
ATOM   1297  O   LEU A 134      24.708 -20.055 -30.276  1.00  0.00      RA0  O  
ATOM   1298  CB  LEU A 134      22.157 -19.837 -31.817  1.00  0.00      RA0  C  
ATOM   1299  CG  LEU A 134      20.852 -19.725 -31.034  1.00  0.00      RA0  C  
ATOM   1300  CD1 LEU A 134      20.097 -18.440 -31.373  1.00  0.00      RA0  C  
ATOM   1301  CD2 LEU A 134      19.973 -20.957 -31.249  1.00  0.00      RA0  C  
ATOM   1302  H   LEU A 134      24.518 -19.491 -32.977  1.00  0.00      RA0  H  
ATOM   1303  N   GLY A 135      23.966 -18.140 -29.331  1.00  0.00      RA0  N  
ATOM   1304  CA  GLY A 135      24.725 -18.269 -28.092  1.00  0.00      RA0  C  
ATOM   1305  C   GLY A 135      23.865 -18.377 -26.851  1.00  0.00      RA0  C  
ATOM   1306  O   GLY A 135      22.880 -17.648 -26.716  1.00  0.00      RA0  O  
ATOM   1307  H   GLY A 135      23.411 -17.308 -29.400  1.00  0.00      RA0  H  
ATOM   1308  N   GLY A 136      24.272 -19.264 -25.915  1.00  0.00      RA0  N  
ATOM   1309  CA  GLY A 136      23.581 -19.542 -24.650  1.00  0.00      RA0  C  
ATOM   1310  C   GLY A 136      23.893 -18.550 -23.527  1.00  0.00      RA0  C  
ATOM   1311  O   GLY A 136      23.046 -18.335 -22.654  1.00  0.00      RA0  O  
ATOM   1312  H   GLY A 136      25.172 -19.675 -26.047  1.00  0.00      RA0  H  
ATOM   1313  N   THR A 137      25.114 -17.985 -23.522  1.00  0.00      RA0  N  
ATOM   1314  CA  THR A 137      25.579 -17.059 -22.489  1.00  0.00      RA0  C  
ATOM   1315  C   THR A 137      25.071 -15.632 -22.724  1.00  0.00      RA0  C  
ATOM   1316  O   THR A 137      25.139 -15.127 -23.845  1.00  0.00      RA0  O  
ATOM   1317  CB  THR A 137      27.089 -17.150 -22.599  1.00  0.00      RA0  C  
ATOM   1318  CG2 THR A 137      27.758 -17.491 -21.267  1.00  0.00      RA0  C  
ATOM   1319  OG1 THR A 137      27.411 -18.118 -23.612  1.00  0.00      RA0  O  
ATOM   1320  H   THR A 137      25.716 -18.076 -24.311  1.00  0.00      RA0  H  
ATOM   1321  HG1 THR A 137      27.934 -17.627 -24.256  1.00  0.00      RA0  H  
ATOM   1322  N   LYS A 138      24.561 -14.990 -21.656  1.00  0.00      RA0  N  
ATOM   1323  CA  LYS A 138      24.058 -13.617 -21.704  1.00  0.00      RA0  C  
ATOM   1324  C   LYS A 138      24.769 -12.783 -20.633  1.00  0.00      RA0  C  
ATOM   1325  O   LYS A 138      24.547 -12.980 -19.437  1.00  0.00      RA0  O  
ATOM   1326  CB  LYS A 138      22.531 -13.535 -21.652  1.00  0.00      RA0  C  
ATOM   1327  CG  LYS A 138      22.113 -12.203 -22.277  1.00  0.00      RA0  C  
ATOM   1328  CD  LYS A 138      20.643 -12.087 -22.677  1.00  0.00      RA0  C  
ATOM   1329  CE  LYS A 138      19.642 -11.987 -21.523  1.00  0.00      RA0  C  
ATOM   1330  NZ  LYS A 138      18.340 -11.595 -22.078  1.00  0.00      RA0  N1+
ATOM   1331  H   LYS A 138      24.539 -15.432 -20.760  1.00  0.00      RA0  H  
ATOM   1332  HZ1 LYS A 138      17.700 -11.187 -21.379  1.00  0.00      RA0  H  
ATOM   1333  HZ2 LYS A 138      18.490 -10.841 -22.788  1.00  0.00      RA0  H  
ATOM   1334  HZ3 LYS A 138      17.855 -12.366 -22.580  1.00  0.00      RA0  H  
ATOM   1335  N   GLY A 139      25.645 -11.891 -21.089  1.00  0.00      RA0  N  
ATOM   1336  CA  GLY A 139      26.452 -11.025 -20.237  1.00  0.00      RA0  C  
ATOM   1337  C   GLY A 139      27.826 -11.605 -19.969  1.00  0.00      RA0  C  
ATOM   1338  O   GLY A 139      28.256 -11.676 -18.815  1.00  0.00      RA0  O  
ATOM   1339  H   GLY A 139      25.774 -11.843 -22.081  1.00  0.00      RA0  H  
ATOM   1340  N   GLY A 140      28.505 -12.020 -21.040  1.00  0.00      RA0  N  
ATOM   1341  CA  GLY A 140      29.835 -12.615 -20.969  1.00  0.00      RA0  C  
ATOM   1342  C   GLY A 140      30.673 -12.389 -22.209  1.00  0.00      RA0  C  
ATOM   1343  O   GLY A 140      30.944 -11.241 -22.579  1.00  0.00      RA0  O  
ATOM   1344  H   GLY A 140      28.147 -11.861 -21.961  1.00  0.00      RA0  H  
ATOM   1345  N   GLN A 141      31.097 -13.493 -22.853  1.00  0.00      RA0  N  
ATOM   1346  CA  GLN A 141      31.929 -13.480 -24.064  1.00  0.00      RA0  C  
ATOM   1347  C   GLN A 141      31.141 -12.975 -25.276  1.00  0.00      RA0  C  
ATOM   1348  O   GLN A 141      31.580 -12.047 -25.957  1.00  0.00      RA0  O  
ATOM   1349  CB  GLN A 141      32.441 -14.872 -24.407  1.00  0.00      RA0  C  
ATOM   1350  CG  GLN A 141      32.831 -15.712 -23.198  1.00  0.00      RA0  C  
ATOM   1351  CD  GLN A 141      33.456 -16.987 -23.710  1.00  0.00      RA0  C  
ATOM   1352  NE2 GLN A 141      32.735 -17.602 -24.668  1.00  0.00      RA0  N  
ATOM   1353  OE1 GLN A 141      34.547 -17.365 -23.299  1.00  0.00      RA0  O  
ATOM   1354  H   GLN A 141      30.693 -14.359 -22.564  1.00  0.00      RA0  H  
ATOM   1355 HE21 GLN A 141      31.808 -17.315 -24.936  1.00  0.00      RA0  H  
ATOM   1356 HE22 GLN A 141      33.111 -18.376 -25.174  1.00  0.00      RA0  H  
ATOM   1357  N   ASP A 142      29.983 -13.597 -25.548  1.00  0.00      RA0  N  
ATOM   1358  CA  ASP A 142      29.135 -13.288 -26.697  1.00  0.00      RA0  C  
ATOM   1359  C   ASP A 142      28.336 -11.994 -26.555  1.00  0.00      RA0  C  
ATOM   1360  O   ASP A 142      27.885 -11.658 -25.456  1.00  0.00      RA0  O  
ATOM   1361  CB  ASP A 142      28.241 -14.520 -26.908  1.00  0.00      RA0  C  
ATOM   1362  CG  ASP A 142      28.966 -15.778 -26.416  1.00  0.00      RA0  C  
ATOM   1363  OD1 ASP A 142      29.770 -16.336 -27.158  1.00  0.00      RA0  O  
ATOM   1364  OD2 ASP A 142      28.759 -16.183 -25.267  1.00  0.00      RA0  O1-
ATOM   1365  H   ASP A 142      29.643 -14.320 -24.947  1.00  0.00      RA0  H  
ATOM   1366  N   ILE A 143      28.150 -11.281 -27.683  1.00  0.00      RA0  N  
ATOM   1367  CA  ILE A 143      27.372 -10.042 -27.759  1.00  0.00      RA0  C  
ATOM   1368  C   ILE A 143      25.950 -10.426 -28.175  1.00  0.00      RA0  C  
ATOM   1369  O   ILE A 143      25.765 -11.047 -29.222  1.00  0.00      RA0  O  
ATOM   1370  CB  ILE A 143      27.992  -9.089 -28.769  1.00  0.00      RA0  C  
ATOM   1371  CG1 ILE A 143      29.297  -8.540 -28.209  1.00  0.00      RA0  C  
ATOM   1372  CG2 ILE A 143      27.014  -7.973 -29.119  1.00  0.00      RA0  C  
ATOM   1373  CD1 ILE A 143      29.042  -7.845 -26.871  1.00  0.00      RA0  C  
ATOM   1374  H   ILE A 143      28.453 -11.682 -28.549  1.00  0.00      RA0  H  
ATOM   1375  N   THR A 144      24.955 -10.053 -27.362  1.00  0.00      RA0  N  
ATOM   1376  CA  THR A 144      23.543 -10.372 -27.611  1.00  0.00      RA0  C  
ATOM   1377  C   THR A 144      22.682  -9.129 -27.877  1.00  0.00      RA0  C  
ATOM   1378  O   THR A 144      21.522  -9.268 -28.265  1.00  0.00      RA0  O  
ATOM   1379  CB  THR A 144      23.192 -11.031 -26.293  1.00  0.00      RA0  C  
ATOM   1380  CG2 THR A 144      23.518 -12.526 -26.317  1.00  0.00      RA0  C  
ATOM   1381  OG1 THR A 144      23.983 -10.400 -25.264  1.00  0.00      RA0  O  
ATOM   1382  H   THR A 144      25.158  -9.566 -26.511  1.00  0.00      RA0  H  
ATOM   1383  HG1 THR A 144      23.670  -9.495 -25.166  1.00  0.00      RA0  H  
ATOM   1384  N   ASP A 145      23.247  -7.925 -27.650  1.00  0.00      RA0  N  
ATOM   1385  CA  ASP A 145      22.575  -6.632 -27.821  1.00  0.00      RA0  C  
ATOM   1386  C   ASP A 145      22.785  -6.070 -29.219  1.00  0.00      RA0  C  
ATOM   1387  O   ASP A 145      23.902  -6.113 -29.744  1.00  0.00      RA0  O  
ATOM   1388  CB  ASP A 145      23.094  -5.708 -26.717  1.00  0.00      RA0  C  
ATOM   1389  CG  ASP A 145      24.048  -6.495 -25.824  1.00  0.00      RA0  C  
ATOM   1390  OD1 ASP A 145      23.596  -7.209 -24.929  1.00  0.00      RA0  O  
ATOM   1391  OD2 ASP A 145      25.251  -6.448 -26.065  1.00  0.00      RA0  O1-
ATOM   1392  H   ASP A 145      24.221  -7.884 -27.427  1.00  0.00      RA0  H  
ATOM   1393  N   PHE A 146      21.703  -5.549 -29.819  1.00  0.00      RA0  N  
ATOM   1394  CA  PHE A 146      21.702  -4.988 -31.169  1.00  0.00      RA0  C  
ATOM   1395  C   PHE A 146      20.914  -3.678 -31.246  1.00  0.00      RA0  C  
ATOM   1396  O   PHE A 146      20.029  -3.435 -30.423  1.00  0.00      RA0  O  
ATOM   1397  CB  PHE A 146      21.082  -5.967 -32.174  1.00  0.00      RA0  C  
ATOM   1398  CG  PHE A 146      21.766  -7.313 -32.132  1.00  0.00      RA0  C  
ATOM   1399  CD1 PHE A 146      22.999  -7.488 -32.747  1.00  0.00      RA0  C  
ATOM   1400  CD2 PHE A 146      21.159  -8.380 -31.480  1.00  0.00      RA0  C  
ATOM   1401  CE1 PHE A 146      23.633  -8.724 -32.699  1.00  0.00      RA0  C  
ATOM   1402  CE2 PHE A 146      21.792  -9.616 -31.433  1.00  0.00      RA0  C  
ATOM   1403  CZ  PHE A 146      23.033  -9.787 -32.035  1.00  0.00      RA0  C  
ATOM   1404  H   PHE A 146      20.822  -5.631 -29.352  1.00  0.00      RA0  H  
ATOM   1405  N   THR A 147      21.249  -2.840 -32.238  1.00  0.00      RA0  N  
ATOM   1406  CA  THR A 147      20.557  -1.591 -32.557  1.00  0.00      RA0  C  
ATOM   1407  C   THR A 147      19.940  -1.756 -33.943  1.00  0.00      RA0  C  
ATOM   1408  O   THR A 147      20.577  -2.317 -34.839  1.00  0.00      RA0  O  
ATOM   1409  CB  THR A 147      21.647  -0.534 -32.519  1.00  0.00      RA0  C  
ATOM   1410  CG2 THR A 147      21.087   0.882 -32.377  1.00  0.00      RA0  C  
ATOM   1411  OG1 THR A 147      22.562  -0.857 -31.460  1.00  0.00      RA0  O  
ATOM   1412  H   THR A 147      21.885  -3.149 -32.939  1.00  0.00      RA0  H  
ATOM   1413  HG1 THR A 147      22.965  -1.685 -31.707  1.00  0.00      RA0  H  
ATOM   1414  N   MET A 148      18.695  -1.286 -34.106  1.00  0.00      RA0  N  
ATOM   1415  CA  MET A 148      17.941  -1.368 -35.355  1.00  0.00      RA0  C  
ATOM   1416  C   MET A 148      17.935  -0.013 -36.072  1.00  0.00      RA0  C  
ATOM   1417  O   MET A 148      17.667   1.016 -35.452  1.00  0.00      RA0  O  
ATOM   1418  CB  MET A 148      16.518  -1.837 -35.056  1.00  0.00      RA0  C  
ATOM   1419  CG  MET A 148      15.592  -1.841 -36.270  1.00  0.00      RA0  C  
ATOM   1420  SD  MET A 148      13.993  -2.582 -35.908  1.00  0.00      RA0  S  
ATOM   1421  CE  MET A 148      13.595  -1.621 -34.439  1.00  0.00      RA0  C  
ATOM   1422  H   MET A 148      18.277  -0.731 -33.388  1.00  0.00      RA0  H  
ATOM   1423  N   GLN A 149      18.245  -0.027 -37.378  1.00  0.00      RA0  N  
ATOM   1424  CA  GLN A 149      18.256   1.157 -38.238  1.00  0.00      RA0  C  
ATOM   1425  C   GLN A 149      17.260   0.905 -39.367  1.00  0.00      RA0  C  
ATOM   1426  O   GLN A 149      17.442  -0.041 -40.135  1.00  0.00      RA0  O  
ATOM   1427  CB  GLN A 149      19.643   1.370 -38.847  1.00  0.00      RA0  C  
ATOM   1428  CG  GLN A 149      20.757   1.864 -37.917  1.00  0.00      RA0  C  
ATOM   1429  CD  GLN A 149      21.302   0.825 -36.944  1.00  0.00      RA0  C  
ATOM   1430  NE2 GLN A 149      21.096  -0.470 -37.252  1.00  0.00      RA0  N  
ATOM   1431  OE1 GLN A 149      21.940   1.200 -35.967  1.00  0.00      RA0  O  
ATOM   1432  H   GLN A 149      18.425  -0.909 -37.821  1.00  0.00      RA0  H  
ATOM   1433 HE21 GLN A 149      20.633  -0.805 -38.079  1.00  0.00      RA0  H  
ATOM   1434 HE22 GLN A 149      21.353  -1.209 -36.624  1.00  0.00      RA0  H  
ATOM   1435  N   PHE A 150      16.185   1.710 -39.436  1.00  0.00      RA0  N  
ATOM   1436  CA  PHE A 150      15.155   1.578 -40.470  1.00  0.00      RA0  C  
ATOM   1437  C   PHE A 150      15.680   2.011 -41.837  1.00  0.00      RA0  C  
ATOM   1438  O   PHE A 150      16.438   2.979 -41.928  1.00  0.00      RA0  O  
ATOM   1439  CB  PHE A 150      13.913   2.389 -40.111  1.00  0.00      RA0  C  
ATOM   1440  CG  PHE A 150      13.273   1.816 -38.872  1.00  0.00      RA0  C  
ATOM   1441  CD1 PHE A 150      13.271   2.546 -37.690  1.00  0.00      RA0  C  
ATOM   1442  CD2 PHE A 150      12.679   0.561 -38.920  1.00  0.00      RA0  C  
ATOM   1443  CE1 PHE A 150      12.657   2.028 -36.556  1.00  0.00      RA0  C  
ATOM   1444  CE2 PHE A 150      12.064   0.044 -37.787  1.00  0.00      RA0  C  
ATOM   1445  CZ  PHE A 150      12.043   0.782 -36.610  1.00  0.00      RA0  C  
ATOM   1446  H   PHE A 150      16.165   2.521 -38.854  1.00  0.00      RA0  H  
ATOM   1447  N   VAL A 151      15.274   1.293 -42.896  1.00  0.00      RA0  N  
ATOM   1448  CA  VAL A 151      15.670   1.602 -44.273  1.00  0.00      RA0  C  
ATOM   1449  C   VAL A 151      14.476   2.011 -45.147  1.00  0.00      RA0  C  
ATOM   1450  O   VAL A 151      13.732   1.153 -45.627  1.00  0.00      RA0  O  
ATOM   1451  CB  VAL A 151      16.561   0.513 -44.893  1.00  0.00      RA0  C  
ATOM   1452  CG1 VAL A 151      17.938   0.529 -44.227  1.00  0.00      RA0  C  
ATOM   1453  CG2 VAL A 151      15.947  -0.881 -44.832  1.00  0.00      RA0  C  
ATOM   1454  H   VAL A 151      14.634   0.533 -42.760  1.00  0.00      RA0  H  
ATOM   1455  N   SER A 152      14.282   3.343 -45.305  1.00  0.00      RA0  N  
ATOM   1456  CA  SER A 152      13.214   4.004 -46.074  1.00  0.00      RA0  C  
ATOM   1457  C   SER A 152      11.804   3.522 -45.728  1.00  0.00      RA0  C  
ATOM   1458  O   SER A 152      10.890   4.332 -45.589  1.00  0.00      RA0  O  
ATOM   1459  CB  SER A 152      13.651   3.780 -47.504  1.00  0.00      RA0  C  
ATOM   1460  OG  SER A 152      15.086   3.814 -47.464  1.00  0.00      RA0  O  
ATOM   1461  H   SER A 152      15.008   3.924 -44.947  1.00  0.00      RA0  H  
ATOM   1462  HG  SER A 152      15.335   4.715 -47.627  1.00  0.00      RA0  H  
TER   
ATOM   1463  N   GLN H   1      31.935   4.223 -60.471  1.00  0.00      LH0  N  
ATOM   1464  CA  GLN H   1      33.001   4.472 -59.499  1.00  0.00      LH0  C  
ATOM   1465  C   GLN H   1      33.953   3.295 -59.348  1.00  0.00      LH0  C  
ATOM   1466  O   GLN H   1      35.166   3.430 -59.265  1.00  0.00      LH0  O  
ATOM   1467  CB  GLN H   1      32.404   4.918 -58.155  1.00  0.00      LH0  C  
ATOM   1468  CG  GLN H   1      31.312   3.996 -57.598  1.00  0.00      LH0  C  
ATOM   1469  CD  GLN H   1      30.791   4.534 -56.283  1.00  0.00      LH0  C  
ATOM   1470  NE2 GLN H   1      29.490   4.307 -56.088  1.00  0.00      LH0  N  
ATOM   1471  OE1 GLN H   1      31.501   5.121 -55.480  1.00  0.00      LH0  O  
ATOM   1472  H   GLN H   1      32.193   4.013 -61.415  1.00  0.00      LH0  H  
ATOM   1473 HE21 GLN H   1      28.934   3.822 -56.766  1.00  0.00      LH0  H  
ATOM   1474 HE22 GLN H   1      29.076   4.631 -55.241  1.00  0.00      LH0  H  
ATOM   1475  N   VAL H   2      33.325   2.113 -59.351  1.00  0.00      LH0  N  
ATOM   1476  CA  VAL H   2      34.123   0.902 -59.208  1.00  0.00      LH0  C  
ATOM   1477  C   VAL H   2      34.704   0.471 -60.540  1.00  0.00      LH0  C  
ATOM   1478  O   VAL H   2      34.061  -0.192 -61.344  1.00  0.00      LH0  O  
ATOM   1479  CB  VAL H   2      33.275  -0.203 -58.564  1.00  0.00      LH0  C  
ATOM   1480  CG1 VAL H   2      34.027  -1.525 -58.406  1.00  0.00      LH0  C  
ATOM   1481  CG2 VAL H   2      32.704   0.279 -57.231  1.00  0.00      LH0  C  
ATOM   1482  H   VAL H   2      32.346   2.084 -59.534  1.00  0.00      LH0  H  
ATOM   1483  N   GLN H   3      35.951   0.900 -60.748  1.00  0.00      LH0  N  
ATOM   1484  CA  GLN H   3      36.589   0.432 -61.970  1.00  0.00      LH0  C  
ATOM   1485  C   GLN H   3      37.295  -0.888 -61.751  1.00  0.00      LH0  C  
ATOM   1486  O   GLN H   3      38.182  -1.026 -60.915  1.00  0.00      LH0  O  
ATOM   1487  CB  GLN H   3      37.536   1.489 -62.551  1.00  0.00      LH0  C  
ATOM   1488  CG  GLN H   3      38.104   1.137 -63.935  1.00  0.00      LH0  C  
ATOM   1489  CD  GLN H   3      36.984   1.060 -64.957  1.00  0.00      LH0  C  
ATOM   1490  NE2 GLN H   3      36.859  -0.131 -65.548  1.00  0.00      LH0  N  
ATOM   1491  OE1 GLN H   3      36.258   2.012 -65.196  1.00  0.00      LH0  O  
ATOM   1492  H   GLN H   3      36.433   1.379 -60.012  1.00  0.00      LH0  H  
ATOM   1493 HE21 GLN H   3      37.467  -0.910 -65.370  1.00  0.00      LH0  H  
ATOM   1494 HE22 GLN H   3      36.120  -0.254 -66.207  1.00  0.00      LH0  H  
ATOM   1495  N   LEU H   4      36.838  -1.853 -62.548  1.00  0.00      LH0  N  
ATOM   1496  CA  LEU H   4      37.517  -3.142 -62.544  1.00  0.00      LH0  C  
ATOM   1497  C   LEU H   4      38.321  -3.275 -63.819  1.00  0.00      LH0  C  
ATOM   1498  O   LEU H   4      37.974  -2.671 -64.829  1.00  0.00      LH0  O  
ATOM   1499  CB  LEU H   4      36.478  -4.248 -62.384  1.00  0.00      LH0  C  
ATOM   1500  CG  LEU H   4      35.623  -4.025 -61.133  1.00  0.00      LH0  C  
ATOM   1501  CD1 LEU H   4      34.294  -4.770 -61.188  1.00  0.00      LH0  C  
ATOM   1502  CD2 LEU H   4      36.404  -4.316 -59.854  1.00  0.00      LH0  C  
ATOM   1503  H   LEU H   4      36.104  -1.669 -63.202  1.00  0.00      LH0  H  
ATOM   1504  N   VAL H   5      39.433  -4.013 -63.705  1.00  0.00      LH0  N  
ATOM   1505  CA  VAL H   5      40.337  -4.135 -64.847  1.00  0.00      LH0  C  
ATOM   1506  C   VAL H   5      40.684  -5.588 -65.132  1.00  0.00      LH0  C  
ATOM   1507  O   VAL H   5      41.634  -6.160 -64.592  1.00  0.00      LH0  O  
ATOM   1508  CB  VAL H   5      41.620  -3.301 -64.658  1.00  0.00      LH0  C  
ATOM   1509  CG1 VAL H   5      42.466  -3.293 -65.936  1.00  0.00      LH0  C  
ATOM   1510  CG2 VAL H   5      41.336  -1.869 -64.189  1.00  0.00      LH0  C  
ATOM   1511  H   VAL H   5      39.643  -4.412 -62.813  1.00  0.00      LH0  H  
ATOM   1512  N   GLU H   6      39.862  -6.166 -66.007  1.00  0.00      LH0  N  
ATOM   1513  CA  GLU H   6      40.018  -7.579 -66.326  1.00  0.00      LH0  C  
ATOM   1514  C   GLU H   6      41.215  -7.868 -67.198  1.00  0.00      LH0  C  
ATOM   1515  O   GLU H   6      41.371  -7.382 -68.315  1.00  0.00      LH0  O  
ATOM   1516  CB  GLU H   6      38.762  -8.157 -66.970  1.00  0.00      LH0  C  
ATOM   1517  CG  GLU H   6      37.557  -8.237 -66.041  1.00  0.00      LH0  C  
ATOM   1518  CD  GLU H   6      36.730  -6.967 -66.070  1.00  0.00      LH0  C  
ATOM   1519  OE1 GLU H   6      37.167  -5.936 -65.575  1.00  0.00      LH0  O  
ATOM   1520  OE2 GLU H   6      35.617  -7.015 -66.573  1.00  0.00      LH0  O1-
ATOM   1521  H   GLU H   6      39.087  -5.626 -66.352  1.00  0.00      LH0  H  
ATOM   1522  N   SER H   7      42.074  -8.687 -66.614  1.00  0.00      LH0  N  
ATOM   1523  CA  SER H   7      43.396  -8.871 -67.179  1.00  0.00      LH0  C  
ATOM   1524  C   SER H   7      43.760 -10.344 -67.195  1.00  0.00      LH0  C  
ATOM   1525  O   SER H   7      43.070 -11.177 -66.619  1.00  0.00      LH0  O  
ATOM   1526  CB  SER H   7      44.360  -7.996 -66.367  1.00  0.00      LH0  C  
ATOM   1527  OG  SER H   7      43.916  -7.906 -64.999  1.00  0.00      LH0  O  
ATOM   1528  H   SER H   7      41.844  -9.143 -65.756  1.00  0.00      LH0  H  
ATOM   1529  HG  SER H   7      43.148  -7.330 -64.997  1.00  0.00      LH0  H  
ATOM   1530  N   GLY H   8      44.862 -10.641 -67.899  1.00  0.00      LH0  N  
ATOM   1531  CA  GLY H   8      45.262 -12.047 -67.948  1.00  0.00      LH0  C  
ATOM   1532  C   GLY H   8      44.621 -12.862 -69.062  1.00  0.00      LH0  C  
ATOM   1533  O   GLY H   8      44.863 -14.053 -69.205  1.00  0.00      LH0  O  
ATOM   1534  H   GLY H   8      45.364  -9.946 -68.409  1.00  0.00      LH0  H  
ATOM   1535  N   GLY H   9      43.791 -12.168 -69.863  1.00  0.00      LH0  N  
ATOM   1536  CA  GLY H   9      43.237 -12.863 -71.021  1.00  0.00      LH0  C  
ATOM   1537  C   GLY H   9      44.292 -13.256 -72.039  1.00  0.00      LH0  C  
ATOM   1538  O   GLY H   9      45.363 -12.662 -72.111  1.00  0.00      LH0  O  
ATOM   1539  H   GLY H   9      43.581 -11.206 -69.711  1.00  0.00      LH0  H  
ATOM   1540  N   GLY H  10      43.946 -14.293 -72.805  1.00  0.00      LH0  N  
ATOM   1541  CA  GLY H  10      44.915 -14.819 -73.754  1.00  0.00      LH0  C  
ATOM   1542  C   GLY H  10      44.422 -16.111 -74.361  1.00  0.00      LH0  C  
ATOM   1543  O   GLY H  10      43.311 -16.562 -74.101  1.00  0.00      LH0  O  
ATOM   1544  H   GLY H  10      43.006 -14.637 -72.801  1.00  0.00      LH0  H  
ATOM   1545  N   VAL H  11      45.299 -16.679 -75.198  1.00  0.00      LH0  N  
ATOM   1546  CA  VAL H  11      44.947 -17.963 -75.798  1.00  0.00      LH0  C  
ATOM   1547  C   VAL H  11      45.562 -19.088 -74.997  1.00  0.00      LH0  C  
ATOM   1548  O   VAL H  11      46.734 -19.054 -74.645  1.00  0.00      LH0  O  
ATOM   1549  CB  VAL H  11      45.400 -18.015 -77.264  1.00  0.00      LH0  C  
ATOM   1550  CG1 VAL H  11      45.028 -19.328 -77.962  1.00  0.00      LH0  C  
ATOM   1551  CG2 VAL H  11      44.831 -16.822 -78.023  1.00  0.00      LH0  C  
ATOM   1552  H   VAL H  11      46.227 -16.323 -75.276  1.00  0.00      LH0  H  
ATOM   1553  N   VAL H  12      44.712 -20.073 -74.709  1.00  0.00      LH0  N  
ATOM   1554  CA  VAL H  12      45.178 -21.185 -73.896  1.00  0.00      LH0  C  
ATOM   1555  C   VAL H  12      44.600 -22.493 -74.405  1.00  0.00      LH0  C  
ATOM   1556  O   VAL H  12      43.397 -22.692 -74.499  1.00  0.00      LH0  O  
ATOM   1557  CB  VAL H  12      44.869 -20.895 -72.414  1.00  0.00      LH0  C  
ATOM   1558  CG1 VAL H  12      43.429 -20.426 -72.215  1.00  0.00      LH0  C  
ATOM   1559  CG2 VAL H  12      45.264 -22.040 -71.482  1.00  0.00      LH0  C  
ATOM   1560  H   VAL H  12      43.764 -20.027 -75.031  1.00  0.00      LH0  H  
ATOM   1561  N   GLN H  13      45.537 -23.376 -74.770  1.00  0.00      LH0  N  
ATOM   1562  CA  GLN H  13      45.120 -24.620 -75.421  1.00  0.00      LH0  C  
ATOM   1563  C   GLN H  13      44.192 -25.484 -74.573  1.00  0.00      LH0  C  
ATOM   1564  O   GLN H  13      44.328 -25.552 -73.355  1.00  0.00      LH0  O  
ATOM   1565  CB  GLN H  13      46.351 -25.441 -75.812  1.00  0.00      LH0  C  
ATOM   1566  CG  GLN H  13      47.405 -24.701 -76.634  1.00  0.00      LH0  C  
ATOM   1567  CD  GLN H  13      48.550 -25.650 -76.927  1.00  0.00      LH0  C  
ATOM   1568  NE2 GLN H  13      49.330 -25.256 -77.934  1.00  0.00      LH0  N  
ATOM   1569  OE1 GLN H  13      48.727 -26.686 -76.291  1.00  0.00      LH0  O  
ATOM   1570  H   GLN H  13      46.492 -23.127 -74.632  1.00  0.00      LH0  H  
ATOM   1571 HE21 GLN H  13      49.141 -24.407 -78.428  1.00  0.00      LH0  H  
ATOM   1572 HE22 GLN H  13      50.117 -25.809 -78.202  1.00  0.00      LH0  H  
ATOM   1573  N   PRO H  14      43.252 -26.183 -75.257  1.00  0.00      LH0  N  
ATOM   1574  CA  PRO H  14      42.441 -27.191 -74.567  1.00  0.00      LH0  C  
ATOM   1575  C   PRO H  14      43.245 -28.142 -73.692  1.00  0.00      LH0  C  
ATOM   1576  O   PRO H  14      44.192 -28.804 -74.115  1.00  0.00      LH0  O  
ATOM   1577  CB  PRO H  14      41.715 -27.891 -75.718  1.00  0.00      LH0  C  
ATOM   1578  CG  PRO H  14      41.593 -26.823 -76.801  1.00  0.00      LH0  C  
ATOM   1579  CD  PRO H  14      42.908 -26.064 -76.670  1.00  0.00      LH0  C  
ATOM   1580  N   GLY H  15      42.827 -28.148 -72.423  1.00  0.00      LH0  N  
ATOM   1581  CA  GLY H  15      43.549 -28.928 -71.428  1.00  0.00      LH0  C  
ATOM   1582  C   GLY H  15      44.856 -28.294 -70.986  1.00  0.00      LH0  C  
ATOM   1583  O   GLY H  15      45.824 -28.976 -70.671  1.00  0.00      LH0  O  
ATOM   1584  H   GLY H  15      42.068 -27.546 -72.177  1.00  0.00      LH0  H  
ATOM   1585  N   ARG H  16      44.860 -26.957 -70.989  1.00  0.00      LH0  N  
ATOM   1586  CA  ARG H  16      45.843 -26.274 -70.154  1.00  0.00      LH0  C  
ATOM   1587  C   ARG H  16      45.059 -25.473 -69.134  1.00  0.00      LH0  C  
ATOM   1588  O   ARG H  16      43.857 -25.682 -68.970  1.00  0.00      LH0  O  
ATOM   1589  CB  ARG H  16      46.789 -25.364 -70.953  1.00  0.00      LH0  C  
ATOM   1590  CG  ARG H  16      47.340 -25.909 -72.271  1.00  0.00      LH0  C  
ATOM   1591  CD  ARG H  16      48.214 -27.164 -72.208  1.00  0.00      LH0  C  
ATOM   1592  NE  ARG H  16      48.373 -27.684 -73.567  1.00  0.00      LH0  N  
ATOM   1593  CZ  ARG H  16      47.506 -28.604 -74.039  1.00  0.00      LH0  C  
ATOM   1594  NH1 ARG H  16      46.689 -29.256 -73.221  1.00  0.00      LH0  N1+
ATOM   1595  NH2 ARG H  16      47.459 -28.832 -75.345  1.00  0.00      LH0  N  
ATOM   1596  H   ARG H  16      44.139 -26.429 -71.442  1.00  0.00      LH0  H  
ATOM   1597  HE  ARG H  16      48.985 -27.210 -74.207  1.00  0.00      LH0  H  
ATOM   1598 HH11 ARG H  16      45.924 -29.799 -73.576  1.00  0.00      LH0  H  
ATOM   1599 HH12 ARG H  16      46.783 -29.192 -72.219  1.00  0.00      LH0  H  
ATOM   1600 HH21 ARG H  16      46.849 -29.515 -75.746  1.00  0.00      LH0  H  
ATOM   1601 HH22 ARG H  16      48.048 -28.281 -75.950  1.00  0.00      LH0  H  
ATOM   1602  N   SER H  17      45.750 -24.552 -68.454  1.00  0.00      LH0  N  
ATOM   1603  CA  SER H  17      45.033 -23.728 -67.489  1.00  0.00      LH0  C  
ATOM   1604  C   SER H  17      45.610 -22.331 -67.458  1.00  0.00      LH0  C  
ATOM   1605  O   SER H  17      46.746 -22.123 -67.865  1.00  0.00      LH0  O  
ATOM   1606  CB  SER H  17      45.064 -24.420 -66.124  1.00  0.00      LH0  C  
ATOM   1607  OG  SER H  17      44.453 -25.712 -66.269  1.00  0.00      LH0  O  
ATOM   1608  H   SER H  17      46.728 -24.377 -68.572  1.00  0.00      LH0  H  
ATOM   1609  HG  SER H  17      43.989 -25.670 -67.101  1.00  0.00      LH0  H  
ATOM   1610  N   LEU H  18      44.775 -21.390 -67.006  1.00  0.00      LH0  N  
ATOM   1611  CA  LEU H  18      45.189 -19.991 -67.044  1.00  0.00      LH0  C  
ATOM   1612  C   LEU H  18      44.764 -19.323 -65.749  1.00  0.00      LH0  C  
ATOM   1613  O   LEU H  18      44.019 -19.907 -64.971  1.00  0.00      LH0  O  
ATOM   1614  CB  LEU H  18      44.569 -19.326 -68.282  1.00  0.00      LH0  C  
ATOM   1615  CG  LEU H  18      45.223 -18.025 -68.762  1.00  0.00      LH0  C  
ATOM   1616  CD1 LEU H  18      46.681 -18.236 -69.172  1.00  0.00      LH0  C  
ATOM   1617  CD2 LEU H  18      44.410 -17.358 -69.872  1.00  0.00      LH0  C  
ATOM   1618  H   LEU H  18      43.873 -21.634 -66.641  1.00  0.00      LH0  H  
ATOM   1619  N   ARG H  19      45.257 -18.097 -65.535  1.00  0.00      LH0  N  
ATOM   1620  CA  ARG H  19      44.794 -17.374 -64.358  1.00  0.00      LH0  C  
ATOM   1621  C   ARG H  19      44.529 -15.924 -64.698  1.00  0.00      LH0  C  
ATOM   1622  O   ARG H  19      45.400 -15.214 -65.181  1.00  0.00      LH0  O  
ATOM   1623  CB  ARG H  19      45.803 -17.517 -63.213  1.00  0.00      LH0  C  
ATOM   1624  CG  ARG H  19      45.335 -16.894 -61.896  1.00  0.00      LH0  C  
ATOM   1625  CD  ARG H  19      46.299 -17.179 -60.741  1.00  0.00      LH0  C  
ATOM   1626  NE  ARG H  19      45.823 -16.576 -59.496  1.00  0.00      LH0  N  
ATOM   1627  CZ  ARG H  19      44.949 -17.225 -58.695  1.00  0.00      LH0  C  
ATOM   1628  NH1 ARG H  19      44.550 -18.464 -58.966  1.00  0.00      LH0  N1+
ATOM   1629  NH2 ARG H  19      44.470 -16.612 -57.620  1.00  0.00      LH0  N  
ATOM   1630  H   ARG H  19      45.883 -17.646 -66.171  1.00  0.00      LH0  H  
ATOM   1631  HE  ARG H  19      46.118 -15.635 -59.319  1.00  0.00      LH0  H  
ATOM   1632 HH11 ARG H  19      43.883 -18.938 -58.393  1.00  0.00      LH0  H  
ATOM   1633 HH12 ARG H  19      44.916 -18.962 -59.764  1.00  0.00      LH0  H  
ATOM   1634 HH21 ARG H  19      43.732 -17.037 -57.080  1.00  0.00      LH0  H  
ATOM   1635 HH22 ARG H  19      44.806 -15.715 -57.337  1.00  0.00      LH0  H  
ATOM   1636  N   LEU H  20      43.278 -15.534 -64.448  1.00  0.00      LH0  N  
ATOM   1637  CA  LEU H  20      42.913 -14.147 -64.712  1.00  0.00      LH0  C  
ATOM   1638  C   LEU H  20      43.110 -13.267 -63.504  1.00  0.00      LH0  C  
ATOM   1639  O   LEU H  20      43.198 -13.740 -62.373  1.00  0.00      LH0  O  
ATOM   1640  CB  LEU H  20      41.452 -14.042 -65.132  1.00  0.00      LH0  C  
ATOM   1641  CG  LEU H  20      41.088 -14.892 -66.340  1.00  0.00      LH0  C  
ATOM   1642  CD1 LEU H  20      39.606 -14.756 -66.663  1.00  0.00      LH0  C  
ATOM   1643  CD2 LEU H  20      41.968 -14.583 -67.547  1.00  0.00      LH0  C  
ATOM   1644  H   LEU H  20      42.650 -16.168 -64.001  1.00  0.00      LH0  H  
ATOM   1645  N   SER H  21      43.112 -11.970 -63.800  1.00  0.00      LH0  N  
ATOM   1646  CA  SER H  21      43.106 -10.985 -62.732  1.00  0.00      LH0  C  
ATOM   1647  C   SER H  21      42.051  -9.927 -62.996  1.00  0.00      LH0  C  
ATOM   1648  O   SER H  21      41.499  -9.822 -64.082  1.00  0.00      LH0  O  
ATOM   1649  CB  SER H  21      44.513 -10.398 -62.585  1.00  0.00      LH0  C  
ATOM   1650  OG  SER H  21      45.089 -10.160 -63.875  1.00  0.00      LH0  O  
ATOM   1651  H   SER H  21      43.102 -11.657 -64.751  1.00  0.00      LH0  H  
ATOM   1652  HG  SER H  21      44.728  -9.329 -64.176  1.00  0.00      LH0  H  
ATOM   1653  N   CYS H  22      41.795  -9.146 -61.953  1.00  0.00      LH0  N  
ATOM   1654  CA  CYS H  22      40.849  -8.044 -62.036  1.00  0.00      LH0  C  
ATOM   1655  C   CYS H  22      41.327  -7.021 -61.042  1.00  0.00      LH0  C  
ATOM   1656  O   CYS H  22      41.144  -7.156 -59.838  1.00  0.00      LH0  O  
ATOM   1657  CB  CYS H  22      39.426  -8.530 -61.721  1.00  0.00      LH0  C  
ATOM   1658  SG  CYS H  22      38.205  -7.236 -61.359  1.00  0.00      LH0  S  
ATOM   1659  H   CYS H  22      42.199  -9.370 -61.065  1.00  0.00      LH0  H  
ATOM   1660  N   ALA H  23      42.011  -6.011 -61.596  1.00  0.00      LH0  N  
ATOM   1661  CA  ALA H  23      42.440  -4.952 -60.688  1.00  0.00      LH0  C  
ATOM   1662  C   ALA H  23      41.242  -4.121 -60.292  1.00  0.00      LH0  C  
ATOM   1663  O   ALA H  23      40.369  -3.854 -61.108  1.00  0.00      LH0  O  
ATOM   1664  CB  ALA H  23      43.491  -4.059 -61.347  1.00  0.00      LH0  C  
ATOM   1665  H   ALA H  23      42.058  -5.927 -62.592  1.00  0.00      LH0  H  
ATOM   1666  N   ALA H  24      41.205  -3.777 -59.009  1.00  0.00      LH0  N  
ATOM   1667  CA  ALA H  24      39.960  -3.200 -58.539  1.00  0.00      LH0  C  
ATOM   1668  C   ALA H  24      40.163  -1.824 -57.958  1.00  0.00      LH0  C  
ATOM   1669  O   ALA H  24      41.124  -1.558 -57.247  1.00  0.00      LH0  O  
ATOM   1670  CB  ALA H  24      39.347  -4.123 -57.492  1.00  0.00      LH0  C  
ATOM   1671  H   ALA H  24      41.942  -3.992 -58.365  1.00  0.00      LH0  H  
ATOM   1672  N   SER H  25      39.217  -0.947 -58.300  1.00  0.00      LH0  N  
ATOM   1673  CA  SER H  25      39.370   0.417 -57.817  1.00  0.00      LH0  C  
ATOM   1674  C   SER H  25      38.027   1.070 -57.568  1.00  0.00      LH0  C  
ATOM   1675  O   SER H  25      36.996   0.591 -58.022  1.00  0.00      LH0  O  
ATOM   1676  CB  SER H  25      40.242   1.208 -58.800  1.00  0.00      LH0  C  
ATOM   1677  OG  SER H  25      39.734   1.097 -60.134  1.00  0.00      LH0  O  
ATOM   1678  H   SER H  25      38.471  -1.184 -58.926  1.00  0.00      LH0  H  
ATOM   1679  HG  SER H  25      39.495   0.184 -60.282  1.00  0.00      LH0  H  
ATOM   1680  N   GLY H  26      38.086   2.179 -56.813  1.00  0.00      LH0  N  
ATOM   1681  CA  GLY H  26      36.854   2.939 -56.595  1.00  0.00      LH0  C  
ATOM   1682  C   GLY H  26      35.880   2.342 -55.591  1.00  0.00      LH0  C  
ATOM   1683  O   GLY H  26      34.688   2.618 -55.610  1.00  0.00      LH0  O  
ATOM   1684  H   GLY H  26      38.956   2.480 -56.429  1.00  0.00      LH0  H  
ATOM   1685  N   PHE H  27      36.465   1.522 -54.702  1.00  0.00      LH0  N  
ATOM   1686  CA  PHE H  27      35.735   0.915 -53.589  1.00  0.00      LH0  C  
ATOM   1687  C   PHE H  27      36.720   0.208 -52.687  1.00  0.00      LH0  C  
ATOM   1688  O   PHE H  27      37.818  -0.132 -53.117  1.00  0.00      LH0  O  
ATOM   1689  CB  PHE H  27      34.629  -0.061 -54.055  1.00  0.00      LH0  C  
ATOM   1690  CG  PHE H  27      35.111  -1.327 -54.748  1.00  0.00      LH0  C  
ATOM   1691  CD1 PHE H  27      36.293  -1.355 -55.524  1.00  0.00      LH0  C  
ATOM   1692  CD2 PHE H  27      34.324  -2.489 -54.607  1.00  0.00      LH0  C  
ATOM   1693  CE1 PHE H  27      36.694  -2.551 -56.144  1.00  0.00      LH0  C  
ATOM   1694  CE2 PHE H  27      34.720  -3.689 -55.228  1.00  0.00      LH0  C  
ATOM   1695  CZ  PHE H  27      35.907  -3.709 -55.987  1.00  0.00      LH0  C  
ATOM   1696  H   PHE H  27      37.436   1.295 -54.772  1.00  0.00      LH0  H  
ATOM   1697  N   THR H  28      36.293  -0.019 -51.448  1.00  0.00      LH0  N  
ATOM   1698  CA  THR H  28      37.157  -0.752 -50.530  1.00  0.00      LH0  C  
ATOM   1699  C   THR H  28      37.119  -2.257 -50.758  1.00  0.00      LH0  C  
ATOM   1700  O   THR H  28      36.484  -3.001 -50.022  1.00  0.00      LH0  O  
ATOM   1701  CB  THR H  28      36.719  -0.391 -49.113  1.00  0.00      LH0  C  
ATOM   1702  CG2 THR H  28      37.811  -0.625 -48.066  1.00  0.00      LH0  C  
ATOM   1703  OG1 THR H  28      36.256   0.965 -49.095  1.00  0.00      LH0  O  
ATOM   1704  H   THR H  28      35.450   0.365 -51.064  1.00  0.00      LH0  H  
ATOM   1705  HG1 THR H  28      35.511   0.955 -48.479  1.00  0.00      LH0  H  
ATOM   1706  N   PHE H  29      37.810  -2.689 -51.832  1.00  0.00      LH0  N  
ATOM   1707  CA  PHE H  29      37.748  -4.085 -52.299  1.00  0.00      LH0  C  
ATOM   1708  C   PHE H  29      37.635  -5.165 -51.229  1.00  0.00      LH0  C  
ATOM   1709  O   PHE H  29      36.841  -6.094 -51.338  1.00  0.00      LH0  O  
ATOM   1710  CB  PHE H  29      38.930  -4.351 -53.245  1.00  0.00      LH0  C  
ATOM   1711  CG  PHE H  29      39.042  -5.789 -53.717  1.00  0.00      LH0  C  
ATOM   1712  CD1 PHE H  29      38.324  -6.212 -54.855  1.00  0.00      LH0  C  
ATOM   1713  CD2 PHE H  29      39.887  -6.681 -53.019  1.00  0.00      LH0  C  
ATOM   1714  CE1 PHE H  29      38.471  -7.534 -55.316  1.00  0.00      LH0  C  
ATOM   1715  CE2 PHE H  29      40.029  -8.006 -53.474  1.00  0.00      LH0  C  
ATOM   1716  CZ  PHE H  29      39.324  -8.418 -54.623  1.00  0.00      LH0  C  
ATOM   1717  H   PHE H  29      38.304  -1.991 -52.359  1.00  0.00      LH0  H  
ATOM   1718  N   SER H  30      38.453  -4.992 -50.184  1.00  0.00      LH0  N  
ATOM   1719  CA  SER H  30      38.464  -5.930 -49.065  1.00  0.00      LH0  C  
ATOM   1720  C   SER H  30      37.123  -6.345 -48.463  1.00  0.00      LH0  C  
ATOM   1721  O   SER H  30      36.943  -7.472 -48.024  1.00  0.00      LH0  O  
ATOM   1722  CB  SER H  30      39.421  -5.387 -48.009  1.00  0.00      LH0  C  
ATOM   1723  OG  SER H  30      40.534  -4.779 -48.682  1.00  0.00      LH0  O  
ATOM   1724  H   SER H  30      39.125  -4.249 -50.165  1.00  0.00      LH0  H  
ATOM   1725  HG  SER H  30      41.213  -5.448 -48.762  1.00  0.00      LH0  H  
ATOM   1726  N   VAL H  31      36.179  -5.395 -48.472  1.00  0.00      LH0  N  
ATOM   1727  CA  VAL H  31      34.869  -5.729 -47.912  1.00  0.00      LH0  C  
ATOM   1728  C   VAL H  31      33.758  -5.914 -48.938  1.00  0.00      LH0  C  
ATOM   1729  O   VAL H  31      32.573  -5.819 -48.647  1.00  0.00      LH0  O  
ATOM   1730  CB  VAL H  31      34.472  -4.711 -46.837  1.00  0.00      LH0  C  
ATOM   1731  CG1 VAL H  31      35.412  -4.804 -45.633  1.00  0.00      LH0  C  
ATOM   1732  CG2 VAL H  31      34.394  -3.289 -47.397  1.00  0.00      LH0  C  
ATOM   1733  H   VAL H  31      36.354  -4.494 -48.870  1.00  0.00      LH0  H  
ATOM   1734  N   TYR H  32      34.185  -6.198 -50.175  1.00  0.00      LH0  N  
ATOM   1735  CA  TYR H  32      33.164  -6.385 -51.202  1.00  0.00      LH0  C  
ATOM   1736  C   TYR H  32      33.120  -7.783 -51.767  1.00  0.00      LH0  C  
ATOM   1737  O   TYR H  32      34.150  -8.407 -52.015  1.00  0.00      LH0  O  
ATOM   1738  CB  TYR H  32      33.366  -5.388 -52.334  1.00  0.00      LH0  C  
ATOM   1739  CG  TYR H  32      32.944  -4.018 -51.875  1.00  0.00      LH0  C  
ATOM   1740  CD1 TYR H  32      31.587  -3.671 -51.978  1.00  0.00      LH0  C  
ATOM   1741  CD2 TYR H  32      33.904  -3.124 -51.366  1.00  0.00      LH0  C  
ATOM   1742  CE1 TYR H  32      31.185  -2.383 -51.599  1.00  0.00      LH0  C  
ATOM   1743  CE2 TYR H  32      33.503  -1.832 -50.992  1.00  0.00      LH0  C  
ATOM   1744  CZ  TYR H  32      32.151  -1.470 -51.143  1.00  0.00      LH0  C  
ATOM   1745  OH  TYR H  32      31.747  -0.184 -50.867  1.00  0.00      LH0  O  
ATOM   1746  H   TYR H  32      35.161  -6.281 -50.374  1.00  0.00      LH0  H  
ATOM   1747  HH  TYR H  32      32.263   0.139 -50.123  1.00  0.00      LH0  H  
ATOM   1748  N   GLY H  33      31.877  -8.246 -51.967  1.00  0.00      LH0  N  
ATOM   1749  CA  GLY H  33      31.709  -9.496 -52.704  1.00  0.00      LH0  C  
ATOM   1750  C   GLY H  33      32.061  -9.279 -54.163  1.00  0.00      LH0  C  
ATOM   1751  O   GLY H  33      31.896  -8.186 -54.699  1.00  0.00      LH0  O  
ATOM   1752  H   GLY H  33      31.080  -7.663 -51.813  1.00  0.00      LH0  H  
ATOM   1753  N   MET H  34      32.658 -10.328 -54.744  1.00  0.00      LH0  N  
ATOM   1754  CA  MET H  34      33.225 -10.131 -56.073  1.00  0.00      LH0  C  
ATOM   1755  C   MET H  34      32.926 -11.296 -56.984  1.00  0.00      LH0  C  
ATOM   1756  O   MET H  34      32.945 -12.452 -56.580  1.00  0.00      LH0  O  
ATOM   1757  CB  MET H  34      34.738  -9.909 -56.001  1.00  0.00      LH0  C  
ATOM   1758  CG  MET H  34      35.173  -8.599 -55.341  1.00  0.00      LH0  C  
ATOM   1759  SD  MET H  34      34.577  -7.123 -56.183  1.00  0.00      LH0  S  
ATOM   1760  CE  MET H  34      35.394  -7.374 -57.767  1.00  0.00      LH0  C  
ATOM   1761  H   MET H  34      32.656 -11.233 -54.312  1.00  0.00      LH0  H  
ATOM   1762  N   ASN H  35      32.636 -10.933 -58.235  1.00  0.00      LH0  N  
ATOM   1763  CA  ASN H  35      32.143 -11.944 -59.166  1.00  0.00      LH0  C  
ATOM   1764  C   ASN H  35      32.914 -11.946 -60.459  1.00  0.00      LH0  C  
ATOM   1765  O   ASN H  35      33.388 -10.915 -60.922  1.00  0.00      LH0  O  
ATOM   1766  CB  ASN H  35      30.670 -11.702 -59.502  1.00  0.00      LH0  C  
ATOM   1767  CG  ASN H  35      29.778 -12.237 -58.408  1.00  0.00      LH0  C  
ATOM   1768  ND2 ASN H  35      29.647 -11.414 -57.363  1.00  0.00      LH0  N  
ATOM   1769  OD1 ASN H  35      29.231 -13.327 -58.509  1.00  0.00      LH0  O  
ATOM   1770  H   ASN H  35      32.706  -9.973 -58.510  1.00  0.00      LH0  H  
ATOM   1771 HD21 ASN H  35      30.063 -10.509 -57.311  1.00  0.00      LH0  H  
ATOM   1772 HD22 ASN H  35      29.128 -11.649 -56.536  1.00  0.00      LH0  H  
ATOM   1773  N   TRP H  36      32.979 -13.147 -61.041  1.00  0.00      LH0  N  
ATOM   1774  CA  TRP H  36      33.285 -13.228 -62.464  1.00  0.00      LH0  C  
ATOM   1775  C   TRP H  36      32.040 -13.688 -63.188  1.00  0.00      LH0  C  
ATOM   1776  O   TRP H  36      31.427 -14.688 -62.826  1.00  0.00      LH0  O  
ATOM   1777  CB  TRP H  36      34.391 -14.239 -62.766  1.00  0.00      LH0  C  
ATOM   1778  CG  TRP H  36      35.754 -13.759 -62.332  1.00  0.00      LH0  C  
ATOM   1779  CD1 TRP H  36      36.393 -14.052 -61.123  1.00  0.00      LH0  C  
ATOM   1780  CD2 TRP H  36      36.699 -12.957 -63.070  1.00  0.00      LH0  C  
ATOM   1781  CE2 TRP H  36      37.870 -12.817 -62.248  1.00  0.00      LH0  C  
ATOM   1782  CE3 TRP H  36      36.660 -12.363 -64.348  1.00  0.00      LH0  C  
ATOM   1783  NE1 TRP H  36      37.636 -13.507 -61.061  1.00  0.00      LH0  N  
ATOM   1784  CZ2 TRP H  36      38.977 -12.084 -62.724  1.00  0.00      LH0  C  
ATOM   1785  CZ3 TRP H  36      37.774 -11.634 -64.812  1.00  0.00      LH0  C  
ATOM   1786  CH2 TRP H  36      38.923 -11.495 -64.006  1.00  0.00      LH0  C  
ATOM   1787  H   TRP H  36      32.608 -13.940 -60.555  1.00  0.00      LH0  H  
ATOM   1788  HE1 TRP H  36      38.258 -13.610 -60.306  1.00  0.00      LH0  H  
ATOM   1789  N   VAL H  37      31.690 -12.926 -64.226  1.00  0.00      LH0  N  
ATOM   1790  CA  VAL H  37      30.603 -13.370 -65.093  1.00  0.00      LH0  C  
ATOM   1791  C   VAL H  37      31.115 -13.333 -66.514  1.00  0.00      LH0  C  
ATOM   1792  O   VAL H  37      31.599 -12.306 -66.964  1.00  0.00      LH0  O  
ATOM   1793  CB  VAL H  37      29.370 -12.461 -64.964  1.00  0.00      LH0  C  
ATOM   1794  CG1 VAL H  37      28.185 -13.048 -65.734  1.00  0.00      LH0  C  
ATOM   1795  CG2 VAL H  37      28.999 -12.164 -63.510  1.00  0.00      LH0  C  
ATOM   1796  H   VAL H  37      32.234 -12.118 -64.468  1.00  0.00      LH0  H  
ATOM   1797  N   ARG H  38      31.042 -14.472 -67.201  1.00  0.00      LH0  N  
ATOM   1798  CA  ARG H  38      31.560 -14.379 -68.559  1.00  0.00      LH0  C  
ATOM   1799  C   ARG H  38      30.454 -14.348 -69.587  1.00  0.00      LH0  C  
ATOM   1800  O   ARG H  38      29.360 -14.850 -69.369  1.00  0.00      LH0  O  
ATOM   1801  CB  ARG H  38      32.571 -15.499 -68.825  1.00  0.00      LH0  C  
ATOM   1802  CG  ARG H  38      31.970 -16.906 -68.866  1.00  0.00      LH0  C  
ATOM   1803  CD  ARG H  38      33.025 -18.009 -68.908  1.00  0.00      LH0  C  
ATOM   1804  NE  ARG H  38      32.390 -19.315 -68.981  1.00  0.00      LH0  N  
ATOM   1805  CZ  ARG H  38      33.084 -20.466 -69.002  1.00  0.00      LH0  C  
ATOM   1806  NH1 ARG H  38      32.440 -21.608 -69.185  1.00  0.00      LH0  N1+
ATOM   1807  NH2 ARG H  38      34.402 -20.490 -68.857  1.00  0.00      LH0  N  
ATOM   1808  H   ARG H  38      30.549 -15.285 -66.885  1.00  0.00      LH0  H  
ATOM   1809  HE  ARG H  38      31.394 -19.349 -69.117  1.00  0.00      LH0  H  
ATOM   1810 HH11 ARG H  38      32.946 -22.471 -69.263  1.00  0.00      LH0  H  
ATOM   1811 HH12 ARG H  38      31.433 -21.603 -69.264  1.00  0.00      LH0  H  
ATOM   1812 HH21 ARG H  38      34.882 -21.371 -68.890  1.00  0.00      LH0  H  
ATOM   1813 HH22 ARG H  38      34.954 -19.656 -68.742  1.00  0.00      LH0  H  
ATOM   1814  N   GLN H  39      30.786 -13.752 -70.729  1.00  0.00      LH0  N  
ATOM   1815  CA  GLN H  39      29.893 -13.939 -71.860  1.00  0.00      LH0  C  
ATOM   1816  C   GLN H  39      30.594 -14.786 -72.890  1.00  0.00      LH0  C  
ATOM   1817  O   GLN H  39      31.598 -14.394 -73.477  1.00  0.00      LH0  O  
ATOM   1818  CB  GLN H  39      29.473 -12.587 -72.419  1.00  0.00      LH0  C  
ATOM   1819  CG  GLN H  39      28.192 -12.623 -73.252  1.00  0.00      LH0  C  
ATOM   1820  CD  GLN H  39      27.780 -11.195 -73.540  1.00  0.00      LH0  C  
ATOM   1821  NE2 GLN H  39      26.520 -11.065 -73.955  1.00  0.00      LH0  N  
ATOM   1822  OE1 GLN H  39      28.557 -10.257 -73.397  1.00  0.00      LH0  O  
ATOM   1823  H   GLN H  39      31.661 -13.280 -70.832  1.00  0.00      LH0  H  
ATOM   1824 HE21 GLN H  39      25.850 -11.811 -74.002  1.00  0.00      LH0  H  
ATOM   1825 HE22 GLN H  39      26.200 -10.163 -74.249  1.00  0.00      LH0  H  
ATOM   1826  N   ALA H  40      30.064 -15.998 -73.038  1.00  0.00      LH0  N  
ATOM   1827  CA  ALA H  40      30.730 -16.872 -73.995  1.00  0.00      LH0  C  
ATOM   1828  C   ALA H  40      29.970 -16.854 -75.300  1.00  0.00      LH0  C  
ATOM   1829  O   ALA H  40      28.748 -16.881 -75.291  1.00  0.00      LH0  O  
ATOM   1830  CB  ALA H  40      30.802 -18.299 -73.449  1.00  0.00      LH0  C  
ATOM   1831  H   ALA H  40      29.167 -16.211 -72.645  1.00  0.00      LH0  H  
ATOM   1832  N   PRO H  41      30.710 -16.785 -76.434  1.00  0.00      LH0  N  
ATOM   1833  CA  PRO H  41      30.053 -16.839 -77.747  1.00  0.00      LH0  C  
ATOM   1834  C   PRO H  41      28.972 -17.905 -77.853  1.00  0.00      LH0  C  
ATOM   1835  O   PRO H  41      29.165 -19.047 -77.455  1.00  0.00      LH0  O  
ATOM   1836  CB  PRO H  41      31.235 -17.060 -78.695  1.00  0.00      LH0  C  
ATOM   1837  CG  PRO H  41      32.408 -16.360 -78.010  1.00  0.00      LH0  C  
ATOM   1838  CD  PRO H  41      32.160 -16.653 -76.535  1.00  0.00      LH0  C  
ATOM   1839  N   ALA H  42      27.815 -17.440 -78.362  1.00  0.00      LH0  N  
ATOM   1840  CA  ALA H  42      26.584 -18.237 -78.482  1.00  0.00      LH0  C  
ATOM   1841  C   ALA H  42      25.826 -18.523 -77.191  1.00  0.00      LH0  C  
ATOM   1842  O   ALA H  42      24.623 -18.754 -77.199  1.00  0.00      LH0  O  
ATOM   1843  CB  ALA H  42      26.788 -19.544 -79.263  1.00  0.00      LH0  C  
ATOM   1844  H   ALA H  42      27.768 -16.459 -78.542  1.00  0.00      LH0  H  
ATOM   1845  N   LYS H  43      26.560 -18.476 -76.073  1.00  0.00      LH0  N  
ATOM   1846  CA  LYS H  43      25.858 -18.413 -74.798  1.00  0.00      LH0  C  
ATOM   1847  C   LYS H  43      25.489 -16.973 -74.484  1.00  0.00      LH0  C  
ATOM   1848  O   LYS H  43      25.776 -16.051 -75.239  1.00  0.00      LH0  O  
ATOM   1849  CB  LYS H  43      26.743 -18.965 -73.680  1.00  0.00      LH0  C  
ATOM   1850  CG  LYS H  43      27.168 -20.424 -73.833  1.00  0.00      LH0  C  
ATOM   1851  CD  LYS H  43      28.195 -20.763 -72.754  1.00  0.00      LH0  C  
ATOM   1852  CE  LYS H  43      28.730 -22.192 -72.790  1.00  0.00      LH0  C  
ATOM   1853  NZ  LYS H  43      29.893 -22.316 -71.901  1.00  0.00      LH0  N1+
ATOM   1854  H   LYS H  43      27.530 -18.243 -76.103  1.00  0.00      LH0  H  
ATOM   1855  HZ1 LYS H  43      30.215 -23.302 -71.843  1.00  0.00      LH0  H  
ATOM   1856  HZ2 LYS H  43      30.705 -21.748 -72.223  1.00  0.00      LH0  H  
ATOM   1857  HZ3 LYS H  43      29.660 -21.980 -70.940  1.00  0.00      LH0  H  
ATOM   1858  N   GLY H  44      24.853 -16.823 -73.314  1.00  0.00      LH0  N  
ATOM   1859  CA  GLY H  44      24.736 -15.467 -72.798  1.00  0.00      LH0  C  
ATOM   1860  C   GLY H  44      25.793 -15.214 -71.742  1.00  0.00      LH0  C  
ATOM   1861  O   GLY H  44      26.943 -15.630 -71.848  1.00  0.00      LH0  O  
ATOM   1862  H   GLY H  44      24.625 -17.615 -72.754  1.00  0.00      LH0  H  
ATOM   1863  N   LEU H  45      25.324 -14.542 -70.683  1.00  0.00      LH0  N  
ATOM   1864  CA  LEU H  45      26.197 -14.357 -69.529  1.00  0.00      LH0  C  
ATOM   1865  C   LEU H  45      26.289 -15.601 -68.663  1.00  0.00      LH0  C  
ATOM   1866  O   LEU H  45      25.569 -15.785 -67.690  1.00  0.00      LH0  O  
ATOM   1867  CB  LEU H  45      25.740 -13.154 -68.704  1.00  0.00      LH0  C  
ATOM   1868  CG  LEU H  45      26.039 -11.798 -69.343  1.00  0.00      LH0  C  
ATOM   1869  CD1 LEU H  45      25.300 -10.667 -68.631  1.00  0.00      LH0  C  
ATOM   1870  CD2 LEU H  45      27.539 -11.519 -69.401  1.00  0.00      LH0  C  
ATOM   1871  H   LEU H  45      24.355 -14.302 -70.640  1.00  0.00      LH0  H  
ATOM   1872  N   GLU H  46      27.222 -16.464 -69.069  1.00  0.00      LH0  N  
ATOM   1873  CA  GLU H  46      27.545 -17.602 -68.216  1.00  0.00      LH0  C  
ATOM   1874  C   GLU H  46      28.261 -17.144 -66.954  1.00  0.00      LH0  C  
ATOM   1875  O   GLU H  46      29.462 -16.896 -66.921  1.00  0.00      LH0  O  
ATOM   1876  CB  GLU H  46      28.368 -18.611 -69.023  1.00  0.00      LH0  C  
ATOM   1877  CG  GLU H  46      28.629 -19.977 -68.363  1.00  0.00      LH0  C  
ATOM   1878  CD  GLU H  46      29.482 -20.853 -69.275  1.00  0.00      LH0  C  
ATOM   1879  OE1 GLU H  46      30.111 -20.359 -70.200  1.00  0.00      LH0  O  
ATOM   1880  OE2 GLU H  46      29.564 -22.060 -69.091  1.00  0.00      LH0  O1-
ATOM   1881  H   GLU H  46      27.827 -16.164 -69.810  1.00  0.00      LH0  H  
ATOM   1882  N   TRP H  47      27.448 -17.023 -65.896  1.00  0.00      LH0  N  
ATOM   1883  CA  TRP H  47      28.020 -16.711 -64.587  1.00  0.00      LH0  C  
ATOM   1884  C   TRP H  47      29.105 -17.703 -64.196  1.00  0.00      LH0  C  
ATOM   1885  O   TRP H  47      28.946 -18.908 -64.326  1.00  0.00      LH0  O  
ATOM   1886  CB  TRP H  47      26.888 -16.647 -63.553  1.00  0.00      LH0  C  
ATOM   1887  CG  TRP H  47      27.418 -16.405 -62.157  1.00  0.00      LH0  C  
ATOM   1888  CD1 TRP H  47      27.965 -15.221 -61.640  1.00  0.00      LH0  C  
ATOM   1889  CD2 TRP H  47      27.477 -17.354 -61.074  1.00  0.00      LH0  C  
ATOM   1890  CE2 TRP H  47      28.062 -16.680 -59.953  1.00  0.00      LH0  C  
ATOM   1891  CE3 TRP H  47      27.088 -18.705 -60.960  1.00  0.00      LH0  C  
ATOM   1892  NE1 TRP H  47      28.346 -15.377 -60.343  1.00  0.00      LH0  N  
ATOM   1893  CZ2 TRP H  47      28.247 -17.373 -58.740  1.00  0.00      LH0  C  
ATOM   1894  CZ3 TRP H  47      27.281 -19.385 -59.740  1.00  0.00      LH0  C  
ATOM   1895  CH2 TRP H  47      27.857 -18.722 -58.636  1.00  0.00      LH0  C  
ATOM   1896  H   TRP H  47      26.464 -17.128 -66.040  1.00  0.00      LH0  H  
ATOM   1897  HE1 TRP H  47      28.738 -14.680 -59.763  1.00  0.00      LH0  H  
ATOM   1898  N   VAL H  48      30.229 -17.135 -63.748  1.00  0.00      LH0  N  
ATOM   1899  CA  VAL H  48      31.299 -18.051 -63.382  1.00  0.00      LH0  C  
ATOM   1900  C   VAL H  48      31.262 -18.364 -61.903  1.00  0.00      LH0  C  
ATOM   1901  O   VAL H  48      31.081 -19.499 -61.477  1.00  0.00      LH0  O  
ATOM   1902  CB  VAL H  48      32.673 -17.490 -63.780  1.00  0.00      LH0  C  
ATOM   1903  CG1 VAL H  48      33.804 -18.482 -63.509  1.00  0.00      LH0  C  
ATOM   1904  CG2 VAL H  48      32.688 -17.024 -65.230  1.00  0.00      LH0  C  
ATOM   1905  H   VAL H  48      30.291 -16.152 -63.571  1.00  0.00      LH0  H  
ATOM   1906  N   ALA H  49      31.485 -17.290 -61.135  1.00  0.00      LH0  N  
ATOM   1907  CA  ALA H  49      31.810 -17.539 -59.740  1.00  0.00      LH0  C  
ATOM   1908  C   ALA H  49      31.674 -16.304 -58.894  1.00  0.00      LH0  C  
ATOM   1909  O   ALA H  49      31.868 -15.188 -59.361  1.00  0.00      LH0  O  
ATOM   1910  CB  ALA H  49      33.255 -18.018 -59.606  1.00  0.00      LH0  C  
ATOM   1911  H   ALA H  49      31.515 -16.358 -61.507  1.00  0.00      LH0  H  
ATOM   1912  N   ILE H  50      31.373 -16.575 -57.624  1.00  0.00      LH0  N  
ATOM   1913  CA  ILE H  50      31.415 -15.512 -56.631  1.00  0.00      LH0  C  
ATOM   1914  C   ILE H  50      32.371 -15.907 -55.524  1.00  0.00      LH0  C  
ATOM   1915  O   ILE H  50      32.358 -17.037 -55.046  1.00  0.00      LH0  O  
ATOM   1916  CB  ILE H  50      29.999 -15.219 -56.096  1.00  0.00      LH0  C  
ATOM   1917  CG1 ILE H  50      29.996 -14.096 -55.054  1.00  0.00      LH0  C  
ATOM   1918  CG2 ILE H  50      29.288 -16.479 -55.598  1.00  0.00      LH0  C  
ATOM   1919  CD1 ILE H  50      28.587 -13.710 -54.615  1.00  0.00      LH0  C  
ATOM   1920  H   ILE H  50      31.212 -17.525 -57.353  1.00  0.00      LH0  H  
ATOM   1921  N   ILE H  51      33.201 -14.936 -55.140  1.00  0.00      LH0  N  
ATOM   1922  CA  ILE H  51      33.877 -15.105 -53.864  1.00  0.00      LH0  C  
ATOM   1923  C   ILE H  51      33.412 -14.018 -52.924  1.00  0.00      LH0  C  
ATOM   1924  O   ILE H  51      33.320 -12.842 -53.273  1.00  0.00      LH0  O  
ATOM   1925  CB  ILE H  51      35.407 -15.127 -54.021  1.00  0.00      LH0  C  
ATOM   1926  CG1 ILE H  51      36.085 -15.604 -52.735  1.00  0.00      LH0  C  
ATOM   1927  CG2 ILE H  51      35.976 -13.801 -54.530  1.00  0.00      LH0  C  
ATOM   1928  CD1 ILE H  51      37.562 -15.946 -52.930  1.00  0.00      LH0  C  
ATOM   1929  H   ILE H  51      33.180 -14.045 -55.597  1.00  0.00      LH0  H  
ATOM   1930  N   TRP H  52      33.091 -14.468 -51.711  1.00  0.00      LH0  N  
ATOM   1931  CA  TRP H  52      32.639 -13.462 -50.764  1.00  0.00      LH0  C  
ATOM   1932  C   TRP H  52      33.736 -12.514 -50.339  1.00  0.00      LH0  C  
ATOM   1933  O   TRP H  52      34.884 -12.632 -50.754  1.00  0.00      LH0  O  
ATOM   1934  CB  TRP H  52      31.928 -14.126 -49.597  1.00  0.00      LH0  C  
ATOM   1935  CG  TRP H  52      30.514 -14.416 -50.037  1.00  0.00      LH0  C  
ATOM   1936  CD1 TRP H  52      29.384 -13.643 -49.737  1.00  0.00      LH0  C  
ATOM   1937  CD2 TRP H  52      30.022 -15.516 -50.832  1.00  0.00      LH0  C  
ATOM   1938  CE2 TRP H  52      28.604 -15.346 -50.960  1.00  0.00      LH0  C  
ATOM   1939  CE3 TRP H  52      30.649 -16.621 -51.443  1.00  0.00      LH0  C  
ATOM   1940  NE1 TRP H  52      28.261 -14.185 -50.275  1.00  0.00      LH0  N  
ATOM   1941  CZ2 TRP H  52      27.847 -16.290 -51.686  1.00  0.00      LH0  C  
ATOM   1942  CZ3 TRP H  52      29.884 -17.557 -52.167  1.00  0.00      LH0  C  
ATOM   1943  CH2 TRP H  52      28.489 -17.393 -52.284  1.00  0.00      LH0  C  
ATOM   1944  H   TRP H  52      33.252 -15.426 -51.458  1.00  0.00      LH0  H  
ATOM   1945  HE1 TRP H  52      27.365 -13.784 -50.206  1.00  0.00      LH0  H  
ATOM   1946  N   TYR H  53      33.306 -11.522 -49.551  1.00  0.00      LH0  N  
ATOM   1947  CA  TYR H  53      34.173 -10.374 -49.309  1.00  0.00      LH0  C  
ATOM   1948  C   TYR H  53      35.523 -10.665 -48.680  1.00  0.00      LH0  C  
ATOM   1949  O   TYR H  53      36.540 -10.100 -49.054  1.00  0.00      LH0  O  
ATOM   1950  CB  TYR H  53      33.402  -9.277 -48.572  1.00  0.00      LH0  C  
ATOM   1951  CG  TYR H  53      32.990  -9.701 -47.187  1.00  0.00      LH0  C  
ATOM   1952  CD1 TYR H  53      33.799  -9.318 -46.100  1.00  0.00      LH0  C  
ATOM   1953  CD2 TYR H  53      31.819 -10.468 -47.024  1.00  0.00      LH0  C  
ATOM   1954  CE1 TYR H  53      33.433  -9.730 -44.813  1.00  0.00      LH0  C  
ATOM   1955  CE2 TYR H  53      31.456 -10.880 -45.736  1.00  0.00      LH0  C  
ATOM   1956  CZ  TYR H  53      32.265 -10.497 -44.653  1.00  0.00      LH0  C  
ATOM   1957  OH  TYR H  53      31.885 -10.871 -43.388  1.00  0.00      LH0  O  
ATOM   1958  H   TYR H  53      32.375 -11.550 -49.187  1.00  0.00      LH0  H  
ATOM   1959  HH  TYR H  53      32.680 -10.980 -42.872  1.00  0.00      LH0  H  
ATOM   1960  N   ASP H  54      35.485 -11.597 -47.732  1.00  0.00      LH0  N  
ATOM   1961  CA  ASP H  54      36.733 -12.033 -47.114  1.00  0.00      LH0  C  
ATOM   1962  C   ASP H  54      37.499 -13.010 -47.980  1.00  0.00      LH0  C  
ATOM   1963  O   ASP H  54      38.629 -12.769 -48.396  1.00  0.00      LH0  O  
ATOM   1964  CB  ASP H  54      36.488 -12.617 -45.713  1.00  0.00      LH0  C  
ATOM   1965  CG  ASP H  54      35.089 -13.194 -45.548  1.00  0.00      LH0  C  
ATOM   1966  OD1 ASP H  54      34.408 -12.790 -44.622  1.00  0.00      LH0  O  
ATOM   1967  OD2 ASP H  54      34.654 -14.019 -46.343  1.00  0.00      LH0  O1-
ATOM   1968  H   ASP H  54      34.640 -12.063 -47.465  1.00  0.00      LH0  H  
ATOM   1969  N   GLY H  55      36.814 -14.124 -48.251  1.00  0.00      LH0  N  
ATOM   1970  CA  GLY H  55      37.448 -15.157 -49.056  1.00  0.00      LH0  C  
ATOM   1971  C   GLY H  55      36.883 -16.541 -48.813  1.00  0.00      LH0  C  
ATOM   1972  O   GLY H  55      36.889 -17.388 -49.700  1.00  0.00      LH0  O  
ATOM   1973  H   GLY H  55      35.901 -14.235 -47.852  1.00  0.00      LH0  H  
ATOM   1974  N   ASP H  56      36.388 -16.725 -47.573  1.00  0.00      LH0  N  
ATOM   1975  CA  ASP H  56      35.970 -18.042 -47.076  1.00  0.00      LH0  C  
ATOM   1976  C   ASP H  56      35.163 -18.858 -48.066  1.00  0.00      LH0  C  
ATOM   1977  O   ASP H  56      35.510 -19.964 -48.466  1.00  0.00      LH0  O  
ATOM   1978  CB  ASP H  56      35.112 -17.927 -45.806  1.00  0.00      LH0  C  
ATOM   1979  CG  ASP H  56      35.754 -17.183 -44.646  1.00  0.00      LH0  C  
ATOM   1980  OD1 ASP H  56      36.432 -16.180 -44.840  1.00  0.00      LH0  O  
ATOM   1981  OD2 ASP H  56      35.451 -17.523 -43.508  1.00  0.00      LH0  O1-
ATOM   1982  H   ASP H  56      36.411 -15.989 -46.888  1.00  0.00      LH0  H  
ATOM   1983  N   ASN H  57      34.034 -18.245 -48.436  1.00  0.00      LH0  N  
ATOM   1984  CA  ASN H  57      33.139 -18.973 -49.324  1.00  0.00      LH0  C  
ATOM   1985  C   ASN H  57      33.342 -18.581 -50.765  1.00  0.00      LH0  C  
ATOM   1986  O   ASN H  57      33.537 -17.416 -51.100  1.00  0.00      LH0  O  
ATOM   1987  CB  ASN H  57      31.676 -18.739 -48.956  1.00  0.00      LH0  C  
ATOM   1988  CG  ASN H  57      31.292 -19.473 -47.693  1.00  0.00      LH0  C  
ATOM   1989  ND2 ASN H  57      31.272 -18.698 -46.608  1.00  0.00      LH0  N  
ATOM   1990  OD1 ASN H  57      30.984 -20.656 -47.707  1.00  0.00      LH0  O  
ATOM   1991  H   ASN H  57      33.868 -17.301 -48.153  1.00  0.00      LH0  H  
ATOM   1992 HD21 ASN H  57      31.464 -17.715 -46.644  1.00  0.00      LH0  H  
ATOM   1993 HD22 ASN H  57      31.038 -19.034 -45.691  1.00  0.00      LH0  H  
ATOM   1994  N   GLN H  58      33.246 -19.614 -51.610  1.00  0.00      LH0  N  
ATOM   1995  CA  GLN H  58      33.109 -19.354 -53.038  1.00  0.00      LH0  C  
ATOM   1996  C   GLN H  58      31.975 -20.198 -53.569  1.00  0.00      LH0  C  
ATOM   1997  O   GLN H  58      31.629 -21.215 -52.981  1.00  0.00      LH0  O  
ATOM   1998  CB  GLN H  58      34.362 -19.699 -53.855  1.00  0.00      LH0  C  
ATOM   1999  CG  GLN H  58      35.725 -19.279 -53.299  1.00  0.00      LH0  C  
ATOM   2000  CD  GLN H  58      36.215 -20.335 -52.340  1.00  0.00      LH0  C  
ATOM   2001  NE2 GLN H  58      36.461 -19.882 -51.110  1.00  0.00      LH0  N  
ATOM   2002  OE1 GLN H  58      36.308 -21.507 -52.683  1.00  0.00      LH0  O  
ATOM   2003  H   GLN H  58      33.141 -20.550 -51.272  1.00  0.00      LH0  H  
ATOM   2004 HE21 GLN H  58      36.478 -18.907 -50.876  1.00  0.00      LH0  H  
ATOM   2005 HE22 GLN H  58      36.616 -20.503 -50.342  1.00  0.00      LH0  H  
ATOM   2006  N   TYR H  59      31.430 -19.768 -54.709  1.00  0.00      LH0  N  
ATOM   2007  CA  TYR H  59      30.539 -20.681 -55.416  1.00  0.00      LH0  C  
ATOM   2008  C   TYR H  59      30.758 -20.550 -56.903  1.00  0.00      LH0  C  
ATOM   2009  O   TYR H  59      31.072 -19.478 -57.403  1.00  0.00      LH0  O  
ATOM   2010  CB  TYR H  59      29.069 -20.453 -55.028  1.00  0.00      LH0  C  
ATOM   2011  CG  TYR H  59      28.179 -21.563 -55.553  1.00  0.00      LH0  C  
ATOM   2012  CD1 TYR H  59      28.207 -22.833 -54.939  1.00  0.00      LH0  C  
ATOM   2013  CD2 TYR H  59      27.340 -21.295 -56.653  1.00  0.00      LH0  C  
ATOM   2014  CE1 TYR H  59      27.386 -23.856 -55.445  1.00  0.00      LH0  C  
ATOM   2015  CE2 TYR H  59      26.517 -22.315 -57.156  1.00  0.00      LH0  C  
ATOM   2016  CZ  TYR H  59      26.553 -23.586 -56.551  1.00  0.00      LH0  C  
ATOM   2017  OH  TYR H  59      25.755 -24.596 -57.063  1.00  0.00      LH0  O  
ATOM   2018  H   TYR H  59      31.692 -18.880 -55.095  1.00  0.00      LH0  H  
ATOM   2019  HH  TYR H  59      24.916 -24.218 -57.321  1.00  0.00      LH0  H  
ATOM   2020  N   TYR H  60      30.609 -21.698 -57.571  1.00  0.00      LH0  N  
ATOM   2021  CA  TYR H  60      30.857 -21.732 -59.008  1.00  0.00      LH0  C  
ATOM   2022  C   TYR H  60      29.619 -22.244 -59.704  1.00  0.00      LH0  C  
ATOM   2023  O   TYR H  60      28.871 -23.032 -59.131  1.00  0.00      LH0  O  
ATOM   2024  CB  TYR H  60      32.029 -22.671 -59.327  1.00  0.00      LH0  C  
ATOM   2025  CG  TYR H  60      33.264 -22.300 -58.543  1.00  0.00      LH0  C  
ATOM   2026  CD1 TYR H  60      33.509 -22.920 -57.298  1.00  0.00      LH0  C  
ATOM   2027  CD2 TYR H  60      34.133 -21.332 -59.076  1.00  0.00      LH0  C  
ATOM   2028  CE1 TYR H  60      34.625 -22.521 -56.545  1.00  0.00      LH0  C  
ATOM   2029  CE2 TYR H  60      35.246 -20.934 -58.323  1.00  0.00      LH0  C  
ATOM   2030  CZ  TYR H  60      35.471 -21.519 -57.061  1.00  0.00      LH0  C  
ATOM   2031  OH  TYR H  60      36.551 -21.080 -56.318  1.00  0.00      LH0  O  
ATOM   2032  H   TYR H  60      30.280 -22.518 -57.109  1.00  0.00      LH0  H  
ATOM   2033  HH  TYR H  60      36.508 -21.451 -55.439  1.00  0.00      LH0  H  
ATOM   2034  N   ALA H  61      29.442 -21.796 -60.951  1.00  0.00      LH0  N  
ATOM   2035  CA  ALA H  61      28.427 -22.460 -61.762  1.00  0.00      LH0  C  
ATOM   2036  C   ALA H  61      28.923 -23.812 -62.222  1.00  0.00      LH0  C  
ATOM   2037  O   ALA H  61      30.118 -24.086 -62.257  1.00  0.00      LH0  O  
ATOM   2038  CB  ALA H  61      28.068 -21.631 -62.993  1.00  0.00      LH0  C  
ATOM   2039  H   ALA H  61      30.085 -21.136 -61.344  1.00  0.00      LH0  H  
ATOM   2040  N   ASP H  62      27.957 -24.665 -62.556  1.00  0.00      LH0  N  
ATOM   2041  CA  ASP H  62      28.315 -26.071 -62.733  1.00  0.00      LH0  C  
ATOM   2042  C   ASP H  62      29.291 -26.372 -63.856  1.00  0.00      LH0  C  
ATOM   2043  O   ASP H  62      30.163 -27.223 -63.745  1.00  0.00      LH0  O  
ATOM   2044  CB  ASP H  62      27.042 -26.924 -62.756  1.00  0.00      LH0  C  
ATOM   2045  CG  ASP H  62      26.383 -26.830 -61.385  1.00  0.00      LH0  C  
ATOM   2046  OD1 ASP H  62      26.423 -27.797 -60.630  1.00  0.00      LH0  O  
ATOM   2047  OD2 ASP H  62      25.906 -25.759 -61.011  1.00  0.00      LH0  O1-
ATOM   2048  H   ASP H  62      26.989 -24.431 -62.444  1.00  0.00      LH0  H  
ATOM   2049  N   SER H  63      29.174 -25.573 -64.927  1.00  0.00      LH0  N  
ATOM   2050  CA  SER H  63      30.143 -25.708 -66.017  1.00  0.00      LH0  C  
ATOM   2051  C   SER H  63      31.597 -25.423 -65.638  1.00  0.00      LH0  C  
ATOM   2052  O   SER H  63      32.553 -25.874 -66.270  1.00  0.00      LH0  O  
ATOM   2053  CB  SER H  63      29.690 -24.806 -67.163  1.00  0.00      LH0  C  
ATOM   2054  OG  SER H  63      29.214 -23.568 -66.618  1.00  0.00      LH0  O  
ATOM   2055  H   SER H  63      28.492 -24.844 -64.982  1.00  0.00      LH0  H  
ATOM   2056  HG  SER H  63      29.134 -22.964 -67.361  1.00  0.00      LH0  H  
ATOM   2057  N   VAL H  64      31.733 -24.623 -64.573  1.00  0.00      LH0  N  
ATOM   2058  CA  VAL H  64      33.084 -24.294 -64.134  1.00  0.00      LH0  C  
ATOM   2059  C   VAL H  64      33.492 -24.903 -62.798  1.00  0.00      LH0  C  
ATOM   2060  O   VAL H  64      34.624 -24.754 -62.353  1.00  0.00      LH0  O  
ATOM   2061  CB  VAL H  64      33.298 -22.773 -64.156  1.00  0.00      LH0  C  
ATOM   2062  CG1 VAL H  64      33.106 -22.211 -65.567  1.00  0.00      LH0  C  
ATOM   2063  CG2 VAL H  64      32.424 -22.041 -63.138  1.00  0.00      LH0  C  
ATOM   2064  H   VAL H  64      30.931 -24.276 -64.084  1.00  0.00      LH0  H  
ATOM   2065  N   LYS H  65      32.532 -25.605 -62.171  1.00  0.00      LH0  N  
ATOM   2066  CA  LYS H  65      32.802 -26.205 -60.863  1.00  0.00      LH0  C  
ATOM   2067  C   LYS H  65      34.050 -27.062 -60.798  1.00  0.00      LH0  C  
ATOM   2068  O   LYS H  65      34.337 -27.860 -61.682  1.00  0.00      LH0  O  
ATOM   2069  CB  LYS H  65      31.592 -27.009 -60.396  1.00  0.00      LH0  C  
ATOM   2070  CG  LYS H  65      30.684 -26.199 -59.475  1.00  0.00      LH0  C  
ATOM   2071  CD  LYS H  65      29.331 -26.869 -59.262  1.00  0.00      LH0  C  
ATOM   2072  CE  LYS H  65      28.440 -26.080 -58.305  1.00  0.00      LH0  C  
ATOM   2073  NZ  LYS H  65      27.030 -26.241 -58.672  1.00  0.00      LH0  N1+
ATOM   2074  H   LYS H  65      31.623 -25.688 -62.582  1.00  0.00      LH0  H  
ATOM   2075  HZ1 LYS H  65      26.380 -25.906 -57.934  1.00  0.00      LH0  H  
ATOM   2076  HZ2 LYS H  65      26.824 -25.699 -59.538  1.00  0.00      LH0  H  
ATOM   2077  HZ3 LYS H  65      26.793 -27.210 -58.980  1.00  0.00      LH0  H  
ATOM   2078  N   GLY H  66      34.797 -26.837 -59.707  1.00  0.00      LH0  N  
ATOM   2079  CA  GLY H  66      36.038 -27.590 -59.534  1.00  0.00      LH0  C  
ATOM   2080  C   GLY H  66      37.209 -26.995 -60.294  1.00  0.00      LH0  C  
ATOM   2081  O   GLY H  66      38.232 -26.618 -59.739  1.00  0.00      LH0  O  
ATOM   2082  H   GLY H  66      34.566 -26.084 -59.094  1.00  0.00      LH0  H  
ATOM   2083  N   ARG H  67      36.999 -26.918 -61.614  1.00  0.00      LH0  N  
ATOM   2084  CA  ARG H  67      38.028 -26.357 -62.483  1.00  0.00      LH0  C  
ATOM   2085  C   ARG H  67      38.397 -24.922 -62.164  1.00  0.00      LH0  C  
ATOM   2086  O   ARG H  67      39.553 -24.522 -62.195  1.00  0.00      LH0  O  
ATOM   2087  CB  ARG H  67      37.592 -26.444 -63.941  1.00  0.00      LH0  C  
ATOM   2088  CG  ARG H  67      37.179 -27.844 -64.394  1.00  0.00      LH0  C  
ATOM   2089  CD  ARG H  67      36.833 -27.890 -65.883  1.00  0.00      LH0  C  
ATOM   2090  NE  ARG H  67      35.732 -26.985 -66.220  1.00  0.00      LH0  N  
ATOM   2091  CZ  ARG H  67      35.929 -25.979 -67.098  1.00  0.00      LH0  C  
ATOM   2092  NH1 ARG H  67      34.900 -25.243 -67.490  1.00  0.00      LH0  N1+
ATOM   2093  NH2 ARG H  67      37.134 -25.717 -67.590  1.00  0.00      LH0  N  
ATOM   2094  H   ARG H  67      36.131 -27.254 -61.978  1.00  0.00      LH0  H  
ATOM   2095  HE  ARG H  67      34.824 -27.156 -65.829  1.00  0.00      LH0  H  
ATOM   2096 HH11 ARG H  67      35.027 -24.521 -68.186  1.00  0.00      LH0  H  
ATOM   2097 HH12 ARG H  67      33.981 -25.399 -67.112  1.00  0.00      LH0  H  
ATOM   2098 HH21 ARG H  67      37.241 -24.985 -68.270  1.00  0.00      LH0  H  
ATOM   2099 HH22 ARG H  67      37.959 -26.234 -67.332  1.00  0.00      LH0  H  
ATOM   2100  N   PHE H  68      37.353 -24.142 -61.889  1.00  0.00      LH0  N  
ATOM   2101  CA  PHE H  68      37.656 -22.747 -61.614  1.00  0.00      LH0  C  
ATOM   2102  C   PHE H  68      37.815 -22.522 -60.130  1.00  0.00      LH0  C  
ATOM   2103  O   PHE H  68      37.232 -23.216 -59.303  1.00  0.00      LH0  O  
ATOM   2104  CB  PHE H  68      36.587 -21.828 -62.220  1.00  0.00      LH0  C  
ATOM   2105  CG  PHE H  68      36.695 -21.707 -63.732  1.00  0.00      LH0  C  
ATOM   2106  CD1 PHE H  68      36.873 -22.843 -64.557  1.00  0.00      LH0  C  
ATOM   2107  CD2 PHE H  68      36.580 -20.423 -64.303  1.00  0.00      LH0  C  
ATOM   2108  CE1 PHE H  68      36.913 -22.696 -65.956  1.00  0.00      LH0  C  
ATOM   2109  CE2 PHE H  68      36.612 -20.269 -65.703  1.00  0.00      LH0  C  
ATOM   2110  CZ  PHE H  68      36.771 -21.410 -66.516  1.00  0.00      LH0  C  
ATOM   2111  H   PHE H  68      36.432 -24.514 -61.780  1.00  0.00      LH0  H  
ATOM   2112  N   THR H  69      38.646 -21.525 -59.826  1.00  0.00      LH0  N  
ATOM   2113  CA  THR H  69      38.893 -21.228 -58.423  1.00  0.00      LH0  C  
ATOM   2114  C   THR H  69      39.090 -19.742 -58.196  1.00  0.00      LH0  C  
ATOM   2115  O   THR H  69      40.176 -19.173 -58.322  1.00  0.00      LH0  O  
ATOM   2116  CB  THR H  69      40.069 -22.051 -57.891  1.00  0.00      LH0  C  
ATOM   2117  CG2 THR H  69      40.020 -22.187 -56.368  1.00  0.00      LH0  C  
ATOM   2118  OG1 THR H  69      40.109 -23.338 -58.525  1.00  0.00      LH0  O  
ATOM   2119  H   THR H  69      39.140 -21.073 -60.567  1.00  0.00      LH0  H  
ATOM   2120  HG1 THR H  69      39.236 -23.715 -58.435  1.00  0.00      LH0  H  
ATOM   2121  N   ILE H  70      37.951 -19.110 -57.903  1.00  0.00      LH0  N  
ATOM   2122  CA  ILE H  70      37.998 -17.665 -57.725  1.00  0.00      LH0  C  
ATOM   2123  C   ILE H  70      38.732 -17.329 -56.441  1.00  0.00      LH0  C  
ATOM   2124  O   ILE H  70      38.515 -17.924 -55.395  1.00  0.00      LH0  O  
ATOM   2125  CB  ILE H  70      36.577 -17.073 -57.807  1.00  0.00      LH0  C  
ATOM   2126  CG1 ILE H  70      36.590 -15.545 -57.830  1.00  0.00      LH0  C  
ATOM   2127  CG2 ILE H  70      35.640 -17.640 -56.740  1.00  0.00      LH0  C  
ATOM   2128  CD1 ILE H  70      35.194 -14.946 -58.021  1.00  0.00      LH0  C  
ATOM   2129  H   ILE H  70      37.190 -19.667 -57.566  1.00  0.00      LH0  H  
ATOM   2130  N   SER H  71      39.682 -16.409 -56.587  1.00  0.00      LH0  N  
ATOM   2131  CA  SER H  71      40.519 -16.172 -55.419  1.00  0.00      LH0  C  
ATOM   2132  C   SER H  71      40.874 -14.708 -55.345  1.00  0.00      LH0  C  
ATOM   2133  O   SER H  71      41.033 -14.057 -56.367  1.00  0.00      LH0  O  
ATOM   2134  CB  SER H  71      41.736 -17.113 -55.445  1.00  0.00      LH0  C  
ATOM   2135  OG  SER H  71      42.079 -17.502 -56.793  1.00  0.00      LH0  O  
ATOM   2136  H   SER H  71      39.808 -15.882 -57.431  1.00  0.00      LH0  H  
ATOM   2137  HG  SER H  71      41.319 -17.996 -57.114  1.00  0.00      LH0  H  
ATOM   2138  N   ARG H  72      40.938 -14.190 -54.117  1.00  0.00      LH0  N  
ATOM   2139  CA  ARG H  72      41.009 -12.734 -54.075  1.00  0.00      LH0  C  
ATOM   2140  C   ARG H  72      42.184 -12.189 -53.303  1.00  0.00      LH0  C  
ATOM   2141  O   ARG H  72      42.465 -12.569 -52.173  1.00  0.00      LH0  O  
ATOM   2142  CB  ARG H  72      39.687 -12.163 -53.555  1.00  0.00      LH0  C  
ATOM   2143  CG  ARG H  72      39.290 -12.697 -52.176  1.00  0.00      LH0  C  
ATOM   2144  CD  ARG H  72      37.920 -12.200 -51.734  1.00  0.00      LH0  C  
ATOM   2145  NE  ARG H  72      37.919 -10.750 -51.630  1.00  0.00      LH0  N  
ATOM   2146  CZ  ARG H  72      36.822 -10.017 -51.872  1.00  0.00      LH0  C  
ATOM   2147  NH1 ARG H  72      36.888  -8.712 -51.673  1.00  0.00      LH0  N1+
ATOM   2148  NH2 ARG H  72      35.687 -10.571 -52.276  1.00  0.00      LH0  N  
ATOM   2149  H   ARG H  72      40.878 -14.731 -53.278  1.00  0.00      LH0  H  
ATOM   2150  HE  ARG H  72      38.712 -10.288 -51.231  1.00  0.00      LH0  H  
ATOM   2151 HH11 ARG H  72      36.104  -8.108 -51.844  1.00  0.00      LH0  H  
ATOM   2152 HH12 ARG H  72      37.731  -8.305 -51.306  1.00  0.00      LH0  H  
ATOM   2153 HH21 ARG H  72      34.902  -9.985 -52.496  1.00  0.00      LH0  H  
ATOM   2154 HH22 ARG H  72      35.574 -11.569 -52.313  1.00  0.00      LH0  H  
ATOM   2155  N   ASP H  73      42.851 -11.241 -53.960  1.00  0.00      LH0  N  
ATOM   2156  CA  ASP H  73      43.832 -10.487 -53.196  1.00  0.00      LH0  C  
ATOM   2157  C   ASP H  73      43.198  -9.365 -52.421  1.00  0.00      LH0  C  
ATOM   2158  O   ASP H  73      43.145  -8.205 -52.825  1.00  0.00      LH0  O  
ATOM   2159  CB  ASP H  73      44.951  -9.923 -54.054  1.00  0.00      LH0  C  
ATOM   2160  CG  ASP H  73      46.202  -9.796 -53.217  1.00  0.00      LH0  C  
ATOM   2161  OD1 ASP H  73      46.152  -9.252 -52.114  1.00  0.00      LH0  O  
ATOM   2162  OD2 ASP H  73      47.250 -10.251 -53.659  1.00  0.00      LH0  O1-
ATOM   2163  H   ASP H  73      42.604 -10.981 -54.892  1.00  0.00      LH0  H  
ATOM   2164  N   ASN H  74      42.728  -9.784 -51.245  1.00  0.00      LH0  N  
ATOM   2165  CA  ASN H  74      42.058  -8.817 -50.382  1.00  0.00      LH0  C  
ATOM   2166  C   ASN H  74      42.930  -7.724 -49.788  1.00  0.00      LH0  C  
ATOM   2167  O   ASN H  74      42.447  -6.831 -49.104  1.00  0.00      LH0  O  
ATOM   2168  CB  ASN H  74      41.267  -9.536 -49.292  1.00  0.00      LH0  C  
ATOM   2169  CG  ASN H  74      39.816  -9.123 -49.396  1.00  0.00      LH0  C  
ATOM   2170  ND2 ASN H  74      39.107  -9.357 -48.296  1.00  0.00      LH0  N  
ATOM   2171  OD1 ASN H  74      39.347  -8.642 -50.424  1.00  0.00      LH0  O  
ATOM   2172  H   ASN H  74      42.803 -10.761 -51.028  1.00  0.00      LH0  H  
ATOM   2173 HD21 ASN H  74      39.485  -9.779 -47.475  1.00  0.00      LH0  H  
ATOM   2174 HD22 ASN H  74      38.123  -9.142 -48.297  1.00  0.00      LH0  H  
ATOM   2175  N   SER H  75      44.242  -7.838 -50.069  1.00  0.00      LH0  N  
ATOM   2176  CA  SER H  75      45.123  -6.766 -49.619  1.00  0.00      LH0  C  
ATOM   2177  C   SER H  75      45.454  -5.755 -50.705  1.00  0.00      LH0  C  
ATOM   2178  O   SER H  75      45.569  -4.561 -50.470  1.00  0.00      LH0  O  
ATOM   2179  CB  SER H  75      46.394  -7.345 -48.971  1.00  0.00      LH0  C  
ATOM   2180  OG  SER H  75      47.065  -8.275 -49.846  1.00  0.00      LH0  O  
ATOM   2181  H   SER H  75      44.564  -8.542 -50.700  1.00  0.00      LH0  H  
ATOM   2182  HG  SER H  75      46.378  -8.838 -50.202  1.00  0.00      LH0  H  
ATOM   2183  N   LYS H  76      45.626  -6.297 -51.921  1.00  0.00      LH0  N  
ATOM   2184  CA  LYS H  76      46.111  -5.405 -52.972  1.00  0.00      LH0  C  
ATOM   2185  C   LYS H  76      45.044  -4.857 -53.896  1.00  0.00      LH0  C  
ATOM   2186  O   LYS H  76      45.317  -3.994 -54.720  1.00  0.00      LH0  O  
ATOM   2187  CB  LYS H  76      47.234  -6.082 -53.754  1.00  0.00      LH0  C  
ATOM   2188  CG  LYS H  76      48.326  -6.543 -52.792  1.00  0.00      LH0  C  
ATOM   2189  CD  LYS H  76      49.306  -7.533 -53.413  1.00  0.00      LH0  C  
ATOM   2190  CE  LYS H  76      49.872  -8.473 -52.346  1.00  0.00      LH0  C  
ATOM   2191  NZ  LYS H  76      48.756  -9.166 -51.689  1.00  0.00      LH0  N1+
ATOM   2192  H   LYS H  76      45.466  -7.268 -52.109  1.00  0.00      LH0  H  
ATOM   2193  HZ1 LYS H  76      49.032 -10.077 -51.287  1.00  0.00      LH0  H  
ATOM   2194  HZ2 LYS H  76      48.299  -8.579 -50.960  1.00  0.00      LH0  H  
ATOM   2195  HZ3 LYS H  76      48.007  -9.362 -52.391  1.00  0.00      LH0  H  
ATOM   2196  N   ASN H  77      43.816  -5.375 -53.680  1.00  0.00      LH0  N  
ATOM   2197  CA  ASN H  77      42.636  -5.013 -54.478  1.00  0.00      LH0  C  
ATOM   2198  C   ASN H  77      42.615  -5.729 -55.808  1.00  0.00      LH0  C  
ATOM   2199  O   ASN H  77      42.395  -5.155 -56.866  1.00  0.00      LH0  O  
ATOM   2200  CB  ASN H  77      42.405  -3.504 -54.706  1.00  0.00      LH0  C  
ATOM   2201  CG  ASN H  77      42.439  -2.726 -53.409  1.00  0.00      LH0  C  
ATOM   2202  ND2 ASN H  77      43.613  -2.132 -53.182  1.00  0.00      LH0  N  
ATOM   2203  OD1 ASN H  77      41.482  -2.654 -52.651  1.00  0.00      LH0  O  
ATOM   2204  H   ASN H  77      43.735  -6.139 -53.041  1.00  0.00      LH0  H  
ATOM   2205 HD21 ASN H  77      44.355  -2.261 -53.844  1.00  0.00      LH0  H  
ATOM   2206 HD22 ASN H  77      43.737  -1.588 -52.355  1.00  0.00      LH0  H  
ATOM   2207  N   THR H  78      42.852  -7.040 -55.705  1.00  0.00      LH0  N  
ATOM   2208  CA  THR H  78      42.990  -7.737 -56.975  1.00  0.00      LH0  C  
ATOM   2209  C   THR H  78      42.233  -9.044 -57.031  1.00  0.00      LH0  C  
ATOM   2210  O   THR H  78      42.653 -10.060 -56.490  1.00  0.00      LH0  O  
ATOM   2211  CB  THR H  78      44.468  -7.965 -57.292  1.00  0.00      LH0  C  
ATOM   2212  CG2 THR H  78      44.755  -7.741 -58.778  1.00  0.00      LH0  C  
ATOM   2213  OG1 THR H  78      45.307  -7.142 -56.467  1.00  0.00      LH0  O  
ATOM   2214  H   THR H  78      43.092  -7.469 -54.835  1.00  0.00      LH0  H  
ATOM   2215  HG1 THR H  78      46.190  -7.467 -56.602  1.00  0.00      LH0  H  
ATOM   2216  N   LEU H  79      41.079  -9.001 -57.700  1.00  0.00      LH0  N  
ATOM   2217  CA  LEU H  79      40.397 -10.280 -57.886  1.00  0.00      LH0  C  
ATOM   2218  C   LEU H  79      41.176 -11.165 -58.849  1.00  0.00      LH0  C  
ATOM   2219  O   LEU H  79      41.839 -10.676 -59.754  1.00  0.00      LH0  O  
ATOM   2220  CB  LEU H  79      38.962 -10.018 -58.357  1.00  0.00      LH0  C  
ATOM   2221  CG  LEU H  79      38.059 -11.251 -58.427  1.00  0.00      LH0  C  
ATOM   2222  CD1 LEU H  79      37.934 -11.938 -57.069  1.00  0.00      LH0  C  
ATOM   2223  CD2 LEU H  79      36.696 -10.927 -59.037  1.00  0.00      LH0  C  
ATOM   2224  H   LEU H  79      40.842  -8.178 -58.220  1.00  0.00      LH0  H  
ATOM   2225  N   TYR H  80      41.096 -12.474 -58.616  1.00  0.00      LH0  N  
ATOM   2226  CA  TYR H  80      41.720 -13.384 -59.566  1.00  0.00      LH0  C  
ATOM   2227  C   TYR H  80      40.755 -14.496 -59.907  1.00  0.00      LH0  C  
ATOM   2228  O   TYR H  80      39.757 -14.713 -59.224  1.00  0.00      LH0  O  
ATOM   2229  CB  TYR H  80      42.992 -14.037 -59.011  1.00  0.00      LH0  C  
ATOM   2230  CG  TYR H  80      43.991 -13.067 -58.422  1.00  0.00      LH0  C  
ATOM   2231  CD1 TYR H  80      44.673 -12.158 -59.257  1.00  0.00      LH0  C  
ATOM   2232  CD2 TYR H  80      44.234 -13.126 -57.035  1.00  0.00      LH0  C  
ATOM   2233  CE1 TYR H  80      45.625 -11.294 -58.689  1.00  0.00      LH0  C  
ATOM   2234  CE2 TYR H  80      45.192 -12.269 -56.472  1.00  0.00      LH0  C  
ATOM   2235  CZ  TYR H  80      45.872 -11.355 -57.302  1.00  0.00      LH0  C  
ATOM   2236  OH  TYR H  80      46.803 -10.492 -56.752  1.00  0.00      LH0  O  
ATOM   2237  H   TYR H  80      40.606 -12.849 -57.828  1.00  0.00      LH0  H  
ATOM   2238  HH  TYR H  80      46.847 -10.592 -55.800  1.00  0.00      LH0  H  
ATOM   2239  N   LEU H  81      41.115 -15.218 -60.970  1.00  0.00      LH0  N  
ATOM   2240  CA  LEU H  81      40.349 -16.413 -61.299  1.00  0.00      LH0  C  
ATOM   2241  C   LEU H  81      41.279 -17.512 -61.750  1.00  0.00      LH0  C  
ATOM   2242  O   LEU H  81      41.955 -17.395 -62.761  1.00  0.00      LH0  O  
ATOM   2243  CB  LEU H  81      39.321 -16.100 -62.389  1.00  0.00      LH0  C  
ATOM   2244  CG  LEU H  81      38.351 -17.231 -62.743  1.00  0.00      LH0  C  
ATOM   2245  CD1 LEU H  81      37.577 -17.760 -61.535  1.00  0.00      LH0  C  
ATOM   2246  CD2 LEU H  81      37.412 -16.807 -63.872  1.00  0.00      LH0  C  
ATOM   2247  H   LEU H  81      41.893 -14.927 -61.532  1.00  0.00      LH0  H  
ATOM   2248  N   GLN H  82      41.298 -18.591 -60.962  1.00  0.00      LH0  N  
ATOM   2249  CA  GLN H  82      41.975 -19.755 -61.522  1.00  0.00      LH0  C  
ATOM   2250  C   GLN H  82      41.064 -20.435 -62.520  1.00  0.00      LH0  C  
ATOM   2251  O   GLN H  82      39.893 -20.655 -62.244  1.00  0.00      LH0  O  
ATOM   2252  CB  GLN H  82      42.386 -20.713 -60.402  1.00  0.00      LH0  C  
ATOM   2253  CG  GLN H  82      43.306 -21.862 -60.825  1.00  0.00      LH0  C  
ATOM   2254  CD  GLN H  82      44.630 -21.315 -61.314  1.00  0.00      LH0  C  
ATOM   2255  NE2 GLN H  82      45.197 -22.045 -62.273  1.00  0.00      LH0  N  
ATOM   2256  OE1 GLN H  82      45.104 -20.277 -60.862  1.00  0.00      LH0  O  
ATOM   2257  H   GLN H  82      40.702 -18.657 -60.162  1.00  0.00      LH0  H  
ATOM   2258 HE21 GLN H  82      44.783 -22.914 -62.564  1.00  0.00      LH0  H  
ATOM   2259 HE22 GLN H  82      46.044 -21.742 -62.704  1.00  0.00      LH0  H  
ATOM   2260  N   MET H  83      41.634 -20.724 -63.688  1.00  0.00      LH0  N  
ATOM   2261  CA  MET H  83      40.821 -21.388 -64.696  1.00  0.00      LH0  C  
ATOM   2262  C   MET H  83      41.477 -22.669 -65.146  1.00  0.00      LH0  C  
ATOM   2263  O   MET H  83      42.316 -22.689 -66.040  1.00  0.00      LH0  O  
ATOM   2264  CB  MET H  83      40.582 -20.481 -65.900  1.00  0.00      LH0  C  
ATOM   2265  CG  MET H  83      40.003 -19.109 -65.569  1.00  0.00      LH0  C  
ATOM   2266  SD  MET H  83      39.406 -18.264 -67.038  1.00  0.00      LH0  S  
ATOM   2267  CE  MET H  83      40.922 -18.352 -67.995  1.00  0.00      LH0  C  
ATOM   2268  H   MET H  83      42.585 -20.477 -63.882  1.00  0.00      LH0  H  
ATOM   2269  N   ASN H  84      41.083 -23.742 -64.459  1.00  0.00      LH0  N  
ATOM   2270  CA  ASN H  84      41.743 -25.001 -64.789  1.00  0.00      LH0  C  
ATOM   2271  C   ASN H  84      41.010 -25.780 -65.855  1.00  0.00      LH0  C  
ATOM   2272  O   ASN H  84      39.830 -25.566 -66.120  1.00  0.00      LH0  O  
ATOM   2273  CB  ASN H  84      41.979 -25.879 -63.554  1.00  0.00      LH0  C  
ATOM   2274  CG  ASN H  84      42.752 -25.120 -62.492  1.00  0.00      LH0  C  
ATOM   2275  ND2 ASN H  84      42.141 -25.089 -61.305  1.00  0.00      LH0  N  
ATOM   2276  OD1 ASN H  84      43.838 -24.596 -62.709  1.00  0.00      LH0  O  
ATOM   2277  H   ASN H  84      40.354 -23.692 -63.775  1.00  0.00      LH0  H  
ATOM   2278 HD21 ASN H  84      41.186 -25.385 -61.222  1.00  0.00      LH0  H  
ATOM   2279 HD22 ASN H  84      42.592 -24.740 -60.488  1.00  0.00      LH0  H  
ATOM   2280  N   GLY H  85      41.778 -26.700 -66.469  1.00  0.00      LH0  N  
ATOM   2281  CA  GLY H  85      41.235 -27.603 -67.490  1.00  0.00      LH0  C  
ATOM   2282  C   GLY H  85      40.302 -26.950 -68.498  1.00  0.00      LH0  C  
ATOM   2283  O   GLY H  85      39.106 -27.214 -68.544  1.00  0.00      LH0  O  
ATOM   2284  H   GLY H  85      42.723 -26.787 -66.147  1.00  0.00      LH0  H  
ATOM   2285  N   LEU H  86      40.900 -26.043 -69.275  1.00  0.00      LH0  N  
ATOM   2286  CA  LEU H  86      40.052 -25.241 -70.152  1.00  0.00      LH0  C  
ATOM   2287  C   LEU H  86      39.664 -25.937 -71.435  1.00  0.00      LH0  C  
ATOM   2288  O   LEU H  86      40.482 -26.587 -72.075  1.00  0.00      LH0  O  
ATOM   2289  CB  LEU H  86      40.746 -23.916 -70.429  1.00  0.00      LH0  C  
ATOM   2290  CG  LEU H  86      40.847 -23.094 -69.149  1.00  0.00      LH0  C  
ATOM   2291  CD1 LEU H  86      41.777 -21.899 -69.307  1.00  0.00      LH0  C  
ATOM   2292  CD2 LEU H  86      39.464 -22.689 -68.643  1.00  0.00      LH0  C  
ATOM   2293  H   LEU H  86      41.893 -25.920 -69.244  1.00  0.00      LH0  H  
ATOM   2294  N   ARG H  87      38.374 -25.801 -71.772  1.00  0.00      LH0  N  
ATOM   2295  CA  ARG H  87      37.898 -26.488 -72.971  1.00  0.00      LH0  C  
ATOM   2296  C   ARG H  87      36.778 -25.750 -73.673  1.00  0.00      LH0  C  
ATOM   2297  O   ARG H  87      35.950 -25.105 -73.045  1.00  0.00      LH0  O  
ATOM   2298  CB  ARG H  87      37.513 -27.960 -72.699  1.00  0.00      LH0  C  
ATOM   2299  CG  ARG H  87      37.355 -28.421 -71.236  1.00  0.00      LH0  C  
ATOM   2300  CD  ARG H  87      35.949 -28.344 -70.626  1.00  0.00      LH0  C  
ATOM   2301  NE  ARG H  87      35.420 -26.984 -70.610  1.00  0.00      LH0  N  
ATOM   2302  CZ  ARG H  87      34.222 -26.701 -71.155  1.00  0.00      LH0  C  
ATOM   2303  NH1 ARG H  87      33.792 -25.449 -71.189  1.00  0.00      LH0  N1+
ATOM   2304  NH2 ARG H  87      33.474 -27.667 -71.674  1.00  0.00      LH0  N  
ATOM   2305  H   ARG H  87      37.752 -25.231 -71.230  1.00  0.00      LH0  H  
ATOM   2306  HE  ARG H  87      35.974 -26.233 -70.246  1.00  0.00      LH0  H  
ATOM   2307 HH11 ARG H  87      32.917 -25.234 -71.649  1.00  0.00      LH0  H  
ATOM   2308 HH12 ARG H  87      34.331 -24.699 -70.790  1.00  0.00      LH0  H  
ATOM   2309 HH21 ARG H  87      32.643 -27.394 -72.179  1.00  0.00      LH0  H  
ATOM   2310 HH22 ARG H  87      33.713 -28.632 -71.606  1.00  0.00      LH0  H  
ATOM   2311  N   ALA H  88      36.806 -25.872 -75.012  1.00  0.00      LH0  N  
ATOM   2312  CA  ALA H  88      35.784 -25.313 -75.906  1.00  0.00      LH0  C  
ATOM   2313  C   ALA H  88      35.085 -24.018 -75.475  1.00  0.00      LH0  C  
ATOM   2314  O   ALA H  88      35.622 -22.922 -75.610  1.00  0.00      LH0  O  
ATOM   2315  CB  ALA H  88      34.772 -26.402 -76.289  1.00  0.00      LH0  C  
ATOM   2316  H   ALA H  88      37.564 -26.388 -75.408  1.00  0.00      LH0  H  
ATOM   2317  N   GLU H  89      33.862 -24.167 -74.944  1.00  0.00      LH0  N  
ATOM   2318  CA  GLU H  89      33.102 -22.962 -74.609  1.00  0.00      LH0  C  
ATOM   2319  C   GLU H  89      33.348 -22.390 -73.220  1.00  0.00      LH0  C  
ATOM   2320  O   GLU H  89      32.480 -21.779 -72.597  1.00  0.00      LH0  O  
ATOM   2321  CB  GLU H  89      31.600 -23.146 -74.870  1.00  0.00      LH0  C  
ATOM   2322  CG  GLU H  89      30.976 -24.526 -74.598  1.00  0.00      LH0  C  
ATOM   2323  CD  GLU H  89      31.489 -25.140 -73.309  1.00  0.00      LH0  C  
ATOM   2324  OE1 GLU H  89      31.284 -24.600 -72.226  1.00  0.00      LH0  O  
ATOM   2325  OE2 GLU H  89      32.157 -26.156 -73.393  1.00  0.00      LH0  O1-
ATOM   2326  H   GLU H  89      33.506 -25.058 -74.653  1.00  0.00      LH0  H  
ATOM   2327  N   ASP H  90      34.608 -22.587 -72.792  1.00  0.00      LH0  N  
ATOM   2328  CA  ASP H  90      35.201 -21.671 -71.822  1.00  0.00      LH0  C  
ATOM   2329  C   ASP H  90      35.757 -20.410 -72.465  1.00  0.00      LH0  C  
ATOM   2330  O   ASP H  90      36.031 -19.424 -71.789  1.00  0.00      LH0  O  
ATOM   2331  CB  ASP H  90      36.312 -22.338 -70.999  1.00  0.00      LH0  C  
ATOM   2332  CG  ASP H  90      35.781 -23.385 -70.031  1.00  0.00      LH0  C  
ATOM   2333  OD1 ASP H  90      34.702 -23.233 -69.464  1.00  0.00      LH0  O  
ATOM   2334  OD2 ASP H  90      36.444 -24.390 -69.835  1.00  0.00      LH0  O1-
ATOM   2335  H   ASP H  90      35.185 -23.265 -73.245  1.00  0.00      LH0  H  
ATOM   2336  N   THR H  91      35.898 -20.477 -73.805  1.00  0.00      LH0  N  
ATOM   2337  CA  THR H  91      36.209 -19.260 -74.560  1.00  0.00      LH0  C  
ATOM   2338  C   THR H  91      35.155 -18.190 -74.335  1.00  0.00      LH0  C  
ATOM   2339  O   THR H  91      33.977 -18.428 -74.575  1.00  0.00      LH0  O  
ATOM   2340  CB  THR H  91      36.305 -19.603 -76.052  1.00  0.00      LH0  C  
ATOM   2341  CG2 THR H  91      36.670 -18.404 -76.933  1.00  0.00      LH0  C  
ATOM   2342  OG1 THR H  91      37.238 -20.673 -76.251  1.00  0.00      LH0  O  
ATOM   2343  H   THR H  91      35.714 -21.323 -74.302  1.00  0.00      LH0  H  
ATOM   2344  HG1 THR H  91      36.743 -21.483 -76.134  1.00  0.00      LH0  H  
ATOM   2345  N   ALA H  92      35.618 -17.035 -73.836  1.00  0.00      LH0  N  
ATOM   2346  CA  ALA H  92      34.651 -16.026 -73.422  1.00  0.00      LH0  C  
ATOM   2347  C   ALA H  92      35.289 -14.693 -73.128  1.00  0.00      LH0  C  
ATOM   2348  O   ALA H  92      36.487 -14.584 -72.896  1.00  0.00      LH0  O  
ATOM   2349  CB  ALA H  92      33.938 -16.456 -72.142  1.00  0.00      LH0  C  
ATOM   2350  H   ALA H  92      36.602 -16.889 -73.707  1.00  0.00      LH0  H  
ATOM   2351  N   VAL H  93      34.410 -13.684 -73.108  1.00  0.00      LH0  N  
ATOM   2352  CA  VAL H  93      34.822 -12.420 -72.511  1.00  0.00      LH0  C  
ATOM   2353  C   VAL H  93      34.464 -12.433 -71.036  1.00  0.00      LH0  C  
ATOM   2354  O   VAL H  93      33.301 -12.412 -70.654  1.00  0.00      LH0  O  
ATOM   2355  CB  VAL H  93      34.156 -11.238 -73.227  1.00  0.00      LH0  C  
ATOM   2356  CG1 VAL H  93      34.707  -9.902 -72.723  1.00  0.00      LH0  C  
ATOM   2357  CG2 VAL H  93      34.296 -11.354 -74.747  1.00  0.00      LH0  C  
ATOM   2358  H   VAL H  93      33.447 -13.852 -73.328  1.00  0.00      LH0  H  
ATOM   2359  N   TYR H  94      35.510 -12.525 -70.217  1.00  0.00      LH0  N  
ATOM   2360  CA  TYR H  94      35.260 -12.556 -68.779  1.00  0.00      LH0  C  
ATOM   2361  C   TYR H  94      35.127 -11.157 -68.225  1.00  0.00      LH0  C  
ATOM   2362  O   TYR H  94      36.023 -10.340 -68.388  1.00  0.00      LH0  O  
ATOM   2363  CB  TYR H  94      36.393 -13.279 -68.047  1.00  0.00      LH0  C  
ATOM   2364  CG  TYR H  94      36.423 -14.760 -68.352  1.00  0.00      LH0  C  
ATOM   2365  CD1 TYR H  94      36.813 -15.206 -69.633  1.00  0.00      LH0  C  
ATOM   2366  CD2 TYR H  94      36.074 -15.663 -67.327  1.00  0.00      LH0  C  
ATOM   2367  CE1 TYR H  94      36.832 -16.582 -69.902  1.00  0.00      LH0  C  
ATOM   2368  CE2 TYR H  94      36.107 -17.042 -67.592  1.00  0.00      LH0  C  
ATOM   2369  CZ  TYR H  94      36.464 -17.480 -68.883  1.00  0.00      LH0  C  
ATOM   2370  OH  TYR H  94      36.430 -18.832 -69.164  1.00  0.00      LH0  O  
ATOM   2371  H   TYR H  94      36.431 -12.455 -70.600  1.00  0.00      LH0  H  
ATOM   2372  HH  TYR H  94      36.640 -18.948 -70.093  1.00  0.00      LH0  H  
ATOM   2373  N   TYR H  95      33.982 -10.932 -67.576  1.00  0.00      LH0  N  
ATOM   2374  CA  TYR H  95      33.806  -9.675 -66.858  1.00  0.00      LH0  C  
ATOM   2375  C   TYR H  95      33.970  -9.888 -65.365  1.00  0.00      LH0  C  
ATOM   2376  O   TYR H  95      33.747 -10.976 -64.841  1.00  0.00      LH0  O  
ATOM   2377  CB  TYR H  95      32.421  -9.061 -67.103  1.00  0.00      LH0  C  
ATOM   2378  CG  TYR H  95      32.041  -9.014 -68.567  1.00  0.00      LH0  C  
ATOM   2379  CD1 TYR H  95      32.571  -8.003 -69.395  1.00  0.00      LH0  C  
ATOM   2380  CD2 TYR H  95      31.139  -9.979 -69.058  1.00  0.00      LH0  C  
ATOM   2381  CE1 TYR H  95      32.164  -7.941 -70.740  1.00  0.00      LH0  C  
ATOM   2382  CE2 TYR H  95      30.734  -9.916 -70.401  1.00  0.00      LH0  C  
ATOM   2383  CZ  TYR H  95      31.242  -8.892 -71.224  1.00  0.00      LH0  C  
ATOM   2384  OH  TYR H  95      30.825  -8.813 -72.539  1.00  0.00      LH0  O  
ATOM   2385  H   TYR H  95      33.286 -11.643 -67.492  1.00  0.00      LH0  H  
ATOM   2386  HH  TYR H  95      30.122  -9.438 -72.705  1.00  0.00      LH0  H  
ATOM   2387  N   CYS H  96      34.351  -8.795 -64.708  1.00  0.00      LH0  N  
ATOM   2388  CA  CYS H  96      34.447  -8.758 -63.253  1.00  0.00      LH0  C  
ATOM   2389  C   CYS H  96      33.295  -7.914 -62.747  1.00  0.00      LH0  C  
ATOM   2390  O   CYS H  96      32.802  -7.051 -63.465  1.00  0.00      LH0  O  
ATOM   2391  CB  CYS H  96      35.804  -8.140 -62.911  1.00  0.00      LH0  C  
ATOM   2392  SG  CYS H  96      36.402  -8.197 -61.205  1.00  0.00      LH0  S  
ATOM   2393  H   CYS H  96      34.534  -7.962 -65.235  1.00  0.00      LH0  H  
ATOM   2394  N   ALA H  97      32.866  -8.193 -61.509  1.00  0.00      LH0  N  
ATOM   2395  CA  ALA H  97      31.732  -7.425 -60.999  1.00  0.00      LH0  C  
ATOM   2396  C   ALA H  97      31.757  -7.275 -59.494  1.00  0.00      LH0  C  
ATOM   2397  O   ALA H  97      32.146  -8.188 -58.773  1.00  0.00      LH0  O  
ATOM   2398  CB  ALA H  97      30.408  -8.079 -61.402  1.00  0.00      LH0  C  
ATOM   2399  H   ALA H  97      33.257  -8.956 -60.991  1.00  0.00      LH0  H  
ATOM   2400  N   ARG H  98      31.316  -6.090 -59.048  1.00  0.00      LH0  N  
ATOM   2401  CA  ARG H  98      31.014  -5.939 -57.623  1.00  0.00      LH0  C  
ATOM   2402  C   ARG H  98      29.670  -6.589 -57.357  1.00  0.00      LH0  C  
ATOM   2403  O   ARG H  98      28.775  -6.484 -58.188  1.00  0.00      LH0  O  
ATOM   2404  CB  ARG H  98      30.956  -4.446 -57.245  1.00  0.00      LH0  C  
ATOM   2405  CG  ARG H  98      30.895  -4.151 -55.735  1.00  0.00      LH0  C  
ATOM   2406  CD  ARG H  98      30.670  -2.677 -55.348  1.00  0.00      LH0  C  
ATOM   2407  NE  ARG H  98      29.256  -2.296 -55.365  1.00  0.00      LH0  N  
ATOM   2408  CZ  ARG H  98      28.719  -1.436 -54.468  1.00  0.00      LH0  C  
ATOM   2409  NH1 ARG H  98      27.422  -1.177 -54.497  1.00  0.00      LH0  N1+
ATOM   2410  NH2 ARG H  98      29.464  -0.833 -53.550  1.00  0.00      LH0  N  
ATOM   2411  H   ARG H  98      30.971  -5.437 -59.724  1.00  0.00      LH0  H  
ATOM   2412  HE  ARG H  98      28.647  -2.663 -56.081  1.00  0.00      LH0  H  
ATOM   2413 HH11 ARG H  98      26.986  -0.623 -53.769  1.00  0.00      LH0  H  
ATOM   2414 HH12 ARG H  98      26.857  -1.532 -55.252  1.00  0.00      LH0  H  
ATOM   2415 HH21 ARG H  98      29.013  -0.197 -52.906  1.00  0.00      LH0  H  
ATOM   2416 HH22 ARG H  98      30.446  -0.971 -53.467  1.00  0.00      LH0  H  
ATOM   2417  N   ASP H  99      29.554  -7.249 -56.201  1.00  0.00      LH0  N  
ATOM   2418  CA  ASP H  99      28.178  -7.497 -55.794  1.00  0.00      LH0  C  
ATOM   2419  C   ASP H  99      27.787  -6.701 -54.572  1.00  0.00      LH0  C  
ATOM   2420  O   ASP H  99      28.607  -6.174 -53.822  1.00  0.00      LH0  O  
ATOM   2421  CB  ASP H  99      27.824  -8.993 -55.664  1.00  0.00      LH0  C  
ATOM   2422  CG  ASP H  99      28.431  -9.679 -54.453  1.00  0.00      LH0  C  
ATOM   2423  OD1 ASP H  99      29.336 -10.487 -54.637  1.00  0.00      LH0  O  
ATOM   2424  OD2 ASP H  99      27.971  -9.443 -53.336  1.00  0.00      LH0  O1-
ATOM   2425  H   ASP H  99      30.311  -7.416 -55.568  1.00  0.00      LH0  H  
ATOM   2426  N   LEU H 100      26.467  -6.625 -54.420  1.00  0.00      LH0  N  
ATOM   2427  CA  LEU H 100      25.919  -6.012 -53.225  1.00  0.00      LH0  C  
ATOM   2428  C   LEU H 100      25.089  -7.051 -52.502  1.00  0.00      LH0  C  
ATOM   2429  O   LEU H 100      24.120  -7.569 -53.046  1.00  0.00      LH0  O  
ATOM   2430  CB  LEU H 100      25.097  -4.796 -53.658  1.00  0.00      LH0  C  
ATOM   2431  CG  LEU H 100      24.453  -4.004 -52.524  1.00  0.00      LH0  C  
ATOM   2432  CD1 LEU H 100      25.491  -3.512 -51.519  1.00  0.00      LH0  C  
ATOM   2433  CD2 LEU H 100      23.585  -2.867 -53.066  1.00  0.00      LH0  C  
ATOM   2434  H   LEU H 100      25.880  -7.006 -55.137  1.00  0.00      LH0  H  
ATOM   2435  N   ARG H 101      25.520  -7.365 -51.264  1.00  0.00      LH0  N  
ATOM   2436  CA  ARG H 101      24.826  -8.376 -50.449  1.00  0.00      LH0  C  
ATOM   2437  C   ARG H 101      24.531  -9.700 -51.145  1.00  0.00      LH0  C  
ATOM   2438  O   ARG H 101      23.515 -10.345 -50.903  1.00  0.00      LH0  O  
ATOM   2439  CB  ARG H 101      23.528  -7.824 -49.839  1.00  0.00      LH0  C  
ATOM   2440  CG  ARG H 101      23.676  -6.438 -49.220  1.00  0.00      LH0  C  
ATOM   2441  CD  ARG H 101      22.348  -5.855 -48.735  1.00  0.00      LH0  C  
ATOM   2442  NE  ARG H 101      22.494  -4.408 -48.611  1.00  0.00      LH0  N  
ATOM   2443  CZ  ARG H 101      21.939  -3.621 -49.553  1.00  0.00      LH0  C  
ATOM   2444  NH1 ARG H 101      20.894  -4.046 -50.257  1.00  0.00      LH0  N1+
ATOM   2445  NH2 ARG H 101      22.455  -2.420 -49.783  1.00  0.00      LH0  N  
ATOM   2446  H   ARG H 101      26.320  -6.888 -50.889  1.00  0.00      LH0  H  
ATOM   2447  HE  ARG H 101      23.157  -4.071 -47.935  1.00  0.00      LH0  H  
ATOM   2448 HH11 ARG H 101      20.575  -3.610 -51.103  1.00  0.00      LH0  H  
ATOM   2449 HH12 ARG H 101      20.351  -4.842 -49.965  1.00  0.00      LH0  H  
ATOM   2450 HH21 ARG H 101      22.055  -1.779 -50.434  1.00  0.00      LH0  H  
ATOM   2451 HH22 ARG H 101      23.300  -2.152 -49.306  1.00  0.00      LH0  H  
ATOM   2452  N   THR H 102      25.455 -10.066 -52.053  1.00  0.00      LH0  N  
ATOM   2453  CA  THR H 102      25.280 -11.309 -52.807  1.00  0.00      LH0  C  
ATOM   2454  C   THR H 102      24.003 -11.360 -53.652  1.00  0.00      LH0  C  
ATOM   2455  O   THR H 102      23.380 -12.397 -53.880  1.00  0.00      LH0  O  
ATOM   2456  CB  THR H 102      25.427 -12.482 -51.826  1.00  0.00      LH0  C  
ATOM   2457  CG2 THR H 102      25.585 -13.854 -52.478  1.00  0.00      LH0  C  
ATOM   2458  OG1 THR H 102      26.531 -12.216 -50.952  1.00  0.00      LH0  O  
ATOM   2459  H   THR H 102      26.283  -9.520 -52.206  1.00  0.00      LH0  H  
ATOM   2460  HG1 THR H 102      27.180 -11.758 -51.485  1.00  0.00      LH0  H  
ATOM   2461  N   GLY H 103      23.633 -10.160 -54.106  1.00  0.00      LH0  N  
ATOM   2462  CA  GLY H 103      22.450 -10.044 -54.946  1.00  0.00      LH0  C  
ATOM   2463  C   GLY H 103      22.802  -9.421 -56.281  1.00  0.00      LH0  C  
ATOM   2464  O   GLY H 103      23.276 -10.077 -57.201  1.00  0.00      LH0  O  
ATOM   2465  H   GLY H 103      24.168  -9.346 -53.871  1.00  0.00      LH0  H  
ATOM   2466  N   PRO H 104      22.556  -8.095 -56.361  1.00  0.00      LH0  N  
ATOM   2467  CA  PRO H 104      22.931  -7.381 -57.581  1.00  0.00      LH0  C  
ATOM   2468  C   PRO H 104      24.426  -7.358 -57.818  1.00  0.00      LH0  C  
ATOM   2469  O   PRO H 104      25.201  -6.918 -56.980  1.00  0.00      LH0  O  
ATOM   2470  CB  PRO H 104      22.312  -5.995 -57.358  1.00  0.00      LH0  C  
ATOM   2471  CG  PRO H 104      22.192  -5.827 -55.844  1.00  0.00      LH0  C  
ATOM   2472  CD  PRO H 104      21.926  -7.244 -55.356  1.00  0.00      LH0  C  
ATOM   2473  N   PHE H 105      24.786  -7.829 -59.020  1.00  0.00      LH0  N  
ATOM   2474  CA  PHE H 105      26.136  -7.496 -59.470  1.00  0.00      LH0  C  
ATOM   2475  C   PHE H 105      26.042  -6.158 -60.160  1.00  0.00      LH0  C  
ATOM   2476  O   PHE H 105      25.402  -6.056 -61.202  1.00  0.00      LH0  O  
ATOM   2477  CB  PHE H 105      26.694  -8.513 -60.473  1.00  0.00      LH0  C  
ATOM   2478  CG  PHE H 105      26.563  -9.962 -60.049  1.00  0.00      LH0  C  
ATOM   2479  CD1 PHE H 105      26.515 -10.342 -58.687  1.00  0.00      LH0  C  
ATOM   2480  CD2 PHE H 105      26.494 -10.929 -61.073  1.00  0.00      LH0  C  
ATOM   2481  CE1 PHE H 105      26.376 -11.701 -58.348  1.00  0.00      LH0  C  
ATOM   2482  CE2 PHE H 105      26.363 -12.289 -60.740  1.00  0.00      LH0  C  
ATOM   2483  CZ  PHE H 105      26.299 -12.657 -59.381  1.00  0.00      LH0  C  
ATOM   2484  H   PHE H 105      24.111  -8.243 -59.631  1.00  0.00      LH0  H  
ATOM   2485  N   ASP H 106      26.610  -5.140 -59.525  1.00  0.00      LH0  N  
ATOM   2486  CA  ASP H 106      26.196  -3.818 -59.972  1.00  0.00      LH0  C  
ATOM   2487  C   ASP H 106      27.166  -3.078 -60.876  1.00  0.00      LH0  C  
ATOM   2488  O   ASP H 106      26.827  -2.664 -61.984  1.00  0.00      LH0  O  
ATOM   2489  CB  ASP H 106      25.679  -2.996 -58.778  1.00  0.00      LH0  C  
ATOM   2490  CG  ASP H 106      26.722  -2.673 -57.720  1.00  0.00      LH0  C  
ATOM   2491  OD1 ASP H 106      27.719  -3.377 -57.598  1.00  0.00      LH0  O  
ATOM   2492  OD2 ASP H 106      26.532  -1.698 -57.003  1.00  0.00      LH0  O1-
ATOM   2493  H   ASP H 106      27.213  -5.261 -58.729  1.00  0.00      LH0  H  
ATOM   2494  N   TYR H 107      28.401  -2.955 -60.380  1.00  0.00      LH0  N  
ATOM   2495  CA  TYR H 107      29.439  -2.396 -61.241  1.00  0.00      LH0  C  
ATOM   2496  C   TYR H 107      30.193  -3.493 -61.955  1.00  0.00      LH0  C  
ATOM   2497  O   TYR H 107      30.572  -4.493 -61.358  1.00  0.00      LH0  O  
ATOM   2498  CB  TYR H 107      30.421  -1.529 -60.451  1.00  0.00      LH0  C  
ATOM   2499  CG  TYR H 107      29.706  -0.435 -59.691  1.00  0.00      LH0  C  
ATOM   2500  CD1 TYR H 107      29.334   0.752 -60.356  1.00  0.00      LH0  C  
ATOM   2501  CD2 TYR H 107      29.440  -0.635 -58.323  1.00  0.00      LH0  C  
ATOM   2502  CE1 TYR H 107      28.670   1.758 -59.632  1.00  0.00      LH0  C  
ATOM   2503  CE2 TYR H 107      28.778   0.368 -57.601  1.00  0.00      LH0  C  
ATOM   2504  CZ  TYR H 107      28.393   1.547 -58.266  1.00  0.00      LH0  C  
ATOM   2505  OH  TYR H 107      27.721   2.522 -57.553  1.00  0.00      LH0  O  
ATOM   2506  H   TYR H 107      28.572  -3.314 -59.459  1.00  0.00      LH0  H  
ATOM   2507  HH  TYR H 107      27.283   2.096 -56.820  1.00  0.00      LH0  H  
ATOM   2508  N   TRP H 108      30.358  -3.273 -63.263  1.00  0.00      LH0  N  
ATOM   2509  CA  TRP H 108      31.008  -4.295 -64.078  1.00  0.00      LH0  C  
ATOM   2510  C   TRP H 108      32.290  -3.727 -64.645  1.00  0.00      LH0  C  
ATOM   2511  O   TRP H 108      32.413  -2.518 -64.810  1.00  0.00      LH0  O  
ATOM   2512  CB  TRP H 108      30.082  -4.752 -65.215  1.00  0.00      LH0  C  
ATOM   2513  CG  TRP H 108      28.953  -5.631 -64.714  1.00  0.00      LH0  C  
ATOM   2514  CD1 TRP H 108      28.055  -5.369 -63.667  1.00  0.00      LH0  C  
ATOM   2515  CD2 TRP H 108      28.558  -6.923 -65.222  1.00  0.00      LH0  C  
ATOM   2516  CE2 TRP H 108      27.439  -7.368 -64.438  1.00  0.00      LH0  C  
ATOM   2517  CE3 TRP H 108      29.048  -7.732 -66.269  1.00  0.00      LH0  C  
ATOM   2518  NE1 TRP H 108      27.167  -6.380 -63.497  1.00  0.00      LH0  N  
ATOM   2519  CZ2 TRP H 108      26.835  -8.611 -64.719  1.00  0.00      LH0  C  
ATOM   2520  CZ3 TRP H 108      28.434  -8.972 -66.540  1.00  0.00      LH0  C  
ATOM   2521  CH2 TRP H 108      27.335  -9.409 -65.769  1.00  0.00      LH0  C  
ATOM   2522  H   TRP H 108      30.143  -2.388 -63.671  1.00  0.00      LH0  H  
ATOM   2523  HE1 TRP H 108      26.450  -6.394 -62.826  1.00  0.00      LH0  H  
ATOM   2524  N   GLY H 109      33.230  -4.637 -64.913  1.00  0.00      LH0  N  
ATOM   2525  CA  GLY H 109      34.488  -4.179 -65.490  1.00  0.00      LH0  C  
ATOM   2526  C   GLY H 109      34.496  -4.210 -67.004  1.00  0.00      LH0  C  
ATOM   2527  O   GLY H 109      33.450  -4.204 -67.648  1.00  0.00      LH0  O  
ATOM   2528  H   GLY H 109      33.050  -5.611 -64.769  1.00  0.00      LH0  H  
ATOM   2529  N   GLN H 110      35.720  -4.194 -67.552  1.00  0.00      LH0  N  
ATOM   2530  CA  GLN H 110      35.790  -3.973 -68.994  1.00  0.00      LH0  C  
ATOM   2531  C   GLN H 110      35.790  -5.200 -69.897  1.00  0.00      LH0  C  
ATOM   2532  O   GLN H 110      35.502  -5.116 -71.085  1.00  0.00      LH0  O  
ATOM   2533  CB  GLN H 110      36.900  -2.962 -69.340  1.00  0.00      LH0  C  
ATOM   2534  CG  GLN H 110      38.236  -3.479 -69.898  1.00  0.00      LH0  C  
ATOM   2535  CD  GLN H 110      38.997  -4.311 -68.887  1.00  0.00      LH0  C  
ATOM   2536  NE2 GLN H 110      39.465  -5.451 -69.388  1.00  0.00      LH0  N  
ATOM   2537  OE1 GLN H 110      39.201  -3.941 -67.742  1.00  0.00      LH0  O  
ATOM   2538  H   GLN H 110      36.493  -4.463 -66.968  1.00  0.00      LH0  H  
ATOM   2539 HE21 GLN H 110      39.205  -5.765 -70.304  1.00  0.00      LH0  H  
ATOM   2540 HE22 GLN H 110      40.085  -6.019 -68.847  1.00  0.00      LH0  H  
ATOM   2541  N   GLY H 111      36.129  -6.341 -69.290  1.00  0.00      LH0  N  
ATOM   2542  CA  GLY H 111      36.155  -7.564 -70.082  1.00  0.00      LH0  C  
ATOM   2543  C   GLY H 111      37.531  -7.954 -70.585  1.00  0.00      LH0  C  
ATOM   2544  O   GLY H 111      38.250  -7.183 -71.212  1.00  0.00      LH0  O  
ATOM   2545  H   GLY H 111      36.318  -6.352 -68.306  1.00  0.00      LH0  H  
ATOM   2546  N   THR H 112      37.878  -9.208 -70.283  1.00  0.00      LH0  N  
ATOM   2547  CA  THR H 112      39.111  -9.744 -70.849  1.00  0.00      LH0  C  
ATOM   2548  C   THR H 112      38.785 -10.910 -71.772  1.00  0.00      LH0  C  
ATOM   2549  O   THR H 112      37.783 -11.588 -71.585  1.00  0.00      LH0  O  
ATOM   2550  CB  THR H 112      40.082 -10.100 -69.702  1.00  0.00      LH0  C  
ATOM   2551  CG2 THR H 112      39.979 -11.534 -69.170  1.00  0.00      LH0  C  
ATOM   2552  OG1 THR H 112      41.429  -9.731 -70.025  1.00  0.00      LH0  O  
ATOM   2553  H   THR H 112      37.260  -9.770 -69.731  1.00  0.00      LH0  H  
ATOM   2554  HG1 THR H 112      41.482  -8.798 -69.817  1.00  0.00      LH0  H  
ATOM   2555  N   LEU H 113      39.629 -11.103 -72.793  1.00  0.00      LH0  N  
ATOM   2556  CA  LEU H 113      39.286 -12.184 -73.716  1.00  0.00      LH0  C  
ATOM   2557  C   LEU H 113      40.109 -13.429 -73.466  1.00  0.00      LH0  C  
ATOM   2558  O   LEU H 113      41.333 -13.400 -73.480  1.00  0.00      LH0  O  
ATOM   2559  CB  LEU H 113      39.427 -11.712 -75.169  1.00  0.00      LH0  C  
ATOM   2560  CG  LEU H 113      39.034 -12.756 -76.226  1.00  0.00      LH0  C  
ATOM   2561  CD1 LEU H 113      37.571 -13.192 -76.112  1.00  0.00      LH0  C  
ATOM   2562  CD2 LEU H 113      39.385 -12.287 -77.637  1.00  0.00      LH0  C  
ATOM   2563  H   LEU H 113      40.492 -10.605 -72.856  1.00  0.00      LH0  H  
ATOM   2564  N   VAL H 114      39.386 -14.527 -73.235  1.00  0.00      LH0  N  
ATOM   2565  CA  VAL H 114      40.094 -15.800 -73.169  1.00  0.00      LH0  C  
ATOM   2566  C   VAL H 114      39.636 -16.715 -74.283  1.00  0.00      LH0  C  
ATOM   2567  O   VAL H 114      38.457 -17.028 -74.412  1.00  0.00      LH0  O  
ATOM   2568  CB  VAL H 114      39.900 -16.462 -71.800  1.00  0.00      LH0  C  
ATOM   2569  CG1 VAL H 114      40.652 -17.790 -71.690  1.00  0.00      LH0  C  
ATOM   2570  CG2 VAL H 114      40.308 -15.508 -70.681  1.00  0.00      LH0  C  
ATOM   2571  H   VAL H 114      38.385 -14.492 -73.204  1.00  0.00      LH0  H  
ATOM   2572  N   THR H 115      40.626 -17.127 -75.071  1.00  0.00      LH0  N  
ATOM   2573  CA  THR H 115      40.311 -18.010 -76.182  1.00  0.00      LH0  C  
ATOM   2574  C   THR H 115      40.965 -19.361 -75.984  1.00  0.00      LH0  C  
ATOM   2575  O   THR H 115      42.185 -19.490 -76.005  1.00  0.00      LH0  O  
ATOM   2576  CB  THR H 115      40.761 -17.334 -77.478  1.00  0.00      LH0  C  
ATOM   2577  CG2 THR H 115      40.234 -18.049 -78.723  1.00  0.00      LH0  C  
ATOM   2578  OG1 THR H 115      40.346 -15.961 -77.473  1.00  0.00      LH0  O  
ATOM   2579  H   THR H 115      41.570 -16.844 -74.893  1.00  0.00      LH0  H  
ATOM   2580  HG1 THR H 115      40.615 -15.593 -78.305  1.00  0.00      LH0  H  
ATOM   2581  N   VAL H 116      40.119 -20.371 -75.740  1.00  0.00      LH0  N  
ATOM   2582  CA  VAL H 116      40.754 -21.635 -75.377  1.00  0.00      LH0  C  
ATOM   2583  C   VAL H 116      41.077 -22.556 -76.552  1.00  0.00      LH0  C  
ATOM   2584  O   VAL H 116      40.492 -23.609 -76.781  1.00  0.00      LH0  O  
ATOM   2585  CB  VAL H 116      40.023 -22.327 -74.205  1.00  0.00      LH0  C  
ATOM   2586  CG1 VAL H 116      39.923 -21.360 -73.026  1.00  0.00      LH0  C  
ATOM   2587  CG2 VAL H 116      38.636 -22.865 -74.534  1.00  0.00      LH0  C  
ATOM   2588  H   VAL H 116      39.127 -20.281 -75.849  1.00  0.00      LH0  H  
ATOM   2589  N   SER H 117      42.051 -22.076 -77.330  1.00  0.00      LH0  N  
ATOM   2590  CA  SER H 117      42.353 -22.790 -78.562  1.00  0.00      LH0  C  
ATOM   2591  C   SER H 117      43.842 -23.018 -78.765  1.00  0.00      LH0  C  
ATOM   2592  O   SER H 117      44.675 -22.623 -77.958  1.00  0.00      LH0  O  
ATOM   2593  CB  SER H 117      41.694 -22.046 -79.728  1.00  0.00      LH0  C  
ATOM   2594  OG  SER H 117      41.975 -20.646 -79.628  1.00  0.00      LH0  O  
ATOM   2595  H   SER H 117      42.520 -21.220 -77.108  1.00  0.00      LH0  H  
ATOM   2596  HG  SER H 117      41.488 -20.218 -80.324  1.00  0.00      LH0  H  
ATOM   2597  N   SER H 118      44.143 -23.679 -79.892  1.00  0.00      LH0  N  
ATOM   2598  CA  SER H 118      45.551 -23.963 -80.159  1.00  0.00      LH0  C  
ATOM   2599  C   SER H 118      46.061 -23.384 -81.467  1.00  0.00      LH0  C  
ATOM   2600  O   SER H 118      46.996 -23.899 -82.066  1.00  0.00      LH0  O  
ATOM   2601  CB  SER H 118      45.780 -25.475 -80.152  1.00  0.00      LH0  C  
ATOM   2602  OG  SER H 118      45.120 -26.071 -79.028  1.00  0.00      LH0  O  
ATOM   2603  H   SER H 118      43.434 -24.034 -80.496  1.00  0.00      LH0  H  
ATOM   2604  HG  SER H 118      45.026 -26.991 -79.242  1.00  0.00      LH0  H  
ATOM   2605  N   ALA H 119      45.371 -22.329 -81.924  1.00  0.00      LH0  N  
ATOM   2606  CA  ALA H 119      45.753 -21.852 -83.251  1.00  0.00      LH0  C  
ATOM   2607  C   ALA H 119      46.915 -20.883 -83.197  1.00  0.00      LH0  C  
ATOM   2608  O   ALA H 119      47.101 -20.156 -82.229  1.00  0.00      LH0  O  
ATOM   2609  CB  ALA H 119      44.565 -21.194 -83.954  1.00  0.00      LH0  C  
ATOM   2610  H   ALA H 119      44.777 -21.798 -81.324  1.00  0.00      LH0  H  
ATOM   2611  N   SER H 120      47.695 -20.914 -84.281  1.00  0.00      LH0  N  
ATOM   2612  CA  SER H 120      48.844 -20.019 -84.355  1.00  0.00      LH0  C  
ATOM   2613  C   SER H 120      48.468 -18.551 -84.453  1.00  0.00      LH0  C  
ATOM   2614  O   SER H 120      47.549 -18.179 -85.172  1.00  0.00      LH0  O  
ATOM   2615  CB  SER H 120      49.699 -20.435 -85.550  1.00  0.00      LH0  C  
ATOM   2616  OG  SER H 120      49.643 -21.863 -85.689  1.00  0.00      LH0  O  
ATOM   2617  H   SER H 120      47.566 -21.585 -85.009  1.00  0.00      LH0  H  
ATOM   2618  HG  SER H 120      50.317 -22.107 -86.312  1.00  0.00      LH0  H  
ATOM   2619  N   THR H 121      49.235 -17.739 -83.717  1.00  0.00      LH0  N  
ATOM   2620  CA  THR H 121      49.026 -16.291 -83.653  1.00  0.00      LH0  C  
ATOM   2621  C   THR H 121      49.336 -15.512 -84.935  1.00  0.00      LH0  C  
ATOM   2622  O   THR H 121      50.269 -14.719 -85.004  1.00  0.00      LH0  O  
ATOM   2623  CB  THR H 121      49.864 -15.767 -82.480  1.00  0.00      LH0  C  
ATOM   2624  CG2 THR H 121      49.256 -14.536 -81.804  1.00  0.00      LH0  C  
ATOM   2625  OG1 THR H 121      50.078 -16.821 -81.525  1.00  0.00      LH0  O  
ATOM   2626  H   THR H 121      49.880 -18.120 -83.054  1.00  0.00      LH0  H  
ATOM   2627  HG1 THR H 121      50.516 -16.424 -80.782  1.00  0.00      LH0  H  
ATOM   2628  N   LYS H 122      48.544 -15.791 -85.981  1.00  0.00      LH0  N  
ATOM   2629  CA  LYS H 122      48.880 -15.174 -87.260  1.00  0.00      LH0  C  
ATOM   2630  C   LYS H 122      48.561 -13.691 -87.325  1.00  0.00      LH0  C  
ATOM   2631  O   LYS H 122      47.446 -13.250 -87.073  1.00  0.00      LH0  O  
ATOM   2632  CB  LYS H 122      48.220 -15.930 -88.426  1.00  0.00      LH0  C  
ATOM   2633  CG  LYS H 122      48.632 -15.366 -89.793  1.00  0.00      LH0  C  
ATOM   2634  CD  LYS H 122      47.935 -15.989 -91.002  1.00  0.00      LH0  C  
ATOM   2635  CE  LYS H 122      48.079 -15.124 -92.263  1.00  0.00      LH0  C  
ATOM   2636  NZ  LYS H 122      47.390 -13.838 -92.081  1.00  0.00      LH0  N1+
ATOM   2637  H   LYS H 122      47.747 -16.382 -85.852  1.00  0.00      LH0  H  
ATOM   2638  HZ1 LYS H 122      47.411 -13.274 -92.954  1.00  0.00      LH0  H  
ATOM   2639  HZ2 LYS H 122      46.394 -13.998 -91.823  1.00  0.00      LH0  H  
ATOM   2640  HZ3 LYS H 122      47.812 -13.283 -91.308  1.00  0.00      LH0  H  
ATOM   2641  N   GLY H 123      49.599 -12.944 -87.729  1.00  0.00      LH0  N  
ATOM   2642  CA  GLY H 123      49.368 -11.545 -88.077  1.00  0.00      LH0  C  
ATOM   2643  C   GLY H 123      48.380 -11.354 -89.225  1.00  0.00      LH0  C  
ATOM   2644  O   GLY H 123      48.298 -12.142 -90.169  1.00  0.00      LH0  O  
ATOM   2645  H   GLY H 123      50.505 -13.359 -87.788  1.00  0.00      LH0  H  
ATOM   2646  N   PRO H 124      47.608 -10.256 -89.093  1.00  0.00      LH0  N  
ATOM   2647  CA  PRO H 124      46.557  -9.966 -90.065  1.00  0.00      LH0  C  
ATOM   2648  C   PRO H 124      47.087  -9.590 -91.433  1.00  0.00      LH0  C  
ATOM   2649  O   PRO H 124      47.859  -8.661 -91.634  1.00  0.00      LH0  O  
ATOM   2650  CB  PRO H 124      45.791  -8.835 -89.379  1.00  0.00      LH0  C  
ATOM   2651  CG  PRO H 124      46.824  -8.112 -88.524  1.00  0.00      LH0  C  
ATOM   2652  CD  PRO H 124      47.676  -9.268 -88.025  1.00  0.00      LH0  C  
ATOM   2653  N   SER H 125      46.597 -10.366 -92.394  1.00  0.00      LH0  N  
ATOM   2654  CA  SER H 125      46.847  -9.976 -93.770  1.00  0.00      LH0  C  
ATOM   2655  C   SER H 125      45.837  -8.931 -94.216  1.00  0.00      LH0  C  
ATOM   2656  O   SER H 125      44.758  -9.224 -94.714  1.00  0.00      LH0  O  
ATOM   2657  CB  SER H 125      46.847 -11.244 -94.618  1.00  0.00      LH0  C  
ATOM   2658  OG  SER H 125      47.830 -12.153 -94.085  1.00  0.00      LH0  O  
ATOM   2659  H   SER H 125      45.918 -11.067 -92.180  1.00  0.00      LH0  H  
ATOM   2660  HG  SER H 125      48.654 -11.862 -94.469  1.00  0.00      LH0  H  
ATOM   2661  N   VAL H 126      46.228  -7.678 -93.948  1.00  0.00      LH0  N  
ATOM   2662  CA  VAL H 126      45.294  -6.591 -94.235  1.00  0.00      LH0  C  
ATOM   2663  C   VAL H 126      45.386  -6.077 -95.659  1.00  0.00      LH0  C  
ATOM   2664  O   VAL H 126      46.353  -5.436 -96.071  1.00  0.00      LH0  O  
ATOM   2665  CB  VAL H 126      45.459  -5.453 -93.223  1.00  0.00      LH0  C  
ATOM   2666  CG1 VAL H 126      44.407  -4.360 -93.417  1.00  0.00      LH0  C  
ATOM   2667  CG2 VAL H 126      45.418  -5.997 -91.798  1.00  0.00      LH0  C  
ATOM   2668  H   VAL H 126      47.124  -7.518 -93.531  1.00  0.00      LH0  H  
ATOM   2669  N   PHE H 127      44.318  -6.399 -96.387  1.00  0.00      LH0  N  
ATOM   2670  CA  PHE H 127      44.235  -5.988 -97.782  1.00  0.00      LH0  C  
ATOM   2671  C   PHE H 127      43.311  -4.798 -97.961  1.00  0.00      LH0  C  
ATOM   2672  O   PHE H 127      42.150  -4.824 -97.568  1.00  0.00      LH0  O  
ATOM   2673  CB  PHE H 127      43.774  -7.176 -98.632  1.00  0.00      LH0  C  
ATOM   2674  CG  PHE H 127      44.709  -8.348 -98.441  1.00  0.00      LH0  C  
ATOM   2675  CD1 PHE H 127      46.053  -8.251 -98.864  1.00  0.00      LH0  C  
ATOM   2676  CD2 PHE H 127      44.214  -9.524 -97.838  1.00  0.00      LH0  C  
ATOM   2677  CE1 PHE H 127      46.916  -9.350 -98.684  1.00  0.00      LH0  C  
ATOM   2678  CE2 PHE H 127      45.075 -10.624 -97.661  1.00  0.00      LH0  C  
ATOM   2679  CZ  PHE H 127      46.415 -10.527 -98.091  1.00  0.00      LH0  C  
ATOM   2680  H   PHE H 127      43.557  -6.881 -95.947  1.00  0.00      LH0  H  
ATOM   2681  N   PRO H 128      43.868  -3.717 -98.548  1.00  0.00      LH0  N  
ATOM   2682  CA  PRO H 128      43.042  -2.537 -98.803  1.00  0.00      LH0  C  
ATOM   2683  C   PRO H 128      41.998  -2.801 -99.875  1.00  0.00      LH0  C  
ATOM   2684  O   PRO H 128      42.283  -3.041-101.045  1.00  0.00      LH0  O  
ATOM   2685  CB  PRO H 128      44.087  -1.484 -99.191  1.00  0.00      LH0  C  
ATOM   2686  CG  PRO H 128      45.243  -2.270 -99.805  1.00  0.00      LH0  C  
ATOM   2687  CD  PRO H 128      45.246  -3.555 -98.987  1.00  0.00      LH0  C  
ATOM   2688  N   LEU H 129      40.753  -2.738 -99.405  1.00  0.00      LH0  N  
ATOM   2689  CA  LEU H 129      39.618  -2.787-100.318  1.00  0.00      LH0  C  
ATOM   2690  C   LEU H 129      39.492  -1.491-101.090  1.00  0.00      LH0  C  
ATOM   2691  O   LEU H 129      38.823  -0.541-100.694  1.00  0.00      LH0  O  
ATOM   2692  CB  LEU H 129      38.334  -3.093 -99.548  1.00  0.00      LH0  C  
ATOM   2693  CG  LEU H 129      38.391  -4.406 -98.769  1.00  0.00      LH0  C  
ATOM   2694  CD1 LEU H 129      37.132  -4.605 -97.925  1.00  0.00      LH0  C  
ATOM   2695  CD2 LEU H 129      38.693  -5.604 -99.672  1.00  0.00      LH0  C  
ATOM   2696  H   LEU H 129      40.636  -2.487 -98.446  1.00  0.00      LH0  H  
ATOM   2697  N   ALA H 130      40.228  -1.510-102.206  1.00  0.00      LH0  N  
ATOM   2698  CA  ALA H 130      40.353  -0.331-103.052  1.00  0.00      LH0  C  
ATOM   2699  C   ALA H 130      39.035   0.132-103.644  1.00  0.00      LH0  C  
ATOM   2700  O   ALA H 130      38.286  -0.637-104.238  1.00  0.00      LH0  O  
ATOM   2701  CB  ALA H 130      41.331  -0.622-104.193  1.00  0.00      LH0  C  
ATOM   2702  H   ALA H 130      40.748  -2.342-102.402  1.00  0.00      LH0  H  
ATOM   2703  N   PRO H 131      38.773   1.449-103.476  1.00  0.00      LH0  N  
ATOM   2704  CA  PRO H 131      37.589   2.016-104.117  1.00  0.00      LH0  C  
ATOM   2705  C   PRO H 131      37.748   2.000-105.624  1.00  0.00      LH0  C  
ATOM   2706  O   PRO H 131      38.821   2.236-106.173  1.00  0.00      LH0  O  
ATOM   2707  CB  PRO H 131      37.533   3.425-103.522  1.00  0.00      LH0  C  
ATOM   2708  CG  PRO H 131      38.984   3.775-103.196  1.00  0.00      LH0  C  
ATOM   2709  CD  PRO H 131      39.558   2.436-102.745  1.00  0.00      LH0  C  
ATOM   2710  N   SER H 132      36.620   1.684-106.257  1.00  0.00      LH0  N  
ATOM   2711  CA  SER H 132      36.603   1.608-107.708  1.00  0.00      LH0  C  
ATOM   2712  C   SER H 132      35.246   2.100-108.156  1.00  0.00      LH0  C  
ATOM   2713  O   SER H 132      34.423   2.475-107.328  1.00  0.00      LH0  O  
ATOM   2714  CB  SER H 132      36.895   0.168-108.149  1.00  0.00      LH0  C  
ATOM   2715  OG  SER H 132      37.025   0.102-109.574  1.00  0.00      LH0  O  
ATOM   2716  H   SER H 132      35.775   1.541-105.736  1.00  0.00      LH0  H  
ATOM   2717  HG  SER H 132      37.832  -0.374-109.741  1.00  0.00      LH0  H  
ATOM   2718  N   SER H 133      35.011   2.083-109.474  1.00  0.00      LH0  N  
ATOM   2719  CA  SER H 133      33.746   2.618-109.987  1.00  0.00      LH0  C  
ATOM   2720  C   SER H 133      32.513   2.044-109.300  1.00  0.00      LH0  C  
ATOM   2721  O   SER H 133      31.633   2.732-108.802  1.00  0.00      LH0  O  
ATOM   2722  CB  SER H 133      33.709   2.377-111.494  1.00  0.00      LH0  C  
ATOM   2723  OG  SER H 133      34.096   1.018-111.750  1.00  0.00      LH0  O  
ATOM   2724  H   SER H 133      35.669   1.636-110.084  1.00  0.00      LH0  H  
ATOM   2725  HG  SER H 133      34.478   1.009-112.621  1.00  0.00      LH0  H  
ATOM   2726  N   LYS H 134      32.520   0.709-109.239  1.00  0.00      LH0  N  
ATOM   2727  CA  LYS H 134      31.376   0.060-108.603  1.00  0.00      LH0  C  
ATOM   2728  C   LYS H 134      31.205   0.286-107.099  1.00  0.00      LH0  C  
ATOM   2729  O   LYS H 134      30.118   0.090-106.556  1.00  0.00      LH0  O  
ATOM   2730  CB  LYS H 134      31.354  -1.420-108.977  1.00  0.00      LH0  C  
ATOM   2731  CG  LYS H 134      31.166  -1.673-110.479  1.00  0.00      LH0  C  
ATOM   2732  CD  LYS H 134      29.720  -1.528-110.976  1.00  0.00      LH0  C  
ATOM   2733  CE  LYS H 134      29.516  -1.871-112.465  1.00  0.00      LH0  C  
ATOM   2734  NZ  LYS H 134      29.719  -3.305-112.732  1.00  0.00      LH0  N1+
ATOM   2735  H   LYS H 134      33.266   0.230-109.706  1.00  0.00      LH0  H  
ATOM   2736  HZ1 LYS H 134      29.647  -3.529-113.742  1.00  0.00      LH0  H  
ATOM   2737  HZ2 LYS H 134      30.656  -3.611-112.394  1.00  0.00      LH0  H  
ATOM   2738  HZ3 LYS H 134      29.024  -3.890-112.221  1.00  0.00      LH0  H  
ATOM   2739  N   SER H 135      32.284   0.730-106.434  1.00  0.00      LH0  N  
ATOM   2740  CA  SER H 135      32.004   1.223-105.088  1.00  0.00      LH0  C  
ATOM   2741  C   SER H 135      31.594   2.689-105.049  1.00  0.00      LH0  C  
ATOM   2742  O   SER H 135      30.820   3.123-104.205  1.00  0.00      LH0  O  
ATOM   2743  CB  SER H 135      33.137   0.894-104.103  1.00  0.00      LH0  C  
ATOM   2744  OG  SER H 135      34.337   1.621-104.382  1.00  0.00      LH0  O  
ATOM   2745  H   SER H 135      33.180   0.885-106.849  1.00  0.00      LH0  H  
ATOM   2746  HG  SER H 135      34.706   1.812-103.515  1.00  0.00      LH0  H  
ATOM   2747  N   THR H 136      32.120   3.430-106.029  1.00  0.00      LH0  N  
ATOM   2748  CA  THR H 136      31.830   4.857-106.104  1.00  0.00      LH0  C  
ATOM   2749  C   THR H 136      30.433   5.156-106.616  1.00  0.00      LH0  C  
ATOM   2750  O   THR H 136      30.168   5.412-107.784  1.00  0.00      LH0  O  
ATOM   2751  CB  THR H 136      32.921   5.550-106.921  1.00  0.00      LH0  C  
ATOM   2752  CG2 THR H 136      32.826   7.076-106.848  1.00  0.00      LH0  C  
ATOM   2753  OG1 THR H 136      34.207   5.113-106.457  1.00  0.00      LH0  O  
ATOM   2754  H   THR H 136      32.636   2.999-106.767  1.00  0.00      LH0  H  
ATOM   2755  HG1 THR H 136      34.235   4.168-106.561  1.00  0.00      LH0  H  
ATOM   2756  N   SER H 137      29.515   5.080-105.655  1.00  0.00      LH0  N  
ATOM   2757  CA  SER H 137      28.128   5.214-106.059  1.00  0.00      LH0  C  
ATOM   2758  C   SER H 137      27.671   6.664-106.059  1.00  0.00      LH0  C  
ATOM   2759  O   SER H 137      26.975   7.165-105.183  1.00  0.00      LH0  O  
ATOM   2760  CB  SER H 137      27.293   4.247-105.216  1.00  0.00      LH0  C  
ATOM   2761  OG  SER H 137      27.940   2.950-105.224  1.00  0.00      LH0  O  
ATOM   2762  H   SER H 137      29.778   5.036-104.688  1.00  0.00      LH0  H  
ATOM   2763  HG  SER H 137      28.758   3.112-104.744  1.00  0.00      LH0  H  
ATOM   2764  N   GLY H 138      28.133   7.336-107.124  1.00  0.00      LH0  N  
ATOM   2765  CA  GLY H 138      27.795   8.746-107.277  1.00  0.00      LH0  C  
ATOM   2766  C   GLY H 138      28.488   9.626-106.257  1.00  0.00      LH0  C  
ATOM   2767  O   GLY H 138      29.691   9.852-106.302  1.00  0.00      LH0  O  
ATOM   2768  H   GLY H 138      28.789   6.884-107.733  1.00  0.00      LH0  H  
ATOM   2769  N   GLY H 139      27.657  10.107-105.324  1.00  0.00      LH0  N  
ATOM   2770  CA  GLY H 139      28.199  11.007-104.307  1.00  0.00      LH0  C  
ATOM   2771  C   GLY H 139      29.038  10.312-103.249  1.00  0.00      LH0  C  
ATOM   2772  O   GLY H 139      29.950  10.887-102.664  1.00  0.00      LH0  O  
ATOM   2773  H   GLY H 139      26.725   9.751-105.282  1.00  0.00      LH0  H  
ATOM   2774  N   THR H 140      28.681   9.041-103.037  1.00  0.00      LH0  N  
ATOM   2775  CA  THR H 140      29.378   8.345-101.970  1.00  0.00      LH0  C  
ATOM   2776  C   THR H 140      29.993   7.054-102.458  1.00  0.00      LH0  C  
ATOM   2777  O   THR H 140      29.342   6.195-103.046  1.00  0.00      LH0  O  
ATOM   2778  CB  THR H 140      28.413   8.100-100.806  1.00  0.00      LH0  C  
ATOM   2779  CG2 THR H 140      29.137   7.710 -99.513  1.00  0.00      LH0  C  
ATOM   2780  OG1 THR H 140      27.598   9.262-100.595  1.00  0.00      LH0  O  
ATOM   2781  H   THR H 140      27.953   8.582-103.545  1.00  0.00      LH0  H  
ATOM   2782  HG1 THR H 140      27.043   9.069 -99.850  1.00  0.00      LH0  H  
ATOM   2783  N   ALA H 141      31.292   6.953-102.193  1.00  0.00      LH0  N  
ATOM   2784  CA  ALA H 141      31.889   5.641-102.357  1.00  0.00      LH0  C  
ATOM   2785  C   ALA H 141      32.004   4.959-101.018  1.00  0.00      LH0  C  
ATOM   2786  O   ALA H 141      31.752   5.534 -99.965  1.00  0.00      LH0  O  
ATOM   2787  CB  ALA H 141      33.285   5.758-102.957  1.00  0.00      LH0  C  
ATOM   2788  H   ALA H 141      31.779   7.679-101.706  1.00  0.00      LH0  H  
ATOM   2789  N   ALA H 142      32.445   3.708-101.106  1.00  0.00      LH0  N  
ATOM   2790  CA  ALA H 142      33.042   3.158 -99.903  1.00  0.00      LH0  C  
ATOM   2791  C   ALA H 142      34.388   2.602-100.274  1.00  0.00      LH0  C  
ATOM   2792  O   ALA H 142      34.663   2.335-101.444  1.00  0.00      LH0  O  
ATOM   2793  CB  ALA H 142      32.188   2.043 -99.308  1.00  0.00      LH0  C  
ATOM   2794  H   ALA H 142      32.566   3.252-101.986  1.00  0.00      LH0  H  
ATOM   2795  N   LEU H 143      35.186   2.436 -99.221  1.00  0.00      LH0  N  
ATOM   2796  CA  LEU H 143      36.445   1.715 -99.337  1.00  0.00      LH0  C  
ATOM   2797  C   LEU H 143      36.684   1.026 -98.020  1.00  0.00      LH0  C  
ATOM   2798  O   LEU H 143      35.909   1.213 -97.090  1.00  0.00      LH0  O  
ATOM   2799  CB  LEU H 143      37.579   2.666 -99.728  1.00  0.00      LH0  C  
ATOM   2800  CG  LEU H 143      37.760   3.925 -98.878  1.00  0.00      LH0  C  
ATOM   2801  CD1 LEU H 143      38.762   3.721 -97.745  1.00  0.00      LH0  C  
ATOM   2802  CD2 LEU H 143      38.152   5.116 -99.747  1.00  0.00      LH0  C  
ATOM   2803  H   LEU H 143      34.891   2.745 -98.311  1.00  0.00      LH0  H  
ATOM   2804  N   GLY H 144      37.760   0.246 -97.947  1.00  0.00      LH0  N  
ATOM   2805  CA  GLY H 144      37.994  -0.313 -96.625  1.00  0.00      LH0  C  
ATOM   2806  C   GLY H 144      39.224  -1.170 -96.574  1.00  0.00      LH0  C  
ATOM   2807  O   GLY H 144      40.136  -1.027 -97.377  1.00  0.00      LH0  O  
ATOM   2808  H   GLY H 144      38.371   0.067 -98.723  1.00  0.00      LH0  H  
ATOM   2809  N   CYS H 145      39.180  -2.096 -95.618  1.00  0.00      LH0  N  
ATOM   2810  CA  CYS H 145      40.243  -3.081 -95.503  1.00  0.00      LH0  C  
ATOM   2811  C   CYS H 145      39.681  -4.397 -95.027  1.00  0.00      LH0  C  
ATOM   2812  O   CYS H 145      38.973  -4.469 -94.028  1.00  0.00      LH0  O  
ATOM   2813  CB  CYS H 145      41.319  -2.611 -94.530  1.00  0.00      LH0  C  
ATOM   2814  SG  CYS H 145      42.110  -1.067 -95.036  1.00  0.00      LH0  S  
ATOM   2815  H   CYS H 145      38.438  -2.082 -94.947  1.00  0.00      LH0  H  
ATOM   2816  N   LEU H 146      40.030  -5.437 -95.788  1.00  0.00      LH0  N  
ATOM   2817  CA  LEU H 146      39.781  -6.774 -95.274  1.00  0.00      LH0  C  
ATOM   2818  C   LEU H 146      40.925  -7.175 -94.372  1.00  0.00      LH0  C  
ATOM   2819  O   LEU H 146      42.095  -7.128 -94.736  1.00  0.00      LH0  O  
ATOM   2820  CB  LEU H 146      39.614  -7.760 -96.433  1.00  0.00      LH0  C  
ATOM   2821  CG  LEU H 146      39.461  -9.229 -96.022  1.00  0.00      LH0  C  
ATOM   2822  CD1 LEU H 146      38.254  -9.488 -95.119  1.00  0.00      LH0  C  
ATOM   2823  CD2 LEU H 146      39.460 -10.135 -97.245  1.00  0.00      LH0  C  
ATOM   2824  H   LEU H 146      40.620  -5.301 -96.584  1.00  0.00      LH0  H  
ATOM   2825  N   VAL H 147      40.530  -7.553 -93.163  1.00  0.00      LH0  N  
ATOM   2826  CA  VAL H 147      41.530  -8.046 -92.233  1.00  0.00      LH0  C  
ATOM   2827  C   VAL H 147      41.518  -9.566 -92.256  1.00  0.00      LH0  C  
ATOM   2828  O   VAL H 147      40.742 -10.240 -91.583  1.00  0.00      LH0  O  
ATOM   2829  CB  VAL H 147      41.259  -7.459 -90.843  1.00  0.00      LH0  C  
ATOM   2830  CG1 VAL H 147      42.423  -7.729 -89.900  1.00  0.00      LH0  C  
ATOM   2831  CG2 VAL H 147      40.979  -5.954 -90.919  1.00  0.00      LH0  C  
ATOM   2832  H   VAL H 147      39.555  -7.601 -92.939  1.00  0.00      LH0  H  
ATOM   2833  N   LYS H 148      42.386 -10.088 -93.130  1.00  0.00      LH0  N  
ATOM   2834  CA  LYS H 148      42.250 -11.518 -93.371  1.00  0.00      LH0  C  
ATOM   2835  C   LYS H 148      43.196 -12.407 -92.578  1.00  0.00      LH0  C  
ATOM   2836  O   LYS H 148      44.372 -12.104 -92.393  1.00  0.00      LH0  O  
ATOM   2837  CB  LYS H 148      42.291 -11.799 -94.875  1.00  0.00      LH0  C  
ATOM   2838  CG  LYS H 148      41.571 -13.097 -95.244  1.00  0.00      LH0  C  
ATOM   2839  CD  LYS H 148      41.653 -13.430 -96.731  1.00  0.00      LH0  C  
ATOM   2840  CE  LYS H 148      41.255 -14.874 -97.043  1.00  0.00      LH0  C  
ATOM   2841  NZ  LYS H 148      42.252 -15.787 -96.472  1.00  0.00      LH0  N1+
ATOM   2842  H   LYS H 148      43.048  -9.529 -93.635  1.00  0.00      LH0  H  
ATOM   2843  HZ1 LYS H 148      42.530 -16.555 -97.105  1.00  0.00      LH0  H  
ATOM   2844  HZ2 LYS H 148      43.108 -15.276 -96.163  1.00  0.00      LH0  H  
ATOM   2845  HZ3 LYS H 148      41.916 -16.187 -95.570  1.00  0.00      LH0  H  
ATOM   2846  N   ASP H 149      42.608 -13.523 -92.114  1.00  0.00      LH0  N  
ATOM   2847  CA  ASP H 149      43.356 -14.614 -91.483  1.00  0.00      LH0  C  
ATOM   2848  C   ASP H 149      44.232 -14.170 -90.330  1.00  0.00      LH0  C  
ATOM   2849  O   ASP H 149      45.450 -14.080 -90.454  1.00  0.00      LH0  O  
ATOM   2850  CB  ASP H 149      44.234 -15.408 -92.473  1.00  0.00      LH0  C  
ATOM   2851  CG  ASP H 149      43.618 -15.587 -93.846  1.00  0.00      LH0  C  
ATOM   2852  OD1 ASP H 149      42.566 -16.202 -93.969  1.00  0.00      LH0  O  
ATOM   2853  OD2 ASP H 149      44.193 -15.104 -94.819  1.00  0.00      LH0  O1-
ATOM   2854  H   ASP H 149      41.626 -13.647 -92.260  1.00  0.00      LH0  H  
ATOM   2855  N   TYR H 150      43.583 -13.878 -89.207  1.00  0.00      LH0  N  
ATOM   2856  CA  TYR H 150      44.412 -13.473 -88.076  1.00  0.00      LH0  C  
ATOM   2857  C   TYR H 150      44.058 -14.235 -86.826  1.00  0.00      LH0  C  
ATOM   2858  O   TYR H 150      42.989 -14.825 -86.728  1.00  0.00      LH0  O  
ATOM   2859  CB  TYR H 150      44.325 -11.962 -87.834  1.00  0.00      LH0  C  
ATOM   2860  CG  TYR H 150      42.893 -11.539 -87.614  1.00  0.00      LH0  C  
ATOM   2861  CD1 TYR H 150      42.331 -11.665 -86.328  1.00  0.00      LH0  C  
ATOM   2862  CD2 TYR H 150      42.160 -11.045 -88.710  1.00  0.00      LH0  C  
ATOM   2863  CE1 TYR H 150      40.986 -11.324 -86.145  1.00  0.00      LH0  C  
ATOM   2864  CE2 TYR H 150      40.817 -10.694 -88.520  1.00  0.00      LH0  C  
ATOM   2865  CZ  TYR H 150      40.245 -10.851 -87.245  1.00  0.00      LH0  C  
ATOM   2866  OH  TYR H 150      38.916 -10.534 -87.078  1.00  0.00      LH0  O  
ATOM   2867  H   TYR H 150      42.584 -13.948 -89.140  1.00  0.00      LH0  H  
ATOM   2868  HH  TYR H 150      38.815 -10.189 -86.186  1.00  0.00      LH0  H  
ATOM   2869  N   PHE H 151      44.982 -14.183 -85.868  1.00  0.00      LH0  N  
ATOM   2870  CA  PHE H 151      44.681 -14.865 -84.620  1.00  0.00      LH0  C  
ATOM   2871  C   PHE H 151      45.480 -14.275 -83.482  1.00  0.00      LH0  C  
ATOM   2872  O   PHE H 151      46.678 -14.057 -83.618  1.00  0.00      LH0  O  
ATOM   2873  CB  PHE H 151      44.984 -16.362 -84.762  1.00  0.00      LH0  C  
ATOM   2874  CG  PHE H 151      44.397 -17.163 -83.625  1.00  0.00      LH0  C  
ATOM   2875  CD1 PHE H 151      43.032 -17.522 -83.664  1.00  0.00      LH0  C  
ATOM   2876  CD2 PHE H 151      45.222 -17.531 -82.541  1.00  0.00      LH0  C  
ATOM   2877  CE1 PHE H 151      42.477 -18.244 -82.590  1.00  0.00      LH0  C  
ATOM   2878  CE2 PHE H 151      44.667 -18.253 -81.468  1.00  0.00      LH0  C  
ATOM   2879  CZ  PHE H 151      43.300 -18.594 -81.500  1.00  0.00      LH0  C  
ATOM   2880  H   PHE H 151      45.860 -13.717 -86.003  1.00  0.00      LH0  H  
ATOM   2881  N   PRO H 152      44.794 -14.067 -82.336  1.00  0.00      LH0  N  
ATOM   2882  CA  PRO H 152      43.328 -14.101 -82.242  1.00  0.00      LH0  C  
ATOM   2883  C   PRO H 152      42.730 -12.722 -82.509  1.00  0.00      LH0  C  
ATOM   2884  O   PRO H 152      43.380 -11.834 -83.045  1.00  0.00      LH0  O  
ATOM   2885  CB  PRO H 152      43.167 -14.559 -80.790  1.00  0.00      LH0  C  
ATOM   2886  CG  PRO H 152      44.291 -13.833 -80.046  1.00  0.00      LH0  C  
ATOM   2887  CD  PRO H 152      45.436 -13.834 -81.050  1.00  0.00      LH0  C  
ATOM   2888  N   GLU H 153      41.478 -12.574 -82.053  1.00  0.00      LH0  N  
ATOM   2889  CA  GLU H 153      40.997 -11.221 -81.767  1.00  0.00      LH0  C  
ATOM   2890  C   GLU H 153      41.706 -10.702 -80.518  1.00  0.00      LH0  C  
ATOM   2891  O   GLU H 153      42.160 -11.508 -79.714  1.00  0.00      LH0  O  
ATOM   2892  CB  GLU H 153      39.481 -11.287 -81.545  1.00  0.00      LH0  C  
ATOM   2893  CG  GLU H 153      38.658 -11.090 -82.821  1.00  0.00      LH0  C  
ATOM   2894  CD  GLU H 153      38.862  -9.681 -83.348  1.00  0.00      LH0  C  
ATOM   2895  OE1 GLU H 153      38.561  -8.723 -82.644  1.00  0.00      LH0  O  
ATOM   2896  OE2 GLU H 153      39.357  -9.533 -84.456  1.00  0.00      LH0  O1-
ATOM   2897  H   GLU H 153      40.984 -13.351 -81.675  1.00  0.00      LH0  H  
ATOM   2898  N   PRO H 154      41.809  -9.363 -80.339  1.00  0.00      LH0  N  
ATOM   2899  CA  PRO H 154      41.274  -8.358 -81.259  1.00  0.00      LH0  C  
ATOM   2900  C   PRO H 154      42.182  -8.002 -82.424  1.00  0.00      LH0  C  
ATOM   2901  O   PRO H 154      43.406  -7.933 -82.325  1.00  0.00      LH0  O  
ATOM   2902  CB  PRO H 154      41.046  -7.179 -80.312  1.00  0.00      LH0  C  
ATOM   2903  CG  PRO H 154      42.208  -7.264 -79.322  1.00  0.00      LH0  C  
ATOM   2904  CD  PRO H 154      42.397  -8.768 -79.144  1.00  0.00      LH0  C  
ATOM   2905  N   VAL H 155      41.507  -7.679 -83.528  1.00  0.00      LH0  N  
ATOM   2906  CA  VAL H 155      42.138  -6.666 -84.363  1.00  0.00      LH0  C  
ATOM   2907  C   VAL H 155      41.490  -5.311 -84.149  1.00  0.00      LH0  C  
ATOM   2908  O   VAL H 155      40.487  -4.942 -84.745  1.00  0.00      LH0  O  
ATOM   2909  CB  VAL H 155      42.197  -7.061 -85.849  1.00  0.00      LH0  C  
ATOM   2910  CG1 VAL H 155      43.196  -8.196 -86.045  1.00  0.00      LH0  C  
ATOM   2911  CG2 VAL H 155      40.839  -7.406 -86.458  1.00  0.00      LH0  C  
ATOM   2912  H   VAL H 155      40.544  -7.962 -83.640  1.00  0.00      LH0  H  
ATOM   2913  N   THR H 156      42.112  -4.547 -83.241  1.00  0.00      LH0  N  
ATOM   2914  CA  THR H 156      41.542  -3.213 -83.063  1.00  0.00      LH0  C  
ATOM   2915  C   THR H 156      41.857  -2.263 -84.207  1.00  0.00      LH0  C  
ATOM   2916  O   THR H 156      42.847  -1.541 -84.206  1.00  0.00      LH0  O  
ATOM   2917  CB  THR H 156      41.926  -2.622 -81.701  1.00  0.00      LH0  C  
ATOM   2918  CG2 THR H 156      40.941  -3.065 -80.619  1.00  0.00      LH0  C  
ATOM   2919  OG1 THR H 156      43.259  -2.995 -81.323  1.00  0.00      LH0  O  
ATOM   2920  H   THR H 156      42.949  -4.846 -82.781  1.00  0.00      LH0  H  
ATOM   2921  HG1 THR H 156      43.732  -3.156 -82.134  1.00  0.00      LH0  H  
ATOM   2922  N   VAL H 157      40.971  -2.319 -85.207  1.00  0.00      LH0  N  
ATOM   2923  CA  VAL H 157      41.128  -1.412 -86.338  1.00  0.00      LH0  C  
ATOM   2924  C   VAL H 157      40.632  -0.027 -85.980  1.00  0.00      LH0  C  
ATOM   2925  O   VAL H 157      39.513   0.159 -85.520  1.00  0.00      LH0  O  
ATOM   2926  CB  VAL H 157      40.389  -1.943 -87.577  1.00  0.00      LH0  C  
ATOM   2927  CG1 VAL H 157      40.713  -1.113 -88.824  1.00  0.00      LH0  C  
ATOM   2928  CG2 VAL H 157      40.669  -3.429 -87.811  1.00  0.00      LH0  C  
ATOM   2929  H   VAL H 157      40.205  -2.962 -85.138  1.00  0.00      LH0  H  
ATOM   2930  N   SER H 158      41.521   0.934 -86.209  1.00  0.00      LH0  N  
ATOM   2931  CA  SER H 158      41.056   2.310 -86.160  1.00  0.00      LH0  C  
ATOM   2932  C   SER H 158      41.212   2.888 -87.550  1.00  0.00      LH0  C  
ATOM   2933  O   SER H 158      41.807   2.249 -88.409  1.00  0.00      LH0  O  
ATOM   2934  CB  SER H 158      41.841   3.067 -85.086  1.00  0.00      LH0  C  
ATOM   2935  OG  SER H 158      43.235   2.740 -85.148  1.00  0.00      LH0  O  
ATOM   2936  H   SER H 158      42.413   0.719 -86.607  1.00  0.00      LH0  H  
ATOM   2937  HG  SER H 158      43.308   1.790 -85.149  1.00  0.00      LH0  H  
ATOM   2938  N   TRP H 159      40.663   4.089 -87.753  1.00  0.00      LH0  N  
ATOM   2939  CA  TRP H 159      40.955   4.706 -89.040  1.00  0.00      LH0  C  
ATOM   2940  C   TRP H 159      41.581   6.062 -88.839  1.00  0.00      LH0  C  
ATOM   2941  O   TRP H 159      41.276   6.768 -87.881  1.00  0.00      LH0  O  
ATOM   2942  CB  TRP H 159      39.698   4.832 -89.894  1.00  0.00      LH0  C  
ATOM   2943  CG  TRP H 159      39.338   3.530 -90.560  1.00  0.00      LH0  C  
ATOM   2944  CD1 TRP H 159      38.701   2.425 -89.980  1.00  0.00      LH0  C  
ATOM   2945  CD2 TRP H 159      39.541   3.171 -91.941  1.00  0.00      LH0  C  
ATOM   2946  CE2 TRP H 159      39.004   1.852 -92.119  1.00  0.00      LH0  C  
ATOM   2947  CE3 TRP H 159      40.128   3.849 -93.030  1.00  0.00      LH0  C  
ATOM   2948  NE1 TRP H 159      38.500   1.437 -90.891  1.00  0.00      LH0  N  
ATOM   2949  CZ2 TRP H 159      39.060   1.239 -93.387  1.00  0.00      LH0  C  
ATOM   2950  CZ3 TRP H 159      40.180   3.223 -94.292  1.00  0.00      LH0  C  
ATOM   2951  CH2 TRP H 159      39.649   1.928 -94.469  1.00  0.00      LH0  C  
ATOM   2952  H   TRP H 159      40.122   4.588 -87.076  1.00  0.00      LH0  H  
ATOM   2953  HE1 TRP H 159      38.051   0.583 -90.699  1.00  0.00      LH0  H  
ATOM   2954  N   ASN H 160      42.489   6.394 -89.770  1.00  0.00      LH0  N  
ATOM   2955  CA  ASN H 160      43.228   7.663 -89.734  1.00  0.00      LH0  C  
ATOM   2956  C   ASN H 160      43.737   8.030 -88.357  1.00  0.00      LH0  C  
ATOM   2957  O   ASN H 160      43.474   9.093 -87.806  1.00  0.00      LH0  O  
ATOM   2958  CB  ASN H 160      42.423   8.818 -90.332  1.00  0.00      LH0  C  
ATOM   2959  CG  ASN H 160      42.456   8.733 -91.840  1.00  0.00      LH0  C  
ATOM   2960  ND2 ASN H 160      42.872   9.861 -92.419  1.00  0.00      LH0  N  
ATOM   2961  OD1 ASN H 160      42.165   7.712 -92.451  1.00  0.00      LH0  O  
ATOM   2962  H   ASN H 160      42.665   5.710 -90.480  1.00  0.00      LH0  H  
ATOM   2963 HD21 ASN H 160      43.026  10.708 -91.917  1.00  0.00      LH0  H  
ATOM   2964 HD22 ASN H 160      43.075   9.846 -93.399  1.00  0.00      LH0  H  
ATOM   2965  N   SER H 161      44.440   7.034 -87.809  1.00  0.00      LH0  N  
ATOM   2966  CA  SER H 161      45.001   7.106 -86.463  1.00  0.00      LH0  C  
ATOM   2967  C   SER H 161      44.049   7.582 -85.376  1.00  0.00      LH0  C  
ATOM   2968  O   SER H 161      44.384   8.357 -84.491  1.00  0.00      LH0  O  
ATOM   2969  CB  SER H 161      46.315   7.883 -86.520  1.00  0.00      LH0  C  
ATOM   2970  OG  SER H 161      47.106   7.351 -87.599  1.00  0.00      LH0  O  
ATOM   2971  H   SER H 161      44.644   6.244 -88.384  1.00  0.00      LH0  H  
ATOM   2972  HG  SER H 161      47.880   7.898 -87.647  1.00  0.00      LH0  H  
ATOM   2973  N   GLY H 162      42.821   7.057 -85.495  1.00  0.00      LH0  N  
ATOM   2974  CA  GLY H 162      41.822   7.396 -84.490  1.00  0.00      LH0  C  
ATOM   2975  C   GLY H 162      40.776   8.384 -84.970  1.00  0.00      LH0  C  
ATOM   2976  O   GLY H 162      39.627   8.350 -84.553  1.00  0.00      LH0  O  
ATOM   2977  H   GLY H 162      42.574   6.534 -86.310  1.00  0.00      LH0  H  
ATOM   2978  N   ALA H 163      41.217   9.283 -85.864  1.00  0.00      LH0  N  
ATOM   2979  CA  ALA H 163      40.302  10.357 -86.244  1.00  0.00      LH0  C  
ATOM   2980  C   ALA H 163      39.093   9.914 -87.052  1.00  0.00      LH0  C  
ATOM   2981  O   ALA H 163      37.959  10.335 -86.834  1.00  0.00      LH0  O  
ATOM   2982  CB  ALA H 163      41.048  11.439 -87.028  1.00  0.00      LH0  C  
ATOM   2983  H   ALA H 163      42.142   9.219 -86.243  1.00  0.00      LH0  H  
ATOM   2984  N   LEU H 164      39.384   9.051 -88.035  1.00  0.00      LH0  N  
ATOM   2985  CA  LEU H 164      38.269   8.681 -88.898  1.00  0.00      LH0  C  
ATOM   2986  C   LEU H 164      37.368   7.661 -88.234  1.00  0.00      LH0  C  
ATOM   2987  O   LEU H 164      37.731   6.526 -87.954  1.00  0.00      LH0  O  
ATOM   2988  CB  LEU H 164      38.779   8.258 -90.275  1.00  0.00      LH0  C  
ATOM   2989  CG  LEU H 164      37.712   8.013 -91.344  1.00  0.00      LH0  C  
ATOM   2990  CD1 LEU H 164      36.807   9.227 -91.570  1.00  0.00      LH0  C  
ATOM   2991  CD2 LEU H 164      38.358   7.537 -92.644  1.00  0.00      LH0  C  
ATOM   2992  H   LEU H 164      40.251   8.550 -88.026  1.00  0.00      LH0  H  
ATOM   2993  N   THR H 165      36.177   8.181 -87.949  1.00  0.00      LH0  N  
ATOM   2994  CA  THR H 165      35.263   7.466 -87.069  1.00  0.00      LH0  C  
ATOM   2995  C   THR H 165      33.888   7.331 -87.695  1.00  0.00      LH0  C  
ATOM   2996  O   THR H 165      33.313   6.257 -87.833  1.00  0.00      LH0  O  
ATOM   2997  CB  THR H 165      35.201   8.251 -85.761  1.00  0.00      LH0  C  
ATOM   2998  CG2 THR H 165      36.301   7.838 -84.780  1.00  0.00      LH0  C  
ATOM   2999  OG1 THR H 165      35.292   9.657 -86.055  1.00  0.00      LH0  O  
ATOM   3000  H   THR H 165      35.996   9.132 -88.189  1.00  0.00      LH0  H  
ATOM   3001  HG1 THR H 165      36.228   9.869 -86.081  1.00  0.00      LH0  H  
ATOM   3002  N   SER H 166      33.378   8.501 -88.107  1.00  0.00      LH0  N  
ATOM   3003  CA  SER H 166      32.114   8.456 -88.836  1.00  0.00      LH0  C  
ATOM   3004  C   SER H 166      32.232   7.687 -90.141  1.00  0.00      LH0  C  
ATOM   3005  O   SER H 166      33.265   7.701 -90.799  1.00  0.00      LH0  O  
ATOM   3006  CB  SER H 166      31.583   9.871 -89.067  1.00  0.00      LH0  C  
ATOM   3007  OG  SER H 166      30.162   9.832 -89.235  1.00  0.00      LH0  O  
ATOM   3008  H   SER H 166      33.869   9.347 -87.907  1.00  0.00      LH0  H  
ATOM   3009  HG  SER H 166      29.890  10.710 -89.476  1.00  0.00      LH0  H  
ATOM   3010  N   GLY H 167      31.137   6.982 -90.453  1.00  0.00      LH0  N  
ATOM   3011  CA  GLY H 167      31.143   6.183 -91.677  1.00  0.00      LH0  C  
ATOM   3012  C   GLY H 167      31.859   4.841 -91.598  1.00  0.00      LH0  C  
ATOM   3013  O   GLY H 167      31.816   4.053 -92.539  1.00  0.00      LH0  O  
ATOM   3014  H   GLY H 167      30.339   7.025 -89.855  1.00  0.00      LH0  H  
ATOM   3015  N   VAL H 168      32.523   4.610 -90.450  1.00  0.00      LH0  N  
ATOM   3016  CA  VAL H 168      33.235   3.342 -90.319  1.00  0.00      LH0  C  
ATOM   3017  C   VAL H 168      32.341   2.205 -89.863  1.00  0.00      LH0  C  
ATOM   3018  O   VAL H 168      31.932   2.101 -88.712  1.00  0.00      LH0  O  
ATOM   3019  CB  VAL H 168      34.461   3.483 -89.400  1.00  0.00      LH0  C  
ATOM   3020  CG1 VAL H 168      35.220   2.161 -89.244  1.00  0.00      LH0  C  
ATOM   3021  CG2 VAL H 168      35.391   4.593 -89.895  1.00  0.00      LH0  C  
ATOM   3022  H   VAL H 168      32.511   5.247 -89.680  1.00  0.00      LH0  H  
ATOM   3023  N   HIS H 169      32.066   1.329 -90.830  1.00  0.00      LH0  N  
ATOM   3024  CA  HIS H 169      31.410   0.091 -90.435  1.00  0.00      LH0  C  
ATOM   3025  C   HIS H 169      32.406  -1.044 -90.312  1.00  0.00      LH0  C  
ATOM   3026  O   HIS H 169      32.852  -1.639 -91.287  1.00  0.00      LH0  O  
ATOM   3027  CB  HIS H 169      30.268  -0.259 -91.394  1.00  0.00      LH0  C  
ATOM   3028  CG  HIS H 169      29.080   0.644 -91.146  1.00  0.00      LH0  C  
ATOM   3029  CD2 HIS H 169      28.838   1.917 -91.673  1.00  0.00      LH0  C  
ATOM   3030  ND1 HIS H 169      28.051   0.308 -90.344  1.00  0.00      LH0  N  
ATOM   3031  CE1 HIS H 169      27.164   1.352 -90.359  1.00  0.00      LH0  C  
ATOM   3032  NE2 HIS H 169      27.649   2.340 -91.176  1.00  0.00      LH0  N  
ATOM   3033  H   HIS H 169      32.470   1.478 -91.734  1.00  0.00      LH0  H  
ATOM   3034  HD1 HIS H 169      27.935  -0.525 -89.845  1.00  0.00      LH0  H  
ATOM   3035  N   THR H 170      32.738  -1.323 -89.051  1.00  0.00      LH0  N  
ATOM   3036  CA  THR H 170      33.505  -2.540 -88.804  1.00  0.00      LH0  C  
ATOM   3037  C   THR H 170      32.566  -3.714 -88.574  1.00  0.00      LH0  C  
ATOM   3038  O   THR H 170      31.490  -3.568 -88.009  1.00  0.00      LH0  O  
ATOM   3039  CB  THR H 170      34.456  -2.293 -87.625  1.00  0.00      LH0  C  
ATOM   3040  CG2 THR H 170      35.388  -3.470 -87.313  1.00  0.00      LH0  C  
ATOM   3041  OG1 THR H 170      35.234  -1.119 -87.897  1.00  0.00      LH0  O  
ATOM   3042  H   THR H 170      32.363  -0.780 -88.301  1.00  0.00      LH0  H  
ATOM   3043  HG1 THR H 170      35.584  -0.830 -87.059  1.00  0.00      LH0  H  
ATOM   3044  N   PHE H 171      32.995  -4.872 -89.082  1.00  0.00      LH0  N  
ATOM   3045  CA  PHE H 171      32.129  -6.043 -88.996  1.00  0.00      LH0  C  
ATOM   3046  C   PHE H 171      32.643  -6.997 -87.942  1.00  0.00      LH0  C  
ATOM   3047  O   PHE H 171      33.843  -7.076 -87.723  1.00  0.00      LH0  O  
ATOM   3048  CB  PHE H 171      32.057  -6.713 -90.374  1.00  0.00      LH0  C  
ATOM   3049  CG  PHE H 171      31.599  -5.693 -91.388  1.00  0.00      LH0  C  
ATOM   3050  CD1 PHE H 171      30.234  -5.345 -91.452  1.00  0.00      LH0  C  
ATOM   3051  CD2 PHE H 171      32.550  -5.085 -92.235  1.00  0.00      LH0  C  
ATOM   3052  CE1 PHE H 171      29.823  -4.345 -92.350  1.00  0.00      LH0  C  
ATOM   3053  CE2 PHE H 171      32.138  -4.089 -93.138  1.00  0.00      LH0  C  
ATOM   3054  CZ  PHE H 171      30.779  -3.717 -93.173  1.00  0.00      LH0  C  
ATOM   3055  H   PHE H 171      33.914  -4.948 -89.472  1.00  0.00      LH0  H  
ATOM   3056  N   PRO H 172      31.710  -7.714 -87.275  1.00  0.00      LH0  N  
ATOM   3057  CA  PRO H 172      32.133  -8.757 -86.334  1.00  0.00      LH0  C  
ATOM   3058  C   PRO H 172      33.040  -9.803 -86.965  1.00  0.00      LH0  C  
ATOM   3059  O   PRO H 172      32.857 -10.204 -88.111  1.00  0.00      LH0  O  
ATOM   3060  CB  PRO H 172      30.800  -9.350 -85.862  1.00  0.00      LH0  C  
ATOM   3061  CG  PRO H 172      29.771  -8.241 -86.070  1.00  0.00      LH0  C  
ATOM   3062  CD  PRO H 172      30.260  -7.574 -87.348  1.00  0.00      LH0  C  
ATOM   3063  N   ALA H 173      34.021 -10.226 -86.157  1.00  0.00      LH0  N  
ATOM   3064  CA  ALA H 173      34.926 -11.262 -86.644  1.00  0.00      LH0  C  
ATOM   3065  C   ALA H 173      34.256 -12.610 -86.803  1.00  0.00      LH0  C  
ATOM   3066  O   ALA H 173      33.763 -13.211 -85.855  1.00  0.00      LH0  O  
ATOM   3067  CB  ALA H 173      36.110 -11.431 -85.696  1.00  0.00      LH0  C  
ATOM   3068  H   ALA H 173      34.118  -9.859 -85.234  1.00  0.00      LH0  H  
ATOM   3069  N   VAL H 174      34.260 -13.063 -88.056  1.00  0.00      LH0  N  
ATOM   3070  CA  VAL H 174      33.810 -14.432 -88.261  1.00  0.00      LH0  C  
ATOM   3071  C   VAL H 174      34.955 -15.418 -88.173  1.00  0.00      LH0  C  
ATOM   3072  O   VAL H 174      36.088 -15.146 -88.557  1.00  0.00      LH0  O  
ATOM   3073  CB  VAL H 174      33.042 -14.579 -89.581  1.00  0.00      LH0  C  
ATOM   3074  CG1 VAL H 174      31.658 -13.943 -89.456  1.00  0.00      LH0  C  
ATOM   3075  CG2 VAL H 174      33.821 -14.035 -90.782  1.00  0.00      LH0  C  
ATOM   3076  H   VAL H 174      34.721 -12.528 -88.765  1.00  0.00      LH0  H  
ATOM   3077  N   LEU H 175      34.598 -16.589 -87.633  1.00  0.00      LH0  N  
ATOM   3078  CA  LEU H 175      35.580 -17.670 -87.613  1.00  0.00      LH0  C  
ATOM   3079  C   LEU H 175      35.807 -18.197 -89.019  1.00  0.00      LH0  C  
ATOM   3080  O   LEU H 175      34.920 -18.164 -89.866  1.00  0.00      LH0  O  
ATOM   3081  CB  LEU H 175      35.090 -18.771 -86.662  1.00  0.00      LH0  C  
ATOM   3082  CG  LEU H 175      36.068 -19.923 -86.391  1.00  0.00      LH0  C  
ATOM   3083  CD1 LEU H 175      37.330 -19.464 -85.661  1.00  0.00      LH0  C  
ATOM   3084  CD2 LEU H 175      35.386 -21.081 -85.665  1.00  0.00      LH0  C  
ATOM   3085  H   LEU H 175      33.642 -16.739 -87.392  1.00  0.00      LH0  H  
ATOM   3086  N   GLN H 176      37.033 -18.664 -89.242  1.00  0.00      LH0  N  
ATOM   3087  CA  GLN H 176      37.301 -19.328 -90.507  1.00  0.00      LH0  C  
ATOM   3088  C   GLN H 176      37.601 -20.786 -90.247  1.00  0.00      LH0  C  
ATOM   3089  O   GLN H 176      37.888 -21.186 -89.126  1.00  0.00      LH0  O  
ATOM   3090  CB  GLN H 176      38.510 -18.712 -91.202  1.00  0.00      LH0  C  
ATOM   3091  CG  GLN H 176      38.683 -17.205 -91.043  1.00  0.00      LH0  C  
ATOM   3092  CD  GLN H 176      40.024 -16.842 -91.630  1.00  0.00      LH0  C  
ATOM   3093  NE2 GLN H 176      39.940 -16.019 -92.671  1.00  0.00      LH0  N  
ATOM   3094  OE1 GLN H 176      41.071 -17.303 -91.192  1.00  0.00      LH0  O  
ATOM   3095  H   GLN H 176      37.727 -18.641 -88.519  1.00  0.00      LH0  H  
ATOM   3096 HE21 GLN H 176      39.057 -15.669 -92.997  1.00  0.00      LH0  H  
ATOM   3097 HE22 GLN H 176      40.806 -15.771 -93.106  1.00  0.00      LH0  H  
ATOM   3098  N   SER H 177      37.587 -21.560 -91.338  1.00  0.00      LH0  N  
ATOM   3099  CA  SER H 177      37.955 -22.975 -91.241  1.00  0.00      LH0  C  
ATOM   3100  C   SER H 177      39.365 -23.267 -90.730  1.00  0.00      LH0  C  
ATOM   3101  O   SER H 177      39.689 -24.357 -90.284  1.00  0.00      LH0  O  
ATOM   3102  CB  SER H 177      37.726 -23.624 -92.606  1.00  0.00      LH0  C  
ATOM   3103  OG  SER H 177      36.696 -22.898 -93.297  1.00  0.00      LH0  O  
ATOM   3104  H   SER H 177      37.239 -21.236 -92.219  1.00  0.00      LH0  H  
ATOM   3105  HG  SER H 177      36.316 -23.501 -93.926  1.00  0.00      LH0  H  
ATOM   3106  N   SER H 178      40.192 -22.217 -90.816  1.00  0.00      LH0  N  
ATOM   3107  CA  SER H 178      41.561 -22.260 -90.310  1.00  0.00      LH0  C  
ATOM   3108  C   SER H 178      41.667 -22.292 -88.788  1.00  0.00      LH0  C  
ATOM   3109  O   SER H 178      42.710 -22.582 -88.219  1.00  0.00      LH0  O  
ATOM   3110  CB  SER H 178      42.237 -21.005 -90.849  1.00  0.00      LH0  C  
ATOM   3111  OG  SER H 178      41.311 -19.923 -90.655  1.00  0.00      LH0  O  
ATOM   3112  H   SER H 178      39.882 -21.324 -91.139  1.00  0.00      LH0  H  
ATOM   3113  HG  SER H 178      41.704 -19.111 -90.987  1.00  0.00      LH0  H  
ATOM   3114  N   GLY H 179      40.546 -21.913 -88.151  1.00  0.00      LH0  N  
ATOM   3115  CA  GLY H 179      40.644 -21.603 -86.729  1.00  0.00      LH0  C  
ATOM   3116  C   GLY H 179      41.038 -20.158 -86.457  1.00  0.00      LH0  C  
ATOM   3117  O   GLY H 179      41.168 -19.732 -85.316  1.00  0.00      LH0  O  
ATOM   3118  H   GLY H 179      39.704 -21.709 -88.648  1.00  0.00      LH0  H  
ATOM   3119  N   LEU H 180      41.228 -19.417 -87.561  1.00  0.00      LH0  N  
ATOM   3120  CA  LEU H 180      41.558 -18.008 -87.386  1.00  0.00      LH0  C  
ATOM   3121  C   LEU H 180      40.294 -17.184 -87.550  1.00  0.00      LH0  C  
ATOM   3122  O   LEU H 180      39.216 -17.734 -87.745  1.00  0.00      LH0  O  
ATOM   3123  CB  LEU H 180      42.645 -17.583 -88.382  1.00  0.00      LH0  C  
ATOM   3124  CG  LEU H 180      43.822 -18.554 -88.563  1.00  0.00      LH0  C  
ATOM   3125  CD1 LEU H 180      44.783 -18.052 -89.636  1.00  0.00      LH0  C  
ATOM   3126  CD2 LEU H 180      44.560 -18.897 -87.269  1.00  0.00      LH0  C  
ATOM   3127  H   LEU H 180      41.017 -19.759 -88.476  1.00  0.00      LH0  H  
ATOM   3128  N   TYR H 181      40.446 -15.860 -87.469  1.00  0.00      LH0  N  
ATOM   3129  CA  TYR H 181      39.273 -15.019 -87.688  1.00  0.00      LH0  C  
ATOM   3130  C   TYR H 181      39.498 -14.077 -88.851  1.00  0.00      LH0  C  
ATOM   3131  O   TYR H 181      40.631 -13.839 -89.262  1.00  0.00      LH0  O  
ATOM   3132  CB  TYR H 181      38.931 -14.179 -86.452  1.00  0.00      LH0  C  
ATOM   3133  CG  TYR H 181      38.921 -14.987 -85.177  1.00  0.00      LH0  C  
ATOM   3134  CD1 TYR H 181      40.059 -14.943 -84.347  1.00  0.00      LH0  C  
ATOM   3135  CD2 TYR H 181      37.780 -15.743 -84.845  1.00  0.00      LH0  C  
ATOM   3136  CE1 TYR H 181      40.052 -15.669 -83.146  1.00  0.00      LH0  C  
ATOM   3137  CE2 TYR H 181      37.774 -16.468 -83.642  1.00  0.00      LH0  C  
ATOM   3138  CZ  TYR H 181      38.910 -16.420 -82.808  1.00  0.00      LH0  C  
ATOM   3139  OH  TYR H 181      38.910 -17.125 -81.621  1.00  0.00      LH0  O  
ATOM   3140  H   TYR H 181      41.343 -15.445 -87.326  1.00  0.00      LH0  H  
ATOM   3141  HH  TYR H 181      38.085 -17.585 -81.529  1.00  0.00      LH0  H  
ATOM   3142  N   SER H 182      38.373 -13.529 -89.324  1.00  0.00      LH0  N  
ATOM   3143  CA  SER H 182      38.444 -12.405 -90.246  1.00  0.00      LH0  C  
ATOM   3144  C   SER H 182      37.303 -11.439 -90.057  1.00  0.00      LH0  C  
ATOM   3145  O   SER H 182      36.182 -11.826 -89.752  1.00  0.00      LH0  O  
ATOM   3146  CB  SER H 182      38.488 -12.871 -91.699  1.00  0.00      LH0  C  
ATOM   3147  OG  SER H 182      39.853 -12.899 -92.119  1.00  0.00      LH0  O  
ATOM   3148  H   SER H 182      37.479 -13.851 -89.007  1.00  0.00      LH0  H  
ATOM   3149  HG  SER H 182      40.212 -12.081 -91.773  1.00  0.00      LH0  H  
ATOM   3150  N   LEU H 183      37.640 -10.167 -90.291  1.00  0.00      LH0  N  
ATOM   3151  CA  LEU H 183      36.586  -9.167 -90.378  1.00  0.00      LH0  C  
ATOM   3152  C   LEU H 183      36.960  -8.128 -91.405  1.00  0.00      LH0  C  
ATOM   3153  O   LEU H 183      38.101  -8.069 -91.847  1.00  0.00      LH0  O  
ATOM   3154  CB  LEU H 183      36.272  -8.552 -89.002  1.00  0.00      LH0  C  
ATOM   3155  CG  LEU H 183      37.381  -7.845 -88.203  1.00  0.00      LH0  C  
ATOM   3156  CD1 LEU H 183      37.730  -6.442 -88.708  1.00  0.00      LH0  C  
ATOM   3157  CD2 LEU H 183      37.009  -7.776 -86.722  1.00  0.00      LH0  C  
ATOM   3158  H   LEU H 183      38.589  -9.900 -90.471  1.00  0.00      LH0  H  
ATOM   3159  N   SER H 184      35.976  -7.297 -91.742  1.00  0.00      LH0  N  
ATOM   3160  CA  SER H 184      36.368  -6.142 -92.534  1.00  0.00      LH0  C  
ATOM   3161  C   SER H 184      36.083  -4.874 -91.766  1.00  0.00      LH0  C  
ATOM   3162  O   SER H 184      35.270  -4.850 -90.848  1.00  0.00      LH0  O  
ATOM   3163  CB  SER H 184      35.644  -6.146 -93.879  1.00  0.00      LH0  C  
ATOM   3164  OG  SER H 184      35.795  -7.429 -94.491  1.00  0.00      LH0  O  
ATOM   3165  H   SER H 184      35.056  -7.382 -91.368  1.00  0.00      LH0  H  
ATOM   3166  HG  SER H 184      34.935  -7.653 -94.842  1.00  0.00      LH0  H  
ATOM   3167  N   SER H 185      36.775  -3.818 -92.183  1.00  0.00      LH0  N  
ATOM   3168  CA  SER H 185      36.400  -2.513 -91.665  1.00  0.00      LH0  C  
ATOM   3169  C   SER H 185      36.340  -1.576 -92.844  1.00  0.00      LH0  C  
ATOM   3170  O   SER H 185      37.295  -1.456 -93.602  1.00  0.00      LH0  O  
ATOM   3171  CB  SER H 185      37.415  -2.074 -90.608  1.00  0.00      LH0  C  
ATOM   3172  OG  SER H 185      37.028  -0.836 -90.001  1.00  0.00      LH0  O  
ATOM   3173  H   SER H 185      37.504  -3.905 -92.866  1.00  0.00      LH0  H  
ATOM   3174  HG  SER H 185      36.323  -1.028 -89.382  1.00  0.00      LH0  H  
ATOM   3175  N   VAL H 186      35.163  -0.974 -93.015  1.00  0.00      LH0  N  
ATOM   3176  CA  VAL H 186      35.036  -0.085 -94.163  1.00  0.00      LH0  C  
ATOM   3177  C   VAL H 186      34.696   1.315 -93.713  1.00  0.00      LH0  C  
ATOM   3178  O   VAL H 186      34.221   1.516 -92.604  1.00  0.00      LH0  O  
ATOM   3179  CB  VAL H 186      33.979  -0.605 -95.149  1.00  0.00      LH0  C  
ATOM   3180  CG1 VAL H 186      34.406  -1.935 -95.777  1.00  0.00      LH0  C  
ATOM   3181  CG2 VAL H 186      32.592  -0.678 -94.505  1.00  0.00      LH0  C  
ATOM   3182  H   VAL H 186      34.418  -1.072 -92.353  1.00  0.00      LH0  H  
ATOM   3183  N   VAL H 187      34.927   2.259 -94.625  1.00  0.00      LH0  N  
ATOM   3184  CA  VAL H 187      34.393   3.588 -94.381  1.00  0.00      LH0  C  
ATOM   3185  C   VAL H 187      33.650   4.086 -95.607  1.00  0.00      LH0  C  
ATOM   3186  O   VAL H 187      34.072   3.912 -96.748  1.00  0.00      LH0  O  
ATOM   3187  CB  VAL H 187      35.501   4.548 -93.903  1.00  0.00      LH0  C  
ATOM   3188  CG1 VAL H 187      36.632   4.695 -94.919  1.00  0.00      LH0  C  
ATOM   3189  CG2 VAL H 187      34.936   5.898 -93.455  1.00  0.00      LH0  C  
ATOM   3190  H   VAL H 187      35.354   2.041 -95.503  1.00  0.00      LH0  H  
ATOM   3191  N   THR H 188      32.494   4.682 -95.313  1.00  0.00      LH0  N  
ATOM   3192  CA  THR H 188      31.756   5.338 -96.381  1.00  0.00      LH0  C  
ATOM   3193  C   THR H 188      32.163   6.795 -96.488  1.00  0.00      LH0  C  
ATOM   3194  O   THR H 188      32.166   7.540 -95.517  1.00  0.00      LH0  O  
ATOM   3195  CB  THR H 188      30.261   5.169 -96.118  1.00  0.00      LH0  C  
ATOM   3196  CG2 THR H 188      29.739   3.902 -96.794  1.00  0.00      LH0  C  
ATOM   3197  OG1 THR H 188      29.993   5.121 -94.707  1.00  0.00      LH0  O  
ATOM   3198  H   THR H 188      32.223   4.825 -94.360  1.00  0.00      LH0  H  
ATOM   3199  HG1 THR H 188      30.311   4.287 -94.376  1.00  0.00      LH0  H  
ATOM   3200  N   VAL H 189      32.568   7.158 -97.709  1.00  0.00      LH0  N  
ATOM   3201  CA  VAL H 189      33.179   8.473 -97.888  1.00  0.00      LH0  C  
ATOM   3202  C   VAL H 189      32.751   9.122 -99.189  1.00  0.00      LH0  C  
ATOM   3203  O   VAL H 189      32.680   8.484-100.233  1.00  0.00      LH0  O  
ATOM   3204  CB  VAL H 189      34.714   8.389 -97.824  1.00  0.00      LH0  C  
ATOM   3205  CG1 VAL H 189      35.224   8.415 -96.383  1.00  0.00      LH0  C  
ATOM   3206  CG2 VAL H 189      35.249   7.193 -98.617  1.00  0.00      LH0  C  
ATOM   3207  H   VAL H 189      32.489   6.530 -98.487  1.00  0.00      LH0  H  
ATOM   3208  N   PRO H 190      32.455  10.440 -99.098  1.00  0.00      LH0  N  
ATOM   3209  CA  PRO H 190      32.174  11.209-100.316  1.00  0.00      LH0  C  
ATOM   3210  C   PRO H 190      33.291  11.100-101.341  1.00  0.00      LH0  C  
ATOM   3211  O   PRO H 190      34.471  11.161-101.009  1.00  0.00      LH0  O  
ATOM   3212  CB  PRO H 190      32.007  12.637 -99.786  1.00  0.00      LH0  C  
ATOM   3213  CG  PRO H 190      31.592  12.478 -98.325  1.00  0.00      LH0  C  
ATOM   3214  CD  PRO H 190      32.373  11.247 -97.885  1.00  0.00      LH0  C  
ATOM   3215  N   SER H 191      32.875  10.940-102.599  1.00  0.00      LH0  N  
ATOM   3216  CA  SER H 191      33.832  10.645-103.663  1.00  0.00      LH0  C  
ATOM   3217  C   SER H 191      35.034  11.576-103.832  1.00  0.00      LH0  C  
ATOM   3218  O   SER H 191      36.111  11.173-104.247  1.00  0.00      LH0  O  
ATOM   3219  CB  SER H 191      33.043  10.458-104.955  1.00  0.00      LH0  C  
ATOM   3220  OG  SER H 191      31.886   9.661-104.660  1.00  0.00      LH0  O  
ATOM   3221  H   SER H 191      31.897  10.832-102.796  1.00  0.00      LH0  H  
ATOM   3222  HG  SER H 191      31.294   9.756-105.403  1.00  0.00      LH0  H  
ATOM   3223  N   SER H 192      34.837  12.847-103.455  1.00  0.00      LH0  N  
ATOM   3224  CA  SER H 192      35.957  13.796-103.506  1.00  0.00      LH0  C  
ATOM   3225  C   SER H 192      37.146  13.449-102.609  1.00  0.00      LH0  C  
ATOM   3226  O   SER H 192      38.302  13.787-102.849  1.00  0.00      LH0  O  
ATOM   3227  CB  SER H 192      35.406  15.185-103.185  1.00  0.00      LH0  C  
ATOM   3228  OG  SER H 192      34.235  15.045-102.361  1.00  0.00      LH0  O  
ATOM   3229  H   SER H 192      33.972  13.160-103.061  1.00  0.00      LH0  H  
ATOM   3230  HG  SER H 192      33.945  15.927-102.157  1.00  0.00      LH0  H  
ATOM   3231  N   SER H 193      36.795  12.723-101.545  1.00  0.00      LH0  N  
ATOM   3232  CA  SER H 193      37.801  12.272-100.594  1.00  0.00      LH0  C  
ATOM   3233  C   SER H 193      38.548  11.012-101.046  1.00  0.00      LH0  C  
ATOM   3234  O   SER H 193      39.371  10.446-100.331  1.00  0.00      LH0  O  
ATOM   3235  CB  SER H 193      37.072  12.119 -99.249  1.00  0.00      LH0  C  
ATOM   3236  OG  SER H 193      37.969  11.970 -98.145  1.00  0.00      LH0  O  
ATOM   3237  H   SER H 193      35.844  12.438-101.427  1.00  0.00      LH0  H  
ATOM   3238  HG  SER H 193      37.940  11.042 -97.919  1.00  0.00      LH0  H  
ATOM   3239  N   LEU H 194      38.216  10.542-102.260  1.00  0.00      LH0  N  
ATOM   3240  CA  LEU H 194      38.804   9.270-102.673  1.00  0.00      LH0  C  
ATOM   3241  C   LEU H 194      40.278   9.330-102.991  1.00  0.00      LH0  C  
ATOM   3242  O   LEU H 194      40.726   9.920-103.965  1.00  0.00      LH0  O  
ATOM   3243  CB  LEU H 194      38.052   8.675-103.858  1.00  0.00      LH0  C  
ATOM   3244  CG  LEU H 194      37.095   7.551-103.468  1.00  0.00      LH0  C  
ATOM   3245  CD1 LEU H 194      36.140   7.941-102.336  1.00  0.00      LH0  C  
ATOM   3246  CD2 LEU H 194      36.360   7.029-104.700  1.00  0.00      LH0  C  
ATOM   3247  H   LEU H 194      37.628  11.042-102.898  1.00  0.00      LH0  H  
ATOM   3248  N   GLY H 195      41.034   8.666-102.111  1.00  0.00      LH0  N  
ATOM   3249  CA  GLY H 195      42.466   8.596-102.380  1.00  0.00      LH0  C  
ATOM   3250  C   GLY H 195      43.234   9.777-101.828  1.00  0.00      LH0  C  
ATOM   3251  O   GLY H 195      44.225   9.609-101.122  1.00  0.00      LH0  O  
ATOM   3252  H   GLY H 195      40.620   8.388-101.246  1.00  0.00      LH0  H  
ATOM   3253  N   THR H 196      42.699  10.963-102.158  1.00  0.00      LH0  N  
ATOM   3254  CA  THR H 196      43.141  12.238-101.599  1.00  0.00      LH0  C  
ATOM   3255  C   THR H 196      43.322  12.181-100.090  1.00  0.00      LH0  C  
ATOM   3256  O   THR H 196      44.401  12.391 -99.546  1.00  0.00      LH0  O  
ATOM   3257  CB  THR H 196      42.106  13.289-102.018  1.00  0.00      LH0  C  
ATOM   3258  CG2 THR H 196      42.333  13.744-103.460  1.00  0.00      LH0  C  
ATOM   3259  OG1 THR H 196      40.786  12.733-101.892  1.00  0.00      LH0  O  
ATOM   3260  H   THR H 196      41.913  10.994-102.778  1.00  0.00      LH0  H  
ATOM   3261  HG1 THR H 196      40.179  13.330-102.335  1.00  0.00      LH0  H  
ATOM   3262  N   GLN H 197      42.213  11.805 -99.433  1.00  0.00      LH0  N  
ATOM   3263  CA  GLN H 197      42.353  11.509 -98.012  1.00  0.00      LH0  C  
ATOM   3264  C   GLN H 197      43.285  10.332 -97.773  1.00  0.00      LH0  C  
ATOM   3265  O   GLN H 197      43.235   9.295 -98.431  1.00  0.00      LH0  O  
ATOM   3266  CB  GLN H 197      40.966  11.300 -97.391  1.00  0.00      LH0  C  
ATOM   3267  CG  GLN H 197      40.893  10.897 -95.910  1.00  0.00      LH0  C  
ATOM   3268  CD  GLN H 197      41.598  11.916 -95.042  1.00  0.00      LH0  C  
ATOM   3269  NE2 GLN H 197      40.835  12.948 -94.678  1.00  0.00      LH0  N  
ATOM   3270  OE1 GLN H 197      42.772  11.781 -94.721  1.00  0.00      LH0  O  
ATOM   3271  H   GLN H 197      41.359  11.654 -99.939  1.00  0.00      LH0  H  
ATOM   3272 HE21 GLN H 197      39.884  13.013 -94.980  1.00  0.00      LH0  H  
ATOM   3273 HE22 GLN H 197      41.226  13.663 -94.103  1.00  0.00      LH0  H  
ATOM   3274  N   THR H 198      44.169  10.553 -96.799  1.00  0.00      LH0  N  
ATOM   3275  CA  THR H 198      45.028   9.442 -96.435  1.00  0.00      LH0  C  
ATOM   3276  C   THR H 198      44.355   8.485 -95.476  1.00  0.00      LH0  C  
ATOM   3277  O   THR H 198      44.516   8.516 -94.266  1.00  0.00      LH0  O  
ATOM   3278  CB  THR H 198      46.399   9.982 -96.011  1.00  0.00      LH0  C  
ATOM   3279  CG2 THR H 198      47.377   8.928 -95.477  1.00  0.00      LH0  C  
ATOM   3280  OG1 THR H 198      46.968  10.622 -97.169  1.00  0.00      LH0  O  
ATOM   3281  H   THR H 198      44.073  11.358 -96.210  1.00  0.00      LH0  H  
ATOM   3282  HG1 THR H 198      46.539  11.471 -97.233  1.00  0.00      LH0  H  
ATOM   3283  N   TYR H 199      43.558   7.627 -96.130  1.00  0.00      LH0  N  
ATOM   3284  CA  TYR H 199      42.879   6.557 -95.408  1.00  0.00      LH0  C  
ATOM   3285  C   TYR H 199      43.856   5.574 -94.833  1.00  0.00      LH0  C  
ATOM   3286  O   TYR H 199      44.554   4.877 -95.561  1.00  0.00      LH0  O  
ATOM   3287  CB  TYR H 199      41.941   5.768 -96.315  1.00  0.00      LH0  C  
ATOM   3288  CG  TYR H 199      40.867   6.661 -96.866  1.00  0.00      LH0  C  
ATOM   3289  CD1 TYR H 199      39.783   7.014 -96.038  1.00  0.00      LH0  C  
ATOM   3290  CD2 TYR H 199      40.988   7.114 -98.192  1.00  0.00      LH0  C  
ATOM   3291  CE1 TYR H 199      38.798   7.871 -96.547  1.00  0.00      LH0  C  
ATOM   3292  CE2 TYR H 199      40.005   7.973 -98.698  1.00  0.00      LH0  C  
ATOM   3293  CZ  TYR H 199      38.933   8.348 -97.864  1.00  0.00      LH0  C  
ATOM   3294  OH  TYR H 199      37.993   9.223 -98.357  1.00  0.00      LH0  O  
ATOM   3295  H   TYR H 199      43.454   7.733 -97.119  1.00  0.00      LH0  H  
ATOM   3296  HH  TYR H 199      38.264   9.458 -99.239  1.00  0.00      LH0  H  
ATOM   3297  N   ILE H 200      43.860   5.548 -93.508  1.00  0.00      LH0  N  
ATOM   3298  CA  ILE H 200      44.627   4.482 -92.895  1.00  0.00      LH0  C  
ATOM   3299  C   ILE H 200      43.675   3.574 -92.158  1.00  0.00      LH0  C  
ATOM   3300  O   ILE H 200      42.975   4.010 -91.255  1.00  0.00      LH0  O  
ATOM   3301  CB  ILE H 200      45.679   5.038 -91.930  1.00  0.00      LH0  C  
ATOM   3302  CG1 ILE H 200      46.356   6.314 -92.438  1.00  0.00      LH0  C  
ATOM   3303  CG2 ILE H 200      46.705   3.952 -91.621  1.00  0.00      LH0  C  
ATOM   3304  CD1 ILE H 200      47.213   6.990 -91.366  1.00  0.00      LH0  C  
ATOM   3305  H   ILE H 200      43.287   6.181 -92.983  1.00  0.00      LH0  H  
ATOM   3306  N   CYS H 201      43.664   2.304 -92.556  1.00  0.00      LH0  N  
ATOM   3307  CA  CYS H 201      43.092   1.370 -91.598  1.00  0.00      LH0  C  
ATOM   3308  C   CYS H 201      44.174   0.920 -90.646  1.00  0.00      LH0  C  
ATOM   3309  O   CYS H 201      44.962   0.025 -90.918  1.00  0.00      LH0  O  
ATOM   3310  CB  CYS H 201      42.401   0.204 -92.304  1.00  0.00      LH0  C  
ATOM   3311  SG  CYS H 201      43.416  -0.656 -93.530  1.00  0.00      LH0  S  
ATOM   3312  H   CYS H 201      44.209   1.986 -93.332  1.00  0.00      LH0  H  
ATOM   3313  N   ASN H 202      44.209   1.637 -89.523  1.00  0.00      LH0  N  
ATOM   3314  CA  ASN H 202      45.217   1.345 -88.507  1.00  0.00      LH0  C  
ATOM   3315  C   ASN H 202      44.872   0.090 -87.741  1.00  0.00      LH0  C  
ATOM   3316  O   ASN H 202      44.244   0.123 -86.685  1.00  0.00      LH0  O  
ATOM   3317  CB  ASN H 202      45.386   2.484 -87.497  1.00  0.00      LH0  C  
ATOM   3318  CG  ASN H 202      45.572   3.824 -88.166  1.00  0.00      LH0  C  
ATOM   3319  ND2 ASN H 202      46.799   4.341 -88.053  1.00  0.00      LH0  N  
ATOM   3320  OD1 ASN H 202      44.634   4.411 -88.692  1.00  0.00      LH0  O  
ATOM   3321  H   ASN H 202      43.500   2.330 -89.367  1.00  0.00      LH0  H  
ATOM   3322 HD21 ASN H 202      47.573   3.765 -87.772  1.00  0.00      LH0  H  
ATOM   3323 HD22 ASN H 202      46.971   5.307 -88.249  1.00  0.00      LH0  H  
ATOM   3324  N   VAL H 203      45.274  -1.040 -88.330  1.00  0.00      LH0  N  
ATOM   3325  CA  VAL H 203      44.942  -2.294 -87.668  1.00  0.00      LH0  C  
ATOM   3326  C   VAL H 203      45.872  -2.600 -86.511  1.00  0.00      LH0  C  
ATOM   3327  O   VAL H 203      46.916  -3.233 -86.635  1.00  0.00      LH0  O  
ATOM   3328  CB  VAL H 203      44.877  -3.452 -88.673  1.00  0.00      LH0  C  
ATOM   3329  CG1 VAL H 203      44.431  -4.765 -88.021  1.00  0.00      LH0  C  
ATOM   3330  CG2 VAL H 203      43.963  -3.084 -89.843  1.00  0.00      LH0  C  
ATOM   3331  H   VAL H 203      45.798  -1.004 -89.187  1.00  0.00      LH0  H  
ATOM   3332  N   ASN H 204      45.421  -2.133 -85.343  1.00  0.00      LH0  N  
ATOM   3333  CA  ASN H 204      46.136  -2.528 -84.135  1.00  0.00      LH0  C  
ATOM   3334  C   ASN H 204      45.849  -3.961 -83.734  1.00  0.00      LH0  C  
ATOM   3335  O   ASN H 204      45.005  -4.247 -82.893  1.00  0.00      LH0  O  
ATOM   3336  CB  ASN H 204      45.859  -1.553 -82.982  1.00  0.00      LH0  C  
ATOM   3337  CG  ASN H 204      46.625  -1.975 -81.739  1.00  0.00      LH0  C  
ATOM   3338  ND2 ASN H 204      45.876  -2.028 -80.635  1.00  0.00      LH0  N  
ATOM   3339  OD1 ASN H 204      47.816  -2.254 -81.769  1.00  0.00      LH0  O  
ATOM   3340  H   ASN H 204      44.582  -1.581 -85.316  1.00  0.00      LH0  H  
ATOM   3341 HD21 ASN H 204      44.880  -1.915 -80.678  1.00  0.00      LH0  H  
ATOM   3342 HD22 ASN H 204      46.306  -2.204 -79.754  1.00  0.00      LH0  H  
ATOM   3343  N   HIS H 205      46.609  -4.862 -84.353  1.00  0.00      LH0  N  
ATOM   3344  CA  HIS H 205      46.560  -6.208 -83.807  1.00  0.00      LH0  C  
ATOM   3345  C   HIS H 205      47.606  -6.403 -82.727  1.00  0.00      LH0  C  
ATOM   3346  O   HIS H 205      48.715  -6.891 -82.934  1.00  0.00      LH0  O  
ATOM   3347  CB  HIS H 205      46.654  -7.230 -84.932  1.00  0.00      LH0  C  
ATOM   3348  CG  HIS H 205      46.629  -8.637 -84.388  1.00  0.00      LH0  C  
ATOM   3349  CD2 HIS H 205      47.692  -9.534 -84.409  1.00  0.00      LH0  C  
ATOM   3350  ND1 HIS H 205      45.578  -9.232 -83.795  1.00  0.00      LH0  N  
ATOM   3351  CE1 HIS H 205      45.978 -10.497 -83.451  1.00  0.00      LH0  C  
ATOM   3352  NE2 HIS H 205      47.285 -10.682 -83.825  1.00  0.00      LH0  N  
ATOM   3353  H   HIS H 205      47.228  -4.589 -85.093  1.00  0.00      LH0  H  
ATOM   3354  HD1 HIS H 205      44.688  -8.854 -83.606  1.00  0.00      LH0  H  
ATOM   3355  N   LYS H 206      47.184  -5.982 -81.529  1.00  0.00      LH0  N  
ATOM   3356  CA  LYS H 206      48.111  -6.115 -80.409  1.00  0.00      LH0  C  
ATOM   3357  C   LYS H 206      48.757  -7.465 -80.082  1.00  0.00      LH0  C  
ATOM   3358  O   LYS H 206      49.960  -7.467 -79.831  1.00  0.00      LH0  O  
ATOM   3359  CB  LYS H 206      47.615  -5.418 -79.134  1.00  0.00      LH0  C  
ATOM   3360  CG  LYS H 206      48.382  -4.120 -78.835  1.00  0.00      LH0  C  
ATOM   3361  CD  LYS H 206      49.910  -4.282 -78.820  1.00  0.00      LH0  C  
ATOM   3362  CE  LYS H 206      50.453  -5.188 -77.707  1.00  0.00      LH0  C  
ATOM   3363  NZ  LYS H 206      51.545  -6.003 -78.256  1.00  0.00      LH0  N1+
ATOM   3364  H   LYS H 206      46.272  -5.573 -81.455  1.00  0.00      LH0  H  
ATOM   3365  HZ1 LYS H 206      52.005  -6.576 -77.524  1.00  0.00      LH0  H  
ATOM   3366  HZ2 LYS H 206      51.173  -6.640 -78.993  1.00  0.00      LH0  H  
ATOM   3367  HZ3 LYS H 206      52.252  -5.386 -78.710  1.00  0.00      LH0  H  
ATOM   3368  N   PRO H 207      47.991  -8.597 -80.059  1.00  0.00      LH0  N  
ATOM   3369  CA  PRO H 207      48.614  -9.894 -79.738  1.00  0.00      LH0  C  
ATOM   3370  C   PRO H 207      49.958 -10.209 -80.388  1.00  0.00      LH0  C  
ATOM   3371  O   PRO H 207      50.985 -10.183 -79.723  1.00  0.00      LH0  O  
ATOM   3372  CB  PRO H 207      47.502 -10.898 -80.044  1.00  0.00      LH0  C  
ATOM   3373  CG  PRO H 207      46.220 -10.131 -79.735  1.00  0.00      LH0  C  
ATOM   3374  CD  PRO H 207      46.545  -8.735 -80.248  1.00  0.00      LH0  C  
ATOM   3375  N   SER H 208      49.939 -10.474 -81.708  1.00  0.00      LH0  N  
ATOM   3376  CA  SER H 208      51.254 -10.691 -82.324  1.00  0.00      LH0  C  
ATOM   3377  C   SER H 208      52.068  -9.426 -82.573  1.00  0.00      LH0  C  
ATOM   3378  O   SER H 208      53.200  -9.466 -83.032  1.00  0.00      LH0  O  
ATOM   3379  CB  SER H 208      51.126 -11.508 -83.613  1.00  0.00      LH0  C  
ATOM   3380  OG  SER H 208      50.211 -10.864 -84.508  1.00  0.00      LH0  O  
ATOM   3381  H   SER H 208      49.106 -10.482 -82.265  1.00  0.00      LH0  H  
ATOM   3382  HG  SER H 208      49.448 -11.439 -84.552  1.00  0.00      LH0  H  
ATOM   3383  N   ASN H 209      51.415  -8.287 -82.255  1.00  0.00      LH0  N  
ATOM   3384  CA  ASN H 209      51.974  -6.952 -82.477  1.00  0.00      LH0  C  
ATOM   3385  C   ASN H 209      52.055  -6.546 -83.934  1.00  0.00      LH0  C  
ATOM   3386  O   ASN H 209      52.785  -5.640 -84.325  1.00  0.00      LH0  O  
ATOM   3387  CB  ASN H 209      53.312  -6.735 -81.758  1.00  0.00      LH0  C  
ATOM   3388  CG  ASN H 209      53.398  -5.313 -81.250  1.00  0.00      LH0  C  
ATOM   3389  ND2 ASN H 209      53.933  -4.440 -82.103  1.00  0.00      LH0  N  
ATOM   3390  OD1 ASN H 209      53.022  -5.025 -80.117  1.00  0.00      LH0  O  
ATOM   3391  H   ASN H 209      50.476  -8.349 -81.925  1.00  0.00      LH0  H  
ATOM   3392 HD21 ASN H 209      54.122  -4.736 -83.044  1.00  0.00      LH0  H  
ATOM   3393 HD22 ASN H 209      54.131  -3.502 -81.827  1.00  0.00      LH0  H  
ATOM   3394  N   THR H 210      51.246  -7.252 -84.732  1.00  0.00      LH0  N  
ATOM   3395  CA  THR H 210      51.252  -6.913 -86.146  1.00  0.00      LH0  C  
ATOM   3396  C   THR H 210      50.311  -5.754 -86.445  1.00  0.00      LH0  C  
ATOM   3397  O   THR H 210      49.181  -5.904 -86.893  1.00  0.00      LH0  O  
ATOM   3398  CB  THR H 210      50.947  -8.160 -86.980  1.00  0.00      LH0  C  
ATOM   3399  CG2 THR H 210      51.398  -7.980 -88.431  1.00  0.00      LH0  C  
ATOM   3400  OG1 THR H 210      51.588  -9.316 -86.423  1.00  0.00      LH0  O  
ATOM   3401  H   THR H 210      50.596  -7.909 -84.356  1.00  0.00      LH0  H  
ATOM   3402  HG1 THR H 210      51.046  -9.660 -85.717  1.00  0.00      LH0  H  
ATOM   3403  N   LYS H 211      50.834  -4.566 -86.114  1.00  0.00      LH0  N  
ATOM   3404  CA  LYS H 211      49.993  -3.372 -86.172  1.00  0.00      LH0  C  
ATOM   3405  C   LYS H 211      49.909  -2.721 -87.548  1.00  0.00      LH0  C  
ATOM   3406  O   LYS H 211      50.451  -1.638 -87.782  1.00  0.00      LH0  O  
ATOM   3407  CB  LYS H 211      50.455  -2.367 -85.116  1.00  0.00      LH0  C  
ATOM   3408  CG  LYS H 211      49.381  -1.318 -84.829  1.00  0.00      LH0  C  
ATOM   3409  CD  LYS H 211      49.898  -0.050 -84.152  1.00  0.00      LH0  C  
ATOM   3410  CE  LYS H 211      50.930   0.692 -85.008  1.00  0.00      LH0  C  
ATOM   3411  NZ  LYS H 211      50.429   0.857 -86.377  1.00  0.00      LH0  N1+
ATOM   3412  H   LYS H 211      51.782  -4.546 -85.792  1.00  0.00      LH0  H  
ATOM   3413  HZ1 LYS H 211      50.874   1.638 -86.901  1.00  0.00      LH0  H  
ATOM   3414  HZ2 LYS H 211      50.461  -0.008 -86.960  1.00  0.00      LH0  H  
ATOM   3415  HZ3 LYS H 211      49.426   1.155 -86.414  1.00  0.00      LH0  H  
ATOM   3416  N   VAL H 212      49.233  -3.459 -88.442  1.00  0.00      LH0  N  
ATOM   3417  CA  VAL H 212      49.197  -3.078 -89.855  1.00  0.00      LH0  C  
ATOM   3418  C   VAL H 212      48.352  -1.851 -90.148  1.00  0.00      LH0  C  
ATOM   3419  O   VAL H 212      47.159  -1.923 -90.410  1.00  0.00      LH0  O  
ATOM   3420  CB  VAL H 212      48.744  -4.250 -90.746  1.00  0.00      LH0  C  
ATOM   3421  CG1 VAL H 212      48.973  -3.945 -92.231  1.00  0.00      LH0  C  
ATOM   3422  CG2 VAL H 212      49.423  -5.562 -90.362  1.00  0.00      LH0  C  
ATOM   3423  H   VAL H 212      48.694  -4.226 -88.084  1.00  0.00      LH0  H  
ATOM   3424  N   ASP H 213      49.049  -0.715 -90.134  1.00  0.00      LH0  N  
ATOM   3425  CA  ASP H 213      48.366   0.505 -90.558  1.00  0.00      LH0  C  
ATOM   3426  C   ASP H 213      48.348   0.622 -92.071  1.00  0.00      LH0  C  
ATOM   3427  O   ASP H 213      49.271   1.121 -92.703  1.00  0.00      LH0  O  
ATOM   3428  CB  ASP H 213      49.007   1.742 -89.912  1.00  0.00      LH0  C  
ATOM   3429  CG  ASP H 213      48.856   1.776 -88.396  1.00  0.00      LH0  C  
ATOM   3430  OD1 ASP H 213      49.372   2.696 -87.768  1.00  0.00      LH0  O  
ATOM   3431  OD2 ASP H 213      48.296   0.864 -87.791  1.00  0.00      LH0  O1-
ATOM   3432  H   ASP H 213      49.998  -0.712 -89.824  1.00  0.00      LH0  H  
ATOM   3433  N   LYS H 214      47.268   0.088 -92.647  1.00  0.00      LH0  N  
ATOM   3434  CA  LYS H 214      47.261   0.027 -94.104  1.00  0.00      LH0  C  
ATOM   3435  C   LYS H 214      46.702   1.271 -94.776  1.00  0.00      LH0  C  
ATOM   3436  O   LYS H 214      45.561   1.661 -94.569  1.00  0.00      LH0  O  
ATOM   3437  CB  LYS H 214      46.529  -1.241 -94.555  1.00  0.00      LH0  C  
ATOM   3438  CG  LYS H 214      47.017  -1.826 -95.882  1.00  0.00      LH0  C  
ATOM   3439  CD  LYS H 214      48.464  -2.314 -95.789  1.00  0.00      LH0  C  
ATOM   3440  CE  LYS H 214      49.001  -2.942 -97.077  1.00  0.00      LH0  C  
ATOM   3441  NZ  LYS H 214      48.310  -4.198 -97.385  1.00  0.00      LH0  N1+
ATOM   3442  H   LYS H 214      46.511  -0.245 -92.078  1.00  0.00      LH0  H  
ATOM   3443  HZ1 LYS H 214      47.881  -4.149 -98.333  1.00  0.00      LH0  H  
ATOM   3444  HZ2 LYS H 214      49.001  -4.965 -97.526  1.00  0.00      LH0  H  
ATOM   3445  HZ3 LYS H 214      47.595  -4.500 -96.697  1.00  0.00      LH0  H  
ATOM   3446  N   ARG H 215      47.550   1.878 -95.618  1.00  0.00      LH0  N  
ATOM   3447  CA  ARG H 215      47.014   2.945 -96.467  1.00  0.00      LH0  C  
ATOM   3448  C   ARG H 215      46.168   2.380 -97.593  1.00  0.00      LH0  C  
ATOM   3449  O   ARG H 215      46.613   1.566 -98.393  1.00  0.00      LH0  O  
ATOM   3450  CB  ARG H 215      48.165   3.826 -96.987  1.00  0.00      LH0  C  
ATOM   3451  CG  ARG H 215      47.887   4.881 -98.079  1.00  0.00      LH0  C  
ATOM   3452  CD  ARG H 215      46.755   5.873 -97.789  1.00  0.00      LH0  C  
ATOM   3453  NE  ARG H 215      47.008   7.181 -98.401  1.00  0.00      LH0  N  
ATOM   3454  CZ  ARG H 215      46.085   7.826 -99.151  1.00  0.00      LH0  C  
ATOM   3455  NH1 ARG H 215      44.998   7.210 -99.602  1.00  0.00      LH0  N1+
ATOM   3456  NH2 ARG H 215      46.250   9.118 -99.419  1.00  0.00      LH0  N  
ATOM   3457  H   ARG H 215      48.476   1.523 -95.727  1.00  0.00      LH0  H  
ATOM   3458  HE  ARG H 215      47.850   7.652 -98.132  1.00  0.00      LH0  H  
ATOM   3459 HH11 ARG H 215      44.290   7.760-100.054  1.00  0.00      LH0  H  
ATOM   3460 HH12 ARG H 215      44.859   6.216 -99.508  1.00  0.00      LH0  H  
ATOM   3461 HH21 ARG H 215      45.609   9.590-100.038  1.00  0.00      LH0  H  
ATOM   3462 HH22 ARG H 215      46.979   9.659 -98.989  1.00  0.00      LH0  H  
ATOM   3463  N   VAL H 216      44.920   2.857 -97.622  1.00  0.00      LH0  N  
ATOM   3464  CA  VAL H 216      44.082   2.467 -98.750  1.00  0.00      LH0  C  
ATOM   3465  C   VAL H 216      44.351   3.336 -99.969  1.00  0.00      LH0  C  
ATOM   3466  O   VAL H 216      44.378   4.565 -99.907  1.00  0.00      LH0  O  
ATOM   3467  CB  VAL H 216      42.597   2.476 -98.358  1.00  0.00      LH0  C  
ATOM   3468  CG1 VAL H 216      41.709   1.858 -99.444  1.00  0.00      LH0  C  
ATOM   3469  CG2 VAL H 216      42.389   1.764 -97.019  1.00  0.00      LH0  C  
ATOM   3470  H   VAL H 216      44.633   3.509 -96.918  1.00  0.00      LH0  H  
ATOM   3471  N   ALA H 217      44.579   2.621-101.075  1.00  0.00      LH0  N  
ATOM   3472  CA  ALA H 217      44.778   3.270-102.366  1.00  0.00      LH0  C  
ATOM   3473  C   ALA H 217      43.511   3.125-103.195  1.00  0.00      LH0  C  
ATOM   3474  O   ALA H 217      42.744   2.197-102.972  1.00  0.00      LH0  O  
ATOM   3475  CB  ALA H 217      45.950   2.594-103.087  1.00  0.00      LH0  C  
ATOM   3476  H   ALA H 217      44.491   1.626-101.034  1.00  0.00      LH0  H  
ATOM   3477  N   PRO H 218      43.283   4.078-104.139  1.00  0.00      LH0  N  
ATOM   3478  CA  PRO H 218      42.135   3.944-105.051  1.00  0.00      LH0  C  
ATOM   3479  C   PRO H 218      42.072   2.616-105.791  1.00  0.00      LH0  C  
ATOM   3480  O   PRO H 218      43.098   2.016-106.095  1.00  0.00      LH0  O  
ATOM   3481  CB  PRO H 218      42.303   5.135-105.999  1.00  0.00      LH0  C  
ATOM   3482  CG  PRO H 218      43.109   6.164-105.211  1.00  0.00      LH0  C  
ATOM   3483  CD  PRO H 218      44.048   5.298-104.381  1.00  0.00      LH0  C  
TER   
ATOM   3484  N   GLU L   1      18.503 -25.476 -63.791  1.00  0.00      LL0  N  
ATOM   3485  CA  GLU L   1      18.330 -24.990 -62.425  1.00  0.00      LL0  C  
ATOM   3486  C   GLU L   1      17.285 -23.873 -62.336  1.00  0.00      LL0  C  
ATOM   3487  O   GLU L   1      16.114 -24.101 -62.640  1.00  0.00      LL0  O  
ATOM   3488  CB  GLU L   1      19.715 -24.683 -61.817  1.00  0.00      LL0  C  
ATOM   3489  CG  GLU L   1      20.766 -24.091 -62.776  1.00  0.00      LL0  C  
ATOM   3490  CD  GLU L   1      20.324 -22.722 -63.248  1.00  0.00      LL0  C  
ATOM   3491  OE1 GLU L   1      19.695 -22.626 -64.298  1.00  0.00      LL0  O  
ATOM   3492  OE2 GLU L   1      20.533 -21.760 -62.516  1.00  0.00      LL0  O1-
ATOM   3493  H   GLU L   1      18.856 -24.788 -64.434  1.00  0.00      LL0  H  
ATOM   3494  N   ILE L   2      17.691 -22.661 -61.923  1.00  0.00      LL0  N  
ATOM   3495  CA  ILE L   2      16.704 -21.586 -61.909  1.00  0.00      LL0  C  
ATOM   3496  C   ILE L   2      16.627 -20.831 -63.238  1.00  0.00      LL0  C  
ATOM   3497  O   ILE L   2      16.671 -19.608 -63.328  1.00  0.00      LL0  O  
ATOM   3498  CB  ILE L   2      16.916 -20.664 -60.698  1.00  0.00      LL0  C  
ATOM   3499  CG1 ILE L   2      17.303 -21.476 -59.455  1.00  0.00      LL0  C  
ATOM   3500  CG2 ILE L   2      15.660 -19.831 -60.419  1.00  0.00      LL0  C  
ATOM   3501  CD1 ILE L   2      17.533 -20.620 -58.211  1.00  0.00      LL0  C  
ATOM   3502  H   ILE L   2      18.664 -22.425 -61.871  1.00  0.00      LL0  H  
ATOM   3503  N   VAL L   3      16.493 -21.657 -64.291  1.00  0.00      LL0  N  
ATOM   3504  CA  VAL L   3      16.507 -21.191 -65.677  1.00  0.00      LL0  C  
ATOM   3505  C   VAL L   3      15.631 -19.980 -65.948  1.00  0.00      LL0  C  
ATOM   3506  O   VAL L   3      14.401 -20.026 -65.948  1.00  0.00      LL0  O  
ATOM   3507  CB  VAL L   3      16.149 -22.337 -66.642  1.00  0.00      LL0  C  
ATOM   3508  CG1 VAL L   3      16.237 -21.907 -68.112  1.00  0.00      LL0  C  
ATOM   3509  CG2 VAL L   3      17.018 -23.571 -66.391  1.00  0.00      LL0  C  
ATOM   3510  H   VAL L   3      16.435 -22.629 -64.078  1.00  0.00      LL0  H  
ATOM   3511  N   LEU L   4      16.352 -18.887 -66.225  1.00  0.00      LL0  N  
ATOM   3512  CA  LEU L   4      15.645 -17.684 -66.640  1.00  0.00      LL0  C  
ATOM   3513  C   LEU L   4      15.034 -17.784 -68.016  1.00  0.00      LL0  C  
ATOM   3514  O   LEU L   4      15.626 -17.520 -69.056  1.00  0.00      LL0  O  
ATOM   3515  CB  LEU L   4      16.527 -16.454 -66.525  1.00  0.00      LL0  C  
ATOM   3516  CG  LEU L   4      16.790 -16.074 -65.074  1.00  0.00      LL0  C  
ATOM   3517  CD1 LEU L   4      17.671 -14.844 -65.018  1.00  0.00      LL0  C  
ATOM   3518  CD2 LEU L   4      15.506 -15.848 -64.279  1.00  0.00      LL0  C  
ATOM   3519  H   LEU L   4      17.347 -18.931 -66.164  1.00  0.00      LL0  H  
ATOM   3520  N   THR L   5      13.773 -18.190 -67.947  1.00  0.00      LL0  N  
ATOM   3521  CA  THR L   5      12.946 -18.298 -69.133  1.00  0.00      LL0  C  
ATOM   3522  C   THR L   5      12.487 -16.926 -69.617  1.00  0.00      LL0  C  
ATOM   3523  O   THR L   5      11.372 -16.466 -69.382  1.00  0.00      LL0  O  
ATOM   3524  CB  THR L   5      11.791 -19.244 -68.798  1.00  0.00      LL0  C  
ATOM   3525  CG2 THR L   5      10.983 -19.637 -70.039  1.00  0.00      LL0  C  
ATOM   3526  OG1 THR L   5      12.291 -20.423 -68.148  1.00  0.00      LL0  O  
ATOM   3527  H   THR L   5      13.408 -18.329 -67.024  1.00  0.00      LL0  H  
ATOM   3528  HG1 THR L   5      12.852 -20.160 -67.419  1.00  0.00      LL0  H  
ATOM   3529  N   GLN L   6      13.444 -16.279 -70.289  1.00  0.00      LL0  N  
ATOM   3530  CA  GLN L   6      13.201 -14.962 -70.864  1.00  0.00      LL0  C  
ATOM   3531  C   GLN L   6      12.405 -15.076 -72.155  1.00  0.00      LL0  C  
ATOM   3532  O   GLN L   6      12.532 -16.047 -72.891  1.00  0.00      LL0  O  
ATOM   3533  CB  GLN L   6      14.565 -14.285 -71.036  1.00  0.00      LL0  C  
ATOM   3534  CG  GLN L   6      14.545 -12.799 -71.389  1.00  0.00      LL0  C  
ATOM   3535  CD  GLN L   6      15.946 -12.221 -71.319  1.00  0.00      LL0  C  
ATOM   3536  NE2 GLN L   6      15.967 -10.904 -71.498  1.00  0.00      LL0  N  
ATOM   3537  OE1 GLN L   6      16.948 -12.889 -71.087  1.00  0.00      LL0  O  
ATOM   3538  H   GLN L   6      14.327 -16.739 -70.413  1.00  0.00      LL0  H  
ATOM   3539 HE21 GLN L   6      15.149 -10.462 -71.872  1.00  0.00      LL0  H  
ATOM   3540 HE22 GLN L   6      16.775 -10.344 -71.314  1.00  0.00      LL0  H  
ATOM   3541  N   SER L   7      11.541 -14.080 -72.384  1.00  0.00      LL0  N  
ATOM   3542  CA  SER L   7      10.716 -14.094 -73.592  1.00  0.00      LL0  C  
ATOM   3543  C   SER L   7      10.218 -12.700 -73.926  1.00  0.00      LL0  C  
ATOM   3544  O   SER L   7       9.731 -12.003 -73.041  1.00  0.00      LL0  O  
ATOM   3545  CB  SER L   7       9.496 -15.009 -73.435  1.00  0.00      LL0  C  
ATOM   3546  OG  SER L   7       9.861 -16.234 -72.784  1.00  0.00      LL0  O  
ATOM   3547  H   SER L   7      11.470 -13.320 -71.736  1.00  0.00      LL0  H  
ATOM   3548  HG  SER L   7      10.709 -16.484 -73.163  1.00  0.00      LL0  H  
ATOM   3549  N   PRO L   8      10.310 -12.308 -75.218  1.00  0.00      LL0  N  
ATOM   3550  CA  PRO L   8      10.886 -13.134 -76.288  1.00  0.00      LL0  C  
ATOM   3551  C   PRO L   8      12.406 -13.094 -76.289  1.00  0.00      LL0  C  
ATOM   3552  O   PRO L   8      13.040 -12.491 -75.429  1.00  0.00      LL0  O  
ATOM   3553  CB  PRO L   8      10.268 -12.487 -77.531  1.00  0.00      LL0  C  
ATOM   3554  CG  PRO L   8      10.182 -11.003 -77.180  1.00  0.00      LL0  C  
ATOM   3555  CD  PRO L   8       9.811 -11.026 -75.703  1.00  0.00      LL0  C  
ATOM   3556  N   ASP L   9      12.936 -13.765 -77.306  1.00  0.00      LL0  N  
ATOM   3557  CA  ASP L   9      14.360 -13.695 -77.620  1.00  0.00      LL0  C  
ATOM   3558  C   ASP L   9      14.699 -12.437 -78.407  1.00  0.00      LL0  C  
ATOM   3559  O   ASP L   9      15.610 -11.689 -78.069  1.00  0.00      LL0  O  
ATOM   3560  CB  ASP L   9      14.777 -14.976 -78.362  1.00  0.00      LL0  C  
ATOM   3561  CG  ASP L   9      13.842 -15.236 -79.535  1.00  0.00      LL0  C  
ATOM   3562  OD1 ASP L   9      12.744 -15.743 -79.314  1.00  0.00      LL0  O  
ATOM   3563  OD2 ASP L   9      14.186 -14.863 -80.650  1.00  0.00      LL0  O1-
ATOM   3564  H   ASP L   9      12.375 -14.288 -77.954  1.00  0.00      LL0  H  
ATOM   3565  N   PHE L  10      13.885 -12.205 -79.442  1.00  0.00      LL0  N  
ATOM   3566  CA  PHE L  10      14.075 -11.010 -80.254  1.00  0.00      LL0  C  
ATOM   3567  C   PHE L  10      12.797 -10.192 -80.307  1.00  0.00      LL0  C  
ATOM   3568  O   PHE L  10      11.698 -10.733 -80.276  1.00  0.00      LL0  O  
ATOM   3569  CB  PHE L  10      14.526 -11.455 -81.650  1.00  0.00      LL0  C  
ATOM   3570  CG  PHE L  10      15.168 -10.336 -82.436  1.00  0.00      LL0  C  
ATOM   3571  CD1 PHE L  10      16.528 -10.032 -82.213  1.00  0.00      LL0  C  
ATOM   3572  CD2 PHE L  10      14.407  -9.632 -83.394  1.00  0.00      LL0  C  
ATOM   3573  CE1 PHE L  10      17.146  -9.024 -82.977  1.00  0.00      LL0  C  
ATOM   3574  CE2 PHE L  10      15.024  -8.625 -84.160  1.00  0.00      LL0  C  
ATOM   3575  CZ  PHE L  10      16.390  -8.341 -83.952  1.00  0.00      LL0  C  
ATOM   3576  H   PHE L  10      13.273 -12.940 -79.745  1.00  0.00      LL0  H  
ATOM   3577  N   GLN L  11      12.974  -8.865 -80.383  1.00  0.00      LL0  N  
ATOM   3578  CA  GLN L  11      11.798  -8.010 -80.541  1.00  0.00      LL0  C  
ATOM   3579  C   GLN L  11      12.172  -6.695 -81.191  1.00  0.00      LL0  C  
ATOM   3580  O   GLN L  11      13.205  -6.134 -80.871  1.00  0.00      LL0  O  
ATOM   3581  CB  GLN L  11      11.114  -7.790 -79.179  1.00  0.00      LL0  C  
ATOM   3582  CG  GLN L  11       9.762  -7.066 -79.213  1.00  0.00      LL0  C  
ATOM   3583  CD  GLN L  11       8.827  -7.736 -80.201  1.00  0.00      LL0  C  
ATOM   3584  NE2 GLN L  11       8.030  -8.662 -79.665  1.00  0.00      LL0  N  
ATOM   3585  OE1 GLN L  11       8.825  -7.439 -81.388  1.00  0.00      LL0  O  
ATOM   3586  H   GLN L  11      13.895  -8.469 -80.310  1.00  0.00      LL0  H  
ATOM   3587 HE21 GLN L  11       8.057  -8.881 -78.692  1.00  0.00      LL0  H  
ATOM   3588 HE22 GLN L  11       7.405  -9.141 -80.277  1.00  0.00      LL0  H  
ATOM   3589  N   SER L  12      11.323  -6.228 -82.113  1.00  0.00      LL0  N  
ATOM   3590  CA  SER L  12      11.657  -4.947 -82.732  1.00  0.00      LL0  C  
ATOM   3591  C   SER L  12      10.716  -3.842 -82.279  1.00  0.00      LL0  C  
ATOM   3592  O   SER L  12       9.546  -3.770 -82.652  1.00  0.00      LL0  O  
ATOM   3593  CB  SER L  12      11.706  -5.100 -84.257  1.00  0.00      LL0  C  
ATOM   3594  OG  SER L  12      12.192  -3.905 -84.873  1.00  0.00      LL0  O  
ATOM   3595  H   SER L  12      10.446  -6.682 -82.286  1.00  0.00      LL0  H  
ATOM   3596  HG  SER L  12      13.120  -4.034 -85.088  1.00  0.00      LL0  H  
ATOM   3597  N   VAL L  13      11.260  -2.986 -81.409  1.00  0.00      LL0  N  
ATOM   3598  CA  VAL L  13      10.406  -1.940 -80.854  1.00  0.00      LL0  C  
ATOM   3599  C   VAL L  13      10.721  -0.586 -81.469  1.00  0.00      LL0  C  
ATOM   3600  O   VAL L  13      11.863  -0.239 -81.730  1.00  0.00      LL0  O  
ATOM   3601  CB  VAL L  13      10.500  -1.948 -79.319  1.00  0.00      LL0  C  
ATOM   3602  CG1 VAL L  13       9.666  -0.859 -78.644  1.00  0.00      LL0  C  
ATOM   3603  CG2 VAL L  13      10.099  -3.321 -78.778  1.00  0.00      LL0  C  
ATOM   3604  H   VAL L  13      12.252  -2.989 -81.259  1.00  0.00      LL0  H  
ATOM   3605  N   THR L  14       9.638   0.140 -81.754  1.00  0.00      LL0  N  
ATOM   3606  CA  THR L  14       9.768   1.448 -82.399  1.00  0.00      LL0  C  
ATOM   3607  C   THR L  14      10.182   2.494 -81.371  1.00  0.00      LL0  C  
ATOM   3608  O   THR L  14       9.794   2.397 -80.212  1.00  0.00      LL0  O  
ATOM   3609  CB  THR L  14       8.389   1.777 -82.992  1.00  0.00      LL0  C  
ATOM   3610  CG2 THR L  14       8.372   2.853 -84.080  1.00  0.00      LL0  C  
ATOM   3611  OG1 THR L  14       7.770   0.572 -83.462  1.00  0.00      LL0  O  
ATOM   3612  H   THR L  14       8.747  -0.156 -81.403  1.00  0.00      LL0  H  
ATOM   3613  HG1 THR L  14       6.875   0.607 -83.110  1.00  0.00      LL0  H  
ATOM   3614  N   PRO L  15      10.966   3.521 -81.784  1.00  0.00      LL0  N  
ATOM   3615  CA  PRO L  15      11.161   4.665 -80.884  1.00  0.00      LL0  C  
ATOM   3616  C   PRO L  15       9.854   5.206 -80.318  1.00  0.00      LL0  C  
ATOM   3617  O   PRO L  15       8.959   5.610 -81.049  1.00  0.00      LL0  O  
ATOM   3618  CB  PRO L  15      11.890   5.675 -81.774  1.00  0.00      LL0  C  
ATOM   3619  CG  PRO L  15      12.643   4.824 -82.792  1.00  0.00      LL0  C  
ATOM   3620  CD  PRO L  15      11.684   3.667 -83.046  1.00  0.00      LL0  C  
ATOM   3621  N   LYS L  16       9.792   5.164 -78.979  1.00  0.00      LL0  N  
ATOM   3622  CA  LYS L  16       8.641   5.581 -78.174  1.00  0.00      LL0  C  
ATOM   3623  C   LYS L  16       7.464   4.617 -78.071  1.00  0.00      LL0  C  
ATOM   3624  O   LYS L  16       6.537   4.829 -77.287  1.00  0.00      LL0  O  
ATOM   3625  CB  LYS L  16       8.229   7.026 -78.476  1.00  0.00      LL0  C  
ATOM   3626  CG  LYS L  16       9.256   8.002 -77.896  1.00  0.00      LL0  C  
ATOM   3627  CD  LYS L  16       9.311   9.341 -78.632  1.00  0.00      LL0  C  
ATOM   3628  CE  LYS L  16      10.057   9.253 -79.969  1.00  0.00      LL0  C  
ATOM   3629  NZ  LYS L  16      11.478   8.980 -79.723  1.00  0.00      LL0  N1+
ATOM   3630  H   LYS L  16      10.586   4.755 -78.531  1.00  0.00      LL0  H  
ATOM   3631  HZ1 LYS L  16      12.088   8.982 -80.559  1.00  0.00      LL0  H  
ATOM   3632  HZ2 LYS L  16      11.902   9.613 -79.010  1.00  0.00      LL0  H  
ATOM   3633  HZ3 LYS L  16      11.664   8.066 -79.249  1.00  0.00      LL0  H  
ATOM   3634  N   GLU L  17       7.579   3.512 -78.824  1.00  0.00      LL0  N  
ATOM   3635  CA  GLU L  17       6.814   2.307 -78.494  1.00  0.00      LL0  C  
ATOM   3636  C   GLU L  17       7.420   1.711 -77.221  1.00  0.00      LL0  C  
ATOM   3637  O   GLU L  17       8.406   2.234 -76.706  1.00  0.00      LL0  O  
ATOM   3638  CB  GLU L  17       6.869   1.370 -79.709  1.00  0.00      LL0  C  
ATOM   3639  CG  GLU L  17       5.890   0.197 -79.832  1.00  0.00      LL0  C  
ATOM   3640  CD  GLU L  17       6.306  -0.652 -81.024  1.00  0.00      LL0  C  
ATOM   3641  OE1 GLU L  17       7.247  -1.425 -80.910  1.00  0.00      LL0  O  
ATOM   3642  OE2 GLU L  17       5.727  -0.536 -82.099  1.00  0.00      LL0  O1-
ATOM   3643  H   GLU L  17       8.370   3.417 -79.424  1.00  0.00      LL0  H  
ATOM   3644  N   LYS L  18       6.770   0.680 -76.668  1.00  0.00      LL0  N  
ATOM   3645  CA  LYS L  18       7.204   0.282 -75.329  1.00  0.00      LL0  C  
ATOM   3646  C   LYS L  18       7.786  -1.113 -75.333  1.00  0.00      LL0  C  
ATOM   3647  O   LYS L  18       7.341  -1.987 -76.063  1.00  0.00      LL0  O  
ATOM   3648  CB  LYS L  18       6.043   0.376 -74.326  1.00  0.00      LL0  C  
ATOM   3649  CG  LYS L  18       5.825   1.743 -73.651  1.00  0.00      LL0  C  
ATOM   3650  CD  LYS L  18       5.632   2.911 -74.621  1.00  0.00      LL0  C  
ATOM   3651  CE  LYS L  18       5.356   4.263 -73.969  1.00  0.00      LL0  C  
ATOM   3652  NZ  LYS L  18       5.703   5.321 -74.928  1.00  0.00      LL0  N1+
ATOM   3653  H   LYS L  18       6.098   0.135 -77.169  1.00  0.00      LL0  H  
ATOM   3654  HZ1 LYS L  18       6.719   5.536 -74.835  1.00  0.00      LL0  H  
ATOM   3655  HZ2 LYS L  18       5.563   5.004 -75.912  1.00  0.00      LL0  H  
ATOM   3656  HZ3 LYS L  18       5.171   6.191 -74.752  1.00  0.00      LL0  H  
ATOM   3657  N   VAL L  19       8.809  -1.280 -74.489  1.00  0.00      LL0  N  
ATOM   3658  CA  VAL L  19       9.328  -2.634 -74.330  1.00  0.00      LL0  C  
ATOM   3659  C   VAL L  19       8.791  -3.202 -73.035  1.00  0.00      LL0  C  
ATOM   3660  O   VAL L  19       8.732  -2.513 -72.022  1.00  0.00      LL0  O  
ATOM   3661  CB  VAL L  19      10.865  -2.630 -74.321  1.00  0.00      LL0  C  
ATOM   3662  CG1 VAL L  19      11.462  -4.039 -74.301  1.00  0.00      LL0  C  
ATOM   3663  CG2 VAL L  19      11.432  -1.819 -75.483  1.00  0.00      LL0  C  
ATOM   3664  H   VAL L  19       9.085  -0.548 -73.865  1.00  0.00      LL0  H  
ATOM   3665  N   THR L  20       8.395  -4.475 -73.100  1.00  0.00      LL0  N  
ATOM   3666  CA  THR L  20       7.970  -5.118 -71.861  1.00  0.00      LL0  C  
ATOM   3667  C   THR L  20       8.339  -6.593 -71.860  1.00  0.00      LL0  C  
ATOM   3668  O   THR L  20       7.518  -7.498 -71.922  1.00  0.00      LL0  O  
ATOM   3669  CB  THR L  20       6.474  -4.863 -71.623  1.00  0.00      LL0  C  
ATOM   3670  CG2 THR L  20       6.063  -5.130 -70.173  1.00  0.00      LL0  C  
ATOM   3671  OG1 THR L  20       6.157  -3.507 -71.973  1.00  0.00      LL0  O  
ATOM   3672  H   THR L  20       8.319  -4.936 -73.982  1.00  0.00      LL0  H  
ATOM   3673  HG1 THR L  20       6.836  -2.970 -71.574  1.00  0.00      LL0  H  
ATOM   3674  N   ILE L  21       9.664  -6.794 -71.862  1.00  0.00      LL0  N  
ATOM   3675  CA  ILE L  21      10.126  -8.173 -72.031  1.00  0.00      LL0  C  
ATOM   3676  C   ILE L  21      10.081  -8.976 -70.747  1.00  0.00      LL0  C  
ATOM   3677  O   ILE L  21      10.434  -8.498 -69.677  1.00  0.00      LL0  O  
ATOM   3678  CB  ILE L  21      11.517  -8.219 -72.677  1.00  0.00      LL0  C  
ATOM   3679  CG1 ILE L  21      12.547  -7.391 -71.898  1.00  0.00      LL0  C  
ATOM   3680  CG2 ILE L  21      11.414  -7.798 -74.144  1.00  0.00      LL0  C  
ATOM   3681  CD1 ILE L  21      13.963  -7.440 -72.470  1.00  0.00      LL0  C  
ATOM   3682  H   ILE L  21      10.260  -6.031 -71.600  1.00  0.00      LL0  H  
ATOM   3683  N   THR L  22       9.597 -10.211 -70.891  1.00  0.00      LL0  N  
ATOM   3684  CA  THR L  22       9.475 -11.011 -69.678  1.00  0.00      LL0  C  
ATOM   3685  C   THR L  22      10.725 -11.812 -69.381  1.00  0.00      LL0  C  
ATOM   3686  O   THR L  22      11.503 -12.137 -70.271  1.00  0.00      LL0  O  
ATOM   3687  CB  THR L  22       8.239 -11.924 -69.746  1.00  0.00      LL0  C  
ATOM   3688  CG2 THR L  22       6.956 -11.115 -69.943  1.00  0.00      LL0  C  
ATOM   3689  OG1 THR L  22       8.360 -12.925 -70.777  1.00  0.00      LL0  O  
ATOM   3690  H   THR L  22       9.450 -10.578 -71.807  1.00  0.00      LL0  H  
ATOM   3691  HG1 THR L  22       8.633 -12.446 -71.561  1.00  0.00      LL0  H  
ATOM   3692  N   CYS L  23      10.861 -12.152 -68.101  1.00  0.00      LL0  N  
ATOM   3693  CA  CYS L  23      11.875 -13.116 -67.704  1.00  0.00      LL0  C  
ATOM   3694  C   CYS L  23      11.379 -13.830 -66.476  1.00  0.00      LL0  C  
ATOM   3695  O   CYS L  23      11.174 -13.231 -65.429  1.00  0.00      LL0  O  
ATOM   3696  CB  CYS L  23      13.215 -12.426 -67.448  1.00  0.00      LL0  C  
ATOM   3697  SG  CYS L  23      14.573 -13.547 -67.031  1.00  0.00      LL0  S  
ATOM   3698  H   CYS L  23      10.266 -11.750 -67.403  1.00  0.00      LL0  H  
ATOM   3699  N   ARG L  24      11.135 -15.126 -66.673  1.00  0.00      LL0  N  
ATOM   3700  CA  ARG L  24      10.659 -15.892 -65.528  1.00  0.00      LL0  C  
ATOM   3701  C   ARG L  24      11.771 -16.715 -64.951  1.00  0.00      LL0  C  
ATOM   3702  O   ARG L  24      12.585 -17.262 -65.683  1.00  0.00      LL0  O  
ATOM   3703  CB  ARG L  24       9.531 -16.820 -65.950  1.00  0.00      LL0  C  
ATOM   3704  CG  ARG L  24       8.302 -16.025 -66.356  1.00  0.00      LL0  C  
ATOM   3705  CD  ARG L  24       7.295 -16.852 -67.159  1.00  0.00      LL0  C  
ATOM   3706  NE  ARG L  24       7.887 -17.304 -68.418  1.00  0.00      LL0  N  
ATOM   3707  CZ  ARG L  24       8.074 -16.452 -69.450  1.00  0.00      LL0  C  
ATOM   3708  NH1 ARG L  24       7.613 -15.201 -69.401  1.00  0.00      LL0  N1+
ATOM   3709  NH2 ARG L  24       8.736 -16.891 -70.512  1.00  0.00      LL0  N  
ATOM   3710  H   ARG L  24      11.362 -15.578 -67.536  1.00  0.00      LL0  H  
ATOM   3711  HE  ARG L  24       8.220 -18.247 -68.427  1.00  0.00      LL0  H  
ATOM   3712 HH11 ARG L  24       7.809 -14.515 -70.113  1.00  0.00      LL0  H  
ATOM   3713 HH12 ARG L  24       7.057 -14.917 -68.615  1.00  0.00      LL0  H  
ATOM   3714 HH21 ARG L  24       8.946 -16.313 -71.308  1.00  0.00      LL0  H  
ATOM   3715 HH22 ARG L  24       9.077 -17.827 -70.548  1.00  0.00      LL0  H  
ATOM   3716  N   ALA L  25      11.764 -16.802 -63.625  1.00  0.00      LL0  N  
ATOM   3717  CA  ALA L  25      12.606 -17.835 -63.044  1.00  0.00      LL0  C  
ATOM   3718  C   ALA L  25      11.811 -19.114 -62.921  1.00  0.00      LL0  C  
ATOM   3719  O   ALA L  25      10.606 -19.091 -62.712  1.00  0.00      LL0  O  
ATOM   3720  CB  ALA L  25      13.086 -17.406 -61.662  1.00  0.00      LL0  C  
ATOM   3721  H   ALA L  25      11.047 -16.332 -63.106  1.00  0.00      LL0  H  
ATOM   3722  N   SER L  26      12.527 -20.237 -63.040  1.00  0.00      LL0  N  
ATOM   3723  CA  SER L  26      11.834 -21.504 -62.806  1.00  0.00      LL0  C  
ATOM   3724  C   SER L  26      11.512 -21.780 -61.343  1.00  0.00      LL0  C  
ATOM   3725  O   SER L  26      10.783 -22.705 -60.999  1.00  0.00      LL0  O  
ATOM   3726  CB  SER L  26      12.677 -22.632 -63.389  1.00  0.00      LL0  C  
ATOM   3727  OG  SER L  26      14.038 -22.394 -63.022  1.00  0.00      LL0  O  
ATOM   3728  H   SER L  26      13.502 -20.251 -63.271  1.00  0.00      LL0  H  
ATOM   3729  HG  SER L  26      14.491 -23.238 -63.040  1.00  0.00      LL0  H  
ATOM   3730  N   GLN L  27      12.116 -20.951 -60.478  1.00  0.00      LL0  N  
ATOM   3731  CA  GLN L  27      11.846 -21.097 -59.057  1.00  0.00      LL0  C  
ATOM   3732  C   GLN L  27      11.426 -19.790 -58.434  1.00  0.00      LL0  C  
ATOM   3733  O   GLN L  27      11.607 -18.714 -58.987  1.00  0.00      LL0  O  
ATOM   3734  CB  GLN L  27      13.057 -21.690 -58.333  1.00  0.00      LL0  C  
ATOM   3735  CG  GLN L  27      13.191 -23.202 -58.536  1.00  0.00      LL0  C  
ATOM   3736  CD  GLN L  27      12.021 -23.893 -57.862  1.00  0.00      LL0  C  
ATOM   3737  NE2 GLN L  27      11.097 -24.366 -58.701  1.00  0.00      LL0  N  
ATOM   3738  OE1 GLN L  27      11.944 -23.992 -56.647  1.00  0.00      LL0  O  
ATOM   3739  H   GLN L  27      12.683 -20.194 -60.797  1.00  0.00      LL0  H  
ATOM   3740 HE21 GLN L  27      11.129 -24.165 -59.683  1.00  0.00      LL0  H  
ATOM   3741 HE22 GLN L  27      10.344 -24.905 -58.331  1.00  0.00      LL0  H  
ATOM   3742  N   SER L  28      10.841 -19.951 -57.245  1.00  0.00      LL0  N  
ATOM   3743  CA  SER L  28      10.342 -18.793 -56.512  1.00  0.00      LL0  C  
ATOM   3744  C   SER L  28      11.477 -17.905 -56.016  1.00  0.00      LL0  C  
ATOM   3745  O   SER L  28      12.188 -18.244 -55.079  1.00  0.00      LL0  O  
ATOM   3746  CB  SER L  28       9.478 -19.343 -55.373  1.00  0.00      LL0  C  
ATOM   3747  OG  SER L  28       8.519 -18.393 -54.898  1.00  0.00      LL0  O  
ATOM   3748  H   SER L  28      10.809 -20.861 -56.834  1.00  0.00      LL0  H  
ATOM   3749  HG  SER L  28       8.028 -18.881 -54.240  1.00  0.00      LL0  H  
ATOM   3750  N   ILE L  29      11.635 -16.762 -56.699  1.00  0.00      LL0  N  
ATOM   3751  CA  ILE L  29      12.722 -15.878 -56.269  1.00  0.00      LL0  C  
ATOM   3752  C   ILE L  29      12.278 -14.585 -55.604  1.00  0.00      LL0  C  
ATOM   3753  O   ILE L  29      13.079 -13.814 -55.083  1.00  0.00      LL0  O  
ATOM   3754  CB  ILE L  29      13.693 -15.574 -57.415  1.00  0.00      LL0  C  
ATOM   3755  CG1 ILE L  29      12.977 -14.865 -58.565  1.00  0.00      LL0  C  
ATOM   3756  CG2 ILE L  29      14.445 -16.831 -57.858  1.00  0.00      LL0  C  
ATOM   3757  CD1 ILE L  29      13.936 -14.239 -59.571  1.00  0.00      LL0  C  
ATOM   3758  H   ILE L  29      11.045 -16.554 -57.483  1.00  0.00      LL0  H  
ATOM   3759  N   GLY L  30      10.954 -14.368 -55.636  1.00  0.00      LL0  N  
ATOM   3760  CA  GLY L  30      10.414 -13.228 -54.898  1.00  0.00      LL0  C  
ATOM   3761  C   GLY L  30      10.660 -11.883 -55.554  1.00  0.00      LL0  C  
ATOM   3762  O   GLY L  30       9.805 -11.323 -56.233  1.00  0.00      LL0  O  
ATOM   3763  H   GLY L  30      10.385 -14.927 -56.241  1.00  0.00      LL0  H  
ATOM   3764  N   SER L  31      11.874 -11.381 -55.313  1.00  0.00      LL0  N  
ATOM   3765  CA  SER L  31      12.233 -10.101 -55.916  1.00  0.00      LL0  C  
ATOM   3766  C   SER L  31      13.697  -9.965 -56.294  1.00  0.00      LL0  C  
ATOM   3767  O   SER L  31      14.153  -8.914 -56.733  1.00  0.00      LL0  O  
ATOM   3768  CB  SER L  31      11.801  -8.940 -55.016  1.00  0.00      LL0  C  
ATOM   3769  OG  SER L  31      10.475  -9.180 -54.529  1.00  0.00      LL0  O  
ATOM   3770  H   SER L  31      12.491 -11.897 -54.715  1.00  0.00      LL0  H  
ATOM   3771  HG  SER L  31       9.978  -9.527 -55.267  1.00  0.00      LL0  H  
ATOM   3772  N   SER L  32      14.433 -11.074 -56.116  1.00  0.00      LL0  N  
ATOM   3773  CA  SER L  32      15.832 -10.999 -56.525  1.00  0.00      LL0  C  
ATOM   3774  C   SER L  32      16.022 -11.229 -58.018  1.00  0.00      LL0  C  
ATOM   3775  O   SER L  32      16.480 -12.273 -58.464  1.00  0.00      LL0  O  
ATOM   3776  CB  SER L  32      16.672 -11.971 -55.697  1.00  0.00      LL0  C  
ATOM   3777  OG  SER L  32      16.204 -12.012 -54.337  1.00  0.00      LL0  O  
ATOM   3778  H   SER L  32      14.079 -11.938 -55.755  1.00  0.00      LL0  H  
ATOM   3779  HG  SER L  32      16.928 -11.701 -53.790  1.00  0.00      LL0  H  
ATOM   3780  N   LEU L  33      15.613 -10.200 -58.770  1.00  0.00      LL0  N  
ATOM   3781  CA  LEU L  33      15.772 -10.253 -60.218  1.00  0.00      LL0  C  
ATOM   3782  C   LEU L  33      16.373  -8.945 -60.672  1.00  0.00      LL0  C  
ATOM   3783  O   LEU L  33      16.087  -7.880 -60.127  1.00  0.00      LL0  O  
ATOM   3784  CB  LEU L  33      14.418 -10.534 -60.884  1.00  0.00      LL0  C  
ATOM   3785  CG  LEU L  33      14.388 -10.994 -62.357  1.00  0.00      LL0  C  
ATOM   3786  CD1 LEU L  33      14.574  -9.868 -63.377  1.00  0.00      LL0  C  
ATOM   3787  CD2 LEU L  33      15.300 -12.189 -62.622  1.00  0.00      LL0  C  
ATOM   3788  H   LEU L  33      15.232  -9.382 -58.337  1.00  0.00      LL0  H  
ATOM   3789  N   HIS L  34      17.252  -9.085 -61.664  1.00  0.00      LL0  N  
ATOM   3790  CA  HIS L  34      17.989  -7.937 -62.164  1.00  0.00      LL0  C  
ATOM   3791  C   HIS L  34      17.955  -7.885 -63.667  1.00  0.00      LL0  C  
ATOM   3792  O   HIS L  34      17.784  -8.904 -64.326  1.00  0.00      LL0  O  
ATOM   3793  CB  HIS L  34      19.442  -7.991 -61.689  1.00  0.00      LL0  C  
ATOM   3794  CG  HIS L  34      19.503  -8.088 -60.186  1.00  0.00      LL0  C  
ATOM   3795  CD2 HIS L  34      20.395  -8.840 -59.426  1.00  0.00      LL0  C  
ATOM   3796  ND1 HIS L  34      18.648  -7.461 -59.358  1.00  0.00      LL0  N  
ATOM   3797  CE1 HIS L  34      18.986  -7.810 -58.081  1.00  0.00      LL0  C  
ATOM   3798  NE2 HIS L  34      20.059  -8.656 -58.125  1.00  0.00      LL0  N  
ATOM   3799  H   HIS L  34      17.438  -9.999 -62.026  1.00  0.00      LL0  H  
ATOM   3800  HD1 HIS L  34      17.876  -6.932 -59.656  1.00  0.00      LL0  H  
ATOM   3801  N   TRP L  35      18.142  -6.662 -64.171  1.00  0.00      LL0  N  
ATOM   3802  CA  TRP L  35      18.314  -6.514 -65.613  1.00  0.00      LL0  C  
ATOM   3803  C   TRP L  35      19.653  -5.878 -65.904  1.00  0.00      LL0  C  
ATOM   3804  O   TRP L  35      20.149  -5.091 -65.106  1.00  0.00      LL0  O  
ATOM   3805  CB  TRP L  35      17.193  -5.675 -66.229  1.00  0.00      LL0  C  
ATOM   3806  CG  TRP L  35      15.883  -6.426 -66.202  1.00  0.00      LL0  C  
ATOM   3807  CD1 TRP L  35      14.870  -6.329 -65.236  1.00  0.00      LL0  C  
ATOM   3808  CD2 TRP L  35      15.391  -7.377 -67.170  1.00  0.00      LL0  C  
ATOM   3809  CE2 TRP L  35      14.096  -7.806 -66.726  1.00  0.00      LL0  C  
ATOM   3810  CE3 TRP L  35      15.925  -7.882 -68.375  1.00  0.00      LL0  C  
ATOM   3811  NE1 TRP L  35      13.817  -7.134 -65.538  1.00  0.00      LL0  N  
ATOM   3812  CZ2 TRP L  35      13.363  -8.735 -67.495  1.00  0.00      LL0  C  
ATOM   3813  CZ3 TRP L  35      15.181  -8.807 -69.136  1.00  0.00      LL0  C  
ATOM   3814  CH2 TRP L  35      13.908  -9.231 -68.699  1.00  0.00      LL0  C  
ATOM   3815  H   TRP L  35      18.274  -5.897 -63.540  1.00  0.00      LL0  H  
ATOM   3816  HE1 TRP L  35      12.977  -7.180 -65.028  1.00  0.00      LL0  H  
ATOM   3817  N   TYR L  36      20.220  -6.256 -67.056  1.00  0.00      LL0  N  
ATOM   3818  CA  TYR L  36      21.567  -5.816 -67.409  1.00  0.00      LL0  C  
ATOM   3819  C   TYR L  36      21.634  -5.250 -68.806  1.00  0.00      LL0  C  
ATOM   3820  O   TYR L  36      20.848  -5.586 -69.685  1.00  0.00      LL0  O  
ATOM   3821  CB  TYR L  36      22.581  -6.953 -67.272  1.00  0.00      LL0  C  
ATOM   3822  CG  TYR L  36      22.827  -7.249 -65.816  1.00  0.00      LL0  C  
ATOM   3823  CD1 TYR L  36      22.044  -8.224 -65.170  1.00  0.00      LL0  C  
ATOM   3824  CD2 TYR L  36      23.828  -6.527 -65.140  1.00  0.00      LL0  C  
ATOM   3825  CE1 TYR L  36      22.253  -8.452 -63.803  1.00  0.00      LL0  C  
ATOM   3826  CE2 TYR L  36      24.036  -6.768 -63.774  1.00  0.00      LL0  C  
ATOM   3827  CZ  TYR L  36      23.237  -7.723 -63.117  1.00  0.00      LL0  C  
ATOM   3828  OH  TYR L  36      23.412  -7.941 -61.763  1.00  0.00      LL0  O  
ATOM   3829  H   TYR L  36      19.709  -6.862 -67.666  1.00  0.00      LL0  H  
ATOM   3830  HH  TYR L  36      24.061  -7.301 -61.474  1.00  0.00      LL0  H  
ATOM   3831  N   GLN L  37      22.608  -4.349 -68.943  1.00  0.00      LL0  N  
ATOM   3832  CA  GLN L  37      22.621  -3.434 -70.075  1.00  0.00      LL0  C  
ATOM   3833  C   GLN L  37      23.663  -3.739 -71.135  1.00  0.00      LL0  C  
ATOM   3834  O   GLN L  37      24.692  -3.073 -71.207  1.00  0.00      LL0  O  
ATOM   3835  CB  GLN L  37      22.855  -2.025 -69.533  1.00  0.00      LL0  C  
ATOM   3836  CG  GLN L  37      22.573  -0.910 -70.533  1.00  0.00      LL0  C  
ATOM   3837  CD  GLN L  37      23.612   0.177 -70.365  1.00  0.00      LL0  C  
ATOM   3838  NE2 GLN L  37      24.766  -0.102 -70.979  1.00  0.00      LL0  N  
ATOM   3839  OE1 GLN L  37      23.372   1.224 -69.778  1.00  0.00      LL0  O  
ATOM   3840  H   GLN L  37      23.257  -4.231 -68.190  1.00  0.00      LL0  H  
ATOM   3841 HE21 GLN L  37      24.978  -1.032 -71.283  1.00  0.00      LL0  H  
ATOM   3842 HE22 GLN L  37      25.454   0.601 -71.174  1.00  0.00      LL0  H  
ATOM   3843  N   GLN L  38      23.372  -4.724 -71.991  1.00  0.00      LL0  N  
ATOM   3844  CA  GLN L  38      24.301  -4.757 -73.116  1.00  0.00      LL0  C  
ATOM   3845  C   GLN L  38      23.835  -3.936 -74.302  1.00  0.00      LL0  C  
ATOM   3846  O   GLN L  38      23.361  -4.427 -75.319  1.00  0.00      LL0  O  
ATOM   3847  CB  GLN L  38      24.720  -6.176 -73.498  1.00  0.00      LL0  C  
ATOM   3848  CG  GLN L  38      25.930  -6.132 -74.435  1.00  0.00      LL0  C  
ATOM   3849  CD  GLN L  38      26.542  -7.504 -74.543  1.00  0.00      LL0  C  
ATOM   3850  NE2 GLN L  38      27.778  -7.565 -74.048  1.00  0.00      LL0  N  
ATOM   3851  OE1 GLN L  38      25.936  -8.454 -75.022  1.00  0.00      LL0  O  
ATOM   3852  H   GLN L  38      22.524  -5.261 -71.988  1.00  0.00      LL0  H  
ATOM   3853 HE21 GLN L  38      28.229  -6.740 -73.696  1.00  0.00      LL0  H  
ATOM   3854 HE22 GLN L  38      28.272  -8.436 -74.015  1.00  0.00      LL0  H  
ATOM   3855  N   LYS L  39      24.010  -2.622 -74.107  1.00  0.00      LL0  N  
ATOM   3856  CA  LYS L  39      23.906  -1.726 -75.259  1.00  0.00      LL0  C  
ATOM   3857  C   LYS L  39      25.105  -1.971 -76.172  1.00  0.00      LL0  C  
ATOM   3858  O   LYS L  39      26.047  -2.616 -75.721  1.00  0.00      LL0  O  
ATOM   3859  CB  LYS L  39      23.807  -0.290 -74.731  1.00  0.00      LL0  C  
ATOM   3860  CG  LYS L  39      22.428   0.018 -74.155  1.00  0.00      LL0  C  
ATOM   3861  CD  LYS L  39      22.304   1.460 -73.657  1.00  0.00      LL0  C  
ATOM   3862  CE  LYS L  39      20.910   1.765 -73.106  1.00  0.00      LL0  C  
ATOM   3863  NZ  LYS L  39      19.928   1.666 -74.187  1.00  0.00      LL0  N1+
ATOM   3864  H   LYS L  39      24.494  -2.355 -73.275  1.00  0.00      LL0  H  
ATOM   3865  HZ1 LYS L  39      19.095   1.095 -73.922  1.00  0.00      LL0  H  
ATOM   3866  HZ2 LYS L  39      19.585   2.608 -74.465  1.00  0.00      LL0  H  
ATOM   3867  HZ3 LYS L  39      20.338   1.236 -75.037  1.00  0.00      LL0  H  
ATOM   3868  N   PRO L  40      25.051  -1.491 -77.451  1.00  0.00      LL0  N  
ATOM   3869  CA  PRO L  40      26.148  -1.761 -78.394  1.00  0.00      LL0  C  
ATOM   3870  C   PRO L  40      27.545  -1.770 -77.802  1.00  0.00      LL0  C  
ATOM   3871  O   PRO L  40      28.017  -0.789 -77.233  1.00  0.00      LL0  O  
ATOM   3872  CB  PRO L  40      25.927  -0.704 -79.477  1.00  0.00      LL0  C  
ATOM   3873  CG  PRO L  40      24.408  -0.583 -79.548  1.00  0.00      LL0  C  
ATOM   3874  CD  PRO L  40      23.987  -0.713 -78.087  1.00  0.00      LL0  C  
ATOM   3875  N   ASP L  41      28.113  -2.981 -77.914  1.00  0.00      LL0  N  
ATOM   3876  CA  ASP L  41      29.495  -3.268 -77.530  1.00  0.00      LL0  C  
ATOM   3877  C   ASP L  41      29.912  -2.839 -76.132  1.00  0.00      LL0  C  
ATOM   3878  O   ASP L  41      31.022  -2.397 -75.856  1.00  0.00      LL0  O  
ATOM   3879  CB  ASP L  41      30.438  -2.793 -78.646  1.00  0.00      LL0  C  
ATOM   3880  CG  ASP L  41      29.913  -3.313 -79.979  1.00  0.00      LL0  C  
ATOM   3881  OD1 ASP L  41      30.167  -4.470 -80.306  1.00  0.00      LL0  O  
ATOM   3882  OD2 ASP L  41      29.198  -2.576 -80.659  1.00  0.00      LL0  O1-
ATOM   3883  H   ASP L  41      27.699  -3.611 -78.568  1.00  0.00      LL0  H  
ATOM   3884  N   GLN L  42      28.939  -3.008 -75.224  1.00  0.00      LL0  N  
ATOM   3885  CA  GLN L  42      29.221  -2.650 -73.839  1.00  0.00      LL0  C  
ATOM   3886  C   GLN L  42      29.225  -3.828 -72.893  1.00  0.00      LL0  C  
ATOM   3887  O   GLN L  42      28.573  -4.846 -73.096  1.00  0.00      LL0  O  
ATOM   3888  CB  GLN L  42      28.219  -1.601 -73.366  1.00  0.00      LL0  C  
ATOM   3889  CG  GLN L  42      28.511  -0.247 -74.003  1.00  0.00      LL0  C  
ATOM   3890  CD  GLN L  42      27.256   0.590 -74.017  1.00  0.00      LL0  C  
ATOM   3891  NE2 GLN L  42      26.939   1.019 -75.240  1.00  0.00      LL0  N  
ATOM   3892  OE1 GLN L  42      26.610   0.847 -73.008  1.00  0.00      LL0  O  
ATOM   3893  H   GLN L  42      28.038  -3.339 -75.507  1.00  0.00      LL0  H  
ATOM   3894 HE21 GLN L  42      27.481   0.679 -76.017  1.00  0.00      LL0  H  
ATOM   3895 HE22 GLN L  42      26.183   1.652 -75.377  1.00  0.00      LL0  H  
ATOM   3896  N   SER L  43      29.980  -3.610 -71.809  1.00  0.00      LL0  N  
ATOM   3897  CA  SER L  43      29.858  -4.512 -70.667  1.00  0.00      LL0  C  
ATOM   3898  C   SER L  43      28.505  -4.305 -70.000  1.00  0.00      LL0  C  
ATOM   3899  O   SER L  43      28.096  -3.177 -69.739  1.00  0.00      LL0  O  
ATOM   3900  CB  SER L  43      31.017  -4.246 -69.704  1.00  0.00      LL0  C  
ATOM   3901  OG  SER L  43      31.081  -5.243 -68.681  1.00  0.00      LL0  O  
ATOM   3902  H   SER L  43      30.489  -2.756 -71.731  1.00  0.00      LL0  H  
ATOM   3903  HG  SER L  43      31.906  -5.073 -68.223  1.00  0.00      LL0  H  
ATOM   3904  N   PRO L  44      27.786  -5.432 -69.790  1.00  0.00      LL0  N  
ATOM   3905  CA  PRO L  44      26.423  -5.356 -69.255  1.00  0.00      LL0  C  
ATOM   3906  C   PRO L  44      26.314  -4.875 -67.813  1.00  0.00      LL0  C  
ATOM   3907  O   PRO L  44      26.126  -5.661 -66.897  1.00  0.00      LL0  O  
ATOM   3908  CB  PRO L  44      25.909  -6.793 -69.423  1.00  0.00      LL0  C  
ATOM   3909  CG  PRO L  44      26.857  -7.482 -70.404  1.00  0.00      LL0  C  
ATOM   3910  CD  PRO L  44      28.183  -6.793 -70.129  1.00  0.00      LL0  C  
ATOM   3911  N   LYS L  45      26.393  -3.546 -67.646  1.00  0.00      LL0  N  
ATOM   3912  CA  LYS L  45      26.181  -2.998 -66.303  1.00  0.00      LL0  C  
ATOM   3913  C   LYS L  45      24.767  -3.214 -65.784  1.00  0.00      LL0  C  
ATOM   3914  O   LYS L  45      23.840  -3.478 -66.544  1.00  0.00      LL0  O  
ATOM   3915  CB  LYS L  45      26.511  -1.500 -66.259  1.00  0.00      LL0  C  
ATOM   3916  CG  LYS L  45      25.722  -0.672 -67.283  1.00  0.00      LL0  C  
ATOM   3917  CD  LYS L  45      25.500   0.785 -66.869  1.00  0.00      LL0  C  
ATOM   3918  CE  LYS L  45      24.617   0.877 -65.623  1.00  0.00      LL0  C  
ATOM   3919  NZ  LYS L  45      24.302   2.271 -65.303  1.00  0.00      LL0  N1+
ATOM   3920  H   LYS L  45      26.631  -2.985 -68.440  1.00  0.00      LL0  H  
ATOM   3921  HZ1 LYS L  45      23.785   2.332 -64.399  1.00  0.00      LL0  H  
ATOM   3922  HZ2 LYS L  45      25.161   2.841 -65.215  1.00  0.00      LL0  H  
ATOM   3923  HZ3 LYS L  45      23.698   2.701 -66.038  1.00  0.00      LL0  H  
ATOM   3924  N   LEU L  46      24.627  -3.049 -64.461  1.00  0.00      LL0  N  
ATOM   3925  CA  LEU L  46      23.277  -3.149 -63.909  1.00  0.00      LL0  C  
ATOM   3926  C   LEU L  46      22.327  -2.049 -64.369  1.00  0.00      LL0  C  
ATOM   3927  O   LEU L  46      22.562  -0.862 -64.172  1.00  0.00      LL0  O  
ATOM   3928  CB  LEU L  46      23.356  -3.209 -62.381  1.00  0.00      LL0  C  
ATOM   3929  CG  LEU L  46      22.034  -3.511 -61.672  1.00  0.00      LL0  C  
ATOM   3930  CD1 LEU L  46      21.465  -4.868 -62.066  1.00  0.00      LL0  C  
ATOM   3931  CD2 LEU L  46      22.167  -3.395 -60.157  1.00  0.00      LL0  C  
ATOM   3932  H   LEU L  46      25.418  -2.883 -63.867  1.00  0.00      LL0  H  
ATOM   3933  N   LEU L  47      21.230  -2.514 -64.977  1.00  0.00      LL0  N  
ATOM   3934  CA  LEU L  47      20.088  -1.623 -65.173  1.00  0.00      LL0  C  
ATOM   3935  C   LEU L  47      19.192  -1.588 -63.953  1.00  0.00      LL0  C  
ATOM   3936  O   LEU L  47      18.955  -0.556 -63.337  1.00  0.00      LL0  O  
ATOM   3937  CB  LEU L  47      19.220  -2.063 -66.353  1.00  0.00      LL0  C  
ATOM   3938  CG  LEU L  47      19.733  -1.734 -67.745  1.00  0.00      LL0  C  
ATOM   3939  CD1 LEU L  47      18.897  -2.459 -68.797  1.00  0.00      LL0  C  
ATOM   3940  CD2 LEU L  47      19.784  -0.227 -68.001  1.00  0.00      LL0  C  
ATOM   3941  H   LEU L  47      21.167  -3.499 -65.133  1.00  0.00      LL0  H  
ATOM   3942  N   ILE L  48      18.669  -2.787 -63.665  1.00  0.00      LL0  N  
ATOM   3943  CA  ILE L  48      17.580  -2.858 -62.696  1.00  0.00      LL0  C  
ATOM   3944  C   ILE L  48      17.935  -3.787 -61.560  1.00  0.00      LL0  C  
ATOM   3945  O   ILE L  48      18.222  -4.959 -61.760  1.00  0.00      LL0  O  
ATOM   3946  CB  ILE L  48      16.276  -3.312 -63.381  1.00  0.00      LL0  C  
ATOM   3947  CG1 ILE L  48      15.840  -2.345 -64.485  1.00  0.00      LL0  C  
ATOM   3948  CG2 ILE L  48      15.141  -3.555 -62.383  1.00  0.00      LL0  C  
ATOM   3949  CD1 ILE L  48      15.441  -0.962 -63.972  1.00  0.00      LL0  C  
ATOM   3950  H   ILE L  48      19.015  -3.612 -64.116  1.00  0.00      LL0  H  
ATOM   3951  N   LYS L  49      17.900  -3.211 -60.361  1.00  0.00      LL0  N  
ATOM   3952  CA  LYS L  49      17.979  -4.043 -59.170  1.00  0.00      LL0  C  
ATOM   3953  C   LYS L  49      16.605  -4.273 -58.570  1.00  0.00      LL0  C  
ATOM   3954  O   LYS L  49      15.678  -3.495 -58.751  1.00  0.00      LL0  O  
ATOM   3955  CB  LYS L  49      18.928  -3.423 -58.140  1.00  0.00      LL0  C  
ATOM   3956  CG  LYS L  49      18.799  -1.903 -58.006  1.00  0.00      LL0  C  
ATOM   3957  CD  LYS L  49      19.608  -1.336 -56.838  1.00  0.00      LL0  C  
ATOM   3958  CE  LYS L  49      19.643   0.196 -56.801  1.00  0.00      LL0  C  
ATOM   3959  NZ  LYS L  49      18.287   0.750 -56.902  1.00  0.00      LL0  N1+
ATOM   3960  H   LYS L  49      17.571  -2.269 -60.327  1.00  0.00      LL0  H  
ATOM   3961  HZ1 LYS L  49      18.277   1.751 -56.637  1.00  0.00      LL0  H  
ATOM   3962  HZ2 LYS L  49      17.961   0.688 -57.891  1.00  0.00      LL0  H  
ATOM   3963  HZ3 LYS L  49      17.629   0.226 -56.289  1.00  0.00      LL0  H  
ATOM   3964  N   TYR L  50      16.534  -5.388 -57.826  1.00  0.00      LL0  N  
ATOM   3965  CA  TYR L  50      15.349  -5.716 -57.027  1.00  0.00      LL0  C  
ATOM   3966  C   TYR L  50      14.008  -5.600 -57.729  1.00  0.00      LL0  C  
ATOM   3967  O   TYR L  50      13.113  -4.911 -57.255  1.00  0.00      LL0  O  
ATOM   3968  CB  TYR L  50      15.292  -4.897 -55.730  1.00  0.00      LL0  C  
ATOM   3969  CG  TYR L  50      16.612  -4.874 -54.999  1.00  0.00      LL0  C  
ATOM   3970  CD1 TYR L  50      17.219  -6.084 -54.604  1.00  0.00      LL0  C  
ATOM   3971  CD2 TYR L  50      17.187  -3.619 -54.715  1.00  0.00      LL0  C  
ATOM   3972  CE1 TYR L  50      18.410  -6.031 -53.866  1.00  0.00      LL0  C  
ATOM   3973  CE2 TYR L  50      18.374  -3.565 -53.972  1.00  0.00      LL0  C  
ATOM   3974  CZ  TYR L  50      18.948  -4.772 -53.530  1.00  0.00      LL0  C  
ATOM   3975  OH  TYR L  50      20.054  -4.726 -52.712  1.00  0.00      LL0  O  
ATOM   3976  H   TYR L  50      17.351  -5.951 -57.749  1.00  0.00      LL0  H  
ATOM   3977  HH  TYR L  50      19.838  -5.349 -52.016  1.00  0.00      LL0  H  
ATOM   3978  N   ALA L  51      13.932  -6.294 -58.878  1.00  0.00      LL0  N  
ATOM   3979  CA  ALA L  51      12.734  -6.318 -59.725  1.00  0.00      LL0  C  
ATOM   3980  C   ALA L  51      12.400  -5.028 -60.456  1.00  0.00      LL0  C  
ATOM   3981  O   ALA L  51      12.313  -5.008 -61.675  1.00  0.00      LL0  O  
ATOM   3982  CB  ALA L  51      11.489  -6.820 -58.978  1.00  0.00      LL0  C  
ATOM   3983  H   ALA L  51      14.746  -6.788 -59.186  1.00  0.00      LL0  H  
ATOM   3984  N   SER L  52      12.214  -3.951 -59.685  1.00  0.00      LL0  N  
ATOM   3985  CA  SER L  52      11.731  -2.736 -60.328  1.00  0.00      LL0  C  
ATOM   3986  C   SER L  52      12.702  -1.572 -60.415  1.00  0.00      LL0  C  
ATOM   3987  O   SER L  52      12.579  -0.695 -61.263  1.00  0.00      LL0  O  
ATOM   3988  CB  SER L  52      10.431  -2.326 -59.640  1.00  0.00      LL0  C  
ATOM   3989  OG  SER L  52      10.568  -2.522 -58.224  1.00  0.00      LL0  O  
ATOM   3990  H   SER L  52      12.247  -3.995 -58.685  1.00  0.00      LL0  H  
ATOM   3991  HG  SER L  52       9.687  -2.532 -57.872  1.00  0.00      LL0  H  
ATOM   3992  N   GLN L  53      13.654  -1.569 -59.471  1.00  0.00      LL0  N  
ATOM   3993  CA  GLN L  53      14.397  -0.329 -59.257  1.00  0.00      LL0  C  
ATOM   3994  C   GLN L  53      15.502  -0.084 -60.259  1.00  0.00      LL0  C  
ATOM   3995  O   GLN L  53      16.284  -0.969 -60.571  1.00  0.00      LL0  O  
ATOM   3996  CB  GLN L  53      15.067  -0.321 -57.891  1.00  0.00      LL0  C  
ATOM   3997  CG  GLN L  53      14.219  -0.733 -56.692  1.00  0.00      LL0  C  
ATOM   3998  CD  GLN L  53      15.140  -0.779 -55.491  1.00  0.00      LL0  C  
ATOM   3999  NE2 GLN L  53      14.593  -1.337 -54.409  1.00  0.00      LL0  N  
ATOM   4000  OE1 GLN L  53      16.289  -0.345 -55.535  1.00  0.00      LL0  O  
ATOM   4001  H   GLN L  53      13.900  -2.420 -59.004  1.00  0.00      LL0  H  
ATOM   4002 HE21 GLN L  53      13.656  -1.682 -54.444  1.00  0.00      LL0  H  
ATOM   4003 HE22 GLN L  53      15.121  -1.414 -53.565  1.00  0.00      LL0  H  
ATOM   4004  N   SER L  54      15.607   1.175 -60.680  1.00  0.00      LL0  N  
ATOM   4005  CA  SER L  54      16.799   1.526 -61.445  1.00  0.00      LL0  C  
ATOM   4006  C   SER L  54      18.084   1.465 -60.620  1.00  0.00      LL0  C  
ATOM   4007  O   SER L  54      18.077   1.461 -59.386  1.00  0.00      LL0  O  
ATOM   4008  CB  SER L  54      16.561   2.901 -62.069  1.00  0.00      LL0  C  
ATOM   4009  OG  SER L  54      15.735   3.680 -61.190  1.00  0.00      LL0  O  
ATOM   4010  H   SER L  54      14.957   1.901 -60.455  1.00  0.00      LL0  H  
ATOM   4011  HG  SER L  54      15.444   4.426 -61.704  1.00  0.00      LL0  H  
ATOM   4012  N   PHE L  55      19.193   1.399 -61.360  1.00  0.00      LL0  N  
ATOM   4013  CA  PHE L  55      20.515   1.530 -60.757  1.00  0.00      LL0  C  
ATOM   4014  C   PHE L  55      21.107   2.882 -61.145  1.00  0.00      LL0  C  
ATOM   4015  O   PHE L  55      20.537   3.614 -61.944  1.00  0.00      LL0  O  
ATOM   4016  CB  PHE L  55      21.355   0.318 -61.206  1.00  0.00      LL0  C  
ATOM   4017  CG  PHE L  55      22.756   0.311 -60.633  1.00  0.00      LL0  C  
ATOM   4018  CD1 PHE L  55      22.949   0.216 -59.237  1.00  0.00      LL0  C  
ATOM   4019  CD2 PHE L  55      23.851   0.428 -61.517  1.00  0.00      LL0  C  
ATOM   4020  CE1 PHE L  55      24.254   0.287 -58.715  1.00  0.00      LL0  C  
ATOM   4021  CE2 PHE L  55      25.157   0.494 -60.997  1.00  0.00      LL0  C  
ATOM   4022  CZ  PHE L  55      25.342   0.442 -59.600  1.00  0.00      LL0  C  
ATOM   4023  H   PHE L  55      19.106   1.274 -62.351  1.00  0.00      LL0  H  
ATOM   4024  N   SER L  56      22.271   3.201 -60.555  1.00  0.00      LL0  N  
ATOM   4025  CA  SER L  56      22.947   4.425 -60.972  1.00  0.00      LL0  C  
ATOM   4026  C   SER L  56      23.277   4.461 -62.459  1.00  0.00      LL0  C  
ATOM   4027  O   SER L  56      23.605   3.459 -63.100  1.00  0.00      LL0  O  
ATOM   4028  CB  SER L  56      24.195   4.656 -60.115  1.00  0.00      LL0  C  
ATOM   4029  OG  SER L  56      24.636   6.009 -60.264  1.00  0.00      LL0  O  
ATOM   4030  H   SER L  56      22.703   2.581 -59.905  1.00  0.00      LL0  H  
ATOM   4031  HG  SER L  56      25.329   6.143 -59.626  1.00  0.00      LL0  H  
ATOM   4032  N   GLY L  57      23.128   5.684 -62.991  1.00  0.00      LL0  N  
ATOM   4033  CA  GLY L  57      23.292   5.896 -64.428  1.00  0.00      LL0  C  
ATOM   4034  C   GLY L  57      22.447   4.964 -65.279  1.00  0.00      LL0  C  
ATOM   4035  O   GLY L  57      22.946   4.239 -66.135  1.00  0.00      LL0  O  
ATOM   4036  H   GLY L  57      22.963   6.442 -62.358  1.00  0.00      LL0  H  
ATOM   4037  N   VAL L  58      21.149   4.986 -64.965  1.00  0.00      LL0  N  
ATOM   4038  CA  VAL L  58      20.180   4.261 -65.779  1.00  0.00      LL0  C  
ATOM   4039  C   VAL L  58      19.088   5.247 -66.141  1.00  0.00      LL0  C  
ATOM   4040  O   VAL L  58      18.493   5.872 -65.272  1.00  0.00      LL0  O  
ATOM   4041  CB  VAL L  58      19.630   3.051 -65.000  1.00  0.00      LL0  C  
ATOM   4042  CG1 VAL L  58      18.395   2.409 -65.640  1.00  0.00      LL0  C  
ATOM   4043  CG2 VAL L  58      20.734   2.013 -64.801  1.00  0.00      LL0  C  
ATOM   4044  H   VAL L  58      20.803   5.530 -64.199  1.00  0.00      LL0  H  
ATOM   4045  N   PRO L  59      18.877   5.412 -67.467  1.00  0.00      LL0  N  
ATOM   4046  CA  PRO L  59      17.826   6.326 -67.923  1.00  0.00      LL0  C  
ATOM   4047  C   PRO L  59      16.460   5.990 -67.348  1.00  0.00      LL0  C  
ATOM   4048  O   PRO L  59      16.061   4.835 -67.278  1.00  0.00      LL0  O  
ATOM   4049  CB  PRO L  59      17.875   6.166 -69.447  1.00  0.00      LL0  C  
ATOM   4050  CG  PRO L  59      19.288   5.676 -69.760  1.00  0.00      LL0  C  
ATOM   4051  CD  PRO L  59      19.610   4.789 -68.564  1.00  0.00      LL0  C  
ATOM   4052  N   SER L  60      15.743   7.058 -66.980  1.00  0.00      LL0  N  
ATOM   4053  CA  SER L  60      14.429   6.905 -66.350  1.00  0.00      LL0  C  
ATOM   4054  C   SER L  60      13.390   6.052 -67.072  1.00  0.00      LL0  C  
ATOM   4055  O   SER L  60      12.412   5.600 -66.495  1.00  0.00      LL0  O  
ATOM   4056  CB  SER L  60      13.869   8.297 -66.059  1.00  0.00      LL0  C  
ATOM   4057  OG  SER L  60      14.963   9.215 -65.897  1.00  0.00      LL0  O  
ATOM   4058  H   SER L  60      16.140   7.976 -66.962  1.00  0.00      LL0  H  
ATOM   4059  HG  SER L  60      14.627   9.944 -65.389  1.00  0.00      LL0  H  
ATOM   4060  N   ARG L  61      13.650   5.849 -68.373  1.00  0.00      LL0  N  
ATOM   4061  CA  ARG L  61      12.754   4.999 -69.151  1.00  0.00      LL0  C  
ATOM   4062  C   ARG L  61      12.950   3.496 -68.964  1.00  0.00      LL0  C  
ATOM   4063  O   ARG L  61      12.360   2.686 -69.664  1.00  0.00      LL0  O  
ATOM   4064  CB  ARG L  61      12.841   5.403 -70.628  1.00  0.00      LL0  C  
ATOM   4065  CG  ARG L  61      14.162   5.009 -71.295  1.00  0.00      LL0  C  
ATOM   4066  CD  ARG L  61      14.301   5.535 -72.722  1.00  0.00      LL0  C  
ATOM   4067  NE  ARG L  61      15.155   4.640 -73.497  1.00  0.00      LL0  N  
ATOM   4068  CZ  ARG L  61      16.275   5.053 -74.113  1.00  0.00      LL0  C  
ATOM   4069  NH1 ARG L  61      16.666   6.321 -74.130  1.00  0.00      LL0  N1+
ATOM   4070  NH2 ARG L  61      17.013   4.165 -74.729  1.00  0.00      LL0  N  
ATOM   4071  H   ARG L  61      14.504   6.181 -68.760  1.00  0.00      LL0  H  
ATOM   4072  HE  ARG L  61      14.887   3.675 -73.610  1.00  0.00      LL0  H  
ATOM   4073 HH11 ARG L  61      17.512   6.534 -74.641  1.00  0.00      LL0  H  
ATOM   4074 HH12 ARG L  61      16.148   7.046 -73.683  1.00  0.00      LL0  H  
ATOM   4075 HH21 ARG L  61      17.873   4.436 -75.184  1.00  0.00      LL0  H  
ATOM   4076 HH22 ARG L  61      16.743   3.195 -74.757  1.00  0.00      LL0  H  
ATOM   4077  N   PHE L  62      13.822   3.139 -68.015  1.00  0.00      LL0  N  
ATOM   4078  CA  PHE L  62      13.916   1.717 -67.712  1.00  0.00      LL0  C  
ATOM   4079  C   PHE L  62      13.234   1.408 -66.400  1.00  0.00      LL0  C  
ATOM   4080  O   PHE L  62      13.827   1.524 -65.335  1.00  0.00      LL0  O  
ATOM   4081  CB  PHE L  62      15.375   1.255 -67.634  1.00  0.00      LL0  C  
ATOM   4082  CG  PHE L  62      16.065   1.286 -68.977  1.00  0.00      LL0  C  
ATOM   4083  CD1 PHE L  62      16.225   0.078 -69.689  1.00  0.00      LL0  C  
ATOM   4084  CD2 PHE L  62      16.559   2.506 -69.491  1.00  0.00      LL0  C  
ATOM   4085  CE1 PHE L  62      16.903   0.086 -70.923  1.00  0.00      LL0  C  
ATOM   4086  CE2 PHE L  62      17.233   2.516 -70.727  1.00  0.00      LL0  C  
ATOM   4087  CZ  PHE L  62      17.405   1.304 -71.425  1.00  0.00      LL0  C  
ATOM   4088  H   PHE L  62      14.326   3.800 -67.459  1.00  0.00      LL0  H  
ATOM   4089  N   SER L  63      11.971   0.993 -66.508  1.00  0.00      LL0  N  
ATOM   4090  CA  SER L  63      11.429   0.429 -65.279  1.00  0.00      LL0  C  
ATOM   4091  C   SER L  63      11.561  -1.079 -65.276  1.00  0.00      LL0  C  
ATOM   4092  O   SER L  63      11.450  -1.733 -66.306  1.00  0.00      LL0  O  
ATOM   4093  CB  SER L  63       9.989   0.906 -65.040  1.00  0.00      LL0  C  
ATOM   4094  OG  SER L  63       9.154   0.684 -66.186  1.00  0.00      LL0  O  
ATOM   4095  H   SER L  63      11.500   0.927 -67.390  1.00  0.00      LL0  H  
ATOM   4096  HG  SER L  63       9.668   0.952 -66.952  1.00  0.00      LL0  H  
ATOM   4097  N   GLY L  64      11.822  -1.618 -64.084  1.00  0.00      LL0  N  
ATOM   4098  CA  GLY L  64      11.678  -3.066 -64.017  1.00  0.00      LL0  C  
ATOM   4099  C   GLY L  64      10.319  -3.394 -63.442  1.00  0.00      LL0  C  
ATOM   4100  O   GLY L  64       9.628  -2.522 -62.920  1.00  0.00      LL0  O  
ATOM   4101  H   GLY L  64      11.926  -1.063 -63.256  1.00  0.00      LL0  H  
ATOM   4102  N   SER L  65       9.937  -4.664 -63.562  1.00  0.00      LL0  N  
ATOM   4103  CA  SER L  65       8.624  -5.041 -63.053  1.00  0.00      LL0  C  
ATOM   4104  C   SER L  65       8.585  -6.504 -62.645  1.00  0.00      LL0  C  
ATOM   4105  O   SER L  65       9.525  -7.255 -62.879  1.00  0.00      LL0  O  
ATOM   4106  CB  SER L  65       7.537  -4.735 -64.096  1.00  0.00      LL0  C  
ATOM   4107  OG  SER L  65       7.675  -3.402 -64.616  1.00  0.00      LL0  O  
ATOM   4108  H   SER L  65      10.535  -5.345 -63.989  1.00  0.00      LL0  H  
ATOM   4109  HG  SER L  65       8.055  -2.874 -63.914  1.00  0.00      LL0  H  
ATOM   4110  N   GLY L  66       7.441  -6.875 -62.052  1.00  0.00      LL0  N  
ATOM   4111  CA  GLY L  66       7.234  -8.296 -61.793  1.00  0.00      LL0  C  
ATOM   4112  C   GLY L  66       7.605  -8.723 -60.388  1.00  0.00      LL0  C  
ATOM   4113  O   GLY L  66       8.160  -7.951 -59.612  1.00  0.00      LL0  O  
ATOM   4114  H   GLY L  66       6.792  -6.199 -61.713  1.00  0.00      LL0  H  
ATOM   4115  N   SER L  67       7.251  -9.983 -60.103  1.00  0.00      LL0  N  
ATOM   4116  CA  SER L  67       7.440 -10.547 -58.771  1.00  0.00      LL0  C  
ATOM   4117  C   SER L  67       7.264 -12.057 -58.780  1.00  0.00      LL0  C  
ATOM   4118  O   SER L  67       6.761 -12.651 -59.727  1.00  0.00      LL0  O  
ATOM   4119  CB  SER L  67       6.502  -9.869 -57.760  1.00  0.00      LL0  C  
ATOM   4120  OG  SER L  67       5.239  -9.571 -58.369  1.00  0.00      LL0  O  
ATOM   4121  H   SER L  67       6.846 -10.564 -60.815  1.00  0.00      LL0  H  
ATOM   4122  HG  SER L  67       4.762  -9.031 -57.753  1.00  0.00      LL0  H  
ATOM   4123  N   GLY L  68       7.710 -12.670 -57.673  1.00  0.00      LL0  N  
ATOM   4124  CA  GLY L  68       7.536 -14.117 -57.549  1.00  0.00      LL0  C  
ATOM   4125  C   GLY L  68       8.447 -14.911 -58.465  1.00  0.00      LL0  C  
ATOM   4126  O   GLY L  68       9.599 -15.191 -58.145  1.00  0.00      LL0  O  
ATOM   4127  H   GLY L  68       8.242 -12.141 -57.013  1.00  0.00      LL0  H  
ATOM   4128  N   THR L  69       7.853 -15.241 -59.614  1.00  0.00      LL0  N  
ATOM   4129  CA  THR L  69       8.570 -15.894 -60.703  1.00  0.00      LL0  C  
ATOM   4130  C   THR L  69       8.694 -15.002 -61.926  1.00  0.00      LL0  C  
ATOM   4131  O   THR L  69       9.670 -15.049 -62.666  1.00  0.00      LL0  O  
ATOM   4132  CB  THR L  69       7.827 -17.178 -61.064  1.00  0.00      LL0  C  
ATOM   4133  CG2 THR L  69       8.185 -18.312 -60.100  1.00  0.00      LL0  C  
ATOM   4134  OG1 THR L  69       6.410 -16.936 -61.036  1.00  0.00      LL0  O  
ATOM   4135  H   THR L  69       6.889 -15.016 -59.761  1.00  0.00      LL0  H  
ATOM   4136  HG1 THR L  69       6.163 -16.659 -61.926  1.00  0.00      LL0  H  
ATOM   4137  N   ASP L  70       7.641 -14.194 -62.105  1.00  0.00      LL0  N  
ATOM   4138  CA  ASP L  70       7.472 -13.519 -63.385  1.00  0.00      LL0  C  
ATOM   4139  C   ASP L  70       7.926 -12.090 -63.314  1.00  0.00      LL0  C  
ATOM   4140  O   ASP L  70       7.368 -11.267 -62.599  1.00  0.00      LL0  O  
ATOM   4141  CB  ASP L  70       6.007 -13.569 -63.822  1.00  0.00      LL0  C  
ATOM   4142  CG  ASP L  70       5.665 -14.928 -64.399  1.00  0.00      LL0  C  
ATOM   4143  OD1 ASP L  70       5.833 -15.935 -63.708  1.00  0.00      LL0  O  
ATOM   4144  OD2 ASP L  70       5.244 -14.971 -65.554  1.00  0.00      LL0  O1-
ATOM   4145  H   ASP L  70       6.950 -14.047 -61.399  1.00  0.00      LL0  H  
ATOM   4146  N   PHE L  71       8.985 -11.823 -64.079  1.00  0.00      LL0  N  
ATOM   4147  CA  PHE L  71       9.501 -10.462 -64.045  1.00  0.00      LL0  C  
ATOM   4148  C   PHE L  71       9.524  -9.836 -65.420  1.00  0.00      LL0  C  
ATOM   4149  O   PHE L  71       9.284 -10.492 -66.432  1.00  0.00      LL0  O  
ATOM   4150  CB  PHE L  71      10.894 -10.435 -63.414  1.00  0.00      LL0  C  
ATOM   4151  CG  PHE L  71      10.853 -10.863 -61.964  1.00  0.00      LL0  C  
ATOM   4152  CD1 PHE L  71      10.833  -9.876 -60.956  1.00  0.00      LL0  C  
ATOM   4153  CD2 PHE L  71      10.851 -12.237 -61.637  1.00  0.00      LL0  C  
ATOM   4154  CE1 PHE L  71      10.823 -10.268 -59.603  1.00  0.00      LL0  C  
ATOM   4155  CE2 PHE L  71      10.827 -12.629 -60.286  1.00  0.00      LL0  C  
ATOM   4156  CZ  PHE L  71      10.823 -11.641 -59.282  1.00  0.00      LL0  C  
ATOM   4157  H   PHE L  71       9.439 -12.539 -64.613  1.00  0.00      LL0  H  
ATOM   4158  N   THR L  72       9.835  -8.539 -65.417  1.00  0.00      LL0  N  
ATOM   4159  CA  THR L  72       9.727  -7.793 -66.662  1.00  0.00      LL0  C  
ATOM   4160  C   THR L  72      10.723  -6.654 -66.735  1.00  0.00      LL0  C  
ATOM   4161  O   THR L  72      11.106  -6.076 -65.724  1.00  0.00      LL0  O  
ATOM   4162  CB  THR L  72       8.295  -7.262 -66.826  1.00  0.00      LL0  C  
ATOM   4163  CG2 THR L  72       7.633  -7.823 -68.082  1.00  0.00      LL0  C  
ATOM   4164  OG1 THR L  72       7.497  -7.561 -65.668  1.00  0.00      LL0  O  
ATOM   4165  H   THR L  72       9.952  -8.047 -64.554  1.00  0.00      LL0  H  
ATOM   4166  HG1 THR L  72       6.592  -7.484 -65.943  1.00  0.00      LL0  H  
ATOM   4167  N   LEU L  73      11.118  -6.350 -67.976  1.00  0.00      LL0  N  
ATOM   4168  CA  LEU L  73      11.766  -5.069 -68.214  1.00  0.00      LL0  C  
ATOM   4169  C   LEU L  73      10.838  -4.216 -69.036  1.00  0.00      LL0  C  
ATOM   4170  O   LEU L  73      10.597  -4.449 -70.218  1.00  0.00      LL0  O  
ATOM   4171  CB  LEU L  73      13.118  -5.229 -68.910  1.00  0.00      LL0  C  
ATOM   4172  CG  LEU L  73      13.906  -3.926 -69.094  1.00  0.00      LL0  C  
ATOM   4173  CD1 LEU L  73      14.129  -3.176 -67.781  1.00  0.00      LL0  C  
ATOM   4174  CD2 LEU L  73      15.222  -4.173 -69.828  1.00  0.00      LL0  C  
ATOM   4175  H   LEU L  73      10.850  -6.936 -68.739  1.00  0.00      LL0  H  
ATOM   4176  N   THR L  74      10.312  -3.237 -68.317  1.00  0.00      LL0  N  
ATOM   4177  CA  THR L  74       9.372  -2.313 -68.916  1.00  0.00      LL0  C  
ATOM   4178  C   THR L  74      10.068  -1.027 -69.321  1.00  0.00      LL0  C  
ATOM   4179  O   THR L  74      10.123  -0.036 -68.602  1.00  0.00      LL0  O  
ATOM   4180  CB  THR L  74       8.235  -2.095 -67.920  1.00  0.00      LL0  C  
ATOM   4181  CG2 THR L  74       7.052  -1.336 -68.529  1.00  0.00      LL0  C  
ATOM   4182  OG1 THR L  74       7.810  -3.367 -67.403  1.00  0.00      LL0  O  
ATOM   4183  H   THR L  74      10.606  -3.079 -67.373  1.00  0.00      LL0  H  
ATOM   4184  HG1 THR L  74       7.650  -3.231 -66.469  1.00  0.00      LL0  H  
ATOM   4185  N   ILE L  75      10.627  -1.092 -70.536  1.00  0.00      LL0  N  
ATOM   4186  CA  ILE L  75      11.186   0.151 -71.059  1.00  0.00      LL0  C  
ATOM   4187  C   ILE L  75      10.075   1.069 -71.529  1.00  0.00      LL0  C  
ATOM   4188  O   ILE L  75       9.387   0.837 -72.520  1.00  0.00      LL0  O  
ATOM   4189  CB  ILE L  75      12.225  -0.101 -72.160  1.00  0.00      LL0  C  
ATOM   4190  CG1 ILE L  75      13.272  -1.110 -71.685  1.00  0.00      LL0  C  
ATOM   4191  CG2 ILE L  75      12.881   1.198 -72.641  1.00  0.00      LL0  C  
ATOM   4192  CD1 ILE L  75      14.262  -1.497 -72.784  1.00  0.00      LL0  C  
ATOM   4193  H   ILE L  75      10.432  -1.895 -71.101  1.00  0.00      LL0  H  
ATOM   4194  N   ASN L  76       9.912   2.117 -70.720  1.00  0.00      LL0  N  
ATOM   4195  CA  ASN L  76       8.828   3.088 -70.845  1.00  0.00      LL0  C  
ATOM   4196  C   ASN L  76       9.058   4.091 -71.960  1.00  0.00      LL0  C  
ATOM   4197  O   ASN L  76       9.172   5.288 -71.720  1.00  0.00      LL0  O  
ATOM   4198  CB  ASN L  76       8.598   3.856 -69.529  1.00  0.00      LL0  C  
ATOM   4199  CG  ASN L  76       8.800   2.980 -68.306  1.00  0.00      LL0  C  
ATOM   4200  ND2 ASN L  76       7.673   2.541 -67.739  1.00  0.00      LL0  N  
ATOM   4201  OD1 ASN L  76       9.918   2.692 -67.901  1.00  0.00      LL0  O  
ATOM   4202  H   ASN L  76      10.566   2.188 -69.961  1.00  0.00      LL0  H  
ATOM   4203 HD21 ASN L  76       6.759   2.801 -68.037  1.00  0.00      LL0  H  
ATOM   4204 HD22 ASN L  76       7.795   1.910 -66.967  1.00  0.00      LL0  H  
ATOM   4205  N   SER L  77       9.086   3.527 -73.184  1.00  0.00      LL0  N  
ATOM   4206  CA  SER L  77       9.541   4.120 -74.448  1.00  0.00      LL0  C  
ATOM   4207  C   SER L  77      10.974   3.762 -74.768  1.00  0.00      LL0  C  
ATOM   4208  O   SER L  77      11.906   4.184 -74.101  1.00  0.00      LL0  O  
ATOM   4209  CB  SER L  77       9.348   5.638 -74.584  1.00  0.00      LL0  C  
ATOM   4210  OG  SER L  77       8.072   6.009 -74.033  1.00  0.00      LL0  O  
ATOM   4211  H   SER L  77       8.952   2.538 -73.188  1.00  0.00      LL0  H  
ATOM   4212  HG  SER L  77       8.307   6.206 -73.120  1.00  0.00      LL0  H  
ATOM   4213  N   LEU L  78      11.097   2.953 -75.823  1.00  0.00      LL0  N  
ATOM   4214  CA  LEU L  78      12.429   2.685 -76.359  1.00  0.00      LL0  C  
ATOM   4215  C   LEU L  78      12.959   3.911 -77.082  1.00  0.00      LL0  C  
ATOM   4216  O   LEU L  78      12.172   4.672 -77.631  1.00  0.00      LL0  O  
ATOM   4217  CB  LEU L  78      12.297   1.461 -77.275  1.00  0.00      LL0  C  
ATOM   4218  CG  LEU L  78      13.424   1.156 -78.266  1.00  0.00      LL0  C  
ATOM   4219  CD1 LEU L  78      13.626  -0.340 -78.443  1.00  0.00      LL0  C  
ATOM   4220  CD2 LEU L  78      13.203   1.821 -79.622  1.00  0.00      LL0  C  
ATOM   4221  H   LEU L  78      10.281   2.650 -76.317  1.00  0.00      LL0  H  
ATOM   4222  N   GLU L  79      14.289   4.055 -77.084  1.00  0.00      LL0  N  
ATOM   4223  CA  GLU L  79      14.877   4.980 -78.053  1.00  0.00      LL0  C  
ATOM   4224  C   GLU L  79      15.993   4.283 -78.802  1.00  0.00      LL0  C  
ATOM   4225  O   GLU L  79      16.272   3.120 -78.550  1.00  0.00      LL0  O  
ATOM   4226  CB  GLU L  79      15.362   6.281 -77.401  1.00  0.00      LL0  C  
ATOM   4227  CG  GLU L  79      14.256   7.190 -76.839  1.00  0.00      LL0  C  
ATOM   4228  CD  GLU L  79      13.413   7.879 -77.912  1.00  0.00      LL0  C  
ATOM   4229  OE1 GLU L  79      13.370   7.456 -79.069  1.00  0.00      LL0  O  
ATOM   4230  OE2 GLU L  79      12.761   8.869 -77.591  1.00  0.00      LL0  O1-
ATOM   4231  H   GLU L  79      14.858   3.381 -76.605  1.00  0.00      LL0  H  
ATOM   4232  N   ALA L  80      16.621   5.020 -79.734  1.00  0.00      LL0  N  
ATOM   4233  CA  ALA L  80      17.598   4.392 -80.637  1.00  0.00      LL0  C  
ATOM   4234  C   ALA L  80      18.678   3.520 -79.997  1.00  0.00      LL0  C  
ATOM   4235  O   ALA L  80      18.996   2.425 -80.447  1.00  0.00      LL0  O  
ATOM   4236  CB  ALA L  80      18.266   5.452 -81.512  1.00  0.00      LL0  C  
ATOM   4237  H   ALA L  80      16.324   5.964 -79.871  1.00  0.00      LL0  H  
ATOM   4238  N   GLU L  81      19.216   4.022 -78.877  1.00  0.00      LL0  N  
ATOM   4239  CA  GLU L  81      20.252   3.193 -78.260  1.00  0.00      LL0  C  
ATOM   4240  C   GLU L  81      19.784   2.000 -77.434  1.00  0.00      LL0  C  
ATOM   4241  O   GLU L  81      20.551   1.392 -76.690  1.00  0.00      LL0  O  
ATOM   4242  CB  GLU L  81      21.301   4.027 -77.502  1.00  0.00      LL0  C  
ATOM   4243  CG  GLU L  81      20.846   5.344 -76.852  1.00  0.00      LL0  C  
ATOM   4244  CD  GLU L  81      19.694   5.138 -75.887  1.00  0.00      LL0  C  
ATOM   4245  OE1 GLU L  81      18.724   5.884 -75.962  1.00  0.00      LL0  O  
ATOM   4246  OE2 GLU L  81      19.734   4.223 -75.070  1.00  0.00      LL0  O1-
ATOM   4247  H   GLU L  81      18.878   4.865 -78.459  1.00  0.00      LL0  H  
ATOM   4248  N   ASP L  82      18.501   1.650 -77.597  1.00  0.00      LL0  N  
ATOM   4249  CA  ASP L  82      18.064   0.375 -77.031  1.00  0.00      LL0  C  
ATOM   4250  C   ASP L  82      18.233  -0.815 -77.956  1.00  0.00      LL0  C  
ATOM   4251  O   ASP L  82      17.799  -1.916 -77.639  1.00  0.00      LL0  O  
ATOM   4252  CB  ASP L  82      16.619   0.415 -76.515  1.00  0.00      LL0  C  
ATOM   4253  CG  ASP L  82      16.460   1.319 -75.307  1.00  0.00      LL0  C  
ATOM   4254  OD1 ASP L  82      17.382   1.435 -74.507  1.00  0.00      LL0  O  
ATOM   4255  OD2 ASP L  82      15.429   1.969 -75.166  1.00  0.00      LL0  O1-
ATOM   4256  H   ASP L  82      17.880   2.168 -78.185  1.00  0.00      LL0  H  
ATOM   4257  N   ALA L  83      18.920  -0.564 -79.089  1.00  0.00      LL0  N  
ATOM   4258  CA  ALA L  83      19.367  -1.670 -79.942  1.00  0.00      LL0  C  
ATOM   4259  C   ALA L  83      20.378  -2.563 -79.241  1.00  0.00      LL0  C  
ATOM   4260  O   ALA L  83      21.587  -2.400 -79.359  1.00  0.00      LL0  O  
ATOM   4261  CB  ALA L  83      20.010  -1.124 -81.219  1.00  0.00      LL0  C  
ATOM   4262  H   ALA L  83      19.112   0.377 -79.369  1.00  0.00      LL0  H  
ATOM   4263  N   ALA L  84      19.834  -3.482 -78.442  1.00  0.00      LL0  N  
ATOM   4264  CA  ALA L  84      20.683  -4.010 -77.383  1.00  0.00      LL0  C  
ATOM   4265  C   ALA L  84      20.255  -5.381 -76.929  1.00  0.00      LL0  C  
ATOM   4266  O   ALA L  84      19.149  -5.827 -77.197  1.00  0.00      LL0  O  
ATOM   4267  CB  ALA L  84      20.632  -3.077 -76.171  1.00  0.00      LL0  C  
ATOM   4268  H   ALA L  84      18.836  -3.588 -78.442  1.00  0.00      LL0  H  
ATOM   4269  N   ALA L  85      21.180  -6.029 -76.213  1.00  0.00      LL0  N  
ATOM   4270  CA  ALA L  85      20.773  -7.224 -75.490  1.00  0.00      LL0  C  
ATOM   4271  C   ALA L  85      20.525  -6.883 -74.037  1.00  0.00      LL0  C  
ATOM   4272  O   ALA L  85      21.404  -6.425 -73.315  1.00  0.00      LL0  O  
ATOM   4273  CB  ALA L  85      21.853  -8.303 -75.568  1.00  0.00      LL0  C  
ATOM   4274  H   ALA L  85      22.057  -5.589 -76.019  1.00  0.00      LL0  H  
ATOM   4275  N   TYR L  86      19.278  -7.112 -73.629  1.00  0.00      LL0  N  
ATOM   4276  CA  TYR L  86      19.023  -6.889 -72.213  1.00  0.00      LL0  C  
ATOM   4277  C   TYR L  86      18.902  -8.188 -71.453  1.00  0.00      LL0  C  
ATOM   4278  O   TYR L  86      18.093  -9.056 -71.760  1.00  0.00      LL0  O  
ATOM   4279  CB  TYR L  86      17.813  -5.975 -72.017  1.00  0.00      LL0  C  
ATOM   4280  CG  TYR L  86      18.108  -4.584 -72.542  1.00  0.00      LL0  C  
ATOM   4281  CD1 TYR L  86      19.231  -3.878 -72.056  1.00  0.00      LL0  C  
ATOM   4282  CD2 TYR L  86      17.239  -4.020 -73.498  1.00  0.00      LL0  C  
ATOM   4283  CE1 TYR L  86      19.469  -2.570 -72.508  1.00  0.00      LL0  C  
ATOM   4284  CE2 TYR L  86      17.475  -2.711 -73.949  1.00  0.00      LL0  C  
ATOM   4285  CZ  TYR L  86      18.577  -1.996 -73.435  1.00  0.00      LL0  C  
ATOM   4286  OH  TYR L  86      18.785  -0.692 -73.842  1.00  0.00      LL0  O  
ATOM   4287  H   TYR L  86      18.590  -7.479 -74.259  1.00  0.00      LL0  H  
ATOM   4288  HH  TYR L  86      17.958  -0.387 -74.227  1.00  0.00      LL0  H  
ATOM   4289  N   TYR L  87      19.792  -8.303 -70.467  1.00  0.00      LL0  N  
ATOM   4290  CA  TYR L  87      19.876  -9.566 -69.735  1.00  0.00      LL0  C  
ATOM   4291  C   TYR L  87      19.031  -9.554 -68.484  1.00  0.00      LL0  C  
ATOM   4292  O   TYR L  87      18.860  -8.514 -67.868  1.00  0.00      LL0  O  
ATOM   4293  CB  TYR L  87      21.331  -9.838 -69.350  1.00  0.00      LL0  C  
ATOM   4294  CG  TYR L  87      22.083 -10.450 -70.505  1.00  0.00      LL0  C  
ATOM   4295  CD1 TYR L  87      22.579  -9.642 -71.551  1.00  0.00      LL0  C  
ATOM   4296  CD2 TYR L  87      22.258 -11.844 -70.491  1.00  0.00      LL0  C  
ATOM   4297  CE1 TYR L  87      23.225 -10.261 -72.636  1.00  0.00      LL0  C  
ATOM   4298  CE2 TYR L  87      22.902 -12.458 -71.571  1.00  0.00      LL0  C  
ATOM   4299  CZ  TYR L  87      23.351 -11.665 -72.642  1.00  0.00      LL0  C  
ATOM   4300  OH  TYR L  87      23.910 -12.302 -73.730  1.00  0.00      LL0  O  
ATOM   4301  H   TYR L  87      20.321  -7.491 -70.210  1.00  0.00      LL0  H  
ATOM   4302  HH  TYR L  87      23.241 -12.898 -74.072  1.00  0.00      LL0  H  
ATOM   4303  N   CYS L  88      18.540 -10.739 -68.109  1.00  0.00      LL0  N  
ATOM   4304  CA  CYS L  88      18.060 -10.816 -66.730  1.00  0.00      LL0  C  
ATOM   4305  C   CYS L  88      18.998 -11.641 -65.874  1.00  0.00      LL0  C  
ATOM   4306  O   CYS L  88      19.859 -12.338 -66.400  1.00  0.00      LL0  O  
ATOM   4307  CB  CYS L  88      16.622 -11.333 -66.655  1.00  0.00      LL0  C  
ATOM   4308  SG  CYS L  88      16.232 -12.659 -67.825  1.00  0.00      LL0  S  
ATOM   4309  H   CYS L  88      18.642 -11.563 -68.664  1.00  0.00      LL0  H  
ATOM   4310  N   HIS L  89      18.800 -11.528 -64.551  1.00  0.00      LL0  N  
ATOM   4311  CA  HIS L  89      19.660 -12.222 -63.590  1.00  0.00      LL0  C  
ATOM   4312  C   HIS L  89      18.892 -12.502 -62.313  1.00  0.00      LL0  C  
ATOM   4313  O   HIS L  89      18.424 -11.580 -61.658  1.00  0.00      LL0  O  
ATOM   4314  CB  HIS L  89      20.893 -11.346 -63.352  1.00  0.00      LL0  C  
ATOM   4315  CG  HIS L  89      21.750 -11.699 -62.153  1.00  0.00      LL0  C  
ATOM   4316  CD2 HIS L  89      22.093 -12.959 -61.656  1.00  0.00      LL0  C  
ATOM   4317  ND1 HIS L  89      22.328 -10.759 -61.379  1.00  0.00      LL0  N  
ATOM   4318  CE1 HIS L  89      23.022 -11.410 -60.397  1.00  0.00      LL0  C  
ATOM   4319  NE2 HIS L  89      22.878 -12.760 -60.570  1.00  0.00      LL0  N  
ATOM   4320  H   HIS L  89      18.140 -10.850 -64.225  1.00  0.00      LL0  H  
ATOM   4321  HD1 HIS L  89      22.317  -9.784 -61.508  1.00  0.00      LL0  H  
ATOM   4322  N   GLN L  90      18.763 -13.795 -61.991  1.00  0.00      LL0  N  
ATOM   4323  CA  GLN L  90      18.185 -14.085 -60.685  1.00  0.00      LL0  C  
ATOM   4324  C   GLN L  90      19.268 -14.262 -59.653  1.00  0.00      LL0  C  
ATOM   4325  O   GLN L  90      20.311 -14.851 -59.918  1.00  0.00      LL0  O  
ATOM   4326  CB  GLN L  90      17.211 -15.276 -60.722  1.00  0.00      LL0  C  
ATOM   4327  CG  GLN L  90      17.757 -16.711 -60.743  1.00  0.00      LL0  C  
ATOM   4328  CD  GLN L  90      18.337 -17.116 -59.394  1.00  0.00      LL0  C  
ATOM   4329  NE2 GLN L  90      19.341 -17.984 -59.496  1.00  0.00      LL0  N  
ATOM   4330  OE1 GLN L  90      17.947 -16.637 -58.332  1.00  0.00      LL0  O  
ATOM   4331  H   GLN L  90      19.247 -14.488 -62.525  1.00  0.00      LL0  H  
ATOM   4332 HE21 GLN L  90      19.558 -18.413 -60.377  1.00  0.00      LL0  H  
ATOM   4333 HE22 GLN L  90      19.928 -18.254 -58.731  1.00  0.00      LL0  H  
ATOM   4334  N   SER L  91      18.968 -13.727 -58.474  1.00  0.00      LL0  N  
ATOM   4335  CA  SER L  91      20.039 -13.666 -57.499  1.00  0.00      LL0  C  
ATOM   4336  C   SER L  91      19.659 -14.109 -56.103  1.00  0.00      LL0  C  
ATOM   4337  O   SER L  91      20.266 -13.696 -55.120  1.00  0.00      LL0  O  
ATOM   4338  CB  SER L  91      20.574 -12.242 -57.497  1.00  0.00      LL0  C  
ATOM   4339  OG  SER L  91      19.465 -11.340 -57.376  1.00  0.00      LL0  O  
ATOM   4340  H   SER L  91      18.123 -13.209 -58.350  1.00  0.00      LL0  H  
ATOM   4341  HG  SER L  91      19.801 -10.503 -57.675  1.00  0.00      LL0  H  
ATOM   4342  N   SER L  92      18.619 -14.949 -56.012  1.00  0.00      LL0  N  
ATOM   4343  CA  SER L  92      18.354 -15.394 -54.647  1.00  0.00      LL0  C  
ATOM   4344  C   SER L  92      19.244 -16.553 -54.233  1.00  0.00      LL0  C  
ATOM   4345  O   SER L  92      20.287 -16.351 -53.606  1.00  0.00      LL0  O  
ATOM   4346  CB  SER L  92      16.859 -15.629 -54.400  1.00  0.00      LL0  C  
ATOM   4347  OG  SER L  92      16.387 -14.686 -53.426  1.00  0.00      LL0  O  
ATOM   4348  H   SER L  92      18.228 -15.377 -56.832  1.00  0.00      LL0  H  
ATOM   4349  HG  SER L  92      16.106 -13.903 -53.901  1.00  0.00      LL0  H  
ATOM   4350  N   SER L  93      18.816 -17.754 -54.647  1.00  0.00      LL0  N  
ATOM   4351  CA  SER L  93      19.622 -18.939 -54.380  1.00  0.00      LL0  C  
ATOM   4352  C   SER L  93      20.925 -18.956 -55.168  1.00  0.00      LL0  C  
ATOM   4353  O   SER L  93      21.217 -18.067 -55.958  1.00  0.00      LL0  O  
ATOM   4354  CB  SER L  93      18.780 -20.179 -54.697  1.00  0.00      LL0  C  
ATOM   4355  OG  SER L  93      17.402 -19.943 -54.369  1.00  0.00      LL0  O  
ATOM   4356  H   SER L  93      17.963 -17.882 -55.148  1.00  0.00      LL0  H  
ATOM   4357  HG  SER L  93      16.901 -20.561 -54.889  1.00  0.00      LL0  H  
ATOM   4358  N   LEU L  94      21.690 -20.026 -54.924  1.00  0.00      LL0  N  
ATOM   4359  CA  LEU L  94      22.796 -20.306 -55.831  1.00  0.00      LL0  C  
ATOM   4360  C   LEU L  94      22.453 -21.548 -56.631  1.00  0.00      LL0  C  
ATOM   4361  O   LEU L  94      21.803 -22.433 -56.088  1.00  0.00      LL0  O  
ATOM   4362  CB  LEU L  94      24.075 -20.485 -55.016  1.00  0.00      LL0  C  
ATOM   4363  CG  LEU L  94      24.693 -19.136 -54.653  1.00  0.00      LL0  C  
ATOM   4364  CD1 LEU L  94      25.788 -19.272 -53.606  1.00  0.00      LL0  C  
ATOM   4365  CD2 LEU L  94      25.216 -18.414 -55.891  1.00  0.00      LL0  C  
ATOM   4366  H   LEU L  94      21.419 -20.727 -54.265  1.00  0.00      LL0  H  
ATOM   4367  N   PRO L  95      22.888 -21.619 -57.917  1.00  0.00      LL0  N  
ATOM   4368  CA  PRO L  95      23.689 -20.587 -58.592  1.00  0.00      LL0  C  
ATOM   4369  C   PRO L  95      22.896 -19.338 -58.932  1.00  0.00      LL0  C  
ATOM   4370  O   PRO L  95      21.690 -19.268 -58.739  1.00  0.00      LL0  O  
ATOM   4371  CB  PRO L  95      24.197 -21.333 -59.830  1.00  0.00      LL0  C  
ATOM   4372  CG  PRO L  95      23.091 -22.329 -60.161  1.00  0.00      LL0  C  
ATOM   4373  CD  PRO L  95      22.599 -22.757 -58.785  1.00  0.00      LL0  C  
ATOM   4374  N   PHE L  96      23.656 -18.350 -59.420  1.00  0.00      LL0  N  
ATOM   4375  CA  PHE L  96      22.974 -17.181 -59.960  1.00  0.00      LL0  C  
ATOM   4376  C   PHE L  96      22.747 -17.409 -61.432  1.00  0.00      LL0  C  
ATOM   4377  O   PHE L  96      23.619 -17.922 -62.125  1.00  0.00      LL0  O  
ATOM   4378  CB  PHE L  96      23.814 -15.920 -59.753  1.00  0.00      LL0  C  
ATOM   4379  CG  PHE L  96      23.998 -15.594 -58.287  1.00  0.00      LL0  C  
ATOM   4380  CD1 PHE L  96      22.888 -15.573 -57.413  1.00  0.00      LL0  C  
ATOM   4381  CD2 PHE L  96      25.295 -15.289 -57.820  1.00  0.00      LL0  C  
ATOM   4382  CE1 PHE L  96      23.072 -15.217 -56.064  1.00  0.00      LL0  C  
ATOM   4383  CE2 PHE L  96      25.482 -14.925 -56.473  1.00  0.00      LL0  C  
ATOM   4384  CZ  PHE L  96      24.366 -14.884 -55.613  1.00  0.00      LL0  C  
ATOM   4385  H   PHE L  96      24.617 -18.496 -59.644  1.00  0.00      LL0  H  
ATOM   4386  N   THR L  97      21.547 -17.045 -61.871  1.00  0.00      LL0  N  
ATOM   4387  CA  THR L  97      21.239 -17.412 -63.247  1.00  0.00      LL0  C  
ATOM   4388  C   THR L  97      21.121 -16.180 -64.114  1.00  0.00      LL0  C  
ATOM   4389  O   THR L  97      20.577 -15.169 -63.688  1.00  0.00      LL0  O  
ATOM   4390  CB  THR L  97      19.944 -18.228 -63.276  1.00  0.00      LL0  C  
ATOM   4391  CG2 THR L  97      19.779 -19.038 -64.565  1.00  0.00      LL0  C  
ATOM   4392  OG1 THR L  97      19.862 -19.063 -62.114  1.00  0.00      LL0  O  
ATOM   4393  H   THR L  97      20.910 -16.542 -61.284  1.00  0.00      LL0  H  
ATOM   4394  HG1 THR L  97      20.170 -19.933 -62.387  1.00  0.00      LL0  H  
ATOM   4395  N   PHE L  98      21.644 -16.289 -65.338  1.00  0.00      LL0  N  
ATOM   4396  CA  PHE L  98      21.357 -15.201 -66.266  1.00  0.00      LL0  C  
ATOM   4397  C   PHE L  98      20.420 -15.680 -67.350  1.00  0.00      LL0  C  
ATOM   4398  O   PHE L  98      20.297 -16.872 -67.604  1.00  0.00      LL0  O  
ATOM   4399  CB  PHE L  98      22.637 -14.635 -66.881  1.00  0.00      LL0  C  
ATOM   4400  CG  PHE L  98      23.377 -13.748 -65.904  1.00  0.00      LL0  C  
ATOM   4401  CD1 PHE L  98      24.182 -14.321 -64.894  1.00  0.00      LL0  C  
ATOM   4402  CD2 PHE L  98      23.263 -12.347 -66.036  1.00  0.00      LL0  C  
ATOM   4403  CE1 PHE L  98      24.892 -13.481 -64.014  1.00  0.00      LL0  C  
ATOM   4404  CE2 PHE L  98      23.978 -11.506 -65.161  1.00  0.00      LL0  C  
ATOM   4405  CZ  PHE L  98      24.790 -12.082 -64.162  1.00  0.00      LL0  C  
ATOM   4406  H   PHE L  98      22.061 -17.139 -65.655  1.00  0.00      LL0  H  
ATOM   4407  N   GLY L  99      19.756 -14.701 -67.968  1.00  0.00      LL0  N  
ATOM   4408  CA  GLY L  99      18.925 -15.051 -69.114  1.00  0.00      LL0  C  
ATOM   4409  C   GLY L  99      19.713 -14.938 -70.403  1.00  0.00      LL0  C  
ATOM   4410  O   GLY L  99      20.831 -14.437 -70.419  1.00  0.00      LL0  O  
ATOM   4411  H   GLY L  99      19.953 -13.756 -67.709  1.00  0.00      LL0  H  
ATOM   4412  N   PRO L 100      19.087 -15.420 -71.502  1.00  0.00      LL0  N  
ATOM   4413  CA  PRO L 100      19.684 -15.279 -72.838  1.00  0.00      LL0  C  
ATOM   4414  C   PRO L 100      20.126 -13.866 -73.207  1.00  0.00      LL0  C  
ATOM   4415  O   PRO L 100      21.199 -13.639 -73.759  1.00  0.00      LL0  O  
ATOM   4416  CB  PRO L 100      18.575 -15.811 -73.755  1.00  0.00      LL0  C  
ATOM   4417  CG  PRO L 100      17.778 -16.789 -72.893  1.00  0.00      LL0  C  
ATOM   4418  CD  PRO L 100      17.814 -16.133 -71.519  1.00  0.00      LL0  C  
ATOM   4419  N   GLY L 101      19.233 -12.922 -72.867  1.00  0.00      LL0  N  
ATOM   4420  CA  GLY L 101      19.496 -11.545 -73.263  1.00  0.00      LL0  C  
ATOM   4421  C   GLY L 101      18.761 -11.154 -74.527  1.00  0.00      LL0  C  
ATOM   4422  O   GLY L 101      19.312 -11.152 -75.619  1.00  0.00      LL0  O  
ATOM   4423  H   GLY L 101      18.381 -13.173 -72.405  1.00  0.00      LL0  H  
ATOM   4424  N   THR L 102      17.478 -10.814 -74.322  1.00  0.00      LL0  N  
ATOM   4425  CA  THR L 102      16.642 -10.376 -75.441  1.00  0.00      LL0  C  
ATOM   4426  C   THR L 102      17.280  -9.272 -76.265  1.00  0.00      LL0  C  
ATOM   4427  O   THR L 102      17.636  -8.224 -75.736  1.00  0.00      LL0  O  
ATOM   4428  CB  THR L 102      15.293  -9.890 -74.901  1.00  0.00      LL0  C  
ATOM   4429  CG2 THR L 102      14.284  -9.526 -75.998  1.00  0.00      LL0  C  
ATOM   4430  OG1 THR L 102      14.741 -10.851 -73.992  1.00  0.00      LL0  O  
ATOM   4431  H   THR L 102      17.091 -10.816 -73.402  1.00  0.00      LL0  H  
ATOM   4432  HG1 THR L 102      14.325 -11.514 -74.543  1.00  0.00      LL0  H  
ATOM   4433  N   LYS L 103      17.404  -9.547 -77.567  1.00  0.00      LL0  N  
ATOM   4434  CA  LYS L 103      17.813  -8.432 -78.402  1.00  0.00      LL0  C  
ATOM   4435  C   LYS L 103      16.644  -7.647 -78.932  1.00  0.00      LL0  C  
ATOM   4436  O   LYS L 103      15.707  -8.169 -79.528  1.00  0.00      LL0  O  
ATOM   4437  CB  LYS L 103      18.733  -8.858 -79.538  1.00  0.00      LL0  C  
ATOM   4438  CG  LYS L 103      20.130  -9.179 -79.026  1.00  0.00      LL0  C  
ATOM   4439  CD  LYS L 103      21.165  -9.049 -80.137  1.00  0.00      LL0  C  
ATOM   4440  CE  LYS L 103      22.587  -9.137 -79.595  1.00  0.00      LL0  C  
ATOM   4441  NZ  LYS L 103      23.509  -8.671 -80.632  1.00  0.00      LL0  N1+
ATOM   4442  H   LYS L 103      17.042 -10.403 -77.940  1.00  0.00      LL0  H  
ATOM   4443  HZ1 LYS L 103      24.459  -8.478 -80.266  1.00  0.00      LL0  H  
ATOM   4444  HZ2 LYS L 103      23.604  -9.323 -81.442  1.00  0.00      LL0  H  
ATOM   4445  HZ3 LYS L 103      23.153  -7.803 -81.093  1.00  0.00      LL0  H  
ATOM   4446  N   VAL L 104      16.755  -6.349 -78.666  1.00  0.00      LL0  N  
ATOM   4447  CA  VAL L 104      15.758  -5.451 -79.214  1.00  0.00      LL0  C  
ATOM   4448  C   VAL L 104      16.336  -4.698 -80.396  1.00  0.00      LL0  C  
ATOM   4449  O   VAL L 104      17.368  -4.047 -80.295  1.00  0.00      LL0  O  
ATOM   4450  CB  VAL L 104      15.232  -4.499 -78.133  1.00  0.00      LL0  C  
ATOM   4451  CG1 VAL L 104      13.925  -3.865 -78.598  1.00  0.00      LL0  C  
ATOM   4452  CG2 VAL L 104      15.039  -5.195 -76.782  1.00  0.00      LL0  C  
ATOM   4453  H   VAL L 104      17.554  -5.997 -78.179  1.00  0.00      LL0  H  
ATOM   4454  N   ASP L 105      15.630  -4.866 -81.517  1.00  0.00      LL0  N  
ATOM   4455  CA  ASP L 105      15.900  -4.093 -82.724  1.00  0.00      LL0  C  
ATOM   4456  C   ASP L 105      15.046  -2.840 -82.686  1.00  0.00      LL0  C  
ATOM   4457  O   ASP L 105      13.991  -2.803 -82.059  1.00  0.00      LL0  O  
ATOM   4458  CB  ASP L 105      15.579  -4.977 -83.939  1.00  0.00      LL0  C  
ATOM   4459  CG  ASP L 105      15.788  -4.285 -85.276  1.00  0.00      LL0  C  
ATOM   4460  OD1 ASP L 105      16.807  -4.526 -85.917  1.00  0.00      LL0  O  
ATOM   4461  OD2 ASP L 105      14.919  -3.519 -85.684  1.00  0.00      LL0  O1-
ATOM   4462  H   ASP L 105      14.787  -5.393 -81.458  1.00  0.00      LL0  H  
ATOM   4463  N   ILE L 106      15.558  -1.815 -83.363  1.00  0.00      LL0  N  
ATOM   4464  CA  ILE L 106      14.816  -0.568 -83.464  1.00  0.00      LL0  C  
ATOM   4465  C   ILE L 106      13.911  -0.578 -84.680  1.00  0.00      LL0  C  
ATOM   4466  O   ILE L 106      14.339  -0.336 -85.803  1.00  0.00      LL0  O  
ATOM   4467  CB  ILE L 106      15.789   0.620 -83.524  1.00  0.00      LL0  C  
ATOM   4468  CG1 ILE L 106      16.858   0.533 -82.434  1.00  0.00      LL0  C  
ATOM   4469  CG2 ILE L 106      15.059   1.963 -83.492  1.00  0.00      LL0  C  
ATOM   4470  CD1 ILE L 106      16.303   0.583 -81.013  1.00  0.00      LL0  C  
ATOM   4471  H   ILE L 106      16.377  -2.002 -83.906  1.00  0.00      LL0  H  
ATOM   4472  N   LYS L 107      12.626  -0.839 -84.400  1.00  0.00      LL0  N  
ATOM   4473  CA  LYS L 107      11.637  -0.779 -85.479  1.00  0.00      LL0  C  
ATOM   4474  C   LYS L 107      11.545   0.607 -86.088  1.00  0.00      LL0  C  
ATOM   4475  O   LYS L 107      11.100   1.562 -85.463  1.00  0.00      LL0  O  
ATOM   4476  CB  LYS L 107      10.254  -1.226 -84.998  1.00  0.00      LL0  C  
ATOM   4477  CG  LYS L 107       9.306  -1.648 -86.127  1.00  0.00      LL0  C  
ATOM   4478  CD  LYS L 107       7.801  -1.666 -85.796  1.00  0.00      LL0  C  
ATOM   4479  CE  LYS L 107       7.311  -2.580 -84.661  1.00  0.00      LL0  C  
ATOM   4480  NZ  LYS L 107       7.654  -2.024 -83.349  1.00  0.00      LL0  N1+
ATOM   4481  H   LYS L 107      12.400  -1.023 -83.444  1.00  0.00      LL0  H  
ATOM   4482  HZ1 LYS L 107       8.296  -2.650 -82.823  1.00  0.00      LL0  H  
ATOM   4483  HZ2 LYS L 107       8.089  -1.084 -83.448  1.00  0.00      LL0  H  
ATOM   4484  HZ3 LYS L 107       6.827  -1.858 -82.727  1.00  0.00      LL0  H  
ATOM   4485  N   ARG L 108      12.012   0.679 -87.333  1.00  0.00      LL0  N  
ATOM   4486  CA  ARG L 108      12.157   1.999 -87.940  1.00  0.00      LL0  C  
ATOM   4487  C   ARG L 108      11.798   1.950 -89.413  1.00  0.00      LL0  C  
ATOM   4488  O   ARG L 108      11.321   0.943 -89.919  1.00  0.00      LL0  O  
ATOM   4489  CB  ARG L 108      13.593   2.493 -87.717  1.00  0.00      LL0  C  
ATOM   4490  CG  ARG L 108      14.557   1.568 -88.453  1.00  0.00      LL0  C  
ATOM   4491  CD  ARG L 108      16.026   1.668 -88.087  1.00  0.00      LL0  C  
ATOM   4492  NE  ARG L 108      16.666   2.933 -88.436  1.00  0.00      LL0  N  
ATOM   4493  CZ  ARG L 108      17.149   3.183 -89.673  1.00  0.00      LL0  C  
ATOM   4494  NH1 ARG L 108      16.661   2.582 -90.759  1.00  0.00      LL0  N1+
ATOM   4495  NH2 ARG L 108      18.151   4.046 -89.773  1.00  0.00      LL0  N  
ATOM   4496  H   ARG L 108      12.356  -0.162 -87.759  1.00  0.00      LL0  H  
ATOM   4497  HE  ARG L 108      16.997   3.489 -87.666  1.00  0.00      LL0  H  
ATOM   4498 HH11 ARG L 108      17.087   2.703 -91.654  1.00  0.00      LL0  H  
ATOM   4499 HH12 ARG L 108      15.839   2.002 -90.710  1.00  0.00      LL0  H  
ATOM   4500 HH21 ARG L 108      18.663   4.269 -90.606  1.00  0.00      LL0  H  
ATOM   4501 HH22 ARG L 108      18.491   4.492 -88.938  1.00  0.00      LL0  H  
ATOM   4502  N   THR L 109      12.080   3.067 -90.102  1.00  0.00      LL0  N  
ATOM   4503  CA  THR L 109      11.946   2.948 -91.549  1.00  0.00      LL0  C  
ATOM   4504  C   THR L 109      13.009   2.058 -92.187  1.00  0.00      LL0  C  
ATOM   4505  O   THR L 109      14.137   1.913 -91.709  1.00  0.00      LL0  O  
ATOM   4506  CB  THR L 109      11.861   4.331 -92.213  1.00  0.00      LL0  C  
ATOM   4507  CG2 THR L 109      13.188   5.098 -92.195  1.00  0.00      LL0  C  
ATOM   4508  OG1 THR L 109      11.348   4.204 -93.543  1.00  0.00      LL0  O  
ATOM   4509  H   THR L 109      12.480   3.867 -89.662  1.00  0.00      LL0  H  
ATOM   4510  HG1 THR L 109      11.324   5.077 -93.918  1.00  0.00      LL0  H  
ATOM   4511  N   VAL L 110      12.549   1.451 -93.285  1.00  0.00      LL0  N  
ATOM   4512  CA  VAL L 110      13.363   0.504 -94.038  1.00  0.00      LL0  C  
ATOM   4513  C   VAL L 110      14.401   1.257 -94.854  1.00  0.00      LL0  C  
ATOM   4514  O   VAL L 110      14.143   2.340 -95.363  1.00  0.00      LL0  O  
ATOM   4515  CB  VAL L 110      12.410  -0.341 -94.904  1.00  0.00      LL0  C  
ATOM   4516  CG1 VAL L 110      13.107  -1.302 -95.867  1.00  0.00      LL0  C  
ATOM   4517  CG2 VAL L 110      11.430  -1.096 -94.001  1.00  0.00      LL0  C  
ATOM   4518  H   VAL L 110      11.696   1.812 -93.664  1.00  0.00      LL0  H  
ATOM   4519  N   ALA L 111      15.596   0.664 -94.923  1.00  0.00      LL0  N  
ATOM   4520  CA  ALA L 111      16.639   1.355 -95.668  1.00  0.00      LL0  C  
ATOM   4521  C   ALA L 111      17.232   0.451 -96.721  1.00  0.00      LL0  C  
ATOM   4522  O   ALA L 111      17.638  -0.672 -96.447  1.00  0.00      LL0  O  
ATOM   4523  CB  ALA L 111      17.742   1.840 -94.730  1.00  0.00      LL0  C  
ATOM   4524  H   ALA L 111      15.733  -0.263 -94.571  1.00  0.00      LL0  H  
ATOM   4525  N   ALA L 112      17.231   0.990 -97.947  1.00  0.00      LL0  N  
ATOM   4526  CA  ALA L 112      17.806   0.230 -99.054  1.00  0.00      LL0  C  
ATOM   4527  C   ALA L 112      19.322   0.192 -98.964  1.00  0.00      LL0  C  
ATOM   4528  O   ALA L 112      19.966   1.197 -98.690  1.00  0.00      LL0  O  
ATOM   4529  CB  ALA L 112      17.388   0.852-100.390  1.00  0.00      LL0  C  
ATOM   4530  H   ALA L 112      16.972   1.948 -98.057  1.00  0.00      LL0  H  
ATOM   4531  N   PRO L 113      19.883  -1.017 -99.181  1.00  0.00      LL0  N  
ATOM   4532  CA  PRO L 113      21.323  -1.173 -98.988  1.00  0.00      LL0  C  
ATOM   4533  C   PRO L 113      22.152  -0.413-100.006  1.00  0.00      LL0  C  
ATOM   4534  O   PRO L 113      22.076  -0.613-101.214  1.00  0.00      LL0  O  
ATOM   4535  CB  PRO L 113      21.502  -2.694 -99.061  1.00  0.00      LL0  C  
ATOM   4536  CG  PRO L 113      20.362  -3.193 -99.946  1.00  0.00      LL0  C  
ATOM   4537  CD  PRO L 113      19.221  -2.253 -99.579  1.00  0.00      LL0  C  
ATOM   4538  N   SER L 114      23.003   0.447 -99.444  1.00  0.00      LL0  N  
ATOM   4539  CA  SER L 114      24.091   0.967-100.262  1.00  0.00      LL0  C  
ATOM   4540  C   SER L 114      25.124  -0.111-100.570  1.00  0.00      LL0  C  
ATOM   4541  O   SER L 114      26.094  -0.335 -99.859  1.00  0.00      LL0  O  
ATOM   4542  CB  SER L 114      24.683   2.235 -99.620  1.00  0.00      LL0  C  
ATOM   4543  OG  SER L 114      25.022   2.043 -98.237  1.00  0.00      LL0  O  
ATOM   4544  H   SER L 114      22.953   0.563 -98.454  1.00  0.00      LL0  H  
ATOM   4545  HG  SER L 114      24.251   1.687 -97.805  1.00  0.00      LL0  H  
ATOM   4546  N   VAL L 115      24.833  -0.823-101.664  1.00  0.00      LL0  N  
ATOM   4547  CA  VAL L 115      25.744  -1.910-102.003  1.00  0.00      LL0  C  
ATOM   4548  C   VAL L 115      26.943  -1.439-102.801  1.00  0.00      LL0  C  
ATOM   4549  O   VAL L 115      26.834  -0.699-103.775  1.00  0.00      LL0  O  
ATOM   4550  CB  VAL L 115      24.991  -3.057-102.694  1.00  0.00      LL0  C  
ATOM   4551  CG1 VAL L 115      25.887  -4.247-103.051  1.00  0.00      LL0  C  
ATOM   4552  CG2 VAL L 115      23.857  -3.530-101.790  1.00  0.00      LL0  C  
ATOM   4553  H   VAL L 115      23.985  -0.638-102.165  1.00  0.00      LL0  H  
ATOM   4554  N   PHE L 116      28.105  -1.891-102.335  1.00  0.00      LL0  N  
ATOM   4555  CA  PHE L 116      29.360  -1.594-103.011  1.00  0.00      LL0  C  
ATOM   4556  C   PHE L 116      30.047  -2.908-103.318  1.00  0.00      LL0  C  
ATOM   4557  O   PHE L 116      29.589  -3.950-102.875  1.00  0.00      LL0  O  
ATOM   4558  CB  PHE L 116      30.242  -0.723-102.110  1.00  0.00      LL0  C  
ATOM   4559  CG  PHE L 116      29.488   0.485-101.595  1.00  0.00      LL0  C  
ATOM   4560  CD1 PHE L 116      29.154   1.535-102.475  1.00  0.00      LL0  C  
ATOM   4561  CD2 PHE L 116      29.140   0.547-100.229  1.00  0.00      LL0  C  
ATOM   4562  CE1 PHE L 116      28.500   2.679-101.979  1.00  0.00      LL0  C  
ATOM   4563  CE2 PHE L 116      28.487   1.690 -99.728  1.00  0.00      LL0  C  
ATOM   4564  CZ  PHE L 116      28.188   2.752-100.606  1.00  0.00      LL0  C  
ATOM   4565  H   PHE L 116      28.087  -2.513-101.550  1.00  0.00      LL0  H  
ATOM   4566  N   ILE L 117      31.152  -2.833-104.069  1.00  0.00      LL0  N  
ATOM   4567  CA  ILE L 117      31.941  -4.053-104.223  1.00  0.00      LL0  C  
ATOM   4568  C   ILE L 117      33.397  -3.675-104.424  1.00  0.00      LL0  C  
ATOM   4569  O   ILE L 117      33.685  -2.601-104.945  1.00  0.00      LL0  O  
ATOM   4570  CB  ILE L 117      31.375  -4.941-105.356  1.00  0.00      LL0  C  
ATOM   4571  CG1 ILE L 117      31.869  -6.388-105.259  1.00  0.00      LL0  C  
ATOM   4572  CG2 ILE L 117      31.580  -4.325-106.742  1.00  0.00      LL0  C  
ATOM   4573  CD1 ILE L 117      31.178  -7.332-106.244  1.00  0.00      LL0  C  
ATOM   4574  H   ILE L 117      31.518  -1.983-104.445  1.00  0.00      LL0  H  
ATOM   4575  N   PHE L 118      34.274  -4.566-103.956  1.00  0.00      LL0  N  
ATOM   4576  CA  PHE L 118      35.701  -4.273-103.924  1.00  0.00      LL0  C  
ATOM   4577  C   PHE L 118      36.507  -5.395-104.537  1.00  0.00      LL0  C  
ATOM   4578  O   PHE L 118      36.391  -6.555-104.152  1.00  0.00      LL0  O  
ATOM   4579  CB  PHE L 118      36.194  -4.086-102.488  1.00  0.00      LL0  C  
ATOM   4580  CG  PHE L 118      35.412  -3.023-101.757  1.00  0.00      LL0  C  
ATOM   4581  CD1 PHE L 118      34.492  -3.413-100.760  1.00  0.00      LL0  C  
ATOM   4582  CD2 PHE L 118      35.621  -1.665-102.074  1.00  0.00      LL0  C  
ATOM   4583  CE1 PHE L 118      33.768  -2.428-100.064  1.00  0.00      LL0  C  
ATOM   4584  CE2 PHE L 118      34.897  -0.681-101.378  1.00  0.00      LL0  C  
ATOM   4585  CZ  PHE L 118      33.978  -1.070-100.381  1.00  0.00      LL0  C  
ATOM   4586  H   PHE L 118      33.954  -5.415-103.534  1.00  0.00      LL0  H  
ATOM   4587  N   PRO L 119      37.346  -5.000-105.518  1.00  0.00      LL0  N  
ATOM   4588  CA  PRO L 119      38.356  -5.928-106.033  1.00  0.00      LL0  C  
ATOM   4589  C   PRO L 119      39.349  -6.332-104.951  1.00  0.00      LL0  C  
ATOM   4590  O   PRO L 119      39.777  -5.511-104.146  1.00  0.00      LL0  O  
ATOM   4591  CB  PRO L 119      39.027  -5.112-107.149  1.00  0.00      LL0  C  
ATOM   4592  CG  PRO L 119      38.056  -3.984-107.497  1.00  0.00      LL0  C  
ATOM   4593  CD  PRO L 119      37.391  -3.692-106.161  1.00  0.00      LL0  C  
ATOM   4594  N   PRO L 120      39.719  -7.633-104.965  1.00  0.00      LL0  N  
ATOM   4595  CA  PRO L 120      40.801  -8.078-104.082  1.00  0.00      LL0  C  
ATOM   4596  C   PRO L 120      42.102  -7.370-104.422  1.00  0.00      LL0  C  
ATOM   4597  O   PRO L 120      42.446  -7.160-105.580  1.00  0.00      LL0  O  
ATOM   4598  CB  PRO L 120      40.839  -9.587-104.341  1.00  0.00      LL0  C  
ATOM   4599  CG  PRO L 120      40.236  -9.795-105.727  1.00  0.00      LL0  C  
ATOM   4600  CD  PRO L 120      39.187  -8.699-105.804  1.00  0.00      LL0  C  
ATOM   4601  N   SER L 121      42.801  -6.976-103.354  1.00  0.00      LL0  N  
ATOM   4602  CA  SER L 121      44.008  -6.190-103.581  1.00  0.00      LL0  C  
ATOM   4603  C   SER L 121      45.105  -6.934-104.329  1.00  0.00      LL0  C  
ATOM   4604  O   SER L 121      45.268  -8.142-104.196  1.00  0.00      LL0  O  
ATOM   4605  CB  SER L 121      44.519  -5.692-102.231  1.00  0.00      LL0  C  
ATOM   4606  OG  SER L 121      43.405  -5.482-101.351  1.00  0.00      LL0  O  
ATOM   4607  H   SER L 121      42.479  -7.134-102.421  1.00  0.00      LL0  H  
ATOM   4608  HG  SER L 121      42.997  -4.657-101.611  1.00  0.00      LL0  H  
ATOM   4609  N   ASP L 122      45.888  -6.141-105.083  1.00  0.00      LL0  N  
ATOM   4610  CA  ASP L 122      47.070  -6.664-105.783  1.00  0.00      LL0  C  
ATOM   4611  C   ASP L 122      47.936  -7.623-104.958  1.00  0.00      LL0  C  
ATOM   4612  O   ASP L 122      48.403  -8.665-105.418  1.00  0.00      LL0  O  
ATOM   4613  CB  ASP L 122      47.870  -5.467-106.340  1.00  0.00      LL0  C  
ATOM   4614  CG  ASP L 122      49.281  -5.866-106.737  1.00  0.00      LL0  C  
ATOM   4615  OD1 ASP L 122      49.465  -6.548-107.741  1.00  0.00      LL0  O  
ATOM   4616  OD2 ASP L 122      50.198  -5.616-105.961  1.00  0.00      LL0  O1-
ATOM   4617  H   ASP L 122      45.611  -5.192-105.225  1.00  0.00      LL0  H  
ATOM   4618  N   GLU L 123      48.126  -7.227-103.689  1.00  0.00      LL0  N  
ATOM   4619  CA  GLU L 123      48.816  -8.121-102.755  1.00  0.00      LL0  C  
ATOM   4620  C   GLU L 123      48.186  -9.500-102.702  1.00  0.00      LL0  C  
ATOM   4621  O   GLU L 123      48.800 -10.511-103.020  1.00  0.00      LL0  O  
ATOM   4622  CB  GLU L 123      48.807  -7.533-101.351  1.00  0.00      LL0  C  
ATOM   4623  CG  GLU L 123      49.435  -6.150-101.233  1.00  0.00      LL0  C  
ATOM   4624  CD  GLU L 123      48.986  -5.570 -99.913  1.00  0.00      LL0  C  
ATOM   4625  OE1 GLU L 123      47.986  -4.862 -99.894  1.00  0.00      LL0  O  
ATOM   4626  OE2 GLU L 123      49.614  -5.831 -98.891  1.00  0.00      LL0  O1-
ATOM   4627  H   GLU L 123      47.842  -6.307-103.422  1.00  0.00      LL0  H  
ATOM   4628  N   GLN L 124      46.897  -9.466-102.326  1.00  0.00      LL0  N  
ATOM   4629  CA  GLN L 124      46.137 -10.697-102.131  1.00  0.00      LL0  C  
ATOM   4630  C   GLN L 124      46.165 -11.652-103.309  1.00  0.00      LL0  C  
ATOM   4631  O   GLN L 124      46.419 -12.847-103.174  1.00  0.00      LL0  O  
ATOM   4632  CB  GLN L 124      44.704 -10.366-101.736  1.00  0.00      LL0  C  
ATOM   4633  CG  GLN L 124      44.090 -11.543-100.995  1.00  0.00      LL0  C  
ATOM   4634  CD  GLN L 124      42.627 -11.292-100.745  1.00  0.00      LL0  C  
ATOM   4635  NE2 GLN L 124      42.230 -11.666 -99.531  1.00  0.00      LL0  N  
ATOM   4636  OE1 GLN L 124      41.879 -10.855-101.604  1.00  0.00      LL0  O  
ATOM   4637  H   GLN L 124      46.451  -8.580-102.223  1.00  0.00      LL0  H  
ATOM   4638 HE21 GLN L 124      42.883 -11.896 -98.815  1.00  0.00      LL0  H  
ATOM   4639 HE22 GLN L 124      41.245 -11.732 -99.361  1.00  0.00      LL0  H  
ATOM   4640  N   LEU L 125      45.951 -11.028-104.479  1.00  0.00      LL0  N  
ATOM   4641  CA  LEU L 125      46.009 -11.764-105.739  1.00  0.00      LL0  C  
ATOM   4642  C   LEU L 125      47.320 -12.481-106.000  1.00  0.00      LL0  C  
ATOM   4643  O   LEU L 125      47.367 -13.537-106.617  1.00  0.00      LL0  O  
ATOM   4644  CB  LEU L 125      45.675 -10.833-106.903  1.00  0.00      LL0  C  
ATOM   4645  CG  LEU L 125      44.202 -10.424-106.915  1.00  0.00      LL0  C  
ATOM   4646  CD1 LEU L 125      43.925  -9.305-107.919  1.00  0.00      LL0  C  
ATOM   4647  CD2 LEU L 125      43.295 -11.634-107.145  1.00  0.00      LL0  C  
ATOM   4648  H   LEU L 125      45.711 -10.055-104.462  1.00  0.00      LL0  H  
ATOM   4649  N   LYS L 126      48.401 -11.873-105.495  1.00  0.00      LL0  N  
ATOM   4650  CA  LYS L 126      49.640 -12.640-105.564  1.00  0.00      LL0  C  
ATOM   4651  C   LYS L 126      49.752 -13.708-104.490  1.00  0.00      LL0  C  
ATOM   4652  O   LYS L 126      50.224 -14.811-104.731  1.00  0.00      LL0  O  
ATOM   4653  CB  LYS L 126      50.852 -11.710-105.600  1.00  0.00      LL0  C  
ATOM   4654  CG  LYS L 126      50.888 -10.943-106.924  1.00  0.00      LL0  C  
ATOM   4655  CD  LYS L 126      52.086 -10.000-107.068  1.00  0.00      LL0  C  
ATOM   4656  CE  LYS L 126      52.089  -8.856-106.052  1.00  0.00      LL0  C  
ATOM   4657  NZ  LYS L 126      50.870  -8.064-106.206  1.00  0.00      LL0  N1+
ATOM   4658  H   LYS L 126      48.315 -11.030-104.962  1.00  0.00      LL0  H  
ATOM   4659  HZ1 LYS L 126      50.868  -7.210-105.609  1.00  0.00      LL0  H  
ATOM   4660  HZ2 LYS L 126      50.742  -7.644-107.154  1.00  0.00      LL0  H  
ATOM   4661  HZ3 LYS L 126      49.995  -8.585-106.003  1.00  0.00      LL0  H  
ATOM   4662  N   SER L 127      49.250 -13.364-103.300  1.00  0.00      LL0  N  
ATOM   4663  CA  SER L 127      49.197 -14.368-102.239  1.00  0.00      LL0  C  
ATOM   4664  C   SER L 127      48.012 -15.326-102.334  1.00  0.00      LL0  C  
ATOM   4665  O   SER L 127      47.233 -15.480-101.400  1.00  0.00      LL0  O  
ATOM   4666  CB  SER L 127      49.216 -13.648-100.890  1.00  0.00      LL0  C  
ATOM   4667  OG  SER L 127      48.245 -12.595-100.903  1.00  0.00      LL0  O  
ATOM   4668  H   SER L 127      48.868 -12.454-103.127  1.00  0.00      LL0  H  
ATOM   4669  HG  SER L 127      47.457 -12.980-101.276  1.00  0.00      LL0  H  
ATOM   4670  N   GLY L 128      47.891 -15.959-103.510  1.00  0.00      LL0  N  
ATOM   4671  CA  GLY L 128      46.937 -17.060-103.656  1.00  0.00      LL0  C  
ATOM   4672  C   GLY L 128      45.440 -16.784-103.539  1.00  0.00      LL0  C  
ATOM   4673  O   GLY L 128      44.626 -17.675-103.762  1.00  0.00      LL0  O  
ATOM   4674  H   GLY L 128      48.559 -15.760-104.228  1.00  0.00      LL0  H  
ATOM   4675  N   THR L 129      45.088 -15.546-103.179  1.00  0.00      LL0  N  
ATOM   4676  CA  THR L 129      43.715 -15.388-102.722  1.00  0.00      LL0  C  
ATOM   4677  C   THR L 129      42.966 -14.300-103.468  1.00  0.00      LL0  C  
ATOM   4678  O   THR L 129      43.501 -13.238-103.758  1.00  0.00      LL0  O  
ATOM   4679  CB  THR L 129      43.734 -15.124-101.210  1.00  0.00      LL0  C  
ATOM   4680  CG2 THR L 129      42.341 -15.176-100.586  1.00  0.00      LL0  C  
ATOM   4681  OG1 THR L 129      44.602 -16.045-100.538  1.00  0.00      LL0  O  
ATOM   4682  H   THR L 129      45.727 -14.775-103.139  1.00  0.00      LL0  H  
ATOM   4683  HG1 THR L 129      45.490 -15.865-100.842  1.00  0.00      LL0  H  
ATOM   4684  N   ALA L 130      41.697 -14.608-103.760  1.00  0.00      LL0  N  
ATOM   4685  CA  ALA L 130      40.869 -13.585-104.382  1.00  0.00      LL0  C  
ATOM   4686  C   ALA L 130      39.599 -13.334-103.597  1.00  0.00      LL0  C  
ATOM   4687  O   ALA L 130      38.523 -13.822-103.922  1.00  0.00      LL0  O  
ATOM   4688  CB  ALA L 130      40.501 -14.000-105.802  1.00  0.00      LL0  C  
ATOM   4689  H   ALA L 130      41.309 -15.510-103.555  1.00  0.00      LL0  H  
ATOM   4690  N   SER L 131      39.759 -12.557-102.526  1.00  0.00      LL0  N  
ATOM   4691  CA  SER L 131      38.542 -12.237-101.792  1.00  0.00      LL0  C  
ATOM   4692  C   SER L 131      37.716 -11.142-102.438  1.00  0.00      LL0  C  
ATOM   4693  O   SER L 131      38.061  -9.968-102.459  1.00  0.00      LL0  O  
ATOM   4694  CB  SER L 131      38.856 -11.912-100.338  1.00  0.00      LL0  C  
ATOM   4695  OG  SER L 131      39.631 -12.975 -99.755  1.00  0.00      LL0  O  
ATOM   4696  H   SER L 131      40.618 -12.086-102.326  1.00  0.00      LL0  H  
ATOM   4697  HG  SER L 131      39.028 -13.719 -99.703  1.00  0.00      LL0  H  
ATOM   4698  N   VAL L 132      36.597 -11.607-102.995  1.00  0.00      LL0  N  
ATOM   4699  CA  VAL L 132      35.668 -10.667-103.607  1.00  0.00      LL0  C  
ATOM   4700  C   VAL L 132      34.773 -10.081-102.529  1.00  0.00      LL0  C  
ATOM   4701  O   VAL L 132      33.887 -10.748-102.006  1.00  0.00      LL0  O  
ATOM   4702  CB  VAL L 132      34.864 -11.400-104.691  1.00  0.00      LL0  C  
ATOM   4703  CG1 VAL L 132      33.854 -10.490-105.390  1.00  0.00      LL0  C  
ATOM   4704  CG2 VAL L 132      35.802 -12.070-105.700  1.00  0.00      LL0  C  
ATOM   4705  H   VAL L 132      36.344 -12.553-102.800  1.00  0.00      LL0  H  
ATOM   4706  N   VAL L 133      35.069  -8.823-102.182  1.00  0.00      LL0  N  
ATOM   4707  CA  VAL L 133      34.305  -8.289-101.059  1.00  0.00      LL0  C  
ATOM   4708  C   VAL L 133      33.224  -7.320-101.490  1.00  0.00      LL0  C  
ATOM   4709  O   VAL L 133      33.470  -6.191-101.893  1.00  0.00      LL0  O  
ATOM   4710  CB  VAL L 133      35.223  -7.672 -99.993  1.00  0.00      LL0  C  
ATOM   4711  CG1 VAL L 133      34.442  -7.272 -98.735  1.00  0.00      LL0  C  
ATOM   4712  CG2 VAL L 133      36.367  -8.626 -99.639  1.00  0.00      LL0  C  
ATOM   4713  H   VAL L 133      35.760  -8.285-102.671  1.00  0.00      LL0  H  
ATOM   4714  N   CYS L 134      31.996  -7.820-101.403  1.00  0.00      LL0  N  
ATOM   4715  CA  CYS L 134      30.871  -6.913-101.580  1.00  0.00      LL0  C  
ATOM   4716  C   CYS L 134      30.505  -6.257-100.263  1.00  0.00      LL0  C  
ATOM   4717  O   CYS L 134      30.934  -6.668 -99.189  1.00  0.00      LL0  O  
ATOM   4718  CB  CYS L 134      29.711  -7.699-102.179  1.00  0.00      LL0  C  
ATOM   4719  SG  CYS L 134      28.236  -6.771-102.651  1.00  0.00      LL0  S  
ATOM   4720  H   CYS L 134      31.885  -8.725-100.991  1.00  0.00      LL0  H  
ATOM   4721  N   LEU L 135      29.700  -5.205-100.382  1.00  0.00      LL0  N  
ATOM   4722  CA  LEU L 135      29.380  -4.465 -99.174  1.00  0.00      LL0  C  
ATOM   4723  C   LEU L 135      27.923  -4.087 -99.147  1.00  0.00      LL0  C  
ATOM   4724  O   LEU L 135      27.425  -3.403-100.029  1.00  0.00      LL0  O  
ATOM   4725  CB  LEU L 135      30.253  -3.217 -99.082  1.00  0.00      LL0  C  
ATOM   4726  CG  LEU L 135      30.193  -2.564 -97.705  1.00  0.00      LL0  C  
ATOM   4727  CD1 LEU L 135      30.741  -3.500 -96.630  1.00  0.00      LL0  C  
ATOM   4728  CD2 LEU L 135      30.877  -1.202 -97.698  1.00  0.00      LL0  C  
ATOM   4729  H   LEU L 135      29.344  -4.929-101.276  1.00  0.00      LL0  H  
ATOM   4730  N   LEU L 136      27.251  -4.564 -98.105  1.00  0.00      LL0  N  
ATOM   4731  CA  LEU L 136      25.839  -4.220 -97.994  1.00  0.00      LL0  C  
ATOM   4732  C   LEU L 136      25.703  -3.173 -96.918  1.00  0.00      LL0  C  
ATOM   4733  O   LEU L 136      25.632  -3.485 -95.740  1.00  0.00      LL0  O  
ATOM   4734  CB  LEU L 136      25.010  -5.450 -97.619  1.00  0.00      LL0  C  
ATOM   4735  CG  LEU L 136      24.760  -6.530 -98.679  1.00  0.00      LL0  C  
ATOM   4736  CD1 LEU L 136      26.013  -7.144 -99.304  1.00  0.00      LL0  C  
ATOM   4737  CD2 LEU L 136      23.897  -7.635 -98.081  1.00  0.00      LL0  C  
ATOM   4738  H   LEU L 136      27.723  -5.105 -97.407  1.00  0.00      LL0  H  
ATOM   4739  N   ASN L 137      25.735  -1.913 -97.344  1.00  0.00      LL0  N  
ATOM   4740  CA  ASN L 137      25.868  -0.922 -96.281  1.00  0.00      LL0  C  
ATOM   4741  C   ASN L 137      24.574  -0.190 -95.946  1.00  0.00      LL0  C  
ATOM   4742  O   ASN L 137      23.777   0.117 -96.825  1.00  0.00      LL0  O  
ATOM   4743  CB  ASN L 137      27.028  -0.001 -96.664  1.00  0.00      LL0  C  
ATOM   4744  CG  ASN L 137      27.294   1.001 -95.572  1.00  0.00      LL0  C  
ATOM   4745  ND2 ASN L 137      26.874   2.221 -95.891  1.00  0.00      LL0  N  
ATOM   4746  OD1 ASN L 137      27.801   0.681 -94.505  1.00  0.00      LL0  O  
ATOM   4747  H   ASN L 137      25.762  -1.655 -98.312  1.00  0.00      LL0  H  
ATOM   4748 HD21 ASN L 137      26.479   2.422 -96.791  1.00  0.00      LL0  H  
ATOM   4749 HD22 ASN L 137      26.887   2.960 -95.211  1.00  0.00      LL0  H  
ATOM   4750  N   ASN L 138      24.400   0.078 -94.641  1.00  0.00      LL0  N  
ATOM   4751  CA  ASN L 138      23.270   0.872 -94.130  1.00  0.00      LL0  C  
ATOM   4752  C   ASN L 138      21.878   0.400 -94.524  1.00  0.00      LL0  C  
ATOM   4753  O   ASN L 138      20.989   1.179 -94.844  1.00  0.00      LL0  O  
ATOM   4754  CB  ASN L 138      23.387   2.380 -94.421  1.00  0.00      LL0  C  
ATOM   4755  CG  ASN L 138      24.539   3.041 -93.682  1.00  0.00      LL0  C  
ATOM   4756  ND2 ASN L 138      24.611   2.790 -92.374  1.00  0.00      LL0  N  
ATOM   4757  OD1 ASN L 138      25.350   3.740 -94.274  1.00  0.00      LL0  O  
ATOM   4758  H   ASN L 138      25.044  -0.311 -93.977  1.00  0.00      LL0  H  
ATOM   4759 HD21 ASN L 138      23.884   2.335 -91.856  1.00  0.00      LL0  H  
ATOM   4760 HD22 ASN L 138      25.426   3.095 -91.882  1.00  0.00      LL0  H  
ATOM   4761  N   PHE L 139      21.713  -0.925 -94.479  1.00  0.00      LL0  N  
ATOM   4762  CA  PHE L 139      20.370  -1.440 -94.731  1.00  0.00      LL0  C  
ATOM   4763  C   PHE L 139      19.549  -1.613 -93.465  1.00  0.00      LL0  C  
ATOM   4764  O   PHE L 139      20.068  -1.563 -92.356  1.00  0.00      LL0  O  
ATOM   4765  CB  PHE L 139      20.412  -2.721 -95.580  1.00  0.00      LL0  C  
ATOM   4766  CG  PHE L 139      21.167  -3.860 -94.929  1.00  0.00      LL0  C  
ATOM   4767  CD1 PHE L 139      22.576  -3.903 -94.990  1.00  0.00      LL0  C  
ATOM   4768  CD2 PHE L 139      20.439  -4.879 -94.282  1.00  0.00      LL0  C  
ATOM   4769  CE1 PHE L 139      23.263  -4.975 -94.390  1.00  0.00      LL0  C  
ATOM   4770  CE2 PHE L 139      21.123  -5.952 -93.681  1.00  0.00      LL0  C  
ATOM   4771  CZ  PHE L 139      22.531  -5.990 -93.741  1.00  0.00      LL0  C  
ATOM   4772  H   PHE L 139      22.447  -1.492 -94.106  1.00  0.00      LL0  H  
ATOM   4773  N   TYR L 140      18.245  -1.806 -93.688  1.00  0.00      LL0  N  
ATOM   4774  CA  TYR L 140      17.324  -2.161 -92.606  1.00  0.00      LL0  C  
ATOM   4775  C   TYR L 140      16.097  -2.765 -93.262  1.00  0.00      LL0  C  
ATOM   4776  O   TYR L 140      15.614  -2.160 -94.213  1.00  0.00      LL0  O  
ATOM   4777  CB  TYR L 140      16.941  -0.919 -91.780  1.00  0.00      LL0  C  
ATOM   4778  CG  TYR L 140      15.956  -1.280 -90.689  1.00  0.00      LL0  C  
ATOM   4779  CD1 TYR L 140      16.440  -1.774 -89.461  1.00  0.00      LL0  C  
ATOM   4780  CD2 TYR L 140      14.576  -1.130 -90.942  1.00  0.00      LL0  C  
ATOM   4781  CE1 TYR L 140      15.517  -2.130 -88.464  1.00  0.00      LL0  C  
ATOM   4782  CE2 TYR L 140      13.655  -1.490 -89.946  1.00  0.00      LL0  C  
ATOM   4783  CZ  TYR L 140      14.139  -1.972 -88.714  1.00  0.00      LL0  C  
ATOM   4784  OH  TYR L 140      13.229  -2.276 -87.725  1.00  0.00      LL0  O  
ATOM   4785  H   TYR L 140      17.900  -1.763 -94.629  1.00  0.00      LL0  H  
ATOM   4786  HH  TYR L 140      13.716  -2.614 -86.968  1.00  0.00      LL0  H  
ATOM   4787  N   PRO L 141      15.572  -3.916 -92.767  1.00  0.00      LL0  N  
ATOM   4788  CA  PRO L 141      16.031  -4.625 -91.559  1.00  0.00      LL0  C  
ATOM   4789  C   PRO L 141      17.312  -5.433 -91.755  1.00  0.00      LL0  C  
ATOM   4790  O   PRO L 141      18.225  -4.985 -92.431  1.00  0.00      LL0  O  
ATOM   4791  CB  PRO L 141      14.776  -5.433 -91.207  1.00  0.00      LL0  C  
ATOM   4792  CG  PRO L 141      14.167  -5.803 -92.557  1.00  0.00      LL0  C  
ATOM   4793  CD  PRO L 141      14.407  -4.548 -93.379  1.00  0.00      LL0  C  
ATOM   4794  N   ARG L 142      17.383  -6.613 -91.122  1.00  0.00      LL0  N  
ATOM   4795  CA  ARG L 142      18.657  -7.328 -91.202  1.00  0.00      LL0  C  
ATOM   4796  C   ARG L 142      18.750  -8.262 -92.409  1.00  0.00      LL0  C  
ATOM   4797  O   ARG L 142      19.803  -8.760 -92.799  1.00  0.00      LL0  O  
ATOM   4798  CB  ARG L 142      18.882  -8.027 -89.855  1.00  0.00      LL0  C  
ATOM   4799  CG  ARG L 142      20.335  -8.166 -89.394  1.00  0.00      LL0  C  
ATOM   4800  CD  ARG L 142      20.413  -8.564 -87.913  1.00  0.00      LL0  C  
ATOM   4801  NE  ARG L 142      21.801  -8.661 -87.457  1.00  0.00      LL0  N  
ATOM   4802  CZ  ARG L 142      22.184  -8.343 -86.195  1.00  0.00      LL0  C  
ATOM   4803  NH1 ARG L 142      21.371  -7.732 -85.332  1.00  0.00      LL0  N1+
ATOM   4804  NH2 ARG L 142      23.419  -8.640 -85.815  1.00  0.00      LL0  N  
ATOM   4805  H   ARG L 142      16.592  -7.097 -90.732  1.00  0.00      LL0  H  
ATOM   4806  HE  ARG L 142      22.456  -9.056 -88.101  1.00  0.00      LL0  H  
ATOM   4807 HH11 ARG L 142      21.681  -7.554 -84.390  1.00  0.00      LL0  H  
ATOM   4808 HH12 ARG L 142      20.460  -7.393 -85.604  1.00  0.00      LL0  H  
ATOM   4809 HH21 ARG L 142      23.699  -8.542 -84.852  1.00  0.00      LL0  H  
ATOM   4810 HH22 ARG L 142      24.113  -8.940 -86.469  1.00  0.00      LL0  H  
ATOM   4811  N   GLU L 143      17.569  -8.458 -93.004  1.00  0.00      LL0  N  
ATOM   4812  CA  GLU L 143      17.358  -9.513 -93.985  1.00  0.00      LL0  C  
ATOM   4813  C   GLU L 143      17.779  -9.145 -95.395  1.00  0.00      LL0  C  
ATOM   4814  O   GLU L 143      16.982  -8.839 -96.280  1.00  0.00      LL0  O  
ATOM   4815  CB  GLU L 143      15.889  -9.956 -93.917  1.00  0.00      LL0  C  
ATOM   4816  CG  GLU L 143      15.463 -10.680 -92.621  1.00  0.00      LL0  C  
ATOM   4817  CD  GLU L 143      15.721  -9.850 -91.369  1.00  0.00      LL0  C  
ATOM   4818  OE1 GLU L 143      15.253  -8.715 -91.289  1.00  0.00      LL0  O  
ATOM   4819  OE2 GLU L 143      16.453 -10.313 -90.501  1.00  0.00      LL0  O1-
ATOM   4820  H   GLU L 143      16.751  -8.077 -92.572  1.00  0.00      LL0  H  
ATOM   4821  N   ALA L 144      19.102  -9.213 -95.572  1.00  0.00      LL0  N  
ATOM   4822  CA  ALA L 144      19.632  -9.009 -96.913  1.00  0.00      LL0  C  
ATOM   4823  C   ALA L 144      20.464 -10.185 -97.382  1.00  0.00      LL0  C  
ATOM   4824  O   ALA L 144      21.580 -10.412 -96.933  1.00  0.00      LL0  O  
ATOM   4825  CB  ALA L 144      20.475  -7.737 -96.959  1.00  0.00      LL0  C  
ATOM   4826  H   ALA L 144      19.691  -9.380 -94.777  1.00  0.00      LL0  H  
ATOM   4827  N   LYS L 145      19.869 -10.947 -98.309  1.00  0.00      LL0  N  
ATOM   4828  CA  LYS L 145      20.660 -12.055 -98.839  1.00  0.00      LL0  C  
ATOM   4829  C   LYS L 145      21.635 -11.622 -99.917  1.00  0.00      LL0  C  
ATOM   4830  O   LYS L 145      21.323 -10.827-100.798  1.00  0.00      LL0  O  
ATOM   4831  CB  LYS L 145      19.781 -13.204 -99.361  1.00  0.00      LL0  C  
ATOM   4832  CG  LYS L 145      18.786 -12.809-100.459  1.00  0.00      LL0  C  
ATOM   4833  CD  LYS L 145      18.326 -13.981-101.330  1.00  0.00      LL0  C  
ATOM   4834  CE  LYS L 145      17.308 -13.523-102.377  1.00  0.00      LL0  C  
ATOM   4835  NZ  LYS L 145      17.183 -14.505-103.461  1.00  0.00      LL0  N1+
ATOM   4836  H   LYS L 145      19.023 -10.619 -98.731  1.00  0.00      LL0  H  
ATOM   4837  HZ1 LYS L 145      16.580 -14.116-104.212  1.00  0.00      LL0  H  
ATOM   4838  HZ2 LYS L 145      18.114 -14.650-103.908  1.00  0.00      LL0  H  
ATOM   4839  HZ3 LYS L 145      16.811 -15.413-103.124  1.00  0.00      LL0  H  
ATOM   4840  N   VAL L 146      22.831 -12.210 -99.826  1.00  0.00      LL0  N  
ATOM   4841  CA  VAL L 146      23.742 -12.017-100.947  1.00  0.00      LL0  C  
ATOM   4842  C   VAL L 146      23.633 -13.180-101.909  1.00  0.00      LL0  C  
ATOM   4843  O   VAL L 146      23.775 -14.336-101.537  1.00  0.00      LL0  O  
ATOM   4844  CB  VAL L 146      25.193 -11.873-100.476  1.00  0.00      LL0  C  
ATOM   4845  CG1 VAL L 146      26.081 -11.399-101.630  1.00  0.00      LL0  C  
ATOM   4846  CG2 VAL L 146      25.308 -10.969 -99.249  1.00  0.00      LL0  C  
ATOM   4847  H   VAL L 146      23.050 -12.845 -99.087  1.00  0.00      LL0  H  
ATOM   4848  N   GLN L 147      23.369 -12.837-103.171  1.00  0.00      LL0  N  
ATOM   4849  CA  GLN L 147      23.496 -13.903-104.156  1.00  0.00      LL0  C  
ATOM   4850  C   GLN L 147      24.804 -13.759-104.894  1.00  0.00      LL0  C  
ATOM   4851  O   GLN L 147      24.934 -12.975-105.827  1.00  0.00      LL0  O  
ATOM   4852  CB  GLN L 147      22.315 -13.886-105.122  1.00  0.00      LL0  C  
ATOM   4853  CG  GLN L 147      20.989 -13.743-104.371  1.00  0.00      LL0  C  
ATOM   4854  CD  GLN L 147      19.861 -13.472-105.339  1.00  0.00      LL0  C  
ATOM   4855  NE2 GLN L 147      20.087 -12.456-106.171  1.00  0.00      LL0  N  
ATOM   4856  OE1 GLN L 147      18.844 -14.161-105.330  1.00  0.00      LL0  O  
ATOM   4857  H   GLN L 147      23.183 -11.891-103.441  1.00  0.00      LL0  H  
ATOM   4858 HE21 GLN L 147      20.877 -11.858-106.017  1.00  0.00      LL0  H  
ATOM   4859 HE22 GLN L 147      19.530 -12.233-106.975  1.00  0.00      LL0  H  
ATOM   4860  N   TRP L 148      25.787 -14.525-104.413  1.00  0.00      LL0  N  
ATOM   4861  CA  TRP L 148      27.081 -14.460-105.088  1.00  0.00      LL0  C  
ATOM   4862  C   TRP L 148      27.041 -15.030-106.493  1.00  0.00      LL0  C  
ATOM   4863  O   TRP L 148      26.736 -16.197-106.691  1.00  0.00      LL0  O  
ATOM   4864  CB  TRP L 148      28.136 -15.186-104.261  1.00  0.00      LL0  C  
ATOM   4865  CG  TRP L 148      28.662 -14.301-103.159  1.00  0.00      LL0  C  
ATOM   4866  CD1 TRP L 148      28.537 -14.488-101.772  1.00  0.00      LL0  C  
ATOM   4867  CD2 TRP L 148      29.444 -13.103-103.314  1.00  0.00      LL0  C  
ATOM   4868  CE2 TRP L 148      29.762 -12.629-101.999  1.00  0.00      LL0  C  
ATOM   4869  CE3 TRP L 148      29.903 -12.405-104.451  1.00  0.00      LL0  C  
ATOM   4870  NE1 TRP L 148      29.183 -13.506-101.084  1.00  0.00      LL0  N  
ATOM   4871  CZ2 TRP L 148      30.540 -11.461-101.851  1.00  0.00      LL0  C  
ATOM   4872  CZ3 TRP L 148      30.675 -11.239-104.287  1.00  0.00      LL0  C  
ATOM   4873  CH2 TRP L 148      30.994 -10.773-102.995  1.00  0.00      LL0  C  
ATOM   4874  H   TRP L 148      25.619 -15.160-103.660  1.00  0.00      LL0  H  
ATOM   4875  HE1 TRP L 148      29.229 -13.428-100.096  1.00  0.00      LL0  H  
ATOM   4876  N   LYS L 149      27.350 -14.145-107.446  1.00  0.00      LL0  N  
ATOM   4877  CA  LYS L 149      27.350 -14.539-108.850  1.00  0.00      LL0  C  
ATOM   4878  C   LYS L 149      28.686 -14.312-109.524  1.00  0.00      LL0  C  
ATOM   4879  O   LYS L 149      28.981 -13.254-110.071  1.00  0.00      LL0  O  
ATOM   4880  CB  LYS L 149      26.270 -13.798-109.635  1.00  0.00      LL0  C  
ATOM   4881  CG  LYS L 149      24.848 -14.263-109.340  1.00  0.00      LL0  C  
ATOM   4882  CD  LYS L 149      23.849 -13.493-110.200  1.00  0.00      LL0  C  
ATOM   4883  CE  LYS L 149      22.406 -13.944-109.990  1.00  0.00      LL0  C  
ATOM   4884  NZ  LYS L 149      21.525 -13.024-110.717  1.00  0.00      LL0  N1+
ATOM   4885  H   LYS L 149      27.591 -13.211-107.184  1.00  0.00      LL0  H  
ATOM   4886  HZ1 LYS L 149      21.271 -13.334-111.669  1.00  0.00      LL0  H  
ATOM   4887  HZ2 LYS L 149      20.674 -12.809-110.151  1.00  0.00      LL0  H  
ATOM   4888  HZ3 LYS L 149      21.969 -12.081-110.764  1.00  0.00      LL0  H  
ATOM   4889  N   VAL L 150      29.495 -15.368-109.483  1.00  0.00      LL0  N  
ATOM   4890  CA  VAL L 150      30.712 -15.280-110.279  1.00  0.00      LL0  C  
ATOM   4891  C   VAL L 150      30.476 -15.918-111.634  1.00  0.00      LL0  C  
ATOM   4892  O   VAL L 150      29.982 -17.031-111.750  1.00  0.00      LL0  O  
ATOM   4893  CB  VAL L 150      31.878 -15.895-109.504  1.00  0.00      LL0  C  
ATOM   4894  CG1 VAL L 150      33.169 -15.962-110.309  1.00  0.00      LL0  C  
ATOM   4895  CG2 VAL L 150      32.100 -15.078-108.234  1.00  0.00      LL0  C  
ATOM   4896  H   VAL L 150      29.145 -16.245-109.146  1.00  0.00      LL0  H  
ATOM   4897  N   ASP L 151      30.759 -15.105-112.665  1.00  0.00      LL0  N  
ATOM   4898  CA  ASP L 151      30.374 -15.441-114.041  1.00  0.00      LL0  C  
ATOM   4899  C   ASP L 151      28.911 -15.818-114.227  1.00  0.00      LL0  C  
ATOM   4900  O   ASP L 151      28.548 -16.606-115.092  1.00  0.00      LL0  O  
ATOM   4901  CB  ASP L 151      31.280 -16.525-114.642  1.00  0.00      LL0  C  
ATOM   4902  CG  ASP L 151      32.475 -15.938-115.372  1.00  0.00      LL0  C  
ATOM   4903  OD1 ASP L 151      32.393 -14.853-115.943  1.00  0.00      LL0  O  
ATOM   4904  OD2 ASP L 151      33.502 -16.601-115.462  1.00  0.00      LL0  O1-
ATOM   4905  H   ASP L 151      31.275 -14.274-112.461  1.00  0.00      LL0  H  
ATOM   4906  N   ASN L 152      28.086 -15.209-113.348  1.00  0.00      LL0  N  
ATOM   4907  CA  ASN L 152      26.650 -15.505-113.193  1.00  0.00      LL0  C  
ATOM   4908  C   ASN L 152      26.316 -16.739-112.378  1.00  0.00      LL0  C  
ATOM   4909  O   ASN L 152      25.230 -16.846-111.819  1.00  0.00      LL0  O  
ATOM   4910  CB  ASN L 152      25.832 -15.573-114.493  1.00  0.00      LL0  C  
ATOM   4911  CG  ASN L 152      25.971 -14.300-115.289  1.00  0.00      LL0  C  
ATOM   4912  ND2 ASN L 152      26.813 -14.412-116.320  1.00  0.00      LL0  N  
ATOM   4913  OD1 ASN L 152      25.357 -13.280-115.011  1.00  0.00      LL0  O  
ATOM   4914  H   ASN L 152      28.518 -14.577-112.706  1.00  0.00      LL0  H  
ATOM   4915 HD21 ASN L 152      27.316 -15.270-116.444  1.00  0.00      LL0  H  
ATOM   4916 HD22 ASN L 152      26.926 -13.640-116.942  1.00  0.00      LL0  H  
ATOM   4917  N   ALA L 153      27.280 -17.670-112.323  1.00  0.00      LL0  N  
ATOM   4918  CA  ALA L 153      27.042 -18.852-111.502  1.00  0.00      LL0  C  
ATOM   4919  C   ALA L 153      27.119 -18.512-110.029  1.00  0.00      LL0  C  
ATOM   4920  O   ALA L 153      27.772 -17.559-109.621  1.00  0.00      LL0  O  
ATOM   4921  CB  ALA L 153      28.066 -19.942-111.820  1.00  0.00      LL0  C  
ATOM   4922  H   ALA L 153      28.204 -17.492-112.660  1.00  0.00      LL0  H  
ATOM   4923  N   LEU L 154      26.393 -19.317-109.247  1.00  0.00      LL0  N  
ATOM   4924  CA  LEU L 154      26.384 -18.970-107.833  1.00  0.00      LL0  C  
ATOM   4925  C   LEU L 154      27.599 -19.473-107.087  1.00  0.00      LL0  C  
ATOM   4926  O   LEU L 154      28.234 -20.455-107.458  1.00  0.00      LL0  O  
ATOM   4927  CB  LEU L 154      25.086 -19.411-107.149  1.00  0.00      LL0  C  
ATOM   4928  CG  LEU L 154      24.013 -18.313-107.110  1.00  0.00      LL0  C  
ATOM   4929  CD1 LEU L 154      23.463 -17.945-108.491  1.00  0.00      LL0  C  
ATOM   4930  CD2 LEU L 154      22.893 -18.668-106.133  1.00  0.00      LL0  C  
ATOM   4931  H   LEU L 154      25.974 -20.151-109.599  1.00  0.00      LL0  H  
ATOM   4932  N   GLN L 155      27.895 -18.737-106.016  1.00  0.00      LL0  N  
ATOM   4933  CA  GLN L 155      28.961 -19.145-105.111  1.00  0.00      LL0  C  
ATOM   4934  C   GLN L 155      28.443 -19.097-103.694  1.00  0.00      LL0  C  
ATOM   4935  O   GLN L 155      27.641 -18.236-103.345  1.00  0.00      LL0  O  
ATOM   4936  CB  GLN L 155      30.170 -18.225-105.275  1.00  0.00      LL0  C  
ATOM   4937  CG  GLN L 155      30.934 -18.411-106.586  1.00  0.00      LL0  C  
ATOM   4938  CD  GLN L 155      31.725 -19.699-106.529  1.00  0.00      LL0  C
[truncated: 44,481 more chars]
