# Supplementary material for: Integrative Computational Prediction Strategy for Antibody–Antigen Binding: A Case Study on Interleukin‑1 Beta
Source: J Chem Inf Model. 2026 May 27;66(11):6659–75. doi: 10.1021/acs.jcim.6c00781 (PMC13250912; doi:10.1021/acs.jcim.6c00781)
Supplement: Supplementary file 4 [file ci6c00781_si_004.zip › Cluspro_poses/4G6M/4g6m-HCDR_ESSA-pose.pdb]

ATOM      1  N   PRO A   2      24.553  34.539 -17.574  1.00  0.00      RA0  N  
ATOM      2  CA  PRO A   2      23.173  34.761 -18.026  1.00  0.00      RA0  C  
ATOM      3  C   PRO A   2      22.546  33.533 -18.688  1.00  0.00      RA0  C  
ATOM      4  O   PRO A   2      23.204  32.839 -19.466  1.00  0.00      RA0  O  
ATOM      5  CB  PRO A   2      23.339  35.950 -18.979  1.00  0.00      RA0  C  
ATOM      6  CG  PRO A   2      24.751  35.804 -19.548  1.00  0.00      RA0  C  
ATOM      7  CD  PRO A   2      25.543  35.266 -18.361  1.00  0.00      RA0  C  
ATOM      8  N   VAL A   3      21.263  33.271 -18.375  1.00  0.00      RA0  N  
ATOM      9  CA  VAL A   3      20.476  32.146 -18.902  1.00  0.00      RA0  C  
ATOM     10  C   VAL A   3      20.461  32.161 -20.451  1.00  0.00      RA0  C  
ATOM     11  O   VAL A   3      20.347  33.235 -21.047  1.00  0.00      RA0  O  
ATOM     12  CB  VAL A   3      19.060  32.138 -18.304  1.00  0.00      RA0  C  
ATOM     13  CG1 VAL A   3      18.342  33.460 -18.556  1.00  0.00      RA0  C  
ATOM     14  CG2 VAL A   3      18.239  30.939 -18.783  1.00  0.00      RA0  C  
ATOM     15  H   VAL A   3      20.789  34.003 -17.888  1.00  0.00      RA0  H  
ATOM     16  N   ARG A   4      20.651  30.982 -21.080  1.00  0.00      RA0  N  
ATOM     17  CA  ARG A   4      20.678  30.824 -22.539  1.00  0.00      RA0  C  
ATOM     18  C   ARG A   4      19.296  31.098 -23.125  1.00  0.00      RA0  C  
ATOM     19  O   ARG A   4      18.320  30.475 -22.703  1.00  0.00      RA0  O  
ATOM     20  CB  ARG A   4      21.161  29.357 -22.817  1.00  0.00      RA0  C  
ATOM     21  CG  ARG A   4      20.584  28.209 -21.920  1.00  0.00      RA0  C  
ATOM     22  CD  ARG A   4      21.024  26.718 -22.120  1.00  0.00      RA0  C  
ATOM     23  NE  ARG A   4      20.267  25.786 -21.241  1.00  0.00      RA0  N  
ATOM     24  CZ  ARG A   4      20.129  24.410 -21.436  1.00  0.00      RA0  C  
ATOM     25  NH1 ARG A   4      20.772  23.778 -22.439  1.00  0.00      RA0  N1+
ATOM     26  NH2 ARG A   4      19.336  23.661 -20.626  1.00  0.00      RA0  N  
ATOM     27  H   ARG A   4      20.639  30.177 -20.496  1.00  0.00      RA0  H  
ATOM     28  HE  ARG A   4      19.782  26.231 -20.480  1.00  0.00      RA0  H  
ATOM     29 HH11 ARG A   4      20.634  22.775 -22.552  1.00  0.00      RA0  H  
ATOM     30 HH12 ARG A   4      21.379  24.241 -23.085  1.00  0.00      RA0  H  
ATOM     31 HH21 ARG A   4      19.263  22.644 -20.740  1.00  0.00      RA0  H  
ATOM     32 HH22 ARG A   4      18.770  24.026 -19.884  1.00  0.00      RA0  H  
ATOM     33  N   SER A   5      19.208  32.057 -24.065  1.00  0.00      RA0  N  
ATOM     34  CA  SER A   5      17.945  32.430 -24.706  1.00  0.00      RA0  C  
ATOM     35  C   SER A   5      18.102  32.795 -26.186  1.00  0.00      RA0  C  
ATOM     36  O   SER A   5      19.213  33.060 -26.646  1.00  0.00      RA0  O  
ATOM     37  CB  SER A   5      17.511  33.573 -23.808  1.00  0.00      RA0  C  
ATOM     38  OG  SER A   5      18.719  34.077 -23.211  1.00  0.00      RA0  O  
ATOM     39  H   SER A   5      19.965  32.654 -24.334  1.00  0.00      RA0  H  
ATOM     40  HG  SER A   5      18.854  33.642 -22.375  1.00  0.00      RA0  H  
ATOM     41  N   LEU A   6      16.981  32.809 -26.921  1.00  0.00      RA0  N  
ATOM     42  CA  LEU A   6      16.928  33.157 -28.334  1.00  0.00      RA0  C  
ATOM     43  C   LEU A   6      15.665  33.926 -28.689  1.00  0.00      RA0  C  
ATOM     44  O   LEU A   6      14.611  33.698 -28.087  1.00  0.00      RA0  O  
ATOM     45  CB  LEU A   6      17.157  31.921 -29.219  1.00  0.00      RA0  C  
ATOM     46  CG  LEU A   6      16.271  30.695 -28.959  1.00  0.00      RA0  C  
ATOM     47  CD1 LEU A   6      14.895  30.782 -29.623  1.00  0.00      RA0  C  
ATOM     48  CD2 LEU A   6      16.987  29.415 -29.387  1.00  0.00      RA0  C  
ATOM     49  H   LEU A   6      16.112  32.534 -26.502  1.00  0.00      RA0  H  
ATOM     50  N   ASN A   7      15.781  34.842 -29.661  1.00  0.00      RA0  N  
ATOM     51  CA  ASN A   7      14.666  35.661 -30.124  1.00  0.00      RA0  C  
ATOM     52  C   ASN A   7      14.044  35.013 -31.348  1.00  0.00      RA0  C  
ATOM     53  O   ASN A   7      14.758  34.670 -32.290  1.00  0.00      RA0  O  
ATOM     54  CB  ASN A   7      15.086  37.094 -30.437  1.00  0.00      RA0  C  
ATOM     55  CG  ASN A   7      15.078  37.902 -29.159  1.00  0.00      RA0  C  
ATOM     56  ND2 ASN A   7      16.232  38.558 -28.940  1.00  0.00      RA0  N  
ATOM     57  OD1 ASN A   7      14.106  37.933 -28.409  1.00  0.00      RA0  O  
ATOM     58  H   ASN A   7      16.612  34.847 -30.216  1.00  0.00      RA0  H  
ATOM     59 HD21 ASN A   7      16.985  38.498 -29.599  1.00  0.00      RA0  H  
ATOM     60 HD22 ASN A   7      16.381  39.109 -28.118  1.00  0.00      RA0  H  
ATOM     61  N   CYS A   8      12.716  34.806 -31.317  1.00  0.00      RA0  N  
ATOM     62  CA  CYS A   8      12.023  34.113 -32.397  1.00  0.00      RA0  C  
ATOM     63  C   CYS A   8      10.566  34.517 -32.531  1.00  0.00      RA0  C  
ATOM     64  O   CYS A   8       9.976  35.055 -31.597  1.00  0.00      RA0  O  
ATOM     65  CB  CYS A   8      12.188  32.612 -32.177  1.00  0.00      RA0  C  
ATOM     66  SG  CYS A   8      11.710  32.097 -30.507  1.00  0.00      RA0  S  
ATOM     67  H   CYS A   8      12.151  35.064 -30.530  1.00  0.00      RA0  H  
ATOM     68  N   THR A   9       9.965  34.167 -33.675  1.00  0.00      RA0  N  
ATOM     69  CA  THR A   9       8.532  34.320 -33.894  1.00  0.00      RA0  C  
ATOM     70  C   THR A   9       7.967  32.896 -33.989  1.00  0.00      RA0  C  
ATOM     71  O   THR A   9       8.720  31.949 -34.232  1.00  0.00      RA0  O  
ATOM     72  CB  THR A   9       8.333  35.166 -35.144  1.00  0.00      RA0  C  
ATOM     73  CG2 THR A   9       8.445  36.657 -34.826  1.00  0.00      RA0  C  
ATOM     74  OG1 THR A   9       9.298  34.807 -36.140  1.00  0.00      RA0  O  
ATOM     75  H   THR A   9      10.469  33.749 -34.426  1.00  0.00      RA0  H  
ATOM     76  HG1 THR A   9       9.247  33.860 -36.234  1.00  0.00      RA0  H  
ATOM     77  N   LEU A  10       6.661  32.739 -33.759  1.00  0.00      RA0  N  
ATOM     78  CA  LEU A  10       5.999  31.441 -33.874  1.00  0.00      RA0  C  
ATOM     79  C   LEU A  10       4.790  31.569 -34.766  1.00  0.00      RA0  C  
ATOM     80  O   LEU A  10       4.036  32.541 -34.668  1.00  0.00      RA0  O  
ATOM     81  CB  LEU A  10       5.573  30.915 -32.502  1.00  0.00      RA0  C  
ATOM     82  CG  LEU A  10       6.737  30.555 -31.575  1.00  0.00      RA0  C  
ATOM     83  CD1 LEU A  10       6.265  30.312 -30.140  1.00  0.00      RA0  C  
ATOM     84  CD2 LEU A  10       7.548  29.376 -32.114  1.00  0.00      RA0  C  
ATOM     85  H   LEU A  10       6.051  33.513 -33.584  1.00  0.00      RA0  H  
ATOM     86  N   ARG A  11       4.609  30.597 -35.654  1.00  0.00      RA0  N  
ATOM     87  CA  ARG A  11       3.442  30.560 -36.530  1.00  0.00      RA0  C  
ATOM     88  C   ARG A  11       2.817  29.200 -36.369  1.00  0.00      RA0  C  
ATOM     89  O   ARG A  11       3.550  28.230 -36.195  1.00  0.00      RA0  O  
ATOM     90  CB  ARG A  11       3.883  30.814 -37.967  1.00  0.00      RA0  C  
ATOM     91  CG  ARG A  11       3.183  32.023 -38.579  1.00  0.00      RA0  C  
ATOM     92  CD  ARG A  11       4.030  32.668 -39.669  1.00  0.00      RA0  C  
ATOM     93  NE  ARG A  11       5.318  33.062 -39.100  1.00  0.00      RA0  N  
ATOM     94  CZ  ARG A  11       5.481  34.325 -38.605  1.00  0.00      RA0  C  
ATOM     95  NH1 ARG A  11       4.474  35.219 -38.665  1.00  0.00      RA0  N1+
ATOM     96  NH2 ARG A  11       6.654  34.682 -38.046  1.00  0.00      RA0  N  
ATOM     97  H   ARG A  11       5.196  29.783 -35.657  1.00  0.00      RA0  H  
ATOM     98  HE  ARG A  11       6.011  32.338 -39.040  1.00  0.00      RA0  H  
ATOM     99 HH11 ARG A  11       4.630  36.162 -38.339  1.00  0.00      RA0  H  
ATOM    100 HH12 ARG A  11       3.545  35.012 -39.008  1.00  0.00      RA0  H  
ATOM    101 HH21 ARG A  11       6.803  35.636 -37.750  1.00  0.00      RA0  H  
ATOM    102 HH22 ARG A  11       7.410  34.035 -37.881  1.00  0.00      RA0  H  
ATOM    103  N   ASP A  12       1.477  29.115 -36.350  1.00  0.00      RA0  N  
ATOM    104  CA  ASP A  12       0.844  27.803 -36.174  1.00  0.00      RA0  C  
ATOM    105  C   ASP A  12       0.920  26.966 -37.461  1.00  0.00      RA0  C  
ATOM    106  O   ASP A  12       1.389  27.462 -38.491  1.00  0.00      RA0  O  
ATOM    107  CB  ASP A  12      -0.562  27.887 -35.536  1.00  0.00      RA0  C  
ATOM    108  CG  ASP A  12      -1.724  28.311 -36.432  1.00  0.00      RA0  C  
ATOM    109  OD1 ASP A  12      -1.617  28.285 -37.653  1.00  0.00      RA0  O  
ATOM    110  OD2 ASP A  12      -2.779  28.646 -35.889  1.00  0.00      RA0  O1-
ATOM    111  H   ASP A  12       0.916  29.905 -36.608  1.00  0.00      RA0  H  
ATOM    112  N   SER A  13       0.461  25.703 -37.389  1.00  0.00      RA0  N  
ATOM    113  CA  SER A  13       0.424  24.732 -38.483  1.00  0.00      RA0  C  
ATOM    114  C   SER A  13      -0.227  25.296 -39.745  1.00  0.00      RA0  C  
ATOM    115  O   SER A  13       0.239  25.013 -40.849  1.00  0.00      RA0  O  
ATOM    116  CB  SER A  13      -0.282  23.495 -38.033  1.00  0.00      RA0  C  
ATOM    117  OG  SER A  13       0.529  23.048 -36.971  1.00  0.00      RA0  O  
ATOM    118  H   SER A  13       0.238  25.335 -36.483  1.00  0.00      RA0  H  
ATOM    119  HG  SER A  13       0.195  22.178 -36.741  1.00  0.00      RA0  H  
ATOM    120  N   GLN A  14      -1.293  26.102 -39.574  1.00  0.00      RA0  N  
ATOM    121  CA  GLN A  14      -2.048  26.693 -40.675  1.00  0.00      RA0  C  
ATOM    122  C   GLN A  14      -1.507  28.069 -41.118  1.00  0.00      RA0  C  
ATOM    123  O   GLN A  14      -2.145  28.747 -41.927  1.00  0.00      RA0  O  
ATOM    124  CB  GLN A  14      -3.507  26.904 -40.283  1.00  0.00      RA0  C  
ATOM    125  CG  GLN A  14      -4.418  25.704 -40.516  1.00  0.00      RA0  C  
ATOM    126  CD  GLN A  14      -5.818  26.056 -40.050  1.00  0.00      RA0  C  
ATOM    127  NE2 GLN A  14      -6.253  27.269 -40.451  1.00  0.00      RA0  N  
ATOM    128  OE1 GLN A  14      -6.462  25.283 -39.348  1.00  0.00      RA0  O  
ATOM    129  H   GLN A  14      -1.483  26.472 -38.660  1.00  0.00      RA0  H  
ATOM    130 HE21 GLN A  14      -5.716  27.860 -41.058  1.00  0.00      RA0  H  
ATOM    131 HE22 GLN A  14      -7.145  27.639 -40.179  1.00  0.00      RA0  H  
ATOM    132  N   GLN A  15      -0.295  28.430 -40.636  1.00  0.00      RA0  N  
ATOM    133  CA  GLN A  15       0.487  29.644 -40.924  1.00  0.00      RA0  C  
ATOM    134  C   GLN A  15      -0.095  30.927 -40.312  1.00  0.00      RA0  C  
ATOM    135  O   GLN A  15       0.226  32.025 -40.782  1.00  0.00      RA0  O  
ATOM    136  CB  GLN A  15       0.745  29.809 -42.421  1.00  0.00      RA0  C  
ATOM    137  CG  GLN A  15       1.820  28.849 -42.931  1.00  0.00      RA0  C  
ATOM    138  CD  GLN A  15       3.198  29.359 -42.550  1.00  0.00      RA0  C  
ATOM    139  NE2 GLN A  15       4.006  29.485 -43.618  1.00  0.00      RA0  N  
ATOM    140  OE1 GLN A  15       3.528  29.625 -41.399  1.00  0.00      RA0  O  
ATOM    141  H   GLN A  15       0.094  27.858 -39.914  1.00  0.00      RA0  H  
ATOM    142 HE21 GLN A  15       3.664  29.253 -44.529  1.00  0.00      RA0  H  
ATOM    143 HE22 GLN A  15       4.946  29.811 -43.527  1.00  0.00      RA0  H  
ATOM    144  N   LYS A  16      -0.899  30.804 -39.238  1.00  0.00      RA0  N  
ATOM    145  CA  LYS A  16      -1.432  31.994 -38.573  1.00  0.00      RA0  C  
ATOM    146  C   LYS A  16      -0.358  32.581 -37.677  1.00  0.00      RA0  C  
ATOM    147  O   LYS A  16       0.396  31.837 -37.048  1.00  0.00      RA0  O  
ATOM    148  CB  LYS A  16      -2.686  31.709 -37.748  1.00  0.00      RA0  C  
ATOM    149  CG  LYS A  16      -3.789  31.051 -38.568  1.00  0.00      RA0  C  
ATOM    150  CD  LYS A  16      -5.184  31.333 -38.012  1.00  0.00      RA0  C  
ATOM    151  CE  LYS A  16      -5.449  30.828 -36.598  1.00  0.00      RA0  C  
ATOM    152  NZ  LYS A  16      -5.330  29.368 -36.570  1.00  0.00      RA0  N1+
ATOM    153  H   LYS A  16      -1.023  29.910 -38.801  1.00  0.00      RA0  H  
ATOM    154  HZ1 LYS A  16      -5.835  29.008 -35.733  1.00  0.00      RA0  H  
ATOM    155  HZ2 LYS A  16      -5.773  28.981 -37.423  1.00  0.00      RA0  H  
ATOM    156  HZ3 LYS A  16      -4.324  29.086 -36.530  1.00  0.00      RA0  H  
ATOM    157  N   SER A  17      -0.277  33.912 -37.629  1.00  0.00      RA0  N  
ATOM    158  CA  SER A  17       0.690  34.604 -36.791  1.00  0.00      RA0  C  
ATOM    159  C   SER A  17       0.076  34.886 -35.431  1.00  0.00      RA0  C  
ATOM    160  O   SER A  17      -1.147  34.904 -35.308  1.00  0.00      RA0  O  
ATOM    161  CB  SER A  17       1.193  35.783 -37.606  1.00  0.00      RA0  C  
ATOM    162  OG  SER A  17       1.740  35.249 -38.827  1.00  0.00      RA0  O  
ATOM    163  H   SER A  17      -1.015  34.465 -38.014  1.00  0.00      RA0  H  
ATOM    164  HG  SER A  17       1.077  34.650 -39.166  1.00  0.00      RA0  H  
ATOM    165  N   LEU A  18       0.926  35.123 -34.421  1.00  0.00      RA0  N  
ATOM    166  CA  LEU A  18       0.502  35.456 -33.065  1.00  0.00      RA0  C  
ATOM    167  C   LEU A  18       0.765  36.943 -32.846  1.00  0.00      RA0  C  
ATOM    168  O   LEU A  18       1.863  37.411 -33.140  1.00  0.00      RA0  O  
ATOM    169  CB  LEU A  18       1.275  34.628 -32.036  1.00  0.00      RA0  C  
ATOM    170  CG  LEU A  18       1.293  33.124 -32.329  1.00  0.00      RA0  C  
ATOM    171  CD1 LEU A  18       2.124  32.363 -31.297  1.00  0.00      RA0  C  
ATOM    172  CD2 LEU A  18      -0.108  32.531 -32.464  1.00  0.00      RA0  C  
ATOM    173  H   LEU A  18       1.910  35.164 -34.588  1.00  0.00      RA0  H  
ATOM    174  N   VAL A  19      -0.254  37.688 -32.366  1.00  0.00      RA0  N  
ATOM    175  CA  VAL A  19      -0.182  39.138 -32.110  1.00  0.00      RA0  C  
ATOM    176  C   VAL A  19      -0.613  39.466 -30.671  1.00  0.00      RA0  C  
ATOM    177  O   VAL A  19      -1.317  38.666 -30.060  1.00  0.00      RA0  O  
ATOM    178  CB  VAL A  19      -1.045  39.932 -33.094  1.00  0.00      RA0  C  
ATOM    179  CG1 VAL A  19      -0.607  39.689 -34.537  1.00  0.00      RA0  C  
ATOM    180  CG2 VAL A  19      -2.533  39.654 -32.870  1.00  0.00      RA0  C  
ATOM    181  H   VAL A  19      -1.110  37.234 -32.104  1.00  0.00      RA0  H  
ATOM    182  N   MET A  20      -0.213  40.642 -30.149  1.00  0.00      RA0  N  
ATOM    183  CA  MET A  20      -0.608  41.110 -28.819  1.00  0.00      RA0  C  
ATOM    184  C   MET A  20      -1.905  41.907 -29.003  1.00  0.00      RA0  C  
ATOM    185  O   MET A  20      -1.874  43.061 -29.451  1.00  0.00      RA0  O  
ATOM    186  CB  MET A  20       0.442  42.060 -28.241  1.00  0.00      RA0  C  
ATOM    187  CG  MET A  20       1.601  41.377 -27.520  1.00  0.00      RA0  C  
ATOM    188  SD  MET A  20       1.100  40.655 -25.952  1.00  0.00      RA0  S  
ATOM    189  CE  MET A  20       0.924  42.182 -25.017  1.00  0.00      RA0  C  
ATOM    190  H   MET A  20       0.240  41.299 -30.751  1.00  0.00      RA0  H  
ATOM    191  N   SER A  21      -3.045  41.269 -28.708  1.00  0.00      RA0  N  
ATOM    192  CA  SER A  21      -4.383  41.854 -28.864  1.00  0.00      RA0  C  
ATOM    193  C   SER A  21      -4.817  42.717 -27.675  1.00  0.00      RA0  C  
ATOM    194  O   SER A  21      -5.728  43.538 -27.805  1.00  0.00      RA0  O  
ATOM    195  CB  SER A  21      -5.257  40.669 -29.170  1.00  0.00      RA0  C  
ATOM    196  OG  SER A  21      -4.607  39.508 -28.633  1.00  0.00      RA0  O  
ATOM    197  H   SER A  21      -2.982  40.353 -28.308  1.00  0.00      RA0  H  
ATOM    198  HG  SER A  21      -5.083  39.311 -27.826  1.00  0.00      RA0  H  
ATOM    199  N   GLY A  22      -4.196  42.475 -26.529  1.00  0.00      RA0  N  
ATOM    200  CA  GLY A  22      -4.454  43.184 -25.283  1.00  0.00      RA0  C  
ATOM    201  C   GLY A  22      -3.231  43.190 -24.391  1.00  0.00      RA0  C  
ATOM    202  O   GLY A  22      -2.239  42.531 -24.721  1.00  0.00      RA0  O  
ATOM    203  H   GLY A  22      -3.452  41.803 -26.480  1.00  0.00      RA0  H  
ATOM    204  N   PRO A  23      -3.262  43.897 -23.232  1.00  0.00      RA0  N  
ATOM    205  CA  PRO A  23      -2.071  43.919 -22.355  1.00  0.00      RA0  C  
ATOM    206  C   PRO A  23      -1.648  42.558 -21.798  1.00  0.00      RA0  C  
ATOM    207  O   PRO A  23      -0.479  42.375 -21.456  1.00  0.00      RA0  O  
ATOM    208  CB  PRO A  23      -2.490  44.925 -21.276  1.00  0.00      RA0  C  
ATOM    209  CG  PRO A  23      -4.019  44.884 -21.249  1.00  0.00      RA0  C  
ATOM    210  CD  PRO A  23      -4.384  44.666 -22.713  1.00  0.00      RA0  C  
ATOM    211  N   TYR A  24      -2.592  41.605 -21.702  1.00  0.00      RA0  N  
ATOM    212  CA  TYR A  24      -2.314  40.259 -21.194  1.00  0.00      RA0  C  
ATOM    213  C   TYR A  24      -2.964  39.226 -22.096  1.00  0.00      RA0  C  
ATOM    214  O   TYR A  24      -3.449  38.202 -21.622  1.00  0.00      RA0  O  
ATOM    215  CB  TYR A  24      -2.848  40.104 -19.771  1.00  0.00      RA0  C  
ATOM    216  CG  TYR A  24      -2.120  41.069 -18.873  1.00  0.00      RA0  C  
ATOM    217  CD1 TYR A  24      -0.743  40.966 -18.743  1.00  0.00      RA0  C  
ATOM    218  CD2 TYR A  24      -2.816  42.063 -18.194  1.00  0.00      RA0  C  
ATOM    219  CE1 TYR A  24      -0.057  41.870 -17.949  1.00  0.00      RA0  C  
ATOM    220  CE2 TYR A  24      -2.126  42.964 -17.391  1.00  0.00      RA0  C  
ATOM    221  CZ  TYR A  24      -0.746  42.865 -17.268  1.00  0.00      RA0  C  
ATOM    222  OH  TYR A  24      -0.053  43.751 -16.463  1.00  0.00      RA0  O  
ATOM    223  H   TYR A  24      -3.526  41.780 -22.005  1.00  0.00      RA0  H  
ATOM    224  HH  TYR A  24      -0.663  44.391 -16.117  1.00  0.00      RA0  H  
ATOM    225  N   GLU A  25      -2.988  39.497 -23.409  1.00  0.00      RA0  N  
ATOM    226  CA  GLU A  25      -3.634  38.574 -24.333  1.00  0.00      RA0  C  
ATOM    227  C   GLU A  25      -2.953  38.505 -25.670  1.00  0.00      RA0  C  
ATOM    228  O   GLU A  25      -2.490  39.518 -26.184  1.00  0.00      RA0  O  
ATOM    229  CB  GLU A  25      -5.096  38.970 -24.532  1.00  0.00      RA0  C  
ATOM    230  CG  GLU A  25      -5.933  37.835 -25.117  1.00  0.00      RA0  C  
ATOM    231  CD  GLU A  25      -7.023  38.423 -25.978  1.00  0.00      RA0  C  
ATOM    232  OE1 GLU A  25      -6.739  39.307 -26.781  1.00  0.00      RA0  O  
ATOM    233  OE2 GLU A  25      -8.162  37.975 -25.905  1.00  0.00      RA0  O1-
ATOM    234  H   GLU A  25      -2.513  40.277 -23.826  1.00  0.00      RA0  H  
ATOM    235  N   LEU A  26      -2.916  37.295 -26.238  1.00  0.00      RA0  N  
ATOM    236  CA  LEU A  26      -2.408  37.034 -27.577  1.00  0.00      RA0  C  
ATOM    237  C   LEU A  26      -3.549  36.452 -28.390  1.00  0.00      RA0  C  
ATOM    238  O   LEU A  26      -4.352  35.681 -27.863  1.00  0.00      RA0  O  
ATOM    239  CB  LEU A  26      -1.292  35.990 -27.549  1.00  0.00      RA0  C  
ATOM    240  CG  LEU A  26      -0.014  36.391 -26.821  1.00  0.00      RA0  C  
ATOM    241  CD1 LEU A  26       0.950  35.212 -26.686  1.00  0.00      RA0  C  
ATOM    242  CD2 LEU A  26       0.663  37.581 -27.491  1.00  0.00      RA0  C  
ATOM    243  H   LEU A  26      -3.412  36.533 -25.819  1.00  0.00      RA0  H  
ATOM    244  N   LYS A  27      -3.597  36.789 -29.676  1.00  0.00      RA0  N  
ATOM    245  CA  LYS A  27      -4.565  36.246 -30.627  1.00  0.00      RA0  C  
ATOM    246  C   LYS A  27      -3.808  35.668 -31.831  1.00  0.00      RA0  C  
ATOM    247  O   LYS A  27      -2.673  36.072 -32.088  1.00  0.00      RA0  O  
ATOM    248  CB  LYS A  27      -5.599  37.286 -31.062  1.00  0.00      RA0  C  
ATOM    249  CG  LYS A  27      -6.760  37.392 -30.068  1.00  0.00      RA0  C  
ATOM    250  CD  LYS A  27      -7.798  38.434 -30.478  1.00  0.00      RA0  C  
ATOM    251  CE  LYS A  27      -9.062  38.440 -29.617  1.00  0.00      RA0  C  
ATOM    252  NZ  LYS A  27      -8.719  38.716 -28.219  1.00  0.00      RA0  N1+
ATOM    253  H   LYS A  27      -2.898  37.411 -30.039  1.00  0.00      RA0  H  
ATOM    254  HZ1 LYS A  27      -9.526  38.874 -27.590  1.00  0.00      RA0  H  
ATOM    255  HZ2 LYS A  27      -8.200  37.940 -27.750  1.00  0.00      RA0  H  
ATOM    256  HZ3 LYS A  27      -8.053  39.504 -28.078  1.00  0.00      RA0  H  
ATOM    257  N   ALA A  28      -4.439  34.746 -32.567  1.00  0.00      RA0  N  
ATOM    258  CA  ALA A  28      -3.855  34.143 -33.764  1.00  0.00      RA0  C  
ATOM    259  C   ALA A  28      -4.716  34.455 -34.982  1.00  0.00      RA0  C  
ATOM    260  O   ALA A  28      -5.931  34.258 -34.954  1.00  0.00      RA0  O  
ATOM    261  CB  ALA A  28      -3.771  32.630 -33.618  1.00  0.00      RA0  C  
ATOM    262  H   ALA A  28      -5.376  34.479 -32.328  1.00  0.00      RA0  H  
ATOM    263  N   LEU A  29      -4.085  34.950 -36.053  1.00  0.00      RA0  N  
ATOM    264  CA  LEU A  29      -4.774  35.280 -37.301  1.00  0.00      RA0  C  
ATOM    265  C   LEU A  29      -3.763  35.316 -38.442  1.00  0.00      RA0  C  
ATOM    266  O   LEU A  29      -2.570  35.507 -38.191  1.00  0.00      RA0  O  
ATOM    267  CB  LEU A  29      -5.567  36.593 -37.232  1.00  0.00      RA0  C  
ATOM    268  CG  LEU A  29      -4.753  37.891 -37.273  1.00  0.00      RA0  C  
ATOM    269  CD1 LEU A  29      -5.635  39.075 -37.671  1.00  0.00      RA0  C  
ATOM    270  CD2 LEU A  29      -4.004  38.176 -35.971  1.00  0.00      RA0  C  
ATOM    271  H   LEU A  29      -3.092  35.107 -36.046  1.00  0.00      RA0  H  
ATOM    272  N   HIS A  30      -4.223  35.107 -39.684  1.00  0.00      RA0  N  
ATOM    273  CA  HIS A  30      -3.334  35.188 -40.844  1.00  0.00      RA0  C  
ATOM    274  C   HIS A  30      -3.009  36.660 -41.059  1.00  0.00      RA0  C  
ATOM    275  O   HIS A  30      -3.920  37.493 -41.088  1.00  0.00      RA0  O  
ATOM    276  CB  HIS A  30      -4.038  34.702 -42.111  1.00  0.00      RA0  C  
ATOM    277  CG  HIS A  30      -4.306  33.216 -42.116  1.00  0.00      RA0  C  
ATOM    278  CD2 HIS A  30      -3.546  32.230 -42.752  1.00  0.00      RA0  C  
ATOM    279  ND1 HIS A  30      -5.374  32.630 -41.542  1.00  0.00      RA0  N  
ATOM    280  CE1 HIS A  30      -5.299  31.292 -41.819  1.00  0.00      RA0  C  
ATOM    281  NE2 HIS A  30      -4.174  31.045 -42.562  1.00  0.00      RA0  N  
ATOM    282  H   HIS A  30      -5.213  35.017 -39.820  1.00  0.00      RA0  H  
ATOM    283  HD1 HIS A  30      -6.092  33.042 -40.998  1.00  0.00      RA0  H  
ATOM    284  N   LEU A  31      -1.716  36.980 -41.165  1.00  0.00      RA0  N  
ATOM    285  CA  LEU A  31      -1.276  38.349 -41.392  1.00  0.00      RA0  C  
ATOM    286  C   LEU A  31      -0.803  38.524 -42.824  1.00  0.00      RA0  C  
ATOM    287  O   LEU A  31       0.053  37.768 -43.291  1.00  0.00      RA0  O  
ATOM    288  CB  LEU A  31      -0.148  38.762 -40.447  1.00  0.00      RA0  C  
ATOM    289  CG  LEU A  31      -0.586  39.017 -39.006  1.00  0.00      RA0  C  
ATOM    290  CD1 LEU A  31       0.595  39.479 -38.150  1.00  0.00      RA0  C  
ATOM    291  CD2 LEU A  31      -1.753  40.002 -38.929  1.00  0.00      RA0  C  
ATOM    292  H   LEU A  31      -1.028  36.261 -41.243  1.00  0.00      RA0  H  
ATOM    293  N   GLN A  32      -1.385  39.510 -43.526  1.00  0.00      RA0  N  
ATOM    294  CA  GLN A  32      -1.018  39.852 -44.904  1.00  0.00      RA0  C  
ATOM    295  C   GLN A  32       0.345  40.554 -44.875  1.00  0.00      RA0  C  
ATOM    296  O   GLN A  32       0.697  41.153 -43.856  1.00  0.00      RA0  O  
ATOM    297  CB  GLN A  32      -2.108  40.694 -45.550  1.00  0.00      RA0  C  
ATOM    298  CG  GLN A  32      -3.459  39.980 -45.526  1.00  0.00      RA0  C  
ATOM    299  CD  GLN A  32      -4.494  40.868 -46.177  1.00  0.00      RA0  C  
ATOM    300  NE2 GLN A  32      -5.474  40.185 -46.795  1.00  0.00      RA0  N  
ATOM    301  OE1 GLN A  32      -4.409  42.090 -46.140  1.00  0.00      RA0  O  
ATOM    302  H   GLN A  32      -1.950  40.159 -43.015  1.00  0.00      RA0  H  
ATOM    303 HE21 GLN A  32      -5.490  39.185 -46.778  1.00  0.00      RA0  H  
ATOM    304 HE22 GLN A  32      -6.205  40.666 -47.278  1.00  0.00      RA0  H  
ATOM    305  N   GLY A  33       1.085  40.481 -45.981  1.00  0.00      RA0  N  
ATOM    306  CA  GLY A  33       2.413  41.074 -46.143  1.00  0.00      RA0  C  
ATOM    307  C   GLY A  33       2.649  42.460 -45.559  1.00  0.00      RA0  C  
ATOM    308  O   GLY A  33       3.779  42.770 -45.171  1.00  0.00      RA0  O  
ATOM    309  H   GLY A  33       0.704  39.964 -46.744  1.00  0.00      RA0  H  
ATOM    310  N   GLN A  34       1.593  43.302 -45.473  1.00  0.00      RA0  N  
ATOM    311  CA  GLN A  34       1.689  44.666 -44.940  1.00  0.00      RA0  C  
ATOM    312  C   GLN A  34       1.509  44.754 -43.401  1.00  0.00      RA0  C  
ATOM    313  O   GLN A  34       1.894  45.767 -42.811  1.00  0.00      RA0  O  
ATOM    314  CB  GLN A  34       0.729  45.632 -45.645  1.00  0.00      RA0  C  
ATOM    315  CG  GLN A  34      -0.731  45.572 -45.177  1.00  0.00      RA0  C  
ATOM    316  CD  GLN A  34      -1.400  44.297 -45.643  1.00  0.00      RA0  C  
ATOM    317  NE2 GLN A  34      -2.520  44.014 -44.968  1.00  0.00      RA0  N  
ATOM    318  OE1 GLN A  34      -0.953  43.633 -46.578  1.00  0.00      RA0  O  
ATOM    319  H   GLN A  34       0.693  42.975 -45.759  1.00  0.00      RA0  H  
ATOM    320 HE21 GLN A  34      -2.706  44.452 -44.078  1.00  0.00      RA0  H  
ATOM    321 HE22 GLN A  34      -3.213  43.352 -45.264  1.00  0.00      RA0  H  
ATOM    322  N   ASP A  35       0.932  43.711 -42.765  1.00  0.00      RA0  N  
ATOM    323  CA  ASP A  35       0.677  43.664 -41.315  1.00  0.00      RA0  C  
ATOM    324  C   ASP A  35       1.609  42.717 -40.518  1.00  0.00      RA0  C  
ATOM    325  O   ASP A  35       1.440  42.586 -39.301  1.00  0.00      RA0  O  
ATOM    326  CB  ASP A  35      -0.751  43.189 -41.056  1.00  0.00      RA0  C  
ATOM    327  CG  ASP A  35      -1.757  44.261 -41.402  1.00  0.00      RA0  C  
ATOM    328  OD1 ASP A  35      -1.619  45.379 -40.913  1.00  0.00      RA0  O  
ATOM    329  OD2 ASP A  35      -2.692  43.969 -42.143  1.00  0.00      RA0  O1-
ATOM    330  H   ASP A  35       0.655  42.913 -43.292  1.00  0.00      RA0  H  
ATOM    331  N   MET A  36       2.594  42.086 -41.197  1.00  0.00      RA0  N  
ATOM    332  CA  MET A  36       3.573  41.141 -40.631  1.00  0.00      RA0  C  
ATOM    333  C   MET A  36       4.304  41.644 -39.371  1.00  0.00      RA0  C  
ATOM    334  O   MET A  36       4.574  40.849 -38.466  1.00  0.00      RA0  O  
ATOM    335  CB  MET A  36       4.575  40.766 -41.727  1.00  0.00      RA0  C  
ATOM    336  CG  MET A  36       5.515  39.598 -41.409  1.00  0.00      RA0  C  
ATOM    337  SD  MET A  36       4.939  37.968 -41.941  1.00  0.00      RA0  S  
ATOM    338  CE  MET A  36       3.589  37.706 -40.781  1.00  0.00      RA0  C  
ATOM    339  H   MET A  36       2.689  42.328 -42.162  1.00  0.00      RA0  H  
ATOM    340  N   GLU A  37       4.615  42.956 -39.313  1.00  0.00      RA0  N  
ATOM    341  CA  GLU A  37       5.328  43.592 -38.198  1.00  0.00      RA0  C  
ATOM    342  C   GLU A  37       4.576  43.532 -36.843  1.00  0.00      RA0  C  
ATOM    343  O   GLU A  37       5.199  43.691 -35.792  1.00  0.00      RA0  O  
ATOM    344  CB  GLU A  37       5.767  45.002 -38.597  1.00  0.00      RA0  C  
ATOM    345  CG  GLU A  37       7.065  44.975 -39.422  1.00  0.00      RA0  C  
ATOM    346  CD  GLU A  37       6.948  43.978 -40.563  1.00  0.00      RA0  C  
ATOM    347  OE1 GLU A  37       7.641  42.962 -40.533  1.00  0.00      RA0  O  
ATOM    348  OE2 GLU A  37       6.115  44.187 -41.443  1.00  0.00      RA0  O1-
ATOM    349  H   GLU A  37       4.572  43.480 -40.168  1.00  0.00      RA0  H  
ATOM    350  N   GLN A  38       3.258  43.272 -36.872  1.00  0.00      RA0  N  
ATOM    351  CA  GLN A  38       2.416  43.156 -35.678  1.00  0.00      RA0  C  
ATOM    352  C   GLN A  38       2.729  41.899 -34.853  1.00  0.00      RA0  C  
ATOM    353  O   GLN A  38       2.450  41.889 -33.646  1.00  0.00      RA0  O  
ATOM    354  CB  GLN A  38       0.929  43.150 -36.034  1.00  0.00      RA0  C  
ATOM    355  CG  GLN A  38       0.427  44.383 -36.787  1.00  0.00      RA0  C  
ATOM    356  CD  GLN A  38      -1.075  44.253 -36.934  1.00  0.00      RA0  C  
ATOM    357  NE2 GLN A  38      -1.551  44.647 -38.127  1.00  0.00      RA0  N  
ATOM    358  OE1 GLN A  38      -1.762  43.814 -36.016  1.00  0.00      RA0  O  
ATOM    359  H   GLN A  38       2.834  43.098 -37.763  1.00  0.00      RA0  H  
ATOM    360 HE21 GLN A  38      -0.993  44.990 -38.891  1.00  0.00      RA0  H  
ATOM    361 HE22 GLN A  38      -2.511  44.604 -38.404  1.00  0.00      RA0  H  
ATOM    362  N   GLN A  39       3.288  40.838 -35.492  1.00  0.00      RA0  N  
ATOM    363  CA  GLN A  39       3.586  39.569 -34.813  1.00  0.00      RA0  C  
ATOM    364  C   GLN A  39       4.506  39.745 -33.596  1.00  0.00      RA0  C  
ATOM    365  O   GLN A  39       5.386  40.611 -33.600  1.00  0.00      RA0  O  
ATOM    366  CB  GLN A  39       4.223  38.605 -35.814  1.00  0.00      RA0  C  
ATOM    367  CG  GLN A  39       5.618  39.103 -36.200  1.00  0.00      RA0  C  
ATOM    368  CD  GLN A  39       6.134  38.378 -37.415  1.00  0.00      RA0  C  
ATOM    369  NE2 GLN A  39       6.826  39.166 -38.252  1.00  0.00      RA0  N  
ATOM    370  OE1 GLN A  39       5.944  37.173 -37.577  1.00  0.00      RA0  O  
ATOM    371  H   GLN A  39       3.594  40.976 -36.435  1.00  0.00      RA0  H  
ATOM    372 HE21 GLN A  39       6.800  40.162 -38.106  1.00  0.00      RA0  H  
ATOM    373 HE22 GLN A  39       7.346  38.873 -39.053  1.00  0.00      RA0  H  
ATOM    374  N   VAL A  40       4.265  38.958 -32.542  1.00  0.00      RA0  N  
ATOM    375  CA  VAL A  40       5.059  39.092 -31.324  1.00  0.00      RA0  C  
ATOM    376  C   VAL A  40       6.396  38.381 -31.463  1.00  0.00      RA0  C  
ATOM    377  O   VAL A  40       6.481  37.329 -32.094  1.00  0.00      RA0  O  
ATOM    378  CB  VAL A  40       4.289  38.523 -30.136  1.00  0.00      RA0  C  
ATOM    379  CG1 VAL A  40       4.965  38.828 -28.800  1.00  0.00      RA0  C  
ATOM    380  CG2 VAL A  40       2.862  39.042 -30.166  1.00  0.00      RA0  C  
ATOM    381  H   VAL A  40       3.602  38.216 -32.645  1.00  0.00      RA0  H  
ATOM    382  N   VAL A  41       7.444  38.975 -30.884  1.00  0.00      RA0  N  
ATOM    383  CA  VAL A  41       8.766  38.384 -30.868  1.00  0.00      RA0  C  
ATOM    384  C   VAL A  41       8.967  37.796 -29.457  1.00  0.00      RA0  C  
ATOM    385  O   VAL A  41       8.860  38.503 -28.453  1.00  0.00      RA0  O  
ATOM    386  CB  VAL A  41       9.867  39.378 -31.210  1.00  0.00      RA0  C  
ATOM    387  CG1 VAL A  41      11.216  38.656 -31.203  1.00  0.00      RA0  C  
ATOM    388  CG2 VAL A  41       9.591  40.070 -32.546  1.00  0.00      RA0  C  
ATOM    389  H   VAL A  41       7.288  39.778 -30.313  1.00  0.00      RA0  H  
ATOM    390  N   PHE A  42       9.180  36.490 -29.398  1.00  0.00      RA0  N  
ATOM    391  CA  PHE A  42       9.406  35.770 -28.150  1.00  0.00      RA0  C  
ATOM    392  C   PHE A  42      10.886  35.691 -27.865  1.00  0.00      RA0  C  
ATOM    393  O   PHE A  42      11.691  35.593 -28.791  1.00  0.00      RA0  O  
ATOM    394  CB  PHE A  42       8.813  34.362 -28.251  1.00  0.00      RA0  C  
ATOM    395  CG  PHE A  42       7.403  34.437 -28.791  1.00  0.00      RA0  C  
ATOM    396  CD1 PHE A  42       6.346  34.725 -27.936  1.00  0.00      RA0  C  
ATOM    397  CD2 PHE A  42       7.159  34.223 -30.144  1.00  0.00      RA0  C  
ATOM    398  CE1 PHE A  42       5.052  34.816 -28.436  1.00  0.00      RA0  C  
ATOM    399  CE2 PHE A  42       5.866  34.318 -30.644  1.00  0.00      RA0  C  
ATOM    400  CZ  PHE A  42       4.813  34.622 -29.791  1.00  0.00      RA0  C  
ATOM    401  H   PHE A  42       9.300  35.992 -30.249  1.00  0.00      RA0  H  
ATOM    402  N   SER A  43      11.237  35.708 -26.573  1.00  0.00      RA0  N  
ATOM    403  CA  SER A  43      12.569  35.465 -26.056  1.00  0.00      RA0  C  
ATOM    404  C   SER A  43      12.413  34.128 -25.328  1.00  0.00      RA0  C  
ATOM    405  O   SER A  43      11.802  34.068 -24.259  1.00  0.00      RA0  O  
ATOM    406  CB  SER A  43      12.965  36.636 -25.182  1.00  0.00      RA0  C  
ATOM    407  OG  SER A  43      12.758  37.817 -25.956  1.00  0.00      RA0  O  
ATOM    408  H   SER A  43      10.548  35.768 -25.864  1.00  0.00      RA0  H  
ATOM    409  HG  SER A  43      13.137  37.642 -26.819  1.00  0.00      RA0  H  
ATOM    410  N   MET A  44      12.857  33.044 -25.971  1.00  0.00      RA0  N  
ATOM    411  CA  MET A  44      12.756  31.689 -25.431  1.00  0.00      RA0  C  
ATOM    412  C   MET A  44      14.025  31.338 -24.668  1.00  0.00      RA0  C  
ATOM    413  O   MET A  44      15.098  31.289 -25.259  1.00  0.00      RA0  O  
ATOM    414  CB  MET A  44      12.549  30.678 -26.557  1.00  0.00      RA0  C  
ATOM    415  CG  MET A  44      12.620  29.234 -26.056  1.00  0.00      RA0  C  
ATOM    416  SD  MET A  44      12.515  28.027 -27.386  1.00  0.00      RA0  S  
ATOM    417  CE  MET A  44      10.939  28.557 -28.070  1.00  0.00      RA0  C  
ATOM    418  H   MET A  44      13.378  33.170 -26.815  1.00  0.00      RA0  H  
ATOM    419  N   SER A  45      13.892  31.083 -23.363  1.00  0.00      RA0  N  
ATOM    420  CA  SER A  45      14.988  30.757 -22.454  1.00  0.00      RA0  C  
ATOM    421  C   SER A  45      15.027  29.274 -22.112  1.00  0.00      RA0  C  
ATOM    422  O   SER A  45      13.985  28.632 -22.040  1.00  0.00      RA0  O  
ATOM    423  CB  SER A  45      14.805  31.709 -21.285  1.00  0.00      RA0  C  
ATOM    424  OG  SER A  45      14.427  32.976 -21.844  1.00  0.00      RA0  O  
ATOM    425  H   SER A  45      12.963  31.010 -22.997  1.00  0.00      RA0  H  
ATOM    426  HG  SER A  45      13.529  32.899 -22.144  1.00  0.00      RA0  H  
ATOM    427  N   PHE A  46      16.228  28.737 -21.859  1.00  0.00      RA0  N  
ATOM    428  CA  PHE A  46      16.413  27.331 -21.513  1.00  0.00      RA0  C  
ATOM    429  C   PHE A  46      16.535  27.213 -20.004  1.00  0.00      RA0  C  
ATOM    430  O   PHE A  46      17.534  27.621 -19.416  1.00  0.00      RA0  O  
ATOM    431  CB  PHE A  46      17.456  26.649 -22.379  1.00  0.00      RA0  C  
ATOM    432  CG  PHE A  46      17.089  26.820 -23.833  1.00  0.00      RA0  C  
ATOM    433  CD1 PHE A  46      17.607  27.881 -24.568  1.00  0.00      RA0  C  
ATOM    434  CD2 PHE A  46      16.221  25.917 -24.434  1.00  0.00      RA0  C  
ATOM    435  CE1 PHE A  46      17.238  28.051 -25.896  1.00  0.00      RA0  C  
ATOM    436  CE2 PHE A  46      15.855  26.086 -25.764  1.00  0.00      RA0  C  
ATOM    437  CZ  PHE A  46      16.355  27.159 -26.491  1.00  0.00      RA0  C  
ATOM    438  H   PHE A  46      17.035  29.330 -21.880  1.00  0.00      RA0  H  
ATOM    439  N   VAL A  47      15.474  26.710 -19.378  1.00  0.00      RA0  N  
ATOM    440  CA  VAL A  47      15.375  26.608 -17.923  1.00  0.00      RA0  C  
ATOM    441  C   VAL A  47      15.809  25.223 -17.413  1.00  0.00      RA0  C  
ATOM    442  O   VAL A  47      16.235  24.387 -18.209  1.00  0.00      RA0  O  
ATOM    443  CB  VAL A  47      13.974  26.997 -17.458  1.00  0.00      RA0  C  
ATOM    444  CG1 VAL A  47      13.664  28.402 -17.968  1.00  0.00      RA0  C  
ATOM    445  CG2 VAL A  47      12.912  25.993 -17.896  1.00  0.00      RA0  C  
ATOM    446  H   VAL A  47      14.803  26.210 -19.932  1.00  0.00      RA0  H  
ATOM    447  N   GLN A  48      15.736  24.994 -16.090  1.00  0.00      RA0  N  
ATOM    448  CA  GLN A  48      16.122  23.715 -15.488  1.00  0.00      RA0  C  
ATOM    449  C   GLN A  48      15.029  22.652 -15.678  1.00  0.00      RA0  C  
ATOM    450  O   GLN A  48      13.854  22.999 -15.835  1.00  0.00      RA0  O  
ATOM    451  CB  GLN A  48      16.491  23.904 -14.018  1.00  0.00      RA0  C  
ATOM    452  CG  GLN A  48      18.007  23.820 -13.845  1.00  0.00      RA0  C  
ATOM    453  CD  GLN A  48      18.451  22.464 -14.353  1.00  0.00      RA0  C  
ATOM    454  NE2 GLN A  48      19.547  22.501 -15.130  1.00  0.00      RA0  N  
ATOM    455  OE1 GLN A  48      17.819  21.448 -14.089  1.00  0.00      RA0  O  
ATOM    456  H   GLN A  48      15.289  25.679 -15.516  1.00  0.00      RA0  H  
ATOM    457 HE21 GLN A  48      20.044  23.351 -15.297  1.00  0.00      RA0  H  
ATOM    458 HE22 GLN A  48      19.880  21.664 -15.570  1.00  0.00      RA0  H  
ATOM    459  N   GLY A  49      15.430  21.378 -15.676  1.00  0.00      RA0  N  
ATOM    460  CA  GLY A  49      14.512  20.253 -15.827  1.00  0.00      RA0  C  
ATOM    461  C   GLY A  49      15.057  19.039 -16.555  1.00  0.00      RA0  C  
ATOM    462  O   GLY A  49      16.263  18.776 -16.529  1.00  0.00      RA0  O  
ATOM    463  H   GLY A  49      16.390  21.121 -15.532  1.00  0.00      RA0  H  
ATOM    464  N   GLU A  50      14.147  18.283 -17.201  1.00  0.00      RA0  N  
ATOM    465  CA  GLU A  50      14.420  17.046 -17.941  1.00  0.00      RA0  C  
ATOM    466  C   GLU A  50      14.990  17.313 -19.347  1.00  0.00      RA0  C  
ATOM    467  O   GLU A  50      14.259  17.735 -20.246  1.00  0.00      RA0  O  
ATOM    468  CB  GLU A  50      13.197  16.092 -17.897  1.00  0.00      RA0  C  
ATOM    469  CG  GLU A  50      12.112  16.053 -19.000  1.00  0.00      RA0  C  
ATOM    470  CD  GLU A  50      11.091  17.183 -18.941  1.00  0.00      RA0  C  
ATOM    471  OE1 GLU A  50      11.389  18.249 -18.404  1.00  0.00      RA0  O  
ATOM    472  OE2 GLU A  50       9.980  16.992 -19.447  1.00  0.00      RA0  O1-
ATOM    473  H   GLU A  50      13.210  18.620 -17.340  1.00  0.00      RA0  H  
ATOM    474  N   GLU A  51      16.299  17.048 -19.525  1.00  0.00      RA0  N  
ATOM    475  CA  GLU A  51      17.031  17.241 -20.782  1.00  0.00      RA0  C  
ATOM    476  C   GLU A  51      16.870  16.036 -21.722  1.00  0.00      RA0  C  
ATOM    477  O   GLU A  51      17.120  14.902 -21.314  1.00  0.00      RA0  O  
ATOM    478  CB  GLU A  51      18.388  17.998 -20.638  1.00  0.00      RA0  C  
ATOM    479  CG  GLU A  51      18.630  19.052 -21.763  1.00  0.00      RA0  C  
ATOM    480  CD  GLU A  51      19.141  20.441 -21.311  1.00  0.00      RA0  C  
ATOM    481  OE1 GLU A  51      18.860  20.878 -20.200  1.00  0.00      RA0  O  
ATOM    482  OE2 GLU A  51      19.789  21.144 -22.093  1.00  0.00      RA0  O1-
ATOM    483  H   GLU A  51      16.790  16.632 -18.764  1.00  0.00      RA0  H  
ATOM    484  N   SER A  52      16.446  16.299 -22.979  1.00  0.00      RA0  N  
ATOM    485  CA  SER A  52      16.241  15.313 -24.053  1.00  0.00      RA0  C  
ATOM    486  C   SER A  52      16.177  16.009 -25.413  1.00  0.00      RA0  C  
ATOM    487  O   SER A  52      15.518  17.042 -25.533  1.00  0.00      RA0  O  
ATOM    488  CB  SER A  52      14.942  14.575 -23.694  1.00  0.00      RA0  C  
ATOM    489  OG  SER A  52      14.447  15.058 -22.432  1.00  0.00      RA0  O  
ATOM    490  H   SER A  52      16.086  17.205 -23.201  1.00  0.00      RA0  H  
ATOM    491  HG  SER A  52      14.070  15.922 -22.589  1.00  0.00      RA0  H  
ATOM    492  N   ASN A  53      16.806  15.416 -26.449  1.00  0.00      RA0  N  
ATOM    493  CA  ASN A  53      16.818  15.954 -27.821  1.00  0.00      RA0  C  
ATOM    494  C   ASN A  53      15.416  16.044 -28.468  1.00  0.00      RA0  C  
ATOM    495  O   ASN A  53      15.267  16.667 -29.522  1.00  0.00      RA0  O  
ATOM    496  CB  ASN A  53      17.743  15.214 -28.790  1.00  0.00      RA0  C  
ATOM    497  CG  ASN A  53      17.062  13.988 -29.372  1.00  0.00      RA0  C  
ATOM    498  ND2 ASN A  53      16.335  14.204 -30.486  1.00  0.00      RA0  N  
ATOM    499  OD1 ASN A  53      17.259  12.885 -28.877  1.00  0.00      RA0  O  
ATOM    500  H   ASN A  53      17.156  14.491 -26.300  1.00  0.00      RA0  H  
ATOM    501 HD21 ASN A  53      16.139  15.142 -30.790  1.00  0.00      RA0  H  
ATOM    502 HD22 ASN A  53      15.929  13.452 -31.004  1.00  0.00      RA0  H  
ATOM    503  N   ASP A  54      14.398  15.449 -27.815  1.00  0.00      RA0  N  
ATOM    504  CA  ASP A  54      13.000  15.438 -28.249  1.00  0.00      RA0  C  
ATOM    505  C   ASP A  54      12.078  16.250 -27.316  1.00  0.00      RA0  C  
ATOM    506  O   ASP A  54      10.950  16.554 -27.702  1.00  0.00      RA0  O  
ATOM    507  CB  ASP A  54      12.541  13.983 -28.235  1.00  0.00      RA0  C  
ATOM    508  CG  ASP A  54      12.751  13.437 -26.829  1.00  0.00      RA0  C  
ATOM    509  OD1 ASP A  54      13.884  13.096 -26.481  1.00  0.00      RA0  O  
ATOM    510  OD2 ASP A  54      11.791  13.377 -26.069  1.00  0.00      RA0  O1-
ATOM    511  H   ASP A  54      14.558  14.904 -26.991  1.00  0.00      RA0  H  
ATOM    512  N   LYS A  55      12.554  16.586 -26.094  1.00  0.00      RA0  N  
ATOM    513  CA  LYS A  55      11.797  17.332 -25.076  1.00  0.00      RA0  C  
ATOM    514  C   LYS A  55      12.729  18.127 -24.124  1.00  0.00      RA0  C  
ATOM    515  O   LYS A  55      13.452  17.518 -23.332  1.00  0.00      RA0  O  
ATOM    516  CB  LYS A  55      10.952  16.339 -24.254  1.00  0.00      RA0  C  
ATOM    517  CG  LYS A  55       9.803  16.869 -23.376  1.00  0.00      RA0  C  
ATOM    518  CD  LYS A  55       9.119  15.712 -22.621  1.00  0.00      RA0  C  
ATOM    519  CE  LYS A  55       7.701  15.970 -22.079  1.00  0.00      RA0  C  
ATOM    520  NZ  LYS A  55       7.655  16.660 -20.778  1.00  0.00      RA0  N1+
ATOM    521  H   LYS A  55      13.471  16.296 -25.821  1.00  0.00      RA0  H  
ATOM    522  HZ1 LYS A  55       6.888  17.380 -20.778  1.00  0.00      RA0  H  
ATOM    523  HZ2 LYS A  55       7.442  16.002 -20.011  1.00  0.00      RA0  H  
ATOM    524  HZ3 LYS A  55       8.550  17.127 -20.508  1.00  0.00      RA0  H  
ATOM    525  N   ILE A  56      12.707  19.480 -24.197  1.00  0.00      RA0  N  
ATOM    526  CA  ILE A  56      13.538  20.335 -23.325  1.00  0.00      RA0  C  
ATOM    527  C   ILE A  56      12.729  21.446 -22.626  1.00  0.00      RA0  C  
ATOM    528  O   ILE A  56      11.897  22.099 -23.264  1.00  0.00      RA0  O  
ATOM    529  CB  ILE A  56      14.728  20.937 -24.083  1.00  0.00      RA0  C  
ATOM    530  CG1 ILE A  56      14.310  21.535 -25.424  1.00  0.00      RA0  C  
ATOM    531  CG2 ILE A  56      15.858  19.923 -24.235  1.00  0.00      RA0  C  
ATOM    532  CD1 ILE A  56      15.509  22.131 -26.160  1.00  0.00      RA0  C  
ATOM    533  H   ILE A  56      12.080  19.907 -24.854  1.00  0.00      RA0  H  
ATOM    534  N   PRO A  57      12.999  21.702 -21.328  1.00  0.00      RA0  N  
ATOM    535  CA  PRO A  57      12.252  22.759 -20.626  1.00  0.00      RA0  C  
ATOM    536  C   PRO A  57      12.644  24.180 -21.048  1.00  0.00      RA0  C  
ATOM    537  O   PRO A  57      13.830  24.526 -21.101  1.00  0.00      RA0  O  
ATOM    538  CB  PRO A  57      12.581  22.430 -19.167  1.00  0.00      RA0  C  
ATOM    539  CG  PRO A  57      13.987  21.831 -19.209  1.00  0.00      RA0  C  
ATOM    540  CD  PRO A  57      13.967  21.009 -20.488  1.00  0.00      RA0  C  
ATOM    541  N   VAL A  58      11.631  24.992 -21.386  1.00  0.00      RA0  N  
ATOM    542  CA  VAL A  58      11.796  26.383 -21.807  1.00  0.00      RA0  C  
ATOM    543  C   VAL A  58      10.830  27.335 -21.072  1.00  0.00      RA0  C  
ATOM    544  O   VAL A  58       9.822  26.892 -20.517  1.00  0.00      RA0  O  
ATOM    545  CB  VAL A  58      11.594  26.527 -23.322  1.00  0.00      RA0  C  
ATOM    546  CG1 VAL A  58      12.597  25.686 -24.110  1.00  0.00      RA0  C  
ATOM    547  CG2 VAL A  58      10.151  26.221 -23.726  1.00  0.00      RA0  C  
ATOM    548  H   VAL A  58      10.688  24.699 -21.254  1.00  0.00      RA0  H  
ATOM    549  N   ALA A  59      11.127  28.643 -21.121  1.00  0.00      RA0  N  
ATOM    550  CA  ALA A  59      10.231  29.707 -20.662  1.00  0.00      RA0  C  
ATOM    551  C   ALA A  59      10.034  30.630 -21.883  1.00  0.00      RA0  C  
ATOM    552  O   ALA A  59      10.975  30.857 -22.646  1.00  0.00      RA0  O  
ATOM    553  CB  ALA A  59      10.857  30.513 -19.524  1.00  0.00      RA0  C  
ATOM    554  H   ALA A  59      11.955  28.923 -21.612  1.00  0.00      RA0  H  
ATOM    555  N   LEU A  60       8.799  31.057 -22.117  1.00  0.00      RA0  N  
ATOM    556  CA  LEU A  60       8.429  31.892 -23.255  1.00  0.00      RA0  C  
ATOM    557  C   LEU A  60       8.066  33.298 -22.803  1.00  0.00      RA0  C  
ATOM    558  O   LEU A  60       6.987  33.535 -22.235  1.00  0.00      RA0  O  
ATOM    559  CB  LEU A  60       7.249  31.273 -24.001  1.00  0.00      RA0  C  
ATOM    560  CG  LEU A  60       7.583  29.896 -24.569  1.00  0.00      RA0  C  
ATOM    561  CD1 LEU A  60       6.381  29.236 -25.242  1.00  0.00      RA0  C  
ATOM    562  CD2 LEU A  60       8.776  29.975 -25.515  1.00  0.00      RA0  C  
ATOM    563  H   LEU A  60       8.088  30.878 -21.434  1.00  0.00      RA0  H  
ATOM    564  N   GLY A  61       9.009  34.207 -23.021  1.00  0.00      RA0  N  
ATOM    565  CA  GLY A  61       8.837  35.609 -22.677  1.00  0.00      RA0  C  
ATOM    566  C   GLY A  61       8.638  36.445 -23.917  1.00  0.00      RA0  C  
ATOM    567  O   GLY A  61       9.034  36.019 -25.001  1.00  0.00      RA0  O  
ATOM    568  H   GLY A  61       9.830  33.974 -23.548  1.00  0.00      RA0  H  
ATOM    569  N   LEU A  62       8.013  37.614 -23.788  1.00  0.00      RA0  N  
ATOM    570  CA  LEU A  62       7.866  38.506 -24.944  1.00  0.00      RA0  C  
ATOM    571  C   LEU A  62       9.026  39.478 -24.870  1.00  0.00      RA0  C  
ATOM    572  O   LEU A  62       9.186  40.156 -23.855  1.00  0.00      RA0  O  
ATOM    573  CB  LEU A  62       6.538  39.257 -24.916  1.00  0.00      RA0  C  
ATOM    574  CG  LEU A  62       5.308  38.388 -24.636  1.00  0.00      RA0  C  
ATOM    575  CD1 LEU A  62       4.036  39.217 -24.788  1.00  0.00      RA0  C  
ATOM    576  CD2 LEU A  62       5.236  37.115 -25.480  1.00  0.00      RA0  C  
ATOM    577  H   LEU A  62       7.774  37.948 -22.876  1.00  0.00      RA0  H  
ATOM    578  N   LYS A  63       9.884  39.473 -25.911  1.00  0.00      RA0  N  
ATOM    579  CA  LYS A  63      11.118  40.264 -26.024  1.00  0.00      RA0  C  
ATOM    580  C   LYS A  63      10.993  41.702 -25.507  1.00  0.00      RA0  C  
ATOM    581  O   LYS A  63      10.183  42.482 -26.015  1.00  0.00      RA0  O  
ATOM    582  CB  LYS A  63      11.567  40.320 -27.489  1.00  0.00      RA0  C  
ATOM    583  CG  LYS A  63      12.898  41.052 -27.682  1.00  0.00      RA0  C  
ATOM    584  CD  LYS A  63      13.304  41.227 -29.147  1.00  0.00      RA0  C  
ATOM    585  CE  LYS A  63      12.314  42.056 -29.974  1.00  0.00      RA0  C  
ATOM    586  NZ  LYS A  63      12.257  43.437 -29.489  1.00  0.00      RA0  N1+
ATOM    587  H   LYS A  63       9.641  38.879 -26.681  1.00  0.00      RA0  H  
ATOM    588  HZ1 LYS A  63      11.717  44.067 -30.106  1.00  0.00      RA0  H  
ATOM    589  HZ2 LYS A  63      11.870  43.505 -28.521  1.00  0.00      RA0  H  
ATOM    590  HZ3 LYS A  63      13.210  43.843 -29.353  1.00  0.00      RA0  H  
ATOM    591  N   GLU A  64      11.780  42.010 -24.452  1.00  0.00      RA0  N  
ATOM    592  CA  GLU A  64      11.883  43.306 -23.763  1.00  0.00      RA0  C  
ATOM    593  C   GLU A  64      10.528  43.868 -23.240  1.00  0.00      RA0  C  
ATOM    594  O   GLU A  64      10.438  45.067 -22.967  1.00  0.00      RA0  O  
ATOM    595  CB  GLU A  64      12.539  44.457 -24.531  1.00  0.00      RA0  C  
ATOM    596  CG  GLU A  64      13.533  44.123 -25.627  1.00  0.00      RA0  C  
ATOM    597  CD  GLU A  64      12.917  44.526 -26.951  1.00  0.00      RA0  C  
ATOM    598  OE1 GLU A  64      11.693  44.558 -27.081  1.00  0.00      RA0  O  
ATOM    599  OE2 GLU A  64      13.655  44.759 -27.898  1.00  0.00      RA0  O1-
ATOM    600  H   GLU A  64      12.360  41.263 -24.127  1.00  0.00      RA0  H  
ATOM    601  N   LYS A  65       9.498  42.997 -23.051  1.00  0.00      RA0  N  
ATOM    602  CA  LYS A  65       8.169  43.431 -22.604  1.00  0.00      RA0  C  
ATOM    603  C   LYS A  65       7.840  43.097 -21.143  1.00  0.00      RA0  C  
ATOM    604  O   LYS A  65       6.789  43.515 -20.640  1.00  0.00      RA0  O  
ATOM    605  CB  LYS A  65       7.060  43.000 -23.565  1.00  0.00      RA0  C  
ATOM    606  CG  LYS A  65       6.713  44.101 -24.580  1.00  0.00      RA0  C  
ATOM    607  CD  LYS A  65       7.414  44.011 -25.942  1.00  0.00      RA0  C  
ATOM    608  CE  LYS A  65       8.283  45.220 -26.329  1.00  0.00      RA0  C  
ATOM    609  NZ  LYS A  65       9.619  45.114 -25.728  1.00  0.00      RA0  N1+
ATOM    610  H   LYS A  65       9.626  42.016 -23.225  1.00  0.00      RA0  H  
ATOM    611  HZ1 LYS A  65      10.333  45.644 -26.275  1.00  0.00      RA0  H  
ATOM    612  HZ2 LYS A  65       9.657  45.405 -24.727  1.00  0.00      RA0  H  
ATOM    613  HZ3 LYS A  65       9.958  44.131 -25.828  1.00  0.00      RA0  H  
ATOM    614  N   ASN A  66       8.737  42.357 -20.466  1.00  0.00      RA0  N  
ATOM    615  CA  ASN A  66       8.586  41.895 -19.078  1.00  0.00      RA0  C  
ATOM    616  C   ASN A  66       7.262  41.136 -18.894  1.00  0.00      RA0  C  
ATOM    617  O   ASN A  66       6.531  41.321 -17.910  1.00  0.00      RA0  O  
ATOM    618  CB  ASN A  66       8.633  43.043 -18.068  1.00  0.00      RA0  C  
ATOM    619  CG  ASN A  66       9.886  43.851 -18.287  1.00  0.00      RA0  C  
ATOM    620  ND2 ASN A  66       9.685  45.178 -18.198  1.00  0.00      RA0  N  
ATOM    621  OD1 ASN A  66      10.956  43.322 -18.570  1.00  0.00      RA0  O  
ATOM    622  H   ASN A  66       9.591  42.122 -20.925  1.00  0.00      RA0  H  
ATOM    623 HD21 ASN A  66       8.776  45.528 -17.966  1.00  0.00      RA0  H  
ATOM    624 HD22 ASN A  66      10.424  45.833 -18.356  1.00  0.00      RA0  H  
ATOM    625  N   LEU A  67       6.949  40.304 -19.899  1.00  0.00      RA0  N  
ATOM    626  CA  LEU A  67       5.769  39.456 -19.933  1.00  0.00      RA0  C  
ATOM    627  C   LEU A  67       6.197  38.045 -20.254  1.00  0.00      RA0  C  
ATOM    628  O   LEU A  67       7.027  37.838 -21.147  1.00  0.00      RA0  O  
ATOM    629  CB  LEU A  67       4.809  39.939 -21.019  1.00  0.00      RA0  C  
ATOM    630  CG  LEU A  67       4.134  41.279 -20.732  1.00  0.00      RA0  C  
ATOM    631  CD1 LEU A  67       3.531  41.900 -21.991  1.00  0.00      RA0  C  
ATOM    632  CD2 LEU A  67       3.089  41.148 -19.630  1.00  0.00      RA0  C  
ATOM    633  H   LEU A  67       7.591  40.146 -20.648  1.00  0.00      RA0  H  
ATOM    634  N   TYR A  68       5.628  37.074 -19.531  1.00  0.00      RA0  N  
ATOM    635  CA  TYR A  68       5.879  35.658 -19.754  1.00  0.00      RA0  C  
ATOM    636  C   TYR A  68       4.583  34.908 -19.878  1.00  0.00      RA0  C  
ATOM    637  O   TYR A  68       3.624  35.218 -19.163  1.00  0.00      RA0  O  
ATOM    638  CB  TYR A  68       6.699  35.043 -18.617  1.00  0.00      RA0  C  
ATOM    639  CG  TYR A  68       8.161  35.410 -18.719  1.00  0.00      RA0  C  
ATOM    640  CD1 TYR A  68       9.090  34.448 -19.099  1.00  0.00      RA0  C  
ATOM    641  CD2 TYR A  68       8.584  36.700 -18.425  1.00  0.00      RA0  C  
ATOM    642  CE1 TYR A  68      10.439  34.775 -19.171  1.00  0.00      RA0  C  
ATOM    643  CE2 TYR A  68       9.929  37.030 -18.505  1.00  0.00      RA0  C  
ATOM    644  CZ  TYR A  68      10.858  36.066 -18.869  1.00  0.00      RA0  C  
ATOM    645  OH  TYR A  68      12.196  36.396 -18.926  1.00  0.00      RA0  O  
ATOM    646  H   TYR A  68       4.947  37.296 -18.826  1.00  0.00      RA0  H  
ATOM    647  HH  TYR A  68      12.289  37.339 -18.885  1.00  0.00      RA0  H  
ATOM    648  N   LEU A  69       4.575  33.855 -20.717  1.00  0.00      RA0  N  
ATOM    649  CA  LEU A  69       3.415  32.977 -20.787  1.00  0.00      RA0  C  
ATOM    650  C   LEU A  69       3.462  32.072 -19.553  1.00  0.00      RA0  C  
ATOM    651  O   LEU A  69       4.542  31.639 -19.137  1.00  0.00      RA0  O  
ATOM    652  CB  LEU A  69       3.448  32.143 -22.066  1.00  0.00      RA0  C  
ATOM    653  CG  LEU A  69       3.041  32.943 -23.302  1.00  0.00      RA0  C  
ATOM    654  CD1 LEU A  69       3.336  32.189 -24.599  1.00  0.00      RA0  C  
ATOM    655  CD2 LEU A  69       1.576  33.371 -23.220  1.00  0.00      RA0  C  
ATOM    656  H   LEU A  69       5.427  33.569 -21.153  1.00  0.00      RA0  H  
ATOM    657  N   SER A  70       2.294  31.807 -18.955  1.00  0.00      RA0  N  
ATOM    658  CA  SER A  70       2.245  30.906 -17.821  1.00  0.00      RA0  C  
ATOM    659  C   SER A  70       0.987  30.069 -17.899  1.00  0.00      RA0  C  
ATOM    660  O   SER A  70       0.041  30.439 -18.607  1.00  0.00      RA0  O  
ATOM    661  CB  SER A  70       2.290  31.816 -16.614  1.00  0.00      RA0  C  
ATOM    662  OG  SER A  70       1.881  33.118 -17.044  1.00  0.00      RA0  O  
ATOM    663  H   SER A  70       1.448  32.295 -19.173  1.00  0.00      RA0  H  
ATOM    664  HG  SER A  70       1.670  33.581 -16.234  1.00  0.00      RA0  H  
ATOM    665  N   CYS A  71       0.970  28.944 -17.177  1.00  0.00      RA0  N  
ATOM    666  CA  CYS A  71      -0.207  28.080 -17.109  1.00  0.00      RA0  C  
ATOM    667  C   CYS A  71      -0.603  27.927 -15.675  1.00  0.00      RA0  C  
ATOM    668  O   CYS A  71       0.212  27.507 -14.861  1.00  0.00      RA0  O  
ATOM    669  CB  CYS A  71       0.117  26.754 -17.763  1.00  0.00      RA0  C  
ATOM    670  SG  CYS A  71       0.440  26.919 -19.535  1.00  0.00      RA0  S  
ATOM    671  H   CYS A  71       1.775  28.671 -16.645  1.00  0.00      RA0  H  
ATOM    672  N   VAL A  72      -1.837  28.291 -15.362  1.00  0.00      RA0  N  
ATOM    673  CA  VAL A  72      -2.349  28.208 -13.995  1.00  0.00      RA0  C  
ATOM    674  C   VAL A  72      -3.710  27.542 -14.003  1.00  0.00      RA0  C  
ATOM    675  O   VAL A  72      -4.430  27.623 -15.001  1.00  0.00      RA0  O  
ATOM    676  CB  VAL A  72      -2.524  29.601 -13.383  1.00  0.00      RA0  C  
ATOM    677  CG1 VAL A  72      -1.207  30.215 -12.949  1.00  0.00      RA0  C  
ATOM    678  CG2 VAL A  72      -3.278  30.525 -14.334  1.00  0.00      RA0  C  
ATOM    679  H   VAL A  72      -2.422  28.646 -16.094  1.00  0.00      RA0  H  
ATOM    680  N   LEU A  73      -4.073  26.916 -12.884  1.00  0.00      RA0  N  
ATOM    681  CA  LEU A  73      -5.386  26.314 -12.729  1.00  0.00      RA0  C  
ATOM    682  C   LEU A  73      -6.367  27.433 -12.382  1.00  0.00      RA0  C  
ATOM    683  O   LEU A  73      -6.142  28.199 -11.427  1.00  0.00      RA0  O  
ATOM    684  CB  LEU A  73      -5.335  25.265 -11.619  1.00  0.00      RA0  C  
ATOM    685  CG  LEU A  73      -6.470  24.243 -11.693  1.00  0.00      RA0  C  
ATOM    686  CD1 LEU A  73      -6.305  23.321 -12.901  1.00  0.00      RA0  C  
ATOM    687  CD2 LEU A  73      -6.609  23.447 -10.396  1.00  0.00      RA0  C  
ATOM    688  H   LEU A  73      -3.419  26.935 -12.123  1.00  0.00      RA0  H  
ATOM    689  N   LYS A  74      -7.406  27.582 -13.208  1.00  0.00      RA0  N  
ATOM    690  CA  LYS A  74      -8.468  28.570 -13.008  1.00  0.00      RA0  C  
ATOM    691  C   LYS A  74      -9.800  27.861 -13.135  1.00  0.00      RA0  C  
ATOM    692  O   LYS A  74     -10.075  27.282 -14.186  1.00  0.00      RA0  O  
ATOM    693  CB  LYS A  74      -8.395  29.705 -14.031  1.00  0.00      RA0  C  
ATOM    694  CG  LYS A  74      -7.049  30.425 -14.100  1.00  0.00      RA0  C  
ATOM    695  CD  LYS A  74      -7.093  31.618 -15.056  1.00  0.00      RA0  C  
ATOM    696  CE  LYS A  74      -7.717  32.869 -14.442  1.00  0.00      RA0  C  
ATOM    697  NZ  LYS A  74      -6.737  33.486 -13.543  1.00  0.00      RA0  N1+
ATOM    698  H   LYS A  74      -7.479  26.980 -14.007  1.00  0.00      RA0  H  
ATOM    699  HZ1 LYS A  74      -7.173  34.196 -12.927  1.00  0.00      RA0  H  
ATOM    700  HZ2 LYS A  74      -6.283  32.762 -12.948  1.00  0.00      RA0  H  
ATOM    701  HZ3 LYS A  74      -5.955  33.908 -14.090  1.00  0.00      RA0  H  
ATOM    702  N   ASP A  75     -10.579  27.825 -12.041  1.00  0.00      RA0  N  
ATOM    703  CA  ASP A  75     -11.876  27.140 -11.969  1.00  0.00      RA0  C  
ATOM    704  C   ASP A  75     -11.748  25.677 -12.471  1.00  0.00      RA0  C  
ATOM    705  O   ASP A  75     -12.500  25.223 -13.335  1.00  0.00      RA0  O  
ATOM    706  CB  ASP A  75     -12.974  27.903 -12.702  1.00  0.00      RA0  C  
ATOM    707  CG  ASP A  75     -13.861  28.535 -11.657  1.00  0.00      RA0  C  
ATOM    708  OD1 ASP A  75     -14.412  27.801 -10.839  1.00  0.00      RA0  O  
ATOM    709  OD2 ASP A  75     -13.977  29.755 -11.644  1.00  0.00      RA0  O1-
ATOM    710  H   ASP A  75     -10.303  28.382 -11.262  1.00  0.00      RA0  H  
ATOM    711  N   ASP A  76     -10.712  24.990 -11.955  1.00  0.00      RA0  N  
ATOM    712  CA  ASP A  76     -10.321  23.599 -12.221  1.00  0.00      RA0  C  
ATOM    713  C   ASP A  76      -9.850  23.338 -13.662  1.00  0.00      RA0  C  
ATOM    714  O   ASP A  76      -9.673  22.185 -14.038  1.00  0.00      RA0  O  
ATOM    715  CB  ASP A  76     -11.394  22.562 -11.807  1.00  0.00      RA0  C  
ATOM    716  CG  ASP A  76     -12.423  23.081 -10.803  1.00  0.00      RA0  C  
ATOM    717  OD1 ASP A  76     -12.082  23.800  -9.861  1.00  0.00      RA0  O  
ATOM    718  OD2 ASP A  76     -13.608  22.824 -11.001  1.00  0.00      RA0  O1-
ATOM    719  H   ASP A  76     -10.294  25.432 -11.167  1.00  0.00      RA0  H  
ATOM    720  N   LYS A  77      -9.639  24.384 -14.460  1.00  0.00      RA0  N  
ATOM    721  CA  LYS A  77      -9.181  24.199 -15.836  1.00  0.00      RA0  C  
ATOM    722  C   LYS A  77      -7.769  24.778 -16.072  1.00  0.00      RA0  C  
ATOM    723  O   LYS A  77      -7.565  25.969 -15.823  1.00  0.00      RA0  O  
ATOM    724  CB  LYS A  77     -10.263  24.787 -16.770  1.00  0.00      RA0  C  
ATOM    725  CG  LYS A  77     -10.221  24.439 -18.270  1.00  0.00      RA0  C  
ATOM    726  CD  LYS A  77      -9.311  25.344 -19.106  1.00  0.00      RA0  C  
ATOM    727  CE  LYS A  77      -9.074  24.867 -20.547  1.00  0.00      RA0  C  
ATOM    728  NZ  LYS A  77      -7.860  25.507 -21.085  1.00  0.00      RA0  N1+
ATOM    729  H   LYS A  77      -9.883  25.303 -14.148  1.00  0.00      RA0  H  
ATOM    730  HZ1 LYS A  77      -7.561  25.113 -22.007  1.00  0.00      RA0  H  
ATOM    731  HZ2 LYS A  77      -8.015  26.528 -21.178  1.00  0.00      RA0  H  
ATOM    732  HZ3 LYS A  77      -7.094  25.355 -20.393  1.00  0.00      RA0  H  
ATOM    733  N   PRO A  78      -6.792  23.964 -16.558  1.00  0.00      RA0  N  
ATOM    734  CA  PRO A  78      -5.470  24.513 -16.900  1.00  0.00      RA0  C  
ATOM    735  C   PRO A  78      -5.654  25.667 -17.892  1.00  0.00      RA0  C  
ATOM    736  O   PRO A  78      -6.340  25.512 -18.908  1.00  0.00      RA0  O  
ATOM    737  CB  PRO A  78      -4.785  23.296 -17.524  1.00  0.00      RA0  C  
ATOM    738  CG  PRO A  78      -5.468  22.076 -16.910  1.00  0.00      RA0  C  
ATOM    739  CD  PRO A  78      -6.913  22.532 -16.788  1.00  0.00      RA0  C  
ATOM    740  N   THR A  79      -5.137  26.849 -17.541  1.00  0.00      RA0  N  
ATOM    741  CA  THR A  79      -5.362  28.059 -18.326  1.00  0.00      RA0  C  
ATOM    742  C   THR A  79      -4.074  28.782 -18.694  1.00  0.00      RA0  C  
ATOM    743  O   THR A  79      -3.242  29.066 -17.826  1.00  0.00      RA0  O  
ATOM    744  CB  THR A  79      -6.433  28.906 -17.657  1.00  0.00      RA0  C  
ATOM    745  CG2 THR A  79      -6.789  30.143 -18.486  1.00  0.00      RA0  C  
ATOM    746  OG1 THR A  79      -7.596  28.088 -17.490  1.00  0.00      RA0  O  
ATOM    747  H   THR A  79      -4.600  26.968 -16.707  1.00  0.00      RA0  H  
ATOM    748  HG1 THR A  79      -7.444  27.547 -16.719  1.00  0.00      RA0  H  
ATOM    749  N   LEU A  80      -3.969  29.173 -19.968  1.00  0.00      RA0  N  
ATOM    750  CA  LEU A  80      -2.849  29.965 -20.449  1.00  0.00      RA0  C  
ATOM    751  C   LEU A  80      -3.072  31.437 -20.033  1.00  0.00      RA0  C  
ATOM    752  O   LEU A  80      -4.197  31.947 -20.105  1.00  0.00      RA0  O  
ATOM    753  CB  LEU A  80      -2.696  29.830 -21.965  1.00  0.00      RA0  C  
ATOM    754  CG  LEU A  80      -1.377  30.386 -22.505  1.00  0.00      RA0  C  
ATOM    755  CD1 LEU A  80      -0.165  29.690 -21.885  1.00  0.00      RA0  C  
ATOM    756  CD2 LEU A  80      -1.328  30.341 -24.032  1.00  0.00      RA0  C  
ATOM    757  H   LEU A  80      -4.772  29.129 -20.556  1.00  0.00      RA0  H  
ATOM    758  N   GLN A  81      -2.004  32.099 -19.592  1.00  0.00      RA0  N  
ATOM    759  CA  GLN A  81      -2.034  33.497 -19.128  1.00  0.00      RA0  C  
ATOM    760  C   GLN A  81      -0.792  34.205 -19.661  1.00  0.00      RA0  C  
ATOM    761  O   GLN A  81       0.179  33.546 -20.012  1.00  0.00      RA0  O  
ATOM    762  CB  GLN A  81      -2.047  33.644 -17.603  1.00  0.00      RA0  C  
ATOM    763  CG  GLN A  81      -3.361  33.267 -16.908  1.00  0.00      RA0  C  
ATOM    764  CD  GLN A  81      -3.415  33.761 -15.462  1.00  0.00      RA0  C  
ATOM    765  NE2 GLN A  81      -2.234  33.923 -14.846  1.00  0.00      RA0  N  
ATOM    766  OE1 GLN A  81      -4.490  34.001 -14.912  1.00  0.00      RA0  O  
ATOM    767  H   GLN A  81      -1.097  31.669 -19.571  1.00  0.00      RA0  H  
ATOM    768 HE21 GLN A  81      -1.330  33.663 -15.206  1.00  0.00      RA0  H  
ATOM    769 HE22 GLN A  81      -2.149  34.347 -13.949  1.00  0.00      RA0  H  
ATOM    770  N   LEU A  82      -0.829  35.549 -19.709  1.00  0.00      RA0  N  
ATOM    771  CA  LEU A  82       0.316  36.405 -20.001  1.00  0.00      RA0  C  
ATOM    772  C   LEU A  82       0.456  37.210 -18.719  1.00  0.00      RA0  C  
ATOM    773  O   LEU A  82      -0.491  37.890 -18.307  1.00  0.00      RA0  O  
ATOM    774  CB  LEU A  82       0.018  37.350 -21.155  1.00  0.00      RA0  C  
ATOM    775  CG  LEU A  82       0.860  37.071 -22.391  1.00  0.00      RA0  C  
ATOM    776  CD1 LEU A  82       0.544  38.071 -23.500  1.00  0.00      RA0  C  
ATOM    777  CD2 LEU A  82       2.352  37.025 -22.059  1.00  0.00      RA0  C  
ATOM    778  H   LEU A  82      -1.625  36.051 -19.369  1.00  0.00      RA0  H  
ATOM    779  N   GLU A  83       1.601  37.082 -18.049  1.00  0.00      RA0  N  
ATOM    780  CA  GLU A  83       1.864  37.690 -16.752  1.00  0.00      RA0  C  
ATOM    781  C   GLU A  83       3.000  38.665 -16.821  1.00  0.00      RA0  C  
ATOM    782  O   GLU A  83       4.044  38.325 -17.373  1.00  0.00      RA0  O  
ATOM    783  CB  GLU A  83       2.128  36.620 -15.692  1.00  0.00      RA0  C  
ATOM    784  CG  GLU A  83       0.854  35.871 -15.296  1.00  0.00      RA0  C  
ATOM    785  CD  GLU A  83       1.196  34.770 -14.314  1.00  0.00      RA0  C  
ATOM    786  OE1 GLU A  83       0.621  33.691 -14.409  1.00  0.00      RA0  O  
ATOM    787  OE2 GLU A  83       2.047  34.978 -13.458  1.00  0.00      RA0  O1-
ATOM    788  H   GLU A  83       2.341  36.521 -18.430  1.00  0.00      RA0  H  
ATOM    789  N   SER A  84       2.840  39.834 -16.179  1.00  0.00      RA0  N  
ATOM    790  CA  SER A  84       3.892  40.835 -16.063  1.00  0.00      RA0  C  
ATOM    791  C   SER A  84       4.867  40.357 -14.996  1.00  0.00      RA0  C  
ATOM    792  O   SER A  84       4.432  39.856 -13.972  1.00  0.00      RA0  O  
ATOM    793  CB  SER A  84       3.166  42.121 -15.710  1.00  0.00      RA0  C  
ATOM    794  OG  SER A  84       1.766  41.809 -15.675  1.00  0.00      RA0  O  
ATOM    795  H   SER A  84       2.016  39.998 -15.642  1.00  0.00      RA0  H  
ATOM    796  HG  SER A  84       1.308  42.613 -15.913  1.00  0.00      RA0  H  
ATOM    797  N   VAL A  85       6.177  40.518 -15.220  1.00  0.00      RA0  N  
ATOM    798  CA  VAL A  85       7.176  40.106 -14.221  1.00  0.00      RA0  C  
ATOM    799  C   VAL A  85       8.085  41.263 -13.818  1.00  0.00      RA0  C  
ATOM    800  O   VAL A  85       8.213  42.257 -14.552  1.00  0.00      RA0  O  
ATOM    801  CB  VAL A  85       8.013  38.941 -14.752  1.00  0.00      RA0  C  
ATOM    802  CG1 VAL A  85       7.162  37.694 -15.008  1.00  0.00      RA0  C  
ATOM    803  CG2 VAL A  85       8.799  39.377 -15.987  1.00  0.00      RA0  C  
ATOM    804  H   VAL A  85       6.491  41.004 -16.037  1.00  0.00      RA0  H  
ATOM    805  N   ASP A  86       8.780  41.087 -12.680  1.00  0.00      RA0  N  
ATOM    806  CA  ASP A  86       9.732  42.051 -12.164  1.00  0.00      RA0  C  
ATOM    807  C   ASP A  86      10.929  42.145 -13.134  1.00  0.00      RA0  C  
ATOM    808  O   ASP A  86      11.630  41.150 -13.321  1.00  0.00      RA0  O  
ATOM    809  CB  ASP A  86      10.275  41.639 -10.788  1.00  0.00      RA0  C  
ATOM    810  CG  ASP A  86      11.431  42.550 -10.385  1.00  0.00      RA0  C  
ATOM    811  OD1 ASP A  86      11.458  43.711 -10.774  1.00  0.00      RA0  O  
ATOM    812  OD2 ASP A  86      12.327  42.136  -9.652  1.00  0.00      RA0  O1-
ATOM    813  H   ASP A  86       8.694  40.214 -12.206  1.00  0.00      RA0  H  
ATOM    814  N   PRO A  87      11.175  43.308 -13.782  1.00  0.00      RA0  N  
ATOM    815  CA  PRO A  87      12.311  43.384 -14.730  1.00  0.00      RA0  C  
ATOM    816  C   PRO A  87      13.688  43.111 -14.110  1.00  0.00      RA0  C  
ATOM    817  O   PRO A  87      14.611  42.728 -14.833  1.00  0.00      RA0  O  
ATOM    818  CB  PRO A  87      12.210  44.824 -15.246  1.00  0.00      RA0  C  
ATOM    819  CG  PRO A  87      10.776  45.280 -14.973  1.00  0.00      RA0  C  
ATOM    820  CD  PRO A  87      10.401  44.539 -13.699  1.00  0.00      RA0  C  
ATOM    821  N   LYS A  88      13.818  43.271 -12.776  1.00  0.00      RA0  N  
ATOM    822  CA  LYS A  88      15.088  43.090 -12.058  1.00  0.00      RA0  C  
ATOM    823  C   LYS A  88      15.389  41.633 -11.647  1.00  0.00      RA0  C  
ATOM    824  O   LYS A  88      16.498  41.351 -11.186  1.00  0.00      RA0  O  
ATOM    825  CB  LYS A  88      15.097  43.931 -10.787  1.00  0.00      RA0  C  
ATOM    826  CG  LYS A  88      14.690  45.390 -10.987  1.00  0.00      RA0  C  
ATOM    827  CD  LYS A  88      14.474  46.125  -9.658  1.00  0.00      RA0  C  
ATOM    828  CE  LYS A  88      13.090  45.928  -9.015  1.00  0.00      RA0  C  
ATOM    829  NZ  LYS A  88      12.791  44.518  -8.727  1.00  0.00      RA0  N1+
ATOM    830  H   LYS A  88      12.985  43.421 -12.239  1.00  0.00      RA0  H  
ATOM    831  HZ1 LYS A  88      13.454  44.062  -8.078  1.00  0.00      RA0  H  
ATOM    832  HZ2 LYS A  88      11.816  44.388  -8.398  1.00  0.00      RA0  H  
ATOM    833  HZ3 LYS A  88      12.782  43.957  -9.613  1.00  0.00      RA0  H  
ATOM    834  N   ASN A  89      14.416  40.716 -11.822  1.00  0.00      RA0  N  
ATOM    835  CA  ASN A  89      14.541  39.301 -11.441  1.00  0.00      RA0  C  
ATOM    836  C   ASN A  89      14.417  38.303 -12.614  1.00  0.00      RA0  C  
ATOM    837  O   ASN A  89      14.640  37.102 -12.419  1.00  0.00      RA0  O  
ATOM    838  CB  ASN A  89      13.416  38.923 -10.484  1.00  0.00      RA0  C  
ATOM    839  CG  ASN A  89      13.929  38.651  -9.096  1.00  0.00      RA0  C  
ATOM    840  ND2 ASN A  89      13.855  39.740  -8.310  1.00  0.00      RA0  N  
ATOM    841  OD1 ASN A  89      14.320  37.543  -8.738  1.00  0.00      RA0  O  
ATOM    842  H   ASN A  89      13.552  40.998 -12.246  1.00  0.00      RA0  H  
ATOM    843 HD21 ASN A  89      13.460  40.577  -8.705  1.00  0.00      RA0  H  
ATOM    844 HD22 ASN A  89      14.166  39.732  -7.361  1.00  0.00      RA0  H  
ATOM    845  N   TYR A  90      14.034  38.791 -13.812  1.00  0.00      RA0  N  
ATOM    846  CA  TYR A  90      13.830  37.954 -14.995  1.00  0.00      RA0  C  
ATOM    847  C   TYR A  90      14.636  38.436 -16.194  1.00  0.00      RA0  C  
ATOM    848  O   TYR A  90      14.791  39.647 -16.350  1.00  0.00      RA0  O  
ATOM    849  CB  TYR A  90      12.337  37.930 -15.353  1.00  0.00      RA0  C  
ATOM    850  CG  TYR A  90      11.559  37.289 -14.231  1.00  0.00      RA0  C  
ATOM    851  CD1 TYR A  90      11.334  35.920 -14.250  1.00  0.00      RA0  C  
ATOM    852  CD2 TYR A  90      11.095  38.054 -13.167  1.00  0.00      RA0  C  
ATOM    853  CE1 TYR A  90      10.741  35.305 -13.156  1.00  0.00      RA0  C  
ATOM    854  CE2 TYR A  90      10.523  37.436 -12.064  1.00  0.00      RA0  C  
ATOM    855  CZ  TYR A  90      10.404  36.053 -12.036  1.00  0.00      RA0  C  
ATOM    856  OH  TYR A  90       9.997  35.419 -10.879  1.00  0.00      RA0  O  
ATOM    857  H   TYR A  90      13.972  39.776 -13.983  1.00  0.00      RA0  H  
ATOM    858  HH  TYR A  90       9.409  34.687 -11.090  1.00  0.00      RA0  H  
ATOM    859  N   PRO A  91      15.075  37.520 -17.098  1.00  0.00      RA0  N  
ATOM    860  CA  PRO A  91      14.964  36.049 -17.026  1.00  0.00      RA0  C  
ATOM    861  C   PRO A  91      15.884  35.440 -15.958  1.00  0.00      RA0  C  
ATOM    862  O   PRO A  91      16.852  36.075 -15.537  1.00  0.00      RA0  O  
ATOM    863  CB  PRO A  91      15.312  35.619 -18.453  1.00  0.00      RA0  C  
ATOM    864  CG  PRO A  91      16.299  36.675 -18.939  1.00  0.00      RA0  C  
ATOM    865  CD  PRO A  91      15.756  37.952 -18.314  1.00  0.00      RA0  C  
ATOM    866  N   LYS A  92      15.533  34.244 -15.466  1.00  0.00      RA0  N  
ATOM    867  CA  LYS A  92      16.351  33.516 -14.491  1.00  0.00      RA0  C  
ATOM    868  C   LYS A  92      16.333  32.024 -14.837  1.00  0.00      RA0  C  
ATOM    869  O   LYS A  92      15.356  31.551 -15.421  1.00  0.00      RA0  O  
ATOM    870  CB  LYS A  92      15.904  33.825 -13.059  1.00  0.00      RA0  C  
ATOM    871  CG  LYS A  92      14.486  33.354 -12.758  1.00  0.00      RA0  C  
ATOM    872  CD  LYS A  92      13.929  33.859 -11.426  1.00  0.00      RA0  C  
ATOM    873  CE  LYS A  92      12.587  33.182 -11.172  1.00  0.00      RA0  C  
ATOM    874  NZ  LYS A  92      11.833  33.795 -10.075  1.00  0.00      RA0  N1+
ATOM    875  H   LYS A  92      14.751  33.727 -15.821  1.00  0.00      RA0  H  
ATOM    876  HZ1 LYS A  92      10.946  33.247 -10.001  1.00  0.00      RA0  H  
ATOM    877  HZ2 LYS A  92      12.303  33.716  -9.158  1.00  0.00      RA0  H  
ATOM    878  HZ3 LYS A  92      11.521  34.768 -10.276  1.00  0.00      RA0  H  
ATOM    879  N   LYS A  93      17.429  31.311 -14.530  1.00  0.00      RA0  N  
ATOM    880  CA  LYS A  93      17.609  29.881 -14.812  1.00  0.00      RA0  C  
ATOM    881  C   LYS A  93      16.534  29.022 -14.148  1.00  0.00      RA0  C  
ATOM    882  O   LYS A  93      15.988  28.118 -14.782  1.00  0.00      RA0  O  
ATOM    883  CB  LYS A  93      19.047  29.471 -14.472  1.00  0.00      RA0  C  
ATOM    884  CG  LYS A  93      19.787  28.956 -15.712  1.00  0.00      RA0  C  
ATOM    885  CD  LYS A  93      21.318  28.923 -15.594  1.00  0.00      RA0  C  
ATOM    886  CE  LYS A  93      21.950  30.321 -15.526  1.00  0.00      RA0  C  
ATOM    887  NZ  LYS A  93      23.419  30.230 -15.581  1.00  0.00      RA0  N1+
ATOM    888  H   LYS A  93      18.129  31.802 -14.016  1.00  0.00      RA0  H  
ATOM    889  HZ1 LYS A  93      23.832  31.185 -15.539  1.00  0.00      RA0  H  
ATOM    890  HZ2 LYS A  93      23.774  29.672 -14.778  1.00  0.00      RA0  H  
ATOM    891  HZ3 LYS A  93      23.716  29.781 -16.471  1.00  0.00      RA0  H  
ATOM    892  N   LYS A  94      16.237  29.314 -12.882  1.00  0.00      RA0  N  
ATOM    893  CA  LYS A  94      15.212  28.602 -12.136  1.00  0.00      RA0  C  
ATOM    894  C   LYS A  94      13.926  29.433 -12.136  1.00  0.00      RA0  C  
ATOM    895  O   LYS A  94      13.750  30.330 -11.301  1.00  0.00      RA0  O  
ATOM    896  CB  LYS A  94      15.667  28.213 -10.716  1.00  0.00      RA0  C  
ATOM    897  CG  LYS A  94      14.616  27.416  -9.917  1.00  0.00      RA0  C  
ATOM    898  CD  LYS A  94      13.824  28.283  -8.926  1.00  0.00      RA0  C  
ATOM    899  CE  LYS A  94      12.453  27.731  -8.519  1.00  0.00      RA0  C  
ATOM    900  NZ  LYS A  94      12.579  26.420  -7.884  1.00  0.00      RA0  N1+
ATOM    901  H   LYS A  94      16.616  30.128 -12.448  1.00  0.00      RA0  H  
ATOM    902  HZ1 LYS A  94      11.684  26.134  -7.429  1.00  0.00      RA0  H  
ATOM    903  HZ2 LYS A  94      12.761  25.666  -8.578  1.00  0.00      RA0  H  
ATOM    904  HZ3 LYS A  94      13.323  26.411  -7.150  1.00  0.00      RA0  H  
ATOM    905  N   MET A  95      13.033  29.134 -13.086  1.00  0.00      RA0  N  
ATOM    906  CA  MET A  95      11.753  29.833 -13.194  1.00  0.00      RA0  C  
ATOM    907  C   MET A  95      10.715  29.178 -12.288  1.00  0.00      RA0  C  
ATOM    908  O   MET A  95      10.802  27.980 -12.025  1.00  0.00      RA0  O  
ATOM    909  CB  MET A  95      11.261  29.854 -14.641  1.00  0.00      RA0  C  
ATOM    910  CG  MET A  95      12.131  30.725 -15.548  1.00  0.00      RA0  C  
ATOM    911  SD  MET A  95      12.023  32.481 -15.177  1.00  0.00      RA0  S  
ATOM    912  CE  MET A  95      10.356  32.753 -15.794  1.00  0.00      RA0  C  
ATOM    913  H   MET A  95      13.212  28.336 -13.662  1.00  0.00      RA0  H  
ATOM    914  N   GLU A  96       9.701  29.941 -11.862  1.00  0.00      RA0  N  
ATOM    915  CA  GLU A  96       8.579  29.399 -11.089  1.00  0.00      RA0  C  
ATOM    916  C   GLU A  96       7.887  28.383 -12.012  1.00  0.00      RA0  C  
ATOM    917  O   GLU A  96       7.865  28.584 -13.221  1.00  0.00      RA0  O  
ATOM    918  CB  GLU A  96       7.577  30.492 -10.707  1.00  0.00      RA0  C  
ATOM    919  CG  GLU A  96       7.977  31.402  -9.538  1.00  0.00      RA0  C  
ATOM    920  CD  GLU A  96       9.269  32.151  -9.808  1.00  0.00      RA0  C  
ATOM    921  OE1 GLU A  96       9.430  32.747 -10.873  1.00  0.00      RA0  O  
ATOM    922  OE2 GLU A  96      10.147  32.142  -8.950  1.00  0.00      RA0  O1-
ATOM    923  H   GLU A  96       9.723  30.929 -12.018  1.00  0.00      RA0  H  
ATOM    924  N   LYS A  97       7.425  27.256 -11.458  1.00  0.00      RA0  N  
ATOM    925  CA  LYS A  97       6.923  26.117 -12.244  1.00  0.00      RA0  C  
ATOM    926  C   LYS A  97       5.890  26.472 -13.321  1.00  0.00      RA0  C  
ATOM    927  O   LYS A  97       5.936  25.877 -14.397  1.00  0.00      RA0  O  
ATOM    928  CB  LYS A  97       6.416  25.000 -11.339  1.00  0.00      RA0  C  
ATOM    929  CG  LYS A  97       6.511  23.620 -11.999  1.00  0.00      RA0  C  
ATOM    930  CD  LYS A  97       7.941  23.213 -12.383  1.00  0.00      RA0  C  
ATOM    931  CE  LYS A  97       8.906  23.461 -11.225  1.00  0.00      RA0  C  
ATOM    932  NZ  LYS A  97      10.216  22.832 -11.427  1.00  0.00      RA0  N1+
ATOM    933  H   LYS A  97       7.541  27.172 -10.469  1.00  0.00      RA0  H  
ATOM    934  HZ1 LYS A  97      10.167  21.839 -11.093  1.00  0.00      RA0  H  
ATOM    935  HZ2 LYS A  97      10.534  22.832 -12.408  1.00  0.00      RA0  H  
ATOM    936  HZ3 LYS A  97      10.923  23.314 -10.826  1.00  0.00      RA0  H  
ATOM    937  N   ARG A  98       4.978  27.430 -13.051  1.00  0.00      RA0  N  
ATOM    938  CA  ARG A  98       3.921  27.794 -14.018  1.00  0.00      RA0  C  
ATOM    939  C   ARG A  98       4.439  28.351 -15.361  1.00  0.00      RA0  C  
ATOM    940  O   ARG A  98       3.712  28.294 -16.355  1.00  0.00      RA0  O  
ATOM    941  CB  ARG A  98       2.900  28.733 -13.378  1.00  0.00      RA0  C  
ATOM    942  CG  ARG A  98       3.315  30.183 -13.113  1.00  0.00      RA0  C  
ATOM    943  CD  ARG A  98       2.131  30.836 -12.414  1.00  0.00      RA0  C  
ATOM    944  NE  ARG A  98       2.211  32.278 -12.218  1.00  0.00      RA0  N  
ATOM    945  CZ  ARG A  98       1.844  32.790 -11.024  1.00  0.00      RA0  C  
ATOM    946  NH1 ARG A  98       1.567  32.022  -9.972  1.00  0.00      RA0  N1+
ATOM    947  NH2 ARG A  98       1.740  34.103 -10.902  1.00  0.00      RA0  N  
ATOM    948  H   ARG A  98       5.008  27.875 -12.157  1.00  0.00      RA0  H  
ATOM    949  HE  ARG A  98       2.302  32.905 -13.005  1.00  0.00      RA0  H  
ATOM    950 HH11 ARG A  98       1.278  32.415  -9.100  1.00  0.00      RA0  H  
ATOM    951 HH12 ARG A  98       1.612  31.007 -10.008  1.00  0.00      RA0  H  
ATOM    952 HH21 ARG A  98       1.495  34.521 -10.024  1.00  0.00      RA0  H  
ATOM    953 HH22 ARG A  98       1.900  34.673 -11.719  1.00  0.00      RA0  H  
ATOM    954  N   PHE A  99       5.681  28.890 -15.389  1.00  0.00      RA0  N  
ATOM    955  CA  PHE A  99       6.292  29.473 -16.589  1.00  0.00      RA0  C  
ATOM    956  C   PHE A  99       6.977  28.438 -17.479  1.00  0.00      RA0  C  
ATOM    957  O   PHE A  99       7.409  28.770 -18.574  1.00  0.00      RA0  O  
ATOM    958  CB  PHE A  99       7.297  30.558 -16.208  1.00  0.00      RA0  C  
ATOM    959  CG  PHE A  99       6.621  31.663 -15.432  1.00  0.00      RA0  C  
ATOM    960  CD1 PHE A  99       5.786  32.562 -16.085  1.00  0.00      RA0  C  
ATOM    961  CD2 PHE A  99       6.841  31.791 -14.066  1.00  0.00      RA0  C  
ATOM    962  CE1 PHE A  99       5.175  33.589 -15.375  1.00  0.00      RA0  C  
ATOM    963  CE2 PHE A  99       6.229  32.817 -13.356  1.00  0.00      RA0  C  
ATOM    964  CZ  PHE A  99       5.395  33.716 -14.009  1.00  0.00      RA0  C  
ATOM    965  H   PHE A  99       6.272  28.813 -14.583  1.00  0.00      RA0  H  
ATOM    966  N   VAL A 100       7.121  27.209 -17.000  1.00  0.00      RA0  N  
ATOM    967  CA  VAL A 100       7.879  26.194 -17.717  1.00  0.00      RA0  C  
ATOM    968  C   VAL A 100       7.031  25.425 -18.724  1.00  0.00      RA0  C  
ATOM    969  O   VAL A 100       5.970  24.906 -18.392  1.00  0.00      RA0  O  
ATOM    970  CB  VAL A 100       8.563  25.255 -16.721  1.00  0.00      RA0  C  
ATOM    971  CG1 VAL A 100       9.488  24.264 -17.430  1.00  0.00      RA0  C  
ATOM    972  CG2 VAL A 100       9.301  26.061 -15.649  1.00  0.00      RA0  C  
ATOM    973  H   VAL A 100       6.602  26.912 -16.197  1.00  0.00      RA0  H  
ATOM    974  N   PHE A 101       7.519  25.365 -19.955  1.00  0.00      RA0  N  
ATOM    975  CA  PHE A 101       6.922  24.573 -21.023  1.00  0.00      RA0  C  
ATOM    976  C   PHE A 101       7.941  23.536 -21.465  1.00  0.00      RA0  C  
ATOM    977  O   PHE A 101       9.144  23.813 -21.465  1.00  0.00      RA0  O  
ATOM    978  CB  PHE A 101       6.515  25.469 -22.192  1.00  0.00      RA0  C  
ATOM    979  CG  PHE A 101       5.610  26.564 -21.682  1.00  0.00      RA0  C  
ATOM    980  CD1 PHE A 101       6.078  27.870 -21.598  1.00  0.00      RA0  C  
ATOM    981  CD2 PHE A 101       4.313  26.262 -21.286  1.00  0.00      RA0  C  
ATOM    982  CE1 PHE A 101       5.253  28.873 -21.103  1.00  0.00      RA0  C  
ATOM    983  CE2 PHE A 101       3.488  27.265 -20.792  1.00  0.00      RA0  C  
ATOM    984  CZ  PHE A 101       3.960  28.568 -20.694  1.00  0.00      RA0  C  
ATOM    985  H   PHE A 101       8.402  25.789 -20.151  1.00  0.00      RA0  H  
ATOM    986  N   ASN A 102       7.470  22.339 -21.808  1.00  0.00      RA0  N  
ATOM    987  CA  ASN A 102       8.317  21.298 -22.352  1.00  0.00      RA0  C  
ATOM    988  C   ASN A 102       8.221  21.468 -23.865  1.00  0.00      RA0  C  
ATOM    989  O   ASN A 102       7.153  21.244 -24.439  1.00  0.00      RA0  O  
ATOM    990  CB  ASN A 102       7.842  19.911 -21.978  1.00  0.00      RA0  C  
ATOM    991  CG  ASN A 102       8.331  19.525 -20.603  1.00  0.00      RA0  C  
ATOM    992  ND2 ASN A 102       9.645  19.709 -20.394  1.00  0.00      RA0  N  
ATOM    993  OD1 ASN A 102       7.574  18.972 -19.814  1.00  0.00      RA0  O  
ATOM    994  H   ASN A 102       6.501  22.179 -21.904  1.00  0.00      RA0  H  
ATOM    995 HD21 ASN A 102      10.283  20.223 -20.963  1.00  0.00      RA0  H  
ATOM    996 HD22 ASN A 102      10.072  19.237 -19.606  1.00  0.00      RA0  H  
ATOM    997  N   LYS A 103       9.304  21.946 -24.500  1.00  0.00      RA0  N  
ATOM    998  CA  LYS A 103       9.343  22.146 -25.953  1.00  0.00      RA0  C  
ATOM    999  C   LYS A 103       9.616  20.791 -26.608  1.00  0.00      RA0  C  
ATOM   1000  O   LYS A 103      10.673  20.195 -26.383  1.00  0.00      RA0  O  
ATOM   1001  CB  LYS A 103      10.414  23.164 -26.329  1.00  0.00      RA0  C  
ATOM   1002  CG  LYS A 103      10.350  23.518 -27.812  1.00  0.00      RA0  C  
ATOM   1003  CD  LYS A 103      11.419  24.520 -28.242  1.00  0.00      RA0  C  
ATOM   1004  CE  LYS A 103      12.843  23.991 -28.086  1.00  0.00      RA0  C  
ATOM   1005  NZ  LYS A 103      13.003  22.720 -28.797  1.00  0.00      RA0  N1+
ATOM   1006  H   LYS A 103      10.156  22.046 -23.987  1.00  0.00      RA0  H  
ATOM   1007  HZ1 LYS A 103      13.964  22.338 -28.820  1.00  0.00      RA0  H  
ATOM   1008  HZ2 LYS A 103      12.372  21.964 -28.449  1.00  0.00      RA0  H  
ATOM   1009  HZ3 LYS A 103      12.700  22.746 -29.800  1.00  0.00      RA0  H  
ATOM   1010  N   ILE A 104       8.653  20.317 -27.410  1.00  0.00      RA0  N  
ATOM   1011  CA  ILE A 104       8.718  19.028 -28.094  1.00  0.00      RA0  C  
ATOM   1012  C   ILE A 104       8.891  19.228 -29.599  1.00  0.00      RA0  C  
ATOM   1013  O   ILE A 104       8.119  19.969 -30.215  1.00  0.00      RA0  O  
ATOM   1014  CB  ILE A 104       7.444  18.234 -27.798  1.00  0.00      RA0  C  
ATOM   1015  CG1 ILE A 104       7.206  18.153 -26.289  1.00  0.00      RA0  C  
ATOM   1016  CG2 ILE A 104       7.468  16.856 -28.461  1.00  0.00      RA0  C  
ATOM   1017  CD1 ILE A 104       5.879  17.483 -25.934  1.00  0.00      RA0  C  
ATOM   1018  H   ILE A 104       7.866  20.881 -27.636  1.00  0.00      RA0  H  
ATOM   1019  N   GLU A 105       9.910  18.573 -30.176  1.00  0.00      RA0  N  
ATOM   1020  CA  GLU A 105      10.185  18.579 -31.616  1.00  0.00      RA0  C  
ATOM   1021  C   GLU A 105       9.511  17.321 -32.176  1.00  0.00      RA0  C  
ATOM   1022  O   GLU A 105       9.895  16.199 -31.820  1.00  0.00      RA0  O  
ATOM   1023  CB  GLU A 105      11.692  18.584 -31.883  1.00  0.00      RA0  C  
ATOM   1024  CG  GLU A 105      12.557  19.147 -30.744  1.00  0.00      RA0  C  
ATOM   1025  CD  GLU A 105      12.324  20.627 -30.487  1.00  0.00      RA0  C  
ATOM   1026  OE1 GLU A 105      13.071  21.462 -30.997  1.00  0.00      RA0  O  
ATOM   1027  OE2 GLU A 105      11.470  20.974 -29.674  1.00  0.00      RA0  O1-
ATOM   1028  H   GLU A 105      10.410  17.922 -29.601  1.00  0.00      RA0  H  
ATOM   1029  N   ILE A 106       8.447  17.516 -32.976  1.00  0.00      RA0  N  
ATOM   1030  CA  ILE A 106       7.678  16.416 -33.571  1.00  0.00      RA0  C  
ATOM   1031  C   ILE A 106       7.281  16.746 -35.010  1.00  0.00      RA0  C  
ATOM   1032  O   ILE A 106       6.626  17.764 -35.259  1.00  0.00      RA0  O  
ATOM   1033  CB  ILE A 106       6.466  16.116 -32.681  1.00  0.00      RA0  C  
ATOM   1034  CG1 ILE A 106       5.555  15.058 -33.302  1.00  0.00      RA0  C  
ATOM   1035  CG2 ILE A 106       5.720  17.398 -32.303  1.00  0.00      RA0  C  
ATOM   1036  CD1 ILE A 106       4.349  14.745 -32.417  1.00  0.00      RA0  C  
ATOM   1037  H   ILE A 106       8.167  18.457 -33.191  1.00  0.00      RA0  H  
ATOM   1038  N   ASN A 107       7.710  15.875 -35.953  1.00  0.00      RA0  N  
ATOM   1039  CA  ASN A 107       7.464  15.966 -37.395  1.00  0.00      RA0  C  
ATOM   1040  C   ASN A 107       7.799  17.353 -37.963  1.00  0.00      RA0  C  
ATOM   1041  O   ASN A 107       6.938  18.016 -38.549  1.00  0.00      RA0  O  
ATOM   1042  CB  ASN A 107       5.997  15.710 -37.756  1.00  0.00      RA0  C  
ATOM   1043  CG  ASN A 107       5.528  14.376 -37.234  1.00  0.00      RA0  C  
ATOM   1044  ND2 ASN A 107       4.296  14.426 -36.694  1.00  0.00      RA0  N  
ATOM   1045  OD1 ASN A 107       6.233  13.374 -37.288  1.00  0.00      RA0  O  
ATOM   1046  H   ASN A 107       8.188  15.067 -35.610  1.00  0.00      RA0  H  
ATOM   1047 HD21 ASN A 107       3.798  15.296 -36.666  1.00  0.00      RA0  H  
ATOM   1048 HD22 ASN A 107       3.850  13.622 -36.300  1.00  0.00      RA0  H  
ATOM   1049  N   ASN A 108       9.060  17.794 -37.746  1.00  0.00      RA0  N  
ATOM   1050  CA  ASN A 108       9.634  19.079 -38.186  1.00  0.00      RA0  C  
ATOM   1051  C   ASN A 108       8.862  20.316 -37.684  1.00  0.00      RA0  C  
ATOM   1052  O   ASN A 108       9.001  21.407 -38.241  1.00  0.00      RA0  O  
ATOM   1053  CB  ASN A 108       9.775  19.131 -39.708  1.00  0.00      RA0  C  
ATOM   1054  CG  ASN A 108      10.716  20.257 -40.091  1.00  0.00      RA0  C  
ATOM   1055  ND2 ASN A 108      10.154  21.207 -40.863  1.00  0.00      RA0  N  
ATOM   1056  OD1 ASN A 108      11.895  20.236 -39.757  1.00  0.00      RA0  O  
ATOM   1057  H   ASN A 108       9.650  17.191 -37.213  1.00  0.00      RA0  H  
ATOM   1058 HD21 ASN A 108       9.168  21.195 -41.027  1.00  0.00      RA0  H  
ATOM   1059 HD22 ASN A 108      10.697  21.953 -41.247  1.00  0.00      RA0  H  
ATOM   1060  N   LYS A 109       8.070  20.135 -36.612  1.00  0.00      RA0  N  
ATOM   1061  CA  LYS A 109       7.271  21.179 -35.979  1.00  0.00      RA0  C  
ATOM   1062  C   LYS A 109       7.587  21.233 -34.487  1.00  0.00      RA0  C  
ATOM   1063  O   LYS A 109       8.347  20.402 -33.968  1.00  0.00      RA0  O  
ATOM   1064  CB  LYS A 109       5.830  20.905 -36.287  1.00  0.00      RA0  C  
ATOM   1065  CG  LYS A 109       5.516  20.859 -37.787  1.00  0.00      RA0  C  
ATOM   1066  CD  LYS A 109       5.348  22.237 -38.418  1.00  0.00      RA0  C  
ATOM   1067  CE  LYS A 109       4.171  22.998 -37.806  1.00  0.00      RA0  C  
ATOM   1068  NZ  LYS A 109       2.956  22.192 -37.931  1.00  0.00      RA0  N1+
ATOM   1069  H   LYS A 109       7.996  19.255 -36.141  1.00  0.00      RA0  H  
ATOM   1070  HZ1 LYS A 109       2.141  22.612 -37.431  1.00  0.00      RA0  H  
ATOM   1071  HZ2 LYS A 109       2.681  21.971 -38.901  1.00  0.00      RA0  H  
ATOM   1072  HZ3 LYS A 109       3.069  21.278 -37.428  1.00  0.00      RA0  H  
ATOM   1073  N   LEU A 110       6.994  22.214 -33.799  1.00  0.00      RA0  N  
ATOM   1074  CA  LEU A 110       7.178  22.417 -32.366  1.00  0.00      RA0  C  
ATOM   1075  C   LEU A 110       5.867  22.352 -31.632  1.00  0.00      RA0  C  
ATOM   1076  O   LEU A 110       4.848  22.841 -32.121  1.00  0.00      RA0  O  
ATOM   1077  CB  LEU A 110       7.881  23.746 -32.074  1.00  0.00      RA0  C  
ATOM   1078  CG  LEU A 110       9.305  23.860 -32.636  1.00  0.00      RA0  C  
ATOM   1079  CD1 LEU A 110       9.362  24.405 -34.068  1.00  0.00      RA0  C  
ATOM   1080  CD2 LEU A 110      10.183  24.697 -31.714  1.00  0.00      RA0  C  
ATOM   1081  H   LEU A 110       6.340  22.823 -34.245  1.00  0.00      RA0  H  
ATOM   1082  N   GLU A 111       5.901  21.761 -30.444  1.00  0.00      RA0  N  
ATOM   1083  CA  GLU A 111       4.768  21.696 -29.538  1.00  0.00      RA0  C  
ATOM   1084  C   GLU A 111       5.279  22.192 -28.201  1.00  0.00      RA0  C  
ATOM   1085  O   GLU A 111       6.431  21.929 -27.849  1.00  0.00      RA0  O  
ATOM   1086  CB  GLU A 111       4.290  20.267 -29.300  1.00  0.00      RA0  C  
ATOM   1087  CG  GLU A 111       3.370  19.639 -30.342  1.00  0.00      RA0  C  
ATOM   1088  CD  GLU A 111       2.855  18.335 -29.759  1.00  0.00      RA0  C  
ATOM   1089  OE1 GLU A 111       3.659  17.550 -29.258  1.00  0.00      RA0  O  
ATOM   1090  OE2 GLU A 111       1.645  18.124 -29.758  1.00  0.00      RA0  O1-
ATOM   1091  H   GLU A 111       6.748  21.338 -30.111  1.00  0.00      RA0  H  
ATOM   1092  N   PHE A 112       4.445  22.925 -27.472  1.00  0.00      RA0  N  
ATOM   1093  CA  PHE A 112       4.824  23.443 -26.151  1.00  0.00      RA0  C  
ATOM   1094  C   PHE A 112       3.844  22.922 -25.113  1.00  0.00      RA0  C  
ATOM   1095  O   PHE A 112       2.715  23.424 -25.016  1.00  0.00      RA0  O  
ATOM   1096  CB  PHE A 112       4.814  24.971 -26.140  1.00  0.00      RA0  C  
ATOM   1097  CG  PHE A 112       5.705  25.523 -27.227  1.00  0.00      RA0  C  
ATOM   1098  CD1 PHE A 112       7.071  25.649 -27.008  1.00  0.00      RA0  C  
ATOM   1099  CD2 PHE A 112       5.157  25.911 -28.445  1.00  0.00      RA0  C  
ATOM   1100  CE1 PHE A 112       7.887  26.163 -28.009  1.00  0.00      RA0  C  
ATOM   1101  CE2 PHE A 112       5.975  26.421 -29.446  1.00  0.00      RA0  C  
ATOM   1102  CZ  PHE A 112       7.341  26.546 -29.228  1.00  0.00      RA0  C  
ATOM   1103  H   PHE A 112       3.500  23.038 -27.781  1.00  0.00      RA0  H  
ATOM   1104  N   GLU A 113       4.258  21.879 -24.380  1.00  0.00      RA0  N  
ATOM   1105  CA  GLU A 113       3.440  21.247 -23.343  1.00  0.00      RA0  C  
ATOM   1106  C   GLU A 113       3.658  21.970 -22.020  1.00  0.00      RA0  C  
ATOM   1107  O   GLU A 113       4.800  22.197 -21.650  1.00  0.00      RA0  O  
ATOM   1108  CB  GLU A 113       3.877  19.783 -23.163  1.00  0.00      RA0  C  
ATOM   1109  CG  GLU A 113       3.282  19.109 -21.918  1.00  0.00      RA0  C  
ATOM   1110  CD  GLU A 113       3.925  17.761 -21.626  1.00  0.00      RA0  C  
ATOM   1111  OE1 GLU A 113       5.149  17.692 -21.465  1.00  0.00      RA0  O  
ATOM   1112  OE2 GLU A 113       3.188  16.781 -21.523  1.00  0.00      RA0  O1-
ATOM   1113  H   GLU A 113       5.206  21.565 -24.468  1.00  0.00      RA0  H  
ATOM   1114  N   SER A 114       2.584  22.292 -21.277  1.00  0.00      RA0  N  
ATOM   1115  CA  SER A 114       2.763  22.902 -19.958  1.00  0.00      RA0  C  
ATOM   1116  C   SER A 114       3.459  21.870 -19.061  1.00  0.00      RA0  C  
ATOM   1117  O   SER A 114       3.002  20.725 -19.002  1.00  0.00      RA0  O  
ATOM   1118  CB  SER A 114       1.352  23.257 -19.492  1.00  0.00      RA0  C  
ATOM   1119  OG  SER A 114       1.331  23.803 -18.168  1.00  0.00      RA0  O  
ATOM   1120  H   SER A 114       1.694  21.916 -21.536  1.00  0.00      RA0  H  
ATOM   1121  HG  SER A 114       0.446  24.114 -18.051  1.00  0.00      RA0  H  
ATOM   1122  N   ALA A 115       4.572  22.249 -18.385  1.00  0.00      RA0  N  
ATOM   1123  CA  ALA A 115       5.279  21.301 -17.501  1.00  0.00      RA0  C  
ATOM   1124  C   ALA A 115       4.408  20.739 -16.363  1.00  0.00      RA0  C  
ATOM   1125  O   ALA A 115       4.506  19.554 -16.065  1.00  0.00      RA0  O  
ATOM   1126  CB  ALA A 115       6.518  21.944 -16.883  1.00  0.00      RA0  C  
ATOM   1127  H   ALA A 115       4.918  23.184 -18.509  1.00  0.00      RA0  H  
ATOM   1128  N   GLN A 116       3.547  21.563 -15.747  1.00  0.00      RA0  N  
ATOM   1129  CA  GLN A 116       2.743  21.067 -14.628  1.00  0.00      RA0  C  
ATOM   1130  C   GLN A 116       1.409  20.469 -15.039  1.00  0.00      RA0  C  
ATOM   1131  O   GLN A 116       0.767  19.829 -14.218  1.00  0.00      RA0  O  
ATOM   1132  CB  GLN A 116       2.528  22.155 -13.560  1.00  0.00      RA0  C  
ATOM   1133  CG  GLN A 116       1.814  23.431 -14.037  1.00  0.00      RA0  C  
ATOM   1134  CD  GLN A 116       1.287  24.205 -12.837  1.00  0.00      RA0  C  
ATOM   1135  NE2 GLN A 116       0.904  25.457 -13.106  1.00  0.00      RA0  N  
ATOM   1136  OE1 GLN A 116       1.185  23.699 -11.729  1.00  0.00      RA0  O  
ATOM   1137  H   GLN A 116       3.473  22.495 -16.100  1.00  0.00      RA0  H  
ATOM   1138 HE21 GLN A 116       1.002  25.907 -13.996  1.00  0.00      RA0  H  
ATOM   1139 HE22 GLN A 116       0.475  26.026 -12.402  1.00  0.00      RA0  H  
ATOM   1140  N   PHE A 117       0.983  20.701 -16.288  1.00  0.00      RA0  N  
ATOM   1141  CA  PHE A 117      -0.246  20.123 -16.813  1.00  0.00      RA0  C  
ATOM   1142  C   PHE A 117       0.116  19.260 -18.026  1.00  0.00      RA0  C  
ATOM   1143  O   PHE A 117      -0.076  19.709 -19.161  1.00  0.00      RA0  O  
ATOM   1144  CB  PHE A 117      -1.234  21.211 -17.255  1.00  0.00      RA0  C  
ATOM   1145  CG  PHE A 117      -1.582  22.198 -16.163  1.00  0.00      RA0  C  
ATOM   1146  CD1 PHE A 117      -2.322  21.779 -15.037  1.00  0.00      RA0  C  
ATOM   1147  CD2 PHE A 117      -1.188  23.545 -16.312  1.00  0.00      RA0  C  
ATOM   1148  CE1 PHE A 117      -2.693  22.727 -14.063  1.00  0.00      RA0  C  
ATOM   1149  CE2 PHE A 117      -1.556  24.492 -15.337  1.00  0.00      RA0  C  
ATOM   1150  CZ  PHE A 117      -2.311  24.074 -14.223  1.00  0.00      RA0  C  
ATOM   1151  H   PHE A 117       1.592  21.168 -16.930  1.00  0.00      RA0  H  
ATOM   1152  N   PRO A 118       0.696  18.050 -17.837  1.00  0.00      RA0  N  
ATOM   1153  CA  PRO A 118       1.023  17.211 -19.003  1.00  0.00      RA0  C  
ATOM   1154  C   PRO A 118      -0.214  16.948 -19.846  1.00  0.00      RA0  C  
ATOM   1155  O   PRO A 118      -1.326  16.871 -19.305  1.00  0.00      RA0  O  
ATOM   1156  CB  PRO A 118       1.586  15.938 -18.363  1.00  0.00      RA0  C  
ATOM   1157  CG  PRO A 118       2.087  16.367 -16.985  1.00  0.00      RA0  C  
ATOM   1158  CD  PRO A 118       1.062  17.415 -16.577  1.00  0.00      RA0  C  
ATOM   1159  N   ASN A 119      -0.023  16.837 -21.173  1.00  0.00      RA0  N  
ATOM   1160  CA  ASN A 119      -1.092  16.599 -22.159  1.00  0.00      RA0  C  
ATOM   1161  C   ASN A 119      -1.895  17.867 -22.488  1.00  0.00      RA0  C  
ATOM   1162  O   ASN A 119      -2.883  17.788 -23.224  1.00  0.00      RA0  O  
ATOM   1163  CB  ASN A 119      -2.049  15.442 -21.829  1.00  0.00      RA0  C  
ATOM   1164  CG  ASN A 119      -2.332  14.572 -23.049  1.00  0.00      RA0  C  
ATOM   1165  ND2 ASN A 119      -2.688  15.217 -24.176  1.00  0.00      RA0  N  
ATOM   1166  OD1 ASN A 119      -2.203  13.354 -22.979  1.00  0.00      RA0  O  
ATOM   1167  H   ASN A 119       0.925  16.944 -21.497  1.00  0.00      RA0  H  
ATOM   1168 HD21 ASN A 119      -2.922  16.193 -24.181  1.00  0.00      RA0  H  
ATOM   1169 HD22 ASN A 119      -2.729  14.743 -25.055  1.00  0.00      RA0  H  
ATOM   1170  N   TRP A 120      -1.459  19.036 -21.954  1.00  0.00      RA0  N  
ATOM   1171  CA  TRP A 120      -2.042  20.343 -22.257  1.00  0.00      RA0  C  
ATOM   1172  C   TRP A 120      -0.974  21.162 -22.971  1.00  0.00      RA0  C  
ATOM   1173  O   TRP A 120       0.165  21.278 -22.490  1.00  0.00      RA0  O  
ATOM   1174  CB  TRP A 120      -2.474  21.052 -20.977  1.00  0.00      RA0  C  
ATOM   1175  CG  TRP A 120      -3.713  20.396 -20.426  1.00  0.00      RA0  C  
ATOM   1176  CD1 TRP A 120      -3.803  19.194 -19.711  1.00  0.00      RA0  C  
ATOM   1177  CD2 TRP A 120      -5.067  20.869 -20.543  1.00  0.00      RA0  C  
ATOM   1178  CE2 TRP A 120      -5.906  19.926 -19.908  1.00  0.00      RA0  C  
ATOM   1179  CE3 TRP A 120      -5.616  21.996 -21.140  1.00  0.00      RA0  C  
ATOM   1180  NE1 TRP A 120      -5.097  18.913 -19.403  1.00  0.00      RA0  N  
ATOM   1181  CZ2 TRP A 120      -7.279  20.138 -19.880  1.00  0.00      RA0  C  
ATOM   1182  CZ3 TRP A 120      -6.989  22.194 -21.105  1.00  0.00      RA0  C  
ATOM   1183  CH2 TRP A 120      -7.818  21.268 -20.482  1.00  0.00      RA0  C  
ATOM   1184  H   TRP A 120      -0.632  19.065 -21.388  1.00  0.00      RA0  H  
ATOM   1185  HE1 TRP A 120      -5.401  18.112 -18.927  1.00  0.00      RA0  H  
ATOM   1186  N   TYR A 121      -1.349  21.709 -24.142  1.00  0.00      RA0  N  
ATOM   1187  CA  TYR A 121      -0.444  22.397 -25.055  1.00  0.00      RA0  C  
ATOM   1188  C   TYR A 121      -0.886  23.788 -25.452  1.00  0.00      RA0  C  
ATOM   1189  O   TYR A 121      -2.090  24.043 -25.543  1.00  0.00      RA0  O  
ATOM   1190  CB  TYR A 121      -0.308  21.651 -26.374  1.00  0.00      RA0  C  
ATOM   1191  CG  TYR A 121       0.400  20.325 -26.288  1.00  0.00      RA0  C  
ATOM   1192  CD1 TYR A 121       1.782  20.287 -26.397  1.00  0.00      RA0  C  
ATOM   1193  CD2 TYR A 121      -0.325  19.144 -26.174  1.00  0.00      RA0  C  
ATOM   1194  CE1 TYR A 121       2.430  19.067 -26.516  1.00  0.00      RA0  C  
ATOM   1195  CE2 TYR A 121       0.325  17.921 -26.299  1.00  0.00      RA0  C  
ATOM   1196  CZ  TYR A 121       1.695  17.889 -26.531  1.00  0.00      RA0  C  
ATOM   1197  OH  TYR A 121       2.329  16.698 -26.809  1.00  0.00      RA0  O  
ATOM   1198  H   TYR A 121      -2.297  21.626 -24.453  1.00  0.00      RA0  H  
ATOM   1199  HH  TYR A 121       2.739  16.824 -27.673  1.00  0.00      RA0  H  
ATOM   1200  N   ILE A 122       0.095  24.677 -25.751  1.00  0.00      RA0  N  
ATOM   1201  CA  ILE A 122      -0.185  26.002 -26.304  1.00  0.00      RA0  C  
ATOM   1202  C   ILE A 122      -0.910  25.728 -27.623  1.00  0.00      RA0  C  
ATOM   1203  O   ILE A 122      -0.420  24.960 -28.455  1.00  0.00      RA0  O  
ATOM   1204  CB  ILE A 122       1.093  26.819 -26.463  1.00  0.00      RA0  C  
ATOM   1205  CG1 ILE A 122       1.630  27.130 -25.064  1.00  0.00      RA0  C  
ATOM   1206  CG2 ILE A 122       0.856  28.095 -27.273  1.00  0.00      RA0  C  
ATOM   1207  CD1 ILE A 122       2.794  28.118 -25.075  1.00  0.00      RA0  C  
ATOM   1208  H   ILE A 122       1.039  24.345 -25.696  1.00  0.00      RA0  H  
ATOM   1209  N   SER A 123      -2.115  26.278 -27.752  1.00  0.00      RA0  N  
ATOM   1210  CA  SER A 123      -2.989  25.996 -28.883  1.00  0.00      RA0  C  
ATOM   1211  C   SER A 123      -3.624  27.221 -29.514  1.00  0.00      RA0  C  
ATOM   1212  O   SER A 123      -3.760  28.267 -28.880  1.00  0.00      RA0  O  
ATOM   1213  CB  SER A 123      -4.087  25.009 -28.505  1.00  0.00      RA0  C  
ATOM   1214  OG  SER A 123      -3.651  24.185 -27.431  1.00  0.00      RA0  O  
ATOM   1215  H   SER A 123      -2.478  26.913 -27.079  1.00  0.00      RA0  H  
ATOM   1216  HG  SER A 123      -2.733  23.999 -27.588  1.00  0.00      RA0  H  
ATOM   1217  N   THR A 124      -4.072  27.055 -30.770  1.00  0.00      RA0  N  
ATOM   1218  CA  THR A 124      -4.783  28.079 -31.513  1.00  0.00      RA0  C  
ATOM   1219  C   THR A 124      -6.058  27.471 -32.095  1.00  0.00      RA0  C  
ATOM   1220  O   THR A 124      -6.106  26.268 -32.367  1.00  0.00      RA0  O  
ATOM   1221  CB  THR A 124      -3.792  28.589 -32.556  1.00  0.00      RA0  C  
ATOM   1222  CG2 THR A 124      -2.799  29.576 -31.941  1.00  0.00      RA0  C  
ATOM   1223  OG1 THR A 124      -3.062  27.488 -33.103  1.00  0.00      RA0  O  
ATOM   1224  H   THR A 124      -3.868  26.227 -31.300  1.00  0.00      RA0  H  
ATOM   1225  HG1 THR A 124      -2.699  27.796 -33.934  1.00  0.00      RA0  H  
ATOM   1226  N   SER A 125      -7.089  28.305 -32.279  1.00  0.00      RA0  N  
ATOM   1227  CA  SER A 125      -8.357  27.894 -32.891  1.00  0.00      RA0  C  
ATOM   1228  C   SER A 125      -8.134  27.885 -34.402  1.00  0.00      RA0  C  
ATOM   1229  O   SER A 125      -7.286  28.637 -34.868  1.00  0.00      RA0  O  
ATOM   1230  CB  SER A 125      -9.314  28.945 -32.380  1.00  0.00      RA0  C  
ATOM   1231  OG  SER A 125      -8.676  29.487 -31.217  1.00  0.00      RA0  O  
ATOM   1232  H   SER A 125      -6.997  29.280 -32.076  1.00  0.00      RA0  H  
ATOM   1233  HG  SER A 125      -8.698  28.811 -30.550  1.00  0.00      RA0  H  
ATOM   1234  N   GLN A 126      -8.890  27.065 -35.174  1.00  0.00      RA0  N  
ATOM   1235  CA  GLN A 126      -8.770  27.081 -36.643  1.00  0.00      RA0  C  
ATOM   1236  C   GLN A 126      -9.339  28.397 -37.200  1.00  0.00      RA0  C  
ATOM   1237  O   GLN A 126      -8.891  28.876 -38.240  1.00  0.00      RA0  O  
ATOM   1238  CB  GLN A 126      -9.475  25.904 -37.306  1.00  0.00      RA0  C  
ATOM   1239  CG  GLN A 126      -8.701  24.610 -37.102  1.00  0.00      RA0  C  
ATOM   1240  CD  GLN A 126      -9.270  23.529 -37.993  1.00  0.00      RA0  C  
ATOM   1241  NE2 GLN A 126      -8.415  23.168 -38.963  1.00  0.00      RA0  N  
ATOM   1242  OE1 GLN A 126     -10.392  23.057 -37.833  1.00  0.00      RA0  O  
ATOM   1243  H   GLN A 126      -9.523  26.417 -34.751  1.00  0.00      RA0  H  
ATOM   1244 HE21 GLN A 126      -7.550  23.674 -39.043  1.00  0.00      RA0  H  
ATOM   1245 HE22 GLN A 126      -8.603  22.430 -39.608  1.00  0.00      RA0  H  
ATOM   1246  N   ALA A 127     -10.295  29.000 -36.462  1.00  0.00      RA0  N  
ATOM   1247  CA  ALA A 127     -10.920  30.278 -36.812  1.00  0.00      RA0  C  
ATOM   1248  C   ALA A 127      -9.951  31.452 -36.577  1.00  0.00      RA0  C  
ATOM   1249  O   ALA A 127      -8.975  31.317 -35.834  1.00  0.00      RA0  O  
ATOM   1250  CB  ALA A 127     -12.184  30.504 -35.981  1.00  0.00      RA0  C  
ATOM   1251  H   ALA A 127     -10.530  28.602 -35.581  1.00  0.00      RA0  H  
ATOM   1252  N   GLU A 128     -10.225  32.596 -37.226  1.00  0.00      RA0  N  
ATOM   1253  CA  GLU A 128      -9.396  33.804 -37.171  1.00  0.00      RA0  C  
ATOM   1254  C   GLU A 128      -9.640  34.665 -35.948  1.00  0.00      RA0  C  
ATOM   1255  O   GLU A 128     -10.766  34.739 -35.442  1.00  0.00      RA0  O  
ATOM   1256  CB  GLU A 128      -9.597  34.657 -38.422  1.00  0.00      RA0  C  
ATOM   1257  CG  GLU A 128      -9.313  33.894 -39.712  1.00  0.00      RA0  C  
ATOM   1258  CD  GLU A 128      -7.886  33.398 -39.683  1.00  0.00      RA0  C  
ATOM   1259  OE1 GLU A 128      -6.977  34.202 -39.500  1.00  0.00      RA0  O  
ATOM   1260  OE2 GLU A 128      -7.676  32.204 -39.857  1.00  0.00      RA0  O1-
ATOM   1261  H   GLU A 128     -11.070  32.659 -37.750  1.00  0.00      RA0  H  
ATOM   1262  N   ASN A 129      -8.571  35.374 -35.524  1.00  0.00      RA0  N  
ATOM   1263  CA  ASN A 129      -8.522  36.406 -34.485  1.00  0.00      RA0  C  
ATOM   1264  C   ASN A 129      -9.107  35.974 -33.144  1.00  0.00      RA0  C  
ATOM   1265  O   ASN A 129      -9.751  36.764 -32.445  1.00  0.00      RA0  O  
ATOM   1266  CB  ASN A 129      -9.176  37.697 -34.967  1.00  0.00      RA0  C  
ATOM   1267  CG  ASN A 129      -8.811  38.813 -34.014  1.00  0.00      RA0  C  
ATOM   1268  ND2 ASN A 129      -9.849  39.610 -33.701  1.00  0.00      RA0  N  
ATOM   1269  OD1 ASN A 129      -7.662  38.971 -33.616  1.00  0.00      RA0  O  
ATOM   1270  H   ASN A 129      -7.699  35.102 -35.938  1.00  0.00      RA0  H  
ATOM   1271 HD21 ASN A 129     -10.764  39.361 -34.021  1.00  0.00      RA0  H  
ATOM   1272 HD22 ASN A 129      -9.736  40.439 -33.155  1.00  0.00      RA0  H  
ATOM   1273  N   MET A 130      -8.848  34.718 -32.774  1.00  0.00      RA0  N  
ATOM   1274  CA  MET A 130      -9.289  34.161 -31.507  1.00  0.00      RA0  C  
ATOM   1275  C   MET A 130      -8.075  34.093 -30.567  1.00  0.00      RA0  C  
ATOM   1276  O   MET A 130      -6.950  33.922 -31.055  1.00  0.00      RA0  O  
ATOM   1277  CB  MET A 130      -9.864  32.764 -31.748  1.00  0.00      RA0  C  
ATOM   1278  CG  MET A 130     -11.143  32.778 -32.585  1.00  0.00      RA0  C  
ATOM   1279  SD  MET A 130     -12.503  33.602 -31.743  1.00  0.00      RA0  S  
ATOM   1280  CE  MET A 130     -12.671  32.455 -30.366  1.00  0.00      RA0  C  
ATOM   1281  H   MET A 130      -8.216  34.177 -33.330  1.00  0.00      RA0  H  
ATOM   1282  N   PRO A 131      -8.259  34.241 -29.231  1.00  0.00      RA0  N  
ATOM   1283  CA  PRO A 131      -7.102  34.173 -28.327  1.00  0.00      RA0  C  
ATOM   1284  C   PRO A 131      -6.311  32.871 -28.410  1.00  0.00      RA0  C  
ATOM   1285  O   PRO A 131      -6.862  31.810 -28.740  1.00  0.00      RA0  O  
ATOM   1286  CB  PRO A 131      -7.739  34.360 -26.946  1.00  0.00      RA0  C  
ATOM   1287  CG  PRO A 131      -9.084  35.042 -27.193  1.00  0.00      RA0  C  
ATOM   1288  CD  PRO A 131      -9.517  34.484 -28.540  1.00  0.00      RA0  C  
ATOM   1289  N   VAL A 132      -5.005  32.966 -28.100  1.00  0.00      RA0  N  
ATOM   1290  CA  VAL A 132      -4.118  31.811 -27.976  1.00  0.00      RA0  C  
ATOM   1291  C   VAL A 132      -4.484  31.238 -26.586  1.00  0.00      RA0  C  
ATOM   1292  O   VAL A 132      -4.725  32.003 -25.644  1.00  0.00      RA0  O  
ATOM   1293  CB  VAL A 132      -2.656  32.240 -28.076  1.00  0.00      RA0  C  
ATOM   1294  CG1 VAL A 132      -1.701  31.062 -27.878  1.00  0.00      RA0  C  
ATOM   1295  CG2 VAL A 132      -2.424  32.927 -29.422  1.00  0.00      RA0  C  
ATOM   1296  H   VAL A 132      -4.700  33.835 -27.712  1.00  0.00      RA0  H  
ATOM   1297  N   PHE A 133      -4.616  29.922 -26.480  1.00  0.00      RA0  N  
ATOM   1298  CA  PHE A 133      -5.064  29.290 -25.240  1.00  0.00      RA0  C  
ATOM   1299  C   PHE A 133      -4.310  27.990 -24.938  1.00  0.00      RA0  C  
ATOM   1300  O   PHE A 133      -3.500  27.538 -25.746  1.00  0.00      RA0  O  
ATOM   1301  CB  PHE A 133      -6.578  29.047 -25.292  1.00  0.00      RA0  C  
ATOM   1302  CG  PHE A 133      -6.943  28.094 -26.411  1.00  0.00      RA0  C  
ATOM   1303  CD1 PHE A 133      -7.084  28.559 -27.715  1.00  0.00      RA0  C  
ATOM   1304  CD2 PHE A 133      -7.150  26.746 -26.137  1.00  0.00      RA0  C  
ATOM   1305  CE1 PHE A 133      -7.423  27.682 -28.737  1.00  0.00      RA0  C  
ATOM   1306  CE2 PHE A 133      -7.491  25.869 -27.159  1.00  0.00      RA0  C  
ATOM   1307  CZ  PHE A 133      -7.627  26.336 -28.461  1.00  0.00      RA0  C  
ATOM   1308  H   PHE A 133      -4.360  29.317 -27.241  1.00  0.00      RA0  H  
ATOM   1309  N   LEU A 134      -4.603  27.378 -23.786  1.00  0.00      RA0  N  
ATOM   1310  CA  LEU A 134      -4.029  26.083 -23.429  1.00  0.00      RA0  C  
ATOM   1311  C   LEU A 134      -5.087  25.035 -23.751  1.00  0.00      RA0  C  
ATOM   1312  O   LEU A 134      -6.209  25.122 -23.256  1.00  0.00      RA0  O  
ATOM   1313  CB  LEU A 134      -3.684  26.068 -21.941  1.00  0.00      RA0  C  
ATOM   1314  CG  LEU A 134      -2.704  24.968 -21.546  1.00  0.00      RA0  C  
ATOM   1315  CD1 LEU A 134      -1.353  25.143 -22.239  1.00  0.00      RA0  C  
ATOM   1316  CD2 LEU A 134      -2.537  24.889 -20.030  1.00  0.00      RA0  C  
ATOM   1317  H   LEU A 134      -5.349  27.742 -23.236  1.00  0.00      RA0  H  
ATOM   1318  N   GLY A 135      -4.755  24.128 -24.661  1.00  0.00      RA0  N  
ATOM   1319  CA  GLY A 135      -5.678  23.098 -25.124  1.00  0.00      RA0  C  
ATOM   1320  C   GLY A 135      -5.287  21.701 -24.689  1.00  0.00      RA0  C  
ATOM   1321  O   GLY A 135      -4.111  21.337 -24.727  1.00  0.00      RA0  O  
ATOM   1322  H   GLY A 135      -3.861  24.120 -25.114  1.00  0.00      RA0  H  
ATOM   1323  N   GLY A 136      -6.282  20.919 -24.291  1.00  0.00      RA0  N  
ATOM   1324  CA  GLY A 136      -6.063  19.543 -23.869  1.00  0.00      RA0  C  
ATOM   1325  C   GLY A 136      -6.695  18.497 -24.765  1.00  0.00      RA0  C  
ATOM   1326  O   GLY A 136      -6.769  17.334 -24.368  1.00  0.00      RA0  O  
ATOM   1327  H   GLY A 136      -7.226  21.220 -24.419  1.00  0.00      RA0  H  
ATOM   1328  N   THR A 137      -7.170  18.883 -25.969  1.00  0.00      RA0  N  
ATOM   1329  CA  THR A 137      -7.837  17.903 -26.849  1.00  0.00      RA0  C  
ATOM   1330  C   THR A 137      -6.808  16.963 -27.489  1.00  0.00      RA0  C  
ATOM   1331  O   THR A 137      -5.744  17.415 -27.922  1.00  0.00      RA0  O  
ATOM   1332  CB  THR A 137      -8.493  18.823 -27.857  1.00  0.00      RA0  C  
ATOM   1333  CG2 THR A 137      -9.807  18.282 -28.419  1.00  0.00      RA0  C  
ATOM   1334  OG1 THR A 137      -8.654  20.108 -27.238  1.00  0.00      RA0  O  
ATOM   1335  H   THR A 137      -7.024  19.787 -26.366  1.00  0.00      RA0  H  
ATOM   1336  HG1 THR A 137      -8.682  20.736 -27.976  1.00  0.00      RA0  H  
ATOM   1337  N   LYS A 138      -7.124  15.641 -27.492  1.00  0.00      RA0  N  
ATOM   1338  CA  LYS A 138      -6.258  14.546 -27.964  1.00  0.00      RA0  C  
ATOM   1339  C   LYS A 138      -5.812  14.648 -29.432  1.00  0.00      RA0  C  
ATOM   1340  O   LYS A 138      -4.699  14.229 -29.753  1.00  0.00      RA0  O  
ATOM   1341  CB  LYS A 138      -6.888  13.178 -27.673  1.00  0.00      RA0  C  
ATOM   1342  CG  LYS A 138      -8.183  12.893 -28.439  1.00  0.00      RA0  C  
ATOM   1343  CD  LYS A 138      -8.685  11.463 -28.225  1.00  0.00      RA0  C  
ATOM   1344  CE  LYS A 138      -9.934  11.147 -29.051  1.00  0.00      RA0  C  
ATOM   1345  NZ  LYS A 138     -10.323   9.745 -28.837  1.00  0.00      RA0  N1+
ATOM   1346  H   LYS A 138      -7.982  15.417 -27.036  1.00  0.00      RA0  H  
ATOM   1347  HZ1 LYS A 138     -11.173   9.532 -29.399  1.00  0.00      RA0  H  
ATOM   1348  HZ2 LYS A 138      -9.547   9.121 -29.137  1.00  0.00      RA0  H  
ATOM   1349  HZ3 LYS A 138     -10.525   9.587 -27.829  1.00  0.00      RA0  H  
ATOM   1350  N   GLY A 139      -6.673  15.182 -30.291  1.00  0.00      RA0  N  
ATOM   1351  CA  GLY A 139      -6.392  15.332 -31.713  1.00  0.00      RA0  C  
ATOM   1352  C   GLY A 139      -7.646  15.599 -32.511  1.00  0.00      RA0  C  
ATOM   1353  O   GLY A 139      -8.331  14.662 -32.931  1.00  0.00      RA0  O  
ATOM   1354  H   GLY A 139      -7.538  15.558 -29.969  1.00  0.00      RA0  H  
ATOM   1355  N   GLY A 140      -7.945  16.880 -32.699  1.00  0.00      RA0  N  
ATOM   1356  CA  GLY A 140      -9.127  17.317 -33.426  1.00  0.00      RA0  C  
ATOM   1357  C   GLY A 140      -9.070  18.723 -33.987  1.00  0.00      RA0  C  
ATOM   1358  O   GLY A 140      -8.163  19.066 -34.747  1.00  0.00      RA0  O  
ATOM   1359  H   GLY A 140      -7.323  17.610 -32.405  1.00  0.00      RA0  H  
ATOM   1360  N   GLN A 141     -10.076  19.527 -33.614  1.00  0.00      RA0  N  
ATOM   1361  CA  GLN A 141     -10.364  20.893 -34.060  1.00  0.00      RA0  C  
ATOM   1362  C   GLN A 141      -9.240  21.922 -33.874  1.00  0.00      RA0  C  
ATOM   1363  O   GLN A 141      -9.029  22.746 -34.765  1.00  0.00      RA0  O  
ATOM   1364  CB  GLN A 141     -11.664  21.372 -33.416  1.00  0.00      RA0  C  
ATOM   1365  CG  GLN A 141     -12.877  20.555 -33.872  1.00  0.00      RA0  C  
ATOM   1366  CD  GLN A 141     -13.328  20.994 -35.254  1.00  0.00      RA0  C  
ATOM   1367  NE2 GLN A 141     -12.600  20.493 -36.269  1.00  0.00      RA0  N  
ATOM   1368  OE1 GLN A 141     -14.293  21.737 -35.393  1.00  0.00      RA0  O  
ATOM   1369  H   GLN A 141     -10.649  19.170 -32.880  1.00  0.00      RA0  H  
ATOM   1370 HE21 GLN A 141     -11.829  19.874 -36.120  1.00  0.00      RA0  H  
ATOM   1371 HE22 GLN A 141     -12.787  20.765 -37.214  1.00  0.00      RA0  H  
ATOM   1372  N   ASP A 142      -8.553  21.909 -32.719  1.00  0.00      RA0  N  
ATOM   1373  CA  ASP A 142      -7.532  22.914 -32.398  1.00  0.00      RA0  C  
ATOM   1374  C   ASP A 142      -6.102  22.546 -32.845  1.00  0.00      RA0  C  
ATOM   1375  O   ASP A 142      -5.757  21.366 -32.931  1.00  0.00      RA0  O  
ATOM   1376  CB  ASP A 142      -7.570  23.217 -30.885  1.00  0.00      RA0  C  
ATOM   1377  CG  ASP A 142      -8.093  22.053 -30.031  1.00  0.00      RA0  C  
ATOM   1378  OD1 ASP A 142      -8.902  22.297 -29.139  1.00  0.00      RA0  O  
ATOM   1379  OD2 ASP A 142      -7.717  20.901 -30.242  1.00  0.00      RA0  O1-
ATOM   1380  H   ASP A 142      -8.607  21.156 -32.062  1.00  0.00      RA0  H  
ATOM   1381  N   ILE A 143      -5.279  23.581 -33.131  1.00  0.00      RA0  N  
ATOM   1382  CA  ILE A 143      -3.889  23.465 -33.594  1.00  0.00      RA0  C  
ATOM   1383  C   ILE A 143      -2.893  23.539 -32.415  1.00  0.00      RA0  C  
ATOM   1384  O   ILE A 143      -2.945  24.490 -31.638  1.00  0.00      RA0  O  
ATOM   1385  CB  ILE A 143      -3.626  24.600 -34.574  1.00  0.00      RA0  C  
ATOM   1386  CG1 ILE A 143      -4.694  24.623 -35.666  1.00  0.00      RA0  C  
ATOM   1387  CG2 ILE A 143      -2.203  24.546 -35.117  1.00  0.00      RA0  C  
ATOM   1388  CD1 ILE A 143      -4.643  25.903 -36.496  1.00  0.00      RA0  C  
ATOM   1389  H   ILE A 143      -5.594  24.494 -32.871  1.00  0.00      RA0  H  
ATOM   1390  N   THR A 144      -1.956  22.569 -32.328  1.00  0.00      RA0  N  
ATOM   1391  CA  THR A 144      -0.936  22.497 -31.267  1.00  0.00      RA0  C  
ATOM   1392  C   THR A 144       0.493  22.473 -31.837  1.00  0.00      RA0  C  
ATOM   1393  O   THR A 144       1.460  22.417 -31.072  1.00  0.00      RA0  O  
ATOM   1394  CB  THR A 144      -1.379  21.222 -30.593  1.00  0.00      RA0  C  
ATOM   1395  CG2 THR A 144      -2.242  21.507 -29.364  1.00  0.00      RA0  C  
ATOM   1396  OG1 THR A 144      -2.193  20.530 -31.555  1.00  0.00      RA0  O  
ATOM   1397  H   THR A 144      -2.015  21.762 -32.913  1.00  0.00      RA0  H  
ATOM   1398  HG1 THR A 144      -2.512  19.753 -31.108  1.00  0.00      RA0  H  
ATOM   1399  N   ASP A 145       0.613  22.486 -33.178  1.00  0.00      RA0  N  
ATOM   1400  CA  ASP A 145       1.878  22.444 -33.917  1.00  0.00      RA0  C  
ATOM   1401  C   ASP A 145       2.244  23.839 -34.418  1.00  0.00      RA0  C  
ATOM   1402  O   ASP A 145       1.384  24.547 -34.964  1.00  0.00      RA0  O  
ATOM   1403  CB  ASP A 145       1.241  21.283 -34.717  1.00  0.00      RA0  C  
ATOM   1404  CG  ASP A 145       1.881  20.705 -35.934  1.00  0.00      RA0  C  
ATOM   1405  OD1 ASP A 145       3.039  20.385 -35.888  1.00  0.00      RA0  O  
ATOM   1406  OD2 ASP A 145       1.234  20.582 -36.972  1.00  0.00      RA0  O1-
ATOM   1407  H   ASP A 145      -0.199  22.663 -33.727  1.00  0.00      RA0  H  
ATOM   1408  N   PHE A 146       3.524  24.220 -34.241  1.00  0.00      RA0  N  
ATOM   1409  CA  PHE A 146       4.060  25.531 -34.609  1.00  0.00      RA0  C  
ATOM   1410  C   PHE A 146       5.410  25.447 -35.326  1.00  0.00      RA0  C  
ATOM   1411  O   PHE A 146       6.172  24.511 -35.104  1.00  0.00      RA0  O  
ATOM   1412  CB  PHE A 146       4.255  26.406 -33.364  1.00  0.00      RA0  C  
ATOM   1413  CG  PHE A 146       3.003  26.462 -32.522  1.00  0.00      RA0  C  
ATOM   1414  CD1 PHE A 146       1.974  27.331 -32.862  1.00  0.00      RA0  C  
ATOM   1415  CD2 PHE A 146       2.880  25.646 -31.403  1.00  0.00      RA0  C  
ATOM   1416  CE1 PHE A 146       0.816  27.375 -32.094  1.00  0.00      RA0  C  
ATOM   1417  CE2 PHE A 146       1.724  25.691 -30.634  1.00  0.00      RA0  C  
ATOM   1418  CZ  PHE A 146       0.689  26.549 -30.984  1.00  0.00      RA0  C  
ATOM   1419  H   PHE A 146       4.131  23.591 -33.749  1.00  0.00      RA0  H  
ATOM   1420  N   THR A 147       5.723  26.464 -36.138  1.00  0.00      RA0  N  
ATOM   1421  CA  THR A 147       7.033  26.611 -36.767  1.00  0.00      RA0  C  
ATOM   1422  C   THR A 147       7.699  27.801 -36.069  1.00  0.00      RA0  C  
ATOM   1423  O   THR A 147       7.007  28.733 -35.645  1.00  0.00      RA0  O  
ATOM   1424  CB  THR A 147       6.759  26.914 -38.231  1.00  0.00      RA0  C  
ATOM   1425  CG2 THR A 147       6.608  25.658 -39.084  1.00  0.00      RA0  C  
ATOM   1426  OG1 THR A 147       5.586  27.732 -38.325  1.00  0.00      RA0  O  
ATOM   1427  H   THR A 147       5.147  27.280 -36.186  1.00  0.00      RA0  H  
ATOM   1428  HG1 THR A 147       4.826  27.208 -38.092  1.00  0.00      RA0  H  
ATOM   1429  N   MET A 148       9.027  27.758 -35.943  1.00  0.00      RA0  N  
ATOM   1430  CA  MET A 148       9.818  28.804 -35.303  1.00  0.00      RA0  C  
ATOM   1431  C   MET A 148      10.705  29.504 -36.337  1.00  0.00      RA0  C  
ATOM   1432  O   MET A 148      11.351  28.835 -37.148  1.00  0.00      RA0  O  
ATOM   1433  CB  MET A 148      10.729  28.190 -34.238  1.00  0.00      RA0  C  
ATOM   1434  CG  MET A 148      11.772  29.187 -33.728  1.00  0.00      RA0  C  
ATOM   1435  SD  MET A 148      13.129  28.431 -32.825  1.00  0.00      RA0  S  
ATOM   1436  CE  MET A 148      12.193  27.824 -31.422  1.00  0.00      RA0  C  
ATOM   1437  H   MET A 148       9.557  27.030 -36.378  1.00  0.00      RA0  H  
ATOM   1438  N   GLN A 149      10.723  30.848 -36.309  1.00  0.00      RA0  N  
ATOM   1439  CA  GLN A 149      11.538  31.674 -37.204  1.00  0.00      RA0  C  
ATOM   1440  C   GLN A 149      12.412  32.584 -36.328  1.00  0.00      RA0  C  
ATOM   1441  O   GLN A 149      11.876  33.357 -35.533  1.00  0.00      RA0  O  
ATOM   1442  CB  GLN A 149      10.694  32.504 -38.180  1.00  0.00      RA0  C  
ATOM   1443  CG  GLN A 149       9.580  31.738 -38.905  1.00  0.00      RA0  C  
ATOM   1444  CD  GLN A 149       8.382  31.611 -37.986  1.00  0.00      RA0  C  
ATOM   1445  NE2 GLN A 149       7.744  30.430 -38.067  1.00  0.00      RA0  N  
ATOM   1446  OE1 GLN A 149       8.059  32.539 -37.248  1.00  0.00      RA0  O  
ATOM   1447  H   GLN A 149      10.196  31.319 -35.595  1.00  0.00      RA0  H  
ATOM   1448 HE21 GLN A 149       7.997  29.740 -38.748  1.00  0.00      RA0  H  
ATOM   1449 HE22 GLN A 149       7.000  30.154 -37.449  1.00  0.00      RA0  H  
ATOM   1450  N   PHE A 150      13.749  32.470 -36.448  1.00  0.00      RA0  N  
ATOM   1451  CA  PHE A 150      14.693  33.264 -35.652  1.00  0.00      RA0  C  
ATOM   1452  C   PHE A 150      14.681  34.749 -35.999  1.00  0.00      RA0  C  
ATOM   1453  O   PHE A 150      14.573  35.108 -37.172  1.00  0.00      RA0  O  
ATOM   1454  CB  PHE A 150      16.108  32.704 -35.770  1.00  0.00      RA0  C  
ATOM   1455  CG  PHE A 150      16.170  31.352 -35.103  1.00  0.00      RA0  C  
ATOM   1456  CD1 PHE A 150      16.183  31.269 -33.716  1.00  0.00      RA0  C  
ATOM   1457  CD2 PHE A 150      16.216  30.195 -35.871  1.00  0.00      RA0  C  
ATOM   1458  CE1 PHE A 150      16.259  30.028 -33.098  1.00  0.00      RA0  C  
ATOM   1459  CE2 PHE A 150      16.290  28.953 -35.252  1.00  0.00      RA0  C  
ATOM   1460  CZ  PHE A 150      16.320  28.871 -33.865  1.00  0.00      RA0  C  
ATOM   1461  H   PHE A 150      14.113  31.915 -37.193  1.00  0.00      RA0  H  
ATOM   1462  N   VAL A 151      14.828  35.604 -34.970  1.00  0.00      RA0  N  
ATOM   1463  CA  VAL A 151      14.867  37.067 -35.089  1.00  0.00      RA0  C  
ATOM   1464  C   VAL A 151      16.278  37.569 -34.747  1.00  0.00      RA0  C  
ATOM   1465  O   VAL A 151      16.891  37.103 -33.787  1.00  0.00      RA0  O  
ATOM   1466  CB  VAL A 151      13.817  37.712 -34.187  1.00  0.00      RA0  C  
ATOM   1467  CG1 VAL A 151      13.944  39.236 -34.198  1.00  0.00      RA0  C  
ATOM   1468  CG2 VAL A 151      12.416  37.243 -34.585  1.00  0.00      RA0  C  
ATOM   1469  H   VAL A 151      15.031  35.227 -34.065  1.00  0.00      RA0  H  
TER   
ATOM   1470  N   GLN H   1      -6.582   7.773   3.027  1.00  0.00      LH0  N  
ATOM   1471  CA  GLN H   1      -5.672   7.566   1.901  1.00  0.00      LH0  C  
ATOM   1472  C   GLN H   1      -4.362   8.308   2.077  1.00  0.00      LH0  C  
ATOM   1473  O   GLN H   1      -3.270   7.775   1.927  1.00  0.00      LH0  O  
ATOM   1474  CB  GLN H   1      -6.338   7.998   0.595  1.00  0.00      LH0  C  
ATOM   1475  CG  GLN H   1      -7.646   7.263   0.304  1.00  0.00      LH0  C  
ATOM   1476  CD  GLN H   1      -8.290   7.854  -0.933  1.00  0.00      LH0  C  
ATOM   1477  NE2 GLN H   1      -9.622   7.763  -0.939  1.00  0.00      LH0  N  
ATOM   1478  OE1 GLN H   1      -7.645   8.373  -1.832  1.00  0.00      LH0  O  
ATOM   1479  H   GLN H   1      -6.230   7.676   3.959  1.00  0.00      LH0  H  
ATOM   1480 HE21 GLN H   1     -10.116   7.340  -0.183  1.00  0.00      LH0  H  
ATOM   1481 HE22 GLN H   1     -10.104   8.136  -1.729  1.00  0.00      LH0  H  
ATOM   1482  N   VAL H   2      -4.543   9.590   2.408  1.00  0.00      LH0  N  
ATOM   1483  CA  VAL H   2      -3.369  10.421   2.629  1.00  0.00      LH0  C  
ATOM   1484  C   VAL H   2      -3.263  10.758   4.100  1.00  0.00      LH0  C  
ATOM   1485  O   VAL H   2      -4.209  11.225   4.719  1.00  0.00      LH0  O  
ATOM   1486  CB  VAL H   2      -3.462  11.698   1.775  1.00  0.00      LH0  C  
ATOM   1487  CG1 VAL H   2      -2.281  12.643   2.011  1.00  0.00      LH0  C  
ATOM   1488  CG2 VAL H   2      -3.613  11.360   0.290  1.00  0.00      LH0  C  
ATOM   1489  H   VAL H   2      -5.456   9.944   2.607  1.00  0.00      LH0  H  
ATOM   1490  N   GLN H   3      -2.064  10.515   4.627  1.00  0.00      LH0  N  
ATOM   1491  CA  GLN H   3      -1.717  11.222   5.850  1.00  0.00      LH0  C  
ATOM   1492  C   GLN H   3      -0.628  12.197   5.489  1.00  0.00      LH0  C  
ATOM   1493  O   GLN H   3       0.206  11.899   4.642  1.00  0.00      LH0  O  
ATOM   1494  CB  GLN H   3      -1.157  10.283   6.920  1.00  0.00      LH0  C  
ATOM   1495  CG  GLN H   3      -2.032   9.076   7.256  1.00  0.00      LH0  C  
ATOM   1496  CD  GLN H   3      -1.271   7.810   6.915  1.00  0.00      LH0  C  
ATOM   1497  NE2 GLN H   3      -0.216   7.575   7.698  1.00  0.00      LH0  N  
ATOM   1498  OE1 GLN H   3      -1.605   7.072   5.998  1.00  0.00      LH0  O  
ATOM   1499  H   GLN H   3      -1.353  10.048   4.100  1.00  0.00      LH0  H  
ATOM   1500 HE21 GLN H   3       0.087   8.215   8.411  1.00  0.00      LH0  H  
ATOM   1501 HE22 GLN H   3       0.312   6.741   7.561  1.00  0.00      LH0  H  
ATOM   1502  N   LEU H   4      -0.639  13.340   6.175  1.00  0.00      LH0  N  
ATOM   1503  CA  LEU H   4       0.647  14.008   6.303  1.00  0.00      LH0  C  
ATOM   1504  C   LEU H   4       0.999  13.956   7.768  1.00  0.00      LH0  C  
ATOM   1505  O   LEU H   4       0.143  14.142   8.624  1.00  0.00      LH0  O  
ATOM   1506  CB  LEU H   4       0.628  15.453   5.791  1.00  0.00      LH0  C  
ATOM   1507  CG  LEU H   4       0.367  15.595   4.288  1.00  0.00      LH0  C  
ATOM   1508  CD1 LEU H   4      -1.105  15.871   3.980  1.00  0.00      LH0  C  
ATOM   1509  CD2 LEU H   4       1.282  16.641   3.651  1.00  0.00      LH0  C  
ATOM   1510  H   LEU H   4      -1.388  13.600   6.786  1.00  0.00      LH0  H  
ATOM   1511  N   GLN H   5       2.266  13.634   8.020  1.00  0.00      LH0  N  
ATOM   1512  CA  GLN H   5       2.671  13.493   9.411  1.00  0.00      LH0  C  
ATOM   1513  C   GLN H   5       4.065  14.027   9.637  1.00  0.00      LH0  C  
ATOM   1514  O   GLN H   5       5.068  13.537   9.125  1.00  0.00      LH0  O  
ATOM   1515  CB  GLN H   5       2.486  12.047   9.896  1.00  0.00      LH0  C  
ATOM   1516  CG  GLN H   5       3.025  10.969   8.952  1.00  0.00      LH0  C  
ATOM   1517  CD  GLN H   5       2.662   9.606   9.498  1.00  0.00      LH0  C  
ATOM   1518  NE2 GLN H   5       3.655   9.016  10.168  1.00  0.00      LH0  N  
ATOM   1519  OE1 GLN H   5       1.561   9.099   9.334  1.00  0.00      LH0  O  
ATOM   1520  H   GLN H   5       2.900  13.444   7.269  1.00  0.00      LH0  H  
ATOM   1521 HE21 GLN H   5       4.540   9.465  10.277  1.00  0.00      LH0  H  
ATOM   1522 HE22 GLN H   5       3.487   8.114  10.559  1.00  0.00      LH0  H  
ATOM   1523  N   GLU H   6       4.060  15.108  10.407  1.00  0.00      LH0  N  
ATOM   1524  CA  GLU H   6       5.272  15.893  10.560  1.00  0.00      LH0  C  
ATOM   1525  C   GLU H   6       6.118  15.442  11.723  1.00  0.00      LH0  C  
ATOM   1526  O   GLU H   6       5.649  15.196  12.829  1.00  0.00      LH0  O  
ATOM   1527  CB  GLU H   6       4.947  17.377  10.735  1.00  0.00      LH0  C  
ATOM   1528  CG  GLU H   6       3.913  17.951   9.764  1.00  0.00      LH0  C  
ATOM   1529  CD  GLU H   6       2.486  17.879  10.293  1.00  0.00      LH0  C  
ATOM   1530  OE1 GLU H   6       2.165  17.046  11.138  1.00  0.00      LH0  O  
ATOM   1531  OE2 GLU H   6       1.673  18.687   9.865  1.00  0.00      LH0  O1-
ATOM   1532  H   GLU H   6       3.213  15.427  10.838  1.00  0.00      LH0  H  
ATOM   1533  N   SER H   7       7.415  15.373  11.432  1.00  0.00      LH0  N  
ATOM   1534  CA  SER H   7       8.304  15.151  12.558  1.00  0.00      LH0  C  
ATOM   1535  C   SER H   7       9.283  16.294  12.723  1.00  0.00      LH0  C  
ATOM   1536  O   SER H   7       9.763  16.876  11.755  1.00  0.00      LH0  O  
ATOM   1537  CB  SER H   7       8.980  13.782  12.425  1.00  0.00      LH0  C  
ATOM   1538  OG  SER H   7       9.462  13.572  11.092  1.00  0.00      LH0  O  
ATOM   1539  H   SER H   7       7.761  15.543  10.511  1.00  0.00      LH0  H  
ATOM   1540  HG  SER H   7       8.735  13.744  10.498  1.00  0.00      LH0  H  
ATOM   1541  N   GLY H   8       9.543  16.584  14.000  1.00  0.00      LH0  N  
ATOM   1542  CA  GLY H   8      10.592  17.531  14.353  1.00  0.00      LH0  C  
ATOM   1543  C   GLY H   8      10.995  17.225  15.778  1.00  0.00      LH0  C  
ATOM   1544  O   GLY H   8      10.169  16.804  16.579  1.00  0.00      LH0  O  
ATOM   1545  H   GLY H   8       8.978  16.206  14.737  1.00  0.00      LH0  H  
ATOM   1546  N   PRO H   9      12.301  17.396  16.073  1.00  0.00      LH0  N  
ATOM   1547  CA  PRO H   9      12.821  16.970  17.378  1.00  0.00      LH0  C  
ATOM   1548  C   PRO H   9      12.554  17.916  18.550  1.00  0.00      LH0  C  
ATOM   1549  O   PRO H   9      13.459  18.295  19.283  1.00  0.00      LH0  O  
ATOM   1550  CB  PRO H   9      14.308  16.780  17.060  1.00  0.00      LH0  C  
ATOM   1551  CG  PRO H   9      14.621  17.822  15.985  1.00  0.00      LH0  C  
ATOM   1552  CD  PRO H   9      13.336  17.883  15.169  1.00  0.00      LH0  C  
ATOM   1553  N   GLY H  10      11.266  18.257  18.725  1.00  0.00      LH0  N  
ATOM   1554  CA  GLY H  10      10.817  18.959  19.929  1.00  0.00      LH0  C  
ATOM   1555  C   GLY H  10      11.663  20.114  20.445  1.00  0.00      LH0  C  
ATOM   1556  O   GLY H  10      11.624  21.233  19.947  1.00  0.00      LH0  O  
ATOM   1557  H   GLY H  10      10.579  17.893  18.096  1.00  0.00      LH0  H  
ATOM   1558  N   LEU H  11      12.394  19.789  21.519  1.00  0.00      LH0  N  
ATOM   1559  CA  LEU H  11      13.051  20.840  22.292  1.00  0.00      LH0  C  
ATOM   1560  C   LEU H  11      14.448  21.193  21.810  1.00  0.00      LH0  C  
ATOM   1561  O   LEU H  11      15.454  21.034  22.505  1.00  0.00      LH0  O  
ATOM   1562  CB  LEU H  11      13.034  20.454  23.773  1.00  0.00      LH0  C  
ATOM   1563  CG  LEU H  11      13.487  21.548  24.745  1.00  0.00      LH0  C  
ATOM   1564  CD1 LEU H  11      12.711  22.853  24.586  1.00  0.00      LH0  C  
ATOM   1565  CD2 LEU H  11      13.457  21.040  26.178  1.00  0.00      LH0  C  
ATOM   1566  H   LEU H  11      12.561  18.821  21.695  1.00  0.00      LH0  H  
ATOM   1567  N   VAL H  12      14.464  21.700  20.574  1.00  0.00      LH0  N  
ATOM   1568  CA  VAL H  12      15.756  22.074  20.007  1.00  0.00      LH0  C  
ATOM   1569  C   VAL H  12      16.421  23.241  20.724  1.00  0.00      LH0  C  
ATOM   1570  O   VAL H  12      15.974  23.710  21.770  1.00  0.00      LH0  O  
ATOM   1571  CB  VAL H  12      15.643  22.308  18.495  1.00  0.00      LH0  C  
ATOM   1572  CG1 VAL H  12      15.224  21.018  17.796  1.00  0.00      LH0  C  
ATOM   1573  CG2 VAL H  12      14.720  23.472  18.149  1.00  0.00      LH0  C  
ATOM   1574  H   VAL H  12      13.586  21.876  20.123  1.00  0.00      LH0  H  
ATOM   1575  N   LYS H  13      17.545  23.665  20.145  1.00  0.00      LH0  N  
ATOM   1576  CA  LYS H  13      18.303  24.741  20.765  1.00  0.00      LH0  C  
ATOM   1577  C   LYS H  13      18.532  25.837  19.748  1.00  0.00      LH0  C  
ATOM   1578  O   LYS H  13      18.766  25.572  18.573  1.00  0.00      LH0  O  
ATOM   1579  CB  LYS H  13      19.624  24.175  21.304  1.00  0.00      LH0  C  
ATOM   1580  CG  LYS H  13      19.391  23.103  22.374  1.00  0.00      LH0  C  
ATOM   1581  CD  LYS H  13      18.886  23.695  23.690  1.00  0.00      LH0  C  
ATOM   1582  CE  LYS H  13      18.080  22.713  24.544  1.00  0.00      LH0  C  
ATOM   1583  NZ  LYS H  13      16.658  22.772  24.176  1.00  0.00      LH0  N1+
ATOM   1584  H   LYS H  13      17.886  23.264  19.291  1.00  0.00      LH0  H  
ATOM   1585  HZ1 LYS H  13      16.102  22.865  25.053  1.00  0.00      LH0  H  
ATOM   1586  HZ2 LYS H  13      16.446  23.619  23.598  1.00  0.00      LH0  H  
ATOM   1587  HZ3 LYS H  13      16.348  21.939  23.635  1.00  0.00      LH0  H  
ATOM   1588  N   PRO H  14      18.436  27.100  20.225  1.00  0.00      LH0  N  
ATOM   1589  CA  PRO H  14      18.763  28.229  19.348  1.00  0.00      LH0  C  
ATOM   1590  C   PRO H  14      20.096  28.057  18.635  1.00  0.00      LH0  C  
ATOM   1591  O   PRO H  14      21.011  27.437  19.161  1.00  0.00      LH0  O  
ATOM   1592  CB  PRO H  14      18.726  29.421  20.310  1.00  0.00      LH0  C  
ATOM   1593  CG  PRO H  14      17.740  29.008  21.403  1.00  0.00      LH0  C  
ATOM   1594  CD  PRO H  14      18.026  27.520  21.562  1.00  0.00      LH0  C  
ATOM   1595  N   SER H  15      20.123  28.603  17.410  1.00  0.00      LH0  N  
ATOM   1596  CA  SER H  15      21.201  28.492  16.420  1.00  0.00      LH0  C  
ATOM   1597  C   SER H  15      21.208  27.245  15.547  1.00  0.00      LH0  C  
ATOM   1598  O   SER H  15      21.671  27.280  14.412  1.00  0.00      LH0  O  
ATOM   1599  CB  SER H  15      22.609  28.836  16.956  1.00  0.00      LH0  C  
ATOM   1600  OG  SER H  15      23.188  27.759  17.703  1.00  0.00      LH0  O  
ATOM   1601  H   SER H  15      19.272  29.046  17.130  1.00  0.00      LH0  H  
ATOM   1602  HG  SER H  15      22.658  27.639  18.486  1.00  0.00      LH0  H  
ATOM   1603  N   GLN H  16      20.648  26.150  16.094  1.00  0.00      LH0  N  
ATOM   1604  CA  GLN H  16      20.661  24.916  15.306  1.00  0.00      LH0  C  
ATOM   1605  C   GLN H  16      19.870  24.994  14.012  1.00  0.00      LH0  C  
ATOM   1606  O   GLN H  16      18.905  25.737  13.883  1.00  0.00      LH0  O  
ATOM   1607  CB  GLN H  16      20.147  23.735  16.130  1.00  0.00      LH0  C  
ATOM   1608  CG  GLN H  16      20.981  23.439  17.376  1.00  0.00      LH0  C  
ATOM   1609  CD  GLN H  16      20.359  22.279  18.126  1.00  0.00      LH0  C  
ATOM   1610  NE2 GLN H  16      21.247  21.373  18.542  1.00  0.00      LH0  N  
ATOM   1611  OE1 GLN H  16      19.155  22.183  18.323  1.00  0.00      LH0  O  
ATOM   1612  H   GLN H  16      20.225  26.174  17.001  1.00  0.00      LH0  H  
ATOM   1613 HE21 GLN H  16      22.224  21.490  18.376  1.00  0.00      LH0  H  
ATOM   1614 HE22 GLN H  16      20.906  20.567  19.023  1.00  0.00      LH0  H  
ATOM   1615  N   THR H  17      20.310  24.165  13.063  1.00  0.00      LH0  N  
ATOM   1616  CA  THR H  17      19.474  24.011  11.881  1.00  0.00      LH0  C  
ATOM   1617  C   THR H  17      18.430  22.927  12.079  1.00  0.00      LH0  C  
ATOM   1618  O   THR H  17      18.713  21.735  12.108  1.00  0.00      LH0  O  
ATOM   1619  CB  THR H  17      20.361  23.754  10.662  1.00  0.00      LH0  C  
ATOM   1620  CG2 THR H  17      19.579  23.730   9.344  1.00  0.00      LH0  C  
ATOM   1621  OG1 THR H  17      21.392  24.749  10.618  1.00  0.00      LH0  O  
ATOM   1622  H   THR H  17      21.137  23.621  13.178  1.00  0.00      LH0  H  
ATOM   1623  HG1 THR H  17      21.940  24.540   9.871  1.00  0.00      LH0  H  
ATOM   1624  N   LEU H  18      17.195  23.409  12.247  1.00  0.00      LH0  N  
ATOM   1625  CA  LEU H  18      16.083  22.499  12.503  1.00  0.00      LH0  C  
ATOM   1626  C   LEU H  18      15.846  21.508  11.378  1.00  0.00      LH0  C  
ATOM   1627  O   LEU H  18      15.610  21.878  10.234  1.00  0.00      LH0  O  
ATOM   1628  CB  LEU H  18      14.829  23.335  12.762  1.00  0.00      LH0  C  
ATOM   1629  CG  LEU H  18      13.534  22.584  13.077  1.00  0.00      LH0  C  
ATOM   1630  CD1 LEU H  18      13.670  21.662  14.288  1.00  0.00      LH0  C  
ATOM   1631  CD2 LEU H  18      12.367  23.559  13.226  1.00  0.00      LH0  C  
ATOM   1632  H   LEU H  18      17.066  24.397  12.140  1.00  0.00      LH0  H  
ATOM   1633  N   SER H  19      15.886  20.225  11.753  1.00  0.00      LH0  N  
ATOM   1634  CA  SER H  19      15.347  19.294  10.775  1.00  0.00      LH0  C  
ATOM   1635  C   SER H  19      13.875  19.055  10.995  1.00  0.00      LH0  C  
ATOM   1636  O   SER H  19      13.435  18.595  12.039  1.00  0.00      LH0  O  
ATOM   1637  CB  SER H  19      16.099  17.962  10.748  1.00  0.00      LH0  C  
ATOM   1638  OG  SER H  19      15.681  17.199   9.599  1.00  0.00      LH0  O  
ATOM   1639  H   SER H  19      16.095  19.967  12.694  1.00  0.00      LH0  H  
ATOM   1640  HG  SER H  19      15.252  16.423   9.960  1.00  0.00      LH0  H  
ATOM   1641  N   LEU H  20      13.150  19.373   9.929  1.00  0.00      LH0  N  
ATOM   1642  CA  LEU H  20      11.784  18.890   9.840  1.00  0.00      LH0  C  
ATOM   1643  C   LEU H  20      11.723  17.763   8.836  1.00  0.00      LH0  C  
ATOM   1644  O   LEU H  20      12.563  17.679   7.938  1.00  0.00      LH0  O  
ATOM   1645  CB  LEU H  20      10.885  20.043   9.419  1.00  0.00      LH0  C  
ATOM   1646  CG  LEU H  20      10.839  21.149  10.469  1.00  0.00      LH0  C  
ATOM   1647  CD1 LEU H  20      10.271  22.439   9.891  1.00  0.00      LH0  C  
ATOM   1648  CD2 LEU H  20      10.108  20.704  11.736  1.00  0.00      LH0  C  
ATOM   1649  H   LEU H  20      13.574  19.813   9.140  1.00  0.00      LH0  H  
ATOM   1650  N   THR H  21      10.690  16.933   9.033  1.00  0.00      LH0  N  
ATOM   1651  CA  THR H  21      10.488  15.761   8.187  1.00  0.00      LH0  C  
ATOM   1652  C   THR H  21       9.005  15.414   8.052  1.00  0.00      LH0  C  
ATOM   1653  O   THR H  21       8.422  14.687   8.850  1.00  0.00      LH0  O  
ATOM   1654  CB  THR H  21      11.281  14.576   8.761  1.00  0.00      LH0  C  
ATOM   1655  CG2 THR H  21      11.330  13.384   7.801  1.00  0.00      LH0  C  
ATOM   1656  OG1 THR H  21      12.607  14.974   9.150  1.00  0.00      LH0  O  
ATOM   1657  H   THR H  21      10.165  17.038   9.880  1.00  0.00      LH0  H  
ATOM   1658  HG1 THR H  21      12.928  14.250   9.673  1.00  0.00      LH0  H  
ATOM   1659  N   CYS H  22       8.399  15.984   7.004  1.00  0.00      LH0  N  
ATOM   1660  CA  CYS H  22       7.006  15.635   6.708  1.00  0.00      LH0  C  
ATOM   1661  C   CYS H  22       6.957  14.346   5.928  1.00  0.00      LH0  C  
ATOM   1662  O   CYS H  22       7.414  14.293   4.797  1.00  0.00      LH0  O  
ATOM   1663  CB  CYS H  22       6.361  16.743   5.872  1.00  0.00      LH0  C  
ATOM   1664  SG  CYS H  22       4.658  16.479   5.315  1.00  0.00      LH0  S  
ATOM   1665  H   CYS H  22       8.932  16.531   6.360  1.00  0.00      LH0  H  
ATOM   1666  N   SER H  23       6.420  13.309   6.564  1.00  0.00      LH0  N  
ATOM   1667  CA  SER H  23       6.255  12.101   5.762  1.00  0.00      LH0  C  
ATOM   1668  C   SER H  23       4.806  11.980   5.338  1.00  0.00      LH0  C  
ATOM   1669  O   SER H  23       3.921  12.333   6.110  1.00  0.00      LH0  O  
ATOM   1670  CB  SER H  23       6.725  10.899   6.578  1.00  0.00      LH0  C  
ATOM   1671  OG  SER H  23       7.992  11.207   7.190  1.00  0.00      LH0  O  
ATOM   1672  H   SER H  23       5.970  13.412   7.452  1.00  0.00      LH0  H  
ATOM   1673  HG  SER H  23       7.830  11.979   7.724  1.00  0.00      LH0  H  
ATOM   1674  N   PHE H  24       4.584  11.509   4.108  1.00  0.00      LH0  N  
ATOM   1675  CA  PHE H  24       3.184  11.437   3.699  1.00  0.00      LH0  C  
ATOM   1676  C   PHE H  24       2.821  10.152   2.986  1.00  0.00      LH0  C  
ATOM   1677  O   PHE H  24       3.679   9.352   2.635  1.00  0.00      LH0  O  
ATOM   1678  CB  PHE H  24       2.775  12.686   2.897  1.00  0.00      LH0  C  
ATOM   1679  CG  PHE H  24       3.581  12.866   1.632  1.00  0.00      LH0  C  
ATOM   1680  CD1 PHE H  24       4.613  13.828   1.613  1.00  0.00      LH0  C  
ATOM   1681  CD2 PHE H  24       3.276  12.094   0.489  1.00  0.00      LH0  C  
ATOM   1682  CE1 PHE H  24       5.336  14.037   0.424  1.00  0.00      LH0  C  
ATOM   1683  CE2 PHE H  24       3.995  12.307  -0.700  1.00  0.00      LH0  C  
ATOM   1684  CZ  PHE H  24       5.010  13.284  -0.721  1.00  0.00      LH0  C  
ATOM   1685  H   PHE H  24       5.322  11.252   3.477  1.00  0.00      LH0  H  
ATOM   1686  N   SER H  25       1.512   9.989   2.781  1.00  0.00      LH0  N  
ATOM   1687  CA  SER H  25       1.086   8.789   2.071  1.00  0.00      LH0  C  
ATOM   1688  C   SER H  25       0.086   9.088   0.969  1.00  0.00      LH0  C  
ATOM   1689  O   SER H  25      -0.361  10.216   0.784  1.00  0.00      LH0  O  
ATOM   1690  CB  SER H  25       0.548   7.773   3.083  1.00  0.00      LH0  C  
ATOM   1691  OG  SER H  25      -0.328   8.428   4.005  1.00  0.00      LH0  O  
ATOM   1692  H   SER H  25       0.843  10.633   3.155  1.00  0.00      LH0  H  
ATOM   1693  HG  SER H  25      -0.797   7.731   4.466  1.00  0.00      LH0  H  
ATOM   1694  N   GLY H  26      -0.261   8.016   0.239  1.00  0.00      LH0  N  
ATOM   1695  CA  GLY H  26      -1.302   8.164  -0.774  1.00  0.00      LH0  C  
ATOM   1696  C   GLY H  26      -0.782   8.721  -2.082  1.00  0.00      LH0  C  
ATOM   1697  O   GLY H  26      -0.589   8.017  -3.064  1.00  0.00      LH0  O  
ATOM   1698  H   GLY H  26       0.224   7.151   0.348  1.00  0.00      LH0  H  
ATOM   1699  N   PHE H  27      -0.567  10.039  -2.051  1.00  0.00      LH0  N  
ATOM   1700  CA  PHE H  27       0.090  10.615  -3.217  1.00  0.00      LH0  C  
ATOM   1701  C   PHE H  27       1.594  10.447  -3.121  1.00  0.00      LH0  C  
ATOM   1702  O   PHE H  27       2.123  10.121  -2.067  1.00  0.00      LH0  O  
ATOM   1703  CB  PHE H  27      -0.331  12.084  -3.411  1.00  0.00      LH0  C  
ATOM   1704  CG  PHE H  27       0.289  13.014  -2.387  1.00  0.00      LH0  C  
ATOM   1705  CD1 PHE H  27      -0.142  12.990  -1.042  1.00  0.00      LH0  C  
ATOM   1706  CD2 PHE H  27       1.301  13.902  -2.808  1.00  0.00      LH0  C  
ATOM   1707  CE1 PHE H  27       0.442  13.868  -0.110  1.00  0.00      LH0  C  
ATOM   1708  CE2 PHE H  27       1.882  14.786  -1.880  1.00  0.00      LH0  C  
ATOM   1709  CZ  PHE H  27       1.444  14.762  -0.541  1.00  0.00      LH0  C  
ATOM   1710  H   PHE H  27      -0.596  10.493  -1.159  1.00  0.00      LH0  H  
ATOM   1711  N   SER H  28       2.254  10.701  -4.252  1.00  0.00      LH0  N  
ATOM   1712  CA  SER H  28       3.703  10.774  -4.157  1.00  0.00      LH0  C  
ATOM   1713  C   SER H  28       4.116  12.188  -4.489  1.00  0.00      LH0  C  
ATOM   1714  O   SER H  28       3.402  12.922  -5.166  1.00  0.00      LH0  O  
ATOM   1715  CB  SER H  28       4.326   9.762  -5.127  1.00  0.00      LH0  C  
ATOM   1716  OG  SER H  28       5.750   9.918  -5.176  1.00  0.00      LH0  O  
ATOM   1717  H   SER H  28       1.812  10.986  -5.104  1.00  0.00      LH0  H  
ATOM   1718  HG  SER H  28       6.038   9.621  -6.037  1.00  0.00      LH0  H  
ATOM   1719  N   LEU H  29       5.323  12.543  -4.042  1.00  0.00      LH0  N  
ATOM   1720  CA  LEU H  29       5.837  13.787  -4.590  1.00  0.00      LH0  C  
ATOM   1721  C   LEU H  29       6.657  13.618  -5.854  1.00  0.00      LH0  C  
ATOM   1722  O   LEU H  29       7.567  14.384  -6.153  1.00  0.00      LH0  O  
ATOM   1723  CB  LEU H  29       6.545  14.634  -3.534  1.00  0.00      LH0  C  
ATOM   1724  CG  LEU H  29       6.373  16.124  -3.838  1.00  0.00      LH0  C  
ATOM   1725  CD1 LEU H  29       4.909  16.493  -4.061  1.00  0.00      LH0  C  
ATOM   1726  CD2 LEU H  29       7.007  17.004  -2.772  1.00  0.00      LH0  C  
ATOM   1727  H   LEU H  29       5.883  11.899  -3.515  1.00  0.00      LH0  H  
ATOM   1728  N   SER H  30       6.249  12.588  -6.603  1.00  0.00      LH0  N  
ATOM   1729  CA  SER H  30       6.493  12.574  -8.038  1.00  0.00      LH0  C  
ATOM   1730  C   SER H  30       5.210  12.664  -8.862  1.00  0.00      LH0  C  
ATOM   1731  O   SER H  30       5.227  12.681 -10.087  1.00  0.00      LH0  O  
ATOM   1732  CB  SER H  30       7.313  11.332  -8.390  1.00  0.00      LH0  C  
ATOM   1733  OG  SER H  30       6.851  10.198  -7.635  1.00  0.00      LH0  O  
ATOM   1734  H   SER H  30       5.787  11.809  -6.183  1.00  0.00      LH0  H  
ATOM   1735  HG  SER H  30       7.470   9.503  -7.833  1.00  0.00      LH0  H  
ATOM   1736  N   THR H  31       4.069  12.716  -8.149  1.00  0.00      LH0  N  
ATOM   1737  CA  THR H  31       2.813  12.802  -8.892  1.00  0.00      LH0  C  
ATOM   1738  C   THR H  31       2.643  14.142  -9.607  1.00  0.00      LH0  C  
ATOM   1739  O   THR H  31       2.939  15.199  -9.065  1.00  0.00      LH0  O  
ATOM   1740  CB  THR H  31       1.659  12.498  -7.927  1.00  0.00      LH0  C  
ATOM   1741  CG2 THR H  31       0.308  12.349  -8.633  1.00  0.00      LH0  C  
ATOM   1742  OG1 THR H  31       1.955  11.311  -7.172  1.00  0.00      LH0  O  
ATOM   1743  H   THR H  31       4.039  12.778  -7.150  1.00  0.00      LH0  H  
ATOM   1744  HG1 THR H  31       2.078  10.614  -7.807  1.00  0.00      LH0  H  
ATOM   1745  N   SER H  32       2.180  14.053 -10.866  1.00  0.00      LH0  N  
ATOM   1746  CA  SER H  32       2.158  15.239 -11.726  1.00  0.00      LH0  C  
ATOM   1747  C   SER H  32       1.574  16.499 -11.106  1.00  0.00      LH0  C  
ATOM   1748  O   SER H  32       0.444  16.522 -10.620  1.00  0.00      LH0  O  
ATOM   1749  CB  SER H  32       1.447  14.896 -13.038  1.00  0.00      LH0  C  
ATOM   1750  OG  SER H  32       0.176  14.283 -12.765  1.00  0.00      LH0  O  
ATOM   1751  H   SER H  32       1.917  13.168 -11.243  1.00  0.00      LH0  H  
ATOM   1752  HG  SER H  32       0.006  13.709 -13.506  1.00  0.00      LH0  H  
ATOM   1753  N   GLY H  33       2.411  17.544 -11.145  1.00  0.00      LH0  N  
ATOM   1754  CA  GLY H  33       1.963  18.848 -10.658  1.00  0.00      LH0  C  
ATOM   1755  C   GLY H  33       1.628  18.929  -9.177  1.00  0.00      LH0  C  
ATOM   1756  O   GLY H  33       0.935  19.833  -8.732  1.00  0.00      LH0  O  
ATOM   1757  H   GLY H  33       3.331  17.426 -11.515  1.00  0.00      LH0  H  
ATOM   1758  N   MET H  34       2.128  17.944  -8.421  1.00  0.00      LH0  N  
ATOM   1759  CA  MET H  34       1.889  18.052  -6.986  1.00  0.00      LH0  C  
ATOM   1760  C   MET H  34       2.991  18.864  -6.329  1.00  0.00      LH0  C  
ATOM   1761  O   MET H  34       4.088  18.989  -6.867  1.00  0.00      LH0  O  
ATOM   1762  CB  MET H  34       1.780  16.647  -6.383  1.00  0.00      LH0  C  
ATOM   1763  CG  MET H  34       1.014  16.553  -5.060  1.00  0.00      LH0  C  
ATOM   1764  SD  MET H  34      -0.771  16.713  -5.234  1.00  0.00      LH0  S  
ATOM   1765  CE  MET H  34      -1.061  15.196  -6.156  1.00  0.00      LH0  C  
ATOM   1766  H   MET H  34       2.728  17.231  -8.785  1.00  0.00      LH0  H  
ATOM   1767  N   GLY H  35       2.656  19.389  -5.151  1.00  0.00      LH0  N  
ATOM   1768  CA  GLY H  35       3.664  20.019  -4.315  1.00  0.00      LH0  C  
ATOM   1769  C   GLY H  35       3.340  19.724  -2.868  1.00  0.00      LH0  C  
ATOM   1770  O   GLY H  35       2.242  19.273  -2.552  1.00  0.00      LH0  O  
ATOM   1771  H   GLY H  35       1.725  19.319  -4.784  1.00  0.00      LH0  H  
ATOM   1772  N   VAL H  36       4.337  19.973  -2.012  1.00  0.00      LH0  N  
ATOM   1773  CA  VAL H  36       4.056  20.001  -0.578  1.00  0.00      LH0  C  
ATOM   1774  C   VAL H  36       4.686  21.251  -0.001  1.00  0.00      LH0  C  
ATOM   1775  O   VAL H  36       5.849  21.555  -0.253  1.00  0.00      LH0  O  
ATOM   1776  CB  VAL H  36       4.585  18.743   0.147  1.00  0.00      LH0  C  
ATOM   1777  CG1 VAL H  36       4.391  18.802   1.668  1.00  0.00      LH0  C  
ATOM   1778  CG2 VAL H  36       3.943  17.467  -0.396  1.00  0.00      LH0  C  
ATOM   1779  H   VAL H  36       5.230  20.258  -2.367  1.00  0.00      LH0  H  
ATOM   1780  N   GLY H  37       3.871  21.965   0.777  1.00  0.00      LH0  N  
ATOM   1781  CA  GLY H  37       4.423  23.113   1.478  1.00  0.00      LH0  C  
ATOM   1782  C   GLY H  37       4.557  22.859   2.963  1.00  0.00      LH0  C  
ATOM   1783  O   GLY H  37       3.773  22.148   3.580  1.00  0.00      LH0  O  
ATOM   1784  H   GLY H  37       2.938  21.642   0.945  1.00  0.00      LH0  H  
ATOM   1785  N   TRP H  38       5.592  23.489   3.518  1.00  0.00      LH0  N  
ATOM   1786  CA  TRP H  38       5.664  23.574   4.970  1.00  0.00      LH0  C  
ATOM   1787  C   TRP H  38       5.105  24.899   5.427  1.00  0.00      LH0  C  
ATOM   1788  O   TRP H  38       5.536  25.958   4.979  1.00  0.00      LH0  O  
ATOM   1789  CB  TRP H  38       7.107  23.456   5.436  1.00  0.00      LH0  C  
ATOM   1790  CG  TRP H  38       7.457  22.017   5.713  1.00  0.00      LH0  C  
ATOM   1791  CD1 TRP H  38       7.979  21.077   4.811  1.00  0.00      LH0  C  
ATOM   1792  CD2 TRP H  38       7.350  21.321   6.970  1.00  0.00      LH0  C  
ATOM   1793  CE2 TRP H  38       7.826  19.985   6.757  1.00  0.00      LH0  C  
ATOM   1794  CE3 TRP H  38       6.889  21.708   8.246  1.00  0.00      LH0  C  
ATOM   1795  NE1 TRP H  38       8.199  19.880   5.421  1.00  0.00      LH0  N  
ATOM   1796  CZ2 TRP H  38       7.837  19.068   7.827  1.00  0.00      LH0  C  
ATOM   1797  CZ3 TRP H  38       6.901  20.775   9.302  1.00  0.00      LH0  C  
ATOM   1798  CH2 TRP H  38       7.374  19.463   9.098  1.00  0.00      LH0  C  
ATOM   1799  H   TRP H  38       6.174  24.059   2.941  1.00  0.00      LH0  H  
ATOM   1800  HE1 TRP H  38       8.543  19.067   4.990  1.00  0.00      LH0  H  
ATOM   1801  N   ILE H  39       4.117  24.789   6.317  1.00  0.00      LH0  N  
ATOM   1802  CA  ILE H  39       3.479  25.995   6.829  1.00  0.00      LH0  C  
ATOM   1803  C   ILE H  39       3.402  25.895   8.337  1.00  0.00      LH0  C  
ATOM   1804  O   ILE H  39       2.825  24.969   8.889  1.00  0.00      LH0  O  
ATOM   1805  CB  ILE H  39       2.065  26.201   6.251  1.00  0.00      LH0  C  
ATOM   1806  CG1 ILE H  39       1.990  26.100   4.725  1.00  0.00      LH0  C  
ATOM   1807  CG2 ILE H  39       1.511  27.548   6.711  1.00  0.00      LH0  C  
ATOM   1808  CD1 ILE H  39       1.554  24.728   4.212  1.00  0.00      LH0  C  
ATOM   1809  H   ILE H  39       3.852  23.895   6.686  1.00  0.00      LH0  H  
ATOM   1810  N   ARG H  40       4.023  26.867   8.998  1.00  0.00      LH0  N  
ATOM   1811  CA  ARG H  40       3.917  26.784  10.446  1.00  0.00      LH0  C  
ATOM   1812  C   ARG H  40       2.930  27.776  11.013  1.00  0.00      LH0  C  
ATOM   1813  O   ARG H  40       2.581  28.771  10.393  1.00  0.00      LH0  O  
ATOM   1814  CB  ARG H  40       5.288  26.969  11.091  1.00  0.00      LH0  C  
ATOM   1815  CG  ARG H  40       5.916  28.330  10.794  1.00  0.00      LH0  C  
ATOM   1816  CD  ARG H  40       7.239  28.509  11.524  1.00  0.00      LH0  C  
ATOM   1817  NE  ARG H  40       7.813  29.820  11.268  1.00  0.00      LH0  N  
ATOM   1818  CZ  ARG H  40       9.030  30.146  11.728  1.00  0.00      LH0  C  
ATOM   1819  NH1 ARG H  40       9.797  29.258  12.348  1.00  0.00      LH0  N1+
ATOM   1820  NH2 ARG H  40       9.471  31.380  11.561  1.00  0.00      LH0  N  
ATOM   1821  H   ARG H  40       4.389  27.672   8.528  1.00  0.00      LH0  H  
ATOM   1822  HE  ARG H  40       7.301  30.545  10.788  1.00  0.00      LH0  H  
ATOM   1823 HH11 ARG H  40      10.690  29.561  12.696  1.00  0.00      LH0  H  
ATOM   1824 HH12 ARG H  40       9.540  28.298  12.493  1.00  0.00      LH0  H  
ATOM   1825 HH21 ARG H  40      10.332  31.681  11.974  1.00  0.00      LH0  H  
ATOM   1826 HH22 ARG H  40       8.910  32.015  10.997  1.00  0.00      LH0  H  
ATOM   1827  N   GLN H  41       2.550  27.486  12.255  1.00  0.00      LH0  N  
ATOM   1828  CA  GLN H  41       2.019  28.561  13.077  1.00  0.00      LH0  C  
ATOM   1829  C   GLN H  41       2.987  28.827  14.212  1.00  0.00      LH0  C  
ATOM   1830  O   GLN H  41       3.083  28.057  15.162  1.00  0.00      LH0  O  
ATOM   1831  CB  GLN H  41       0.637  28.179  13.599  1.00  0.00      LH0  C  
ATOM   1832  CG  GLN H  41      -0.072  29.303  14.353  1.00  0.00      LH0  C  
ATOM   1833  CD  GLN H  41      -1.459  28.830  14.718  1.00  0.00      LH0  C  
ATOM   1834  NE2 GLN H  41      -2.432  29.686  14.406  1.00  0.00      LH0  N  
ATOM   1835  OE1 GLN H  41      -1.655  27.724  15.201  1.00  0.00      LH0  O  
ATOM   1836  H   GLN H  41       2.738  26.585  12.646  1.00  0.00      LH0  H  
ATOM   1837 HE21 GLN H  41      -2.205  30.615  14.101  1.00  0.00      LH0  H  
ATOM   1838 HE22 GLN H  41      -3.386  29.388  14.479  1.00  0.00      LH0  H  
ATOM   1839  N   PRO H  42       3.745  29.940  14.080  1.00  0.00      LH0  N  
ATOM   1840  CA  PRO H  42       4.628  30.328  15.183  1.00  0.00      LH0  C  
ATOM   1841  C   PRO H  42       3.804  30.699  16.399  1.00  0.00      LH0  C  
ATOM   1842  O   PRO H  42       2.601  30.910  16.288  1.00  0.00      LH0  O  
ATOM   1843  CB  PRO H  42       5.401  31.524  14.617  1.00  0.00      LH0  C  
ATOM   1844  CG  PRO H  42       5.164  31.513  13.109  1.00  0.00      LH0  C  
ATOM   1845  CD  PRO H  42       3.802  30.856  12.951  1.00  0.00      LH0  C  
ATOM   1846  N   SER H  43       4.492  30.783  17.549  1.00  0.00      LH0  N  
ATOM   1847  CA  SER H  43       3.832  31.111  18.819  1.00  0.00      LH0  C  
ATOM   1848  C   SER H  43       2.655  32.090  18.744  1.00  0.00      LH0  C  
ATOM   1849  O   SER H  43       2.794  33.313  18.653  1.00  0.00      LH0  O  
ATOM   1850  CB  SER H  43       4.891  31.551  19.834  1.00  0.00      LH0  C  
ATOM   1851  OG  SER H  43       4.363  31.475  21.161  1.00  0.00      LH0  O  
ATOM   1852  H   SER H  43       5.448  30.479  17.536  1.00  0.00      LH0  H  
ATOM   1853  HG  SER H  43       5.100  31.333  21.744  1.00  0.00      LH0  H  
ATOM   1854  N   GLY H  44       1.467  31.452  18.728  1.00  0.00      LH0  N  
ATOM   1855  CA  GLY H  44       0.195  32.146  18.504  1.00  0.00      LH0  C  
ATOM   1856  C   GLY H  44       0.244  33.224  17.433  1.00  0.00      LH0  C  
ATOM   1857  O   GLY H  44       0.132  34.410  17.724  1.00  0.00      LH0  O  
ATOM   1858  H   GLY H  44       1.489  30.457  18.812  1.00  0.00      LH0  H  
ATOM   1859  N   LYS H  45       0.493  32.783  16.197  1.00  0.00      LH0  N  
ATOM   1860  CA  LYS H  45       0.533  33.733  15.086  1.00  0.00      LH0  C  
ATOM   1861  C   LYS H  45      -0.387  33.256  13.972  1.00  0.00      LH0  C  
ATOM   1862  O   LYS H  45      -1.128  32.293  14.142  1.00  0.00      LH0  O  
ATOM   1863  CB  LYS H  45       1.968  33.895  14.557  1.00  0.00      LH0  C  
ATOM   1864  CG  LYS H  45       3.088  34.297  15.531  1.00  0.00      LH0  C  
ATOM   1865  CD  LYS H  45       3.296  35.786  15.841  1.00  0.00      LH0  C  
ATOM   1866  CE  LYS H  45       2.315  36.440  16.819  1.00  0.00      LH0  C  
ATOM   1867  NZ  LYS H  45       2.308  35.714  18.097  1.00  0.00      LH0  N1+
ATOM   1868  H   LYS H  45       0.655  31.808  16.028  1.00  0.00      LH0  H  
ATOM   1869  HZ1 LYS H  45       1.821  36.255  18.834  1.00  0.00      LH0  H  
ATOM   1870  HZ2 LYS H  45       1.779  34.823  17.983  1.00  0.00      LH0  H  
ATOM   1871  HZ3 LYS H  45       3.256  35.427  18.409  1.00  0.00      LH0  H  
ATOM   1872  N   GLY H  46      -0.289  33.949  12.825  1.00  0.00      LH0  N  
ATOM   1873  CA  GLY H  46      -0.944  33.393  11.643  1.00  0.00      LH0  C  
ATOM   1874  C   GLY H  46      -0.125  32.269  11.041  1.00  0.00      LH0  C  
ATOM   1875  O   GLY H  46       0.865  31.828  11.614  1.00  0.00      LH0  O  
ATOM   1876  H   GLY H  46       0.339  34.715  12.729  1.00  0.00      LH0  H  
ATOM   1877  N   LEU H  47      -0.576  31.825   9.862  1.00  0.00      LH0  N  
ATOM   1878  CA  LEU H  47       0.189  30.746   9.243  1.00  0.00      LH0  C  
ATOM   1879  C   LEU H  47       1.337  31.240   8.379  1.00  0.00      LH0  C  
ATOM   1880  O   LEU H  47       1.166  31.689   7.250  1.00  0.00      LH0  O  
ATOM   1881  CB  LEU H  47      -0.729  29.817   8.449  1.00  0.00      LH0  C  
ATOM   1882  CG  LEU H  47      -1.687  28.960   9.278  1.00  0.00      LH0  C  
ATOM   1883  CD1 LEU H  47      -2.670  28.211   8.379  1.00  0.00      LH0  C  
ATOM   1884  CD2 LEU H  47      -0.951  27.994  10.204  1.00  0.00      LH0  C  
ATOM   1885  H   LEU H  47      -1.317  32.303   9.387  1.00  0.00      LH0  H  
ATOM   1886  N   GLU H  48       2.531  31.135   8.969  1.00  0.00      LH0  N  
ATOM   1887  CA  GLU H  48       3.731  31.469   8.207  1.00  0.00      LH0  C  
ATOM   1888  C   GLU H  48       4.077  30.379   7.206  1.00  0.00      LH0  C  
ATOM   1889  O   GLU H  48       4.538  29.295   7.549  1.00  0.00      LH0  O  
ATOM   1890  CB  GLU H  48       4.903  31.724   9.160  1.00  0.00      LH0  C  
ATOM   1891  CG  GLU H  48       6.153  32.350   8.520  1.00  0.00      LH0  C  
ATOM   1892  CD  GLU H  48       7.305  32.393   9.517  1.00  0.00      LH0  C  
ATOM   1893  OE1 GLU H  48       7.089  32.614  10.704  1.00  0.00      LH0  O  
ATOM   1894  OE2 GLU H  48       8.441  32.150   9.131  1.00  0.00      LH0  O1-
ATOM   1895  H   GLU H  48       2.580  30.664   9.851  1.00  0.00      LH0  H  
ATOM   1896  N   TRP H  49       3.830  30.711   5.932  1.00  0.00      LH0  N  
ATOM   1897  CA  TRP H  49       4.345  29.799   4.914  1.00  0.00      LH0  C  
ATOM   1898  C   TRP H  49       5.860  29.883   4.825  1.00  0.00      LH0  C  
ATOM   1899  O   TRP H  49       6.444  30.951   4.693  1.00  0.00      LH0  O  
ATOM   1900  CB  TRP H  49       3.667  30.053   3.558  1.00  0.00      LH0  C  
ATOM   1901  CG  TRP H  49       4.292  29.177   2.492  1.00  0.00      LH0  C  
ATOM   1902  CD1 TRP H  49       4.242  27.777   2.404  1.00  0.00      LH0  C  
ATOM   1903  CD2 TRP H  49       5.129  29.594   1.393  1.00  0.00      LH0  C  
ATOM   1904  CE2 TRP H  49       5.548  28.408   0.704  1.00  0.00      LH0  C  
ATOM   1905  CE3 TRP H  49       5.564  30.859   0.945  1.00  0.00      LH0  C  
ATOM   1906  NE1 TRP H  49       4.981  27.321   1.358  1.00  0.00      LH0  N  
ATOM   1907  CZ2 TRP H  49       6.398  28.511  -0.416  1.00  0.00      LH0  C  
ATOM   1908  CZ3 TRP H  49       6.412  30.946  -0.179  1.00  0.00      LH0  C  
ATOM   1909  CH2 TRP H  49       6.829  29.779  -0.854  1.00  0.00      LH0  C  
ATOM   1910  H   TRP H  49       3.435  31.602   5.721  1.00  0.00      LH0  H  
ATOM   1911  HE1 TRP H  49       5.130  26.375   1.135  1.00  0.00      LH0  H  
ATOM   1912  N   LEU H  50       6.458  28.695   4.917  1.00  0.00      LH0  N  
ATOM   1913  CA  LEU H  50       7.912  28.647   4.859  1.00  0.00      LH0  C  
ATOM   1914  C   LEU H  50       8.423  28.353   3.463  1.00  0.00      LH0  C  
ATOM   1915  O   LEU H  50       9.083  29.149   2.805  1.00  0.00      LH0  O  
ATOM   1916  CB  LEU H  50       8.421  27.586   5.836  1.00  0.00      LH0  C  
ATOM   1917  CG  LEU H  50       7.987  27.825   7.278  1.00  0.00      LH0  C  
ATOM   1918  CD1 LEU H  50       8.096  26.552   8.114  1.00  0.00      LH0  C  
ATOM   1919  CD2 LEU H  50       8.739  28.999   7.900  1.00  0.00      LH0  C  
ATOM   1920  H   LEU H  50       5.905  27.864   4.991  1.00  0.00      LH0  H  
ATOM   1921  N   ALA H  51       8.107  27.125   3.047  1.00  0.00      LH0  N  
ATOM   1922  CA  ALA H  51       8.766  26.630   1.849  1.00  0.00      LH0  C  
ATOM   1923  C   ALA H  51       7.877  25.626   1.165  1.00  0.00      LH0  C  
ATOM   1924  O   ALA H  51       6.823  25.268   1.676  1.00  0.00      LH0  O  
ATOM   1925  CB  ALA H  51      10.100  25.971   2.201  1.00  0.00      LH0  C  
ATOM   1926  H   ALA H  51       7.434  26.561   3.531  1.00  0.00      LH0  H  
ATOM   1927  N   HIS H  52       8.336  25.196  -0.006  1.00  0.00      LH0  N  
ATOM   1928  CA  HIS H  52       7.517  24.324  -0.834  1.00  0.00      LH0  C  
ATOM   1929  C   HIS H  52       8.453  23.521  -1.710  1.00  0.00      LH0  C  
ATOM   1930  O   HIS H  52       9.538  23.987  -2.033  1.00  0.00      LH0  O  
ATOM   1931  CB  HIS H  52       6.565  25.219  -1.636  1.00  0.00      LH0  C  
ATOM   1932  CG  HIS H  52       5.803  24.457  -2.684  1.00  0.00      LH0  C  
ATOM   1933  CD2 HIS H  52       4.617  23.741  -2.520  1.00  0.00      LH0  C  
ATOM   1934  ND1 HIS H  52       6.202  24.370  -3.965  1.00  0.00      LH0  N  
ATOM   1935  CE1 HIS H  52       5.274  23.601  -4.609  1.00  0.00      LH0  C  
ATOM   1936  NE2 HIS H  52       4.305  23.216  -3.727  1.00  0.00      LH0  N  
ATOM   1937  H   HIS H  52       9.203  25.534  -0.381  1.00  0.00      LH0  H  
ATOM   1938  HD1 HIS H  52       6.992  24.792  -4.379  1.00  0.00      LH0  H  
ATOM   1939  N   ILE H  53       8.007  22.315  -2.067  1.00  0.00      LH0  N  
ATOM   1940  CA  ILE H  53       8.771  21.567  -3.058  1.00  0.00      LH0  C  
ATOM   1941  C   ILE H  53       7.821  20.847  -3.998  1.00  0.00      LH0  C  
ATOM   1942  O   ILE H  53       6.804  20.301  -3.584  1.00  0.00      LH0  O  
ATOM   1943  CB  ILE H  53       9.794  20.644  -2.363  1.00  0.00      LH0  C  
ATOM   1944  CG1 ILE H  53      10.782  19.993  -3.333  1.00  0.00      LH0  C  
ATOM   1945  CG2 ILE H  53       9.131  19.635  -1.430  1.00  0.00      LH0  C  
ATOM   1946  CD1 ILE H  53      12.064  19.531  -2.638  1.00  0.00      LH0  C  
ATOM   1947  H   ILE H  53       7.153  21.946  -1.694  1.00  0.00      LH0  H  
ATOM   1948  N   TRP H  54       8.164  20.933  -5.286  1.00  0.00      LH0  N  
ATOM   1949  CA  TRP H  54       7.289  20.361  -6.306  1.00  0.00      LH0  C  
ATOM   1950  C   TRP H  54       7.533  18.878  -6.512  1.00  0.00      LH0  C  
ATOM   1951  O   TRP H  54       8.401  18.252  -5.902  1.00  0.00      LH0  O  
ATOM   1952  CB  TRP H  54       7.461  21.097  -7.641  1.00  0.00      LH0  C  
ATOM   1953  CG  TRP H  54       6.988  22.530  -7.566  1.00  0.00      LH0  C  
ATOM   1954  CD1 TRP H  54       7.715  23.632  -7.092  1.00  0.00      LH0  C  
ATOM   1955  CD2 TRP H  54       5.713  23.070  -7.976  1.00  0.00      LH0  C  
ATOM   1956  CE2 TRP H  54       5.747  24.484  -7.720  1.00  0.00      LH0  C  
ATOM   1957  CE3 TRP H  54       4.553  22.482  -8.525  1.00  0.00      LH0  C  
ATOM   1958  NE1 TRP H  54       6.995  24.781  -7.178  1.00  0.00      LH0  N  
ATOM   1959  CZ2 TRP H  54       4.621  25.279  -8.022  1.00  0.00      LH0  C  
ATOM   1960  CZ3 TRP H  54       3.434  23.289  -8.822  1.00  0.00      LH0  C  
ATOM   1961  CH2 TRP H  54       3.468  24.678  -8.571  1.00  0.00      LH0  C  
ATOM   1962  H   TRP H  54       9.054  21.327  -5.519  1.00  0.00      LH0  H  
ATOM   1963  HE1 TRP H  54       7.324  25.659  -6.882  1.00  0.00      LH0  H  
ATOM   1964  N   TRP H  55       6.745  18.333  -7.449  1.00  0.00      LH0  N  
ATOM   1965  CA  TRP H  55       6.987  16.949  -7.840  1.00  0.00      LH0  C  
ATOM   1966  C   TRP H  55       8.339  16.671  -8.484  1.00  0.00      LH0  C  
ATOM   1967  O   TRP H  55       8.967  15.649  -8.229  1.00  0.00      LH0  O  
ATOM   1968  CB  TRP H  55       5.800  16.381  -8.630  1.00  0.00      LH0  C  
ATOM   1969  CG  TRP H  55       5.846  16.696 -10.109  1.00  0.00      LH0  C  
ATOM   1970  CD1 TRP H  55       6.011  15.760 -11.142  1.00  0.00      LH0  C  
ATOM   1971  CD2 TRP H  55       5.735  17.975 -10.770  1.00  0.00      LH0  C  
ATOM   1972  CE2 TRP H  55       5.840  17.730 -12.181  1.00  0.00      LH0  C  
ATOM   1973  CE3 TRP H  55       5.555  19.291 -10.298  1.00  0.00      LH0  C  
ATOM   1974  NE1 TRP H  55       6.008  16.363 -12.360  1.00  0.00      LH0  N  
ATOM   1975  CZ2 TRP H  55       5.768  18.806 -13.089  1.00  0.00      LH0  C  
ATOM   1976  CZ3 TRP H  55       5.482  20.358 -11.215  1.00  0.00      LH0  C  
ATOM   1977  CH2 TRP H  55       5.590  20.117 -12.602  1.00  0.00      LH0  C  
ATOM   1978  H   TRP H  55       5.934  18.841  -7.747  1.00  0.00      LH0  H  
ATOM   1979  HE1 TRP H  55       6.134  15.915 -13.225  1.00  0.00      LH0  H  
ATOM   1980  N   ASP H  56       8.801  17.649  -9.277  1.00  0.00      LH0  N  
ATOM   1981  CA  ASP H  56      10.174  17.522  -9.763  1.00  0.00      LH0  C  
ATOM   1982  C   ASP H  56      11.193  17.801  -8.654  1.00  0.00      LH0  C  
ATOM   1983  O   ASP H  56      10.945  17.450  -7.504  1.00  0.00      LH0  O  
ATOM   1984  CB  ASP H  56      10.344  18.342 -11.056  1.00  0.00      LH0  C  
ATOM   1985  CG  ASP H  56      10.283  19.833 -10.787  1.00  0.00      LH0  C  
ATOM   1986  OD1 ASP H  56       9.208  20.365 -10.546  1.00  0.00      LH0  O  
ATOM   1987  OD2 ASP H  56      11.321  20.484 -10.822  1.00  0.00      LH0  O1-
ATOM   1988  H   ASP H  56       8.312  18.505  -9.450  1.00  0.00      LH0  H  
ATOM   1989  N   GLY H  57      12.338  18.409  -8.996  1.00  0.00      LH0  N  
ATOM   1990  CA  GLY H  57      13.264  18.711  -7.904  1.00  0.00      LH0  C  
ATOM   1991  C   GLY H  57      12.988  20.029  -7.197  1.00  0.00      LH0  C  
ATOM   1992  O   GLY H  57      13.466  20.289  -6.102  1.00  0.00      LH0  O  
ATOM   1993  H   GLY H  57      12.449  18.829  -9.899  1.00  0.00      LH0  H  
ATOM   1994  N   ASP H  58      12.205  20.852  -7.907  1.00  0.00      LH0  N  
ATOM   1995  CA  ASP H  58      11.998  22.254  -7.552  1.00  0.00      LH0  C  
ATOM   1996  C   ASP H  58      11.714  22.615  -6.114  1.00  0.00      LH0  C  
ATOM   1997  O   ASP H  58      10.718  22.213  -5.526  1.00  0.00      LH0  O  
ATOM   1998  CB  ASP H  58      10.851  22.780  -8.377  1.00  0.00      LH0  C  
ATOM   1999  CG  ASP H  58      11.093  24.191  -8.861  1.00  0.00      LH0  C  
ATOM   2000  OD1 ASP H  58      11.936  24.385  -9.731  1.00  0.00      LH0  O  
ATOM   2001  OD2 ASP H  58      10.401  25.099  -8.426  1.00  0.00      LH0  O1-
ATOM   2002  H   ASP H  58      11.838  20.550  -8.787  1.00  0.00      LH0  H  
ATOM   2003  N   GLU H  59      12.615  23.447  -5.603  1.00  0.00      LH0  N  
ATOM   2004  CA  GLU H  59      12.288  24.156  -4.372  1.00  0.00      LH0  C  
ATOM   2005  C   GLU H  59      11.401  25.369  -4.625  1.00  0.00      LH0  C  
ATOM   2006  O   GLU H  59      11.215  25.843  -5.744  1.00  0.00      LH0  O  
ATOM   2007  CB  GLU H  59      13.560  24.587  -3.624  1.00  0.00      LH0  C  
ATOM   2008  CG  GLU H  59      14.819  24.918  -4.450  1.00  0.00      LH0  C  
ATOM   2009  CD  GLU H  59      14.505  25.779  -5.660  1.00  0.00      LH0  C  
ATOM   2010  OE1 GLU H  59      14.020  26.895  -5.516  1.00  0.00      LH0  O  
ATOM   2011  OE2 GLU H  59      14.669  25.299  -6.777  1.00  0.00      LH0  O1-
ATOM   2012  H   GLU H  59      13.383  23.737  -6.176  1.00  0.00      LH0  H  
ATOM   2013  N   SER H  60      10.856  25.872  -3.515  1.00  0.00      LH0  N  
ATOM   2014  CA  SER H  60      10.225  27.187  -3.518  1.00  0.00      LH0  C  
ATOM   2015  C   SER H  60      10.344  27.758  -2.115  1.00  0.00      LH0  C  
ATOM   2016  O   SER H  60      10.142  27.048  -1.138  1.00  0.00      LH0  O  
ATOM   2017  CB  SER H  60       8.749  27.099  -3.933  1.00  0.00      LH0  C  
ATOM   2018  OG  SER H  60       8.534  26.150  -4.994  1.00  0.00      LH0  O  
ATOM   2019  H   SER H  60      10.843  25.316  -2.681  1.00  0.00      LH0  H  
ATOM   2020  HG  SER H  60       9.350  26.110  -5.495  1.00  0.00      LH0  H  
ATOM   2021  N   TYR H  61      10.726  29.039  -2.032  1.00  0.00      LH0  N  
ATOM   2022  CA  TYR H  61      10.924  29.580  -0.686  1.00  0.00      LH0  C  
ATOM   2023  C   TYR H  61      10.144  30.855  -0.472  1.00  0.00      LH0  C  
ATOM   2024  O   TYR H  61       9.774  31.528  -1.425  1.00  0.00      LH0  O  
ATOM   2025  CB  TYR H  61      12.407  29.845  -0.400  1.00  0.00      LH0  C  
ATOM   2026  CG  TYR H  61      13.212  28.566  -0.425  1.00  0.00      LH0  C  
ATOM   2027  CD1 TYR H  61      14.210  28.410  -1.408  1.00  0.00      LH0  C  
ATOM   2028  CD2 TYR H  61      12.951  27.569   0.535  1.00  0.00      LH0  C  
ATOM   2029  CE1 TYR H  61      14.965  27.225  -1.429  1.00  0.00      LH0  C  
ATOM   2030  CE2 TYR H  61      13.702  26.385   0.512  1.00  0.00      LH0  C  
ATOM   2031  CZ  TYR H  61      14.696  26.226  -0.472  1.00  0.00      LH0  C  
ATOM   2032  OH  TYR H  61      15.420  25.049  -0.494  1.00  0.00      LH0  O  
ATOM   2033  H   TYR H  61      10.844  29.622  -2.834  1.00  0.00      LH0  H  
ATOM   2034  HH  TYR H  61      15.898  25.000  -1.316  1.00  0.00      LH0  H  
ATOM   2035  N   ASN H  62       9.929  31.160   0.816  1.00  0.00      LH0  N  
ATOM   2036  CA  ASN H  62       9.325  32.447   1.172  1.00  0.00      LH0  C  
ATOM   2037  C   ASN H  62      10.301  33.620   1.089  1.00  0.00      LH0  C  
ATOM   2038  O   ASN H  62      11.281  33.683   1.826  1.00  0.00      LH0  O  
ATOM   2039  CB  ASN H  62       8.698  32.319   2.572  1.00  0.00      LH0  C  
ATOM   2040  CG  ASN H  62       8.045  33.609   3.031  1.00  0.00      LH0  C  
ATOM   2041  ND2 ASN H  62       7.500  33.549   4.244  1.00  0.00      LH0  N  
ATOM   2042  OD1 ASN H  62       8.091  34.628   2.361  1.00  0.00      LH0  O  
ATOM   2043  H   ASN H  62      10.168  30.503   1.534  1.00  0.00      LH0  H  
ATOM   2044 HD21 ASN H  62       7.340  32.677   4.713  1.00  0.00      LH0  H  
ATOM   2045 HD22 ASN H  62       7.266  34.418   4.682  1.00  0.00      LH0  H  
ATOM   2046  N   PRO H  63       9.986  34.567   0.167  1.00  0.00      LH0  N  
ATOM   2047  CA  PRO H  63      10.716  35.836   0.060  1.00  0.00      LH0  C  
ATOM   2048  C   PRO H  63      11.166  36.519   1.343  1.00  0.00      LH0  C  
ATOM   2049  O   PRO H  63      12.290  37.015   1.407  1.00  0.00      LH0  O  
ATOM   2050  CB  PRO H  63       9.789  36.694  -0.805  1.00  0.00      LH0  C  
ATOM   2051  CG  PRO H  63       9.149  35.678  -1.742  1.00  0.00      LH0  C  
ATOM   2052  CD  PRO H  63       8.917  34.486  -0.822  1.00  0.00      LH0  C  
ATOM   2053  N   SER H  64      10.307  36.516   2.368  1.00  0.00      LH0  N  
ATOM   2054  CA  SER H  64      10.767  37.109   3.624  1.00  0.00      LH0  C  
ATOM   2055  C   SER H  64      11.963  36.410   4.261  1.00  0.00      LH0  C  
ATOM   2056  O   SER H  64      13.086  36.917   4.217  1.00  0.00      LH0  O  
ATOM   2057  CB  SER H  64       9.604  37.275   4.607  1.00  0.00      LH0  C  
ATOM   2058  OG  SER H  64       8.710  36.168   4.475  1.00  0.00      LH0  O  
ATOM   2059  H   SER H  64       9.341  36.266   2.237  1.00  0.00      LH0  H  
ATOM   2060  HG  SER H  64       8.180  36.380   3.696  1.00  0.00      LH0  H  
ATOM   2061  N   LEU H  65      11.702  35.228   4.843  1.00  0.00      LH0  N  
ATOM   2062  CA  LEU H  65      12.793  34.616   5.608  1.00  0.00      LH0  C  
ATOM   2063  C   LEU H  65      13.823  33.785   4.850  1.00  0.00      LH0  C  
ATOM   2064  O   LEU H  65      14.857  33.416   5.394  1.00  0.00      LH0  O  
ATOM   2065  CB  LEU H  65      12.299  33.893   6.873  1.00  0.00      LH0  C  
ATOM   2066  CG  LEU H  65      11.685  32.498   6.706  1.00  0.00      LH0  C  
ATOM   2067  CD1 LEU H  65      11.808  31.689   7.999  1.00  0.00      LH0  C  
ATOM   2068  CD2 LEU H  65      10.243  32.533   6.197  1.00  0.00      LH0  C  
ATOM   2069  H   LEU H  65      10.775  34.850   4.777  1.00  0.00      LH0  H  
ATOM   2070  N   LYS H  66      13.512  33.548   3.561  1.00  0.00      LH0  N  
ATOM   2071  CA  LYS H  66      14.424  32.953   2.572  1.00  0.00      LH0  C  
ATOM   2072  C   LYS H  66      15.624  32.123   3.036  1.00  0.00      LH0  C  
ATOM   2073  O   LYS H  66      15.572  30.902   3.068  1.00  0.00      LH0  O  
ATOM   2074  CB  LYS H  66      14.803  34.004   1.510  1.00  0.00      LH0  C  
ATOM   2075  CG  LYS H  66      15.153  35.384   2.081  1.00  0.00      LH0  C  
ATOM   2076  CD  LYS H  66      15.474  36.447   1.032  1.00  0.00      LH0  C  
ATOM   2077  CE  LYS H  66      15.594  37.843   1.655  1.00  0.00      LH0  C  
ATOM   2078  NZ  LYS H  66      14.321  38.213   2.290  1.00  0.00      LH0  N1+
ATOM   2079  H   LYS H  66      12.599  33.812   3.245  1.00  0.00      LH0  H  
ATOM   2080  HZ1 LYS H  66      14.314  39.190   2.634  1.00  0.00      LH0  H  
ATOM   2081  HZ2 LYS H  66      13.538  38.082   1.614  1.00  0.00      LH0  H  
ATOM   2082  HZ3 LYS H  66      14.107  37.573   3.083  1.00  0.00      LH0  H  
ATOM   2083  N   SER H  67      16.711  32.822   3.395  1.00  0.00      LH0  N  
ATOM   2084  CA  SER H  67      17.974  32.159   3.719  1.00  0.00      LH0  C  
ATOM   2085  C   SER H  67      17.951  31.154   4.865  1.00  0.00      LH0  C  
ATOM   2086  O   SER H  67      18.842  30.329   5.039  1.00  0.00      LH0  O  
ATOM   2087  CB  SER H  67      19.022  33.241   3.969  1.00  0.00      LH0  C  
ATOM   2088  OG  SER H  67      18.696  34.405   3.187  1.00  0.00      LH0  O  
ATOM   2089  H   SER H  67      16.724  33.819   3.417  1.00  0.00      LH0  H  
ATOM   2090  HG  SER H  67      19.525  34.837   3.015  1.00  0.00      LH0  H  
ATOM   2091  N   ARG H  68      16.879  31.253   5.662  1.00  0.00      LH0  N  
ATOM   2092  CA  ARG H  68      16.778  30.236   6.696  1.00  0.00      LH0  C  
ATOM   2093  C   ARG H  68      15.989  28.998   6.318  1.00  0.00      LH0  C  
ATOM   2094  O   ARG H  68      15.524  28.261   7.177  1.00  0.00      LH0  O  
ATOM   2095  CB  ARG H  68      16.281  30.832   8.010  1.00  0.00      LH0  C  
ATOM   2096  CG  ARG H  68      17.185  31.968   8.491  1.00  0.00      LH0  C  
ATOM   2097  CD  ARG H  68      17.008  32.282   9.976  1.00  0.00      LH0  C  
ATOM   2098  NE  ARG H  68      15.617  32.585  10.302  1.00  0.00      LH0  N  
ATOM   2099  CZ  ARG H  68      14.983  31.882  11.266  1.00  0.00      LH0  C  
ATOM   2100  NH1 ARG H  68      13.761  32.241  11.633  1.00  0.00      LH0  N1+
ATOM   2101  NH2 ARG H  68      15.557  30.842  11.860  1.00  0.00      LH0  N  
ATOM   2102  H   ARG H  68      16.147  31.913   5.486  1.00  0.00      LH0  H  
ATOM   2103  HE  ARG H  68      15.179  33.346   9.825  1.00  0.00      LH0  H  
ATOM   2104 HH11 ARG H  68      13.300  31.723  12.374  1.00  0.00      LH0  H  
ATOM   2105 HH12 ARG H  68      13.269  33.001  11.218  1.00  0.00      LH0  H  
ATOM   2106 HH21 ARG H  68      15.079  30.402  12.628  1.00  0.00      LH0  H  
ATOM   2107 HH22 ARG H  68      16.455  30.476  11.583  1.00  0.00      LH0  H  
ATOM   2108  N   LEU H  69      15.838  28.799   5.005  1.00  0.00      LH0  N  
ATOM   2109  CA  LEU H  69      15.064  27.640   4.582  1.00  0.00      LH0  C  
ATOM   2110  C   LEU H  69      15.828  26.795   3.591  1.00  0.00      LH0  C  
ATOM   2111  O   LEU H  69      16.488  27.291   2.685  1.00  0.00      LH0  O  
ATOM   2112  CB  LEU H  69      13.754  28.093   3.943  1.00  0.00      LH0  C  
ATOM   2113  CG  LEU H  69      12.898  28.988   4.835  1.00  0.00      LH0  C  
ATOM   2114  CD1 LEU H  69      11.922  29.815   4.005  1.00  0.00      LH0  C  
ATOM   2115  CD2 LEU H  69      12.220  28.200   5.957  1.00  0.00      LH0  C  
ATOM   2116  H   LEU H  69      16.212  29.409   4.305  1.00  0.00      LH0  H  
ATOM   2117  N   THR H  70      15.684  25.484   3.777  1.00  0.00      LH0  N  
ATOM   2118  CA  THR H  70      16.185  24.575   2.753  1.00  0.00      LH0  C  
ATOM   2119  C   THR H  70      15.321  23.335   2.686  1.00  0.00      LH0  C  
ATOM   2120  O   THR H  70      15.267  22.525   3.605  1.00  0.00      LH0  O  
ATOM   2121  CB  THR H  70      17.653  24.218   3.009  1.00  0.00      LH0  C  
ATOM   2122  CG2 THR H  70      18.288  23.530   1.797  1.00  0.00      LH0  C  
ATOM   2123  OG1 THR H  70      18.394  25.390   3.369  1.00  0.00      LH0  O  
ATOM   2124  H   THR H  70      15.305  25.147   4.639  1.00  0.00      LH0  H  
ATOM   2125  HG1 THR H  70      18.037  26.112   2.853  1.00  0.00      LH0  H  
ATOM   2126  N   ILE H  71      14.587  23.230   1.581  1.00  0.00      LH0  N  
ATOM   2127  CA  ILE H  71      13.683  22.092   1.553  1.00  0.00      LH0  C  
ATOM   2128  C   ILE H  71      14.254  20.918   0.781  1.00  0.00      LH0  C  
ATOM   2129  O   ILE H  71      14.822  21.051  -0.292  1.00  0.00      LH0  O  
ATOM   2130  CB  ILE H  71      12.283  22.541   1.099  1.00  0.00      LH0  C  
ATOM   2131  CG1 ILE H  71      11.212  21.517   1.474  1.00  0.00      LH0  C  
ATOM   2132  CG2 ILE H  71      12.238  22.992  -0.362  1.00  0.00      LH0  C  
ATOM   2133  CD1 ILE H  71       9.813  22.132   1.491  1.00  0.00      LH0  C  
ATOM   2134  H   ILE H  71      14.743  23.820   0.786  1.00  0.00      LH0  H  
ATOM   2135  N   SER H  72      14.116  19.751   1.414  1.00  0.00      LH0  N  
ATOM   2136  CA  SER H  72      14.570  18.559   0.712  1.00  0.00      LH0  C  
ATOM   2137  C   SER H  72      13.408  17.599   0.612  1.00  0.00      LH0  C  
ATOM   2138  O   SER H  72      12.425  17.758   1.329  1.00  0.00      LH0  O  
ATOM   2139  CB  SER H  72      15.767  17.951   1.453  1.00  0.00      LH0  C  
ATOM   2140  OG  SER H  72      15.448  17.715   2.834  1.00  0.00      LH0  O  
ATOM   2141  H   SER H  72      13.595  19.666   2.259  1.00  0.00      LH0  H  
ATOM   2142  HG  SER H  72      15.316  18.562   3.248  1.00  0.00      LH0  H  
ATOM   2143  N   LYS H  73      13.548  16.599  -0.265  1.00  0.00      LH0  N  
ATOM   2144  CA  LYS H  73      12.564  15.530  -0.173  1.00  0.00      LH0  C  
ATOM   2145  C   LYS H  73      13.179  14.170  -0.408  1.00  0.00      LH0  C  
ATOM   2146  O   LYS H  73      13.922  13.936  -1.353  1.00  0.00      LH0  O  
ATOM   2147  CB  LYS H  73      11.360  15.762  -1.102  1.00  0.00      LH0  C  
ATOM   2148  CG  LYS H  73      11.685  15.659  -2.594  1.00  0.00      LH0  C  
ATOM   2149  CD  LYS H  73      10.469  15.831  -3.495  1.00  0.00      LH0  C  
ATOM   2150  CE  LYS H  73      10.839  15.607  -4.958  1.00  0.00      LH0  C  
ATOM   2151  NZ  LYS H  73       9.713  15.979  -5.815  1.00  0.00      LH0  N1+
ATOM   2152  H   LYS H  73      14.310  16.526  -0.909  1.00  0.00      LH0  H  
ATOM   2153  HZ1 LYS H  73      10.044  16.099  -6.797  1.00  0.00      LH0  H  
ATOM   2154  HZ2 LYS H  73       8.958  15.264  -5.835  1.00  0.00      LH0  H  
ATOM   2155  HZ3 LYS H  73       9.319  16.901  -5.540  1.00  0.00      LH0  H  
ATOM   2156  N   ASP H  74      12.806  13.269   0.496  1.00  0.00      LH0  N  
ATOM   2157  CA  ASP H  74      12.896  11.870   0.109  1.00  0.00      LH0  C  
ATOM   2158  C   ASP H  74      11.654  11.569  -0.704  1.00  0.00      LH0  C  
ATOM   2159  O   ASP H  74      10.569  12.036  -0.382  1.00  0.00      LH0  O  
ATOM   2160  CB  ASP H  74      12.984  11.013   1.375  1.00  0.00      LH0  C  
ATOM   2161  CG  ASP H  74      12.751   9.545   1.081  1.00  0.00      LH0  C  
ATOM   2162  OD1 ASP H  74      11.623   9.086   1.193  1.00  0.00      LH0  O  
ATOM   2163  OD2 ASP H  74      13.693   8.819   0.803  1.00  0.00      LH0  O1-
ATOM   2164  H   ASP H  74      12.220  13.547   1.254  1.00  0.00      LH0  H  
ATOM   2165  N   THR H  75      11.859  10.794  -1.769  1.00  0.00      LH0  N  
ATOM   2166  CA  THR H  75      10.662  10.477  -2.541  1.00  0.00      LH0  C  
ATOM   2167  C   THR H  75      10.357   8.980  -2.581  1.00  0.00      LH0  C  
ATOM   2168  O   THR H  75       9.654   8.463  -3.438  1.00  0.00      LH0  O  
ATOM   2169  CB  THR H  75      10.752  11.129  -3.933  1.00  0.00      LH0  C  
ATOM   2170  CG2 THR H  75       9.379  11.306  -4.593  1.00  0.00      LH0  C  
ATOM   2171  OG1 THR H  75      11.402  12.410  -3.842  1.00  0.00      LH0  O  
ATOM   2172  H   THR H  75      12.765  10.417  -1.957  1.00  0.00      LH0  H  
ATOM   2173  HG1 THR H  75      12.238  12.273  -3.414  1.00  0.00      LH0  H  
ATOM   2174  N   SER H  76      10.940   8.282  -1.591  1.00  0.00      LH0  N  
ATOM   2175  CA  SER H  76      10.571   6.872  -1.494  1.00  0.00      LH0  C  
ATOM   2176  C   SER H  76       9.457   6.690  -0.472  1.00  0.00      LH0  C  
ATOM   2177  O   SER H  76       8.293   6.460  -0.773  1.00  0.00      LH0  O  
ATOM   2178  CB  SER H  76      11.827   6.032  -1.197  1.00  0.00      LH0  C  
ATOM   2179  OG  SER H  76      12.478   6.481   0.007  1.00  0.00      LH0  O  
ATOM   2180  H   SER H  76      11.461   8.726  -0.860  1.00  0.00      LH0  H  
ATOM   2181  HG  SER H  76      12.964   7.283  -0.195  1.00  0.00      LH0  H  
ATOM   2182  N   LYS H  77       9.889   6.900   0.777  1.00  0.00      LH0  N  
ATOM   2183  CA  LYS H  77       8.991   7.036   1.921  1.00  0.00      LH0  C  
ATOM   2184  C   LYS H  77       8.272   8.378   1.936  1.00  0.00      LH0  C  
ATOM   2185  O   LYS H  77       7.390   8.625   2.744  1.00  0.00      LH0  O  
ATOM   2186  CB  LYS H  77       9.813   6.871   3.197  1.00  0.00      LH0  C  
ATOM   2187  CG  LYS H  77      10.619   5.571   3.227  1.00  0.00      LH0  C  
ATOM   2188  CD  LYS H  77      11.895   5.642   4.075  1.00  0.00      LH0  C  
ATOM   2189  CE  LYS H  77      13.116   6.245   3.359  1.00  0.00      LH0  C  
ATOM   2190  NZ  LYS H  77      12.948   7.673   3.068  1.00  0.00      LH0  N1+
ATOM   2191  H   LYS H  77      10.857   7.134   0.867  1.00  0.00      LH0  H  
ATOM   2192  HZ1 LYS H  77      13.737   8.048   2.498  1.00  0.00      LH0  H  
ATOM   2193  HZ2 LYS H  77      12.132   7.860   2.449  1.00  0.00      LH0  H  
ATOM   2194  HZ3 LYS H  77      12.825   8.252   3.923  1.00  0.00      LH0  H  
ATOM   2195  N   ASN H  78       8.706   9.232   0.987  1.00  0.00      LH0  N  
ATOM   2196  CA  ASN H  78       7.993  10.466   0.665  1.00  0.00      LH0  C  
ATOM   2197  C   ASN H  78       7.967  11.462   1.798  1.00  0.00      LH0  C  
ATOM   2198  O   ASN H  78       6.961  11.803   2.408  1.00  0.00      LH0  O  
ATOM   2199  CB  ASN H  78       6.630  10.170   0.043  1.00  0.00      LH0  C  
ATOM   2200  CG  ASN H  78       6.841  10.074  -1.451  1.00  0.00      LH0  C  
ATOM   2201  ND2 ASN H  78       7.026   8.834  -1.912  1.00  0.00      LH0  N  
ATOM   2202  OD1 ASN H  78       6.889  11.070  -2.160  1.00  0.00      LH0  O  
ATOM   2203  H   ASN H  78       9.598   9.056   0.576  1.00  0.00      LH0  H  
ATOM   2204 HD21 ASN H  78       6.996   8.016  -1.334  1.00  0.00      LH0  H  
ATOM   2205 HD22 ASN H  78       7.226   8.715  -2.885  1.00  0.00      LH0  H  
ATOM   2206  N   GLN H  79       9.210  11.874   2.072  1.00  0.00      LH0  N  
ATOM   2207  CA  GLN H  79       9.486  12.686   3.246  1.00  0.00      LH0  C  
ATOM   2208  C   GLN H  79      10.023  14.055   2.884  1.00  0.00      LH0  C  
ATOM   2209  O   GLN H  79      11.216  14.259   2.677  1.00  0.00      LH0  O  
ATOM   2210  CB  GLN H  79      10.444  11.938   4.175  1.00  0.00      LH0  C  
ATOM   2211  CG  GLN H  79       9.938  10.528   4.478  1.00  0.00      LH0  C  
ATOM   2212  CD  GLN H  79      10.904   9.791   5.373  1.00  0.00      LH0  C  
ATOM   2213  NE2 GLN H  79      10.582   9.862   6.666  1.00  0.00      LH0  N  
ATOM   2214  OE1 GLN H  79      11.870   9.171   4.933  1.00  0.00      LH0  O  
ATOM   2215  H   GLN H  79       9.935  11.627   1.430  1.00  0.00      LH0  H  
ATOM   2216 HE21 GLN H  79       9.747  10.353   6.933  1.00  0.00      LH0  H  
ATOM   2217 HE22 GLN H  79      11.148   9.432   7.365  1.00  0.00      LH0  H  
ATOM   2218  N   VAL H  80       9.085  15.001   2.818  1.00  0.00      LH0  N  
ATOM   2219  CA  VAL H  80       9.453  16.401   2.613  1.00  0.00      LH0  C  
ATOM   2220  C   VAL H  80      10.154  16.993   3.827  1.00  0.00      LH0  C  
ATOM   2221  O   VAL H  80       9.564  17.450   4.802  1.00  0.00      LH0  O  
ATOM   2222  CB  VAL H  80       8.206  17.194   2.212  1.00  0.00      LH0  C  
ATOM   2223  CG1 VAL H  80       8.469  18.688   2.039  1.00  0.00      LH0  C  
ATOM   2224  CG2 VAL H  80       7.629  16.595   0.933  1.00  0.00      LH0  C  
ATOM   2225  H   VAL H  80       8.155  14.730   3.075  1.00  0.00      LH0  H  
ATOM   2226  N   SER H  81      11.474  16.927   3.734  1.00  0.00      LH0  N  
ATOM   2227  CA  SER H  81      12.257  17.168   4.932  1.00  0.00      LH0  C  
ATOM   2228  C   SER H  81      12.921  18.532   5.023  1.00  0.00      LH0  C  
ATOM   2229  O   SER H  81      14.140  18.673   4.930  1.00  0.00      LH0  O  
ATOM   2230  CB  SER H  81      13.243  16.013   5.095  1.00  0.00      LH0  C  
ATOM   2231  OG  SER H  81      12.531  14.771   5.031  1.00  0.00      LH0  O  
ATOM   2232  H   SER H  81      11.889  16.681   2.857  1.00  0.00      LH0  H  
ATOM   2233  HG  SER H  81      12.334  14.612   4.112  1.00  0.00      LH0  H  
ATOM   2234  N   LEU H  82      12.073  19.552   5.242  1.00  0.00      LH0  N  
ATOM   2235  CA  LEU H  82      12.585  20.921   5.415  1.00  0.00      LH0  C  
ATOM   2236  C   LEU H  82      13.734  21.034   6.419  1.00  0.00      LH0  C  
ATOM   2237  O   LEU H  82      13.890  20.212   7.317  1.00  0.00      LH0  O  
ATOM   2238  CB  LEU H  82      11.421  21.852   5.794  1.00  0.00      LH0  C  
ATOM   2239  CG  LEU H  82      11.729  23.354   5.905  1.00  0.00      LH0  C  
ATOM   2240  CD1 LEU H  82      12.182  23.975   4.586  1.00  0.00      LH0  C  
ATOM   2241  CD2 LEU H  82      10.565  24.131   6.505  1.00  0.00      LH0  C  
ATOM   2242  H   LEU H  82      11.099  19.334   5.331  1.00  0.00      LH0  H  
ATOM   2243  N   LYS H  83      14.555  22.060   6.207  1.00  0.00      LH0  N  
ATOM   2244  CA  LYS H  83      15.567  22.442   7.181  1.00  0.00      LH0  C  
ATOM   2245  C   LYS H  83      15.389  23.924   7.424  1.00  0.00      LH0  C  
ATOM   2246  O   LYS H  83      15.167  24.671   6.479  1.00  0.00      LH0  O  
ATOM   2247  CB  LYS H  83      16.964  22.157   6.621  1.00  0.00      LH0  C  
ATOM   2248  CG  LYS H  83      17.142  20.706   6.163  1.00  0.00      LH0  C  
ATOM   2249  CD  LYS H  83      17.246  19.705   7.314  1.00  0.00      LH0  C  
ATOM   2250  CE  LYS H  83      16.874  18.286   6.881  1.00  0.00      LH0  C  
ATOM   2251  NZ  LYS H  83      15.437  18.061   7.092  1.00  0.00      LH0  N1+
ATOM   2252  H   LYS H  83      14.471  22.625   5.385  1.00  0.00      LH0  H  
ATOM   2253  HZ1 LYS H  83      15.112  17.251   6.538  1.00  0.00      LH0  H  
ATOM   2254  HZ2 LYS H  83      15.245  17.873   8.099  1.00  0.00      LH0  H  
ATOM   2255  HZ3 LYS H  83      14.870  18.884   6.794  1.00  0.00      LH0  H  
ATOM   2256  N   ILE H  84      15.458  24.311   8.701  1.00  0.00      LH0  N  
ATOM   2257  CA  ILE H  84      15.427  25.746   8.971  1.00  0.00      LH0  C  
ATOM   2258  C   ILE H  84      16.720  26.179   9.620  1.00  0.00      LH0  C  
ATOM   2259  O   ILE H  84      17.066  25.743  10.713  1.00  0.00      LH0  O  
ATOM   2260  CB  ILE H  84      14.222  26.151   9.838  1.00  0.00      LH0  C  
ATOM   2261  CG1 ILE H  84      12.911  25.699   9.195  1.00  0.00      LH0  C  
ATOM   2262  CG2 ILE H  84      14.200  27.662  10.119  1.00  0.00      LH0  C  
ATOM   2263  CD1 ILE H  84      11.684  26.141   9.991  1.00  0.00      LH0  C  
ATOM   2264  H   ILE H  84      15.610  23.641   9.428  1.00  0.00      LH0  H  
ATOM   2265  N   THR H  85      17.430  27.040   8.892  1.00  0.00      LH0  N  
ATOM   2266  CA  THR H  85      18.688  27.559   9.413  1.00  0.00      LH0  C  
ATOM   2267  C   THR H  85      18.509  28.369  10.690  1.00  0.00      LH0  C  
ATOM   2268  O   THR H  85      17.631  29.224  10.797  1.00  0.00      LH0  O  
ATOM   2269  CB  THR H  85      19.364  28.396   8.323  1.00  0.00      LH0  C  
ATOM   2270  CG2 THR H  85      20.889  28.389   8.443  1.00  0.00      LH0  C  
ATOM   2271  OG1 THR H  85      18.943  27.948   7.024  1.00  0.00      LH0  O  
ATOM   2272  H   THR H  85      17.103  27.345   7.996  1.00  0.00      LH0  H  
ATOM   2273  HG1 THR H  85      19.270  28.579   6.384  1.00  0.00      LH0  H  
ATOM   2274  N   SER H  86      19.384  28.053  11.657  1.00  0.00      LH0  N  
ATOM   2275  CA  SER H  86      19.515  28.914  12.833  1.00  0.00      LH0  C  
ATOM   2276  C   SER H  86      18.223  29.325  13.521  1.00  0.00      LH0  C  
ATOM   2277  O   SER H  86      17.813  30.480  13.532  1.00  0.00      LH0  O  
ATOM   2278  CB  SER H  86      20.394  30.112  12.475  1.00  0.00      LH0  C  
ATOM   2279  OG  SER H  86      21.534  29.632  11.748  1.00  0.00      LH0  O  
ATOM   2280  H   SER H  86      20.027  27.303  11.511  1.00  0.00      LH0  H  
ATOM   2281  HG  SER H  86      21.960  28.997  12.315  1.00  0.00      LH0  H  
ATOM   2282  N   VAL H  87      17.581  28.298  14.085  1.00  0.00      LH0  N  
ATOM   2283  CA  VAL H  87      16.329  28.581  14.780  1.00  0.00      LH0  C  
ATOM   2284  C   VAL H  87      16.474  29.439  16.019  1.00  0.00      LH0  C  
ATOM   2285  O   VAL H  87      17.490  29.450  16.706  1.00  0.00      LH0  O  
ATOM   2286  CB  VAL H  87      15.552  27.297  15.079  1.00  0.00      LH0  C  
ATOM   2287  CG1 VAL H  87      14.945  26.775  13.783  1.00  0.00      LH0  C  
ATOM   2288  CG2 VAL H  87      16.390  26.243  15.811  1.00  0.00      LH0  C  
ATOM   2289  H   VAL H  87      17.975  27.379  14.030  1.00  0.00      LH0  H  
ATOM   2290  N   THR H  88      15.402  30.190  16.244  1.00  0.00      LH0  N  
ATOM   2291  CA  THR H  88      15.395  31.154  17.330  1.00  0.00      LH0  C  
ATOM   2292  C   THR H  88      14.252  30.803  18.253  1.00  0.00      LH0  C  
ATOM   2293  O   THR H  88      13.395  30.008  17.894  1.00  0.00      LH0  O  
ATOM   2294  CB  THR H  88      15.188  32.557  16.749  1.00  0.00      LH0  C  
ATOM   2295  CG2 THR H  88      16.315  32.970  15.798  1.00  0.00      LH0  C  
ATOM   2296  OG1 THR H  88      13.914  32.644  16.092  1.00  0.00      LH0  O  
ATOM   2297  H   THR H  88      14.582  30.067  15.684  1.00  0.00      LH0  H  
ATOM   2298  HG1 THR H  88      13.955  32.089  15.311  1.00  0.00      LH0  H  
ATOM   2299  N   ALA H  89      14.216  31.468  19.419  1.00  0.00      LH0  N  
ATOM   2300  CA  ALA H  89      13.023  31.292  20.254  1.00  0.00      LH0  C  
ATOM   2301  C   ALA H  89      11.710  31.604  19.539  1.00  0.00      LH0  C  
ATOM   2302  O   ALA H  89      10.692  30.948  19.725  1.00  0.00      LH0  O  
ATOM   2303  CB  ALA H  89      13.121  32.150  21.516  1.00  0.00      LH0  C  
ATOM   2304  H   ALA H  89      14.981  32.038  19.709  1.00  0.00      LH0  H  
ATOM   2305  N   ALA H  90      11.798  32.624  18.664  1.00  0.00      LH0  N  
ATOM   2306  CA  ALA H  90      10.631  32.985  17.854  1.00  0.00      LH0  C  
ATOM   2307  C   ALA H  90      10.148  31.883  16.924  1.00  0.00      LH0  C  
ATOM   2308  O   ALA H  90       8.968  31.759  16.622  1.00  0.00      LH0  O  
ATOM   2309  CB  ALA H  90      10.925  34.234  17.023  1.00  0.00      LH0  C  
ATOM   2310  H   ALA H  90      12.674  33.072  18.501  1.00  0.00      LH0  H  
ATOM   2311  N   ASP H  91      11.119  31.054  16.517  1.00  0.00      LH0  N  
ATOM   2312  CA  ASP H  91      10.771  29.913  15.673  1.00  0.00      LH0  C  
ATOM   2313  C   ASP H  91      10.056  28.763  16.376  1.00  0.00      LH0  C  
ATOM   2314  O   ASP H  91       9.772  27.736  15.767  1.00  0.00      LH0  O  
ATOM   2315  CB  ASP H  91      12.005  29.390  14.921  1.00  0.00      LH0  C  
ATOM   2316  CG  ASP H  91      12.563  30.411  13.936  1.00  0.00      LH0  C  
ATOM   2317  OD1 ASP H  91      11.826  30.935  13.106  1.00  0.00      LH0  O  
ATOM   2318  OD2 ASP H  91      13.757  30.678  13.963  1.00  0.00      LH0  O1-
ATOM   2319  H   ASP H  91      12.068  31.186  16.803  1.00  0.00      LH0  H  
ATOM   2320  N   THR H  92       9.755  28.959  17.673  1.00  0.00      LH0  N  
ATOM   2321  CA  THR H  92       8.872  27.997  18.336  1.00  0.00      LH0  C  
ATOM   2322  C   THR H  92       7.484  27.974  17.714  1.00  0.00      LH0  C  
ATOM   2323  O   THR H  92       6.768  28.974  17.680  1.00  0.00      LH0  O  
ATOM   2324  CB  THR H  92       8.806  28.308  19.835  1.00  0.00      LH0  C  
ATOM   2325  CG2 THR H  92       7.894  27.360  20.620  1.00  0.00      LH0  C  
ATOM   2326  OG1 THR H  92      10.131  28.294  20.383  1.00  0.00      LH0  O  
ATOM   2327  H   THR H  92      10.015  29.803  18.138  1.00  0.00      LH0  H  
ATOM   2328  HG1 THR H  92      10.481  29.167  20.219  1.00  0.00      LH0  H  
ATOM   2329  N   ALA H  93       7.156  26.790  17.183  1.00  0.00      LH0  N  
ATOM   2330  CA  ALA H  93       5.976  26.749  16.335  1.00  0.00      LH0  C  
ATOM   2331  C   ALA H  93       5.366  25.376  16.219  1.00  0.00      LH0  C  
ATOM   2332  O   ALA H  93       6.011  24.348  16.398  1.00  0.00      LH0  O  
ATOM   2333  CB  ALA H  93       6.319  27.219  14.922  1.00  0.00      LH0  C  
ATOM   2334  H   ALA H  93       7.744  25.987  17.308  1.00  0.00      LH0  H  
ATOM   2335  N   VAL H  94       4.078  25.430  15.865  1.00  0.00      LH0  N  
ATOM   2336  CA  VAL H  94       3.408  24.221  15.408  1.00  0.00      LH0  C  
ATOM   2337  C   VAL H  94       3.632  24.088  13.911  1.00  0.00      LH0  C  
ATOM   2338  O   VAL H  94       3.050  24.795  13.098  1.00  0.00      LH0  O  
ATOM   2339  CB  VAL H  94       1.912  24.284  15.744  1.00  0.00      LH0  C  
ATOM   2340  CG1 VAL H  94       1.251  22.920  15.548  1.00  0.00      LH0  C  
ATOM   2341  CG2 VAL H  94       1.666  24.812  17.159  1.00  0.00      LH0  C  
ATOM   2342  H   VAL H  94       3.635  26.321  15.754  1.00  0.00      LH0  H  
ATOM   2343  N   TYR H  95       4.562  23.196  13.587  1.00  0.00      LH0  N  
ATOM   2344  CA  TYR H  95       4.939  23.027  12.189  1.00  0.00      LH0  C  
ATOM   2345  C   TYR H  95       4.032  22.068  11.450  1.00  0.00      LH0  C  
ATOM   2346  O   TYR H  95       4.095  20.866  11.669  1.00  0.00      LH0  O  
ATOM   2347  CB  TYR H  95       6.378  22.523  12.116  1.00  0.00      LH0  C  
ATOM   2348  CG  TYR H  95       7.360  23.618  12.440  1.00  0.00      LH0  C  
ATOM   2349  CD1 TYR H  95       7.799  23.796  13.767  1.00  0.00      LH0  C  
ATOM   2350  CD2 TYR H  95       7.814  24.430  11.385  1.00  0.00      LH0  C  
ATOM   2351  CE1 TYR H  95       8.697  24.838  14.050  1.00  0.00      LH0  C  
ATOM   2352  CE2 TYR H  95       8.713  25.465  11.669  1.00  0.00      LH0  C  
ATOM   2353  CZ  TYR H  95       9.121  25.676  12.999  1.00  0.00      LH0  C  
ATOM   2354  OH  TYR H  95       9.941  26.752  13.267  1.00  0.00      LH0  O  
ATOM   2355  H   TYR H  95       4.925  22.599  14.302  1.00  0.00      LH0  H  
ATOM   2356  HH  TYR H  95      10.064  26.812  14.217  1.00  0.00      LH0  H  
ATOM   2357  N   PHE H  96       3.204  22.647  10.572  1.00  0.00      LH0  N  
ATOM   2358  CA  PHE H  96       2.403  21.778   9.713  1.00  0.00      LH0  C  
ATOM   2359  C   PHE H  96       3.085  21.565   8.375  1.00  0.00      LH0  C  
ATOM   2360  O   PHE H  96       3.876  22.381   7.908  1.00  0.00      LH0  O  
ATOM   2361  CB  PHE H  96       1.018  22.369   9.412  1.00  0.00      LH0  C  
ATOM   2362  CG  PHE H  96       0.201  22.676  10.645  1.00  0.00      LH0  C  
ATOM   2363  CD1 PHE H  96      -0.728  21.721  11.111  1.00  0.00      LH0  C  
ATOM   2364  CD2 PHE H  96       0.355  23.923  11.292  1.00  0.00      LH0  C  
ATOM   2365  CE1 PHE H  96      -1.520  22.018  12.238  1.00  0.00      LH0  C  
ATOM   2366  CE2 PHE H  96      -0.437  24.222  12.417  1.00  0.00      LH0  C  
ATOM   2367  CZ  PHE H  96      -1.368  23.267  12.876  1.00  0.00      LH0  C  
ATOM   2368  H   PHE H  96       3.222  23.629  10.380  1.00  0.00      LH0  H  
ATOM   2369  N   CYS H  97       2.697  20.463   7.736  1.00  0.00      LH0  N  
ATOM   2370  CA  CYS H  97       2.854  20.454   6.289  1.00  0.00      LH0  C  
ATOM   2371  C   CYS H  97       1.497  20.320   5.641  1.00  0.00      LH0  C  
ATOM   2372  O   CYS H  97       0.521  19.946   6.281  1.00  0.00      LH0  O  
ATOM   2373  CB  CYS H  97       3.823  19.366   5.814  1.00  0.00      LH0  C  
ATOM   2374  SG  CYS H  97       3.542  17.711   6.497  1.00  0.00      LH0  S  
ATOM   2375  H   CYS H  97       2.161  19.762   8.216  1.00  0.00      LH0  H  
ATOM   2376  N   ALA H  98       1.462  20.650   4.351  1.00  0.00      LH0  N  
ATOM   2377  CA  ALA H  98       0.214  20.461   3.629  1.00  0.00      LH0  C  
ATOM   2378  C   ALA H  98       0.530  20.119   2.203  1.00  0.00      LH0  C  
ATOM   2379  O   ALA H  98       1.534  20.556   1.653  1.00  0.00      LH0  O  
ATOM   2380  CB  ALA H  98      -0.630  21.731   3.631  1.00  0.00      LH0  C  
ATOM   2381  H   ALA H  98       2.260  21.018   3.869  1.00  0.00      LH0  H  
ATOM   2382  N   ARG H  99      -0.353  19.306   1.632  1.00  0.00      LH0  N  
ATOM   2383  CA  ARG H  99      -0.149  19.052   0.213  1.00  0.00      LH0  C  
ATOM   2384  C   ARG H  99      -0.889  20.079  -0.609  1.00  0.00      LH0  C  
ATOM   2385  O   ARG H  99      -1.887  20.644  -0.178  1.00  0.00      LH0  O  
ATOM   2386  CB  ARG H  99      -0.583  17.630  -0.139  1.00  0.00      LH0  C  
ATOM   2387  CG  ARG H  99      -2.022  17.337   0.281  1.00  0.00      LH0  C  
ATOM   2388  CD  ARG H  99      -2.435  15.879   0.130  1.00  0.00      LH0  C  
ATOM   2389  NE  ARG H  99      -2.510  15.451  -1.264  1.00  0.00      LH0  N  
ATOM   2390  CZ  ARG H  99      -3.603  14.775  -1.684  1.00  0.00      LH0  C  
ATOM   2391  NH1 ARG H  99      -4.673  14.626  -0.908  1.00  0.00      LH0  N1+
ATOM   2392  NH2 ARG H  99      -3.601  14.246  -2.905  1.00  0.00      LH0  N  
ATOM   2393  H   ARG H  99      -1.202  19.087   2.117  1.00  0.00      LH0  H  
ATOM   2394  HE  ARG H  99      -1.701  15.608  -1.830  1.00  0.00      LH0  H  
ATOM   2395 HH11 ARG H  99      -5.475  14.083  -1.140  1.00  0.00      LH0  H  
ATOM   2396 HH12 ARG H  99      -4.752  15.087  -0.005  1.00  0.00      LH0  H  
ATOM   2397 HH21 ARG H  99      -4.396  13.741  -3.241  1.00  0.00      LH0  H  
ATOM   2398 HH22 ARG H  99      -2.804  14.348  -3.498  1.00  0.00      LH0  H  
ATOM   2399  N   ASN H 100      -0.368  20.281  -1.812  1.00  0.00      LH0  N  
ATOM   2400  CA  ASN H 100      -1.048  21.176  -2.736  1.00  0.00      LH0  C  
ATOM   2401  C   ASN H 100      -0.991  20.618  -4.127  1.00  0.00      LH0  C  
ATOM   2402  O   ASN H 100      -0.088  19.870  -4.480  1.00  0.00      LH0  O  
ATOM   2403  CB  ASN H 100      -0.461  22.596  -2.724  1.00  0.00      LH0  C  
ATOM   2404  CG  ASN H 100       1.028  22.599  -3.007  1.00  0.00      LH0  C  
ATOM   2405  ND2 ASN H 100       1.361  23.049  -4.221  1.00  0.00      LH0  N  
ATOM   2406  OD1 ASN H 100       1.837  22.229  -2.169  1.00  0.00      LH0  O  
ATOM   2407  H   ASN H 100       0.506  19.864  -2.075  1.00  0.00      LH0  H  
ATOM   2408 HD21 ASN H 100       0.724  23.363  -4.924  1.00  0.00      LH0  H  
ATOM   2409 HD22 ASN H 100       2.344  23.083  -4.406  1.00  0.00      LH0  H  
ATOM   2410  N   ARG H 101      -1.977  21.028  -4.921  1.00  0.00      LH0  N  
ATOM   2411  CA  ARG H 101      -1.728  20.760  -6.326  1.00  0.00      LH0  C  
ATOM   2412  C   ARG H 101      -1.680  22.045  -7.116  1.00  0.00      LH0  C  
ATOM   2413  O   ARG H 101      -2.439  22.970  -6.853  1.00  0.00      LH0  O  
ATOM   2414  CB  ARG H 101      -2.722  19.738  -6.891  1.00  0.00      LH0  C  
ATOM   2415  CG  ARG H 101      -2.079  18.932  -8.024  1.00  0.00      LH0  C  
ATOM   2416  CD  ARG H 101      -2.917  17.778  -8.569  1.00  0.00      LH0  C  
ATOM   2417  NE  ARG H 101      -2.160  17.053  -9.591  1.00  0.00      LH0  N  
ATOM   2418  CZ  ARG H 101      -2.714  16.693 -10.766  1.00  0.00      LH0  C  
ATOM   2419  NH1 ARG H 101      -3.989  16.976 -11.028  1.00  0.00      LH0  N1+
ATOM   2420  NH2 ARG H 101      -1.966  16.068 -11.670  1.00  0.00      LH0  N  
ATOM   2421  H   ARG H 101      -2.740  21.590  -4.593  1.00  0.00      LH0  H  
ATOM   2422  HE  ARG H 101      -1.183  16.866  -9.441  1.00  0.00      LH0  H  
ATOM   2423 HH11 ARG H 101      -4.375  16.808 -11.935  1.00  0.00      LH0  H  
ATOM   2424 HH12 ARG H 101      -4.573  17.389 -10.330  1.00  0.00      LH0  H  
ATOM   2425 HH21 ARG H 101      -2.317  15.803 -12.565  1.00  0.00      LH0  H  
ATOM   2426 HH22 ARG H 101      -1.001  15.865 -11.462  1.00  0.00      LH0  H  
ATOM   2427  N   TYR H 102      -0.744  22.024  -8.075  1.00  0.00      LH0  N  
ATOM   2428  CA  TYR H 102      -0.577  23.068  -9.082  1.00  0.00      LH0  C  
ATOM   2429  C   TYR H 102      -0.133  24.421  -8.575  1.00  0.00      LH0  C  
ATOM   2430  O   TYR H 102      -0.033  24.677  -7.382  1.00  0.00      LH0  O  
ATOM   2431  CB  TYR H 102      -1.825  23.185  -9.977  1.00  0.00      LH0  C  
ATOM   2432  CG  TYR H 102      -2.056  21.912 -10.761  1.00  0.00      LH0  C  
ATOM   2433  CD1 TYR H 102      -0.964  21.273 -11.385  1.00  0.00      LH0  C  
ATOM   2434  CD2 TYR H 102      -3.368  21.407 -10.864  1.00  0.00      LH0  C  
ATOM   2435  CE1 TYR H 102      -1.195  20.122 -12.149  1.00  0.00      LH0  C  
ATOM   2436  CE2 TYR H 102      -3.600  20.259 -11.642  1.00  0.00      LH0  C  
ATOM   2437  CZ  TYR H 102      -2.509  19.642 -12.289  1.00  0.00      LH0  C  
ATOM   2438  OH  TYR H 102      -2.723  18.536 -13.091  1.00  0.00      LH0  O  
ATOM   2439  H   TYR H 102      -0.122  21.243  -8.097  1.00  0.00      LH0  H  
ATOM   2440  HH  TYR H 102      -2.056  18.558 -13.774  1.00  0.00      LH0  H  
ATOM   2441  N   ASP H 103       0.118  25.273  -9.575  1.00  0.00      LH0  N  
ATOM   2442  CA  ASP H 103       0.044  26.714  -9.376  1.00  0.00      LH0  C  
ATOM   2443  C   ASP H 103      -1.263  27.165 -10.019  1.00  0.00      LH0  C  
ATOM   2444  O   ASP H 103      -1.551  26.791 -11.158  1.00  0.00      LH0  O  
ATOM   2445  CB  ASP H 103       1.275  27.388 -10.005  1.00  0.00      LH0  C  
ATOM   2446  CG  ASP H 103       1.338  28.880  -9.714  1.00  0.00      LH0  C  
ATOM   2447  OD1 ASP H 103       0.347  29.577  -9.902  1.00  0.00      LH0  O  
ATOM   2448  OD2 ASP H 103       2.397  29.375  -9.343  1.00  0.00      LH0  O1-
ATOM   2449  H   ASP H 103       0.190  24.899 -10.500  1.00  0.00      LH0  H  
ATOM   2450  N   PRO H 104      -2.091  27.932  -9.265  1.00  0.00      LH0  N  
ATOM   2451  CA  PRO H 104      -1.825  28.316  -7.870  1.00  0.00      LH0  C  
ATOM   2452  C   PRO H 104      -1.962  27.136  -6.918  1.00  0.00      LH0  C  
ATOM   2453  O   PRO H 104      -2.768  26.237  -7.126  1.00  0.00      LH0  O  
ATOM   2454  CB  PRO H 104      -2.880  29.406  -7.644  1.00  0.00      LH0  C  
ATOM   2455  CG  PRO H 104      -4.049  29.011  -8.537  1.00  0.00      LH0  C  
ATOM   2456  CD  PRO H 104      -3.347  28.467  -9.767  1.00  0.00      LH0  C  
ATOM   2457  N   PRO H 105      -1.113  27.163  -5.865  1.00  0.00      LH0  N  
ATOM   2458  CA  PRO H 105      -1.055  26.030  -4.940  1.00  0.00      LH0  C  
ATOM   2459  C   PRO H 105      -2.318  25.830  -4.132  1.00  0.00      LH0  C  
ATOM   2460  O   PRO H 105      -2.519  26.395  -3.062  1.00  0.00      LH0  O  
ATOM   2461  CB  PRO H 105       0.175  26.358  -4.089  1.00  0.00      LH0  C  
ATOM   2462  CG  PRO H 105       0.244  27.878  -4.100  1.00  0.00      LH0  C  
ATOM   2463  CD  PRO H 105      -0.159  28.212  -5.527  1.00  0.00      LH0  C  
ATOM   2464  N   TRP H 106      -3.160  24.946  -4.669  1.00  0.00      LH0  N  
ATOM   2465  CA  TRP H 106      -4.311  24.593  -3.851  1.00  0.00      LH0  C  
ATOM   2466  C   TRP H 106      -3.951  23.624  -2.747  1.00  0.00      LH0  C  
ATOM   2467  O   TRP H 106      -3.958  22.410  -2.922  1.00  0.00      LH0  O  
ATOM   2468  CB  TRP H 106      -5.465  24.091  -4.723  1.00  0.00      LH0  C  
ATOM   2469  CG  TRP H 106      -5.890  25.191  -5.672  1.00  0.00      LH0  C  
ATOM   2470  CD1 TRP H 106      -5.940  25.114  -7.072  1.00  0.00      LH0  C  
ATOM   2471  CD2 TRP H 106      -6.318  26.534  -5.352  1.00  0.00      LH0  C  
ATOM   2472  CE2 TRP H 106      -6.604  27.195  -6.594  1.00  0.00      LH0  C  
ATOM   2473  CE3 TRP H 106      -6.475  27.232  -4.134  1.00  0.00      LH0  C  
ATOM   2474  NE1 TRP H 106      -6.358  26.288  -7.619  1.00  0.00      LH0  N  
ATOM   2475  CZ2 TRP H 106      -7.040  28.536  -6.591  1.00  0.00      LH0  C  
ATOM   2476  CZ3 TRP H 106      -6.910  28.573  -4.147  1.00  0.00      LH0  C  
ATOM   2477  CH2 TRP H 106      -7.191  29.220  -5.368  1.00  0.00      LH0  C  
ATOM   2478  H   TRP H 106      -2.982  24.563  -5.582  1.00  0.00      LH0  H  
ATOM   2479  HE1 TRP H 106      -6.442  26.472  -8.578  1.00  0.00      LH0  H  
ATOM   2480  N   PHE H 107      -3.609  24.233  -1.598  1.00  0.00      LH0  N  
ATOM   2481  CA  PHE H 107      -3.379  23.423  -0.403  1.00  0.00      LH0  C  
ATOM   2482  C   PHE H 107      -4.669  22.793   0.067  1.00  0.00      LH0  C  
ATOM   2483  O   PHE H 107      -5.674  23.470   0.256  1.00  0.00      LH0  O  
ATOM   2484  CB  PHE H 107      -2.755  24.249   0.728  1.00  0.00      LH0  C  
ATOM   2485  CG  PHE H 107      -1.313  24.595   0.431  1.00  0.00      LH0  C  
ATOM   2486  CD1 PHE H 107      -0.304  23.648   0.711  1.00  0.00      LH0  C  
ATOM   2487  CD2 PHE H 107      -0.992  25.859  -0.108  1.00  0.00      LH0  C  
ATOM   2488  CE1 PHE H 107       1.042  23.972   0.457  1.00  0.00      LH0  C  
ATOM   2489  CE2 PHE H 107       0.354  26.187  -0.361  1.00  0.00      LH0  C  
ATOM   2490  CZ  PHE H 107       1.359  25.240  -0.074  1.00  0.00      LH0  C  
ATOM   2491  H   PHE H 107      -3.552  25.234  -1.590  1.00  0.00      LH0  H  
ATOM   2492  N   VAL H 108      -4.602  21.469   0.198  1.00  0.00      LH0  N  
ATOM   2493  CA  VAL H 108      -5.833  20.727   0.431  1.00  0.00      LH0  C  
ATOM   2494  C   VAL H 108      -5.886  20.046   1.796  1.00  0.00      LH0  C  
ATOM   2495  O   VAL H 108      -6.537  20.528   2.721  1.00  0.00      LH0  O  
ATOM   2496  CB  VAL H 108      -6.122  19.793  -0.769  1.00  0.00      LH0  C  
ATOM   2497  CG1 VAL H 108      -6.824  20.571  -1.879  1.00  0.00      LH0  C  
ATOM   2498  CG2 VAL H 108      -4.872  19.133  -1.366  1.00  0.00      LH0  C  
ATOM   2499  H   VAL H 108      -3.713  21.019   0.103  1.00  0.00      LH0  H  
ATOM   2500  N   ASP H 109      -5.149  18.934   1.889  1.00  0.00      LH0  N  
ATOM   2501  CA  ASP H 109      -5.048  18.196   3.143  1.00  0.00      LH0  C  
ATOM   2502  C   ASP H 109      -3.814  18.673   3.879  1.00  0.00      LH0  C  
ATOM   2503  O   ASP H 109      -2.808  19.029   3.269  1.00  0.00      LH0  O  
ATOM   2504  CB  ASP H 109      -4.901  16.664   2.975  1.00  0.00      LH0  C  
ATOM   2505  CG  ASP H 109      -5.449  16.003   1.703  1.00  0.00      LH0  C  
ATOM   2506  OD1 ASP H 109      -5.574  14.783   1.688  1.00  0.00      LH0  O  
ATOM   2507  OD2 ASP H 109      -5.644  16.639   0.671  1.00  0.00      LH0  O1-
ATOM   2508  H   ASP H 109      -4.709  18.520   1.095  1.00  0.00      LH0  H  
ATOM   2509  N   TRP H 110      -3.933  18.684   5.210  1.00  0.00      LH0  N  
ATOM   2510  CA  TRP H 110      -2.782  19.103   6.005  1.00  0.00      LH0  C  
ATOM   2511  C   TRP H 110      -2.371  17.973   6.920  1.00  0.00      LH0  C  
ATOM   2512  O   TRP H 110      -3.051  16.957   7.015  1.00  0.00      LH0  O  
ATOM   2513  CB  TRP H 110      -3.095  20.336   6.862  1.00  0.00      LH0  C  
ATOM   2514  CG  TRP H 110      -3.369  21.586   6.051  1.00  0.00      LH0  C  
ATOM   2515  CD1 TRP H 110      -4.312  21.770   5.027  1.00  0.00      LH0  C  
ATOM   2516  CD2 TRP H 110      -2.722  22.866   6.194  1.00  0.00      LH0  C  
ATOM   2517  CE2 TRP H 110      -3.318  23.756   5.237  1.00  0.00      LH0  C  
ATOM   2518  CE3 TRP H 110      -1.699  23.330   7.048  1.00  0.00      LH0  C  
ATOM   2519  NE1 TRP H 110      -4.287  23.039   4.543  1.00  0.00      LH0  N  
ATOM   2520  CZ2 TRP H 110      -2.876  25.092   5.155  1.00  0.00      LH0  C  
ATOM   2521  CZ3 TRP H 110      -1.268  24.669   6.957  1.00  0.00      LH0  C  
ATOM   2522  CH2 TRP H 110      -1.853  25.544   6.016  1.00  0.00      LH0  C  
ATOM   2523  H   TRP H 110      -4.744  18.325   5.669  1.00  0.00      LH0  H  
ATOM   2524  HE1 TRP H 110      -4.851  23.372   3.816  1.00  0.00      LH0  H  
ATOM   2525  N   GLY H 111      -1.245  18.205   7.598  1.00  0.00      LH0  N  
ATOM   2526  CA  GLY H 111      -0.908  17.307   8.691  1.00  0.00      LH0  C  
ATOM   2527  C   GLY H 111      -1.414  17.834  10.016  1.00  0.00      LH0  C  
ATOM   2528  O   GLY H 111      -2.345  18.632  10.090  1.00  0.00      LH0  O  
ATOM   2529  H   GLY H 111      -0.713  19.039   7.449  1.00  0.00      LH0  H  
ATOM   2530  N   GLN H 112      -0.772  17.320  11.067  1.00  0.00      LH0  N  
ATOM   2531  CA  GLN H 112      -1.283  17.601  12.403  1.00  0.00      LH0  C  
ATOM   2532  C   GLN H 112      -0.517  18.635  13.204  1.00  0.00      LH0  C  
ATOM   2533  O   GLN H 112      -0.966  19.049  14.267  1.00  0.00      LH0  O  
ATOM   2534  CB  GLN H 112      -1.399  16.311  13.215  1.00  0.00      LH0  C  
ATOM   2535  CG  GLN H 112      -2.827  15.758  13.339  1.00  0.00      LH0  C  
ATOM   2536  CD  GLN H 112      -3.762  16.617  14.191  1.00  0.00      LH0  C  
ATOM   2537  NE2 GLN H 112      -3.193  17.461  15.063  1.00  0.00      LH0  N  
ATOM   2538  OE1 GLN H 112      -4.978  16.496  14.107  1.00  0.00      LH0  O  
ATOM   2539  H   GLN H 112       0.125  16.900  10.904  1.00  0.00      LH0  H  
ATOM   2540 HE21 GLN H 112      -2.217  17.695  15.090  1.00  0.00      LH0  H  
ATOM   2541 HE22 GLN H 112      -3.780  17.927  15.719  1.00  0.00      LH0  H  
ATOM   2542  N   GLY H 113       0.644  19.021  12.669  1.00  0.00      LH0  N  
ATOM   2543  CA  GLY H 113       1.467  19.964  13.408  1.00  0.00      LH0  C  
ATOM   2544  C   GLY H 113       2.418  19.315  14.392  1.00  0.00      LH0  C  
ATOM   2545  O   GLY H 113       2.085  19.005  15.531  1.00  0.00      LH0  O  
ATOM   2546  H   GLY H 113       0.988  18.603  11.823  1.00  0.00      LH0  H  
ATOM   2547  N   THR H 114       3.656  19.153  13.913  1.00  0.00      LH0  N  
ATOM   2548  CA  THR H 114       4.691  18.777  14.872  1.00  0.00      LH0  C  
ATOM   2549  C   THR H 114       5.023  19.949  15.795  1.00  0.00      LH0  C  
ATOM   2550  O   THR H 114       4.906  21.108  15.411  1.00  0.00      LH0  O  
ATOM   2551  CB  THR H 114       5.908  18.223  14.103  1.00  0.00      LH0  C  
ATOM   2552  CG2 THR H 114       7.011  19.238  13.790  1.00  0.00      LH0  C  
ATOM   2553  OG1 THR H 114       6.433  17.048  14.732  1.00  0.00      LH0  O  
ATOM   2554  H   THR H 114       3.846  19.438  12.972  1.00  0.00      LH0  H  
ATOM   2555  HG1 THR H 114       5.912  16.324  14.379  1.00  0.00      LH0  H  
ATOM   2556  N   LEU H 115       5.411  19.628  17.035  1.00  0.00      LH0  N  
ATOM   2557  CA  LEU H 115       5.674  20.765  17.913  1.00  0.00      LH0  C  
ATOM   2558  C   LEU H 115       7.149  20.987  18.160  1.00  0.00      LH0  C  
ATOM   2559  O   LEU H 115       7.825  20.193  18.803  1.00  0.00      LH0  O  
ATOM   2560  CB  LEU H 115       4.897  20.638  19.230  1.00  0.00      LH0  C  
ATOM   2561  CG  LEU H 115       4.989  21.881  20.128  1.00  0.00      LH0  C  
ATOM   2562  CD1 LEU H 115       4.506  23.151  19.424  1.00  0.00      LH0  C  
ATOM   2563  CD2 LEU H 115       4.277  21.671  21.463  1.00  0.00      LH0  C  
ATOM   2564  H   LEU H 115       5.582  18.681  17.299  1.00  0.00      LH0  H  
ATOM   2565  N   VAL H 116       7.627  22.112  17.618  1.00  0.00      LH0  N  
ATOM   2566  CA  VAL H 116       9.016  22.427  17.924  1.00  0.00      LH0  C  
ATOM   2567  C   VAL H 116       9.125  23.604  18.873  1.00  0.00      LH0  C  
ATOM   2568  O   VAL H 116       8.729  24.726  18.578  1.00  0.00      LH0  O  
ATOM   2569  CB  VAL H 116       9.823  22.642  16.637  1.00  0.00      LH0  C  
ATOM   2570  CG1 VAL H 116      11.270  23.042  16.924  1.00  0.00      LH0  C  
ATOM   2571  CG2 VAL H 116       9.773  21.389  15.758  1.00  0.00      LH0  C  
ATOM   2572  H   VAL H 116       7.030  22.754  17.130  1.00  0.00      LH0  H  
ATOM   2573  N   THR H 117       9.680  23.272  20.042  1.00  0.00      LH0  N  
ATOM   2574  CA  THR H 117       9.940  24.312  21.026  1.00  0.00      LH0  C  
ATOM   2575  C   THR H 117      11.410  24.694  21.041  1.00  0.00      LH0  C  
ATOM   2576  O   THR H 117      12.272  23.952  21.502  1.00  0.00      LH0  O  
ATOM   2577  CB  THR H 117       9.469  23.842  22.405  1.00  0.00      LH0  C  
ATOM   2578  CG2 THR H 117       9.527  24.960  23.452  1.00  0.00      LH0  C  
ATOM   2579  OG1 THR H 117       8.141  23.312  22.320  1.00  0.00      LH0  O  
ATOM   2580  H   THR H 117      10.075  22.359  20.145  1.00  0.00      LH0  H  
ATOM   2581  HG1 THR H 117       8.176  22.544  21.765  1.00  0.00      LH0  H  
ATOM   2582  N   VAL H 118      11.675  25.889  20.504  1.00  0.00      LH0  N  
ATOM   2583  CA  VAL H 118      13.074  26.303  20.459  1.00  0.00      LH0  C  
ATOM   2584  C   VAL H 118      13.509  27.018  21.728  1.00  0.00      LH0  C  
ATOM   2585  O   VAL H 118      13.721  28.223  21.782  1.00  0.00      LH0  O  
ATOM   2586  CB  VAL H 118      13.370  27.151  19.217  1.00  0.00      LH0  C  
ATOM   2587  CG1 VAL H 118      14.881  27.272  19.006  1.00  0.00      LH0  C  
ATOM   2588  CG2 VAL H 118      12.671  26.616  17.965  1.00  0.00      LH0  C  
ATOM   2589  H   VAL H 118      10.941  26.525  20.254  1.00  0.00      LH0  H  
ATOM   2590  N   SER H 119      13.624  26.201  22.775  1.00  0.00      LH0  N  
ATOM   2591  CA  SER H 119      14.098  26.813  24.006  1.00  0.00      LH0  C  
ATOM   2592  C   SER H 119      15.485  26.330  24.348  1.00  0.00      LH0  C  
ATOM   2593  O   SER H 119      15.848  25.177  24.138  1.00  0.00      LH0  O  
ATOM   2594  CB  SER H 119      13.111  26.555  25.150  1.00  0.00      LH0  C  
ATOM   2595  OG  SER H 119      13.597  27.101  26.386  1.00  0.00      LH0  O  
ATOM   2596  H   SER H 119      13.508  25.213  22.657  1.00  0.00      LH0  H  
ATOM   2597  HG  SER H 119      12.831  27.227  26.938  1.00  0.00      LH0  H  
ATOM   2598  N   SER H 120      16.241  27.268  24.924  1.00  0.00      LH0  N  
ATOM   2599  CA  SER H 120      17.541  26.909  25.478  1.00  0.00      LH0  C  
ATOM   2600  C   SER H 120      17.484  25.898  26.615  1.00  0.00      LH0  C  
ATOM   2601  O   SER H 120      18.425  25.156  26.865  1.00  0.00      LH0  O  
ATOM   2602  CB  SER H 120      18.254  28.187  25.912  1.00  0.00      LH0  C  
ATOM   2603  OG  SER H 120      17.914  29.234  24.991  1.00  0.00      LH0  O  
ATOM   2604  H   SER H 120      15.942  28.221  24.978  1.00  0.00      LH0  H  
ATOM   2605  HG  SER H 120      18.474  29.972  25.204  1.00  0.00      LH0  H  
ATOM   2606  N   ALA H 121      16.322  25.894  27.291  1.00  0.00      LH0  N  
ATOM   2607  CA  ALA H 121      16.183  24.938  28.384  1.00  0.00      LH0  C  
ATOM   2608  C   ALA H 121      16.012  23.504  27.909  1.00  0.00      LH0  C  
ATOM   2609  O   ALA H 121      15.824  23.225  26.723  1.00  0.00      LH0  O  
ATOM   2610  CB  ALA H 121      15.011  25.333  29.284  1.00  0.00      LH0  C  
ATOM   2611  H   ALA H 121      15.545  26.451  26.991  1.00  0.00      LH0  H  
ATOM   2612  N   SER H 122      16.093  22.617  28.907  1.00  0.00      LH0  N  
ATOM   2613  CA  SER H 122      16.017  21.193  28.616  1.00  0.00      LH0  C  
ATOM   2614  C   SER H 122      14.954  20.504  29.450  1.00  0.00      LH0  C  
ATOM   2615  O   SER H 122      14.404  21.076  30.382  1.00  0.00      LH0  O  
ATOM   2616  CB  SER H 122      17.402  20.570  28.784  1.00  0.00      LH0  C  
ATOM   2617  OG  SER H 122      18.317  21.250  27.913  1.00  0.00      LH0  O  
ATOM   2618  H   SER H 122      16.184  22.911  29.856  1.00  0.00      LH0  H  
ATOM   2619  HG  SER H 122      19.187  21.094  28.259  1.00  0.00      LH0  H  
ATOM   2620  N   THR H 123      14.675  19.266  29.038  1.00  0.00      LH0  N  
ATOM   2621  CA  THR H 123      13.518  18.539  29.548  1.00  0.00      LH0  C  
ATOM   2622  C   THR H 123      13.449  18.279  31.049  1.00  0.00      LH0  C  
ATOM   2623  O   THR H 123      14.233  17.520  31.606  1.00  0.00      LH0  O  
ATOM   2624  CB  THR H 123      13.431  17.233  28.760  1.00  0.00      LH0  C  
ATOM   2625  CG2 THR H 123      12.031  16.621  28.785  1.00  0.00      LH0  C  
ATOM   2626  OG1 THR H 123      13.878  17.452  27.410  1.00  0.00      LH0  O  
ATOM   2627  H   THR H 123      15.126  18.851  28.248  1.00  0.00      LH0  H  
ATOM   2628  HG1 THR H 123      13.761  16.624  26.961  1.00  0.00      LH0  H  
ATOM   2629  N   LYS H 124      12.445  18.906  31.678  1.00  0.00      LH0  N  
ATOM   2630  CA  LYS H 124      12.115  18.418  33.011  1.00  0.00      LH0  C  
ATOM   2631  C   LYS H 124      10.909  17.501  32.970  1.00  0.00      LH0  C  
ATOM   2632  O   LYS H 124       9.803  17.900  32.621  1.00  0.00      LH0  O  
ATOM   2633  CB  LYS H 124      11.875  19.549  34.025  1.00  0.00      LH0  C  
ATOM   2634  CG  LYS H 124      11.644  18.978  35.435  1.00  0.00      LH0  C  
ATOM   2635  CD  LYS H 124      11.175  19.966  36.503  1.00  0.00      LH0  C  
ATOM   2636  CE  LYS H 124      10.672  19.270  37.781  1.00  0.00      LH0  C  
ATOM   2637  NZ  LYS H 124       9.459  18.487  37.497  1.00  0.00      LH0  N1+
ATOM   2638  H   LYS H 124      11.826  19.484  31.146  1.00  0.00      LH0  H  
ATOM   2639  HZ1 LYS H 124       8.946  18.204  38.360  1.00  0.00      LH0  H  
ATOM   2640  HZ2 LYS H 124       8.809  19.048  36.913  1.00  0.00      LH0  H  
ATOM   2641  HZ3 LYS H 124       9.681  17.636  36.941  1.00  0.00      LH0  H  
ATOM   2642  N   GLY H 125      11.173  16.257  33.403  1.00  0.00      LH0  N  
ATOM   2643  CA  GLY H 125      10.057  15.352  33.679  1.00  0.00      LH0  C  
ATOM   2644  C   GLY H 125       9.088  15.923  34.709  1.00  0.00      LH0  C  
ATOM   2645  O   GLY H 125       9.464  16.680  35.604  1.00  0.00      LH0  O  
ATOM   2646  H   GLY H 125      12.123  16.003  33.577  1.00  0.00      LH0  H  
ATOM   2647  N   PRO H 126       7.805  15.551  34.531  1.00  0.00      LH0  N  
ATOM   2648  CA  PRO H 126       6.738  16.203  35.288  1.00  0.00      LH0  C  
ATOM   2649  C   PRO H 126       6.751  15.845  36.760  1.00  0.00      LH0  C  
ATOM   2650  O   PRO H 126       7.589  15.114  37.276  1.00  0.00      LH0  O  
ATOM   2651  CB  PRO H 126       5.483  15.722  34.552  1.00  0.00      LH0  C  
ATOM   2652  CG  PRO H 126       5.851  14.349  33.999  1.00  0.00      LH0  C  
ATOM   2653  CD  PRO H 126       7.311  14.539  33.611  1.00  0.00      LH0  C  
ATOM   2654  N   SER H 127       5.756  16.418  37.426  1.00  0.00      LH0  N  
ATOM   2655  CA  SER H 127       5.596  16.194  38.851  1.00  0.00      LH0  C  
ATOM   2656  C   SER H 127       4.107  16.205  39.148  1.00  0.00      LH0  C  
ATOM   2657  O   SER H 127       3.475  17.224  39.384  1.00  0.00      LH0  O  
ATOM   2658  CB  SER H 127       6.441  17.244  39.588  1.00  0.00      LH0  C  
ATOM   2659  OG  SER H 127       7.792  17.179  39.071  1.00  0.00      LH0  O  
ATOM   2660  H   SER H 127       5.195  17.116  36.978  1.00  0.00      LH0  H  
ATOM   2661  HG  SER H 127       7.927  16.244  38.895  1.00  0.00      LH0  H  
ATOM   2662  N   VAL H 128       3.554  14.995  38.990  1.00  0.00      LH0  N  
ATOM   2663  CA  VAL H 128       2.101  14.915  38.854  1.00  0.00      LH0  C  
ATOM   2664  C   VAL H 128       1.394  14.595  40.154  1.00  0.00      LH0  C  
ATOM   2665  O   VAL H 128       1.385  13.460  40.624  1.00  0.00      LH0  O  
ATOM   2666  CB  VAL H 128       1.731  13.906  37.760  1.00  0.00      LH0  C  
ATOM   2667  CG1 VAL H 128       0.224  13.861  37.507  1.00  0.00      LH0  C  
ATOM   2668  CG2 VAL H 128       2.497  14.198  36.471  1.00  0.00      LH0  C  
ATOM   2669  H   VAL H 128       4.123  14.175  38.958  1.00  0.00      LH0  H  
ATOM   2670  N   PHE H 129       0.803  15.651  40.709  1.00  0.00      LH0  N  
ATOM   2671  CA  PHE H 129       0.133  15.489  41.995  1.00  0.00      LH0  C  
ATOM   2672  C   PHE H 129      -1.336  15.127  41.845  1.00  0.00      LH0  C  
ATOM   2673  O   PHE H 129      -2.099  15.823  41.182  1.00  0.00      LH0  O  
ATOM   2674  CB  PHE H 129       0.326  16.763  42.828  1.00  0.00      LH0  C  
ATOM   2675  CG  PHE H 129       1.799  17.090  42.934  1.00  0.00      LH0  C  
ATOM   2676  CD1 PHE H 129       2.659  16.226  43.648  1.00  0.00      LH0  C  
ATOM   2677  CD2 PHE H 129       2.293  18.253  42.304  1.00  0.00      LH0  C  
ATOM   2678  CE1 PHE H 129       4.034  16.521  43.723  1.00  0.00      LH0  C  
ATOM   2679  CE2 PHE H 129       3.667  18.550  42.379  1.00  0.00      LH0  C  
ATOM   2680  CZ  PHE H 129       4.525  17.679  43.084  1.00  0.00      LH0  C  
ATOM   2681  H   PHE H 129       0.789  16.521  40.211  1.00  0.00      LH0  H  
ATOM   2682  N   PRO H 130      -1.717  13.984  42.461  1.00  0.00      LH0  N  
ATOM   2683  CA  PRO H 130      -3.123  13.565  42.418  1.00  0.00      LH0  C  
ATOM   2684  C   PRO H 130      -4.027  14.488  43.226  1.00  0.00      LH0  C  
ATOM   2685  O   PRO H 130      -4.092  14.450  44.451  1.00  0.00      LH0  O  
ATOM   2686  CB  PRO H 130      -3.049  12.135  42.964  1.00  0.00      LH0  C  
ATOM   2687  CG  PRO H 130      -1.836  12.113  43.893  1.00  0.00      LH0  C  
ATOM   2688  CD  PRO H 130      -0.863  13.059  43.200  1.00  0.00      LH0  C  
ATOM   2689  N   LEU H 131      -4.717  15.349  42.477  1.00  0.00      LH0  N  
ATOM   2690  CA  LEU H 131      -5.659  16.271  43.102  1.00  0.00      LH0  C  
ATOM   2691  C   LEU H 131      -6.828  15.550  43.737  1.00  0.00      LH0  C  
ATOM   2692  O   LEU H 131      -7.640  14.918  43.068  1.00  0.00      LH0  O  
ATOM   2693  CB  LEU H 131      -6.173  17.269  42.072  1.00  0.00      LH0  C  
ATOM   2694  CG  LEU H 131      -5.083  18.140  41.458  1.00  0.00      LH0  C  
ATOM   2695  CD1 LEU H 131      -5.643  18.973  40.306  1.00  0.00      LH0  C  
ATOM   2696  CD2 LEU H 131      -4.354  18.983  42.508  1.00  0.00      LH0  C  
ATOM   2697  H   LEU H 131      -4.679  15.231  41.486  1.00  0.00      LH0  H  
ATOM   2698  N   ALA H 132      -6.847  15.660  45.072  1.00  0.00      LH0  N  
ATOM   2699  CA  ALA H 132      -7.828  14.886  45.823  1.00  0.00      LH0  C  
ATOM   2700  C   ALA H 132      -9.255  15.318  45.525  1.00  0.00      LH0  C  
ATOM   2701  O   ALA H 132      -9.535  16.496  45.330  1.00  0.00      LH0  O  
ATOM   2702  CB  ALA H 132      -7.531  15.001  47.322  1.00  0.00      LH0  C  
ATOM   2703  H   ALA H 132      -6.227  16.296  45.536  1.00  0.00      LH0  H  
ATOM   2704  N   PRO H 133     -10.156  14.307  45.465  1.00  0.00      LH0  N  
ATOM   2705  CA  PRO H 133     -11.548  14.600  45.118  1.00  0.00      LH0  C  
ATOM   2706  C   PRO H 133     -12.221  15.596  46.040  1.00  0.00      LH0  C  
ATOM   2707  O   PRO H 133     -12.004  15.636  47.246  1.00  0.00      LH0  O  
ATOM   2708  CB  PRO H 133     -12.209  13.217  45.135  1.00  0.00      LH0  C  
ATOM   2709  CG  PRO H 133     -11.309  12.342  46.003  1.00  0.00      LH0  C  
ATOM   2710  CD  PRO H 133      -9.921  12.885  45.698  1.00  0.00      LH0  C  
ATOM   2711  N   SER H 134     -13.075  16.401  45.401  1.00  0.00      LH0  N  
ATOM   2712  CA  SER H 134     -13.834  17.369  46.185  1.00  0.00      LH0  C  
ATOM   2713  C   SER H 134     -14.835  16.777  47.161  1.00  0.00      LH0  C  
ATOM   2714  O   SER H 134     -15.982  16.524  46.817  1.00  0.00      LH0  O  
ATOM   2715  CB  SER H 134     -14.547  18.332  45.245  1.00  0.00      LH0  C  
ATOM   2716  OG  SER H 134     -13.610  18.835  44.288  1.00  0.00      LH0  O  
ATOM   2717  H   SER H 134     -13.180  16.317  44.407  1.00  0.00      LH0  H  
ATOM   2718  HG  SER H 134     -12.762  18.840  44.736  1.00  0.00      LH0  H  
ATOM   2719  N   SER H 135     -14.364  16.629  48.409  1.00  0.00      LH0  N  
ATOM   2720  CA  SER H 135     -15.236  16.221  49.516  1.00  0.00      LH0  C  
ATOM   2721  C   SER H 135     -16.569  16.962  49.545  1.00  0.00      LH0  C  
ATOM   2722  O   SER H 135     -17.660  16.410  49.591  1.00  0.00      LH0  O  
ATOM   2723  CB  SER H 135     -14.469  16.448  50.821  1.00  0.00      LH0  C  
ATOM   2724  OG  SER H 135     -13.911  17.772  50.797  1.00  0.00      LH0  O  
ATOM   2725  H   SER H 135     -13.381  16.744  48.566  1.00  0.00      LH0  H  
ATOM   2726  HG  SER H 135     -13.518  17.917  51.661  1.00  0.00      LH0  H  
ATOM   2727  N   LYS H 136     -16.411  18.290  49.475  1.00  0.00      LH0  N  
ATOM   2728  CA  LYS H 136     -17.592  19.136  49.369  1.00  0.00      LH0  C  
ATOM   2729  C   LYS H 136     -18.137  19.238  47.955  1.00  0.00      LH0  C  
ATOM   2730  O   LYS H 136     -17.982  20.241  47.254  1.00  0.00      LH0  O  
ATOM   2731  CB  LYS H 136     -17.291  20.503  49.983  1.00  0.00      LH0  C  
ATOM   2732  CG  LYS H 136     -17.000  20.365  51.479  1.00  0.00      LH0  C  
ATOM   2733  CD  LYS H 136     -16.498  21.659  52.118  1.00  0.00      LH0  C  
ATOM   2734  CE  LYS H 136     -16.264  21.542  53.628  1.00  0.00      LH0  C  
ATOM   2735  NZ  LYS H 136     -15.346  20.436  53.915  1.00  0.00      LH0  N1+
ATOM   2736  H   LYS H 136     -15.469  18.632  49.484  1.00  0.00      LH0  H  
ATOM   2737  HZ1 LYS H 136     -15.084  20.322  54.918  1.00  0.00      LH0  H  
ATOM   2738  HZ2 LYS H 136     -15.702  19.496  53.660  1.00  0.00      LH0  H  
ATOM   2739  HZ3 LYS H 136     -14.430  20.480  53.421  1.00  0.00      LH0  H  
ATOM   2740  N   SER H 137     -18.802  18.144  47.577  1.00  0.00      LH0  N  
ATOM   2741  CA  SER H 137     -19.482  18.127  46.290  1.00  0.00      LH0  C  
ATOM   2742  C   SER H 137     -20.778  17.344  46.368  1.00  0.00      LH0  C  
ATOM   2743  O   SER H 137     -21.188  16.881  47.425  1.00  0.00      LH0  O  
ATOM   2744  CB  SER H 137     -18.563  17.591  45.188  1.00  0.00      LH0  C  
ATOM   2745  OG  SER H 137     -18.985  18.132  43.929  1.00  0.00      LH0  O  
ATOM   2746  H   SER H 137     -18.833  17.336  48.173  1.00  0.00      LH0  H  
ATOM   2747  HG  SER H 137     -19.177  17.391  43.354  1.00  0.00      LH0  H  
ATOM   2748  N   THR H 138     -21.406  17.223  45.195  1.00  0.00      LH0  N  
ATOM   2749  CA  THR H 138     -22.649  16.469  45.087  1.00  0.00      LH0  C  
ATOM   2750  C   THR H 138     -22.515  14.989  45.404  1.00  0.00      LH0  C  
ATOM   2751  O   THR H 138     -22.274  14.170  44.524  1.00  0.00      LH0  O  
ATOM   2752  CB  THR H 138     -23.217  16.644  43.678  1.00  0.00      LH0  C  
ATOM   2753  CG2 THR H 138     -24.743  16.752  43.689  1.00  0.00      LH0  C  
ATOM   2754  OG1 THR H 138     -22.609  17.768  43.024  1.00  0.00      LH0  O  
ATOM   2755  H   THR H 138     -21.053  17.679  44.377  1.00  0.00      LH0  H  
ATOM   2756  HG1 THR H 138     -21.843  17.419  42.575  1.00  0.00      LH0  H  
ATOM   2757  N   SER H 139     -22.706  14.667  46.693  1.00  0.00      LH0  N  
ATOM   2758  CA  SER H 139     -22.710  13.246  47.039  1.00  0.00      LH0  C  
ATOM   2759  C   SER H 139     -23.714  12.448  46.220  1.00  0.00      LH0  C  
ATOM   2760  O   SER H 139     -24.735  12.959  45.768  1.00  0.00      LH0  O  
ATOM   2761  CB  SER H 139     -22.911  13.051  48.542  1.00  0.00      LH0  C  
ATOM   2762  OG  SER H 139     -22.505  11.728  48.911  1.00  0.00      LH0  O  
ATOM   2763  H   SER H 139     -22.725  15.400  47.374  1.00  0.00      LH0  H  
ATOM   2764  HG  SER H 139     -22.477  11.709  49.861  1.00  0.00      LH0  H  
ATOM   2765  N   GLY H 140     -23.329  11.191  45.971  1.00  0.00      LH0  N  
ATOM   2766  CA  GLY H 140     -24.003  10.468  44.896  1.00  0.00      LH0  C  
ATOM   2767  C   GLY H 140     -23.558  10.924  43.512  1.00  0.00      LH0  C  
ATOM   2768  O   GLY H 140     -22.778  10.261  42.831  1.00  0.00      LH0  O  
ATOM   2769  H   GLY H 140     -22.545  10.826  46.471  1.00  0.00      LH0  H  
ATOM   2770  N   GLY H 141     -24.111  12.088  43.138  1.00  0.00      LH0  N  
ATOM   2771  CA  GLY H 141     -23.838  12.660  41.822  1.00  0.00      LH0  C  
ATOM   2772  C   GLY H 141     -22.468  13.300  41.690  1.00  0.00      LH0  C  
ATOM   2773  O   GLY H 141     -21.477  12.844  42.243  1.00  0.00      LH0  O  
ATOM   2774  H   GLY H 141     -24.619  12.600  43.833  1.00  0.00      LH0  H  
ATOM   2775  N   THR H 142     -22.447  14.374  40.896  1.00  0.00      LH0  N  
ATOM   2776  CA  THR H 142     -21.167  14.901  40.430  1.00  0.00      LH0  C  
ATOM   2777  C   THR H 142     -20.153  15.361  41.472  1.00  0.00      LH0  C  
ATOM   2778  O   THR H 142     -20.329  16.339  42.198  1.00  0.00      LH0  O  
ATOM   2779  CB  THR H 142     -21.448  15.994  39.401  1.00  0.00      LH0  C  
ATOM   2780  CG2 THR H 142     -20.313  16.124  38.380  1.00  0.00      LH0  C  
ATOM   2781  OG1 THR H 142     -22.697  15.721  38.745  1.00  0.00      LH0  O  
ATOM   2782  H   THR H 142     -23.271  14.731  40.455  1.00  0.00      LH0  H  
ATOM   2783  HG1 THR H 142     -22.805  16.397  38.085  1.00  0.00      LH0  H  
ATOM   2784  N   ALA H 143     -19.048  14.611  41.470  1.00  0.00      LH0  N  
ATOM   2785  CA  ALA H 143     -17.850  15.102  42.130  1.00  0.00      LH0  C  
ATOM   2786  C   ALA H 143     -16.788  15.253  41.060  1.00  0.00      LH0  C  
ATOM   2787  O   ALA H 143     -17.090  15.179  39.872  1.00  0.00      LH0  O  
ATOM   2788  CB  ALA H 143     -17.394  14.126  43.217  1.00  0.00      LH0  C  
ATOM   2789  H   ALA H 143     -18.950  13.828  40.857  1.00  0.00      LH0  H  
ATOM   2790  N   ALA H 144     -15.550  15.467  41.518  1.00  0.00      LH0  N  
ATOM   2791  CA  ALA H 144     -14.442  15.474  40.574  1.00  0.00      LH0  C  
ATOM   2792  C   ALA H 144     -13.161  15.218  41.325  1.00  0.00      LH0  C  
ATOM   2793  O   ALA H 144     -13.097  15.417  42.535  1.00  0.00      LH0  O  
ATOM   2794  CB  ALA H 144     -14.323  16.823  39.860  1.00  0.00      LH0  C  
ATOM   2795  H   ALA H 144     -15.335  15.563  42.490  1.00  0.00      LH0  H  
ATOM   2796  N   LEU H 145     -12.164  14.788  40.546  1.00  0.00      LH0  N  
ATOM   2797  CA  LEU H 145     -10.792  14.692  41.038  1.00  0.00      LH0  C  
ATOM   2798  C   LEU H 145      -9.867  14.986  39.879  1.00  0.00      LH0  C  
ATOM   2799  O   LEU H 145     -10.343  15.273  38.785  1.00  0.00      LH0  O  
ATOM   2800  CB  LEU H 145     -10.517  13.333  41.706  1.00  0.00      LH0  C  
ATOM   2801  CG  LEU H 145     -11.024  12.058  41.019  1.00  0.00      LH0  C  
ATOM   2802  CD1 LEU H 145     -10.234  11.672  39.769  1.00  0.00      LH0  C  
ATOM   2803  CD2 LEU H 145     -11.057  10.894  42.008  1.00  0.00      LH0  C  
ATOM   2804  H   LEU H 145     -12.331  14.633  39.568  1.00  0.00      LH0  H  
ATOM   2805  N   GLY H 146      -8.557  14.900  40.121  1.00  0.00      LH0  N  
ATOM   2806  CA  GLY H 146      -7.726  15.096  38.941  1.00  0.00      LH0  C  
ATOM   2807  C   GLY H 146      -6.254  14.949  39.212  1.00  0.00      LH0  C  
ATOM   2808  O   GLY H 146      -5.831  14.386  40.210  1.00  0.00      LH0  O  
ATOM   2809  H   GLY H 146      -8.161  14.686  41.020  1.00  0.00      LH0  H  
ATOM   2810  N   CYS H 147      -5.488  15.521  38.288  1.00  0.00      LH0  N  
ATOM   2811  CA  CYS H 147      -4.046  15.536  38.467  1.00  0.00      LH0  C  
ATOM   2812  C   CYS H 147      -3.481  16.857  38.023  1.00  0.00      LH0  C  
ATOM   2813  O   CYS H 147      -3.702  17.306  36.903  1.00  0.00      LH0  O  
ATOM   2814  CB  CYS H 147      -3.387  14.419  37.666  1.00  0.00      LH0  C  
ATOM   2815  SG  CYS H 147      -3.847  12.769  38.234  1.00  0.00      LH0  S  
ATOM   2816  H   CYS H 147      -5.897  15.891  37.455  1.00  0.00      LH0  H  
ATOM   2817  N   LEU H 148      -2.732  17.466  38.944  1.00  0.00      LH0  N  
ATOM   2818  CA  LEU H 148      -1.926  18.583  38.481  1.00  0.00      LH0  C  
ATOM   2819  C   LEU H 148      -0.625  18.054  37.928  1.00  0.00      LH0  C  
ATOM   2820  O   LEU H 148       0.235  17.547  38.640  1.00  0.00      LH0  O  
ATOM   2821  CB  LEU H 148      -1.671  19.593  39.600  1.00  0.00      LH0  C  
ATOM   2822  CG  LEU H 148      -1.012  20.884  39.102  1.00  0.00      LH0  C  
ATOM   2823  CD1 LEU H 148      -1.906  21.659  38.132  1.00  0.00      LH0  C  
ATOM   2824  CD2 LEU H 148      -0.545  21.760  40.260  1.00  0.00      LH0  C  
ATOM   2825  H   LEU H 148      -2.584  17.054  39.843  1.00  0.00      LH0  H  
ATOM   2826  N   VAL H 149      -0.528  18.175  36.607  1.00  0.00      LH0  N  
ATOM   2827  CA  VAL H 149       0.761  17.896  35.995  1.00  0.00      LH0  C  
ATOM   2828  C   VAL H 149       1.654  19.108  36.173  1.00  0.00      LH0  C  
ATOM   2829  O   VAL H 149       1.672  20.045  35.379  1.00  0.00      LH0  O  
ATOM   2830  CB  VAL H 149       0.575  17.513  34.523  1.00  0.00      LH0  C  
ATOM   2831  CG1 VAL H 149       1.890  17.093  33.865  1.00  0.00      LH0  C  
ATOM   2832  CG2 VAL H 149      -0.481  16.412  34.393  1.00  0.00      LH0  C  
ATOM   2833  H   VAL H 149      -1.258  18.639  36.101  1.00  0.00      LH0  H  
ATOM   2834  N   LYS H 150       2.358  19.074  37.307  1.00  0.00      LH0  N  
ATOM   2835  CA  LYS H 150       3.186  20.232  37.593  1.00  0.00      LH0  C  
ATOM   2836  C   LYS H 150       4.571  20.100  36.997  1.00  0.00      LH0  C  
ATOM   2837  O   LYS H 150       5.067  19.001  36.773  1.00  0.00      LH0  O  
ATOM   2838  CB  LYS H 150       3.204  20.492  39.103  1.00  0.00      LH0  C  
ATOM   2839  CG  LYS H 150       3.466  21.952  39.480  1.00  0.00      LH0  C  
ATOM   2840  CD  LYS H 150       3.649  22.143  40.985  1.00  0.00      LH0  C  
ATOM   2841  CE  LYS H 150       4.150  23.540  41.357  1.00  0.00      LH0  C  
ATOM   2842  NZ  LYS H 150       5.415  23.823  40.666  1.00  0.00      LH0  N1+
ATOM   2843  H   LYS H 150       2.326  18.293  37.937  1.00  0.00      LH0  H  
ATOM   2844  HZ1 LYS H 150       6.004  24.514  41.156  1.00  0.00      LH0  H  
ATOM   2845  HZ2 LYS H 150       5.987  22.965  40.501  1.00  0.00      LH0  H  
ATOM   2846  HZ3 LYS H 150       5.247  24.191  39.705  1.00  0.00      LH0  H  
ATOM   2847  N   ASP H 151       5.164  21.275  36.744  1.00  0.00      LH0  N  
ATOM   2848  CA  ASP H 151       6.596  21.368  36.452  1.00  0.00      LH0  C  
ATOM   2849  C   ASP H 151       7.113  20.434  35.374  1.00  0.00      LH0  C  
ATOM   2850  O   ASP H 151       8.015  19.633  35.605  1.00  0.00      LH0  O  
ATOM   2851  CB  ASP H 151       7.457  21.185  37.712  1.00  0.00      LH0  C  
ATOM   2852  CG  ASP H 151       7.036  22.073  38.862  1.00  0.00      LH0  C  
ATOM   2853  OD1 ASP H 151       6.922  23.281  38.695  1.00  0.00      LH0  O  
ATOM   2854  OD2 ASP H 151       6.805  21.558  39.949  1.00  0.00      LH0  O1-
ATOM   2855  H   ASP H 151       4.623  22.108  36.843  1.00  0.00      LH0  H  
ATOM   2856  N   TYR H 152       6.515  20.562  34.190  1.00  0.00      LH0  N  
ATOM   2857  CA  TYR H 152       7.120  19.823  33.088  1.00  0.00      LH0  C  
ATOM   2858  C   TYR H 152       7.656  20.774  32.046  1.00  0.00      LH0  C  
ATOM   2859  O   TYR H 152       7.236  21.922  31.984  1.00  0.00      LH0  O  
ATOM   2860  CB  TYR H 152       6.151  18.792  32.488  1.00  0.00      LH0  C  
ATOM   2861  CG  TYR H 152       4.955  19.423  31.809  1.00  0.00      LH0  C  
ATOM   2862  CD1 TYR H 152       4.982  19.580  30.409  1.00  0.00      LH0  C  
ATOM   2863  CD2 TYR H 152       3.844  19.817  32.581  1.00  0.00      LH0  C  
ATOM   2864  CE1 TYR H 152       3.863  20.124  29.760  1.00  0.00      LH0  C  
ATOM   2865  CE2 TYR H 152       2.722  20.354  31.932  1.00  0.00      LH0  C  
ATOM   2866  CZ  TYR H 152       2.742  20.492  30.530  1.00  0.00      LH0  C  
ATOM   2867  OH  TYR H 152       1.616  20.990  29.916  1.00  0.00      LH0  O  
ATOM   2868  H   TYR H 152       5.800  21.249  34.043  1.00  0.00      LH0  H  
ATOM   2869  HH  TYR H 152       1.798  21.360  29.046  1.00  0.00      LH0  H  
ATOM   2870  N   PHE H 153       8.593  20.263  31.246  1.00  0.00      LH0  N  
ATOM   2871  CA  PHE H 153       9.123  21.099  30.173  1.00  0.00      LH0  C  
ATOM   2872  C   PHE H 153       9.812  20.202  29.171  1.00  0.00      LH0  C  
ATOM   2873  O   PHE H 153      10.615  19.377  29.583  1.00  0.00      LH0  O  
ATOM   2874  CB  PHE H 153      10.121  22.123  30.738  1.00  0.00      LH0  C  
ATOM   2875  CG  PHE H 153      10.422  23.197  29.720  1.00  0.00      LH0  C  
ATOM   2876  CD1 PHE H 153      11.624  23.136  28.982  1.00  0.00      LH0  C  
ATOM   2877  CD2 PHE H 153       9.489  24.237  29.518  1.00  0.00      LH0  C  
ATOM   2878  CE1 PHE H 153      11.889  24.124  28.015  1.00  0.00      LH0  C  
ATOM   2879  CE2 PHE H 153       9.755  25.227  28.553  1.00  0.00      LH0  C  
ATOM   2880  CZ  PHE H 153      10.950  25.157  27.808  1.00  0.00      LH0  C  
ATOM   2881  H   PHE H 153       8.939  19.329  31.377  1.00  0.00      LH0  H  
ATOM   2882  N   PRO H 154       9.526  20.375  27.859  1.00  0.00      LH0  N  
ATOM   2883  CA  PRO H 154       8.615  21.394  27.321  1.00  0.00      LH0  C  
ATOM   2884  C   PRO H 154       7.195  20.855  27.224  1.00  0.00      LH0  C  
ATOM   2885  O   PRO H 154       6.779  20.000  27.991  1.00  0.00      LH0  O  
ATOM   2886  CB  PRO H 154       9.269  21.624  25.956  1.00  0.00      LH0  C  
ATOM   2887  CG  PRO H 154       9.686  20.221  25.510  1.00  0.00      LH0  C  
ATOM   2888  CD  PRO H 154      10.148  19.576  26.811  1.00  0.00      LH0  C  
ATOM   2889  N   GLU H 155       6.481  21.349  26.208  1.00  0.00      LH0  N  
ATOM   2890  CA  GLU H 155       5.325  20.577  25.774  1.00  0.00      LH0  C  
ATOM   2891  C   GLU H 155       5.718  19.809  24.519  1.00  0.00      LH0  C  
ATOM   2892  O   GLU H 155       6.756  20.110  23.940  1.00  0.00      LH0  O  
ATOM   2893  CB  GLU H 155       4.154  21.541  25.581  1.00  0.00      LH0  C  
ATOM   2894  CG  GLU H 155       3.788  22.145  26.931  1.00  0.00      LH0  C  
ATOM   2895  CD  GLU H 155       2.407  22.740  26.880  1.00  0.00      LH0  C  
ATOM   2896  OE1 GLU H 155       1.469  22.040  27.255  1.00  0.00      LH0  O  
ATOM   2897  OE2 GLU H 155       2.278  23.895  26.485  1.00  0.00      LH0  O1-
ATOM   2898  H   GLU H 155       6.805  22.087  25.617  1.00  0.00      LH0  H  
ATOM   2899  N   PRO H 156       4.910  18.808  24.083  1.00  0.00      LH0  N  
ATOM   2900  CA  PRO H 156       3.670  18.366  24.730  1.00  0.00      LH0  C  
ATOM   2901  C   PRO H 156       3.854  17.253  25.754  1.00  0.00      LH0  C  
ATOM   2902  O   PRO H 156       4.506  16.236  25.530  1.00  0.00      LH0  O  
ATOM   2903  CB  PRO H 156       2.863  17.921  23.508  1.00  0.00      LH0  C  
ATOM   2904  CG  PRO H 156       3.897  17.299  22.564  1.00  0.00      LH0  C  
ATOM   2905  CD  PRO H 156       5.167  18.103  22.831  1.00  0.00      LH0  C  
ATOM   2906  N   VAL H 157       3.167  17.448  26.888  1.00  0.00      LH0  N  
ATOM   2907  CA  VAL H 157       2.949  16.279  27.740  1.00  0.00      LH0  C  
ATOM   2908  C   VAL H 157       1.923  15.329  27.096  1.00  0.00      LH0  C  
ATOM   2909  O   VAL H 157       1.561  15.501  25.929  1.00  0.00      LH0  O  
ATOM   2910  CB  VAL H 157       2.600  16.774  29.165  1.00  0.00      LH0  C  
ATOM   2911  CG1 VAL H 157       1.173  17.319  29.286  1.00  0.00      LH0  C  
ATOM   2912  CG2 VAL H 157       2.981  15.774  30.260  1.00  0.00      LH0  C  
ATOM   2913  H   VAL H 157       2.680  18.309  27.045  1.00  0.00      LH0  H  
ATOM   2914  N   THR H 158       1.469  14.329  27.856  1.00  0.00      LH0  N  
ATOM   2915  CA  THR H 158       0.274  13.596  27.454  1.00  0.00      LH0  C  
ATOM   2916  C   THR H 158      -0.459  13.221  28.716  1.00  0.00      LH0  C  
ATOM   2917  O   THR H 158       0.193  12.814  29.668  1.00  0.00      LH0  O  
ATOM   2918  CB  THR H 158       0.650  12.319  26.697  1.00  0.00      LH0  C  
ATOM   2919  CG2 THR H 158      -0.475  11.841  25.777  1.00  0.00      LH0  C  
ATOM   2920  OG1 THR H 158       1.867  12.519  25.964  1.00  0.00      LH0  O  
ATOM   2921  H   THR H 158       1.901  14.068  28.720  1.00  0.00      LH0  H  
ATOM   2922  HG1 THR H 158       2.549  12.424  26.633  1.00  0.00      LH0  H  
ATOM   2923  N   VAL H 159      -1.787  13.370  28.696  1.00  0.00      LH0  N  
ATOM   2924  CA  VAL H 159      -2.552  12.748  29.771  1.00  0.00      LH0  C  
ATOM   2925  C   VAL H 159      -3.751  12.055  29.163  1.00  0.00      LH0  C  
ATOM   2926  O   VAL H 159      -4.621  12.704  28.596  1.00  0.00      LH0  O  
ATOM   2927  CB  VAL H 159      -3.041  13.762  30.822  1.00  0.00      LH0  C  
ATOM   2928  CG1 VAL H 159      -3.589  13.014  32.040  1.00  0.00      LH0  C  
ATOM   2929  CG2 VAL H 159      -1.988  14.793  31.236  1.00  0.00      LH0  C  
ATOM   2930  H   VAL H 159      -2.286  13.814  27.952  1.00  0.00      LH0  H  
ATOM   2931  N   SER H 160      -3.761  10.730  29.288  1.00  0.00      LH0  N  
ATOM   2932  CA  SER H 160      -5.050  10.076  29.099  1.00  0.00      LH0  C  
ATOM   2933  C   SER H 160      -5.554   9.658  30.463  1.00  0.00      LH0  C  
ATOM   2934  O   SER H 160      -4.838   9.809  31.446  1.00  0.00      LH0  O  
ATOM   2935  CB  SER H 160      -4.890   8.900  28.133  1.00  0.00      LH0  C  
ATOM   2936  OG  SER H 160      -3.610   8.279  28.312  1.00  0.00      LH0  O  
ATOM   2937  H   SER H 160      -3.004  10.208  29.688  1.00  0.00      LH0  H  
ATOM   2938  HG  SER H 160      -3.560   7.578  27.676  1.00  0.00      LH0  H  
ATOM   2939  N   TRP H 161      -6.783   9.138  30.516  1.00  0.00      LH0  N  
ATOM   2940  CA  TRP H 161      -7.154   8.580  31.810  1.00  0.00      LH0  C  
ATOM   2941  C   TRP H 161      -7.570   7.139  31.653  1.00  0.00      LH0  C  
ATOM   2942  O   TRP H 161      -8.002   6.714  30.585  1.00  0.00      LH0  O  
ATOM   2943  CB  TRP H 161      -8.279   9.380  32.461  1.00  0.00      LH0  C  
ATOM   2944  CG  TRP H 161      -7.786  10.648  33.112  1.00  0.00      LH0  C  
ATOM   2945  CD1 TRP H 161      -7.287  11.799  32.485  1.00  0.00      LH0  C  
ATOM   2946  CD2 TRP H 161      -7.765  10.949  34.521  1.00  0.00      LH0  C  
ATOM   2947  CE2 TRP H 161      -7.258  12.284  34.665  1.00  0.00      LH0  C  
ATOM   2948  CE3 TRP H 161      -8.135  10.206  35.662  1.00  0.00      LH0  C  
ATOM   2949  NE1 TRP H 161      -6.975  12.764  33.390  1.00  0.00      LH0  N  
ATOM   2950  CZ2 TRP H 161      -7.129  12.848  35.950  1.00  0.00      LH0  C  
ATOM   2951  CZ3 TRP H 161      -7.999  10.782  36.940  1.00  0.00      LH0  C  
ATOM   2952  CH2 TRP H 161      -7.502  12.095  37.083  1.00  0.00      LH0  C  
ATOM   2953  H   TRP H 161      -7.421   9.071  29.748  1.00  0.00      LH0  H  
ATOM   2954  HE1 TRP H 161      -6.624  13.657  33.164  1.00  0.00      LH0  H  
ATOM   2955  N   ASN H 162      -7.423   6.400  32.763  1.00  0.00      LH0  N  
ATOM   2956  CA  ASN H 162      -7.864   5.000  32.843  1.00  0.00      LH0  C  
ATOM   2957  C   ASN H 162      -7.528   4.166  31.624  1.00  0.00      LH0  C  
ATOM   2958  O   ASN H 162      -8.386   3.669  30.903  1.00  0.00      LH0  O  
ATOM   2959  CB  ASN H 162      -9.360   4.881  33.156  1.00  0.00      LH0  C  
ATOM   2960  CG  ASN H 162      -9.650   5.331  34.571  1.00  0.00      LH0  C  
ATOM   2961  ND2 ASN H 162     -10.681   4.700  35.129  1.00  0.00      LH0  N  
ATOM   2962  OD1 ASN H 162      -8.976   6.172  35.151  1.00  0.00      LH0  O  
ATOM   2963  H   ASN H 162      -7.039   6.866  33.563  1.00  0.00      LH0  H  
ATOM   2964 HD21 ASN H 162     -11.261   4.064  34.624  1.00  0.00      LH0  H  
ATOM   2965 HD22 ASN H 162     -10.841   4.880  36.102  1.00  0.00      LH0  H  
ATOM   2966  N   SER H 163      -6.209   4.081  31.414  1.00  0.00      LH0  N  
ATOM   2967  CA  SER H 163      -5.659   3.332  30.285  1.00  0.00      LH0  C  
ATOM   2968  C   SER H 163      -6.155   3.777  28.918  1.00  0.00      LH0  C  
ATOM   2969  O   SER H 163      -6.293   3.000  27.983  1.00  0.00      LH0  O  
ATOM   2970  CB  SER H 163      -5.847   1.829  30.509  1.00  0.00      LH0  C  
ATOM   2971  OG  SER H 163      -5.451   1.505  31.851  1.00  0.00      LH0  O  
ATOM   2972  H   SER H 163      -5.599   4.593  32.017  1.00  0.00      LH0  H  
ATOM   2973  HG  SER H 163      -5.582   0.570  31.940  1.00  0.00      LH0  H  
ATOM   2974  N   GLY H 164      -6.423   5.089  28.844  1.00  0.00      LH0  N  
ATOM   2975  CA  GLY H 164      -6.932   5.609  27.580  1.00  0.00      LH0  C  
ATOM   2976  C   GLY H 164      -8.446   5.708  27.502  1.00  0.00      LH0  C  
ATOM   2977  O   GLY H 164      -8.990   6.534  26.782  1.00  0.00      LH0  O  
ATOM   2978  H   GLY H 164      -6.402   5.658  29.667  1.00  0.00      LH0  H  
ATOM   2979  N   ALA H 165      -9.115   4.826  28.262  1.00  0.00      LH0  N  
ATOM   2980  CA  ALA H 165     -10.567   4.766  28.109  1.00  0.00      LH0  C  
ATOM   2981  C   ALA H 165     -11.306   5.985  28.632  1.00  0.00      LH0  C  
ATOM   2982  O   ALA H 165     -12.255   6.488  28.036  1.00  0.00      LH0  O  
ATOM   2983  CB  ALA H 165     -11.124   3.518  28.796  1.00  0.00      LH0  C  
ATOM   2984  H   ALA H 165      -8.639   4.247  28.925  1.00  0.00      LH0  H  
ATOM   2985  N   LEU H 166     -10.839   6.445  29.802  1.00  0.00      LH0  N  
ATOM   2986  CA  LEU H 166     -11.556   7.587  30.356  1.00  0.00      LH0  C  
ATOM   2987  C   LEU H 166     -11.202   8.868  29.631  1.00  0.00      LH0  C  
ATOM   2988  O   LEU H 166     -10.084   9.367  29.649  1.00  0.00      LH0  O  
ATOM   2989  CB  LEU H 166     -11.365   7.665  31.870  1.00  0.00      LH0  C  
ATOM   2990  CG  LEU H 166     -12.206   8.718  32.595  1.00  0.00      LH0  C  
ATOM   2991  CD1 LEU H 166     -13.709   8.529  32.378  1.00  0.00      LH0  C  
ATOM   2992  CD2 LEU H 166     -11.849   8.767  34.080  1.00  0.00      LH0  C  
ATOM   2993  H   LEU H 166      -9.940   6.153  30.134  1.00  0.00      LH0  H  
ATOM   2994  N   THR H 167     -12.245   9.326  28.941  1.00  0.00      LH0  N  
ATOM   2995  CA  THR H 167     -12.089  10.409  27.980  1.00  0.00      LH0  C  
ATOM   2996  C   THR H 167     -13.134  11.482  28.220  1.00  0.00      LH0  C  
ATOM   2997  O   THR H 167     -12.857  12.654  28.445  1.00  0.00      LH0  O  
ATOM   2998  CB  THR H 167     -12.234   9.795  26.589  1.00  0.00      LH0  C  
ATOM   2999  CG2 THR H 167     -10.915   9.231  26.057  1.00  0.00      LH0  C  
ATOM   3000  OG1 THR H 167     -13.238   8.763  26.638  1.00  0.00      LH0  O  
ATOM   3001  H   THR H 167     -13.098   8.809  28.969  1.00  0.00      LH0  H  
ATOM   3002  HG1 THR H 167     -12.788   7.957  26.898  1.00  0.00      LH0  H  
ATOM   3003  N   SER H 168     -14.390  11.009  28.202  1.00  0.00      LH0  N  
ATOM   3004  CA  SER H 168     -15.462  11.932  28.564  1.00  0.00      LH0  C  
ATOM   3005  C   SER H 168     -15.316  12.450  29.987  1.00  0.00      LH0  C  
ATOM   3006  O   SER H 168     -14.931  11.726  30.897  1.00  0.00      LH0  O  
ATOM   3007  CB  SER H 168     -16.823  11.270  28.341  1.00  0.00      LH0  C  
ATOM   3008  OG  SER H 168     -17.841  12.272  28.241  1.00  0.00      LH0  O  
ATOM   3009  H   SER H 168     -14.548  10.059  27.932  1.00  0.00      LH0  H  
ATOM   3010  HG  SER H 168     -18.646  11.824  28.009  1.00  0.00      LH0  H  
ATOM   3011  N   GLY H 169     -15.598  13.753  30.117  1.00  0.00      LH0  N  
ATOM   3012  CA  GLY H 169     -15.433  14.373  31.429  1.00  0.00      LH0  C  
ATOM   3013  C   GLY H 169     -14.010  14.764  31.800  1.00  0.00      LH0  C  
ATOM   3014  O   GLY H 169     -13.774  15.356  32.849  1.00  0.00      LH0  O  
ATOM   3015  H   GLY H 169     -15.895  14.272  29.316  1.00  0.00      LH0  H  
ATOM   3016  N   VAL H 170     -13.064  14.416  30.909  1.00  0.00      LH0  N  
ATOM   3017  CA  VAL H 170     -11.695  14.834  31.195  1.00  0.00      LH0  C  
ATOM   3018  C   VAL H 170     -11.411  16.242  30.705  1.00  0.00      LH0  C  
ATOM   3019  O   VAL H 170     -11.069  16.507  29.557  1.00  0.00      LH0  O  
ATOM   3020  CB  VAL H 170     -10.670  13.827  30.652  1.00  0.00      LH0  C  
ATOM   3021  CG1 VAL H 170      -9.232  14.261  30.953  1.00  0.00      LH0  C  
ATOM   3022  CG2 VAL H 170     -10.944  12.427  31.206  1.00  0.00      LH0  C  
ATOM   3023  H   VAL H 170     -13.268  13.957  30.044  1.00  0.00      LH0  H  
ATOM   3024  N   HIS H 171     -11.572  17.157  31.658  1.00  0.00      LH0  N  
ATOM   3025  CA  HIS H 171     -11.174  18.520  31.341  1.00  0.00      LH0  C  
ATOM   3026  C   HIS H 171      -9.685  18.717  31.545  1.00  0.00      LH0  C  
ATOM   3027  O   HIS H 171      -9.197  19.031  32.624  1.00  0.00      LH0  O  
ATOM   3028  CB  HIS H 171     -12.009  19.536  32.128  1.00  0.00      LH0  C  
ATOM   3029  CG  HIS H 171     -13.451  19.475  31.674  1.00  0.00      LH0  C  
ATOM   3030  CD2 HIS H 171     -14.433  18.561  32.068  1.00  0.00      LH0  C  
ATOM   3031  ND1 HIS H 171     -13.993  20.330  30.786  1.00  0.00      LH0  N  
ATOM   3032  CE1 HIS H 171     -15.302  19.965  30.612  1.00  0.00      LH0  C  
ATOM   3033  NE2 HIS H 171     -15.571  18.878  31.402  1.00  0.00      LH0  N  
ATOM   3034  H   HIS H 171     -11.773  16.837  32.587  1.00  0.00      LH0  H  
ATOM   3035  HD1 HIS H 171     -13.553  21.085  30.344  1.00  0.00      LH0  H  
ATOM   3036  N   THR H 172      -8.979  18.512  30.433  1.00  0.00      LH0  N  
ATOM   3037  CA  THR H 172      -7.579  18.919  30.439  1.00  0.00      LH0  C  
ATOM   3038  C   THR H 172      -7.435  20.366  29.990  1.00  0.00      LH0  C  
ATOM   3039  O   THR H 172      -8.087  20.831  29.062  1.00  0.00      LH0  O  
ATOM   3040  CB  THR H 172      -6.769  17.936  29.585  1.00  0.00      LH0  C  
ATOM   3041  CG2 THR H 172      -5.266  18.231  29.554  1.00  0.00      LH0  C  
ATOM   3042  OG1 THR H 172      -6.990  16.603  30.071  1.00  0.00      LH0  O  
ATOM   3043  H   THR H 172      -9.439  18.167  29.615  1.00  0.00      LH0  H  
ATOM   3044  HG1 THR H 172      -6.885  16.021  29.326  1.00  0.00      LH0  H  
ATOM   3045  N   PHE H 173      -6.582  21.069  30.736  1.00  0.00      LH0  N  
ATOM   3046  CA  PHE H 173      -6.405  22.498  30.516  1.00  0.00      LH0  C  
ATOM   3047  C   PHE H 173      -5.111  22.750  29.777  1.00  0.00      LH0  C  
ATOM   3048  O   PHE H 173      -4.162  21.995  29.928  1.00  0.00      LH0  O  
ATOM   3049  CB  PHE H 173      -6.382  23.213  31.873  1.00  0.00      LH0  C  
ATOM   3050  CG  PHE H 173      -7.715  23.041  32.557  1.00  0.00      LH0  C  
ATOM   3051  CD1 PHE H 173      -8.726  23.996  32.330  1.00  0.00      LH0  C  
ATOM   3052  CD2 PHE H 173      -7.934  21.928  33.397  1.00  0.00      LH0  C  
ATOM   3053  CE1 PHE H 173      -9.985  23.812  32.927  1.00  0.00      LH0  C  
ATOM   3054  CE2 PHE H 173      -9.192  21.749  33.998  1.00  0.00      LH0  C  
ATOM   3055  CZ  PHE H 173     -10.212  22.688  33.745  1.00  0.00      LH0  C  
ATOM   3056  H   PHE H 173      -6.020  20.596  31.416  1.00  0.00      LH0  H  
ATOM   3057  N   PRO H 174      -5.089  23.840  28.972  1.00  0.00      LH0  N  
ATOM   3058  CA  PRO H 174      -3.803  24.318  28.447  1.00  0.00      LH0  C  
ATOM   3059  C   PRO H 174      -2.835  24.634  29.578  1.00  0.00      LH0  C  
ATOM   3060  O   PRO H 174      -3.248  25.018  30.669  1.00  0.00      LH0  O  
ATOM   3061  CB  PRO H 174      -4.205  25.572  27.663  1.00  0.00      LH0  C  
ATOM   3062  CG  PRO H 174      -5.686  25.395  27.327  1.00  0.00      LH0  C  
ATOM   3063  CD  PRO H 174      -6.218  24.659  28.548  1.00  0.00      LH0  C  
ATOM   3064  N   ALA H 175      -1.545  24.443  29.291  1.00  0.00      LH0  N  
ATOM   3065  CA  ALA H 175      -0.613  24.687  30.383  1.00  0.00      LH0  C  
ATOM   3066  C   ALA H 175      -0.381  26.152  30.686  1.00  0.00      LH0  C  
ATOM   3067  O   ALA H 175      -0.281  27.001  29.808  1.00  0.00      LH0  O  
ATOM   3068  CB  ALA H 175       0.730  24.030  30.095  1.00  0.00      LH0  C  
ATOM   3069  H   ALA H 175      -1.208  24.180  28.386  1.00  0.00      LH0  H  
ATOM   3070  N   VAL H 176      -0.283  26.409  31.993  1.00  0.00      LH0  N  
ATOM   3071  CA  VAL H 176       0.302  27.684  32.382  1.00  0.00      LH0  C  
ATOM   3072  C   VAL H 176       1.814  27.574  32.397  1.00  0.00      LH0  C  
ATOM   3073  O   VAL H 176       2.384  26.521  32.668  1.00  0.00      LH0  O  
ATOM   3074  CB  VAL H 176      -0.231  28.153  33.747  1.00  0.00      LH0  C  
ATOM   3075  CG1 VAL H 176      -1.714  28.509  33.649  1.00  0.00      LH0  C  
ATOM   3076  CG2 VAL H 176       0.038  27.145  34.870  1.00  0.00      LH0  C  
ATOM   3077  H   VAL H 176      -0.388  25.656  32.640  1.00  0.00      LH0  H  
ATOM   3078  N   LEU H 177       2.443  28.710  32.088  1.00  0.00      LH0  N  
ATOM   3079  CA  LEU H 177       3.885  28.720  32.281  1.00  0.00      LH0  C  
ATOM   3080  C   LEU H 177       4.216  29.365  33.607  1.00  0.00      LH0  C  
ATOM   3081  O   LEU H 177       3.995  30.549  33.821  1.00  0.00      LH0  O  
ATOM   3082  CB  LEU H 177       4.583  29.437  31.122  1.00  0.00      LH0  C  
ATOM   3083  CG  LEU H 177       6.105  29.254  31.116  1.00  0.00      LH0  C  
ATOM   3084  CD1 LEU H 177       6.504  27.795  30.892  1.00  0.00      LH0  C  
ATOM   3085  CD2 LEU H 177       6.787  30.183  30.114  1.00  0.00      LH0  C  
ATOM   3086  H   LEU H 177       1.937  29.548  31.896  1.00  0.00      LH0  H  
ATOM   3087  N   GLN H 178       4.740  28.521  34.499  1.00  0.00      LH0  N  
ATOM   3088  CA  GLN H 178       5.182  29.061  35.781  1.00  0.00      LH0  C  
ATOM   3089  C   GLN H 178       6.442  29.880  35.601  1.00  0.00      LH0  C  
ATOM   3090  O   GLN H 178       7.222  29.647  34.684  1.00  0.00      LH0  O  
ATOM   3091  CB  GLN H 178       5.472  27.924  36.756  1.00  0.00      LH0  C  
ATOM   3092  CG  GLN H 178       4.306  26.955  36.934  1.00  0.00      LH0  C  
ATOM   3093  CD  GLN H 178       4.803  25.721  37.645  1.00  0.00      LH0  C  
ATOM   3094  NE2 GLN H 178       5.419  24.866  36.829  1.00  0.00      LH0  N  
ATOM   3095  OE1 GLN H 178       4.676  25.544  38.852  1.00  0.00      LH0  O  
ATOM   3096  H   GLN H 178       4.943  27.583  34.222  1.00  0.00      LH0  H  
ATOM   3097 HE21 GLN H 178       5.455  25.034  35.843  1.00  0.00      LH0  H  
ATOM   3098 HE22 GLN H 178       5.888  24.065  37.204  1.00  0.00      LH0  H  
ATOM   3099  N   SER H 179       6.638  30.811  36.543  1.00  0.00      LH0  N  
ATOM   3100  CA  SER H 179       7.816  31.681  36.506  1.00  0.00      LH0  C  
ATOM   3101  C   SER H 179       9.177  30.997  36.410  1.00  0.00      LH0  C  
ATOM   3102  O   SER H 179      10.165  31.566  35.971  1.00  0.00      LH0  O  
ATOM   3103  CB  SER H 179       7.763  32.614  37.714  1.00  0.00      LH0  C  
ATOM   3104  OG  SER H 179       6.388  32.830  38.069  1.00  0.00      LH0  O  
ATOM   3105  H   SER H 179       5.927  31.041  37.209  1.00  0.00      LH0  H  
ATOM   3106  HG  SER H 179       6.351  33.665  38.521  1.00  0.00      LH0  H  
ATOM   3107  N   SER H 180       9.177  29.725  36.828  1.00  0.00      LH0  N  
ATOM   3108  CA  SER H 180      10.376  28.901  36.719  1.00  0.00      LH0  C  
ATOM   3109  C   SER H 180      10.737  28.435  35.311  1.00  0.00      LH0  C  
ATOM   3110  O   SER H 180      11.686  27.686  35.120  1.00  0.00      LH0  O  
ATOM   3111  CB  SER H 180      10.174  27.705  37.645  1.00  0.00      LH0  C  
ATOM   3112  OG  SER H 180       8.782  27.336  37.633  1.00  0.00      LH0  O  
ATOM   3113  H   SER H 180       8.348  29.268  37.149  1.00  0.00      LH0  H  
ATOM   3114  HG  SER H 180       8.731  26.474  38.036  1.00  0.00      LH0  H  
ATOM   3115  N   GLY H 181       9.925  28.865  34.330  1.00  0.00      LH0  N  
ATOM   3116  CA  GLY H 181      10.130  28.325  32.989  1.00  0.00      LH0  C  
ATOM   3117  C   GLY H 181       9.558  26.929  32.806  1.00  0.00      LH0  C  
ATOM   3118  O   GLY H 181       9.852  26.227  31.848  1.00  0.00      LH0  O  
ATOM   3119  H   GLY H 181       9.141  29.458  34.514  1.00  0.00      LH0  H  
ATOM   3120  N   LEU H 182       8.722  26.546  33.781  1.00  0.00      LH0  N  
ATOM   3121  CA  LEU H 182       8.180  25.194  33.715  1.00  0.00      LH0  C  
ATOM   3122  C   LEU H 182       6.688  25.243  33.508  1.00  0.00      LH0  C  
ATOM   3123  O   LEU H 182       5.983  25.988  34.176  1.00  0.00      LH0  O  
ATOM   3124  CB  LEU H 182       8.498  24.433  35.002  1.00  0.00      LH0  C  
ATOM   3125  CG  LEU H 182       9.992  24.323  35.311  1.00  0.00      LH0  C  
ATOM   3126  CD1 LEU H 182      10.238  23.803  36.727  1.00  0.00      LH0  C  
ATOM   3127  CD2 LEU H 182      10.741  23.501  34.262  1.00  0.00      LH0  C  
ATOM   3128  H   LEU H 182       8.417  27.187  34.484  1.00  0.00      LH0  H  
ATOM   3129  N   TYR H 183       6.225  24.426  32.565  1.00  0.00      LH0  N  
ATOM   3130  CA  TYR H 183       4.781  24.339  32.371  1.00  0.00      LH0  C  
ATOM   3131  C   TYR H 183       4.083  23.619  33.508  1.00  0.00      LH0  C  
ATOM   3132  O   TYR H 183       4.697  22.890  34.283  1.00  0.00      LH0  O  
ATOM   3133  CB  TYR H 183       4.462  23.592  31.083  1.00  0.00      LH0  C  
ATOM   3134  CG  TYR H 183       4.778  24.397  29.850  1.00  0.00      LH0  C  
ATOM   3135  CD1 TYR H 183       5.954  24.111  29.128  1.00  0.00      LH0  C  
ATOM   3136  CD2 TYR H 183       3.860  25.380  29.431  1.00  0.00      LH0  C  
ATOM   3137  CE1 TYR H 183       6.169  24.763  27.903  1.00  0.00      LH0  C  
ATOM   3138  CE2 TYR H 183       4.071  26.026  28.204  1.00  0.00      LH0  C  
ATOM   3139  CZ  TYR H 183       5.202  25.678  27.440  1.00  0.00      LH0  C  
ATOM   3140  OH  TYR H 183       5.359  26.237  26.190  1.00  0.00      LH0  O  
ATOM   3141  H   TYR H 183       6.841  23.776  32.119  1.00  0.00      LH0  H  
ATOM   3142  HH  TYR H 183       4.529  26.128  25.735  1.00  0.00      LH0  H  
ATOM   3143  N   SER H 184       2.765  23.829  33.542  1.00  0.00      LH0  N  
ATOM   3144  CA  SER H 184       1.919  23.016  34.402  1.00  0.00      LH0  C  
ATOM   3145  C   SER H 184       0.511  23.006  33.853  1.00  0.00      LH0  C  
ATOM   3146  O   SER H 184      -0.035  24.053  33.534  1.00  0.00      LH0  O  
ATOM   3147  CB  SER H 184       1.928  23.557  35.836  1.00  0.00      LH0  C  
ATOM   3148  OG  SER H 184       1.476  22.556  36.755  1.00  0.00      LH0  O  
ATOM   3149  H   SER H 184       2.358  24.563  32.991  1.00  0.00      LH0  H  
ATOM   3150  HG  SER H 184       1.396  21.743  36.261  1.00  0.00      LH0  H  
ATOM   3151  N   LEU H 185      -0.059  21.802  33.749  1.00  0.00      LH0  N  
ATOM   3152  CA  LEU H 185      -1.473  21.817  33.399  1.00  0.00      LH0  C  
ATOM   3153  C   LEU H 185      -2.298  20.985  34.342  1.00  0.00      LH0  C  
ATOM   3154  O   LEU H 185      -1.792  20.113  35.039  1.00  0.00      LH0  O  
ATOM   3155  CB  LEU H 185      -1.729  21.457  31.924  1.00  0.00      LH0  C  
ATOM   3156  CG  LEU H 185      -1.293  20.103  31.340  1.00  0.00      LH0  C  
ATOM   3157  CD1 LEU H 185      -2.060  18.891  31.874  1.00  0.00      LH0  C  
ATOM   3158  CD2 LEU H 185      -1.414  20.138  29.816  1.00  0.00      LH0  C  
ATOM   3159  H   LEU H 185       0.408  20.957  34.015  1.00  0.00      LH0  H  
ATOM   3160  N   SER H 186      -3.596  21.274  34.315  1.00  0.00      LH0  N  
ATOM   3161  CA  SER H 186      -4.468  20.388  35.067  1.00  0.00      LH0  C  
ATOM   3162  C   SER H 186      -5.144  19.406  34.137  1.00  0.00      LH0  C  
ATOM   3163  O   SER H 186      -5.523  19.741  33.022  1.00  0.00      LH0  O  
ATOM   3164  CB  SER H 186      -5.502  21.210  35.828  1.00  0.00      LH0  C  
ATOM   3165  OG  SER H 186      -4.919  22.454  36.232  1.00  0.00      LH0  O  
ATOM   3166  H   SER H 186      -3.965  22.007  33.747  1.00  0.00      LH0  H  
ATOM   3167  HG  SER H 186      -5.501  23.142  35.917  1.00  0.00      LH0  H  
ATOM   3168  N   SER H 187      -5.290  18.184  34.637  1.00  0.00      LH0  N  
ATOM   3169  CA  SER H 187      -6.159  17.266  33.920  1.00  0.00      LH0  C  
ATOM   3170  C   SER H 187      -7.128  16.700  34.925  1.00  0.00      LH0  C  
ATOM   3171  O   SER H 187      -6.759  15.940  35.811  1.00  0.00      LH0  O  
ATOM   3172  CB  SER H 187      -5.324  16.181  33.239  1.00  0.00      LH0  C  
ATOM   3173  OG  SER H 187      -6.140  15.348  32.407  1.00  0.00      LH0  O  
ATOM   3174  H   SER H 187      -4.856  17.915  35.499  1.00  0.00      LH0  H  
ATOM   3175  HG  SER H 187      -6.450  15.893  31.683  1.00  0.00      LH0  H  
ATOM   3176  N   VAL H 188      -8.369  17.166  34.808  1.00  0.00      LH0  N  
ATOM   3177  CA  VAL H 188      -9.325  16.710  35.809  1.00  0.00      LH0  C  
ATOM   3178  C   VAL H 188     -10.428  15.909  35.163  1.00  0.00      LH0  C  
ATOM   3179  O   VAL H 188     -10.628  15.978  33.957  1.00  0.00      LH0  O  
ATOM   3180  CB  VAL H 188      -9.888  17.899  36.600  1.00  0.00      LH0  C  
ATOM   3181  CG1 VAL H 188      -8.794  18.585  37.423  1.00  0.00      LH0  C  
ATOM   3182  CG2 VAL H 188     -10.607  18.889  35.684  1.00  0.00      LH0  C  
ATOM   3183  H   VAL H 188      -8.656  17.733  34.033  1.00  0.00      LH0  H  
ATOM   3184  N   VAL H 189     -11.139  15.164  36.010  1.00  0.00      LH0  N  
ATOM   3185  CA  VAL H 189     -12.320  14.492  35.492  1.00  0.00      LH0  C  
ATOM   3186  C   VAL H 189     -13.472  14.611  36.470  1.00  0.00      LH0  C  
ATOM   3187  O   VAL H 189     -13.335  14.395  37.673  1.00  0.00      LH0  O  
ATOM   3188  CB  VAL H 189     -11.994  13.038  35.097  1.00  0.00      LH0  C  
ATOM   3189  CG1 VAL H 189     -11.451  12.213  36.264  1.00  0.00      LH0  C  
ATOM   3190  CG2 VAL H 189     -13.171  12.363  34.390  1.00  0.00      LH0  C  
ATOM   3191  H   VAL H 189     -10.906  15.108  36.982  1.00  0.00      LH0  H  
ATOM   3192  N   THR H 190     -14.620  15.002  35.906  1.00  0.00      LH0  N  
ATOM   3193  CA  THR H 190     -15.792  15.183  36.758  1.00  0.00      LH0  C  
ATOM   3194  C   THR H 190     -16.536  13.890  37.039  1.00  0.00      LH0  C  
ATOM   3195  O   THR H 190     -17.636  13.651  36.552  1.00  0.00      LH0  O  
ATOM   3196  CB  THR H 190     -16.704  16.218  36.111  1.00  0.00      LH0  C  
ATOM   3197  CG2 THR H 190     -16.064  17.605  36.150  1.00  0.00      LH0  C  
ATOM   3198  OG1 THR H 190     -16.980  15.837  34.757  1.00  0.00      LH0  O  
ATOM   3199  H   THR H 190     -14.684  15.163  34.917  1.00  0.00      LH0  H  
ATOM   3200  HG1 THR H 190     -17.514  15.050  34.829  1.00  0.00      LH0  H  
ATOM   3201  N   VAL H 191     -15.857  13.043  37.816  1.00  0.00      LH0  N  
ATOM   3202  CA  VAL H 191     -16.481  11.763  38.129  1.00  0.00      LH0  C  
ATOM   3203  C   VAL H 191     -17.348  11.805  39.374  1.00  0.00      LH0  C  
ATOM   3204  O   VAL H 191     -16.973  12.322  40.420  1.00  0.00      LH0  O  
ATOM   3205  CB  VAL H 191     -15.437  10.643  38.198  1.00  0.00      LH0  C  
ATOM   3206  CG1 VAL H 191     -15.070  10.191  36.786  1.00  0.00      LH0  C  
ATOM   3207  CG2 VAL H 191     -14.205  11.039  39.016  1.00  0.00      LH0  C  
ATOM   3208  H   VAL H 191     -15.012  13.363  38.245  1.00  0.00      LH0  H  
ATOM   3209  N   PRO H 192     -18.572  11.254  39.210  1.00  0.00      LH0  N  
ATOM   3210  CA  PRO H 192     -19.506  11.181  40.334  1.00  0.00      LH0  C  
ATOM   3211  C   PRO H 192     -18.947  10.543  41.594  1.00  0.00      LH0  C  
ATOM   3212  O   PRO H 192     -18.186   9.585  41.571  1.00  0.00      LH0  O  
ATOM   3213  CB  PRO H 192     -20.681  10.389  39.752  1.00  0.00      LH0  C  
ATOM   3214  CG  PRO H 192     -20.631  10.659  38.251  1.00  0.00      LH0  C  
ATOM   3215  CD  PRO H 192     -19.134  10.713  37.976  1.00  0.00      LH0  C  
ATOM   3216  N   SER H 193     -19.419  11.095  42.712  1.00  0.00      LH0  N  
ATOM   3217  CA  SER H 193     -19.142  10.535  44.028  1.00  0.00      LH0  C  
ATOM   3218  C   SER H 193     -19.284   9.022  44.133  1.00  0.00      LH0  C  
ATOM   3219  O   SER H 193     -18.432   8.320  44.660  1.00  0.00      LH0  O  
ATOM   3220  CB  SER H 193     -20.003  11.278  45.046  1.00  0.00      LH0  C  
ATOM   3221  OG  SER H 193     -20.005  12.680  44.733  1.00  0.00      LH0  O  
ATOM   3222  H   SER H 193     -19.921  11.956  42.667  1.00  0.00      LH0  H  
ATOM   3223  HG  SER H 193     -20.813  12.885  44.257  1.00  0.00      LH0  H  
ATOM   3224  N   SER H 194     -20.384   8.535  43.536  1.00  0.00      LH0  N  
ATOM   3225  CA  SER H 194     -20.561   7.081  43.495  1.00  0.00      LH0  C  
ATOM   3226  C   SER H 194     -19.455   6.302  42.786  1.00  0.00      LH0  C  
ATOM   3227  O   SER H 194     -19.072   5.197  43.162  1.00  0.00      LH0  O  
ATOM   3228  CB  SER H 194     -21.924   6.754  42.885  1.00  0.00      LH0  C  
ATOM   3229  OG  SER H 194     -22.915   7.628  43.440  1.00  0.00      LH0  O  
ATOM   3230  H   SER H 194     -21.080   9.156  43.174  1.00  0.00      LH0  H  
ATOM   3231  HG  SER H 194     -22.949   8.399  42.881  1.00  0.00      LH0  H  
ATOM   3232  N   SER H 195     -18.943   6.930  41.720  1.00  0.00      LH0  N  
ATOM   3233  CA  SER H 195     -17.889   6.216  41.022  1.00  0.00      LH0  C  
ATOM   3234  C   SER H 195     -16.484   6.448  41.560  1.00  0.00      LH0  C  
ATOM   3235  O   SER H 195     -15.558   5.723  41.210  1.00  0.00      LH0  O  
ATOM   3236  CB  SER H 195     -18.015   6.440  39.512  1.00  0.00      LH0  C  
ATOM   3237  OG  SER H 195     -17.797   7.816  39.182  1.00  0.00      LH0  O  
ATOM   3238  H   SER H 195     -19.151   7.871  41.454  1.00  0.00      LH0  H  
ATOM   3239  HG  SER H 195     -16.878   7.867  38.916  1.00  0.00      LH0  H  
ATOM   3240  N   LEU H 196     -16.360   7.458  42.446  1.00  0.00      LH0  N  
ATOM   3241  CA  LEU H 196     -15.048   7.834  42.997  1.00  0.00      LH0  C  
ATOM   3242  C   LEU H 196     -14.013   6.771  43.379  1.00  0.00      LH0  C  
ATOM   3243  O   LEU H 196     -12.881   6.869  42.932  1.00  0.00      LH0  O  
ATOM   3244  CB  LEU H 196     -15.156   8.845  44.149  1.00  0.00      LH0  C  
ATOM   3245  CG  LEU H 196     -15.620  10.255  43.790  1.00  0.00      LH0  C  
ATOM   3246  CD1 LEU H 196     -15.641  11.145  45.033  1.00  0.00      LH0  C  
ATOM   3247  CD2 LEU H 196     -14.795  10.888  42.673  1.00  0.00      LH0  C  
ATOM   3248  H   LEU H 196     -17.153   8.046  42.614  1.00  0.00      LH0  H  
ATOM   3249  N   GLY H 197     -14.340   5.764  44.217  1.00  0.00      LH0  N  
ATOM   3250  CA  GLY H 197     -15.642   5.417  44.790  1.00  0.00      LH0  C  
ATOM   3251  C   GLY H 197     -15.929   3.961  44.499  1.00  0.00      LH0  C  
ATOM   3252  O   GLY H 197     -16.298   3.168  45.352  1.00  0.00      LH0  O  
ATOM   3253  H   GLY H 197     -13.560   5.177  44.427  1.00  0.00      LH0  H  
ATOM   3254  N   THR H 198     -15.677   3.651  43.226  1.00  0.00      LH0  N  
ATOM   3255  CA  THR H 198     -15.774   2.279  42.744  1.00  0.00      LH0  C  
ATOM   3256  C   THR H 198     -14.706   2.017  41.695  1.00  0.00      LH0  C  
ATOM   3257  O   THR H 198     -13.948   1.057  41.744  1.00  0.00      LH0  O  
ATOM   3258  CB  THR H 198     -17.174   2.025  42.174  1.00  0.00      LH0  C  
ATOM   3259  CG2 THR H 198     -18.122   1.396  43.198  1.00  0.00      LH0  C  
ATOM   3260  OG1 THR H 198     -17.728   3.248  41.668  1.00  0.00      LH0  O  
ATOM   3261  H   THR H 198     -15.426   4.380  42.591  1.00  0.00      LH0  H  
ATOM   3262  HG1 THR H 198     -18.171   3.671  42.404  1.00  0.00      LH0  H  
ATOM   3263  N   GLN H 199     -14.665   2.949  40.735  1.00  0.00      LH0  N  
ATOM   3264  CA  GLN H 199     -13.673   2.810  39.676  1.00  0.00      LH0  C  
ATOM   3265  C   GLN H 199     -12.388   3.556  39.984  1.00  0.00      LH0  C  
ATOM   3266  O   GLN H 199     -12.371   4.774  40.075  1.00  0.00      LH0  O  
ATOM   3267  CB  GLN H 199     -14.299   3.284  38.356  1.00  0.00      LH0  C  
ATOM   3268  CG  GLN H 199     -13.382   3.320  37.124  1.00  0.00      LH0  C  
ATOM   3269  CD  GLN H 199     -12.843   1.939  36.809  1.00  0.00      LH0  C  
ATOM   3270  NE2 GLN H 199     -11.511   1.858  36.847  1.00  0.00      LH0  N  
ATOM   3271  OE1 GLN H 199     -13.568   0.996  36.541  1.00  0.00      LH0  O  
ATOM   3272  H   GLN H 199     -15.262   3.751  40.778  1.00  0.00      LH0  H  
ATOM   3273 HE21 GLN H 199     -10.943   2.653  37.070  1.00  0.00      LH0  H  
ATOM   3274 HE22 GLN H 199     -11.099   0.971  36.651  1.00  0.00      LH0  H  
ATOM   3275  N   THR H 200     -11.299   2.775  40.075  1.00  0.00      LH0  N  
ATOM   3276  CA  THR H 200      -9.954   3.362  40.055  1.00  0.00      LH0  C  
ATOM   3277  C   THR H 200      -9.774   4.435  38.984  1.00  0.00      LH0  C  
ATOM   3278  O   THR H 200     -10.106   4.217  37.822  1.00  0.00      LH0  O  
ATOM   3279  CB  THR H 200      -8.961   2.218  39.820  1.00  0.00      LH0  C  
ATOM   3280  CG2 THR H 200      -7.501   2.660  39.677  1.00  0.00      LH0  C  
ATOM   3281  OG1 THR H 200      -9.105   1.232  40.847  1.00  0.00      LH0  O  
ATOM   3282  H   THR H 200     -11.399   1.785  40.179  1.00  0.00      LH0  H  
ATOM   3283  HG1 THR H 200      -8.844   1.663  41.665  1.00  0.00      LH0  H  
ATOM   3284  N   TYR H 201      -9.228   5.579  39.414  1.00  0.00      LH0  N  
ATOM   3285  CA  TYR H 201      -8.863   6.561  38.398  1.00  0.00      LH0  C  
ATOM   3286  C   TYR H 201      -7.369   6.699  38.290  1.00  0.00      LH0  C  
ATOM   3287  O   TYR H 201      -6.659   6.693  39.289  1.00  0.00      LH0  O  
ATOM   3288  CB  TYR H 201      -9.504   7.921  38.678  1.00  0.00      LH0  C  
ATOM   3289  CG  TYR H 201     -11.004   7.767  38.693  1.00  0.00      LH0  C  
ATOM   3290  CD1 TYR H 201     -11.675   7.427  37.500  1.00  0.00      LH0  C  
ATOM   3291  CD2 TYR H 201     -11.683   7.944  39.913  1.00  0.00      LH0  C  
ATOM   3292  CE1 TYR H 201     -13.058   7.201  37.542  1.00  0.00      LH0  C  
ATOM   3293  CE2 TYR H 201     -13.066   7.724  39.953  1.00  0.00      LH0  C  
ATOM   3294  CZ  TYR H 201     -13.726   7.329  38.774  1.00  0.00      LH0  C  
ATOM   3295  OH  TYR H 201     -15.071   7.042  38.842  1.00  0.00      LH0  O  
ATOM   3296  H   TYR H 201      -8.998   5.716  40.377  1.00  0.00      LH0  H  
ATOM   3297  HH  TYR H 201     -15.141   6.386  39.533  1.00  0.00      LH0  H  
ATOM   3298  N   ILE H 202      -6.924   6.791  37.035  1.00  0.00      LH0  N  
ATOM   3299  CA  ILE H 202      -5.497   6.939  36.776  1.00  0.00      LH0  C  
ATOM   3300  C   ILE H 202      -5.300   8.022  35.738  1.00  0.00      LH0  C  
ATOM   3301  O   ILE H 202      -5.787   7.907  34.620  1.00  0.00      LH0  O  
ATOM   3302  CB  ILE H 202      -4.881   5.627  36.252  1.00  0.00      LH0  C  
ATOM   3303  CG1 ILE H 202      -5.234   4.409  37.109  1.00  0.00      LH0  C  
ATOM   3304  CG2 ILE H 202      -3.365   5.763  36.090  1.00  0.00      LH0  C  
ATOM   3305  CD1 ILE H 202      -4.774   3.087  36.493  1.00  0.00      LH0  C  
ATOM   3306  H   ILE H 202      -7.575   6.775  36.274  1.00  0.00      LH0  H  
ATOM   3307  N   CYS H 203      -4.558   9.061  36.128  1.00  0.00      LH0  N  
ATOM   3308  CA  CYS H 203      -4.063   9.925  35.065  1.00  0.00      LH0  C  
ATOM   3309  C   CYS H 203      -2.814   9.347  34.437  1.00  0.00      LH0  C  
ATOM   3310  O   CYS H 203      -1.728   9.336  35.003  1.00  0.00      LH0  O  
ATOM   3311  CB  CYS H 203      -3.846  11.351  35.570  1.00  0.00      LH0  C  
ATOM   3312  SG  CYS H 203      -2.795  11.501  37.036  1.00  0.00      LH0  S  
ATOM   3313  H   CYS H 203      -4.181   9.115  37.053  1.00  0.00      LH0  H  
ATOM   3314  N   ASN H 204      -3.034   8.823  33.232  1.00  0.00      LH0  N  
ATOM   3315  CA  ASN H 204      -1.927   8.259  32.462  1.00  0.00      LH0  C  
ATOM   3316  C   ASN H 204      -1.078   9.340  31.834  1.00  0.00      LH0  C  
ATOM   3317  O   ASN H 204      -1.209   9.691  30.664  1.00  0.00      LH0  O  
ATOM   3318  CB  ASN H 204      -2.422   7.313  31.364  1.00  0.00      LH0  C  
ATOM   3319  CG  ASN H 204      -3.285   6.210  31.936  1.00  0.00      LH0  C  
ATOM   3320  ND2 ASN H 204      -2.610   5.271  32.603  1.00  0.00      LH0  N  
ATOM   3321  OD1 ASN H 204      -4.498   6.185  31.774  1.00  0.00      LH0  O  
ATOM   3322  H   ASN H 204      -3.949   8.913  32.835  1.00  0.00      LH0  H  
ATOM   3323 HD21 ASN H 204      -1.616   5.348  32.719  1.00  0.00      LH0  H  
ATOM   3324 HD22 ASN H 204      -3.082   4.488  33.001  1.00  0.00      LH0  H  
ATOM   3325  N   VAL H 205      -0.197   9.880  32.679  1.00  0.00      LH0  N  
ATOM   3326  CA  VAL H 205       0.676  10.916  32.147  1.00  0.00      LH0  C  
ATOM   3327  C   VAL H 205       1.890  10.319  31.464  1.00  0.00      LH0  C  
ATOM   3328  O   VAL H 205       2.570   9.458  32.003  1.00  0.00      LH0  O  
ATOM   3329  CB  VAL H 205       1.079  11.891  33.264  1.00  0.00      LH0  C  
ATOM   3330  CG1 VAL H 205       1.946  13.048  32.760  1.00  0.00      LH0  C  
ATOM   3331  CG2 VAL H 205      -0.165  12.407  33.988  1.00  0.00      LH0  C  
ATOM   3332  H   VAL H 205      -0.125   9.551  33.625  1.00  0.00      LH0  H  
ATOM   3333  N   ASN H 206       2.145  10.823  30.254  1.00  0.00      LH0  N  
ATOM   3334  CA  ASN H 206       3.445  10.561  29.643  1.00  0.00      LH0  C  
ATOM   3335  C   ASN H 206       4.044  11.841  29.105  1.00  0.00      LH0  C  
ATOM   3336  O   ASN H 206       3.563  12.429  28.138  1.00  0.00      LH0  O  
ATOM   3337  CB  ASN H 206       3.359   9.497  28.537  1.00  0.00      LH0  C  
ATOM   3338  CG  ASN H 206       4.749   9.132  28.026  1.00  0.00      LH0  C  
ATOM   3339  ND2 ASN H 206       4.800   7.963  27.386  1.00  0.00      LH0  N  
ATOM   3340  OD1 ASN H 206       5.724   9.850  28.203  1.00  0.00      LH0  O  
ATOM   3341  H   ASN H 206       1.463  11.435  29.856  1.00  0.00      LH0  H  
ATOM   3342 HD21 ASN H 206       3.995   7.408  27.197  1.00  0.00      LH0  H  
ATOM   3343 HD22 ASN H 206       5.696   7.622  27.087  1.00  0.00      LH0  H  
ATOM   3344  N   HIS H 207       5.130  12.257  29.755  1.00  0.00      LH0  N  
ATOM   3345  CA  HIS H 207       5.878  13.339  29.127  1.00  0.00      LH0  C  
ATOM   3346  C   HIS H 207       6.782  12.857  28.008  1.00  0.00      LH0  C  
ATOM   3347  O   HIS H 207       7.937  12.508  28.216  1.00  0.00      LH0  O  
ATOM   3348  CB  HIS H 207       6.659  14.118  30.175  1.00  0.00      LH0  C  
ATOM   3349  CG  HIS H 207       7.205  15.413  29.621  1.00  0.00      LH0  C  
ATOM   3350  CD2 HIS H 207       8.368  16.066  30.033  1.00  0.00      LH0  C  
ATOM   3351  ND1 HIS H 207       6.621  16.136  28.644  1.00  0.00      LH0  N  
ATOM   3352  CE1 HIS H 207       7.407  17.235  28.442  1.00  0.00      LH0  C  
ATOM   3353  NE2 HIS H 207       8.476  17.192  29.292  1.00  0.00      LH0  N  
ATOM   3354  H   HIS H 207       5.475  11.720  30.528  1.00  0.00      LH0  H  
ATOM   3355  HD1 HIS H 207       5.793  15.953  28.157  1.00  0.00      LH0  H  
ATOM   3356  N   LYS H 208       6.180  12.884  26.805  1.00  0.00      LH0  N  
ATOM   3357  CA  LYS H 208       6.829  12.368  25.590  1.00  0.00      LH0  C  
ATOM   3358  C   LYS H 208       8.359  12.449  25.461  1.00  0.00      LH0  C  
ATOM   3359  O   LYS H 208       8.995  11.410  25.313  1.00  0.00      LH0  O  
ATOM   3360  CB  LYS H 208       6.148  12.891  24.311  1.00  0.00      LH0  C  
ATOM   3361  CG  LYS H 208       4.626  12.779  24.222  1.00  0.00      LH0  C  
ATOM   3362  CD  LYS H 208       4.136  13.510  22.969  1.00  0.00      LH0  C  
ATOM   3363  CE  LYS H 208       2.622  13.506  22.735  1.00  0.00      LH0  C  
ATOM   3364  NZ  LYS H 208       1.912  14.116  23.866  1.00  0.00      LH0  N1+
ATOM   3365  H   LYS H 208       5.211  13.121  26.819  1.00  0.00      LH0  H  
ATOM   3366  HZ1 LYS H 208       0.948  14.396  23.607  1.00  0.00      LH0  H  
ATOM   3367  HZ2 LYS H 208       1.839  13.421  24.633  1.00  0.00      LH0  H  
ATOM   3368  HZ3 LYS H 208       2.390  14.945  24.277  1.00  0.00      LH0  H  
ATOM   3369  N   PRO H 209       8.961  13.681  25.513  1.00  0.00      LH0  N  
ATOM   3370  CA  PRO H 209      10.418  13.763  25.327  1.00  0.00      LH0  C  
ATOM   3371  C   PRO H 209      11.247  12.898  26.265  1.00  0.00      LH0  C  
ATOM   3372  O   PRO H 209      12.173  12.209  25.862  1.00  0.00      LH0  O  
ATOM   3373  CB  PRO H 209      10.718  15.259  25.481  1.00  0.00      LH0  C  
ATOM   3374  CG  PRO H 209       9.414  15.964  25.126  1.00  0.00      LH0  C  
ATOM   3375  CD  PRO H 209       8.376  15.011  25.695  1.00  0.00      LH0  C  
ATOM   3376  N   SER H 210      10.866  12.948  27.546  1.00  0.00      LH0  N  
ATOM   3377  CA  SER H 210      11.581  12.095  28.489  1.00  0.00      LH0  C  
ATOM   3378  C   SER H 210      10.827  10.818  28.828  1.00  0.00      LH0  C  
ATOM   3379  O   SER H 210      10.992  10.238  29.897  1.00  0.00      LH0  O  
ATOM   3380  CB  SER H 210      11.883  12.926  29.734  1.00  0.00      LH0  C  
ATOM   3381  OG  SER H 210      10.741  13.739  30.048  1.00  0.00      LH0  O  
ATOM   3382  H   SER H 210      10.102  13.495  27.890  1.00  0.00      LH0  H  
ATOM   3383  HG  SER H 210      10.223  13.233  30.672  1.00  0.00      LH0  H  
ATOM   3384  N   ASN H 211       9.940  10.449  27.882  1.00  0.00      LH0  N  
ATOM   3385  CA  ASN H 211       8.940   9.384  28.035  1.00  0.00      LH0  C  
ATOM   3386  C   ASN H 211       8.415   9.093  29.427  1.00  0.00      LH0  C  
ATOM   3387  O   ASN H 211       8.276   7.961  29.876  1.00  0.00      LH0  O  
ATOM   3388  CB  ASN H 211       9.379   8.109  27.324  1.00  0.00      LH0  C  
ATOM   3389  CG  ASN H 211       8.322   7.773  26.296  1.00  0.00      LH0  C  
ATOM   3390  ND2 ASN H 211       8.503   8.396  25.127  1.00  0.00      LH0  N  
ATOM   3391  OD1 ASN H 211       7.403   6.994  26.510  1.00  0.00      LH0  O  
ATOM   3392  H   ASN H 211       9.953  10.950  27.018  1.00  0.00      LH0  H  
ATOM   3393 HD21 ASN H 211       9.197   9.111  25.021  1.00  0.00      LH0  H  
ATOM   3394 HD22 ASN H 211       7.924   8.148  24.355  1.00  0.00      LH0  H  
ATOM   3395  N   THR H 212       8.163  10.201  30.128  1.00  0.00      LH0  N  
ATOM   3396  CA  THR H 212       7.948  10.011  31.552  1.00  0.00      LH0  C  
ATOM   3397  C   THR H 212       6.527   9.637  31.903  1.00  0.00      LH0  C  
ATOM   3398  O   THR H 212       5.649  10.478  32.071  1.00  0.00      LH0  O  
ATOM   3399  CB  THR H 212       8.434  11.240  32.311  1.00  0.00      LH0  C  
ATOM   3400  CG2 THR H 212       8.777  10.909  33.766  1.00  0.00      LH0  C  
ATOM   3401  OG1 THR H 212       9.570  11.802  31.638  1.00  0.00      LH0  O  
ATOM   3402  H   THR H 212       8.205  11.101  29.692  1.00  0.00      LH0  H  
ATOM   3403  HG1 THR H 212      10.122  11.054  31.399  1.00  0.00      LH0  H  
ATOM   3404  N   LYS H 213       6.357   8.314  31.992  1.00  0.00      LH0  N  
ATOM   3405  CA  LYS H 213       5.064   7.791  32.408  1.00  0.00      LH0  C  
ATOM   3406  C   LYS H 213       4.795   7.910  33.894  1.00  0.00      LH0  C  
ATOM   3407  O   LYS H 213       5.149   7.057  34.696  1.00  0.00      LH0  O  
ATOM   3408  CB  LYS H 213       4.882   6.350  31.943  1.00  0.00      LH0  C  
ATOM   3409  CG  LYS H 213       4.889   6.203  30.423  1.00  0.00      LH0  C  
ATOM   3410  CD  LYS H 213       4.387   4.846  29.914  1.00  0.00      LH0  C  
ATOM   3411  CE  LYS H 213       2.861   4.659  29.937  1.00  0.00      LH0  C  
ATOM   3412  NZ  LYS H 213       2.334   4.582  31.303  1.00  0.00      LH0  N1+
ATOM   3413  H   LYS H 213       7.127   7.718  31.756  1.00  0.00      LH0  H  
ATOM   3414  HZ1 LYS H 213       1.297   4.504  31.367  1.00  0.00      LH0  H  
ATOM   3415  HZ2 LYS H 213       2.746   3.838  31.894  1.00  0.00      LH0  H  
ATOM   3416  HZ3 LYS H 213       2.484   5.454  31.860  1.00  0.00      LH0  H  
ATOM   3417  N   VAL H 214       4.145   9.026  34.225  1.00  0.00      LH0  N  
ATOM   3418  CA  VAL H 214       3.640   9.133  35.586  1.00  0.00      LH0  C  
ATOM   3419  C   VAL H 214       2.152   8.831  35.617  1.00  0.00      LH0  C  
ATOM   3420  O   VAL H 214       1.306   9.713  35.707  1.00  0.00      LH0  O  
ATOM   3421  CB  VAL H 214       3.950  10.510  36.196  1.00  0.00      LH0  C  
ATOM   3422  CG1 VAL H 214       3.671  10.526  37.703  1.00  0.00      LH0  C  
ATOM   3423  CG2 VAL H 214       5.390  10.942  35.908  1.00  0.00      LH0  C  
ATOM   3424  H   VAL H 214       3.867   9.645  33.488  1.00  0.00      LH0  H  
ATOM   3425  N   ASP H 215       1.872   7.526  35.531  1.00  0.00      LH0  N  
ATOM   3426  CA  ASP H 215       0.479   7.080  35.580  1.00  0.00      LH0  C  
ATOM   3427  C   ASP H 215      -0.077   7.123  36.994  1.00  0.00      LH0  C  
ATOM   3428  O   ASP H 215      -0.124   6.136  37.721  1.00  0.00      LH0  O  
ATOM   3429  CB  ASP H 215       0.318   5.666  35.000  1.00  0.00      LH0  C  
ATOM   3430  CG  ASP H 215       1.013   5.517  33.659  1.00  0.00      LH0  C  
ATOM   3431  OD1 ASP H 215       0.353   5.463  32.622  1.00  0.00      LH0  O  
ATOM   3432  OD2 ASP H 215       2.235   5.409  33.637  1.00  0.00      LH0  O1-
ATOM   3433  H   ASP H 215       2.596   6.853  35.366  1.00  0.00      LH0  H  
ATOM   3434  N   LYS H 216      -0.459   8.339  37.386  1.00  0.00      LH0  N  
ATOM   3435  CA  LYS H 216      -0.809   8.498  38.790  1.00  0.00      LH0  C  
ATOM   3436  C   LYS H 216      -2.227   8.061  39.120  1.00  0.00      LH0  C  
ATOM   3437  O   LYS H 216      -3.198   8.492  38.514  1.00  0.00      LH0  O  
ATOM   3438  CB  LYS H 216      -0.520   9.939  39.227  1.00  0.00      LH0  C  
ATOM   3439  CG  LYS H 216      -0.545  10.138  40.743  1.00  0.00      LH0  C  
ATOM   3440  CD  LYS H 216       0.555   9.381  41.495  1.00  0.00      LH0  C  
ATOM   3441  CE  LYS H 216       1.953   9.996  41.357  1.00  0.00      LH0  C  
ATOM   3442  NZ  LYS H 216       1.966  11.311  42.000  1.00  0.00      LH0  N1+
ATOM   3443  H   LYS H 216      -0.526   9.070  36.701  1.00  0.00      LH0  H  
ATOM   3444  HZ1 LYS H 216       1.477  12.048  41.460  1.00  0.00      LH0  H  
ATOM   3445  HZ2 LYS H 216       1.550  11.276  42.954  1.00  0.00      LH0  H  
ATOM   3446  HZ3 LYS H 216       2.922  11.672  42.212  1.00  0.00      LH0  H  
ATOM   3447  N   ARG H 217      -2.307   7.180  40.126  1.00  0.00      LH0  N  
ATOM   3448  CA  ARG H 217      -3.636   6.890  40.661  1.00  0.00      LH0  C  
ATOM   3449  C   ARG H 217      -4.157   8.045  41.495  1.00  0.00      LH0  C  
ATOM   3450  O   ARG H 217      -3.412   8.683  42.229  1.00  0.00      LH0  O  
ATOM   3451  CB  ARG H 217      -3.609   5.618  41.506  1.00  0.00      LH0  C  
ATOM   3452  CG  ARG H 217      -3.426   4.329  40.705  1.00  0.00      LH0  C  
ATOM   3453  CD  ARG H 217      -3.306   3.120  41.636  1.00  0.00      LH0  C  
ATOM   3454  NE  ARG H 217      -3.388   1.853  40.907  1.00  0.00      LH0  N  
ATOM   3455  CZ  ARG H 217      -4.424   1.012  41.140  1.00  0.00      LH0  C  
ATOM   3456  NH1 ARG H 217      -5.369   1.321  42.018  1.00  0.00      LH0  N1+
ATOM   3457  NH2 ARG H 217      -4.503  -0.137  40.475  1.00  0.00      LH0  N  
ATOM   3458  H   ARG H 217      -1.475   6.875  40.583  1.00  0.00      LH0  H  
ATOM   3459  HE  ARG H 217      -2.659   1.665  40.248  1.00  0.00      LH0  H  
ATOM   3460 HH11 ARG H 217      -6.187   0.781  42.218  1.00  0.00      LH0  H  
ATOM   3461 HH12 ARG H 217      -5.348   2.183  42.546  1.00  0.00      LH0  H  
ATOM   3462 HH21 ARG H 217      -5.273  -0.758  40.630  1.00  0.00      LH0  H  
ATOM   3463 HH22 ARG H 217      -3.801  -0.396  39.813  1.00  0.00      LH0  H  
ATOM   3464  N   VAL H 218      -5.464   8.285  41.343  1.00  0.00      LH0  N  
ATOM   3465  CA  VAL H 218      -6.097   9.372  42.092  1.00  0.00      LH0  C  
ATOM   3466  C   VAL H 218      -7.219   8.847  42.976  1.00  0.00      LH0  C  
ATOM   3467  O   VAL H 218      -8.285   9.426  43.138  1.00  0.00      LH0  O  
ATOM   3468  CB  VAL H 218      -6.615  10.474  41.149  1.00  0.00      LH0  C  
ATOM   3469  CG1 VAL H 218      -6.806  11.798  41.897  1.00  0.00      LH0  C  
ATOM   3470  CG2 VAL H 218      -5.711  10.667  39.931  1.00  0.00      LH0  C  
ATOM   3471  H   VAL H 218      -5.987   7.718  40.707  1.00  0.00      LH0  H  
ATOM   3472  N   GLU H 219      -6.944   7.660  43.524  1.00  0.00      LH0  N  
ATOM   3473  CA  GLU H 219      -7.994   7.041  44.327  1.00  0.00      LH0  C  
ATOM   3474  C   GLU H 219      -8.171   7.722  45.672  1.00  0.00      LH0  C  
ATOM   3475  O   GLU H 219      -7.213   8.018  46.376  1.00  0.00      LH0  O  
ATOM   3476  CB  GLU H 219      -7.692   5.555  44.481  1.00  0.00      LH0  C  
ATOM   3477  CG  GLU H 219      -7.721   4.854  43.123  1.00  0.00      LH0  C  
ATOM   3478  CD  GLU H 219      -7.042   3.510  43.240  1.00  0.00      LH0  C  
ATOM   3479  OE1 GLU H 219      -7.660   2.492  42.938  1.00  0.00      LH0  O  
ATOM   3480  OE2 GLU H 219      -5.869   3.477  43.597  1.00  0.00      LH0  O1-
ATOM   3481  H   GLU H 219      -6.027   7.268  43.476  1.00  0.00      LH0  H  
ATOM   3482  N   PRO H 220      -9.454   7.985  46.016  1.00  0.00      LH0  N  
ATOM   3483  CA  PRO H 220      -9.760   8.648  47.290  1.00  0.00      LH0  C  
ATOM   3484  C   PRO H 220      -9.038   8.079  48.506  1.00  0.00      LH0  C  
ATOM   3485  O   PRO H 220      -9.642   7.624  49.472  1.00  0.00      LH0  O  
ATOM   3486  CB  PRO H 220     -11.286   8.521  47.368  1.00  0.00      LH0  C  
ATOM   3487  CG  PRO H 220     -11.747   8.496  45.914  1.00  0.00      LH0  C  
ATOM   3488  CD  PRO H 220     -10.647   7.702  45.224  1.00  0.00      LH0  C  
TER   
ATOM   3489  N   ASP L   1       6.481  40.877   0.192  1.00  0.00      LL0  N  
ATOM   3490  CA  ASP L   1       5.652  39.915   0.914  1.00  0.00      LL0  C  
ATOM   3491  C   ASP L   1       4.188  40.311   1.041  1.00  0.00      LL0  C  
ATOM   3492  O   ASP L   1       3.794  41.280   1.681  1.00  0.00      LL0  O  
ATOM   3493  CB  ASP L   1       6.300  39.572   2.263  1.00  0.00      LL0  C  
ATOM   3494  CG  ASP L   1       7.584  38.777   2.045  1.00  0.00      LL0  C  
ATOM   3495  OD1 ASP L   1       8.620  39.367   1.735  1.00  0.00      LL0  O  
ATOM   3496  OD2 ASP L   1       7.555  37.560   2.198  1.00  0.00      LL0  O1-
ATOM   3497  H   ASP L   1       7.462  40.734   0.355  1.00  0.00      LL0  H  
ATOM   3498  N   ILE L   2       3.376  39.505   0.337  1.00  0.00      LL0  N  
ATOM   3499  CA  ILE L   2       1.948  39.810   0.229  1.00  0.00      LL0  C  
ATOM   3500  C   ILE L   2       1.201  39.643   1.542  1.00  0.00      LL0  C  
ATOM   3501  O   ILE L   2       1.186  38.572   2.138  1.00  0.00      LL0  O  
ATOM   3502  CB  ILE L   2       1.324  38.942  -0.880  1.00  0.00      LL0  C  
ATOM   3503  CG1 ILE L   2       2.025  39.224  -2.213  1.00  0.00      LL0  C  
ATOM   3504  CG2 ILE L   2      -0.201  39.091  -0.984  1.00  0.00      LL0  C  
ATOM   3505  CD1 ILE L   2       1.493  38.385  -3.375  1.00  0.00      LL0  C  
ATOM   3506  H   ILE L   2       3.775  38.683  -0.063  1.00  0.00      LL0  H  
ATOM   3507  N   GLN L   3       0.560  40.739   1.959  1.00  0.00      LL0  N  
ATOM   3508  CA  GLN L   3      -0.289  40.602   3.134  1.00  0.00      LL0  C  
ATOM   3509  C   GLN L   3      -1.661  40.067   2.769  1.00  0.00      LL0  C  
ATOM   3510  O   GLN L   3      -2.370  40.627   1.941  1.00  0.00      LL0  O  
ATOM   3511  CB  GLN L   3      -0.419  41.944   3.861  1.00  0.00      LL0  C  
ATOM   3512  CG  GLN L   3      -1.036  41.820   5.262  1.00  0.00      LL0  C  
ATOM   3513  CD  GLN L   3      -1.277  43.189   5.871  1.00  0.00      LL0  C  
ATOM   3514  NE2 GLN L   3      -0.189  43.962   5.943  1.00  0.00      LL0  N  
ATOM   3515  OE1 GLN L   3      -2.379  43.540   6.270  1.00  0.00      LL0  O  
ATOM   3516  H   GLN L   3       0.511  41.541   1.361  1.00  0.00      LL0  H  
ATOM   3517 HE21 GLN L   3       0.705  43.656   5.618  1.00  0.00      LL0  H  
ATOM   3518 HE22 GLN L   3      -0.296  44.874   6.335  1.00  0.00      LL0  H  
ATOM   3519  N   MET L   4      -2.011  38.974   3.453  1.00  0.00      LL0  N  
ATOM   3520  CA  MET L   4      -3.437  38.677   3.522  1.00  0.00      LL0  C  
ATOM   3521  C   MET L   4      -3.960  39.247   4.817  1.00  0.00      LL0  C  
ATOM   3522  O   MET L   4      -3.276  39.199   5.833  1.00  0.00      LL0  O  
ATOM   3523  CB  MET L   4      -3.687  37.172   3.460  1.00  0.00      LL0  C  
ATOM   3524  CG  MET L   4      -3.144  36.539   2.182  1.00  0.00      LL0  C  
ATOM   3525  SD  MET L   4      -3.895  37.249   0.712  1.00  0.00      LL0  S  
ATOM   3526  CE  MET L   4      -5.547  36.574   0.920  1.00  0.00      LL0  C  
ATOM   3527  H   MET L   4      -1.375  38.536   4.086  1.00  0.00      LL0  H  
ATOM   3528  N   THR L   5      -5.161  39.819   4.739  1.00  0.00      LL0  N  
ATOM   3529  CA  THR L   5      -5.602  40.537   5.922  1.00  0.00      LL0  C  
ATOM   3530  C   THR L   5      -7.069  40.315   6.250  1.00  0.00      LL0  C  
ATOM   3531  O   THR L   5      -7.981  40.629   5.492  1.00  0.00      LL0  O  
ATOM   3532  CB  THR L   5      -5.151  42.012   5.808  1.00  0.00      LL0  C  
ATOM   3533  CG2 THR L   5      -6.053  42.941   4.990  1.00  0.00      LL0  C  
ATOM   3534  OG1 THR L   5      -4.845  42.560   7.093  1.00  0.00      LL0  O  
ATOM   3535  H   THR L   5      -5.655  39.882   3.870  1.00  0.00      LL0  H  
ATOM   3536  HG1 THR L   5      -4.125  43.170   6.926  1.00  0.00      LL0  H  
ATOM   3537  N   GLN L   6      -7.255  39.676   7.408  1.00  0.00      LL0  N  
ATOM   3538  CA  GLN L   6      -8.606  39.294   7.798  1.00  0.00      LL0  C  
ATOM   3539  C   GLN L   6      -9.263  40.346   8.664  1.00  0.00      LL0  C  
ATOM   3540  O   GLN L   6      -8.690  40.830   9.629  1.00  0.00      LL0  O  
ATOM   3541  CB  GLN L   6      -8.567  37.929   8.491  1.00  0.00      LL0  C  
ATOM   3542  CG  GLN L   6      -8.190  36.836   7.488  1.00  0.00      LL0  C  
ATOM   3543  CD  GLN L   6      -7.846  35.525   8.166  1.00  0.00      LL0  C  
ATOM   3544  NE2 GLN L   6      -8.795  35.027   8.956  1.00  0.00      LL0  N  
ATOM   3545  OE1 GLN L   6      -6.777  34.960   7.976  1.00  0.00      LL0  O  
ATOM   3546  H   GLN L   6      -6.478  39.528   8.021  1.00  0.00      LL0  H  
ATOM   3547 HE21 GLN L   6      -9.651  35.490   9.196  1.00  0.00      LL0  H  
ATOM   3548 HE22 GLN L   6      -8.637  34.134   9.376  1.00  0.00      LL0  H  
ATOM   3549  N   SER L   7     -10.502  40.684   8.279  1.00  0.00      LL0  N  
ATOM   3550  CA  SER L   7     -11.219  41.702   9.049  1.00  0.00      LL0  C  
ATOM   3551  C   SER L   7     -11.537  41.248  10.460  1.00  0.00      LL0  C  
ATOM   3552  O   SER L   7     -11.368  41.916  11.473  1.00  0.00      LL0  O  
ATOM   3553  CB  SER L   7     -12.519  42.072   8.321  1.00  0.00      LL0  C  
ATOM   3554  OG  SER L   7     -13.312  40.895   8.053  1.00  0.00      LL0  O  
ATOM   3555  H   SER L   7     -10.925  40.218   7.501  1.00  0.00      LL0  H  
ATOM   3556  HG  SER L   7     -13.729  40.644   8.882  1.00  0.00      LL0  H  
ATOM   3557  N   THR L   8     -12.073  40.032  10.451  1.00  0.00      LL0  N  
ATOM   3558  CA  THR L   8     -12.721  39.583  11.663  1.00  0.00      LL0  C  
ATOM   3559  C   THR L   8     -11.762  38.811  12.538  1.00  0.00      LL0  C  
ATOM   3560  O   THR L   8     -11.673  37.595  12.464  1.00  0.00      LL0  O  
ATOM   3561  CB  THR L   8     -13.946  38.770  11.249  1.00  0.00      LL0  C  
ATOM   3562  CG2 THR L   8     -15.005  38.749  12.352  1.00  0.00      LL0  C  
ATOM   3563  OG1 THR L   8     -14.488  39.299  10.021  1.00  0.00      LL0  O  
ATOM   3564  H   THR L   8     -12.123  39.487   9.615  1.00  0.00      LL0  H  
ATOM   3565  HG1 THR L   8     -15.323  38.841   9.903  1.00  0.00      LL0  H  
ATOM   3566  N   SER L   9     -11.022  39.570  13.358  1.00  0.00      LL0  N  
ATOM   3567  CA  SER L   9     -10.033  38.899  14.208  1.00  0.00      LL0  C  
ATOM   3568  C   SER L   9     -10.615  37.799  15.094  1.00  0.00      LL0  C  
ATOM   3569  O   SER L   9     -10.095  36.694  15.202  1.00  0.00      LL0  O  
ATOM   3570  CB  SER L   9      -9.251  39.944  15.011  1.00  0.00      LL0  C  
ATOM   3571  OG  SER L   9      -7.986  39.423  15.431  1.00  0.00      LL0  O  
ATOM   3572  H   SER L   9     -11.078  40.567  13.268  1.00  0.00      LL0  H  
ATOM   3573  HG  SER L   9      -7.623  38.949  14.690  1.00  0.00      LL0  H  
ATOM   3574  N   SER L  10     -11.771  38.134  15.672  1.00  0.00      LL0  N  
ATOM   3575  CA  SER L  10     -12.492  37.120  16.427  1.00  0.00      LL0  C  
ATOM   3576  C   SER L  10     -13.969  37.433  16.386  1.00  0.00      LL0  C  
ATOM   3577  O   SER L  10     -14.351  38.571  16.132  1.00  0.00      LL0  O  
ATOM   3578  CB  SER L  10     -11.951  37.074  17.861  1.00  0.00      LL0  C  
ATOM   3579  OG  SER L  10     -11.538  38.387  18.266  1.00  0.00      LL0  O  
ATOM   3580  H   SER L  10     -12.143  39.061  15.677  1.00  0.00      LL0  H  
ATOM   3581  HG  SER L  10     -11.034  38.282  19.062  1.00  0.00      LL0  H  
ATOM   3582  N   LEU L  11     -14.777  36.391  16.631  1.00  0.00      LL0  N  
ATOM   3583  CA  LEU L  11     -16.210  36.632  16.781  1.00  0.00      LL0  C  
ATOM   3584  C   LEU L  11     -16.917  35.526  17.531  1.00  0.00      LL0  C  
ATOM   3585  O   LEU L  11     -16.842  34.355  17.182  1.00  0.00      LL0  O  
ATOM   3586  CB  LEU L  11     -16.934  36.937  15.449  1.00  0.00      LL0  C  
ATOM   3587  CG  LEU L  11     -17.176  35.803  14.439  1.00  0.00      LL0  C  
ATOM   3588  CD1 LEU L  11     -18.207  36.225  13.391  1.00  0.00      LL0  C  
ATOM   3589  CD2 LEU L  11     -15.900  35.273  13.781  1.00  0.00      LL0  C  
ATOM   3590  H   LEU L  11     -14.402  35.465  16.722  1.00  0.00      LL0  H  
ATOM   3591  N   SER L  12     -17.628  35.964  18.572  1.00  0.00      LL0  N  
ATOM   3592  CA  SER L  12     -18.540  35.035  19.227  1.00  0.00      LL0  C  
ATOM   3593  C   SER L  12     -19.837  34.883  18.457  1.00  0.00      LL0  C  
ATOM   3594  O   SER L  12     -20.815  35.598  18.663  1.00  0.00      LL0  O  
ATOM   3595  CB  SER L  12     -18.792  35.507  20.654  1.00  0.00      LL0  C  
ATOM   3596  OG  SER L  12     -17.536  35.621  21.327  1.00  0.00      LL0  O  
ATOM   3597  H   SER L  12     -17.570  36.907  18.891  1.00  0.00      LL0  H  
ATOM   3598  HG  SER L  12     -17.416  34.764  21.747  1.00  0.00      LL0  H  
ATOM   3599  N   ALA L  13     -19.810  33.939  17.519  1.00  0.00      LL0  N  
ATOM   3600  CA  ALA L  13     -21.042  33.728  16.774  1.00  0.00      LL0  C  
ATOM   3601  C   ALA L  13     -21.876  32.636  17.404  1.00  0.00      LL0  C  
ATOM   3602  O   ALA L  13     -21.368  31.673  17.962  1.00  0.00      LL0  O  
ATOM   3603  CB  ALA L  13     -20.740  33.406  15.316  1.00  0.00      LL0  C  
ATOM   3604  H   ALA L  13     -19.038  33.296  17.491  1.00  0.00      LL0  H  
ATOM   3605  N   SER L  14     -23.186  32.869  17.367  1.00  0.00      LL0  N  
ATOM   3606  CA  SER L  14     -24.066  31.891  17.994  1.00  0.00      LL0  C  
ATOM   3607  C   SER L  14     -24.351  30.755  17.048  1.00  0.00      LL0  C  
ATOM   3608  O   SER L  14     -24.054  30.829  15.861  1.00  0.00      LL0  O  
ATOM   3609  CB  SER L  14     -25.384  32.547  18.421  1.00  0.00      LL0  C  
ATOM   3610  OG  SER L  14     -25.267  33.976  18.355  1.00  0.00      LL0  O  
ATOM   3611  H   SER L  14     -23.568  33.560  16.755  1.00  0.00      LL0  H  
ATOM   3612  HG  SER L  14     -25.649  34.203  17.498  1.00  0.00      LL0  H  
ATOM   3613  N   VAL L  15     -24.991  29.721  17.609  1.00  0.00      LL0  N  
ATOM   3614  CA  VAL L  15     -25.594  28.747  16.703  1.00  0.00      LL0  C  
ATOM   3615  C   VAL L  15     -26.711  29.399  15.894  1.00  0.00      LL0  C  
ATOM   3616  O   VAL L  15     -27.804  29.636  16.391  1.00  0.00      LL0  O  
ATOM   3617  CB  VAL L  15     -26.090  27.524  17.488  1.00  0.00      LL0  C  
ATOM   3618  CG1 VAL L  15     -26.619  26.425  16.564  1.00  0.00      LL0  C  
ATOM   3619  CG2 VAL L  15     -24.991  26.985  18.407  1.00  0.00      LL0  C  
ATOM   3620  H   VAL L  15     -25.182  29.717  18.589  1.00  0.00      LL0  H  
ATOM   3621  N   GLY L  16     -26.346  29.736  14.653  1.00  0.00      LL0  N  
ATOM   3622  CA  GLY L  16     -27.273  30.507  13.832  1.00  0.00      LL0  C  
ATOM   3623  C   GLY L  16     -26.650  31.684  13.096  1.00  0.00      LL0  C  
ATOM   3624  O   GLY L  16     -27.090  32.064  12.019  1.00  0.00      LL0  O  
ATOM   3625  H   GLY L  16     -25.448  29.437  14.329  1.00  0.00      LL0  H  
ATOM   3626  N   ASP L  17     -25.600  32.260  13.707  1.00  0.00      LL0  N  
ATOM   3627  CA  ASP L  17     -25.079  33.489  13.093  1.00  0.00      LL0  C  
ATOM   3628  C   ASP L  17     -24.426  33.253  11.740  1.00  0.00      LL0  C  
ATOM   3629  O   ASP L  17     -23.787  32.232  11.496  1.00  0.00      LL0  O  
ATOM   3630  CB  ASP L  17     -24.061  34.229  13.984  1.00  0.00      LL0  C  
ATOM   3631  CG  ASP L  17     -24.604  34.773  15.304  1.00  0.00      LL0  C  
ATOM   3632  OD1 ASP L  17     -25.740  34.502  15.668  1.00  0.00      LL0  O  
ATOM   3633  OD2 ASP L  17     -23.855  35.429  16.029  1.00  0.00      LL0  O1-
ATOM   3634  H   ASP L  17     -25.225  31.909  14.564  1.00  0.00      LL0  H  
ATOM   3635  N   ARG L  18     -24.592  34.267  10.875  1.00  0.00      LL0  N  
ATOM   3636  CA  ARG L  18     -23.851  34.218   9.616  1.00  0.00      LL0  C  
ATOM   3637  C   ARG L  18     -22.422  34.720   9.780  1.00  0.00      LL0  C  
ATOM   3638  O   ARG L  18     -22.113  35.907   9.711  1.00  0.00      LL0  O  
ATOM   3639  CB  ARG L  18     -24.621  34.923   8.483  1.00  0.00      LL0  C  
ATOM   3640  CG  ARG L  18     -23.943  34.787   7.111  1.00  0.00      LL0  C  
ATOM   3641  CD  ARG L  18     -24.767  35.234   5.893  1.00  0.00      LL0  C  
ATOM   3642  NE  ARG L  18     -23.925  35.324   4.691  1.00  0.00      LL0  N  
ATOM   3643  CZ  ARG L  18     -23.710  34.276   3.859  1.00  0.00      LL0  C  
ATOM   3644  NH1 ARG L  18     -24.366  33.133   4.018  1.00  0.00      LL0  N1+
ATOM   3645  NH2 ARG L  18     -22.816  34.366   2.878  1.00  0.00      LL0  N  
ATOM   3646  H   ARG L  18     -25.132  35.058  11.154  1.00  0.00      LL0  H  
ATOM   3647  HE  ARG L  18     -23.422  36.184   4.575  1.00  0.00      LL0  H  
ATOM   3648 HH11 ARG L  18     -24.153  32.348   3.430  1.00  0.00      LL0  H  
ATOM   3649 HH12 ARG L  18     -25.067  33.051   4.727  1.00  0.00      LL0  H  
ATOM   3650 HH21 ARG L  18     -22.617  33.563   2.302  1.00  0.00      LL0  H  
ATOM   3651 HH22 ARG L  18     -22.280  35.196   2.708  1.00  0.00      LL0  H  
ATOM   3652  N   VAL L  19     -21.551  33.736  10.036  1.00  0.00      LL0  N  
ATOM   3653  CA  VAL L  19     -20.150  34.046  10.335  1.00  0.00      LL0  C  
ATOM   3654  C   VAL L  19     -19.429  34.724   9.182  1.00  0.00      LL0  C  
ATOM   3655  O   VAL L  19     -19.071  34.100   8.189  1.00  0.00      LL0  O  
ATOM   3656  CB  VAL L  19     -19.405  32.777  10.771  1.00  0.00      LL0  C  
ATOM   3657  CG1 VAL L  19     -17.952  33.044  11.172  1.00  0.00      LL0  C  
ATOM   3658  CG2 VAL L  19     -20.160  32.078  11.894  1.00  0.00      LL0  C  
ATOM   3659  H   VAL L  19     -21.919  32.805   9.987  1.00  0.00      LL0  H  
ATOM   3660  N   THR L  20     -19.251  36.036   9.368  1.00  0.00      LL0  N  
ATOM   3661  CA  THR L  20     -18.671  36.828   8.292  1.00  0.00      LL0  C  
ATOM   3662  C   THR L  20     -17.186  37.101   8.466  1.00  0.00      LL0  C  
ATOM   3663  O   THR L  20     -16.751  37.781   9.390  1.00  0.00      LL0  O  
ATOM   3664  CB  THR L  20     -19.495  38.112   8.139  1.00  0.00      LL0  C  
ATOM   3665  CG2 THR L  20     -19.025  38.982   6.968  1.00  0.00      LL0  C  
ATOM   3666  OG1 THR L  20     -20.884  37.777   7.976  1.00  0.00      LL0  O  
ATOM   3667  H   THR L  20     -19.537  36.459  10.226  1.00  0.00      LL0  H  
ATOM   3668  HG1 THR L  20     -21.161  37.263   8.732  1.00  0.00      LL0  H  
ATOM   3669  N   ILE L  21     -16.418  36.514   7.540  1.00  0.00      LL0  N  
ATOM   3670  CA  ILE L  21     -14.970  36.696   7.613  1.00  0.00      LL0  C  
ATOM   3671  C   ILE L  21     -14.436  37.260   6.311  1.00  0.00      LL0  C  
ATOM   3672  O   ILE L  21     -14.401  36.583   5.292  1.00  0.00      LL0  O  
ATOM   3673  CB  ILE L  21     -14.266  35.369   7.939  1.00  0.00      LL0  C  
ATOM   3674  CG1 ILE L  21     -14.952  34.619   9.084  1.00  0.00      LL0  C  
ATOM   3675  CG2 ILE L  21     -12.775  35.593   8.218  1.00  0.00      LL0  C  
ATOM   3676  CD1 ILE L  21     -14.498  33.165   9.199  1.00  0.00      LL0  C  
ATOM   3677  H   ILE L  21     -16.820  35.982   6.791  1.00  0.00      LL0  H  
ATOM   3678  N   THR L  22     -14.023  38.525   6.381  1.00  0.00      LL0  N  
ATOM   3679  CA  THR L  22     -13.441  39.075   5.160  1.00  0.00      LL0  C  
ATOM   3680  C   THR L  22     -11.928  38.941   5.183  1.00  0.00      LL0  C  
ATOM   3681  O   THR L  22     -11.325  38.810   6.244  1.00  0.00      LL0  O  
ATOM   3682  CB  THR L  22     -13.866  40.539   4.988  1.00  0.00      LL0  C  
ATOM   3683  CG2 THR L  22     -14.151  40.908   3.530  1.00  0.00      LL0  C  
ATOM   3684  OG1 THR L  22     -14.993  40.834   5.824  1.00  0.00      LL0  O  
ATOM   3685  H   THR L  22     -14.006  39.052   7.229  1.00  0.00      LL0  H  
ATOM   3686  HG1 THR L  22     -14.622  40.981   6.689  1.00  0.00      LL0  H  
ATOM   3687  N   CYS L  23     -11.348  38.986   3.983  1.00  0.00      LL0  N  
ATOM   3688  CA  CYS L  23      -9.901  38.954   3.824  1.00  0.00      LL0  C  
ATOM   3689  C   CYS L  23      -9.538  39.665   2.544  1.00  0.00      LL0  C  
ATOM   3690  O   CYS L  23      -9.976  39.301   1.460  1.00  0.00      LL0  O  
ATOM   3691  CB  CYS L  23      -9.385  37.512   3.823  1.00  0.00      LL0  C  
ATOM   3692  SG  CYS L  23      -7.603  37.310   3.553  1.00  0.00      LL0  S  
ATOM   3693  H   CYS L  23     -11.913  39.013   3.159  1.00  0.00      LL0  H  
ATOM   3694  N   ARG L  24      -8.746  40.722   2.726  1.00  0.00      LL0  N  
ATOM   3695  CA  ARG L  24      -8.232  41.414   1.553  1.00  0.00      LL0  C  
ATOM   3696  C   ARG L  24      -6.777  41.041   1.358  1.00  0.00      LL0  C  
ATOM   3697  O   ARG L  24      -6.020  40.942   2.316  1.00  0.00      LL0  O  
ATOM   3698  CB  ARG L  24      -8.438  42.928   1.728  1.00  0.00      LL0  C  
ATOM   3699  CG  ARG L  24      -7.699  43.809   0.714  1.00  0.00      LL0  C  
ATOM   3700  CD  ARG L  24      -7.993  45.302   0.831  1.00  0.00      LL0  C  
ATOM   3701  NE  ARG L  24      -9.343  45.578   0.355  1.00  0.00      LL0  N  
ATOM   3702  CZ  ARG L  24      -9.811  46.812   0.109  1.00  0.00      LL0  C  
ATOM   3703  NH1 ARG L  24      -9.049  47.881   0.329  1.00  0.00      LL0  N1+
ATOM   3704  NH2 ARG L  24     -11.045  46.933  -0.360  1.00  0.00      LL0  N  
ATOM   3705  H   ARG L  24      -8.402  40.933   3.642  1.00  0.00      LL0  H  
ATOM   3706  HE  ARG L  24      -9.975  44.814   0.163  1.00  0.00      LL0  H  
ATOM   3707 HH11 ARG L  24      -9.379  48.805   0.149  1.00  0.00      LL0  H  
ATOM   3708 HH12 ARG L  24      -8.121  47.753   0.678  1.00  0.00      LL0  H  
ATOM   3709 HH21 ARG L  24     -11.514  47.787  -0.560  1.00  0.00      LL0  H  
ATOM   3710 HH22 ARG L  24     -11.533  46.056  -0.532  1.00  0.00      LL0  H  
ATOM   3711  N   ALA L  25      -6.418  40.833   0.090  1.00  0.00      LL0  N  
ATOM   3712  CA  ALA L  25      -4.991  40.754  -0.194  1.00  0.00      LL0  C  
ATOM   3713  C   ALA L  25      -4.456  42.125  -0.543  1.00  0.00      LL0  C  
ATOM   3714  O   ALA L  25      -5.184  42.979  -1.033  1.00  0.00      LL0  O  
ATOM   3715  CB  ALA L  25      -4.737  39.830  -1.378  1.00  0.00      LL0  C  
ATOM   3716  H   ALA L  25      -7.103  40.943  -0.632  1.00  0.00      LL0  H  
ATOM   3717  N   SER L  26      -3.152  42.307  -0.295  1.00  0.00      LL0  N  
ATOM   3718  CA  SER L  26      -2.563  43.611  -0.608  1.00  0.00      LL0  C  
ATOM   3719  C   SER L  26      -2.663  44.078  -2.059  1.00  0.00      LL0  C  
ATOM   3720  O   SER L  26      -2.632  45.265  -2.360  1.00  0.00      LL0  O  
ATOM   3721  CB  SER L  26      -1.119  43.656  -0.098  1.00  0.00      LL0  C  
ATOM   3722  OG  SER L  26      -0.548  42.338  -0.089  1.00  0.00      LL0  O  
ATOM   3723  H   SER L  26      -2.623  41.617   0.206  1.00  0.00      LL0  H  
ATOM   3724  HG  SER L  26      -0.548  42.040  -0.998  1.00  0.00      LL0  H  
ATOM   3725  N   GLN L  27      -2.785  43.085  -2.949  1.00  0.00      LL0  N  
ATOM   3726  CA  GLN L  27      -2.958  43.383  -4.364  1.00  0.00      LL0  C  
ATOM   3727  C   GLN L  27      -3.822  42.318  -5.003  1.00  0.00      LL0  C  
ATOM   3728  O   GLN L  27      -4.156  41.321  -4.376  1.00  0.00      LL0  O  
ATOM   3729  CB  GLN L  27      -1.609  43.520  -5.098  1.00  0.00      LL0  C  
ATOM   3730  CG  GLN L  27      -0.674  42.299  -5.101  1.00  0.00      LL0  C  
ATOM   3731  CD  GLN L  27       0.082  42.190  -3.791  1.00  0.00      LL0  C  
ATOM   3732  NE2 GLN L  27       1.337  42.639  -3.851  1.00  0.00      LL0  N  
ATOM   3733  OE1 GLN L  27      -0.418  41.725  -2.777  1.00  0.00      LL0  O  
ATOM   3734  H   GLN L  27      -2.774  42.129  -2.656  1.00  0.00      LL0  H  
ATOM   3735 HE21 GLN L  27       1.717  43.022  -4.691  1.00  0.00      LL0  H  
ATOM   3736 HE22 GLN L  27       1.905  42.585  -3.030  1.00  0.00      LL0  H  
ATOM   3737  N   ASP L  28      -4.149  42.565  -6.282  1.00  0.00      LL0  N  
ATOM   3738  CA  ASP L  28      -4.908  41.588  -7.068  1.00  0.00      LL0  C  
ATOM   3739  C   ASP L  28      -4.385  40.158  -6.967  1.00  0.00      LL0  C  
ATOM   3740  O   ASP L  28      -3.283  39.833  -7.408  1.00  0.00      LL0  O  
ATOM   3741  CB  ASP L  28      -4.964  42.073  -8.532  1.00  0.00      LL0  C  
ATOM   3742  CG  ASP L  28      -5.398  40.980  -9.500  1.00  0.00      LL0  C  
ATOM   3743  OD1 ASP L  28      -6.436  40.365  -9.287  1.00  0.00      LL0  O  
ATOM   3744  OD2 ASP L  28      -4.649  40.679 -10.423  1.00  0.00      LL0  O1-
ATOM   3745  H   ASP L  28      -3.882  43.433  -6.694  1.00  0.00      LL0  H  
ATOM   3746  N   ILE L  29      -5.251  39.305  -6.412  1.00  0.00      LL0  N  
ATOM   3747  CA  ILE L  29      -4.900  37.891  -6.480  1.00  0.00      LL0  C  
ATOM   3748  C   ILE L  29      -5.738  37.057  -7.432  1.00  0.00      LL0  C  
ATOM   3749  O   ILE L  29      -5.595  35.845  -7.516  1.00  0.00      LL0  O  
ATOM   3750  CB  ILE L  29      -4.839  37.252  -5.092  1.00  0.00      LL0  C  
ATOM   3751  CG1 ILE L  29      -6.192  37.312  -4.388  1.00  0.00      LL0  C  
ATOM   3752  CG2 ILE L  29      -3.702  37.876  -4.281  1.00  0.00      LL0  C  
ATOM   3753  CD1 ILE L  29      -6.266  36.473  -3.116  1.00  0.00      LL0  C  
ATOM   3754  H   ILE L  29      -6.100  39.655  -6.009  1.00  0.00      LL0  H  
ATOM   3755  N   SER L  30      -6.618  37.756  -8.165  1.00  0.00      LL0  N  
ATOM   3756  CA  SER L  30      -7.290  37.134  -9.311  1.00  0.00      LL0  C  
ATOM   3757  C   SER L  30      -7.984  35.802  -9.068  1.00  0.00      LL0  C  
ATOM   3758  O   SER L  30      -7.826  34.844  -9.821  1.00  0.00      LL0  O  
ATOM   3759  CB  SER L  30      -6.318  37.021 -10.489  1.00  0.00      LL0  C  
ATOM   3760  OG  SER L  30      -5.310  38.037 -10.390  1.00  0.00      LL0  O  
ATOM   3761  H   SER L  30      -6.647  38.754  -8.087  1.00  0.00      LL0  H  
ATOM   3762  HG  SER L  30      -5.773  38.889 -10.404  1.00  0.00      LL0  H  
ATOM   3763  N   ASN L  31      -8.752  35.805  -7.963  1.00  0.00      LL0  N  
ATOM   3764  CA  ASN L  31      -9.512  34.633  -7.515  1.00  0.00      LL0  C  
ATOM   3765  C   ASN L  31      -8.716  33.443  -7.018  1.00  0.00      LL0  C  
ATOM   3766  O   ASN L  31      -9.241  32.362  -6.780  1.00  0.00      LL0  O  
ATOM   3767  CB  ASN L  31     -10.578  34.191  -8.525  1.00  0.00      LL0  C  
ATOM   3768  CG  ASN L  31     -11.938  34.375  -7.894  1.00  0.00      LL0  C  
ATOM   3769  ND2 ASN L  31     -12.800  33.380  -8.114  1.00  0.00      LL0  N  
ATOM   3770  OD1 ASN L  31     -12.203  35.368  -7.227  1.00  0.00      LL0  O  
ATOM   3771  H   ASN L  31      -8.800  36.632  -7.398  1.00  0.00      LL0  H  
ATOM   3772 HD21 ASN L  31     -12.566  32.551  -8.619  1.00  0.00      LL0  H  
ATOM   3773 HD22 ASN L  31     -13.723  33.440  -7.739  1.00  0.00      LL0  H  
ATOM   3774  N   TYR L  32      -7.407  33.680  -6.842  1.00  0.00      LL0  N  
ATOM   3775  CA  TYR L  32      -6.589  32.608  -6.280  1.00  0.00      LL0  C  
ATOM   3776  C   TYR L  32      -6.584  32.640  -4.771  1.00  0.00      LL0  C  
ATOM   3777  O   TYR L  32      -5.570  32.897  -4.133  1.00  0.00      LL0  O  
ATOM   3778  CB  TYR L  32      -5.146  32.657  -6.793  1.00  0.00      LL0  C  
ATOM   3779  CG  TYR L  32      -5.042  32.621  -8.302  1.00  0.00      LL0  C  
ATOM   3780  CD1 TYR L  32      -6.009  31.948  -9.080  1.00  0.00      LL0  C  
ATOM   3781  CD2 TYR L  32      -3.940  33.272  -8.889  1.00  0.00      LL0  C  
ATOM   3782  CE1 TYR L  32      -5.880  31.946 -10.476  1.00  0.00      LL0  C  
ATOM   3783  CE2 TYR L  32      -3.803  33.265 -10.284  1.00  0.00      LL0  C  
ATOM   3784  CZ  TYR L  32      -4.784  32.613 -11.054  1.00  0.00      LL0  C  
ATOM   3785  OH  TYR L  32      -4.687  32.637 -12.429  1.00  0.00      LL0  O  
ATOM   3786  H   TYR L  32      -7.002  34.575  -7.023  1.00  0.00      LL0  H  
ATOM   3787  HH  TYR L  32      -3.764  32.690 -12.672  1.00  0.00      LL0  H  
ATOM   3788  N   LEU L  33      -7.782  32.391  -4.243  1.00  0.00      LL0  N  
ATOM   3789  CA  LEU L  33      -7.934  32.464  -2.801  1.00  0.00      LL0  C  
ATOM   3790  C   LEU L  33      -8.486  31.165  -2.260  1.00  0.00      LL0  C  
ATOM   3791  O   LEU L  33      -9.356  30.540  -2.863  1.00  0.00      LL0  O  
ATOM   3792  CB  LEU L  33      -8.842  33.651  -2.465  1.00  0.00      LL0  C  
ATOM   3793  CG  LEU L  33      -9.268  33.723  -0.998  1.00  0.00      LL0  C  
ATOM   3794  CD1 LEU L  33      -8.717  34.946  -0.271  1.00  0.00      LL0  C  
ATOM   3795  CD2 LEU L  33     -10.778  33.554  -0.874  1.00  0.00      LL0  C  
ATOM   3796  H   LEU L  33      -8.555  32.145  -4.830  1.00  0.00      LL0  H  
ATOM   3797  N   SER L  34      -7.969  30.810  -1.085  1.00  0.00      LL0  N  
ATOM   3798  CA  SER L  34      -8.603  29.716  -0.367  1.00  0.00      LL0  C  
ATOM   3799  C   SER L  34      -8.840  30.044   1.098  1.00  0.00      LL0  C  
ATOM   3800  O   SER L  34      -8.313  31.014   1.635  1.00  0.00      LL0  O  
ATOM   3801  CB  SER L  34      -7.795  28.435  -0.583  1.00  0.00      LL0  C  
ATOM   3802  OG  SER L  34      -6.394  28.717  -0.571  1.00  0.00      LL0  O  
ATOM   3803  H   SER L  34      -7.168  31.278  -0.706  1.00  0.00      LL0  H  
ATOM   3804  HG  SER L  34      -5.957  27.899  -0.331  1.00  0.00      LL0  H  
ATOM   3805  N   TRP L  35      -9.682  29.202   1.712  1.00  0.00      LL0  N  
ATOM   3806  CA  TRP L  35     -10.004  29.345   3.128  1.00  0.00      LL0  C  
ATOM   3807  C   TRP L  35      -9.698  28.056   3.851  1.00  0.00      LL0  C  
ATOM   3808  O   TRP L  35      -9.933  26.970   3.330  1.00  0.00      LL0  O  
ATOM   3809  CB  TRP L  35     -11.485  29.661   3.328  1.00  0.00      LL0  C  
ATOM   3810  CG  TRP L  35     -11.788  31.089   2.949  1.00  0.00      LL0  C  
ATOM   3811  CD1 TRP L  35     -12.384  31.537   1.762  1.00  0.00      LL0  C  
ATOM   3812  CD2 TRP L  35     -11.555  32.278   3.733  1.00  0.00      LL0  C  
ATOM   3813  CE2 TRP L  35     -12.029  33.392   2.963  1.00  0.00      LL0  C  
ATOM   3814  CE3 TRP L  35     -11.004  32.490   5.015  1.00  0.00      LL0  C  
ATOM   3815  NE1 TRP L  35     -12.528  32.890   1.765  1.00  0.00      LL0  N  
ATOM   3816  CZ2 TRP L  35     -11.941  34.697   3.491  1.00  0.00      LL0  C  
ATOM   3817  CZ3 TRP L  35     -10.923  33.799   5.533  1.00  0.00      LL0  C  
ATOM   3818  CH2 TRP L  35     -11.391  34.894   4.775  1.00  0.00      LL0  C  
ATOM   3819  H   TRP L  35     -10.056  28.433   1.195  1.00  0.00      LL0  H  
ATOM   3820  HE1 TRP L  35     -12.922  33.419   1.038  1.00  0.00      LL0  H  
ATOM   3821  N   TYR L  36      -9.164  28.219   5.063  1.00  0.00      LL0  N  
ATOM   3822  CA  TYR L  36      -8.725  27.053   5.822  1.00  0.00      LL0  C  
ATOM   3823  C   TYR L  36      -9.309  27.043   7.210  1.00  0.00      LL0  C  
ATOM   3824  O   TYR L  36      -9.350  28.060   7.895  1.00  0.00      LL0  O  
ATOM   3825  CB  TYR L  36      -7.194  27.007   5.903  1.00  0.00      LL0  C  
ATOM   3826  CG  TYR L  36      -6.628  26.796   4.521  1.00  0.00      LL0  C  
ATOM   3827  CD1 TYR L  36      -6.295  27.921   3.741  1.00  0.00      LL0  C  
ATOM   3828  CD2 TYR L  36      -6.484  25.480   4.041  1.00  0.00      LL0  C  
ATOM   3829  CE1 TYR L  36      -5.901  27.722   2.411  1.00  0.00      LL0  C  
ATOM   3830  CE2 TYR L  36      -6.074  25.287   2.713  1.00  0.00      LL0  C  
ATOM   3831  CZ  TYR L  36      -5.832  26.413   1.900  1.00  0.00      LL0  C  
ATOM   3832  OH  TYR L  36      -5.547  26.237   0.560  1.00  0.00      LL0  O  
ATOM   3833  H   TYR L  36      -9.029  29.143   5.422  1.00  0.00      LL0  H  
ATOM   3834  HH  TYR L  36      -5.653  25.309   0.349  1.00  0.00      LL0  H  
ATOM   3835  N   GLN L  37      -9.759  25.839   7.582  1.00  0.00      LL0  N  
ATOM   3836  CA  GLN L  37     -10.237  25.650   8.945  1.00  0.00      LL0  C  
ATOM   3837  C   GLN L  37      -9.150  25.024   9.789  1.00  0.00      LL0  C  
ATOM   3838  O   GLN L  37      -8.749  23.889   9.562  1.00  0.00      LL0  O  
ATOM   3839  CB  GLN L  37     -11.492  24.772   8.937  1.00  0.00      LL0  C  
ATOM   3840  CG  GLN L  37     -12.422  24.996  10.129  1.00  0.00      LL0  C  
ATOM   3841  CD  GLN L  37     -13.695  24.176   9.996  1.00  0.00      LL0  C  
ATOM   3842  NE2 GLN L  37     -14.804  24.902   9.861  1.00  0.00      LL0  N  
ATOM   3843  OE1 GLN L  37     -13.708  22.952  10.094  1.00  0.00      LL0  O  
ATOM   3844  H   GLN L  37      -9.665  25.058   6.963  1.00  0.00      LL0  H  
ATOM   3845 HE21 GLN L  37     -14.801  25.906   9.885  1.00  0.00      LL0  H  
ATOM   3846 HE22 GLN L  37     -15.720  24.497   9.769  1.00  0.00      LL0  H  
ATOM   3847  N   GLN L  38      -8.678  25.813  10.755  1.00  0.00      LL0  N  
ATOM   3848  CA  GLN L  38      -7.775  25.230  11.740  1.00  0.00      LL0  C  
ATOM   3849  C   GLN L  38      -8.556  24.878  12.985  1.00  0.00      LL0  C  
ATOM   3850  O   GLN L  38      -9.011  25.747  13.716  1.00  0.00      LL0  O  
ATOM   3851  CB  GLN L  38      -6.645  26.205  12.085  1.00  0.00      LL0  C  
ATOM   3852  CG  GLN L  38      -5.676  25.632  13.125  1.00  0.00      LL0  C  
ATOM   3853  CD  GLN L  38      -4.667  26.674  13.558  1.00  0.00      LL0  C  
ATOM   3854  NE2 GLN L  38      -3.414  26.221  13.531  1.00  0.00      LL0  N  
ATOM   3855  OE1 GLN L  38      -4.988  27.795  13.940  1.00  0.00      LL0  O  
ATOM   3856  H   GLN L  38      -9.066  26.725  10.890  1.00  0.00      LL0  H  
ATOM   3857 HE21 GLN L  38      -3.171  25.328  13.159  1.00  0.00      LL0  H  
ATOM   3858 HE22 GLN L  38      -2.689  26.782  13.934  1.00  0.00      LL0  H  
ATOM   3859  N   LYS L  39      -8.713  23.575  13.215  1.00  0.00      LL0  N  
ATOM   3860  CA  LYS L  39      -9.394  23.297  14.474  1.00  0.00      LL0  C  
ATOM   3861  C   LYS L  39      -8.439  23.119  15.635  1.00  0.00      LL0  C  
ATOM   3862  O   LYS L  39      -7.431  22.436  15.522  1.00  0.00      LL0  O  
ATOM   3863  CB  LYS L  39     -10.413  22.174  14.280  1.00  0.00      LL0  C  
ATOM   3864  CG  LYS L  39     -11.687  22.906  13.877  1.00  0.00      LL0  C  
ATOM   3865  CD  LYS L  39     -12.894  22.105  13.414  1.00  0.00      LL0  C  
ATOM   3866  CE  LYS L  39     -14.008  23.126  13.200  1.00  0.00      LL0  C  
ATOM   3867  NZ  LYS L  39     -15.057  22.606  12.315  1.00  0.00      LL0  N1+
ATOM   3868  H   LYS L  39      -8.274  22.871  12.652  1.00  0.00      LL0  H  
ATOM   3869  HZ1 LYS L  39     -15.678  23.380  11.999  1.00  0.00      LL0  H  
ATOM   3870  HZ2 LYS L  39     -14.653  22.197  11.445  1.00  0.00      LL0  H  
ATOM   3871  HZ3 LYS L  39     -15.689  21.957  12.826  1.00  0.00      LL0  H  
ATOM   3872  N   PRO L  40      -8.762  23.799  16.766  1.00  0.00      LL0  N  
ATOM   3873  CA  PRO L  40      -7.866  23.800  17.931  1.00  0.00      LL0  C  
ATOM   3874  C   PRO L  40      -7.266  22.453  18.303  1.00  0.00      LL0  C  
ATOM   3875  O   PRO L  40      -7.922  21.541  18.808  1.00  0.00      LL0  O  
ATOM   3876  CB  PRO L  40      -8.740  24.425  19.023  1.00  0.00      LL0  C  
ATOM   3877  CG  PRO L  40      -9.636  25.398  18.261  1.00  0.00      LL0  C  
ATOM   3878  CD  PRO L  40      -9.944  24.631  16.982  1.00  0.00      LL0  C  
ATOM   3879  N   GLY L  41      -5.963  22.361  17.996  1.00  0.00      LL0  N  
ATOM   3880  CA  GLY L  41      -5.262  21.097  18.209  1.00  0.00      LL0  C  
ATOM   3881  C   GLY L  41      -5.856  19.943  17.418  1.00  0.00      LL0  C  
ATOM   3882  O   GLY L  41      -6.226  18.909  17.969  1.00  0.00      LL0  O  
ATOM   3883  H   GLY L  41      -5.528  23.124  17.520  1.00  0.00      LL0  H  
ATOM   3884  N   LYS L  42      -5.966  20.200  16.112  1.00  0.00      LL0  N  
ATOM   3885  CA  LYS L  42      -6.341  19.220  15.095  1.00  0.00      LL0  C  
ATOM   3886  C   LYS L  42      -5.709  19.692  13.805  1.00  0.00      LL0  C  
ATOM   3887  O   LYS L  42      -5.181  20.797  13.744  1.00  0.00      LL0  O  
ATOM   3888  CB  LYS L  42      -7.860  19.106  14.878  1.00  0.00      LL0  C  
ATOM   3889  CG  LYS L  42      -8.621  18.407  16.004  1.00  0.00      LL0  C  
ATOM   3890  CD  LYS L  42      -9.531  19.353  16.788  1.00  0.00      LL0  C  
ATOM   3891  CE  LYS L  42      -9.818  18.841  18.200  1.00  0.00      LL0  C  
ATOM   3892  NZ  LYS L  42      -8.597  18.968  19.006  1.00  0.00      LL0  N1+
ATOM   3893  H   LYS L  42      -5.776  21.121  15.756  1.00  0.00      LL0  H  
ATOM   3894  HZ1 LYS L  42      -8.713  18.538  19.942  1.00  0.00      LL0  H  
ATOM   3895  HZ2 LYS L  42      -7.783  18.533  18.519  1.00  0.00      LL0  H  
ATOM   3896  HZ3 LYS L  42      -8.372  19.979  19.119  1.00  0.00      LL0  H  
ATOM   3897  N   ALA L  43      -5.805  18.826  12.790  1.00  0.00      LL0  N  
ATOM   3898  CA  ALA L  43      -5.349  19.233  11.465  1.00  0.00      LL0  C  
ATOM   3899  C   ALA L  43      -6.061  20.467  10.937  1.00  0.00      LL0  C  
ATOM   3900  O   ALA L  43      -7.173  20.809  11.333  1.00  0.00      LL0  O  
ATOM   3901  CB  ALA L  43      -5.547  18.090  10.466  1.00  0.00      LL0  C  
ATOM   3902  H   ALA L  43      -6.097  17.887  12.978  1.00  0.00      LL0  H  
ATOM   3903  N   VAL L  44      -5.351  21.121  10.014  1.00  0.00      LL0  N  
ATOM   3904  CA  VAL L  44      -6.018  22.178   9.259  1.00  0.00      LL0  C  
ATOM   3905  C   VAL L  44      -6.601  21.530   8.012  1.00  0.00      LL0  C  
ATOM   3906  O   VAL L  44      -6.092  20.512   7.562  1.00  0.00      LL0  O  
ATOM   3907  CB  VAL L  44      -4.999  23.281   8.913  1.00  0.00      LL0  C  
ATOM   3908  CG1 VAL L  44      -5.640  24.520   8.285  1.00  0.00      LL0  C  
ATOM   3909  CG2 VAL L  44      -4.162  23.666  10.133  1.00  0.00      LL0  C  
ATOM   3910  H   VAL L  44      -4.486  20.724   9.708  1.00  0.00      LL0  H  
ATOM   3911  N   LYS L  45      -7.672  22.120   7.468  1.00  0.00      LL0  N  
ATOM   3912  CA  LYS L  45      -8.158  21.540   6.219  1.00  0.00      LL0  C  
ATOM   3913  C   LYS L  45      -8.778  22.585   5.315  1.00  0.00      LL0  C  
ATOM   3914  O   LYS L  45      -9.374  23.555   5.775  1.00  0.00      LL0  O  
ATOM   3915  CB  LYS L  45      -9.111  20.373   6.533  1.00  0.00      LL0  C  
ATOM   3916  CG  LYS L  45      -9.050  19.190   5.553  1.00  0.00      LL0  C  
ATOM   3917  CD  LYS L  45      -9.994  19.321   4.358  1.00  0.00      LL0  C  
ATOM   3918  CE  LYS L  45     -11.455  19.297   4.807  1.00  0.00      LL0  C  
ATOM   3919  NZ  LYS L  45     -12.332  19.676   3.697  1.00  0.00      LL0  N1+
ATOM   3920  H   LYS L  45      -8.138  22.871   7.940  1.00  0.00      LL0  H  
ATOM   3921  HZ1 LYS L  45     -13.316  19.670   4.035  1.00  0.00      LL0  H  
ATOM   3922  HZ2 LYS L  45     -12.090  20.631   3.358  1.00  0.00      LL0  H  
ATOM   3923  HZ3 LYS L  45     -12.277  18.998   2.906  1.00  0.00      LL0  H  
ATOM   3924  N   LEU L  46      -8.620  22.353   4.002  1.00  0.00      LL0  N  
ATOM   3925  CA  LEU L  46      -9.284  23.239   3.046  1.00  0.00      LL0  C  
ATOM   3926  C   LEU L  46     -10.805  23.236   3.151  1.00  0.00      LL0  C  
ATOM   3927  O   LEU L  46     -11.459  22.193   3.197  1.00  0.00      LL0  O  
ATOM   3928  CB  LEU L  46      -8.823  22.894   1.624  1.00  0.00      LL0  C  
ATOM   3929  CG  LEU L  46      -9.360  23.805   0.513  1.00  0.00      LL0  C  
ATOM   3930  CD1 LEU L  46      -8.992  25.265   0.732  1.00  0.00      LL0  C  
ATOM   3931  CD2 LEU L  46      -8.917  23.348  -0.871  1.00  0.00      LL0  C  
ATOM   3932  H   LEU L  46      -8.045  21.590   3.690  1.00  0.00      LL0  H  
ATOM   3933  N   LEU L  47     -11.319  24.472   3.180  1.00  0.00      LL0  N  
ATOM   3934  CA  LEU L  47     -12.759  24.695   3.098  1.00  0.00      LL0  C  
ATOM   3935  C   LEU L  47     -13.215  25.064   1.703  1.00  0.00      LL0  C  
ATOM   3936  O   LEU L  47     -14.027  24.400   1.074  1.00  0.00      LL0  O  
ATOM   3937  CB  LEU L  47     -13.192  25.817   4.034  1.00  0.00      LL0  C  
ATOM   3938  CG  LEU L  47     -12.915  25.559   5.503  1.00  0.00      LL0  C  
ATOM   3939  CD1 LEU L  47     -13.031  26.863   6.285  1.00  0.00      LL0  C  
ATOM   3940  CD2 LEU L  47     -13.796  24.440   6.063  1.00  0.00      LL0  C  
ATOM   3941  H   LEU L  47     -10.679  25.241   3.188  1.00  0.00      LL0  H  
ATOM   3942  N   ILE L  48     -12.661  26.202   1.270  1.00  0.00      LL0  N  
ATOM   3943  CA  ILE L  48     -13.123  26.805   0.025  1.00  0.00      LL0  C  
ATOM   3944  C   ILE L  48     -11.896  27.124  -0.799  1.00  0.00      LL0  C  
ATOM   3945  O   ILE L  48     -10.921  27.636  -0.267  1.00  0.00      LL0  O  
ATOM   3946  CB  ILE L  48     -13.918  28.090   0.339  1.00  0.00      LL0  C  
ATOM   3947  CG1 ILE L  48     -15.177  27.813   1.168  1.00  0.00      LL0  C  
ATOM   3948  CG2 ILE L  48     -14.267  28.888  -0.916  1.00  0.00      LL0  C  
ATOM   3949  CD1 ILE L  48     -16.279  27.094   0.387  1.00  0.00      LL0  C  
ATOM   3950  H   ILE L  48     -11.925  26.646   1.782  1.00  0.00      LL0  H  
ATOM   3951  N   TYR L  49     -11.964  26.798  -2.087  1.00  0.00      LL0  N  
ATOM   3952  CA  TYR L  49     -10.875  27.205  -2.968  1.00  0.00      LL0  C  
ATOM   3953  C   TYR L  49     -11.429  28.076  -4.068  1.00  0.00      LL0  C  
ATOM   3954  O   TYR L  49     -12.632  28.100  -4.300  1.00  0.00      LL0  O  
ATOM   3955  CB  TYR L  49     -10.096  25.997  -3.526  1.00  0.00      LL0  C  
ATOM   3956  CG  TYR L  49     -11.014  24.939  -4.100  1.00  0.00      LL0  C  
ATOM   3957  CD1 TYR L  49     -11.261  24.897  -5.489  1.00  0.00      LL0  C  
ATOM   3958  CD2 TYR L  49     -11.609  24.020  -3.214  1.00  0.00      LL0  C  
ATOM   3959  CE1 TYR L  49     -12.178  23.954  -5.989  1.00  0.00      LL0  C  
ATOM   3960  CE2 TYR L  49     -12.533  23.095  -3.712  1.00  0.00      LL0  C  
ATOM   3961  CZ  TYR L  49     -12.838  23.097  -5.083  1.00  0.00      LL0  C  
ATOM   3962  OH  TYR L  49     -13.828  22.246  -5.529  1.00  0.00      LL0  O  
ATOM   3963  H   TYR L  49     -12.810  26.412  -2.460  1.00  0.00      LL0  H  
ATOM   3964  HH  TYR L  49     -14.456  22.100  -4.822  1.00  0.00      LL0  H  
ATOM   3965  N   TYR L  50     -10.504  28.800  -4.719  1.00  0.00      LL0  N  
ATOM   3966  CA  TYR L  50     -10.868  29.681  -5.833  1.00  0.00      LL0  C  
ATOM   3967  C   TYR L  50     -12.041  30.603  -5.521  1.00  0.00      LL0  C  
ATOM   3968  O   TYR L  50     -12.980  30.768  -6.292  1.00  0.00      LL0  O  
ATOM   3969  CB  TYR L  50     -11.068  28.852  -7.114  1.00  0.00      LL0  C  
ATOM   3970  CG  TYR L  50     -10.745  29.654  -8.356  1.00  0.00      LL0  C  
ATOM   3971  CD1 TYR L  50     -11.802  30.205  -9.106  1.00  0.00      LL0  C  
ATOM   3972  CD2 TYR L  50      -9.398  29.821  -8.740  1.00  0.00      LL0  C  
ATOM   3973  CE1 TYR L  50     -11.505  30.930 -10.271  1.00  0.00      LL0  C  
ATOM   3974  CE2 TYR L  50      -9.103  30.544  -9.908  1.00  0.00      LL0  C  
ATOM   3975  CZ  TYR L  50     -10.162  31.082 -10.666  1.00  0.00      LL0  C  
ATOM   3976  OH  TYR L  50      -9.884  31.767 -11.835  1.00  0.00      LL0  O  
ATOM   3977  H   TYR L  50      -9.574  28.815  -4.355  1.00  0.00      LL0  H  
ATOM   3978  HH  TYR L  50     -10.715  31.918 -12.276  1.00  0.00      LL0  H  
ATOM   3979  N   THR L  51     -11.951  31.153  -4.295  1.00  0.00      LL0  N  
ATOM   3980  CA  THR L  51     -12.969  32.067  -3.767  1.00  0.00      LL0  C  
ATOM   3981  C   THR L  51     -14.320  31.481  -3.349  1.00  0.00      LL0  C  
ATOM   3982  O   THR L  51     -14.803  31.744  -2.252  1.00  0.00      LL0  O  
ATOM   3983  CB  THR L  51     -13.122  33.268  -4.706  1.00  0.00      LL0  C  
ATOM   3984  CG2 THR L  51     -14.115  34.309  -4.209  1.00  0.00      LL0  C  
ATOM   3985  OG1 THR L  51     -11.836  33.856  -4.942  1.00  0.00      LL0  O  
ATOM   3986  H   THR L  51     -11.121  30.970  -3.769  1.00  0.00      LL0  H  
ATOM   3987  HG1 THR L  51     -12.011  34.604  -5.511  1.00  0.00      LL0  H  
ATOM   3988  N   SER L  52     -14.914  30.673  -4.237  1.00  0.00      LL0  N  
ATOM   3989  CA  SER L  52     -16.273  30.245  -3.912  1.00  0.00      LL0  C  
ATOM   3990  C   SER L  52     -16.539  28.749  -3.946  1.00  0.00      LL0  C  
ATOM   3991  O   SER L  52     -17.638  28.287  -3.665  1.00  0.00      LL0  O  
ATOM   3992  CB  SER L  52     -17.265  30.999  -4.797  1.00  0.00      LL0  C  
ATOM   3993  OG  SER L  52     -17.052  32.408  -4.647  1.00  0.00      LL0  O  
ATOM   3994  H   SER L  52     -14.497  30.500  -5.130  1.00  0.00      LL0  H  
ATOM   3995  HG  SER L  52     -17.642  32.679  -3.947  1.00  0.00      LL0  H  
ATOM   3996  N   LYS L  53     -15.503  27.992  -4.323  1.00  0.00      LL0  N  
ATOM   3997  CA  LYS L  53     -15.783  26.574  -4.508  1.00  0.00      LL0  C  
ATOM   3998  C   LYS L  53     -15.622  25.729  -3.264  1.00  0.00      LL0  C  
ATOM   3999  O   LYS L  53     -14.609  25.762  -2.574  1.00  0.00      LL0  O  
ATOM   4000  CB  LYS L  53     -14.929  26.037  -5.642  1.00  0.00      LL0  C  
ATOM   4001  CG  LYS L  53     -15.702  25.885  -6.946  1.00  0.00      LL0  C  
ATOM   4002  CD  LYS L  53     -14.743  25.571  -8.087  1.00  0.00      LL0  C  
ATOM   4003  CE  LYS L  53     -15.435  25.163  -9.383  1.00  0.00      LL0  C  
ATOM   4004  NZ  LYS L  53     -14.409  25.133 -10.423  1.00  0.00      LL0  N1+
ATOM   4005  H   LYS L  53     -14.565  28.335  -4.395  1.00  0.00      LL0  H  
ATOM   4006  HZ1 LYS L  53     -14.274  26.076 -10.844  1.00  0.00      LL0  H  
ATOM   4007  HZ2 LYS L  53     -13.516  24.789 -10.007  1.00  0.00      LL0  H  
ATOM   4008  HZ3 LYS L  53     -14.588  24.409 -11.149  1.00  0.00      LL0  H  
ATOM   4009  N   LEU L  54     -16.685  24.951  -3.024  1.00  0.00      LL0  N  
ATOM   4010  CA  LEU L  54     -16.658  24.017  -1.901  1.00  0.00      LL0  C  
ATOM   4011  C   LEU L  54     -15.627  22.916  -2.094  1.00  0.00      LL0  C  
ATOM   4012  O   LEU L  54     -15.459  22.378  -3.185  1.00  0.00      LL0  O  
ATOM   4013  CB  LEU L  54     -18.052  23.415  -1.710  1.00  0.00      LL0  C  
ATOM   4014  CG  LEU L  54     -18.356  22.946  -0.285  1.00  0.00      LL0  C  
ATOM   4015  CD1 LEU L  54     -18.731  24.119   0.623  1.00  0.00      LL0  C  
ATOM   4016  CD2 LEU L  54     -19.423  21.852  -0.258  1.00  0.00      LL0  C  
ATOM   4017  H   LEU L  54     -17.463  24.992  -3.647  1.00  0.00      LL0  H  
ATOM   4018  N   HIS L  55     -14.936  22.607  -0.994  1.00  0.00      LL0  N  
ATOM   4019  CA  HIS L  55     -13.998  21.494  -1.074  1.00  0.00      LL0  C  
ATOM   4020  C   HIS L  55     -14.601  20.202  -0.548  1.00  0.00      LL0  C  
ATOM   4021  O   HIS L  55     -15.554  20.190   0.221  1.00  0.00      LL0  O  
ATOM   4022  CB  HIS L  55     -12.704  21.895  -0.346  1.00  0.00      LL0  C  
ATOM   4023  CG  HIS L  55     -11.642  20.825  -0.419  1.00  0.00      LL0  C  
ATOM   4024  CD2 HIS L  55     -11.090  20.127   0.655  1.00  0.00      LL0  C  
ATOM   4025  ND1 HIS L  55     -11.093  20.372  -1.561  1.00  0.00      LL0  N  
ATOM   4026  CE1 HIS L  55     -10.201  19.391  -1.215  1.00  0.00      LL0  C  
ATOM   4027  NE2 HIS L  55     -10.203  19.243   0.148  1.00  0.00      LL0  N  
ATOM   4028  H   HIS L  55     -15.081  23.110  -0.140  1.00  0.00      LL0  H  
ATOM   4029  HD1 HIS L  55     -11.272  20.684  -2.473  1.00  0.00      LL0  H  
ATOM   4030  N   SER L  56     -13.972  19.098  -0.970  1.00  0.00      LL0  N  
ATOM   4031  CA  SER L  56     -14.255  17.793  -0.384  1.00  0.00      LL0  C  
ATOM   4032  C   SER L  56     -14.322  17.796   1.138  1.00  0.00      LL0  C  
ATOM   4033  O   SER L  56     -13.416  18.248   1.839  1.00  0.00      LL0  O  
ATOM   4034  CB  SER L  56     -13.192  16.816  -0.883  1.00  0.00      LL0  C  
ATOM   4035  OG  SER L  56     -12.812  17.194  -2.215  1.00  0.00      LL0  O  
ATOM   4036  H   SER L  56     -13.277  19.127  -1.689  1.00  0.00      LL0  H  
ATOM   4037  HG  SER L  56     -12.260  16.496  -2.549  1.00  0.00      LL0  H  
ATOM   4038  N   GLY L  57     -15.468  17.293   1.620  1.00  0.00      LL0  N  
ATOM   4039  CA  GLY L  57     -15.673  17.270   3.067  1.00  0.00      LL0  C  
ATOM   4040  C   GLY L  57     -15.627  18.651   3.697  1.00  0.00      LL0  C  
ATOM   4041  O   GLY L  57     -14.772  18.966   4.520  1.00  0.00      LL0  O  
ATOM   4042  H   GLY L  57     -16.183  17.011   0.981  1.00  0.00      LL0  H  
ATOM   4043  N   VAL L  58     -16.570  19.476   3.235  1.00  0.00      LL0  N  
ATOM   4044  CA  VAL L  58     -16.797  20.772   3.867  1.00  0.00      LL0  C  
ATOM   4045  C   VAL L  58     -18.295  20.909   4.011  1.00  0.00      LL0  C  
ATOM   4046  O   VAL L  58     -19.033  20.678   3.062  1.00  0.00      LL0  O  
ATOM   4047  CB  VAL L  58     -16.221  21.913   3.007  1.00  0.00      LL0  C  
ATOM   4048  CG1 VAL L  58     -16.555  23.309   3.537  1.00  0.00      LL0  C  
ATOM   4049  CG2 VAL L  58     -14.712  21.765   2.877  1.00  0.00      LL0  C  
ATOM   4050  H   VAL L  58     -17.167  19.224   2.472  1.00  0.00      LL0  H  
ATOM   4051  N   PRO L  59     -18.741  21.250   5.240  1.00  0.00      LL0  N  
ATOM   4052  CA  PRO L  59     -20.172  21.494   5.426  1.00  0.00      LL0  C  
ATOM   4053  C   PRO L  59     -20.699  22.572   4.491  1.00  0.00      LL0  C  
ATOM   4054  O   PRO L  59     -20.190  23.685   4.446  1.00  0.00      LL0  O  
ATOM   4055  CB  PRO L  59     -20.254  21.900   6.901  1.00  0.00      LL0  C  
ATOM   4056  CG  PRO L  59     -19.010  21.316   7.568  1.00  0.00      LL0  C  
ATOM   4057  CD  PRO L  59     -17.964  21.407   6.466  1.00  0.00      LL0  C  
ATOM   4058  N   SER L  60     -21.771  22.209   3.775  1.00  0.00      LL0  N  
ATOM   4059  CA  SER L  60     -22.360  23.108   2.777  1.00  0.00      LL0  C  
ATOM   4060  C   SER L  60     -22.767  24.511   3.228  1.00  0.00      LL0  C  
ATOM   4061  O   SER L  60     -23.064  25.395   2.438  1.00  0.00      LL0  O  
ATOM   4062  CB  SER L  60     -23.535  22.390   2.115  1.00  0.00      LL0  C  
ATOM   4063  OG  SER L  60     -23.318  20.971   2.195  1.00  0.00      LL0  O  
ATOM   4064  H   SER L  60     -22.081  21.257   3.752  1.00  0.00      LL0  H  
ATOM   4065  HG  SER L  60     -23.758  20.591   1.444  1.00  0.00      LL0  H  
ATOM   4066  N   ARG L  61     -22.756  24.686   4.559  1.00  0.00      LL0  N  
ATOM   4067  CA  ARG L  61     -22.975  26.017   5.114  1.00  0.00      LL0  C  
ATOM   4068  C   ARG L  61     -21.961  27.088   4.710  1.00  0.00      LL0  C  
ATOM   4069  O   ARG L  61     -22.244  28.280   4.772  1.00  0.00      LL0  O  
ATOM   4070  CB  ARG L  61     -23.150  25.910   6.637  1.00  0.00      LL0  C  
ATOM   4071  CG  ARG L  61     -21.972  25.278   7.388  1.00  0.00      LL0  C  
ATOM   4072  CD  ARG L  61     -22.315  24.940   8.842  1.00  0.00      LL0  C  
ATOM   4073  NE  ARG L  61     -21.161  24.375   9.540  1.00  0.00      LL0  N  
ATOM   4074  CZ  ARG L  61     -21.285  23.424  10.491  1.00  0.00      LL0  C  
ATOM   4075  NH1 ARG L  61     -22.457  22.863  10.751  1.00  0.00      LL0  N1+
ATOM   4076  NH2 ARG L  61     -20.233  23.036  11.191  1.00  0.00      LL0  N  
ATOM   4077  H   ARG L  61     -22.489  23.923   5.139  1.00  0.00      LL0  H  
ATOM   4078  HE  ARG L  61     -20.246  24.775   9.402  1.00  0.00      LL0  H  
ATOM   4079 HH11 ARG L  61     -22.508  22.209  11.520  1.00  0.00      LL0  H  
ATOM   4080 HH12 ARG L  61     -23.276  23.079  10.226  1.00  0.00      LL0  H  
ATOM   4081 HH21 ARG L  61     -20.348  22.392  11.956  1.00  0.00      LL0  H  
ATOM   4082 HH22 ARG L  61     -19.313  23.396  10.975  1.00  0.00      LL0  H  
ATOM   4083  N   PHE L  62     -20.773  26.631   4.287  1.00  0.00      LL0  N  
ATOM   4084  CA  PHE L  62     -19.785  27.608   3.830  1.00  0.00      LL0  C  
ATOM   4085  C   PHE L  62     -20.104  28.240   2.485  1.00  0.00      LL0  C  
ATOM   4086  O   PHE L  62     -19.955  27.636   1.433  1.00  0.00      LL0  O  
ATOM   4087  CB  PHE L  62     -18.392  26.978   3.765  1.00  0.00      LL0  C  
ATOM   4088  CG  PHE L  62     -17.835  26.735   5.147  1.00  0.00      LL0  C  
ATOM   4089  CD1 PHE L  62     -16.974  27.697   5.713  1.00  0.00      LL0  C  
ATOM   4090  CD2 PHE L  62     -18.167  25.552   5.841  1.00  0.00      LL0  C  
ATOM   4091  CE1 PHE L  62     -16.428  27.470   6.991  1.00  0.00      LL0  C  
ATOM   4092  CE2 PHE L  62     -17.623  25.322   7.117  1.00  0.00      LL0  C  
ATOM   4093  CZ  PHE L  62     -16.757  26.284   7.677  1.00  0.00      LL0  C  
ATOM   4094  H   PHE L  62     -20.593  25.649   4.200  1.00  0.00      LL0  H  
ATOM   4095  N   SER L  63     -20.515  29.510   2.561  1.00  0.00      LL0  N  
ATOM   4096  CA  SER L  63     -20.515  30.245   1.299  1.00  0.00      LL0  C  
ATOM   4097  C   SER L  63     -19.235  31.052   1.162  1.00  0.00      LL0  C  
ATOM   4098  O   SER L  63     -18.711  31.539   2.155  1.00  0.00      LL0  O  
ATOM   4099  CB  SER L  63     -21.795  31.095   1.154  1.00  0.00      LL0  C  
ATOM   4100  OG  SER L  63     -22.141  31.811   2.360  1.00  0.00      LL0  O  
ATOM   4101  H   SER L  63     -20.582  29.943   3.460  1.00  0.00      LL0  H  
ATOM   4102  HG  SER L  63     -21.492  31.537   3.011  1.00  0.00      LL0  H  
ATOM   4103  N   GLY L  64     -18.745  31.160  -0.079  1.00  0.00      LL0  N  
ATOM   4104  CA  GLY L  64     -17.543  31.966  -0.286  1.00  0.00      LL0  C  
ATOM   4105  C   GLY L  64     -17.804  32.984  -1.374  1.00  0.00      LL0  C  
ATOM   4106  O   GLY L  64     -18.617  32.755  -2.263  1.00  0.00      LL0  O  
ATOM   4107  H   GLY L  64     -19.185  30.737  -0.870  1.00  0.00      LL0  H  
ATOM   4108  N   SER L  65     -17.130  34.130  -1.255  1.00  0.00      LL0  N  
ATOM   4109  CA  SER L  65     -17.487  35.238  -2.140  1.00  0.00      LL0  C  
ATOM   4110  C   SER L  65     -16.322  36.188  -2.335  1.00  0.00      LL0  C  
ATOM   4111  O   SER L  65     -15.281  36.020  -1.712  1.00  0.00      LL0  O  
ATOM   4112  CB  SER L  65     -18.733  35.945  -1.582  1.00  0.00      LL0  C  
ATOM   4113  OG  SER L  65     -18.596  36.213  -0.178  1.00  0.00      LL0  O  
ATOM   4114  H   SER L  65     -16.429  34.248  -0.550  1.00  0.00      LL0  H  
ATOM   4115  HG  SER L  65     -18.073  35.512   0.203  1.00  0.00      LL0  H  
ATOM   4116  N   GLY L  66     -16.538  37.197  -3.193  1.00  0.00      LL0  N  
ATOM   4117  CA  GLY L  66     -15.497  38.215  -3.336  1.00  0.00      LL0  C  
ATOM   4118  C   GLY L  66     -14.748  38.106  -4.650  1.00  0.00      LL0  C  
ATOM   4119  O   GLY L  66     -14.926  37.151  -5.397  1.00  0.00      LL0  O  
ATOM   4120  H   GLY L  66     -17.332  37.194  -3.796  1.00  0.00      LL0  H  
ATOM   4121  N   SER L  67     -13.927  39.132  -4.917  1.00  0.00      LL0  N  
ATOM   4122  CA  SER L  67     -13.151  39.174  -6.156  1.00  0.00      LL0  C  
ATOM   4123  C   SER L  67     -11.965  40.120  -6.041  1.00  0.00      LL0  C  
ATOM   4124  O   SER L  67     -11.976  41.081  -5.280  1.00  0.00      LL0  O  
ATOM   4125  CB  SER L  67     -14.016  39.612  -7.346  1.00  0.00      LL0  C  
ATOM   4126  OG  SER L  67     -15.229  38.853  -7.415  1.00  0.00      LL0  O  
ATOM   4127  H   SER L  67     -13.787  39.853  -4.234  1.00  0.00      LL0  H  
ATOM   4128  HG  SER L  67     -15.037  37.986  -7.060  1.00  0.00      LL0  H  
ATOM   4129  N   GLY L  68     -10.940  39.827  -6.859  1.00  0.00      LL0  N  
ATOM   4130  CA  GLY L  68      -9.843  40.789  -6.998  1.00  0.00      LL0  C  
ATOM   4131  C   GLY L  68      -8.952  40.888  -5.774  1.00  0.00      LL0  C  
ATOM   4132  O   GLY L  68      -8.028  40.102  -5.580  1.00  0.00      LL0  O  
ATOM   4133  H   GLY L  68     -10.888  38.917  -7.269  1.00  0.00      LL0  H  
ATOM   4134  N   THR L  69      -9.295  41.888  -4.960  1.00  0.00      LL0  N  
ATOM   4135  CA  THR L  69      -8.608  42.079  -3.688  1.00  0.00      LL0  C  
ATOM   4136  C   THR L  69      -9.388  41.560  -2.495  1.00  0.00      LL0  C  
ATOM   4137  O   THR L  69      -8.822  41.072  -1.524  1.00  0.00      LL0  O  
ATOM   4138  CB  THR L  69      -8.311  43.567  -3.523  1.00  0.00      LL0  C  
ATOM   4139  CG2 THR L  69      -7.036  43.963  -4.268  1.00  0.00      LL0  C  
ATOM   4140  OG1 THR L  69      -9.421  44.339  -4.008  1.00  0.00      LL0  O  
ATOM   4141  H   THR L  69     -10.059  42.495  -5.184  1.00  0.00      LL0  H  
ATOM   4142  HG1 THR L  69     -10.049  44.397  -3.284  1.00  0.00      LL0  H  
ATOM   4143  N   ASP L  70     -10.715  41.709  -2.604  1.00  0.00      LL0  N  
ATOM   4144  CA  ASP L  70     -11.536  41.520  -1.411  1.00  0.00      LL0  C  
ATOM   4145  C   ASP L  70     -12.301  40.228  -1.486  1.00  0.00      LL0  C  
ATOM   4146  O   ASP L  70     -12.971  39.942  -2.471  1.00  0.00      LL0  O  
ATOM   4147  CB  ASP L  70     -12.532  42.670  -1.250  1.00  0.00      LL0  C  
ATOM   4148  CG  ASP L  70     -11.825  43.957  -0.884  1.00  0.00      LL0  C  
ATOM   4149  OD1 ASP L  70     -11.959  44.410   0.246  1.00  0.00      LL0  O  
ATOM   4150  OD2 ASP L  70     -11.140  44.540  -1.720  1.00  0.00      LL0  O1-
ATOM   4151  H   ASP L  70     -11.158  41.943  -3.470  1.00  0.00      LL0  H  
ATOM   4152  N   TYR L  71     -12.163  39.440  -0.417  1.00  0.00      LL0  N  
ATOM   4153  CA  TYR L  71     -12.832  38.145  -0.442  1.00  0.00      LL0  C  
ATOM   4154  C   TYR L  71     -13.508  37.854   0.875  1.00  0.00      LL0  C  
ATOM   4155  O   TYR L  71     -13.032  38.233   1.936  1.00  0.00      LL0  O  
ATOM   4156  CB  TYR L  71     -11.839  37.026  -0.755  1.00  0.00      LL0  C  
ATOM   4157  CG  TYR L  71     -11.162  37.221  -2.094  1.00  0.00      LL0  C  
ATOM   4158  CD1 TYR L  71     -11.725  36.627  -3.240  1.00  0.00      LL0  C  
ATOM   4159  CD2 TYR L  71      -9.979  37.984  -2.162  1.00  0.00      LL0  C  
ATOM   4160  CE1 TYR L  71     -11.084  36.782  -4.480  1.00  0.00      LL0  C  
ATOM   4161  CE2 TYR L  71      -9.354  38.157  -3.404  1.00  0.00      LL0  C  
ATOM   4162  CZ  TYR L  71      -9.901  37.540  -4.547  1.00  0.00      LL0  C  
ATOM   4163  OH  TYR L  71      -9.255  37.686  -5.763  1.00  0.00      LL0  O  
ATOM   4164  H   TYR L  71     -11.558  39.686   0.342  1.00  0.00      LL0  H  
ATOM   4165  HH  TYR L  71      -8.574  38.346  -5.641  1.00  0.00      LL0  H  
ATOM   4166  N   THR L  72     -14.632  37.152   0.770  1.00  0.00      LL0  N  
ATOM   4167  CA  THR L  72     -15.414  36.946   1.978  1.00  0.00      LL0  C  
ATOM   4168  C   THR L  72     -15.861  35.510   2.151  1.00  0.00      LL0  C  
ATOM   4169  O   THR L  72     -16.645  34.971   1.373  1.00  0.00      LL0  O  
ATOM   4170  CB  THR L  72     -16.615  37.894   1.963  1.00  0.00      LL0  C  
ATOM   4171  CG2 THR L  72     -17.253  38.045   3.347  1.00  0.00      LL0  C  
ATOM   4172  OG1 THR L  72     -16.228  39.170   1.434  1.00  0.00      LL0  O  
ATOM   4173  H   THR L  72     -14.980  36.895  -0.127  1.00  0.00      LL0  H  
ATOM   4174  HG1 THR L  72     -16.997  39.723   1.469  1.00  0.00      LL0  H  
ATOM   4175  N   LEU L  73     -15.341  34.909   3.226  1.00  0.00      LL0  N  
ATOM   4176  CA  LEU L  73     -15.978  33.684   3.692  1.00  0.00      LL0  C  
ATOM   4177  C   LEU L  73     -17.221  34.055   4.467  1.00  0.00      LL0  C  
ATOM   4178  O   LEU L  73     -17.288  35.094   5.115  1.00  0.00      LL0  O  
ATOM   4179  CB  LEU L  73     -15.023  32.889   4.589  1.00  0.00      LL0  C  
ATOM   4180  CG  LEU L  73     -15.485  31.477   4.966  1.00  0.00      LL0  C  
ATOM   4181  CD1 LEU L  73     -15.716  30.599   3.735  1.00  0.00      LL0  C  
ATOM   4182  CD2 LEU L  73     -14.534  30.820   5.966  1.00  0.00      LL0  C  
ATOM   4183  H   LEU L  73     -14.734  35.432   3.827  1.00  0.00      LL0  H  
ATOM   4184  N   THR L  74     -18.211  33.175   4.373  1.00  0.00      LL0  N  
ATOM   4185  CA  THR L  74     -19.354  33.365   5.245  1.00  0.00      LL0  C  
ATOM   4186  C   THR L  74     -20.077  32.073   5.537  1.00  0.00      LL0  C  
ATOM   4187  O   THR L  74     -20.720  31.483   4.672  1.00  0.00      LL0  O  
ATOM   4188  CB  THR L  74     -20.338  34.391   4.686  1.00  0.00      LL0  C  
ATOM   4189  CG2 THR L  74     -20.651  35.474   5.703  1.00  0.00      LL0  C  
ATOM   4190  OG1 THR L  74     -19.887  34.985   3.463  1.00  0.00      LL0  O  
ATOM   4191  H   THR L  74     -18.182  32.436   3.700  1.00  0.00      LL0  H  
ATOM   4192  HG1 THR L  74     -19.062  35.412   3.682  1.00  0.00      LL0  H  
ATOM   4193  N   ILE L  75     -19.962  31.652   6.800  1.00  0.00      LL0  N  
ATOM   4194  CA  ILE L  75     -20.805  30.524   7.197  1.00  0.00      LL0  C  
ATOM   4195  C   ILE L  75     -22.242  31.007   7.279  1.00  0.00      LL0  C  
ATOM   4196  O   ILE L  75     -22.511  32.033   7.884  1.00  0.00      LL0  O  
ATOM   4197  CB  ILE L  75     -20.325  29.948   8.537  1.00  0.00      LL0  C  
ATOM   4198  CG1 ILE L  75     -18.830  29.624   8.480  1.00  0.00      LL0  C  
ATOM   4199  CG2 ILE L  75     -21.150  28.734   8.970  1.00  0.00      LL0  C  
ATOM   4200  CD1 ILE L  75     -18.260  29.123   9.810  1.00  0.00      LL0  C  
ATOM   4201  H   ILE L  75     -19.500  32.245   7.464  1.00  0.00      LL0  H  
ATOM   4202  N   SER L  76     -23.132  30.278   6.596  1.00  0.00      LL0  N  
ATOM   4203  CA  SER L  76     -24.510  30.754   6.495  1.00  0.00      LL0  C  
ATOM   4204  C   SER L  76     -25.265  30.734   7.807  1.00  0.00      LL0  C  
ATOM   4205  O   SER L  76     -25.806  31.736   8.249  1.00  0.00      LL0  O  
ATOM   4206  CB  SER L  76     -25.249  29.956   5.423  1.00  0.00      LL0  C  
ATOM   4207  OG  SER L  76     -24.820  28.595   5.481  1.00  0.00      LL0  O  
ATOM   4208  H   SER L  76     -22.856  29.413   6.178  1.00  0.00      LL0  H  
ATOM   4209  HG  SER L  76     -24.124  28.508   4.834  1.00  0.00      LL0  H  
ATOM   4210  N   SER L  77     -25.239  29.538   8.396  1.00  0.00      LL0  N  
ATOM   4211  CA  SER L  77     -25.701  29.405   9.767  1.00  0.00      LL0  C  
ATOM   4212  C   SER L  77     -24.612  28.673  10.506  1.00  0.00      LL0  C  
ATOM   4213  O   SER L  77     -24.188  27.589  10.112  1.00  0.00      LL0  O  
ATOM   4214  CB  SER L  77     -27.028  28.637   9.801  1.00  0.00      LL0  C  
ATOM   4215  OG  SER L  77     -27.550  28.554  11.132  1.00  0.00      LL0  O  
ATOM   4216  H   SER L  77     -24.853  28.746   7.924  1.00  0.00      LL0  H  
ATOM   4217  HG  SER L  77     -27.224  27.737  11.507  1.00  0.00      LL0  H  
ATOM   4218  N   LEU L  78     -24.140  29.320  11.573  1.00  0.00      LL0  N  
ATOM   4219  CA  LEU L  78     -23.154  28.602  12.365  1.00  0.00      LL0  C  
ATOM   4220  C   LEU L  78     -23.752  27.462  13.159  1.00  0.00      LL0  C  
ATOM   4221  O   LEU L  78     -24.521  27.662  14.089  1.00  0.00      LL0  O  
ATOM   4222  CB  LEU L  78     -22.418  29.548  13.309  1.00  0.00      LL0  C  
ATOM   4223  CG  LEU L  78     -21.332  28.840  14.125  1.00  0.00      LL0  C  
ATOM   4224  CD1 LEU L  78     -20.255  28.224  13.234  1.00  0.00      LL0  C  
ATOM   4225  CD2 LEU L  78     -20.759  29.741  15.209  1.00  0.00      LL0  C  
ATOM   4226  H   LEU L  78     -24.447  30.249  11.791  1.00  0.00      LL0  H  
ATOM   4227  N   GLN L  79     -23.317  26.253  12.798  1.00  0.00      LL0  N  
ATOM   4228  CA  GLN L  79     -23.496  25.263  13.847  1.00  0.00      LL0  C  
ATOM   4229  C   GLN L  79     -22.184  25.041  14.569  1.00  0.00      LL0  C  
ATOM   4230  O   GLN L  79     -21.106  25.040  13.985  1.00  0.00      LL0  O  
ATOM   4231  CB  GLN L  79     -24.144  23.971  13.338  1.00  0.00      LL0  C  
ATOM   4232  CG  GLN L  79     -25.229  24.142  12.259  1.00  0.00      LL0  C  
ATOM   4233  CD  GLN L  79     -26.337  25.088  12.688  1.00  0.00      LL0  C  
ATOM   4234  NE2 GLN L  79     -27.107  24.626  13.676  1.00  0.00      LL0  N  
ATOM   4235  OE1 GLN L  79     -26.509  26.169  12.142  1.00  0.00      LL0  O  
ATOM   4236  H   GLN L  79     -22.716  26.137  12.010  1.00  0.00      LL0  H  
ATOM   4237 HE21 GLN L  79     -26.962  23.736  14.103  1.00  0.00      LL0  H  
ATOM   4238 HE22 GLN L  79     -27.849  25.218  13.987  1.00  0.00      LL0  H  
ATOM   4239  N   GLN L  80     -22.336  24.932  15.893  1.00  0.00      LL0  N  
ATOM   4240  CA  GLN L  80     -21.216  25.086  16.827  1.00  0.00      LL0  C  
ATOM   4241  C   GLN L  80     -19.900  24.361  16.554  1.00  0.00      LL0  C  
ATOM   4242  O   GLN L  80     -18.825  24.819  16.919  1.00  0.00      LL0  O  
ATOM   4243  CB  GLN L  80     -21.738  24.815  18.235  1.00  0.00      LL0  C  
ATOM   4244  CG  GLN L  80     -22.429  23.457  18.326  1.00  0.00      LL0  C  
ATOM   4245  CD  GLN L  80     -23.461  23.476  19.426  1.00  0.00      LL0  C  
ATOM   4246  NE2 GLN L  80     -22.957  23.510  20.657  1.00  0.00      LL0  N  
ATOM   4247  OE1 GLN L  80     -24.653  23.415  19.166  1.00  0.00      LL0  O  
ATOM   4248  H   GLN L  80     -23.275  24.912  16.233  1.00  0.00      LL0  H  
ATOM   4249 HE21 GLN L  80     -21.987  23.662  20.861  1.00  0.00      LL0  H  
ATOM   4250 HE22 GLN L  80     -23.572  23.332  21.427  1.00  0.00      LL0  H  
ATOM   4251  N   GLU L  81     -19.998  23.214  15.870  1.00  0.00      LL0  N  
ATOM   4252  CA  GLU L  81     -18.758  22.491  15.584  1.00  0.00      LL0  C  
ATOM   4253  C   GLU L  81     -17.823  23.099  14.551  1.00  0.00      LL0  C  
ATOM   4254  O   GLU L  81     -16.830  22.484  14.169  1.00  0.00      LL0  O  
ATOM   4255  CB  GLU L  81     -19.002  21.006  15.276  1.00  0.00      LL0  C  
ATOM   4256  CG  GLU L  81     -19.798  20.659  14.010  1.00  0.00      LL0  C  
ATOM   4257  CD  GLU L  81     -21.226  21.160  14.104  1.00  0.00      LL0  C  
ATOM   4258  OE1 GLU L  81     -21.823  21.073  15.177  1.00  0.00      LL0  O  
ATOM   4259  OE2 GLU L  81     -21.722  21.680  13.113  1.00  0.00      LL0  O1-
ATOM   4260  H   GLU L  81     -20.873  22.932  15.470  1.00  0.00      LL0  H  
ATOM   4261  N   ASP L  82     -18.144  24.334  14.140  1.00  0.00      LL0  N  
ATOM   4262  CA  ASP L  82     -17.101  25.063  13.430  1.00  0.00      LL0  C  
ATOM   4263  C   ASP L  82     -16.279  26.042  14.242  1.00  0.00      LL0  C  
ATOM   4264  O   ASP L  82     -15.561  26.871  13.698  1.00  0.00      LL0  O  
ATOM   4265  CB  ASP L  82     -17.615  25.683  12.132  1.00  0.00      LL0  C  
ATOM   4266  CG  ASP L  82     -17.741  24.623  11.051  1.00  0.00      LL0  C  
ATOM   4267  OD1 ASP L  82     -17.220  23.519  11.188  1.00  0.00      LL0  O  
ATOM   4268  OD2 ASP L  82     -18.421  24.865  10.069  1.00  0.00      LL0  O1-
ATOM   4269  H   ASP L  82     -19.031  24.753  14.344  1.00  0.00      LL0  H  
ATOM   4270  N   PHE L  83     -16.350  25.863  15.573  1.00  0.00      LL0  N  
ATOM   4271  CA  PHE L  83     -15.337  26.460  16.452  1.00  0.00      LL0  C  
ATOM   4272  C   PHE L  83     -13.916  26.186  15.960  1.00  0.00      LL0  C  
ATOM   4273  O   PHE L  83     -13.480  25.040  15.901  1.00  0.00      LL0  O  
ATOM   4274  CB  PHE L  83     -15.559  25.909  17.868  1.00  0.00      LL0  C  
ATOM   4275  CG  PHE L  83     -14.580  26.481  18.868  1.00  0.00      LL0  C  
ATOM   4276  CD1 PHE L  83     -14.749  27.802  19.333  1.00  0.00      LL0  C  
ATOM   4277  CD2 PHE L  83     -13.512  25.676  19.319  1.00  0.00      LL0  C  
ATOM   4278  CE1 PHE L  83     -13.831  28.328  20.262  1.00  0.00      LL0  C  
ATOM   4279  CE2 PHE L  83     -12.593  26.202  20.246  1.00  0.00      LL0  C  
ATOM   4280  CZ  PHE L  83     -12.760  27.524  20.705  1.00  0.00      LL0  C  
ATOM   4281  H   PHE L  83     -17.079  25.306  15.973  1.00  0.00      LL0  H  
ATOM   4282  N   ALA L  84     -13.246  27.281  15.564  1.00  0.00      LL0  N  
ATOM   4283  CA  ALA L  84     -11.979  27.123  14.853  1.00  0.00      LL0  C  
ATOM   4284  C   ALA L  84     -11.284  28.445  14.641  1.00  0.00      LL0  C  
ATOM   4285  O   ALA L  84     -11.896  29.505  14.718  1.00  0.00      LL0  O  
ATOM   4286  CB  ALA L  84     -12.203  26.548  13.454  1.00  0.00      LL0  C  
ATOM   4287  H   ALA L  84     -13.643  28.195  15.654  1.00  0.00      LL0  H  
ATOM   4288  N   THR L  85      -9.995  28.325  14.317  1.00  0.00      LL0  N  
ATOM   4289  CA  THR L  85      -9.342  29.436  13.643  1.00  0.00      LL0  C  
ATOM   4290  C   THR L  85      -9.626  29.374  12.149  1.00  0.00      LL0  C  
ATOM   4291  O   THR L  85      -9.813  28.305  11.578  1.00  0.00      LL0  O  
ATOM   4292  CB  THR L  85      -7.832  29.396  13.885  1.00  0.00      LL0  C  
ATOM   4293  CG2 THR L  85      -7.251  30.802  14.053  1.00  0.00      LL0  C  
ATOM   4294  OG1 THR L  85      -7.501  28.567  15.007  1.00  0.00      LL0  O  
ATOM   4295  H   THR L  85      -9.515  27.449  14.360  1.00  0.00      LL0  H  
ATOM   4296  HG1 THR L  85      -6.573  28.362  14.899  1.00  0.00      LL0  H  
ATOM   4297  N   TYR L  86      -9.651  30.554  11.530  1.00  0.00      LL0  N  
ATOM   4298  CA  TYR L  86      -9.820  30.587  10.082  1.00  0.00      LL0  C  
ATOM   4299  C   TYR L  86      -8.703  31.367   9.450  1.00  0.00      LL0  C  
ATOM   4300  O   TYR L  86      -8.247  32.357  10.011  1.00  0.00      LL0  O  
ATOM   4301  CB  TYR L  86     -11.161  31.219   9.710  1.00  0.00      LL0  C  
ATOM   4302  CG  TYR L  86     -12.276  30.267  10.062  1.00  0.00      LL0  C  
ATOM   4303  CD1 TYR L  86     -12.665  29.320   9.098  1.00  0.00      LL0  C  
ATOM   4304  CD2 TYR L  86     -12.878  30.337  11.336  1.00  0.00      LL0  C  
ATOM   4305  CE1 TYR L  86     -13.651  28.383   9.431  1.00  0.00      LL0  C  
ATOM   4306  CE2 TYR L  86     -13.860  29.392  11.671  1.00  0.00      LL0  C  
ATOM   4307  CZ  TYR L  86     -14.214  28.415  10.720  1.00  0.00      LL0  C  
ATOM   4308  OH  TYR L  86     -15.127  27.438  11.045  1.00  0.00      LL0  O  
ATOM   4309  H   TYR L  86      -9.589  31.390  12.072  1.00  0.00      LL0  H  
ATOM   4310  HH  TYR L  86     -15.348  27.505  11.974  1.00  0.00      LL0  H  
ATOM   4311  N   PHE L  87      -8.288  30.885   8.274  1.00  0.00      LL0  N  
ATOM   4312  CA  PHE L  87      -7.242  31.598   7.543  1.00  0.00      LL0  C  
ATOM   4313  C   PHE L  87      -7.627  31.734   6.088  1.00  0.00      LL0  C  
ATOM   4314  O   PHE L  87      -8.285  30.860   5.536  1.00  0.00      LL0  O  
ATOM   4315  CB  PHE L  87      -5.905  30.850   7.611  1.00  0.00      LL0  C  
ATOM   4316  CG  PHE L  87      -5.384  30.747   9.026  1.00  0.00      LL0  C  
ATOM   4317  CD1 PHE L  87      -4.547  31.765   9.528  1.00  0.00      LL0  C  
ATOM   4318  CD2 PHE L  87      -5.727  29.627   9.816  1.00  0.00      LL0  C  
ATOM   4319  CE1 PHE L  87      -4.033  31.658  10.834  1.00  0.00      LL0  C  
ATOM   4320  CE2 PHE L  87      -5.213  29.520  11.122  1.00  0.00      LL0  C  
ATOM   4321  CZ  PHE L  87      -4.366  30.533  11.616  1.00  0.00      LL0  C  
ATOM   4322  H   PHE L  87      -8.691  30.042   7.910  1.00  0.00      LL0  H  
ATOM   4323  N   CYS L  88      -7.182  32.839   5.484  1.00  0.00      LL0  N  
ATOM   4324  CA  CYS L  88      -7.204  32.842   4.020  1.00  0.00      LL0  C  
ATOM   4325  C   CYS L  88      -5.855  32.416   3.468  1.00  0.00      LL0  C  
ATOM   4326  O   CYS L  88      -4.903  32.280   4.227  1.00  0.00      LL0  O  
ATOM   4327  CB  CYS L  88      -7.621  34.218   3.489  1.00  0.00      LL0  C  
ATOM   4328  SG  CYS L  88      -7.098  35.596   4.548  1.00  0.00      LL0  S  
ATOM   4329  H   CYS L  88      -6.699  33.544   6.005  1.00  0.00      LL0  H  
ATOM   4330  N   LEU L  89      -5.808  32.229   2.142  1.00  0.00      LL0  N  
ATOM   4331  CA  LEU L  89      -4.543  32.007   1.440  1.00  0.00      LL0  C  
ATOM   4332  C   LEU L  89      -4.643  32.661   0.080  1.00  0.00      LL0  C  
ATOM   4333  O   LEU L  89      -5.718  32.690  -0.511  1.00  0.00      LL0  O  
ATOM   4334  CB  LEU L  89      -4.280  30.501   1.274  1.00  0.00      LL0  C  
ATOM   4335  CG  LEU L  89      -3.138  30.073   0.332  1.00  0.00      LL0  C  
ATOM   4336  CD1 LEU L  89      -1.752  30.436   0.855  1.00  0.00      LL0  C  
ATOM   4337  CD2 LEU L  89      -3.214  28.595  -0.037  1.00  0.00      LL0  C  
ATOM   4338  H   LEU L  89      -6.659  32.197   1.613  1.00  0.00      LL0  H  
ATOM   4339  N   GLN L  90      -3.493  33.161  -0.388  1.00  0.00      LL0  N  
ATOM   4340  CA  GLN L  90      -3.429  33.511  -1.800  1.00  0.00      LL0  C  
ATOM   4341  C   GLN L  90      -2.401  32.691  -2.550  1.00  0.00      LL0  C  
ATOM   4342  O   GLN L  90      -1.362  32.322  -2.014  1.00  0.00      LL0  O  
ATOM   4343  CB  GLN L  90      -3.208  35.016  -1.970  1.00  0.00      LL0  C  
ATOM   4344  CG  GLN L  90      -1.888  35.611  -1.471  1.00  0.00      LL0  C  
ATOM   4345  CD  GLN L  90      -0.784  35.414  -2.485  1.00  0.00      LL0  C  
ATOM   4346  NE2 GLN L  90       0.422  35.479  -1.943  1.00  0.00      LL0  N  
ATOM   4347  OE1 GLN L  90      -0.993  35.205  -3.675  1.00  0.00      LL0  O  
ATOM   4348  H   GLN L  90      -2.672  33.162   0.188  1.00  0.00      LL0  H  
ATOM   4349 HE21 GLN L  90       0.572  35.719  -0.980  1.00  0.00      LL0  H  
ATOM   4350 HE22 GLN L  90       1.257  35.269  -2.461  1.00  0.00      LL0  H  
ATOM   4351  N   GLY L  91      -2.736  32.432  -3.818  1.00  0.00      LL0  N  
ATOM   4352  CA  GLY L  91      -1.790  31.674  -4.632  1.00  0.00      LL0  C  
ATOM   4353  C   GLY L  91      -1.212  32.421  -5.826  1.00  0.00      LL0  C  
ATOM   4354  O   GLY L  91      -0.508  31.868  -6.661  1.00  0.00      LL0  O  
ATOM   4355  H   GLY L  91      -3.634  32.729  -4.145  1.00  0.00      LL0  H  
ATOM   4356  N   LYS L  92      -1.551  33.717  -5.893  1.00  0.00      LL0  N  
ATOM   4357  CA  LYS L  92      -1.137  34.521  -7.045  1.00  0.00      LL0  C  
ATOM   4358  C   LYS L  92       0.368  34.575  -7.246  1.00  0.00      LL0  C  
ATOM   4359  O   LYS L  92       0.887  34.383  -8.345  1.00  0.00      LL0  O  
ATOM   4360  CB  LYS L  92      -1.729  35.928  -6.898  1.00  0.00      LL0  C  
ATOM   4361  CG  LYS L  92      -1.445  36.981  -7.980  1.00  0.00      LL0  C  
ATOM   4362  CD  LYS L  92      -2.046  36.684  -9.357  1.00  0.00      LL0  C  
ATOM   4363  CE  LYS L  92      -2.013  37.901 -10.295  1.00  0.00      LL0  C  
ATOM   4364  NZ  LYS L  92      -2.939  38.927  -9.801  1.00  0.00      LL0  N1+
ATOM   4365  H   LYS L  92      -1.938  34.149  -5.078  1.00  0.00      LL0  H  
ATOM   4366  HZ1 LYS L  92      -3.083  39.734 -10.447  1.00  0.00      LL0  H  
ATOM   4367  HZ2 LYS L  92      -3.898  38.538  -9.715  1.00  0.00      LL0  H  
ATOM   4368  HZ3 LYS L  92      -2.677  39.308  -8.870  1.00  0.00      LL0  H  
ATOM   4369  N   MET L  93       1.047  34.868  -6.131  1.00  0.00      LL0  N  
ATOM   4370  CA  MET L  93       2.481  35.097  -6.250  1.00  0.00      LL0  C  
ATOM   4371  C   MET L  93       3.177  34.720  -4.961  1.00  0.00      LL0  C  
ATOM   4372  O   MET L  93       2.566  34.705  -3.901  1.00  0.00      LL0  O  
ATOM   4373  CB  MET L  93       2.731  36.569  -6.611  1.00  0.00      LL0  C  
ATOM   4374  CG  MET L  93       4.086  36.864  -7.262  1.00  0.00      LL0  C  
ATOM   4375  SD  MET L  93       4.328  38.616  -7.594  1.00  0.00      LL0  S  
ATOM   4376  CE  MET L  93       4.456  39.184  -5.890  1.00  0.00      LL0  C  
ATOM   4377  H   MET L  93       0.588  34.962  -5.242  1.00  0.00      LL0  H  
ATOM   4378  N   LEU L  94       4.478  34.425  -5.096  1.00  0.00      LL0  N  
ATOM   4379  CA  LEU L  94       5.306  34.303  -3.897  1.00  0.00      LL0  C  
ATOM   4380  C   LEU L  94       5.347  35.614  -3.122  1.00  0.00      LL0  C  
ATOM   4381  O   LEU L  94       5.419  36.674  -3.733  1.00  0.00      LL0  O  
ATOM   4382  CB  LEU L  94       6.730  33.904  -4.295  1.00  0.00      LL0  C  
ATOM   4383  CG  LEU L  94       6.850  32.525  -4.945  1.00  0.00      LL0  C  
ATOM   4384  CD1 LEU L  94       8.251  32.288  -5.509  1.00  0.00      LL0  C  
ATOM   4385  CD2 LEU L  94       6.443  31.412  -3.983  1.00  0.00      LL0  C  
ATOM   4386  H   LEU L  94       4.901  34.463  -5.998  1.00  0.00      LL0  H  
ATOM   4387  N   PRO L  95       5.304  35.524  -1.772  1.00  0.00      LL0  N  
ATOM   4388  CA  PRO L  95       5.074  34.275  -1.033  1.00  0.00      LL0  C  
ATOM   4389  C   PRO L  95       3.612  33.892  -1.054  1.00  0.00      LL0  C  
ATOM   4390  O   PRO L  95       2.739  34.743  -1.030  1.00  0.00      LL0  O  
ATOM   4391  CB  PRO L  95       5.509  34.655   0.380  1.00  0.00      LL0  C  
ATOM   4392  CG  PRO L  95       5.166  36.136   0.500  1.00  0.00      LL0  C  
ATOM   4393  CD  PRO L  95       5.474  36.673  -0.891  1.00  0.00      LL0  C  
ATOM   4394  N   TRP L  96       3.383  32.574  -1.080  1.00  0.00      LL0  N  
ATOM   4395  CA  TRP L  96       1.997  32.126  -0.960  1.00  0.00      LL0  C  
ATOM   4396  C   TRP L  96       1.482  32.276   0.462  1.00  0.00      LL0  C  
ATOM   4397  O   TRP L  96       1.569  31.380   1.292  1.00  0.00      LL0  O  
ATOM   4398  CB  TRP L  96       1.875  30.685  -1.450  1.00  0.00      LL0  C  
ATOM   4399  CG  TRP L  96       2.260  30.588  -2.910  1.00  0.00      LL0  C  
ATOM   4400  CD1 TRP L  96       1.762  31.364  -3.969  1.00  0.00      LL0  C  
ATOM   4401  CD2 TRP L  96       3.172  29.653  -3.525  1.00  0.00      LL0  C  
ATOM   4402  CE2 TRP L  96       3.165  29.917  -4.936  1.00  0.00      LL0  C  
ATOM   4403  CE3 TRP L  96       3.975  28.612  -3.009  1.00  0.00      LL0  C  
ATOM   4404  NE1 TRP L  96       2.287  30.972  -5.162  1.00  0.00      LL0  N  
ATOM   4405  CZ2 TRP L  96       3.961  29.136  -5.802  1.00  0.00      LL0  C  
ATOM   4406  CZ3 TRP L  96       4.765  27.838  -3.885  1.00  0.00      LL0  C  
ATOM   4407  CH2 TRP L  96       4.757  28.097  -5.273  1.00  0.00      LL0  C  
ATOM   4408  H   TRP L  96       4.135  31.919  -1.051  1.00  0.00      LL0  H  
ATOM   4409  HE1 TRP L  96       2.037  31.325  -6.045  1.00  0.00      LL0  H  
ATOM   4410  N   THR L  97       1.001  33.490   0.719  1.00  0.00      LL0  N  
ATOM   4411  CA  THR L  97       0.694  33.841   2.095  1.00  0.00      LL0  C  
ATOM   4412  C   THR L  97      -0.675  33.436   2.585  1.00  0.00      LL0  C  
ATOM   4413  O   THR L  97      -1.681  33.499   1.884  1.00  0.00      LL0  O  
ATOM   4414  CB  THR L  97       0.920  35.334   2.292  1.00  0.00      LL0  C  
ATOM   4415  CG2 THR L  97       2.298  35.587   2.903  1.00  0.00      LL0  C  
ATOM   4416  OG1 THR L  97       0.778  36.042   1.049  1.00  0.00      LL0  O  
ATOM   4417  H   THR L  97       0.959  34.193   0.010  1.00  0.00      LL0  H  
ATOM   4418  HG1 THR L  97       0.941  36.952   1.286  1.00  0.00      LL0  H  
ATOM   4419  N   PHE L  98      -0.648  33.021   3.855  1.00  0.00      LL0  N  
ATOM   4420  CA  PHE L  98      -1.912  32.829   4.548  1.00  0.00      LL0  C  
ATOM   4421  C   PHE L  98      -2.301  34.100   5.273  1.00  0.00      LL0  C  
ATOM   4422  O   PHE L  98      -1.547  35.067   5.310  1.00  0.00      LL0  O  
ATOM   4423  CB  PHE L  98      -1.817  31.661   5.531  1.00  0.00      LL0  C  
ATOM   4424  CG  PHE L  98      -1.660  30.343   4.808  1.00  0.00      LL0  C  
ATOM   4425  CD1 PHE L  98      -0.384  29.932   4.363  1.00  0.00      LL0  C  
ATOM   4426  CD2 PHE L  98      -2.801  29.540   4.595  1.00  0.00      LL0  C  
ATOM   4427  CE1 PHE L  98      -0.249  28.705   3.686  1.00  0.00      LL0  C  
ATOM   4428  CE2 PHE L  98      -2.666  28.311   3.922  1.00  0.00      LL0  C  
ATOM   4429  CZ  PHE L  98      -1.392  27.907   3.472  1.00  0.00      LL0  C  
ATOM   4430  H   PHE L  98       0.207  33.009   4.370  1.00  0.00      LL0  H  
ATOM   4431  N   GLY L  99      -3.508  34.055   5.845  1.00  0.00      LL0  N  
ATOM   4432  CA  GLY L  99      -3.937  35.188   6.654  1.00  0.00      LL0  C  
ATOM   4433  C   GLY L  99      -3.474  35.095   8.093  1.00  0.00      LL0  C  
ATOM   4434  O   GLY L  99      -2.796  34.159   8.511  1.00  0.00      LL0  O  
ATOM   4435  H   GLY L  99      -4.052  33.221   5.745  1.00  0.00      LL0  H  
ATOM   4436  N   GLN L 100      -3.876  36.134   8.838  1.00  0.00      LL0  N  
ATOM   4437  CA  GLN L 100      -3.456  36.192  10.235  1.00  0.00      LL0  C  
ATOM   4438  C   GLN L 100      -4.287  35.348  11.179  1.00  0.00      LL0  C  
ATOM   4439  O   GLN L 100      -3.815  34.903  12.218  1.00  0.00      LL0  O  
ATOM   4440  CB  GLN L 100      -3.396  37.626  10.775  1.00  0.00      LL0  C  
ATOM   4441  CG  GLN L 100      -2.775  38.667   9.840  1.00  0.00      LL0  C  
ATOM   4442  CD  GLN L 100      -3.867  39.343   9.035  1.00  0.00      LL0  C  
ATOM   4443  NE2 GLN L 100      -3.650  40.645   8.848  1.00  0.00      LL0  N  
ATOM   4444  OE1 GLN L 100      -4.861  38.746   8.638  1.00  0.00      LL0  O  
ATOM   4445  H   GLN L 100      -4.479  36.826   8.437  1.00  0.00      LL0  H  
ATOM   4446 HE21 GLN L 100      -2.827  41.095   9.182  1.00  0.00      LL0  H  
ATOM   4447 HE22 GLN L 100      -4.315  41.203   8.346  1.00  0.00      LL0  H  
ATOM   4448  N   GLY L 101      -5.548  35.148  10.778  1.00  0.00      LL0  N  
ATOM   4449  CA  GLY L 101      -6.374  34.347  11.669  1.00  0.00      LL0  C  
ATOM   4450  C   GLY L 101      -7.645  35.018  12.143  1.00  0.00      LL0  C  
ATOM   4451  O   GLY L 101      -7.717  36.210  12.415  1.00  0.00      LL0  O  
ATOM   4452  H   GLY L 101      -5.891  35.497   9.906  1.00  0.00      LL0  H  
ATOM   4453  N   THR L 102      -8.647  34.144  12.243  1.00  0.00      LL0  N  
ATOM   4454  CA  THR L 102      -9.915  34.495  12.871  1.00  0.00      LL0  C  
ATOM   4455  C   THR L 102     -10.246  33.445  13.913  1.00  0.00      LL0  C  
ATOM   4456  O   THR L 102     -10.391  32.281  13.569  1.00  0.00      LL0  O  
ATOM   4457  CB  THR L 102     -10.993  34.527  11.779  1.00  0.00      LL0  C  
ATOM   4458  CG2 THR L 102     -12.428  34.621  12.312  1.00  0.00      LL0  C  
ATOM   4459  OG1 THR L 102     -10.715  35.590  10.860  1.00  0.00      LL0  O  
ATOM   4460  H   THR L 102      -8.509  33.239  11.842  1.00  0.00      LL0  H  
ATOM   4461  HG1 THR L 102     -10.772  36.381  11.395  1.00  0.00      LL0  H  
ATOM   4462  N   LYS L 103     -10.367  33.865  15.179  1.00  0.00      LL0  N  
ATOM   4463  CA  LYS L 103     -10.960  32.894  16.093  1.00  0.00      LL0  C  
ATOM   4464  C   LYS L 103     -12.469  33.030  16.154  1.00  0.00      LL0  C  
ATOM   4465  O   LYS L 103     -13.026  34.042  16.568  1.00  0.00      LL0  O  
ATOM   4466  CB  LYS L 103     -10.340  32.934  17.501  1.00  0.00      LL0  C  
ATOM   4467  CG  LYS L 103     -10.959  31.855  18.408  1.00  0.00      LL0  C  
ATOM   4468  CD  LYS L 103     -10.385  31.703  19.818  1.00  0.00      LL0  C  
ATOM   4469  CE  LYS L 103     -11.232  30.710  20.625  1.00  0.00      LL0  C  
ATOM   4470  NZ  LYS L 103     -10.550  30.316  21.864  1.00  0.00      LL0  N1+
ATOM   4471  H   LYS L 103     -10.237  34.830  15.412  1.00  0.00      LL0  H  
ATOM   4472  HZ1 LYS L 103     -11.026  29.525  22.352  1.00  0.00      LL0  H  
ATOM   4473  HZ2 LYS L 103      -9.637  29.857  21.648  1.00  0.00      LL0  H  
ATOM   4474  HZ3 LYS L 103     -10.405  31.081  22.543  1.00  0.00      LL0  H  
ATOM   4475  N   LEU L 104     -13.099  31.939  15.723  1.00  0.00      LL0  N  
ATOM   4476  CA  LEU L 104     -14.521  31.794  15.995  1.00  0.00      LL0  C  
ATOM   4477  C   LEU L 104     -14.717  31.280  17.412  1.00  0.00      LL0  C  
ATOM   4478  O   LEU L 104     -13.970  30.427  17.876  1.00  0.00      LL0  O  
ATOM   4479  CB  LEU L 104     -15.092  30.851  14.935  1.00  0.00      LL0  C  
ATOM   4480  CG  LEU L 104     -16.599  30.611  14.956  1.00  0.00      LL0  C  
ATOM   4481  CD1 LEU L 104     -17.405  31.905  14.974  1.00  0.00      LL0  C  
ATOM   4482  CD2 LEU L 104     -17.004  29.736  13.777  1.00  0.00      LL0  C  
ATOM   4483  H   LEU L 104     -12.561  31.159  15.398  1.00  0.00      LL0  H  
ATOM   4484  N   GLU L 105     -15.724  31.859  18.070  1.00  0.00      LL0  N  
ATOM   4485  CA  GLU L 105     -16.074  31.473  19.433  1.00  0.00      LL0  C  
ATOM   4486  C   GLU L 105     -17.577  31.264  19.440  1.00  0.00      LL0  C  
ATOM   4487  O   GLU L 105     -18.284  31.901  18.664  1.00  0.00      LL0  O  
ATOM   4488  CB  GLU L 105     -15.610  32.595  20.373  1.00  0.00      LL0  C  
ATOM   4489  CG  GLU L 105     -15.555  32.296  21.879  1.00  0.00      LL0  C  
ATOM   4490  CD  GLU L 105     -16.937  32.104  22.476  1.00  0.00      LL0  C  
ATOM   4491  OE1 GLU L 105     -17.129  31.150  23.220  1.00  0.00      LL0  O  
ATOM   4492  OE2 GLU L 105     -17.829  32.894  22.191  1.00  0.00      LL0  O1-
ATOM   4493  H   GLU L 105     -16.295  32.551  17.624  1.00  0.00      LL0  H  
ATOM   4494  N   ILE L 106     -18.036  30.318  20.264  1.00  0.00      LL0  N  
ATOM   4495  CA  ILE L 106     -19.465  30.034  20.184  1.00  0.00      LL0  C  
ATOM   4496  C   ILE L 106     -20.274  30.769  21.235  1.00  0.00      LL0  C  
ATOM   4497  O   ILE L 106     -20.369  30.369  22.391  1.00  0.00      LL0  O  
ATOM   4498  CB  ILE L 106     -19.765  28.525  20.226  1.00  0.00      LL0  C  
ATOM   4499  CG1 ILE L 106     -18.822  27.709  19.333  1.00  0.00      LL0  C  
ATOM   4500  CG2 ILE L 106     -21.240  28.254  19.903  1.00  0.00      LL0  C  
ATOM   4501  CD1 ILE L 106     -18.885  28.068  17.847  1.00  0.00      LL0  C  
ATOM   4502  H   ILE L 106     -17.456  29.954  20.998  1.00  0.00      LL0  H  
ATOM   4503  N   LYS L 107     -20.910  31.842  20.741  1.00  0.00      LL0  N  
ATOM   4504  CA  LYS L 107     -21.883  32.567  21.559  1.00  0.00      LL0  C  
ATOM   4505  C   LYS L 107     -23.051  31.686  21.975  1.00  0.00      LL0  C  
ATOM   4506  O   LYS L 107     -23.941  31.379  21.188  1.00  0.00      LL0  O  
ATOM   4507  CB  LYS L 107     -22.417  33.786  20.802  1.00  0.00      LL0  C  
ATOM   4508  CG  LYS L 107     -23.121  34.845  21.659  1.00  0.00      LL0  C  
ATOM   4509  CD  LYS L 107     -24.164  35.724  20.938  1.00  0.00      LL0  C  
ATOM   4510  CE  LYS L 107     -23.727  36.598  19.747  1.00  0.00      LL0  C  
ATOM   4511  NZ  LYS L 107     -23.470  35.785  18.553  1.00  0.00      LL0  N1+
ATOM   4512  H   LYS L 107     -20.750  32.021  19.771  1.00  0.00      LL0  H  
ATOM   4513  HZ1 LYS L 107     -22.450  35.660  18.407  1.00  0.00      LL0  H  
ATOM   4514  HZ2 LYS L 107     -23.916  34.853  18.662  1.00  0.00      LL0  H  
ATOM   4515  HZ3 LYS L 107     -23.869  36.174  17.669  1.00  0.00      LL0  H  
ATOM   4516  N   ARG L 108     -23.008  31.298  23.249  1.00  0.00      LL0  N  
ATOM   4517  CA  ARG L 108     -24.079  30.443  23.749  1.00  0.00      LL0  C  
ATOM   4518  C   ARG L 108     -24.598  30.882  25.108  1.00  0.00      LL0  C  
ATOM   4519  O   ARG L 108     -24.263  31.942  25.618  1.00  0.00      LL0  O  
ATOM   4520  CB  ARG L 108     -23.642  28.974  23.755  1.00  0.00      LL0  C  
ATOM   4521  CG  ARG L 108     -22.330  28.726  24.496  1.00  0.00      LL0  C  
ATOM   4522  CD  ARG L 108     -22.383  27.457  25.336  1.00  0.00      LL0  C  
ATOM   4523  NE  ARG L 108     -23.236  27.636  26.509  1.00  0.00      LL0  N  
ATOM   4524  CZ  ARG L 108     -23.759  26.570  27.144  1.00  0.00      LL0  C  
ATOM   4525  NH1 ARG L 108     -23.656  25.365  26.620  1.00  0.00      LL0  N1+
ATOM   4526  NH2 ARG L 108     -24.364  26.737  28.311  1.00  0.00      LL0  N  
ATOM   4527  H   ARG L 108     -22.204  31.556  23.786  1.00  0.00      LL0  H  
ATOM   4528  HE  ARG L 108     -23.313  28.542  26.932  1.00  0.00      LL0  H  
ATOM   4529 HH11 ARG L 108     -23.907  24.512  27.106  1.00  0.00      LL0  H  
ATOM   4530 HH12 ARG L 108     -23.281  25.215  25.702  1.00  0.00      LL0  H  
ATOM   4531 HH21 ARG L 108     -24.715  25.949  28.818  1.00  0.00      LL0  H  
ATOM   4532 HH22 ARG L 108     -24.465  27.668  28.678  1.00  0.00      LL0  H  
ATOM   4533  N   THR L 109     -25.444  30.021  25.690  1.00  0.00      LL0  N  
ATOM   4534  CA  THR L 109     -26.015  30.363  26.988  1.00  0.00      LL0  C  
ATOM   4535  C   THR L 109     -25.001  30.407  28.120  1.00  0.00      LL0  C  
ATOM   4536  O   THR L 109     -24.237  29.471  28.349  1.00  0.00      LL0  O  
ATOM   4537  CB  THR L 109     -27.128  29.359  27.280  1.00  0.00      LL0  C  
ATOM   4538  CG2 THR L 109     -28.440  29.785  26.618  1.00  0.00      LL0  C  
ATOM   4539  OG1 THR L 109     -26.741  28.061  26.799  1.00  0.00      LL0  O  
ATOM   4540  H   THR L 109     -25.670  29.122  25.314  1.00  0.00      LL0  H  
ATOM   4541  HG1 THR L 109     -27.497  27.494  26.914  1.00  0.00      LL0  H  
ATOM   4542  N   VAL L 110     -25.051  31.541  28.832  1.00  0.00      LL0  N  
ATOM   4543  CA  VAL L 110     -24.270  31.670  30.065  1.00  0.00      LL0  C  
ATOM   4544  C   VAL L 110     -24.624  30.553  31.044  1.00  0.00      LL0  C  
ATOM   4545  O   VAL L 110     -25.765  30.109  31.096  1.00  0.00      LL0  O  
ATOM   4546  CB  VAL L 110     -24.512  33.076  30.647  1.00  0.00      LL0  C  
ATOM   4547  CG1 VAL L 110     -23.799  33.334  31.975  1.00  0.00      LL0  C  
ATOM   4548  CG2 VAL L 110     -24.121  34.139  29.616  1.00  0.00      LL0  C  
ATOM   4549  H   VAL L 110     -25.669  32.265  28.535  1.00  0.00      LL0  H  
ATOM   4550  N   ALA L 111     -23.599  30.075  31.760  1.00  0.00      LL0  N  
ATOM   4551  CA  ALA L 111     -23.842  28.892  32.579  1.00  0.00      LL0  C  
ATOM   4552  C   ALA L 111     -23.272  29.031  33.973  1.00  0.00      LL0  C  
ATOM   4553  O   ALA L 111     -22.363  29.816  34.220  1.00  0.00      LL0  O  
ATOM   4554  CB  ALA L 111     -23.251  27.649  31.910  1.00  0.00      LL0  C  
ATOM   4555  H   ALA L 111     -22.710  30.534  31.737  1.00  0.00      LL0  H  
ATOM   4556  N   ALA L 112     -23.863  28.237  34.874  1.00  0.00      LL0  N  
ATOM   4557  CA  ALA L 112     -23.362  28.252  36.244  1.00  0.00      LL0  C  
ATOM   4558  C   ALA L 112     -22.258  27.230  36.429  1.00  0.00      LL0  C  
ATOM   4559  O   ALA L 112     -22.430  26.050  36.152  1.00  0.00      LL0  O  
ATOM   4560  CB  ALA L 112     -24.494  27.951  37.231  1.00  0.00      LL0  C  
ATOM   4561  H   ALA L 112     -24.519  27.543  34.585  1.00  0.00      LL0  H  
ATOM   4562  N   PRO L 113     -21.093  27.726  36.897  1.00  0.00      LL0  N  
ATOM   4563  CA  PRO L 113     -19.955  26.824  37.063  1.00  0.00      LL0  C  
ATOM   4564  C   PRO L 113     -20.183  25.780  38.141  1.00  0.00      LL0  C  
ATOM   4565  O   PRO L 113     -20.464  26.068  39.299  1.00  0.00      LL0  O  
ATOM   4566  CB  PRO L 113     -18.808  27.792  37.375  1.00  0.00      LL0  C  
ATOM   4567  CG  PRO L 113     -19.471  29.014  38.010  1.00  0.00      LL0  C  
ATOM   4568  CD  PRO L 113     -20.798  29.104  37.270  1.00  0.00      LL0  C  
ATOM   4569  N   SER L 114     -20.005  24.531  37.709  1.00  0.00      LL0  N  
ATOM   4570  CA  SER L 114     -19.917  23.477  38.710  1.00  0.00      LL0  C  
ATOM   4571  C   SER L 114     -18.591  23.538  39.450  1.00  0.00      LL0  C  
ATOM   4572  O   SER L 114     -17.572  23.031  38.998  1.00  0.00      LL0  O  
ATOM   4573  CB  SER L 114     -20.131  22.126  38.033  1.00  0.00      LL0  C  
ATOM   4574  OG  SER L 114     -21.401  22.130  37.370  1.00  0.00      LL0  O  
ATOM   4575  H   SER L 114     -19.781  24.377  36.746  1.00  0.00      LL0  H  
ATOM   4576  HG  SER L 114     -21.434  22.908  36.824  1.00  0.00      LL0  H  
ATOM   4577  N   VAL L 115     -18.649  24.235  40.594  1.00  0.00      LL0  N  
ATOM   4578  CA  VAL L 115     -17.393  24.463  41.304  1.00  0.00      LL0  C  
ATOM   4579  C   VAL L 115     -16.967  23.334  42.225  1.00  0.00      LL0  C  
ATOM   4580  O   VAL L 115     -17.513  23.097  43.304  1.00  0.00      LL0  O  
ATOM   4581  CB  VAL L 115     -17.390  25.806  42.045  1.00  0.00      LL0  C  
ATOM   4582  CG1 VAL L 115     -15.990  26.132  42.574  1.00  0.00      LL0  C  
ATOM   4583  CG2 VAL L 115     -17.903  26.937  41.155  1.00  0.00      LL0  C  
ATOM   4584  H   VAL L 115     -19.512  24.669  40.855  1.00  0.00      LL0  H  
ATOM   4585  N   PHE L 116     -15.932  22.654  41.744  1.00  0.00      LL0  N  
ATOM   4586  CA  PHE L 116     -15.214  21.711  42.590  1.00  0.00      LL0  C  
ATOM   4587  C   PHE L 116     -13.994  22.396  43.178  1.00  0.00      LL0  C  
ATOM   4588  O   PHE L 116     -13.643  23.499  42.781  1.00  0.00      LL0  O  
ATOM   4589  CB  PHE L 116     -14.816  20.481  41.767  1.00  0.00      LL0  C  
ATOM   4590  CG  PHE L 116     -16.018  19.904  41.055  1.00  0.00      LL0  C  
ATOM   4591  CD1 PHE L 116     -16.920  19.076  41.757  1.00  0.00      LL0  C  
ATOM   4592  CD2 PHE L 116     -16.219  20.206  39.690  1.00  0.00      LL0  C  
ATOM   4593  CE1 PHE L 116     -18.040  18.550  41.084  1.00  0.00      LL0  C  
ATOM   4594  CE2 PHE L 116     -17.337  19.679  39.017  1.00  0.00      LL0  C  
ATOM   4595  CZ  PHE L 116     -18.238  18.857  39.723  1.00  0.00      LL0  C  
ATOM   4596  H   PHE L 116     -15.568  22.939  40.855  1.00  0.00      LL0  H  
ATOM   4597  N   ILE L 117     -13.366  21.711  44.136  1.00  0.00      LL0  N  
ATOM   4598  CA  ILE L 117     -12.088  22.210  44.634  1.00  0.00      LL0  C  
ATOM   4599  C   ILE L 117     -11.260  21.040  45.123  1.00  0.00      LL0  C  
ATOM   4600  O   ILE L 117     -11.778  20.096  45.708  1.00  0.00      LL0  O  
ATOM   4601  CB  ILE L 117     -12.265  23.303  45.713  1.00  0.00      LL0  C  
ATOM   4602  CG1 ILE L 117     -10.929  24.005  45.992  1.00  0.00      LL0  C  
ATOM   4603  CG2 ILE L 117     -12.964  22.786  46.978  1.00  0.00      LL0  C  
ATOM   4604  CD1 ILE L 117     -11.011  25.146  47.004  1.00  0.00      LL0  C  
ATOM   4605  H   ILE L 117     -13.663  20.791  44.396  1.00  0.00      LL0  H  
ATOM   4606  N   PHE L 118      -9.971  21.117  44.812  1.00  0.00      LL0  N  
ATOM   4607  CA  PHE L 118      -9.120  19.977  45.108  1.00  0.00      LL0  C  
ATOM   4608  C   PHE L 118      -8.023  20.353  46.068  1.00  0.00      LL0  C  
ATOM   4609  O   PHE L 118      -7.157  21.170  45.762  1.00  0.00      LL0  O  
ATOM   4610  CB  PHE L 118      -8.484  19.422  43.833  1.00  0.00      LL0  C  
ATOM   4611  CG  PHE L 118      -9.505  19.206  42.741  1.00  0.00      LL0  C  
ATOM   4612  CD1 PHE L 118      -9.373  19.940  41.543  1.00  0.00      LL0  C  
ATOM   4613  CD2 PHE L 118     -10.563  18.291  42.928  1.00  0.00      LL0  C  
ATOM   4614  CE1 PHE L 118     -10.320  19.766  40.518  1.00  0.00      LL0  C  
ATOM   4615  CE2 PHE L 118     -11.512  18.120  41.904  1.00  0.00      LL0  C  
ATOM   4616  CZ  PHE L 118     -11.382  18.859  40.710  1.00  0.00      LL0  C  
ATOM   4617  H   PHE L 118      -9.598  21.922  44.354  1.00  0.00      LL0  H  
ATOM   4618  N   PRO L 119      -8.078  19.711  47.253  1.00  0.00      LL0  N  
ATOM   4619  CA  PRO L 119      -6.921  19.779  48.143  1.00  0.00      LL0  C  
ATOM   4620  C   PRO L 119      -5.699  19.141  47.491  1.00  0.00      LL0  C  
ATOM   4621  O   PRO L 119      -5.770  18.093  46.851  1.00  0.00      LL0  O  
ATOM   4622  CB  PRO L 119      -7.430  19.060  49.402  1.00  0.00      LL0  C  
ATOM   4623  CG  PRO L 119      -8.558  18.140  48.941  1.00  0.00      LL0  C  
ATOM   4624  CD  PRO L 119      -9.170  18.887  47.764  1.00  0.00      LL0  C  
ATOM   4625  N   PRO L 120      -4.560  19.850  47.651  1.00  0.00      LL0  N  
ATOM   4626  CA  PRO L 120      -3.311  19.331  47.096  1.00  0.00      LL0  C  
ATOM   4627  C   PRO L 120      -2.901  18.038  47.771  1.00  0.00      LL0  C  
ATOM   4628  O   PRO L 120      -3.230  17.752  48.916  1.00  0.00      LL0  O  
ATOM   4629  CB  PRO L 120      -2.336  20.489  47.322  1.00  0.00      LL0  C  
ATOM   4630  CG  PRO L 120      -2.895  21.274  48.506  1.00  0.00      LL0  C  
ATOM   4631  CD  PRO L 120      -4.400  21.124  48.342  1.00  0.00      LL0  C  
ATOM   4632  N   SER L 121      -2.187  17.242  46.981  1.00  0.00      LL0  N  
ATOM   4633  CA  SER L 121      -1.856  15.907  47.458  1.00  0.00      LL0  C  
ATOM   4634  C   SER L 121      -0.866  15.896  48.603  1.00  0.00      LL0  C  
ATOM   4635  O   SER L 121       0.085  16.666  48.612  1.00  0.00      LL0  O  
ATOM   4636  CB  SER L 121      -1.269  15.133  46.289  1.00  0.00      LL0  C  
ATOM   4637  OG  SER L 121      -1.793  15.673  45.071  1.00  0.00      LL0  O  
ATOM   4638  H   SER L 121      -1.911  17.514  46.059  1.00  0.00      LL0  H  
ATOM   4639  HG  SER L 121      -2.717  15.433  45.074  1.00  0.00      LL0  H  
ATOM   4640  N   ASP L 122      -1.073  14.934  49.517  1.00  0.00      LL0  N  
ATOM   4641  CA  ASP L 122      -0.069  14.622  50.547  1.00  0.00      LL0  C  
ATOM   4642  C   ASP L 122       1.379  14.561  50.029  1.00  0.00      LL0  C  
ATOM   4643  O   ASP L 122       2.344  14.998  50.656  1.00  0.00      LL0  O  
ATOM   4644  CB  ASP L 122      -0.517  13.324  51.250  1.00  0.00      LL0  C  
ATOM   4645  CG  ASP L 122       0.620  12.675  52.014  1.00  0.00      LL0  C  
ATOM   4646  OD1 ASP L 122       1.231  11.754  51.478  1.00  0.00      LL0  O  
ATOM   4647  OD2 ASP L 122       0.996  13.159  53.076  1.00  0.00      LL0  O1-
ATOM   4648  H   ASP L 122      -1.952  14.458  49.520  1.00  0.00      LL0  H  
ATOM   4649  N   GLU L 123       1.477  14.009  48.811  1.00  0.00      LL0  N  
ATOM   4650  CA  GLU L 123       2.722  14.040  48.042  1.00  0.00      LL0  C  
ATOM   4651  C   GLU L 123       3.390  15.415  48.010  1.00  0.00      LL0  C  
ATOM   4652  O   GLU L 123       4.500  15.624  48.491  1.00  0.00      LL0  O  
ATOM   4653  CB  GLU L 123       2.388  13.522  46.644  1.00  0.00      LL0  C  
ATOM   4654  CG  GLU L 123       3.558  13.155  45.729  1.00  0.00      LL0  C  
ATOM   4655  CD  GLU L 123       2.998  12.553  44.451  1.00  0.00      LL0  C  
ATOM   4656  OE1 GLU L 123       2.089  11.728  44.525  1.00  0.00      LL0  O  
ATOM   4657  OE2 GLU L 123       3.456  12.899  43.365  1.00  0.00      LL0  O1-
ATOM   4658  H   GLU L 123       0.683  13.507  48.473  1.00  0.00      LL0  H  
ATOM   4659  N   GLN L 124       2.624  16.365  47.456  1.00  0.00      LL0  N  
ATOM   4660  CA  GLN L 124       3.112  17.741  47.364  1.00  0.00      LL0  C  
ATOM   4661  C   GLN L 124       3.324  18.401  48.720  1.00  0.00      LL0  C  
ATOM   4662  O   GLN L 124       4.316  19.068  48.990  1.00  0.00      LL0  O  
ATOM   4663  CB  GLN L 124       2.139  18.554  46.519  1.00  0.00      LL0  C  
ATOM   4664  CG  GLN L 124       2.806  19.775  45.903  1.00  0.00      LL0  C  
ATOM   4665  CD  GLN L 124       1.755  20.671  45.295  1.00  0.00      LL0  C  
ATOM   4666  NE2 GLN L 124       2.159  21.271  44.175  1.00  0.00      LL0  N  
ATOM   4667  OE1 GLN L 124       0.663  20.850  45.815  1.00  0.00      LL0  O  
ATOM   4668  H   GLN L 124       1.681  16.151  47.205  1.00  0.00      LL0  H  
ATOM   4669 HE21 GLN L 124       3.028  21.039  43.746  1.00  0.00      LL0  H  
ATOM   4670 HE22 GLN L 124       1.568  21.972  43.767  1.00  0.00      LL0  H  
ATOM   4671  N   LEU L 125       2.344  18.108  49.586  1.00  0.00      LL0  N  
ATOM   4672  CA  LEU L 125       2.349  18.637  50.948  1.00  0.00      LL0  C  
ATOM   4673  C   LEU L 125       3.425  18.102  51.871  1.00  0.00      LL0  C  
ATOM   4674  O   LEU L 125       3.539  18.523  53.018  1.00  0.00      LL0  O  
ATOM   4675  CB  LEU L 125       0.980  18.457  51.599  1.00  0.00      LL0  C  
ATOM   4676  CG  LEU L 125      -0.132  19.192  50.853  1.00  0.00      LL0  C  
ATOM   4677  CD1 LEU L 125      -1.495  18.935  51.494  1.00  0.00      LL0  C  
ATOM   4678  CD2 LEU L 125       0.173  20.683  50.702  1.00  0.00      LL0  C  
ATOM   4679  H   LEU L 125       1.572  17.564  49.264  1.00  0.00      LL0  H  
ATOM   4680  N   LYS L 126       4.229  17.178  51.330  1.00  0.00      LL0  N  
ATOM   4681  CA  LYS L 126       5.552  17.021  51.920  1.00  0.00      LL0  C  
ATOM   4682  C   LYS L 126       6.628  17.659  51.064  1.00  0.00      LL0  C  
ATOM   4683  O   LYS L 126       7.526  18.332  51.552  1.00  0.00      LL0  O  
ATOM   4684  CB  LYS L 126       5.853  15.550  52.192  1.00  0.00      LL0  C  
ATOM   4685  CG  LYS L 126       5.003  15.023  53.349  1.00  0.00      LL0  C  
ATOM   4686  CD  LYS L 126       5.190  13.526  53.603  1.00  0.00      LL0  C  
ATOM   4687  CE  LYS L 126       4.763  12.663  52.414  1.00  0.00      LL0  C  
ATOM   4688  NZ  LYS L 126       3.369  12.958  52.083  1.00  0.00      LL0  N1+
ATOM   4689  H   LYS L 126       3.970  16.733  50.472  1.00  0.00      LL0  H  
ATOM   4690  HZ1 LYS L 126       2.940  12.258  51.442  1.00  0.00      LL0  H  
ATOM   4691  HZ2 LYS L 126       2.726  12.896  52.904  1.00  0.00      LL0  H  
ATOM   4692  HZ3 LYS L 126       3.211  13.899  51.670  1.00  0.00      LL0  H  
ATOM   4693  N   SER L 127       6.478  17.433  49.755  1.00  0.00      LL0  N  
ATOM   4694  CA  SER L 127       7.439  17.956  48.787  1.00  0.00      LL0  C  
ATOM   4695  C   SER L 127       7.325  19.444  48.465  1.00  0.00      LL0  C  
ATOM   4696  O   SER L 127       7.000  19.862  47.357  1.00  0.00      LL0  O  
ATOM   4697  CB  SER L 127       7.368  17.103  47.521  1.00  0.00      LL0  C  
ATOM   4698  OG  SER L 127       7.229  15.725  47.895  1.00  0.00      LL0  O  
ATOM   4699  H   SER L 127       5.699  16.909  49.415  1.00  0.00      LL0  H  
ATOM   4700  HG  SER L 127       6.294  15.540  47.907  1.00  0.00      LL0  H  
ATOM   4701  N   GLY L 128       7.635  20.243  49.497  1.00  0.00      LL0  N  
ATOM   4702  CA  GLY L 128       7.909  21.664  49.285  1.00  0.00      LL0  C  
ATOM   4703  C   GLY L 128       6.762  22.601  48.930  1.00  0.00      LL0  C  
ATOM   4704  O   GLY L 128       6.871  23.811  49.101  1.00  0.00      LL0  O  
ATOM   4705  H   GLY L 128       7.801  19.818  50.387  1.00  0.00      LL0  H  
ATOM   4706  N   THR L 129       5.666  22.029  48.422  1.00  0.00      LL0  N  
ATOM   4707  CA  THR L 129       4.792  22.922  47.672  1.00  0.00      LL0  C  
ATOM   4708  C   THR L 129       3.329  22.716  48.022  1.00  0.00      LL0  C  
ATOM   4709  O   THR L 129       2.944  21.673  48.533  1.00  0.00      LL0  O  
ATOM   4710  CB  THR L 129       5.050  22.704  46.171  1.00  0.00      LL0  C  
ATOM   4711  CG2 THR L 129       4.713  23.938  45.326  1.00  0.00      LL0  C  
ATOM   4712  OG1 THR L 129       6.408  22.305  45.937  1.00  0.00      LL0  O  
ATOM   4713  H   THR L 129       5.502  21.041  48.420  1.00  0.00      LL0  H  
ATOM   4714  HG1 THR L 129       6.533  21.450  46.348  1.00  0.00      LL0  H  
ATOM   4715  N   ALA L 130       2.528  23.738  47.708  1.00  0.00      LL0  N  
ATOM   4716  CA  ALA L 130       1.092  23.520  47.752  1.00  0.00      LL0  C  
ATOM   4717  C   ALA L 130       0.457  24.082  46.502  1.00  0.00      LL0  C  
ATOM   4718  O   ALA L 130       0.834  25.142  46.011  1.00  0.00      LL0  O  
ATOM   4719  CB  ALA L 130       0.479  24.208  48.966  1.00  0.00      LL0  C  
ATOM   4720  H   ALA L 130       2.877  24.620  47.380  1.00  0.00      LL0  H  
ATOM   4721  N   SER L 131      -0.521  23.334  45.997  1.00  0.00      LL0  N  
ATOM   4722  CA  SER L 131      -1.276  23.859  44.868  1.00  0.00      LL0  C  
ATOM   4723  C   SER L 131      -2.733  23.454  44.925  1.00  0.00      LL0  C  
ATOM   4724  O   SER L 131      -3.130  22.364  44.537  1.00  0.00      LL0  O  
ATOM   4725  CB  SER L 131      -0.615  23.456  43.550  1.00  0.00      LL0  C  
ATOM   4726  OG  SER L 131       0.792  23.753  43.607  1.00  0.00      LL0  O  
ATOM   4727  H   SER L 131      -0.612  22.377  46.280  1.00  0.00      LL0  H  
ATOM   4728  HG  SER L 131       0.859  24.543  44.142  1.00  0.00      LL0  H  
ATOM   4729  N   VAL L 132      -3.513  24.388  45.478  1.00  0.00      LL0  N  
ATOM   4730  CA  VAL L 132      -4.942  24.109  45.590  1.00  0.00      LL0  C  
ATOM   4731  C   VAL L 132      -5.625  24.414  44.271  1.00  0.00      LL0  C  
ATOM   4732  O   VAL L 132      -5.492  25.512  43.746  1.00  0.00      LL0  O  
ATOM   4733  CB  VAL L 132      -5.555  24.947  46.719  1.00  0.00      LL0  C  
ATOM   4734  CG1 VAL L 132      -7.015  24.569  46.961  1.00  0.00      LL0  C  
ATOM   4735  CG2 VAL L 132      -4.727  24.869  48.004  1.00  0.00      LL0  C  
ATOM   4736  H   VAL L 132      -3.133  25.302  45.625  1.00  0.00      LL0  H  
ATOM   4737  N   VAL L 133      -6.329  23.407  43.744  1.00  0.00      LL0  N  
ATOM   4738  CA  VAL L 133      -6.910  23.662  42.427  1.00  0.00      LL0  C  
ATOM   4739  C   VAL L 133      -8.423  23.764  42.462  1.00  0.00      LL0  C  
ATOM   4740  O   VAL L 133      -9.137  22.834  42.808  1.00  0.00      LL0  O  
ATOM   4741  CB  VAL L 133      -6.424  22.621  41.406  1.00  0.00      LL0  C  
ATOM   4742  CG1 VAL L 133      -7.006  22.845  40.006  1.00  0.00      LL0  C  
ATOM   4743  CG2 VAL L 133      -4.894  22.603  41.351  1.00  0.00      LL0  C  
ATOM   4744  H   VAL L 133      -6.455  22.544  44.238  1.00  0.00      LL0  H  
ATOM   4745  N   CYS L 134      -8.892  24.955  42.095  1.00  0.00      LL0  N  
ATOM   4746  CA  CYS L 134     -10.330  25.128  41.930  1.00  0.00      LL0  C  
ATOM   4747  C   CYS L 134     -10.763  24.671  40.556  1.00  0.00      LL0  C  
ATOM   4748  O   CYS L 134     -10.039  24.827  39.579  1.00  0.00      LL0  O  
ATOM   4749  CB  CYS L 134     -10.679  26.597  42.137  1.00  0.00      LL0  C  
ATOM   4750  SG  CYS L 134     -12.427  26.980  42.370  1.00  0.00      LL0  S  
ATOM   4751  H   CYS L 134      -8.233  25.638  41.780  1.00  0.00      LL0  H  
ATOM   4752  N   LEU L 135     -11.967  24.101  40.521  1.00  0.00      LL0  N  
ATOM   4753  CA  LEU L 135     -12.497  23.723  39.221  1.00  0.00      LL0  C  
ATOM   4754  C   LEU L 135     -13.824  24.392  38.968  1.00  0.00      LL0  C  
ATOM   4755  O   LEU L 135     -14.814  24.170  39.649  1.00  0.00      LL0  O  
ATOM   4756  CB  LEU L 135     -12.615  22.203  39.093  1.00  0.00      LL0  C  
ATOM   4757  CG  LEU L 135     -13.150  21.731  37.735  1.00  0.00      LL0  C  
ATOM   4758  CD1 LEU L 135     -12.294  22.222  36.567  1.00  0.00      LL0  C  
ATOM   4759  CD2 LEU L 135     -13.358  20.219  37.702  1.00  0.00      LL0  C  
ATOM   4760  H   LEU L 135     -12.527  24.028  41.348  1.00  0.00      LL0  H  
ATOM   4761  N   LEU L 136     -13.794  25.220  37.935  1.00  0.00      LL0  N  
ATOM   4762  CA  LEU L 136     -15.025  25.823  37.458  1.00  0.00      LL0  C  
ATOM   4763  C   LEU L 136     -15.456  25.048  36.234  1.00  0.00      LL0  C  
ATOM   4764  O   LEU L 136     -15.041  25.350  35.123  1.00  0.00      LL0  O  
ATOM   4765  CB  LEU L 136     -14.800  27.289  37.073  1.00  0.00      LL0  C  
ATOM   4766  CG  LEU L 136     -14.379  28.284  38.163  1.00  0.00      LL0  C  
ATOM   4767  CD1 LEU L 136     -12.943  28.118  38.673  1.00  0.00      LL0  C  
ATOM   4768  CD2 LEU L 136     -14.576  29.706  37.650  1.00  0.00      LL0  C  
ATOM   4769  H   LEU L 136     -12.932  25.343  37.444  1.00  0.00      LL0  H  
ATOM   4770  N   ASN L 137     -16.255  24.005  36.470  1.00  0.00      LL0  N  
ATOM   4771  CA  ASN L 137     -16.578  23.212  35.284  1.00  0.00      LL0  C  
ATOM   4772  C   ASN L 137     -17.815  23.697  34.556  1.00  0.00      LL0  C  
ATOM   4773  O   ASN L 137     -18.751  24.174  35.186  1.00  0.00      LL0  O  
ATOM   4774  CB  ASN L 137     -16.708  21.732  35.642  1.00  0.00      LL0  C  
ATOM   4775  CG  ASN L 137     -16.086  20.911  34.533  1.00  0.00      LL0  C  
ATOM   4776  ND2 ASN L 137     -16.932  20.120  33.879  1.00  0.00      LL0  N  
ATOM   4777  OD1 ASN L 137     -14.893  20.985  34.274  1.00  0.00      LL0  O  
ATOM   4778  H   ASN L 137     -16.606  23.793  37.385  1.00  0.00      LL0  H  
ATOM   4779 HD21 ASN L 137     -17.925  20.096  34.019  1.00  0.00      LL0  H  
ATOM   4780 HD22 ASN L 137     -16.585  19.499  33.175  1.00  0.00      LL0  H  
ATOM   4781  N   ASN L 138     -17.789  23.536  33.221  1.00  0.00      LL0  N  
ATOM   4782  CA  ASN L 138     -18.994  23.743  32.398  1.00  0.00      LL0  C  
ATOM   4783  C   ASN L 138     -19.667  25.098  32.503  1.00  0.00      LL0  C  
ATOM   4784  O   ASN L 138     -20.876  25.226  32.660  1.00  0.00      LL0  O  
ATOM   4785  CB  ASN L 138     -20.068  22.664  32.597  1.00  0.00      LL0  C  
ATOM   4786  CG  ASN L 138     -19.614  21.324  32.069  1.00  0.00      LL0  C  
ATOM   4787  ND2 ASN L 138     -19.438  21.271  30.746  1.00  0.00      LL0  N  
ATOM   4788  OD1 ASN L 138     -19.432  20.374  32.819  1.00  0.00      LL0  O  
ATOM   4789  H   ASN L 138     -16.916  23.310  32.779  1.00  0.00      LL0  H  
ATOM   4790 HD21 ASN L 138     -19.592  22.063  30.149  1.00  0.00      LL0  H  
ATOM   4791 HD22 ASN L 138     -19.156  20.410  30.329  1.00  0.00      LL0  H  
ATOM   4792  N   PHE L 139     -18.832  26.128  32.389  1.00  0.00      LL0  N  
ATOM   4793  CA  PHE L 139     -19.429  27.455  32.406  1.00  0.00      LL0  C  
ATOM   4794  C   PHE L 139     -19.228  28.192  31.096  1.00  0.00      LL0  C  
ATOM   4795  O   PHE L 139     -18.501  27.750  30.216  1.00  0.00      LL0  O  
ATOM   4796  CB  PHE L 139     -18.945  28.252  33.626  1.00  0.00      LL0  C  
ATOM   4797  CG  PHE L 139     -17.492  28.638  33.497  1.00  0.00      LL0  C  
ATOM   4798  CD1 PHE L 139     -16.481  27.659  33.606  1.00  0.00      LL0  C  
ATOM   4799  CD2 PHE L 139     -17.177  29.989  33.252  1.00  0.00      LL0  C  
ATOM   4800  CE1 PHE L 139     -15.139  28.033  33.428  1.00  0.00      LL0  C  
ATOM   4801  CE2 PHE L 139     -15.834  30.361  33.077  1.00  0.00      LL0  C  
ATOM   4802  CZ  PHE L 139     -14.828  29.378  33.152  1.00  0.00      LL0  C  
ATOM   4803  H   PHE L 139     -17.863  25.978  32.189  1.00  0.00      LL0  H  
ATOM   4804  N   TYR L 140     -19.926  29.325  31.003  1.00  0.00      LL0  N  
ATOM   4805  CA  TYR L 140     -19.807  30.192  29.834  1.00  0.00      LL0  C  
ATOM   4806  C   TYR L 140     -20.248  31.560  30.315  1.00  0.00      LL0  C  
ATOM   4807  O   TYR L 140     -21.241  31.598  31.034  1.00  0.00      LL0  O  
ATOM   4808  CB  TYR L 140     -20.713  29.669  28.706  1.00  0.00      LL0  C  
ATOM   4809  CG  TYR L 140     -20.522  30.478  27.445  1.00  0.00      LL0  C  
ATOM   4810  CD1 TYR L 140     -19.455  30.159  26.581  1.00  0.00      LL0  C  
ATOM   4811  CD2 TYR L 140     -21.408  31.541  27.178  1.00  0.00      LL0  C  
ATOM   4812  CE1 TYR L 140     -19.258  30.939  25.429  1.00  0.00      LL0  C  
ATOM   4813  CE2 TYR L 140     -21.205  32.321  26.031  1.00  0.00      LL0  C  
ATOM   4814  CZ  TYR L 140     -20.135  32.010  25.169  1.00  0.00      LL0  C  
ATOM   4815  OH  TYR L 140     -19.968  32.784  24.041  1.00  0.00      LL0  O  
ATOM   4816  H   TYR L 140     -20.505  29.627  31.761  1.00  0.00      LL0  H  
ATOM   4817  HH  TYR L 140     -19.179  32.498  23.562  1.00  0.00      LL0  H  
ATOM   4818  N   PRO L 141     -19.547  32.667  29.951  1.00  0.00      LL0  N  
ATOM   4819  CA  PRO L 141     -18.395  32.709  29.033  1.00  0.00      LL0  C  
ATOM   4820  C   PRO L 141     -17.089  32.158  29.605  1.00  0.00      LL0  C  
ATOM   4821  O   PRO L 141     -17.092  31.306  30.479  1.00  0.00      LL0  O  
ATOM   4822  CB  PRO L 141     -18.356  34.199  28.670  1.00  0.00      LL0  C  
ATOM   4823  CG  PRO L 141     -18.821  34.916  29.933  1.00  0.00      LL0  C  
ATOM   4824  CD  PRO L 141     -19.923  33.994  30.431  1.00  0.00      LL0  C  
ATOM   4825  N   ARG L 142     -15.976  32.650  29.034  1.00  0.00      LL0  N  
ATOM   4826  CA  ARG L 142     -14.698  31.992  29.289  1.00  0.00      LL0  C  
ATOM   4827  C   ARG L 142     -13.952  32.476  30.530  1.00  0.00      LL0  C  
ATOM   4828  O   ARG L 142     -13.774  31.761  31.508  1.00  0.00      LL0  O  
ATOM   4829  CB  ARG L 142     -13.867  32.106  28.010  1.00  0.00      LL0  C  
ATOM   4830  CG  ARG L 142     -12.745  31.084  27.878  1.00  0.00      LL0  C  
ATOM   4831  CD  ARG L 142     -11.918  31.303  26.610  1.00  0.00      LL0  C  
ATOM   4832  NE  ARG L 142     -10.976  30.204  26.401  1.00  0.00      LL0  N  
ATOM   4833  CZ  ARG L 142      -9.722  30.243  26.888  1.00  0.00      LL0  C  
ATOM   4834  NH1 ARG L 142      -9.286  31.289  27.585  1.00  0.00      LL0  N1+
ATOM   4835  NH2 ARG L 142      -8.935  29.201  26.662  1.00  0.00      LL0  N  
ATOM   4836  H   ARG L 142     -16.000  33.425  28.406  1.00  0.00      LL0  H  
ATOM   4837  HE  ARG L 142     -11.285  29.362  25.949  1.00  0.00      LL0  H  
ATOM   4838 HH11 ARG L 142      -8.356  31.374  27.932  1.00  0.00      LL0  H  
ATOM   4839 HH12 ARG L 142      -9.908  32.052  27.829  1.00  0.00      LL0  H  
ATOM   4840 HH21 ARG L 142      -8.015  29.105  27.038  1.00  0.00      LL0  H  
ATOM   4841 HH22 ARG L 142      -9.306  28.445  26.110  1.00  0.00      LL0  H  
ATOM   4842  N   GLU L 143     -13.534  33.745  30.464  1.00  0.00      LL0  N  
ATOM   4843  CA  GLU L 143     -12.794  34.293  31.600  1.00  0.00      LL0  C  
ATOM   4844  C   GLU L 143     -13.656  34.648  32.802  1.00  0.00      LL0  C  
ATOM   4845  O   GLU L 143     -14.112  35.772  32.980  1.00  0.00      LL0  O  
ATOM   4846  CB  GLU L 143     -11.964  35.493  31.130  1.00  0.00      LL0  C  
ATOM   4847  CG  GLU L 143     -10.646  35.148  30.414  1.00  0.00      LL0  C  
ATOM   4848  CD  GLU L 143     -10.841  34.229  29.216  1.00  0.00      LL0  C  
ATOM   4849  OE1 GLU L 143     -11.630  34.540  28.328  1.00  0.00      LL0  O  
ATOM   4850  OE2 GLU L 143     -10.202  33.184  29.178  1.00  0.00      LL0  O1-
ATOM   4851  H   GLU L 143     -13.495  34.231  29.590  1.00  0.00      LL0  H  
ATOM   4852  N   ALA L 144     -13.861  33.627  33.644  1.00  0.00      LL0  N  
ATOM   4853  CA  ALA L 144     -14.568  33.912  34.891  1.00  0.00      LL0  C  
ATOM   4854  C   ALA L 144     -13.701  34.587  35.933  1.00  0.00      LL0  C  
ATOM   4855  O   ALA L 144     -12.489  34.420  35.993  1.00  0.00      LL0  O  
ATOM   4856  CB  ALA L 144     -15.128  32.640  35.516  1.00  0.00      LL0  C  
ATOM   4857  H   ALA L 144     -13.490  32.730  33.398  1.00  0.00      LL0  H  
ATOM   4858  N   LYS L 145     -14.387  35.358  36.782  1.00  0.00      LL0  N  
ATOM   4859  CA  LYS L 145     -13.622  36.041  37.816  1.00  0.00      LL0  C  
ATOM   4860  C   LYS L 145     -13.448  35.190  39.063  1.00  0.00      LL0  C  
ATOM   4861  O   LYS L 145     -14.138  35.340  40.070  1.00  0.00      LL0  O  
ATOM   4862  CB  LYS L 145     -14.262  37.393  38.137  1.00  0.00      LL0  C  
ATOM   4863  CG  LYS L 145     -13.448  38.211  39.141  1.00  0.00      LL0  C  
ATOM   4864  CD  LYS L 145     -14.352  38.757  40.242  1.00  0.00      LL0  C  
ATOM   4865  CE  LYS L 145     -13.778  38.540  41.642  1.00  0.00      LL0  C  
ATOM   4866  NZ  LYS L 145     -13.698  37.112  42.001  1.00  0.00      LL0  N1+
ATOM   4867  H   LYS L 145     -15.387  35.344  36.801  1.00  0.00      LL0  H  
ATOM   4868  HZ1 LYS L 145     -13.338  37.031  42.976  1.00  0.00      LL0  H  
ATOM   4869  HZ2 LYS L 145     -14.636  36.659  41.962  1.00  0.00      LL0  H  
ATOM   4870  HZ3 LYS L 145     -13.063  36.573  41.374  1.00  0.00      LL0  H  
ATOM   4871  N   VAL L 146     -12.459  34.297  38.972  1.00  0.00      LL0  N  
ATOM   4872  CA  VAL L 146     -12.123  33.533  40.179  1.00  0.00      LL0  C  
ATOM   4873  C   VAL L 146     -11.508  34.435  41.259  1.00  0.00      LL0  C  
ATOM   4874  O   VAL L 146     -11.596  35.661  41.149  1.00  0.00      LL0  O  
ATOM   4875  CB  VAL L 146     -11.244  32.304  39.854  1.00  0.00      LL0  C  
ATOM   4876  CG1 VAL L 146     -11.677  31.105  40.703  1.00  0.00      LL0  C  
ATOM   4877  CG2 VAL L 146     -11.253  31.915  38.373  1.00  0.00      LL0  C  
ATOM   4878  H   VAL L 146     -11.919  34.287  38.127  1.00  0.00      LL0  H  
ATOM   4879  N   GLN L 147     -10.910  33.805  42.286  1.00  0.00      LL0  N  
ATOM   4880  CA  GLN L 147     -10.111  34.471  43.314  1.00  0.00      LL0  C  
ATOM   4881  C   GLN L 147      -9.677  33.430  44.311  1.00  0.00      LL0  C  
ATOM   4882  O   GLN L 147     -10.317  32.392  44.444  1.00  0.00      LL0  O  
ATOM   4883  CB  GLN L 147     -10.889  35.551  44.059  1.00  0.00      LL0  C  
ATOM   4884  CG  GLN L 147     -10.172  36.898  43.996  1.00  0.00      LL0  C  
ATOM   4885  CD  GLN L 147     -11.178  37.978  44.307  1.00  0.00      LL0  C  
ATOM   4886  NE2 GLN L 147     -10.641  39.138  44.683  1.00  0.00      LL0  N  
ATOM   4887  OE1 GLN L 147     -12.382  37.790  44.184  1.00  0.00      LL0  O  
ATOM   4888  H   GLN L 147     -10.953  32.809  42.373  1.00  0.00      LL0  H  
ATOM   4889 HE21 GLN L 147      -9.650  39.239  44.755  1.00  0.00      LL0  H  
ATOM   4890 HE22 GLN L 147     -11.242  39.904  44.905  1.00  0.00      LL0  H  
ATOM   4891  N   TRP L 148      -8.582  33.746  45.005  1.00  0.00      LL0  N  
ATOM   4892  CA  TRP L 148      -8.177  32.797  46.028  1.00  0.00      LL0  C  
ATOM   4893  C   TRP L 148      -8.220  33.409  47.398  1.00  0.00      LL0  C  
ATOM   4894  O   TRP L 148      -8.121  34.620  47.561  1.00  0.00      LL0  O  
ATOM   4895  CB  TRP L 148      -6.782  32.267  45.738  1.00  0.00      LL0  C  
ATOM   4896  CG  TRP L 148      -6.876  31.207  44.680  1.00  0.00      LL0  C  
ATOM   4897  CD1 TRP L 148      -6.511  31.324  43.333  1.00  0.00      LL0  C  
ATOM   4898  CD2 TRP L 148      -7.364  29.862  44.839  1.00  0.00      LL0  C  
ATOM   4899  CE2 TRP L 148      -7.259  29.225  43.562  1.00  0.00      LL0  C  
ATOM   4900  CE3 TRP L 148      -7.867  29.148  45.947  1.00  0.00      LL0  C  
ATOM   4901  NE1 TRP L 148      -6.737  30.161  42.672  1.00  0.00      LL0  N  
ATOM   4902  CZ2 TRP L 148      -7.664  27.883  43.418  1.00  0.00      LL0  C  
ATOM   4903  CZ3 TRP L 148      -8.268  27.806  45.791  1.00  0.00      LL0  C  
ATOM   4904  CH2 TRP L 148      -8.164  27.177  44.533  1.00  0.00      LL0  C  
ATOM   4905  H   TRP L 148      -8.092  34.611  44.897  1.00  0.00      LL0  H  
ATOM   4906  HE1 TRP L 148      -6.638  30.040  41.698  1.00  0.00      LL0  H  
ATOM   4907  N   LYS L 149      -8.367  32.508  48.371  1.00  0.00      LL0  N  
ATOM   4908  CA  LYS L 149      -8.384  32.934  49.760  1.00  0.00      LL0  C  
ATOM   4909  C   LYS L 149      -7.688  31.942  50.653  1.00  0.00      LL0  C  
ATOM   4910  O   LYS L 149      -7.781  30.732  50.486  1.00  0.00      LL0  O  
ATOM   4911  CB  LYS L 149      -9.811  33.125  50.258  1.00  0.00      LL0  C  
ATOM   4912  CG  LYS L 149     -10.419  34.452  49.826  1.00  0.00      LL0  C  
ATOM   4913  CD  LYS L 149     -11.865  34.565  50.273  1.00  0.00      LL0  C  
ATOM   4914  CE  LYS L 149     -12.428  35.952  50.003  1.00  0.00      LL0  C  
ATOM   4915  NZ  LYS L 149     -13.837  35.938  50.397  1.00  0.00      LL0  N1+
ATOM   4916  H   LYS L 149      -8.524  31.543  48.148  1.00  0.00      LL0  H  
ATOM   4917  HZ1 LYS L 149     -14.390  36.581  49.787  1.00  0.00      LL0  H  
ATOM   4918  HZ2 LYS L 149     -14.244  35.015  50.139  1.00  0.00      LL0  H  
ATOM   4919  HZ3 LYS L 149     -13.968  36.100  51.416  1.00  0.00      LL0  H  
ATOM   4920  N   VAL L 150      -7.001  32.532  51.627  1.00  0.00      LL0  N  
ATOM   4921  CA  VAL L 150      -6.415  31.765  52.715  1.00  0.00      LL0  C  
ATOM   4922  C   VAL L 150      -7.015  32.346  53.983  1.00  0.00      LL0  C  
ATOM   4923  O   VAL L 150      -6.908  33.539  54.230  1.00  0.00      LL0  O  
ATOM   4924  CB  VAL L 150      -4.890  31.919  52.633  1.00  0.00      LL0  C  
ATOM   4925  CG1 VAL L 150      -4.171  31.544  53.918  1.00  0.00      LL0  C  
ATOM   4926  CG2 VAL L 150      -4.339  31.104  51.461  1.00  0.00      LL0  C  
ATOM   4927  H   VAL L 150      -6.962  33.533  51.666  1.00  0.00      LL0  H  
ATOM   4928  N   ASP L 151      -7.747  31.484  54.711  1.00  0.00      LL0  N  
ATOM   4929  CA  ASP L 151      -8.620  31.935  55.810  1.00  0.00      LL0  C  
ATOM   4930  C   ASP L 151      -9.366  33.244  55.567  1.00  0.00      LL0  C  
ATOM   4931  O   ASP L 151      -9.366  34.181  56.355  1.00  0.00      LL0  O  
ATOM   4932  CB  ASP L 151      -7.889  31.937  57.162  1.00  0.00      LL0  C  
ATOM   4933  CG  ASP L 151      -7.736  30.516  57.683  1.00  0.00      LL0  C  
ATOM   4934  OD1 ASP L 151      -8.690  29.959  58.221  1.00  0.00      LL0  O  
ATOM   4935  OD2 ASP L 151      -6.662  29.942  57.550  1.00  0.00      LL0  O1-
ATOM   4936  H   ASP L 151      -7.606  30.509  54.536  1.00  0.00      LL0  H  
ATOM   4937  N   ASN L 152      -9.995  33.265  54.374  1.00  0.00      LL0  N  
ATOM   4938  CA  ASN L 152     -10.721  34.439  53.860  1.00  0.00      LL0  C
[truncated: 47,802 more chars]
