# Supplementary material for: Integrative Computational Prediction Strategy for Antibody–Antigen Binding: A Case Study on Interleukin‑1 Beta
Source: J Chem Inf Model. 2026 May 27;66(11):6659–75. doi: 10.1021/acs.jcim.6c00781 (PMC13250912; doi:10.1021/acs.jcim.6c00781)
Supplement: Supplementary file 4 [file ci6c00781_si_004.zip › Cluspro_poses/7CHY/7chy-Ag_ESSA-pose.pdb]

ATOM      1  N   VAL I 119      58.354  38.774  41.533  1.00  0.00      RI0  N  
ATOM      2  CA  VAL I 119      57.315  38.090  40.694  1.00  0.00      RI0  C  
ATOM      3  C   VAL I 119      57.428  36.578  40.918  1.00  0.00      RI0  C  
ATOM      4  O   VAL I 119      58.565  36.062  40.908  1.00  0.00      RI0  O  
ATOM      5  CB  VAL I 119      57.554  38.425  39.217  1.00  0.00      RI0  C  
ATOM      6  CG1 VAL I 119      56.522  37.772  38.293  1.00  0.00      RI0  C  
ATOM      7  CG2 VAL I 119      57.630  39.939  39.025  1.00  0.00      RI0  C  
ATOM      8  H   VAL I 119      59.152  38.184  41.683  1.00  0.00      RI0  H  
ATOM      9  N   ARG I 120      56.292  35.899  41.103  1.00  0.00      RI0  N  
ATOM     10  CA  ARG I 120      56.226  34.417  41.196  1.00  0.00      RI0  C  
ATOM     11  C   ARG I 120      56.484  33.832  39.801  1.00  0.00      RI0  C  
ATOM     12  O   ARG I 120      55.637  34.022  38.905  1.00  0.00      RI0  O  
ATOM     13  CB  ARG I 120      54.844  33.988  41.696  1.00  0.00      RI0  C  
ATOM     14  CG  ARG I 120      54.610  32.477  41.608  1.00  0.00      RI0  C  
ATOM     15  CD  ARG I 120      53.170  32.083  41.948  1.00  0.00      RI0  C  
ATOM     16  NE  ARG I 120      52.939  30.664  41.676  1.00  0.00      RI0  N  
ATOM     17  CZ  ARG I 120      51.695  30.248  41.287  1.00  0.00      RI0  C  
ATOM     18  NH1 ARG I 120      50.698  31.157  41.161  1.00  0.00      RI0  N1+
ATOM     19  NH2 ARG I 120      51.481  28.935  41.033  1.00  0.00      RI0  N  
ATOM     20  H   ARG I 120      55.441  36.407  41.012  1.00  0.00      RI0  H  
ATOM     21  HE  ARG I 120      53.732  30.062  41.823  1.00  0.00      RI0  H  
ATOM     22 HH11 ARG I 120      49.766  30.911  40.874  1.00  0.00      RI0  H  
ATOM     23 HH12 ARG I 120      50.847  32.131  41.355  1.00  0.00      RI0  H  
ATOM     24 HH21 ARG I 120      50.588  28.573  40.749  1.00  0.00      RI0  H  
ATOM     25 HH22 ARG I 120      52.219  28.257  41.120  1.00  0.00      RI0  H  
ATOM     26  N   SER I 121      57.629  33.168  39.632  1.00  0.00      RI0  N  
ATOM     27  CA  SER I 121      58.050  32.482  38.383  1.00  0.00      RI0  C  
ATOM     28  C   SER I 121      58.772  31.180  38.748  1.00  0.00      RI0  C  
ATOM     29  O   SER I 121      59.575  31.201  39.701  1.00  0.00      RI0  O  
ATOM     30  CB  SER I 121      58.938  33.526  37.728  1.00  0.00      RI0  C  
ATOM     31  OG  SER I 121      59.450  34.364  38.777  1.00  0.00      RI0  O  
ATOM     32  H   SER I 121      58.359  33.132  40.319  1.00  0.00      RI0  H  
ATOM     33  HG  SER I 121      58.793  34.996  39.038  1.00  0.00      RI0  H  
ATOM     34  N   LEU I 122      58.481  30.095  38.023  1.00  0.00      RI0  N  
ATOM     35  CA  LEU I 122      59.100  28.756  38.228  1.00  0.00      RI0  C  
ATOM     36  C   LEU I 122      59.711  28.273  36.910  1.00  0.00      RI0  C  
ATOM     37  O   LEU I 122      59.283  28.758  35.842  1.00  0.00      RI0  O  
ATOM     38  CB  LEU I 122      58.085  27.770  38.825  1.00  0.00      RI0  C  
ATOM     39  CG  LEU I 122      56.738  27.638  38.099  1.00  0.00      RI0  C  
ATOM     40  CD1 LEU I 122      56.799  26.745  36.857  1.00  0.00      RI0  C  
ATOM     41  CD2 LEU I 122      55.649  27.154  39.056  1.00  0.00      RI0  C  
ATOM     42  H   LEU I 122      57.914  30.188  37.199  1.00  0.00      RI0  H  
ATOM     43  N   ASN I 123      60.681  27.359  36.996  1.00  0.00      RI0  N  
ATOM     44  CA  ASN I 123      61.327  26.705  35.828  1.00  0.00      RI0  C  
ATOM     45  C   ASN I 123      60.655  25.351  35.585  1.00  0.00      RI0  C  
ATOM     46  O   ASN I 123      60.326  24.664  36.575  1.00  0.00      RI0  O  
ATOM     47  CB  ASN I 123      62.820  26.518  36.051  1.00  0.00      RI0  C  
ATOM     48  CG  ASN I 123      63.499  27.798  35.639  1.00  0.00      RI0  C  
ATOM     49  ND2 ASN I 123      63.095  28.228  34.433  1.00  0.00      RI0  N  
ATOM     50  OD1 ASN I 123      64.309  28.379  36.356  1.00  0.00      RI0  O  
ATOM     51  H   ASN I 123      60.864  26.932  37.881  1.00  0.00      RI0  H  
ATOM     52 HD21 ASN I 123      62.446  27.713  33.867  1.00  0.00      RI0  H  
ATOM     53 HD22 ASN I 123      63.410  29.086  34.018  1.00  0.00      RI0  H  
ATOM     54  N   CYS I 124      60.456  24.992  34.313  1.00  0.00      RI0  N  
ATOM     55  CA  CYS I 124      59.814  23.721  33.882  1.00  0.00      RI0  C  
ATOM     56  C   CYS I 124      60.134  23.421  32.412  1.00  0.00      RI0  C  
ATOM     57  O   CYS I 124      60.715  24.288  31.722  1.00  0.00      RI0  O  
ATOM     58  CB  CYS I 124      58.311  23.850  34.126  1.00  0.00      RI0  C  
ATOM     59  SG  CYS I 124      57.652  25.422  33.512  1.00  0.00      RI0  S  
ATOM     60  H   CYS I 124      60.693  25.599  33.549  1.00  0.00      RI0  H  
ATOM     61  N   THR I 125      59.773  22.214  31.976  1.00  0.00      RI0  N  
ATOM     62  CA  THR I 125      59.793  21.766  30.563  1.00  0.00      RI0  C  
ATOM     63  C   THR I 125      58.347  21.541  30.120  1.00  0.00      RI0  C  
ATOM     64  O   THR I 125      57.540  21.076  30.942  1.00  0.00      RI0  O  
ATOM     65  CB  THR I 125      60.653  20.528  30.545  1.00  0.00      RI0  C  
ATOM     66  CG2 THR I 125      61.080  20.185  29.122  1.00  0.00      RI0  C  
ATOM     67  OG1 THR I 125      61.775  20.753  31.411  1.00  0.00      RI0  O  
ATOM     68  H   THR I 125      59.417  21.530  32.614  1.00  0.00      RI0  H  
ATOM     69  HG1 THR I 125      62.383  20.042  31.264  1.00  0.00      RI0  H  
ATOM     70  N   LEU I 126      58.037  21.898  28.876  1.00  0.00      RI0  N  
ATOM     71  CA  LEU I 126      56.737  21.611  28.223  1.00  0.00      RI0  C  
ATOM     72  C   LEU I 126      56.898  20.351  27.372  1.00  0.00      RI0  C  
ATOM     73  O   LEU I 126      58.024  20.063  26.937  1.00  0.00      RI0  O  
ATOM     74  CB  LEU I 126      56.269  22.787  27.362  1.00  0.00      RI0  C  
ATOM     75  CG  LEU I 126      55.421  23.852  28.073  1.00  0.00      RI0  C  
ATOM     76  CD1 LEU I 126      56.122  24.521  29.258  1.00  0.00      RI0  C  
ATOM     77  CD2 LEU I 126      54.913  24.893  27.073  1.00  0.00      RI0  C  
ATOM     78  H   LEU I 126      58.779  22.181  28.269  1.00  0.00      RI0  H  
ATOM     79  N   ARG I 127      55.796  19.641  27.146  1.00  0.00      RI0  N  
ATOM     80  CA  ARG I 127      55.731  18.419  26.307  1.00  0.00      RI0  C  
ATOM     81  C   ARG I 127      54.287  18.251  25.825  1.00  0.00      RI0  C  
ATOM     82  O   ARG I 127      53.381  18.291  26.678  1.00  0.00      RI0  O  
ATOM     83  CB  ARG I 127      56.244  17.235  27.122  1.00  0.00      RI0  C  
ATOM     84  CG  ARG I 127      56.378  15.960  26.302  1.00  0.00      RI0  C  
ATOM     85  CD  ARG I 127      57.239  14.921  27.011  1.00  0.00      RI0  C  
ATOM     86  NE  ARG I 127      58.629  15.357  27.124  1.00  0.00      RI0  N  
ATOM     87  CZ  ARG I 127      59.564  14.457  27.543  1.00  0.00      RI0  C  
ATOM     88  NH1 ARG I 127      59.185  13.184  27.806  1.00  0.00      RI0  N1+
ATOM     89  NH2 ARG I 127      60.851  14.847  27.687  1.00  0.00      RI0  N  
ATOM     90  H   ARG I 127      54.925  19.898  27.576  1.00  0.00      RI0  H  
ATOM     91  HE  ARG I 127      58.861  16.297  26.849  1.00  0.00      RI0  H  
ATOM     92 HH11 ARG I 127      59.823  12.481  28.123  1.00  0.00      RI0  H  
ATOM     93 HH12 ARG I 127      58.230  12.868  27.689  1.00  0.00      RI0  H  
ATOM     94 HH21 ARG I 127      61.582  14.232  27.986  1.00  0.00      RI0  H  
ATOM     95 HH22 ARG I 127      61.149  15.796  27.490  1.00  0.00      RI0  H  
ATOM     96  N   ASP I 128      54.078  18.099  24.516  1.00  0.00      RI0  N  
ATOM     97  CA  ASP I 128      52.717  18.019  23.923  1.00  0.00      RI0  C  
ATOM     98  C   ASP I 128      52.112  16.658  24.291  1.00  0.00      RI0  C  
ATOM     99  O   ASP I 128      52.836  15.809  24.841  1.00  0.00      RI0  O  
ATOM    100  CB  ASP I 128      52.706  18.319  22.404  1.00  0.00      RI0  C  
ATOM    101  CG  ASP I 128      53.086  17.183  21.450  1.00  0.00      RI0  C  
ATOM    102  OD1 ASP I 128      53.335  16.056  21.868  1.00  0.00      RI0  O  
ATOM    103  OD2 ASP I 128      53.121  17.436  20.245  1.00  0.00      RI0  O1-
ATOM    104  H   ASP I 128      54.856  17.891  23.917  1.00  0.00      RI0  H  
ATOM    105  N   SER I 129      50.824  16.471  24.009  1.00  0.00      RI0  N  
ATOM    106  CA  SER I 129      50.020  15.310  24.470  1.00  0.00      RI0  C  
ATOM    107  C   SER I 129      50.614  14.009  23.917  1.00  0.00      RI0  C  
ATOM    108  O   SER I 129      50.439  12.961  24.570  1.00  0.00      RI0  O  
ATOM    109  CB  SER I 129      48.594  15.568  24.012  1.00  0.00      RI0  C  
ATOM    110  OG  SER I 129      48.640  16.624  23.052  1.00  0.00      RI0  O  
ATOM    111  H   SER I 129      50.379  17.148  23.422  1.00  0.00      RI0  H  
ATOM    112  HG  SER I 129      48.444  17.439  23.507  1.00  0.00      RI0  H  
ATOM    113  N   GLN I 130      51.322  14.086  22.785  1.00  0.00      RI0  N  
ATOM    114  CA  GLN I 130      51.866  12.911  22.048  1.00  0.00      RI0  C  
ATOM    115  C   GLN I 130      53.323  12.641  22.457  1.00  0.00      RI0  C  
ATOM    116  O   GLN I 130      54.003  11.889  21.737  1.00  0.00      RI0  O  
ATOM    117  CB  GLN I 130      51.716  13.086  20.531  1.00  0.00      RI0  C  
ATOM    118  CG  GLN I 130      50.265  13.048  20.019  1.00  0.00      RI0  C  
ATOM    119  CD  GLN I 130      49.667  11.645  20.065  1.00  0.00      RI0  C  
ATOM    120  NE2 GLN I 130      48.389  11.596  19.661  1.00  0.00      RI0  N  
ATOM    121  OE1 GLN I 130      50.299  10.660  20.421  1.00  0.00      RI0  O  
ATOM    122  H   GLN I 130      51.590  14.982  22.419  1.00  0.00      RI0  H  
ATOM    123 HE21 GLN I 130      47.879  12.407  19.386  1.00  0.00      RI0  H  
ATOM    124 HE22 GLN I 130      47.892  10.726  19.624  1.00  0.00      RI0  H  
ATOM    125  N   GLN I 131      53.769  13.201  23.588  1.00  0.00      RI0  N  
ATOM    126  CA  GLN I 131      55.084  12.911  24.226  1.00  0.00      RI0  C  
ATOM    127  C   GLN I 131      56.220  13.522  23.393  1.00  0.00      RI0  C  
ATOM    128  O   GLN I 131      57.358  13.003  23.474  1.00  0.00      RI0  O  
ATOM    129  CB  GLN I 131      55.227  11.388  24.421  1.00  0.00      RI0  C  
ATOM    130  CG  GLN I 131      56.303  10.862  25.376  1.00  0.00      RI0  C  
ATOM    131  CD  GLN I 131      55.992  11.275  26.797  1.00  0.00      RI0  C  
ATOM    132  NE2 GLN I 131      54.763  10.913  27.208  1.00  0.00      RI0  N  
ATOM    133  OE1 GLN I 131      56.818  11.873  27.486  1.00  0.00      RI0  O  
ATOM    134  H   GLN I 131      53.225  13.955  23.953  1.00  0.00      RI0  H  
ATOM    135 HE21 GLN I 131      54.144  10.424  26.589  1.00  0.00      RI0  H  
ATOM    136 HE22 GLN I 131      54.431  11.105  28.130  1.00  0.00      RI0  H  
ATOM    137  N   LYS I 132      55.932  14.587  22.636  1.00  0.00      RI0  N  
ATOM    138  CA  LYS I 132      56.951  15.363  21.884  1.00  0.00      RI0  C  
ATOM    139  C   LYS I 132      57.513  16.452  22.803  1.00  0.00      RI0  C  
ATOM    140  O   LYS I 132      56.721  17.267  23.295  1.00  0.00      RI0  O  
ATOM    141  CB  LYS I 132      56.448  15.940  20.557  1.00  0.00      RI0  C  
ATOM    142  CG  LYS I 132      55.941  14.852  19.609  1.00  0.00      RI0  C  
ATOM    143  CD  LYS I 132      55.999  15.220  18.122  1.00  0.00      RI0  C  
ATOM    144  CE  LYS I 132      55.169  16.437  17.707  1.00  0.00      RI0  C  
ATOM    145  NZ  LYS I 132      53.743  16.193  17.945  1.00  0.00      RI0  N1+
ATOM    146  H   LYS I 132      55.009  14.983  22.646  1.00  0.00      RI0  H  
ATOM    147  HZ1 LYS I 132      53.193  16.882  17.388  1.00  0.00      RI0  H  
ATOM    148  HZ2 LYS I 132      53.496  15.227  17.653  1.00  0.00      RI0  H  
ATOM    149  HZ3 LYS I 132      53.526  16.335  18.960  1.00  0.00      RI0  H  
ATOM    150  N   SER I 133      58.828  16.447  23.028  1.00  0.00      RI0  N  
ATOM    151  CA  SER I 133      59.580  17.500  23.760  1.00  0.00      RI0  C  
ATOM    152  C   SER I 133      59.798  18.720  22.857  1.00  0.00      RI0  C  
ATOM    153  O   SER I 133      59.652  18.586  21.622  1.00  0.00      RI0  O  
ATOM    154  CB  SER I 133      60.841  16.826  24.273  1.00  0.00      RI0  C  
ATOM    155  OG  SER I 133      60.442  15.589  24.885  1.00  0.00      RI0  O  
ATOM    156  H   SER I 133      59.377  15.895  22.398  1.00  0.00      RI0  H  
ATOM    157  HG  SER I 133      59.940  15.117  24.231  1.00  0.00      RI0  H  
ATOM    158  N   LEU I 134      60.157  19.857  23.460  1.00  0.00      RI0  N  
ATOM    159  CA  LEU I 134      60.474  21.127  22.751  1.00  0.00      RI0  C  
ATOM    160  C   LEU I 134      61.980  21.375  22.817  1.00  0.00      RI0  C  
ATOM    161  O   LEU I 134      62.517  21.319  23.929  1.00  0.00      RI0  O  
ATOM    162  CB  LEU I 134      59.715  22.314  23.349  1.00  0.00      RI0  C  
ATOM    163  CG  LEU I 134      58.195  22.141  23.402  1.00  0.00      RI0  C  
ATOM    164  CD1 LEU I 134      57.509  23.424  23.866  1.00  0.00      RI0  C  
ATOM    165  CD2 LEU I 134      57.607  21.666  22.077  1.00  0.00      RI0  C  
ATOM    166  H   LEU I 134      60.325  19.873  24.446  1.00  0.00      RI0  H  
ATOM    167  N   VAL I 135      62.617  21.646  21.674  1.00  0.00      RI0  N  
ATOM    168  CA  VAL I 135      64.076  21.949  21.564  1.00  0.00      RI0  C  
ATOM    169  C   VAL I 135      64.253  23.242  20.765  1.00  0.00      RI0  C  
ATOM    170  O   VAL I 135      63.326  23.613  20.032  1.00  0.00      RI0  O  
ATOM    171  CB  VAL I 135      64.856  20.814  20.889  1.00  0.00      RI0  C  
ATOM    172  CG1 VAL I 135      64.828  19.549  21.745  1.00  0.00      RI0  C  
ATOM    173  CG2 VAL I 135      64.394  20.578  19.446  1.00  0.00      RI0  C  
ATOM    174  H   VAL I 135      62.101  21.742  20.824  1.00  0.00      RI0  H  
ATOM    175  N   MET I 136      65.412  23.888  20.922  1.00  0.00      RI0  N  
ATOM    176  CA  MET I 136      65.879  25.030  20.089  1.00  0.00      RI0  C  
ATOM    177  C   MET I 136      66.279  24.507  18.708  1.00  0.00      RI0  C  
ATOM    178  O   MET I 136      67.106  23.573  18.646  1.00  0.00      RI0  O  
ATOM    179  CB  MET I 136      67.088  25.765  20.677  1.00  0.00      RI0  C  
ATOM    180  CG  MET I 136      66.857  26.536  21.977  1.00  0.00      RI0  C  
ATOM    181  SD  MET I 136      65.546  27.769  21.895  1.00  0.00      RI0  S  
ATOM    182  CE  MET I 136      66.058  28.629  20.404  1.00  0.00      RI0  C  
ATOM    183  H   MET I 136      66.104  23.417  21.469  1.00  0.00      RI0  H  
ATOM    184  N   SER I 137      65.737  25.107  17.648  1.00  0.00      RI0  N  
ATOM    185  CA  SER I 137      66.197  24.917  16.250  1.00  0.00      RI0  C  
ATOM    186  C   SER I 137      66.634  26.270  15.686  1.00  0.00      RI0  C  
ATOM    187  O   SER I 137      65.796  26.949  15.054  1.00  0.00      RI0  O  
ATOM    188  CB  SER I 137      65.020  24.274  15.523  1.00  0.00      RI0  C  
ATOM    189  OG  SER I 137      64.985  24.550  14.114  1.00  0.00      RI0  O  
ATOM    190  H   SER I 137      65.036  25.804  17.815  1.00  0.00      RI0  H  
ATOM    191  HG  SER I 137      64.948  25.518  14.058  1.00  0.00      RI0  H  
ATOM    192  N   GLY I 138      67.894  26.642  15.923  1.00  0.00      RI0  N  
ATOM    193  CA  GLY I 138      68.440  27.963  15.565  1.00  0.00      RI0  C  
ATOM    194  C   GLY I 138      68.021  29.026  16.575  1.00  0.00      RI0  C  
ATOM    195  O   GLY I 138      67.269  28.750  17.508  1.00  0.00      RI0  O  
ATOM    196  H   GLY I 138      68.458  26.030  16.481  1.00  0.00      RI0  H  
ATOM    197  N   PRO I 139      68.468  30.287  16.391  1.00  0.00      RI0  N  
ATOM    198  CA  PRO I 139      68.387  31.297  17.447  1.00  0.00      RI0  C  
ATOM    199  C   PRO I 139      66.964  31.674  17.889  1.00  0.00      RI0  C  
ATOM    200  O   PRO I 139      66.797  31.911  19.070  1.00  0.00      RI0  O  
ATOM    201  CB  PRO I 139      69.180  32.471  16.860  1.00  0.00      RI0  C  
ATOM    202  CG  PRO I 139      69.108  32.292  15.344  1.00  0.00      RI0  C  
ATOM    203  CD  PRO I 139      69.136  30.777  15.189  1.00  0.00      RI0  C  
ATOM    204  N   TYR I 140      65.998  31.726  16.962  1.00  0.00      RI0  N  
ATOM    205  CA  TYR I 140      64.647  32.312  17.199  1.00  0.00      RI0  C  
ATOM    206  C   TYR I 140      63.527  31.340  16.784  1.00  0.00      RI0  C  
ATOM    207  O   TYR I 140      62.501  31.803  16.254  1.00  0.00      RI0  O  
ATOM    208  CB  TYR I 140      64.478  33.641  16.458  1.00  0.00      RI0  C  
ATOM    209  CG  TYR I 140      65.358  34.702  17.073  1.00  0.00      RI0  C  
ATOM    210  CD1 TYR I 140      65.521  34.757  18.450  1.00  0.00      RI0  C  
ATOM    211  CD2 TYR I 140      65.997  35.634  16.263  1.00  0.00      RI0  C  
ATOM    212  CE1 TYR I 140      66.316  35.744  19.019  1.00  0.00      RI0  C  
ATOM    213  CE2 TYR I 140      66.787  36.626  16.833  1.00  0.00      RI0  C  
ATOM    214  CZ  TYR I 140      66.942  36.684  18.213  1.00  0.00      RI0  C  
ATOM    215  OH  TYR I 140      67.718  37.671  18.789  1.00  0.00      RI0  O  
ATOM    216  H   TYR I 140      66.175  31.379  16.041  1.00  0.00      RI0  H  
ATOM    217  HH  TYR I 140      68.019  38.259  18.105  1.00  0.00      RI0  H  
ATOM    218  N   GLU I 141      63.679  30.040  17.061  1.00  0.00      RI0  N  
ATOM    219  CA  GLU I 141      62.638  29.017  16.758  1.00  0.00      RI0  C  
ATOM    220  C   GLU I 141      62.731  27.828  17.729  1.00  0.00      RI0  C  
ATOM    221  O   GLU I 141      63.859  27.382  18.033  1.00  0.00      RI0  O  
ATOM    222  CB  GLU I 141      62.826  28.529  15.317  1.00  0.00      RI0  C  
ATOM    223  CG  GLU I 141      61.779  27.516  14.841  1.00  0.00      RI0  C  
ATOM    224  CD  GLU I 141      62.223  26.821  13.565  1.00  0.00      RI0  C  
ATOM    225  OE1 GLU I 141      63.408  26.571  13.380  1.00  0.00      RI0  O  
ATOM    226  OE2 GLU I 141      61.381  26.429  12.767  1.00  0.00      RI0  O1-
ATOM    227  H   GLU I 141      64.515  29.653  17.456  1.00  0.00      RI0  H  
ATOM    228  N   LEU I 142      61.572  27.341  18.186  1.00  0.00      RI0  N  
ATOM    229  CA  LEU I 142      61.405  26.049  18.906  1.00  0.00      RI0  C  
ATOM    230  C   LEU I 142      60.895  24.997  17.923  1.00  0.00      RI0  C  
ATOM    231  O   LEU I 142      60.180  25.378  16.986  1.00  0.00      RI0  O  
ATOM    232  CB  LEU I 142      60.428  26.198  20.070  1.00  0.00      RI0  C  
ATOM    233  CG  LEU I 142      60.961  27.088  21.190  1.00  0.00      RI0  C  
ATOM    234  CD1 LEU I 142      59.914  27.318  22.280  1.00  0.00      RI0  C  
ATOM    235  CD2 LEU I 142      62.265  26.537  21.761  1.00  0.00      RI0  C  
ATOM    236  H   LEU I 142      60.732  27.712  17.790  1.00  0.00      RI0  H  
ATOM    237  N   LYS I 143      61.234  23.726  18.139  1.00  0.00      RI0  N  
ATOM    238  CA  LYS I 143      60.619  22.584  17.412  1.00  0.00      RI0  C  
ATOM    239  C   LYS I 143      60.269  21.486  18.422  1.00  0.00      RI0  C  
ATOM    240  O   LYS I 143      60.831  21.499  19.532  1.00  0.00      RI0  O  
ATOM    241  CB  LYS I 143      61.485  21.993  16.298  1.00  0.00      RI0  C  
ATOM    242  CG  LYS I 143      61.813  22.959  15.159  1.00  0.00      RI0  C  
ATOM    243  CD  LYS I 143      61.788  22.269  13.794  1.00  0.00      RI0  C  
ATOM    244  CE  LYS I 143      62.734  22.790  12.701  1.00  0.00      RI0  C  
ATOM    245  NZ  LYS I 143      62.765  24.254  12.636  1.00  0.00      RI0  N1+
ATOM    246  H   LYS I 143      61.817  23.473  18.914  1.00  0.00      RI0  H  
ATOM    247  HZ1 LYS I 143      63.373  24.654  13.385  1.00  0.00      RI0  H  
ATOM    248  HZ2 LYS I 143      63.149  24.664  11.767  1.00  0.00      RI0  H  
ATOM    249  HZ3 LYS I 143      61.851  24.731  12.787  1.00  0.00      RI0  H  
ATOM    250  N   ALA I 144      59.332  20.609  18.045  1.00  0.00      RI0  N  
ATOM    251  CA  ALA I 144      58.792  19.510  18.875  1.00  0.00      RI0  C  
ATOM    252  C   ALA I 144      59.087  18.183  18.180  1.00  0.00      RI0  C  
ATOM    253  O   ALA I 144      58.532  17.939  17.096  1.00  0.00      RI0  O  
ATOM    254  CB  ALA I 144      57.279  19.624  19.011  1.00  0.00      RI0  C  
ATOM    255  H   ALA I 144      58.963  20.678  17.115  1.00  0.00      RI0  H  
ATOM    256  N   LEU I 145      59.951  17.371  18.779  1.00  0.00      RI0  N  
ATOM    257  CA  LEU I 145      60.271  16.005  18.301  1.00  0.00      RI0  C  
ATOM    258  C   LEU I 145      60.391  15.063  19.502  1.00  0.00      RI0  C  
ATOM    259  O   LEU I 145      60.577  15.537  20.629  1.00  0.00      RI0  O  
ATOM    260  CB  LEU I 145      61.551  15.975  17.454  1.00  0.00      RI0  C  
ATOM    261  CG  LEU I 145      62.915  15.970  18.153  1.00  0.00      RI0  C  
ATOM    262  CD1 LEU I 145      64.026  15.688  17.147  1.00  0.00      RI0  C  
ATOM    263  CD2 LEU I 145      63.201  17.240  18.948  1.00  0.00      RI0  C  
ATOM    264  H   LEU I 145      60.325  17.663  19.666  1.00  0.00      RI0  H  
ATOM    265  N   HIS I 146      60.241  13.766  19.256  1.00  0.00      RI0  N  
ATOM    266  CA  HIS I 146      60.451  12.700  20.263  1.00  0.00      RI0  C  
ATOM    267  C   HIS I 146      61.945  12.646  20.583  1.00  0.00      RI0  C  
ATOM    268  O   HIS I 146      62.735  12.609  19.637  1.00  0.00      RI0  O  
ATOM    269  CB  HIS I 146      59.961  11.320  19.827  1.00  0.00      RI0  C  
ATOM    270  CG  HIS I 146      58.474  11.327  19.588  1.00  0.00      RI0  C  
ATOM    271  CD2 HIS I 146      57.830  11.260  18.353  1.00  0.00      RI0  C  
ATOM    272  ND1 HIS I 146      57.544  11.375  20.561  1.00  0.00      RI0  N  
ATOM    273  CE1 HIS I 146      56.321  11.332  19.946  1.00  0.00      RI0  C  
ATOM    274  NE2 HIS I 146      56.501  11.263  18.589  1.00  0.00      RI0  N  
ATOM    275  H   HIS I 146      60.180  13.468  18.300  1.00  0.00      RI0  H  
ATOM    276  HD1 HIS I 146      57.680  11.437  21.530  1.00  0.00      RI0  H  
ATOM    277  N   LEU I 147      62.295  12.672  21.870  1.00  0.00      RI0  N  
ATOM    278  CA  LEU I 147      63.682  12.509  22.368  1.00  0.00      RI0  C  
ATOM    279  C   LEU I 147      63.773  11.233  23.200  1.00  0.00      RI0  C  
ATOM    280  O   LEU I 147      62.777  10.879  23.829  1.00  0.00      RI0  O  
ATOM    281  CB  LEU I 147      64.088  13.705  23.227  1.00  0.00      RI0  C  
ATOM    282  CG  LEU I 147      64.151  15.029  22.466  1.00  0.00      RI0  C  
ATOM    283  CD1 LEU I 147      64.471  16.193  23.402  1.00  0.00      RI0  C  
ATOM    284  CD2 LEU I 147      65.127  14.965  21.293  1.00  0.00      RI0  C  
ATOM    285  H   LEU I 147      61.560  12.657  22.546  1.00  0.00      RI0  H  
ATOM    286  N   GLN I 148      64.936  10.581  23.177  1.00  0.00      RI0  N  
ATOM    287  CA  GLN I 148      65.192   9.274  23.832  1.00  0.00      RI0  C  
ATOM    288  C   GLN I 148      66.601   9.292  24.424  1.00  0.00      RI0  C  
ATOM    289  O   GLN I 148      67.543   9.661  23.685  1.00  0.00      RI0  O  
ATOM    290  CB  GLN I 148      64.979   8.112  22.842  1.00  0.00      RI0  C  
ATOM    291  CG  GLN I 148      64.925   6.720  23.498  1.00  0.00      RI0  C  
ATOM    292  CD  GLN I 148      64.495   5.636  22.513  1.00  0.00      RI0  C  
ATOM    293  NE2 GLN I 148      63.323   5.868  21.919  1.00  0.00      RI0  N  
ATOM    294  OE1 GLN I 148      65.147   4.612  22.319  1.00  0.00      RI0  O  
ATOM    295  H   GLN I 148      65.690  10.960  22.636  1.00  0.00      RI0  H  
ATOM    296 HE21 GLN I 148      62.793   6.712  22.049  1.00  0.00      RI0  H  
ATOM    297 HE22 GLN I 148      62.930   5.186  21.306  1.00  0.00      RI0  H  
ATOM    298  N   GLY I 149      66.731   8.901  25.697  1.00  0.00      RI0  N  
ATOM    299  CA  GLY I 149      68.016   8.869  26.420  1.00  0.00      RI0  C  
ATOM    300  C   GLY I 149      68.588  10.266  26.570  1.00  0.00      RI0  C  
ATOM    301  O   GLY I 149      67.841  11.157  27.020  1.00  0.00      RI0  O  
ATOM    302  H   GLY I 149      65.898   8.756  26.222  1.00  0.00      RI0  H  
ATOM    303  N   GLN I 150      69.844  10.460  26.159  1.00  0.00      RI0  N  
ATOM    304  CA  GLN I 150      70.633  11.693  26.437  1.00  0.00      RI0  C  
ATOM    305  C   GLN I 150      70.235  12.825  25.470  1.00  0.00      RI0  C  
ATOM    306  O   GLN I 150      70.613  13.984  25.741  1.00  0.00      RI0  O  
ATOM    307  CB  GLN I 150      72.141  11.454  26.428  1.00  0.00      RI0  C  
ATOM    308  CG  GLN I 150      72.552  10.426  27.482  1.00  0.00      RI0  C  
ATOM    309  CD  GLN I 150      71.784  10.678  28.765  1.00  0.00      RI0  C  
ATOM    310  NE2 GLN I 150      72.036  11.866  29.337  1.00  0.00      RI0  N  
ATOM    311  OE1 GLN I 150      71.000   9.833  29.191  1.00  0.00      RI0  O  
ATOM    312  H   GLN I 150      70.286   9.721  25.654  1.00  0.00      RI0  H  
ATOM    313 HE21 GLN I 150      72.610  12.609  28.969  1.00  0.00      RI0  H  
ATOM    314 HE22 GLN I 150      71.650  12.246  30.184  1.00  0.00      RI0  H  
ATOM    315  N   ASP I 151      69.474  12.536  24.411  1.00  0.00      RI0  N  
ATOM    316  CA  ASP I 151      68.873  13.593  23.553  1.00  0.00      RI0  C  
ATOM    317  C   ASP I 151      67.882  14.401  24.404  1.00  0.00      RI0  C  
ATOM    318  O   ASP I 151      67.705  15.604  24.116  1.00  0.00      RI0  O  
ATOM    319  CB  ASP I 151      68.156  12.985  22.339  1.00  0.00      RI0  C  
ATOM    320  CG  ASP I 151      69.104  12.709  21.180  1.00  0.00      RI0  C  
ATOM    321  OD1 ASP I 151      69.708  13.645  20.664  1.00  0.00      RI0  O  
ATOM    322  OD2 ASP I 151      69.209  11.560  20.755  1.00  0.00      RI0  O1-
ATOM    323  H   ASP I 151      69.299  11.583  24.156  1.00  0.00      RI0  H  
ATOM    324  N   MET I 152      67.271  13.758  25.413  1.00  0.00      RI0  N  
ATOM    325  CA  MET I 152      66.223  14.332  26.307  1.00  0.00      RI0  C  
ATOM    326  C   MET I 152      66.808  15.474  27.143  1.00  0.00      RI0  C  
ATOM    327  O   MET I 152      66.044  16.374  27.532  1.00  0.00      RI0  O  
ATOM    328  CB  MET I 152      65.539  13.256  27.150  1.00  0.00      RI0  C  
ATOM    329  CG  MET I 152      64.265  13.774  27.817  1.00  0.00      RI0  C  
ATOM    330  SD  MET I 152      63.367  12.502  28.714  1.00  0.00      RI0  S  
ATOM    331  CE  MET I 152      64.729  11.941  29.750  1.00  0.00      RI0  C  
ATOM    332  H   MET I 152      67.581  12.831  25.623  1.00  0.00      RI0  H  
ATOM    333  N   GLU I 153      68.115  15.420  27.409  1.00  0.00      RI0  N  
ATOM    334  CA  GLU I 153      68.922  16.489  28.061  1.00  0.00      RI0  C  
ATOM    335  C   GLU I 153      68.741  17.820  27.310  1.00  0.00      RI0  C  
ATOM    336  O   GLU I 153      68.768  18.872  27.973  1.00  0.00      RI0  O  
ATOM    337  CB  GLU I 153      70.380  16.052  28.187  1.00  0.00      RI0  C  
ATOM    338  CG  GLU I 153      70.785  15.944  29.658  1.00  0.00      RI0  C  
ATOM    339  CD  GLU I 153      71.859  14.889  29.826  1.00  0.00      RI0  C  
ATOM    340  OE1 GLU I 153      71.878  14.238  30.868  1.00  0.00      RI0  O  
ATOM    341  OE2 GLU I 153      72.647  14.680  28.905  1.00  0.00      RI0  O1-
ATOM    342  H   GLU I 153      68.654  14.650  27.066  1.00  0.00      RI0  H  
ATOM    343  N   GLN I 154      68.535  17.776  25.988  1.00  0.00      RI0  N  
ATOM    344  CA  GLN I 154      68.561  18.959  25.079  1.00  0.00      RI0  C  
ATOM    345  C   GLN I 154      67.210  19.697  25.066  1.00  0.00      RI0  C  
ATOM    346  O   GLN I 154      67.126  20.738  24.391  1.00  0.00      RI0  O  
ATOM    347  CB  GLN I 154      68.918  18.515  23.660  1.00  0.00      RI0  C  
ATOM    348  CG  GLN I 154      69.990  19.377  22.991  1.00  0.00      RI0  C  
ATOM    349  CD  GLN I 154      70.156  18.973  21.539  1.00  0.00      RI0  C  
ATOM    350  NE2 GLN I 154      70.349  17.667  21.337  1.00  0.00      RI0  N  
ATOM    351  OE1 GLN I 154      70.112  19.796  20.636  1.00  0.00      RI0  O  
ATOM    352  H   GLN I 154      68.423  16.877  25.562  1.00  0.00      RI0  H  
ATOM    353 HE21 GLN I 154      70.397  16.982  22.060  1.00  0.00      RI0  H  
ATOM    354 HE22 GLN I 154      70.452  17.356  20.390  1.00  0.00      RI0  H  
ATOM    355  N   GLN I 155      66.194  19.215  25.790  1.00  0.00      RI0  N  
ATOM    356  CA  GLN I 155      64.862  19.883  25.858  1.00  0.00      RI0  C  
ATOM    357  C   GLN I 155      65.007  21.240  26.565  1.00  0.00      RI0  C  
ATOM    358  O   GLN I 155      65.743  21.319  27.567  1.00  0.00      RI0  O  
ATOM    359  CB  GLN I 155      63.823  18.960  26.498  1.00  0.00      RI0  C  
ATOM    360  CG  GLN I 155      64.138  18.657  27.958  1.00  0.00      RI0  C  
ATOM    361  CD  GLN I 155      63.323  17.475  28.440  1.00  0.00      RI0  C  
ATOM    362  NE2 GLN I 155      63.866  16.898  29.525  1.00  0.00      RI0  N  
ATOM    363  OE1 GLN I 155      62.271  17.116  27.908  1.00  0.00      RI0  O  
ATOM    364  H   GLN I 155      66.401  18.481  26.433  1.00  0.00      RI0  H  
ATOM    365 HE21 GLN I 155      64.789  17.200  29.779  1.00  0.00      RI0  H  
ATOM    366 HE22 GLN I 155      63.442  16.185  30.079  1.00  0.00      RI0  H  
ATOM    367  N   VAL I 156      64.327  22.267  26.045  1.00  0.00      RI0  N  
ATOM    368  CA  VAL I 156      64.413  23.678  26.529  1.00  0.00      RI0  C  
ATOM    369  C   VAL I 156      63.672  23.799  27.864  1.00  0.00      RI0  C  
ATOM    370  O   VAL I 156      62.549  23.267  27.981  1.00  0.00      RI0  O  
ATOM    371  CB  VAL I 156      63.903  24.673  25.487  1.00  0.00      RI0  C  
ATOM    372  CG1 VAL I 156      64.815  24.605  24.272  1.00  0.00      RI0  C  
ATOM    373  CG2 VAL I 156      62.440  24.461  25.103  1.00  0.00      RI0  C  
ATOM    374  H   VAL I 156      63.660  22.038  25.335  1.00  0.00      RI0  H  
ATOM    375  N   VAL I 157      64.289  24.492  28.822  1.00  0.00      RI0  N  
ATOM    376  CA  VAL I 157      63.698  24.802  30.155  1.00  0.00      RI0  C  
ATOM    377  C   VAL I 157      63.079  26.200  30.071  1.00  0.00      RI0  C  
ATOM    378  O   VAL I 157      63.801  27.146  29.694  1.00  0.00      RI0  O  
ATOM    379  CB  VAL I 157      64.753  24.725  31.257  1.00  0.00      RI0  C  
ATOM    380  CG1 VAL I 157      64.140  25.034  32.625  1.00  0.00      RI0  C  
ATOM    381  CG2 VAL I 157      65.442  23.360  31.237  1.00  0.00      RI0  C  
ATOM    382  H   VAL I 157      65.154  24.937  28.601  1.00  0.00      RI0  H  
ATOM    383  N   PHE I 158      61.782  26.302  30.371  1.00  0.00      RI0  N  
ATOM    384  CA  PHE I 158      60.995  27.561  30.351  1.00  0.00      RI0  C  
ATOM    385  C   PHE I 158      60.986  28.168  31.754  1.00  0.00      RI0  C  
ATOM    386  O   PHE I 158      60.916  27.393  32.723  1.00  0.00      RI0  O  
ATOM    387  CB  PHE I 158      59.541  27.301  29.958  1.00  0.00      RI0  C  
ATOM    388  CG  PHE I 158      59.425  26.849  28.525  1.00  0.00      RI0  C  
ATOM    389  CD1 PHE I 158      59.543  25.502  28.204  1.00  0.00      RI0  C  
ATOM    390  CD2 PHE I 158      59.181  27.786  27.529  1.00  0.00      RI0  C  
ATOM    391  CE1 PHE I 158      59.397  25.090  26.886  1.00  0.00      RI0  C  
ATOM    392  CE2 PHE I 158      59.036  27.374  26.210  1.00  0.00      RI0  C  
ATOM    393  CZ  PHE I 158      59.137  26.026  25.892  1.00  0.00      RI0  C  
ATOM    394  H   PHE I 158      61.308  25.463  30.595  1.00  0.00      RI0  H  
ATOM    395  N   SER I 159      61.053  29.502  31.843  1.00  0.00      RI0  N  
ATOM    396  CA  SER I 159      60.913  30.295  33.096  1.00  0.00      RI0  C  
ATOM    397  C   SER I 159      59.540  30.978  33.117  1.00  0.00      RI0  C  
ATOM    398  O   SER I 159      59.489  32.216  32.966  1.00  0.00      RI0  O  
ATOM    399  CB  SER I 159      62.096  31.245  33.081  1.00  0.00      RI0  C  
ATOM    400  OG  SER I 159      63.196  30.501  32.532  1.00  0.00      RI0  O  
ATOM    401  H   SER I 159      60.875  30.028  31.031  1.00  0.00      RI0  H  
ATOM    402  HG  SER I 159      62.981  30.353  31.618  1.00  0.00      RI0  H  
ATOM    403  N   MET I 160      58.474  30.188  33.299  1.00  0.00      RI0  N  
ATOM    404  CA  MET I 160      57.059  30.650  33.296  1.00  0.00      RI0  C  
ATOM    405  C   MET I 160      56.834  31.619  34.463  1.00  0.00      RI0  C  
ATOM    406  O   MET I 160      56.780  31.158  35.621  1.00  0.00      RI0  O  
ATOM    407  CB  MET I 160      56.097  29.467  33.372  1.00  0.00      RI0  C  
ATOM    408  CG  MET I 160      54.644  29.937  33.304  1.00  0.00      RI0  C  
ATOM    409  SD  MET I 160      53.462  28.592  33.120  1.00  0.00      RI0  S  
ATOM    410  CE  MET I 160      53.847  27.709  34.637  1.00  0.00      RI0  C  
ATOM    411  H   MET I 160      58.664  29.274  33.666  1.00  0.00      RI0  H  
ATOM    412  N   SER I 161      56.706  32.913  34.156  1.00  0.00      RI0  N  
ATOM    413  CA  SER I 161      56.421  34.003  35.126  1.00  0.00      RI0  C  
ATOM    414  C   SER I 161      54.906  34.204  35.235  1.00  0.00      RI0  C  
ATOM    415  O   SER I 161      54.270  34.437  34.190  1.00  0.00      RI0  O  
ATOM    416  CB  SER I 161      57.170  35.206  34.552  1.00  0.00      RI0  C  
ATOM    417  OG  SER I 161      58.480  34.804  34.099  1.00  0.00      RI0  O  
ATOM    418  H   SER I 161      56.686  33.181  33.194  1.00  0.00      RI0  H  
ATOM    419  HG  SER I 161      58.448  33.913  33.760  1.00  0.00      RI0  H  
ATOM    420  N   PHE I 162      54.355  34.108  36.450  1.00  0.00      RI0  N  
ATOM    421  CA  PHE I 162      52.922  34.373  36.747  1.00  0.00      RI0  C  
ATOM    422  C   PHE I 162      52.712  35.893  36.786  1.00  0.00      RI0  C  
ATOM    423  O   PHE I 162      53.416  36.576  37.554  1.00  0.00      RI0  O  
ATOM    424  CB  PHE I 162      52.491  33.719  38.059  1.00  0.00      RI0  C  
ATOM    425  CG  PHE I 162      52.508  32.216  37.906  1.00  0.00      RI0  C  
ATOM    426  CD1 PHE I 162      53.690  31.503  38.078  1.00  0.00      RI0  C  
ATOM    427  CD2 PHE I 162      51.334  31.545  37.589  1.00  0.00      RI0  C  
ATOM    428  CE1 PHE I 162      53.696  30.122  37.934  1.00  0.00      RI0  C  
ATOM    429  CE2 PHE I 162      51.339  30.163  37.446  1.00  0.00      RI0  C  
ATOM    430  CZ  PHE I 162      52.520  29.452  37.620  1.00  0.00      RI0  C  
ATOM    431  H   PHE I 162      54.977  33.984  37.218  1.00  0.00      RI0  H  
ATOM    432  N   VAL I 163      51.787  36.400  35.963  1.00  0.00      RI0  N  
ATOM    433  CA  VAL I 163      51.595  37.858  35.693  1.00  0.00      RI0  C  
ATOM    434  C   VAL I 163      50.115  38.215  35.865  1.00  0.00      RI0  C  
ATOM    435  O   VAL I 163      49.284  37.289  35.891  1.00  0.00      RI0  O  
ATOM    436  CB  VAL I 163      52.086  38.238  34.290  1.00  0.00      RI0  C  
ATOM    437  CG1 VAL I 163      53.598  38.037  34.157  1.00  0.00      RI0  C  
ATOM    438  CG2 VAL I 163      51.304  37.504  33.200  1.00  0.00      RI0  C  
ATOM    439  H   VAL I 163      51.133  35.799  35.488  1.00  0.00      RI0  H  
ATOM    440  N   GLN I 164      49.809  39.514  35.960  1.00  0.00      RI0  N  
ATOM    441  CA  GLN I 164      48.434  40.043  36.181  1.00  0.00      RI0  C  
ATOM    442  C   GLN I 164      47.695  40.102  34.837  1.00  0.00      RI0  C  
ATOM    443  O   GLN I 164      48.356  40.345  33.807  1.00  0.00      RI0  O  
ATOM    444  CB  GLN I 164      48.436  41.266  37.082  1.00  0.00      RI0  C  
ATOM    445  CG  GLN I 164      47.936  40.810  38.464  1.00  0.00      RI0  C  
ATOM    446  CD  GLN I 164      48.408  39.386  38.753  1.00  0.00      RI0  C  
ATOM    447  NE2 GLN I 164      47.414  38.474  38.717  1.00  0.00      RI0  N  
ATOM    448  OE1 GLN I 164      49.606  39.133  38.935  1.00  0.00      RI0  O  
ATOM    449  H   GLN I 164      50.542  40.159  35.755  1.00  0.00      RI0  H  
ATOM    450 HE21 GLN I 164      46.430  38.693  38.634  1.00  0.00      RI0  H  
ATOM    451 HE22 GLN I 164      47.433  37.467  38.728  1.00  0.00      RI0  H  
ATOM    452  N   GLY I 165      46.376  39.876  34.855  1.00  0.00      RI0  N  
ATOM    453  CA  GLY I 165      45.511  39.851  33.658  1.00  0.00      RI0  C  
ATOM    454  C   GLY I 165      44.116  39.336  33.976  1.00  0.00      RI0  C  
ATOM    455  O   GLY I 165      43.777  39.261  35.173  1.00  0.00      RI0  O  
ATOM    456  H   GLY I 165      45.870  39.597  35.682  1.00  0.00      RI0  H  
ATOM    457  N   GLU I 166      43.339  38.995  32.940  1.00  0.00      RI0  N  
ATOM    458  CA  GLU I 166      41.940  38.488  33.049  1.00  0.00      RI0  C  
ATOM    459  C   GLU I 166      41.971  37.051  33.594  1.00  0.00      RI0  C  
ATOM    460  O   GLU I 166      42.209  36.121  32.793  1.00  0.00      RI0  O  
ATOM    461  CB  GLU I 166      41.270  38.595  31.670  1.00  0.00      RI0  C  
ATOM    462  CG  GLU I 166      39.996  37.769  31.461  1.00  0.00      RI0  C  
ATOM    463  CD  GLU I 166      39.050  37.986  32.618  1.00  0.00      RI0  C  
ATOM    464  OE1 GLU I 166      38.677  39.130  32.862  1.00  0.00      RI0  O  
ATOM    465  OE2 GLU I 166      38.697  37.005  33.271  1.00  0.00      RI0  O1-
ATOM    466  H   GLU I 166      43.750  38.897  32.039  1.00  0.00      RI0  H  
ATOM    467  N   GLU I 167      41.737  36.889  34.904  1.00  0.00      RI0  N  
ATOM    468  CA  GLU I 167      41.783  35.586  35.628  1.00  0.00      RI0  C  
ATOM    469  C   GLU I 167      40.373  34.988  35.702  1.00  0.00      RI0  C  
ATOM    470  O   GLU I 167      39.682  35.217  36.715  1.00  0.00      RI0  O  
ATOM    471  CB  GLU I 167      42.502  35.781  36.984  1.00  0.00      RI0  C  
ATOM    472  CG  GLU I 167      43.815  36.553  36.739  1.00  0.00      RI0  C  
ATOM    473  CD  GLU I 167      44.680  36.816  37.970  1.00  0.00      RI0  C  
ATOM    474  OE1 GLU I 167      45.569  36.013  38.258  1.00  0.00      RI0  O  
ATOM    475  OE2 GLU I 167      44.553  37.880  38.580  1.00  0.00      RI0  O1-
ATOM    476  H   GLU I 167      41.429  37.685  35.422  1.00  0.00      RI0  H  
ATOM    477  N   SER I 168      39.978  34.245  34.664  1.00  0.00      RI0  N  
ATOM    478  CA  SER I 168      38.671  33.545  34.544  1.00  0.00      RI0  C  
ATOM    479  C   SER I 168      38.745  32.194  35.269  1.00  0.00      RI0  C  
ATOM    480  O   SER I 168      39.768  31.945  35.939  1.00  0.00      RI0  O  
ATOM    481  CB  SER I 168      38.418  33.470  33.049  1.00  0.00      RI0  C  
ATOM    482  OG  SER I 168      39.381  34.324  32.421  1.00  0.00      RI0  O  
ATOM    483  H   SER I 168      40.652  34.120  33.934  1.00  0.00      RI0  H  
ATOM    484  HG  SER I 168      39.193  35.225  32.712  1.00  0.00      RI0  H  
ATOM    485  N   ASN I 169      37.704  31.363  35.128  1.00  0.00      RI0  N  
ATOM    486  CA  ASN I 169      37.553  30.051  35.818  1.00  0.00      RI0  C  
ATOM    487  C   ASN I 169      38.880  29.281  35.773  1.00  0.00      RI0  C  
ATOM    488  O   ASN I 169      39.427  28.990  36.858  1.00  0.00      RI0  O  
ATOM    489  CB  ASN I 169      36.486  29.162  35.167  1.00  0.00      RI0  C  
ATOM    490  CG  ASN I 169      35.128  29.814  35.233  1.00  0.00      RI0  C  
ATOM    491  ND2 ASN I 169      34.216  29.106  35.921  1.00  0.00      RI0  N  
ATOM    492  OD1 ASN I 169      34.917  30.890  34.685  1.00  0.00      RI0  O  
ATOM    493  H   ASN I 169      36.904  31.699  34.627  1.00  0.00      RI0  H  
ATOM    494 HD21 ASN I 169      34.461  28.232  36.340  1.00  0.00      RI0  H  
ATOM    495 HD22 ASN I 169      33.279  29.435  36.032  1.00  0.00      RI0  H  
ATOM    496  N   ASP I 170      39.379  28.981  34.568  1.00  0.00      RI0  N  
ATOM    497  CA  ASP I 170      40.551  28.090  34.341  1.00  0.00      RI0  C  
ATOM    498  C   ASP I 170      41.720  28.848  33.691  1.00  0.00      RI0  C  
ATOM    499  O   ASP I 170      42.811  28.253  33.616  1.00  0.00      RI0  O  
ATOM    500  CB  ASP I 170      40.105  26.996  33.373  1.00  0.00      RI0  C  
ATOM    501  CG  ASP I 170      39.769  27.681  32.061  1.00  0.00      RI0  C  
ATOM    502  OD1 ASP I 170      38.685  28.246  31.910  1.00  0.00      RI0  O  
ATOM    503  OD2 ASP I 170      40.606  27.687  31.173  1.00  0.00      RI0  O1-
ATOM    504  H   ASP I 170      38.907  29.262  33.732  1.00  0.00      RI0  H  
ATOM    505  N   LYS I 171      41.515  30.096  33.247  1.00  0.00      RI0  N  
ATOM    506  CA  LYS I 171      42.532  30.913  32.523  1.00  0.00      RI0  C  
ATOM    507  C   LYS I 171      43.404  31.682  33.526  1.00  0.00      RI0  C  
ATOM    508  O   LYS I 171      42.940  32.718  34.037  1.00  0.00      RI0  O  
ATOM    509  CB  LYS I 171      41.784  32.003  31.750  1.00  0.00      RI0  C  
ATOM    510  CG  LYS I 171      41.827  32.010  30.226  1.00  0.00      RI0  C  
ATOM    511  CD  LYS I 171      41.182  30.785  29.597  1.00  0.00      RI0  C  
ATOM    512  CE  LYS I 171      39.688  30.659  29.868  1.00  0.00      RI0  C  
ATOM    513  NZ  LYS I 171      39.312  29.270  29.591  1.00  0.00      RI0  N1+
ATOM    514  H   LYS I 171      40.705  30.568  33.587  1.00  0.00      RI0  H  
ATOM    515  HZ1 LYS I 171      38.596  28.955  30.282  1.00  0.00      RI0  H  
ATOM    516  HZ2 LYS I 171      39.014  29.099  28.616  1.00  0.00      RI0  H  
ATOM    517  HZ3 LYS I 171      40.118  28.656  29.840  1.00  0.00      RI0  H  
ATOM    518  N   ILE I 172      44.626  31.198  33.778  1.00  0.00      RI0  N  
ATOM    519  CA  ILE I 172      45.683  31.900  34.568  1.00  0.00      RI0  C  
ATOM    520  C   ILE I 172      46.667  32.530  33.584  1.00  0.00      RI0  C  
ATOM    521  O   ILE I 172      47.331  31.813  32.839  1.00  0.00      RI0  O  
ATOM    522  CB  ILE I 172      46.394  30.968  35.561  1.00  0.00      RI0  C  
ATOM    523  CG1 ILE I 172      45.480  30.533  36.717  1.00  0.00      RI0  C  
ATOM    524  CG2 ILE I 172      47.651  31.647  36.113  1.00  0.00      RI0  C  
ATOM    525  CD1 ILE I 172      44.508  29.387  36.417  1.00  0.00      RI0  C  
ATOM    526  H   ILE I 172      44.878  30.353  33.303  1.00  0.00      RI0  H  
ATOM    527  N   PRO I 173      46.794  33.878  33.538  1.00  0.00      RI0  N  
ATOM    528  CA  PRO I 173      47.724  34.531  32.616  1.00  0.00      RI0  C  
ATOM    529  C   PRO I 173      49.186  34.345  33.056  1.00  0.00      RI0  C  
ATOM    530  O   PRO I 173      49.464  34.503  34.236  1.00  0.00      RI0  O  
ATOM    531  CB  PRO I 173      47.247  35.986  32.656  1.00  0.00      RI0  C  
ATOM    532  CG  PRO I 173      46.665  36.170  34.057  1.00  0.00      RI0  C  
ATOM    533  CD  PRO I 173      46.026  34.818  34.345  1.00  0.00      RI0  C  
ATOM    534  N   VAL I 174      50.066  34.007  32.102  1.00  0.00      RI0  N  
ATOM    535  CA  VAL I 174      51.506  33.667  32.329  1.00  0.00      RI0  C  
ATOM    536  C   VAL I 174      52.362  34.198  31.170  1.00  0.00      RI0  C  
ATOM    537  O   VAL I 174      51.788  34.594  30.133  1.00  0.00      RI0  O  
ATOM    538  CB  VAL I 174      51.711  32.153  32.471  1.00  0.00      RI0  C  
ATOM    539  CG1 VAL I 174      51.067  31.597  33.743  1.00  0.00      RI0  C  
ATOM    540  CG2 VAL I 174      51.254  31.410  31.214  1.00  0.00      RI0  C  
ATOM    541  H   VAL I 174      49.793  33.994  31.141  1.00  0.00      RI0  H  
ATOM    542  N   ALA I 175      53.687  34.192  31.358  1.00  0.00      RI0  N  
ATOM    543  CA  ALA I 175      54.713  34.627  30.377  1.00  0.00      RI0  C  
ATOM    544  C   ALA I 175      55.863  33.610  30.343  1.00  0.00      RI0  C  
ATOM    545  O   ALA I 175      56.551  33.453  31.372  1.00  0.00      RI0  O  
ATOM    546  CB  ALA I 175      55.262  35.999  30.759  1.00  0.00      RI0  C  
ATOM    547  H   ALA I 175      54.037  33.917  32.256  1.00  0.00      RI0  H  
ATOM    548  N   LEU I 176      56.069  32.961  29.194  1.00  0.00      RI0  N  
ATOM    549  CA  LEU I 176      57.054  31.862  29.015  1.00  0.00      RI0  C  
ATOM    550  C   LEU I 176      58.374  32.430  28.487  1.00  0.00      RI0  C  
ATOM    551  O   LEU I 176      58.384  32.945  27.349  1.00  0.00      RI0  O  
ATOM    552  CB  LEU I 176      56.503  30.836  28.025  1.00  0.00      RI0  C  
ATOM    553  CG  LEU I 176      55.290  30.069  28.551  1.00  0.00      RI0  C  
ATOM    554  CD1 LEU I 176      54.496  29.406  27.426  1.00  0.00      RI0  C  
ATOM    555  CD2 LEU I 176      55.692  29.053  29.618  1.00  0.00      RI0  C  
ATOM    556  H   LEU I 176      55.603  33.304  28.377  1.00  0.00      RI0  H  
ATOM    557  N   GLY I 177      59.441  32.324  29.286  1.00  0.00      RI0  N  
ATOM    558  CA  GLY I 177      60.814  32.728  28.920  1.00  0.00      RI0  C  
ATOM    559  C   GLY I 177      61.740  31.528  28.855  1.00  0.00      RI0  C  
ATOM    560  O   GLY I 177      61.411  30.503  29.481  1.00  0.00      RI0  O  
ATOM    561  H   GLY I 177      59.323  31.890  30.177  1.00  0.00      RI0  H  
ATOM    562  N   LEU I 178      62.852  31.646  28.123  1.00  0.00      RI0  N  
ATOM    563  CA  LEU I 178      63.893  30.590  27.999  1.00  0.00      RI0  C  
ATOM    564  C   LEU I 178      65.097  30.971  28.867  1.00  0.00      RI0  C  
ATOM    565  O   LEU I 178      65.645  32.075  28.667  1.00  0.00      RI0  O  
ATOM    566  CB  LEU I 178      64.313  30.392  26.546  1.00  0.00      RI0  C  
ATOM    567  CG  LEU I 178      63.207  29.732  25.728  1.00  0.00      RI0  C  
ATOM    568  CD1 LEU I 178      63.636  29.519  24.279  1.00  0.00      RI0  C  
ATOM    569  CD2 LEU I 178      62.730  28.430  26.374  1.00  0.00      RI0  C  
ATOM    570  H   LEU I 178      63.073  32.546  27.745  1.00  0.00      RI0  H  
ATOM    571  N   LYS I 179      65.499  30.073  29.772  1.00  0.00      RI0  N  
ATOM    572  CA  LYS I 179      66.434  30.369  30.891  1.00  0.00      RI0  C  
ATOM    573  C   LYS I 179      67.831  30.657  30.325  1.00  0.00      RI0  C  
ATOM    574  O   LYS I 179      68.306  29.850  29.507  1.00  0.00      RI0  O  
ATOM    575  CB  LYS I 179      66.672  29.074  31.662  1.00  0.00      RI0  C  
ATOM    576  CG  LYS I 179      65.834  28.733  32.883  1.00  0.00      RI0  C  
ATOM    577  CD  LYS I 179      66.451  29.253  34.181  1.00  0.00      RI0  C  
ATOM    578  CE  LYS I 179      66.293  30.754  34.414  1.00  0.00      RI0  C  
ATOM    579  NZ  LYS I 179      67.447  31.201  35.197  1.00  0.00      RI0  N1+
ATOM    580  H   LYS I 179      65.128  29.144  29.709  1.00  0.00      RI0  H  
ATOM    581  HZ1 LYS I 179      67.820  32.096  34.810  1.00  0.00      RI0  H  
ATOM    582  HZ2 LYS I 179      67.276  31.259  36.214  1.00  0.00      RI0  H  
ATOM    583  HZ3 LYS I 179      68.240  30.554  34.992  1.00  0.00      RI0  H  
ATOM    584  N   GLU I 180      68.427  31.788  30.729  1.00  0.00      RI0  N  
ATOM    585  CA  GLU I 180      69.832  32.206  30.444  1.00  0.00      RI0  C  
ATOM    586  C   GLU I 180      70.059  32.452  28.941  1.00  0.00      RI0  C  
ATOM    587  O   GLU I 180      71.239  32.555  28.541  1.00  0.00      RI0  O  
ATOM    588  CB  GLU I 180      70.840  31.261  31.100  1.00  0.00      RI0  C  
ATOM    589  CG  GLU I 180      71.066  31.599  32.583  1.00  0.00      RI0  C  
ATOM    590  CD  GLU I 180      69.799  31.427  33.408  1.00  0.00      RI0  C  
ATOM    591  OE1 GLU I 180      69.592  30.353  33.961  1.00  0.00      RI0  O  
ATOM    592  OE2 GLU I 180      69.010  32.366  33.532  1.00  0.00      RI0  O1-
ATOM    593  H   GLU I 180      67.992  32.310  31.463  1.00  0.00      RI0  H  
ATOM    594  N   LYS I 181      68.995  32.563  28.138  1.00  0.00      RI0  N  
ATOM    595  CA  LYS I 181      69.089  32.882  26.685  1.00  0.00      RI0  C  
ATOM    596  C   LYS I 181      68.606  34.317  26.438  1.00  0.00      RI0  C  
ATOM    597  O   LYS I 181      69.001  34.892  25.401  1.00  0.00      RI0  O  
ATOM    598  CB  LYS I 181      68.284  31.926  25.804  1.00  0.00      RI0  C  
ATOM    599  CG  LYS I 181      69.174  31.043  24.925  1.00  0.00      RI0  C  
ATOM    600  CD  LYS I 181      68.454  30.616  23.642  1.00  0.00      RI0  C  
ATOM    601  CE  LYS I 181      68.296  31.781  22.657  1.00  0.00      RI0  C  
ATOM    602  NZ  LYS I 181      67.305  31.446  21.620  1.00  0.00      RI0  N1+
ATOM    603  H   LYS I 181      68.093  32.430  28.547  1.00  0.00      RI0  H  
ATOM    604  HZ1 LYS I 181      67.223  32.185  20.885  1.00  0.00      RI0  H  
ATOM    605  HZ2 LYS I 181      67.579  30.571  21.136  1.00  0.00      RI0  H  
ATOM    606  HZ3 LYS I 181      66.374  31.315  22.060  1.00  0.00      RI0  H  
ATOM    607  N   ASN I 182      67.805  34.868  27.361  1.00  0.00      RI0  N  
ATOM    608  CA  ASN I 182      67.224  36.238  27.303  1.00  0.00      RI0  C  
ATOM    609  C   ASN I 182      66.155  36.279  26.201  1.00  0.00      RI0  C  
ATOM    610  O   ASN I 182      65.992  37.346  25.569  1.00  0.00      RI0  O  
ATOM    611  CB  ASN I 182      68.233  37.356  27.021  1.00  0.00      RI0  C  
ATOM    612  CG  ASN I 182      69.160  37.534  28.196  1.00  0.00      RI0  C  
ATOM    613  ND2 ASN I 182      70.234  38.291  27.913  1.00  0.00      RI0  N  
ATOM    614  OD1 ASN I 182      68.941  37.002  29.279  1.00  0.00      RI0  O  
ATOM    615  H   ASN I 182      67.564  34.322  28.161  1.00  0.00      RI0  H  
ATOM    616 HD21 ASN I 182      70.319  38.706  27.006  1.00  0.00      RI0  H  
ATOM    617 HD22 ASN I 182      70.954  38.451  28.587  1.00  0.00      RI0  H  
ATOM    618  N   LEU I 183      65.452  35.157  25.998  1.00  0.00      RI0  N  
ATOM    619  CA  LEU I 183      64.357  34.993  25.001  1.00  0.00      RI0  C  
ATOM    620  C   LEU I 183      63.019  34.820  25.734  1.00  0.00      RI0  C  
ATOM    621  O   LEU I 183      62.995  34.146  26.789  1.00  0.00      RI0  O  
ATOM    622  CB  LEU I 183      64.698  33.814  24.092  1.00  0.00      RI0  C  
ATOM    623  CG  LEU I 183      65.451  34.237  22.823  1.00  0.00      RI0  C  
ATOM    624  CD1 LEU I 183      64.548  35.076  21.947  1.00  0.00      RI0  C  
ATOM    625  CD2 LEU I 183      66.757  34.999  23.048  1.00  0.00      RI0  C  
ATOM    626  H   LEU I 183      65.540  34.420  26.667  1.00  0.00      RI0  H  
ATOM    627  N   TYR I 184      61.952  35.410  25.182  1.00  0.00      RI0  N  
ATOM    628  CA  TYR I 184      60.538  35.200  25.590  1.00  0.00      RI0  C  
ATOM    629  C   TYR I 184      59.703  34.923  24.335  1.00  0.00      RI0  C  
ATOM    630  O   TYR I 184      60.001  35.512  23.277  1.00  0.00      RI0  O  
ATOM    631  CB  TYR I 184      59.974  36.426  26.317  1.00  0.00      RI0  C  
ATOM    632  CG  TYR I 184      60.094  36.316  27.821  1.00  0.00      RI0  C  
ATOM    633  CD1 TYR I 184      61.297  36.595  28.458  1.00  0.00      RI0  C  
ATOM    634  CD2 TYR I 184      58.985  35.953  28.577  1.00  0.00      RI0  C  
ATOM    635  CE1 TYR I 184      61.383  36.522  29.844  1.00  0.00      RI0  C  
ATOM    636  CE2 TYR I 184      59.072  35.874  29.964  1.00  0.00      RI0  C  
ATOM    637  CZ  TYR I 184      60.272  36.164  30.601  1.00  0.00      RI0  C  
ATOM    638  OH  TYR I 184      60.375  36.102  31.978  1.00  0.00      RI0  O  
ATOM    639  H   TYR I 184      62.064  36.006  24.378  1.00  0.00      RI0  H  
ATOM    640  HH  TYR I 184      59.604  35.701  32.372  1.00  0.00      RI0  H  
ATOM    641  N   LEU I 185      58.712  34.033  24.445  1.00  0.00      RI0  N  
ATOM    642  CA  LEU I 185      57.724  33.755  23.369  1.00  0.00      RI0  C  
ATOM    643  C   LEU I 185      56.782  34.958  23.249  1.00  0.00      RI0  C  
ATOM    644  O   LEU I 185      56.069  35.253  24.228  1.00  0.00      RI0  O  
ATOM    645  CB  LEU I 185      56.920  32.498  23.699  1.00  0.00      RI0  C  
ATOM    646  CG  LEU I 185      57.710  31.202  23.531  1.00  0.00      RI0  C  
ATOM    647  CD1 LEU I 185      56.970  30.002  24.122  1.00  0.00      RI0  C  
ATOM    648  CD2 LEU I 185      58.076  30.962  22.067  1.00  0.00      RI0  C  
ATOM    649  H   LEU I 185      58.491  33.708  25.367  1.00  0.00      RI0  H  
ATOM    650  N   SER I 186      56.792  35.625  22.093  1.00  0.00      RI0  N  
ATOM    651  CA  SER I 186      55.906  36.772  21.764  1.00  0.00      RI0  C  
ATOM    652  C   SER I 186      54.924  36.375  20.654  1.00  0.00      RI0  C  
ATOM    653  O   SER I 186      55.268  35.502  19.824  1.00  0.00      RI0  O  
ATOM    654  CB  SER I 186      56.847  37.885  21.386  1.00  0.00      RI0  C  
ATOM    655  OG  SER I 186      58.014  37.689  22.183  1.00  0.00      RI0  O  
ATOM    656  H   SER I 186      57.455  35.410  21.378  1.00  0.00      RI0  H  
ATOM    657  HG  SER I 186      58.461  38.535  22.181  1.00  0.00      RI0  H  
ATOM    658  N   CYS I 187      53.737  36.988  20.658  1.00  0.00      RI0  N  
ATOM    659  CA  CYS I 187      52.725  36.902  19.574  1.00  0.00      RI0  C  
ATOM    660  C   CYS I 187      52.747  38.203  18.768  1.00  0.00      RI0  C  
ATOM    661  O   CYS I 187      52.588  39.266  19.384  1.00  0.00      RI0  O  
ATOM    662  CB  CYS I 187      51.376  36.628  20.216  1.00  0.00      RI0  C  
ATOM    663  SG  CYS I 187      51.444  35.150  21.256  1.00  0.00      RI0  S  
ATOM    664  H   CYS I 187      53.559  37.680  21.350  1.00  0.00      RI0  H  
ATOM    665  N   VAL I 188      52.952  38.122  17.452  1.00  0.00      RI0  N  
ATOM    666  CA  VAL I 188      52.984  39.309  16.544  1.00  0.00      RI0  C  
ATOM    667  C   VAL I 188      52.380  38.927  15.188  1.00  0.00      RI0  C  
ATOM    668  O   VAL I 188      52.246  37.719  14.909  1.00  0.00      RI0  O  
ATOM    669  CB  VAL I 188      54.424  39.797  16.331  1.00  0.00      RI0  C  
ATOM    670  CG1 VAL I 188      54.999  40.505  17.561  1.00  0.00      RI0  C  
ATOM    671  CG2 VAL I 188      55.312  38.644  15.855  1.00  0.00      RI0  C  
ATOM    672  H   VAL I 188      53.078  37.223  17.019  1.00  0.00      RI0  H  
ATOM    673  N   LEU I 189      52.039  39.936  14.384  1.00  0.00      RI0  N  
ATOM    674  CA  LEU I 189      51.400  39.784  13.048  1.00  0.00      RI0  C  
ATOM    675  C   LEU I 189      52.481  39.788  11.969  1.00  0.00      RI0  C  
ATOM    676  O   LEU I 189      53.522  40.428  12.193  1.00  0.00      RI0  O  
ATOM    677  CB  LEU I 189      50.441  40.943  12.777  1.00  0.00      RI0  C  
ATOM    678  CG  LEU I 189      49.296  41.072  13.782  1.00  0.00      RI0  C  
ATOM    679  CD1 LEU I 189      48.576  42.414  13.644  1.00  0.00      RI0  C  
ATOM    680  CD2 LEU I 189      48.322  39.901  13.687  1.00  0.00      RI0  C  
ATOM    681  H   LEU I 189      52.358  40.856  14.605  1.00  0.00      RI0  H  
ATOM    682  N   LYS I 190      52.215  39.133  10.837  1.00  0.00      RI0  N  
ATOM    683  CA  LYS I 190      53.100  39.138   9.642  1.00  0.00      RI0  C  
ATOM    684  C   LYS I 190      52.263  39.471   8.401  1.00  0.00      RI0  C  
ATOM    685  O   LYS I 190      52.529  40.521   7.777  1.00  0.00      RI0  O  
ATOM    686  CB  LYS I 190      53.721  37.764   9.384  1.00  0.00      RI0  C  
ATOM    687  CG  LYS I 190      54.354  37.054  10.576  1.00  0.00      RI0  C  
ATOM    688  CD  LYS I 190      55.603  37.723  11.142  1.00  0.00      RI0  C  
ATOM    689  CE  LYS I 190      56.182  36.871  12.271  1.00  0.00      RI0  C  
ATOM    690  NZ  LYS I 190      57.405  37.485  12.795  1.00  0.00      RI0  N1+
ATOM    691  H   LYS I 190      51.374  38.598  10.764  1.00  0.00      RI0  H  
ATOM    692  HZ1 LYS I 190      57.812  36.850  13.514  1.00  0.00      RI0  H  
ATOM    693  HZ2 LYS I 190      58.109  37.575  12.039  1.00  0.00      RI0  H  
ATOM    694  HZ3 LYS I 190      57.198  38.410  13.215  1.00  0.00      RI0  H  
ATOM    695  N   ASP I 191      51.291  38.614   8.070  1.00  0.00      RI0  N  
ATOM    696  CA  ASP I 191      50.331  38.811   6.950  1.00  0.00      RI0  C  
ATOM    697  C   ASP I 191      48.935  39.054   7.540  1.00  0.00      RI0  C  
ATOM    698  O   ASP I 191      47.995  38.328   7.155  1.00  0.00      RI0  O  
ATOM    699  CB  ASP I 191      50.352  37.528   6.108  1.00  0.00      RI0  C  
ATOM    700  CG  ASP I 191      51.154  36.435   6.818  1.00  0.00      RI0  C  
ATOM    701  OD1 ASP I 191      52.279  36.164   6.406  1.00  0.00      RI0  O  
ATOM    702  OD2 ASP I 191      50.683  35.881   7.814  1.00  0.00      RI0  O1-
ATOM    703  H   ASP I 191      51.190  37.736   8.541  1.00  0.00      RI0  H  
ATOM    704  N   ASP I 192      48.817  40.041   8.440  1.00  0.00      RI0  N  
ATOM    705  CA  ASP I 192      47.612  40.298   9.280  1.00  0.00      RI0  C  
ATOM    706  C   ASP I 192      47.208  38.989   9.973  1.00  0.00      RI0  C  
ATOM    707  O   ASP I 192      46.000  38.779  10.197  1.00  0.00      RI0  O  
ATOM    708  CB  ASP I 192      46.501  40.991   8.499  1.00  0.00      RI0  C  
ATOM    709  CG  ASP I 192      46.899  42.450   8.380  1.00  0.00      RI0  C  
ATOM    710  OD1 ASP I 192      47.850  42.848   9.057  1.00  0.00      RI0  O  
ATOM    711  OD2 ASP I 192      46.267  43.183   7.619  1.00  0.00      RI0  O1-
ATOM    712  H   ASP I 192      49.532  40.738   8.473  1.00  0.00      RI0  H  
ATOM    713  N   LYS I 193      48.199  38.159  10.317  1.00  0.00      RI0  N  
ATOM    714  CA  LYS I 193      48.030  36.770  10.825  1.00  0.00      RI0  C  
ATOM    715  C   LYS I 193      48.955  36.582  12.020  1.00  0.00      RI0  C  
ATOM    716  O   LYS I 193      50.168  36.678  11.860  1.00  0.00      RI0  O  
ATOM    717  CB  LYS I 193      48.277  35.675   9.788  1.00  0.00      RI0  C  
ATOM    718  CG  LYS I 193      48.618  34.385  10.539  1.00  0.00      RI0  C  
ATOM    719  CD  LYS I 193      48.916  33.133   9.729  1.00  0.00      RI0  C  
ATOM    720  CE  LYS I 193      49.679  32.132  10.603  1.00  0.00      RI0  C  
ATOM    721  NZ  LYS I 193      49.124  32.123  11.967  1.00  0.00      RI0  N1+
ATOM    722  H   LYS I 193      49.129  38.449  10.110  1.00  0.00      RI0  H  
ATOM    723  HZ1 LYS I 193      49.448  31.288  12.495  1.00  0.00      RI0  H  
ATOM    724  HZ2 LYS I 193      49.415  32.972  12.502  1.00  0.00      RI0  H  
ATOM    725  HZ3 LYS I 193      48.088  32.107  11.918  1.00  0.00      RI0  H  
ATOM    726  N   PRO I 194      48.431  36.328  13.243  1.00  0.00      RI0  N  
ATOM    727  CA  PRO I 194      49.279  36.237  14.428  1.00  0.00      RI0  C  
ATOM    728  C   PRO I 194      50.122  34.961  14.366  1.00  0.00      RI0  C  
ATOM    729  O   PRO I 194      49.638  33.951  13.891  1.00  0.00      RI0  O  
ATOM    730  CB  PRO I 194      48.277  36.287  15.579  1.00  0.00      RI0  C  
ATOM    731  CG  PRO I 194      46.958  35.793  14.998  1.00  0.00      RI0  C  
ATOM    732  CD  PRO I 194      47.007  36.222  13.538  1.00  0.00      RI0  C  
ATOM    733  N   THR I 195      51.365  35.068  14.829  1.00  0.00      RI0  N  
ATOM    734  CA  THR I 195      52.415  34.029  14.711  1.00  0.00      RI0  C  
ATOM    735  C   THR I 195      53.214  34.000  16.014  1.00  0.00      RI0  C  
ATOM    736  O   THR I 195      53.286  35.050  16.680  1.00  0.00      RI0  O  
ATOM    737  CB  THR I 195      53.262  34.398  13.493  1.00  0.00      RI0  C  
ATOM    738  CG2 THR I 195      52.664  33.854  12.196  1.00  0.00      RI0  C  
ATOM    739  OG1 THR I 195      53.412  35.822  13.406  1.00  0.00      RI0  O  
ATOM    740  H   THR I 195      51.701  35.900  15.277  1.00  0.00      RI0  H  
ATOM    741  HG1 THR I 195      52.553  36.227  13.477  1.00  0.00      RI0  H  
ATOM    742  N   LEU I 196      53.762  32.835  16.363  1.00  0.00      RI0  N  
ATOM    743  CA  LEU I 196      54.714  32.671  17.491  1.00  0.00      RI0  C  
ATOM    744  C   LEU I 196      56.114  33.053  17.003  1.00  0.00      RI0  C  
ATOM    745  O   LEU I 196      56.491  32.633  15.893  1.00  0.00      RI0  O  
ATOM    746  CB  LEU I 196      54.644  31.243  18.024  1.00  0.00      RI0  C  
ATOM    747  CG  LEU I 196      55.146  31.122  19.461  1.00  0.00      RI0  C  
ATOM    748  CD1 LEU I 196      54.466  32.135  20.385  1.00  0.00      RI0  C  
ATOM    749  CD2 LEU I 196      54.997  29.694  19.982  1.00  0.00      RI0  C  
ATOM    750  H   LEU I 196      53.774  32.093  15.698  1.00  0.00      RI0  H  
ATOM    751  N   GLN I 197      56.843  33.831  17.802  1.00  0.00      RI0  N  
ATOM    752  CA  GLN I 197      58.253  34.198  17.522  1.00  0.00      RI0  C  
ATOM    753  C   GLN I 197      58.958  34.472  18.852  1.00  0.00      RI0  C  
ATOM    754  O   GLN I 197      58.324  35.065  19.740  1.00  0.00      RI0  O  
ATOM    755  CB  GLN I 197      58.301  35.480  16.693  1.00  0.00      RI0  C  
ATOM    756  CG  GLN I 197      59.682  35.777  16.110  1.00  0.00      RI0  C  
ATOM    757  CD  GLN I 197      59.719  35.260  14.690  1.00  0.00      RI0  C  
ATOM    758  NE2 GLN I 197      60.443  34.137  14.523  1.00  0.00      RI0  N  
ATOM    759  OE1 GLN I 197      59.111  35.858  13.799  1.00  0.00      RI0  O  
ATOM    760  H   GLN I 197      56.456  34.218  18.646  1.00  0.00      RI0  H  
ATOM    761 HE21 GLN I 197      60.940  33.688  15.272  1.00  0.00      RI0  H  
ATOM    762 HE22 GLN I 197      60.528  33.668  13.642  1.00  0.00      RI0  H  
ATOM    763  N   LEU I 198      60.210  34.021  18.973  1.00  0.00      RI0  N  
ATOM    764  CA  LEU I 198      61.077  34.236  20.161  1.00  0.00      RI0  C  
ATOM    765  C   LEU I 198      61.754  35.604  20.036  1.00  0.00      RI0  C  
ATOM    766  O   LEU I 198      62.502  35.799  19.057  1.00  0.00      RI0  O  
ATOM    767  CB  LEU I 198      62.127  33.131  20.192  1.00  0.00      RI0  C  
ATOM    768  CG  LEU I 198      61.675  31.883  20.938  1.00  0.00      RI0  C  
ATOM    769  CD1 LEU I 198      62.597  30.695  20.663  1.00  0.00      RI0  C  
ATOM    770  CD2 LEU I 198      61.534  32.167  22.433  1.00  0.00      RI0  C  
ATOM    771  H   LEU I 198      60.656  33.647  18.162  1.00  0.00      RI0  H  
ATOM    772  N   GLU I 199      61.494  36.505  20.991  1.00  0.00      RI0  N  
ATOM    773  CA  GLU I 199      61.955  37.920  20.970  1.00  0.00      RI0  C  
ATOM    774  C   GLU I 199      63.040  38.114  22.034  1.00  0.00      RI0  C  
ATOM    775  O   GLU I 199      62.878  37.583  23.153  1.00  0.00      RI0  O  
ATOM    776  CB  GLU I 199      60.770  38.843  21.200  1.00  0.00      RI0  C  
ATOM    777  CG  GLU I 199      60.983  40.317  20.870  1.00  0.00      RI0  C  
ATOM    778  CD  GLU I 199      59.698  41.032  21.218  1.00  0.00      RI0  C  
ATOM    779  OE1 GLU I 199      58.853  40.437  21.873  1.00  0.00      RI0  O  
ATOM    780  OE2 GLU I 199      59.530  42.199  20.886  1.00  0.00      RI0  O1-
ATOM    781  H   GLU I 199      60.936  36.250  21.785  1.00  0.00      RI0  H  
ATOM    782  N   SER I 200      64.101  38.844  21.675  1.00  0.00      RI0  N  
ATOM    783  CA  SER I 200      65.226  39.245  22.561  1.00  0.00      RI0  C  
ATOM    784  C   SER I 200      64.735  40.263  23.601  1.00  0.00      RI0  C  
ATOM    785  O   SER I 200      63.843  41.075  23.272  1.00  0.00      RI0  O  
ATOM    786  CB  SER I 200      66.256  39.742  21.566  1.00  0.00      RI0  C  
ATOM    787  OG  SER I 200      65.932  39.093  20.324  1.00  0.00      RI0  O  
ATOM    788  H   SER I 200      64.120  39.261  20.768  1.00  0.00      RI0  H  
ATOM    789  HG  SER I 200      66.669  38.530  20.094  1.00  0.00      RI0  H  
ATOM    790  N   VAL I 201      65.320  40.225  24.802  1.00  0.00      RI0  N  
ATOM    791  CA  VAL I 201      64.844  40.960  26.012  1.00  0.00      RI0  C  
ATOM    792  C   VAL I 201      66.058  41.441  26.818  1.00  0.00      RI0  C  
ATOM    793  O   VAL I 201      67.072  40.720  26.842  1.00  0.00      RI0  O  
ATOM    794  CB  VAL I 201      63.991  39.995  26.860  1.00  0.00      RI0  C  
ATOM    795  CG1 VAL I 201      63.569  40.616  28.184  1.00  0.00      RI0  C  
ATOM    796  CG2 VAL I 201      62.771  39.458  26.109  1.00  0.00      RI0  C  
ATOM    797  H   VAL I 201      66.047  39.560  24.991  1.00  0.00      RI0  H  
ATOM    798  N   ASP I 202      65.947  42.617  27.446  1.00  0.00      RI0  N  
ATOM    799  CA  ASP I 202      66.949  43.162  28.401  1.00  0.00      RI0  C  
ATOM    800  C   ASP I 202      66.793  42.417  29.726  1.00  0.00      RI0  C  
ATOM    801  O   ASP I 202      65.754  42.529  30.372  1.00  0.00      RI0  O  
ATOM    802  CB  ASP I 202      66.688  44.659  28.578  1.00  0.00      RI0  C  
ATOM    803  CG  ASP I 202      67.500  45.255  29.716  1.00  0.00      RI0  C  
ATOM    804  OD1 ASP I 202      67.320  44.857  30.860  1.00  0.00      RI0  O  
ATOM    805  OD2 ASP I 202      68.286  46.170  29.489  1.00  0.00      RI0  O1-
ATOM    806  H   ASP I 202      65.061  43.073  27.413  1.00  0.00      RI0  H  
ATOM    807  N   PRO I 203      67.802  41.631  30.171  1.00  0.00      RI0  N  
ATOM    808  CA  PRO I 203      67.639  40.757  31.337  1.00  0.00      RI0  C  
ATOM    809  C   PRO I 203      67.577  41.481  32.693  1.00  0.00      RI0  C  
ATOM    810  O   PRO I 203      67.079  40.890  33.635  1.00  0.00      RI0  O  
ATOM    811  CB  PRO I 203      68.857  39.839  31.214  1.00  0.00      RI0  C  
ATOM    812  CG  PRO I 203      69.925  40.697  30.537  1.00  0.00      RI0  C  
ATOM    813  CD  PRO I 203      69.111  41.512  29.540  1.00  0.00      RI0  C  
ATOM    814  N   LYS I 204      68.079  42.719  32.767  1.00  0.00      RI0  N  
ATOM    815  CA  LYS I 204      68.079  43.553  34.004  1.00  0.00      RI0  C  
ATOM    816  C   LYS I 204      66.667  44.100  34.267  1.00  0.00      RI0  C  
ATOM    817  O   LYS I 204      66.365  44.394  35.439  1.00  0.00      RI0  O  
ATOM    818  CB  LYS I 204      69.096  44.703  34.008  1.00  0.00      RI0  C  
ATOM    819  CG  LYS I 204      69.846  44.965  32.703  1.00  0.00      RI0  C  
ATOM    820  CD  LYS I 204      70.316  46.419  32.619  1.00  0.00      RI0  C  
ATOM    821  CE  LYS I 204      69.160  47.409  32.826  1.00  0.00      RI0  C  
ATOM    822  NZ  LYS I 204      68.085  47.144  31.865  1.00  0.00      RI0  N1+
ATOM    823  H   LYS I 204      68.261  43.163  31.889  1.00  0.00      RI0  H  
ATOM    824  HZ1 LYS I 204      67.206  47.670  32.047  1.00  0.00      RI0  H  
ATOM    825  HZ2 LYS I 204      68.378  47.261  30.872  1.00  0.00      RI0  H  
ATOM    826  HZ3 LYS I 204      67.799  46.145  31.888  1.00  0.00      RI0  H  
ATOM    827  N   ASN I 205      65.840  44.228  33.221  1.00  0.00      RI0  N  
ATOM    828  CA  ASN I 205      64.436  44.719  33.301  1.00  0.00      RI0  C  
ATOM    829  C   ASN I 205      63.497  43.564  33.675  1.00  0.00      RI0  C  
ATOM    830  O   ASN I 205      62.749  43.712  34.661  1.00  0.00      RI0  O  
ATOM    831  CB  ASN I 205      63.962  45.323  31.977  1.00  0.00      RI0  C  
ATOM    832  CG  ASN I 205      64.725  46.566  31.558  1.00  0.00      RI0  C  
ATOM    833  ND2 ASN I 205      64.366  46.988  30.332  1.00  0.00      RI0  N  
ATOM    834  OD1 ASN I 205      65.581  47.117  32.253  1.00  0.00      RI0  O  
ATOM    835  H   ASN I 205      66.163  43.905  32.329  1.00  0.00      RI0  H  
ATOM    836 HD21 ASN I 205      63.667  46.488  29.820  1.00  0.00      RI0  H  
ATOM    837 HD22 ASN I 205      64.782  47.774  29.875  1.00  0.00      RI0  H  
ATOM    838  N   TYR I 206      63.532  42.472  32.899  1.00  0.00      RI0  N  
ATOM    839  CA  TYR I 206      62.603  41.310  32.979  1.00  0.00      RI0  C  
ATOM    840  C   TYR I 206      63.222  40.216  33.849  1.00  0.00      RI0  C  
ATOM    841  O   TYR I 206      64.444  40.129  33.945  1.00  0.00      RI0  O  
ATOM    842  CB  TYR I 206      62.281  40.814  31.563  1.00  0.00      RI0  C  
ATOM    843  CG  TYR I 206      61.344  41.785  30.879  1.00  0.00      RI0  C  
ATOM    844  CD1 TYR I 206      61.825  42.977  30.352  1.00  0.00      RI0  C  
ATOM    845  CD2 TYR I 206      59.990  41.493  30.789  1.00  0.00      RI0  C  
ATOM    846  CE1 TYR I 206      60.947  43.915  29.823  1.00  0.00      RI0  C  
ATOM    847  CE2 TYR I 206      59.111  42.422  30.245  1.00  0.00      RI0  C  
ATOM    848  CZ  TYR I 206      59.584  43.655  29.814  1.00  0.00      RI0  C  
ATOM    849  OH  TYR I 206      58.699  44.643  29.428  1.00  0.00      RI0  O  
ATOM    850  H   TYR I 206      64.331  42.352  32.307  1.00  0.00      RI0  H  
ATOM    851  HH  TYR I 206      58.199  44.370  28.646  1.00  0.00      RI0  H  
ATOM    852  N   PRO I 207      62.428  39.337  34.510  1.00  0.00      RI0  N  
ATOM    853  CA  PRO I 207      60.968  39.305  34.374  1.00  0.00      RI0  C  
ATOM    854  C   PRO I 207      60.247  40.407  35.167  1.00  0.00      RI0  C  
ATOM    855  O   PRO I 207      60.860  40.984  36.048  1.00  0.00      RI0  O  
ATOM    856  CB  PRO I 207      60.633  37.901  34.881  1.00  0.00      RI0  C  
ATOM    857  CG  PRO I 207      61.676  37.637  35.965  1.00  0.00      RI0  C  
ATOM    858  CD  PRO I 207      62.930  38.289  35.392  1.00  0.00      RI0  C  
ATOM    859  N   LYS I 208      58.971  40.652  34.844  1.00  0.00      RI0  N  
ATOM    860  CA  LYS I 208      58.162  41.793  35.361  1.00  0.00      RI0  C  
ATOM    861  C   LYS I 208      56.728  41.330  35.652  1.00  0.00      RI0  C  
ATOM    862  O   LYS I 208      56.324  40.281  35.111  1.00  0.00      RI0  O  
ATOM    863  CB  LYS I 208      58.139  42.897  34.295  1.00  0.00      RI0  C  
ATOM    864  CG  LYS I 208      57.830  44.318  34.778  1.00  0.00      RI0  C  
ATOM    865  CD  LYS I 208      57.102  45.135  33.703  1.00  0.00      RI0  C  
ATOM    866  CE  LYS I 208      57.743  45.036  32.316  1.00  0.00      RI0  C  
ATOM    867  NZ  LYS I 208      56.867  45.557  31.250  1.00  0.00      RI0  N1+
ATOM    868  H   LYS I 208      58.469  40.021  34.249  1.00  0.00      RI0  H  
ATOM    869  HZ1 LYS I 208      57.182  45.197  30.313  1.00  0.00      RI0  H  
ATOM    870  HZ2 LYS I 208      55.874  45.265  31.379  1.00  0.00      RI0  H  
ATOM    871  HZ3 LYS I 208      56.901  46.590  31.193  1.00  0.00      RI0  H  
ATOM    872  N   LYS I 209      56.002  42.083  36.488  1.00  0.00      RI0  N  
ATOM    873  CA  LYS I 209      54.558  41.874  36.793  1.00  0.00      RI0  C  
ATOM    874  C   LYS I 209      53.719  42.278  35.576  1.00  0.00      RI0  C  
ATOM    875  O   LYS I 209      53.024  41.404  35.025  1.00  0.00      RI0  O  
ATOM    876  CB  LYS I 209      54.121  42.607  38.055  1.00  0.00      RI0  C  
ATOM    877  CG  LYS I 209      53.941  41.577  39.166  1.00  0.00      RI0  C  
ATOM    878  CD  LYS I 209      53.045  40.430  38.694  1.00  0.00      RI0  C  
ATOM    879  CE  LYS I 209      52.864  39.346  39.756  1.00  0.00      RI0  C  
ATOM    880  NZ  LYS I 209      52.054  38.260  39.192  1.00  0.00      RI0  N1+
ATOM    881  H   LYS I 209      56.471  42.868  36.891  1.00  0.00      RI0  H  
ATOM    882  HZ1 LYS I 209      51.793  37.574  39.924  1.00  0.00      RI0  H  
ATOM    883  HZ2 LYS I 209      51.169  38.661  38.820  1.00  0.00      RI0  H  
ATOM    884  HZ3 LYS I 209      52.564  37.787  38.414  1.00  0.00      RI0  H  
ATOM    885  N   LYS I 210      53.785  43.559  35.191  1.00  0.00      RI0  N  
ATOM    886  CA  LYS I 210      52.967  44.171  34.108  1.00  0.00      RI0  C  
ATOM    887  C   LYS I 210      53.741  44.070  32.787  1.00  0.00      RI0  C  
ATOM    888  O   LYS I 210      54.339  45.082  32.369  1.00  0.00      RI0  O  
ATOM    889  CB  LYS I 210      52.279  45.499  34.386  1.00  0.00      RI0  C  
ATOM    890  CG  LYS I 210      51.065  45.452  33.446  1.00  0.00      RI0  C  
ATOM    891  CD  LYS I 210      50.291  44.124  33.592  1.00  0.00      RI0  C  
ATOM    892  CE  LYS I 210      49.541  43.699  32.319  1.00  0.00      RI0  C  
ATOM    893  NZ  LYS I 210      48.793  42.443  32.521  1.00  0.00      RI0  N1+
ATOM    894  H   LYS I 210      54.461  44.147  35.632  1.00  0.00      RI0  H  
ATOM    895  HZ1 LYS I 210      48.491  42.056  31.607  1.00  0.00      RI0  H  
ATOM    896  HZ2 LYS I 210      49.344  41.695  32.998  1.00  0.00      RI0  H  
ATOM    897  HZ3 LYS I 210      47.946  42.599  33.101  1.00  0.00      RI0  H  
ATOM    898  N   MET I 211      53.726  42.886  32.164  1.00  0.00      RI0  N  
ATOM    899  CA  MET I 211      54.396  42.598  30.864  1.00  0.00      RI0  C  
ATOM    900  C   MET I 211      53.418  42.869  29.716  1.00  0.00      RI0  C  
ATOM    901  O   MET I 211      52.200  42.746  29.938  1.00  0.00      RI0  O  
ATOM    902  CB  MET I 211      54.895  41.154  30.813  1.00  0.00      RI0  C  
ATOM    903  CG  MET I 211      55.968  40.897  31.868  1.00  0.00      RI0  C  
ATOM    904  SD  MET I 211      56.609  39.216  31.864  1.00  0.00      RI0  S  
ATOM    905  CE  MET I 211      57.244  39.194  30.182  1.00  0.00      RI0  C  
ATOM    906  H   MET I 211      53.163  42.154  32.547  1.00  0.00      RI0  H  
ATOM    907  N   GLU I 212      53.953  43.200  28.535  1.00  0.00      RI0  N  
ATOM    908  CA  GLU I 212      53.180  43.585  27.321  1.00  0.00      RI0  C  
ATOM    909  C   GLU I 212      52.385  42.376  26.814  1.00  0.00      RI0  C  
ATOM    910  O   GLU I 212      52.877  41.238  26.947  1.00  0.00      RI0  O  
ATOM    911  CB  GLU I 212      54.110  44.179  26.261  1.00  0.00      RI0  C  
ATOM    912  CG  GLU I 212      55.022  45.316  26.761  1.00  0.00      RI0  C  
ATOM    913  CD  GLU I 212      56.175  44.769  27.590  1.00  0.00      RI0  C  
ATOM    914  OE1 GLU I 212      57.063  44.136  27.027  1.00  0.00      RI0  O  
ATOM    915  OE2 GLU I 212      56.164  44.927  28.812  1.00  0.00      RI0  O1-
ATOM    916  H   GLU I 212      54.951  43.182  28.465  1.00  0.00      RI0  H  
ATOM    917  N   LYS I 213      51.222  42.642  26.209  1.00  0.00      RI0  N  
ATOM    918  CA  LYS I 213      50.152  41.653  25.897  1.00  0.00      RI0  C  
ATOM    919  C   LYS I 213      50.638  40.648  24.841  1.00  0.00      RI0  C  
ATOM    920  O   LYS I 213      50.006  39.574  24.721  1.00  0.00      RI0  O  
ATOM    921  CB  LYS I 213      48.859  42.422  25.562  1.00  0.00      RI0  C  
ATOM    922  CG  LYS I 213      47.527  41.651  25.540  1.00  0.00      RI0  C  
ATOM    923  CD  LYS I 213      46.321  42.604  25.437  1.00  0.00      RI0  C  
ATOM    924  CE  LYS I 213      45.050  42.059  24.755  1.00  0.00      RI0  C  
ATOM    925  NZ  LYS I 213      44.451  40.914  25.462  1.00  0.00      RI0  N1+
ATOM    926  H   LYS I 213      51.027  43.603  26.016  1.00  0.00      RI0  H  
ATOM    927  HZ1 LYS I 213      44.100  40.215  24.765  1.00  0.00      RI0  H  
ATOM    928  HZ2 LYS I 213      45.153  40.429  26.051  1.00  0.00      RI0  H  
ATOM    929  HZ3 LYS I 213      43.649  41.220  26.047  1.00  0.00      RI0  H  
ATOM    930  N   ARG I 214      51.708  40.974  24.104  1.00  0.00      RI0  N  
ATOM    931  CA  ARG I 214      52.301  40.079  23.074  1.00  0.00      RI0  C  
ATOM    932  C   ARG I 214      53.105  38.961  23.754  1.00  0.00      RI0  C  
ATOM    933  O   ARG I 214      53.269  37.904  23.113  1.00  0.00      RI0  O  
ATOM    934  CB  ARG I 214      53.207  40.917  22.157  1.00  0.00      RI0  C  
ATOM    935  CG  ARG I 214      54.604  41.225  22.724  1.00  0.00      RI0  C  
ATOM    936  CD  ARG I 214      55.346  42.344  21.981  1.00  0.00      RI0  C  
ATOM    937  NE  ARG I 214      56.788  42.340  22.247  1.00  0.00      RI0  N  
ATOM    938  CZ  ARG I 214      57.384  42.879  23.355  1.00  0.00      RI0  C  
ATOM    939  NH1 ARG I 214      56.640  43.452  24.322  1.00  0.00      RI0  N1+
ATOM    940  NH2 ARG I 214      58.724  42.822  23.458  1.00  0.00      RI0  N  
ATOM    941  H   ARG I 214      52.132  41.861  24.260  1.00  0.00      RI0  H  
ATOM    942  HE  ARG I 214      57.399  41.869  21.586  1.00  0.00      RI0  H  
ATOM    943 HH11 ARG I 214      57.023  43.798  25.195  1.00  0.00      RI0  H  
ATOM    944 HH12 ARG I 214      55.651  43.548  24.217  1.00  0.00      RI0  H  
ATOM    945 HH21 ARG I 214      59.263  43.180  24.220  1.00  0.00      RI0  H  
ATOM    946 HH22 ARG I 214      59.232  42.368  22.702  1.00  0.00      RI0  H  
ATOM    947  N   PHE I 215      53.570  39.176  24.993  1.00  0.00      RI0  N  
ATOM    948  CA  PHE I 215      54.349  38.189  25.792  1.00  0.00      RI0  C  
ATOM    949  C   PHE I 215      53.434  37.382  26.725  1.00  0.00      RI0  C  
ATOM    950  O   PHE I 215      53.976  36.547  27.476  1.00  0.00      RI0  O  
ATOM    951  CB  PHE I 215      55.281  38.896  26.775  1.00  0.00      RI0  C  
ATOM    952  CG  PHE I 215      56.565  39.413  26.181  1.00  0.00      RI0  C  
ATOM    953  CD1 PHE I 215      57.204  38.729  25.157  1.00  0.00      RI0  C  
ATOM    954  CD2 PHE I 215      57.136  40.561  26.716  1.00  0.00      RI0  C  
ATOM    955  CE1 PHE I 215      58.449  39.164  24.721  1.00  0.00      RI0  C  
ATOM    956  CE2 PHE I 215      58.381  40.993  26.280  1.00  0.00      RI0  C  
ATOM    957  CZ  PHE I 215      59.052  40.272  25.301  1.00  0.00      RI0  C  
ATOM    958  H   PHE I 215      53.309  40.002  25.491  1.00  0.00      RI0  H  
ATOM    959  N   VAL I 216      52.112  37.605  26.683  1.00  0.00      RI0  N  
ATOM    960  CA  VAL I 216      51.138  37.052  27.675  1.00  0.00      RI0  C  
ATOM    961  C   VAL I 216      50.339  35.906  27.042  1.00  0.00      RI0  C  
ATOM    962  O   VAL I 216      49.736  36.118  25.969  1.00  0.00      RI0  O  
ATOM    963  CB  VAL I 216      50.235  38.136  28.270  1.00  0.00      RI0  C  
ATOM    964  CG1 VAL I 216      49.323  37.552  29.353  1.00  0.00      RI0  C  
ATOM    965  CG2 VAL I 216      51.075  39.281  28.837  1.00  0.00      RI0  C  
ATOM    966  H   VAL I 216      51.717  38.082  25.900  1.00  0.00      RI0  H  
ATOM    967  N   PHE I 217      50.316  34.752  27.719  1.00  0.00      RI0  N  
ATOM    968  CA  PHE I 217      49.537  33.539  27.351  1.00  0.00      RI0  C  
ATOM    969  C   PHE I 217      48.600  33.169  28.504  1.00  0.00      RI0  C  
ATOM    970  O   PHE I 217      49.012  33.274  29.671  1.00  0.00      RI0  O  
ATOM    971  CB  PHE I 217      50.466  32.359  27.070  1.00  0.00      RI0  C  
ATOM    972  CG  PHE I 217      51.431  32.719  25.969  1.00  0.00      RI0  C  
ATOM    973  CD1 PHE I 217      51.003  32.716  24.648  1.00  0.00      RI0  C  
ATOM    974  CD2 PHE I 217      52.743  33.056  26.280  1.00  0.00      RI0  C  
ATOM    975  CE1 PHE I 217      51.891  33.056  23.635  1.00  0.00      RI0  C  
ATOM    976  CE2 PHE I 217      53.628  33.400  25.267  1.00  0.00      RI0  C  
ATOM    977  CZ  PHE I 217      53.200  33.403  23.944  1.00  0.00      RI0  C  
ATOM    978  H   PHE I 217      50.794  34.699  28.595  1.00  0.00      RI0  H  
ATOM    979  N   ASN I 218      47.378  32.743  28.179  1.00  0.00      RI0  N  
ATOM    980  CA  ASN I 218      46.388  32.223  29.160  1.00  0.00      RI0  C  
ATOM    981  C   ASN I 218      46.646  30.725  29.353  1.00  0.00      RI0  C  
ATOM    982  O   ASN I 218      46.456  29.973  28.383  1.00  0.00      RI0  O  
ATOM    983  CB  ASN I 218      44.968  32.340  28.600  1.00  0.00      RI0  C  
ATOM    984  CG  ASN I 218      44.636  33.722  28.071  1.00  0.00      RI0  C  
ATOM    985  ND2 ASN I 218      43.738  33.701  27.067  1.00  0.00      RI0  N  
ATOM    986  OD1 ASN I 218      45.157  34.740  28.521  1.00  0.00      RI0  O  
ATOM    987  H   ASN I 218      47.203  32.454  27.260  1.00  0.00      RI0  H  
ATOM    988 HD21 ASN I 218      43.311  32.858  26.713  1.00  0.00      RI0  H  
ATOM    989 HD22 ASN I 218      43.429  34.515  26.580  1.00  0.00      RI0  H  
ATOM    990  N   LYS I 219      47.074  30.315  30.550  1.00  0.00      RI0  N  
ATOM    991  CA  LYS I 219      47.272  28.885  30.908  1.00  0.00      RI0  C  
ATOM    992  C   LYS I 219      45.911  28.256  31.222  1.00  0.00      RI0  C  
ATOM    993  O   LYS I 219      45.462  28.390  32.370  1.00  0.00      RI0  O  
ATOM    994  CB  LYS I 219      48.216  28.770  32.096  1.00  0.00      RI0  C  
ATOM    995  CG  LYS I 219      48.554  27.321  32.424  1.00  0.00      RI0  C  
ATOM    996  CD  LYS I 219      48.865  27.171  33.911  1.00  0.00      RI0  C  
ATOM    997  CE  LYS I 219      47.699  27.670  34.772  1.00  0.00      RI0  C  
ATOM    998  NZ  LYS I 219      46.448  27.013  34.371  1.00  0.00      RI0  N1+
ATOM    999  H   LYS I 219      47.220  31.016  31.241  1.00  0.00      RI0  H  
ATOM   1000  HZ1 LYS I 219      46.021  26.477  35.157  1.00  0.00      RI0  H  
ATOM   1001  HZ2 LYS I 219      45.747  27.623  33.902  1.00  0.00      RI0  H  
ATOM   1002  HZ3 LYS I 219      46.670  26.223  33.731  1.00  0.00      RI0  H  
ATOM   1003  N   ILE I 220      45.295  27.586  30.243  1.00  0.00      RI0  N  
ATOM   1004  CA  ILE I 220      43.951  26.943  30.373  1.00  0.00      RI0  C  
ATOM   1005  C   ILE I 220      44.142  25.480  30.790  1.00  0.00      RI0  C  
ATOM   1006  O   ILE I 220      44.804  24.740  30.042  1.00  0.00      RI0  O  
ATOM   1007  CB  ILE I 220      43.370  26.922  28.958  1.00  0.00      RI0  C  
ATOM   1008  CG1 ILE I 220      43.370  28.311  28.335  1.00  0.00      RI0  C  
ATOM   1009  CG2 ILE I 220      42.032  26.194  28.853  1.00  0.00      RI0  C  
ATOM   1010  CD1 ILE I 220      42.831  28.290  26.906  1.00  0.00      RI0  C  
ATOM   1011  H   ILE I 220      45.830  27.385  29.420  1.00  0.00      RI0  H  
ATOM   1012  N   GLU I 221      43.579  25.081  31.934  1.00  0.00      RI0  N  
ATOM   1013  CA  GLU I 221      43.515  23.664  32.380  1.00  0.00      RI0  C  
ATOM   1014  C   GLU I 221      42.141  23.110  31.978  1.00  0.00      RI0  C  
ATOM   1015  O   GLU I 221      41.308  22.898  32.870  1.00  0.00      RI0  O  
ATOM   1016  CB  GLU I 221      43.686  23.479  33.891  1.00  0.00      RI0  C  
ATOM   1017  CG  GLU I 221      45.082  23.018  34.324  1.00  0.00      RI0  C  
ATOM   1018  CD  GLU I 221      46.032  24.189  34.357  1.00  0.00      RI0  C  
ATOM   1019  OE1 GLU I 221      46.543  24.589  33.316  1.00  0.00      RI0  O  
ATOM   1020  OE2 GLU I 221      46.246  24.741  35.433  1.00  0.00      RI0  O1-
ATOM   1021  H   GLU I 221      43.032  25.746  32.445  1.00  0.00      RI0  H  
ATOM   1022  N   ILE I 222      41.919  22.902  30.676  1.00  0.00      RI0  N  
ATOM   1023  CA  ILE I 222      40.592  22.539  30.087  1.00  0.00      RI0  C  
ATOM   1024  C   ILE I 222      40.177  21.142  30.579  1.00  0.00      RI0  C  
ATOM   1025  O   ILE I 222      39.004  20.993  30.977  1.00  0.00      RI0  O  
ATOM   1026  CB  ILE I 222      40.652  22.611  28.550  1.00  0.00      RI0  C  
ATOM   1027  CG1 ILE I 222      39.319  22.183  27.935  1.00  0.00      RI0  C  
ATOM   1028  CG2 ILE I 222      41.831  21.829  27.959  1.00  0.00      RI0  C  
ATOM   1029  CD1 ILE I 222      39.321  22.239  26.407  1.00  0.00      RI0  C  
ATOM   1030  H   ILE I 222      42.724  23.035  30.096  1.00  0.00      RI0  H  
ATOM   1031  N   ASN I 223      41.098  20.171  30.570  1.00  0.00      RI0  N  
ATOM   1032  CA  ASN I 223      40.904  18.807  31.141  1.00  0.00      RI0  C  
ATOM   1033  C   ASN I 223      41.845  18.673  32.344  1.00  0.00      RI0  C  
ATOM   1034  O   ASN I 223      41.759  19.531  33.247  1.00  0.00      RI0  O  
ATOM   1035  CB  ASN I 223      41.204  17.757  30.068  1.00  0.00      RI0  C  
ATOM   1036  CG  ASN I 223      39.953  17.409  29.294  1.00  0.00      RI0  C  
ATOM   1037  ND2 ASN I 223      39.764  18.174  28.203  1.00  0.00      RI0  N  
ATOM   1038  OD1 ASN I 223      39.221  16.490  29.642  1.00  0.00      RI0  O  
ATOM   1039  H   ASN I 223      42.026  20.467  30.349  1.00  0.00      RI0  H  
ATOM   1040 HD21 ASN I 223      40.401  18.908  27.960  1.00  0.00      RI0  H  
ATOM   1041 HD22 ASN I 223      38.975  18.032  27.605  1.00  0.00      RI0  H  
ATOM   1042  N   ASN I 224      42.698  17.643  32.358  1.00  0.00      RI0  N  
ATOM   1043  CA  ASN I 224      43.948  17.601  33.163  1.00  0.00      RI0  C  
ATOM   1044  C   ASN I 224      45.122  17.848  32.205  1.00  0.00      RI0  C  
ATOM   1045  O   ASN I 224      46.222  17.323  32.466  1.00  0.00      RI0  O  
ATOM   1046  CB  ASN I 224      44.144  16.231  33.809  1.00  0.00      RI0  C  
ATOM   1047  CG  ASN I 224      44.503  15.202  32.750  1.00  0.00      RI0  C  
ATOM   1048  ND2 ASN I 224      45.198  14.163  33.244  1.00  0.00      RI0  N  
ATOM   1049  OD1 ASN I 224      44.149  15.311  31.577  1.00  0.00      RI0  O  
ATOM   1050  H   ASN I 224      42.670  16.887  31.702  1.00  0.00      RI0  H  
ATOM   1051 HD21 ASN I 224      45.480  14.174  34.204  1.00  0.00      RI0  H  
ATOM   1052 HD22 ASN I 224      45.431  13.362  32.694  1.00  0.00      RI0  H  
ATOM   1053  N   LYS I 225      44.871  18.618  31.135  1.00  0.00      RI0  N  
ATOM   1054  CA  LYS I 225      45.855  19.042  30.101  1.00  0.00      RI0  C  
ATOM   1055  C   LYS I 225      45.987  20.569  30.143  1.00  0.00      RI0  C  
ATOM   1056  O   LYS I 225      45.000  21.228  30.522  1.00  0.00      RI0  O  
ATOM   1057  CB  LYS I 225      45.406  18.603  28.707  1.00  0.00      RI0  C  
ATOM   1058  CG  LYS I 225      45.417  17.094  28.423  1.00  0.00      RI0  C  
ATOM   1059  CD  LYS I 225      46.806  16.460  28.259  1.00  0.00      RI0  C  
ATOM   1060  CE  LYS I 225      47.524  16.099  29.562  1.00  0.00      RI0  C  
ATOM   1061  NZ  LYS I 225      48.813  15.474  29.246  1.00  0.00      RI0  N1+
ATOM   1062  H   LYS I 225      44.030  19.157  31.126  1.00  0.00      RI0  H  
ATOM   1063  HZ1 LYS I 225      49.254  15.123  30.116  1.00  0.00      RI0  H  
ATOM   1064  HZ2 LYS I 225      48.683  14.695  28.572  1.00  0.00      RI0  H  
ATOM   1065  HZ3 LYS I 225      49.478  16.165  28.834  1.00  0.00      RI0  H  
ATOM   1066  N   LEU I 226      47.149  21.098  29.740  1.00  0.00      RI0  N  
ATOM   1067  CA  LEU I 226      47.462  22.555  29.710  1.00  0.00      RI0  C  
ATOM   1068  C   LEU I 226      47.419  23.072  28.267  1.00  0.00      RI0  C  
ATOM   1069  O   LEU I 226      48.171  22.538  27.431  1.00  0.00      RI0  O  
ATOM   1070  CB  LEU I 226      48.826  22.857  30.342  1.00  0.00      RI0  C  
ATOM   1071  CG  LEU I 226      48.957  22.447  31.815  1.00  0.00      RI0  C  
ATOM   1072  CD1 LEU I 226      49.475  21.017  32.001  1.00  0.00      RI0  C  
ATOM   1073  CD2 LEU I 226      49.815  23.443  32.591  1.00  0.00      RI0  C  
ATOM   1074  H   LEU I 226      47.835  20.511  29.327  1.00  0.00      RI0  H  
ATOM   1075  N   GLU I 227      46.588  24.081  27.996  1.00  0.00      RI0  N  
ATOM   1076  CA  GLU I 227      46.637  24.889  26.749  1.00  0.00      RI0  C  
ATOM   1077  C   GLU I 227      47.425  26.169  27.049  1.00  0.00      RI0  C  
ATOM   1078  O   GLU I 227      47.773  26.375  28.229  1.00  0.00      RI0  O  
ATOM   1079  CB  GLU I 227      45.251  25.194  26.187  1.00  0.00      RI0  C  
ATOM   1080  CG  GLU I 227      44.423  23.929  25.971  1.00  0.00      RI0  C  
ATOM   1081  CD  GLU I 227      43.323  24.183  24.960  1.00  0.00      RI0  C  
ATOM   1082  OE1 GLU I 227      43.632  24.563  23.834  1.00  0.00      RI0  O  
ATOM   1083  OE2 GLU I 227      42.163  23.877  25.231  1.00  0.00      RI0  O1-
ATOM   1084  H   GLU I 227      46.059  24.450  28.756  1.00  0.00      RI0  H  
ATOM   1085  N   PHE I 228      47.718  26.973  26.023  1.00  0.00      RI0  N  
ATOM   1086  CA  PHE I 228      48.387  28.296  26.150  1.00  0.00      RI0  C  
ATOM   1087  C   PHE I 228      47.853  29.242  25.072  1.00  0.00      RI0  C  
ATOM   1088  O   PHE I 228      48.497  29.366  24.011  1.00  0.00      RI0  O  
ATOM   1089  CB  PHE I 228      49.907  28.174  26.027  1.00  0.00      RI0  C  
ATOM   1090  CG  PHE I 228      50.480  27.450  27.221  1.00  0.00      RI0  C  
ATOM   1091  CD1 PHE I 228      50.605  28.114  28.436  1.00  0.00      RI0  C  
ATOM   1092  CD2 PHE I 228      50.873  26.122  27.108  1.00  0.00      RI0  C  
ATOM   1093  CE1 PHE I 228      51.109  27.443  29.543  1.00  0.00      RI0  C  
ATOM   1094  CE2 PHE I 228      51.373  25.450  28.217  1.00  0.00      RI0  C  
ATOM   1095  CZ  PHE I 228      51.485  26.109  29.435  1.00  0.00      RI0  C  
ATOM   1096  H   PHE I 228      47.449  26.682  25.103  1.00  0.00      RI0  H  
ATOM   1097  N   GLU I 229      46.706  29.875  25.344  1.00  0.00      RI0  N  
ATOM   1098  CA  GLU I 229      46.006  30.819  24.429  1.00  0.00      RI0  C  
ATOM   1099  C   GLU I 229      46.708  32.180  24.480  1.00  0.00      RI0  C  
ATOM   1100  O   GLU I 229      47.075  32.605  25.590  1.00  0.00      RI0  O  
ATOM   1101  CB  GLU I 229      44.550  30.979  24.840  1.00  0.00      RI0  C  
ATOM   1102  CG  GLU I 229      43.753  31.856  23.877  1.00  0.00      RI0  C  
ATOM   1103  CD  GLU I 229      42.301  31.806  24.282  1.00  0.00      RI0  C  
ATOM   1104  OE1 GLU I 229      42.028  31.812  25.481  1.00  0.00      RI0  O  
ATOM   1105  OE2 GLU I 229      41.451  31.737  23.396  1.00  0.00      RI0  O1-
ATOM   1106  H   GLU I 229      46.369  29.808  26.286  1.00  0.00      RI0  H  
ATOM   1107  N   SER I 230      46.871  32.839  23.330  1.00  0.00      RI0  N  
ATOM   1108  CA  SER I 230      47.422  34.216  23.232  1.00  0.00      RI0  C  
ATOM   1109  C   SER I 230      46.426  35.206  23.840  1.00  0.00      RI0  C  
ATOM   1110  O   SER I 230      45.233  35.145  23.482  1.00  0.00      RI0  O  
ATOM   1111  CB  SER I 230      47.748  34.527  21.768  1.00  0.00      RI0  C  
ATOM   1112  OG  SER I 230      48.553  35.711  21.671  1.00  0.00      RI0  O  
ATOM   1113  H   SER I 230      46.407  32.491  22.521  1.00  0.00      RI0  H  
ATOM   1114  HG  SER I 230      49.421  35.445  21.959  1.00  0.00      RI0  H  
ATOM   1115  N   ALA I 231      46.906  36.087  24.718  1.00  0.00      RI0  N  
ATOM   1116  CA  ALA I 231      46.097  37.140  25.374  1.00  0.00      RI0  C  
ATOM   1117  C   ALA I 231      45.736  38.224  24.351  1.00  0.00      RI0  C  
ATOM   1118  O   ALA I 231      44.557  38.628  24.305  1.00  0.00      RI0  O  
ATOM   1119  CB  ALA I 231      46.853  37.786  26.530  1.00  0.00      RI0  C  
ATOM   1120  H   ALA I 231      47.882  36.018  24.948  1.00  0.00      RI0  H  
ATOM   1121  N   GLN I 232      46.713  38.669  23.555  1.00  0.00      RI0  N  
ATOM   1122  CA  GLN I 232      46.538  39.759  22.558  1.00  0.00      RI0  C  
ATOM   1123  C   GLN I 232      45.693  39.260  21.381  1.00  0.00      RI0  C  
ATOM   1124  O   GLN I 232      45.037  40.103  20.734  1.00  0.00      RI0  O  
ATOM   1125  CB  GLN I 232      47.926  40.227  22.112  1.00  0.00      RI0  C  
ATOM   1126  CG  GLN I 232      47.980  41.539  21.329  1.00  0.00      RI0  C  
ATOM   1127  CD  GLN I 232      49.408  42.038  21.369  1.00  0.00      RI0  C  
ATOM   1128  NE2 GLN I 232      50.087  41.820  20.231  1.00  0.00      RI0  N  
ATOM   1129  OE1 GLN I 232      49.875  42.554  22.381  1.00  0.00      RI0  O  
ATOM   1130  H   GLN I 232      47.603  38.210  23.607  1.00  0.00      RI0  H  
ATOM   1131 HE21 GLN I 232      49.638  41.426  19.427  1.00  0.00      RI0  H  
ATOM   1132 HE22 GLN I 232      51.065  42.018  20.154  1.00  0.00      RI0  H  
ATOM   1133  N   PHE I 233      45.713  37.948  21.118  1.00  0.00      RI0  N  
ATOM   1134  CA  PHE I 233      45.027  37.292  19.973  1.00  0.00      RI0  C  
ATOM   1135  C   PHE I 233      44.166  36.138  20.481  1.00  0.00      RI0  C  
ATOM   1136  O   PHE I 233      44.633  35.006  20.571  1.00  0.00      RI0  O  
ATOM   1137  CB  PHE I 233      46.053  36.796  18.957  1.00  0.00      RI0  C  
ATOM   1138  CG  PHE I 233      46.915  37.950  18.505  1.00  0.00      RI0  C  
ATOM   1139  CD1 PHE I 233      46.361  38.977  17.750  1.00  0.00      RI0  C  
ATOM   1140  CD2 PHE I 233      48.262  37.983  18.842  1.00  0.00      RI0  C  
ATOM   1141  CE1 PHE I 233      47.160  40.031  17.323  1.00  0.00      RI0  C  
ATOM   1142  CE2 PHE I 233      49.061  39.035  18.412  1.00  0.00      RI0  C  
ATOM   1143  CZ  PHE I 233      48.511  40.056  17.647  1.00  0.00      RI0  C  
ATOM   1144  H   PHE I 233      46.214  37.309  21.702  1.00  0.00      RI0  H  
ATOM   1145  N   PRO I 234      42.887  36.391  20.841  1.00  0.00      RI0  N  
ATOM   1146  CA  PRO I 234      41.971  35.322  21.246  1.00  0.00      RI0  C  
ATOM   1147  C   PRO I 234      41.805  34.216  20.189  1.00  0.00      RI0  C  
ATOM   1148  O   PRO I 234      41.771  34.538  19.017  1.00  0.00      RI0  O  
ATOM   1149  CB  PRO I 234      40.663  36.074  21.516  1.00  0.00      RI0  C  
ATOM   1150  CG  PRO I 234      41.075  37.519  21.797  1.00  0.00      RI0  C  
ATOM   1151  CD  PRO I 234      42.266  37.708  20.867  1.00  0.00      RI0  C  
ATOM   1152  N   ASN I 235      41.700  32.958  20.639  1.00  0.00      RI0  N  
ATOM   1153  CA  ASN I 235      41.430  31.743  19.814  1.00  0.00      RI0  C  
ATOM   1154  C   ASN I 235      42.711  31.279  19.107  1.00  0.00      RI0  C  
ATOM   1155  O   ASN I 235      42.623  30.357  18.272  1.00  0.00      RI0  O  
ATOM   1156  CB  ASN I 235      40.295  31.908  18.797  1.00  0.00      RI0  C  
ATOM   1157  CG  ASN I 235      39.111  30.996  19.086  1.00  0.00      RI0  C  
ATOM   1158  ND2 ASN I 235      39.255  30.128  20.109  1.00  0.00      RI0  N  
ATOM   1159  OD1 ASN I 235      38.070  31.106  18.442  1.00  0.00      RI0  O  
ATOM   1160  H   ASN I 235      41.800  32.799  21.627  1.00  0.00      RI0  H  
ATOM   1161 HD21 ASN I 235      40.082  29.966  20.657  1.00  0.00      RI0  H  
ATOM   1162 HD22 ASN I 235      38.484  29.572  20.411  1.00  0.00      RI0  H  
ATOM   1163  N   TRP I 236      43.854  31.881  19.445  1.00  0.00      RI0  N  
ATOM   1164  CA  TRP I 236      45.189  31.546  18.886  1.00  0.00      RI0  C  
ATOM   1165  C   TRP I 236      46.052  30.957  20.008  1.00  0.00      RI0  C  
ATOM   1166  O   TRP I 236      46.485  31.731  20.883  1.00  0.00      RI0  O  
ATOM   1167  CB  TRP I 236      45.847  32.780  18.278  1.00  0.00      RI0  C  
ATOM   1168  CG  TRP I 236      45.156  33.098  16.977  1.00  0.00      RI0  C  
ATOM   1169  CD1 TRP I 236      43.967  33.817  16.791  1.00  0.00      RI0  C  
ATOM   1170  CD2 TRP I 236      45.568  32.704  15.656  1.00  0.00      RI0  C  
ATOM   1171  CE2 TRP I 236      44.607  33.194  14.741  1.00  0.00      RI0  C  
ATOM   1172  CE3 TRP I 236      46.658  31.979  15.192  1.00  0.00      RI0  C  
ATOM   1173  NE1 TRP I 236      43.639  33.876  15.472  1.00  0.00      RI0  N  
ATOM   1174  CZ2 TRP I 236      44.765  32.953  13.382  1.00  0.00      RI0  C  
ATOM   1175  CZ3 TRP I 236      46.801  31.744  13.831  1.00  0.00      RI0  C  
ATOM   1176  CH2 TRP I 236      45.860  32.226  12.930  1.00  0.00      RI0  C  
ATOM   1177  H   TRP I 236      43.857  32.580  20.161  1.00  0.00      RI0  H  
ATOM   1178  HE1 TRP I 236      42.833  34.307  15.117  1.00  0.00      RI0  H  
ATOM   1179  N   TYR I 237      46.258  29.636  19.981  1.00  0.00      RI0  N  
ATOM   1180  CA  TYR I 237      46.897  28.833  21.058  1.00  0.00      RI0  C  
ATOM   1181  C   TYR I 237      48.285  28.360  20.600  1.00  0.00      RI0  C  
ATOM   1182  O   TYR I 237      48.448  28.062  19.391  1.00  0.00      RI0  O  
ATOM   1183  CB  TYR I 237      46.089  27.558  21.350  1.00  0.00      RI0  C  
ATOM   1184  CG  TYR I 237      44.632  27.857  21.607  1.00  0.00      RI0  C  
ATOM   1185  CD1 TYR I 237      43.736  27.954  20.548  1.00  0.00      RI0  C  
ATOM   1186  CD2 TYR I 237      44.187  28.040  22.907  1.00  0.00      RI0  C  
ATOM   1187  CE1 TYR I 237      42.426  28.348  20.783  1.00  0.00      RI0  C  
ATOM   1188  CE2 TYR I 237      42.875  28.432  23.141  1.00  0.00      RI0  C  
ATOM   1189  CZ  TYR I 237      42.015  28.649  22.075  1.00  0.00      RI0  C  
ATOM   1190  OH  TYR I 237      40.768  29.198  22.294  1.00  0.00      RI0  O  
ATOM   1191  H   TYR I 237      45.962  29.122  19.169  1.00  0.00      RI0  H  
ATOM   1192  HH  TYR I 237      40.874  29.896  22.949  1.00  0.00      RI0  H  
ATOM   1193  N   ILE I 238      49.254  28.286  21.524  1.00  0.00      RI0  N  
ATOM   1194  CA  ILE I 238      50.560  27.609  21.268  1.00  0.00      RI0  C  
ATOM   1195  C   ILE I 238      50.223  26.196  20.793  1.00  0.00      RI0  C  
ATOM   1196  O   ILE I 238      49.448  25.511  21.495  1.00  0.00      RI0  O  
ATOM   1197  CB  ILE I 238      51.453  27.632  22.508  1.00  0.00      RI0  C  
ATOM   1198  CG1 ILE I 238      51.889  29.075  22.769  1.00  0.00      RI0  C  
ATOM   1199  CG2 ILE I 238      52.657  26.701  22.363  1.00  0.00      RI0  C  
ATOM   1200  CD1 ILE I 238      52.927  29.192  23.884  1.00  0.00      RI0  C  
ATOM   1201  H   ILE I 238      49.018  28.526  22.463  1.00  0.00      RI0  H  
ATOM   1202  N   SER I 239      50.739  25.816  19.621  1.00  0.00      RI0  N  
ATOM   1203  CA  SER I 239      50.389  24.563  18.905  1.00  0.00      RI0  C  
ATOM   1204  C   SER I 239      51.660  23.842  18.440  1.00  0.00      RI0  C  
ATOM   1205  O   SER I 239      52.734  24.480  18.369  1.00  0.00      RI0  O  
ATOM   1206  CB  SER I 239      49.439  24.899  17.766  1.00  0.00      RI0  C  
ATOM   1207  OG  SER I 239      48.340  25.665  18.268  1.00  0.00      RI0  O  
ATOM   1208  H   SER I 239      51.451  26.352  19.173  1.00  0.00      RI0  H  
ATOM   1209  HG  SER I 239      48.661  26.193  18.989  1.00  0.00      RI0  H  
ATOM   1210  N   THR I 240      51.528  22.543  18.169  1.00  0.00      RI0  N  
ATOM   1211  CA  THR I 240      52.558  21.697  17.524  1.00  0.00      RI0  C  
ATOM   1212  C   THR I 240      51.891  20.858  16.431  1.00  0.00      RI0  C  
ATOM   1213  O   THR I 240      50.661  20.648  16.501  1.00  0.00      RI0  O  
ATOM   1214  CB  THR I 240      53.158  20.873  18.658  1.00  0.00      RI0  C  
ATOM   1215  CG2 THR I 240      54.286  21.628  19.359  1.00  0.00      RI0  C  
ATOM   1216  OG1 THR I 240      52.135  20.583  19.615  1.00  0.00      RI0  O  
ATOM   1217  H   THR I 240      50.716  22.027  18.460  1.00  0.00      RI0  H  
ATOM   1218  HG1 THR I 240      52.386  19.771  20.049  1.00  0.00      RI0  H  
ATOM   1219  N   SER I 241      52.691  20.396  15.468  1.00  0.00      RI0  N  
ATOM   1220  CA  SER I 241      52.252  19.514  14.361  1.00  0.00      RI0  C  
ATOM   1221  C   SER I 241      52.229  18.060  14.839  1.00  0.00      RI0  C  
ATOM   1222  O   SER I 241      52.779  17.778  15.923  1.00  0.00      RI0  O  
ATOM   1223  CB  SER I 241      53.249  19.850  13.291  1.00  0.00      RI0  C  
ATOM   1224  OG  SER I 241      53.749  21.142  13.660  1.00  0.00      RI0  O  
ATOM   1225  H   SER I 241      53.671  20.597  15.483  1.00  0.00      RI0  H  
ATOM   1226  HG  SER I 241      53.029  21.754  13.554  1.00  0.00      RI0  H  
ATOM   1227  N   GLN I 242      51.580  17.192  14.062  1.00  0.00      RI0  N  
ATOM   1228  CA  GLN I 242      51.518  15.727  14.292  1.00  0.00      RI0  C  
ATOM   1229  C   GLN I 242      52.910  15.154  14.018  1.00  0.00      RI0  C  
ATOM   1230  O   GLN I 242      53.465  14.440  14.885  1.00  0.00      RI0  O  
ATOM   1231  CB  GLN I 242      50.525  15.146  13.287  1.00  0.00      RI0  C  
ATOM   1232  CG  GLN I 242      49.130  15.783  13.294  1.00  0.00      RI0  C  
ATOM   1233  CD  GLN I 242      48.277  15.165  14.376  1.00  0.00      RI0  C  
ATOM   1234  NE2 GLN I 242      47.300  15.959  14.816  1.00  0.00      RI0  N  
ATOM   1235  OE1 GLN I 242      48.461  14.019  14.767  1.00  0.00      RI0  O  
ATOM   1236  H   GLN I 242      51.127  17.585  13.263  1.00  0.00      RI0  H  
ATOM   1237 HE21 GLN I 242      47.162  16.876  14.432  1.00  0.00      RI0  H  
ATOM   1238 HE22 GLN I 242      46.661  15.622  15.514  1.00  0.00      RI0  H  
ATOM   1239  N   ALA I 243      53.441  15.493  12.843  1.00  0.00      RI0  N  
ATOM   1240  CA  ALA I 243      54.768  15.074  12.348  1.00  0.00      RI0  C  
ATOM   1241  C   ALA I 243      55.849  15.656  13.261  1.00  0.00      RI0  C  
ATOM   1242  O   ALA I 243      55.724  16.824  13.695  1.00  0.00      RI0  O  
ATOM   1243  CB  ALA I 243      55.026  15.610  10.940  1.00  0.00      RI0  C  
ATOM   1244  H   ALA I 243      52.910  16.111  12.272  1.00  0.00      RI0  H  
ATOM   1245  N   GLU I 244      56.855  14.830  13.534  1.00  0.00      RI0  N  
ATOM   1246  CA  GLU I 244      58.041  15.102  14.384  1.00  0.00      RI0  C  
ATOM   1247  C   GLU I 244      58.818  16.328  13.874  1.00  0.00      RI0  C  
ATOM   1248  O   GLU I 244      58.834  16.552  12.641  1.00  0.00      RI0  O  
ATOM   1249  CB  GLU I 244      58.944  13.894  14.390  1.00  0.00      RI0  C  
ATOM   1250  CG  GLU I 244      59.170  13.498  15.836  1.00  0.00      RI0  C  
ATOM   1251  CD  GLU I 244      60.531  12.868  15.986  1.00  0.00      RI0  C  
ATOM   1252  OE1 GLU I 244      61.479  13.310  15.345  1.00  0.00      RI0  O  
ATOM   1253  OE2 GLU I 244      60.671  11.957  16.787  1.00  0.00      RI0  O1-
ATOM   1254  H   GLU I 244      56.755  13.911  13.156  1.00  0.00      RI0  H  
ATOM   1255  N   ASN I 245      59.474  17.056  14.788  1.00  0.00      RI0  N  
ATOM   1256  CA  ASN I 245      60.571  18.022  14.495  1.00  0.00      RI0  C  
ATOM   1257  C   ASN I 245      60.080  19.121  13.548  1.00  0.00      RI0  C  
ATOM   1258  O   ASN I 245      60.815  19.483  12.614  1.00  0.00      RI0  O  
ATOM   1259  CB  ASN I 245      61.927  17.453  14.114  1.00  0.00      RI0  C  
ATOM   1260  CG  ASN I 245      62.921  18.483  14.624  1.00  0.00      RI0  C  
ATOM   1261  ND2 ASN I 245      63.661  19.067  13.686  1.00  0.00      RI0  N  
ATOM   1262  OD1 ASN I 245      63.003  18.770  15.810  1.00  0.00      RI0  O  
ATOM   1263  H   ASN I 245      59.260  16.837  15.738  1.00  0.00      RI0  H  
ATOM   1264 HD21 ASN I 245      63.490  18.851  12.727  1.00  0.00      RI0  H  
ATOM   1265 HD22 ASN I 245      64.370  19.710  13.968  1.00  0.00      RI0  H  
ATOM   1266  N   MET I 246      58.871  19.627  13.795  1.00  0.00      RI0  N  
ATOM   1267  CA  MET I 246      58.271  20.785  13.087  1.00  0.00      RI0  C  
ATOM   1268  C   MET I 246      58.166  21.958  14.058  1.00  0.00      RI0  C  
ATOM   1269  O   MET I 246      58.086  21.755  15.271  1.00  0.00      RI0  O  
ATOM   1270  CB  MET I 246      56.887  20.390  12.568  1.00  0.00      RI0  C  
ATOM   1271  CG  MET I 246      56.927  19.332  11.470  1.00  0.00      RI0  C  
ATOM   1272  SD  MET I 246      55.331  19.093  10.669  1.00  0.00      RI0  S  
ATOM   1273  CE  MET I 246      55.030  20.794  10.152  1.00  0.00      RI0  C  
ATOM   1274  H   MET I 246      58.374  19.234  14.569  1.00  0.00      RI0  H  
ATOM   1275  N   PRO I 247      58.172  23.216  13.554  1.00  0.00      RI0  N  
ATOM   1276  CA  PRO I 247      58.218  24.388  14.421  1.00  0.00      RI0  C  
ATOM   1277  C   PRO I 247      57.018  24.401  15.374  1.00  0.00      RI0  C  
ATOM   1278  O   PRO I 247      55.989  23.859  15.025  1.00  0.00      RI0  O  
ATOM   1279  CB  PRO I 247      58.126  25.571  13.460  1.00  0.00      RI0  C  
ATOM   1280  CG  PRO I 247      58.604  25.035  12.120  1.00  0.00      RI0  C  
ATOM   1281  CD  PRO I 247      58.165  23.582  12.140  1.00  0.00      RI0  C  
ATOM   1282  N   VAL I 248      57.207  24.981  16.558  1.00  0.00      RI0  N  
ATOM   1283  CA  VAL I 248      56.092  25.408  17.442  1.00  0.00      RI0  C  
ATOM   1284  C   VAL I 248      55.584  26.735  16.875  1.00  0.00      RI0  C  
ATOM   1285  O   VAL I 248      56.431  27.593  16.536  1.00  0.00      RI0  O  
ATOM   1286  CB  VAL I 248      56.599  25.539  18.876  1.00  0.00      RI0  C  
ATOM   1287  CG1 VAL I 248      55.479  25.905  19.849  1.00  0.00      RI0  C  
ATOM   1288  CG2 VAL I 248      57.298  24.242  19.282  1.00  0.00      RI0  C  
ATOM   1289  H   VAL I 248      58.104  25.398  16.700  1.00  0.00      RI0  H  
ATOM   1290  N   PHE I 249      54.261  26.868  16.756  1.00  0.00      RI0  N  
ATOM   1291  CA  PHE I 249      53.551  28.022  16.148  1.00  0.00      RI0  C  
ATOM   1292  C   PHE I 249      52.271  28.295  16.940  1.00  0.00      RI0  C  
ATOM   1293  O   PHE I 249      51.983  27.530  17.881  1.00  0.00      RI0  O  
ATOM   1294  CB  PHE I 249      53.249  27.727  14.671  1.00  0.00      RI0  C  
ATOM   1295  CG  PHE I 249      52.405  26.478  14.521  1.00  0.00      RI0  C  
ATOM   1296  CD1 PHE I 249      53.002  25.221  14.514  1.00  0.00      RI0  C  
ATOM   1297  CD2 PHE I 249      51.026  26.582  14.378  1.00  0.00      RI0  C  
ATOM   1298  CE1 PHE I 249      52.226  24.076  14.379  1.00  0.00      RI0  C  
ATOM   1299  CE2 PHE I 249      50.249  25.438  14.238  1.00  0.00      RI0  C  
ATOM   1300  CZ  PHE I 249      50.848  24.184  14.244  1.00  0.00      RI0  C  
ATOM   1301  H   PHE I 249      53.679  26.160  17.163  1.00  0.00      RI0  H  
ATOM   1302  N   LEU I 250      51.550  29.356  16.559  1.00  0.00      RI0  N  
ATOM   1303  CA  LEU I 250      50.200  29.712  17.078  1.00  0.00      RI0  C  
ATOM   1304  C   LEU I 250      49.132  29.139  16.143  1.00  0.00      RI0  C  
ATOM   1305  O   LEU I 250      49.095  29.560  14.970  1.00  0.00      RI0  O  
ATOM   1306  CB  LEU I 250      49.990  31.223  17.153  1.00  0.00      RI0  C  
ATOM   1307  CG  LEU I 250      50.711  31.921  18.302  1.00  0.00      RI0  C  
ATOM   1308  CD1 LEU I 250      50.416  33.420  18.291  1.00  0.00      RI0  C  
ATOM   1309  CD2 LEU I 250      50.380  31.297  19.657  1.00  0.00      RI0  C  
ATOM   1310  H   LEU I 250      51.839  29.832  15.733  1.00  0.00      RI0  H  
ATOM   1311  N   GLY I 251      48.298  28.231  16.663  1.00  0.00      RI0  N  
ATOM   1312  CA  GLY I 251      47.221  27.545  15.921  1.00  0.00      RI0  C  
ATOM   1313  C   GLY I 251      45.871  28.215  16.130  1.00  0.00      RI0  C  
ATOM   1314  O   GLY I 251      45.400  28.254  17.293  1.00  0.00      RI0  O  
ATOM   1315  H   GLY I 251      48.355  27.955  17.618  1.00  0.00      RI0  H  
ATOM   1316  N   GLY I 252      45.263  28.682  15.032  1.00  0.00      RI0  N  
ATOM   1317  CA  GLY I 252      44.055  29.534  15.005  1.00  0.00      RI0  C  
ATOM   1318  C   GLY I 252      42.798  28.820  15.468  1.00  0.00      RI0  C  
ATOM   1319  O   GLY I 252      41.849  29.530  15.838  1.00  0.00      RI0  O  
ATOM   1320  H   GLY I 252      45.661  28.402  14.162  1.00  0.00      RI0  H  
ATOM   1321  N   THR I 253      42.773  27.481  15.426  1.00  0.00      RI0  N  
ATOM   1322  CA  THR I 253      41.665  26.641  15.964  1.00  0.00      RI0  C  
ATOM   1323  C   THR I 253      42.138  25.881  17.208  1.00  0.00      RI0  C  
ATOM   1324  O   THR I 253      43.361  25.746  17.413  1.00  0.00      RI0  O  
ATOM   1325  CB  THR I 253      41.414  25.741  14.779  1.00  0.00      RI0  C  
ATOM   1326  CG2 THR I 253      39.930  25.479  14.514  1.00  0.00      RI0  C  
ATOM   1327  OG1 THR I 253      42.062  26.356  13.653  1.00  0.00      RI0  O  
ATOM   1328  H   THR I 253      43.554  26.951  15.107  1.00  0.00      RI0  H  
ATOM   1329  HG1 THR I 253      42.140  25.682  12.988  1.00  0.00      RI0  H  
ATOM   1330  N   LYS I 254      41.170  25.449  18.016  1.00  0.00      RI0  N  
ATOM   1331  CA  LYS I 254      41.326  24.460  19.110  1.00  0.00      RI0  C  
ATOM   1332  C   LYS I 254      40.965  23.085  18.539  1.00  0.00      RI0  C  
ATOM   1333  O   LYS I 254      41.765  22.146  18.719  1.00  0.00      RI0  O  
ATOM   1334  CB  LYS I 254      40.518  24.829  20.361  1.00  0.00      RI0  C  
ATOM   1335  CG  LYS I 254      41.057  24.206  21.664  1.00  0.00      RI0  C  
ATOM   1336  CD  LYS I 254      40.674  22.742  21.927  1.00  0.00      RI0  C  
ATOM   1337  CE  LYS I 254      41.851  21.776  22.133  1.00  0.00      RI0  C  
ATOM   1338  NZ  LYS I 254      42.654  22.123  23.311  1.00  0.00      RI0  N1+
ATOM   1339  H   LYS I 254      40.251  25.762  17.792  1.00  0.00      RI0  H  
ATOM   1340  HZ1 LYS I 254      43.249  21.322  23.626  1.00  0.00      RI0  H  
ATOM   1341  HZ2 LYS I 254      43.271  22.947  23.140  1.00  0.00      RI0  H  
ATOM   1342  HZ3 LYS I 254      42.097  22.419  24.139  1.00  0.00      RI0  H  
ATOM   1343  N   GLY I 255      39.820  22.993  17.848  1.00  0.00      RI0  N  
ATOM   1344  CA  GLY I 255      39.303  21.756  17.225  1.00  0.00      RI0  C  
ATOM   1345  C   GLY I 255      39.644  21.666  15.744  1.00  0.00      RI0  C  
ATOM   1346  O   GLY I 255      38.729  21.841  14.915  1.00  0.00      RI0  O  
ATOM   1347  H   GLY I 255      39.295  23.824  17.683  1.00  0.00      RI0  H  
ATOM   1348  N   GLY I 256      40.913  21.388  15.428  1.00  0.00      RI0  N  
ATOM   1349  CA  GLY I 256      41.435  21.237  14.055  1.00  0.00      RI0  C  
ATOM   1350  C   GLY I 256      42.261  19.968  13.921  1.00  0.00      RI0  C  
ATOM   1351  O   GLY I 256      41.879  18.960  14.552  1.00  0.00      RI0  O  
ATOM   1352  H   GLY I 256      41.541  21.224  16.192  1.00  0.00      RI0  H  
ATOM   1353  N   GLN I 257      43.356  20.017  13.147  1.00  0.00      RI0  N  
ATOM   1354  CA  GLN I 257      44.261  18.861  12.864  1.00  0.00      RI0  C  
ATOM   1355  C   GLN I 257      45.616  19.058  13.570  1.00  0.00      RI0  C  
ATOM   1356  O   GLN I 257      46.582  18.367  13.188  1.00  0.00      RI0  O  
ATOM   1357  CB  GLN I 257      44.525  18.689  11.369  1.00  0.00      RI0  C  
ATOM   1358  CG  GLN I 257      43.295  18.331  10.541  1.00  0.00      RI0  C  
ATOM   1359  CD  GLN I 257      43.747  17.469   9.380  1.00  0.00      RI0  C  
ATOM   1360  NE2 GLN I 257      44.658  18.024   8.576  1.00  0.00      RI0  N  
ATOM   1361  OE1 GLN I 257      43.326  16.333   9.230  1.00  0.00      RI0  O  
ATOM   1362  H   GLN I 257      43.674  20.923  12.851  1.00  0.00      RI0  H  
ATOM   1363 HE21 GLN I 257      44.978  18.961   8.691  1.00  0.00      RI0  H  
ATOM   1364 HE22 GLN I 257      45.037  17.442   7.852  1.00  0.00      RI0  H  
ATOM   1365  N   ASP I 258      45.669  19.935  14.583  1.00  0.00      RI0  N  
ATOM   1366  CA  ASP I 258      46.903  20.343  15.309  1.00  0.00      RI0  C  
ATOM   1367  C   ASP I 258      46.765  20.015  16.798  1.00  0.00      RI0  C  
ATOM   1368  O   ASP I 258      45.632  19.816  17.257  1.00  0.00      RI0  O  
ATOM   1369  CB  ASP I 258      47.090  21.862  15.139  1.00  0.00      RI0  C  
ATOM   1370  CG  ASP I 258      46.644  22.349  13.757  1.00  0.00      RI0  C  
ATOM   1371  OD1 ASP I 258      47.506  22.571  12.908  1.00  0.00      RI0  O  
ATOM   1372  OD2 ASP I 258      45.433  22.490  13.530  1.00  0.00      RI0  O1-
ATOM   1373  H   ASP I 258      44.854  20.460  14.816  1.00  0.00      RI0  H  
ATOM   1374  N   ILE I 259      47.893  19.974  17.514  1.00  0.00      RI0  N  
ATOM   1375  CA  ILE I 259      47.988  19.571  18.948  1.00  0.00      RI0  C  
ATOM   1376  C   ILE I 259      48.152  20.836  19.796  1.00  0.00      RI0  C  
ATOM   1377  O   ILE I 259      49.243  21.430  19.784  1.00  0.00      RI0  O  
ATOM   1378  CB  ILE I 259      49.191  18.644  19.113  1.00  0.00      RI0  C  
ATOM   1379  CG1 ILE I 259      49.061  17.412  18.211  1.00  0.00      RI0  C  
ATOM   1380  CG2 ILE I 259      49.406  18.287  20.579  1.00  0.00      RI0  C  
ATOM   1381  CD1 ILE I 259      50.330  16.561  18.164  1.00  0.00      RI0  C  
ATOM   1382  H   ILE I 259      48.735  20.318  17.093  1.00  0.00      RI0  H  
ATOM   1383  N   THR I 260      47.085  21.205  20.509  1.00  0.00      RI0  N  
ATOM   1384  CA  THR I 260      46.935  22.461  21.293  1.00  0.00      RI0  C  
ATOM   1385  C   THR I 260      47.069  22.171  22.791  1.00  0.00      RI0  C  
ATOM   1386  O   THR I 260      47.164  23.149  23.562  1.00  0.00      RI0  O  
ATOM   1387  CB  THR I 260      45.540  22.926  20.926  1.00  0.00      RI0  C  
ATOM   1388  CG2 THR I 260      45.544  23.879  19.729  1.00  0.00      RI0  C  
ATOM   1389  OG1 THR I 260      44.767  21.754  20.609  1.00  0.00      RI0  O  
ATOM   1390  H   THR I 260      46.254  20.661  20.401  1.00  0.00      RI0  H  
ATOM   1391  HG1 THR I 260      44.697  21.236  21.410  1.00  0.00      RI0  H  
ATOM   1392  N   ASP I 261      47.076  20.885  23.168  1.00  0.00      RI0  N  
ATOM   1393  CA  ASP I 261      47.052  20.387  24.572  1.00  0.00      RI0  C  
ATOM   1394  C   ASP I 261      48.439  19.859  24.949  1.00  0.00      RI0  C  
ATOM   1395  O   ASP I 261      48.967  19.026  24.190  1.00  0.00      RI0  O  
ATOM   1396  CB  ASP I 261      45.935  19.347  24.713  1.00  0.00      RI0  C  
ATOM   1397  CG  ASP I 261      44.619  19.934  24.207  1.00  0.00      RI0  C  
ATOM   1398  OD1 ASP I 261      43.737  20.227  25.008  1.00  0.00      RI0  O  
ATOM   1399  OD2 ASP I 261      44.456  20.118  23.000  1.00  0.00      RI0  O1-
ATOM   1400  H   ASP I 261      47.079  20.173  22.471  1.00  0.00      RI0  H  
ATOM   1401  N   PHE I 262      48.977  20.307  26.090  1.00  0.00      RI0  N  
ATOM   1402  CA  PHE I 262      50.349  20.005  26.581  1.00  0.00      RI0  C  
ATOM   1403  C   PHE I 262      50.311  19.462  28.012  1.00  0.00      RI0  C  
ATOM   1404  O   PHE I 262      49.361  19.776  28.746  1.00  0.00      RI0  O  
ATOM   1405  CB  PHE I 262      51.227  21.260  26.562  1.00  0.00      RI0  C  
ATOM   1406  CG  PHE I 262      51.172  21.930  25.211  1.00  0.00      RI0  C  
ATOM   1407  CD1 PHE I 262      50.409  23.078  25.036  1.00  0.00      RI0  C  
ATOM   1408  CD2 PHE I 262      51.881  21.400  24.142  1.00  0.00      RI0  C  
ATOM   1409  CE1 PHE I 262      50.348  23.685  23.788  1.00  0.00      RI0  C  
ATOM   1410  CE2 PHE I 262      51.820  22.005  22.893  1.00  0.00      RI0  C  
ATOM   1411  CZ  PHE I 262      51.047  23.144  22.715  1.00  0.00      RI0  C  
ATOM   1412  H   PHE I 262      48.432  20.927  26.652  1.00  0.00      RI0  H  
ATOM   1413  N   THR I 263      51.339  18.692  28.386  1.00  0.00      RI0  N  
ATOM   1414  CA  THR I 263      51.686  18.328  29.788  1.00  0.00      RI0  C  
ATOM   1415  C   THR I 263      52.860  19.203  30.248  1.00  0.00      RI0  C  
ATOM   1416  O   THR I 263      53.502  19.831  29.383  1.00  0.00      RI0  O  
ATOM   1417  CB  THR I 263      51.982  16.843  29.670  1.00  0.00      RI0  C  
ATOM   1418  CG2 THR I 263      51.760  16.081  30.979  1.00  0.00      RI0  C  
ATOM   1419  OG1 THR I 263      51.146  16.326  28.613  1.00  0.00      RI0  O  
ATOM   1420  H   THR I 263      52.112  18.700  27.772  1.00  0.00      RI0  H  
ATOM   1421  HG1 THR I 263      51.642  16.545  27.819  1.00  0.00      RI0  H  
ATOM   1422  N   MET I 264      53.130  19.227  31.557  1.00  0.00      RI0  N  
ATOM   1423  CA  MET I 264      54.154  20.098  32.195  1.00  0.00      RI0  C  
ATOM   1424  C   MET I 264      54.946  19.292  33.230  1.00  0.00      RI0  C  
ATOM   1425  O   MET I 264      54.320  18.519  33.976  1.00  0.00      RI0  O  
ATOM   1426  CB  MET I 264      53.519  21.358  32.789  1.00  0.00      RI0  C  
ATOM   1427  CG  MET I 264      54.562  22.334  33.339  1.00  0.00      RI0  C  
ATOM   1428  SD  MET I 264      53.863  23.913  33.840  1.00  0.00      RI0  S  
ATOM   1429  CE  MET I 264      53.501  24.548  32.196  1.00  0.00      RI0  C  
ATOM   1430  H   MET I 264      52.637  18.660  32.217  1.00  0.00      RI0  H  
ATOM   1431  N   GLN I 265      56.268  19.483  33.266  1.00  0.00      RI0  N  
ATOM   1432  CA  GLN I 265      57.216  18.778  34.171  1.00  0.00      RI0  C  
ATOM   1433  C   GLN I 265      58.113  19.821  34.843  1.00  0.00      RI0  C  
ATOM   1434  O   GLN I 265      58.977  20.390  34.153  1.00  0.00      RI0  O  
ATOM   1435  CB  GLN I 265      58.055  17.796  33.358  1.00  0.00      RI0  C  
ATOM   1436  CG  GLN I 265      57.213  16.683  32.730  1.00  0.00      RI0  C  
ATOM   1437  CD  GLN I 265      56.799  15.682  33.791  1.00  0.00      RI0  C  
ATOM   1438  NE2 GLN I 265      55.640  15.966  34.412  1.00  0.00      RI0  N  
ATOM   1439  OE1 GLN I 265      57.478  14.688  34.012  1.00  0.00      RI0  O  
ATOM   1440  H   GLN I 265      56.687  20.145  32.636  1.00  0.00      RI0  H  
ATOM   1441 HE21 GLN I 265      55.117  16.803  34.230  1.00  0.00      RI0  H  
ATOM   1442 HE22 GLN I 265      55.265  15.341  35.096  1.00  0.00      RI0  H  
ATOM   1443  N   PHE I 266      57.911  20.054  36.141  1.00  0.00      RI0  N  
ATOM   1444  CA  PHE I 266      58.527  21.170  36.906  1.00  0.00      RI0  C  
ATOM   1445  C   PHE I 266      59.994  20.837  37.208  1.00  0.00      RI0  C  
ATOM   1446  O   PHE I 266      60.286  19.665  37.528  1.00  0.00      RI0  O  
ATOM   1447  CB  PHE I 266      57.747  21.430  38.193  1.00  0.00      RI0  C  
ATOM   1448  CG  PHE I 266      56.331  21.824  37.849  1.00  0.00      RI0  C  
ATOM   1449  CD1 PHE I 266      55.308  20.884  37.909  1.00  0.00      RI0  C  
ATOM   1450  CD2 PHE I 266      56.052  23.131  37.468  1.00  0.00      RI0  C  
ATOM   1451  CE1 PHE I 266      54.007  21.251  37.587  1.00  0.00      RI0  C  
ATOM   1452  CE2 PHE I 266      54.750  23.498  37.150  1.00  0.00      RI0  C  
ATOM   1453  CZ  PHE I 266      53.728  22.559  37.209  1.00  0.00      RI0  C  
ATOM   1454  H   PHE I 266      57.380  19.386  36.658  1.00  0.00      RI0  H  
ATOM   1455  N   VAL I 267      60.875  21.843  37.107  1.00  0.00      RI0  N  
ATOM   1456  CA  VAL I 267      62.356  21.723  37.290  1.00  0.00      RI0  C  
ATOM   1457  C   VAL I 267      62.820  22.773  38.307  1.00  0.00      RI0  C  
ATOM   1458  O   VAL I 267      62.313  23.911  38.256  1.00  0.00      RI0  O  
ATOM   1459  CB  VAL I 267      63.050  21.948  35.937  1.00  0.00      RI0  C  
ATOM   1460  CG1 VAL I 267      64.575  21.872  36.044  1.00  0.00      RI0  C  
ATOM   1461  CG2 VAL I 267      62.514  20.992  34.869  1.00  0.00      RI0  C  
ATOM   1462  H   VAL I 267      60.558  22.788  36.992  1.00  0.00      RI0  H  
ATOM   1463  N   SER I 268      63.760  22.403  39.184  1.00  0.00      RI0  N  
ATOM   1464  CA  SER I 268      64.366  23.291  40.213  1.00  0.00      RI0  C  
ATOM   1465  C   SER I 268      65.654  22.661  40.757  1.00  0.00      RI0  C  
ATOM   1466  O   SER I 268      66.473  22.125  40.008  1.00  0.00      RI0  O  
ATOM   1467  CB  SER I 268      63.361  23.494  41.350  1.00  0.00      RI0  C  
ATOM   1468  OG  SER I 268      62.024  23.403  40.847  1.00  0.00      RI0  O  
ATOM   1469  H   SER I 268      64.127  21.474  39.165  1.00  0.00      RI0  H  
ATOM   1470  HG  SER I 268      61.977  23.988  40.093  1.00  0.00      RI0  H  
TER   
ATOM   1471  N   GLN H   3      66.996  14.772  -4.617  1.00  0.00      LH0  N  
ATOM   1472  CA  GLN H   3      67.083  13.323  -4.461  1.00  0.00      LH0  C  
ATOM   1473  C   GLN H   3      68.179  12.972  -3.470  1.00  0.00      LH0  C  
ATOM   1474  O   GLN H   3      69.108  13.747  -3.247  1.00  0.00      LH0  O  
ATOM   1475  CB  GLN H   3      67.364  12.669  -5.819  1.00  0.00      LH0  C  
ATOM   1476  CG  GLN H   3      66.989  11.184  -5.894  1.00  0.00      LH0  C  
ATOM   1477  CD  GLN H   3      67.666  10.541  -7.083  1.00  0.00      LH0  C  
ATOM   1478  NE2 GLN H   3      68.708   9.776  -6.752  1.00  0.00      LH0  N  
ATOM   1479  OE1 GLN H   3      67.286  10.711  -8.232  1.00  0.00      LH0  O  
ATOM   1480  H   GLN H   3      67.846  15.285  -4.485  1.00  0.00      LH0  H  
ATOM   1481 HE21 GLN H   3      68.975   9.652  -5.793  1.00  0.00      LH0  H  
ATOM   1482 HE22 GLN H   3      69.222   9.326  -7.478  1.00  0.00      LH0  H  
ATOM   1483  N   LEU H   4      68.046  11.776  -2.894  1.00  0.00      LH0  N  
ATOM   1484  CA  LEU H   4      69.198  11.265  -2.166  1.00  0.00      LH0  C  
ATOM   1485  C   LEU H   4      69.955  10.259  -3.004  1.00  0.00      LH0  C  
ATOM   1486  O   LEU H   4      69.415   9.650  -3.920  1.00  0.00      LH0  O  
ATOM   1487  CB  LEU H   4      68.736  10.665  -0.847  1.00  0.00      LH0  C  
ATOM   1488  CG  LEU H   4      68.166  11.741   0.073  1.00  0.00      LH0  C  
ATOM   1489  CD1 LEU H   4      67.292  11.147   1.162  1.00  0.00      LH0  C  
ATOM   1490  CD2 LEU H   4      69.262  12.614   0.672  1.00  0.00      LH0  C  
ATOM   1491  H   LEU H   4      67.258  11.187  -3.089  1.00  0.00      LH0  H  
ATOM   1492  N   VAL H   5      71.238  10.129  -2.668  1.00  0.00      LH0  N  
ATOM   1493  CA  VAL H   5      72.054   9.146  -3.369  1.00  0.00      LH0  C  
ATOM   1494  C   VAL H   5      72.457   8.048  -2.408  1.00  0.00      LH0  C  
ATOM   1495  O   VAL H   5      73.409   8.163  -1.639  1.00  0.00      LH0  O  
ATOM   1496  CB  VAL H   5      73.284   9.808  -4.009  1.00  0.00      LH0  C  
ATOM   1497  CG1 VAL H   5      74.084   8.810  -4.854  1.00  0.00      LH0  C  
ATOM   1498  CG2 VAL H   5      72.892  11.044  -4.827  1.00  0.00      LH0  C  
ATOM   1499  H   VAL H   5      71.611  10.694  -1.933  1.00  0.00      LH0  H  
ATOM   1500  N   GLU H   6      71.658   6.980  -2.465  1.00  0.00      LH0  N  
ATOM   1501  CA  GLU H   6      71.932   5.887  -1.541  1.00  0.00      LH0  C  
ATOM   1502  C   GLU H   6      73.099   5.058  -2.011  1.00  0.00      LH0  C  
ATOM   1503  O   GLU H   6      73.187   4.653  -3.164  1.00  0.00      LH0  O  
ATOM   1504  CB  GLU H   6      70.714   5.002  -1.388  1.00  0.00      LH0  C  
ATOM   1505  CG  GLU H   6      69.486   5.751  -0.896  1.00  0.00      LH0  C  
ATOM   1506  CD  GLU H   6      68.308   4.808  -0.874  1.00  0.00      LH0  C  
ATOM   1507  OE1 GLU H   6      68.470   3.659  -0.483  1.00  0.00      LH0  O  
ATOM   1508  OE2 GLU H   6      67.217   5.221  -1.250  1.00  0.00      LH0  O1-
ATOM   1509  H   GLU H   6      70.993   6.874  -3.208  1.00  0.00      LH0  H  
ATOM   1510  N   SER H   7      74.021   4.860  -1.076  1.00  0.00      LH0  N  
ATOM   1511  CA  SER H   7      75.318   4.397  -1.535  1.00  0.00      LH0  C  
ATOM   1512  C   SER H   7      75.972   3.412  -0.588  1.00  0.00      LH0  C  
ATOM   1513  O   SER H   7      76.077   3.628   0.616  1.00  0.00      LH0  O  
ATOM   1514  CB  SER H   7      76.187   5.630  -1.822  1.00  0.00      LH0  C  
ATOM   1515  OG  SER H   7      75.798   6.722  -0.971  1.00  0.00      LH0  O  
ATOM   1516  H   SER H   7      73.885   5.196  -0.144  1.00  0.00      LH0  H  
ATOM   1517  HG  SER H   7      75.000   7.100  -1.338  1.00  0.00      LH0  H  
ATOM   1518  N   GLY H   8      76.422   2.310  -1.202  1.00  0.00      LH0  N  
ATOM   1519  CA  GLY H   8      77.175   1.340  -0.410  1.00  0.00      LH0  C  
ATOM   1520  C   GLY H   8      76.364   0.181   0.141  1.00  0.00      LH0  C  
ATOM   1521  O   GLY H   8      76.583  -0.281   1.252  1.00  0.00      LH0  O  
ATOM   1522  H   GLY H   8      76.214   2.161  -2.168  1.00  0.00      LH0  H  
ATOM   1523  N   GLY H   9      75.417  -0.278  -0.692  1.00  0.00      LH0  N  
ATOM   1524  CA  GLY H   9      74.810  -1.567  -0.364  1.00  0.00      LH0  C  
ATOM   1525  C   GLY H   9      75.649  -2.705  -0.910  1.00  0.00      LH0  C  
ATOM   1526  O   GLY H   9      76.699  -2.480  -1.501  1.00  0.00      LH0  O  
ATOM   1527  H   GLY H   9      75.285   0.128  -1.592  1.00  0.00      LH0  H  
ATOM   1528  N   GLY H  10      75.148  -3.927  -0.700  1.00  0.00      LH0  N  
ATOM   1529  CA  GLY H  10      75.899  -5.055  -1.236  1.00  0.00      LH0  C  
ATOM   1530  C   GLY H  10      75.529  -6.373  -0.593  1.00  0.00      LH0  C  
ATOM   1531  O   GLY H  10      74.644  -6.464   0.252  1.00  0.00      LH0  O  
ATOM   1532  H   GLY H  10      74.232  -4.057  -0.315  1.00  0.00      LH0  H  
ATOM   1533  N   LEU H  11      76.259  -7.396  -1.056  1.00  0.00      LH0  N  
ATOM   1534  CA  LEU H  11      76.108  -8.724  -0.469  1.00  0.00      LH0  C  
ATOM   1535  C   LEU H  11      76.996  -8.840   0.754  1.00  0.00      LH0  C  
ATOM   1536  O   LEU H  11      78.216  -8.792   0.661  1.00  0.00      LH0  O  
ATOM   1537  CB  LEU H  11      76.473  -9.778  -1.522  1.00  0.00      LH0  C  
ATOM   1538  CG  LEU H  11      76.316 -11.239  -1.086  1.00  0.00      LH0  C  
ATOM   1539  CD1 LEU H  11      74.857 -11.614  -0.833  1.00  0.00      LH0  C  
ATOM   1540  CD2 LEU H  11      76.975 -12.194  -2.082  1.00  0.00      LH0  C  
ATOM   1541  H   LEU H  11      77.022  -7.208  -1.671  1.00  0.00      LH0  H  
ATOM   1542  N   VAL H  12      76.333  -8.954   1.904  1.00  0.00      LH0  N  
ATOM   1543  CA  VAL H  12      77.116  -9.011   3.130  1.00  0.00      LH0  C  
ATOM   1544  C   VAL H  12      76.885 -10.281   3.915  1.00  0.00      LH0  C  
ATOM   1545  O   VAL H  12      75.779 -10.793   4.036  1.00  0.00      LH0  O  
ATOM   1546  CB  VAL H  12      76.873  -7.775   4.006  1.00  0.00      LH0  C  
ATOM   1547  CG1 VAL H  12      77.575  -6.550   3.419  1.00  0.00      LH0  C  
ATOM   1548  CG2 VAL H  12      75.382  -7.526   4.241  1.00  0.00      LH0  C  
ATOM   1549  H   VAL H  12      75.338  -9.052   1.914  1.00  0.00      LH0  H  
ATOM   1550  N   GLN H  13      78.014 -10.760   4.449  1.00  0.00      LH0  N  
ATOM   1551  CA  GLN H  13      77.957 -11.950   5.293  1.00  0.00      LH0  C  
ATOM   1552  C   GLN H  13      77.235 -11.682   6.606  1.00  0.00      LH0  C  
ATOM   1553  O   GLN H  13      77.446 -10.655   7.248  1.00  0.00      LH0  O  
ATOM   1554  CB  GLN H  13      79.384 -12.449   5.544  1.00  0.00      LH0  C  
ATOM   1555  CG  GLN H  13      80.114 -12.901   4.272  1.00  0.00      LH0  C  
ATOM   1556  CD  GLN H  13      79.523 -14.200   3.759  1.00  0.00      LH0  C  
ATOM   1557  NE2 GLN H  13      79.507 -14.302   2.426  1.00  0.00      LH0  N  
ATOM   1558  OE1 GLN H  13      79.121 -15.072   4.516  1.00  0.00      LH0  O  
ATOM   1559  H   GLN H  13      78.852 -10.231   4.347  1.00  0.00      LH0  H  
ATOM   1560 HE21 GLN H  13      79.794 -13.554   1.833  1.00  0.00      LH0  H  
ATOM   1561 HE22 GLN H  13      79.186 -15.152   2.002  1.00  0.00      LH0  H  
ATOM   1562  N   PRO H  14      76.354 -12.640   6.983  1.00  0.00      LH0  N  
ATOM   1563  CA  PRO H  14      75.639 -12.533   8.260  1.00  0.00      LH0  C  
ATOM   1564  C   PRO H  14      76.545 -12.249   9.445  1.00  0.00      LH0  C  
ATOM   1565  O   PRO H  14      77.629 -12.799   9.582  1.00  0.00      LH0  O  
ATOM   1566  CB  PRO H  14      74.915 -13.881   8.355  1.00  0.00      LH0  C  
ATOM   1567  CG  PRO H  14      74.709 -14.316   6.906  1.00  0.00      LH0  C  
ATOM   1568  CD  PRO H  14      75.989 -13.836   6.234  1.00  0.00      LH0  C  
ATOM   1569  N   GLY H  15      76.058 -11.330  10.283  1.00  0.00      LH0  N  
ATOM   1570  CA  GLY H  15      76.878 -10.929  11.421  1.00  0.00      LH0  C  
ATOM   1571  C   GLY H  15      77.713  -9.685  11.177  1.00  0.00      LH0  C  
ATOM   1572  O   GLY H  15      78.013  -8.932  12.097  1.00  0.00      LH0  O  
ATOM   1573  H   GLY H  15      75.181 -10.894  10.082  1.00  0.00      LH0  H  
ATOM   1574  N   GLY H  16      78.077  -9.497   9.899  1.00  0.00      LH0  N  
ATOM   1575  CA  GLY H  16      78.953  -8.375   9.585  1.00  0.00      LH0  C  
ATOM   1576  C   GLY H  16      78.286  -7.013   9.620  1.00  0.00      LH0  C  
ATOM   1577  O   GLY H  16      77.142  -6.839  10.032  1.00  0.00      LH0  O  
ATOM   1578  H   GLY H  16      77.757 -10.103   9.170  1.00  0.00      LH0  H  
ATOM   1579  N   SER H  17      79.087  -6.056   9.148  1.00  0.00      LH0  N  
ATOM   1580  CA  SER H  17      78.667  -4.664   9.189  1.00  0.00      LH0  C  
ATOM   1581  C   SER H  17      78.789  -4.028   7.820  1.00  0.00      LH0  C  
ATOM   1582  O   SER H  17      79.546  -4.500   6.980  1.00  0.00      LH0  O  
ATOM   1583  CB  SER H  17      79.536  -3.924  10.203  1.00  0.00      LH0  C  
ATOM   1584  OG  SER H  17      79.399  -4.526  11.497  1.00  0.00      LH0  O  
ATOM   1585  H   SER H  17      79.981  -6.276   8.764  1.00  0.00      LH0  H  
ATOM   1586  HG  SER H  17      79.552  -3.812  12.116  1.00  0.00      LH0  H  
ATOM   1587  N   LEU H  18      78.022  -2.946   7.633  1.00  0.00      LH0  N  
ATOM   1588  CA  LEU H  18      78.060  -2.234   6.359  1.00  0.00      LH0  C  
ATOM   1589  C   LEU H  18      77.677  -0.784   6.579  1.00  0.00      LH0  C  
ATOM   1590  O   LEU H  18      76.693  -0.481   7.240  1.00  0.00      LH0  O  
ATOM   1591  CB  LEU H  18      77.124  -2.916   5.355  1.00  0.00      LH0  C  
ATOM   1592  CG  LEU H  18      77.153  -2.358   3.929  1.00  0.00      LH0  C  
ATOM   1593  CD1 LEU H  18      78.541  -2.455   3.291  1.00  0.00      LH0  C  
ATOM   1594  CD2 LEU H  18      76.082  -3.015   3.060  1.00  0.00      LH0  C  
ATOM   1595  H   LEU H  18      77.420  -2.615   8.363  1.00  0.00      LH0  H  
ATOM   1596  N   ARG H  19      78.513   0.104   6.029  1.00  0.00      LH0  N  
ATOM   1597  CA  ARG H  19      78.211   1.512   6.263  1.00  0.00      LH0  C  
ATOM   1598  C   ARG H  19      77.492   2.164   5.102  1.00  0.00      LH0  C  
ATOM   1599  O   ARG H  19      78.108   2.703   4.186  1.00  0.00      LH0  O  
ATOM   1600  CB  ARG H  19      79.479   2.301   6.583  1.00  0.00      LH0  C  
ATOM   1601  CG  ARG H  19      79.168   3.682   7.168  1.00  0.00      LH0  C  
ATOM   1602  CD  ARG H  19      80.069   4.767   6.584  1.00  0.00      LH0  C  
ATOM   1603  NE  ARG H  19      79.771   4.978   5.166  1.00  0.00      LH0  N  
ATOM   1604  CZ  ARG H  19      80.397   5.946   4.468  1.00  0.00      LH0  C  
ATOM   1605  NH1 ARG H  19      81.371   6.666   5.028  1.00  0.00      LH0  N1+
ATOM   1606  NH2 ARG H  19      80.021   6.192   3.219  1.00  0.00      LH0  N  
ATOM   1607  H   ARG H  19      79.252  -0.188   5.425  1.00  0.00      LH0  H  
ATOM   1608  HE  ARG H  19      79.050   4.416   4.739  1.00  0.00      LH0  H  
ATOM   1609 HH11 ARG H  19      81.772   7.465   4.572  1.00  0.00      LH0  H  
ATOM   1610 HH12 ARG H  19      81.707   6.429   5.940  1.00  0.00      LH0  H  
ATOM   1611 HH21 ARG H  19      80.468   6.876   2.645  1.00  0.00      LH0  H  
ATOM   1612 HH22 ARG H  19      79.238   5.691   2.825  1.00  0.00      LH0  H  
ATOM   1613  N   LEU H  20      76.158   2.115   5.194  1.00  0.00      LH0  N  
ATOM   1614  CA  LEU H  20      75.377   2.805   4.169  1.00  0.00      LH0  C  
ATOM   1615  C   LEU H  20      75.640   4.296   4.121  1.00  0.00      LH0  C  
ATOM   1616  O   LEU H  20      76.128   4.901   5.071  1.00  0.00      LH0  O  
ATOM   1617  CB  LEU H  20      73.881   2.575   4.369  1.00  0.00      LH0  C  
ATOM   1618  CG  LEU H  20      73.430   1.135   4.159  1.00  0.00      LH0  C  
ATOM   1619  CD1 LEU H  20      71.934   0.981   4.425  1.00  0.00      LH0  C  
ATOM   1620  CD2 LEU H  20      73.805   0.620   2.772  1.00  0.00      LH0  C  
ATOM   1621  H   LEU H  20      75.747   1.729   6.023  1.00  0.00      LH0  H  
ATOM   1622  N   SER H  21      75.280   4.855   2.967  1.00  0.00      LH0  N  
ATOM   1623  CA  SER H  21      75.467   6.286   2.787  1.00  0.00      LH0  C  
ATOM   1624  C   SER H  21      74.259   6.870   2.084  1.00  0.00      LH0  C  
ATOM   1625  O   SER H  21      73.514   6.158   1.423  1.00  0.00      LH0  O  
ATOM   1626  CB  SER H  21      76.753   6.544   1.996  1.00  0.00      LH0  C  
ATOM   1627  OG  SER H  21      77.682   5.459   2.183  1.00  0.00      LH0  O  
ATOM   1628  H   SER H  21      74.937   4.305   2.204  1.00  0.00      LH0  H  
ATOM   1629  HG  SER H  21      77.237   4.698   1.800  1.00  0.00      LH0  H  
ATOM   1630  N   CYS H  22      74.088   8.177   2.271  1.00  0.00      LH0  N  
ATOM   1631  CA  CYS H  22      72.916   8.858   1.734  1.00  0.00      LH0  C  
ATOM   1632  C   CYS H  22      73.300  10.292   1.449  1.00  0.00      LH0  C  
ATOM   1633  O   CYS H  22      73.197  11.173   2.295  1.00  0.00      LH0  O  
ATOM   1634  CB  CYS H  22      71.768   8.787   2.747  1.00  0.00      LH0  C  
ATOM   1635  SG  CYS H  22      70.217   9.555   2.218  1.00  0.00      LH0  S  
ATOM   1636  H   CYS H  22      74.706   8.673   2.883  1.00  0.00      LH0  H  
ATOM   1637  N   ALA H  23      73.816  10.478   0.228  1.00  0.00      LH0  N  
ATOM   1638  CA  ALA H  23      74.262  11.830  -0.103  1.00  0.00      LH0  C  
ATOM   1639  C   ALA H  23      73.097  12.719  -0.468  1.00  0.00      LH0  C  
ATOM   1640  O   ALA H  23      72.195  12.313  -1.191  1.00  0.00      LH0  O  
ATOM   1641  CB  ALA H  23      75.252  11.801  -1.267  1.00  0.00      LH0  C  
ATOM   1642  H   ALA H  23      73.813   9.733  -0.442  1.00  0.00      LH0  H  
ATOM   1643  N   ALA H  24      73.127  13.938   0.071  1.00  0.00      LH0  N  
ATOM   1644  CA  ALA H  24      72.001  14.795  -0.271  1.00  0.00      LH0  C  
ATOM   1645  C   ALA H  24      72.299  15.720  -1.426  1.00  0.00      LH0  C  
ATOM   1646  O   ALA H  24      73.253  16.494  -1.420  1.00  0.00      LH0  O  
ATOM   1647  CB  ALA H  24      71.551  15.600   0.940  1.00  0.00      LH0  C  
ATOM   1648  H   ALA H  24      73.897  14.257   0.628  1.00  0.00      LH0  H  
ATOM   1649  N   SER H  25      71.433  15.603  -2.439  1.00  0.00      LH0  N  
ATOM   1650  CA  SER H  25      71.666  16.443  -3.609  1.00  0.00      LH0  C  
ATOM   1651  C   SER H  25      71.320  17.906  -3.396  1.00  0.00      LH0  C  
ATOM   1652  O   SER H  25      70.187  18.345  -3.552  1.00  0.00      LH0  O  
ATOM   1653  CB  SER H  25      70.937  15.872  -4.824  1.00  0.00      LH0  C  
ATOM   1654  OG  SER H  25      71.199  14.466  -4.913  1.00  0.00      LH0  O  
ATOM   1655  H   SER H  25      70.662  14.965  -2.395  1.00  0.00      LH0  H  
ATOM   1656  HG  SER H  25      70.623  14.046  -4.281  1.00  0.00      LH0  H  
ATOM   1657  N   GLY H  26      72.366  18.655  -3.027  1.00  0.00      LH0  N  
ATOM   1658  CA  GLY H  26      72.173  20.096  -2.888  1.00  0.00      LH0  C  
ATOM   1659  C   GLY H  26      71.656  20.505  -1.524  1.00  0.00      LH0  C  
ATOM   1660  O   GLY H  26      72.341  21.146  -0.738  1.00  0.00      LH0  O  
ATOM   1661  H   GLY H  26      73.195  18.186  -2.717  1.00  0.00      LH0  H  
ATOM   1662  N   PHE H  27      70.402  20.098  -1.270  1.00  0.00      LH0  N  
ATOM   1663  CA  PHE H  27      69.832  20.389   0.046  1.00  0.00      LH0  C  
ATOM   1664  C   PHE H  27      70.655  19.804   1.184  1.00  0.00      LH0  C  
ATOM   1665  O   PHE H  27      71.153  18.689   1.103  1.00  0.00      LH0  O  
ATOM   1666  CB  PHE H  27      68.351  19.969   0.109  1.00  0.00      LH0  C  
ATOM   1667  CG  PHE H  27      68.141  18.485  -0.124  1.00  0.00      LH0  C  
ATOM   1668  CD1 PHE H  27      67.925  18.011  -1.437  1.00  0.00      LH0  C  
ATOM   1669  CD2 PHE H  27      68.153  17.598   0.975  1.00  0.00      LH0  C  
ATOM   1670  CE1 PHE H  27      67.732  16.634  -1.657  1.00  0.00      LH0  C  
ATOM   1671  CE2 PHE H  27      67.957  16.221   0.758  1.00  0.00      LH0  C  
ATOM   1672  CZ  PHE H  27      67.752  15.753  -0.557  1.00  0.00      LH0  C  
ATOM   1673  H   PHE H  27      69.934  19.544  -1.960  1.00  0.00      LH0  H  
ATOM   1674  N   THR H  28      70.823  20.621   2.223  1.00  0.00      LH0  N  
ATOM   1675  CA  THR H  28      71.818  20.216   3.202  1.00  0.00      LH0  C  
ATOM   1676  C   THR H  28      71.274  19.436   4.383  1.00  0.00      LH0  C  
ATOM   1677  O   THR H  28      70.374  19.867   5.097  1.00  0.00      LH0  O  
ATOM   1678  CB  THR H  28      72.590  21.463   3.627  1.00  0.00      LH0  C  
ATOM   1679  CG2 THR H  28      73.745  21.744   2.664  1.00  0.00      LH0  C  
ATOM   1680  OG1 THR H  28      71.704  22.594   3.662  1.00  0.00      LH0  O  
ATOM   1681  H   THR H  28      70.409  21.525   2.324  1.00  0.00      LH0  H  
ATOM   1682  HG1 THR H  28      72.252  23.358   3.794  1.00  0.00      LH0  H  
ATOM   1683  N   ILE H  29      71.888  18.254   4.580  1.00  0.00      LH0  N  
ATOM   1684  CA  ILE H  29      71.456  17.344   5.647  1.00  0.00      LH0  C  
ATOM   1685  C   ILE H  29      71.273  17.974   7.019  1.00  0.00      LH0  C  
ATOM   1686  O   ILE H  29      70.424  17.575   7.800  1.00  0.00      LH0  O  
ATOM   1687  CB  ILE H  29      72.367  16.105   5.764  1.00  0.00      LH0  C  
ATOM   1688  CG1 ILE H  29      73.811  16.443   6.153  1.00  0.00      LH0  C  
ATOM   1689  CG2 ILE H  29      72.298  15.249   4.502  1.00  0.00      LH0  C  
ATOM   1690  CD1 ILE H  29      74.592  15.216   6.624  1.00  0.00      LH0  C  
ATOM   1691  H   ILE H  29      72.605  17.994   3.931  1.00  0.00      LH0  H  
ATOM   1692  N   ASN H  30      72.101  19.000   7.283  1.00  0.00      LH0  N  
ATOM   1693  CA  ASN H  30      72.047  19.604   8.615  1.00  0.00      LH0  C  
ATOM   1694  C   ASN H  30      70.700  20.171   9.034  1.00  0.00      LH0  C  
ATOM   1695  O   ASN H  30      70.364  20.215  10.210  1.00  0.00      LH0  O  
ATOM   1696  CB  ASN H  30      73.143  20.654   8.791  1.00  0.00      LH0  C  
ATOM   1697  CG  ASN H  30      73.469  20.775  10.267  1.00  0.00      LH0  C  
ATOM   1698  ND2 ASN H  30      73.121  21.938  10.824  1.00  0.00      LH0  N  
ATOM   1699  OD1 ASN H  30      74.016  19.869  10.875  1.00  0.00      LH0  O  
ATOM   1700  H   ASN H  30      72.760  19.277   6.587  1.00  0.00      LH0  H  
ATOM   1701 HD21 ASN H  30      72.659  22.666  10.322  1.00  0.00      LH0  H  
ATOM   1702 HD22 ASN H  30      73.336  22.052  11.793  1.00  0.00      LH0  H  
ATOM   1703  N   GLY H  31      69.949  20.609   8.011  1.00  0.00      LH0  N  
ATOM   1704  CA  GLY H  31      68.616  21.121   8.313  1.00  0.00      LH0  C  
ATOM   1705  C   GLY H  31      67.505  20.176   7.895  1.00  0.00      LH0  C  
ATOM   1706  O   GLY H  31      66.401  20.583   7.550  1.00  0.00      LH0  O  
ATOM   1707  H   GLY H  31      70.230  20.469   7.058  1.00  0.00      LH0  H  
ATOM   1708  N   TYR H  32      67.851  18.889   7.922  1.00  0.00      LH0  N  
ATOM   1709  CA  TYR H  32      66.876  17.861   7.589  1.00  0.00      LH0  C  
ATOM   1710  C   TYR H  32      66.996  16.781   8.631  1.00  0.00      LH0  C  
ATOM   1711  O   TYR H  32      67.977  16.724   9.360  1.00  0.00      LH0  O  
ATOM   1712  CB  TYR H  32      67.180  17.250   6.219  1.00  0.00      LH0  C  
ATOM   1713  CG  TYR H  32      66.653  18.106   5.094  1.00  0.00      LH0  C  
ATOM   1714  CD1 TYR H  32      67.453  19.143   4.572  1.00  0.00      LH0  C  
ATOM   1715  CD2 TYR H  32      65.372  17.823   4.586  1.00  0.00      LH0  C  
ATOM   1716  CE1 TYR H  32      66.973  19.889   3.484  1.00  0.00      LH0  C  
ATOM   1717  CE2 TYR H  32      64.894  18.567   3.498  1.00  0.00      LH0  C  
ATOM   1718  CZ  TYR H  32      65.711  19.569   2.941  1.00  0.00      LH0  C  
ATOM   1719  OH  TYR H  32      65.263  20.238   1.816  1.00  0.00      LH0  O  
ATOM   1720  H   TYR H  32      68.745  18.572   8.250  1.00  0.00      LH0  H  
ATOM   1721  HH  TYR H  32      65.629  21.118   1.834  1.00  0.00      LH0  H  
ATOM   1722  N   SER H  33      65.998  15.904   8.649  1.00  0.00      LH0  N  
ATOM   1723  CA  SER H  33      66.402  14.584   9.084  1.00  0.00      LH0  C  
ATOM   1724  C   SER H  33      66.655  13.737   7.872  1.00  0.00      LH0  C  
ATOM   1725  O   SER H  33      66.011  13.874   6.836  1.00  0.00      LH0  O  
ATOM   1726  CB  SER H  33      65.354  13.929   9.975  1.00  0.00      LH0  C  
ATOM   1727  OG  SER H  33      64.039  14.306   9.560  1.00  0.00      LH0  O  
ATOM   1728  H   SER H  33      65.131  16.017   8.166  1.00  0.00      LH0  H  
ATOM   1729  HG  SER H  33      63.471  13.568   9.768  1.00  0.00      LH0  H  
ATOM   1730  N   ILE H  34      67.617  12.836   8.045  1.00  0.00      LH0  N  
ATOM   1731  CA  ILE H  34      67.572  11.747   7.085  1.00  0.00      LH0  C  
ATOM   1732  C   ILE H  34      66.944  10.562   7.774  1.00  0.00      LH0  C  
ATOM   1733  O   ILE H  34      67.330  10.181   8.875  1.00  0.00      LH0  O  
ATOM   1734  CB  ILE H  34      68.964  11.444   6.518  1.00  0.00      LH0  C  
ATOM   1735  CG1 ILE H  34      69.520  12.692   5.820  1.00  0.00      LH0  C  
ATOM   1736  CG2 ILE H  34      68.963  10.227   5.583  1.00  0.00      LH0  C  
ATOM   1737  CD1 ILE H  34      68.704  13.142   4.603  1.00  0.00      LH0  C  
ATOM   1738  H   ILE H  34      68.141  12.805   8.897  1.00  0.00      LH0  H  
ATOM   1739  N   HIS H  35      65.921  10.042   7.097  1.00  0.00      LH0  N  
ATOM   1740  CA  HIS H  35      65.305   8.828   7.606  1.00  0.00      LH0  C  
ATOM   1741  C   HIS H  35      65.825   7.658   6.818  1.00  0.00      LH0  C  
ATOM   1742  O   HIS H  35      65.657   7.583   5.607  1.00  0.00      LH0  O  
ATOM   1743  CB  HIS H  35      63.776   8.875   7.494  1.00  0.00      LH0  C  
ATOM   1744  CG  HIS H  35      63.172   9.813   8.515  1.00  0.00      LH0  C  
ATOM   1745  CD2 HIS H  35      63.494  11.151   8.742  1.00  0.00      LH0  C  
ATOM   1746  ND1 HIS H  35      62.193   9.463   9.370  1.00  0.00      LH0  N  
ATOM   1747  CE1 HIS H  35      61.900  10.566  10.130  1.00  0.00      LH0  C  
ATOM   1748  NE2 HIS H  35      62.704  11.606   9.744  1.00  0.00      LH0  N  
ATOM   1749  H   HIS H  35      65.679  10.415   6.200  1.00  0.00      LH0  H  
ATOM   1750  HD1 HIS H  35      61.754   8.589   9.438  1.00  0.00      LH0  H  
ATOM   1751  N   TRP H  36      66.462   6.745   7.550  1.00  0.00      LH0  N  
ATOM   1752  CA  TRP H  36      66.665   5.461   6.897  1.00  0.00      LH0  C  
ATOM   1753  C   TRP H  36      65.432   4.613   7.072  1.00  0.00      LH0  C  
ATOM   1754  O   TRP H  36      64.842   4.548   8.145  1.00  0.00      LH0  O  
ATOM   1755  CB  TRP H  36      67.899   4.751   7.440  1.00  0.00      LH0  C  
ATOM   1756  CG  TRP H  36      69.129   5.271   6.737  1.00  0.00      LH0  C  
ATOM   1757  CD1 TRP H  36      70.056   6.195   7.238  1.00  0.00      LH0  C  
ATOM   1758  CD2 TRP H  36      69.614   4.922   5.423  1.00  0.00      LH0  C  
ATOM   1759  CE2 TRP H  36      70.826   5.662   5.210  1.00  0.00      LH0  C  
ATOM   1760  CE3 TRP H  36      69.132   4.053   4.421  1.00  0.00      LH0  C  
ATOM   1761  NE1 TRP H  36      71.057   6.430   6.349  1.00  0.00      LH0  N  
ATOM   1762  CZ2 TRP H  36      71.528   5.515   3.995  1.00  0.00      LH0  C  
ATOM   1763  CZ3 TRP H  36      69.843   3.919   3.210  1.00  0.00      LH0  C  
ATOM   1764  CH2 TRP H  36      71.036   4.645   2.999  1.00  0.00      LH0  C  
ATOM   1765  H   TRP H  36      66.512   6.865   8.541  1.00  0.00      LH0  H  
ATOM   1766  HE1 TRP H  36      71.816   7.029   6.512  1.00  0.00      LH0  H  
ATOM   1767  N   VAL H  37      65.049   4.010   5.952  1.00  0.00      LH0  N  
ATOM   1768  CA  VAL H  37      63.854   3.178   5.879  1.00  0.00      LH0  C  
ATOM   1769  C   VAL H  37      64.289   1.935   5.120  1.00  0.00      LH0  C  
ATOM   1770  O   VAL H  37      65.352   1.931   4.509  1.00  0.00      LH0  O  
ATOM   1771  CB  VAL H  37      62.728   3.932   5.134  1.00  0.00      LH0  C  
ATOM   1772  CG1 VAL H  37      61.361   3.256   5.272  1.00  0.00      LH0  C  
ATOM   1773  CG2 VAL H  37      62.613   5.392   5.579  1.00  0.00      LH0  C  
ATOM   1774  H   VAL H  37      65.608   4.091   5.124  1.00  0.00      LH0  H  
ATOM   1775  N   ARG H  38      63.465   0.889   5.163  1.00  0.00      LH0  N  
ATOM   1776  CA  ARG H  38      63.770  -0.246   4.306  1.00  0.00      LH0  C  
ATOM   1777  C   ARG H  38      62.515  -0.985   3.926  1.00  0.00      LH0  C  
ATOM   1778  O   ARG H  38      61.500  -0.922   4.607  1.00  0.00      LH0  O  
ATOM   1779  CB  ARG H  38      64.766  -1.190   4.981  1.00  0.00      LH0  C  
ATOM   1780  CG  ARG H  38      64.270  -1.797   6.292  1.00  0.00      LH0  C  
ATOM   1781  CD  ARG H  38      65.333  -2.692   6.910  1.00  0.00      LH0  C  
ATOM   1782  NE  ARG H  38      64.883  -3.255   8.174  1.00  0.00      LH0  N  
ATOM   1783  CZ  ARG H  38      65.728  -3.943   8.956  1.00  0.00      LH0  C  
ATOM   1784  NH1 ARG H  38      67.017  -4.041   8.661  1.00  0.00      LH0  N1+
ATOM   1785  NH2 ARG H  38      65.269  -4.536  10.044  1.00  0.00      LH0  N  
ATOM   1786  H   ARG H  38      62.668   0.862   5.770  1.00  0.00      LH0  H  
ATOM   1787  HE  ARG H  38      63.920  -3.204   8.468  1.00  0.00      LH0  H  
ATOM   1788 HH11 ARG H  38      67.609  -4.590   9.258  1.00  0.00      LH0  H  
ATOM   1789 HH12 ARG H  38      67.438  -3.597   7.865  1.00  0.00      LH0  H  
ATOM   1790 HH21 ARG H  38      65.853  -5.144  10.582  1.00  0.00      LH0  H  
ATOM   1791 HH22 ARG H  38      64.310  -4.345  10.319  1.00  0.00      LH0  H  
ATOM   1792  N   GLN H  39      62.639  -1.704   2.817  1.00  0.00      LH0  N  
ATOM   1793  CA  GLN H  39      61.574  -2.614   2.445  1.00  0.00      LH0  C  
ATOM   1794  C   GLN H  39      62.125  -4.015   2.424  1.00  0.00      LH0  C  
ATOM   1795  O   GLN H  39      62.945  -4.382   1.587  1.00  0.00      LH0  O  
ATOM   1796  CB  GLN H  39      61.018  -2.208   1.088  1.00  0.00      LH0  C  
ATOM   1797  CG  GLN H  39      59.689  -2.855   0.710  1.00  0.00      LH0  C  
ATOM   1798  CD  GLN H  39      59.193  -2.180  -0.549  1.00  0.00      LH0  C  
ATOM   1799  NE2 GLN H  39      57.865  -2.062  -0.617  1.00  0.00      LH0  N  
ATOM   1800  OE1 GLN H  39      59.970  -1.758  -1.403  1.00  0.00      LH0  O  
ATOM   1801  H   GLN H  39      63.473  -1.653   2.269  1.00  0.00      LH0  H  
ATOM   1802 HE21 GLN H  39      57.245  -2.411   0.096  1.00  0.00      LH0  H  
ATOM   1803 HE22 GLN H  39      57.417  -1.598  -1.384  1.00  0.00      LH0  H  
ATOM   1804  N   ALA H  40      61.654  -4.788   3.407  1.00  0.00      LH0  N  
ATOM   1805  CA  ALA H  40      62.027  -6.201   3.379  1.00  0.00      LH0  C  
ATOM   1806  C   ALA H  40      61.361  -6.857   2.176  1.00  0.00      LH0  C  
ATOM   1807  O   ALA H  40      60.293  -6.416   1.763  1.00  0.00      LH0  O  
ATOM   1808  CB  ALA H  40      61.591  -6.868   4.688  1.00  0.00      LH0  C  
ATOM   1809  H   ALA H  40      60.936  -4.429   4.005  1.00  0.00      LH0  H  
ATOM   1810  N   PRO H  41      62.019  -7.890   1.587  1.00  0.00      LH0  N  
ATOM   1811  CA  PRO H  41      61.498  -8.515   0.361  1.00  0.00      LH0  C  
ATOM   1812  C   PRO H  41      59.986  -8.700   0.283  1.00  0.00      LH0  C  
ATOM   1813  O   PRO H  41      59.381  -9.564   0.920  1.00  0.00      LH0  O  
ATOM   1814  CB  PRO H  41      62.305  -9.814   0.290  1.00  0.00      LH0  C  
ATOM   1815  CG  PRO H  41      63.662  -9.431   0.876  1.00  0.00      LH0  C  
ATOM   1816  CD  PRO H  41      63.285  -8.484   2.010  1.00  0.00      LH0  C  
ATOM   1817  N   GLY H  42      59.400  -7.803  -0.531  1.00  0.00      LH0  N  
ATOM   1818  CA  GLY H  42      57.945  -7.757  -0.688  1.00  0.00      LH0  C  
ATOM   1819  C   GLY H  42      57.190  -7.673   0.627  1.00  0.00      LH0  C  
ATOM   1820  O   GLY H  42      56.407  -8.556   0.971  1.00  0.00      LH0  O  
ATOM   1821  H   GLY H  42      59.980  -7.111  -0.959  1.00  0.00      LH0  H  
ATOM   1822  N   LYS H  43      57.514  -6.611   1.371  1.00  0.00      LH0  N  
ATOM   1823  CA  LYS H  43      56.864  -6.331   2.650  1.00  0.00      LH0  C  
ATOM   1824  C   LYS H  43      56.613  -4.838   2.726  1.00  0.00      LH0  C  
ATOM   1825  O   LYS H  43      56.895  -4.114   1.779  1.00  0.00      LH0  O  
ATOM   1826  CB  LYS H  43      57.739  -6.774   3.837  1.00  0.00      LH0  C  
ATOM   1827  CG  LYS H  43      58.076  -8.267   3.881  1.00  0.00      LH0  C  
ATOM   1828  CD  LYS H  43      56.857  -9.164   4.108  1.00  0.00      LH0  C  
ATOM   1829  CE  LYS H  43      57.105 -10.605   3.653  1.00  0.00      LH0  C  
ATOM   1830  NZ  LYS H  43      57.334 -10.617   2.202  1.00  0.00      LH0  N1+
ATOM   1831  H   LYS H  43      58.209  -5.959   1.058  1.00  0.00      LH0  H  
ATOM   1832  HZ1 LYS H  43      57.320 -11.578   1.816  1.00  0.00      LH0  H  
ATOM   1833  HZ2 LYS H  43      56.607 -10.039   1.727  1.00  0.00      LH0  H  
ATOM   1834  HZ3 LYS H  43      58.251 -10.179   1.973  1.00  0.00      LH0  H  
ATOM   1835  N   GLY H  44      56.095  -4.413   3.889  1.00  0.00      LH0  N  
ATOM   1836  CA  GLY H  44      55.990  -2.972   4.091  1.00  0.00      LH0  C  
ATOM   1837  C   GLY H  44      57.327  -2.328   4.399  1.00  0.00      LH0  C  
ATOM   1838  O   GLY H  44      58.373  -2.972   4.417  1.00  0.00      LH0  O  
ATOM   1839  H   GLY H  44      55.919  -5.044   4.639  1.00  0.00      LH0  H  
ATOM   1840  N   LEU H  45      57.231  -1.017   4.641  1.00  0.00      LH0  N  
ATOM   1841  CA  LEU H  45      58.453  -0.272   4.920  1.00  0.00      LH0  C  
ATOM   1842  C   LEU H  45      58.735  -0.139   6.407  1.00  0.00      LH0  C  
ATOM   1843  O   LEU H  45      58.029   0.545   7.139  1.00  0.00      LH0  O  
ATOM   1844  CB  LEU H  45      58.372   1.107   4.265  1.00  0.00      LH0  C  
ATOM   1845  CG  LEU H  45      58.311   1.090   2.737  1.00  0.00      LH0  C  
ATOM   1846  CD1 LEU H  45      57.476   2.242   2.182  1.00  0.00      LH0  C  
ATOM   1847  CD2 LEU H  45      59.709   1.081   2.124  1.00  0.00      LH0  C  
ATOM   1848  H   LEU H  45      56.328  -0.594   4.715  1.00  0.00      LH0  H  
ATOM   1849  N   GLU H  46      59.810  -0.820   6.824  1.00  0.00      LH0  N  
ATOM   1850  CA  GLU H  46      60.287  -0.619   8.191  1.00  0.00      LH0  C  
ATOM   1851  C   GLU H  46      61.057   0.686   8.292  1.00  0.00      LH0  C  
ATOM   1852  O   GLU H  46      62.024   0.917   7.575  1.00  0.00      LH0  O  
ATOM   1853  CB  GLU H  46      61.170  -1.797   8.624  1.00  0.00      LH0  C  
ATOM   1854  CG  GLU H  46      61.623  -1.779  10.097  1.00  0.00      LH0  C  
ATOM   1855  CD  GLU H  46      62.624  -2.892  10.386  1.00  0.00      LH0  C  
ATOM   1856  OE1 GLU H  46      63.520  -2.698  11.201  1.00  0.00      LH0  O  
ATOM   1857  OE2 GLU H  46      62.555  -3.956   9.779  1.00  0.00      LH0  O1-
ATOM   1858  H   GLU H  46      60.365  -1.291   6.136  1.00  0.00      LH0  H  
ATOM   1859  N   TRP H  47      60.589   1.548   9.202  1.00  0.00      LH0  N  
ATOM   1860  CA  TRP H  47      61.427   2.714   9.457  1.00  0.00      LH0  C  
ATOM   1861  C   TRP H  47      62.590   2.350  10.367  1.00  0.00      LH0  C  
ATOM   1862  O   TRP H  47      62.421   1.876  11.481  1.00  0.00      LH0  O  
ATOM   1863  CB  TRP H  47      60.575   3.874   9.994  1.00  0.00      LH0  C  
ATOM   1864  CG  TRP H  47      61.455   4.989  10.513  1.00  0.00      LH0  C  
ATOM   1865  CD1 TRP H  47      62.197   5.917   9.766  1.00  0.00      LH0  C  
ATOM   1866  CD2 TRP H  47      61.764   5.271  11.892  1.00  0.00      LH0  C  
ATOM   1867  CE2 TRP H  47      62.687   6.368  11.903  1.00  0.00      LH0  C  
ATOM   1868  CE3 TRP H  47      61.348   4.686  13.107  1.00  0.00      LH0  C  
ATOM   1869  NE1 TRP H  47      62.928   6.728  10.579  1.00  0.00      LH0  N  
ATOM   1870  CZ2 TRP H  47      63.187   6.847  13.132  1.00  0.00      LH0  C  
ATOM   1871  CZ3 TRP H  47      61.855   5.176  14.328  1.00  0.00      LH0  C  
ATOM   1872  CH2 TRP H  47      62.769   6.250  14.339  1.00  0.00      LH0  C  
ATOM   1873  H   TRP H  47      59.823   1.302   9.793  1.00  0.00      LH0  H  
ATOM   1874  HE1 TRP H  47      63.581   7.404  10.285  1.00  0.00      LH0  H  
ATOM   1875  N   VAL H  48      63.780   2.595   9.815  1.00  0.00      LH0  N  
ATOM   1876  CA  VAL H  48      64.999   2.242  10.534  1.00  0.00      LH0  C  
ATOM   1877  C   VAL H  48      65.420   3.302  11.542  1.00  0.00      LH0  C  
ATOM   1878  O   VAL H  48      65.591   3.034  12.726  1.00  0.00      LH0  O  
ATOM   1879  CB  VAL H  48      66.112   1.950   9.509  1.00  0.00      LH0  C  
ATOM   1880  CG1 VAL H  48      67.481   1.663  10.126  1.00  0.00      LH0  C  
ATOM   1881  CG2 VAL H  48      65.683   0.822   8.576  1.00  0.00      LH0  C  
ATOM   1882  H   VAL H  48      63.820   3.077   8.940  1.00  0.00      LH0  H  
ATOM   1883  N   ALA H  49      65.620   4.520  11.017  1.00  0.00      LH0  N  
ATOM   1884  CA  ALA H  49      66.325   5.497  11.843  1.00  0.00      LH0  C  
ATOM   1885  C   ALA H  49      66.091   6.919  11.386  1.00  0.00      LH0  C  
ATOM   1886  O   ALA H  49      65.665   7.156  10.261  1.00  0.00      LH0  O  
ATOM   1887  CB  ALA H  49      67.833   5.241  11.794  1.00  0.00      LH0  C  
ATOM   1888  H   ALA H  49      65.365   4.728  10.070  1.00  0.00      LH0  H  
ATOM   1889  N   ARG H  50      66.414   7.851  12.294  1.00  0.00      LH0  N  
ATOM   1890  CA  ARG H  50      66.523   9.246  11.885  1.00  0.00      LH0  C  
ATOM   1891  C   ARG H  50      67.542   9.992  12.712  1.00  0.00      LH0  C  
ATOM   1892  O   ARG H  50      67.769   9.689  13.879  1.00  0.00      LH0  O  
ATOM   1893  CB  ARG H  50      65.160   9.964  11.842  1.00  0.00      LH0  C  
ATOM   1894  CG  ARG H  50      64.424  10.333  13.140  1.00  0.00      LH0  C  
ATOM   1895  CD  ARG H  50      64.870  11.640  13.810  1.00  0.00      LH0  C  
ATOM   1896  NE  ARG H  50      63.943  12.013  14.877  1.00  0.00      LH0  N  
ATOM   1897  CZ  ARG H  50      64.288  12.038  16.178  1.00  0.00      LH0  C  
ATOM   1898  NH1 ARG H  50      65.541  11.854  16.554  1.00  0.00      LH0  N1+
ATOM   1899  NH2 ARG H  50      63.353  12.241  17.085  1.00  0.00      LH0  N  
ATOM   1900  H   ARG H  50      66.707   7.586  13.216  1.00  0.00      LH0  H  
ATOM   1901  HE  ARG H  50      62.979  12.223  14.666  1.00  0.00      LH0  H  
ATOM   1902 HH11 ARG H  50      65.781  11.665  17.512  1.00  0.00      LH0  H  
ATOM   1903 HH12 ARG H  50      66.296  11.890  15.891  1.00  0.00      LH0  H  
ATOM   1904 HH21 ARG H  50      63.492  12.283  18.078  1.00  0.00      LH0  H  
ATOM   1905 HH22 ARG H  50      62.405  12.378  16.759  1.00  0.00      LH0  H  
ATOM   1906  N   ILE H  51      68.127  10.987  12.044  1.00  0.00      LH0  N  
ATOM   1907  CA  ILE H  51      69.019  11.897  12.751  1.00  0.00      LH0  C  
ATOM   1908  C   ILE H  51      68.672  13.313  12.327  1.00  0.00      LH0  C  
ATOM   1909  O   ILE H  51      68.344  13.521  11.164  1.00  0.00      LH0  O  
ATOM   1910  CB  ILE H  51      70.486  11.516  12.442  1.00  0.00      LH0  C  
ATOM   1911  CG1 ILE H  51      71.475  12.177  13.401  1.00  0.00      LH0  C  
ATOM   1912  CG2 ILE H  51      70.868  11.719  10.968  1.00  0.00      LH0  C  
ATOM   1913  CD1 ILE H  51      72.888  11.604  13.291  1.00  0.00      LH0  C  
ATOM   1914  H   ILE H  51      67.930  11.128  11.072  1.00  0.00      LH0  H  
ATOM   1915  N   TRP H  52      68.736  14.251  13.283  1.00  0.00      LH0  N  
ATOM   1916  CA  TRP H  52      68.718  15.658  12.877  1.00  0.00      LH0  C  
ATOM   1917  C   TRP H  52      70.069  16.281  13.171  1.00  0.00      LH0  C  
ATOM   1918  O   TRP H  52      70.320  16.768  14.270  1.00  0.00      LH0  O  
ATOM   1919  CB  TRP H  52      67.650  16.477  13.611  1.00  0.00      LH0  C  
ATOM   1920  CG  TRP H  52      66.274  16.311  13.017  1.00  0.00      LH0  C  
ATOM   1921  CD1 TRP H  52      65.345  15.303  13.312  1.00  0.00      LH0  C  
ATOM   1922  CD2 TRP H  52      65.625  17.159  12.045  1.00  0.00      LH0  C  
ATOM   1923  CE2 TRP H  52      64.327  16.600  11.796  1.00  0.00      LH0  C  
ATOM   1924  CE3 TRP H  52      66.022  18.338  11.378  1.00  0.00      LH0  C  
ATOM   1925  NE1 TRP H  52      64.198  15.468  12.599  1.00  0.00      LH0  N  
ATOM   1926  CZ2 TRP H  52      63.456  17.227  10.877  1.00  0.00      LH0  C  
ATOM   1927  CZ3 TRP H  52      65.137  18.957  10.469  1.00  0.00      LH0  C  
ATOM   1928  CH2 TRP H  52      63.864  18.402  10.212  1.00  0.00      LH0  C  
ATOM   1929  H   TRP H  52      68.992  14.000  14.221  1.00  0.00      LH0  H  
ATOM   1930  HE1 TRP H  52      63.407  14.887  12.640  1.00  0.00      LH0  H  
ATOM   1931  N   PRO H  53      70.948  16.258  12.136  1.00  0.00      LH0  N  
ATOM   1932  CA  PRO H  53      72.351  16.650  12.314  1.00  0.00      LH0  C  
ATOM   1933  C   PRO H  53      72.606  17.866  13.189  1.00  0.00      LH0  C  
ATOM   1934  O   PRO H  53      73.422  17.818  14.101  1.00  0.00      LH0  O  
ATOM   1935  CB  PRO H  53      72.845  16.772  10.873  1.00  0.00      LH0  C  
ATOM   1936  CG  PRO H  53      72.028  15.737  10.107  1.00  0.00      LH0  C  
ATOM   1937  CD  PRO H  53      70.662  15.843  10.765  1.00  0.00      LH0  C  
ATOM   1938  N   TYR H  54      71.811  18.920  12.915  1.00  0.00      LH0  N  
ATOM   1939  CA  TYR H  54      71.812  20.140  13.731  1.00  0.00      LH0  C  
ATOM   1940  C   TYR H  54      72.113  19.992  15.224  1.00  0.00      LH0  C  
ATOM   1941  O   TYR H  54      72.913  20.728  15.786  1.00  0.00      LH0  O  
ATOM   1942  CB  TYR H  54      70.488  20.898  13.503  1.00  0.00      LH0  C  
ATOM   1943  CG  TYR H  54      70.409  22.148  14.353  1.00  0.00      LH0  C  
ATOM   1944  CD1 TYR H  54      71.281  23.224  14.089  1.00  0.00      LH0  C  
ATOM   1945  CD2 TYR H  54      69.475  22.180  15.409  1.00  0.00      LH0  C  
ATOM   1946  CE1 TYR H  54      71.248  24.344  14.934  1.00  0.00      LH0  C  
ATOM   1947  CE2 TYR H  54      69.442  23.303  16.250  1.00  0.00      LH0  C  
ATOM   1948  CZ  TYR H  54      70.335  24.366  16.009  1.00  0.00      LH0  C  
ATOM   1949  OH  TYR H  54      70.315  25.464  16.848  1.00  0.00      LH0  O  
ATOM   1950  H   TYR H  54      71.254  18.892  12.086  1.00  0.00      LH0  H  
ATOM   1951  HH  TYR H  54      71.205  25.629  17.137  1.00  0.00      LH0  H  
ATOM   1952  N   GLY H  55      71.410  19.031  15.837  1.00  0.00      LH0  N  
ATOM   1953  CA  GLY H  55      71.649  18.846  17.264  1.00  0.00      LH0  C  
ATOM   1954  C   GLY H  55      71.690  17.382  17.635  1.00  0.00      LH0  C  
ATOM   1955  O   GLY H  55      71.222  16.960  18.685  1.00  0.00      LH0  O  
ATOM   1956  H   GLY H  55      70.790  18.430  15.327  1.00  0.00      LH0  H  
ATOM   1957  N   GLY H  56      72.256  16.602  16.705  1.00  0.00      LH0  N  
ATOM   1958  CA  GLY H  56      72.210  15.161  16.927  1.00  0.00      LH0  C  
ATOM   1959  C   GLY H  56      70.831  14.580  16.674  1.00  0.00      LH0  C  
ATOM   1960  O   GLY H  56      70.497  14.176  15.566  1.00  0.00      LH0  O  
ATOM   1961  H   GLY H  56      72.584  17.001  15.847  1.00  0.00      LH0  H  
ATOM   1962  N   PHE H  57      70.040  14.561  17.759  1.00  0.00      LH0  N  
ATOM   1963  CA  PHE H  57      68.665  14.066  17.693  1.00  0.00      LH0  C  
ATOM   1964  C   PHE H  57      68.530  12.699  17.055  1.00  0.00      LH0  C  
ATOM   1965  O   PHE H  57      68.008  12.530  15.953  1.00  0.00      LH0  O  
ATOM   1966  CB  PHE H  57      67.723  15.067  17.012  1.00  0.00      LH0  C  
ATOM   1967  CG  PHE H  57      67.730  16.421  17.686  1.00  0.00      LH0  C  
ATOM   1968  CD1 PHE H  57      67.411  16.532  19.057  1.00  0.00      LH0  C  
ATOM   1969  CD2 PHE H  57      68.033  17.564  16.916  1.00  0.00      LH0  C  
ATOM   1970  CE1 PHE H  57      67.373  17.803  19.660  1.00  0.00      LH0  C  
ATOM   1971  CE2 PHE H  57      67.994  18.838  17.514  1.00  0.00      LH0  C  
ATOM   1972  CZ  PHE H  57      67.657  18.943  18.879  1.00  0.00      LH0  C  
ATOM   1973  H   PHE H  57      70.389  14.898  18.638  1.00  0.00      LH0  H  
ATOM   1974  N   THR H  58      69.032  11.712  17.799  1.00  0.00      LH0  N  
ATOM   1975  CA  THR H  58      68.956  10.374  17.223  1.00  0.00      LH0  C  
ATOM   1976  C   THR H  58      67.585   9.740  17.391  1.00  0.00      LH0  C  
ATOM   1977  O   THR H  58      66.788  10.172  18.220  1.00  0.00      LH0  O  
ATOM   1978  CB  THR H  58      70.079   9.490  17.781  1.00  0.00      LH0  C  
ATOM   1979  CG2 THR H  58      71.452  10.089  17.471  1.00  0.00      LH0  C  
ATOM   1980  OG1 THR H  58      69.933   9.250  19.187  1.00  0.00      LH0  O  
ATOM   1981  H   THR H  58      69.292  11.901  18.753  1.00  0.00      LH0  H  
ATOM   1982  HG1 THR H  58      69.808  10.093  19.633  1.00  0.00      LH0  H  
ATOM   1983  N   TYR H  59      67.327   8.722  16.555  1.00  0.00      LH0  N  
ATOM   1984  CA  TYR H  59      66.192   7.827  16.782  1.00  0.00      LH0  C  
ATOM   1985  C   TYR H  59      66.335   6.598  15.918  1.00  0.00      LH0  C  
ATOM   1986  O   TYR H  59      66.944   6.644  14.856  1.00  0.00      LH0  O  
ATOM   1987  CB  TYR H  59      64.840   8.483  16.482  1.00  0.00      LH0  C  
ATOM   1988  CG  TYR H  59      63.912   8.313  17.663  1.00  0.00      LH0  C  
ATOM   1989  CD1 TYR H  59      63.115   7.153  17.754  1.00  0.00      LH0  C  
ATOM   1990  CD2 TYR H  59      63.873   9.321  18.648  1.00  0.00      LH0  C  
ATOM   1991  CE1 TYR H  59      62.265   6.995  18.860  1.00  0.00      LH0  C  
ATOM   1992  CE2 TYR H  59      63.031   9.160  19.758  1.00  0.00      LH0  C  
ATOM   1993  CZ  TYR H  59      62.245   7.995  19.853  1.00  0.00      LH0  C  
ATOM   1994  OH  TYR H  59      61.446   7.818  20.966  1.00  0.00      LH0  O  
ATOM   1995  H   TYR H  59      67.893   8.590  15.737  1.00  0.00      LH0  H  
ATOM   1996  HH  TYR H  59      60.566   7.585  20.687  1.00  0.00      LH0  H  
ATOM   1997  N   TYR H  60      65.761   5.502  16.423  1.00  0.00      LH0  N  
ATOM   1998  CA  TYR H  60      65.800   4.247  15.678  1.00  0.00      LH0  C  
ATOM   1999  C   TYR H  60      64.544   3.485  16.013  1.00  0.00      LH0  C  
ATOM   2000  O   TYR H  60      63.897   3.785  17.011  1.00  0.00      LH0  O  
ATOM   2001  CB  TYR H  60      66.966   3.346  16.101  1.00  0.00      LH0  C  
ATOM   2002  CG  TYR H  60      68.313   4.015  15.996  1.00  0.00      LH0  C  
ATOM   2003  CD1 TYR H  60      68.813   4.734  17.102  1.00  0.00      LH0  C  
ATOM   2004  CD2 TYR H  60      69.031   3.895  14.794  1.00  0.00      LH0  C  
ATOM   2005  CE1 TYR H  60      70.058   5.371  16.994  1.00  0.00      LH0  C  
ATOM   2006  CE2 TYR H  60      70.273   4.534  14.685  1.00  0.00      LH0  C  
ATOM   2007  CZ  TYR H  60      70.768   5.267  15.782  1.00  0.00      LH0  C  
ATOM   2008  OH  TYR H  60      71.986   5.905  15.652  1.00  0.00      LH0  O  
ATOM   2009  H   TYR H  60      65.247   5.516  17.281  1.00  0.00      LH0  H  
ATOM   2010  HH  TYR H  60      72.178   6.391  16.448  1.00  0.00      LH0  H  
ATOM   2011  N   ALA H  61      64.261   2.474  15.188  1.00  0.00      LH0  N  
ATOM   2012  CA  ALA H  61      63.375   1.435  15.696  1.00  0.00      LH0  C  
ATOM   2013  C   ALA H  61      64.205   0.371  16.385  1.00  0.00      LH0  C  
ATOM   2014  O   ALA H  61      65.339   0.088  16.008  1.00  0.00      LH0  O  
ATOM   2015  CB  ALA H  61      62.578   0.796  14.560  1.00  0.00      LH0  C  
ATOM   2016  H   ALA H  61      64.797   2.340  14.352  1.00  0.00      LH0  H  
ATOM   2017  N   ASP H  62      63.608  -0.212  17.425  1.00  0.00      LH0  N  
ATOM   2018  CA  ASP H  62      64.391  -1.131  18.255  1.00  0.00      LH0  C  
ATOM   2019  C   ASP H  62      64.853  -2.415  17.571  1.00  0.00      LH0  C  
ATOM   2020  O   ASP H  62      65.797  -3.078  17.979  1.00  0.00      LH0  O  
ATOM   2021  CB  ASP H  62      63.656  -1.385  19.579  1.00  0.00      LH0  C  
ATOM   2022  CG  ASP H  62      63.683  -0.134  20.453  1.00  0.00      LH0  C  
ATOM   2023  OD1 ASP H  62      63.428   0.970  19.968  1.00  0.00      LH0  O  
ATOM   2024  OD2 ASP H  62      64.017  -0.234  21.630  1.00  0.00      LH0  O1-
ATOM   2025  H   ASP H  62      62.750   0.154  17.786  1.00  0.00      LH0  H  
ATOM   2026  N   SER H  63      64.185  -2.712  16.446  1.00  0.00      LH0  N  
ATOM   2027  CA  SER H  63      64.637  -3.790  15.562  1.00  0.00      LH0  C  
ATOM   2028  C   SER H  63      66.084  -3.651  15.087  1.00  0.00      LH0  C  
ATOM   2029  O   SER H  63      66.824  -4.615  14.858  1.00  0.00      LH0  O  
ATOM   2030  CB  SER H  63      63.683  -3.813  14.370  1.00  0.00      LH0  C  
ATOM   2031  OG  SER H  63      63.355  -2.457  14.040  1.00  0.00      LH0  O  
ATOM   2032  H   SER H  63      63.437  -2.136  16.112  1.00  0.00      LH0  H  
ATOM   2033  HG  SER H  63      63.195  -2.445  13.089  1.00  0.00      LH0  H  
ATOM   2034  N   VAL H  64      66.457  -2.374  14.932  1.00  0.00      LH0  N  
ATOM   2035  CA  VAL H  64      67.799  -2.083  14.451  1.00  0.00      LH0  C  
ATOM   2036  C   VAL H  64      68.733  -1.445  15.470  1.00  0.00      LH0  C  
ATOM   2037  O   VAL H  64      69.941  -1.639  15.409  1.00  0.00      LH0  O  
ATOM   2038  CB  VAL H  64      67.726  -1.266  13.154  1.00  0.00      LH0  C  
ATOM   2039  CG1 VAL H  64      67.029  -2.063  12.050  1.00  0.00      LH0  C  
ATOM   2040  CG2 VAL H  64      67.072   0.102  13.359  1.00  0.00      LH0  C  
ATOM   2041  H   VAL H  64      65.789  -1.646  15.104  1.00  0.00      LH0  H  
ATOM   2042  N   LYS H  65      68.120  -0.690  16.400  1.00  0.00      LH0  N  
ATOM   2043  CA  LYS H  65      68.856   0.147  17.355  1.00  0.00      LH0  C  
ATOM   2044  C   LYS H  65      70.118  -0.456  17.950  1.00  0.00      LH0  C  
ATOM   2045  O   LYS H  65      70.156  -1.611  18.357  1.00  0.00      LH0  O  
ATOM   2046  CB  LYS H  65      67.886   0.614  18.449  1.00  0.00      LH0  C  
ATOM   2047  CG  LYS H  65      68.350   1.824  19.272  1.00  0.00      LH0  C  
ATOM   2048  CD  LYS H  65      67.194   2.477  20.037  1.00  0.00      LH0  C  
ATOM   2049  CE  LYS H  65      66.636   1.593  21.150  1.00  0.00      LH0  C  
ATOM   2050  NZ  LYS H  65      65.279   2.030  21.496  1.00  0.00      LH0  N1+
ATOM   2051  H   LYS H  65      67.124  -0.611  16.355  1.00  0.00      LH0  H  
ATOM   2052  HZ1 LYS H  65      64.678   2.005  20.643  1.00  0.00      LH0  H  
ATOM   2053  HZ2 LYS H  65      64.821   1.294  22.079  1.00  0.00      LH0  H  
ATOM   2054  HZ3 LYS H  65      65.233   2.966  21.945  1.00  0.00      LH0  H  
ATOM   2055  N   GLY H  66      71.165   0.380  17.973  1.00  0.00      LH0  N  
ATOM   2056  CA  GLY H  66      72.392  -0.089  18.615  1.00  0.00      LH0  C  
ATOM   2057  C   GLY H  66      73.320  -0.793  17.648  1.00  0.00      LH0  C  
ATOM   2058  O   GLY H  66      74.491  -0.472  17.512  1.00  0.00      LH0  O  
ATOM   2059  H   GLY H  66      71.152   1.237  17.455  1.00  0.00      LH0  H  
ATOM   2060  N   ARG H  67      72.720  -1.765  16.946  1.00  0.00      LH0  N  
ATOM   2061  CA  ARG H  67      73.458  -2.342  15.826  1.00  0.00      LH0  C  
ATOM   2062  C   ARG H  67      73.588  -1.358  14.682  1.00  0.00      LH0  C  
ATOM   2063  O   ARG H  67      74.618  -1.213  14.041  1.00  0.00      LH0  O  
ATOM   2064  CB  ARG H  67      72.756  -3.584  15.296  1.00  0.00      LH0  C  
ATOM   2065  CG  ARG H  67      72.374  -4.624  16.342  1.00  0.00      LH0  C  
ATOM   2066  CD  ARG H  67      71.575  -5.749  15.687  1.00  0.00      LH0  C  
ATOM   2067  NE  ARG H  67      70.394  -5.217  15.005  1.00  0.00      LH0  N  
ATOM   2068  CZ  ARG H  67      70.115  -5.605  13.742  1.00  0.00      LH0  C  
ATOM   2069  NH1 ARG H  67      70.949  -6.382  13.063  1.00  0.00      LH0  N1+
ATOM   2070  NH2 ARG H  67      68.978  -5.226  13.169  1.00  0.00      LH0  N  
ATOM   2071  H   ARG H  67      71.762  -1.987  17.136  1.00  0.00      LH0  H  
ATOM   2072  HE  ARG H  67      69.817  -4.566  15.503  1.00  0.00      LH0  H  
ATOM   2073 HH11 ARG H  67      70.662  -6.714  12.158  1.00  0.00      LH0  H  
ATOM   2074 HH12 ARG H  67      71.855  -6.670  13.393  1.00  0.00      LH0  H  
ATOM   2075 HH21 ARG H  67      68.770  -5.537  12.225  1.00  0.00      LH0  H  
ATOM   2076 HH22 ARG H  67      68.301  -4.653  13.637  1.00  0.00      LH0  H  
ATOM   2077  N   PHE H  68      72.456  -0.692  14.442  1.00  0.00      LH0  N  
ATOM   2078  CA  PHE H  68      72.478   0.342  13.421  1.00  0.00      LH0  C  
ATOM   2079  C   PHE H  68      72.664   1.679  14.096  1.00  0.00      LH0  C  
ATOM   2080  O   PHE H  68      71.964   2.005  15.051  1.00  0.00      LH0  O  
ATOM   2081  CB  PHE H  68      71.169   0.363  12.617  1.00  0.00      LH0  C  
ATOM   2082  CG  PHE H  68      70.931  -0.844  11.723  1.00  0.00      LH0  C  
ATOM   2083  CD1 PHE H  68      71.347  -2.147  12.087  1.00  0.00      LH0  C  
ATOM   2084  CD2 PHE H  68      70.231  -0.630  10.516  1.00  0.00      LH0  C  
ATOM   2085  CE1 PHE H  68      71.037  -3.240  11.256  1.00  0.00      LH0  C  
ATOM   2086  CE2 PHE H  68      69.914  -1.720   9.683  1.00  0.00      LH0  C  
ATOM   2087  CZ  PHE H  68      70.309  -3.017  10.069  1.00  0.00      LH0  C  
ATOM   2088  H   PHE H  68      71.657  -0.821  15.028  1.00  0.00      LH0  H  
ATOM   2089  N   THR H  69      73.614   2.424  13.531  1.00  0.00      LH0  N  
ATOM   2090  CA  THR H  69      73.885   3.754  14.053  1.00  0.00      LH0  C  
ATOM   2091  C   THR H  69      73.903   4.794  12.948  1.00  0.00      LH0  C  
ATOM   2092  O   THR H  69      74.805   4.870  12.116  1.00  0.00      LH0  O  
ATOM   2093  CB  THR H  69      75.194   3.724  14.842  1.00  0.00      LH0  C  
ATOM   2094  CG2 THR H  69      75.409   4.997  15.666  1.00  0.00      LH0  C  
ATOM   2095  OG1 THR H  69      75.214   2.563  15.683  1.00  0.00      LH0  O  
ATOM   2096  H   THR H  69      74.223   2.009  12.857  1.00  0.00      LH0  H  
ATOM   2097  HG1 THR H  69      76.023   2.578  16.176  1.00  0.00      LH0  H  
ATOM   2098  N   ILE H  70      72.822   5.581  12.948  1.00  0.00      LH0  N  
ATOM   2099  CA  ILE H  70      72.728   6.606  11.918  1.00  0.00      LH0  C  
ATOM   2100  C   ILE H  70      73.722   7.719  12.189  1.00  0.00      LH0  C  
ATOM   2101  O   ILE H  70      73.980   8.101  13.323  1.00  0.00      LH0  O  
ATOM   2102  CB  ILE H  70      71.275   7.096  11.768  1.00  0.00      LH0  C  
ATOM   2103  CG1 ILE H  70      71.094   7.901  10.479  1.00  0.00      LH0  C  
ATOM   2104  CG2 ILE H  70      70.750   7.813  13.017  1.00  0.00      LH0  C  
ATOM   2105  CD1 ILE H  70      69.633   8.189  10.144  1.00  0.00      LH0  C  
ATOM   2106  H   ILE H  70      72.259   5.605  13.774  1.00  0.00      LH0  H  
ATOM   2107  N   SER H  71      74.333   8.162  11.098  1.00  0.00      LH0  N  
ATOM   2108  CA  SER H  71      75.464   9.051  11.301  1.00  0.00      LH0  C  
ATOM   2109  C   SER H  71      75.357  10.236  10.367  1.00  0.00      LH0  C  
ATOM   2110  O   SER H  71      74.593  10.211   9.410  1.00  0.00      LH0  O  
ATOM   2111  CB  SER H  71      76.761   8.244  11.139  1.00  0.00      LH0  C  
ATOM   2112  OG  SER H  71      76.472   6.890  10.740  1.00  0.00      LH0  O  
ATOM   2113  H   SER H  71      74.078   7.854  10.180  1.00  0.00      LH0  H  
ATOM   2114  HG  SER H  71      76.017   6.469  11.467  1.00  0.00      LH0  H  
ATOM   2115  N   ALA H  72      76.119  11.291  10.675  1.00  0.00      LH0  N  
ATOM   2116  CA  ALA H  72      75.931  12.461   9.825  1.00  0.00      LH0  C  
ATOM   2117  C   ALA H  72      77.232  13.095   9.405  1.00  0.00      LH0  C  
ATOM   2118  O   ALA H  72      77.870  13.816  10.161  1.00  0.00      LH0  O  
ATOM   2119  CB  ALA H  72      75.078  13.511  10.537  1.00  0.00      LH0  C  
ATOM   2120  H   ALA H  72      76.728  11.321  11.466  1.00  0.00      LH0  H  
ATOM   2121  N   ASP H  73      77.599  12.810   8.151  1.00  0.00      LH0  N  
ATOM   2122  CA  ASP H  73      78.751  13.541   7.636  1.00  0.00      LH0  C  
ATOM   2123  C   ASP H  73      78.342  14.901   7.114  1.00  0.00      LH0  C  
ATOM   2124  O   ASP H  73      78.122  15.134   5.928  1.00  0.00      LH0  O  
ATOM   2125  CB  ASP H  73      79.490  12.743   6.563  1.00  0.00      LH0  C  
ATOM   2126  CG  ASP H  73      80.920  13.225   6.411  1.00  0.00      LH0  C  
ATOM   2127  OD1 ASP H  73      81.172  14.428   6.448  1.00  0.00      LH0  O  
ATOM   2128  OD2 ASP H  73      81.812  12.398   6.246  1.00  0.00      LH0  O1-
ATOM   2129  H   ASP H  73      77.026  12.278   7.526  1.00  0.00      LH0  H  
ATOM   2130  N   THR H  74      78.233  15.807   8.091  1.00  0.00      LH0  N  
ATOM   2131  CA  THR H  74      77.835  17.176   7.781  1.00  0.00      LH0  C  
ATOM   2132  C   THR H  74      78.748  17.834   6.761  1.00  0.00      LH0  C  
ATOM   2133  O   THR H  74      78.316  18.419   5.776  1.00  0.00      LH0  O  
ATOM   2134  CB  THR H  74      77.800  17.958   9.089  1.00  0.00      LH0  C  
ATOM   2135  CG2 THR H  74      76.559  17.604   9.910  1.00  0.00      LH0  C  
ATOM   2136  OG1 THR H  74      78.986  17.663   9.843  1.00  0.00      LH0  O  
ATOM   2137  H   THR H  74      78.441  15.540   9.035  1.00  0.00      LH0  H  
ATOM   2138  HG1 THR H  74      78.841  18.016  10.715  1.00  0.00      LH0  H  
ATOM   2139  N   SER H  75      80.054  17.652   7.025  1.00  0.00      LH0  N  
ATOM   2140  CA  SER H  75      81.047  18.225   6.116  1.00  0.00      LH0  C  
ATOM   2141  C   SER H  75      80.905  17.844   4.647  1.00  0.00      LH0  C  
ATOM   2142  O   SER H  75      81.209  18.614   3.747  1.00  0.00      LH0  O  
ATOM   2143  CB  SER H  75      82.467  17.950   6.635  1.00  0.00      LH0  C  
ATOM   2144  OG  SER H  75      82.731  16.539   6.739  1.00  0.00      LH0  O  
ATOM   2145  H   SER H  75      80.277  17.244   7.912  1.00  0.00      LH0  H  
ATOM   2146  HG  SER H  75      81.914  16.130   7.036  1.00  0.00      LH0  H  
ATOM   2147  N   LYS H  76      80.430  16.605   4.443  1.00  0.00      LH0  N  
ATOM   2148  CA  LYS H  76      80.292  16.166   3.057  1.00  0.00      LH0  C  
ATOM   2149  C   LYS H  76      78.850  15.962   2.634  1.00  0.00      LH0  C  
ATOM   2150  O   LYS H  76      78.549  15.210   1.716  1.00  0.00      LH0  O  
ATOM   2151  CB  LYS H  76      81.122  14.899   2.837  1.00  0.00      LH0  C  
ATOM   2152  CG  LYS H  76      82.558  15.105   3.318  1.00  0.00      LH0  C  
ATOM   2153  CD  LYS H  76      83.344  13.808   3.484  1.00  0.00      LH0  C  
ATOM   2154  CE  LYS H  76      84.394  13.942   4.590  1.00  0.00      LH0  C  
ATOM   2155  NZ  LYS H  76      83.718  14.267   5.852  1.00  0.00      LH0  N1+
ATOM   2156  H   LYS H  76      80.169  15.993   5.194  1.00  0.00      LH0  H  
ATOM   2157  HZ1 LYS H  76      83.493  15.279   5.940  1.00  0.00      LH0  H  
ATOM   2158  HZ2 LYS H  76      82.790  13.786   5.882  1.00  0.00      LH0  H  
ATOM   2159  HZ3 LYS H  76      84.237  13.952   6.688  1.00  0.00      LH0  H  
ATOM   2160  N   ASN H  77      77.956  16.648   3.368  1.00  0.00      LH0  N  
ATOM   2161  CA  ASN H  77      76.517  16.598   3.080  1.00  0.00      LH0  C  
ATOM   2162  C   ASN H  77      75.902  15.218   2.865  1.00  0.00      LH0  C  
ATOM   2163  O   ASN H  77      75.009  15.016   2.050  1.00  0.00      LH0  O  
ATOM   2164  CB  ASN H  77      76.157  17.541   1.927  1.00  0.00      LH0  C  
ATOM   2165  CG  ASN H  77      74.717  17.975   2.091  1.00  0.00      LH0  C  
ATOM   2166  ND2 ASN H  77      73.982  17.907   0.980  1.00  0.00      LH0  N  
ATOM   2167  OD1 ASN H  77      74.290  18.370   3.168  1.00  0.00      LH0  O  
ATOM   2168  H   ASN H  77      78.282  17.249   4.100  1.00  0.00      LH0  H  
ATOM   2169 HD21 ASN H  77      74.317  17.504   0.127  1.00  0.00      LH0  H  
ATOM   2170 HD22 ASN H  77      73.036  18.234   0.985  1.00  0.00      LH0  H  
ATOM   2171  N   THR H  78      76.440  14.266   3.633  1.00  0.00      LH0  N  
ATOM   2172  CA  THR H  78      76.015  12.889   3.420  1.00  0.00      LH0  C  
ATOM   2173  C   THR H  78      75.690  12.213   4.738  1.00  0.00      LH0  C  
ATOM   2174  O   THR H  78      76.509  12.130   5.644  1.00  0.00      LH0  O  
ATOM   2175  CB  THR H  78      77.113  12.144   2.643  1.00  0.00      LH0  C  
ATOM   2176  CG2 THR H  78      76.833  10.651   2.457  1.00  0.00      LH0  C  
ATOM   2177  OG1 THR H  78      77.299  12.753   1.361  1.00  0.00      LH0  O  
ATOM   2178  H   THR H  78      77.136  14.491   4.319  1.00  0.00      LH0  H  
ATOM   2179  HG1 THR H  78      77.665  13.622   1.506  1.00  0.00      LH0  H  
ATOM   2180  N   ALA H  79      74.447  11.731   4.831  1.00  0.00      LH0  N  
ATOM   2181  CA  ALA H  79      74.193  10.921   6.018  1.00  0.00      LH0  C  
ATOM   2182  C   ALA H  79      74.718   9.515   5.829  1.00  0.00      LH0  C  
ATOM   2183  O   ALA H  79      74.958   9.065   4.715  1.00  0.00      LH0  O  
ATOM   2184  CB  ALA H  79      72.704  10.854   6.335  1.00  0.00      LH0  C  
ATOM   2185  H   ALA H  79      73.836  11.746   4.038  1.00  0.00      LH0  H  
ATOM   2186  N   TYR H  80      74.902   8.847   6.963  1.00  0.00      LH0  N  
ATOM   2187  CA  TYR H  80      75.383   7.476   6.903  1.00  0.00      LH0  C  
ATOM   2188  C   TYR H  80      74.453   6.588   7.689  1.00  0.00      LH0  C  
ATOM   2189  O   TYR H  80      73.596   7.058   8.430  1.00  0.00      LH0  O  
ATOM   2190  CB  TYR H  80      76.784   7.331   7.506  1.00  0.00      LH0  C  
ATOM   2191  CG  TYR H  80      77.867   8.124   6.812  1.00  0.00      LH0  C  
ATOM   2192  CD1 TYR H  80      77.871   8.272   5.409  1.00  0.00      LH0  C  
ATOM   2193  CD2 TYR H  80      78.890   8.662   7.618  1.00  0.00      LH0  C  
ATOM   2194  CE1 TYR H  80      78.958   8.913   4.796  1.00  0.00      LH0  C  
ATOM   2195  CE2 TYR H  80      79.987   9.286   7.005  1.00  0.00      LH0  C  
ATOM   2196  CZ  TYR H  80      80.024   9.363   5.599  1.00  0.00      LH0  C  
ATOM   2197  OH  TYR H  80      81.156   9.851   4.981  1.00  0.00      LH0  O  
ATOM   2198  H   TYR H  80      74.616   9.240   7.835  1.00  0.00      LH0  H  
ATOM   2199  HH  TYR H  80      81.388  10.686   5.399  1.00  0.00      LH0  H  
ATOM   2200  N   LEU H  81      74.690   5.290   7.519  1.00  0.00      LH0  N  
ATOM   2201  CA  LEU H  81      74.087   4.324   8.422  1.00  0.00      LH0  C  
ATOM   2202  C   LEU H  81      75.097   3.233   8.673  1.00  0.00      LH0  C  
ATOM   2203  O   LEU H  81      75.285   2.332   7.865  1.00  0.00      LH0  O  
ATOM   2204  CB  LEU H  81      72.792   3.758   7.831  1.00  0.00      LH0  C  
ATOM   2205  CG  LEU H  81      71.999   2.830   8.757  1.00  0.00      LH0  C  
ATOM   2206  CD1 LEU H  81      71.566   3.514  10.053  1.00  0.00      LH0  C  
ATOM   2207  CD2 LEU H  81      70.811   2.204   8.028  1.00  0.00      LH0  C  
ATOM   2208  H   LEU H  81      75.337   4.991   6.815  1.00  0.00      LH0  H  
ATOM   2209  N   GLN H  82      75.762   3.361   9.825  1.00  0.00      LH0  N  
ATOM   2210  CA  GLN H  82      76.649   2.267  10.201  1.00  0.00      LH0  C  
ATOM   2211  C   GLN H  82      75.845   1.091  10.714  1.00  0.00      LH0  C  
ATOM   2212  O   GLN H  82      75.500   0.999  11.885  1.00  0.00      LH0  O  
ATOM   2213  CB  GLN H  82      77.689   2.751  11.222  1.00  0.00      LH0  C  
ATOM   2214  CG  GLN H  82      78.673   1.688  11.738  1.00  0.00      LH0  C  
ATOM   2215  CD  GLN H  82      79.461   1.073  10.599  1.00  0.00      LH0  C  
ATOM   2216  NE2 GLN H  82      79.488  -0.260  10.612  1.00  0.00      LH0  N  
ATOM   2217  OE1 GLN H  82      80.007   1.751   9.743  1.00  0.00      LH0  O  
ATOM   2218  H   GLN H  82      75.544   4.101  10.464  1.00  0.00      LH0  H  
ATOM   2219 HE21 GLN H  82      79.060  -0.814  11.331  1.00  0.00      LH0  H  
ATOM   2220 HE22 GLN H  82      79.971  -0.723   9.874  1.00  0.00      LH0  H  
ATOM   2221  N   MET H  83      75.533   0.203   9.771  1.00  0.00      LH0  N  
ATOM   2222  CA  MET H  83      74.872  -1.017  10.210  1.00  0.00      LH0  C  
ATOM   2223  C   MET H  83      75.895  -1.987  10.740  1.00  0.00      LH0  C  
ATOM   2224  O   MET H  83      76.972  -2.137  10.177  1.00  0.00      LH0  O  
ATOM   2225  CB  MET H  83      74.108  -1.671   9.064  1.00  0.00      LH0  C  
ATOM   2226  CG  MET H  83      73.178  -0.709   8.333  1.00  0.00      LH0  C  
ATOM   2227  SD  MET H  83      72.176  -1.526   7.085  1.00  0.00      LH0  S  
ATOM   2228  CE  MET H  83      73.524  -2.157   6.081  1.00  0.00      LH0  C  
ATOM   2229  H   MET H  83      75.864   0.319   8.831  1.00  0.00      LH0  H  
ATOM   2230  N   ASN H  84      75.518  -2.633  11.838  1.00  0.00      LH0  N  
ATOM   2231  CA  ASN H  84      76.399  -3.657  12.384  1.00  0.00      LH0  C  
ATOM   2232  C   ASN H  84      75.579  -4.879  12.668  1.00  0.00      LH0  C  
ATOM   2233  O   ASN H  84      74.362  -4.791  12.811  1.00  0.00      LH0  O  
ATOM   2234  CB  ASN H  84      77.077  -3.205  13.681  1.00  0.00      LH0  C  
ATOM   2235  CG  ASN H  84      77.965  -2.008  13.426  1.00  0.00      LH0  C  
ATOM   2236  ND2 ASN H  84      77.456  -0.857  13.867  1.00  0.00      LH0  N  
ATOM   2237  OD1 ASN H  84      79.055  -2.106  12.875  1.00  0.00      LH0  O  
ATOM   2238  H   ASN H  84      74.671  -2.400  12.317  1.00  0.00      LH0  H  
ATOM   2239 HD21 ASN H  84      76.511  -0.825  14.207  1.00  0.00      LH0  H  
ATOM   2240 HD22 ASN H  84      77.982  -0.011  13.856  1.00  0.00      LH0  H  
ATOM   2241  N   SER H  85      76.281  -6.019  12.739  1.00  0.00      LH0  N  
ATOM   2242  CA  SER H  85      75.618  -7.256  13.155  1.00  0.00      LH0  C  
ATOM   2243  C   SER H  85      74.317  -7.551  12.427  1.00  0.00      LH0  C  
ATOM   2244  O   SER H  85      73.245  -7.741  12.998  1.00  0.00      LH0  O  
ATOM   2245  CB  SER H  85      75.463  -7.272  14.676  1.00  0.00      LH0  C  
ATOM   2246  OG  SER H  85      76.701  -6.851  15.264  1.00  0.00      LH0  O  
ATOM   2247  H   SER H  85      77.256  -6.012  12.512  1.00  0.00      LH0  H  
ATOM   2248  HG  SER H  85      77.382  -7.378  14.860  1.00  0.00      LH0  H  
ATOM   2249  N   LEU H  86      74.481  -7.530  11.100  1.00  0.00      LH0  N  
ATOM   2250  CA  LEU H  86      73.342  -7.737  10.214  1.00  0.00      LH0  C  
ATOM   2251  C   LEU H  86      72.781  -9.139  10.315  1.00  0.00      LH0  C  
ATOM   2252  O   LEU H  86      73.486 -10.126  10.148  1.00  0.00      LH0  O  
ATOM   2253  CB  LEU H  86      73.779  -7.413   8.790  1.00  0.00      LH0  C  
ATOM   2254  CG  LEU H  86      74.009  -5.916   8.601  1.00  0.00      LH0  C  
ATOM   2255  CD1 LEU H  86      74.972  -5.612   7.456  1.00  0.00      LH0  C  
ATOM   2256  CD2 LEU H  86      72.681  -5.179   8.452  1.00  0.00      LH0  C  
ATOM   2257  H   LEU H  86      75.402  -7.377  10.734  1.00  0.00      LH0  H  
ATOM   2258  N   ARG H  87      71.487  -9.179  10.637  1.00  0.00      LH0  N  
ATOM   2259  CA  ARG H  87      70.865 -10.493  10.693  1.00  0.00      LH0  C  
ATOM   2260  C   ARG H  87      70.213 -10.776   9.356  1.00  0.00      LH0  C  
ATOM   2261  O   ARG H  87      70.184  -9.912   8.487  1.00  0.00      LH0  O  
ATOM   2262  CB  ARG H  87      69.835 -10.546  11.814  1.00  0.00      LH0  C  
ATOM   2263  CG  ARG H  87      70.311 -10.181  13.220  1.00  0.00      LH0  C  
ATOM   2264  CD  ARG H  87      69.169 -10.403  14.220  1.00  0.00      LH0  C  
ATOM   2265  NE  ARG H  87      68.806  -9.189  14.957  1.00  0.00      LH0  N  
ATOM   2266  CZ  ARG H  87      67.938  -8.280  14.450  1.00  0.00      LH0  C  
ATOM   2267  NH1 ARG H  87      67.384  -8.448  13.253  1.00  0.00      LH0  N1+
ATOM   2268  NH2 ARG H  87      67.648  -7.202  15.179  1.00  0.00      LH0  N  
ATOM   2269  H   ARG H  87      70.908  -8.364  10.615  1.00  0.00      LH0  H  
ATOM   2270  HE  ARG H  87      69.241  -9.081  15.851  1.00  0.00      LH0  H  
ATOM   2271 HH11 ARG H  87      66.884  -7.745  12.753  1.00  0.00      LH0  H  
ATOM   2272 HH12 ARG H  87      67.448  -9.348  12.793  1.00  0.00      LH0  H  
ATOM   2273 HH21 ARG H  87      67.046  -6.470  14.840  1.00  0.00      LH0  H  
ATOM   2274 HH22 ARG H  87      68.020  -7.097  16.100  1.00  0.00      LH0  H  
ATOM   2275  N   ALA H  88      69.688 -12.002   9.207  1.00  0.00      LH0  N  
ATOM   2276  CA  ALA H  88      69.143 -12.338   7.889  1.00  0.00      LH0  C  
ATOM   2277  C   ALA H  88      67.945 -11.482   7.513  1.00  0.00      LH0  C  
ATOM   2278  O   ALA H  88      67.782 -11.015   6.392  1.00  0.00      LH0  O  
ATOM   2279  CB  ALA H  88      68.745 -13.814   7.832  1.00  0.00      LH0  C  
ATOM   2280  H   ALA H  88      69.510 -12.573  10.010  1.00  0.00      LH0  H  
ATOM   2281  N   GLU H  89      67.139 -11.249   8.554  1.00  0.00      LH0  N  
ATOM   2282  CA  GLU H  89      65.953 -10.398   8.451  1.00  0.00      LH0  C  
ATOM   2283  C   GLU H  89      66.252  -8.949   8.105  1.00  0.00      LH0  C  
ATOM   2284  O   GLU H  89      65.408  -8.205   7.623  1.00  0.00      LH0  O  
ATOM   2285  CB  GLU H  89      65.092 -10.435   9.725  1.00  0.00      LH0  C  
ATOM   2286  CG  GLU H  89      65.164 -11.695  10.604  1.00  0.00      LH0  C  
ATOM   2287  CD  GLU H  89      66.433 -11.665  11.440  1.00  0.00      LH0  C  
ATOM   2288  OE1 GLU H  89      67.333 -12.468  11.199  1.00  0.00      LH0  O  
ATOM   2289  OE2 GLU H  89      66.541 -10.804  12.306  1.00  0.00      LH0  O1-
ATOM   2290  H   GLU H  89      67.387 -11.678   9.422  1.00  0.00      LH0  H  
ATOM   2291  N   ASP H  90      67.515  -8.572   8.357  1.00  0.00      LH0  N  
ATOM   2292  CA  ASP H  90      67.899  -7.220   7.966  1.00  0.00      LH0  C  
ATOM   2293  C   ASP H  90      68.204  -7.048   6.478  1.00  0.00      LH0  C  
ATOM   2294  O   ASP H  90      68.536  -5.956   6.025  1.00  0.00      LH0  O  
ATOM   2295  CB  ASP H  90      69.052  -6.699   8.842  1.00  0.00      LH0  C  
ATOM   2296  CG  ASP H  90      68.662  -6.557  10.313  1.00  0.00      LH0  C  
ATOM   2297  OD1 ASP H  90      67.806  -5.747  10.666  1.00  0.00      LH0  O  
ATOM   2298  OD2 ASP H  90      69.261  -7.219  11.148  1.00  0.00      LH0  O1-
ATOM   2299  H   ASP H  90      68.197  -9.206   8.719  1.00  0.00      LH0  H  
ATOM   2300  N   THR H  91      68.064  -8.157   5.726  1.00  0.00      LH0  N  
ATOM   2301  CA  THR H  91      68.101  -8.054   4.265  1.00  0.00      LH0  C  
ATOM   2302  C   THR H  91      66.927  -7.264   3.717  1.00  0.00      LH0  C  
ATOM   2303  O   THR H  91      65.770  -7.599   3.946  1.00  0.00      LH0  O  
ATOM   2304  CB  THR H  91      68.108  -9.457   3.644  1.00  0.00      LH0  C  
ATOM   2305  CG2 THR H  91      68.123  -9.461   2.111  1.00  0.00      LH0  C  
ATOM   2306  OG1 THR H  91      69.220 -10.201   4.147  1.00  0.00      LH0  O  
ATOM   2307  H   THR H  91      67.800  -9.024   6.145  1.00  0.00      LH0  H  
ATOM   2308  HG1 THR H  91      68.922 -10.577   4.974  1.00  0.00      LH0  H  
ATOM   2309  N   ALA H  92      67.274  -6.205   2.977  1.00  0.00      LH0  N  
ATOM   2310  CA  ALA H  92      66.198  -5.376   2.454  1.00  0.00      LH0  C  
ATOM   2311  C   ALA H  92      66.676  -4.474   1.347  1.00  0.00      LH0  C  
ATOM   2312  O   ALA H  92      67.863  -4.211   1.191  1.00  0.00      LH0  O  
ATOM   2313  CB  ALA H  92      65.617  -4.487   3.555  1.00  0.00      LH0  C  
ATOM   2314  H   ALA H  92      68.237  -6.001   2.780  1.00  0.00      LH0  H  
ATOM   2315  N   VAL H  93      65.685  -3.973   0.602  1.00  0.00      LH0  N  
ATOM   2316  CA  VAL H  93      66.007  -2.793  -0.190  1.00  0.00      LH0  C  
ATOM   2317  C   VAL H  93      65.877  -1.590   0.720  1.00  0.00      LH0  C  
ATOM   2318  O   VAL H  93      64.780  -1.171   1.066  1.00  0.00      LH0  O  
ATOM   2319  CB  VAL H  93      65.070  -2.659  -1.398  1.00  0.00      LH0  C  
ATOM   2320  CG1 VAL H  93      65.503  -1.506  -2.308  1.00  0.00      LH0  C  
ATOM   2321  CG2 VAL H  93      64.959  -3.973  -2.174  1.00  0.00      LH0  C  
ATOM   2322  H   VAL H  93      64.733  -4.222   0.791  1.00  0.00      LH0  H  
ATOM   2323  N   TYR H  94      67.035  -1.089   1.147  1.00  0.00      LH0  N  
ATOM   2324  CA  TYR H  94      66.961   0.117   1.964  1.00  0.00      LH0  C  
ATOM   2325  C   TYR H  94      66.576   1.298   1.106  1.00  0.00      LH0  C  
ATOM   2326  O   TYR H  94      66.651   1.229  -0.115  1.00  0.00      LH0  O  
ATOM   2327  CB  TYR H  94      68.282   0.369   2.702  1.00  0.00      LH0  C  
ATOM   2328  CG  TYR H  94      68.484  -0.636   3.815  1.00  0.00      LH0  C  
ATOM   2329  CD1 TYR H  94      68.751  -1.983   3.498  1.00  0.00      LH0  C  
ATOM   2330  CD2 TYR H  94      68.398  -0.191   5.151  1.00  0.00      LH0  C  
ATOM   2331  CE1 TYR H  94      68.897  -2.916   4.534  1.00  0.00      LH0  C  
ATOM   2332  CE2 TYR H  94      68.554  -1.123   6.191  1.00  0.00      LH0  C  
ATOM   2333  CZ  TYR H  94      68.779  -2.477   5.866  1.00  0.00      LH0  C  
ATOM   2334  OH  TYR H  94      68.869  -3.406   6.883  1.00  0.00      LH0  O  
ATOM   2335  H   TYR H  94      67.906  -1.421   0.781  1.00  0.00      LH0  H  
ATOM   2336  HH  TYR H  94      69.079  -4.257   6.492  1.00  0.00      LH0  H  
ATOM   2337  N   TYR H  95      66.133   2.339   1.809  1.00  0.00      LH0  N  
ATOM   2338  CA  TYR H  95      65.791   3.598   1.167  1.00  0.00      LH0  C  
ATOM   2339  C   TYR H  95      66.177   4.688   2.141  1.00  0.00      LH0  C  
ATOM   2340  O   TYR H  95      65.997   4.526   3.343  1.00  0.00      LH0  O  
ATOM   2341  CB  TYR H  95      64.285   3.723   0.911  1.00  0.00      LH0  C  
ATOM   2342  CG  TYR H  95      63.720   2.700  -0.050  1.00  0.00      LH0  C  
ATOM   2343  CD1 TYR H  95      63.769   2.948  -1.438  1.00  0.00      LH0  C  
ATOM   2344  CD2 TYR H  95      63.120   1.537   0.474  1.00  0.00      LH0  C  
ATOM   2345  CE1 TYR H  95      63.167   2.030  -2.318  1.00  0.00      LH0  C  
ATOM   2346  CE2 TYR H  95      62.520   0.621  -0.406  1.00  0.00      LH0  C  
ATOM   2347  CZ  TYR H  95      62.534   0.885  -1.790  1.00  0.00      LH0  C  
ATOM   2348  OH  TYR H  95      61.903   0.005  -2.653  1.00  0.00      LH0  O  
ATOM   2349  H   TYR H  95      66.088   2.299   2.808  1.00  0.00      LH0  H  
ATOM   2350  HH  TYR H  95      61.480  -0.689  -2.146  1.00  0.00      LH0  H  
ATOM   2351  N   CYS H  96      66.672   5.808   1.625  1.00  0.00      LH0  N  
ATOM   2352  CA  CYS H  96      66.665   6.941   2.541  1.00  0.00      LH0  C  
ATOM   2353  C   CYS H  96      65.731   8.022   2.054  1.00  0.00      LH0  C  
ATOM   2354  O   CYS H  96      65.494   8.166   0.861  1.00  0.00      LH0  O  
ATOM   2355  CB  CYS H  96      68.075   7.465   2.850  1.00  0.00      LH0  C  
ATOM   2356  SG  CYS H  96      69.052   8.064   1.445  1.00  0.00      LH0  S  
ATOM   2357  H   CYS H  96      66.900   5.868   0.650  1.00  0.00      LH0  H  
ATOM   2358  N   ALA H  97      65.183   8.760   3.024  1.00  0.00      LH0  N  
ATOM   2359  CA  ALA H  97      64.276   9.839   2.650  1.00  0.00      LH0  C  
ATOM   2360  C   ALA H  97      64.632  11.106   3.389  1.00  0.00      LH0  C  
ATOM   2361  O   ALA H  97      65.108  11.062   4.518  1.00  0.00      LH0  O  
ATOM   2362  CB  ALA H  97      62.836   9.471   2.987  1.00  0.00      LH0  C  
ATOM   2363  H   ALA H  97      65.384   8.573   3.987  1.00  0.00      LH0  H  
ATOM   2364  N   ARG H  98      64.398  12.238   2.710  1.00  0.00      LH0  N  
ATOM   2365  CA  ARG H  98      64.592  13.482   3.447  1.00  0.00      LH0  C  
ATOM   2366  C   ARG H  98      63.350  13.831   4.238  1.00  0.00      LH0  C  
ATOM   2367  O   ARG H  98      62.230  13.577   3.810  1.00  0.00      LH0  O  
ATOM   2368  CB  ARG H  98      64.995  14.651   2.529  1.00  0.00      LH0  C  
ATOM   2369  CG  ARG H  98      63.881  15.175   1.612  1.00  0.00      LH0  C  
ATOM   2370  CD  ARG H  98      64.204  16.497   0.908  1.00  0.00      LH0  C  
ATOM   2371  NE  ARG H  98      63.048  16.945   0.137  1.00  0.00      LH0  N  
ATOM   2372  CZ  ARG H  98      62.901  18.179  -0.379  1.00  0.00      LH0  C  
ATOM   2373  NH1 ARG H  98      63.758  19.161  -0.112  1.00  0.00      LH0  N1+
ATOM   2374  NH2 ARG H  98      61.858  18.407  -1.164  1.00  0.00      LH0  N  
ATOM   2375  H   ARG H  98      63.947  12.192   1.817  1.00  0.00      LH0  H  
ATOM   2376  HE  ARG H  98      62.297  16.295  -0.026  1.00  0.00      LH0  H  
ATOM   2377 HH11 ARG H  98      63.660  20.061  -0.535  1.00  0.00      LH0  H  
ATOM   2378 HH12 ARG H  98      64.507  19.050   0.550  1.00  0.00      LH0  H  
ATOM   2379 HH21 ARG H  98      61.688  19.269  -1.640  1.00  0.00      LH0  H  
ATOM   2380 HH22 ARG H  98      61.175  17.672  -1.282  1.00  0.00      LH0  H  
ATOM   2381  N   PHE H  99      63.587  14.441   5.395  1.00  0.00      LH0  N  
ATOM   2382  CA  PHE H  99      62.421  14.937   6.105  1.00  0.00      LH0  C  
ATOM   2383  C   PHE H  99      62.662  16.345   6.591  1.00  0.00      LH0  C  
ATOM   2384  O   PHE H  99      63.717  16.703   7.099  1.00  0.00      LH0  O  
ATOM   2385  CB  PHE H  99      62.043  13.960   7.223  1.00  0.00      LH0  C  
ATOM   2386  CG  PHE H  99      60.842  14.406   8.027  1.00  0.00      LH0  C  
ATOM   2387  CD1 PHE H  99      61.043  15.145   9.214  1.00  0.00      LH0  C  
ATOM   2388  CD2 PHE H  99      59.545  14.066   7.590  1.00  0.00      LH0  C  
ATOM   2389  CE1 PHE H  99      59.932  15.550   9.974  1.00  0.00      LH0  C  
ATOM   2390  CE2 PHE H  99      58.432  14.469   8.353  1.00  0.00      LH0  C  
ATOM   2391  CZ  PHE H  99      58.636  15.207   9.537  1.00  0.00      LH0  C  
ATOM   2392  H   PHE H  99      64.508  14.523   5.782  1.00  0.00      LH0  H  
ATOM   2393  N   ASN H 100      61.612  17.134   6.382  1.00  0.00      LH0  N  
ATOM   2394  CA  ASN H 100      61.577  18.500   6.884  1.00  0.00      LH0  C  
ATOM   2395  C   ASN H 100      60.141  18.959   6.878  1.00  0.00      LH0  C  
ATOM   2396  O   ASN H 100      59.646  19.582   5.946  1.00  0.00      LH0  O  
ATOM   2397  CB  ASN H 100      62.465  19.444   6.065  1.00  0.00      LH0  C  
ATOM   2398  CG  ASN H 100      62.511  20.809   6.720  1.00  0.00      LH0  C  
ATOM   2399  ND2 ASN H 100      63.724  21.187   7.117  1.00  0.00      LH0  N  
ATOM   2400  OD1 ASN H 100      61.510  21.493   6.865  1.00  0.00      LH0  O  
ATOM   2401  H   ASN H 100      60.830  16.749   5.888  1.00  0.00      LH0  H  
ATOM   2402 HD21 ASN H 100      64.541  20.610   7.037  1.00  0.00      LH0  H  
ATOM   2403 HD22 ASN H 100      63.852  22.093   7.512  1.00  0.00      LH0  H  
ATOM   2404  N   GLY H 101      59.475  18.596   7.981  1.00  0.00      LH0  N  
ATOM   2405  CA  GLY H 101      58.051  18.914   8.062  1.00  0.00      LH0  C  
ATOM   2406  C   GLY H 101      57.714  20.386   7.878  1.00  0.00      LH0  C  
ATOM   2407  O   GLY H 101      56.704  20.743   7.291  1.00  0.00      LH0  O  
ATOM   2408  H   GLY H 101      59.934  18.057   8.687  1.00  0.00      LH0  H  
ATOM   2409  N   TYR H 102      58.639  21.222   8.388  1.00  0.00      LH0  N  
ATOM   2410  CA  TYR H 102      58.537  22.676   8.222  1.00  0.00      LH0  C  
ATOM   2411  C   TYR H 102      58.181  23.102   6.803  1.00  0.00      LH0  C  
ATOM   2412  O   TYR H 102      57.259  23.870   6.565  1.00  0.00      LH0  O  
ATOM   2413  CB  TYR H 102      59.860  23.300   8.708  1.00  0.00      LH0  C  
ATOM   2414  CG  TYR H 102      59.911  24.814   8.832  1.00  0.00      LH0  C  
ATOM   2415  CD1 TYR H 102      61.135  25.367   9.260  1.00  0.00      LH0  C  
ATOM   2416  CD2 TYR H 102      58.795  25.634   8.550  1.00  0.00      LH0  C  
ATOM   2417  CE1 TYR H 102      61.246  26.757   9.423  1.00  0.00      LH0  C  
ATOM   2418  CE2 TYR H 102      58.905  27.026   8.705  1.00  0.00      LH0  C  
ATOM   2419  CZ  TYR H 102      60.128  27.568   9.146  1.00  0.00      LH0  C  
ATOM   2420  OH  TYR H 102      60.236  28.934   9.311  1.00  0.00      LH0  O  
ATOM   2421  H   TYR H 102      59.442  20.826   8.828  1.00  0.00      LH0  H  
ATOM   2422  HH  TYR H 102      60.884  29.107   9.984  1.00  0.00      LH0  H  
ATOM   2423  N   TRP H 103      58.941  22.542   5.856  1.00  0.00      LH0  N  
ATOM   2424  CA  TRP H 103      58.597  22.912   4.487  1.00  0.00      LH0  C  
ATOM   2425  C   TRP H 103      57.829  21.837   3.742  1.00  0.00      LH0  C  
ATOM   2426  O   TRP H 103      58.069  21.562   2.575  1.00  0.00      LH0  O  
ATOM   2427  CB  TRP H 103      59.844  23.374   3.727  1.00  0.00      LH0  C  
ATOM   2428  CG  TRP H 103      60.513  24.502   4.482  1.00  0.00      LH0  C  
ATOM   2429  CD1 TRP H 103      59.924  25.705   4.908  1.00  0.00      LH0  C  
ATOM   2430  CD2 TRP H 103      61.880  24.569   4.940  1.00  0.00      LH0  C  
ATOM   2431  CE2 TRP H 103      62.038  25.820   5.627  1.00  0.00      LH0  C  
ATOM   2432  CE3 TRP H 103      62.975  23.686   4.826  1.00  0.00      LH0  C  
ATOM   2433  NE1 TRP H 103      60.815  26.482   5.583  1.00  0.00      LH0  N  
ATOM   2434  CZ2 TRP H 103      63.286  26.158   6.191  1.00  0.00      LH0  C  
ATOM   2435  CZ3 TRP H 103      64.218  24.037   5.393  1.00  0.00      LH0  C  
ATOM   2436  CH2 TRP H 103      64.373  25.265   6.072  1.00  0.00      LH0  C  
ATOM   2437  H   TRP H 103      59.669  21.890   6.079  1.00  0.00      LH0  H  
ATOM   2438  HE1 TRP H 103      60.622  27.361   5.974  1.00  0.00      LH0  H  
ATOM   2439  N   ASN H 104      56.888  21.229   4.490  1.00  0.00      LH0  N  
ATOM   2440  CA  ASN H 104      55.996  20.180   3.973  1.00  0.00      LH0  C  
ATOM   2441  C   ASN H 104      56.647  18.886   3.527  1.00  0.00      LH0  C  
ATOM   2442  O   ASN H 104      56.011  18.017   2.942  1.00  0.00      LH0  O  
ATOM   2443  CB  ASN H 104      55.065  20.671   2.855  1.00  0.00      LH0  C  
ATOM   2444  CG  ASN H 104      54.117  21.723   3.377  1.00  0.00      LH0  C  
ATOM   2445  ND2 ASN H 104      54.243  22.903   2.766  1.00  0.00      LH0  N  
ATOM   2446  OD1 ASN H 104      53.316  21.504   4.277  1.00  0.00      LH0  O  
ATOM   2447  H   ASN H 104      56.774  21.526   5.441  1.00  0.00      LH0  H  
ATOM   2448 HD21 ASN H 104      54.898  23.017   2.020  1.00  0.00      LH0  H  
ATOM   2449 HD22 ASN H 104      53.668  23.660   3.069  1.00  0.00      LH0  H  
ATOM   2450  N   TYR H 105      57.947  18.770   3.827  1.00  0.00      LH0  N  
ATOM   2451  CA  TYR H 105      58.653  17.595   3.326  1.00  0.00      LH0  C  
ATOM   2452  C   TYR H 105      58.477  16.388   4.214  1.00  0.00      LH0  C  
ATOM   2453  O   TYR H 105      59.356  15.997   4.977  1.00  0.00      LH0  O  
ATOM   2454  CB  TYR H 105      60.146  17.875   3.129  1.00  0.00      LH0  C  
ATOM   2455  CG  TYR H 105      60.404  19.070   2.239  1.00  0.00      LH0  C  
ATOM   2456  CD1 TYR H 105      59.599  19.303   1.104  1.00  0.00      LH0  C  
ATOM   2457  CD2 TYR H 105      61.479  19.915   2.574  1.00  0.00      LH0  C  
ATOM   2458  CE1 TYR H 105      59.900  20.386   0.265  1.00  0.00      LH0  C  
ATOM   2459  CE2 TYR H 105      61.793  20.988   1.727  1.00  0.00      LH0  C  
ATOM   2460  CZ  TYR H 105      61.018  21.187   0.567  1.00  0.00      LH0  C  
ATOM   2461  OH  TYR H 105      61.390  22.177  -0.317  1.00  0.00      LH0  O  
ATOM   2462  H   TYR H 105      58.409  19.444   4.403  1.00  0.00      LH0  H  
ATOM   2463  HH  TYR H 105      60.606  22.530  -0.724  1.00  0.00      LH0  H  
ATOM   2464  N   ILE H 106      57.288  15.798   4.089  1.00  0.00      LH0  N  
ATOM   2465  CA  ILE H 106      57.094  14.551   4.816  1.00  0.00      LH0  C  
ATOM   2466  C   ILE H 106      57.604  13.382   3.992  1.00  0.00      LH0  C  
ATOM   2467  O   ILE H 106      56.852  12.634   3.381  1.00  0.00      LH0  O  
ATOM   2468  CB  ILE H 106      55.626  14.348   5.227  1.00  0.00      LH0  C  
ATOM   2469  CG1 ILE H 106      54.962  15.634   5.736  1.00  0.00      LH0  C  
ATOM   2470  CG2 ILE H 106      55.504  13.191   6.223  1.00  0.00      LH0  C  
ATOM   2471  CD1 ILE H 106      55.501  16.158   7.067  1.00  0.00      LH0  C  
ATOM   2472  H   ILE H 106      56.624  16.165   3.432  1.00  0.00      LH0  H  
ATOM   2473  N   MET H 107      58.945  13.279   3.988  1.00  0.00      LH0  N  
ATOM   2474  CA  MET H 107      59.605  12.195   3.255  1.00  0.00      LH0  C  
ATOM   2475  C   MET H 107      59.210  12.119   1.787  1.00  0.00      LH0  C  
ATOM   2476  O   MET H 107      58.693  11.132   1.275  1.00  0.00      LH0  O  
ATOM   2477  CB  MET H 107      59.438  10.871   4.013  1.00  0.00      LH0  C  
ATOM   2478  CG  MET H 107      59.967  10.987   5.448  1.00  0.00      LH0  C  
ATOM   2479  SD  MET H 107      59.461   9.650   6.543  1.00  0.00      LH0  S  
ATOM   2480  CE  MET H 107      60.211   8.288   5.648  1.00  0.00      LH0  C  
ATOM   2481  H   MET H 107      59.487  13.961   4.484  1.00  0.00      LH0  H  
ATOM   2482  N   ASP H 108      59.457  13.262   1.137  1.00  0.00      LH0  N  
ATOM   2483  CA  ASP H 108      59.075  13.364  -0.268  1.00  0.00      LH0  C  
ATOM   2484  C   ASP H 108      60.137  12.860  -1.233  1.00  0.00      LH0  C  
ATOM   2485  O   ASP H 108      59.889  12.006  -2.077  1.00  0.00      LH0  O  
ATOM   2486  CB  ASP H 108      58.596  14.793  -0.587  1.00  0.00      LH0  C  
ATOM   2487  CG  ASP H 108      59.721  15.814  -0.539  1.00  0.00      LH0  C  
ATOM   2488  OD1 ASP H 108      60.463  15.858   0.436  1.00  0.00      LH0  O  
ATOM   2489  OD2 ASP H 108      59.891  16.540  -1.507  1.00  0.00      LH0  O1-
ATOM   2490  H   ASP H 108      59.931  14.031   1.570  1.00  0.00      LH0  H  
ATOM   2491  N   TYR H 109      61.352  13.404  -1.047  1.00  0.00      LH0  N  
ATOM   2492  CA  TYR H 109      62.473  12.866  -1.811  1.00  0.00      LH0  C  
ATOM   2493  C   TYR H 109      63.030  11.651  -1.118  1.00  0.00      LH0  C  
ATOM   2494  O   TYR H 109      63.309  11.663   0.077  1.00  0.00      LH0  O  
ATOM   2495  CB  TYR H 109      63.639  13.851  -1.975  1.00  0.00      LH0  C  
ATOM   2496  CG  TYR H 109      63.360  15.099  -2.791  1.00  0.00      LH0  C  
ATOM   2497  CD1 TYR H 109      62.120  15.321  -3.431  1.00  0.00      LH0  C  
ATOM   2498  CD2 TYR H 109      64.409  16.035  -2.875  1.00  0.00      LH0  C  
ATOM   2499  CE1 TYR H 109      61.916  16.524  -4.128  1.00  0.00      LH0  C  
ATOM   2500  CE2 TYR H 109      64.212  17.232  -3.579  1.00  0.00      LH0  C  
ATOM   2501  CZ  TYR H 109      62.960  17.470  -4.178  1.00  0.00      LH0  C  
ATOM   2502  OH  TYR H 109      62.752  18.675  -4.816  1.00  0.00      LH0  O  
ATOM   2503  H   TYR H 109      61.437  14.104  -0.338  1.00  0.00      LH0  H  
ATOM   2504  HH  TYR H 109      63.536  18.925  -5.289  1.00  0.00      LH0  H  
ATOM   2505  N   TRP H 110      63.184  10.613  -1.934  1.00  0.00      LH0  N  
ATOM   2506  CA  TRP H 110      63.867   9.432  -1.429  1.00  0.00      LH0  C  
ATOM   2507  C   TRP H 110      65.171   9.301  -2.192  1.00  0.00      LH0  C  
ATOM   2508  O   TRP H 110      65.503  10.158  -3.010  1.00  0.00      LH0  O  
ATOM   2509  CB  TRP H 110      62.982   8.185  -1.591  1.00  0.00      LH0  C  
ATOM   2510  CG  TRP H 110      61.732   8.258  -0.735  1.00  0.00      LH0  C  
ATOM   2511  CD1 TRP H 110      60.661   9.156  -0.861  1.00  0.00      LH0  C  
ATOM   2512  CD2 TRP H 110      61.378   7.423   0.389  1.00  0.00      LH0  C  
ATOM   2513  CE2 TRP H 110      60.107   7.876   0.879  1.00  0.00      LH0  C  
ATOM   2514  CE3 TRP H 110      62.021   6.338   1.018  1.00  0.00      LH0  C  
ATOM   2515  NE1 TRP H 110      59.710   8.941   0.082  1.00  0.00      LH0  N  
ATOM   2516  CZ2 TRP H 110      59.506   7.238   1.985  1.00  0.00      LH0  C  
ATOM   2517  CZ3 TRP H 110      61.411   5.705   2.121  1.00  0.00      LH0  C  
ATOM   2518  CH2 TRP H 110      60.162   6.153   2.603  1.00  0.00      LH0  C  
ATOM   2519  H   TRP H 110      62.956  10.691  -2.902  1.00  0.00      LH0  H  
ATOM   2520  HE1 TRP H 110      58.920   9.510   0.232  1.00  0.00      LH0  H  
ATOM   2521  N   GLY H 111      65.881   8.205  -1.926  1.00  0.00      LH0  N  
ATOM   2522  CA  GLY H 111      66.923   7.854  -2.877  1.00  0.00      LH0  C  
ATOM   2523  C   GLY H 111      66.436   6.800  -3.848  1.00  0.00      LH0  C  
ATOM   2524  O   GLY H 111      65.259   6.714  -4.191  1.00  0.00      LH0  O  
ATOM   2525  H   GLY H 111      65.647   7.595  -1.166  1.00  0.00      LH0  H  
ATOM   2526  N   GLN H 112      67.404   5.999  -4.301  1.00  0.00      LH0  N  
ATOM   2527  CA  GLN H 112      67.029   5.030  -5.323  1.00  0.00      LH0  C  
ATOM   2528  C   GLN H 112      66.733   3.620  -4.835  1.00  0.00      LH0  C  
ATOM   2529  O   GLN H 112      66.291   2.758  -5.597  1.00  0.00      LH0  O  
ATOM   2530  CB  GLN H 112      68.055   5.040  -6.468  1.00  0.00      LH0  C  
ATOM   2531  CG  GLN H 112      69.327   4.196  -6.288  1.00  0.00      LH0  C  
ATOM   2532  CD  GLN H 112      70.153   4.637  -5.095  1.00  0.00      LH0  C  
ATOM   2533  NE2 GLN H 112      70.774   3.621  -4.498  1.00  0.00      LH0  N  
ATOM   2534  OE1 GLN H 112      70.256   5.809  -4.751  1.00  0.00      LH0  O  
ATOM   2535  H   GLN H 112      68.325   6.059  -3.912  1.00  0.00      LH0  H  
ATOM   2536 HE21 GLN H 112      70.529   2.669  -4.691  1.00  0.00      LH0  H  
ATOM   2537 HE22 GLN H 112      71.503   3.822  -3.841  1.00  0.00      LH0  H  
ATOM   2538  N   GLY H 113      67.011   3.406  -3.549  1.00  0.00      LH0  N  
ATOM   2539  CA  GLY H 113      67.020   2.032  -3.076  1.00  0.00      LH0  C  
ATOM   2540  C   GLY H 113      68.417   1.452  -3.098  1.00  0.00      LH0  C  
ATOM   2541  O   GLY H 113      68.999   1.218  -4.156  1.00  0.00      LH0  O  
ATOM   2542  H   GLY H 113      67.286   4.129  -2.909  1.00  0.00      LH0  H  
ATOM   2543  N   THR H 114      68.936   1.219  -1.893  1.00  0.00      LH0  N  
ATOM   2544  CA  THR H 114      70.194   0.490  -1.823  1.00  0.00      LH0  C  
ATOM   2545  C   THR H 114      70.002  -0.909  -1.259  1.00  0.00      LH0  C  
ATOM   2546  O   THR H 114      69.565  -1.131  -0.137  1.00  0.00      LH0  O  
ATOM   2547  CB  THR H 114      71.272   1.327  -1.098  1.00  0.00      LH0  C  
ATOM   2548  CG2 THR H 114      70.970   1.610   0.375  1.00  0.00      LH0  C  
ATOM   2549  OG1 THR H 114      72.575   0.746  -1.246  1.00  0.00      LH0  O  
ATOM   2550  H   THR H 114      68.443   1.572  -1.089  1.00  0.00      LH0  H  
ATOM   2551  HG1 THR H 114      72.693   0.191  -0.483  1.00  0.00      LH0  H  
ATOM   2552  N   LEU H 115      70.318  -1.877  -2.126  1.00  0.00      LH0  N  
ATOM   2553  CA  LEU H 115      70.098  -3.258  -1.702  1.00  0.00      LH0  C  
ATOM   2554  C   LEU H 115      71.160  -3.750  -0.735  1.00  0.00      LH0  C  
ATOM   2555  O   LEU H 115      72.354  -3.693  -1.004  1.00  0.00      LH0  O  
ATOM   2556  CB  LEU H 115      69.995  -4.157  -2.941  1.00  0.00      LH0  C  
ATOM   2557  CG  LEU H 115      69.696  -5.638  -2.672  1.00  0.00      LH0  C  
ATOM   2558  CD1 LEU H 115      68.384  -5.855  -1.914  1.00  0.00      LH0  C  
ATOM   2559  CD2 LEU H 115      69.753  -6.458  -3.962  1.00  0.00      LH0  C  
ATOM   2560  H   LEU H 115      70.765  -1.645  -2.988  1.00  0.00      LH0  H  
ATOM   2561  N   VAL H 116      70.669  -4.236   0.408  1.00  0.00      LH0  N  
ATOM   2562  CA  VAL H 116      71.570  -4.946   1.306  1.00  0.00      LH0  C  
ATOM   2563  C   VAL H 116      71.099  -6.376   1.457  1.00  0.00      LH0  C  
ATOM   2564  O   VAL H 116      70.046  -6.658   2.021  1.00  0.00      LH0  O  
ATOM   2565  CB  VAL H 116      71.659  -4.237   2.665  1.00  0.00      LH0  C  
ATOM   2566  CG1 VAL H 116      72.553  -4.985   3.657  1.00  0.00      LH0  C  
ATOM   2567  CG2 VAL H 116      72.122  -2.791   2.483  1.00  0.00      LH0  C  
ATOM   2568  H   VAL H 116      69.686  -4.203   0.602  1.00  0.00      LH0  H  
ATOM   2569  N   THR H 117      71.929  -7.262   0.910  1.00  0.00      LH0  N  
ATOM   2570  CA  THR H 117      71.565  -8.668   0.962  1.00  0.00      LH0  C  
ATOM   2571  C   THR H 117      72.430  -9.422   1.948  1.00  0.00      LH0  C  
ATOM   2572  O   THR H 117      73.586  -9.726   1.680  1.00  0.00      LH0  O  
ATOM   2573  CB  THR H 117      71.666  -9.263  -0.444  1.00  0.00      LH0  C  
ATOM   2574  CG2 THR H 117      70.985 -10.631  -0.550  1.00  0.00      LH0  C  
ATOM   2575  OG1 THR H 117      71.114  -8.346  -1.398  1.00  0.00      LH0  O  
ATOM   2576  H   THR H 117      72.788  -6.971   0.487  1.00  0.00      LH0  H  
ATOM   2577  HG1 THR H 117      71.144  -8.777  -2.243  1.00  0.00      LH0  H  
ATOM   2578  N   VAL H 118      71.834  -9.694   3.113  1.00  0.00      LH0  N  
ATOM   2579  CA  VAL H 118      72.615 -10.384   4.135  1.00  0.00      LH0  C  
ATOM   2580  C   VAL H 118      72.640 -11.887   3.905  1.00  0.00      LH0  C  
ATOM   2581  O   VAL H 118      71.841 -12.652   4.432  1.00  0.00      LH0  O  
ATOM   2582  CB  VAL H 118      72.104 -10.029   5.540  1.00  0.00      LH0  C  
ATOM   2583  CG1 VAL H 118      73.065 -10.521   6.621  1.00  0.00      LH0  C  
ATOM   2584  CG2 VAL H 118      71.839  -8.527   5.680  1.00  0.00      LH0  C  
ATOM   2585  H   VAL H 118      70.853  -9.544   3.258  1.00  0.00      LH0  H  
ATOM   2586  N   SER H 119      73.590 -12.275   3.053  1.00  0.00      LH0  N  
ATOM   2587  CA  SER H 119      73.685 -13.689   2.727  1.00  0.00      LH0  C  
ATOM   2588  C   SER H 119      75.125 -14.133   2.662  1.00  0.00      LH0  C  
ATOM   2589  O   SER H 119      76.042 -13.377   2.360  1.00  0.00      LH0  O  
ATOM   2590  CB  SER H 119      72.942 -14.000   1.421  1.00  0.00      LH0  C  
ATOM   2591  OG  SER H 119      72.971 -15.408   1.133  1.00  0.00      LH0  O  
ATOM   2592  H   SER H 119      74.274 -11.616   2.730  1.00  0.00      LH0  H  
ATOM   2593  HG  SER H 119      72.316 -15.553   0.459  1.00  0.00      LH0  H  
ATOM   2594  N   SER H 120      75.267 -15.421   2.972  1.00  0.00      LH0  N  
ATOM   2595  CA  SER H 120      76.581 -16.032   2.874  1.00  0.00      LH0  C  
ATOM   2596  C   SER H 120      76.936 -16.512   1.479  1.00  0.00      LH0  C  
ATOM   2597  O   SER H 120      78.103 -16.647   1.126  1.00  0.00      LH0  O  
ATOM   2598  CB  SER H 120      76.656 -17.163   3.898  1.00  0.00      LH0  C  
ATOM   2599  OG  SER H 120      75.342 -17.711   4.097  1.00  0.00      LH0  O  
ATOM   2600  H   SER H 120      74.485 -16.002   3.199  1.00  0.00      LH0  H  
ATOM   2601  HG  SER H 120      75.434 -18.376   4.768  1.00  0.00      LH0  H  
ATOM   2602  N   ALA H 121      75.872 -16.793   0.705  1.00  0.00      LH0  N  
ATOM   2603  CA  ALA H 121      76.104 -17.493  -0.556  1.00  0.00      LH0  C  
ATOM   2604  C   ALA H 121      76.871 -16.697  -1.596  1.00  0.00      LH0  C  
ATOM   2605  O   ALA H 121      76.654 -15.511  -1.811  1.00  0.00      LH0  O  
ATOM   2606  CB  ALA H 121      74.782 -17.975  -1.156  1.00  0.00      LH0  C  
ATOM   2607  H   ALA H 121      74.955 -16.511   0.988  1.00  0.00      LH0  H  
ATOM   2608  N   SER H 122      77.793 -17.432  -2.223  1.00  0.00      LH0  N  
ATOM   2609  CA  SER H 122      78.679 -16.827  -3.208  1.00  0.00      LH0  C  
ATOM   2610  C   SER H 122      77.999 -16.286  -4.455  1.00  0.00      LH0  C  
ATOM   2611  O   SER H 122      76.901 -16.680  -4.833  1.00  0.00      LH0  O  
ATOM   2612  CB  SER H 122      79.746 -17.857  -3.581  1.00  0.00      LH0  C  
ATOM   2613  OG  SER H 122      80.011 -18.693  -2.445  1.00  0.00      LH0  O  
ATOM   2614  H   SER H 122      77.985 -18.372  -1.943  1.00  0.00      LH0  H  
ATOM   2615  HG  SER H 122      80.852 -19.107  -2.597  1.00  0.00      LH0  H  
ATOM   2616  N   THR H 123      78.738 -15.377  -5.099  1.00  0.00      LH0  N  
ATOM   2617  CA  THR H 123      78.297 -14.791  -6.360  1.00  0.00      LH0  C  
ATOM   2618  C   THR H 123      78.316 -15.739  -7.555  1.00  0.00      LH0  C  
ATOM   2619  O   THR H 123      79.190 -15.697  -8.415  1.00  0.00      LH0  O  
ATOM   2620  CB  THR H 123      79.154 -13.551  -6.614  1.00  0.00      LH0  C  
ATOM   2621  CG2 THR H 123      78.456 -12.282  -6.130  1.00  0.00      LH0  C  
ATOM   2622  OG1 THR H 123      80.422 -13.686  -5.947  1.00  0.00      LH0  O  
ATOM   2623  H   THR H 123      79.627 -15.069  -4.759  1.00  0.00      LH0  H  
ATOM   2624  HG1 THR H 123      80.960 -12.967  -6.254  1.00  0.00      LH0  H  
ATOM   2625  N   LYS H 124      77.315 -16.630  -7.578  1.00  0.00      LH0  N  
ATOM   2626  CA  LYS H 124      77.319 -17.574  -8.691  1.00  0.00      LH0  C  
ATOM   2627  C   LYS H 124      76.923 -16.969 -10.027  1.00  0.00      LH0  C  
ATOM   2628  O   LYS H 124      75.811 -16.495 -10.230  1.00  0.00      LH0  O  
ATOM   2629  CB  LYS H 124      76.471 -18.820  -8.395  1.00  0.00      LH0  C  
ATOM   2630  CG  LYS H 124      76.671 -19.885  -9.484  1.00  0.00      LH0  C  
ATOM   2631  CD  LYS H 124      75.775 -21.116  -9.383  1.00  0.00      LH0  C  
ATOM   2632  CE  LYS H 124      75.852 -22.010 -10.628  1.00  0.00      LH0  C  
ATOM   2633  NZ  LYS H 124      75.331 -21.292 -11.799  1.00  0.00      LH0  N1+
ATOM   2634  H   LYS H 124      76.606 -16.581  -6.872  1.00  0.00      LH0  H  
ATOM   2635  HZ1 LYS H 124      75.239 -21.916 -12.627  1.00  0.00      LH0  H  
ATOM   2636  HZ2 LYS H 124      74.392 -20.906 -11.577  1.00  0.00      LH0  H  
ATOM   2637  HZ3 LYS H 124      75.935 -20.483 -12.048  1.00  0.00      LH0  H  
ATOM   2638  N   GLY H 125      77.889 -17.082 -10.952  1.00  0.00      LH0  N  
ATOM   2639  CA  GLY H 125      77.568 -16.857 -12.360  1.00  0.00      LH0  C  
ATOM   2640  C   GLY H 125      76.503 -17.814 -12.887  1.00  0.00      LH0  C  
ATOM   2641  O   GLY H 125      76.486 -19.011 -12.595  1.00  0.00      LH0  O  
ATOM   2642  H   GLY H 125      78.805 -17.333 -10.643  1.00  0.00      LH0  H  
ATOM   2643  N   PRO H 126      75.581 -17.220 -13.667  1.00  0.00      LH0  N  
ATOM   2644  CA  PRO H 126      74.416 -17.968 -14.137  1.00  0.00      LH0  C  
ATOM   2645  C   PRO H 126      74.731 -19.020 -15.184  1.00  0.00      LH0  C  
ATOM   2646  O   PRO H 126      75.432 -18.814 -16.167  1.00  0.00      LH0  O  
ATOM   2647  CB  PRO H 126      73.502 -16.855 -14.645  1.00  0.00      LH0  C  
ATOM   2648  CG  PRO H 126      74.439 -15.739 -15.091  1.00  0.00      LH0  C  
ATOM   2649  CD  PRO H 126      75.579 -15.827 -14.089  1.00  0.00      LH0  C  
ATOM   2650  N   SER H 127      74.149 -20.184 -14.915  1.00  0.00      LH0  N  
ATOM   2651  CA  SER H 127      74.188 -21.253 -15.901  1.00  0.00      LH0  C  
ATOM   2652  C   SER H 127      73.055 -21.110 -16.910  1.00  0.00      LH0  C  
ATOM   2653  O   SER H 127      72.012 -21.738 -16.816  1.00  0.00      LH0  O  
ATOM   2654  CB  SER H 127      74.153 -22.575 -15.136  1.00  0.00      LH0  C  
ATOM   2655  OG  SER H 127      75.214 -22.570 -14.155  1.00  0.00      LH0  O  
ATOM   2656  H   SER H 127      73.503 -20.227 -14.154  1.00  0.00      LH0  H  
ATOM   2657  HG  SER H 127      75.950 -22.970 -14.614  1.00  0.00      LH0  H  
ATOM   2658  N   VAL H 128      73.292 -20.204 -17.868  1.00  0.00      LH0  N  
ATOM   2659  CA  VAL H 128      72.189 -19.879 -18.775  1.00  0.00      LH0  C  
ATOM   2660  C   VAL H 128      72.024 -20.851 -19.928  1.00  0.00      LH0  C  
ATOM   2661  O   VAL H 128      72.980 -21.198 -20.616  1.00  0.00      LH0  O  
ATOM   2662  CB  VAL H 128      72.330 -18.446 -19.298  1.00  0.00      LH0  C  
ATOM   2663  CG1 VAL H 128      71.084 -17.959 -20.043  1.00  0.00      LH0  C  
ATOM   2664  CG2 VAL H 128      72.659 -17.512 -18.145  1.00  0.00      LH0  C  
ATOM   2665  H   VAL H 128      74.188 -19.759 -17.919  1.00  0.00      LH0  H  
ATOM   2666  N   PHE H 129      70.763 -21.255 -20.117  1.00  0.00      LH0  N  
ATOM   2667  CA  PHE H 129      70.433 -22.204 -21.178  1.00  0.00      LH0  C  
ATOM   2668  C   PHE H 129      69.483 -21.588 -22.196  1.00  0.00      LH0  C  
ATOM   2669  O   PHE H 129      68.639 -20.772 -21.846  1.00  0.00      LH0  O  
ATOM   2670  CB  PHE H 129      69.810 -23.450 -20.545  1.00  0.00      LH0  C  
ATOM   2671  CG  PHE H 129      70.746 -24.071 -19.530  1.00  0.00      LH0  C  
ATOM   2672  CD1 PHE H 129      71.970 -24.633 -19.954  1.00  0.00      LH0  C  
ATOM   2673  CD2 PHE H 129      70.364 -24.096 -18.171  1.00  0.00      LH0  C  
ATOM   2674  CE1 PHE H 129      72.818 -25.244 -19.010  1.00  0.00      LH0  C  
ATOM   2675  CE2 PHE H 129      71.209 -24.710 -17.226  1.00  0.00      LH0  C  
ATOM   2676  CZ  PHE H 129      72.424 -25.282 -17.656  1.00  0.00      LH0  C  
ATOM   2677  H   PHE H 129      70.047 -20.890 -19.518  1.00  0.00      LH0  H  
ATOM   2678  N   PRO H 130      69.638 -21.969 -23.485  1.00  0.00      LH0  N  
ATOM   2679  CA  PRO H 130      68.731 -21.424 -24.501  1.00  0.00      LH0  C  
ATOM   2680  C   PRO H 130      67.361 -22.085 -24.450  1.00  0.00      LH0  C  
ATOM   2681  O   PRO H 130      67.225 -23.281 -24.224  1.00  0.00      LH0  O  
ATOM   2682  CB  PRO H 130      69.491 -21.727 -25.791  1.00  0.00      LH0  C  
ATOM   2683  CG  PRO H 130      70.246 -23.026 -25.507  1.00  0.00      LH0  C  
ATOM   2684  CD  PRO H 130      70.632 -22.880 -24.041  1.00  0.00      LH0  C  
ATOM   2685  N   LEU H 131      66.340 -21.257 -24.667  1.00  0.00      LH0  N  
ATOM   2686  CA  LEU H 131      65.002 -21.836 -24.709  1.00  0.00      LH0  C  
ATOM   2687  C   LEU H 131      64.407 -21.762 -26.096  1.00  0.00      LH0  C  
ATOM   2688  O   LEU H 131      63.665 -20.850 -26.443  1.00  0.00      LH0  O  
ATOM   2689  CB  LEU H 131      64.064 -21.166 -23.707  1.00  0.00      LH0  C  
ATOM   2690  CG  LEU H 131      64.483 -21.272 -22.243  1.00  0.00      LH0  C  
ATOM   2691  CD1 LEU H 131      63.542 -20.448 -21.362  1.00  0.00      LH0  C  
ATOM   2692  CD2 LEU H 131      64.616 -22.721 -21.766  1.00  0.00      LH0  C  
ATOM   2693  H   LEU H 131      66.488 -20.292 -24.885  1.00  0.00      LH0  H  
ATOM   2694  N   ALA H 132      64.778 -22.778 -26.880  1.00  0.00      LH0  N  
ATOM   2695  CA  ALA H 132      64.127 -22.922 -28.180  1.00  0.00      LH0  C  
ATOM   2696  C   ALA H 132      62.697 -23.395 -27.987  1.00  0.00      LH0  C  
ATOM   2697  O   ALA H 132      62.431 -24.158 -27.069  1.00  0.00      LH0  O  
ATOM   2698  CB  ALA H 132      64.878 -23.962 -29.014  1.00  0.00      LH0  C  
ATOM   2699  H   ALA H 132      65.340 -23.508 -26.497  1.00  0.00      LH0  H  
ATOM   2700  N   PRO H 133      61.773 -22.920 -28.851  1.00  0.00      LH0  N  
ATOM   2701  CA  PRO H 133      60.405 -23.438 -28.759  1.00  0.00      LH0  C  
ATOM   2702  C   PRO H 133      60.320 -24.863 -29.279  1.00  0.00      LH0  C  
ATOM   2703  O   PRO H 133      61.073 -25.271 -30.155  1.00  0.00      LH0  O  
ATOM   2704  CB  PRO H 133      59.631 -22.438 -29.620  1.00  0.00      LH0  C  
ATOM   2705  CG  PRO H 133      60.630 -21.964 -30.678  1.00  0.00      LH0  C  
ATOM   2706  CD  PRO H 133      61.945 -21.925 -29.907  1.00  0.00      LH0  C  
ATOM   2707  N   SER H 134      59.345 -25.603 -28.733  1.00  0.00      LH0  N  
ATOM   2708  CA  SER H 134      59.126 -26.943 -29.284  1.00  0.00      LH0  C  
ATOM   2709  C   SER H 134      58.617 -27.001 -30.720  1.00  0.00      LH0  C  
ATOM   2710  O   SER H 134      58.719 -28.015 -31.398  1.00  0.00      LH0  O  
ATOM   2711  CB  SER H 134      58.188 -27.731 -28.378  1.00  0.00      LH0  C  
ATOM   2712  OG  SER H 134      58.615 -27.591 -27.019  1.00  0.00      LH0  O  
ATOM   2713  H   SER H 134      58.859 -25.293 -27.912  1.00  0.00      LH0  H  
ATOM   2714  HG  SER H 134      59.325 -28.210 -26.904  1.00  0.00      LH0  H  
ATOM   2715  N   SER H 135      58.039 -25.870 -31.150  1.00  0.00      LH0  N  
ATOM   2716  CA  SER H 135      57.535 -25.820 -32.516  1.00  0.00      LH0  C  
ATOM   2717  C   SER H 135      57.447 -24.379 -32.964  1.00  0.00      LH0  C  
ATOM   2718  O   SER H 135      57.638 -23.464 -32.171  1.00  0.00      LH0  O  
ATOM   2719  CB  SER H 135      56.180 -26.528 -32.625  1.00  0.00      LH0  C  
ATOM   2720  OG  SER H 135      55.951 -26.916 -33.983  1.00  0.00      LH0  O  
ATOM   2721  H   SER H 135      58.007 -25.036 -30.601  1.00  0.00      LH0  H  
ATOM   2722  HG  SER H 135      56.285 -27.804 -34.062  1.00  0.00      LH0  H  
ATOM   2723  N   LYS H 136      57.167 -24.215 -34.261  1.00  0.00      LH0  N  
ATOM   2724  CA  LYS H 136      57.142 -22.861 -34.797  1.00  0.00      LH0  C  
ATOM   2725  C   LYS H 136      55.865 -22.639 -35.572  1.00  0.00      LH0  C  
ATOM   2726  O   LYS H 136      55.467 -23.469 -36.379  1.00  0.00      LH0  O  
ATOM   2727  CB  LYS H 136      58.352 -22.643 -35.714  1.00  0.00      LH0  C  
ATOM   2728  CG  LYS H 136      58.676 -21.175 -36.008  1.00  0.00      LH0  C  
ATOM   2729  CD  LYS H 136      59.738 -21.001 -37.100  1.00  0.00      LH0  C  
ATOM   2730  CE  LYS H 136      59.236 -21.257 -38.525  1.00  0.00      LH0  C  
ATOM   2731  NZ  LYS H 136      58.301 -20.193 -38.907  1.00  0.00      LH0  N1+
ATOM   2732  H   LYS H 136      56.896 -25.000 -34.822  1.00  0.00      LH0  H  
ATOM   2733  HZ1 LYS H 136      57.933 -20.325 -39.872  1.00  0.00      LH0  H  
ATOM   2734  HZ2 LYS H 136      57.468 -20.210 -38.286  1.00  0.00      LH0  H  
ATOM   2735  HZ3 LYS H 136      58.752 -19.258 -38.846  1.00  0.00      LH0  H  
ATOM   2736  N   SER H 137      55.257 -21.471 -35.333  1.00  0.00      LH0  N  
ATOM   2737  CA  SER H 137      54.199 -21.052 -36.251  1.00  0.00      LH0  C  
ATOM   2738  C   SER H 137      54.754 -20.860 -37.660  1.00  0.00      LH0  C  
ATOM   2739  O   SER H 137      55.965 -20.750 -37.852  1.00  0.00      LH0  O  
ATOM   2740  CB  SER H 137      53.539 -19.792 -35.676  1.00  0.00      LH0  C  
ATOM   2741  OG  SER H 137      54.434 -19.173 -34.738  1.00  0.00      LH0  O  
ATOM   2742  H   SER H 137      55.571 -20.813 -34.650  1.00  0.00      LH0  H  
ATOM   2743  HG  SER H 137      53.918 -18.534 -34.242  1.00  0.00      LH0  H  
ATOM   2744  N   THR H 138      53.845 -20.873 -38.644  1.00  0.00      LH0  N  
ATOM   2745  CA  THR H 138      54.306 -20.941 -40.031  1.00  0.00      LH0  C  
ATOM   2746  C   THR H 138      55.239 -19.807 -40.439  1.00  0.00      LH0  C  
ATOM   2747  O   THR H 138      56.443 -19.992 -40.615  1.00  0.00      LH0  O  
ATOM   2748  CB  THR H 138      53.075 -21.036 -40.930  1.00  0.00      LH0  C  
ATOM   2749  CG2 THR H 138      52.521 -22.462 -40.972  1.00  0.00      LH0  C  
ATOM   2750  OG1 THR H 138      52.070 -20.138 -40.438  1.00  0.00      LH0  O  
ATOM   2751  H   THR H 138      52.861 -20.840 -38.476  1.00  0.00      LH0  H  
ATOM   2752  HG1 THR H 138      51.310 -20.242 -41.001  1.00  0.00      LH0  H  
ATOM   2753  N   SER H 139      54.636 -18.620 -40.532  1.00  0.00      LH0  N  
ATOM   2754  CA  SER H 139      55.425 -17.413 -40.737  1.00  0.00      LH0  C  
ATOM   2755  C   SER H 139      54.591 -16.237 -40.286  1.00  0.00      LH0  C  
ATOM   2756  O   SER H 139      53.383 -16.362 -40.108  1.00  0.00      LH0  O  
ATOM   2757  CB  SER H 139      55.857 -17.269 -42.201  1.00  0.00      LH0  C  
ATOM   2758  OG  SER H 139      56.959 -16.357 -42.300  1.00  0.00      LH0  O  
ATOM   2759  H   SER H 139      53.648 -18.527 -40.379  1.00  0.00      LH0  H  
ATOM   2760  HG  SER H 139      57.225 -16.367 -43.213  1.00  0.00      LH0  H  
ATOM   2761  N   GLY H 140      55.270 -15.099 -40.097  1.00  0.00      LH0  N  
ATOM   2762  CA  GLY H 140      54.531 -13.929 -39.632  1.00  0.00      LH0  C  
ATOM   2763  C   GLY H 140      54.130 -14.027 -38.174  1.00  0.00      LH0  C  
ATOM   2764  O   GLY H 140      54.850 -13.594 -37.282  1.00  0.00      LH0  O  
ATOM   2765  H   GLY H 140      56.259 -15.078 -40.240  1.00  0.00      LH0  H  
ATOM   2766  N   GLY H 141      52.942 -14.630 -37.985  1.00  0.00      LH0  N  
ATOM   2767  CA  GLY H 141      52.333 -14.736 -36.656  1.00  0.00      LH0  C  
ATOM   2768  C   GLY H 141      53.294 -15.208 -35.585  1.00  0.00      LH0  C  
ATOM   2769  O   GLY H 141      54.224 -15.963 -35.844  1.00  0.00      LH0  O  
ATOM   2770  H   GLY H 141      52.522 -15.060 -38.786  1.00  0.00      LH0  H  
ATOM   2771  N   THR H 142      53.069 -14.682 -34.385  1.00  0.00      LH0  N  
ATOM   2772  CA  THR H 142      54.097 -14.852 -33.372  1.00  0.00      LH0  C  
ATOM   2773  C   THR H 142      54.344 -16.280 -32.912  1.00  0.00      LH0  C  
ATOM   2774  O   THR H 142      53.514 -17.178 -33.018  1.00  0.00      LH0  O  
ATOM   2775  CB  THR H 142      53.770 -13.913 -32.214  1.00  0.00      LH0  C  
ATOM   2776  CG2 THR H 142      54.443 -12.555 -32.419  1.00  0.00      LH0  C  
ATOM   2777  OG1 THR H 142      52.348 -13.728 -32.118  1.00  0.00      LH0  O  
ATOM   2778  H   THR H 142      52.242 -14.183 -34.125  1.00  0.00      LH0  H  
ATOM   2779  HG1 THR H 142      52.193 -13.294 -31.286  1.00  0.00      LH0  H  
ATOM   2780  N   ALA H 143      55.563 -16.425 -32.402  1.00  0.00      LH0  N  
ATOM   2781  CA  ALA H 143      55.958 -17.584 -31.621  1.00  0.00      LH0  C  
ATOM   2782  C   ALA H 143      56.813 -17.000 -30.519  1.00  0.00      LH0  C  
ATOM   2783  O   ALA H 143      56.902 -15.784 -30.405  1.00  0.00      LH0  O  
ATOM   2784  CB  ALA H 143      56.771 -18.564 -32.470  1.00  0.00      LH0  C  
ATOM   2785  H   ALA H 143      56.220 -15.668 -32.426  1.00  0.00      LH0  H  
ATOM   2786  N   ALA H 144      57.441 -17.864 -29.723  1.00  0.00      LH0  N  
ATOM   2787  CA  ALA H 144      58.323 -17.256 -28.737  1.00  0.00      LH0  C  
ATOM   2788  C   ALA H 144      59.538 -18.112 -28.541  1.00  0.00      LH0  C  
ATOM   2789  O   ALA H 144      59.492 -19.316 -28.755  1.00  0.00      LH0  O  
ATOM   2790  CB  ALA H 144      57.619 -17.092 -27.390  1.00  0.00      LH0  C  
ATOM   2791  H   ALA H 144      57.398 -18.859 -29.806  1.00  0.00      LH0  H  
ATOM   2792  N   LEU H 145      60.608 -17.441 -28.117  1.00  0.00      LH0  N  
ATOM   2793  CA  LEU H 145      61.741 -18.193 -27.597  1.00  0.00      LH0  C  
ATOM   2794  C   LEU H 145      62.270 -17.473 -26.383  1.00  0.00      LH0  C  
ATOM   2795  O   LEU H 145      61.752 -16.423 -26.020  1.00  0.00      LH0  O  
ATOM   2796  CB  LEU H 145      62.803 -18.474 -28.675  1.00  0.00      LH0  C  
ATOM   2797  CG  LEU H 145      63.222 -17.339 -29.614  1.00  0.00      LH0  C  
ATOM   2798  CD1 LEU H 145      64.045 -16.245 -28.934  1.00  0.00      LH0  C  
ATOM   2799  CD2 LEU H 145      63.962 -17.912 -30.822  1.00  0.00      LH0  C  
ATOM   2800  H   LEU H 145      60.574 -16.445 -27.995  1.00  0.00      LH0  H  
ATOM   2801  N   GLY H 146      63.296 -18.053 -25.766  1.00  0.00      LH0  N  
ATOM   2802  CA  GLY H 146      63.780 -17.366 -24.581  1.00  0.00      LH0  C  
ATOM   2803  C   GLY H 146      65.155 -17.824 -24.174  1.00  0.00      LH0  C  
ATOM   2804  O   GLY H 146      65.841 -18.531 -24.902  1.00  0.00      LH0  O  
ATOM   2805  H   GLY H 146      63.687 -18.925 -26.070  1.00  0.00      LH0  H  
ATOM   2806  N   CYS H 147      65.509 -17.433 -22.951  1.00  0.00      LH0  N  
ATOM   2807  CA  CYS H 147      66.648 -18.069 -22.312  1.00  0.00      LH0  C  
ATOM   2808  C   CYS H 147      66.400 -18.178 -20.826  1.00  0.00      LH0  C  
ATOM   2809  O   CYS H 147      65.828 -17.293 -20.197  1.00  0.00      LH0  O  
ATOM   2810  CB  CYS H 147      67.957 -17.342 -22.640  1.00  0.00      LH0  C  
ATOM   2811  SG  CYS H 147      68.277 -15.851 -21.664  1.00  0.00      LH0  S  
ATOM   2812  H   CYS H 147      64.972 -16.750 -22.454  1.00  0.00      LH0  H  
ATOM   2813  N   LEU H 148      66.813 -19.326 -20.294  1.00  0.00      LH0  N  
ATOM   2814  CA  LEU H 148      66.712 -19.491 -18.855  1.00  0.00      LH0  C  
ATOM   2815  C   LEU H 148      68.011 -19.098 -18.196  1.00  0.00      LH0  C  
ATOM   2816  O   LEU H 148      69.025 -19.781 -18.289  1.00  0.00      LH0  O  
ATOM   2817  CB  LEU H 148      66.341 -20.934 -18.516  1.00  0.00      LH0  C  
ATOM   2818  CG  LEU H 148      66.155 -21.196 -17.020  1.00  0.00      LH0  C  
ATOM   2819  CD1 LEU H 148      65.008 -20.394 -16.409  1.00  0.00      LH0  C  
ATOM   2820  CD2 LEU H 148      66.004 -22.685 -16.749  1.00  0.00      LH0  C  
ATOM   2821  H   LEU H 148      67.294 -19.997 -20.854  1.00  0.00      LH0  H  
ATOM   2822  N   VAL H 149      67.927 -17.956 -17.517  1.00  0.00      LH0  N  
ATOM   2823  CA  VAL H 149      69.027 -17.572 -16.644  1.00  0.00      LH0  C  
ATOM   2824  C   VAL H 149      68.961 -18.392 -15.365  1.00  0.00      LH0  C  
ATOM   2825  O   VAL H 149      68.350 -18.030 -14.364  1.00  0.00      LH0  O  
ATOM   2826  CB  VAL H 149      68.970 -16.059 -16.388  1.00  0.00      LH0  C  
ATOM   2827  CG1 VAL H 149      70.143 -15.560 -15.546  1.00  0.00      LH0  C  
ATOM   2828  CG2 VAL H 149      68.891 -15.301 -17.716  1.00  0.00      LH0  C  
ATOM   2829  H   VAL H 149      67.040 -17.496 -17.449  1.00  0.00      LH0  H  
ATOM   2830  N   LYS H 150      69.580 -19.571 -15.476  1.00  0.00      LH0  N  
ATOM   2831  CA  LYS H 150      69.498 -20.477 -14.340  1.00  0.00      LH0  C  
ATOM   2832  C   LYS H 150      70.615 -20.253 -13.343  1.00  0.00      LH0  C  
ATOM   2833  O   LYS H 150      71.718 -19.861 -13.706  1.00  0.00      LH0  O  
ATOM   2834  CB  LYS H 150      69.442 -21.924 -14.834  1.00  0.00      LH0  C  
ATOM   2835  CG  LYS H 150      68.653 -22.851 -13.909  1.00  0.00      LH0  C  
ATOM   2836  CD  LYS H 150      68.768 -24.321 -14.310  1.00  0.00      LH0  C  
ATOM   2837  CE  LYS H 150      68.107 -25.268 -13.306  1.00  0.00      LH0  C  
ATOM   2838  NZ  LYS H 150      66.644 -25.154 -13.362  1.00  0.00      LH0  N1+
ATOM   2839  H   LYS H 150      70.068 -19.823 -16.314  1.00  0.00      LH0  H  
ATOM   2840  HZ1 LYS H 150      66.212 -25.868 -12.742  1.00  0.00      LH0  H  
ATOM   2841  HZ2 LYS H 150      66.348 -24.224 -12.995  1.00  0.00      LH0  H  
ATOM   2842  HZ3 LYS H 150      66.288 -25.326 -14.326  1.00  0.00      LH0  H  
ATOM   2843  N   ASP H 151      70.275 -20.513 -12.074  1.00  0.00      LH0  N  
ATOM   2844  CA  ASP H 151      71.266 -20.559 -10.998  1.00  0.00      LH0  C  
ATOM   2845  C   ASP H 151      72.274 -19.427 -10.942  1.00  0.00      LH0  C  
ATOM   2846  O   ASP H 151      73.454 -19.594 -11.247  1.00  0.00      LH0  O  
ATOM   2847  CB  ASP H 151      71.964 -21.922 -10.965  1.00  0.00      LH0  C  
ATOM   2848  CG  ASP H 151      70.968 -22.983 -10.554  1.00  0.00      LH0  C  
ATOM   2849  OD1 ASP H 151      70.623 -23.043  -9.380  1.00  0.00      LH0  O  
ATOM   2850  OD2 ASP H 151      70.508 -23.730 -11.409  1.00  0.00      LH0  O1-
ATOM   2851  H   ASP H 151      69.342 -20.798 -11.864  1.00  0.00      LH0  H  
ATOM   2852  N   TYR H 152      71.758 -18.271 -10.519  1.00  0.00      LH0  N  
ATOM   2853  CA  TYR H 152      72.655 -17.150 -10.270  1.00  0.00      LH0  C  
ATOM   2854  C   TYR H 152      72.519 -16.634  -8.856  1.00  0.00      LH0  C  
ATOM   2855  O   TYR H 152      71.541 -16.933  -8.180  1.00  0.00      LH0  O  
ATOM   2856  CB  TYR H 152      72.455 -16.037 -11.307  1.00  0.00      LH0  C  
ATOM   2857  CG  TYR H 152      71.123 -15.323 -11.211  1.00  0.00      LH0  C  
ATOM   2858  CD1 TYR H 152      71.042 -14.158 -10.423  1.00  0.00      LH0  C  
ATOM   2859  CD2 TYR H 152      70.014 -15.806 -11.936  1.00  0.00      LH0  C  
ATOM   2860  CE1 TYR H 152      69.848 -13.425 -10.402  1.00  0.00      LH0  C  
ATOM   2861  CE2 TYR H 152      68.816 -15.071 -11.916  1.00  0.00      LH0  C  
ATOM   2862  CZ  TYR H 152      68.756 -13.879 -11.164  1.00  0.00      LH0  C  
ATOM   2863  OH  TYR H 152      67.596 -13.134 -11.193  1.00  0.00      LH0  O  
ATOM   2864  H   TYR H 152      70.784 -18.216 -10.297  1.00  0.00      LH0  H  
ATOM   2865  HH  TYR H 152      67.382 -12.752 -10.340  1.00  0.00      LH0  H  
ATOM   2866  N   PHE H 153      73.524 -15.853  -8.439  1.00  0.00      LH0  N  
ATOM   2867  CA  PHE H 153      73.438 -15.278  -7.099  1.00  0.00      LH0  C  
ATOM   2868  C   PHE H 153      74.367 -14.090  -6.919  1.00  0.00      LH0  C  
ATOM   2869  O   PHE H 153      75.521 -14.141  -7.328  1.00  0.00      LH0  O  
ATOM   2870  CB  PHE H 153      73.756 -16.347  -6.038  1.00  0.00      LH0  C  
ATOM   2871  CG  PHE H 153      73.155 -15.982  -4.700  1.00  0.00      LH0  C  
ATOM   2872  CD1 PHE H 153      71.810 -16.321  -4.435  1.00  0.00      LH0  C  
ATOM   2873  CD2 PHE H 153      73.940 -15.303  -3.743  1.00  0.00      LH0  C  
ATOM   2874  CE1 PHE H 153      71.235 -15.958  -3.202  1.00  0.00      LH0  C  
ATOM   2875  CE2 PHE H 153      73.365 -14.935  -2.511  1.00  0.00      LH0  C  
ATOM   2876  CZ  PHE H 153      72.017 -15.262  -2.256  1.00  0.00      LH0  C  
ATOM   2877  H   PHE H 153      74.325 -15.687  -9.021  1.00  0.00      LH0  H  
ATOM   2878  N   PRO H 154      73.851 -13.031  -6.246  1.00  0.00      LH0  N  
ATOM   2879  CA  PRO H 154      72.410 -12.780  -6.112  1.00  0.00      LH0  C  
ATOM   2880  C   PRO H 154      71.888 -12.080  -7.364  1.00  0.00      LH0  C  
ATOM   2881  O   PRO H 154      72.486 -12.156  -8.426  1.00  0.00      LH0  O  
ATOM   2882  CB  PRO H 154      72.390 -11.903  -4.855  1.00  0.00      LH0  C  
ATOM   2883  CG  PRO H 154      73.658 -11.056  -4.957  1.00  0.00      LH0  C  
ATOM   2884  CD  PRO H 154      74.663 -12.021  -5.576  1.00  0.00      LH0  C  
ATOM   2885  N   GLU H 155      70.761 -11.382  -7.185  1.00  0.00      LH0  N  
ATOM   2886  CA  GLU H 155      70.278 -10.495  -8.245  1.00  0.00      LH0  C  
ATOM   2887  C   GLU H 155      71.052  -9.178  -8.219  1.00  0.00      LH0  C  
ATOM   2888  O   GLU H 155      71.790  -8.949  -7.265  1.00  0.00      LH0  O  
ATOM   2889  CB  GLU H 155      68.779 -10.304  -8.002  1.00  0.00      LH0  C  
ATOM   2890  CG  GLU H 155      68.066 -11.651  -8.035  1.00  0.00      LH0  C  
ATOM   2891  CD  GLU H 155      66.586 -11.479  -7.821  1.00  0.00      LH0  C  
ATOM   2892  OE1 GLU H 155      65.851 -11.571  -8.802  1.00  0.00      LH0  O  
ATOM   2893  OE2 GLU H 155      66.179 -11.279  -6.676  1.00  0.00      LH0  O1-
ATOM   2894  H   GLU H 155      70.310 -11.351  -6.296  1.00  0.00      LH0  H  
ATOM   2895  N   PRO H 156      70.876  -8.286  -9.235  1.00  0.00      LH0  N  
ATOM   2896  CA  PRO H 156      70.088  -8.493 -10.460  1.00  0.00      LH0  C  
ATOM   2897  C   PRO H 156      70.895  -8.960 -11.669  1.00  0.00      LH0  C  
ATOM   2898  O   PRO H 156      72.102  -8.777 -11.784  1.00  0.00      LH0  O  
ATOM   2899  CB  PRO H 156      69.534  -7.083 -10.663  1.00  0.00      LH0  C  
ATOM   2900  CG  PRO H 156      70.708  -6.171 -10.289  1.00  0.00      LH0  C  
ATOM   2901  CD  PRO H 156      71.400  -6.926  -9.154  1.00  0.00      LH0  C  
ATOM   2902  N   VAL H 157      70.133  -9.519 -12.616  1.00  0.00      LH0  N  
ATOM   2903  CA  VAL H 157      70.725  -9.713 -13.936  1.00  0.00      LH0  C  
ATOM   2904  C   VAL H 157      69.988  -8.876 -14.979  1.00  0.00      LH0  C  
ATOM   2905  O   VAL H 157      68.771  -8.927 -15.108  1.00  0.00      LH0  O  
ATOM   2906  CB  VAL H 157      70.769 -11.216 -14.271  1.00  0.00      LH0  C  
ATOM   2907  CG1 VAL H 157      69.398 -11.887 -14.199  1.00  0.00      LH0  C  
ATOM   2908  CG2 VAL H 157      71.485 -11.486 -15.591  1.00  0.00      LH0  C  
ATOM   2909  H   VAL H 157      69.161  -9.702 -12.467  1.00  0.00      LH0  H  
ATOM   2910  N   THR H 158      70.765  -8.055 -15.697  1.00  0.00      LH0  N  
ATOM   2911  CA  THR H 158      70.096  -7.114 -16.598  1.00  0.00      LH0  C  
ATOM   2912  C   THR H 158      69.674  -7.662 -17.961  1.00  0.00      LH0  C  
ATOM   2913  O   THR H 158      70.254  -7.318 -18.983  1.00  0.00      LH0  O  
ATOM   2914  CB  THR H 158      70.966  -5.866 -16.785  1.00  0.00      LH0  C  
ATOM   2915  CG2 THR H 158      70.131  -4.586 -16.736  1.00  0.00      LH0  C  
ATOM   2916  OG1 THR H 158      72.036  -5.828 -15.822  1.00  0.00      LH0  O  
ATOM   2917  H   THR H 158      71.762  -8.027 -15.596  1.00  0.00      LH0  H  
ATOM   2918  HG1 THR H 158      71.642  -5.560 -15.001  1.00  0.00      LH0  H  
ATOM   2919  N   VAL H 159      68.653  -8.534 -17.947  1.00  0.00      LH0  N  
ATOM   2920  CA  VAL H 159      68.339  -9.151 -19.237  1.00  0.00      LH0  C  
ATOM   2921  C   VAL H 159      67.393  -8.378 -20.143  1.00  0.00      LH0  C  
ATOM   2922  O   VAL H 159      66.176  -8.414 -19.990  1.00  0.00      LH0  O  
ATOM   2923  CB  VAL H 159      67.871 -10.608 -19.088  1.00  0.00      LH0  C  
ATOM   2924  CG1 VAL H 159      67.970 -11.345 -20.427  1.00  0.00      LH0  C  
ATOM   2925  CG2 VAL H 159      68.659 -11.358 -18.017  1.00  0.00      LH0  C  
ATOM   2926  H   VAL H 159      68.166  -8.751 -17.099  1.00  0.00      LH0  H  
ATOM   2927  N   SER H 160      68.018  -7.712 -21.120  1.00  0.00      LH0  N  
ATOM   2928  CA  SER H 160      67.270  -7.296 -22.307  1.00  0.00      LH0  C  
ATOM   2929  C   SER H 160      67.399  -8.350 -23.399  1.00  0.00      LH0  C  
ATOM   2930  O   SER H 160      68.032  -9.378 -23.188  1.00  0.00      LH0  O  
ATOM   2931  CB  SER H 160      67.800  -5.934 -22.769  1.00  0.00      LH0  C  
ATOM   2932  OG  SER H 160      69.234  -5.929 -22.741  1.00  0.00      LH0  O  
ATOM   2933  H   SER H 160      69.013  -7.616 -21.093  1.00  0.00      LH0  H  
ATOM   2934  HG  SER H 160      69.528  -6.468 -23.471  1.00  0.00      LH0  H  
ATOM   2935  N   TRP H 161      66.827  -8.060 -24.578  1.00  0.00      LH0  N  
ATOM   2936  CA  TRP H 161      67.236  -8.893 -25.705  1.00  0.00      LH0  C  
ATOM   2937  C   TRP H 161      67.977  -8.071 -26.732  1.00  0.00      LH0  C  
ATOM   2938  O   TRP H 161      67.885  -6.847 -26.763  1.00  0.00      LH0  O  
ATOM   2939  CB  TRP H 161      66.046  -9.597 -26.350  1.00  0.00      LH0  C  
ATOM   2940  CG  TRP H 161      65.666 -10.821 -25.561  1.00  0.00      LH0  C  
ATOM   2941  CD1 TRP H 161      64.988 -10.859 -24.337  1.00  0.00      LH0  C  
ATOM   2942  CD2 TRP H 161      65.926 -12.199 -25.891  1.00  0.00      LH0  C  
ATOM   2943  CE2 TRP H 161      65.377 -12.996 -24.831  1.00  0.00      LH0  C  
ATOM   2944  CE3 TRP H 161      66.569 -12.819 -26.982  1.00  0.00      LH0  C  
ATOM   2945  NE1 TRP H 161      64.816 -12.130 -23.902  1.00  0.00      LH0  N  
ATOM   2946  CZ2 TRP H 161      65.490 -14.399 -24.882  1.00  0.00      LH0  C  
ATOM   2947  CZ3 TRP H 161      66.674 -14.225 -27.018  1.00  0.00      LH0  C  
ATOM   2948  CH2 TRP H 161      66.138 -15.009 -25.976  1.00  0.00      LH0  C  
ATOM   2949  H   TRP H 161      66.257  -7.258 -24.761  1.00  0.00      LH0  H  
ATOM   2950  HE1 TRP H 161      64.381 -12.366 -23.052  1.00  0.00      LH0  H  
ATOM   2951  N   ASN H 162      68.744  -8.808 -27.555  1.00  0.00      LH0  N  
ATOM   2952  CA  ASN H 162      69.607  -8.258 -28.610  1.00  0.00      LH0  C  
ATOM   2953  C   ASN H 162      70.144  -6.863 -28.362  1.00  0.00      LH0  C  
ATOM   2954  O   ASN H 162      69.981  -5.937 -29.147  1.00  0.00      LH0  O  
ATOM   2955  CB  ASN H 162      68.962  -8.356 -29.998  1.00  0.00      LH0  C  
ATOM   2956  CG  ASN H 162      68.903  -9.803 -30.444  1.00  0.00      LH0  C  
ATOM   2957  ND2 ASN H 162      69.614 -10.064 -31.543  1.00  0.00      LH0  N  
ATOM   2958  OD1 ASN H 162      68.276 -10.652 -29.824  1.00  0.00      LH0  O  
ATOM   2959  H   ASN H 162      68.691  -9.803 -27.447  1.00  0.00      LH0  H  
ATOM   2960 HD21 ASN H 162      70.080  -9.345 -32.056  1.00  0.00      LH0  H  
ATOM   2961 HD22 ASN H 162      69.689 -11.006 -31.879  1.00  0.00      LH0  H  
ATOM   2962  N   SER H 163      70.781  -6.773 -27.187  1.00  0.00      LH0  N  
ATOM   2963  CA  SER H 163      71.413  -5.536 -26.739  1.00  0.00      LH0  C  
ATOM   2964  C   SER H 163      70.543  -4.295 -26.805  1.00  0.00      LH0  C  
ATOM   2965  O   SER H 163      70.888  -3.258 -27.357  1.00  0.00      LH0  O  
ATOM   2966  CB  SER H 163      72.769  -5.393 -27.424  1.00  0.00      LH0  C  
ATOM   2967  OG  SER H 163      73.490  -6.622 -27.225  1.00  0.00      LH0  O  
ATOM   2968  H   SER H 163      70.795  -7.570 -26.585  1.00  0.00      LH0  H  
ATOM   2969  HG  SER H 163      74.254  -6.567 -27.787  1.00  0.00      LH0  H  
ATOM   2970  N   GLY H 164      69.364  -4.461 -26.193  1.00  0.00      LH0  N  
ATOM   2971  CA  GLY H 164      68.462  -3.318 -26.116  1.00  0.00      LH0  C  
ATOM   2972  C   GLY H 164      67.502  -3.249 -27.284  1.00  0.00      LH0  C  
ATOM   2973  O   GLY H 164      66.292  -3.154 -27.118  1.00  0.00      LH0  O  
ATOM   2974  H   GLY H 164      69.065  -5.384 -25.944  1.00  0.00      LH0  H  
ATOM   2975  N   ALA H 165      68.103  -3.318 -28.487  1.00  0.00      LH0  N  
ATOM   2976  CA  ALA H 165      67.320  -3.207 -29.720  1.00  0.00      LH0  C  
ATOM   2977  C   ALA H 165      66.089  -4.097 -29.766  1.00  0.00      LH0  C  
ATOM   2978  O   ALA H 165      64.985  -3.682 -30.103  1.00  0.00      LH0  O  
ATOM   2979  CB  ALA H 165      68.197  -3.514 -30.936  1.00  0.00      LH0  C  
ATOM   2980  H   ALA H 165      69.102  -3.379 -28.514  1.00  0.00      LH0  H  
ATOM   2981  N   LEU H 166      66.316  -5.356 -29.368  1.00  0.00      LH0  N  
ATOM   2982  CA  LEU H 166      65.113  -6.155 -29.190  1.00  0.00      LH0  C  
ATOM   2983  C   LEU H 166      64.492  -5.918 -27.827  1.00  0.00      LH0  C  
ATOM   2984  O   LEU H 166      64.777  -6.583 -26.840  1.00  0.00      LH0  O  
ATOM   2985  CB  LEU H 166      65.388  -7.632 -29.478  1.00  0.00      LH0  C  
ATOM   2986  CG  LEU H 166      64.136  -8.508 -29.589  1.00  0.00      LH0  C  
ATOM   2987  CD1 LEU H 166      63.176  -8.025 -30.678  1.00  0.00      LH0  C  
ATOM   2988  CD2 LEU H 166      64.508  -9.976 -29.782  1.00  0.00      LH0  C  
ATOM   2989  H   LEU H 166      67.207  -5.627 -29.003  1.00  0.00      LH0  H  
ATOM   2990  N   THR H 167      63.612  -4.915 -27.840  1.00  0.00      LH0  N  
ATOM   2991  CA  THR H 167      62.844  -4.641 -26.630  1.00  0.00      LH0  C  
ATOM   2992  C   THR H 167      61.392  -5.113 -26.722  1.00  0.00      LH0  C  
ATOM   2993  O   THR H 167      60.697  -5.342 -25.737  1.00  0.00      LH0  O  
ATOM   2994  CB  THR H 167      62.988  -3.148 -26.269  1.00  0.00      LH0  C  
ATOM   2995  CG2 THR H 167      62.422  -2.215 -27.345  1.00  0.00      LH0  C  
ATOM   2996  OG1 THR H 167      62.419  -2.855 -24.988  1.00  0.00      LH0  O  
ATOM   2997  H   THR H 167      63.570  -4.349 -28.666  1.00  0.00      LH0  H  
ATOM   2998  HG1 THR H 167      62.829  -3.448 -24.370  1.00  0.00      LH0  H  
ATOM   2999  N   SER H 168      60.952  -5.277 -27.977  1.00  0.00      LH0  N  
ATOM   3000  CA  SER H 168      59.559  -5.646 -28.205  1.00  0.00      LH0  C  
ATOM   3001  C   SER H 168      59.192  -7.023 -27.683  1.00  0.00      LH0  C  
ATOM   3002  O   SER H 168      59.506  -8.034 -28.296  1.00  0.00      LH0  O  
ATOM   3003  CB  SER H 168      59.304  -5.543 -29.705  1.00  0.00      LH0  C  
ATOM   3004  OG  SER H 168      60.439  -6.088 -30.388  1.00  0.00      LH0  O  
ATOM   3005  H   SER H 168      61.544  -5.200 -28.779  1.00  0.00      LH0  H  
ATOM   3006  HG  SER H 168      60.406  -7.027 -30.216  1.00  0.00      LH0  H  
ATOM   3007  N   GLY H 169      58.494  -7.001 -26.539  1.00  0.00      LH0  N  
ATOM   3008  CA  GLY H 169      58.015  -8.269 -25.994  1.00  0.00      LH0  C  
ATOM   3009  C   GLY H 169      59.048  -9.013 -25.169  1.00  0.00      LH0  C  
ATOM   3010  O   GLY H 169      59.058 -10.234 -25.090  1.00  0.00      LH0  O  
ATOM   3011  H   GLY H 169      58.437  -6.146 -26.025  1.00  0.00      LH0  H  
ATOM   3012  N   VAL H 170      59.928  -8.211 -24.547  1.00  0.00      LH0  N  
ATOM   3013  CA  VAL H 170      60.876  -8.832 -23.624  1.00  0.00      LH0  C  
ATOM   3014  C   VAL H 170      60.264  -9.080 -22.259  1.00  0.00      LH0  C  
ATOM   3015  O   VAL H 170      60.266  -8.249 -21.357  1.00  0.00      LH0  O  
ATOM   3016  CB  VAL H 170      62.157  -7.993 -23.547  1.00  0.00      LH0  C  
ATOM   3017  CG1 VAL H 170      63.177  -8.487 -22.514  1.00  0.00      LH0  C  
ATOM   3018  CG2 VAL H 170      62.776  -7.960 -24.938  1.00  0.00      LH0  C  
ATOM   3019  H   VAL H 170      59.887  -7.217 -24.646  1.00  0.00      LH0  H  
ATOM   3020  N   HIS H 171      59.725 -10.291 -22.147  1.00  0.00      LH0  N  
ATOM   3021  CA  HIS H 171      59.216 -10.656 -20.833  1.00  0.00      LH0  C  
ATOM   3022  C   HIS H 171      60.299 -11.273 -19.972  1.00  0.00      LH0  C  
ATOM   3023  O   HIS H 171      60.422 -12.485 -19.834  1.00  0.00      LH0  O  
ATOM   3024  CB  HIS H 171      57.989 -11.567 -20.932  1.00  0.00      LH0  C  
ATOM   3025  CG  HIS H 171      56.936 -10.955 -21.828  1.00  0.00      LH0  C  
ATOM   3026  CD2 HIS H 171      56.704 -11.247 -23.174  1.00  0.00      LH0  C  
ATOM   3027  ND1 HIS H 171      56.054 -10.016 -21.431  1.00  0.00      LH0  N  
ATOM   3028  CE1 HIS H 171      55.269  -9.712 -22.514  1.00  0.00      LH0  C  
ATOM   3029  NE2 HIS H 171      55.672 -10.470 -23.582  1.00  0.00      LH0  N  
ATOM   3030  H   HIS H 171      59.808 -10.930 -22.916  1.00  0.00      LH0  H  
ATOM   3031  HD1 HIS H 171      55.976  -9.610 -20.545  1.00  0.00      LH0  H  
ATOM   3032  N   THR H 172      61.088 -10.365 -19.390  1.00  0.00      LH0  N  
ATOM   3033  CA  THR H 172      61.988 -10.828 -18.340  1.00  0.00      LH0  C  
ATOM   3034  C   THR H 172      61.249 -10.987 -17.021  1.00  0.00      LH0  C  
ATOM   3035  O   THR H 172      60.645 -10.063 -16.491  1.00  0.00      LH0  O  
ATOM   3036  CB  THR H 172      63.191  -9.881 -18.242  1.00  0.00      LH0  C  
ATOM   3037  CG2 THR H 172      64.225 -10.321 -17.201  1.00  0.00      LH0  C  
ATOM   3038  OG1 THR H 172      63.808  -9.784 -19.534  1.00  0.00      LH0  O  
ATOM   3039  H   THR H 172      60.975  -9.394 -19.606  1.00  0.00      LH0  H  
ATOM   3040  HG1 THR H 172      64.496  -9.118 -19.480  1.00  0.00      LH0  H  
ATOM   3041  N   PHE H 173      61.287 -12.233 -16.548  1.00  0.00      LH0  N  
ATOM   3042  CA  PHE H 173      60.609 -12.542 -15.293  1.00  0.00      LH0  C  
ATOM   3043  C   PHE H 173      61.511 -12.205 -14.124  1.00  0.00      LH0  C  
ATOM   3044  O   PHE H 173      62.724 -12.280 -14.251  1.00  0.00      LH0  O  
ATOM   3045  CB  PHE H 173      60.243 -14.035 -15.271  1.00  0.00      LH0  C  
ATOM   3046  CG  PHE H 173      59.370 -14.378 -16.456  1.00  0.00      LH0  C  
ATOM   3047  CD1 PHE H 173      57.983 -14.138 -16.384  1.00  0.00      LH0  C  
ATOM   3048  CD2 PHE H 173      59.957 -14.918 -17.620  1.00  0.00      LH0  C  
ATOM   3049  CE1 PHE H 173      57.182 -14.407 -17.509  1.00  0.00      LH0  C  
ATOM   3050  CE2 PHE H 173      59.155 -15.193 -18.743  1.00  0.00      LH0  C  
ATOM   3051  CZ  PHE H 173      57.774 -14.920 -18.680  1.00  0.00      LH0  C  
ATOM   3052  H   PHE H 173      61.880 -12.910 -16.985  1.00  0.00      LH0  H  
ATOM   3053  N   PRO H 174      60.901 -11.832 -12.976  1.00  0.00      LH0  N  
ATOM   3054  CA  PRO H 174      61.663 -11.829 -11.719  1.00  0.00      LH0  C  
ATOM   3055  C   PRO H 174      62.187 -13.223 -11.404  1.00  0.00      LH0  C  
ATOM   3056  O   PRO H 174      61.677 -14.216 -11.920  1.00  0.00      LH0  O  
ATOM   3057  CB  PRO H 174      60.622 -11.365 -10.693  1.00  0.00      LH0  C  
ATOM   3058  CG  PRO H 174      59.536 -10.646 -11.494  1.00  0.00      LH0  C  
ATOM   3059  CD  PRO H 174      59.515 -11.422 -12.803  1.00  0.00      LH0  C  
ATOM   3060  N   ALA H 175      63.220 -13.280 -10.557  1.00  0.00      LH0  N  
ATOM   3061  CA  ALA H 175      63.695 -14.631 -10.296  1.00  0.00      LH0  C  
ATOM   3062  C   ALA H 175      62.911 -15.374  -9.239  1.00  0.00      LH0  C  
ATOM   3063  O   ALA H 175      62.437 -14.827  -8.252  1.00  0.00      LH0  O  
ATOM   3064  CB  ALA H 175      65.163 -14.628  -9.898  1.00  0.00      LH0  C  
ATOM   3065  H   ALA H 175      63.613 -12.495 -10.072  1.00  0.00      LH0  H  
ATOM   3066  N   VAL H 176      62.815 -16.682  -9.489  1.00  0.00      LH0  N  
ATOM   3067  CA  VAL H 176      62.460 -17.544  -8.371  1.00  0.00      LH0  C  
ATOM   3068  C   VAL H 176      63.720 -17.982  -7.656  1.00  0.00      LH0  C  
ATOM   3069  O   VAL H 176      64.796 -18.049  -8.239  1.00  0.00      LH0  O  
ATOM   3070  CB  VAL H 176      61.649 -18.763  -8.839  1.00  0.00      LH0  C  
ATOM   3071  CG1 VAL H 176      60.260 -18.329  -9.302  1.00  0.00      LH0  C  
ATOM   3072  CG2 VAL H 176      62.379 -19.593  -9.903  1.00  0.00      LH0  C  
ATOM   3073  H   VAL H 176      63.219 -17.042 -10.329  1.00  0.00      LH0  H  
ATOM   3074  N   LEU H 177      63.545 -18.293  -6.370  1.00  0.00      LH0  N  
ATOM   3075  CA  LEU H 177      64.654 -18.997  -5.743  1.00  0.00      LH0  C  
ATOM   3076  C   LEU H 177      64.440 -20.485  -5.911  1.00  0.00      LH0  C  
ATOM   3077  O   LEU H 177      63.472 -21.042  -5.406  1.00  0.00      LH0  O  
ATOM   3078  CB  LEU H 177      64.767 -18.618  -4.266  1.00  0.00      LH0  C  
ATOM   3079  CG  LEU H 177      66.134 -18.949  -3.664  1.00  0.00      LH0  C  
ATOM   3080  CD1 LEU H 177      67.228 -18.041  -4.227  1.00  0.00      LH0  C  
ATOM   3081  CD2 LEU H 177      66.110 -18.920  -2.136  1.00  0.00      LH0  C  
ATOM   3082  H   LEU H 177      62.648 -18.226  -5.938  1.00  0.00      LH0  H  
ATOM   3083  N   GLN H 178      65.349 -21.095  -6.675  1.00  0.00      LH0  N  
ATOM   3084  CA  GLN H 178      65.217 -22.539  -6.843  1.00  0.00      LH0  C  
ATOM   3085  C   GLN H 178      65.654 -23.280  -5.599  1.00  0.00      LH0  C  
ATOM   3086  O   GLN H 178      66.277 -22.722  -4.702  1.00  0.00      LH0  O  
ATOM   3087  CB  GLN H 178      66.037 -23.038  -8.031  1.00  0.00      LH0  C  
ATOM   3088  CG  GLN H 178      65.685 -22.402  -9.375  1.00  0.00      LH0  C  
ATOM   3089  CD  GLN H 178      66.593 -22.976 -10.446  1.00  0.00      LH0  C  
ATOM   3090  NE2 GLN H 178      67.893 -22.842 -10.175  1.00  0.00      LH0  N  
ATOM   3091  OE1 GLN H 178      66.159 -23.527 -11.455  1.00  0.00      LH0  O  
ATOM   3092  H   GLN H 178      66.156 -20.597  -6.992  1.00  0.00      LH0  H  
ATOM   3093 HE21 GLN H 178      68.250 -22.364  -9.371  1.00  0.00      LH0  H  
ATOM   3094 HE22 GLN H 178      68.645 -23.234 -10.715  1.00  0.00      LH0  H  
ATOM   3095  N   SER H 179      65.346 -24.583  -5.607  1.00  0.00      LH0  N  
ATOM   3096  CA  SER H 179      65.737 -25.455  -4.498  1.00  0.00      LH0  C  
ATOM   3097  C   SER H 179      67.224 -25.506  -4.154  1.00  0.00      LH0  C  
ATOM   3098  O   SER H 179      67.628 -25.908  -3.073  1.00  0.00      LH0  O  
ATOM   3099  CB  SER H 179      65.193 -26.854  -4.779  1.00  0.00      LH0  C  
ATOM   3100  OG  SER H 179      63.985 -26.736  -5.547  1.00  0.00      LH0  O  
ATOM   3101  H   SER H 179      64.741 -24.969  -6.305  1.00  0.00      LH0  H  
ATOM   3102  HG  SER H 179      63.512 -27.553  -5.440  1.00  0.00      LH0  H  
ATOM   3103  N   SER H 180      68.025 -25.063  -5.132  1.00  0.00      LH0  N  
ATOM   3104  CA  SER H 180      69.468 -24.957  -4.941  1.00  0.00      LH0  C  
ATOM   3105  C   SER H 180      69.916 -23.843  -3.999  1.00  0.00      LH0  C  
ATOM   3106  O   SER H 180      71.076 -23.748  -3.621  1.00  0.00      LH0  O  
ATOM   3107  CB  SER H 180      70.078 -24.758  -6.325  1.00  0.00      LH0  C  
ATOM   3108  OG  SER H 180      69.201 -23.915  -7.090  1.00  0.00      LH0  O  
ATOM   3109  H   SER H 180      67.672 -24.708  -5.998  1.00  0.00      LH0  H  
ATOM   3110  HG  SER H 180      69.679 -23.727  -7.903  1.00  0.00      LH0  H  
ATOM   3111  N   GLY H 181      68.951 -22.969  -3.671  1.00  0.00      LH0  N  
ATOM   3112  CA  GLY H 181      69.336 -21.736  -2.992  1.00  0.00      LH0  C  
ATOM   3113  C   GLY H 181      69.802 -20.652  -3.951  1.00  0.00      LH0  C  
ATOM   3114  O   GLY H 181      70.281 -19.597  -3.555  1.00  0.00      LH0  O  
ATOM   3115  H   GLY H 181      68.014 -23.090  -3.997  1.00  0.00      LH0  H  
ATOM   3116  N   LEU H 182      69.645 -20.960  -5.248  1.00  0.00      LH0  N  
ATOM   3117  CA  LEU H 182      70.127 -20.008  -6.238  1.00  0.00      LH0  C  
ATOM   3118  C   LEU H 182      68.976 -19.517  -7.081  1.00  0.00      LH0  C  
ATOM   3119  O   LEU H 182      67.989 -20.213  -7.293  1.00  0.00      LH0  O  
ATOM   3120  CB  LEU H 182      71.206 -20.660  -7.100  1.00  0.00      LH0  C  
ATOM   3121  CG  LEU H 182      72.373 -21.211  -6.275  1.00  0.00      LH0  C  
ATOM   3122  CD1 LEU H 182      73.159 -22.277  -7.033  1.00  0.00      LH0  C  
ATOM   3123  CD2 LEU H 182      73.270 -20.100  -5.730  1.00  0.00      LH0  C  
ATOM   3124  H   LEU H 182      69.173 -21.785  -5.556  1.00  0.00      LH0  H  
ATOM   3125  N   TYR H 183      69.123 -18.267  -7.521  1.00  0.00      LH0  N  
ATOM   3126  CA  TYR H 183      68.044 -17.665  -8.296  1.00  0.00      LH0  C  
ATOM   3127  C   TYR H 183      67.958 -18.212  -9.704  1.00  0.00      LH0  C  
ATOM   3128  O   TYR H 183      68.937 -18.692 -10.260  1.00  0.00      LH0  O  
ATOM   3129  CB  TYR H 183      68.268 -16.167  -8.412  1.00  0.00      LH0  C  
ATOM   3130  CG  TYR H 183      67.970 -15.416  -7.142  1.00  0.00      LH0  C  
ATOM   3131  CD1 TYR H 183      66.626 -15.231  -6.764  1.00  0.00      LH0  C  
ATOM   3132  CD2 TYR H 183      69.040 -14.865  -6.409  1.00  0.00      LH0  C  
ATOM   3133  CE1 TYR H 183      66.335 -14.343  -5.719  1.00  0.00      LH0  C  
ATOM   3134  CE2 TYR H 183      68.750 -13.979  -5.360  1.00  0.00      LH0  C  
ATOM   3135  CZ  TYR H 183      67.401 -13.674  -5.086  1.00  0.00      LH0  C  
ATOM   3136  OH  TYR H 183      67.110 -12.655  -4.208  1.00  0.00      LH0  O  
ATOM   3137  H   TYR H 183      70.000 -17.798  -7.409  1.00  0.00      LH0  H  
ATOM   3138  HH  TYR H 183      66.610 -12.018  -4.727  1.00  0.00      LH0  H  
ATOM   3139  N   SER H 184      66.764 -18.064 -10.280  1.00  0.00      LH0  N  
ATOM   3140  CA  SER H 184      66.644 -18.311 -11.709  1.00  0.00      LH0  C  
ATOM   3141  C   SER H 184      65.500 -17.518 -12.284  1.00  0.00      LH0  C  
ATOM   3142  O   SER H 184      64.411 -17.481 -11.725  1.00  0.00      LH0  O  
ATOM   3143  CB  SER H 184      66.448 -19.801 -11.995  1.00  0.00      LH0  C  
ATOM   3144  OG  SER H 184      66.624 -20.082 -13.389  1.00  0.00      LH0  O  
ATOM   3145  H   SER H 184      65.964 -17.793  -9.741  1.00  0.00      LH0  H  
ATOM   3146  HG  SER H 184      67.151 -19.369 -13.743  1.00  0.00      LH0  H  
ATOM   3147  N   LEU H 185      65.787 -16.891 -13.426  1.00  0.00      LH0  N  
ATOM   3148  CA  LEU H 185      64.666 -16.296 -14.134  1.00  0.00      LH0  C  
ATOM   3149  C   LEU H 185      64.683 -16.700 -15.582  1.00  0.00      LH0  C  
ATOM   3150  O   LEU H 185      65.717 -17.070 -16.126  1.00  0.00      LH0  O  
ATOM   3151  CB  LEU H 185      64.620 -14.772 -13.946  1.00  0.00      LH0  C  
ATOM   3152  CG  LEU H 185      65.816 -13.910 -14.382  1.00  0.00      LH0  C  
ATOM   3153  CD1 LEU H 185      65.897 -13.666 -15.891  1.00  0.00      LH0  C  
ATOM   3154  CD2 LEU H 185      65.785 -12.565 -13.658  1.00  0.00      LH0  C  
ATOM   3155  H   LEU H 185      66.695 -16.935 -13.848  1.00  0.00      LH0  H  
ATOM   3156  N   SER H 186      63.507 -16.598 -16.191  1.00  0.00      LH0  N  
ATOM   3157  CA  SER H 186      63.553 -16.703 -17.639  1.00  0.00      LH0  C  
ATOM   3158  C   SER H 186      63.449 -15.316 -18.230  1.00  0.00      LH0  C  
ATOM   3159  O   SER H 186      62.898 -14.407 -17.620  1.00  0.00      LH0  O  
ATOM   3160  CB  SER H 186      62.419 -17.595 -18.141  1.00  0.00      LH0  C  
ATOM   3161  OG  SER H 186      62.326 -18.770 -17.326  1.00  0.00      LH0  O  
ATOM   3162  H   SER H 186      62.689 -16.280 -15.718  1.00  0.00      LH0  H  
ATOM   3163  HG  SER H 186      61.440 -19.100 -17.464  1.00  0.00      LH0  H  
ATOM   3164  N   SER H 187      63.973 -15.189 -19.441  1.00  0.00      LH0  N  
ATOM   3165  CA  SER H 187      63.554 -14.033 -20.212  1.00  0.00      LH0  C  
ATOM   3166  C   SER H 187      63.071 -14.563 -21.531  1.00  0.00      LH0  C  
ATOM   3167  O   SER H 187      63.748 -15.363 -22.165  1.00  0.00      LH0  O  
ATOM   3168  CB  SER H 187      64.714 -13.057 -20.389  1.00  0.00      LH0  C  
ATOM   3169  OG  SER H 187      64.303 -11.941 -21.186  1.00  0.00      LH0  O  
ATOM   3170  H   SER H 187      64.535 -15.904 -19.861  1.00  0.00      LH0  H  
ATOM   3171  HG  SER H 187      64.127 -11.215 -20.587  1.00  0.00      LH0  H  
ATOM   3172  N   VAL H 188      61.864 -14.142 -21.896  1.00  0.00      LH0  N  
ATOM   3173  CA  VAL H 188      61.392 -14.602 -23.195  1.00  0.00      LH0  C  
ATOM   3174  C   VAL H 188      61.099 -13.426 -24.093  1.00  0.00      LH0  C  
ATOM   3175  O   VAL H 188      61.012 -12.293 -23.636  1.00  0.00      LH0  O  
ATOM   3176  CB  VAL H 188      60.159 -15.505 -23.055  1.00  0.00      LH0  C  
ATOM   3177  CG1 VAL H 188      60.494 -16.808 -22.323  1.00  0.00      LH0  C  
ATOM   3178  CG2 VAL H 188      58.994 -14.758 -22.407  1.00  0.00      LH0  C  
ATOM   3179  H   VAL H 188      61.358 -13.465 -21.357  1.00  0.00      LH0  H  
ATOM   3180  N   VAL H 189      60.929 -13.760 -25.373  1.00  0.00      LH0  N  
ATOM   3181  CA  VAL H 189      60.473 -12.756 -26.319  1.00  0.00      LH0  C  
ATOM   3182  C   VAL H 189      59.584 -13.394 -27.375  1.00  0.00      LH0  C  
ATOM   3183  O   VAL H 189      59.924 -14.392 -28.009  1.00  0.00      LH0  O  
ATOM   3184  CB  VAL H 189      61.677 -11.985 -26.896  1.00  0.00      LH0  C  
ATOM   3185  CG1 VAL H 189      62.692 -12.900 -27.586  1.00  0.00      LH0  C  
ATOM   3186  CG2 VAL H 189      61.236 -10.802 -27.758  1.00  0.00      LH0  C  
ATOM   3187  H   VAL H 189      61.105 -14.693 -25.687  1.00  0.00      LH0  H  
ATOM   3188  N   THR H 190      58.402 -12.786 -27.509  1.00  0.00      LH0  N  
ATOM   3189  CA  THR H 190      57.437 -13.327 -28.462  1.00  0.00      LH0  C  
ATOM   3190  C   THR H 190      57.686 -12.895 -29.903  1.00  0.00      LH0  C  
ATOM   3191  O   THR H 190      57.030 -12.030 -30.472  1.00  0.00      LH0  O  
ATOM   3192  CB  THR H 190      56.023 -12.997 -27.981  1.00  0.00      LH0  C  
ATOM   3193  CG2 THR H 190      54.960 -13.887 -28.630  1.00  0.00      LH0  C  
ATOM   3194  OG1 THR H 190      55.965 -13.123 -26.554  1.00  0.00      LH0  O  
ATOM   3195  H   THR H 190      58.147 -12.023 -26.913  1.00  0.00      LH0  H  
ATOM   3196  HG1 THR H 190      55.045 -12.998 -26.321  1.00  0.00      LH0  H  
ATOM   3197  N   VAL H 191      58.721 -13.528 -30.462  1.00  0.00      LH0  N  
ATOM   3198  CA  VAL H 191      59.146 -13.147 -31.806  1.00  0.00      LH0  C  
ATOM   3199  C   VAL H 191      58.309 -13.718 -32.944  1.00  0.00      LH0  C  
ATOM   3200  O   VAL H 191      57.908 -14.877 -32.953  1.00  0.00      LH0  O  
ATOM   3201  CB  VAL H 191      60.634 -13.464 -31.995  1.00  0.00      LH0  C  
ATOM   3202  CG1 VAL H 191      61.476 -12.501 -31.162  1.00  0.00      LH0  C  
ATOM   3203  CG2 VAL H 191      60.968 -14.927 -31.697  1.00  0.00      LH0  C  
ATOM   3204  H   VAL H 191      59.116 -14.291 -29.950  1.00  0.00      LH0  H  
ATOM   3205  N   PRO H 192      58.056 -12.838 -33.945  1.00  0.00      LH0  N  
ATOM   3206  CA  PRO H 192      57.383 -13.279 -35.174  1.00  0.00      LH0  C  
ATOM   3207  C   PRO H 192      58.008 -14.517 -35.795  1.00  0.00      LH0  C  
ATOM   3208  O   PRO H 192      59.224 -14.656 -35.885  1.00  0.00      LH0  O  
ATOM   3209  CB  PRO H 192      57.498 -12.048 -36.078  1.00  0.00      LH0  C  
ATOM   3210  CG  PRO H 192      57.564 -10.862 -35.119  1.00  0.00      LH0  C  
ATOM   3211  CD  PRO H 192      58.387 -11.417 -33.965  1.00  0.00      LH0  C  
ATOM   3212  N   SER H 193      57.133 -15.434 -36.228  1.00  0.00      LH0  N  
ATOM   3213  CA  SER H 193      57.711 -16.709 -36.651  1.00  0.00      LH0  C  
ATOM   3214  C   SER H 193      58.495 -16.705 -37.954  1.00  0.00      LH0  C  
ATOM   3215  O   SER H 193      59.099 -17.704 -38.343  1.00  0.00      LH0  O  
ATOM   3216  CB  SER H 193      56.655 -17.804 -36.663  1.00  0.00      LH0  C  
ATOM   3217  OG  SER H 193      55.616 -17.479 -37.592  1.00  0.00      LH0  O  
ATOM   3218  H   SER H 193      56.144 -15.260 -36.231  1.00  0.00      LH0  H  
ATOM   3219  HG  SER H 193      54.928 -17.090 -37.055  1.00  0.00      LH0  H  
ATOM   3220  N   SER H 194      58.464 -15.539 -38.611  1.00  0.00      LH0  N  
ATOM   3221  CA  SER H 194      59.398 -15.300 -39.703  1.00  0.00      LH0  C  
ATOM   3222  C   SER H 194      60.788 -14.961 -39.189  1.00  0.00      LH0  C  
ATOM   3223  O   SER H 194      61.763 -15.651 -39.460  1.00  0.00      LH0  O  
ATOM   3224  CB  SER H 194      58.832 -14.185 -40.583  1.00  0.00      LH0  C  
ATOM   3225  OG  SER H 194      57.929 -13.389 -39.796  1.00  0.00      LH0  O  
ATOM   3226  H   SER H 194      57.903 -14.771 -38.302  1.00  0.00      LH0  H  
ATOM   3227  HG  SER H 194      57.709 -12.628 -40.324  1.00  0.00      LH0  H  
ATOM   3228  N   SER H 195      60.837 -13.871 -38.400  1.00  0.00      LH0  N  
ATOM   3229  CA  SER H 195      62.147 -13.411 -37.934  1.00  0.00      LH0  C  
ATOM   3230  C   SER H 195      62.878 -14.419 -37.065  1.00  0.00      LH0  C  
ATOM   3231  O   SER H 195      64.096 -14.495 -37.029  1.00  0.00      LH0  O  
ATOM   3232  CB  SER H 195      62.008 -12.060 -37.234  1.00  0.00      LH0  C  
ATOM   3233  OG  SER H 195      61.081 -12.173 -36.149  1.00  0.00      LH0  O  
ATOM   3234  H   SER H 195      60.012 -13.410 -38.071  1.00  0.00      LH0  H  
ATOM   3235  HG  SER H 195      61.617 -12.117 -35.357  1.00  0.00      LH0  H  
ATOM   3236  N   LEU H 196      62.056 -15.250 -36.400  1.00  0.00      LH0  N  
ATOM   3237  CA  LEU H 196      62.574 -16.403 -35.660  1.00  0.00      LH0  C  
ATOM   3238  C   LEU H 196      63.644 -17.228 -36.376  1.00  0.00      LH0  C  
ATOM   3239  O   LEU H 196      64.578 -17.731 -35.769  1.00  0.00      LH0  O  
ATOM   3240  CB  LEU H 196      61.378 -17.247 -35.195  1.00  0.00      LH0  C  
ATOM   3241  CG  LEU H 196      61.642 -18.245 -34.060  1.00  0.00      LH0  C  
ATOM   3242  CD1 LEU H 196      60.430 -18.380 -33.141  1.00  0.00      LH0  C  
ATOM   3243  CD2 LEU H 196      62.077 -19.618 -34.567  1.00  0.00      LH0  C  
ATOM   3244  H   LEU H 196      61.080 -15.019 -36.381  1.00  0.00      LH0  H  
ATOM   3245  N   GLY H 197      63.467 -17.340 -37.702  1.00  0.00      LH0  N  
ATOM   3246  CA  GLY H 197      64.503 -18.051 -38.447  1.00  0.00      LH0  C  
ATOM   3247  C   GLY H 197      65.647 -17.178 -38.943  1.00  0.00      LH0  C  
ATOM   3248  O   GLY H 197      66.756 -17.637 -39.176  1.00  0.00      LH0  O  
ATOM   3249  H   GLY H 197      62.734 -16.849 -38.174  1.00  0.00      LH0  H  
ATOM   3250  N   THR H 198      65.326 -15.894 -39.134  1.00  0.00      LH0  N  
ATOM   3251  CA  THR H 198      66.319 -15.041 -39.776  1.00  0.00      LH0  C  
ATOM   3252  C   THR H 198      67.152 -14.163 -38.854  1.00  0.00      LH0  C  
ATOM   3253  O   THR H 198      68.054 -13.456 -39.293  1.00  0.00      LH0  O  
ATOM   3254  CB  THR H 198      65.613 -14.202 -40.838  1.00  0.00      LH0  C  
ATOM   3255  CG2 THR H 198      65.341 -15.024 -42.099  1.00  0.00      LH0  C  
ATOM   3256  OG1 THR H 198      64.377 -13.686 -40.320  1.00  0.00      LH0  O  
ATOM   3257  H   THR H 198      64.447 -15.494 -38.874  1.00  0.00      LH0  H  
ATOM   3258  HG1 THR H 198      63.974 -13.214 -41.037  1.00  0.00      LH0  H  
ATOM   3259  N   GLN H 199      66.813 -14.200 -37.560  1.00  0.00      LH0  N  
ATOM   3260  CA  GLN H 199      67.525 -13.316 -36.645  1.00  0.00      LH0  C  
ATOM   3261  C   GLN H 199      68.093 -14.036 -35.447  1.00  0.00      LH0  C  
ATOM   3262  O   GLN H 199      67.384 -14.609 -34.632  1.00  0.00      LH0  O  
ATOM   3263  CB  GLN H 199      66.621 -12.166 -36.191  1.00  0.00      LH0  C  
ATOM   3264  CG  GLN H 199      66.374 -11.100 -37.264  1.00  0.00      LH0  C  
ATOM   3265  CD  GLN H 199      67.639 -10.294 -37.493  1.00  0.00      LH0  C  
ATOM   3266  NE2 GLN H 199      68.380 -10.700 -38.527  1.00  0.00      LH0  N  
ATOM   3267  OE1 GLN H 199      67.935  -9.341 -36.788  1.00  0.00      LH0  O  
ATOM   3268  H   GLN H 199      66.049 -14.760 -37.233  1.00  0.00      LH0  H  
ATOM   3269 HE21 GLN H 199      68.158 -11.529 -39.045  1.00  0.00      LH0  H  
ATOM   3270 HE22 GLN H 199      69.186 -10.165 -38.769  1.00  0.00      LH0  H  
ATOM   3271  N   THR H 200      69.425 -13.954 -35.361  1.00  0.00      LH0  N  
ATOM   3272  CA  THR H 200      70.100 -14.514 -34.195  1.00  0.00      LH0  C  
ATOM   3273  C   THR H 200      69.745 -13.818 -32.889  1.00  0.00      LH0  C  
ATOM   3274  O   THR H 200      70.255 -12.752 -32.556  1.00  0.00      LH0  O  
ATOM   3275  CB  THR H 200      71.606 -14.475 -34.441  1.00  0.00      LH0  C  
ATOM   3276  CG2 THR H 200      72.358 -15.485 -33.570  1.00  0.00      LH0  C  
ATOM   3277  OG1 THR H 200      71.872 -14.690 -35.836  1.00  0.00      LH0  O  
ATOM   3278  H   THR H 200      69.983 -13.583 -36.101  1.00  0.00      LH0  H  
ATOM   3279  HG1 THR H 200      72.815 -14.745 -35.927  1.00  0.00      LH0  H  
ATOM   3280  N   TYR H 201      68.830 -14.466 -32.166  1.00  0.00      LH0  N  
ATOM   3281  CA  TYR H 201      68.441 -13.860 -30.900  1.00  0.00      LH0  C  
ATOM   3282  C   TYR H 201      69.434 -14.129 -29.785  1.00  0.00      LH0  C  
ATOM   3283  O   TYR H 201      69.946 -15.231 -29.616  1.00  0.00      LH0  O  
ATOM   3284  CB  TYR H 201      67.029 -14.297 -30.515  1.00  0.00      LH0  C  
ATOM   3285  CG  TYR H 201      66.031 -13.945 -31.598  1.00  0.00      LH0  C  
ATOM   3286  CD1 TYR H 201      65.763 -12.593 -31.900  1.00  0.00      LH0  C  
ATOM   3287  CD2 TYR H 201      65.376 -14.996 -32.267  1.00  0.00      LH0  C  
ATOM   3288  CE1 TYR H 201      64.779 -12.287 -32.857  1.00  0.00      LH0  C  
ATOM   3289  CE2 TYR H 201      64.394 -14.692 -33.220  1.00  0.00      LH0  C  
ATOM   3290  CZ  TYR H 201      64.085 -13.342 -33.482  1.00  0.00      LH0  C  
ATOM   3291  OH  TYR H 201      63.051 -13.057 -34.358  1.00  0.00      LH0  O  
ATOM   3292  H   TYR H 201      68.415 -15.308 -32.508  1.00  0.00      LH0  H  
ATOM   3293  HH  TYR H 201      62.654 -13.886 -34.597  1.00  0.00      LH0  H  
ATOM   3294  N   ILE H 202      69.707 -13.041 -29.058  1.00  0.00      LH0  N  
ATOM   3295  CA  ILE H 202      70.679 -13.085 -27.971  1.00  0.00      LH0  C  
ATOM   3296  C   ILE H 202      70.023 -12.500 -26.737  1.00  0.00      LH0  C  
ATOM   3297  O   ILE H 202      69.544 -11.373 -26.765  1.00  0.00      LH0  O  
ATOM   3298  CB  ILE H 202      71.933 -12.256 -28.321  1.00  0.00      LH0  C  
ATOM   3299  CG1 ILE H 202      72.538 -12.623 -29.682  1.00  0.00      LH0  C  
ATOM   3300  CG2 ILE H 202      72.980 -12.303 -27.199  1.00  0.00      LH0  C  
ATOM   3301  CD1 ILE H 202      73.177 -14.013 -29.731  1.00  0.00      LH0  C  
ATOM   3302  H   ILE H 202      69.204 -12.195 -29.239  1.00  0.00      LH0  H  
ATOM   3303  N   CYS H 203      70.009 -13.281 -25.655  1.00  0.00      LH0  N  
ATOM   3304  CA  CYS H 203      69.560 -12.606 -24.443  1.00  0.00      LH0  C  
ATOM   3305  C   CYS H 203      70.725 -11.991 -23.703  1.00  0.00      LH0  C  
ATOM   3306  O   CYS H 203      71.801 -12.566 -23.595  1.00  0.00      LH0  O  
ATOM   3307  CB  CYS H 203      68.739 -13.535 -23.550  1.00  0.00      LH0  C  
ATOM   3308  SG  CYS H 203      69.681 -14.852 -22.747  1.00  0.00      LH0  S  
ATOM   3309  H   CYS H 203      70.479 -14.165 -25.651  1.00  0.00      LH0  H  
ATOM   3310  N   ASN H 204      70.493 -10.773 -23.222  1.00  0.00      LH0  N  
ATOM   3311  CA  ASN H 204      71.605 -10.097 -22.564  1.00  0.00      LH0  C  
ATOM   3312  C   ASN H 204      71.746 -10.516 -21.124  1.00  0.00      LH0  C  
ATOM   3313  O   ASN H 204      71.169  -9.926 -20.220  1.00  0.00      LH0  O  
ATOM   3314  CB  ASN H 204      71.479  -8.575 -22.634  1.00  0.00      LH0  C  
ATOM   3315  CG  ASN H 204      71.466  -8.102 -24.069  1.00  0.00      LH0  C  
ATOM   3316  ND2 ASN H 204      72.646  -8.186 -24.696  1.00  0.00      LH0  N  
ATOM   3317  OD1 ASN H 204      70.450  -7.641 -24.579  1.00  0.00      LH0  O  
ATOM   3318  H   ASN H 204      69.575 -10.380 -23.262  1.00  0.00      LH0  H  
ATOM   3319 HD21 ASN H 204      73.415  -8.655 -24.251  1.00  0.00      LH0  H  
ATOM   3320 HD22 ASN H 204      72.810  -7.794 -25.604  1.00  0.00      LH0  H  
ATOM   3321  N   VAL H 205      72.532 -11.576 -20.929  1.00  0.00      LH0  N  
ATOM   3322  CA  VAL H 205      72.721 -12.014 -19.550  1.00  0.00      LH0  C  
ATOM   3323  C   VAL H 205      73.799 -11.229 -18.826  1.00  0.00      LH0  C  
ATOM   3324  O   VAL H 205      74.918 -11.649 -18.549  1.00  0.00      LH0  O  
ATOM   3325  CB  VAL H 205      72.934 -13.521 -19.455  1.00  0.00      LH0  C  
ATOM   3326  CG1 VAL H 205      72.885 -13.979 -17.999  1.00  0.00      LH0  C  
ATOM   3327  CG2 VAL H 205      71.894 -14.260 -20.295  1.00  0.00      LH0  C  
ATOM   3328  H   VAL H 205      73.038 -11.948 -21.705  1.00  0.00      LH0  H  
ATOM   3329  N   ASN H 206      73.359 -10.013 -18.520  1.00  0.00      LH0  N  
ATOM   3330  CA  ASN H 206      74.237  -9.036 -17.904  1.00  0.00      LH0  C  
ATOM   3331  C   ASN H 206      74.318  -9.216 -16.401  1.00  0.00      LH0  C  
ATOM   3332  O   ASN H 206      73.724  -8.470 -15.630  1.00  0.00      LH0  O  
ATOM   3333  CB  ASN H 206      73.702  -7.665 -18.292  1.00  0.00      LH0  C  
ATOM   3334  CG  ASN H 206      74.796  -6.640 -18.197  1.00  0.00      LH0  C  
ATOM   3335  ND2 ASN H 206      74.636  -5.759 -17.210  1.00  0.00      LH0  N  
ATOM   3336  OD1 ASN H 206      75.721  -6.640 -19.002  1.00  0.00      LH0  O  
ATOM   3337  H   ASN H 206      72.411  -9.789 -18.753  1.00  0.00      LH0  H  
ATOM   3338 HD21 ASN H 206      73.838  -5.846 -16.603  1.00  0.00      LH0  H  
ATOM   3339 HD22 ASN H 206      75.278  -5.009 -17.075  1.00  0.00      LH0  H  
ATOM   3340  N   HIS H 207      75.043 -10.270 -16.004  1.00  0.00      LH0  N  
ATOM   3341  CA  HIS H 207      75.021 -10.580 -14.577  1.00  0.00      LH0  C  
ATOM   3342  C   HIS H 207      75.970  -9.745 -13.745  1.00  0.00      LH0  C  
ATOM   3343  O   HIS H 207      77.118 -10.097 -13.487  1.00  0.00      LH0  O  
ATOM   3344  CB  HIS H 207      75.242 -12.073 -14.348  1.00  0.00      LH0  C  
ATOM   3345  CG  HIS H 207      74.866 -12.451 -12.935  1.00  0.00      LH0  C  
ATOM   3346  CD2 HIS H 207      73.626 -12.298 -12.314  1.00  0.00      LH0  C  
ATOM   3347  ND1 HIS H 207      75.714 -13.022 -12.063  1.00  0.00      LH0  N  
ATOM   3348  CE1 HIS H 207      75.030 -13.236 -10.898  1.00  0.00      LH0  C  
ATOM   3349  NE2 HIS H 207      73.749 -12.787 -11.061  1.00  0.00      LH0  N  
ATOM   3350  H   HIS H 207      75.560 -10.828 -16.661  1.00  0.00      LH0  H  
ATOM   3351  HD1 HIS H 207      76.652 -13.265 -12.214  1.00  0.00      LH0  H  
ATOM   3352  N   LYS H 208      75.423  -8.597 -13.322  1.00  0.00      LH0  N  
ATOM   3353  CA  LYS H 208      76.264  -7.683 -12.555  1.00  0.00      LH0  C  
ATOM   3354  C   LYS H 208      76.996  -8.196 -11.312  1.00  0.00      LH0  C  
ATOM   3355  O   LYS H 208      78.184  -7.907 -11.204  1.00  0.00      LH0  O  
ATOM   3356  CB  LYS H 208      75.590  -6.314 -12.342  1.00  0.00      LH0  C  
ATOM   3357  CG  LYS H 208      76.604  -5.161 -12.214  1.00  0.00      LH0  C  
ATOM   3358  CD  LYS H 208      77.176  -4.924 -10.806  1.00  0.00      LH0  C  
ATOM   3359  CE  LYS H 208      78.662  -4.534 -10.804  1.00  0.00      LH0  C  
ATOM   3360  NZ  LYS H 208      79.502  -5.715 -11.058  1.00  0.00      LH0  N1+
ATOM   3361  H   LYS H 208      74.475  -8.392 -13.578  1.00  0.00      LH0  H  
ATOM   3362  HZ1 LYS H 208      80.324  -5.480 -11.657  1.00  0.00      LH0  H  
ATOM   3363  HZ2 LYS H 208      79.826  -6.156 -10.176  1.00  0.00      LH0  H  
ATOM   3364  HZ3 LYS H 208      78.975  -6.448 -11.574  1.00  0.00      LH0  H  
ATOM   3365  N   PRO H 209      76.326  -8.930 -10.377  1.00  0.00      LH0  N  
ATOM   3366  CA  PRO H 209      77.040  -9.429  -9.189  1.00  0.00      LH0  C  
ATOM   3367  C   PRO H 209      78.417 -10.037  -9.426  1.00  0.00      LH0  C  
ATOM   3368  O   PRO H 209      79.432  -9.463  -9.053  1.00  0.00      LH0  O  
ATOM   3369  CB  PRO H 209      76.028 -10.389  -8.565  1.00  0.00      LH0  C  
ATOM   3370  CG  PRO H 209      74.682  -9.770  -8.910  1.00  0.00      LH0  C  
ATOM   3371  CD  PRO H 209      74.908  -9.284 -10.330  1.00  0.00      LH0  C  
ATOM   3372  N   SER H 210      78.421 -11.197 -10.101  1.00  0.00      LH0  N  
ATOM   3373  CA  SER H 210      79.720 -11.782 -10.442  1.00  0.00      LH0  C  
ATOM   3374  C   SER H 210      80.442 -11.109 -11.605  1.00  0.00      LH0  C  
ATOM   3375  O   SER H 210      81.531 -11.497 -12.004  1.00  0.00      LH0  O  
ATOM   3376  CB  SER H 210      79.520 -13.269 -10.718  1.00  0.00      LH0  C  
ATOM   3377  OG  SER H 210      78.376 -13.427 -11.567  1.00  0.00      LH0  O  
ATOM   3378  H   SER H 210      77.596 -11.667 -10.416  1.00  0.00      LH0  H  
ATOM   3379  HG  SER H 210      78.712 -13.704 -12.420  1.00  0.00      LH0  H  
ATOM   3380  N   ASN H 211      79.757 -10.089 -12.156  1.00  0.00      LH0  N  
ATOM   3381  CA  ASN H 211      80.231  -9.339 -13.320  1.00  0.00      LH0  C  
ATOM   3382  C   ASN H 211      80.382 -10.162 -14.582  1.00  0.00      LH0  C  
ATOM   3383  O   ASN H 211      81.147  -9.853 -15.489  1.00  0.00      LH0  O  
ATOM   3384  CB  ASN H 211      81.494  -8.530 -13.015  1.00  0.00      LH0  C  
ATOM   3385  CG  ASN H 211      81.370  -7.180 -13.681  1.00  0.00      LH0  C  
ATOM   3386  ND2 ASN H 211      81.802  -7.140 -14.943  1.00  0.00      LH0  N  
ATOM   3387  OD1 ASN H 211      80.910  -6.214 -13.076  1.00  0.00      LH0  O  
ATOM   3388  H   ASN H 211      78.850  -9.873 -11.804  1.00  0.00      LH0  H  
ATOM   3389 HD21 ASN H 211      82.080  -7.997 -15.389  1.00  0.00      LH0  H  
ATOM   3390 HD22 ASN H 211      81.843  -6.285 -15.454  1.00  0.00      LH0  H  
ATOM   3391  N   THR H 212      79.607 -11.247 -14.585  1.00  0.00      LH0  N  
ATOM   3392  CA  THR H 212      79.739 -12.193 -15.677  1.00  0.00      LH0  C  
ATOM   3393  C   THR H 212      78.769 -11.871 -16.786  1.00  0.00      LH0  C  
ATOM   3394  O   THR H 212      77.560 -12.004 -16.627  1.00  0.00      LH0  O  
ATOM   3395  CB  THR H 212      79.494 -13.596 -15.126  1.00  0.00      LH0  C  
ATOM   3396  CG2 THR H 212      80.719 -14.133 -14.385  1.00  0.00      LH0  C  
ATOM   3397  OG1 THR H 212      78.353 -13.577 -14.252  1.00  0.00      LH0  O  
ATOM   3398  H   THR H 212      78.883 -11.363 -13.904  1.00  0.00      LH0  H  
ATOM   3399  HG1 THR H 212      77.638 -13.262 -14.805  1.00  0.00      LH0  H  
ATOM   3400  N   LYS H 213      79.348 -11.458 -17.918  1.00  0.00      LH0  N  
ATOM   3401  CA  LYS H 213      78.498 -11.437 -19.101  1.00  0.00      LH0  C  
ATOM   3402  C   LYS H 213      78.316 -12.824 -19.670  1.00  0.00      LH0  C  
ATOM   3403  O   LYS H 213      79.218 -13.395 -20.265  1.00  0.00      LH0  O  
ATOM   3404  CB  LYS H 213      79.061 -10.521 -20.180  1.00  0.00      LH0  C  
ATOM   3405  CG  LYS H 213      78.437  -9.134 -20.117  1.00  0.00      LH0  C  
ATOM   3406  CD  LYS H 213      78.481  -8.465 -21.490  1.00  0.00      LH0  C  
ATOM   3407  CE  LYS H 213      77.431  -7.363 -21.624  1.00  0.00      LH0  C  
ATOM   3408  NZ  LYS H 213      76.108  -7.924 -21.323  1.00  0.00      LH0  N1+
ATOM   3409  H   LYS H 213      80.341 -11.368 -17.979  1.00  0.00      LH0  H  
ATOM   3410  HZ1 LYS H 213      75.487  -7.942 -22.159  1.00  0.00      LH0  H  
ATOM   3411  HZ2 LYS H 213      76.175  -8.939 -21.091  1.00  0.00      LH0  H  
ATOM   3412  HZ3 LYS H 213      75.668  -7.419 -20.528  1.00  0.00      LH0  H  
ATOM   3413  N   VAL H 214      77.110 -13.347 -19.446  1.00  0.00      LH0  N  
ATOM   3414  CA  VAL H 214      76.829 -14.645 -20.053  1.00  0.00      LH0  C  
ATOM   3415  C   VAL H 214      75.817 -14.498 -21.182  1.00  0.00      LH0  C  
ATOM   3416  O   VAL H 214      74.952 -15.335 -21.411  1.00  0.00      LH0  O  
ATOM   3417  CB  VAL H 214      76.388 -15.667 -18.982  1.00  0.00      LH0  C  
ATOM   3418  CG1 VAL H 214      76.465 -17.114 -19.485  1.00  0.00      LH0  C  
ATOM   3419  CG2 VAL H 214      77.219 -15.527 -17.704  1.00  0.00      LH0  C  
ATOM   3420  H   VAL H 214      76.410 -12.815 -18.964  1.00  0.00      LH0  H  
ATOM   3421  N   ASP H 215      75.954 -13.347 -21.870  1.00  0.00      LH0  N  
ATOM   3422  CA  ASP H 215      75.024 -12.980 -22.940  1.00  0.00      LH0  C  
ATOM   3423  C   ASP H 215      74.843 -14.084 -23.970  1.00  0.00      LH0  C  
ATOM   3424  O   ASP H 215      75.744 -14.496 -24.693  1.00  0.00      LH0  O  
ATOM   3425  CB  ASP H 215      75.418 -11.627 -23.567  1.00  0.00      LH0  C  
ATOM   3426  CG  ASP H 215      75.260 -10.452 -22.595  1.00  0.00      LH0  C  
ATOM   3427  OD1 ASP H 215      74.803  -9.387 -23.004  1.00  0.00      LH0  O  
ATOM   3428  OD2 ASP H 215      75.621 -10.554 -21.425  1.00  0.00      LH0  O1-
ATOM   3429  H   ASP H 215      76.640 -12.674 -21.604  1.00  0.00      LH0  H  
ATOM   3430  N   LYS H 216      73.625 -14.617 -23.910  1.00  0.00      LH0  N  
ATOM   3431  CA  LYS H 216      73.416 -15.968 -24.397  1.00  0.00      LH0  C  
ATOM   3432  C   LYS H 216      72.874 -16.025 -25.805  1.00  0.00      LH0  C  
ATOM   3433  O   LYS H 216      71.873 -15.401 -26.137  1.00  0.00      LH0  O  
ATOM   3434  CB  LYS H 216      72.466 -16.674 -23.429  1.00  0.00      LH0  C  
ATOM   3435  CG  LYS H 216      72.299 -18.173 -23.659  1.00  0.00      LH0  C  
ATOM   3436  CD  LYS H 216      73.509 -18.990 -23.221  1.00  0.00      LH0  C  
ATOM   3437  CE  LYS H 216      73.343 -20.427 -23.694  1.00  0.00      LH0  C  
ATOM   3438  NZ  LYS H 216      74.219 -21.335 -22.949  1.00  0.00      LH0  N1+
ATOM   3439  H   LYS H 216      72.890 -14.110 -23.462  1.00  0.00      LH0  H  
ATOM   3440  HZ1 LYS H 216      74.253 -22.257 -23.443  1.00  0.00      LH0  H  
ATOM   3441  HZ2 LYS H 216      75.180 -20.983 -22.810  1.00  0.00      LH0  H  
ATOM   3442  HZ3 LYS H 216      73.795 -21.580 -22.028  1.00  0.00      LH0  H  
ATOM   3443  N   LYS H 217      73.544 -16.865 -26.607  1.00  0.00      LH0  N  
ATOM   3444  CA  LYS H 217      72.857 -17.280 -27.828  1.00  0.00      LH0  C  
ATOM   3445  C   LYS H 217      71.622 -18.114 -27.524  1.00  0.00      LH0  C  
ATOM   3446  O   LYS H 217      71.667 -19.046 -26.725  1.00  0.00      LH0  O  
ATOM   3447  CB  LYS H 217      73.819 -17.972 -28.817  1.00  0.00      LH0  C  
ATOM   3448  CG  LYS H 217      74.123 -19.476 -28.668  1.00  0.00      LH0  C  
ATOM   3449  CD  LYS H 217      74.823 -19.916 -27.376  1.00  0.00      LH0  C  
ATOM   3450  CE  LYS H 217      75.105 -21.425 -27.304  1.00  0.00      LH0  C  
ATOM   3451  NZ  LYS H 217      73.865 -22.209 -27.264  1.00  0.00      LH0  N1+
ATOM   3452  H   LYS H 217      74.396 -17.273 -26.291  1.00  0.00      LH0  H  
ATOM   3453  HZ1 LYS H 217      73.770 -22.769 -28.139  1.00  0.00      LH0  H  
ATOM   3454  HZ2 LYS H 217      73.806 -22.851 -26.447  1.00  0.00      LH0  H  
ATOM   3455  HZ3 LYS H 217      73.008 -21.616 -27.319  1.00  0.00      LH0  H  
ATOM   3456  N   ALA H 218      70.524 -17.707 -28.164  1.00  0.00      LH0  N  
ATOM   3457  CA  ALA H 218      69.305 -18.481 -27.985  1.00  0.00      LH0  C  
ATOM   3458  C   ALA H 218      68.863 -19.072 -29.302  1.00  0.00      LH0  C  
ATOM   3459  O   ALA H 218      67.924 -18.623 -29.949  1.00  0.00      LH0  O  
ATOM   3460  CB  ALA H 218      68.191 -17.614 -27.398  1.00  0.00      LH0  C  
ATOM   3461  H   ALA H 218      70.531 -16.901 -28.760  1.00  0.00      LH0  H  
ATOM   3462  N   GLU H 219      69.622 -20.104 -29.686  1.00  0.00      LH0  N  
ATOM   3463  CA  GLU H 219      69.302 -20.776 -30.941  1.00  0.00      LH0  C  
ATOM   3464  C   GLU H 219      67.921 -21.417 -30.947  1.00  0.00      LH0  C  
ATOM   3465  O   GLU H 219      67.537 -22.171 -30.058  1.00  0.00      LH0  O  
ATOM   3466  CB  GLU H 219      70.393 -21.786 -31.340  1.00  0.00      LH0  C  
ATOM   3467  CG  GLU H 219      70.757 -22.869 -30.314  1.00  0.00      LH0  C  
ATOM   3468  CD  GLU H 219      71.867 -22.391 -29.396  1.00  0.00      LH0  C  
ATOM   3469  OE1 GLU H 219      71.589 -21.802 -28.355  1.00  0.00      LH0  O  
ATOM   3470  OE2 GLU H 219      73.032 -22.626 -29.696  1.00  0.00      LH0  O1-
ATOM   3471  H   GLU H 219      70.322 -20.473 -29.073  1.00  0.00      LH0  H  
ATOM   3472  N   PRO H 220      67.151 -21.067 -32.000  1.00  0.00      LH0  N  
ATOM   3473  CA  PRO H 220      65.830 -21.681 -32.138  1.00  0.00      LH0  C  
ATOM   3474  C   PRO H 220      65.921 -23.173 -32.417  1.00  0.00      LH0  C  
ATOM   3475  O   PRO H 220      66.728 -23.645 -33.211  1.00  0.00      LH0  O  
ATOM   3476  CB  PRO H 220      65.222 -20.871 -33.284  1.00  0.00      LH0  C  
ATOM   3477  CG  PRO H 220      66.401 -20.373 -34.119  1.00  0.00      LH0  C  
ATOM   3478  CD  PRO H 220      67.469 -20.118 -33.064  1.00  0.00      LH0  C  
TER   
ATOM   3479  N   ASP L   1      54.245   0.209  18.941  1.00  0.00      LL0  N  
ATOM   3480  CA  ASP L   1      53.702  -0.703  17.933  1.00  0.00      LL0  C  
ATOM   3481  C   ASP L   1      52.466  -0.165  17.231  1.00  0.00      LL0  C  
ATOM   3482  O   ASP L   1      51.329  -0.615  17.348  1.00  0.00      LL0  O  
ATOM   3483  CB  ASP L   1      53.475  -2.097  18.522  1.00  0.00      LL0  C  
ATOM   3484  CG  ASP L   1      53.574  -3.116  17.404  1.00  0.00      LL0  C  
ATOM   3485  OD1 ASP L   1      54.679  -3.356  16.920  1.00  0.00      LL0  O  
ATOM   3486  OD2 ASP L   1      52.549  -3.646  16.987  1.00  0.00      LL0  O1-
ATOM   3487  H   ASP L   1      55.024  -0.103  19.483  1.00  0.00      LL0  H  
ATOM   3488  N   ILE L   2      52.747   0.908  16.485  1.00  0.00      LL0  N  
ATOM   3489  CA  ILE L   2      51.613   1.545  15.828  1.00  0.00      LL0  C  
ATOM   3490  C   ILE L   2      51.355   0.986  14.440  1.00  0.00      LL0  C  
ATOM   3491  O   ILE L   2      51.552   1.647  13.427  1.00  0.00      LL0  O  
ATOM   3492  CB  ILE L   2      51.756   3.072  15.816  1.00  0.00      LL0  C  
ATOM   3493  CG1 ILE L   2      52.304   3.595  17.148  1.00  0.00      LL0  C  
ATOM   3494  CG2 ILE L   2      50.414   3.724  15.469  1.00  0.00      LL0  C  
ATOM   3495  CD1 ILE L   2      52.580   5.097  17.135  1.00  0.00      LL0  C  
ATOM   3496  H   ILE L   2      53.694   1.204  16.381  1.00  0.00      LL0  H  
ATOM   3497  N   GLN L   3      50.930  -0.283  14.427  1.00  0.00      LL0  N  
ATOM   3498  CA  GLN L   3      50.747  -0.921  13.124  1.00  0.00      LL0  C  
ATOM   3499  C   GLN L   3      49.787  -0.211  12.194  1.00  0.00      LL0  C  
ATOM   3500  O   GLN L   3      48.651   0.099  12.536  1.00  0.00      LL0  O  
ATOM   3501  CB  GLN L   3      50.328  -2.386  13.263  1.00  0.00      LL0  C  
ATOM   3502  CG  GLN L   3      51.337  -3.258  14.015  1.00  0.00      LL0  C  
ATOM   3503  CD  GLN L   3      52.700  -3.212  13.348  1.00  0.00      LL0  C  
ATOM   3504  NE2 GLN L   3      53.710  -3.384  14.195  1.00  0.00      LL0  N  
ATOM   3505  OE1 GLN L   3      52.839  -3.012  12.146  1.00  0.00      LL0  O  
ATOM   3506  H   GLN L   3      50.773  -0.757  15.296  1.00  0.00      LL0  H  
ATOM   3507 HE21 GLN L   3      53.540  -3.539  15.180  1.00  0.00      LL0  H  
ATOM   3508 HE22 GLN L   3      54.667  -3.364  13.925  1.00  0.00      LL0  H  
ATOM   3509  N   MET L   4      50.311   0.035  10.988  1.00  0.00      LL0  N  
ATOM   3510  CA  MET L   4      49.404   0.575   9.990  1.00  0.00      LL0  C  
ATOM   3511  C   MET L   4      48.776  -0.511   9.149  1.00  0.00      LL0  C  
ATOM   3512  O   MET L   4      49.327  -1.014   8.175  1.00  0.00      LL0  O  
ATOM   3513  CB  MET L   4      50.081   1.645   9.138  1.00  0.00      LL0  C  
ATOM   3514  CG  MET L   4      49.787   3.049   9.660  1.00  0.00      LL0  C  
ATOM   3515  SD  MET L   4      48.011   3.326   9.750  1.00  0.00      LL0  S  
ATOM   3516  CE  MET L   4      48.035   5.109   9.937  1.00  0.00      LL0  C  
ATOM   3517  H   MET L   4      51.236  -0.266  10.758  1.00  0.00      LL0  H  
ATOM   3518  N   THR L   5      47.568  -0.851   9.599  1.00  0.00      LL0  N  
ATOM   3519  CA  THR L   5      46.741  -1.845   8.921  1.00  0.00      LL0  C  
ATOM   3520  C   THR L   5      46.180  -1.359   7.593  1.00  0.00      LL0  C  
ATOM   3521  O   THR L   5      45.003  -1.041   7.432  1.00  0.00      LL0  O  
ATOM   3522  CB  THR L   5      45.612  -2.307   9.848  1.00  0.00      LL0  C  
ATOM   3523  CG2 THR L   5      45.117  -3.710   9.486  1.00  0.00      LL0  C  
ATOM   3524  OG1 THR L   5      46.029  -2.244  11.219  1.00  0.00      LL0  O  
ATOM   3525  H   THR L   5      47.241  -0.387  10.423  1.00  0.00      LL0  H  
ATOM   3526  HG1 THR L   5      45.981  -1.323  11.470  1.00  0.00      LL0  H  
ATOM   3527  N   GLN L   6      47.100  -1.304   6.627  1.00  0.00      LL0  N  
ATOM   3528  CA  GLN L   6      46.673  -0.957   5.282  1.00  0.00      LL0  C  
ATOM   3529  C   GLN L   6      45.866  -2.090   4.697  1.00  0.00      LL0  C  
ATOM   3530  O   GLN L   6      46.253  -3.248   4.785  1.00  0.00      LL0  O  
ATOM   3531  CB  GLN L   6      47.892  -0.627   4.433  1.00  0.00      LL0  C  
ATOM   3532  CG  GLN L   6      47.551   0.193   3.193  1.00  0.00      LL0  C  
ATOM   3533  CD  GLN L   6      48.837   0.612   2.525  1.00  0.00      LL0  C  
ATOM   3534  NE2 GLN L   6      48.694   0.910   1.241  1.00  0.00      LL0  N  
ATOM   3535  OE1 GLN L   6      49.914   0.642   3.109  1.00  0.00      LL0  O  
ATOM   3536  H   GLN L   6      48.039  -1.568   6.845  1.00  0.00      LL0  H  
ATOM   3537 HE21 GLN L   6      47.824   0.890   0.742  1.00  0.00      LL0  H  
ATOM   3538 HE22 GLN L   6      49.505   1.122   0.701  1.00  0.00      LL0  H  
ATOM   3539  N   SER L   7      44.714  -1.704   4.165  1.00  0.00      LL0  N  
ATOM   3540  CA  SER L   7      43.773  -2.738   3.781  1.00  0.00      LL0  C  
ATOM   3541  C   SER L   7      43.197  -2.457   2.406  1.00  0.00      LL0  C  
ATOM   3542  O   SER L   7      42.753  -1.344   2.133  1.00  0.00      LL0  O  
ATOM   3543  CB  SER L   7      42.675  -2.821   4.844  1.00  0.00      LL0  C  
ATOM   3544  OG  SER L   7      43.253  -2.941   6.153  1.00  0.00      LL0  O  
ATOM   3545  H   SER L   7      44.480  -0.738   4.052  1.00  0.00      LL0  H  
ATOM   3546  HG  SER L   7      43.728  -2.134   6.339  1.00  0.00      LL0  H  
ATOM   3547  N   PRO L   8      43.193  -3.502   1.540  1.00  0.00      LL0  N  
ATOM   3548  CA  PRO L   8      43.865  -4.790   1.776  1.00  0.00      LL0  C  
ATOM   3549  C   PRO L   8      45.354  -4.690   1.437  1.00  0.00      LL0  C  
ATOM   3550  O   PRO L   8      45.972  -3.659   1.656  1.00  0.00      LL0  O  
ATOM   3551  CB  PRO L   8      43.095  -5.730   0.828  1.00  0.00      LL0  C  
ATOM   3552  CG  PRO L   8      42.000  -4.911   0.137  1.00  0.00      LL0  C  
ATOM   3553  CD  PRO L   8      42.487  -3.478   0.270  1.00  0.00      LL0  C  
ATOM   3554  N   SER L   9      45.890  -5.765   0.838  1.00  0.00      LL0  N  
ATOM   3555  CA  SER L   9      47.196  -5.605   0.197  1.00  0.00      LL0  C  
ATOM   3556  C   SER L   9      47.135  -5.221  -1.274  1.00  0.00      LL0  C  
ATOM   3557  O   SER L   9      48.111  -4.818  -1.904  1.00  0.00      LL0  O  
ATOM   3558  CB  SER L   9      48.016  -6.878   0.380  1.00  0.00      LL0  C  
ATOM   3559  OG  SER L   9      48.009  -7.231   1.766  1.00  0.00      LL0  O  
ATOM   3560  H   SER L   9      45.462  -6.667   0.847  1.00  0.00      LL0  H  
ATOM   3561  HG  SER L   9      48.754  -6.760   2.138  1.00  0.00      LL0  H  
ATOM   3562  N   SER L  10      45.927  -5.379  -1.829  1.00  0.00      LL0  N  
ATOM   3563  CA  SER L  10      45.809  -5.137  -3.261  1.00  0.00      LL0  C  
ATOM   3564  C   SER L  10      44.408  -4.703  -3.618  1.00  0.00      LL0  C  
ATOM   3565  O   SER L  10      43.456  -5.028  -2.918  1.00  0.00      LL0  O  
ATOM   3566  CB  SER L  10      46.203  -6.391  -4.050  1.00  0.00      LL0  C  
ATOM   3567  OG  SER L  10      47.389  -6.962  -3.479  1.00  0.00      LL0  O  
ATOM   3568  H   SER L  10      45.126  -5.716  -1.338  1.00  0.00      LL0  H  
ATOM   3569  HG  SER L  10      48.005  -6.243  -3.369  1.00  0.00      LL0  H  
ATOM   3570  N   LEU L  11      44.333  -3.956  -4.721  1.00  0.00      LL0  N  
ATOM   3571  CA  LEU L  11      43.047  -3.602  -5.311  1.00  0.00      LL0  C  
ATOM   3572  C   LEU L  11      43.203  -3.722  -6.809  1.00  0.00      LL0  C  
ATOM   3573  O   LEU L  11      44.292  -3.980  -7.306  1.00  0.00      LL0  O  
ATOM   3574  CB  LEU L  11      42.635  -2.174  -4.934  1.00  0.00      LL0  C  
ATOM   3575  CG  LEU L  11      42.070  -2.034  -3.519  1.00  0.00      LL0  C  
ATOM   3576  CD1 LEU L  11      41.916  -0.570  -3.110  1.00  0.00      LL0  C  
ATOM   3577  CD2 LEU L  11      40.759  -2.805  -3.352  1.00  0.00      LL0  C  
ATOM   3578  H   LEU L  11      45.172  -3.723  -5.220  1.00  0.00      LL0  H  
ATOM   3579  N   SER L  12      42.096  -3.513  -7.522  1.00  0.00      LL0  N  
ATOM   3580  CA  SER L  12      42.270  -3.570  -8.968  1.00  0.00      LL0  C  
ATOM   3581  C   SER L  12      41.569  -2.425  -9.660  1.00  0.00      LL0  C  
ATOM   3582  O   SER L  12      40.346  -2.319  -9.668  1.00  0.00      LL0  O  
ATOM   3583  CB  SER L  12      41.840  -4.941  -9.487  1.00  0.00      LL0  C  
ATOM   3584  OG  SER L  12      42.396  -5.948  -8.630  1.00  0.00      LL0  O  
ATOM   3585  H   SER L  12      41.199  -3.381  -7.107  1.00  0.00      LL0  H  
ATOM   3586  HG  SER L  12      43.332  -5.773  -8.579  1.00  0.00      LL0  H  
ATOM   3587  N   ALA L  13      42.403  -1.533 -10.193  1.00  0.00      LL0  N  
ATOM   3588  CA  ALA L  13      41.889  -0.238 -10.603  1.00  0.00      LL0  C  
ATOM   3589  C   ALA L  13      41.991  -0.009 -12.092  1.00  0.00      LL0  C  
ATOM   3590  O   ALA L  13      43.007  -0.268 -12.716  1.00  0.00      LL0  O  
ATOM   3591  CB  ALA L  13      42.664   0.852  -9.881  1.00  0.00      LL0  C  
ATOM   3592  H   ALA L  13      43.365  -1.766 -10.344  1.00  0.00      LL0  H  
ATOM   3593  N   SER L  14      40.877   0.459 -12.647  1.00  0.00      LL0  N  
ATOM   3594  CA  SER L  14      40.910   0.894 -14.036  1.00  0.00      LL0  C  
ATOM   3595  C   SER L  14      41.366   2.337 -14.088  1.00  0.00      LL0  C  
ATOM   3596  O   SER L  14      41.475   3.028 -13.080  1.00  0.00      LL0  O  
ATOM   3597  CB  SER L  14      39.502   0.738 -14.636  1.00  0.00      LL0  C  
ATOM   3598  OG  SER L  14      39.450   1.154 -16.007  1.00  0.00      LL0  O  
ATOM   3599  H   SER L  14      40.121   0.766 -12.071  1.00  0.00      LL0  H  
ATOM   3600  HG  SER L  14      39.029   2.016 -16.009  1.00  0.00      LL0  H  
ATOM   3601  N   VAL L  15      41.555   2.787 -15.335  1.00  0.00      LL0  N  
ATOM   3602  CA  VAL L  15      41.455   4.231 -15.519  1.00  0.00      LL0  C  
ATOM   3603  C   VAL L  15      40.013   4.623 -15.242  1.00  0.00      LL0  C  
ATOM   3604  O   VAL L  15      39.098   3.951 -15.707  1.00  0.00      LL0  O  
ATOM   3605  CB  VAL L  15      41.866   4.617 -16.945  1.00  0.00      LL0  C  
ATOM   3606  CG1 VAL L  15      41.998   6.136 -17.104  1.00  0.00      LL0  C  
ATOM   3607  CG2 VAL L  15      43.141   3.883 -17.365  1.00  0.00      LL0  C  
ATOM   3608  H   VAL L  15      41.384   2.146 -16.084  1.00  0.00      LL0  H  
ATOM   3609  N   GLY L  16      39.851   5.667 -14.426  1.00  0.00      LL0  N  
ATOM   3610  CA  GLY L  16      38.483   5.967 -14.013  1.00  0.00      LL0  C  
ATOM   3611  C   GLY L  16      38.064   5.342 -12.691  1.00  0.00      LL0  C  
ATOM   3612  O   GLY L  16      36.955   5.552 -12.211  1.00  0.00      LL0  O  
ATOM   3613  H   GLY L  16      40.636   6.159 -14.039  1.00  0.00      LL0  H  
ATOM   3614  N   ASP L  17      38.986   4.560 -12.100  1.00  0.00      LL0  N  
ATOM   3615  CA  ASP L  17      38.578   3.958 -10.831  1.00  0.00      LL0  C  
ATOM   3616  C   ASP L  17      38.498   4.923  -9.672  1.00  0.00      LL0  C  
ATOM   3617  O   ASP L  17      39.487   5.355  -9.088  1.00  0.00      LL0  O  
ATOM   3618  CB  ASP L  17      39.462   2.782 -10.431  1.00  0.00      LL0  C  
ATOM   3619  CG  ASP L  17      38.722   1.463 -10.559  1.00  0.00      LL0  C  
ATOM   3620  OD1 ASP L  17      38.181   1.163 -11.618  1.00  0.00      LL0  O  
ATOM   3621  OD2 ASP L  17      38.753   0.658  -9.636  1.00  0.00      LL0  O1-
ATOM   3622  H   ASP L  17      39.887   4.381 -12.495  1.00  0.00      LL0  H  
ATOM   3623  N   ARG L  18      37.241   5.208  -9.334  1.00  0.00      LL0  N  
ATOM   3624  CA  ARG L  18      36.974   5.950  -8.109  1.00  0.00      LL0  C  
ATOM   3625  C   ARG L  18      37.016   5.034  -6.893  1.00  0.00      LL0  C  
ATOM   3626  O   ARG L  18      36.005   4.747  -6.255  1.00  0.00      LL0  O  
ATOM   3627  CB  ARG L  18      35.631   6.669  -8.282  1.00  0.00      LL0  C  
ATOM   3628  CG  ARG L  18      35.390   7.988  -7.532  1.00  0.00      LL0  C  
ATOM   3629  CD  ARG L  18      35.183   7.881  -6.019  1.00  0.00      LL0  C  
ATOM   3630  NE  ARG L  18      36.434   7.999  -5.274  1.00  0.00      LL0  N  
ATOM   3631  CZ  ARG L  18      36.699   7.201  -4.223  1.00  0.00      LL0  C  
ATOM   3632  NH1 ARG L  18      36.015   6.087  -4.008  1.00  0.00      LL0  N1+
ATOM   3633  NH2 ARG L  18      37.667   7.526  -3.389  1.00  0.00      LL0  N  
ATOM   3634  H   ARG L  18      36.520   4.896  -9.954  1.00  0.00      LL0  H  
ATOM   3635  HE  ARG L  18      37.072   8.748  -5.481  1.00  0.00      LL0  H  
ATOM   3636 HH11 ARG L  18      36.172   5.560  -3.168  1.00  0.00      LL0  H  
ATOM   3637 HH12 ARG L  18      35.379   5.736  -4.703  1.00  0.00      LL0  H  
ATOM   3638 HH21 ARG L  18      37.913   6.911  -2.637  1.00  0.00      LL0  H  
ATOM   3639 HH22 ARG L  18      38.169   8.388  -3.507  1.00  0.00      LL0  H  
ATOM   3640  N   VAL L  19      38.236   4.565  -6.599  1.00  0.00      LL0  N  
ATOM   3641  CA  VAL L  19      38.357   3.624  -5.487  1.00  0.00      LL0  C  
ATOM   3642  C   VAL L  19      38.813   4.303  -4.197  1.00  0.00      LL0  C  
ATOM   3643  O   VAL L  19      39.299   5.428  -4.202  1.00  0.00      LL0  O  
ATOM   3644  CB  VAL L  19      39.244   2.432  -5.912  1.00  0.00      LL0  C  
ATOM   3645  CG1 VAL L  19      40.744   2.715  -5.783  1.00  0.00      LL0  C  
ATOM   3646  CG2 VAL L  19      38.827   1.128  -5.225  1.00  0.00      LL0  C  
ATOM   3647  H   VAL L  19      39.024   4.890  -7.126  1.00  0.00      LL0  H  
ATOM   3648  N   THR L  20      38.625   3.595  -3.079  1.00  0.00      LL0  N  
ATOM   3649  CA  THR L  20      39.180   4.145  -1.849  1.00  0.00      LL0  C  
ATOM   3650  C   THR L  20      40.062   3.107  -1.177  1.00  0.00      LL0  C  
ATOM   3651  O   THR L  20      39.660   1.964  -1.006  1.00  0.00      LL0  O  
ATOM   3652  CB  THR L  20      38.042   4.598  -0.924  1.00  0.00      LL0  C  
ATOM   3653  CG2 THR L  20      38.564   5.353   0.296  1.00  0.00      LL0  C  
ATOM   3654  OG1 THR L  20      37.088   5.418  -1.627  1.00  0.00      LL0  O  
ATOM   3655  H   THR L  20      38.224   2.681  -3.074  1.00  0.00      LL0  H  
ATOM   3656  HG1 THR L  20      36.473   5.673  -0.942  1.00  0.00      LL0  H  
ATOM   3657  N   ILE L  21      41.279   3.540  -0.833  1.00  0.00      LL0  N  
ATOM   3658  CA  ILE L  21      42.158   2.640  -0.084  1.00  0.00      LL0  C  
ATOM   3659  C   ILE L  21      42.008   2.960   1.394  1.00  0.00      LL0  C  
ATOM   3660  O   ILE L  21      41.778   4.113   1.733  1.00  0.00      LL0  O  
ATOM   3661  CB  ILE L  21      43.603   2.844  -0.570  1.00  0.00      LL0  C  
ATOM   3662  CG1 ILE L  21      43.676   2.650  -2.089  1.00  0.00      LL0  C  
ATOM   3663  CG2 ILE L  21      44.614   1.962   0.167  1.00  0.00      LL0  C  
ATOM   3664  CD1 ILE L  21      45.062   2.906  -2.682  1.00  0.00      LL0  C  
ATOM   3665  H   ILE L  21      41.508   4.510  -0.938  1.00  0.00      LL0  H  
ATOM   3666  N   THR L  22      42.123   1.944   2.259  1.00  0.00      LL0  N  
ATOM   3667  CA  THR L  22      42.020   2.318   3.667  1.00  0.00      LL0  C  
ATOM   3668  C   THR L  22      43.231   1.877   4.471  1.00  0.00      LL0  C  
ATOM   3669  O   THR L  22      44.038   1.075   4.012  1.00  0.00      LL0  O  
ATOM   3670  CB  THR L  22      40.688   1.819   4.256  1.00  0.00      LL0  C  
ATOM   3671  CG2 THR L  22      40.570   0.294   4.281  1.00  0.00      LL0  C  
ATOM   3672  OG1 THR L  22      40.469   2.375   5.557  1.00  0.00      LL0  O  
ATOM   3673  H   THR L  22      42.341   1.002   1.991  1.00  0.00      LL0  H  
ATOM   3674  HG1 THR L  22      39.596   2.121   5.833  1.00  0.00      LL0  H  
ATOM   3675  N   CYS L  23      43.332   2.443   5.679  1.00  0.00      LL0  N  
ATOM   3676  CA  CYS L  23      44.453   2.128   6.560  1.00  0.00      LL0  C  
ATOM   3677  C   CYS L  23      44.134   2.509   7.989  1.00  0.00      LL0  C  
ATOM   3678  O   CYS L  23      43.871   3.662   8.301  1.00  0.00      LL0  O  
ATOM   3679  CB  CYS L  23      45.709   2.847   6.068  1.00  0.00      LL0  C  
ATOM   3680  SG  CYS L  23      47.241   2.442   6.939  1.00  0.00      LL0  S  
ATOM   3681  H   CYS L  23      42.668   3.149   5.947  1.00  0.00      LL0  H  
ATOM   3682  N   ARG L  24      44.145   1.480   8.844  1.00  0.00      LL0  N  
ATOM   3683  CA  ARG L  24      43.848   1.769  10.245  1.00  0.00      LL0  C  
ATOM   3684  C   ARG L  24      45.075   1.582  11.111  1.00  0.00      LL0  C  
ATOM   3685  O   ARG L  24      45.716   0.539  11.051  1.00  0.00      LL0  O  
ATOM   3686  CB  ARG L  24      42.741   0.842  10.746  1.00  0.00      LL0  C  
ATOM   3687  CG  ARG L  24      42.121   1.330  12.056  1.00  0.00      LL0  C  
ATOM   3688  CD  ARG L  24      41.338   0.263  12.822  1.00  0.00      LL0  C  
ATOM   3689  NE  ARG L  24      40.388  -0.460  11.975  1.00  0.00      LL0  N  
ATOM   3690  CZ  ARG L  24      39.075  -0.139  11.957  1.00  0.00      LL0  C  
ATOM   3691  NH1 ARG L  24      38.618   0.930  12.593  1.00  0.00      LL0  N1+
ATOM   3692  NH2 ARG L  24      38.227  -0.904  11.276  1.00  0.00      LL0  N  
ATOM   3693  H   ARG L  24      44.397   0.562   8.536  1.00  0.00      LL0  H  
ATOM   3694  HE  ARG L  24      40.768  -1.192  11.411  1.00  0.00      LL0  H  
ATOM   3695 HH11 ARG L  24      37.659   1.124  12.774  1.00  0.00      LL0  H  
ATOM   3696 HH12 ARG L  24      39.261   1.676  12.824  1.00  0.00      LL0  H  
ATOM   3697 HH21 ARG L  24      37.265  -0.645  11.205  1.00  0.00      LL0  H  
ATOM   3698 HH22 ARG L  24      38.545  -1.729  10.812  1.00  0.00      LL0  H  
ATOM   3699  N   ALA L  25      45.381   2.602  11.918  1.00  0.00      LL0  N  
ATOM   3700  CA  ALA L  25      46.450   2.379  12.890  1.00  0.00      LL0  C  
ATOM   3701  C   ALA L  25      45.987   1.500  14.040  1.00  0.00      LL0  C  
ATOM   3702  O   ALA L  25      44.808   1.191  14.166  1.00  0.00      LL0  O  
ATOM   3703  CB  ALA L  25      46.959   3.714  13.435  1.00  0.00      LL0  C  
ATOM   3704  H   ALA L  25      44.775   3.397  11.957  1.00  0.00      LL0  H  
ATOM   3705  N   SER L  26      46.949   1.116  14.887  1.00  0.00      LL0  N  
ATOM   3706  CA  SER L  26      46.532   0.409  16.096  1.00  0.00      LL0  C  
ATOM   3707  C   SER L  26      45.992   1.336  17.179  1.00  0.00      LL0  C  
ATOM   3708  O   SER L  26      44.957   1.105  17.791  1.00  0.00      LL0  O  
ATOM   3709  CB  SER L  26      47.706  -0.427  16.603  1.00  0.00      LL0  C  
ATOM   3710  OG  SER L  26      48.904   0.356  16.521  1.00  0.00      LL0  O  
ATOM   3711  H   SER L  26      47.919   1.271  14.702  1.00  0.00      LL0  H  
ATOM   3712  HG  SER L  26      49.569  -0.130  17.014  1.00  0.00      LL0  H  
ATOM   3713  N   GLN L  27      46.760   2.414  17.387  1.00  0.00      LL0  N  
ATOM   3714  CA  GLN L  27      46.289   3.431  18.323  1.00  0.00      LL0  C  
ATOM   3715  C   GLN L  27      45.813   4.664  17.582  1.00  0.00      LL0  C  
ATOM   3716  O   GLN L  27      45.957   4.761  16.370  1.00  0.00      LL0  O  
ATOM   3717  CB  GLN L  27      47.384   3.800  19.336  1.00  0.00      LL0  C  
ATOM   3718  CG  GLN L  27      48.648   4.392  18.699  1.00  0.00      LL0  C  
ATOM   3719  CD  GLN L  27      49.523   5.035  19.757  1.00  0.00      LL0  C  
ATOM   3720  NE2 GLN L  27      49.346   6.353  19.873  1.00  0.00      LL0  N  
ATOM   3721  OE1 GLN L  27      50.318   4.397  20.430  1.00  0.00      LL0  O  
ATOM   3722  H   GLN L  27      47.566   2.548  16.812  1.00  0.00      LL0  H  
ATOM   3723 HE21 GLN L  27      48.707   6.840  19.270  1.00  0.00      LL0  H  
ATOM   3724 HE22 GLN L  27      49.845   6.881  20.557  1.00  0.00      LL0  H  
ATOM   3725  N   ASP L  28      45.294   5.620  18.373  1.00  0.00      LL0  N  
ATOM   3726  CA  ASP L  28      45.116   6.968  17.826  1.00  0.00      LL0  C  
ATOM   3727  C   ASP L  28      46.435   7.530  17.321  1.00  0.00      LL0  C  
ATOM   3728  O   ASP L  28      47.476   7.392  17.957  1.00  0.00      LL0  O  
ATOM   3729  CB  ASP L  28      44.508   7.894  18.898  1.00  0.00      LL0  C  
ATOM   3730  CG  ASP L  28      44.507   9.349  18.446  1.00  0.00      LL0  C  
ATOM   3731  OD1 ASP L  28      43.612   9.739  17.704  1.00  0.00      LL0  O  
ATOM   3732  OD2 ASP L  28      45.450  10.072  18.768  1.00  0.00      LL0  O1-
ATOM   3733  H   ASP L  28      45.171   5.464  19.349  1.00  0.00      LL0  H  
ATOM   3734  N   VAL L  29      46.331   8.160  16.150  1.00  0.00      LL0  N  
ATOM   3735  CA  VAL L  29      47.434   8.996  15.695  1.00  0.00      LL0  C  
ATOM   3736  C   VAL L  29      46.969  10.392  15.321  1.00  0.00      LL0  C  
ATOM   3737  O   VAL L  29      47.622  11.112  14.571  1.00  0.00      LL0  O  
ATOM   3738  CB  VAL L  29      48.194   8.339  14.537  1.00  0.00      LL0  C  
ATOM   3739  CG1 VAL L  29      48.990   7.142  15.046  1.00  0.00      LL0  C  
ATOM   3740  CG2 VAL L  29      47.276   7.965  13.371  1.00  0.00      LL0  C  
ATOM   3741  H   VAL L  29      45.457   8.134  15.662  1.00  0.00      LL0  H  
ATOM   3742  N   SER L  30      45.793  10.740  15.871  1.00  0.00      LL0  N  
ATOM   3743  CA  SER L  30      45.170  12.037  15.637  1.00  0.00      LL0  C  
ATOM   3744  C   SER L  30      44.926  12.350  14.160  1.00  0.00      LL0  C  
ATOM   3745  O   SER L  30      43.866  12.052  13.619  1.00  0.00      LL0  O  
ATOM   3746  CB  SER L  30      45.948  13.091  16.449  1.00  0.00      LL0  C  
ATOM   3747  OG  SER L  30      45.305  14.371  16.443  1.00  0.00      LL0  O  
ATOM   3748  H   SER L  30      45.361  10.155  16.563  1.00  0.00      LL0  H  
ATOM   3749  HG  SER L  30      44.477  14.241  16.894  1.00  0.00      LL0  H  
ATOM   3750  N   TRP L  31      45.938  12.953  13.520  1.00  0.00      LL0  N  
ATOM   3751  CA  TRP L  31      45.773  13.302  12.110  1.00  0.00      LL0  C  
ATOM   3752  C   TRP L  31      47.034  13.061  11.291  1.00  0.00      LL0  C  
ATOM   3753  O   TRP L  31      47.204  13.539  10.176  1.00  0.00      LL0  O  
ATOM   3754  CB  TRP L  31      45.362  14.770  11.958  1.00  0.00      LL0  C  
ATOM   3755  CG  TRP L  31      44.094  15.111  12.711  1.00  0.00      LL0  C  
ATOM   3756  CD1 TRP L  31      44.015  15.750  13.958  1.00  0.00      LL0  C  
ATOM   3757  CD2 TRP L  31      42.723  14.929  12.298  1.00  0.00      LL0  C  
ATOM   3758  CE2 TRP L  31      41.892  15.490  13.326  1.00  0.00      LL0  C  
ATOM   3759  CE3 TRP L  31      42.130  14.360  11.152  1.00  0.00      LL0  C  
ATOM   3760  NE1 TRP L  31      42.727  15.981  14.322  1.00  0.00      LL0  N  
ATOM   3761  CZ2 TRP L  31      40.488  15.477  13.182  1.00  0.00      LL0  C  
ATOM   3762  CZ3 TRP L  31      40.726  14.354  11.020  1.00  0.00      LL0  C  
ATOM   3763  CH2 TRP L  31      39.909  14.911  12.027  1.00  0.00      LL0  C  
ATOM   3764  H   TRP L  31      46.794  13.131  14.009  1.00  0.00      LL0  H  
ATOM   3765  HE1 TRP L  31      42.431  16.474  15.119  1.00  0.00      LL0  H  
ATOM   3766  N   GLY L  32      47.974  12.336  11.907  1.00  0.00      LL0  N  
ATOM   3767  CA  GLY L  32      49.297  12.350  11.291  1.00  0.00      LL0  C  
ATOM   3768  C   GLY L  32      49.577  11.243  10.307  1.00  0.00      LL0  C  
ATOM   3769  O   GLY L  32      50.518  10.473  10.451  1.00  0.00      LL0  O  
ATOM   3770  H   GLY L  32      47.796  11.829  12.753  1.00  0.00      LL0  H  
ATOM   3771  N   VAL L  33      48.707  11.201   9.294  1.00  0.00      LL0  N  
ATOM   3772  CA  VAL L  33      48.866  10.138   8.309  1.00  0.00      LL0  C  
ATOM   3773  C   VAL L  33      49.231  10.681   6.949  1.00  0.00      LL0  C  
ATOM   3774  O   VAL L  33      48.636  11.636   6.459  1.00  0.00      LL0  O  
ATOM   3775  CB  VAL L  33      47.595   9.281   8.263  1.00  0.00      LL0  C  
ATOM   3776  CG1 VAL L  33      47.607   8.179   7.195  1.00  0.00      LL0  C  
ATOM   3777  CG2 VAL L  33      47.375   8.692   9.651  1.00  0.00      LL0  C  
ATOM   3778  H   VAL L  33      48.000  11.905   9.216  1.00  0.00      LL0  H  
ATOM   3779  N   ALA L  34      50.242  10.020   6.380  1.00  0.00      LL0  N  
ATOM   3780  CA  ALA L  34      50.601  10.302   5.001  1.00  0.00      LL0  C  
ATOM   3781  C   ALA L  34      50.314   9.114   4.108  1.00  0.00      LL0  C  
ATOM   3782  O   ALA L  34      50.125   7.987   4.558  1.00  0.00      LL0  O  
ATOM   3783  CB  ALA L  34      52.082  10.646   4.888  1.00  0.00      LL0  C  
ATOM   3784  H   ALA L  34      50.652   9.246   6.865  1.00  0.00      LL0  H  
ATOM   3785  N   TRP L  35      50.291   9.433   2.812  1.00  0.00      LL0  N  
ATOM   3786  CA  TRP L  35      50.097   8.418   1.788  1.00  0.00      LL0  C  
ATOM   3787  C   TRP L  35      51.192   8.553   0.756  1.00  0.00      LL0  C  
ATOM   3788  O   TRP L  35      51.575   9.655   0.376  1.00  0.00      LL0  O  
ATOM   3789  CB  TRP L  35      48.727   8.570   1.124  1.00  0.00      LL0  C  
ATOM   3790  CG  TRP L  35      47.625   8.172   2.079  1.00  0.00      LL0  C  
ATOM   3791  CD1 TRP L  35      46.928   9.006   2.969  1.00  0.00      LL0  C  
ATOM   3792  CD2 TRP L  35      47.056   6.860   2.267  1.00  0.00      LL0  C  
ATOM   3793  CE2 TRP L  35      46.036   6.977   3.271  1.00  0.00      LL0  C  
ATOM   3794  CE3 TRP L  35      47.316   5.607   1.669  1.00  0.00      LL0  C  
ATOM   3795  NE1 TRP L  35      45.993   8.310   3.671  1.00  0.00      LL0  N  
ATOM   3796  CZ2 TRP L  35      45.296   5.839   3.653  1.00  0.00      LL0  C  
ATOM   3797  CZ3 TRP L  35      46.567   4.477   2.060  1.00  0.00      LL0  C  
ATOM   3798  CH2 TRP L  35      45.563   4.594   3.045  1.00  0.00      LL0  C  
ATOM   3799  H   TRP L  35      50.487  10.377   2.546  1.00  0.00      LL0  H  
ATOM   3800  HE1 TRP L  35      45.394   8.692   4.348  1.00  0.00      LL0  H  
ATOM   3801  N   TYR L  36      51.691   7.384   0.346  1.00  0.00      LL0  N  
ATOM   3802  CA  TYR L  36      52.846   7.343  -0.540  1.00  0.00      LL0  C  
ATOM   3803  C   TYR L  36      52.571   6.566  -1.805  1.00  0.00      LL0  C  
ATOM   3804  O   TYR L  36      51.856   5.572  -1.800  1.00  0.00      LL0  O  
ATOM   3805  CB  TYR L  36      54.052   6.700   0.154  1.00  0.00      LL0  C  
ATOM   3806  CG  TYR L  36      54.643   7.603   1.210  1.00  0.00      LL0  C  
ATOM   3807  CD1 TYR L  36      54.119   7.573   2.518  1.00  0.00      LL0  C  
ATOM   3808  CD2 TYR L  36      55.718   8.442   0.857  1.00  0.00      LL0  C  
ATOM   3809  CE1 TYR L  36      54.697   8.396   3.496  1.00  0.00      LL0  C  
ATOM   3810  CE2 TYR L  36      56.293   9.266   1.836  1.00  0.00      LL0  C  
ATOM   3811  CZ  TYR L  36      55.781   9.223   3.147  1.00  0.00      LL0  C  
ATOM   3812  OH  TYR L  36      56.363  10.007   4.120  1.00  0.00      LL0  O  
ATOM   3813  H   TYR L  36      51.260   6.541   0.665  1.00  0.00      LL0  H  
ATOM   3814  HH  TYR L  36      56.532  10.870   3.747  1.00  0.00      LL0  H  
ATOM   3815  N   GLN L  37      53.208   7.034  -2.886  1.00  0.00      LL0  N  
ATOM   3816  CA  GLN L  37      53.216   6.191  -4.077  1.00  0.00      LL0  C  
ATOM   3817  C   GLN L  37      54.565   5.553  -4.329  1.00  0.00      LL0  C  
ATOM   3818  O   GLN L  37      55.508   6.188  -4.810  1.00  0.00      LL0  O  
ATOM   3819  CB  GLN L  37      52.802   6.954  -5.334  1.00  0.00      LL0  C  
ATOM   3820  CG  GLN L  37      52.488   5.991  -6.479  1.00  0.00      LL0  C  
ATOM   3821  CD  GLN L  37      52.481   6.726  -7.796  1.00  0.00      LL0  C  
ATOM   3822  NE2 GLN L  37      51.271   7.063  -8.235  1.00  0.00      LL0  N  
ATOM   3823  OE1 GLN L  37      53.517   6.926  -8.423  1.00  0.00      LL0  O  
ATOM   3824  H   GLN L  37      53.688   7.911  -2.820  1.00  0.00      LL0  H  
ATOM   3825 HE21 GLN L  37      50.426   6.852  -7.734  1.00  0.00      LL0  H  
ATOM   3826 HE22 GLN L  37      51.149   7.516  -9.121  1.00  0.00      LL0  H  
ATOM   3827  N   GLN L  38      54.616   4.258  -4.018  1.00  0.00      LL0  N  
ATOM   3828  CA  GLN L  38      55.744   3.516  -4.560  1.00  0.00      LL0  C  
ATOM   3829  C   GLN L  38      55.461   3.084  -5.989  1.00  0.00      LL0  C  
ATOM   3830  O   GLN L  38      54.381   2.623  -6.332  1.00  0.00      LL0  O  
ATOM   3831  CB  GLN L  38      56.094   2.329  -3.654  1.00  0.00      LL0  C  
ATOM   3832  CG  GLN L  38      57.315   1.569  -4.166  1.00  0.00      LL0  C  
ATOM   3833  CD  GLN L  38      57.703   0.442  -3.246  1.00  0.00      LL0  C  
ATOM   3834  NE2 GLN L  38      58.994   0.467  -2.926  1.00  0.00      LL0  N  
ATOM   3835  OE1 GLN L  38      56.909  -0.409  -2.870  1.00  0.00      LL0  O  
ATOM   3836  H   GLN L  38      53.824   3.766  -3.646  1.00  0.00      LL0  H  
ATOM   3837 HE21 GLN L  38      59.622   1.167  -3.277  1.00  0.00      LL0  H  
ATOM   3838 HE22 GLN L  38      59.367  -0.241  -2.328  1.00  0.00      LL0  H  
ATOM   3839  N   LYS L  39      56.492   3.284  -6.815  1.00  0.00      LL0  N  
ATOM   3840  CA  LYS L  39      56.486   2.599  -8.103  1.00  0.00      LL0  C  
ATOM   3841  C   LYS L  39      57.417   1.407  -7.922  1.00  0.00      LL0  C  
ATOM   3842  O   LYS L  39      58.396   1.525  -7.193  1.00  0.00      LL0  O  
ATOM   3843  CB  LYS L  39      56.917   3.605  -9.182  1.00  0.00      LL0  C  
ATOM   3844  CG  LYS L  39      55.765   4.557  -9.550  1.00  0.00      LL0  C  
ATOM   3845  CD  LYS L  39      54.763   3.895 -10.504  1.00  0.00      LL0  C  
ATOM   3846  CE  LYS L  39      53.297   4.334 -10.381  1.00  0.00      LL0  C  
ATOM   3847  NZ  LYS L  39      53.048   5.735 -10.747  1.00  0.00      LL0  N1+
ATOM   3848  H   LYS L  39      57.363   3.601  -6.441  1.00  0.00      LL0  H  
ATOM   3849  HZ1 LYS L  39      52.026   5.948 -10.791  1.00  0.00      LL0  H  
ATOM   3850  HZ2 LYS L  39      53.453   6.423 -10.083  1.00  0.00      LL0  H  
ATOM   3851  HZ3 LYS L  39      53.334   5.997 -11.714  1.00  0.00      LL0  H  
ATOM   3852  N   PRO L  40      57.046   0.247  -8.517  1.00  0.00      LL0  N  
ATOM   3853  CA  PRO L  40      57.691  -1.032  -8.181  1.00  0.00      LL0  C  
ATOM   3854  C   PRO L  40      59.200  -1.036  -7.978  1.00  0.00      LL0  C  
ATOM   3855  O   PRO L  40      59.989  -0.698  -8.850  1.00  0.00      LL0  O  
ATOM   3856  CB  PRO L  40      57.202  -1.955  -9.301  1.00  0.00      LL0  C  
ATOM   3857  CG  PRO L  40      55.798  -1.439  -9.606  1.00  0.00      LL0  C  
ATOM   3858  CD  PRO L  40      55.964   0.071  -9.482  1.00  0.00      LL0  C  
ATOM   3859  N   GLY L  41      59.557  -1.440  -6.744  1.00  0.00      LL0  N  
ATOM   3860  CA  GLY L  41      60.974  -1.572  -6.389  1.00  0.00      LL0  C  
ATOM   3861  C   GLY L  41      61.770  -0.276  -6.421  1.00  0.00      LL0  C  
ATOM   3862  O   GLY L  41      62.992  -0.239  -6.575  1.00  0.00      LL0  O  
ATOM   3863  H   GLY L  41      58.846  -1.652  -6.075  1.00  0.00      LL0  H  
ATOM   3864  N   LYS L  42      61.020   0.822  -6.299  1.00  0.00      LL0  N  
ATOM   3865  CA  LYS L  42      61.659   2.125  -6.373  1.00  0.00      LL0  C  
ATOM   3866  C   LYS L  42      61.099   3.030  -5.305  1.00  0.00      LL0  C  
ATOM   3867  O   LYS L  42      60.236   2.654  -4.522  1.00  0.00      LL0  O  
ATOM   3868  CB  LYS L  42      61.492   2.730  -7.780  1.00  0.00      LL0  C  
ATOM   3869  CG  LYS L  42      62.199   1.945  -8.897  1.00  0.00      LL0  C  
ATOM   3870  CD  LYS L  42      63.618   2.397  -9.277  1.00  0.00      LL0  C  
ATOM   3871  CE  LYS L  42      64.633   2.607  -8.145  1.00  0.00      LL0  C  
ATOM   3872  NZ  LYS L  42      64.926   1.378  -7.389  1.00  0.00      LL0  N1+
ATOM   3873  H   LYS L  42      60.025   0.778  -6.189  1.00  0.00      LL0  H  
ATOM   3874  HZ1 LYS L  42      65.515   1.631  -6.564  1.00  0.00      LL0  H  
ATOM   3875  HZ2 LYS L  42      64.059   0.923  -7.036  1.00  0.00      LL0  H  
ATOM   3876  HZ3 LYS L  42      65.439   0.692  -7.972  1.00  0.00      LL0  H  
ATOM   3877  N   ALA L  43      61.636   4.255  -5.319  1.00  0.00      LL0  N  
ATOM   3878  CA  ALA L  43      61.206   5.250  -4.344  1.00  0.00      LL0  C  
ATOM   3879  C   ALA L  43      59.698   5.437  -4.238  1.00  0.00      LL0  C  
ATOM   3880  O   ALA L  43      58.991   5.621  -5.234  1.00  0.00      LL0  O  
ATOM   3881  CB  ALA L  43      61.829   6.600  -4.698  1.00  0.00      LL0  C  
ATOM   3882  H   ALA L  43      62.368   4.485  -5.956  1.00  0.00      LL0  H  
ATOM   3883  N   PRO L  44      59.233   5.414  -2.963  1.00  0.00      LL0  N  
ATOM   3884  CA  PRO L  44      57.927   5.990  -2.617  1.00  0.00      LL0  C  
ATOM   3885  C   PRO L  44      57.806   7.451  -3.047  1.00  0.00      LL0  C  
ATOM   3886  O   PRO L  44      58.583   7.932  -3.865  1.00  0.00      LL0  O  
ATOM   3887  CB  PRO L  44      57.852   5.772  -1.101  1.00  0.00      LL0  C  
ATOM   3888  CG  PRO L  44      58.798   4.608  -0.813  1.00  0.00      LL0  C  
ATOM   3889  CD  PRO L  44      59.923   4.854  -1.807  1.00  0.00      LL0  C  
ATOM   3890  N   LYS L  45      56.779   8.134  -2.531  1.00  0.00      LL0  N  
ATOM   3891  CA  LYS L  45      56.526   9.506  -2.984  1.00  0.00      LL0  C  
ATOM   3892  C   LYS L  45      55.483  10.079  -2.073  1.00  0.00      LL0  C  
ATOM   3893  O   LYS L  45      54.447   9.450  -1.903  1.00  0.00      LL0  O  
ATOM   3894  CB  LYS L  45      55.933   9.506  -4.397  1.00  0.00      LL0  C  
ATOM   3895  CG  LYS L  45      56.805  10.133  -5.488  1.00  0.00      LL0  C  
ATOM   3896  CD  LYS L  45      56.481   9.543  -6.867  1.00  0.00      LL0  C  
ATOM   3897  CE  LYS L  45      57.357   8.347  -7.280  1.00  0.00      LL0  C  
ATOM   3898  NZ  LYS L  45      57.459   7.361  -6.197  1.00  0.00      LL0  N1+
ATOM   3899  H   LYS L  45      56.167   7.736  -1.848  1.00  0.00      LL0  H  
ATOM   3900  HZ1 LYS L  45      58.046   6.535  -6.436  1.00  0.00      LL0  H  
ATOM   3901  HZ2 LYS L  45      57.945   7.804  -5.392  1.00  0.00      LL0  H  
ATOM   3902  HZ3 LYS L  45      56.527   7.030  -5.874  1.00  0.00      LL0  H  
ATOM   3903  N   LEU L  46      55.771  11.250  -1.499  1.00  0.00      LL0  N  
ATOM   3904  CA  LEU L  46      54.694  11.850  -0.717  1.00  0.00      LL0  C  
ATOM   3905  C   LEU L  46      53.568  12.318  -1.618  1.00  0.00      LL0  C  
ATOM   3906  O   LEU L  46      53.790  13.041  -2.577  1.00  0.00      LL0  O  
ATOM   3907  CB  LEU L  46      55.231  13.004   0.129  1.00  0.00      LL0  C  
ATOM   3908  CG  LEU L  46      54.195  13.596   1.086  1.00  0.00      LL0  C  
ATOM   3909  CD1 LEU L  46      53.741  12.578   2.130  1.00  0.00      LL0  C  
ATOM   3910  CD2 LEU L  46      54.687  14.897   1.713  1.00  0.00      LL0  C  
ATOM   3911  H   LEU L  46      56.615  11.746  -1.703  1.00  0.00      LL0  H  
ATOM   3912  N   LEU L  47      52.365  11.849  -1.280  1.00  0.00      LL0  N  
ATOM   3913  CA  LEU L  47      51.211  12.328  -2.034  1.00  0.00      LL0  C  
ATOM   3914  C   LEU L  47      50.330  13.207  -1.182  1.00  0.00      LL0  C  
ATOM   3915  O   LEU L  47      50.005  14.344  -1.498  1.00  0.00      LL0  O  
ATOM   3916  CB  LEU L  47      50.351  11.175  -2.543  1.00  0.00      LL0  C  
ATOM   3917  CG  LEU L  47      51.085  10.081  -3.305  1.00  0.00      LL0  C  
ATOM   3918  CD1 LEU L  47      50.139   8.908  -3.525  1.00  0.00      LL0  C  
ATOM   3919  CD2 LEU L  47      51.724  10.573  -4.605  1.00  0.00      LL0  C  
ATOM   3920  H   LEU L  47      52.284  11.210  -0.513  1.00  0.00      LL0  H  
ATOM   3921  N   ILE L  48      49.937  12.577  -0.071  1.00  0.00      LL0  N  
ATOM   3922  CA  ILE L  48      49.035  13.225   0.870  1.00  0.00      LL0  C  
ATOM   3923  C   ILE L  48      49.742  13.204   2.201  1.00  0.00      LL0  C  
ATOM   3924  O   ILE L  48      50.436  12.241   2.501  1.00  0.00      LL0  O  
ATOM   3925  CB  ILE L  48      47.713  12.434   0.932  1.00  0.00      LL0  C  
ATOM   3926  CG1 ILE L  48      46.990  12.461  -0.417  1.00  0.00      LL0  C  
ATOM   3927  CG2 ILE L  48      46.783  12.885   2.062  1.00  0.00      LL0  C  
ATOM   3928  CD1 ILE L  48      46.526  13.863  -0.814  1.00  0.00      LL0  C  
ATOM   3929  H   ILE L  48      50.326  11.686   0.170  1.00  0.00      LL0  H  
ATOM   3930  N   TYR L  49      49.547  14.268   2.974  1.00  0.00      LL0  N  
ATOM   3931  CA  TYR L  49      50.038  14.239   4.341  1.00  0.00      LL0  C  
ATOM   3932  C   TYR L  49      48.994  14.825   5.266  1.00  0.00      LL0  C  
ATOM   3933  O   TYR L  49      48.115  15.565   4.839  1.00  0.00      LL0  O  
ATOM   3934  CB  TYR L  49      51.405  14.937   4.452  1.00  0.00      LL0  C  
ATOM   3935  CG  TYR L  49      51.353  16.403   4.074  1.00  0.00      LL0  C  
ATOM   3936  CD1 TYR L  49      51.361  16.775   2.713  1.00  0.00      LL0  C  
ATOM   3937  CD2 TYR L  49      51.306  17.361   5.107  1.00  0.00      LL0  C  
ATOM   3938  CE1 TYR L  49      51.292  18.137   2.378  1.00  0.00      LL0  C  
ATOM   3939  CE2 TYR L  49      51.247  18.723   4.771  1.00  0.00      LL0  C  
ATOM   3940  CZ  TYR L  49      51.229  19.092   3.411  1.00  0.00      LL0  C  
ATOM   3941  OH  TYR L  49      51.140  20.427   3.082  1.00  0.00      LL0  O  
ATOM   3942  H   TYR L  49      49.011  15.049   2.649  1.00  0.00      LL0  H  
ATOM   3943  HH  TYR L  49      51.657  20.931   3.707  1.00  0.00      LL0  H  
ATOM   3944  N   SER L  50      49.118  14.446   6.541  1.00  0.00      LL0  N  
ATOM   3945  CA  SER L  50      48.248  14.964   7.595  1.00  0.00      LL0  C  
ATOM   3946  C   SER L  50      46.768  14.882   7.266  1.00  0.00      LL0  C  
ATOM   3947  O   SER L  50      46.057  15.876   7.132  1.00  0.00      LL0  O  
ATOM   3948  CB  SER L  50      48.700  16.367   8.003  1.00  0.00      LL0  C  
ATOM   3949  OG  SER L  50      50.115  16.349   8.276  1.00  0.00      LL0  O  
ATOM   3950  H   SER L  50      49.852  13.805   6.764  1.00  0.00      LL0  H  
ATOM   3951  HG  SER L  50      50.403  17.246   8.157  1.00  0.00      LL0  H  
ATOM   3952  N   THR L  51      46.380  13.606   7.087  1.00  0.00      LL0  N  
ATOM   3953  CA  THR L  51      45.018  13.215   6.723  1.00  0.00      LL0  C  
ATOM   3954  C   THR L  51      44.670  13.476   5.271  1.00  0.00      LL0  C  
ATOM   3955  O   THR L  51      44.394  12.559   4.510  1.00  0.00      LL0  O  
ATOM   3956  CB  THR L  51      43.969  13.849   7.645  1.00  0.00      LL0  C  
ATOM   3957  CG2 THR L  51      42.559  13.290   7.462  1.00  0.00      LL0  C  
ATOM   3958  OG1 THR L  51      44.383  13.755   9.006  1.00  0.00      LL0  O  
ATOM   3959  H   THR L  51      47.094  12.908   7.149  1.00  0.00      LL0  H  
ATOM   3960  HG1 THR L  51      43.990  14.525   9.416  1.00  0.00      LL0  H  
ATOM   3961  N   ALA L  52      44.667  14.770   4.923  1.00  0.00      LL0  N  
ATOM   3962  CA  ALA L  52      44.058  15.114   3.645  1.00  0.00      LL0  C  
ATOM   3963  C   ALA L  52      44.917  15.930   2.704  1.00  0.00      LL0  C  
ATOM   3964  O   ALA L  52      44.674  15.968   1.503  1.00  0.00      LL0  O  
ATOM   3965  CB  ALA L  52      42.742  15.858   3.875  1.00  0.00      LL0  C  
ATOM   3966  H   ALA L  52      44.986  15.465   5.569  1.00  0.00      LL0  H  
ATOM   3967  N   SER L  53      45.911  16.608   3.290  1.00  0.00      LL0  N  
ATOM   3968  CA  SER L  53      46.590  17.634   2.508  1.00  0.00      LL0  C  
ATOM   3969  C   SER L  53      47.392  17.130   1.323  1.00  0.00      LL0  C  
ATOM   3970  O   SER L  53      48.293  16.309   1.439  1.00  0.00      LL0  O  
ATOM   3971  CB  SER L  53      47.454  18.480   3.439  1.00  0.00      LL0  C  
ATOM   3972  OG  SER L  53      46.693  18.807   4.611  1.00  0.00      LL0  O  
ATOM   3973  H   SER L  53      46.216  16.459   4.232  1.00  0.00      LL0  H  
ATOM   3974  HG  SER L  53      47.238  19.395   5.118  1.00  0.00      LL0  H  
ATOM   3975  N   LEU L  54      47.015  17.682   0.164  1.00  0.00      LL0  N  
ATOM   3976  CA  LEU L  54      47.790  17.406  -1.042  1.00  0.00      LL0  C  
ATOM   3977  C   LEU L  54      49.170  18.035  -0.961  1.00  0.00      LL0  C  
ATOM   3978  O   LEU L  54      49.309  19.217  -0.671  1.00  0.00      LL0  O  
ATOM   3979  CB  LEU L  54      47.017  17.946  -2.246  1.00  0.00      LL0  C  
ATOM   3980  CG  LEU L  54      47.588  17.577  -3.616  1.00  0.00      LL0  C  
ATOM   3981  CD1 LEU L  54      47.355  16.105  -3.958  1.00  0.00      LL0  C  
ATOM   3982  CD2 LEU L  54      47.055  18.513  -4.700  1.00  0.00      LL0  C  
ATOM   3983  H   LEU L  54      46.259  18.332   0.154  1.00  0.00      LL0  H  
ATOM   3984  N   TYR L  55      50.184  17.201  -1.219  1.00  0.00      LL0  N  
ATOM   3985  CA  TYR L  55      51.527  17.769  -1.249  1.00  0.00      LL0  C  
ATOM   3986  C   TYR L  55      51.735  18.640  -2.476  1.00  0.00      LL0  C  
ATOM   3987  O   TYR L  55      51.247  18.367  -3.566  1.00  0.00      LL0  O  
ATOM   3988  CB  TYR L  55      52.564  16.638  -1.131  1.00  0.00      LL0  C  
ATOM   3989  CG  TYR L  55      53.993  17.145  -1.173  1.00  0.00      LL0  C  
ATOM   3990  CD1 TYR L  55      54.453  18.039  -0.183  1.00  0.00      LL0  C  
ATOM   3991  CD2 TYR L  55      54.827  16.702  -2.219  1.00  0.00      LL0  C  
ATOM   3992  CE1 TYR L  55      55.772  18.518  -0.257  1.00  0.00      LL0  C  
ATOM   3993  CE2 TYR L  55      56.147  17.176  -2.289  1.00  0.00      LL0  C  
ATOM   3994  CZ  TYR L  55      56.599  18.084  -1.312  1.00  0.00      LL0  C  
ATOM   3995  OH  TYR L  55      57.889  18.566  -1.391  1.00  0.00      LL0  O  
ATOM   3996  H   TYR L  55      50.000  16.252  -1.479  1.00  0.00      LL0  H  
ATOM   3997  HH  TYR L  55      58.474  17.825  -1.547  1.00  0.00      LL0  H  
ATOM   3998  N   SER L  56      52.486  19.722  -2.246  1.00  0.00      LL0  N  
ATOM   3999  CA  SER L  56      52.796  20.650  -3.327  1.00  0.00      LL0  C  
ATOM   4000  C   SER L  56      53.445  19.997  -4.537  1.00  0.00      LL0  C  
ATOM   4001  O   SER L  56      54.600  19.594  -4.499  1.00  0.00      LL0  O  
ATOM   4002  CB  SER L  56      53.682  21.752  -2.746  1.00  0.00      LL0  C  
ATOM   4003  OG  SER L  56      54.525  21.190  -1.729  1.00  0.00      LL0  O  
ATOM   4004  H   SER L  56      52.882  19.897  -1.344  1.00  0.00      LL0  H  
ATOM   4005  HG  SER L  56      55.179  20.668  -2.187  1.00  0.00      LL0  H  
ATOM   4006  N   GLY L  57      52.646  19.922  -5.609  1.00  0.00      LL0  N  
ATOM   4007  CA  GLY L  57      53.196  19.343  -6.832  1.00  0.00      LL0  C  
ATOM   4008  C   GLY L  57      52.538  18.036  -7.234  1.00  0.00      LL0  C  
ATOM   4009  O   GLY L  57      52.512  17.650  -8.395  1.00  0.00      LL0  O  
ATOM   4010  H   GLY L  57      51.677  20.149  -5.522  1.00  0.00      LL0  H  
ATOM   4011  N   VAL L  58      51.985  17.366  -6.216  1.00  0.00      LL0  N  
ATOM   4012  CA  VAL L  58      51.273  16.127  -6.510  1.00  0.00      LL0  C  
ATOM   4013  C   VAL L  58      49.962  16.406  -7.231  1.00  0.00      LL0  C  
ATOM   4014  O   VAL L  58      49.181  17.260  -6.831  1.00  0.00      LL0  O  
ATOM   4015  CB  VAL L  58      51.066  15.357  -5.198  1.00  0.00      LL0  C  
ATOM   4016  CG1 VAL L  58      50.251  14.071  -5.346  1.00  0.00      LL0  C  
ATOM   4017  CG2 VAL L  58      52.431  15.067  -4.581  1.00  0.00      LL0  C  
ATOM   4018  H   VAL L  58      51.939  17.761  -5.298  1.00  0.00      LL0  H  
ATOM   4019  N   PRO L  59      49.745  15.663  -8.344  1.00  0.00      LL0  N  
ATOM   4020  CA  PRO L  59      48.471  15.785  -9.058  1.00  0.00      LL0  C  
ATOM   4021  C   PRO L  59      47.251  15.616  -8.167  1.00  0.00      LL0  C  
ATOM   4022  O   PRO L  59      47.098  14.628  -7.456  1.00  0.00      LL0  O  
ATOM   4023  CB  PRO L  59      48.575  14.687 -10.122  1.00  0.00      LL0  C  
ATOM   4024  CG  PRO L  59      50.073  14.509 -10.363  1.00  0.00      LL0  C  
ATOM   4025  CD  PRO L  59      50.664  14.722  -8.976  1.00  0.00      LL0  C  
ATOM   4026  N   SER L  60      46.358  16.607  -8.287  1.00  0.00      LL0  N  
ATOM   4027  CA  SER L  60      45.147  16.690  -7.466  1.00  0.00      LL0  C  
ATOM   4028  C   SER L  60      44.151  15.531  -7.474  1.00  0.00      LL0  C  
ATOM   4029  O   SER L  60      43.099  15.591  -6.854  1.00  0.00      LL0  O  
ATOM   4030  CB  SER L  60      44.438  17.998  -7.812  1.00  0.00      LL0  C  
ATOM   4031  OG  SER L  60      45.427  18.989  -8.135  1.00  0.00      LL0  O  
ATOM   4032  H   SER L  60      46.583  17.424  -8.822  1.00  0.00      LL0  H  
ATOM   4033  HG  SER L  60      45.649  19.423  -7.315  1.00  0.00      LL0  H  
ATOM   4034  N   ARG L  61      44.506  14.463  -8.204  1.00  0.00      LL0  N  
ATOM   4035  CA  ARG L  61      43.647  13.288  -8.156  1.00  0.00      LL0  C  
ATOM   4036  C   ARG L  61      43.650  12.560  -6.819  1.00  0.00      LL0  C  
ATOM   4037  O   ARG L  61      42.705  11.859  -6.469  1.00  0.00      LL0  O  
ATOM   4038  CB  ARG L  61      43.974  12.339  -9.314  1.00  0.00      LL0  C  
ATOM   4039  CG  ARG L  61      45.393  11.765  -9.299  1.00  0.00      LL0  C  
ATOM   4040  CD  ARG L  61      45.631  10.858 -10.502  1.00  0.00      LL0  C  
ATOM   4041  NE  ARG L  61      46.957  10.244 -10.471  1.00  0.00      LL0  N  
ATOM   4042  CZ  ARG L  61      47.060   8.897 -10.456  1.00  0.00      LL0  C  
ATOM   4043  NH1 ARG L  61      45.980   8.128 -10.347  1.00  0.00      LL0  N1+
ATOM   4044  NH2 ARG L  61      48.245   8.310 -10.566  1.00  0.00      LL0  N  
ATOM   4045  H   ARG L  61      45.414  14.419  -8.609  1.00  0.00      LL0  H  
ATOM   4046  HE  ARG L  61      47.775  10.818 -10.518  1.00  0.00      LL0  H  
ATOM   4047 HH11 ARG L  61      46.146   7.130 -10.360  1.00  0.00      LL0  H  
ATOM   4048 HH12 ARG L  61      45.037   8.467 -10.258  1.00  0.00      LL0  H  
ATOM   4049 HH21 ARG L  61      48.252   7.297 -10.602  1.00  0.00      LL0  H  
ATOM   4050 HH22 ARG L  61      49.136   8.755 -10.651  1.00  0.00      LL0  H  
ATOM   4051  N   PHE L  62      44.761  12.746  -6.091  1.00  0.00      LL0  N  
ATOM   4052  CA  PHE L  62      44.811  12.125  -4.772  1.00  0.00      LL0  C  
ATOM   4053  C   PHE L  62      44.168  13.011  -3.728  1.00  0.00      LL0  C  
ATOM   4054  O   PHE L  62      44.404  14.213  -3.681  1.00  0.00      LL0  O  
ATOM   4055  CB  PHE L  62      46.258  11.845  -4.354  1.00  0.00      LL0  C  
ATOM   4056  CG  PHE L  62      46.982  10.983  -5.363  1.00  0.00      LL0  C  
ATOM   4057  CD1 PHE L  62      46.808   9.584  -5.336  1.00  0.00      LL0  C  
ATOM   4058  CD2 PHE L  62      47.833  11.595  -6.309  1.00  0.00      LL0  C  
ATOM   4059  CE1 PHE L  62      47.503   8.784  -6.264  1.00  0.00      LL0  C  
ATOM   4060  CE2 PHE L  62      48.530  10.797  -7.236  1.00  0.00      LL0  C  
ATOM   4061  CZ  PHE L  62      48.361   9.397  -7.200  1.00  0.00      LL0  C  
ATOM   4062  H   PHE L  62      45.466  13.398  -6.374  1.00  0.00      LL0  H  
ATOM   4063  N   SER L  63      43.376  12.374  -2.866  1.00  0.00      LL0  N  
ATOM   4064  CA  SER L  63      42.975  13.095  -1.667  1.00  0.00      LL0  C  
ATOM   4065  C   SER L  63      42.962  12.148  -0.486  1.00  0.00      LL0  C  
ATOM   4066  O   SER L  63      42.797  10.941  -0.633  1.00  0.00      LL0  O  
ATOM   4067  CB  SER L  63      41.622  13.777  -1.883  1.00  0.00      LL0  C  
ATOM   4068  OG  SER L  63      41.661  14.563  -3.083  1.00  0.00      LL0  O  
ATOM   4069  H   SER L  63      43.017  11.449  -3.004  1.00  0.00      LL0  H  
ATOM   4070  HG  SER L  63      42.577  14.772  -3.257  1.00  0.00      LL0  H  
ATOM   4071  N   GLY L  64      43.187  12.720   0.696  1.00  0.00      LL0  N  
ATOM   4072  CA  GLY L  64      43.144  11.818   1.839  1.00  0.00      LL0  C  
ATOM   4073  C   GLY L  64      41.956  12.132   2.715  1.00  0.00      LL0  C  
ATOM   4074  O   GLY L  64      41.246  13.104   2.487  1.00  0.00      LL0  O  
ATOM   4075  H   GLY L  64      43.275  13.709   0.815  1.00  0.00      LL0  H  
ATOM   4076  N   SER L  65      41.760  11.265   3.712  1.00  0.00      LL0  N  
ATOM   4077  CA  SER L  65      40.630  11.446   4.615  1.00  0.00      LL0  C  
ATOM   4078  C   SER L  65      40.843  10.625   5.868  1.00  0.00      LL0  C  
ATOM   4079  O   SER L  65      41.747   9.799   5.923  1.00  0.00      LL0  O  
ATOM   4080  CB  SER L  65      39.341  11.027   3.904  1.00  0.00      LL0  C  
ATOM   4081  OG  SER L  65      39.503   9.714   3.355  1.00  0.00      LL0  O  
ATOM   4082  H   SER L  65      42.372  10.482   3.843  1.00  0.00      LL0  H  
ATOM   4083  HG  SER L  65      40.362   9.689   2.934  1.00  0.00      LL0  H  
ATOM   4084  N   GLY L  66      39.965  10.852   6.850  1.00  0.00      LL0  N  
ATOM   4085  CA  GLY L  66      40.027   9.990   8.022  1.00  0.00      LL0  C  
ATOM   4086  C   GLY L  66      40.019  10.809   9.288  1.00  0.00      LL0  C  
ATOM   4087  O   GLY L  66      39.813  12.014   9.232  1.00  0.00      LL0  O  
ATOM   4088  H   GLY L  66      39.336  11.628   6.851  1.00  0.00      LL0  H  
ATOM   4089  N   SER L  67      40.238  10.105  10.406  1.00  0.00      LL0  N  
ATOM   4090  CA  SER L  67      40.270  10.735  11.722  1.00  0.00      LL0  C  
ATOM   4091  C   SER L  67      40.781   9.733  12.734  1.00  0.00      LL0  C  
ATOM   4092  O   SER L  67      40.361   8.581  12.743  1.00  0.00      LL0  O  
ATOM   4093  CB  SER L  67      38.864  11.208  12.129  1.00  0.00      LL0  C  
ATOM   4094  OG  SER L  67      38.910  12.070  13.275  1.00  0.00      LL0  O  
ATOM   4095  H   SER L  67      40.369   9.112  10.346  1.00  0.00      LL0  H  
ATOM   4096  HG  SER L  67      39.135  11.536  14.026  1.00  0.00      LL0  H  
ATOM   4097  N   GLY L  68      41.674  10.226  13.605  1.00  0.00      LL0  N  
ATOM   4098  CA  GLY L  68      42.088   9.423  14.757  1.00  0.00      LL0  C  
ATOM   4099  C   GLY L  68      42.872   8.172  14.410  1.00  0.00      LL0  C  
ATOM   4100  O   GLY L  68      44.093   8.163  14.304  1.00  0.00      LL0  O  
ATOM   4101  H   GLY L  68      42.120  11.110  13.443  1.00  0.00      LL0  H  
ATOM   4102  N   THR L  69      42.085   7.112  14.229  1.00  0.00      LL0  N  
ATOM   4103  CA  THR L  69      42.671   5.812  13.940  1.00  0.00      LL0  C  
ATOM   4104  C   THR L  69      42.552   5.396  12.479  1.00  0.00      LL0  C  
ATOM   4105  O   THR L  69      43.413   4.724  11.921  1.00  0.00      LL0  O  
ATOM   4106  CB  THR L  69      42.019   4.779  14.862  1.00  0.00      LL0  C  
ATOM   4107  CG2 THR L  69      42.942   3.595  15.141  1.00  0.00      LL0  C  
ATOM   4108  OG1 THR L  69      41.612   5.396  16.093  1.00  0.00      LL0  O  
ATOM   4109  H   THR L  69      41.096   7.222  14.308  1.00  0.00      LL0  H  
ATOM   4110  HG1 THR L  69      41.296   4.694  16.645  1.00  0.00      LL0  H  
ATOM   4111  N   ASP L  70      41.430   5.823  11.884  1.00  0.00      LL0  N  
ATOM   4112  CA  ASP L  70      41.094   5.299  10.561  1.00  0.00      LL0  C  
ATOM   4113  C   ASP L  70      41.317   6.334   9.491  1.00  0.00      LL0  C  
ATOM   4114  O   ASP L  70      40.797   7.442   9.566  1.00  0.00      LL0  O  
ATOM   4115  CB  ASP L  70      39.630   4.861  10.513  1.00  0.00      LL0  C  
ATOM   4116  CG  ASP L  70      39.437   3.526  11.199  1.00  0.00      LL0  C  
ATOM   4117  OD1 ASP L  70      39.483   3.463  12.430  1.00  0.00      LL0  O  
ATOM   4118  OD2 ASP L  70      39.221   2.540  10.498  1.00  0.00      LL0  O1-
ATOM   4119  H   ASP L  70      40.827   6.491  12.320  1.00  0.00      LL0  H  
ATOM   4120  N   PHE L  71      42.117   5.952   8.490  1.00  0.00      LL0  N  
ATOM   4121  CA  PHE L  71      42.417   6.920   7.438  1.00  0.00      LL0  C  
ATOM   4122  C   PHE L  71      42.291   6.311   6.059  1.00  0.00      LL0  C  
ATOM   4123  O   PHE L  71      42.734   5.199   5.800  1.00  0.00      LL0  O  
ATOM   4124  CB  PHE L  71      43.817   7.514   7.627  1.00  0.00      LL0  C  
ATOM   4125  CG  PHE L  71      43.870   8.420   8.839  1.00  0.00      LL0  C  
ATOM   4126  CD1 PHE L  71      44.059   7.866  10.125  1.00  0.00      LL0  C  
ATOM   4127  CD2 PHE L  71      43.738   9.814   8.660  1.00  0.00      LL0  C  
ATOM   4128  CE1 PHE L  71      44.116   8.717  11.245  1.00  0.00      LL0  C  
ATOM   4129  CE2 PHE L  71      43.800  10.666   9.780  1.00  0.00      LL0  C  
ATOM   4130  CZ  PHE L  71      43.992  10.108  11.060  1.00  0.00      LL0  C  
ATOM   4131  H   PHE L  71      42.545   5.046   8.491  1.00  0.00      LL0  H  
ATOM   4132  N   THR L  72      41.642   7.077   5.170  1.00  0.00      LL0  N  
ATOM   4133  CA  THR L  72      41.502   6.514   3.833  1.00  0.00      LL0  C  
ATOM   4134  C   THR L  72      42.085   7.395   2.741  1.00  0.00      LL0  C  
ATOM   4135  O   THR L  72      41.952   8.618   2.748  1.00  0.00      LL0  O  
ATOM   4136  CB  THR L  72      40.046   6.086   3.521  1.00  0.00      LL0  C  
ATOM   4137  CG2 THR L  72      39.338   5.431   4.709  1.00  0.00      LL0  C  
ATOM   4138  OG1 THR L  72      39.246   7.149   2.990  1.00  0.00      LL0  O  
ATOM   4139  H   THR L  72      41.355   8.005   5.400  1.00  0.00      LL0  H  
ATOM   4140  HG1 THR L  72      39.277   7.888   3.593  1.00  0.00      LL0  H  
ATOM   4141  N   LEU L  73      42.739   6.718   1.789  1.00  0.00      LL0  N  
ATOM   4142  CA  LEU L  73      43.097   7.414   0.561  1.00  0.00      LL0  C  
ATOM   4143  C   LEU L  73      41.903   7.459  -0.365  1.00  0.00      LL0  C  
ATOM   4144  O   LEU L  73      41.548   6.492  -1.036  1.00  0.00      LL0  O  
ATOM   4145  CB  LEU L  73      44.289   6.742  -0.128  1.00  0.00      LL0  C  
ATOM   4146  CG  LEU L  73      44.837   7.493  -1.349  1.00  0.00      LL0  C  
ATOM   4147  CD1 LEU L  73      45.315   8.904  -1.004  1.00  0.00      LL0  C  
ATOM   4148  CD2 LEU L  73      45.932   6.696  -2.059  1.00  0.00      LL0  C  
ATOM   4149  H   LEU L  73      42.764   5.721   1.851  1.00  0.00      LL0  H  
ATOM   4150  N   THR L  74      41.283   8.634  -0.357  1.00  0.00      LL0  N  
ATOM   4151  CA  THR L  74      40.227   8.798  -1.335  1.00  0.00      LL0  C  
ATOM   4152  C   THR L  74      40.774   9.384  -2.625  1.00  0.00      LL0  C  
ATOM   4153  O   THR L  74      40.993  10.576  -2.802  1.00  0.00      LL0  O  
ATOM   4154  CB  THR L  74      39.034   9.566  -0.732  1.00  0.00      LL0  C  
ATOM   4155  CG2 THR L  74      39.369  10.963  -0.201  1.00  0.00      LL0  C  
ATOM   4156  OG1 THR L  74      37.937   9.598  -1.657  1.00  0.00      LL0  O  
ATOM   4157  H   THR L  74      41.699   9.417   0.108  1.00  0.00      LL0  H  
ATOM   4158  HG1 THR L  74      37.352  10.274  -1.328  1.00  0.00      LL0  H  
ATOM   4159  N   ILE L  75      41.015   8.452  -3.550  1.00  0.00      LL0  N  
ATOM   4160  CA  ILE L  75      41.405   8.974  -4.852  1.00  0.00      LL0  C  
ATOM   4161  C   ILE L  75      40.164   9.392  -5.634  1.00  0.00      LL0  C  
ATOM   4162  O   ILE L  75      39.046   9.007  -5.297  1.00  0.00      LL0  O  
ATOM   4163  CB  ILE L  75      42.285   7.934  -5.574  1.00  0.00      LL0  C  
ATOM   4164  CG1 ILE L  75      43.205   8.568  -6.622  1.00  0.00      LL0  C  
ATOM   4165  CG2 ILE L  75      41.463   6.762  -6.113  1.00  0.00      LL0  C  
ATOM   4166  CD1 ILE L  75      44.245   7.591  -7.168  1.00  0.00      LL0  C  
ATOM   4167  H   ILE L  75      40.803   7.485  -3.398  1.00  0.00      LL0  H  
ATOM   4168  N   SER L  76      40.397  10.190  -6.675  1.00  0.00      LL0  N  
ATOM   4169  CA  SER L  76      39.316  10.401  -7.627  1.00  0.00      LL0  C  
ATOM   4170  C   SER L  76      39.385   9.394  -8.761  1.00  0.00      LL0  C  
ATOM   4171  O   SER L  76      38.426   8.696  -9.055  1.00  0.00      LL0  O  
ATOM   4172  CB  SER L  76      39.378  11.839  -8.131  1.00  0.00      LL0  C  
ATOM   4173  OG  SER L  76      40.751  12.188  -8.330  1.00  0.00      LL0  O  
ATOM   4174  H   SER L  76      41.314  10.552  -6.843  1.00  0.00      LL0  H  
ATOM   4175  HG  SER L  76      41.079  12.467  -7.476  1.00  0.00      LL0  H  
ATOM   4176  N   SER L  77      40.585   9.335  -9.359  1.00  0.00      LL0  N  
ATOM   4177  CA  SER L  77      40.760   8.387 -10.453  1.00  0.00      LL0  C  
ATOM   4178  C   SER L  77      42.165   7.822 -10.524  1.00  0.00      LL0  C  
ATOM   4179  O   SER L  77      43.170   8.483 -10.257  1.00  0.00      LL0  O  
ATOM   4180  CB  SER L  77      40.359   9.042 -11.782  1.00  0.00      LL0  C  
ATOM   4181  OG  SER L  77      40.458   8.108 -12.864  1.00  0.00      LL0  O  
ATOM   4182  H   SER L  77      41.302   9.994  -9.128  1.00  0.00      LL0  H  
ATOM   4183  HG  SER L  77      41.303   8.278 -13.285  1.00  0.00      LL0  H  
ATOM   4184  N   LEU L  78      42.181   6.546 -10.921  1.00  0.00      LL0  N  
ATOM   4185  CA  LEU L  78      43.456   5.989 -11.346  1.00  0.00      LL0  C  
ATOM   4186  C   LEU L  78      43.589   6.076 -12.851  1.00  0.00      LL0  C  
ATOM   4187  O   LEU L  78      42.623   6.287 -13.576  1.00  0.00      LL0  O  
ATOM   4188  CB  LEU L  78      43.677   4.574 -10.806  1.00  0.00      LL0  C  
ATOM   4189  CG  LEU L  78      43.797   4.567  -9.277  1.00  0.00      LL0  C  
ATOM   4190  CD1 LEU L  78      42.464   4.292  -8.597  1.00  0.00      LL0  C  
ATOM   4191  CD2 LEU L  78      44.869   3.616  -8.759  1.00  0.00      LL0  C  
ATOM   4192  H   LEU L  78      41.317   6.077 -11.102  1.00  0.00      LL0  H  
ATOM   4193  N   GLN L  79      44.851   5.995 -13.268  1.00  0.00      LL0  N  
ATOM   4194  CA  GLN L  79      45.259   6.386 -14.613  1.00  0.00      LL0  C  
ATOM   4195  C   GLN L  79      46.204   5.308 -15.132  1.00  0.00      LL0  C  
ATOM   4196  O   GLN L  79      46.625   4.450 -14.369  1.00  0.00      LL0  O  
ATOM   4197  CB  GLN L  79      45.974   7.752 -14.533  1.00  0.00      LL0  C  
ATOM   4198  CG  GLN L  79      45.232   8.912 -13.854  1.00  0.00      LL0  C  
ATOM   4199  CD  GLN L  79      43.888   9.188 -14.501  1.00  0.00      LL0  C  
ATOM   4200  NE2 GLN L  79      43.945   9.512 -15.797  1.00  0.00      LL0  N  
ATOM   4201  OE1 GLN L  79      42.845   9.135 -13.866  1.00  0.00      LL0  O  
ATOM   4202  H   GLN L  79      45.566   5.664 -12.647  1.00  0.00      LL0  H  
ATOM   4203 HE21 GLN L  79      44.804   9.583 -16.299  1.00  0.00      LL0  H  
ATOM   4204 HE22 GLN L  79      43.075   9.694 -16.254  1.00  0.00      LL0  H  
ATOM   4205  N   PRO L  80      46.577   5.354 -16.442  1.00  0.00      LL0  N  
ATOM   4206  CA  PRO L  80      47.596   4.402 -16.917  1.00  0.00      LL0  C  
ATOM   4207  C   PRO L  80      48.901   4.340 -16.121  1.00  0.00      LL0  C  
ATOM   4208  O   PRO L  80      49.603   3.341 -16.120  1.00  0.00      LL0  O  
ATOM   4209  CB  PRO L  80      47.821   4.832 -18.371  1.00  0.00      LL0  C  
ATOM   4210  CG  PRO L  80      46.513   5.493 -18.796  1.00  0.00      LL0  C  
ATOM   4211  CD  PRO L  80      46.075   6.203 -17.522  1.00  0.00      LL0  C  
ATOM   4212  N   GLU L  81      49.215   5.463 -15.449  1.00  0.00      LL0  N  
ATOM   4213  CA  GLU L  81      50.479   5.465 -14.713  1.00  0.00      LL0  C  
ATOM   4214  C   GLU L  81      50.484   4.680 -13.407  1.00  0.00      LL0  C  
ATOM   4215  O   GLU L  81      51.522   4.451 -12.792  1.00  0.00      LL0  O  
ATOM   4216  CB  GLU L  81      50.989   6.910 -14.565  1.00  0.00      LL0  C  
ATOM   4217  CG  GLU L  81      50.463   7.757 -13.393  1.00  0.00      LL0  C  
ATOM   4218  CD  GLU L  81      51.339   7.561 -12.164  1.00  0.00      LL0  C  
ATOM   4219  OE1 GLU L  81      52.559   7.652 -12.275  1.00  0.00      LL0  O  
ATOM   4220  OE2 GLU L  81      50.824   7.286 -11.085  1.00  0.00      LL0  O1-
ATOM   4221  H   GLU L  81      48.581   6.227 -15.375  1.00  0.00      LL0  H  
ATOM   4222  N   ASP L  82      49.277   4.257 -13.006  1.00  0.00      LL0  N  
ATOM   4223  CA  ASP L  82      49.115   3.672 -11.678  1.00  0.00      LL0  C  
ATOM   4224  C   ASP L  82      49.483   2.208 -11.523  1.00  0.00      LL0  C  
ATOM   4225  O   ASP L  82      48.826   1.452 -10.822  1.00  0.00      LL0  O  
ATOM   4226  CB  ASP L  82      47.691   3.889 -11.166  1.00  0.00      LL0  C  
ATOM   4227  CG  ASP L  82      47.411   5.355 -10.919  1.00  0.00      LL0  C  
ATOM   4228  OD1 ASP L  82      47.312   6.124 -11.865  1.00  0.00      LL0  O  
ATOM   4229  OD2 ASP L  82      47.268   5.759  -9.773  1.00  0.00      LL0  O1-
ATOM   4230  H   ASP L  82      48.447   4.431 -13.536  1.00  0.00      LL0  H  
ATOM   4231  N   PHE L  83      50.602   1.824 -12.151  1.00  0.00      LL0  N  
ATOM   4232  CA  PHE L  83      51.178   0.549 -11.720  1.00  0.00      LL0  C  
ATOM   4233  C   PHE L  83      51.880   0.758 -10.390  1.00  0.00      LL0  C  
ATOM   4234  O   PHE L  83      53.069   1.043 -10.328  1.00  0.00      LL0  O  
ATOM   4235  CB  PHE L  83      52.164   0.006 -12.761  1.00  0.00      LL0  C  
ATOM   4236  CG  PHE L  83      51.495  -0.191 -14.103  1.00  0.00      LL0  C  
ATOM   4237  CD1 PHE L  83      51.712   0.759 -15.125  1.00  0.00      LL0  C  
ATOM   4238  CD2 PHE L  83      50.675  -1.320 -14.317  1.00  0.00      LL0  C  
ATOM   4239  CE1 PHE L  83      51.103   0.576 -16.382  1.00  0.00      LL0  C  
ATOM   4240  CE2 PHE L  83      50.065  -1.502 -15.573  1.00  0.00      LL0  C  
ATOM   4241  CZ  PHE L  83      50.285  -0.553 -16.593  1.00  0.00      LL0  C  
ATOM   4242  H   PHE L  83      51.115   2.479 -12.703  1.00  0.00      LL0  H  
ATOM   4243  N   ALA L  84      51.074   0.700  -9.324  1.00  0.00      LL0  N  
ATOM   4244  CA  ALA L  84      51.602   1.316  -8.114  1.00  0.00      LL0  C  
ATOM   4245  C   ALA L  84      51.314   0.576  -6.836  1.00  0.00      LL0  C  
ATOM   4246  O   ALA L  84      50.233   0.041  -6.617  1.00  0.00      LL0  O  
ATOM   4247  CB  ALA L  84      51.052   2.734  -7.955  1.00  0.00      LL0  C  
ATOM   4248  H   ALA L  84      50.110   0.443  -9.431  1.00  0.00      LL0  H  
ATOM   4249  N   THR L  85      52.336   0.627  -5.983  1.00  0.00      LL0  N  
ATOM   4250  CA  THR L  85      52.124   0.201  -4.610  1.00  0.00      LL0  C  
ATOM   4251  C   THR L  85      51.936   1.407  -3.710  1.00  0.00      LL0  C  
ATOM   4252  O   THR L  85      52.874   2.094  -3.321  1.00  0.00      LL0  O  
ATOM   4253  CB  THR L  85      53.299  -0.658  -4.143  1.00  0.00      LL0  C  
ATOM   4254  CG2 THR L  85      52.933  -1.484  -2.907  1.00  0.00      LL0  C  
ATOM   4255  OG1 THR L  85      53.743  -1.510  -5.208  1.00  0.00      LL0  O  
ATOM   4256  H   THR L  85      53.203   1.048  -6.247  1.00  0.00      LL0  H  
ATOM   4257  HG1 THR L  85      54.444  -2.035  -4.841  1.00  0.00      LL0  H  
ATOM   4258  N   TYR L  86      50.663   1.665  -3.409  1.00  0.00      LL0  N  
ATOM   4259  CA  TYR L  86      50.423   2.735  -2.445  1.00  0.00      LL0  C  
ATOM   4260  C   TYR L  86      50.777   2.313  -1.034  1.00  0.00      LL0  C  
ATOM   4261  O   TYR L  86      50.779   1.130  -0.712  1.00  0.00      LL0  O  
ATOM   4262  CB  TYR L  86      48.974   3.221  -2.548  1.00  0.00      LL0  C  
ATOM   4263  CG  TYR L  86      48.803   3.974  -3.847  1.00  0.00      LL0  C  
ATOM   4264  CD1 TYR L  86      48.225   3.338  -4.968  1.00  0.00      LL0  C  
ATOM   4265  CD2 TYR L  86      49.256   5.304  -3.896  1.00  0.00      LL0  C  
ATOM   4266  CE1 TYR L  86      48.158   4.037  -6.187  1.00  0.00      LL0  C  
ATOM   4267  CE2 TYR L  86      49.190   5.996  -5.111  1.00  0.00      LL0  C  
ATOM   4268  CZ  TYR L  86      48.676   5.348  -6.247  1.00  0.00      LL0  C  
ATOM   4269  OH  TYR L  86      48.720   6.040  -7.440  1.00  0.00      LL0  O  
ATOM   4270  H   TYR L  86      49.946   1.053  -3.745  1.00  0.00      LL0  H  
ATOM   4271  HH  TYR L  86      48.144   5.632  -8.090  1.00  0.00      LL0  H  
ATOM   4272  N   TYR L  87      51.074   3.319  -0.209  1.00  0.00      LL0  N  
ATOM   4273  CA  TYR L  87      51.401   3.054   1.191  1.00  0.00      LL0  C  
ATOM   4274  C   TYR L  87      50.708   4.057   2.083  1.00  0.00      LL0  C  
ATOM   4275  O   TYR L  87      50.500   5.195   1.686  1.00  0.00      LL0  O  
ATOM   4276  CB  TYR L  87      52.913   3.148   1.422  1.00  0.00      LL0  C  
ATOM   4277  CG  TYR L  87      53.578   1.810   1.201  1.00  0.00      LL0  C  
ATOM   4278  CD1 TYR L  87      54.108   1.488  -0.067  1.00  0.00      LL0  C  
ATOM   4279  CD2 TYR L  87      53.649   0.919   2.288  1.00  0.00      LL0  C  
ATOM   4280  CE1 TYR L  87      54.700   0.226  -0.254  1.00  0.00      LL0  C  
ATOM   4281  CE2 TYR L  87      54.243  -0.337   2.098  1.00  0.00      LL0  C  
ATOM   4282  CZ  TYR L  87      54.740  -0.679   0.826  1.00  0.00      LL0  C  
ATOM   4283  OH  TYR L  87      55.269  -1.940   0.636  1.00  0.00      LL0  O  
ATOM   4284  H   TYR L  87      51.088   4.257  -0.561  1.00  0.00      LL0  H  
ATOM   4285  HH  TYR L  87      54.796  -2.564   1.188  1.00  0.00      LL0  H  
ATOM   4286  N   CYS L  88      50.379   3.610   3.297  1.00  0.00      LL0  N  
ATOM   4287  CA  CYS L  88      50.097   4.630   4.306  1.00  0.00      LL0  C  
ATOM   4288  C   CYS L  88      51.286   4.792   5.225  1.00  0.00      LL0  C  
ATOM   4289  O   CYS L  88      52.232   4.014   5.162  1.00  0.00      LL0  O  
ATOM   4290  CB  CYS L  88      48.841   4.299   5.113  1.00  0.00      LL0  C  
ATOM   4291  SG  CYS L  88      48.667   2.537   5.485  1.00  0.00      LL0  S  
ATOM   4292  H   CYS L  88      50.502   2.647   3.546  1.00  0.00      LL0  H  
ATOM   4293  N   GLN L  89      51.189   5.813   6.081  1.00  0.00      LL0  N  
ATOM   4294  CA  GLN L  89      52.222   6.042   7.085  1.00  0.00      LL0  C  
ATOM   4295  C   GLN L  89      51.597   6.818   8.224  1.00  0.00      LL0  C  
ATOM   4296  O   GLN L  89      50.763   7.680   7.981  1.00  0.00      LL0  O  
ATOM   4297  CB  GLN L  89      53.337   6.875   6.456  1.00  0.00      LL0  C  
ATOM   4298  CG  GLN L  89      54.529   7.208   7.353  1.00  0.00      LL0  C  
ATOM   4299  CD  GLN L  89      55.150   8.474   6.815  1.00  0.00      LL0  C  
ATOM   4300  NE2 GLN L  89      56.427   8.368   6.456  1.00  0.00      LL0  N  
ATOM   4301  OE1 GLN L  89      54.489   9.487   6.662  1.00  0.00      LL0  O  
ATOM   4302  H   GLN L  89      50.476   6.511   5.969  1.00  0.00      LL0  H  
ATOM   4303 HE21 GLN L  89      57.005   7.589   6.679  1.00  0.00      LL0  H  
ATOM   4304 HE22 GLN L  89      56.764   9.132   5.899  1.00  0.00      LL0  H  
ATOM   4305  N   GLN L  90      52.027   6.512   9.451  1.00  0.00      LL0  N  
ATOM   4306  CA  GLN L  90      51.761   7.509  10.479  1.00  0.00      LL0  C  
ATOM   4307  C   GLN L  90      53.054   8.100  10.987  1.00  0.00      LL0  C  
ATOM   4308  O   GLN L  90      54.110   7.481  10.895  1.00  0.00      LL0  O  
ATOM   4309  CB  GLN L  90      50.886   6.953  11.611  1.00  0.00      LL0  C  
ATOM   4310  CG  GLN L  90      51.528   5.956  12.584  1.00  0.00      LL0  C  
ATOM   4311  CD  GLN L  90      52.433   6.663  13.583  1.00  0.00      LL0  C  
ATOM   4312  NE2 GLN L  90      53.515   5.959  13.903  1.00  0.00      LL0  N  
ATOM   4313  OE1 GLN L  90      52.189   7.784  14.018  1.00  0.00      LL0  O  
ATOM   4314  H   GLN L  90      52.667   5.756   9.602  1.00  0.00      LL0  H  
ATOM   4315 HE21 GLN L  90      53.694   5.043  13.537  1.00  0.00      LL0  H  
ATOM   4316 HE22 GLN L  90      54.200   6.330  14.536  1.00  0.00      LL0  H  
ATOM   4317  N   TYR L  91      52.909   9.308  11.538  1.00  0.00      LL0  N  
ATOM   4318  CA  TYR L  91      54.087   9.990  12.063  1.00  0.00      LL0  C  
ATOM   4319  C   TYR L  91      53.816  10.898  13.250  1.00  0.00      LL0  C  
ATOM   4320  O   TYR L  91      54.567  11.830  13.514  1.00  0.00      LL0  O  
ATOM   4321  CB  TYR L  91      54.787  10.763  10.938  1.00  0.00      LL0  C  
ATOM   4322  CG  TYR L  91      53.805  11.584  10.130  1.00  0.00      LL0  C  
ATOM   4323  CD1 TYR L  91      53.175  12.705  10.705  1.00  0.00      LL0  C  
ATOM   4324  CD2 TYR L  91      53.564  11.209   8.797  1.00  0.00      LL0  C  
ATOM   4325  CE1 TYR L  91      52.361  13.523   9.907  1.00  0.00      LL0  C  
ATOM   4326  CE2 TYR L  91      52.741  12.016   7.999  1.00  0.00      LL0  C  
ATOM   4327  CZ  TYR L  91      52.187  13.183   8.553  1.00  0.00      LL0  C  
ATOM   4328  OH  TYR L  91      51.465  14.021   7.733  1.00  0.00      LL0  O  
ATOM   4329  H   TYR L  91      52.016   9.760  11.484  1.00  0.00      LL0  H  
ATOM   4330  HH  TYR L  91      51.167  14.795   8.209  1.00  0.00      LL0  H  
ATOM   4331  N   SER L  92      52.699  10.609  13.931  1.00  0.00      LL0  N  
ATOM   4332  CA  SER L  92      52.395  11.445  15.092  1.00  0.00      LL0  C  
ATOM   4333  C   SER L  92      53.128  11.040  16.352  1.00  0.00      LL0  C  
ATOM   4334  O   SER L  92      53.409  11.848  17.230  1.00  0.00      LL0  O  
ATOM   4335  CB  SER L  92      50.895  11.482  15.358  1.00  0.00      LL0  C  
ATOM   4336  OG  SER L  92      50.214  11.867  14.163  1.00  0.00      LL0  O  
ATOM   4337  H   SER L  92      52.169   9.784  13.731  1.00  0.00      LL0  H  
ATOM   4338  HG  SER L  92      49.328  12.112  14.438  1.00  0.00      LL0  H  
ATOM   4339  N   ASN L  93      53.416   9.731  16.384  1.00  0.00      LL0  N  
ATOM   4340  CA  ASN L  93      54.234   9.205  17.469  1.00  0.00      LL0  C  
ATOM   4341  C   ASN L  93      55.225   8.232  16.867  1.00  0.00      LL0  C  
ATOM   4342  O   ASN L  93      54.948   7.576  15.868  1.00  0.00      LL0  O  
ATOM   4343  CB  ASN L  93      53.345   8.555  18.545  1.00  0.00      LL0  C  
ATOM   4344  CG  ASN L  93      54.182   7.936  19.654  1.00  0.00      LL0  C  
ATOM   4345  ND2 ASN L  93      53.683   6.795  20.134  1.00  0.00      LL0  N  
ATOM   4346  OD1 ASN L  93      55.246   8.413  20.024  1.00  0.00      LL0  O  
ATOM   4347  H   ASN L  93      53.148   9.112  15.641  1.00  0.00      LL0  H  
ATOM   4348 HD21 ASN L  93      52.791   6.434  19.866  1.00  0.00      LL0  H  
ATOM   4349 HD22 ASN L  93      54.260   6.289  20.772  1.00  0.00      LL0  H  
ATOM   4350  N   PHE L  94      56.401   8.181  17.492  1.00  0.00      LL0  N  
ATOM   4351  CA  PHE L  94      57.377   7.205  17.023  1.00  0.00      LL0  C  
ATOM   4352  C   PHE L  94      57.102   5.832  17.622  1.00  0.00      LL0  C  
ATOM   4353  O   PHE L  94      56.555   5.735  18.714  1.00  0.00      LL0  O  
ATOM   4354  CB  PHE L  94      58.790   7.735  17.320  1.00  0.00      LL0  C  
ATOM   4355  CG  PHE L  94      59.316   8.587  16.178  1.00  0.00      LL0  C  
ATOM   4356  CD1 PHE L  94      58.458   9.420  15.422  1.00  0.00      LL0  C  
ATOM   4357  CD2 PHE L  94      60.695   8.528  15.887  1.00  0.00      LL0  C  
ATOM   4358  CE1 PHE L  94      58.981  10.178  14.359  1.00  0.00      LL0  C  
ATOM   4359  CE2 PHE L  94      61.221   9.287  14.824  1.00  0.00      LL0  C  
ATOM   4360  CZ  PHE L  94      60.357  10.097  14.061  1.00  0.00      LL0  C  
ATOM   4361  H   PHE L  94      56.482   8.666  18.367  1.00  0.00      LL0  H  
ATOM   4362  N   PRO L  95      57.482   4.751  16.891  1.00  0.00      LL0  N  
ATOM   4363  CA  PRO L  95      58.155   4.811  15.585  1.00  0.00      LL0  C  
ATOM   4364  C   PRO L  95      57.216   5.153  14.440  1.00  0.00      LL0  C  
ATOM   4365  O   PRO L  95      56.023   4.888  14.476  1.00  0.00      LL0  O  
ATOM   4366  CB  PRO L  95      58.734   3.397  15.472  1.00  0.00      LL0  C  
ATOM   4367  CG  PRO L  95      57.720   2.507  16.190  1.00  0.00      LL0  C  
ATOM   4368  CD  PRO L  95      57.274   3.383  17.354  1.00  0.00      LL0  C  
ATOM   4369  N   ILE L  96      57.832   5.751  13.405  1.00  0.00      LL0  N  
ATOM   4370  CA  ILE L  96      57.073   5.919  12.165  1.00  0.00      LL0  C  
ATOM   4371  C   ILE L  96      56.741   4.566  11.571  1.00  0.00      LL0  C  
ATOM   4372  O   ILE L  96      57.603   3.714  11.395  1.00  0.00      LL0  O  
ATOM   4373  CB  ILE L  96      57.865   6.787  11.172  1.00  0.00      LL0  C  
ATOM   4374  CG1 ILE L  96      57.913   8.222  11.688  1.00  0.00      LL0  C  
ATOM   4375  CG2 ILE L  96      57.328   6.740   9.735  1.00  0.00      LL0  C  
ATOM   4376  CD1 ILE L  96      58.642   9.176  10.740  1.00  0.00      LL0  C  
ATOM   4377  H   ILE L  96      58.819   5.887  13.423  1.00  0.00      LL0  H  
ATOM   4378  N   THR L  97      55.454   4.405  11.290  1.00  0.00      LL0  N  
ATOM   4379  CA  THR L  97      55.060   3.116  10.752  1.00  0.00      LL0  C  
ATOM   4380  C   THR L  97      54.412   3.278   9.399  1.00  0.00      LL0  C  
ATOM   4381  O   THR L  97      53.492   4.067   9.209  1.00  0.00      LL0  O  
ATOM   4382  CB  THR L  97      54.132   2.433  11.749  1.00  0.00      LL0  C  
ATOM   4383  CG2 THR L  97      54.911   1.572  12.747  1.00  0.00      LL0  C  
ATOM   4384  OG1 THR L  97      53.367   3.420  12.454  1.00  0.00      LL0  O  
ATOM   4385  H   THR L  97      54.767   5.109  11.475  1.00  0.00      LL0  H  
ATOM   4386  HG1 THR L  97      52.620   2.942  12.806  1.00  0.00      LL0  H  
ATOM   4387  N   PHE L  98      54.954   2.512   8.450  1.00  0.00      LL0  N  
ATOM   4388  CA  PHE L  98      54.250   2.478   7.175  1.00  0.00      LL0  C  
ATOM   4389  C   PHE L  98      53.207   1.385   7.198  1.00  0.00      LL0  C  
ATOM   4390  O   PHE L  98      53.158   0.572   8.114  1.00  0.00      LL0  O  
ATOM   4391  CB  PHE L  98      55.222   2.247   6.018  1.00  0.00      LL0  C  
ATOM   4392  CG  PHE L  98      56.062   3.473   5.744  1.00  0.00      LL0  C  
ATOM   4393  CD1 PHE L  98      57.199   3.743   6.539  1.00  0.00      LL0  C  
ATOM   4394  CD2 PHE L  98      55.705   4.316   4.670  1.00  0.00      LL0  C  
ATOM   4395  CE1 PHE L  98      58.009   4.852   6.233  1.00  0.00      LL0  C  
ATOM   4396  CE2 PHE L  98      56.516   5.424   4.361  1.00  0.00      LL0  C  
ATOM   4397  CZ  PHE L  98      57.668   5.670   5.136  1.00  0.00      LL0  C  
ATOM   4398  H   PHE L  98      55.672   1.849   8.658  1.00  0.00      LL0  H  
ATOM   4399  N   GLY L  99      52.385   1.400   6.146  1.00  0.00      LL0  N  
ATOM   4400  CA  GLY L  99      51.508   0.254   5.959  1.00  0.00      LL0  C  
ATOM   4401  C   GLY L  99      52.248  -0.885   5.294  1.00  0.00      LL0  C  
ATOM   4402  O   GLY L  99      53.429  -0.794   4.976  1.00  0.00      LL0  O  
ATOM   4403  H   GLY L  99      52.496   2.112   5.453  1.00  0.00      LL0  H  
ATOM   4404  N   GLN L 100      51.490  -1.968   5.085  1.00  0.00      LL0  N  
ATOM   4405  CA  GLN L 100      52.119  -3.065   4.354  1.00  0.00      LL0  C  
ATOM   4406  C   GLN L 100      52.162  -2.880   2.840  1.00  0.00      LL0  C  
ATOM   4407  O   GLN L 100      53.100  -3.293   2.166  1.00  0.00      LL0  O  
ATOM   4408  CB  GLN L 100      51.566  -4.421   4.830  1.00  0.00      LL0  C  
ATOM   4409  CG  GLN L 100      50.042  -4.617   4.848  1.00  0.00      LL0  C  
ATOM   4410  CD  GLN L 100      49.521  -4.831   3.445  1.00  0.00      LL0  C  
ATOM   4411  NE2 GLN L 100      48.415  -4.147   3.174  1.00  0.00      LL0  N  
ATOM   4412  OE1 GLN L 100      50.109  -5.531   2.633  1.00  0.00      LL0  O  
ATOM   4413  H   GLN L 100      50.543  -1.964   5.399  1.00  0.00      LL0  H  
ATOM   4414 HE21 GLN L 100      47.823  -3.761   3.881  1.00  0.00      LL0  H  
ATOM   4415 HE22 GLN L 100      48.127  -4.015   2.222  1.00  0.00      LL0  H  
ATOM   4416  N   GLY L 101      51.128  -2.178   2.351  1.00  0.00      LL0  N  
ATOM   4417  CA  GLY L 101      51.110  -1.891   0.921  1.00  0.00      LL0  C  
ATOM   4418  C   GLY L 101      49.781  -2.212   0.274  1.00  0.00      LL0  C  
ATOM   4419  O   GLY L 101      49.070  -3.128   0.662  1.00  0.00      LL0  O  
ATOM   4420  H   GLY L 101      50.402  -1.836   2.942  1.00  0.00      LL0  H  
ATOM   4421  N   THR L 102      49.476  -1.409  -0.745  1.00  0.00      LL0  N  
ATOM   4422  CA  THR L 102      48.363  -1.755  -1.618  1.00  0.00      LL0  C  
ATOM   4423  C   THR L 102      48.802  -1.598  -3.046  1.00  0.00      LL0  C  
ATOM   4424  O   THR L 102      48.830  -0.483  -3.558  1.00  0.00      LL0  O  
ATOM   4425  CB  THR L 102      47.141  -0.861  -1.386  1.00  0.00      LL0  C  
ATOM   4426  CG2 THR L 102      46.284  -1.308  -0.210  1.00  0.00      LL0  C  
ATOM   4427  OG1 THR L 102      47.546   0.505  -1.234  1.00  0.00      LL0  O  
ATOM   4428  H   THR L 102      50.030  -0.597  -0.925  1.00  0.00      LL0  H  
ATOM   4429  HG1 THR L 102      47.965   0.716  -2.065  1.00  0.00      LL0  H  
ATOM   4430  N   LYS L 103      49.146  -2.729  -3.670  1.00  0.00      LL0  N  
ATOM   4431  CA  LYS L 103      49.322  -2.588  -5.111  1.00  0.00      LL0  C  
ATOM   4432  C   LYS L 103      47.965  -2.548  -5.788  1.00  0.00      LL0  C  
ATOM   4433  O   LYS L 103      47.043  -3.253  -5.393  1.00  0.00      LL0  O  
ATOM   4434  CB  LYS L 103      50.179  -3.713  -5.704  1.00  0.00      LL0  C  
ATOM   4435  CG  LYS L 103      50.570  -3.392  -7.152  1.00  0.00      LL0  C  
ATOM   4436  CD  LYS L 103      50.781  -4.615  -8.036  1.00  0.00      LL0  C  
ATOM   4437  CE  LYS L 103      50.764  -4.227  -9.516  1.00  0.00      LL0  C  
ATOM   4438  NZ  LYS L 103      50.890  -5.428 -10.344  1.00  0.00      LL0  N1+
ATOM   4439  H   LYS L 103      49.033  -3.611  -3.209  1.00  0.00      LL0  H  
ATOM   4440  HZ1 LYS L 103      51.136  -5.169 -11.320  1.00  0.00      LL0  H  
ATOM   4441  HZ2 LYS L 103      51.705  -5.994 -10.032  1.00  0.00      LL0  H  
ATOM   4442  HZ3 LYS L 103      50.030  -6.020 -10.339  1.00  0.00      LL0  H  
ATOM   4443  N   VAL L 104      47.874  -1.696  -6.807  1.00  0.00      LL0  N  
ATOM   4444  CA  VAL L 104      46.723  -1.859  -7.682  1.00  0.00      LL0  C  
ATOM   4445  C   VAL L 104      47.117  -2.544  -8.978  1.00  0.00      LL0  C  
ATOM   4446  O   VAL L 104      48.098  -2.191  -9.620  1.00  0.00      LL0  O  
ATOM   4447  CB  VAL L 104      46.026  -0.514  -7.925  1.00  0.00      LL0  C  
ATOM   4448  CG1 VAL L 104      45.303  -0.053  -6.658  1.00  0.00      LL0  C  
ATOM   4449  CG2 VAL L 104      46.995   0.560  -8.422  1.00  0.00      LL0  C  
ATOM   4450  H   VAL L 104      48.651  -1.109  -7.045  1.00  0.00      LL0  H  
ATOM   4451  N   GLU L 105      46.306  -3.551  -9.320  1.00  0.00      LL0  N  
ATOM   4452  CA  GLU L 105      46.415  -4.110 -10.665  1.00  0.00      LL0  C  
ATOM   4453  C   GLU L 105      45.508  -3.327 -11.580  1.00  0.00      LL0  C  
ATOM   4454  O   GLU L 105      44.335  -3.136 -11.273  1.00  0.00      LL0  O  
ATOM   4455  CB  GLU L 105      45.961  -5.572 -10.703  1.00  0.00      LL0  C  
ATOM   4456  CG  GLU L 105      46.710  -6.548  -9.788  1.00  0.00      LL0  C  
ATOM   4457  CD  GLU L 105      48.171  -6.711 -10.179  1.00  0.00      LL0  C  
ATOM   4458  OE1 GLU L 105      48.972  -7.060  -9.322  1.00  0.00      LL0  O  
ATOM   4459  OE2 GLU L 105      48.550  -6.470 -11.322  1.00  0.00      LL0  O1-
ATOM   4460  H   GLU L 105      45.561  -3.812  -8.709  1.00  0.00      LL0  H  
ATOM   4461  N   ILE L 106      46.069  -2.873 -12.701  1.00  0.00      LL0  N  
ATOM   4462  CA  ILE L 106      45.207  -2.161 -13.641  1.00  0.00      LL0  C  
ATOM   4463  C   ILE L 106      44.210  -3.095 -14.314  1.00  0.00      LL0  C  
ATOM   4464  O   ILE L 106      44.566  -4.122 -14.885  1.00  0.00      LL0  O  
ATOM   4465  CB  ILE L 106      46.054  -1.369 -14.655  1.00  0.00      LL0  C  
ATOM   4466  CG1 ILE L 106      46.977  -0.385 -13.922  1.00  0.00      LL0  C  
ATOM   4467  CG2 ILE L 106      45.206  -0.650 -15.713  1.00  0.00      LL0  C  
ATOM   4468  CD1 ILE L 106      46.235   0.726 -13.171  1.00  0.00      LL0  C  
ATOM   4469  H   ILE L 106      47.023  -3.098 -12.902  1.00  0.00      LL0  H  
ATOM   4470  N   LYS L 107      42.933  -2.700 -14.182  1.00  0.00      LL0  N  
ATOM   4471  CA  LYS L 107      41.869  -3.470 -14.819  1.00  0.00      LL0  C  
ATOM   4472  C   LYS L 107      41.861  -3.273 -16.319  1.00  0.00      LL0  C  
ATOM   4473  O   LYS L 107      41.877  -2.153 -16.813  1.00  0.00      LL0  O  
ATOM   4474  CB  LYS L 107      40.481  -3.121 -14.264  1.00  0.00      LL0  C  
ATOM   4475  CG  LYS L 107      40.236  -3.512 -12.803  1.00  0.00      LL0  C  
ATOM   4476  CD  LYS L 107      38.752  -3.460 -12.399  1.00  0.00      LL0  C  
ATOM   4477  CE  LYS L 107      38.111  -2.066 -12.312  1.00  0.00      LL0  C  
ATOM   4478  NZ  LYS L 107      38.295  -1.466 -10.983  1.00  0.00      LL0  N1+
ATOM   4479  H   LYS L 107      42.788  -1.792 -13.795  1.00  0.00      LL0  H  
ATOM   4480  HZ1 LYS L 107      38.034  -0.451 -10.976  1.00  0.00      LL0  H  
ATOM   4481  HZ2 LYS L 107      37.735  -1.924 -10.245  1.00  0.00      LL0  H  
ATOM   4482  HZ3 LYS L 107      39.281  -1.472 -10.658  1.00  0.00      LL0  H  
ATOM   4483  N   ARG L 108      41.825  -4.415 -17.011  1.00  0.00      LL0  N  
ATOM   4484  CA  ARG L 108      41.726  -4.378 -18.467  1.00  0.00      LL0  C  
ATOM   4485  C   ARG L 108      41.048  -5.631 -18.991  1.00  0.00      LL0  C  
ATOM   4486  O   ARG L 108      40.540  -6.444 -18.230  1.00  0.00      LL0  O  
ATOM   4487  CB  ARG L 108      43.099  -4.164 -19.122  1.00  0.00      LL0  C  
ATOM   4488  CG  ARG L 108      44.199  -5.075 -18.582  1.00  0.00      LL0  C  
ATOM   4489  CD  ARG L 108      45.109  -5.596 -19.688  1.00  0.00      LL0  C  
ATOM   4490  NE  ARG L 108      44.390  -6.528 -20.553  1.00  0.00      LL0  N  
ATOM   4491  CZ  ARG L 108      44.893  -6.908 -21.744  1.00  0.00      LL0  C  
ATOM   4492  NH1 ARG L 108      45.991  -6.344 -22.218  1.00  0.00      LL0  N1+
ATOM   4493  NH2 ARG L 108      44.287  -7.870 -22.427  1.00  0.00      LL0  N  
ATOM   4494  H   ARG L 108      41.867  -5.288 -16.517  1.00  0.00      LL0  H  
ATOM   4495  HE  ARG L 108      43.572  -6.990 -20.205  1.00  0.00      LL0  H  
ATOM   4496 HH11 ARG L 108      46.492  -6.687 -23.024  1.00  0.00      LL0  H  
ATOM   4497 HH12 ARG L 108      46.391  -5.544 -21.764  1.00  0.00      LL0  H  
ATOM   4498 HH21 ARG L 108      44.650  -8.197 -23.300  1.00  0.00      LL0  H  
ATOM   4499 HH22 ARG L 108      43.447  -8.276 -22.051  1.00  0.00      LL0  H  
ATOM   4500  N   THR L 109      41.055  -5.770 -20.322  1.00  0.00      LL0  N  
ATOM   4501  CA  THR L 109      40.398  -6.936 -20.907  1.00  0.00      LL0  C  
ATOM   4502  C   THR L 109      41.092  -8.253 -20.597  1.00  0.00      LL0  C  
ATOM   4503  O   THR L 109      42.315  -8.360 -20.627  1.00  0.00      LL0  O  
ATOM   4504  CB  THR L 109      40.313  -6.704 -22.412  1.00  0.00      LL0  C  
ATOM   4505  CG2 THR L 109      39.115  -5.822 -22.768  1.00  0.00      LL0  C  
ATOM   4506  OG1 THR L 109      41.527  -6.084 -22.870  1.00  0.00      LL0  O  
ATOM   4507  H   THR L 109      41.523  -5.143 -20.944  1.00  0.00      LL0  H  
ATOM   4508  HG1 THR L 109      41.391  -5.884 -23.790  1.00  0.00      LL0  H  
ATOM   4509  N   VAL L 110      40.250  -9.259 -20.324  1.00  0.00      LL0  N  
ATOM   4510  CA  VAL L 110      40.768 -10.625 -20.190  1.00  0.00      LL0  C  
ATOM   4511  C   VAL L 110      41.515 -11.048 -21.454  1.00  0.00      LL0  C  
ATOM   4512  O   VAL L 110      41.175 -10.623 -22.552  1.00  0.00      LL0  O  
ATOM   4513  CB  VAL L 110      39.586 -11.557 -19.855  1.00  0.00      LL0  C  
ATOM   4514  CG1 VAL L 110      39.942 -13.046 -19.797  1.00  0.00      LL0  C  
ATOM   4515  CG2 VAL L 110      38.936 -11.108 -18.544  1.00  0.00      LL0  C  
ATOM   4516  H   VAL L 110      39.270  -9.077 -20.287  1.00  0.00      LL0  H  
ATOM   4517  N   ALA L 111      42.565 -11.850 -21.250  1.00  0.00      LL0  N  
ATOM   4518  CA  ALA L 111      43.330 -12.310 -22.401  1.00  0.00      LL0  C  
ATOM   4519  C   ALA L 111      43.727 -13.753 -22.216  1.00  0.00      LL0  C  
ATOM   4520  O   ALA L 111      44.165 -14.165 -21.147  1.00  0.00      LL0  O  
ATOM   4521  CB  ALA L 111      44.588 -11.466 -22.597  1.00  0.00      LL0  C  
ATOM   4522  H   ALA L 111      42.779 -12.190 -20.332  1.00  0.00      LL0  H  
ATOM   4523  N   ALA L 112      43.508 -14.504 -23.302  1.00  0.00      LL0  N  
ATOM   4524  CA  ALA L 112      43.794 -15.933 -23.247  1.00  0.00      LL0  C  
ATOM   4525  C   ALA L 112      45.286 -16.209 -23.301  1.00  0.00      LL0  C  
ATOM   4526  O   ALA L 112      46.013 -15.634 -24.101  1.00  0.00      LL0  O  
ATOM   4527  CB  ALA L 112      43.102 -16.650 -24.411  1.00  0.00      LL0  C  
ATOM   4528  H   ALA L 112      43.279 -14.060 -24.166  1.00  0.00      LL0  H  
ATOM   4529  N   PRO L 113      45.728 -17.120 -22.405  1.00  0.00      LL0  N  
ATOM   4530  CA  PRO L 113      47.158 -17.415 -22.329  1.00  0.00      LL0  C  
ATOM   4531  C   PRO L 113      47.713 -18.007 -23.609  1.00  0.00      LL0  C  
ATOM   4532  O   PRO L 113      47.415 -19.127 -24.012  1.00  0.00      LL0  O  
ATOM   4533  CB  PRO L 113      47.243 -18.350 -21.116  1.00  0.00      LL0  C  
ATOM   4534  CG  PRO L 113      45.870 -19.007 -21.014  1.00  0.00      LL0  C  
ATOM   4535  CD  PRO L 113      44.937 -17.886 -21.450  1.00  0.00      LL0  C  
ATOM   4536  N   SER L 114      48.579 -17.198 -24.220  1.00  0.00      LL0  N  
ATOM   4537  CA  SER L 114      49.333 -17.715 -25.352  1.00  0.00      LL0  C  
ATOM   4538  C   SER L 114      50.451 -18.638 -24.898  1.00  0.00      LL0  C  
ATOM   4539  O   SER L 114      51.606 -18.265 -24.737  1.00  0.00      LL0  O  
ATOM   4540  CB  SER L 114      49.825 -16.540 -26.193  1.00  0.00      LL0  C  
ATOM   4541  OG  SER L 114      48.689 -15.763 -26.598  1.00  0.00      LL0  O  
ATOM   4542  H   SER L 114      48.777 -16.297 -23.826  1.00  0.00      LL0  H  
ATOM   4543  HG  SER L 114      48.237 -15.485 -25.807  1.00  0.00      LL0  H  
ATOM   4544  N   VAL L 115      50.020 -19.882 -24.652  1.00  0.00      LL0  N  
ATOM   4545  CA  VAL L 115      50.959 -20.843 -24.086  1.00  0.00      LL0  C  
ATOM   4546  C   VAL L 115      51.855 -21.496 -25.114  1.00  0.00      LL0  C  
ATOM   4547  O   VAL L 115      51.402 -22.287 -25.942  1.00  0.00      LL0  O  
ATOM   4548  CB  VAL L 115      50.220 -21.885 -23.236  1.00  0.00      LL0  C  
ATOM   4549  CG1 VAL L 115      51.147 -22.937 -22.619  1.00  0.00      LL0  C  
ATOM   4550  CG2 VAL L 115      49.418 -21.171 -22.154  1.00  0.00      LL0  C  
ATOM   4551  H   VAL L 115      49.044 -20.076 -24.771  1.00  0.00      LL0  H  
ATOM   4552  N   PHE L 116      53.136 -21.131 -24.997  1.00  0.00      LL0  N  
ATOM   4553  CA  PHE L 116      54.210 -21.816 -25.714  1.00  0.00      LL0  C  
ATOM   4554  C   PHE L 116      54.893 -22.803 -24.780  1.00  0.00      LL0  C  
ATOM   4555  O   PHE L 116      54.528 -22.903 -23.615  1.00  0.00      LL0  O  
ATOM   4556  CB  PHE L 116      55.229 -20.798 -26.246  1.00  0.00      LL0  C  
ATOM   4557  CG  PHE L 116      54.558 -19.751 -27.109  1.00  0.00      LL0  C  
ATOM   4558  CD1 PHE L 116      54.281 -18.480 -26.559  1.00  0.00      LL0  C  
ATOM   4559  CD2 PHE L 116      54.224 -20.057 -28.446  1.00  0.00      LL0  C  
ATOM   4560  CE1 PHE L 116      53.660 -17.499 -27.356  1.00  0.00      LL0  C  
ATOM   4561  CE2 PHE L 116      53.602 -19.077 -29.245  1.00  0.00      LL0  C  
ATOM   4562  CZ  PHE L 116      53.327 -17.808 -28.692  1.00  0.00      LL0  C  
ATOM   4563  H   PHE L 116      53.339 -20.469 -24.271  1.00  0.00      LL0  H  
ATOM   4564  N   ILE L 117      55.896 -23.514 -25.318  1.00  0.00      LL0  N  
ATOM   4565  CA  ILE L 117      56.675 -24.391 -24.445  1.00  0.00      LL0  C  
ATOM   4566  C   ILE L 117      58.096 -24.521 -24.973  1.00  0.00      LL0  C  
ATOM   4567  O   ILE L 117      58.332 -24.414 -26.174  1.00  0.00      LL0  O  
ATOM   4568  CB  ILE L 117      55.969 -25.756 -24.269  1.00  0.00      LL0  C  
ATOM   4569  CG1 ILE L 117      56.506 -26.559 -23.078  1.00  0.00      LL0  C  
ATOM   4570  CG2 ILE L 117      55.938 -26.557 -25.574  1.00  0.00      LL0  C  
ATOM   4571  CD1 ILE L 117      55.713 -27.839 -22.802  1.00  0.00      LL0  C  
ATOM   4572  H   ILE L 117      56.185 -23.423 -26.271  1.00  0.00      LL0  H  
ATOM   4573  N   PHE L 118      59.015 -24.717 -24.020  1.00  0.00      LL0  N  
ATOM   4574  CA  PHE L 118      60.431 -24.835 -24.346  1.00  0.00      LL0  C  
ATOM   4575  C   PHE L 118      61.014 -26.090 -23.723  1.00  0.00      LL0  C  
ATOM   4576  O   PHE L 118      60.982 -26.267 -22.508  1.00  0.00      LL0  O  
ATOM   4577  CB  PHE L 118      61.210 -23.623 -23.822  1.00  0.00      LL0  C  
ATOM   4578  CG  PHE L 118      60.573 -22.315 -24.236  1.00  0.00      LL0  C  
ATOM   4579  CD1 PHE L 118      60.554 -21.938 -25.595  1.00  0.00      LL0  C  
ATOM   4580  CD2 PHE L 118      60.007 -21.488 -23.243  1.00  0.00      LL0  C  
ATOM   4581  CE1 PHE L 118      59.954 -20.721 -25.968  1.00  0.00      LL0  C  
ATOM   4582  CE2 PHE L 118      59.410 -20.268 -23.614  1.00  0.00      LL0  C  
ATOM   4583  CZ  PHE L 118      59.387 -19.898 -24.974  1.00  0.00      LL0  C  
ATOM   4584  H   PHE L 118      58.729 -24.734 -23.062  1.00  0.00      LL0  H  
ATOM   4585  N   PRO L 119      61.544 -26.973 -24.599  1.00  0.00      LL0  N  
ATOM   4586  CA  PRO L 119      62.201 -28.189 -24.115  1.00  0.00      LL0  C  
ATOM   4587  C   PRO L 119      63.492 -27.884 -23.369  1.00  0.00      LL0  C  
ATOM   4588  O   PRO L 119      64.190 -26.915 -23.651  1.00  0.00      LL0  O  
ATOM   4589  CB  PRO L 119      62.437 -28.963 -25.421  1.00  0.00      LL0  C  
ATOM   4590  CG  PRO L 119      62.567 -27.902 -26.509  1.00  0.00      LL0  C  
ATOM   4591  CD  PRO L 119      61.561 -26.858 -26.051  1.00  0.00      LL0  C  
ATOM   4592  N   PRO L 120      63.811 -28.773 -22.399  1.00  0.00      LL0  N  
ATOM   4593  CA  PRO L 120      65.130 -28.706 -21.767  1.00  0.00      LL0  C  
ATOM   4594  C   PRO L 120      66.253 -28.846 -22.773  1.00  0.00      LL0  C  
ATOM   4595  O   PRO L 120      66.525 -29.908 -23.323  1.00  0.00      LL0  O  
ATOM   4596  CB  PRO L 120      65.112 -29.851 -20.760  1.00  0.00      LL0  C  
ATOM   4597  CG  PRO L 120      63.635 -30.134 -20.516  1.00  0.00      LL0  C  
ATOM   4598  CD  PRO L 120      62.989 -29.847 -21.864  1.00  0.00      LL0  C  
ATOM   4599  N   SER L 121      66.860 -27.675 -22.970  1.00  0.00      LL0  N  
ATOM   4600  CA  SER L 121      67.920 -27.417 -23.936  1.00  0.00      LL0  C  
ATOM   4601  C   SER L 121      68.964 -28.507 -24.098  1.00  0.00      LL0  C  
ATOM   4602  O   SER L 121      69.329 -29.190 -23.149  1.00  0.00      LL0  O  
ATOM   4603  CB  SER L 121      68.605 -26.117 -23.520  1.00  0.00      LL0  C  
ATOM   4604  OG  SER L 121      67.767 -25.389 -22.603  1.00  0.00      LL0  O  
ATOM   4605  H   SER L 121      66.455 -26.881 -22.519  1.00  0.00      LL0  H  
ATOM   4606  HG  SER L 121      67.343 -24.714 -23.136  1.00  0.00      LL0  H  
ATOM   4607  N   ASP L 122      69.492 -28.584 -25.331  1.00  0.00      LL0  N  
ATOM   4608  CA  ASP L 122      70.596 -29.515 -25.591  1.00  0.00      LL0  C  
ATOM   4609  C   ASP L 122      71.750 -29.449 -24.584  1.00  0.00      LL0  C  
ATOM   4610  O   ASP L 122      72.313 -30.452 -24.142  1.00  0.00      LL0  O  
ATOM   4611  CB  ASP L 122      71.078 -29.339 -27.037  1.00  0.00      LL0  C  
ATOM   4612  CG  ASP L 122      72.149 -30.364 -27.335  1.00  0.00      LL0  C  
ATOM   4613  OD1 ASP L 122      73.323 -30.009 -27.313  1.00  0.00      LL0  O  
ATOM   4614  OD2 ASP L 122      71.835 -31.544 -27.461  1.00  0.00      LL0  O1-
ATOM   4615  H   ASP L 122      69.085 -28.071 -26.086  1.00  0.00      LL0  H  
ATOM   4616  N   GLU L 123      72.030 -28.193 -24.200  1.00  0.00      LL0  N  
ATOM   4617  CA  GLU L 123      72.975 -27.951 -23.110  1.00  0.00      LL0  C  
ATOM   4618  C   GLU L 123      72.576 -28.601 -21.787  1.00  0.00      LL0  C  
ATOM   4619  O   GLU L 123      73.352 -29.314 -21.157  1.00  0.00      LL0  O  
ATOM   4620  CB  GLU L 123      73.182 -26.448 -22.925  1.00  0.00      LL0  C  
ATOM   4621  CG  GLU L 123      73.703 -25.698 -24.164  1.00  0.00      LL0  C  
ATOM   4622  CD  GLU L 123      73.835 -24.205 -23.882  1.00  0.00      LL0  C  
ATOM   4623  OE1 GLU L 123      73.684 -23.785 -22.739  1.00  0.00      LL0  O  
ATOM   4624  OE2 GLU L 123      74.078 -23.423 -24.802  1.00  0.00      LL0  O1-
ATOM   4625  H   GLU L 123      71.627 -27.442 -24.719  1.00  0.00      LL0  H  
ATOM   4626  N   GLN L 124      71.309 -28.352 -21.402  1.00  0.00      LL0  N  
ATOM   4627  CA  GLN L 124      70.792 -28.932 -20.154  1.00  0.00      LL0  C  
ATOM   4628  C   GLN L 124      70.874 -30.444 -20.102  1.00  0.00      LL0  C  
ATOM   4629  O   GLN L 124      71.289 -31.058 -19.125  1.00  0.00      LL0  O  
ATOM   4630  CB  GLN L 124      69.340 -28.542 -19.885  1.00  0.00      LL0  C  
ATOM   4631  CG  GLN L 124      69.093 -27.055 -19.688  1.00  0.00      LL0  C  
ATOM   4632  CD  GLN L 124      67.715 -26.854 -19.098  1.00  0.00      LL0  C  
ATOM   4633  NE2 GLN L 124      66.845 -26.262 -19.922  1.00  0.00      LL0  N  
ATOM   4634  OE1 GLN L 124      67.439 -27.231 -17.964  1.00  0.00      LL0  O  
ATOM   4635  H   GLN L 124      70.701 -27.864 -22.024  1.00  0.00      LL0  H  
ATOM   4636 HE21 GLN L 124      67.162 -25.894 -20.801  1.00  0.00      LL0  H  
ATOM   4637 HE22 GLN L 124      65.875 -26.168 -19.685  1.00  0.00      LL0  H  
ATOM   4638  N   LEU L 125      70.491 -31.034 -21.242  1.00  0.00      LL0  N  
ATOM   4639  CA  LEU L 125      70.538 -32.489 -21.267  1.00  0.00      LL0  C  
ATOM   4640  C   LEU L 125      71.914 -33.122 -21.196  1.00  0.00      LL0  C  
ATOM   4641  O   LEU L 125      72.020 -34.321 -20.960  1.00  0.00      LL0  O  
ATOM   4642  CB  LEU L 125      69.670 -33.063 -22.394  1.00  0.00      LL0  C  
ATOM   4643  CG  LEU L 125      70.026 -32.745 -23.846  1.00  0.00      LL0  C  
ATOM   4644  CD1 LEU L 125      71.017 -33.745 -24.443  1.00  0.00      LL0  C  
ATOM   4645  CD2 LEU L 125      68.764 -32.647 -24.703  1.00  0.00      LL0  C  
ATOM   4646  H   LEU L 125      70.140 -30.491 -22.006  1.00  0.00      LL0  H  
ATOM   4647  N   LYS L 126      72.943 -32.274 -21.378  1.00  0.00      LL0  N  
ATOM   4648  CA  LYS L 126      74.280 -32.729 -20.999  1.00  0.00      LL0  C  
ATOM   4649  C   LYS L 126      74.560 -32.504 -19.524  1.00  0.00      LL0  C  
ATOM   4650  O   LYS L 126      75.023 -33.377 -18.807  1.00  0.00      LL0  O  
ATOM   4651  CB  LYS L 126      75.385 -32.023 -21.793  1.00  0.00      LL0  C  
ATOM   4652  CG  LYS L 126      75.174 -31.891 -23.300  1.00  0.00      LL0  C  
ATOM   4653  CD  LYS L 126      74.954 -33.217 -24.030  1.00  0.00      LL0  C  
ATOM   4654  CE  LYS L 126      74.790 -33.019 -25.538  1.00  0.00      LL0  C  
ATOM   4655  NZ  LYS L 126      73.718 -32.054 -25.800  1.00  0.00      LL0  N1+
ATOM   4656  H   LYS L 126      72.778 -31.313 -21.602  1.00  0.00      LL0  H  
ATOM   4657  HZ1 LYS L 126      74.066 -31.225 -26.327  1.00  0.00      LL0  H  
ATOM   4658  HZ2 LYS L 126      72.983 -32.410 -26.449  1.00  0.00      LL0  H  
ATOM   4659  HZ3 LYS L 126      73.234 -31.679 -24.960  1.00  0.00      LL0  H  
ATOM   4660  N   SER L 127      74.270 -31.260 -19.113  1.00  0.00      LL0  N  
ATOM   4661  CA  SER L 127      74.703 -30.818 -17.787  1.00  0.00      LL0  C  
ATOM   4662  C   SER L 127      74.036 -31.500 -16.605  1.00  0.00      LL0  C  
ATOM   4663  O   SER L 127      74.582 -31.583 -15.513  1.00  0.00      LL0  O  
ATOM   4664  CB  SER L 127      74.580 -29.294 -17.689  1.00  0.00      LL0  C  
ATOM   4665  OG  SER L 127      73.505 -28.830 -18.519  1.00  0.00      LL0  O  
ATOM   4666  H   SER L 127      73.734 -30.641 -19.687  1.00  0.00      LL0  H  
ATOM   4667  HG  SER L 127      73.855 -28.748 -19.401  1.00  0.00      LL0  H  
ATOM   4668  N   GLY L 128      72.828 -32.002 -16.881  1.00  0.00      LL0  N  
ATOM   4669  CA  GLY L 128      72.153 -32.723 -15.810  1.00  0.00      LL0  C  
ATOM   4670  C   GLY L 128      70.747 -32.243 -15.512  1.00  0.00      LL0  C  
ATOM   4671  O   GLY L 128      70.104 -32.677 -14.560  1.00  0.00      LL0  O  
ATOM   4672  H   GLY L 128      72.429 -31.858 -17.786  1.00  0.00      LL0  H  
ATOM   4673  N   THR L 129      70.278 -31.341 -16.377  1.00  0.00      LL0  N  
ATOM   4674  CA  THR L 129      69.065 -30.657 -15.965  1.00  0.00      LL0  C  
ATOM   4675  C   THR L 129      67.918 -30.806 -16.944  1.00  0.00      LL0  C  
ATOM   4676  O   THR L 129      68.099 -30.877 -18.154  1.00  0.00      LL0  O  
ATOM   4677  CB  THR L 129      69.412 -29.189 -15.716  1.00  0.00      LL0  C  
ATOM   4678  CG2 THR L 129      68.402 -28.519 -14.787  1.00  0.00      LL0  C  
ATOM   4679  OG1 THR L 129      70.736 -29.085 -15.174  1.00  0.00      LL0  O  
ATOM   4680  H   THR L 129      70.784 -31.029 -17.179  1.00  0.00      LL0  H  
ATOM   4681  HG1 THR L 129      70.959 -28.163 -15.146  1.00  0.00      LL0  H  
ATOM   4682  N   ALA L 130      66.717 -30.836 -16.361  1.00  0.00      LL0  N  
ATOM   4683  CA  ALA L 130      65.532 -30.762 -17.197  1.00  0.00      LL0  C  
ATOM   4684  C   ALA L 130      64.605 -29.651 -16.763  1.00  0.00      LL0  C  
ATOM   4685  O   ALA L 130      63.541 -29.848 -16.183  1.00  0.00      LL0  O  
ATOM   4686  CB  ALA L 130      64.775 -32.079 -17.187  1.00  0.00      LL0  C  
ATOM   4687  H   ALA L 130      66.620 -30.913 -15.366  1.00  0.00      LL0  H  
ATOM   4688  N   SER L 131      65.071 -28.444 -17.087  1.00  0.00      LL0  N  
ATOM   4689  CA  SER L 131      64.139 -27.340 -16.922  1.00  0.00      LL0  C  
ATOM   4690  C   SER L 131      63.276 -27.151 -18.154  1.00  0.00      LL0  C  
ATOM   4691  O   SER L 131      63.759 -26.728 -19.200  1.00  0.00      LL0  O  
ATOM   4692  CB  SER L 131      64.849 -26.033 -16.566  1.00  0.00      LL0  C  
ATOM   4693  OG  SER L 131      66.004 -26.267 -15.736  1.00  0.00      LL0  O  
ATOM   4694  H   SER L 131      65.930 -28.345 -17.589  1.00  0.00      LL0  H  
ATOM   4695  HG  SER L 131      66.616 -26.710 -16.329  1.00  0.00      LL0  H  
ATOM   4696  N   VAL L 132      61.999 -27.523 -17.989  1.00  0.00      LL0  N  
ATOM   4697  CA  VAL L 132      61.051 -27.299 -19.078  1.00  0.00      LL0  C  
ATOM   4698  C   VAL L 132      60.332 -25.997 -18.813  1.00  0.00      LL0  C  
ATOM   4699  O   VAL L 132      59.833 -25.779 -17.715  1.00  0.00      LL0  O  
ATOM   4700  CB  VAL L 132      60.005 -28.422 -19.179  1.00  0.00      LL0  C  
ATOM   4701  CG1 VAL L 132      59.324 -28.411 -20.551  1.00  0.00      LL0  C  
ATOM   4702  CG2 VAL L 132      60.560 -29.802 -18.840  1.00  0.00      LL0  C  
ATOM   4703  H   VAL L 132      61.690 -27.728 -17.059  1.00  0.00      LL0  H  
ATOM   4704  N   VAL L 133      60.306 -25.132 -19.828  1.00  0.00      LL0  N  
ATOM   4705  CA  VAL L 133      59.605 -23.885 -19.547  1.00  0.00      LL0  C  
ATOM   4706  C   VAL L 133      58.295 -23.788 -20.300  1.00  0.00      LL0  C  
ATOM   4707  O   VAL L 133      58.245 -23.719 -21.522  1.00  0.00      LL0  O  
ATOM   4708  CB  VAL L 133      60.513 -22.673 -19.804  1.00  0.00      LL0  C  
ATOM   4709  CG1 VAL L 133      59.809 -21.344 -19.513  1.00  0.00      LL0  C  
ATOM   4710  CG2 VAL L 133      61.804 -22.795 -18.991  1.00  0.00      LL0  C  
ATOM   4711  H   VAL L 133      60.672 -25.368 -20.731  1.00  0.00      LL0  H  
ATOM   4712  N   CYS L 134      57.223 -23.790 -19.510  1.00  0.00      LL0  N  
ATOM   4713  CA  CYS L 134      55.938 -23.473 -20.120  1.00  0.00      LL0  C  
ATOM   4714  C   CYS L 134      55.716 -21.979 -20.084  1.00  0.00      LL0  C  
ATOM   4715  O   CYS L 134      55.944 -21.331 -19.070  1.00  0.00      LL0  O  
ATOM   4716  CB  CYS L 134      54.824 -24.210 -19.386  1.00  0.00      LL0  C  
ATOM   4717  SG  CYS L 134      53.252 -24.250 -20.271  1.00  0.00      LL0  S  
ATOM   4718  H   CYS L 134      57.343 -23.830 -18.516  1.00  0.00      LL0  H  
ATOM   4719  N   LEU L 135      55.306 -21.450 -21.237  1.00  0.00      LL0  N  
ATOM   4720  CA  LEU L 135      55.192 -20.000 -21.290  1.00  0.00      LL0  C  
ATOM   4721  C   LEU L 135      53.767 -19.535 -21.455  1.00  0.00      LL0  C  
ATOM   4722  O   LEU L 135      53.134 -19.752 -22.476  1.00  0.00      LL0  O  
ATOM   4723  CB  LEU L 135      56.061 -19.436 -22.413  1.00  0.00      LL0  C  
ATOM   4724  CG  LEU L 135      56.012 -17.907 -22.492  1.00  0.00      LL0  C  
ATOM   4725  CD1 LEU L 135      56.532 -17.250 -21.213  1.00  0.00      LL0  C  
ATOM   4726  CD2 LEU L 135      56.683 -17.383 -23.757  1.00  0.00      LL0  C  
ATOM   4727  H   LEU L 135      55.050 -22.032 -22.010  1.00  0.00      LL0  H  
ATOM   4728  N   LEU L 136      53.303 -18.848 -20.415  1.00  0.00      LL0  N  
ATOM   4729  CA  LEU L 136      52.010 -18.184 -20.525  1.00  0.00      LL0  C  
ATOM   4730  C   LEU L 136      52.221 -16.760 -20.996  1.00  0.00      LL0  C  
ATOM   4731  O   LEU L 136      52.379 -15.851 -20.191  1.00  0.00      LL0  O  
ATOM   4732  CB  LEU L 136      51.287 -18.130 -19.175  1.00  0.00      LL0  C  
ATOM   4733  CG  LEU L 136      50.830 -19.427 -18.498  1.00  0.00      LL0  C  
ATOM   4734  CD1 LEU L 136      51.960 -20.370 -18.070  1.00  0.00      LL0  C  
ATOM   4735  CD2 LEU L 136      49.956 -19.078 -17.295  1.00  0.00      LL0  C  
ATOM   4736  H   LEU L 136      53.897 -18.716 -19.621  1.00  0.00      LL0  H  
ATOM   4737  N   ASN L 137      52.254 -16.592 -22.320  1.00  0.00      LL0  N  
ATOM   4738  CA  ASN L 137      52.411 -15.210 -22.776  1.00  0.00      LL0  C  
ATOM   4739  C   ASN L 137      51.080 -14.470 -22.816  1.00  0.00      LL0  C  
ATOM   4740  O   ASN L 137      50.039 -15.067 -23.066  1.00  0.00      LL0  O  
ATOM   4741  CB  ASN L 137      53.164 -15.206 -24.114  1.00  0.00      LL0  C  
ATOM   4742  CG  ASN L 137      53.457 -13.808 -24.638  1.00  0.00      LL0  C  
ATOM   4743  ND2 ASN L 137      53.892 -12.929 -23.733  1.00  0.00      LL0  N  
ATOM   4744  OD1 ASN L 137      53.290 -13.530 -25.817  1.00  0.00      LL0  O  
ATOM   4745  H   ASN L 137      52.093 -17.349 -22.958  1.00  0.00      LL0  H  
ATOM   4746 HD21 ASN L 137      54.119 -13.097 -22.773  1.00  0.00      LL0  H  
ATOM   4747 HD22 ASN L 137      53.968 -11.968 -24.021  1.00  0.00      LL0  H  
ATOM   4748  N   ASN L 138      51.174 -13.162 -22.524  1.00  0.00      LL0  N  
ATOM   4749  CA  ASN L 138      50.055 -12.212 -22.570  1.00  0.00      LL0  C  
ATOM   4750  C   ASN L 138      48.704 -12.682 -22.069  1.00  0.00      LL0  C  
ATOM   4751  O   ASN L 138      47.695 -12.671 -22.764  1.00  0.00      LL0  O  
ATOM   4752  CB  ASN L 138      49.931 -11.531 -23.940  1.00  0.00      LL0  C  
ATOM   4753  CG  ASN L 138      50.985 -10.445 -24.048  1.00  0.00      LL0  C  
ATOM   4754  ND2 ASN L 138      50.499  -9.208 -24.197  1.00  0.00      LL0  N  
ATOM   4755  OD1 ASN L 138      52.180 -10.703 -23.982  1.00  0.00      LL0  O  
ATOM   4756  H   ASN L 138      52.086 -12.786 -22.357  1.00  0.00      LL0  H  
ATOM   4757 HD21 ASN L 138      49.529  -8.958 -24.237  1.00  0.00      LL0  H  
ATOM   4758 HD22 ASN L 138      51.125  -8.429 -24.206  1.00  0.00      LL0  H  
ATOM   4759  N   PHE L 139      48.726 -13.086 -20.795  1.00  0.00      LL0  N  
ATOM   4760  CA  PHE L 139      47.460 -13.514 -20.211  1.00  0.00      LL0  C  
ATOM   4761  C   PHE L 139      46.936 -12.542 -19.175  1.00  0.00      LL0  C  
ATOM   4762  O   PHE L 139      47.690 -11.784 -18.572  1.00  0.00      LL0  O  
ATOM   4763  CB  PHE L 139      47.554 -14.951 -19.674  1.00  0.00      LL0  C  
ATOM   4764  CG  PHE L 139      48.340 -15.076 -18.387  1.00  0.00      LL0  C  
ATOM   4765  CD1 PHE L 139      49.697 -14.690 -18.327  1.00  0.00      LL0  C  
ATOM   4766  CD2 PHE L 139      47.680 -15.592 -17.252  1.00  0.00      LL0  C  
ATOM   4767  CE1 PHE L 139      50.392 -14.790 -17.109  1.00  0.00      LL0  C  
ATOM   4768  CE2 PHE L 139      48.377 -15.697 -16.034  1.00  0.00      LL0  C  
ATOM   4769  CZ  PHE L 139      49.720 -15.279 -15.970  1.00  0.00      LL0  C  
ATOM   4770  H   PHE L 139      49.560 -12.962 -20.254  1.00  0.00      LL0  H  
ATOM   4771  N   TYR L 140      45.611 -12.576 -19.005  1.00  0.00      LL0  N  
ATOM   4772  CA  TYR L 140      45.003 -11.655 -18.048  1.00  0.00      LL0  C  
ATOM   4773  C   TYR L 140      43.663 -12.200 -17.597  1.00  0.00      LL0  C  
ATOM   4774  O   TYR L 140      42.836 -12.514 -18.445  1.00  0.00      LL0  O  
ATOM   4775  CB  TYR L 140      44.834 -10.266 -18.689  1.00  0.00      LL0  C  
ATOM   4776  CG  TYR L 140      44.360  -9.237 -17.689  1.00  0.00      LL0  C  
ATOM   4777  CD1 TYR L 140      45.310  -8.517 -16.935  1.00  0.00      LL0  C  
ATOM   4778  CD2 TYR L 140      42.974  -9.026 -17.540  1.00  0.00      LL0  C  
ATOM   4779  CE1 TYR L 140      44.861  -7.550 -16.020  1.00  0.00      LL0  C  
ATOM   4780  CE2 TYR L 140      42.527  -8.066 -16.622  1.00  0.00      LL0  C  
ATOM   4781  CZ  TYR L 140      43.474  -7.325 -15.892  1.00  0.00      LL0  C  
ATOM   4782  OH  TYR L 140      43.014  -6.338 -15.046  1.00  0.00      LL0  O  
ATOM   4783  H   TYR L 140      45.048 -13.227 -19.523  1.00  0.00      LL0  H  
ATOM   4784  HH  TYR L 140      43.754  -5.802 -14.761  1.00  0.00      LL0  H  
ATOM   4785  N   PRO L 141      43.435 -12.270 -16.262  1.00  0.00      LL0  N  
ATOM   4786  CA  PRO L 141      44.403 -11.867 -15.230  1.00  0.00      LL0  C  
ATOM   4787  C   PRO L 141      45.440 -12.951 -14.957  1.00  0.00      LL0  C  
ATOM   4788  O   PRO L 141      45.663 -13.838 -15.765  1.00  0.00      LL0  O  
ATOM   4789  CB  PRO L 141      43.464 -11.602 -14.048  1.00  0.00      LL0  C  
ATOM   4790  CG  PRO L 141      42.363 -12.653 -14.193  1.00  0.00      LL0  C  
ATOM   4791  CD  PRO L 141      42.165 -12.721 -15.702  1.00  0.00      LL0  C  
ATOM   4792  N   ARG L 142      46.050 -12.867 -13.761  1.00  0.00      LL0  N  
ATOM   4793  CA  ARG L 142      46.995 -13.931 -13.410  1.00  0.00      LL0  C  
ATOM   4794  C   ARG L 142      46.349 -15.280 -13.096  1.00  0.00      LL0  C  
ATOM   4795  O   ARG L 142      47.022 -16.300 -12.996  1.00  0.00      LL0  O  
ATOM   4796  CB  ARG L 142      47.944 -13.429 -12.297  1.00  0.00      LL0  C  
ATOM   4797  CG  ARG L 142      49.162 -14.301 -11.918  1.00  0.00      LL0  C  
ATOM   4798  CD  ARG L 142      48.870 -15.361 -10.842  1.00  0.00      LL0  C  
ATOM   4799  NE  ARG L 142      49.966 -16.315 -10.659  1.00  0.00      LL0  N  
ATOM   4800  CZ  ARG L 142      49.891 -17.586 -11.131  1.00  0.00      LL0  C  
ATOM   4801  NH1 ARG L 142      48.886 -17.975 -11.910  1.00  0.00      LL0  N1+
ATOM   4802  NH2 ARG L 142      50.841 -18.450 -10.809  1.00  0.00      LL0  N  
ATOM   4803  H   ARG L 142      45.877 -12.102 -13.141  1.00  0.00      LL0  H  
ATOM   4804  HE  ARG L 142      50.765 -16.014 -10.136  1.00  0.00      LL0  H  
ATOM   4805 HH11 ARG L 142      48.785 -18.934 -12.208  1.00  0.00      LL0  H  
ATOM   4806 HH12 ARG L 142      48.194 -17.322 -12.231  1.00  0.00      LL0  H  
ATOM   4807 HH21 ARG L 142      50.872 -19.398 -11.179  1.00  0.00      LL0  H  
ATOM   4808 HH22 ARG L 142      51.593 -18.244 -10.189  1.00  0.00      LL0  H  
ATOM   4809  N   GLU L 143      45.019 -15.252 -12.904  1.00  0.00      LL0  N  
ATOM   4810  CA  GLU L 143      44.389 -16.476 -12.414  1.00  0.00      LL0  C  
ATOM   4811  C   GLU L 143      44.298 -17.623 -13.408  1.00  0.00      LL0  C  
ATOM   4812  O   GLU L 143      43.365 -17.787 -14.191  1.00  0.00      LL0  O  
ATOM   4813  CB  GLU L 143      43.057 -16.170 -11.734  1.00  0.00      LL0  C  
ATOM   4814  CG  GLU L 143      42.921 -16.867 -10.372  1.00  0.00      LL0  C  
ATOM   4815  CD  GLU L 143      42.857 -18.377 -10.523  1.00  0.00      LL0  C  
ATOM   4816  OE1 GLU L 143      43.902 -19.022 -10.577  1.00  0.00      LL0  O  
ATOM   4817  OE2 GLU L 143      41.761 -18.933 -10.554  1.00  0.00      LL0  O1-
ATOM   4818  H   GLU L 143      44.473 -14.453 -13.140  1.00  0.00      LL0  H  
ATOM   4819  N   ALA L 144      45.386 -18.388 -13.330  1.00  0.00      LL0  N  
ATOM   4820  CA  ALA L 144      45.719 -19.427 -14.283  1.00  0.00      LL0  C  
ATOM   4821  C   ALA L 144      46.568 -20.442 -13.562  1.00  0.00      LL0  C  
ATOM   4822  O   ALA L 144      47.479 -20.088 -12.818  1.00  0.00      LL0  O  
ATOM   4823  CB  ALA L 144      46.539 -18.850 -15.437  1.00  0.00      LL0  C  
ATOM   4824  H   ALA L 144      46.045 -18.164 -12.613  1.00  0.00      LL0  H  
ATOM   4825  N   LYS L 145      46.199 -21.709 -13.769  1.00  0.00      LL0  N  
ATOM   4826  CA  LYS L 145      46.865 -22.772 -13.027  1.00  0.00      LL0  C  
ATOM   4827  C   LYS L 145      47.500 -23.744 -13.994  1.00  0.00      LL0  C  
ATOM   4828  O   LYS L 145      46.840 -24.303 -14.867  1.00  0.00      LL0  O  
ATOM   4829  CB  LYS L 145      45.879 -23.507 -12.110  1.00  0.00      LL0  C  
ATOM   4830  CG  LYS L 145      44.713 -22.630 -11.639  1.00  0.00      LL0  C  
ATOM   4831  CD  LYS L 145      43.705 -23.353 -10.747  1.00  0.00      LL0  C  
ATOM   4832  CE  LYS L 145      42.419 -22.544 -10.550  1.00  0.00      LL0  C  
ATOM   4833  NZ  LYS L 145      42.728 -21.216 -10.013  1.00  0.00      LL0  N1+
ATOM   4834  H   LYS L 145      45.512 -21.916 -14.468  1.00  0.00      LL0  H  
ATOM   4835  HZ1 LYS L 145      41.888 -20.601  -9.939  1.00  0.00      LL0  H  
ATOM   4836  HZ2 LYS L 145      43.223 -21.215  -9.107  1.00  0.00      LL0  H  
ATOM   4837  HZ3 LYS L 145      43.312 -20.655 -10.673  1.00  0.00      LL0  H  
ATOM   4838  N   VAL L 146      48.815 -23.898 -13.826  1.00  0.00      LL0  N  
ATOM   4839  CA  VAL L 146      49.516 -24.739 -14.790  1.00  0.00      LL0  C  
ATOM   4840  C   VAL L 146      49.492 -26.212 -14.422  1.00  0.00      LL0  C  
ATOM   4841  O   VAL L 146      50.106 -26.655 -13.461  1.00  0.00      LL0  O  
ATOM   4842  CB  VAL L 146      50.957 -24.240 -14.974  1.00  0.00      LL0  C  
ATOM   4843  CG1 VAL L 146      51.685 -25.001 -16.086  1.00  0.00      LL0  C  
ATOM   4844  CG2 VAL L 146      50.984 -22.730 -15.219  1.00  0.00      LL0  C  
ATOM   4845  H   VAL L 146      49.298 -23.470 -13.061  1.00  0.00      LL0  H  
ATOM   4846  N   GLN L 147      48.774 -26.974 -15.257  1.00  0.00      LL0  N  
ATOM   4847  CA  GLN L 147      48.964 -28.418 -15.144  1.00  0.00      LL0  C  
ATOM   4848  C   GLN L 147      50.287 -28.832 -15.752  1.00  0.00      LL0  C  
ATOM   4849  O   GLN L 147      50.424 -28.925 -16.967  1.00  0.00      LL0  O  
ATOM   4850  CB  GLN L 147      47.879 -29.199 -15.879  1.00  0.00      LL0  C  
ATOM   4851  CG  GLN L 147      46.434 -28.969 -15.449  1.00  0.00      LL0  C  
ATOM   4852  CD  GLN L 147      45.560 -29.655 -16.478  1.00  0.00      LL0  C  
ATOM   4853  NE2 GLN L 147      44.788 -28.815 -17.163  1.00  0.00      LL0  N  
ATOM   4854  OE1 GLN L 147      45.621 -30.859 -16.702  1.00  0.00      LL0  O  
ATOM   4855  H   GLN L 147      48.267 -26.565 -16.018  1.00  0.00      LL0  H  
ATOM   4856 HE21 GLN L 147      44.742 -27.842 -16.953  1.00  0.00      LL0  H  
ATOM   4857 HE22 GLN L 147      44.290 -29.190 -17.951  1.00  0.00      LL0  H  
ATOM   4858  N   TRP L 148      51.255 -29.100 -14.874  1.00  0.00      LL0  N  
ATOM   4859  CA  TRP L 148      52.411 -29.786 -15.438  1.00  0.00      LL0  C  
ATOM   4860  C   TRP L 148      52.100 -31.232 -15.736  1.00  0.00      LL0  C  
ATOM   4861  O   TRP L 148      51.656 -31.980 -14.877  1.00  0.00      LL0  O  
ATOM   4862  CB  TRP L 148      53.631 -29.642 -14.540  1.00  0.00      LL0  C  
ATOM   4863  CG  TRP L 148      54.336 -28.375 -14.944  1.00  0.00      LL0  C  
ATOM   4864  CD1 TRP L 148      54.331 -27.145 -14.272  1.00  0.00      LL0  C  
ATOM   4865  CD2 TRP L 148      55.142 -28.170 -16.121  1.00  0.00      LL0  C  
ATOM   4866  CE2 TRP L 148      55.580 -26.806 -16.099  1.00  0.00      LL0  C  
ATOM   4867  CE3 TRP L 148      55.511 -29.016 -17.190  1.00  0.00      LL0  C  
ATOM   4868  NE1 TRP L 148      55.063 -26.218 -14.948  1.00  0.00      LL0  N  
ATOM   4869  CZ2 TRP L 148      56.393 -26.321 -17.143  1.00  0.00      LL0  C  
ATOM   4870  CZ3 TRP L 148      56.321 -28.515 -18.229  1.00  0.00      LL0  C  
ATOM   4871  CH2 TRP L 148      56.758 -27.173 -18.206  1.00  0.00      LL0  C  
ATOM   4872  H   TRP L 148      51.124 -28.955 -13.893  1.00  0.00      LL0  H  
ATOM   4873  HE1 TRP L 148      55.164 -25.275 -14.681  1.00  0.00      LL0  H  
ATOM   4874  N   LYS L 149      52.301 -31.566 -17.010  1.00  0.00      LL0  N  
ATOM   4875  CA  LYS L 149      51.822 -32.861 -17.470  1.00  0.00      LL0  C  
ATOM   4876  C   LYS L 149      52.959 -33.677 -18.062  1.00  0.00      LL0  C  
ATOM   4877  O   LYS L 149      53.022 -34.035 -19.234  1.00  0.00      LL0  O  
ATOM   4878  CB  LYS L 149      50.628 -32.625 -18.402  1.00  0.00      LL0  C  
ATOM   4879  CG  LYS L 149      49.723 -33.838 -18.617  1.00  0.00      LL0  C  
ATOM   4880  CD  LYS L 149      48.382 -33.477 -19.266  1.00  0.00      LL0  C  
ATOM   4881  CE  LYS L 149      47.572 -32.546 -18.364  1.00  0.00      LL0  C  
ATOM   4882  NZ  LYS L 149      46.237 -32.275 -18.910  1.00  0.00      LL0  N1+
ATOM   4883  H   LYS L 149      52.735 -30.926 -17.648  1.00  0.00      LL0  H  
ATOM   4884  HZ1 LYS L 149      45.739 -31.556 -18.333  1.00  0.00      LL0  H  
ATOM   4885  HZ2 LYS L 149      46.275 -31.834 -19.856  1.00  0.00      LL0  H  
ATOM   4886  HZ3 LYS L 149      45.640 -33.114 -18.972  1.00  0.00      LL0  H  
ATOM   4887  N   VAL L 150      53.922 -33.911 -17.167  1.00  0.00      LL0  N  
ATOM   4888  CA  VAL L 150      55.138 -34.583 -17.610  1.00  0.00      LL0  C  
ATOM   4889  C   VAL L 150      54.893 -36.067 -17.797  1.00  0.00      LL0  C  
ATOM   4890  O   VAL L 150      54.389 -36.756 -16.921  1.00  0.00      LL0  O  
ATOM   4891  CB  VAL L 150      56.266 -34.287 -16.619  1.00  0.00      LL0  C  
ATOM   4892  CG1 VAL L 150      57.547 -35.069 -16.904  1.00  0.00      LL0  C  
ATOM   4893  CG2 VAL L 150      56.519 -32.779 -16.587  1.00  0.00      LL0  C  
ATOM   4894  H   VAL L 150      53.655 -33.860 -16.203  1.00  0.00      LL0  H  
ATOM   4895  N   ASP L 151      55.203 -36.496 -19.029  1.00  0.00      LL0  N  
ATOM   4896  CA  ASP L 151      54.831 -37.828 -19.512  1.00  0.00      LL0  C  
ATOM   4897  C   ASP L 151      53.372 -38.200 -19.287  1.00  0.00      LL0  C  
ATOM   4898  O   ASP L 151      52.997 -39.319 -18.957  1.00  0.00      LL0  O  
ATOM   4899  CB  ASP L 151      55.812 -38.895 -19.002  1.00  0.00      LL0  C  
ATOM   4900  CG  ASP L 151      56.216 -39.855 -20.112  1.00  0.00      LL0  C  
ATOM   4901  OD1 ASP L 151      55.729 -39.757 -21.234  1.00  0.00      LL0  O  
ATOM   4902  OD2 ASP L 151      57.038 -40.734 -19.877  1.00  0.00      LL0  O1-
ATOM   4903  H   ASP L 151      55.753 -35.909 -19.621  1.00  0.00      LL0  H  
ATOM   4904  N   ASN L 152      52.555 -37.137 -19.447  1.00  0.00      LL0  N  
ATOM   4905  CA  ASN L 152      51.113 -37.167 -19.175  1.00  0.00      LL0  C  
ATOM   4906  C   ASN L 152      50.684 -37.323 -17.716  1.00  0.00      LL0  C  
ATOM   4907  O   ASN L 152      49.511 -37.216 -17.379  1.00  0.00      LL0  O  
ATOM   4908  CB  ASN L 152      50.361 -38.133 -20.104  1.00  0.00      LL0  C  
ATOM   4909  CG  ASN L 152      48.888 -37.769 -20.159  1.00  0.00      LL0  C  
ATOM   4910  ND2 ASN L 152      48.075 -38.732 -19.716  1.00  0.00      LL0  N  
ATOM   4911  OD1 ASN L 152      48.494 -36.695 -20.589  1.00  0.00      LL0  O  
ATOM   4912  H   ASN L 152      52.974 -36.263 -19.695  1.00  0.00      LL0  H  
ATOM   4913 HD21 ASN L 152      48.437 -39.586 -19.348  1.00  0.00      LL0  H  
ATOM   4914 HD22 ASN L 152      47.094 -38.559 -19.746  1.00  0.00      LL0  H  
ATOM   4915  N   ALA L 153      51.672 -37.552 -16.845  1.00  0.00      LL0  N  
ATOM   4916  CA  ALA L 153      51.342 -37.497 -15.427  1.00  0.00      LL0  C  
ATOM   4917  C   ALA L 153      51.415 -36.070 -14.928  1.00  0.00      LL0  C  
ATOM   4918  O   ALA L 153      52.115 -35.228 -15.478  1.00  0.00      LL0  O  
ATOM   4919  CB  ALA L 153      52.309 -38.361 -14.616  1.00  0.00      LL0  C  
ATOM   4920  H   ALA L 153      52.632 -37.580 -17.122  1.00  0.00      LL0  H  
ATOM   4921  N   LEU L 154      50.648 -35.824 -13.860  1.00  0.00      LL0  N  
ATOM   4922  CA  LEU L 154      50.756 -34.484 -13.294  1.00  0.00      LL0  C  
ATOM   4923  C   LEU L 154      51.990 -34.341 -12.430  1.00  0.00      LL0  C  
ATOM   4924  O   LEU L 154      52.433 -35.287 -11.788  1.00  0.00      LL0  O  
ATOM   4925  CB  LEU L 154      49.490 -34.112 -12.520  1.00  0.00      LL0  C  
ATOM   4926  CG  LEU L 154      48.250 -34.018 -13.415  1.00  0.00      LL0  C  
ATOM   4927  CD1 LEU L 154      46.979 -33.797 -12.594  1.00  0.00      LL0  C  
ATOM   4928  CD2 LEU L 154      48.405 -32.961 -14.511  1.00  0.00      LL0  C  
ATOM   4929  H   LEU L 154      50.164 -36.563 -13.398  1.00  0.00      LL0  H  
ATOM   4930  N   GLN L 155      52.540 -33.125 -12.465  1.00  0.00      LL0  N  
ATOM   4931  CA  GLN L 155      53.729 -32.828 -11.676  1.00  0.00      LL0  C  
ATOM   4932  C   GLN L 155      53.559 -31.496 -10.987  1.00  0.00      LL0  C  
ATOM   4933  O   GLN L 155      52.861 -30.613 -11.474  1.00  0.00      LL0  O  
ATOM   4934  CB  GLN L 155      54.975 -32.805 -12.566  1.00  0.00      LL0  C  
ATOM   4935  CG  GLN L 155      55.406 -34.179 -13.085  1.00  0.00      LL0  C  
ATOM   4936  CD  GLN L 155      56.034 -34.987 -11.969  1.00  0.00      LL0  C  
ATOM   4937  NE2 GLN L 155      55.215 -35.870 -11.395  1.00  0.00      LL0  N  
ATOM   4938  OE1 GLN L 155      57.203 -34.834 -11.644  1.00  0.00      LL0  O
[truncated: 43,914 more chars]
