# Supplementary material for: Integrative Computational Prediction Strategy for Antibody–Antigen Binding: A Case Study on Interleukin‑1 Beta
Source: J Chem Inf Model. 2026 May 27;66(11):6659–75. doi: 10.1021/acs.jcim.6c00781 (PMC13250912; doi:10.1021/acs.jcim.6c00781)
Supplement: Supplementary file 4 [file ci6c00781_si_004.zip › Cluspro_poses/7CHY/7chy-Blind-pose.pdb]

ATOM      1  N   VAL I 119      58.354  38.774  41.533  1.00  0.00      RI0  N  
ATOM      2  CA  VAL I 119      57.315  38.090  40.694  1.00  0.00      RI0  C  
ATOM      3  C   VAL I 119      57.428  36.578  40.918  1.00  0.00      RI0  C  
ATOM      4  O   VAL I 119      58.565  36.062  40.908  1.00  0.00      RI0  O  
ATOM      5  CB  VAL I 119      57.552  38.427  39.218  1.00  0.00      RI0  C  
ATOM      6  CG1 VAL I 119      56.521  37.773  38.294  1.00  0.00      RI0  C  
ATOM      7  CG2 VAL I 119      57.623  39.942  39.029  1.00  0.00      RI0  C  
ATOM      8  H   VAL I 119      59.152  38.185  41.683  1.00  0.00      RI0  H  
ATOM      9  N   ARG I 120      56.292  35.899  41.103  1.00  0.00      RI0  N  
ATOM     10  CA  ARG I 120      56.226  34.417  41.196  1.00  0.00      RI0  C  
ATOM     11  C   ARG I 120      56.484  33.832  39.801  1.00  0.00      RI0  C  
ATOM     12  O   ARG I 120      55.637  34.022  38.905  1.00  0.00      RI0  O  
ATOM     13  CB  ARG I 120      54.846  33.986  41.697  1.00  0.00      RI0  C  
ATOM     14  CG  ARG I 120      54.615  32.475  41.609  1.00  0.00      RI0  C  
ATOM     15  CD  ARG I 120      53.177  32.075  41.947  1.00  0.00      RI0  C  
ATOM     16  NE  ARG I 120      52.954  30.654  41.678  1.00  0.00      RI0  N  
ATOM     17  CZ  ARG I 120      51.712  30.229  41.293  1.00  0.00      RI0  C  
ATOM     18  NH1 ARG I 120      50.709  31.132  41.169  1.00  0.00      RI0  N1+
ATOM     19  NH2 ARG I 120      51.507  28.915  41.041  1.00  0.00      RI0  N  
ATOM     20  H   ARG I 120      55.440  36.406  41.018  1.00  0.00      RI0  H  
ATOM     21  HE  ARG I 120      53.752  30.058  41.823  1.00  0.00      RI0  H  
ATOM     22 HH11 ARG I 120      49.778  30.878  40.885  1.00  0.00      RI0  H  
ATOM     23 HH12 ARG I 120      50.851  32.107  41.361  1.00  0.00      RI0  H  
ATOM     24 HH21 ARG I 120      50.615  28.546  40.761  1.00  0.00      RI0  H  
ATOM     25 HH22 ARG I 120      52.249  28.242  41.127  1.00  0.00      RI0  H  
ATOM     26  N   SER I 121      57.629  33.168  39.632  1.00  0.00      RI0  N  
ATOM     27  CA  SER I 121      58.050  32.482  38.383  1.00  0.00      RI0  C  
ATOM     28  C   SER I 121      58.772  31.180  38.748  1.00  0.00      RI0  C  
ATOM     29  O   SER I 121      59.575  31.201  39.701  1.00  0.00      RI0  O  
ATOM     30  CB  SER I 121      58.938  33.527  37.727  1.00  0.00      RI0  C  
ATOM     31  OG  SER I 121      59.452  34.364  38.775  1.00  0.00      RI0  O  
ATOM     32  H   SER I 121      58.360  33.131  40.319  1.00  0.00      RI0  H  
ATOM     33  HG  SER I 121      58.795  34.994  39.040  1.00  0.00      RI0  H  
ATOM     34  N   LEU I 122      58.481  30.095  38.023  1.00  0.00      RI0  N  
ATOM     35  CA  LEU I 122      59.100  28.756  38.228  1.00  0.00      RI0  C  
ATOM     36  C   LEU I 122      59.711  28.273  36.910  1.00  0.00      RI0  C  
ATOM     37  O   LEU I 122      59.283  28.758  35.842  1.00  0.00      RI0  O  
ATOM     38  CB  LEU I 122      58.084  27.770  38.824  1.00  0.00      RI0  C  
ATOM     39  CG  LEU I 122      56.738  27.639  38.097  1.00  0.00      RI0  C  
ATOM     40  CD1 LEU I 122      56.799  26.748  36.854  1.00  0.00      RI0  C  
ATOM     41  CD2 LEU I 122      55.649  27.153  39.054  1.00  0.00      RI0  C  
ATOM     42  H   LEU I 122      57.913  30.188  37.199  1.00  0.00      RI0  H  
ATOM     43  N   ASN I 123      60.681  27.359  36.996  1.00  0.00      RI0  N  
ATOM     44  CA  ASN I 123      61.327  26.705  35.828  1.00  0.00      RI0  C  
ATOM     45  C   ASN I 123      60.655  25.351  35.585  1.00  0.00      RI0  C  
ATOM     46  O   ASN I 123      60.326  24.664  36.575  1.00  0.00      RI0  O  
ATOM     47  CB  ASN I 123      62.823  26.522  36.054  1.00  0.00      RI0  C  
ATOM     48  CG  ASN I 123      63.502  27.800  35.644  1.00  0.00      RI0  C  
ATOM     49  ND2 ASN I 123      63.093  28.239  34.444  1.00  0.00      RI0  N  
ATOM     50  OD1 ASN I 123      64.317  28.374  36.361  1.00  0.00      RI0  O  
ATOM     51  H   ASN I 123      60.861  26.930  37.881  1.00  0.00      RI0  H  
ATOM     52 HD21 ASN I 123      62.440  27.731  33.878  1.00  0.00      RI0  H  
ATOM     53 HD22 ASN I 123      63.411  29.096  34.032  1.00  0.00      RI0  H  
ATOM     54  N   CYS I 124      60.456  24.992  34.313  1.00  0.00      RI0  N  
ATOM     55  CA  CYS I 124      59.814  23.721  33.882  1.00  0.00      RI0  C  
ATOM     56  C   CYS I 124      60.134  23.421  32.412  1.00  0.00      RI0  C  
ATOM     57  O   CYS I 124      60.715  24.288  31.722  1.00  0.00      RI0  O  
ATOM     58  CB  CYS I 124      58.311  23.851  34.126  1.00  0.00      RI0  C  
ATOM     59  SG  CYS I 124      57.651  25.415  33.492  1.00  0.00      RI0  S  
ATOM     60  H   CYS I 124      60.690  25.603  33.552  1.00  0.00      RI0  H  
ATOM     61  N   THR I 125      59.773  22.214  31.976  1.00  0.00      RI0  N  
ATOM     62  CA  THR I 125      59.793  21.766  30.563  1.00  0.00      RI0  C  
ATOM     63  C   THR I 125      58.347  21.541  30.120  1.00  0.00      RI0  C  
ATOM     64  O   THR I 125      57.540  21.076  30.942  1.00  0.00      RI0  O  
ATOM     65  CB  THR I 125      60.675  20.535  30.459  1.00  0.00      RI0  C  
ATOM     66  CG2 THR I 125      60.961  20.192  28.996  1.00  0.00      RI0  C  
ATOM     67  OG1 THR I 125      61.883  20.742  31.206  1.00  0.00      RI0  O  
ATOM     68  H   THR I 125      59.401  21.537  32.613  1.00  0.00      RI0  H  
ATOM     69  HG1 THR I 125      62.423  21.344  30.707  1.00  0.00      RI0  H  
ATOM     70  N   LEU I 126      58.037  21.898  28.876  1.00  0.00      RI0  N  
ATOM     71  CA  LEU I 126      56.737  21.611  28.223  1.00  0.00      RI0  C  
ATOM     72  C   LEU I 126      56.898  20.351  27.372  1.00  0.00      RI0  C  
ATOM     73  O   LEU I 126      58.024  20.063  26.937  1.00  0.00      RI0  O  
ATOM     74  CB  LEU I 126      56.269  22.787  27.362  1.00  0.00      RI0  C  
ATOM     75  CG  LEU I 126      55.420  23.851  28.072  1.00  0.00      RI0  C  
ATOM     76  CD1 LEU I 126      56.118  24.517  29.259  1.00  0.00      RI0  C  
ATOM     77  CD2 LEU I 126      54.914  24.893  27.073  1.00  0.00      RI0  C  
ATOM     78  H   LEU I 126      58.774  22.186  28.265  1.00  0.00      RI0  H  
ATOM     79  N   ARG I 127      55.796  19.641  27.146  1.00  0.00      RI0  N  
ATOM     80  CA  ARG I 127      55.731  18.419  26.307  1.00  0.00      RI0  C  
ATOM     81  C   ARG I 127      54.287  18.251  25.825  1.00  0.00      RI0  C  
ATOM     82  O   ARG I 127      53.381  18.291  26.678  1.00  0.00      RI0  O  
ATOM     83  CB  ARG I 127      56.232  17.222  27.120  1.00  0.00      RI0  C  
ATOM     84  CG  ARG I 127      56.025  15.858  26.461  1.00  0.00      RI0  C  
ATOM     85  CD  ARG I 127      56.895  14.764  27.089  1.00  0.00      RI0  C  
ATOM     86  NE  ARG I 127      58.302  14.995  26.766  1.00  0.00      RI0  N  
ATOM     87  CZ  ARG I 127      59.230  15.213  27.746  1.00  0.00      RI0  C  
ATOM     88  NH1 ARG I 127      58.891  15.078  29.052  1.00  0.00      RI0  N1+
ATOM     89  NH2 ARG I 127      60.473  15.570  27.368  1.00  0.00      RI0  N  
ATOM     90  H   ARG I 127      54.922  19.898  27.572  1.00  0.00      RI0  H  
ATOM     91  HE  ARG I 127      58.536  15.037  25.786  1.00  0.00      RI0  H  
ATOM     92 HH11 ARG I 127      59.543  15.245  29.798  1.00  0.00      RI0  H  
ATOM     93 HH12 ARG I 127      57.971  14.791  29.338  1.00  0.00      RI0  H  
ATOM     94 HH21 ARG I 127      61.211  15.880  27.985  1.00  0.00      RI0  H  
ATOM     95 HH22 ARG I 127      60.717  15.562  26.389  1.00  0.00      RI0  H  
ATOM     96  N   ASP I 128      54.078  18.099  24.516  1.00  0.00      RI0  N  
ATOM     97  CA  ASP I 128      52.717  18.019  23.923  1.00  0.00      RI0  C  
ATOM     98  C   ASP I 128      52.112  16.658  24.291  1.00  0.00      RI0  C  
ATOM     99  O   ASP I 128      52.836  15.809  24.841  1.00  0.00      RI0  O  
ATOM    100  CB  ASP I 128      52.685  18.354  22.416  1.00  0.00      RI0  C  
ATOM    101  CG  ASP I 128      53.074  17.254  21.430  1.00  0.00      RI0  C  
ATOM    102  OD1 ASP I 128      53.296  16.107  21.808  1.00  0.00      RI0  O  
ATOM    103  OD2 ASP I 128      53.139  17.558  20.239  1.00  0.00      RI0  O1-
ATOM    104  H   ASP I 128      54.855  17.892  23.916  1.00  0.00      RI0  H  
ATOM    105  N   SER I 129      50.824  16.471  24.009  1.00  0.00      RI0  N  
ATOM    106  CA  SER I 129      50.020  15.310  24.470  1.00  0.00      RI0  C  
ATOM    107  C   SER I 129      50.614  14.009  23.917  1.00  0.00      RI0  C  
ATOM    108  O   SER I 129      50.439  12.961  24.570  1.00  0.00      RI0  O  
ATOM    109  CB  SER I 129      48.593  15.565  24.012  1.00  0.00      RI0  C  
ATOM    110  OG  SER I 129      48.643  16.614  23.045  1.00  0.00      RI0  O  
ATOM    111  H   SER I 129      50.383  17.147  23.417  1.00  0.00      RI0  H  
ATOM    112  HG  SER I 129      48.462  17.434  23.498  1.00  0.00      RI0  H  
ATOM    113  N   GLN I 130      51.322  14.086  22.785  1.00  0.00      RI0  N  
ATOM    114  CA  GLN I 130      51.866  12.911  22.048  1.00  0.00      RI0  C  
ATOM    115  C   GLN I 130      53.323  12.641  22.457  1.00  0.00      RI0  C  
ATOM    116  O   GLN I 130      54.003  11.889  21.737  1.00  0.00      RI0  O  
ATOM    117  CB  GLN I 130      51.718  13.152  20.544  1.00  0.00      RI0  C  
ATOM    118  CG  GLN I 130      50.285  13.453  20.076  1.00  0.00      RI0  C  
ATOM    119  CD  GLN I 130      49.418  12.207  20.017  1.00  0.00      RI0  C  
ATOM    120  NE2 GLN I 130      48.240  12.336  20.639  1.00  0.00      RI0  N  
ATOM    121  OE1 GLN I 130      49.758  11.208  19.400  1.00  0.00      RI0  O  
ATOM    122  H   GLN I 130      51.561  14.992  22.420  1.00  0.00      RI0  H  
ATOM    123 HE21 GLN I 130      47.977  13.158  21.137  1.00  0.00      RI0  H  
ATOM    124 HE22 GLN I 130      47.538  11.617  20.614  1.00  0.00      RI0  H  
ATOM    125  N   GLN I 131      53.769  13.201  23.588  1.00  0.00      RI0  N  
ATOM    126  CA  GLN I 131      55.084  12.911  24.226  1.00  0.00      RI0  C  
ATOM    127  C   GLN I 131      56.220  13.522  23.393  1.00  0.00      RI0  C  
ATOM    128  O   GLN I 131      57.358  13.003  23.474  1.00  0.00      RI0  O  
ATOM    129  CB  GLN I 131      55.276  11.409  24.492  1.00  0.00      RI0  C  
ATOM    130  CG  GLN I 131      54.646  10.922  25.804  1.00  0.00      RI0  C  
ATOM    131  CD  GLN I 131      53.226  11.434  25.963  1.00  0.00      RI0  C  
ATOM    132  NE2 GLN I 131      52.351  10.939  25.083  1.00  0.00      RI0  N  
ATOM    133  OE1 GLN I 131      52.934  12.252  26.827  1.00  0.00      RI0  O  
ATOM    134  H   GLN I 131      53.207  13.915  24.004  1.00  0.00      RI0  H  
ATOM    135 HE21 GLN I 131      52.580  10.270  24.370  1.00  0.00      RI0  H  
ATOM    136 HE22 GLN I 131      51.417  11.300  25.090  1.00  0.00      RI0  H  
ATOM    137  N   LYS I 132      55.932  14.587  22.636  1.00  0.00      RI0  N  
ATOM    138  CA  LYS I 132      56.951  15.363  21.884  1.00  0.00      RI0  C  
ATOM    139  C   LYS I 132      57.513  16.452  22.803  1.00  0.00      RI0  C  
ATOM    140  O   LYS I 132      56.721  17.267  23.295  1.00  0.00      RI0  O  
ATOM    141  CB  LYS I 132      56.443  15.951  20.564  1.00  0.00      RI0  C  
ATOM    142  CG  LYS I 132      55.923  14.871  19.615  1.00  0.00      RI0  C  
ATOM    143  CD  LYS I 132      55.968  15.245  18.130  1.00  0.00      RI0  C  
ATOM    144  CE  LYS I 132      55.126  16.457  17.734  1.00  0.00      RI0  C  
ATOM    145  NZ  LYS I 132      53.708  16.207  18.010  1.00  0.00      RI0  N1+
ATOM    146  H   LYS I 132      55.006  14.977  22.646  1.00  0.00      RI0  H  
ATOM    147  HZ1 LYS I 132      53.141  16.871  17.439  1.00  0.00      RI0  H  
ATOM    148  HZ2 LYS I 132      53.464  15.226  17.770  1.00  0.00      RI0  H  
ATOM    149  HZ3 LYS I 132      53.512  16.384  19.024  1.00  0.00      RI0  H  
ATOM    150  N   SER I 133      58.828  16.447  23.028  1.00  0.00      RI0  N  
ATOM    151  CA  SER I 133      59.580  17.500  23.760  1.00  0.00      RI0  C  
ATOM    152  C   SER I 133      59.798  18.720  22.857  1.00  0.00      RI0  C  
ATOM    153  O   SER I 133      59.652  18.586  21.622  1.00  0.00      RI0  O  
ATOM    154  CB  SER I 133      60.838  16.802  24.226  1.00  0.00      RI0  C  
ATOM    155  OG  SER I 133      60.434  15.491  24.664  1.00  0.00      RI0  O  
ATOM    156  H   SER I 133      59.369  15.897  22.391  1.00  0.00      RI0  H  
ATOM    157  HG  SER I 133      60.327  14.984  23.864  1.00  0.00      RI0  H  
ATOM    158  N   LEU I 134      60.157  19.857  23.460  1.00  0.00      RI0  N  
ATOM    159  CA  LEU I 134      60.474  21.127  22.751  1.00  0.00      RI0  C  
ATOM    160  C   LEU I 134      61.980  21.375  22.817  1.00  0.00      RI0  C  
ATOM    161  O   LEU I 134      62.517  21.319  23.929  1.00  0.00      RI0  O  
ATOM    162  CB  LEU I 134      59.715  22.315  23.349  1.00  0.00      RI0  C  
ATOM    163  CG  LEU I 134      58.195  22.141  23.404  1.00  0.00      RI0  C  
ATOM    164  CD1 LEU I 134      57.508  23.424  23.866  1.00  0.00      RI0  C  
ATOM    165  CD2 LEU I 134      57.607  21.665  22.078  1.00  0.00      RI0  C  
ATOM    166  H   LEU I 134      60.313  19.877  24.447  1.00  0.00      RI0  H  
ATOM    167  N   VAL I 135      62.617  21.646  21.674  1.00  0.00      RI0  N  
ATOM    168  CA  VAL I 135      64.076  21.949  21.564  1.00  0.00      RI0  C  
ATOM    169  C   VAL I 135      64.253  23.242  20.765  1.00  0.00      RI0  C  
ATOM    170  O   VAL I 135      63.326  23.613  20.032  1.00  0.00      RI0  O  
ATOM    171  CB  VAL I 135      64.880  20.818  20.902  1.00  0.00      RI0  C  
ATOM    172  CG1 VAL I 135      64.795  19.527  21.714  1.00  0.00      RI0  C  
ATOM    173  CG2 VAL I 135      64.523  20.627  19.425  1.00  0.00      RI0  C  
ATOM    174  H   VAL I 135      62.097  21.748  20.826  1.00  0.00      RI0  H  
ATOM    175  N   MET I 136      65.412  23.888  20.922  1.00  0.00      RI0  N  
ATOM    176  CA  MET I 136      65.879  25.030  20.089  1.00  0.00      RI0  C  
ATOM    177  C   MET I 136      66.279  24.507  18.708  1.00  0.00      RI0  C  
ATOM    178  O   MET I 136      67.106  23.573  18.646  1.00  0.00      RI0  O  
ATOM    179  CB  MET I 136      67.090  25.766  20.672  1.00  0.00      RI0  C  
ATOM    180  CG  MET I 136      66.868  26.539  21.972  1.00  0.00      RI0  C  
ATOM    181  SD  MET I 136      65.543  27.758  21.907  1.00  0.00      RI0  S  
ATOM    182  CE  MET I 136      66.013  28.618  20.402  1.00  0.00      RI0  C  
ATOM    183  H   MET I 136      66.091  23.446  21.505  1.00  0.00      RI0  H  
ATOM    184  N   SER I 137      65.737  25.107  17.648  1.00  0.00      RI0  N  
ATOM    185  CA  SER I 137      66.197  24.917  16.250  1.00  0.00      RI0  C  
ATOM    186  C   SER I 137      66.634  26.270  15.686  1.00  0.00      RI0  C  
ATOM    187  O   SER I 137      65.796  26.949  15.054  1.00  0.00      RI0  O  
ATOM    188  CB  SER I 137      65.023  24.243  15.547  1.00  0.00      RI0  C  
ATOM    189  OG  SER I 137      64.969  24.484  14.136  1.00  0.00      RI0  O  
ATOM    190  H   SER I 137      65.058  25.836  17.770  1.00  0.00      RI0  H  
ATOM    191  HG  SER I 137      64.967  25.451  14.063  1.00  0.00      RI0  H  
ATOM    192  N   GLY I 138      67.894  26.642  15.923  1.00  0.00      RI0  N  
ATOM    193  CA  GLY I 138      68.440  27.963  15.565  1.00  0.00      RI0  C  
ATOM    194  C   GLY I 138      68.021  29.026  16.575  1.00  0.00      RI0  C  
ATOM    195  O   GLY I 138      67.269  28.750  17.508  1.00  0.00      RI0  O  
ATOM    196  H   GLY I 138      68.445  25.979  16.429  1.00  0.00      RI0  H  
ATOM    197  N   PRO I 139      68.468  30.287  16.391  1.00  0.00      RI0  N  
ATOM    198  CA  PRO I 139      68.387  31.297  17.447  1.00  0.00      RI0  C  
ATOM    199  C   PRO I 139      66.964  31.674  17.889  1.00  0.00      RI0  C  
ATOM    200  O   PRO I 139      66.797  31.911  19.070  1.00  0.00      RI0  O  
ATOM    201  CB  PRO I 139      69.179  32.469  16.853  1.00  0.00      RI0  C  
ATOM    202  CG  PRO I 139      69.114  32.281  15.338  1.00  0.00      RI0  C  
ATOM    203  CD  PRO I 139      69.136  30.766  15.188  1.00  0.00      RI0  C  
ATOM    204  N   TYR I 140      65.998  31.726  16.962  1.00  0.00      RI0  N  
ATOM    205  CA  TYR I 140      64.647  32.312  17.199  1.00  0.00      RI0  C  
ATOM    206  C   TYR I 140      63.527  31.340  16.784  1.00  0.00      RI0  C  
ATOM    207  O   TYR I 140      62.501  31.803  16.254  1.00  0.00      RI0  O  
ATOM    208  CB  TYR I 140      64.485  33.634  16.448  1.00  0.00      RI0  C  
ATOM    209  CG  TYR I 140      65.364  34.698  17.061  1.00  0.00      RI0  C  
ATOM    210  CD1 TYR I 140      65.526  34.752  18.439  1.00  0.00      RI0  C  
ATOM    211  CD2 TYR I 140      66.003  35.633  16.254  1.00  0.00      RI0  C  
ATOM    212  CE1 TYR I 140      66.318  35.739  19.010  1.00  0.00      RI0  C  
ATOM    213  CE2 TYR I 140      66.791  36.626  16.826  1.00  0.00      RI0  C  
ATOM    214  CZ  TYR I 140      66.944  36.682  18.207  1.00  0.00      RI0  C  
ATOM    215  OH  TYR I 140      67.715  37.671  18.786  1.00  0.00      RI0  O  
ATOM    216  H   TYR I 140      66.174  31.381  16.040  1.00  0.00      RI0  H  
ATOM    217  HH  TYR I 140      68.021  38.261  18.105  1.00  0.00      RI0  H  
ATOM    218  N   GLU I 141      63.679  30.040  17.061  1.00  0.00      RI0  N  
ATOM    219  CA  GLU I 141      62.638  29.017  16.758  1.00  0.00      RI0  C  
ATOM    220  C   GLU I 141      62.731  27.828  17.729  1.00  0.00      RI0  C  
ATOM    221  O   GLU I 141      63.859  27.382  18.033  1.00  0.00      RI0  O  
ATOM    222  CB  GLU I 141      62.829  28.525  15.321  1.00  0.00      RI0  C  
ATOM    223  CG  GLU I 141      61.789  27.499  14.854  1.00  0.00      RI0  C  
ATOM    224  CD  GLU I 141      62.243  26.773  13.597  1.00  0.00      RI0  C  
ATOM    225  OE1 GLU I 141      63.429  26.511  13.432  1.00  0.00      RI0  O  
ATOM    226  OE2 GLU I 141      61.408  26.372  12.794  1.00  0.00      RI0  O1-
ATOM    227  H   GLU I 141      64.515  29.653  17.454  1.00  0.00      RI0  H  
ATOM    228  N   LEU I 142      61.572  27.341  18.186  1.00  0.00      RI0  N  
ATOM    229  CA  LEU I 142      61.405  26.049  18.906  1.00  0.00      RI0  C  
ATOM    230  C   LEU I 142      60.895  24.997  17.923  1.00  0.00      RI0  C  
ATOM    231  O   LEU I 142      60.180  25.378  16.986  1.00  0.00      RI0  O  
ATOM    232  CB  LEU I 142      60.429  26.198  20.071  1.00  0.00      RI0  C  
ATOM    233  CG  LEU I 142      60.962  27.089  21.190  1.00  0.00      RI0  C  
ATOM    234  CD1 LEU I 142      59.916  27.319  22.282  1.00  0.00      RI0  C  
ATOM    235  CD2 LEU I 142      62.268  26.541  21.760  1.00  0.00      RI0  C  
ATOM    236  H   LEU I 142      60.732  27.709  17.787  1.00  0.00      RI0  H  
ATOM    237  N   LYS I 143      61.234  23.726  18.139  1.00  0.00      RI0  N  
ATOM    238  CA  LYS I 143      60.619  22.584  17.412  1.00  0.00      RI0  C  
ATOM    239  C   LYS I 143      60.269  21.486  18.422  1.00  0.00      RI0  C  
ATOM    240  O   LYS I 143      60.831  21.499  19.532  1.00  0.00      RI0  O  
ATOM    241  CB  LYS I 143      61.497  22.003  16.302  1.00  0.00      RI0  C  
ATOM    242  CG  LYS I 143      61.812  22.956  15.149  1.00  0.00      RI0  C  
ATOM    243  CD  LYS I 143      61.780  22.245  13.794  1.00  0.00      RI0  C  
ATOM    244  CE  LYS I 143      62.761  22.730  12.723  1.00  0.00      RI0  C  
ATOM    245  NZ  LYS I 143      62.794  24.192  12.650  1.00  0.00      RI0  N1+
ATOM    246  H   LYS I 143      61.816  23.474  18.914  1.00  0.00      RI0  H  
ATOM    247  HZ1 LYS I 143      63.377  24.601  13.415  1.00  0.00      RI0  H  
ATOM    248  HZ2 LYS I 143      63.217  24.578  11.789  1.00  0.00      RI0  H  
ATOM    249  HZ3 LYS I 143      61.875  24.672  12.764  1.00  0.00      RI0  H  
ATOM    250  N   ALA I 144      59.332  20.609  18.045  1.00  0.00      RI0  N  
ATOM    251  CA  ALA I 144      58.792  19.510  18.875  1.00  0.00      RI0  C  
ATOM    252  C   ALA I 144      59.087  18.183  18.180  1.00  0.00      RI0  C  
ATOM    253  O   ALA I 144      58.532  17.939  17.096  1.00  0.00      RI0  O  
ATOM    254  CB  ALA I 144      57.279  19.625  19.011  1.00  0.00      RI0  C  
ATOM    255  H   ALA I 144      58.962  20.682  17.115  1.00  0.00      RI0  H  
ATOM    256  N   LEU I 145      59.951  17.371  18.779  1.00  0.00      RI0  N  
ATOM    257  CA  LEU I 145      60.271  16.005  18.301  1.00  0.00      RI0  C  
ATOM    258  C   LEU I 145      60.391  15.063  19.502  1.00  0.00      RI0  C  
ATOM    259  O   LEU I 145      60.577  15.537  20.629  1.00  0.00      RI0  O  
ATOM    260  CB  LEU I 145      61.551  15.961  17.459  1.00  0.00      RI0  C  
ATOM    261  CG  LEU I 145      62.905  16.008  18.166  1.00  0.00      RI0  C  
ATOM    262  CD1 LEU I 145      64.003  15.458  17.261  1.00  0.00      RI0  C  
ATOM    263  CD2 LEU I 145      63.250  17.396  18.691  1.00  0.00      RI0  C  
ATOM    264  H   LEU I 145      60.316  17.663  19.670  1.00  0.00      RI0  H  
ATOM    265  N   HIS I 146      60.241  13.766  19.256  1.00  0.00      RI0  N  
ATOM    266  CA  HIS I 146      60.451  12.700  20.263  1.00  0.00      RI0  C  
ATOM    267  C   HIS I 146      61.945  12.646  20.583  1.00  0.00      RI0  C  
ATOM    268  O   HIS I 146      62.735  12.609  19.637  1.00  0.00      RI0  O  
ATOM    269  CB  HIS I 146      59.948  11.360  19.762  1.00  0.00      RI0  C  
ATOM    270  CG  HIS I 146      58.452  11.414  19.660  1.00  0.00      RI0  C  
ATOM    271  CD2 HIS I 146      57.695  11.516  18.493  1.00  0.00      RI0  C  
ATOM    272  ND1 HIS I 146      57.630  11.353  20.722  1.00  0.00      RI0  N  
ATOM    273  CE1 HIS I 146      56.357  11.409  20.233  1.00  0.00      RI0  C  
ATOM    274  NE2 HIS I 146      56.398  11.506  18.868  1.00  0.00      RI0  N  
ATOM    275  H   HIS I 146      60.147  13.486  18.297  1.00  0.00      RI0  H  
ATOM    276  HD1 HIS I 146      57.864  11.304  21.673  1.00  0.00      RI0  H  
ATOM    277  N   LEU I 147      62.295  12.672  21.870  1.00  0.00      RI0  N  
ATOM    278  CA  LEU I 147      63.682  12.509  22.368  1.00  0.00      RI0  C  
ATOM    279  C   LEU I 147      63.773  11.233  23.200  1.00  0.00      RI0  C  
ATOM    280  O   LEU I 147      62.777  10.879  23.829  1.00  0.00      RI0  O  
ATOM    281  CB  LEU I 147      64.093  13.708  23.222  1.00  0.00      RI0  C  
ATOM    282  CG  LEU I 147      64.088  15.054  22.495  1.00  0.00      RI0  C  
ATOM    283  CD1 LEU I 147      64.455  16.192  23.445  1.00  0.00      RI0  C  
ATOM    284  CD2 LEU I 147      64.982  15.055  21.256  1.00  0.00      RI0  C  
ATOM    285  H   LEU I 147      61.564  12.654  22.549  1.00  0.00      RI0  H  
ATOM    286  N   GLN I 148      64.936  10.581  23.177  1.00  0.00      RI0  N  
ATOM    287  CA  GLN I 148      65.192   9.274  23.832  1.00  0.00      RI0  C  
ATOM    288  C   GLN I 148      66.601   9.292  24.424  1.00  0.00      RI0  C  
ATOM    289  O   GLN I 148      67.543   9.661  23.685  1.00  0.00      RI0  O  
ATOM    290  CB  GLN I 148      65.033   8.104  22.851  1.00  0.00      RI0  C  
ATOM    291  CG  GLN I 148      64.861   6.743  23.540  1.00  0.00      RI0  C  
ATOM    292  CD  GLN I 148      64.655   5.640  22.516  1.00  0.00      RI0  C  
ATOM    293  NE2 GLN I 148      63.454   5.055  22.566  1.00  0.00      RI0  N  
ATOM    294  OE1 GLN I 148      65.526   5.302  21.729  1.00  0.00      RI0  O  
ATOM    295  H   GLN I 148      65.698  10.927  22.611  1.00  0.00      RI0  H  
ATOM    296 HE21 GLN I 148      62.740   5.373  23.187  1.00  0.00      RI0  H  
ATOM    297 HE22 GLN I 148      63.254   4.286  21.952  1.00  0.00      RI0  H  
ATOM    298  N   GLY I 149      66.731   8.901  25.697  1.00  0.00      RI0  N  
ATOM    299  CA  GLY I 149      68.016   8.869  26.420  1.00  0.00      RI0  C  
ATOM    300  C   GLY I 149      68.588  10.266  26.570  1.00  0.00      RI0  C  
ATOM    301  O   GLY I 149      67.841  11.157  27.020  1.00  0.00      RI0  O  
ATOM    302  H   GLY I 149      65.894   8.777  26.220  1.00  0.00      RI0  H  
ATOM    303  N   GLN I 150      69.844  10.460  26.159  1.00  0.00      RI0  N  
ATOM    304  CA  GLN I 150      70.633  11.693  26.437  1.00  0.00      RI0  C  
ATOM    305  C   GLN I 150      70.235  12.825  25.470  1.00  0.00      RI0  C  
ATOM    306  O   GLN I 150      70.613  13.984  25.741  1.00  0.00      RI0  O  
ATOM    307  CB  GLN I 150      72.140  11.462  26.419  1.00  0.00      RI0  C  
ATOM    308  CG  GLN I 150      72.575  10.538  27.555  1.00  0.00      RI0  C  
ATOM    309  CD  GLN I 150      71.866  10.935  28.838  1.00  0.00      RI0  C  
ATOM    310  NE2 GLN I 150      72.164  12.169  29.279  1.00  0.00      RI0  N  
ATOM    311  OE1 GLN I 150      71.095  10.153  29.389  1.00  0.00      RI0  O  
ATOM    312  H   GLN I 150      70.258   9.747  25.595  1.00  0.00      RI0  H  
ATOM    313 HE21 GLN I 150      72.743  12.856  28.820  1.00  0.00      RI0  H  
ATOM    314 HE22 GLN I 150      71.823  12.622  30.110  1.00  0.00      RI0  H  
ATOM    315  N   ASP I 151      69.474  12.536  24.411  1.00  0.00      RI0  N  
ATOM    316  CA  ASP I 151      68.873  13.593  23.553  1.00  0.00      RI0  C  
ATOM    317  C   ASP I 151      67.882  14.401  24.404  1.00  0.00      RI0  C  
ATOM    318  O   ASP I 151      67.705  15.604  24.116  1.00  0.00      RI0  O  
ATOM    319  CB  ASP I 151      67.956  13.120  22.418  1.00  0.00      RI0  C  
ATOM    320  CG  ASP I 151      68.236  11.791  21.755  1.00  0.00      RI0  C  
ATOM    321  OD1 ASP I 151      69.370  11.320  21.723  1.00  0.00      RI0  O  
ATOM    322  OD2 ASP I 151      67.280  11.230  21.230  1.00  0.00      RI0  O1-
ATOM    323  H   ASP I 151      69.336  11.594  24.095  1.00  0.00      RI0  H  
ATOM    324  N   MET I 152      67.271  13.758  25.413  1.00  0.00      RI0  N  
ATOM    325  CA  MET I 152      66.223  14.332  26.307  1.00  0.00      RI0  C  
ATOM    326  C   MET I 152      66.808  15.474  27.143  1.00  0.00      RI0  C  
ATOM    327  O   MET I 152      66.044  16.374  27.532  1.00  0.00      RI0  O  
ATOM    328  CB  MET I 152      65.560  13.254  27.165  1.00  0.00      RI0  C  
ATOM    329  CG  MET I 152      64.320  13.755  27.906  1.00  0.00      RI0  C  
ATOM    330  SD  MET I 152      63.549  12.468  28.896  1.00  0.00      RI0  S  
ATOM    331  CE  MET I 152      65.008  11.993  29.837  1.00  0.00      RI0  C  
ATOM    332  H   MET I 152      67.565  12.820  25.597  1.00  0.00      RI0  H  
ATOM    333  N   GLU I 153      68.115  15.420  27.409  1.00  0.00      RI0  N  
ATOM    334  CA  GLU I 153      68.922  16.489  28.061  1.00  0.00      RI0  C  
ATOM    335  C   GLU I 153      68.741  17.820  27.310  1.00  0.00      RI0  C  
ATOM    336  O   GLU I 153      68.768  18.872  27.973  1.00  0.00      RI0  O  
ATOM    337  CB  GLU I 153      70.375  16.028  28.146  1.00  0.00      RI0  C  
ATOM    338  CG  GLU I 153      71.017  16.277  29.510  1.00  0.00      RI0  C  
ATOM    339  CD  GLU I 153      72.061  15.207  29.758  1.00  0.00      RI0  C  
ATOM    340  OE1 GLU I 153      72.022  14.585  30.818  1.00  0.00      RI0  O  
ATOM    341  OE2 GLU I 153      72.884  14.955  28.880  1.00  0.00      RI0  O1-
ATOM    342  H   GLU I 153      68.649  14.648  27.063  1.00  0.00      RI0  H  
ATOM    343  N   GLN I 154      68.535  17.776  25.988  1.00  0.00      RI0  N  
ATOM    344  CA  GLN I 154      68.561  18.959  25.079  1.00  0.00      RI0  C  
ATOM    345  C   GLN I 154      67.210  19.697  25.066  1.00  0.00      RI0  C  
ATOM    346  O   GLN I 154      67.126  20.738  24.391  1.00  0.00      RI0  O  
ATOM    347  CB  GLN I 154      69.001  18.572  23.663  1.00  0.00      RI0  C  
ATOM    348  CG  GLN I 154      69.924  19.633  23.052  1.00  0.00      RI0  C  
ATOM    349  CD  GLN I 154      69.400  20.094  21.706  1.00  0.00      RI0  C  
ATOM    350  NE2 GLN I 154      68.321  20.877  21.779  1.00  0.00      RI0  N  
ATOM    351  OE1 GLN I 154      69.945  19.806  20.651  1.00  0.00      RI0  O  
ATOM    352  H   GLN I 154      68.434  16.875  25.563  1.00  0.00      RI0  H  
ATOM    353 HE21 GLN I 154      67.891  21.063  22.666  1.00  0.00      RI0  H  
ATOM    354 HE22 GLN I 154      67.973  21.252  20.924  1.00  0.00      RI0  H  
ATOM    355  N   GLN I 155      66.194  19.215  25.790  1.00  0.00      RI0  N  
ATOM    356  CA  GLN I 155      64.862  19.883  25.858  1.00  0.00      RI0  C  
ATOM    357  C   GLN I 155      65.007  21.240  26.565  1.00  0.00      RI0  C  
ATOM    358  O   GLN I 155      65.743  21.319  27.567  1.00  0.00      RI0  O  
ATOM    359  CB  GLN I 155      63.867  18.954  26.573  1.00  0.00      RI0  C  
ATOM    360  CG  GLN I 155      64.224  18.743  28.050  1.00  0.00      RI0  C  
ATOM    361  CD  GLN I 155      63.516  17.545  28.656  1.00  0.00      RI0  C  
ATOM    362  NE2 GLN I 155      64.110  17.121  29.785  1.00  0.00      RI0  N  
ATOM    363  OE1 GLN I 155      62.504  17.039  28.169  1.00  0.00      RI0  O  
ATOM    364  H   GLN I 155      66.383  18.464  26.423  1.00  0.00      RI0  H  
ATOM    365 HE21 GLN I 155      64.952  17.586  30.070  1.00  0.00      RI0  H  
ATOM    366 HE22 GLN I 155      63.795  16.364  30.354  1.00  0.00      RI0  H  
ATOM    367  N   VAL I 156      64.327  22.267  26.045  1.00  0.00      RI0  N  
ATOM    368  CA  VAL I 156      64.413  23.678  26.529  1.00  0.00      RI0  C  
ATOM    369  C   VAL I 156      63.672  23.799  27.864  1.00  0.00      RI0  C  
ATOM    370  O   VAL I 156      62.549  23.267  27.981  1.00  0.00      RI0  O  
ATOM    371  CB  VAL I 156      63.904  24.674  25.487  1.00  0.00      RI0  C  
ATOM    372  CG1 VAL I 156      64.818  24.606  24.272  1.00  0.00      RI0  C  
ATOM    373  CG2 VAL I 156      62.442  24.463  25.102  1.00  0.00      RI0  C  
ATOM    374  H   VAL I 156      63.655  22.039  25.339  1.00  0.00      RI0  H  
ATOM    375  N   VAL I 157      64.289  24.492  28.822  1.00  0.00      RI0  N  
ATOM    376  CA  VAL I 157      63.698  24.802  30.155  1.00  0.00      RI0  C  
ATOM    377  C   VAL I 157      63.079  26.200  30.071  1.00  0.00      RI0  C  
ATOM    378  O   VAL I 157      63.801  27.146  29.694  1.00  0.00      RI0  O  
ATOM    379  CB  VAL I 157      64.751  24.721  31.258  1.00  0.00      RI0  C  
ATOM    380  CG1 VAL I 157      64.138  25.034  32.625  1.00  0.00      RI0  C  
ATOM    381  CG2 VAL I 157      65.432  23.352  31.239  1.00  0.00      RI0  C  
ATOM    382  H   VAL I 157      65.150  24.946  28.599  1.00  0.00      RI0  H  
ATOM    383  N   PHE I 158      61.782  26.302  30.371  1.00  0.00      RI0  N  
ATOM    384  CA  PHE I 158      60.995  27.561  30.351  1.00  0.00      RI0  C  
ATOM    385  C   PHE I 158      60.986  28.168  31.754  1.00  0.00      RI0  C  
ATOM    386  O   PHE I 158      60.916  27.393  32.723  1.00  0.00      RI0  O  
ATOM    387  CB  PHE I 158      59.541  27.301  29.959  1.00  0.00      RI0  C  
ATOM    388  CG  PHE I 158      59.425  26.849  28.525  1.00  0.00      RI0  C  
ATOM    389  CD1 PHE I 158      59.541  25.501  28.205  1.00  0.00      RI0  C  
ATOM    390  CD2 PHE I 158      59.182  27.786  27.529  1.00  0.00      RI0  C  
ATOM    391  CE1 PHE I 158      59.395  25.090  26.887  1.00  0.00      RI0  C  
ATOM    392  CE2 PHE I 158      59.037  27.374  26.210  1.00  0.00      RI0  C  
ATOM    393  CZ  PHE I 158      59.137  26.025  25.892  1.00  0.00      RI0  C  
ATOM    394  H   PHE I 158      61.303  25.468  30.600  1.00  0.00      RI0  H  
ATOM    395  N   SER I 159      61.053  29.502  31.843  1.00  0.00      RI0  N  
ATOM    396  CA  SER I 159      60.913  30.295  33.096  1.00  0.00      RI0  C  
ATOM    397  C   SER I 159      59.540  30.978  33.117  1.00  0.00      RI0  C  
ATOM    398  O   SER I 159      59.489  32.216  32.966  1.00  0.00      RI0  O  
ATOM    399  CB  SER I 159      62.094  31.246  33.081  1.00  0.00      RI0  C  
ATOM    400  OG  SER I 159      63.192  30.501  32.529  1.00  0.00      RI0  O  
ATOM    401  H   SER I 159      60.873  30.030  31.033  1.00  0.00      RI0  H  
ATOM    402  HG  SER I 159      62.981  30.366  31.612  1.00  0.00      RI0  H  
ATOM    403  N   MET I 160      58.474  30.188  33.299  1.00  0.00      RI0  N  
ATOM    404  CA  MET I 160      57.059  30.650  33.296  1.00  0.00      RI0  C  
ATOM    405  C   MET I 160      56.834  31.619  34.463  1.00  0.00      RI0  C  
ATOM    406  O   MET I 160      56.780  31.158  35.621  1.00  0.00      RI0  O  
ATOM    407  CB  MET I 160      56.097  29.466  33.371  1.00  0.00      RI0  C  
ATOM    408  CG  MET I 160      54.644  29.936  33.302  1.00  0.00      RI0  C  
ATOM    409  SD  MET I 160      53.463  28.590  33.118  1.00  0.00      RI0  S  
ATOM    410  CE  MET I 160      53.844  27.713  34.638  1.00  0.00      RI0  C  
ATOM    411  H   MET I 160      58.664  29.276  33.669  1.00  0.00      RI0  H  
ATOM    412  N   SER I 161      56.706  32.913  34.156  1.00  0.00      RI0  N  
ATOM    413  CA  SER I 161      56.421  34.003  35.126  1.00  0.00      RI0  C  
ATOM    414  C   SER I 161      54.906  34.204  35.235  1.00  0.00      RI0  C  
ATOM    415  O   SER I 161      54.270  34.437  34.190  1.00  0.00      RI0  O  
ATOM    416  CB  SER I 161      57.170  35.205  34.553  1.00  0.00      RI0  C  
ATOM    417  OG  SER I 161      58.480  34.805  34.100  1.00  0.00      RI0  O  
ATOM    418  H   SER I 161      56.685  33.182  33.194  1.00  0.00      RI0  H  
ATOM    419  HG  SER I 161      58.447  33.914  33.761  1.00  0.00      RI0  H  
ATOM    420  N   PHE I 162      54.355  34.108  36.450  1.00  0.00      RI0  N  
ATOM    421  CA  PHE I 162      52.922  34.373  36.747  1.00  0.00      RI0  C  
ATOM    422  C   PHE I 162      52.712  35.893  36.786  1.00  0.00      RI0  C  
ATOM    423  O   PHE I 162      53.416  36.576  37.554  1.00  0.00      RI0  O  
ATOM    424  CB  PHE I 162      52.492  33.718  38.060  1.00  0.00      RI0  C  
ATOM    425  CG  PHE I 162      52.509  32.216  37.907  1.00  0.00      RI0  C  
ATOM    426  CD1 PHE I 162      53.690  31.504  38.076  1.00  0.00      RI0  C  
ATOM    427  CD2 PHE I 162      51.333  31.545  37.592  1.00  0.00      RI0  C  
ATOM    428  CE1 PHE I 162      53.696  30.123  37.933  1.00  0.00      RI0  C  
ATOM    429  CE2 PHE I 162      51.338  30.163  37.450  1.00  0.00      RI0  C  
ATOM    430  CZ  PHE I 162      52.519  29.452  37.622  1.00  0.00      RI0  C  
ATOM    431  H   PHE I 162      54.977  33.983  37.218  1.00  0.00      RI0  H  
ATOM    432  N   VAL I 163      51.787  36.400  35.963  1.00  0.00      RI0  N  
ATOM    433  CA  VAL I 163      51.595  37.858  35.693  1.00  0.00      RI0  C  
ATOM    434  C   VAL I 163      50.115  38.215  35.865  1.00  0.00      RI0  C  
ATOM    435  O   VAL I 163      49.284  37.289  35.891  1.00  0.00      RI0  O  
ATOM    436  CB  VAL I 163      52.086  38.239  34.290  1.00  0.00      RI0  C  
ATOM    437  CG1 VAL I 163      53.597  38.036  34.157  1.00  0.00      RI0  C  
ATOM    438  CG2 VAL I 163      51.303  37.505  33.200  1.00  0.00      RI0  C  
ATOM    439  H   VAL I 163      51.133  35.799  35.489  1.00  0.00      RI0  H  
ATOM    440  N   GLN I 164      49.809  39.514  35.960  1.00  0.00      RI0  N  
ATOM    441  CA  GLN I 164      48.434  40.043  36.181  1.00  0.00      RI0  C  
ATOM    442  C   GLN I 164      47.695  40.102  34.837  1.00  0.00      RI0  C  
ATOM    443  O   GLN I 164      48.356  40.345  33.807  1.00  0.00      RI0  O  
ATOM    444  CB  GLN I 164      48.482  41.278  37.061  1.00  0.00      RI0  C  
ATOM    445  CG  GLN I 164      48.012  40.855  38.462  1.00  0.00      RI0  C  
ATOM    446  CD  GLN I 164      48.437  39.415  38.750  1.00  0.00      RI0  C  
ATOM    447  NE2 GLN I 164      47.405  38.546  38.759  1.00  0.00      RI0  N  
ATOM    448  OE1 GLN I 164      49.627  39.107  38.904  1.00  0.00      RI0  O  
ATOM    449  H   GLN I 164      50.545  40.161  35.770  1.00  0.00      RI0  H  
ATOM    450 HE21 GLN I 164      46.423  38.775  38.723  1.00  0.00      RI0  H  
ATOM    451 HE22 GLN I 164      47.383  37.540  38.747  1.00  0.00      RI0  H  
ATOM    452  N   GLY I 165      46.376  39.876  34.855  1.00  0.00      RI0  N  
ATOM    453  CA  GLY I 165      45.511  39.851  33.658  1.00  0.00      RI0  C  
ATOM    454  C   GLY I 165      44.116  39.336  33.976  1.00  0.00      RI0  C  
ATOM    455  O   GLY I 165      43.777  39.261  35.173  1.00  0.00      RI0  O  
ATOM    456  H   GLY I 165      45.870  39.599  35.682  1.00  0.00      RI0  H  
ATOM    457  N   GLU I 166      43.339  38.995  32.940  1.00  0.00      RI0  N  
ATOM    458  CA  GLU I 166      41.940  38.488  33.049  1.00  0.00      RI0  C  
ATOM    459  C   GLU I 166      41.971  37.051  33.594  1.00  0.00      RI0  C  
ATOM    460  O   GLU I 166      42.209  36.121  32.793  1.00  0.00      RI0  O  
ATOM    461  CB  GLU I 166      41.299  38.591  31.658  1.00  0.00      RI0  C  
ATOM    462  CG  GLU I 166      40.015  37.786  31.447  1.00  0.00      RI0  C  
ATOM    463  CD  GLU I 166      39.088  38.010  32.616  1.00  0.00      RI0  C  
ATOM    464  OE1 GLU I 166      38.713  39.153  32.855  1.00  0.00      RI0  O  
ATOM    465  OE2 GLU I 166      38.760  37.036  33.292  1.00  0.00      RI0  O1-
ATOM    466  H   GLU I 166      43.748  38.904  32.037  1.00  0.00      RI0  H  
ATOM    467  N   GLU I 167      41.737  36.889  34.904  1.00  0.00      RI0  N  
ATOM    468  CA  GLU I 167      41.783  35.586  35.628  1.00  0.00      RI0  C  
ATOM    469  C   GLU I 167      40.373  34.988  35.702  1.00  0.00      RI0  C  
ATOM    470  O   GLU I 167      39.682  35.217  36.715  1.00  0.00      RI0  O  
ATOM    471  CB  GLU I 167      42.511  35.775  36.982  1.00  0.00      RI0  C  
ATOM    472  CG  GLU I 167      43.795  36.601  36.764  1.00  0.00      RI0  C  
ATOM    473  CD  GLU I 167      44.664  36.847  37.998  1.00  0.00      RI0  C  
ATOM    474  OE1 GLU I 167      45.584  36.067  38.246  1.00  0.00      RI0  O  
ATOM    475  OE2 GLU I 167      44.513  37.880  38.652  1.00  0.00      RI0  O1-
ATOM    476  H   GLU I 167      41.414  37.683  35.416  1.00  0.00      RI0  H  
ATOM    477  N   SER I 168      39.978  34.245  34.664  1.00  0.00      RI0  N  
ATOM    478  CA  SER I 168      38.671  33.545  34.544  1.00  0.00      RI0  C  
ATOM    479  C   SER I 168      38.745  32.194  35.269  1.00  0.00      RI0  C  
ATOM    480  O   SER I 168      39.768  31.945  35.939  1.00  0.00      RI0  O  
ATOM    481  CB  SER I 168      38.425  33.474  33.060  1.00  0.00      RI0  C  
ATOM    482  OG  SER I 168      39.394  34.336  32.467  1.00  0.00      RI0  O  
ATOM    483  H   SER I 168      40.648  34.081  33.940  1.00  0.00      RI0  H  
ATOM    484  HG  SER I 168      39.191  35.226  32.779  1.00  0.00      RI0  H  
ATOM    485  N   ASN I 169      37.704  31.363  35.128  1.00  0.00      RI0  N  
ATOM    486  CA  ASN I 169      37.553  30.051  35.818  1.00  0.00      RI0  C  
ATOM    487  C   ASN I 169      38.880  29.281  35.773  1.00  0.00      RI0  C  
ATOM    488  O   ASN I 169      39.427  28.990  36.858  1.00  0.00      RI0  O  
ATOM    489  CB  ASN I 169      36.486  29.165  35.169  1.00  0.00      RI0  C  
ATOM    490  CG  ASN I 169      35.127  29.820  35.241  1.00  0.00      RI0  C  
ATOM    491  ND2 ASN I 169      34.217  29.110  35.934  1.00  0.00      RI0  N  
ATOM    492  OD1 ASN I 169      34.913  30.900  34.698  1.00  0.00      RI0  O  
ATOM    493  H   ASN I 169      36.907  31.693  34.619  1.00  0.00      RI0  H  
ATOM    494 HD21 ASN I 169      34.466  28.232  36.345  1.00  0.00      RI0  H  
ATOM    495 HD22 ASN I 169      33.279  29.437  36.051  1.00  0.00      RI0  H  
ATOM    496  N   ASP I 170      39.379  28.981  34.568  1.00  0.00      RI0  N  
ATOM    497  CA  ASP I 170      40.551  28.090  34.341  1.00  0.00      RI0  C  
ATOM    498  C   ASP I 170      41.720  28.848  33.691  1.00  0.00      RI0  C  
ATOM    499  O   ASP I 170      42.811  28.253  33.616  1.00  0.00      RI0  O  
ATOM    500  CB  ASP I 170      40.106  26.996  33.381  1.00  0.00      RI0  C  
ATOM    501  CG  ASP I 170      39.768  27.671  32.059  1.00  0.00      RI0  C  
ATOM    502  OD1 ASP I 170      38.684  28.240  31.909  1.00  0.00      RI0  O  
ATOM    503  OD2 ASP I 170      40.605  27.678  31.167  1.00  0.00      RI0  O1-
ATOM    504  H   ASP I 170      38.907  29.254  33.730  1.00  0.00      RI0  H  
ATOM    505  N   LYS I 171      41.515  30.096  33.247  1.00  0.00      RI0  N  
ATOM    506  CA  LYS I 171      42.532  30.913  32.523  1.00  0.00      RI0  C  
ATOM    507  C   LYS I 171      43.404  31.682  33.526  1.00  0.00      RI0  C  
ATOM    508  O   LYS I 171      42.940  32.718  34.037  1.00  0.00      RI0  O  
ATOM    509  CB  LYS I 171      41.783  32.003  31.753  1.00  0.00      RI0  C  
ATOM    510  CG  LYS I 171      41.834  32.008  30.228  1.00  0.00      RI0  C  
ATOM    511  CD  LYS I 171      41.186  30.785  29.595  1.00  0.00      RI0  C  
ATOM    512  CE  LYS I 171      39.691  30.658  29.864  1.00  0.00      RI0  C  
ATOM    513  NZ  LYS I 171      39.309  29.270  29.589  1.00  0.00      RI0  N1+
ATOM    514  H   LYS I 171      40.705  30.567  33.587  1.00  0.00      RI0  H  
ATOM    515  HZ1 LYS I 171      38.596  28.951  30.282  1.00  0.00      RI0  H  
ATOM    516  HZ2 LYS I 171      39.010  29.101  28.614  1.00  0.00      RI0  H  
ATOM    517  HZ3 LYS I 171      40.117  28.653  29.828  1.00  0.00      RI0  H  
ATOM    518  N   ILE I 172      44.626  31.198  33.778  1.00  0.00      RI0  N  
ATOM    519  CA  ILE I 172      45.683  31.900  34.568  1.00  0.00      RI0  C  
ATOM    520  C   ILE I 172      46.667  32.530  33.584  1.00  0.00      RI0  C  
ATOM    521  O   ILE I 172      47.331  31.813  32.839  1.00  0.00      RI0  O  
ATOM    522  CB  ILE I 172      46.394  30.967  35.561  1.00  0.00      RI0  C  
ATOM    523  CG1 ILE I 172      45.480  30.532  36.718  1.00  0.00      RI0  C  
ATOM    524  CG2 ILE I 172      47.653  31.645  36.111  1.00  0.00      RI0  C  
ATOM    525  CD1 ILE I 172      44.508  29.386  36.417  1.00  0.00      RI0  C  
ATOM    526  H   ILE I 172      44.880  30.355  33.301  1.00  0.00      RI0  H  
ATOM    527  N   PRO I 173      46.794  33.878  33.538  1.00  0.00      RI0  N  
ATOM    528  CA  PRO I 173      47.724  34.531  32.616  1.00  0.00      RI0  C  
ATOM    529  C   PRO I 173      49.186  34.345  33.056  1.00  0.00      RI0  C  
ATOM    530  O   PRO I 173      49.464  34.503  34.236  1.00  0.00      RI0  O  
ATOM    531  CB  PRO I 173      47.247  35.986  32.657  1.00  0.00      RI0  C  
ATOM    532  CG  PRO I 173      46.664  36.170  34.057  1.00  0.00      RI0  C  
ATOM    533  CD  PRO I 173      46.026  34.818  34.345  1.00  0.00      RI0  C  
ATOM    534  N   VAL I 174      50.066  34.007  32.102  1.00  0.00      RI0  N  
ATOM    535  CA  VAL I 174      51.506  33.667  32.329  1.00  0.00      RI0  C  
ATOM    536  C   VAL I 174      52.362  34.198  31.170  1.00  0.00      RI0  C  
ATOM    537  O   VAL I 174      51.788  34.594  30.133  1.00  0.00      RI0  O  
ATOM    538  CB  VAL I 174      51.711  32.153  32.471  1.00  0.00      RI0  C  
ATOM    539  CG1 VAL I 174      51.068  31.597  33.743  1.00  0.00      RI0  C  
ATOM    540  CG2 VAL I 174      51.254  31.411  31.213  1.00  0.00      RI0  C  
ATOM    541  H   VAL I 174      49.793  33.992  31.141  1.00  0.00      RI0  H  
ATOM    542  N   ALA I 175      53.687  34.192  31.358  1.00  0.00      RI0  N  
ATOM    543  CA  ALA I 175      54.713  34.627  30.377  1.00  0.00      RI0  C  
ATOM    544  C   ALA I 175      55.863  33.610  30.343  1.00  0.00      RI0  C  
ATOM    545  O   ALA I 175      56.551  33.453  31.372  1.00  0.00      RI0  O  
ATOM    546  CB  ALA I 175      55.262  35.999  30.759  1.00  0.00      RI0  C  
ATOM    547  H   ALA I 175      54.037  33.917  32.256  1.00  0.00      RI0  H  
ATOM    548  N   LEU I 176      56.069  32.961  29.194  1.00  0.00      RI0  N  
ATOM    549  CA  LEU I 176      57.054  31.862  29.015  1.00  0.00      RI0  C  
ATOM    550  C   LEU I 176      58.374  32.430  28.487  1.00  0.00      RI0  C  
ATOM    551  O   LEU I 176      58.384  32.945  27.349  1.00  0.00      RI0  O  
ATOM    552  CB  LEU I 176      56.503  30.836  28.025  1.00  0.00      RI0  C  
ATOM    553  CG  LEU I 176      55.290  30.069  28.551  1.00  0.00      RI0  C  
ATOM    554  CD1 LEU I 176      54.496  29.406  27.427  1.00  0.00      RI0  C  
ATOM    555  CD2 LEU I 176      55.694  29.052  29.618  1.00  0.00      RI0  C  
ATOM    556  H   LEU I 176      55.603  33.303  28.377  1.00  0.00      RI0  H  
ATOM    557  N   GLY I 177      59.441  32.324  29.286  1.00  0.00      RI0  N  
ATOM    558  CA  GLY I 177      60.814  32.728  28.920  1.00  0.00      RI0  C  
ATOM    559  C   GLY I 177      61.740  31.528  28.855  1.00  0.00      RI0  C  
ATOM    560  O   GLY I 177      61.411  30.503  29.481  1.00  0.00      RI0  O  
ATOM    561  H   GLY I 177      59.321  31.898  30.181  1.00  0.00      RI0  H  
ATOM    562  N   LEU I 178      62.852  31.646  28.123  1.00  0.00      RI0  N  
ATOM    563  CA  LEU I 178      63.893  30.590  27.999  1.00  0.00      RI0  C  
ATOM    564  C   LEU I 178      65.097  30.971  28.867  1.00  0.00      RI0  C  
ATOM    565  O   LEU I 178      65.645  32.075  28.667  1.00  0.00      RI0  O  
ATOM    566  CB  LEU I 178      64.314  30.393  26.546  1.00  0.00      RI0  C  
ATOM    567  CG  LEU I 178      63.208  29.733  25.727  1.00  0.00      RI0  C  
ATOM    568  CD1 LEU I 178      63.640  29.520  24.278  1.00  0.00      RI0  C  
ATOM    569  CD2 LEU I 178      62.731  28.431  26.372  1.00  0.00      RI0  C  
ATOM    570  H   LEU I 178      63.073  32.546  27.745  1.00  0.00      RI0  H  
ATOM    571  N   LYS I 179      65.499  30.073  29.772  1.00  0.00      RI0  N  
ATOM    572  CA  LYS I 179      66.434  30.369  30.891  1.00  0.00      RI0  C  
ATOM    573  C   LYS I 179      67.831  30.657  30.325  1.00  0.00      RI0  C  
ATOM    574  O   LYS I 179      68.306  29.850  29.507  1.00  0.00      RI0  O  
ATOM    575  CB  LYS I 179      66.673  29.078  31.666  1.00  0.00      RI0  C  
ATOM    576  CG  LYS I 179      65.827  28.741  32.881  1.00  0.00      RI0  C  
ATOM    577  CD  LYS I 179      66.443  29.250  34.184  1.00  0.00      RI0  C  
ATOM    578  CE  LYS I 179      66.296  30.751  34.418  1.00  0.00      RI0  C  
ATOM    579  NZ  LYS I 179      67.453  31.192  35.200  1.00  0.00      RI0  N1+
ATOM    580  H   LYS I 179      65.123  29.146  29.714  1.00  0.00      RI0  H  
ATOM    581  HZ1 LYS I 179      67.824  32.088  34.813  1.00  0.00      RI0  H  
ATOM    582  HZ2 LYS I 179      67.284  31.244  36.217  1.00  0.00      RI0  H  
ATOM    583  HZ3 LYS I 179      68.246  30.544  34.994  1.00  0.00      RI0  H  
ATOM    584  N   GLU I 180      68.427  31.788  30.729  1.00  0.00      RI0  N  
ATOM    585  CA  GLU I 180      69.832  32.206  30.444  1.00  0.00      RI0  C  
ATOM    586  C   GLU I 180      70.059  32.452  28.941  1.00  0.00      RI0  C  
ATOM    587  O   GLU I 180      71.239  32.555  28.541  1.00  0.00      RI0  O  
ATOM    588  CB  GLU I 180      70.838  31.257  31.099  1.00  0.00      RI0  C  
ATOM    589  CG  GLU I 180      71.064  31.595  32.582  1.00  0.00      RI0  C  
ATOM    590  CD  GLU I 180      69.801  31.424  33.408  1.00  0.00      RI0  C  
ATOM    591  OE1 GLU I 180      69.592  30.349  33.955  1.00  0.00      RI0  O  
ATOM    592  OE2 GLU I 180      69.015  32.363  33.534  1.00  0.00      RI0  O1-
ATOM    593  H   GLU I 180      67.992  32.311  31.461  1.00  0.00      RI0  H  
ATOM    594  N   LYS I 181      68.995  32.563  28.138  1.00  0.00      RI0  N  
ATOM    595  CA  LYS I 181      69.089  32.882  26.685  1.00  0.00      RI0  C  
ATOM    596  C   LYS I 181      68.606  34.317  26.438  1.00  0.00      RI0  C  
ATOM    597  O   LYS I 181      69.001  34.892  25.401  1.00  0.00      RI0  O  
ATOM    598  CB  LYS I 181      68.285  31.931  25.797  1.00  0.00      RI0  C  
ATOM    599  CG  LYS I 181      69.165  31.040  24.914  1.00  0.00      RI0  C  
ATOM    600  CD  LYS I 181      68.440  30.614  23.631  1.00  0.00      RI0  C  
ATOM    601  CE  LYS I 181      68.285  31.772  22.636  1.00  0.00      RI0  C  
ATOM    602  NZ  LYS I 181      67.308  31.421  21.592  1.00  0.00      RI0  N1+
ATOM    603  H   LYS I 181      68.093  32.430  28.547  1.00  0.00      RI0  H  
ATOM    604  HZ1 LYS I 181      67.257  32.127  20.823  1.00  0.00      RI0  H  
ATOM    605  HZ2 LYS I 181      67.572  30.517  21.158  1.00  0.00      RI0  H  
ATOM    606  HZ3 LYS I 181      66.363  31.333  22.014  1.00  0.00      RI0  H  
ATOM    607  N   ASN I 182      67.805  34.868  27.361  1.00  0.00      RI0  N  
ATOM    608  CA  ASN I 182      67.224  36.238  27.303  1.00  0.00      RI0  C  
ATOM    609  C   ASN I 182      66.155  36.279  26.201  1.00  0.00      RI0  C  
ATOM    610  O   ASN I 182      65.992  37.346  25.569  1.00  0.00      RI0  O  
ATOM    611  CB  ASN I 182      68.234  37.357  27.022  1.00  0.00      RI0  C  
ATOM    612  CG  ASN I 182      69.160  37.535  28.195  1.00  0.00      RI0  C  
ATOM    613  ND2 ASN I 182      70.233  38.294  27.912  1.00  0.00      RI0  N  
ATOM    614  OD1 ASN I 182      68.943  37.003  29.278  1.00  0.00      RI0  O  
ATOM    615  H   ASN I 182      67.564  34.322  28.160  1.00  0.00      RI0  H  
ATOM    616 HD21 ASN I 182      70.317  38.710  27.006  1.00  0.00      RI0  H  
ATOM    617 HD22 ASN I 182      70.952  38.454  28.586  1.00  0.00      RI0  H  
ATOM    618  N   LEU I 183      65.452  35.157  25.998  1.00  0.00      RI0  N  
ATOM    619  CA  LEU I 183      64.357  34.993  25.001  1.00  0.00      RI0  C  
ATOM    620  C   LEU I 183      63.019  34.820  25.734  1.00  0.00      RI0  C  
ATOM    621  O   LEU I 183      62.995  34.146  26.789  1.00  0.00      RI0  O  
ATOM    622  CB  LEU I 183      64.698  33.816  24.089  1.00  0.00      RI0  C  
ATOM    623  CG  LEU I 183      65.456  34.237  22.822  1.00  0.00      RI0  C  
ATOM    624  CD1 LEU I 183      64.561  35.076  21.940  1.00  0.00      RI0  C  
ATOM    625  CD2 LEU I 183      66.764  34.993  23.052  1.00  0.00      RI0  C  
ATOM    626  H   LEU I 183      65.541  34.419  26.665  1.00  0.00      RI0  H  
ATOM    627  N   TYR I 184      61.952  35.410  25.182  1.00  0.00      RI0  N  
ATOM    628  CA  TYR I 184      60.538  35.200  25.590  1.00  0.00      RI0  C  
ATOM    629  C   TYR I 184      59.703  34.923  24.335  1.00  0.00      RI0  C  
ATOM    630  O   TYR I 184      60.001  35.512  23.277  1.00  0.00      RI0  O  
ATOM    631  CB  TYR I 184      59.974  36.425  26.316  1.00  0.00      RI0  C  
ATOM    632  CG  TYR I 184      60.095  36.316  27.821  1.00  0.00      RI0  C  
ATOM    633  CD1 TYR I 184      61.299  36.595  28.458  1.00  0.00      RI0  C  
ATOM    634  CD2 TYR I 184      58.985  35.951  28.578  1.00  0.00      RI0  C  
ATOM    635  CE1 TYR I 184      61.385  36.522  29.844  1.00  0.00      RI0  C  
ATOM    636  CE2 TYR I 184      59.073  35.873  29.965  1.00  0.00      RI0  C  
ATOM    637  CZ  TYR I 184      60.274  36.163  30.602  1.00  0.00      RI0  C  
ATOM    638  OH  TYR I 184      60.378  36.101  31.980  1.00  0.00      RI0  O  
ATOM    639  H   TYR I 184      62.064  36.006  24.379  1.00  0.00      RI0  H  
ATOM    640  HH  TYR I 184      59.605  35.701  32.373  1.00  0.00      RI0  H  
ATOM    641  N   LEU I 185      58.712  34.033  24.445  1.00  0.00      RI0  N  
ATOM    642  CA  LEU I 185      57.724  33.755  23.369  1.00  0.00      RI0  C  
ATOM    643  C   LEU I 185      56.782  34.958  23.249  1.00  0.00      RI0  C  
ATOM    644  O   LEU I 185      56.069  35.253  24.228  1.00  0.00      RI0  O  
ATOM    645  CB  LEU I 185      56.920  32.498  23.699  1.00  0.00      RI0  C  
ATOM    646  CG  LEU I 185      57.711  31.202  23.531  1.00  0.00      RI0  C  
ATOM    647  CD1 LEU I 185      56.971  30.002  24.121  1.00  0.00      RI0  C  
ATOM    648  CD2 LEU I 185      58.078  30.963  22.067  1.00  0.00      RI0  C  
ATOM    649  H   LEU I 185      58.491  33.707  25.367  1.00  0.00      RI0  H  
ATOM    650  N   SER I 186      56.792  35.625  22.093  1.00  0.00      RI0  N  
ATOM    651  CA  SER I 186      55.906  36.772  21.764  1.00  0.00      RI0  C  
ATOM    652  C   SER I 186      54.924  36.375  20.654  1.00  0.00      RI0  C  
ATOM    653  O   SER I 186      55.268  35.502  19.824  1.00  0.00      RI0  O  
ATOM    654  CB  SER I 186      56.846  37.885  21.385  1.00  0.00      RI0  C  
ATOM    655  OG  SER I 186      58.012  37.690  22.184  1.00  0.00      RI0  O  
ATOM    656  H   SER I 186      57.453  35.409  21.377  1.00  0.00      RI0  H  
ATOM    657  HG  SER I 186      58.457  38.537  22.181  1.00  0.00      RI0  H  
ATOM    658  N   CYS I 187      53.737  36.988  20.658  1.00  0.00      RI0  N  
ATOM    659  CA  CYS I 187      52.725  36.902  19.574  1.00  0.00      RI0  C  
ATOM    660  C   CYS I 187      52.747  38.203  18.768  1.00  0.00      RI0  C  
ATOM    661  O   CYS I 187      52.588  39.266  19.384  1.00  0.00      RI0  O  
ATOM    662  CB  CYS I 187      51.376  36.628  20.216  1.00  0.00      RI0  C  
ATOM    663  SG  CYS I 187      51.443  35.149  21.254  1.00  0.00      RI0  S  
ATOM    664  H   CYS I 187      53.558  37.680  21.350  1.00  0.00      RI0  H  
ATOM    665  N   VAL I 188      52.952  38.122  17.452  1.00  0.00      RI0  N  
ATOM    666  CA  VAL I 188      52.984  39.309  16.544  1.00  0.00      RI0  C  
ATOM    667  C   VAL I 188      52.380  38.927  15.188  1.00  0.00      RI0  C  
ATOM    668  O   VAL I 188      52.246  37.719  14.909  1.00  0.00      RI0  O  
ATOM    669  CB  VAL I 188      54.424  39.797  16.331  1.00  0.00      RI0  C  
ATOM    670  CG1 VAL I 188      54.999  40.505  17.561  1.00  0.00      RI0  C  
ATOM    671  CG2 VAL I 188      55.312  38.645  15.855  1.00  0.00      RI0  C  
ATOM    672  H   VAL I 188      53.078  37.223  17.019  1.00  0.00      RI0  H  
ATOM    673  N   LEU I 189      52.039  39.936  14.384  1.00  0.00      RI0  N  
ATOM    674  CA  LEU I 189      51.400  39.784  13.048  1.00  0.00      RI0  C  
ATOM    675  C   LEU I 189      52.481  39.788  11.969  1.00  0.00      RI0  C  
ATOM    676  O   LEU I 189      53.522  40.428  12.193  1.00  0.00      RI0  O  
ATOM    677  CB  LEU I 189      50.440  40.942  12.777  1.00  0.00      RI0  C  
ATOM    678  CG  LEU I 189      49.293  41.068  13.779  1.00  0.00      RI0  C  
ATOM    679  CD1 LEU I 189      48.572  42.410  13.643  1.00  0.00      RI0  C  
ATOM    680  CD2 LEU I 189      48.318  39.898  13.680  1.00  0.00      RI0  C  
ATOM    681  H   LEU I 189      52.357  40.857  14.605  1.00  0.00      RI0  H  
ATOM    682  N   LYS I 190      52.215  39.133  10.837  1.00  0.00      RI0  N  
ATOM    683  CA  LYS I 190      53.100  39.138   9.642  1.00  0.00      RI0  C  
ATOM    684  C   LYS I 190      52.263  39.471   8.401  1.00  0.00      RI0  C  
ATOM    685  O   LYS I 190      52.529  40.521   7.777  1.00  0.00      RI0  O  
ATOM    686  CB  LYS I 190      53.722  37.765   9.384  1.00  0.00      RI0  C  
ATOM    687  CG  LYS I 190      54.352  37.057  10.578  1.00  0.00      RI0  C  
ATOM    688  CD  LYS I 190      55.605  37.723  11.143  1.00  0.00      RI0  C  
ATOM    689  CE  LYS I 190      56.184  36.871  12.271  1.00  0.00      RI0  C  
ATOM    690  NZ  LYS I 190      57.405  37.486  12.800  1.00  0.00      RI0  N1+
ATOM    691  H   LYS I 190      51.374  38.597  10.763  1.00  0.00      RI0  H  
ATOM    692  HZ1 LYS I 190      57.817  36.849  13.515  1.00  0.00      RI0  H  
ATOM    693  HZ2 LYS I 190      58.108  37.587  12.044  1.00  0.00      RI0  H  
ATOM    694  HZ3 LYS I 190      57.191  38.406  13.229  1.00  0.00      RI0  H  
ATOM    695  N   ASP I 191      51.291  38.614   8.070  1.00  0.00      RI0  N  
ATOM    696  CA  ASP I 191      50.331  38.811   6.950  1.00  0.00      RI0  C  
ATOM    697  C   ASP I 191      48.935  39.054   7.540  1.00  0.00      RI0  C  
ATOM    698  O   ASP I 191      47.995  38.328   7.155  1.00  0.00      RI0  O  
ATOM    699  CB  ASP I 191      50.352  37.526   6.107  1.00  0.00      RI0  C  
ATOM    700  CG  ASP I 191      51.155  36.435   6.819  1.00  0.00      RI0  C  
ATOM    701  OD1 ASP I 191      52.281  36.165   6.407  1.00  0.00      RI0  O  
ATOM    702  OD2 ASP I 191      50.684  35.879   7.814  1.00  0.00      RI0  O1-
ATOM    703  H   ASP I 191      51.190  37.735   8.539  1.00  0.00      RI0  H  
ATOM    704  N   ASP I 192      48.817  40.041   8.440  1.00  0.00      RI0  N  
ATOM    705  CA  ASP I 192      47.612  40.298   9.280  1.00  0.00      RI0  C  
ATOM    706  C   ASP I 192      47.208  38.989   9.973  1.00  0.00      RI0  C  
ATOM    707  O   ASP I 192      46.000  38.779  10.197  1.00  0.00      RI0  O  
ATOM    708  CB  ASP I 192      46.500  40.992   8.498  1.00  0.00      RI0  C  
ATOM    709  CG  ASP I 192      46.899  42.450   8.380  1.00  0.00      RI0  C  
ATOM    710  OD1 ASP I 192      47.849  42.849   9.056  1.00  0.00      RI0  O  
ATOM    711  OD2 ASP I 192      46.267  43.181   7.619  1.00  0.00      RI0  O1-
ATOM    712  H   ASP I 192      49.531  40.738   8.473  1.00  0.00      RI0  H  
ATOM    713  N   LYS I 193      48.199  38.159  10.317  1.00  0.00      RI0  N  
ATOM    714  CA  LYS I 193      48.030  36.770  10.825  1.00  0.00      RI0  C  
ATOM    715  C   LYS I 193      48.955  36.582  12.020  1.00  0.00      RI0  C  
ATOM    716  O   LYS I 193      50.168  36.678  11.860  1.00  0.00      RI0  O  
ATOM    717  CB  LYS I 193      48.276  35.674   9.787  1.00  0.00      RI0  C  
ATOM    718  CG  LYS I 193      48.618  34.383  10.539  1.00  0.00      RI0  C  
ATOM    719  CD  LYS I 193      48.909  33.130   9.726  1.00  0.00      RI0  C  
ATOM    720  CE  LYS I 193      49.675  32.128  10.597  1.00  0.00      RI0  C  
ATOM    721  NZ  LYS I 193      49.128  32.119  11.966  1.00  0.00      RI0  N1+
ATOM    722  H   LYS I 193      49.129  38.448  10.109  1.00  0.00      RI0  H  
ATOM    723  HZ1 LYS I 193      49.454  31.283  12.492  1.00  0.00      RI0  H  
ATOM    724  HZ2 LYS I 193      49.422  32.969  12.499  1.00  0.00      RI0  H  
ATOM    725  HZ3 LYS I 193      48.092  32.103  11.923  1.00  0.00      RI0  H  
ATOM    726  N   PRO I 194      48.431  36.328  13.243  1.00  0.00      RI0  N  
ATOM    727  CA  PRO I 194      49.279  36.237  14.428  1.00  0.00      RI0  C  
ATOM    728  C   PRO I 194      50.122  34.961  14.366  1.00  0.00      RI0  C  
ATOM    729  O   PRO I 194      49.638  33.951  13.891  1.00  0.00      RI0  O  
ATOM    730  CB  PRO I 194      48.277  36.287  15.579  1.00  0.00      RI0  C  
ATOM    731  CG  PRO I 194      46.959  35.792  14.998  1.00  0.00      RI0  C  
ATOM    732  CD  PRO I 194      47.008  36.220  13.538  1.00  0.00      RI0  C  
ATOM    733  N   THR I 195      51.365  35.068  14.829  1.00  0.00      RI0  N  
ATOM    734  CA  THR I 195      52.415  34.029  14.711  1.00  0.00      RI0  C  
ATOM    735  C   THR I 195      53.214  34.000  16.014  1.00  0.00      RI0  C  
ATOM    736  O   THR I 195      53.286  35.050  16.680  1.00  0.00      RI0  O  
ATOM    737  CB  THR I 195      53.262  34.397  13.493  1.00  0.00      RI0  C  
ATOM    738  CG2 THR I 195      52.661  33.856  12.195  1.00  0.00      RI0  C  
ATOM    739  OG1 THR I 195      53.416  35.821  13.407  1.00  0.00      RI0  O  
ATOM    740  H   THR I 195      51.702  35.900  15.278  1.00  0.00      RI0  H  
ATOM    741  HG1 THR I 195      52.558  36.229  13.483  1.00  0.00      RI0  H  
ATOM    742  N   LEU I 196      53.762  32.835  16.363  1.00  0.00      RI0  N  
ATOM    743  CA  LEU I 196      54.714  32.671  17.491  1.00  0.00      RI0  C  
ATOM    744  C   LEU I 196      56.114  33.053  17.003  1.00  0.00      RI0  C  
ATOM    745  O   LEU I 196      56.491  32.633  15.893  1.00  0.00      RI0  O  
ATOM    746  CB  LEU I 196      54.644  31.243  18.025  1.00  0.00      RI0  C  
ATOM    747  CG  LEU I 196      55.145  31.123  19.462  1.00  0.00      RI0  C  
ATOM    748  CD1 LEU I 196      54.465  32.137  20.385  1.00  0.00      RI0  C  
ATOM    749  CD2 LEU I 196      54.996  29.695  19.984  1.00  0.00      RI0  C  
ATOM    750  H   LEU I 196      53.774  32.093  15.698  1.00  0.00      RI0  H  
ATOM    751  N   GLN I 197      56.843  33.831  17.802  1.00  0.00      RI0  N  
ATOM    752  CA  GLN I 197      58.253  34.198  17.522  1.00  0.00      RI0  C  
ATOM    753  C   GLN I 197      58.958  34.472  18.852  1.00  0.00      RI0  C  
ATOM    754  O   GLN I 197      58.324  35.065  19.740  1.00  0.00      RI0  O  
ATOM    755  CB  GLN I 197      58.299  35.479  16.693  1.00  0.00      RI0  C  
ATOM    756  CG  GLN I 197      59.682  35.771  16.111  1.00  0.00      RI0  C  
ATOM    757  CD  GLN I 197      59.721  35.258  14.690  1.00  0.00      RI0  C  
ATOM    758  NE2 GLN I 197      60.449  34.139  14.520  1.00  0.00      RI0  N  
ATOM    759  OE1 GLN I 197      59.113  35.856  13.800  1.00  0.00      RI0  O  
ATOM    760  H   GLN I 197      56.465  34.221  18.651  1.00  0.00      RI0  H  
ATOM    761 HE21 GLN I 197      60.945  33.697  15.273  1.00  0.00      RI0  H  
ATOM    762 HE22 GLN I 197      60.539  33.672  13.639  1.00  0.00      RI0  H  
ATOM    763  N   LEU I 198      60.210  34.021  18.973  1.00  0.00      RI0  N  
ATOM    764  CA  LEU I 198      61.077  34.236  20.161  1.00  0.00      RI0  C  
ATOM    765  C   LEU I 198      61.754  35.604  20.036  1.00  0.00      RI0  C  
ATOM    766  O   LEU I 198      62.502  35.799  19.057  1.00  0.00      RI0  O  
ATOM    767  CB  LEU I 198      62.128  33.132  20.194  1.00  0.00      RI0  C  
ATOM    768  CG  LEU I 198      61.677  31.884  20.939  1.00  0.00      RI0  C  
ATOM    769  CD1 LEU I 198      62.599  30.697  20.662  1.00  0.00      RI0  C  
ATOM    770  CD2 LEU I 198      61.537  32.167  22.435  1.00  0.00      RI0  C  
ATOM    771  H   LEU I 198      60.657  33.647  18.163  1.00  0.00      RI0  H  
ATOM    772  N   GLU I 199      61.494  36.505  20.991  1.00  0.00      RI0  N  
ATOM    773  CA  GLU I 199      61.955  37.920  20.970  1.00  0.00      RI0  C  
ATOM    774  C   GLU I 199      63.040  38.114  22.034  1.00  0.00      RI0  C  
ATOM    775  O   GLU I 199      62.878  37.583  23.153  1.00  0.00      RI0  O  
ATOM    776  CB  GLU I 199      60.769  38.837  21.200  1.00  0.00      RI0  C  
ATOM    777  CG  GLU I 199      60.978  40.311  20.871  1.00  0.00      RI0  C  
ATOM    778  CD  GLU I 199      59.694  41.030  21.220  1.00  0.00      RI0  C  
ATOM    779  OE1 GLU I 199      58.844  40.434  21.868  1.00  0.00      RI0  O  
ATOM    780  OE2 GLU I 199      59.534  42.201  20.893  1.00  0.00      RI0  O1-
ATOM    781  H   GLU I 199      60.938  36.250  21.786  1.00  0.00      RI0  H  
ATOM    782  N   SER I 200      64.101  38.844  21.675  1.00  0.00      RI0  N  
ATOM    783  CA  SER I 200      65.226  39.245  22.561  1.00  0.00      RI0  C  
ATOM    784  C   SER I 200      64.735  40.263  23.601  1.00  0.00      RI0  C  
ATOM    785  O   SER I 200      63.843  41.075  23.272  1.00  0.00      RI0  O  
ATOM    786  CB  SER I 200      66.259  39.734  21.568  1.00  0.00      RI0  C  
ATOM    787  OG  SER I 200      65.929  39.094  20.323  1.00  0.00      RI0  O  
ATOM    788  H   SER I 200      64.116  39.260  20.768  1.00  0.00      RI0  H  
ATOM    789  HG  SER I 200      66.670  38.538  20.089  1.00  0.00      RI0  H  
ATOM    790  N   VAL I 201      65.320  40.225  24.802  1.00  0.00      RI0  N  
ATOM    791  CA  VAL I 201      64.844  40.960  26.012  1.00  0.00      RI0  C  
ATOM    792  C   VAL I 201      66.058  41.441  26.818  1.00  0.00      RI0  C  
ATOM    793  O   VAL I 201      67.072  40.720  26.842  1.00  0.00      RI0  O  
ATOM    794  CB  VAL I 201      63.990  39.996  26.859  1.00  0.00      RI0  C  
ATOM    795  CG1 VAL I 201      63.569  40.617  28.184  1.00  0.00      RI0  C  
ATOM    796  CG2 VAL I 201      62.768  39.461  26.108  1.00  0.00      RI0  C  
ATOM    797  H   VAL I 201      66.047  39.560  24.992  1.00  0.00      RI0  H  
ATOM    798  N   ASP I 202      65.947  42.617  27.446  1.00  0.00      RI0  N  
ATOM    799  CA  ASP I 202      66.949  43.162  28.401  1.00  0.00      RI0  C  
ATOM    800  C   ASP I 202      66.793  42.417  29.726  1.00  0.00      RI0  C  
ATOM    801  O   ASP I 202      65.754  42.529  30.372  1.00  0.00      RI0  O  
ATOM    802  CB  ASP I 202      66.688  44.660  28.580  1.00  0.00      RI0  C  
ATOM    803  CG  ASP I 202      67.503  45.250  29.714  1.00  0.00      RI0  C  
ATOM    804  OD1 ASP I 202      67.322  44.860  30.860  1.00  0.00      RI0  O  
ATOM    805  OD2 ASP I 202      68.284  46.166  29.484  1.00  0.00      RI0  O1-
ATOM    806  H   ASP I 202      65.062  43.074  27.412  1.00  0.00      RI0  H  
ATOM    807  N   PRO I 203      67.802  41.631  30.171  1.00  0.00      RI0  N  
ATOM    808  CA  PRO I 203      67.639  40.757  31.337  1.00  0.00      RI0  C  
ATOM    809  C   PRO I 203      67.577  41.481  32.693  1.00  0.00      RI0  C  
ATOM    810  O   PRO I 203      67.079  40.890  33.635  1.00  0.00      RI0  O  
ATOM    811  CB  PRO I 203      68.858  39.839  31.216  1.00  0.00      RI0  C  
ATOM    812  CG  PRO I 203      69.925  40.697  30.537  1.00  0.00      RI0  C  
ATOM    813  CD  PRO I 203      69.110  41.511  29.540  1.00  0.00      RI0  C  
ATOM    814  N   LYS I 204      68.079  42.719  32.767  1.00  0.00      RI0  N  
ATOM    815  CA  LYS I 204      68.079  43.553  34.004  1.00  0.00      RI0  C  
ATOM    816  C   LYS I 204      66.667  44.100  34.267  1.00  0.00      RI0  C  
ATOM    817  O   LYS I 204      66.365  44.394  35.439  1.00  0.00      RI0  O  
ATOM    818  CB  LYS I 204      69.097  44.703  34.008  1.00  0.00      RI0  C  
ATOM    819  CG  LYS I 204      69.853  44.965  32.707  1.00  0.00      RI0  C  
ATOM    820  CD  LYS I 204      70.316  46.421  32.619  1.00  0.00      RI0  C  
ATOM    821  CE  LYS I 204      69.159  47.408  32.829  1.00  0.00      RI0  C  
ATOM    822  NZ  LYS I 204      68.083  47.146  31.868  1.00  0.00      RI0  N1+
ATOM    823  H   LYS I 204      68.265  43.163  31.890  1.00  0.00      RI0  H  
ATOM    824  HZ1 LYS I 204      67.205  47.672  32.055  1.00  0.00      RI0  H  
ATOM    825  HZ2 LYS I 204      68.372  47.260  30.873  1.00  0.00      RI0  H  
ATOM    826  HZ3 LYS I 204      67.798  46.147  31.890  1.00  0.00      RI0  H  
ATOM    827  N   ASN I 205      65.840  44.228  33.221  1.00  0.00      RI0  N  
ATOM    828  CA  ASN I 205      64.436  44.719  33.301  1.00  0.00      RI0  C  
ATOM    829  C   ASN I 205      63.497  43.564  33.675  1.00  0.00      RI0  C  
ATOM    830  O   ASN I 205      62.749  43.712  34.661  1.00  0.00      RI0  O  
ATOM    831  CB  ASN I 205      63.962  45.318  31.972  1.00  0.00      RI0  C  
ATOM    832  CG  ASN I 205      64.725  46.562  31.555  1.00  0.00      RI0  C  
ATOM    833  ND2 ASN I 205      64.365  46.987  30.330  1.00  0.00      RI0  N  
ATOM    834  OD1 ASN I 205      65.585  47.108  32.250  1.00  0.00      RI0  O  
ATOM    835  H   ASN I 205      66.163  43.905  32.328  1.00  0.00      RI0  H  
ATOM    836 HD21 ASN I 205      63.664  46.491  29.817  1.00  0.00      RI0  H  
ATOM    837 HD22 ASN I 205      64.780  47.775  29.877  1.00  0.00      RI0  H  
ATOM    838  N   TYR I 206      63.532  42.472  32.899  1.00  0.00      RI0  N  
ATOM    839  CA  TYR I 206      62.603  41.310  32.979  1.00  0.00      RI0  C  
ATOM    840  C   TYR I 206      63.222  40.216  33.849  1.00  0.00      RI0  C  
ATOM    841  O   TYR I 206      64.444  40.129  33.945  1.00  0.00      RI0  O  
ATOM    842  CB  TYR I 206      62.286  40.815  31.563  1.00  0.00      RI0  C  
ATOM    843  CG  TYR I 206      61.350  41.787  30.877  1.00  0.00      RI0  C  
ATOM    844  CD1 TYR I 206      61.830  42.980  30.347  1.00  0.00      RI0  C  
ATOM    845  CD2 TYR I 206      59.996  41.494  30.789  1.00  0.00      RI0  C  
ATOM    846  CE1 TYR I 206      60.950  43.915  29.816  1.00  0.00      RI0  C  
ATOM    847  CE2 TYR I 206      59.115  42.421  30.244  1.00  0.00      RI0  C  
ATOM    848  CZ  TYR I 206      59.586  43.653  29.810  1.00  0.00      RI0  C  
ATOM    849  OH  TYR I 206      58.698  44.640  29.426  1.00  0.00      RI0  O  
ATOM    850  H   TYR I 206      64.331  42.352  32.307  1.00  0.00      RI0  H  
ATOM    851  HH  TYR I 206      58.201  44.370  28.641  1.00  0.00      RI0  H  
ATOM    852  N   PRO I 207      62.428  39.337  34.510  1.00  0.00      RI0  N  
ATOM    853  CA  PRO I 207      60.968  39.305  34.374  1.00  0.00      RI0  C  
ATOM    854  C   PRO I 207      60.247  40.407  35.167  1.00  0.00      RI0  C  
ATOM    855  O   PRO I 207      60.860  40.984  36.048  1.00  0.00      RI0  O  
ATOM    856  CB  PRO I 207      60.633  37.901  34.883  1.00  0.00      RI0  C  
ATOM    857  CG  PRO I 207      61.675  37.639  35.967  1.00  0.00      RI0  C  
ATOM    858  CD  PRO I 207      62.930  38.290  35.392  1.00  0.00      RI0  C  
ATOM    859  N   LYS I 208      58.971  40.652  34.844  1.00  0.00      RI0  N  
ATOM    860  CA  LYS I 208      58.162  41.793  35.361  1.00  0.00      RI0  C  
ATOM    861  C   LYS I 208      56.728  41.330  35.652  1.00  0.00      RI0  C  
ATOM    862  O   LYS I 208      56.324  40.281  35.111  1.00  0.00      RI0  O  
ATOM    863  CB  LYS I 208      58.140  42.893  34.291  1.00  0.00      RI0  C  
ATOM    864  CG  LYS I 208      57.831  44.315  34.769  1.00  0.00      RI0  C  
ATOM    865  CD  LYS I 208      57.100  45.131  33.696  1.00  0.00      RI0  C  
ATOM    866  CE  LYS I 208      57.744  45.041  32.311  1.00  0.00      RI0  C  
ATOM    867  NZ  LYS I 208      56.864  45.558  31.246  1.00  0.00      RI0  N1+
ATOM    868  H   LYS I 208      58.469  40.022  34.249  1.00  0.00      RI0  H  
ATOM    869  HZ1 LYS I 208      57.172  45.194  30.308  1.00  0.00      RI0  H  
ATOM    870  HZ2 LYS I 208      55.870  45.272  31.384  1.00  0.00      RI0  H  
ATOM    871  HZ3 LYS I 208      56.903  46.590  31.188  1.00  0.00      RI0  H  
ATOM    872  N   LYS I 209      56.002  42.083  36.488  1.00  0.00      RI0  N  
ATOM    873  CA  LYS I 209      54.558  41.874  36.793  1.00  0.00      RI0  C  
ATOM    874  C   LYS I 209      53.719  42.278  35.576  1.00  0.00      RI0  C  
ATOM    875  O   LYS I 209      53.024  41.404  35.025  1.00  0.00      RI0  O  
ATOM    876  CB  LYS I 209      54.100  42.611  38.043  1.00  0.00      RI0  C  
ATOM    877  CG  LYS I 209      53.978  41.587  39.164  1.00  0.00      RI0  C  
ATOM    878  CD  LYS I 209      53.073  40.435  38.717  1.00  0.00      RI0  C  
ATOM    879  CE  LYS I 209      52.874  39.348  39.773  1.00  0.00      RI0  C  
ATOM    880  NZ  LYS I 209      52.088  38.258  39.185  1.00  0.00      RI0  N1+
ATOM    881  H   LYS I 209      56.471  42.868  36.890  1.00  0.00      RI0  H  
ATOM    882  HZ1 LYS I 209      51.835  37.563  39.909  1.00  0.00      RI0  H  
ATOM    883  HZ2 LYS I 209      51.195  38.638  38.804  1.00  0.00      RI0  H  
ATOM    884  HZ3 LYS I 209      52.631  37.794  38.424  1.00  0.00      RI0  H  
ATOM    885  N   LYS I 210      53.785  43.559  35.191  1.00  0.00      RI0  N  
ATOM    886  CA  LYS I 210      52.967  44.171  34.108  1.00  0.00      RI0  C  
ATOM    887  C   LYS I 210      53.741  44.070  32.787  1.00  0.00      RI0  C  
ATOM    888  O   LYS I 210      54.339  45.082  32.369  1.00  0.00      RI0  O  
ATOM    889  CB  LYS I 210      52.254  45.483  34.396  1.00  0.00      RI0  C  
ATOM    890  CG  LYS I 210      51.035  45.410  33.465  1.00  0.00      RI0  C  
ATOM    891  CD  LYS I 210      50.297  44.061  33.593  1.00  0.00      RI0  C  
ATOM    892  CE  LYS I 210      49.578  43.632  32.303  1.00  0.00      RI0  C  
ATOM    893  NZ  LYS I 210      48.858  42.361  32.489  1.00  0.00      RI0  N1+
ATOM    894  H   LYS I 210      54.459  44.147  35.634  1.00  0.00      RI0  H  
ATOM    895  HZ1 LYS I 210      48.570  41.960  31.577  1.00  0.00      RI0  H  
ATOM    896  HZ2 LYS I 210      49.422  41.629  32.975  1.00  0.00      RI0  H  
ATOM    897  HZ3 LYS I 210      48.008  42.491  33.072  1.00  0.00      RI0  H  
ATOM    898  N   MET I 211      53.726  42.886  32.164  1.00  0.00      RI0  N  
ATOM    899  CA  MET I 211      54.396  42.598  30.864  1.00  0.00      RI0  C  
ATOM    900  C   MET I 211      53.418  42.869  29.716  1.00  0.00      RI0  C  
ATOM    901  O   MET I 211      52.200  42.746  29.938  1.00  0.00      RI0  O  
ATOM    902  CB  MET I 211      54.897  41.155  30.812  1.00  0.00      RI0  C  
ATOM    903  CG  MET I 211      55.968  40.896  31.869  1.00  0.00      RI0  C  
ATOM    904  SD  MET I 211      56.605  39.215  31.867  1.00  0.00      RI0  S  
ATOM    905  CE  MET I 211      57.244  39.193  30.187  1.00  0.00      RI0  C  
ATOM    906  H   MET I 211      53.164  42.153  32.547  1.00  0.00      RI0  H  
ATOM    907  N   GLU I 212      53.953  43.200  28.535  1.00  0.00      RI0  N  
ATOM    908  CA  GLU I 212      53.180  43.585  27.321  1.00  0.00      RI0  C  
ATOM    909  C   GLU I 212      52.385  42.376  26.814  1.00  0.00      RI0  C  
ATOM    910  O   GLU I 212      52.877  41.238  26.947  1.00  0.00      RI0  O  
ATOM    911  CB  GLU I 212      54.110  44.176  26.259  1.00  0.00      RI0  C  
ATOM    912  CG  GLU I 212      55.021  45.318  26.754  1.00  0.00      RI0  C  
ATOM    913  CD  GLU I 212      56.176  44.773  27.585  1.00  0.00      RI0  C  
ATOM    914  OE1 GLU I 212      57.071  44.150  27.018  1.00  0.00      RI0  O  
ATOM    915  OE2 GLU I 212      56.162  44.925  28.808  1.00  0.00      RI0  O1-
ATOM    916  H   GLU I 212      54.951  43.186  28.465  1.00  0.00      RI0  H  
ATOM    917  N   LYS I 213      51.222  42.642  26.209  1.00  0.00      RI0  N  
ATOM    918  CA  LYS I 213      50.152  41.653  25.897  1.00  0.00      RI0  C  
ATOM    919  C   LYS I 213      50.638  40.648  24.841  1.00  0.00      RI0  C  
ATOM    920  O   LYS I 213      50.006  39.574  24.721  1.00  0.00      RI0  O  
ATOM    921  CB  LYS I 213      48.857  42.421  25.569  1.00  0.00      RI0  C  
ATOM    922  CG  LYS I 213      47.526  41.649  25.553  1.00  0.00      RI0  C  
ATOM    923  CD  LYS I 213      46.320  42.602  25.461  1.00  0.00      RI0  C  
ATOM    924  CE  LYS I 213      45.057  42.065  24.759  1.00  0.00      RI0  C  
ATOM    925  NZ  LYS I 213      44.442  40.922  25.454  1.00  0.00      RI0  N1+
ATOM    926  H   LYS I 213      51.027  43.602  26.015  1.00  0.00      RI0  H  
ATOM    927  HZ1 LYS I 213      44.092  40.228  24.750  1.00  0.00      RI0  H  
ATOM    928  HZ2 LYS I 213      45.132  40.427  26.048  1.00  0.00      RI0  H  
ATOM    929  HZ3 LYS I 213      43.637  41.235  26.031  1.00  0.00      RI0  H  
ATOM    930  N   ARG I 214      51.708  40.974  24.104  1.00  0.00      RI0  N  
ATOM    931  CA  ARG I 214      52.301  40.079  23.074  1.00  0.00      RI0  C  
ATOM    932  C   ARG I 214      53.105  38.961  23.754  1.00  0.00      RI0  C  
ATOM    933  O   ARG I 214      53.269  37.904  23.113  1.00  0.00      RI0  O  
ATOM    934  CB  ARG I 214      53.210  40.915  22.159  1.00  0.00      RI0  C  
ATOM    935  CG  ARG I 214      54.603  41.227  22.733  1.00  0.00      RI0  C  
ATOM    936  CD  ARG I 214      55.345  42.345  21.988  1.00  0.00      RI0  C  
ATOM    937  NE  ARG I 214      56.788  42.340  22.250  1.00  0.00      RI0  N  
ATOM    938  CZ  ARG I 214      57.386  42.880  23.356  1.00  0.00      RI0  C  
ATOM    939  NH1 ARG I 214      56.645  43.453  24.324  1.00  0.00      RI0  N1+
ATOM    940  NH2 ARG I 214      58.725  42.827  23.458  1.00  0.00      RI0  N  
ATOM    941  H   ARG I 214      52.117  41.871  24.245  1.00  0.00      RI0  H  
ATOM    942  HE  ARG I 214      57.397  41.869  21.588  1.00  0.00      RI0  H  
ATOM    943 HH11 ARG I 214      57.032  43.796  25.197  1.00  0.00      RI0  H  
ATOM    944 HH12 ARG I 214      55.657  43.553  24.221  1.00  0.00      RI0  H  
ATOM    945 HH21 ARG I 214      59.261  43.191  24.218  1.00  0.00      RI0  H  
ATOM    946 HH22 ARG I 214      59.236  42.372  22.703  1.00  0.00      RI0  H  
ATOM    947  N   PHE I 215      53.570  39.176  24.993  1.00  0.00      RI0  N  
ATOM    948  CA  PHE I 215      54.349  38.189  25.792  1.00  0.00      RI0  C  
ATOM    949  C   PHE I 215      53.434  37.382  26.725  1.00  0.00      RI0  C  
ATOM    950  O   PHE I 215      53.976  36.547  27.476  1.00  0.00      RI0  O  
ATOM    951  CB  PHE I 215      55.280  38.897  26.773  1.00  0.00      RI0  C  
ATOM    952  CG  PHE I 215      56.563  39.415  26.182  1.00  0.00      RI0  C  
ATOM    953  CD1 PHE I 215      57.205  38.729  25.161  1.00  0.00      RI0  C  
ATOM    954  CD2 PHE I 215      57.129  40.568  26.714  1.00  0.00      RI0  C  
ATOM    955  CE1 PHE I 215      58.450  39.166  24.725  1.00  0.00      RI0  C  
ATOM    956  CE2 PHE I 215      58.375  40.999  26.278  1.00  0.00      RI0  C  
ATOM    957  CZ  PHE I 215      59.050  40.276  25.304  1.00  0.00      RI0  C  
ATOM    958  H   PHE I 215      53.308  40.003  25.490  1.00  0.00      RI0  H  
ATOM    959  N   VAL I 216      52.112  37.605  26.683  1.00  0.00      RI0  N  
ATOM    960  CA  VAL I 216      51.138  37.052  27.675  1.00  0.00      RI0  C  
ATOM    961  C   VAL I 216      50.339  35.906  27.042  1.00  0.00      RI0  C  
ATOM    962  O   VAL I 216      49.736  36.118  25.969  1.00  0.00      RI0  O  
ATOM    963  CB  VAL I 216      50.235  38.136  28.269  1.00  0.00      RI0  C  
ATOM    964  CG1 VAL I 216      49.322  37.551  29.352  1.00  0.00      RI0  C  
ATOM    965  CG2 VAL I 216      51.074  39.281  28.837  1.00  0.00      RI0  C  
ATOM    966  H   VAL I 216      51.717  38.083  25.900  1.00  0.00      RI0  H  
ATOM    967  N   PHE I 217      50.316  34.752  27.719  1.00  0.00      RI0  N  
ATOM    968  CA  PHE I 217      49.537  33.539  27.351  1.00  0.00      RI0  C  
ATOM    969  C   PHE I 217      48.600  33.169  28.504  1.00  0.00      RI0  C  
ATOM    970  O   PHE I 217      49.012  33.274  29.671  1.00  0.00      RI0  O  
ATOM    971  CB  PHE I 217      50.467  32.359  27.070  1.00  0.00      RI0  C  
ATOM    972  CG  PHE I 217      51.432  32.719  25.970  1.00  0.00      RI0  C  
ATOM    973  CD1 PHE I 217      51.005  32.716  24.648  1.00  0.00      RI0  C  
ATOM    974  CD2 PHE I 217      52.744  33.056  26.282  1.00  0.00      RI0  C  
ATOM    975  CE1 PHE I 217      51.893  33.057  23.636  1.00  0.00      RI0  C  
ATOM    976  CE2 PHE I 217      53.629  33.400  25.269  1.00  0.00      RI0  C  
ATOM    977  CZ  PHE I 217      53.203  33.404  23.946  1.00  0.00      RI0  C  
ATOM    978  H   PHE I 217      50.795  34.698  28.595  1.00  0.00      RI0  H  
ATOM    979  N   ASN I 218      47.378  32.743  28.179  1.00  0.00      RI0  N  
ATOM    980  CA  ASN I 218      46.388  32.223  29.160  1.00  0.00      RI0  C  
ATOM    981  C   ASN I 218      46.646  30.725  29.353  1.00  0.00      RI0  C  
ATOM    982  O   ASN I 218      46.456  29.973  28.383  1.00  0.00      RI0  O  
ATOM    983  CB  ASN I 218      44.967  32.333  28.598  1.00  0.00      RI0  C  
ATOM    984  CG  ASN I 218      44.644  33.706  28.039  1.00  0.00      RI0  C  
ATOM    985  ND2 ASN I 218      43.729  33.675  27.052  1.00  0.00      RI0  N  
ATOM    986  OD1 ASN I 218      45.198  34.725  28.446  1.00  0.00      RI0  O  
ATOM    987  H   ASN I 218      47.051  32.849  27.261  1.00  0.00      RI0  H  
ATOM    988 HD21 ASN I 218      43.277  32.832  26.726  1.00  0.00      RI0  H  
ATOM    989 HD22 ASN I 218      43.427  34.479  26.542  1.00  0.00      RI0  H  
ATOM    990  N   LYS I 219      47.074  30.315  30.550  1.00  0.00      RI0  N  
ATOM    991  CA  LYS I 219      47.272  28.885  30.908  1.00  0.00      RI0  C  
ATOM    992  C   LYS I 219      45.911  28.256  31.222  1.00  0.00      RI0  C  
ATOM    993  O   LYS I 219      45.462  28.390  32.370  1.00  0.00      RI0  O  
ATOM    994  CB  LYS I 219      48.214  28.774  32.098  1.00  0.00      RI0  C  
ATOM    995  CG  LYS I 219      48.550  27.324  32.426  1.00  0.00      RI0  C  
ATOM    996  CD  LYS I 219      48.855  27.163  33.911  1.00  0.00      RI0  C  
ATOM    997  CE  LYS I 219      47.691  27.677  34.763  1.00  0.00      RI0  C  
ATOM    998  NZ  LYS I 219      46.442  27.020  34.363  1.00  0.00      RI0  N1+
ATOM    999  H   LYS I 219      47.221  31.016  31.240  1.00  0.00      RI0  H  
ATOM   1000  HZ1 LYS I 219      46.010  26.497  35.155  1.00  0.00      RI0  H  
ATOM   1001  HZ2 LYS I 219      45.751  27.636  33.888  1.00  0.00      RI0  H  
ATOM   1002  HZ3 LYS I 219      46.667  26.229  33.724  1.00  0.00      RI0  H  
ATOM   1003  N   ILE I 220      45.295  27.586  30.243  1.00  0.00      RI0  N  
ATOM   1004  CA  ILE I 220      43.951  26.943  30.373  1.00  0.00      RI0  C  
ATOM   1005  C   ILE I 220      44.142  25.480  30.790  1.00  0.00      RI0  C  
ATOM   1006  O   ILE I 220      44.804  24.740  30.042  1.00  0.00      RI0  O  
ATOM   1007  CB  ILE I 220      43.365  26.922  28.958  1.00  0.00      RI0  C  
ATOM   1008  CG1 ILE I 220      43.357  28.311  28.334  1.00  0.00      RI0  C  
ATOM   1009  CG2 ILE I 220      42.030  26.187  28.853  1.00  0.00      RI0  C  
ATOM   1010  CD1 ILE I 220      42.824  28.281  26.902  1.00  0.00      RI0  C  
ATOM   1011  H   ILE I 220      45.829  27.386  29.419  1.00  0.00      RI0  H  
ATOM   1012  N   GLU I 221      43.579  25.081  31.934  1.00  0.00      RI0  N  
ATOM   1013  CA  GLU I 221      43.515  23.664  32.380  1.00  0.00      RI0  C  
ATOM   1014  C   GLU I 221      42.141  23.110  31.978  1.00  0.00      RI0  C  
ATOM   1015  O   GLU I 221      41.308  22.898  32.870  1.00  0.00      RI0  O  
ATOM   1016  CB  GLU I 221      43.672  23.489  33.892  1.00  0.00      RI0  C  
ATOM   1017  CG  GLU I 221      45.066  23.015  34.316  1.00  0.00      RI0  C  
ATOM   1018  CD  GLU I 221      46.021  24.186  34.351  1.00  0.00      RI0  C  
ATOM   1019  OE1 GLU I 221      46.526  24.588  33.307  1.00  0.00      RI0  O  
ATOM   1020  OE2 GLU I 221      46.245  24.742  35.424  1.00  0.00      RI0  O1-
ATOM   1021  H   GLU I 221      43.031  25.745  32.443  1.00  0.00      RI0  H  
ATOM   1022  N   ILE I 222      41.919  22.902  30.676  1.00  0.00      RI0  N  
ATOM   1023  CA  ILE I 222      40.592  22.539  30.087  1.00  0.00      RI0  C  
ATOM   1024  C   ILE I 222      40.177  21.142  30.579  1.00  0.00      RI0  C  
ATOM   1025  O   ILE I 222      39.004  20.993  30.977  1.00  0.00      RI0  O  
ATOM   1026  CB  ILE I 222      40.648  22.610  28.549  1.00  0.00      RI0  C  
ATOM   1027  CG1 ILE I 222      39.315  22.176  27.937  1.00  0.00      RI0  C  
ATOM   1028  CG2 ILE I 222      41.834  21.841  27.955  1.00  0.00      RI0  C  
ATOM   1029  CD1 ILE I 222      39.321  22.237  26.409  1.00  0.00      RI0  C  
ATOM   1030  H   ILE I 222      42.722  23.037  30.094  1.00  0.00      RI0  H  
ATOM   1031  N   ASN I 223      41.098  20.171  30.570  1.00  0.00      RI0  N  
ATOM   1032  CA  ASN I 223      40.904  18.807  31.141  1.00  0.00      RI0  C  
ATOM   1033  C   ASN I 223      41.845  18.673  32.344  1.00  0.00      RI0  C  
ATOM   1034  O   ASN I 223      41.759  19.531  33.247  1.00  0.00      RI0  O  
ATOM   1035  CB  ASN I 223      41.206  17.758  30.069  1.00  0.00      RI0  C  
ATOM   1036  CG  ASN I 223      39.955  17.408  29.296  1.00  0.00      RI0  C  
ATOM   1037  ND2 ASN I 223      39.768  18.169  28.201  1.00  0.00      RI0  N  
ATOM   1038  OD1 ASN I 223      39.221  16.491  29.646  1.00  0.00      RI0  O  
ATOM   1039  H   ASN I 223      42.026  20.466  30.348  1.00  0.00      RI0  H  
ATOM   1040 HD21 ASN I 223      40.405  18.903  27.958  1.00  0.00      RI0  H  
ATOM   1041 HD22 ASN I 223      38.980  18.022  27.602  1.00  0.00      RI0  H  
ATOM   1042  N   ASN I 224      42.698  17.643  32.358  1.00  0.00      RI0  N  
ATOM   1043  CA  ASN I 224      43.948  17.601  33.163  1.00  0.00      RI0  C  
ATOM   1044  C   ASN I 224      45.122  17.848  32.205  1.00  0.00      RI0  C  
ATOM   1045  O   ASN I 224      46.222  17.323  32.466  1.00  0.00      RI0  O  
ATOM   1046  CB  ASN I 224      44.146  16.231  33.808  1.00  0.00      RI0  C  
ATOM   1047  CG  ASN I 224      44.505  15.211  32.736  1.00  0.00      RI0  C  
ATOM   1048  ND2 ASN I 224      45.253  14.195  33.209  1.00  0.00      RI0  N  
ATOM   1049  OD1 ASN I 224      44.108  15.304  31.575  1.00  0.00      RI0  O  
ATOM   1050  H   ASN I 224      42.670  16.886  31.703  1.00  0.00      RI0  H  
ATOM   1051 HD21 ASN I 224      45.568  14.218  34.160  1.00  0.00      RI0  H  
ATOM   1052 HD22 ASN I 224      45.501  13.406  32.647  1.00  0.00      RI0  H  
ATOM   1053  N   LYS I 225      44.871  18.618  31.135  1.00  0.00      RI0  N  
ATOM   1054  CA  LYS I 225      45.855  19.042  30.101  1.00  0.00      RI0  C  
ATOM   1055  C   LYS I 225      45.987  20.569  30.143  1.00  0.00      RI0  C  
ATOM   1056  O   LYS I 225      45.000  21.228  30.522  1.00  0.00      RI0  O  
ATOM   1057  CB  LYS I 225      45.419  18.598  28.703  1.00  0.00      RI0  C  
ATOM   1058  CG  LYS I 225      45.442  17.091  28.406  1.00  0.00      RI0  C  
ATOM   1059  CD  LYS I 225      46.823  16.465  28.151  1.00  0.00      RI0  C  
ATOM   1060  CE  LYS I 225      47.649  16.125  29.396  1.00  0.00      RI0  C  
ATOM   1061  NZ  LYS I 225      48.899  15.471  28.987  1.00  0.00      RI0  N1+
ATOM   1062  H   LYS I 225      44.028  19.154  31.123  1.00  0.00      RI0  H  
ATOM   1063  HZ1 LYS I 225      49.378  15.061  29.810  1.00  0.00      RI0  H  
ATOM   1064  HZ2 LYS I 225      48.724  14.724  28.288  1.00  0.00      RI0  H  
ATOM   1065  HZ3 LYS I 225      49.564  16.162  28.575  1.00  0.00      RI0  H  
ATOM   1066  N   LEU I 226      47.149  21.098  29.740  1.00  0.00      RI0  N  
ATOM   1067  CA  LEU I 226      47.462  22.555  29.710  1.00  0.00      RI0  C  
ATOM   1068  C   LEU I 226      47.419  23.072  28.267  1.00  0.00      RI0  C  
ATOM   1069  O   LEU I 226      48.171  22.538  27.431  1.00  0.00      RI0  O  
ATOM   1070  CB  LEU I 226      48.826  22.857  30.343  1.00  0.00      RI0  C  
ATOM   1071  CG  LEU I 226      48.955  22.448  31.816  1.00  0.00      RI0  C  
ATOM   1072  CD1 LEU I 226      49.477  21.020  32.003  1.00  0.00      RI0  C  
ATOM   1073  CD2 LEU I 226      49.808  23.446  32.596  1.00  0.00      RI0  C  
ATOM   1074  H   LEU I 226      47.837  20.510  29.331  1.00  0.00      RI0  H  
ATOM   1075  N   GLU I 227      46.588  24.081  27.996  1.00  0.00      RI0  N  
ATOM   1076  CA  GLU I 227      46.637  24.889  26.749  1.00  0.00      RI0  C  
ATOM   1077  C   GLU I 227      47.425  26.169  27.049  1.00  0.00      RI0  C  
ATOM   1078  O   GLU I 227      47.773  26.375  28.229  1.00  0.00      RI0  O  
ATOM   1079  CB  GLU I 227      45.254  25.201  26.185  1.00  0.00      RI0  C  
ATOM   1080  CG  GLU I 227      44.444  23.929  25.961  1.00  0.00      RI0  C  
ATOM   1081  CD  GLU I 227      43.331  24.185  24.967  1.00  0.00      RI0  C  
ATOM   1082  OE1 GLU I 227      43.618  24.588  23.844  1.00  0.00      RI0  O  
ATOM   1083  OE2 GLU I 227      42.179  23.856  25.245  1.00  0.00      RI0  O1-
ATOM   1084  H   GLU I 227      46.058  24.450  28.755  1.00  0.00      RI0  H  
ATOM   1085  N   PHE I 228      47.718  26.973  26.023  1.00  0.00      RI0  N  
ATOM   1086  CA  PHE I 228      48.387  28.296  26.150  1.00  0.00      RI0  C  
ATOM   1087  C   PHE I 228      47.853  29.242  25.072  1.00  0.00      RI0  C  
ATOM   1088  O   PHE I 228      48.497  29.366  24.011  1.00  0.00      RI0  O  
ATOM   1089  CB  PHE I 228      49.907  28.173  26.027  1.00  0.00      RI0  C  
ATOM   1090  CG  PHE I 228      50.480  27.444  27.218  1.00  0.00      RI0  C  
ATOM   1091  CD1 PHE I 228      50.605  28.102  28.435  1.00  0.00      RI0  C  
ATOM   1092  CD2 PHE I 228      50.871  26.115  27.099  1.00  0.00      RI0  C  
ATOM   1093  CE1 PHE I 228      51.109  27.425  29.540  1.00  0.00      RI0  C  
ATOM   1094  CE2 PHE I 228      51.370  25.438  28.205  1.00  0.00      RI0  C  
ATOM   1095  CZ  PHE I 228      51.483  26.092  29.426  1.00  0.00      RI0  C  
ATOM   1096  H   PHE I 228      47.448  26.685  25.102  1.00  0.00      RI0  H  
ATOM   1097  N   GLU I 229      46.706  29.875  25.344  1.00  0.00      RI0  N  
ATOM   1098  CA  GLU I 229      46.006  30.819  24.429  1.00  0.00      RI0  C  
ATOM   1099  C   GLU I 229      46.708  32.180  24.480  1.00  0.00      RI0  C  
ATOM   1100  O   GLU I 229      47.075  32.605  25.590  1.00  0.00      RI0  O  
ATOM   1101  CB  GLU I 229      44.550  30.977  24.837  1.00  0.00      RI0  C  
ATOM   1102  CG  GLU I 229      43.750  31.851  23.874  1.00  0.00      RI0  C  
ATOM   1103  CD  GLU I 229      42.297  31.796  24.278  1.00  0.00      RI0  C  
ATOM   1104  OE1 GLU I 229      42.024  31.794  25.478  1.00  0.00      RI0  O  
ATOM   1105  OE2 GLU I 229      41.448  31.731  23.391  1.00  0.00      RI0  O1-
ATOM   1106  H   GLU I 229      46.377  29.818  26.289  1.00  0.00      RI0  H  
ATOM   1107  N   SER I 230      46.871  32.839  23.330  1.00  0.00      RI0  N  
ATOM   1108  CA  SER I 230      47.422  34.216  23.232  1.00  0.00      RI0  C  
ATOM   1109  C   SER I 230      46.426  35.206  23.840  1.00  0.00      RI0  C  
ATOM   1110  O   SER I 230      45.233  35.145  23.482  1.00  0.00      RI0  O  
ATOM   1111  CB  SER I 230      47.747  34.528  21.768  1.00  0.00      RI0  C  
ATOM   1112  OG  SER I 230      48.551  35.712  21.670  1.00  0.00      RI0  O  
ATOM   1113  H   SER I 230      46.408  32.490  22.520  1.00  0.00      RI0  H  
ATOM   1114  HG  SER I 230      49.420  35.446  21.956  1.00  0.00      RI0  H  
ATOM   1115  N   ALA I 231      46.906  36.087  24.718  1.00  0.00      RI0  N  
ATOM   1116  CA  ALA I 231      46.097  37.140  25.374  1.00  0.00      RI0  C  
ATOM   1117  C   ALA I 231      45.736  38.224  24.351  1.00  0.00      RI0  C  
ATOM   1118  O   ALA I 231      44.557  38.628  24.305  1.00  0.00      RI0  O  
ATOM   1119  CB  ALA I 231      46.853  37.786  26.531  1.00  0.00      RI0  C  
ATOM   1120  H   ALA I 231      47.883  36.021  24.944  1.00  0.00      RI0  H  
ATOM   1121  N   GLN I 232      46.713  38.669  23.555  1.00  0.00      RI0  N  
ATOM   1122  CA  GLN I 232      46.538  39.759  22.558  1.00  0.00      RI0  C  
ATOM   1123  C   GLN I 232      45.693  39.260  21.381  1.00  0.00      RI0  C  
ATOM   1124  O   GLN I 232      45.037  40.103  20.734  1.00  0.00      RI0  O  
ATOM   1125  CB  GLN I 232      47.937  40.223  22.122  1.00  0.00      RI0  C  
ATOM   1126  CG  GLN I 232      48.003  41.524  21.318  1.00  0.00      RI0  C  
ATOM   1127  CD  GLN I 232      49.444  42.003  21.382  1.00  0.00      RI0  C  
ATOM   1128  NE2 GLN I 232      50.143  41.788  20.251  1.00  0.00      RI0  N  
ATOM   1129  OE1 GLN I 232      49.913  42.483  22.411  1.00  0.00      RI0  O  
ATOM   1130  H   GLN I 232      47.605  38.213  23.608  1.00  0.00      RI0  H  
ATOM   1131 HE21 GLN I 232      49.678  41.468  19.427  1.00  0.00      RI0  H  
ATOM   1132 HE22 GLN I 232      51.132  41.934  20.170  1.00  0.00      RI0  H  
ATOM   1133  N   PHE I 233      45.713  37.948  21.118  1.00  0.00      RI0  N  
ATOM   1134  CA  PHE I 233      45.027  37.292  19.973  1.00  0.00      RI0  C  
ATOM   1135  C   PHE I 233      44.166  36.138  20.481  1.00  0.00      RI0  C  
ATOM   1136  O   PHE I 233      44.633  35.006  20.571  1.00  0.00      RI0  O  
ATOM   1137  CB  PHE I 233      46.054  36.801  18.956  1.00  0.00      RI0  C  
ATOM   1138  CG  PHE I 233      46.914  37.958  18.508  1.00  0.00      RI0  C  
ATOM   1139  CD1 PHE I 233      46.362  38.980  17.745  1.00  0.00      RI0  C  
ATOM   1140  CD2 PHE I 233      48.258  38.001  18.857  1.00  0.00      RI0  C  
ATOM   1141  CE1 PHE I 233      47.157  40.041  17.326  1.00  0.00      RI0  C  
ATOM   1142  CE2 PHE I 233      49.053  39.060  18.436  1.00  0.00      RI0  C  
ATOM   1143  CZ  PHE I 233      48.503  40.077  17.666  1.00  0.00      RI0  C  
ATOM   1144  H   PHE I 233      46.215  37.309  21.702  1.00  0.00      RI0  H  
ATOM   1145  N   PRO I 234      42.887  36.391  20.841  1.00  0.00      RI0  N  
ATOM   1146  CA  PRO I 234      41.971  35.322  21.246  1.00  0.00      RI0  C  
ATOM   1147  C   PRO I 234      41.805  34.216  20.189  1.00  0.00      RI0  C  
ATOM   1148  O   PRO I 234      41.771  34.538  19.017  1.00  0.00      RI0  O  
ATOM   1149  CB  PRO I 234      40.663  36.075  21.516  1.00  0.00      RI0  C  
ATOM   1150  CG  PRO I 234      41.075  37.519  21.796  1.00  0.00      RI0  C  
ATOM   1151  CD  PRO I 234      42.266  37.707  20.868  1.00  0.00      RI0  C  
ATOM   1152  N   ASN I 235      41.700  32.958  20.639  1.00  0.00      RI0  N  
ATOM   1153  CA  ASN I 235      41.430  31.743  19.814  1.00  0.00      RI0  C  
ATOM   1154  C   ASN I 235      42.711  31.279  19.107  1.00  0.00      RI0  C  
ATOM   1155  O   ASN I 235      42.623  30.357  18.272  1.00  0.00      RI0  O  
ATOM   1156  CB  ASN I 235      40.294  31.909  18.798  1.00  0.00      RI0  C  
ATOM   1157  CG  ASN I 235      39.117  30.985  19.078  1.00  0.00      RI0  C  
ATOM   1158  ND2 ASN I 235      39.259  30.124  20.107  1.00  0.00      RI0  N  
ATOM   1159  OD1 ASN I 235      38.083  31.083  18.423  1.00  0.00      RI0  O  
ATOM   1160  H   ASN I 235      41.801  32.798  21.627  1.00  0.00      RI0  H  
ATOM   1161 HD21 ASN I 235      40.082  29.969  20.662  1.00  0.00      RI0  H  
ATOM   1162 HD22 ASN I 235      38.489  29.566  20.407  1.00  0.00      RI0  H  
ATOM   1163  N   TRP I 236      43.854  31.881  19.445  1.00  0.00      RI0  N  
ATOM   1164  CA  TRP I 236      45.189  31.546  18.886  1.00  0.00      RI0  C  
ATOM   1165  C   TRP I 236      46.052  30.957  20.008  1.00  0.00      RI0  C  
ATOM   1166  O   TRP I 236      46.485  31.731  20.883  1.00  0.00      RI0  O  
ATOM   1167  CB  TRP I 236      45.847  32.782  18.279  1.00  0.00      RI0  C  
ATOM   1168  CG  TRP I 236      45.156  33.099  16.979  1.00  0.00      RI0  C  
ATOM   1169  CD1 TRP I 236      43.967  33.817  16.792  1.00  0.00      RI0  C  
ATOM   1170  CD2 TRP I 236      45.565  32.700  15.658  1.00  0.00      RI0  C  
ATOM   1171  CE2 TRP I 236      44.606  33.193  14.743  1.00  0.00      RI0  C  
ATOM   1172  CE3 TRP I 236      46.656  31.977  15.195  1.00  0.00      RI0  C  
ATOM   1173  NE1 TRP I 236      43.638  33.874  15.474  1.00  0.00      RI0  N  
ATOM   1174  CZ2 TRP I 236      44.761  32.946  13.385  1.00  0.00      RI0  C  
ATOM   1175  CZ3 TRP I 236      46.798  31.739  13.835  1.00  0.00      RI0  C  
ATOM   1176  CH2 TRP I 236      45.856  32.220  12.933  1.00  0.00      RI0  C  
ATOM   1177  H   TRP I 236      43.858  32.580  20.161  1.00  0.00      RI0  H  
ATOM   1178  HE1 TRP I 236      42.832  34.305  15.119  1.00  0.00      RI0  H  
ATOM   1179  N   TYR I 237      46.258  29.636  19.981  1.00  0.00      RI0  N  
ATOM   1180  CA  TYR I 237      46.897  28.833  21.058  1.00  0.00      RI0  C  
ATOM   1181  C   TYR I 237      48.285  28.360  20.600  1.00  0.00      RI0  C  
ATOM   1182  O   TYR I 237      48.448  28.062  19.391  1.00  0.00      RI0  O  
ATOM   1183  CB  TYR I 237      46.090  27.558  21.352  1.00  0.00      RI0  C  
ATOM   1184  CG  TYR I 237      44.632  27.853  21.608  1.00  0.00      RI0  C  
ATOM   1185  CD1 TYR I 237      43.738  27.954  20.548  1.00  0.00      RI0  C  
ATOM   1186  CD2 TYR I 237      44.186  28.032  22.909  1.00  0.00      RI0  C  
ATOM   1187  CE1 TYR I 237      42.427  28.347  20.783  1.00  0.00      RI0  C  
ATOM   1188  CE2 TYR I 237      42.874  28.424  23.143  1.00  0.00      RI0  C  
ATOM   1189  CZ  TYR I 237      42.015  28.645  22.076  1.00  0.00      RI0  C  
ATOM   1190  OH  TYR I 237      40.768  29.194  22.296  1.00  0.00      RI0  O  
ATOM   1191  H   TYR I 237      45.962  29.121  19.169  1.00  0.00      RI0  H  
ATOM   1192  HH  TYR I 237      40.875  29.891  22.953  1.00  0.00      RI0  H  
ATOM   1193  N   ILE I 238      49.254  28.286  21.524  1.00  0.00      RI0  N  
ATOM   1194  CA  ILE I 238      50.560  27.609  21.268  1.00  0.00      RI0  C  
ATOM   1195  C   ILE I 238      50.223  26.196  20.793  1.00  0.00      RI0  C  
ATOM   1196  O   ILE I 238      49.448  25.511  21.495  1.00  0.00      RI0  O  
ATOM   1197  CB  ILE I 238      51.453  27.632  22.507  1.00  0.00      RI0  C  
ATOM   1198  CG1 ILE I 238      51.889  29.076  22.769  1.00  0.00      RI0  C  
ATOM   1199  CG2 ILE I 238      52.658  26.702  22.362  1.00  0.00      RI0  C  
ATOM   1200  CD1 ILE I 238      52.927  29.193  23.883  1.00  0.00      RI0  C  
ATOM   1201  H   ILE I 238      49.019  28.526  22.463  1.00  0.00      RI0  H  
ATOM   1202  N   SER I 239      50.739  25.816  19.621  1.00  0.00      RI0  N  
ATOM   1203  CA  SER I 239      50.389  24.563  18.905  1.00  0.00      RI0  C  
ATOM   1204  C   SER I 239      51.660  23.842  18.440  1.00  0.00      RI0  C  
ATOM   1205  O   SER I 239      52.734  24.480  18.369  1.00  0.00      RI0  O  
ATOM   1206  CB  SER I 239      49.439  24.900  17.767  1.00  0.00      RI0  C  
ATOM   1207  OG  SER I 239      48.340  25.666  18.268  1.00  0.00      RI0  O  
ATOM   1208  H   SER I 239      51.451  26.351  19.172  1.00  0.00      RI0  H  
ATOM   1209  HG  SER I 239      48.662  26.198  18.985  1.00  0.00      RI0  H  
ATOM   1210  N   THR I 240      51.528  22.543  18.169  1.00  0.00      RI0  N  
ATOM   1211  CA  THR I 240      52.558  21.697  17.524  1.00  0.00      RI0  C  
ATOM   1212  C   THR I 240      51.891  20.858  16.431  1.00  0.00      RI0  C  
ATOM   1213  O   THR I 240      50.661  20.648  16.501  1.00  0.00      RI0  O  
ATOM   1214  CB  THR I 240      53.173  20.866  18.648  1.00  0.00      RI0  C  
ATOM   1215  CG2 THR I 240      54.271  21.638  19.378  1.00  0.00      RI0  C  
ATOM   1216  OG1 THR I 240      52.155  20.510  19.588  1.00  0.00      RI0  O  
ATOM   1217  H   THR I 240      50.714  22.027  18.453  1.00  0.00      RI0  H  
ATOM   1218  HG1 THR I 240      52.439  19.699  20.009  1.00  0.00      RI0  H  
ATOM   1219  N   SER I 241      52.691  20.396  15.468  1.00  0.00      RI0  N  
ATOM   1220  CA  SER I 241      52.252  19.514  14.361  1.00  0.00      RI0  C  
ATOM   1221  C   SER I 241      52.229  18.060  14.839  1.00  0.00      RI0  C  
ATOM   1222  O   SER I 241      52.779  17.778  15.923  1.00  0.00      RI0  O  
ATOM   1223  CB  SER I 241      53.243  19.858  13.288  1.00  0.00      RI0  C  
ATOM   1224  OG  SER I 241      53.744  21.148  13.664  1.00  0.00      RI0  O  
ATOM   1225  H   SER I 241      53.671  20.597  15.483  1.00  0.00      RI0  H  
ATOM   1226  HG  SER I 241      53.030  21.764  13.538  1.00  0.00      RI0  H  
ATOM   1227  N   GLN I 242      51.580  17.192  14.062  1.00  0.00      RI0  N  
ATOM   1228  CA  GLN I 242      51.518  15.727  14.292  1.00  0.00      RI0  C  
ATOM   1229  C   GLN I 242      52.910  15.154  14.018  1.00  0.00      RI0  C  
ATOM   1230  O   GLN I 242      53.465  14.440  14.885  1.00  0.00      RI0  O  
ATOM   1231  CB  GLN I 242      50.469  15.153  13.345  1.00  0.00      RI0  C  
ATOM   1232  CG  GLN I 242      49.110  15.857  13.457  1.00  0.00      RI0  C  
ATOM   1233  CD  GLN I 242      48.459  15.536  14.786  1.00  0.00      RI0  C  
ATOM   1234  NE2 GLN I 242      47.545  16.423  15.172  1.00  0.00      RI0  N  
ATOM   1235  OE1 GLN I 242      48.738  14.523  15.414  1.00  0.00      RI0  O  
ATOM   1236  H   GLN I 242      51.137  17.585  13.257  1.00  0.00      RI0  H  
ATOM   1237 HE21 GLN I 242      47.323  17.224  14.609  1.00  0.00      RI0  H  
ATOM   1238 HE22 GLN I 242      47.039  16.267  16.026  1.00  0.00      RI0  H  
ATOM   1239  N   ALA I 243      53.441  15.493  12.843  1.00  0.00      RI0  N  
ATOM   1240  CA  ALA I 243      54.768  15.074  12.348  1.00  0.00      RI0  C  
ATOM   1241  C   ALA I 243      55.849  15.656  13.261  1.00  0.00      RI0  C  
ATOM   1242  O   ALA I 243      55.724  16.824  13.695  1.00  0.00      RI0  O  
ATOM   1243  CB  ALA I 243      54.974  15.578  10.927  1.00  0.00      RI0  C  
ATOM   1244  H   ALA I 243      52.912  16.119  12.276  1.00  0.00      RI0  H  
ATOM   1245  N   GLU I 244      56.855  14.830  13.534  1.00  0.00      RI0  N  
ATOM   1246  CA  GLU I 244      58.041  15.102  14.384  1.00  0.00      RI0  C  
ATOM   1247  C   GLU I 244      58.818  16.328  13.874  1.00  0.00      RI0  C  
ATOM   1248  O   GLU I 244      58.834  16.552  12.641  1.00  0.00      RI0  O  
ATOM   1249  CB  GLU I 244      58.843  13.801  14.450  1.00  0.00      RI0  C  
ATOM   1250  CG  GLU I 244      60.290  13.961  14.886  1.00  0.00      RI0  C  
ATOM   1251  CD  GLU I 244      60.813  12.684  15.475  1.00  0.00      RI0  C  
ATOM   1252  OE1 GLU I 244      61.511  11.959  14.783  1.00  0.00      RI0  O  
ATOM   1253  OE2 GLU I 244      60.572  12.435  16.650  1.00  0.00      RI0  O1-
ATOM   1254  H   GLU I 244      56.786  13.921  13.129  1.00  0.00      RI0  H  
ATOM   1255  N   ASN I 245      59.474  17.056  14.788  1.00  0.00      RI0  N  
ATOM   1256  CA  ASN I 245      60.571  18.022  14.495  1.00  0.00      RI0  C  
ATOM   1257  C   ASN I 245      60.080  19.121  13.548  1.00  0.00      RI0  C  
ATOM   1258  O   ASN I 245      60.815  19.483  12.614  1.00  0.00      RI0  O  
ATOM   1259  CB  ASN I 245      61.862  17.372  14.008  1.00  0.00      RI0  C  
ATOM   1260  CG  ASN I 245      63.011  18.311  14.321  1.00  0.00      RI0  C  
ATOM   1261  ND2 ASN I 245      64.141  18.022  13.675  1.00  0.00      RI0  N  
ATOM   1262  OD1 ASN I 245      62.907  19.235  15.116  1.00  0.00      RI0  O  
ATOM   1263  H   ASN I 245      59.241  16.853  15.737  1.00  0.00      RI0  H  
ATOM   1264 HD21 ASN I 245      64.161  17.257  13.034  1.00  0.00      RI0  H  
ATOM   1265 HD22 ASN I 245      64.951  18.577  13.852  1.00  0.00      RI0  H  
ATOM   1266  N   MET I 246      58.871  19.627  13.795  1.00  0.00      RI0  N  
ATOM   1267  CA  MET I 246      58.271  20.785  13.087  1.00  0.00      RI0  C  
ATOM   1268  C   MET I 246      58.166  21.958  14.058  1.00  0.00      RI0  C  
ATOM   1269  O   MET I 246      58.086  21.755  15.271  1.00  0.00      RI0  O  
ATOM   1270  CB  MET I 246      56.876  20.407  12.589  1.00  0.00      RI0  C  
ATOM   1271  CG  MET I 246      56.884  19.273  11.574  1.00  0.00      RI0  C  
ATOM   1272  SD  MET I 246      55.294  19.035  10.762  1.00  0.00      RI0  S  
ATOM   1273  CE  MET I 246      55.137  20.660  10.000  1.00  0.00      RI0  C  
ATOM   1274  H   MET I 246      58.378  19.243  14.576  1.00  0.00      RI0  H  
ATOM   1275  N   PRO I 247      58.172  23.216  13.554  1.00  0.00      RI0  N  
ATOM   1276  CA  PRO I 247      58.218  24.388  14.421  1.00  0.00      RI0  C  
ATOM   1277  C   PRO I 247      57.018  24.401  15.374  1.00  0.00      RI0  C  
ATOM   1278  O   PRO I 247      55.989  23.859  15.025  1.00  0.00      RI0  O  
ATOM   1279  CB  PRO I 247      58.139  25.565  13.446  1.00  0.00      RI0  C  
ATOM   1280  CG  PRO I 247      58.629  25.026  12.108  1.00  0.00      RI0  C  
ATOM   1281  CD  PRO I 247      58.184  23.576  12.139  1.00  0.00      RI0  C  
ATOM   1282  N   VAL I 248      57.207  24.981  16.558  1.00  0.00      RI0  N  
ATOM   1283  CA  VAL I 248      56.092  25.408  17.442  1.00  0.00      RI0  C  
ATOM   1284  C   VAL I 248      55.584  26.735  16.875  1.00  0.00      RI0  C  
ATOM   1285  O   VAL I 248      56.431  27.593  16.536  1.00  0.00      RI0  O  
ATOM   1286  CB  VAL I 248      56.599  25.540  18.876  1.00  0.00      RI0  C  
ATOM   1287  CG1 VAL I 248      55.478  25.905  19.848  1.00  0.00      RI0  C  
ATOM   1288  CG2 VAL I 248      57.299  24.244  19.283  1.00  0.00      RI0  C  
ATOM   1289  H   VAL I 248      58.105  25.399  16.711  1.00  0.00      RI0  H  
ATOM   1290  N   PHE I 249      54.261  26.868  16.756  1.00  0.00      RI0  N  
ATOM   1291  CA  PHE I 249      53.551  28.022  16.148  1.00  0.00      RI0  C  
ATOM   1292  C   PHE I 249      52.271  28.295  16.940  1.00  0.00      RI0  C  
ATOM   1293  O   PHE I 249      51.983  27.530  17.881  1.00  0.00      RI0  O  
ATOM   1294  CB  PHE I 249      53.246  27.731  14.672  1.00  0.00      RI0  C  
ATOM   1295  CG  PHE I 249      52.400  26.482  14.522  1.00  0.00      RI0  C  
ATOM   1296  CD1 PHE I 249      52.995  25.223  14.518  1.00  0.00      RI0  C  
ATOM   1297  CD2 PHE I 249      51.021  26.588  14.376  1.00  0.00      RI0  C  
ATOM   1298  CE1 PHE I 249      52.218  24.080  14.382  1.00  0.00      RI0  C  
ATOM   1299  CE2 PHE I 249      50.243  25.445  14.236  1.00  0.00      RI0  C  
ATOM   1300  CZ  PHE I 249      50.840  24.190  14.245  1.00  0.00      RI0  C  
ATOM   1301  H   PHE I 249      53.669  26.162  17.160  1.00  0.00      RI0  H  
ATOM   1302  N   LEU I 250      51.550  29.356  16.559  1.00  0.00      RI0  N  
ATOM   1303  CA  LEU I 250      50.200  29.712  17.078  1.00  0.00      RI0  C  
ATOM   1304  C   LEU I 250      49.132  29.139  16.143  1.00  0.00      RI0  C  
ATOM   1305  O   LEU I 250      49.095  29.560  14.970  1.00  0.00      RI0  O  
ATOM   1306  CB  LEU I 250      49.989  31.223  17.153  1.00  0.00      RI0  C  
ATOM   1307  CG  LEU I 250      50.711  31.921  18.302  1.00  0.00      RI0  C  
ATOM   1308  CD1 LEU I 250      50.416  33.420  18.290  1.00  0.00      RI0  C  
ATOM   1309  CD2 LEU I 250      50.380  31.297  19.657  1.00  0.00      RI0  C  
ATOM   1310  H   LEU I 250      51.838  29.832  15.733  1.00  0.00      RI0  H  
ATOM   1311  N   GLY I 251      48.298  28.231  16.663  1.00  0.00      RI0  N  
ATOM   1312  CA  GLY I 251      47.221  27.545  15.921  1.00  0.00      RI0  C  
ATOM   1313  C   GLY I 251      45.871  28.215  16.130  1.00  0.00      RI0  C  
ATOM   1314  O   GLY I 251      45.400  28.254  17.293  1.00  0.00      RI0  O  
ATOM   1315  H   GLY I 251      48.354  27.956  17.618  1.00  0.00      RI0  H  
ATOM   1316  N   GLY I 252      45.263  28.682  15.032  1.00  0.00      RI0  N  
ATOM   1317  CA  GLY I 252      44.055  29.534  15.005  1.00  0.00      RI0  C  
ATOM   1318  C   GLY I 252      42.798  28.820  15.468  1.00  0.00      RI0  C  
ATOM   1319  O   GLY I 252      41.849  29.530  15.838  1.00  0.00      RI0  O  
ATOM   1320  H   GLY I 252      45.659  28.400  14.162  1.00  0.00      RI0  H  
ATOM   1321  N   THR I 253      42.773  27.481  15.426  1.00  0.00      RI0  N  
ATOM   1322  CA  THR I 253      41.665  26.641  15.964  1.00  0.00      RI0  C  
ATOM   1323  C   THR I 253      42.138  25.881  17.208  1.00  0.00      RI0  C  
ATOM   1324  O   THR I 253      43.361  25.746  17.413  1.00  0.00      RI0  O  
ATOM   1325  CB  THR I 253      41.423  25.739  14.780  1.00  0.00      RI0  C  
ATOM   1326  CG2 THR I 253      39.941  25.496  14.487  1.00  0.00      RI0  C  
ATOM   1327  OG1 THR I 253      42.103  26.337  13.663  1.00  0.00      RI0  O  
ATOM   1328  H   THR I 253      43.552  26.950  15.105  1.00  0.00      RI0  H  
ATOM   1329  HG1 THR I 253      42.237  25.643  13.029  1.00  0.00      RI0  H  
ATOM   1330  N   LYS I 254      41.170  25.449  18.016  1.00  0.00      RI0  N  
ATOM   1331  CA  LYS I 254      41.326  24.460  19.110  1.00  0.00      RI0  C  
ATOM   1332  C   LYS I 254      40.965  23.085  18.539  1.00  0.00      RI0  C  
ATOM   1333  O   LYS I 254      41.765  22.146  18.719  1.00  0.00      RI0  O  
ATOM   1334  CB  LYS I 254      40.527  24.833  20.365  1.00  0.00      RI0  C  
ATOM   1335  CG  LYS I 254      41.077  24.212  21.663  1.00  0.00      RI0  C  
ATOM   1336  CD  LYS I 254      40.663  22.760  21.944  1.00  0.00      RI0  C  
ATOM   1337  CE  LYS I 254      41.828  21.781  22.159  1.00  0.00      RI0  C  
ATOM   1338  NZ  LYS I 254      42.650  22.129  23.325  1.00  0.00      RI0  N1+
ATOM   1339  H   LYS I 254      40.251  25.763  17.792  1.00  0.00      RI0  H  
ATOM   1340  HZ1 LYS I 254      43.262  21.334  23.622  1.00  0.00      RI0  H  
ATOM   1341  HZ2 LYS I 254      43.252  22.966  23.165  1.00  0.00      RI0  H  
ATOM   1342  HZ3 LYS I 254      42.097  22.413  24.160  1.00  0.00      RI0  H  
ATOM   1343  N   GLY I 255      39.820  22.993  17.848  1.00  0.00      RI0  N  
ATOM   1344  CA  GLY I 255      39.303  21.756  17.225  1.00  0.00      RI0  C  
ATOM   1345  C   GLY I 255      39.644  21.666  15.744  1.00  0.00      RI0  C  
ATOM   1346  O   GLY I 255      38.729  21.841  14.915  1.00  0.00      RI0  O  
ATOM   1347  H   GLY I 255      39.296  23.824  17.681  1.00  0.00      RI0  H  
ATOM   1348  N   GLY I 256      40.913  21.388  15.428  1.00  0.00      RI0  N  
ATOM   1349  CA  GLY I 256      41.435  21.237  14.055  1.00  0.00      RI0  C  
ATOM   1350  C   GLY I 256      42.261  19.968  13.921  1.00  0.00      RI0  C  
ATOM   1351  O   GLY I 256      41.879  18.960  14.552  1.00  0.00      RI0  O  
ATOM   1352  H   GLY I 256      41.542  21.227  16.192  1.00  0.00      RI0  H  
ATOM   1353  N   GLN I 257      43.356  20.017  13.147  1.00  0.00      RI0  N  
ATOM   1354  CA  GLN I 257      44.261  18.861  12.864  1.00  0.00      RI0  C  
ATOM   1355  C   GLN I 257      45.616  19.058  13.570  1.00  0.00      RI0  C  
ATOM   1356  O   GLN I 257      46.582  18.367  13.188  1.00  0.00      RI0  O  
ATOM   1357  CB  GLN I 257      44.496  18.741  11.360  1.00  0.00      RI0  C  
ATOM   1358  CG  GLN I 257      43.340  18.101  10.594  1.00  0.00      RI0  C  
ATOM   1359  CD  GLN I 257      43.811  16.776  10.031  1.00  0.00      RI0  C  
ATOM   1360  NE2 GLN I 257      44.700  16.895   9.042  1.00  0.00      RI0  N  
ATOM   1361  OE1 GLN I 257      43.409  15.701  10.453  1.00  0.00      RI0  O  
ATOM   1362  H   GLN I 257      43.675  20.924  12.857  1.00  0.00      RI0  H  
ATOM   1363 HE21 GLN I 257      44.999  17.786   8.707  1.00  0.00      RI0  H  
ATOM   1364 HE22 GLN I 257      45.084  16.064   8.635  1.00  0.00      RI0  H  
ATOM   1365  N   ASP I 258      45.669  19.935  14.583  1.00  0.00      RI0  N  
ATOM   1366  CA  ASP I 258      46.903  20.343  15.309  1.00  0.00      RI0  C  
ATOM   1367  C   ASP I 258      46.765  20.015  16.798  1.00  0.00      RI0  C  
ATOM   1368  O   ASP I 258      45.632  19.816  17.257  1.00  0.00      RI0  O  
ATOM   1369  CB  ASP I 258      47.082  21.868  15.143  1.00  0.00      RI0  C  
ATOM   1370  CG  ASP I 258      46.554  22.386  13.801  1.00  0.00      RI0  C  
ATOM   1371  OD1 ASP I 258      47.366  22.666  12.923  1.00  0.00      RI0  O  
ATOM   1372  OD2 ASP I 258      45.332  22.500  13.635  1.00  0.00      RI0  O1-
ATOM   1373  H   ASP I 258      44.859  20.472  14.807  1.00  0.00      RI0  H  
ATOM   1374  N   ILE I 259      47.893  19.974  17.514  1.00  0.00      RI0  N  
ATOM   1375  CA  ILE I 259      47.988  19.571  18.948  1.00  0.00      RI0  C  
ATOM   1376  C   ILE I 259      48.152  20.836  19.796  1.00  0.00      RI0  C  
ATOM   1377  O   ILE I 259      49.243  21.430  19.784  1.00  0.00      RI0  O  
ATOM   1378  CB  ILE I 259      49.192  18.647  19.114  1.00  0.00      RI0  C  
ATOM   1379  CG1 ILE I 259      49.064  17.419  18.211  1.00  0.00      RI0  C  
ATOM   1380  CG2 ILE I 259      49.408  18.286  20.579  1.00  0.00      RI0  C  
ATOM   1381  CD1 ILE I 259      50.369  16.638  18.082  1.00  0.00      RI0  C  
ATOM   1382  H   ILE I 259      48.736  20.314  17.094  1.00  0.00      RI0  H  
ATOM   1383  N   THR I 260      47.085  21.205  20.509  1.00  0.00      RI0  N  
ATOM   1384  CA  THR I 260      46.935  22.461  21.293  1.00  0.00      RI0  C  
ATOM   1385  C   THR I 260      47.069  22.171  22.791  1.00  0.00      RI0  C  
ATOM   1386  O   THR I 260      47.164  23.149  23.562  1.00  0.00      RI0  O  
ATOM   1387  CB  THR I 260      45.544  22.932  20.920  1.00  0.00      RI0  C  
ATOM   1388  CG2 THR I 260      45.567  23.883  19.721  1.00  0.00      RI0  C  
ATOM   1389  OG1 THR I 260      44.764  21.764  20.603  1.00  0.00      RI0  O  
ATOM   1390  H   THR I 260      46.246  20.674  20.397  1.00  0.00      RI0  H  
ATOM   1391  HG1 THR I 260      44.688  21.249  21.405  1.00  0.00      RI0  H  
ATOM   1392  N   ASP I 261      47.076  20.885  23.168  1.00  0.00      RI0  N  
ATOM   1393  CA  ASP I 261      47.052  20.387  24.572  1.00  0.00      RI0  C  
ATOM   1394  C   ASP I 261      48.439  19.859  24.949  1.00  0.00      RI0  C  
ATOM   1395  O   ASP I 261      48.967  19.026  24.190  1.00  0.00      RI0  O  
ATOM   1396  CB  ASP I 261      45.929  19.354  24.717  1.00  0.00      RI0  C  
ATOM   1397  CG  ASP I 261      44.617  19.940  24.209  1.00  0.00      RI0  C  
ATOM   1398  OD1 ASP I 261      43.735  20.241  25.005  1.00  0.00      RI0  O  
ATOM   1399  OD2 ASP I 261      44.453  20.120  23.003  1.00  0.00      RI0  O1-
ATOM   1400  H   ASP I 261      47.077  20.174  22.470  1.00  0.00      RI0  H  
ATOM   1401  N   PHE I 262      48.977  20.307  26.090  1.00  0.00      RI0  N  
ATOM   1402  CA  PHE I 262      50.349  20.005  26.581  1.00  0.00      RI0  C  
ATOM   1403  C   PHE I 262      50.311  19.462  28.012  1.00  0.00      RI0  C  
ATOM   1404  O   PHE I 262      49.361  19.776  28.746  1.00  0.00      RI0  O  
ATOM   1405  CB  PHE I 262      51.228  21.261  26.567  1.00  0.00      RI0  C  
ATOM   1406  CG  PHE I 262      51.202  21.926  25.212  1.00  0.00      RI0  C  
ATOM   1407  CD1 PHE I 262      50.385  23.029  24.994  1.00  0.00      RI0  C  
ATOM   1408  CD2 PHE I 262      51.998  21.439  24.184  1.00  0.00      RI0  C  
ATOM   1409  CE1 PHE I 262      50.355  23.630  23.743  1.00  0.00      RI0  C  
ATOM   1410  CE2 PHE I 262      51.967  22.040  22.931  1.00  0.00      RI0  C  
ATOM   1411  CZ  PHE I 262      51.138  23.131  22.709  1.00  0.00      RI0  C  
ATOM   1412  H   PHE I 262      48.434  20.927  26.653  1.00  0.00      RI0  H  
ATOM   1413  N   THR I 263      51.339  18.692  28.386  1.00  0.00      RI0  N  
ATOM   1414  CA  THR I 263      51.686  18.328  29.788  1.00  0.00      RI0  C  
ATOM   1415  C   THR I 263      52.860  19.203  30.248  1.00  0.00      RI0  C  
ATOM   1416  O   THR I 263      53.502  19.831  29.383  1.00  0.00      RI0  O  
ATOM   1417  CB  THR I 263      51.998  16.855  29.656  1.00  0.00      RI0  C  
ATOM   1418  CG2 THR I 263      51.702  16.066  30.934  1.00  0.00      RI0  C  
ATOM   1419  OG1 THR I 263      51.228  16.362  28.538  1.00  0.00      RI0  O  
ATOM   1420  H   THR I 263      52.087  18.641  27.748  1.00  0.00      RI0  H  
ATOM   1421  HG1 THR I 263      51.798  16.515  27.779  1.00  0.00      RI0  H  
ATOM   1422  N   MET I 264      53.130  19.227  31.557  1.00  0.00      RI0  N  
ATOM   1423  CA  MET I 264      54.154  20.098  32.195  1.00  0.00      RI0  C  
ATOM   1424  C   MET I 264      54.946  19.292  33.230  1.00  0.00      RI0  C  
ATOM   1425  O   MET I 264      54.320  18.519  33.976  1.00  0.00      RI0  O  
ATOM   1426  CB  MET I 264      53.519  21.359  32.789  1.00  0.00      RI0  C  
ATOM   1427  CG  MET I 264      54.564  22.335  33.337  1.00  0.00      RI0  C  
ATOM   1428  SD  MET I 264      53.868  23.915  33.839  1.00  0.00      RI0  S  
ATOM   1429  CE  MET I 264      53.506  24.548  32.195  1.00  0.00      RI0  C  
ATOM   1430  H   MET I 264      52.634  18.660  32.216  1.00  0.00      RI0  H  
ATOM   1431  N   GLN I 265      56.268  19.483  33.266  1.00  0.00      RI0  N  
ATOM   1432  CA  GLN I 265      57.216  18.778  34.171  1.00  0.00      RI0  C  
ATOM   1433  C   GLN I 265      58.113  19.821  34.843  1.00  0.00      RI0  C  
ATOM   1434  O   GLN I 265      58.977  20.390  34.153  1.00  0.00      RI0  O  
ATOM   1435  CB  GLN I 265      58.088  17.836  33.335  1.00  0.00      RI0  C  
ATOM   1436  CG  GLN I 265      57.329  17.092  32.232  1.00  0.00      RI0  C  
ATOM   1437  CD  GLN I 265      56.742  15.786  32.727  1.00  0.00      RI0  C  
ATOM   1438  NE2 GLN I 265      55.755  15.902  33.639  1.00  0.00      RI0  N  
ATOM   1439  OE1 GLN I 265      57.162  14.728  32.275  1.00  0.00      RI0  O  
ATOM   1440  H   GLN I 265      56.684  20.152  32.641  1.00  0.00      RI0  H  
ATOM   1441 HE21 GLN I 265      55.377  16.785  33.931  1.00  0.00      RI0  H  
ATOM   1442 HE22 GLN I 265      55.353  15.099  34.080  1.00  0.00      RI0  H  
ATOM   1443  N   PHE I 266      57.911  20.054  36.141  1.00  0.00      RI0  N  
ATOM   1444  CA  PHE I 266      58.527  21.170  36.906  1.00  0.00      RI0  C  
ATOM   1445  C   PHE I 266      59.994  20.837  37.208  1.00  0.00      RI0  C  
ATOM   1446  O   PHE I 266      60.286  19.665  37.528  1.00  0.00      RI0  O  
ATOM   1447  CB  PHE I 266      57.747  21.431  38.193  1.00  0.00      RI0  C  
ATOM   1448  CG  PHE I 266      56.331  21.826  37.848  1.00  0.00      RI0  C  
ATOM   1449  CD1 PHE I 266      55.308  20.887  37.910  1.00  0.00      RI0  C  
ATOM   1450  CD2 PHE I 266      56.053  23.132  37.466  1.00  0.00      RI0  C  
ATOM   1451  CE1 PHE I 266      54.007  21.256  37.588  1.00  0.00      RI0  C  
ATOM   1452  CE2 PHE I 266      54.752  23.501  37.148  1.00  0.00      RI0  C  
ATOM   1453  CZ  PHE I 266      53.728  22.563  37.209  1.00  0.00      RI0  C  
ATOM   1454  H   PHE I 266      57.373  19.393  36.660  1.00  0.00      RI0  H  
ATOM   1455  N   VAL I 267      60.875  21.843  37.107  1.00  0.00      RI0  N  
ATOM   1456  CA  VAL I 267      62.356  21.723  37.290  1.00  0.00      RI0  C  
ATOM   1457  C   VAL I 267      62.820  22.773  38.307  1.00  0.00      RI0  C  
ATOM   1458  O   VAL I 267      62.313  23.911  38.256  1.00  0.00      RI0  O  
ATOM   1459  CB  VAL I 267      63.051  21.949  35.937  1.00  0.00      RI0  C  
ATOM   1460  CG1 VAL I 267      64.575  21.861  36.044  1.00  0.00      RI0  C  
ATOM   1461  CG2 VAL I 267      62.508  21.002  34.864  1.00  0.00      RI0  C  
ATOM   1462  H   VAL I 267      60.559  22.789  36.999  1.00  0.00      RI0  H  
ATOM   1463  N   SER I 268      63.760  22.403  39.184  1.00  0.00      RI0  N  
ATOM   1464  CA  SER I 268      64.366  23.291  40.213  1.00  0.00      RI0  C  
ATOM   1465  C   SER I 268      65.654  22.661  40.757  1.00  0.00      RI0  C  
ATOM   1466  O   SER I 268      66.473  22.125  40.008  1.00  0.00      RI0  O  
ATOM   1467  CB  SER I 268      63.367  23.532  41.347  1.00  0.00      RI0  C  
ATOM   1468  OG  SER I 268      62.024  23.433  40.860  1.00  0.00      RI0  O  
ATOM   1469  H   SER I 268      64.127  21.473  39.167  1.00  0.00      RI0  H  
ATOM   1470  HG  SER I 268      61.964  23.998  40.093  1.00  0.00      RI0  H  
TER   
ATOM   1471  N   GLN H   3      65.948   9.171  -3.388  1.00  0.00      LH0  N  
ATOM   1472  CA  GLN H   3      65.948   7.798  -2.893  1.00  0.00      LH0  C  
ATOM   1473  C   GLN H   3      67.105   7.581  -1.930  1.00  0.00      LH0  C  
ATOM   1474  O   GLN H   3      68.111   8.286  -1.967  1.00  0.00      LH0  O  
ATOM   1475  CB  GLN H   3      66.032   6.814  -4.067  1.00  0.00      LH0  C  
ATOM   1476  CG  GLN H   3      65.460   5.427  -3.753  1.00  0.00      LH0  C  
ATOM   1477  CD  GLN H   3      65.891   4.430  -4.804  1.00  0.00      LH0  C  
ATOM   1478  NE2 GLN H   3      66.913   3.661  -4.420  1.00  0.00      LH0  N  
ATOM   1479  OE1 GLN H   3      65.344   4.343  -5.893  1.00  0.00      LH0  O  
ATOM   1480  H   GLN H   3      66.843   9.612  -3.476  1.00  0.00      LH0  H  
ATOM   1481 HE21 GLN H   3      67.328   3.770  -3.512  1.00  0.00      LH0  H  
ATOM   1482 HE22 GLN H   3      67.261   2.971  -5.047  1.00  0.00      LH0  H  
ATOM   1483  N   LEU H   4      66.923   6.582  -1.069  1.00  0.00      LH0  N  
ATOM   1484  CA  LEU H   4      68.074   6.138  -0.298  1.00  0.00      LH0  C  
ATOM   1485  C   LEU H   4      68.682   4.915  -0.948  1.00  0.00      LH0  C  
ATOM   1486  O   LEU H   4      68.080   4.288  -1.813  1.00  0.00      LH0  O  
ATOM   1487  CB  LEU H   4      67.643   5.847   1.134  1.00  0.00      LH0  C  
ATOM   1488  CG  LEU H   4      67.157   7.107   1.844  1.00  0.00      LH0  C  
ATOM   1489  CD1 LEU H   4      66.118   6.786   2.903  1.00  0.00      LH0  C  
ATOM   1490  CD2 LEU H   4      68.309   7.911   2.434  1.00  0.00      LH0  C  
ATOM   1491  H   LEU H   4      66.090   6.029  -1.099  1.00  0.00      LH0  H  
ATOM   1492  N   VAL H   5      69.900   4.609  -0.504  1.00  0.00      LH0  N  
ATOM   1493  CA  VAL H   5      70.560   3.405  -0.985  1.00  0.00      LH0  C  
ATOM   1494  C   VAL H   5      70.850   2.507   0.197  1.00  0.00      LH0  C  
ATOM   1495  O   VAL H   5      71.821   2.686   0.931  1.00  0.00      LH0  O  
ATOM   1496  CB  VAL H   5      71.851   3.745  -1.746  1.00  0.00      LH0  C  
ATOM   1497  CG1 VAL H   5      72.492   2.489  -2.347  1.00  0.00      LH0  C  
ATOM   1498  CG2 VAL H   5      71.616   4.818  -2.815  1.00  0.00      LH0  C  
ATOM   1499  H   VAL H   5      70.332   5.207   0.170  1.00  0.00      LH0  H  
ATOM   1500  N   GLU H   6      69.939   1.547   0.371  1.00  0.00      LH0  N  
ATOM   1501  CA  GLU H   6      70.127   0.642   1.499  1.00  0.00      LH0  C  
ATOM   1502  C   GLU H   6      71.189  -0.383   1.190  1.00  0.00      LH0  C  
ATOM   1503  O   GLU H   6      71.163  -1.058   0.168  1.00  0.00      LH0  O  
ATOM   1504  CB  GLU H   6      68.834  -0.071   1.824  1.00  0.00      LH0  C  
ATOM   1505  CG  GLU H   6      67.673   0.865   2.130  1.00  0.00      LH0  C  
ATOM   1506  CD  GLU H   6      66.390   0.066   2.179  1.00  0.00      LH0  C  
ATOM   1507  OE1 GLU H   6      66.427  -1.108   2.520  1.00  0.00      LH0  O  
ATOM   1508  OE2 GLU H   6      65.340   0.607   1.847  1.00  0.00      LH0  O1-
ATOM   1509  H   GLU H   6      69.243   1.363  -0.328  1.00  0.00      LH0  H  
ATOM   1510  N   SER H   7      72.154  -0.438   2.101  1.00  0.00      LH0  N  
ATOM   1511  CA  SER H   7      73.378  -1.118   1.718  1.00  0.00      LH0  C  
ATOM   1512  C   SER H   7      73.983  -1.943   2.838  1.00  0.00      LH0  C  
ATOM   1513  O   SER H   7      74.187  -1.484   3.958  1.00  0.00      LH0  O  
ATOM   1514  CB  SER H   7      74.344  -0.068   1.151  1.00  0.00      LH0  C  
ATOM   1515  OG  SER H   7      74.118   1.206   1.780  1.00  0.00      LH0  O  
ATOM   1516  H   SER H   7      72.110   0.125   2.925  1.00  0.00      LH0  H  
ATOM   1517  HG  SER H   7      73.326   1.578   1.393  1.00  0.00      LH0  H  
ATOM   1518  N   GLY H   8      74.270  -3.198   2.469  1.00  0.00      LH0  N  
ATOM   1519  CA  GLY H   8      74.957  -4.058   3.431  1.00  0.00      LH0  C  
ATOM   1520  C   GLY H   8      74.056  -4.999   4.209  1.00  0.00      LH0  C  
ATOM   1521  O   GLY H   8      74.212  -5.193   5.406  1.00  0.00      LH0  O  
ATOM   1522  H   GLY H   8      73.986  -3.527   1.569  1.00  0.00      LH0  H  
ATOM   1523  N   GLY H   9      73.100  -5.583   3.469  1.00  0.00      LH0  N  
ATOM   1524  CA  GLY H   9      72.395  -6.714   4.068  1.00  0.00      LH0  C  
ATOM   1525  C   GLY H   9      73.157  -8.002   3.823  1.00  0.00      LH0  C  
ATOM   1526  O   GLY H   9      74.226  -7.989   3.224  1.00  0.00      LH0  O  
ATOM   1527  H   GLY H   9      73.035  -5.408   2.490  1.00  0.00      LH0  H  
ATOM   1528  N   GLY H  10      72.569  -9.106   4.295  1.00  0.00      LH0  N  
ATOM   1529  CA  GLY H  10      73.242 -10.375   4.050  1.00  0.00      LH0  C  
ATOM   1530  C   GLY H  10      72.766 -11.487   4.959  1.00  0.00      LH0  C  
ATOM   1531  O   GLY H  10      71.900 -11.311   5.810  1.00  0.00      LH0  O  
ATOM   1532  H   GLY H  10      71.645  -9.081   4.681  1.00  0.00      LH0  H  
ATOM   1533  N   LEU H  11      73.382 -12.653   4.719  1.00  0.00      LH0  N  
ATOM   1534  CA  LEU H  11      73.130 -13.802   5.584  1.00  0.00      LH0  C  
ATOM   1535  C   LEU H  11      74.042 -13.732   6.793  1.00  0.00      LH0  C  
ATOM   1536  O   LEU H  11      75.259 -13.803   6.677  1.00  0.00      LH0  O  
ATOM   1537  CB  LEU H  11      73.365 -15.092   4.787  1.00  0.00      LH0  C  
ATOM   1538  CG  LEU H  11      73.123 -16.403   5.545  1.00  0.00      LH0  C  
ATOM   1539  CD1 LEU H  11      71.656 -16.594   5.923  1.00  0.00      LH0  C  
ATOM   1540  CD2 LEU H  11      73.662 -17.607   4.773  1.00  0.00      LH0  C  
ATOM   1541  H   LEU H  11      74.141 -12.675   4.073  1.00  0.00      LH0  H  
ATOM   1542  N   VAL H  12      73.406 -13.550   7.949  1.00  0.00      LH0  N  
ATOM   1543  CA  VAL H  12      74.214 -13.413   9.153  1.00  0.00      LH0  C  
ATOM   1544  C   VAL H  12      73.891 -14.461  10.191  1.00  0.00      LH0  C  
ATOM   1545  O   VAL H  12      72.746 -14.832  10.421  1.00  0.00      LH0  O  
ATOM   1546  CB  VAL H  12      74.098 -12.002   9.743  1.00  0.00      LH0  C  
ATOM   1547  CG1 VAL H  12      74.893 -10.997   8.911  1.00  0.00      LH0  C  
ATOM   1548  CG2 VAL H  12      72.638 -11.576   9.918  1.00  0.00      LH0  C  
ATOM   1549  H   VAL H  12      72.407 -13.564   7.992  1.00  0.00      LH0  H  
ATOM   1550  N   GLN H  13      74.983 -14.917  10.813  1.00  0.00      LH0  N  
ATOM   1551  CA  GLN H  13      74.836 -15.885  11.897  1.00  0.00      LH0  C  
ATOM   1552  C   GLN H  13      74.196 -15.258  13.127  1.00  0.00      LH0  C  
ATOM   1553  O   GLN H  13      74.536 -14.145  13.519  1.00  0.00      LH0  O  
ATOM   1554  CB  GLN H  13      76.212 -16.466  12.234  1.00  0.00      LH0  C  
ATOM   1555  CG  GLN H  13      76.844 -17.266  11.088  1.00  0.00      LH0  C  
ATOM   1556  CD  GLN H  13      76.111 -18.580  10.896  1.00  0.00      LH0  C  
ATOM   1557  NE2 GLN H  13      76.032 -18.979   9.623  1.00  0.00      LH0  N  
ATOM   1558  OE1 GLN H  13      75.659 -19.213  11.841  1.00  0.00      LH0  O  
ATOM   1559  H   GLN H  13      75.864 -14.501  10.601  1.00  0.00      LH0  H  
ATOM   1560 HE21 GLN H  13      76.363 -18.416   8.870  1.00  0.00      LH0  H  
ATOM   1561 HE22 GLN H  13      75.617 -19.867   9.412  1.00  0.00      LH0  H  
ATOM   1562  N   PRO H  14      73.239 -16.009  13.725  1.00  0.00      LH0  N  
ATOM   1563  CA  PRO H  14      72.601 -15.549  14.964  1.00  0.00      LH0  C  
ATOM   1564  C   PRO H  14      73.594 -15.133  16.035  1.00  0.00      LH0  C  
ATOM   1565  O   PRO H  14      74.623 -15.761  16.245  1.00  0.00      LH0  O  
ATOM   1566  CB  PRO H  14      71.740 -16.751  15.367  1.00  0.00      LH0  C  
ATOM   1567  CG  PRO H  14      71.427 -17.467  14.054  1.00  0.00      LH0  C  
ATOM   1568  CD  PRO H  14      72.719 -17.293  13.268  1.00  0.00      LH0  C  
ATOM   1569  N   GLY H  15      73.252 -14.016  16.681  1.00  0.00      LH0  N  
ATOM   1570  CA  GLY H  15      74.179 -13.483  17.673  1.00  0.00      LH0  C  
ATOM   1571  C   GLY H  15      75.109 -12.409  17.137  1.00  0.00      LH0  C  
ATOM   1572  O   GLY H  15      75.512 -11.502  17.855  1.00  0.00      LH0  O  
ATOM   1573  H   GLY H  15      72.414 -13.537  16.424  1.00  0.00      LH0  H  
ATOM   1574  N   GLY H  16      75.431 -12.548  15.841  1.00  0.00      LH0  N  
ATOM   1575  CA  GLY H  16      76.375 -11.604  15.255  1.00  0.00      LH0  C  
ATOM   1576  C   GLY H  16      75.804 -10.226  14.981  1.00  0.00      LH0  C  
ATOM   1577  O   GLY H  16      74.692  -9.876  15.369  1.00  0.00      LH0  O  
ATOM   1578  H   GLY H  16      75.025 -13.267  15.276  1.00  0.00      LH0  H  
ATOM   1579  N   SER H  17      76.646  -9.468  14.276  1.00  0.00      LH0  N  
ATOM   1580  CA  SER H  17      76.332  -8.069  14.026  1.00  0.00      LH0  C  
ATOM   1581  C   SER H  17      76.475  -7.739  12.554  1.00  0.00      LH0  C  
ATOM   1582  O   SER H  17      77.173  -8.435  11.826  1.00  0.00      LH0  O  
ATOM   1583  CB  SER H  17      77.270  -7.204  14.865  1.00  0.00      LH0  C  
ATOM   1584  OG  SER H  17      77.117  -7.518  16.255  1.00  0.00      LH0  O  
ATOM   1585  H   SER H  17      77.504  -9.836  13.925  1.00  0.00      LH0  H  
ATOM   1586  HG  SER H  17      77.362  -6.715  16.715  1.00  0.00      LH0  H  
ATOM   1587  N   LEU H  18      75.796  -6.656  12.151  1.00  0.00      LH0  N  
ATOM   1588  CA  LEU H  18      75.860  -6.227  10.757  1.00  0.00      LH0  C  
ATOM   1589  C   LEU H  18      75.619  -4.732  10.675  1.00  0.00      LH0  C  
ATOM   1590  O   LEU H  18      74.705  -4.201  11.294  1.00  0.00      LH0  O  
ATOM   1591  CB  LEU H  18      74.835  -7.010   9.929  1.00  0.00      LH0  C  
ATOM   1592  CG  LEU H  18      74.864  -6.768   8.417  1.00  0.00      LH0  C  
ATOM   1593  CD1 LEU H  18      76.215  -7.120   7.791  1.00  0.00      LH0  C  
ATOM   1594  CD2 LEU H  18      73.713  -7.496   7.723  1.00  0.00      LH0  C  
ATOM   1595  H   LEU H  18      75.236  -6.135  12.798  1.00  0.00      LH0  H  
ATOM   1596  N   ARG H  19      76.496  -4.065   9.916  1.00  0.00      LH0  N  
ATOM   1597  CA  ARG H  19      76.342  -2.615   9.858  1.00  0.00      LH0  C  
ATOM   1598  C   ARG H  19      75.626  -2.141   8.612  1.00  0.00      LH0  C  
ATOM   1599  O   ARG H  19      76.243  -1.844   7.591  1.00  0.00      LH0  O  
ATOM   1600  CB  ARG H  19      77.694  -1.914   9.962  1.00  0.00      LH0  C  
ATOM   1601  CG  ARG H  19      77.547  -0.420  10.268  1.00  0.00      LH0  C  
ATOM   1602  CD  ARG H  19      78.530   0.428   9.464  1.00  0.00      LH0  C  
ATOM   1603  NE  ARG H  19      78.192   0.401   8.039  1.00  0.00      LH0  N  
ATOM   1604  CZ  ARG H  19      78.869   1.166   7.159  1.00  0.00      LH0  C  
ATOM   1605  NH1 ARG H  19      79.928   1.877   7.551  1.00  0.00      LH0  N1+
ATOM   1606  NH2 ARG H  19      78.460   1.222   5.899  1.00  0.00      LH0  N  
ATOM   1607  H   ARG H  19      77.169  -4.550   9.361  1.00  0.00      LH0  H  
ATOM   1608  HE  ARG H  19      77.410  -0.163   7.744  1.00  0.00      LH0  H  
ATOM   1609 HH11 ARG H  19      80.373   2.545   6.948  1.00  0.00      LH0  H  
ATOM   1610 HH12 ARG H  19      80.287   1.771   8.478  1.00  0.00      LH0  H  
ATOM   1611 HH21 ARG H  19      78.937   1.750   5.199  1.00  0.00      LH0  H  
ATOM   1612 HH22 ARG H  19      77.622   0.729   5.624  1.00  0.00      LH0  H  
ATOM   1613  N   LEU H  20      74.299  -2.054   8.748  1.00  0.00      LH0  N  
ATOM   1614  CA  LEU H  20      73.529  -1.497   7.638  1.00  0.00      LH0  C  
ATOM   1615  C   LEU H  20      73.925  -0.075   7.289  1.00  0.00      LH0  C  
ATOM   1616  O   LEU H  20      74.474   0.670   8.096  1.00  0.00      LH0  O  
ATOM   1617  CB  LEU H  20      72.033  -1.539   7.939  1.00  0.00      LH0  C  
ATOM   1618  CG  LEU H  20      71.429  -2.939   7.926  1.00  0.00      LH0  C  
ATOM   1619  CD1 LEU H  20      69.967  -2.914   8.363  1.00  0.00      LH0  C  
ATOM   1620  CD2 LEU H  20      71.586  -3.611   6.564  1.00  0.00      LH0  C  
ATOM   1621  H   LEU H  20      73.897  -2.229   9.650  1.00  0.00      LH0  H  
ATOM   1622  N   SER H  21      73.608   0.261   6.041  1.00  0.00      LH0  N  
ATOM   1623  CA  SER H  21      73.928   1.600   5.574  1.00  0.00      LH0  C  
ATOM   1624  C   SER H  21      72.754   2.158   4.799  1.00  0.00      LH0  C  
ATOM   1625  O   SER H  21      71.947   1.412   4.258  1.00  0.00      LH0  O  
ATOM   1626  CB  SER H  21      75.190   1.557   4.709  1.00  0.00      LH0  C  
ATOM   1627  OG  SER H  21      76.032   0.459   5.111  1.00  0.00      LH0  O  
ATOM   1628  H   SER H  21      73.205  -0.400   5.406  1.00  0.00      LH0  H  
ATOM   1629  HG  SER H  21      75.512  -0.324   4.908  1.00  0.00      LH0  H  
ATOM   1630  N   CYS H  22      72.679   3.486   4.783  1.00  0.00      LH0  N  
ATOM   1631  CA  CYS H  22      71.568   4.139   4.101  1.00  0.00      LH0  C  
ATOM   1632  C   CYS H  22      72.071   5.433   3.507  1.00  0.00      LH0  C  
ATOM   1633  O   CYS H  22      72.080   6.476   4.151  1.00  0.00      LH0  O  
ATOM   1634  CB  CYS H  22      70.435   4.391   5.099  1.00  0.00      LH0  C  
ATOM   1635  SG  CYS H  22      68.943   5.140   4.401  1.00  0.00      LH0  S  
ATOM   1636  H   CYS H  22      73.321   4.029   5.326  1.00  0.00      LH0  H  
ATOM   1637  N   ALA H  23      72.555   5.308   2.265  1.00  0.00      LH0  N  
ATOM   1638  CA  ALA H  23      73.110   6.510   1.647  1.00  0.00      LH0  C  
ATOM   1639  C   ALA H  23      72.017   7.391   1.086  1.00  0.00      LH0  C  
ATOM   1640  O   ALA H  23      71.047   6.901   0.523  1.00  0.00      LH0  O  
ATOM   1641  CB  ALA H  23      74.074   6.138   0.520  1.00  0.00      LH0  C  
ATOM   1642  H   ALA H  23      72.450   4.445   1.766  1.00  0.00      LH0  H  
ATOM   1643  N   ALA H  24      72.186   8.700   1.268  1.00  0.00      LH0  N  
ATOM   1644  CA  ALA H  24      71.128   9.542   0.728  1.00  0.00      LH0  C  
ATOM   1645  C   ALA H  24      71.493  10.171  -0.595  1.00  0.00      LH0  C  
ATOM   1646  O   ALA H  24      72.516  10.833  -0.748  1.00  0.00      LH0  O  
ATOM   1647  CB  ALA H  24      70.743  10.622   1.730  1.00  0.00      LH0  C  
ATOM   1648  H   ALA H  24      73.002   9.074   1.714  1.00  0.00      LH0  H  
ATOM   1649  N   SER H  25      70.604   9.930  -1.565  1.00  0.00      LH0  N  
ATOM   1650  CA  SER H  25      70.900  10.480  -2.884  1.00  0.00      LH0  C  
ATOM   1651  C   SER H  25      70.671  11.977  -2.988  1.00  0.00      LH0  C  
ATOM   1652  O   SER H  25      69.576  12.460  -3.248  1.00  0.00      LH0  O  
ATOM   1653  CB  SER H  25      70.124   9.726  -3.963  1.00  0.00      LH0  C  
ATOM   1654  OG  SER H  25      70.248   8.318  -3.734  1.00  0.00      LH0  O  
ATOM   1655  H   SER H  25      69.769   9.404  -1.393  1.00  0.00      LH0  H  
ATOM   1656  HG  SER H  25      69.610   8.104  -3.059  1.00  0.00      LH0  H  
ATOM   1657  N   GLY H  26      71.774  12.702  -2.772  1.00  0.00      LH0  N  
ATOM   1658  CA  GLY H  26      71.693  14.150  -2.946  1.00  0.00      LH0  C  
ATOM   1659  C   GLY H  26      71.223  14.878  -1.703  1.00  0.00      LH0  C  
ATOM   1660  O   GLY H  26      71.960  15.624  -1.074  1.00  0.00      LH0  O  
ATOM   1661  H   GLY H  26      72.565  12.247  -2.360  1.00  0.00      LH0  H  
ATOM   1662  N   PHE H  27      69.948  14.621  -1.367  1.00  0.00      LH0  N  
ATOM   1663  CA  PHE H  27      69.423  15.220  -0.139  1.00  0.00      LH0  C  
ATOM   1664  C   PHE H  27      70.230  14.833   1.090  1.00  0.00      LH0  C  
ATOM   1665  O   PHE H  27      70.628  13.687   1.257  1.00  0.00      LH0  O  
ATOM   1666  CB  PHE H  27      67.919  14.924   0.023  1.00  0.00      LH0  C  
ATOM   1667  CG  PHE H  27      67.608  13.444   0.143  1.00  0.00      LH0  C  
ATOM   1668  CD1 PHE H  27      67.412  12.675  -1.026  1.00  0.00      LH0  C  
ATOM   1669  CD2 PHE H  27      67.504  12.857   1.423  1.00  0.00      LH0  C  
ATOM   1670  CE1 PHE H  27      67.114  11.304  -0.915  1.00  0.00      LH0  C  
ATOM   1671  CE2 PHE H  27      67.201  11.486   1.537  1.00  0.00      LH0  C  
ATOM   1672  CZ  PHE H  27      67.009  10.724   0.366  1.00  0.00      LH0  C  
ATOM   1673  H   PHE H  27      69.431  13.971  -1.925  1.00  0.00      LH0  H  
ATOM   1674  N   THR H  28      70.498  15.841   1.917  1.00  0.00      LH0  N  
ATOM   1675  CA  THR H  28      71.463  15.566   2.968  1.00  0.00      LH0  C  
ATOM   1676  C   THR H  28      70.855  15.119   4.283  1.00  0.00      LH0  C  
ATOM   1677  O   THR H  28      69.988  15.765   4.864  1.00  0.00      LH0  O  
ATOM   1678  CB  THR H  28      72.358  16.793   3.120  1.00  0.00      LH0  C  
ATOM   1679  CG2 THR H  28      73.527  16.738   2.135  1.00  0.00      LH0  C  
ATOM   1680  OG1 THR H  28      71.589  17.986   2.892  1.00  0.00      LH0  O  
ATOM   1681  H   THR H  28      70.173  16.780   1.814  1.00  0.00      LH0  H  
ATOM   1682  HG1 THR H  28      72.212  18.702   2.846  1.00  0.00      LH0  H  
ATOM   1683  N   ILE H  29      71.375  13.968   4.746  1.00  0.00      LH0  N  
ATOM   1684  CA  ILE H  29      70.868  13.337   5.969  1.00  0.00      LH0  C  
ATOM   1685  C   ILE H  29      70.701  14.255   7.170  1.00  0.00      LH0  C  
ATOM   1686  O   ILE H  29      69.813  14.082   7.990  1.00  0.00      LH0  O  
ATOM   1687  CB  ILE H  29      71.701  12.101   6.363  1.00  0.00      LH0  C  
ATOM   1688  CG1 ILE H  29      73.161  12.431   6.698  1.00  0.00      LH0  C  
ATOM   1689  CG2 ILE H  29      71.593  11.008   5.300  1.00  0.00      LH0  C  
ATOM   1690  CD1 ILE H  29      73.890  11.268   7.371  1.00  0.00      LH0  C  
ATOM   1691  H   ILE H  29      72.069  13.518   4.181  1.00  0.00      LH0  H  
ATOM   1692  N   ASN H  30      71.589  15.264   7.237  1.00  0.00      LH0  N  
ATOM   1693  CA  ASN H  30      71.571  16.133   8.415  1.00  0.00      LH0  C  
ATOM   1694  C   ASN H  30      70.249  16.815   8.725  1.00  0.00      LH0  C  
ATOM   1695  O   ASN H  30      69.901  17.050   9.876  1.00  0.00      LH0  O  
ATOM   1696  CB  ASN H  30      72.699  17.165   8.369  1.00  0.00      LH0  C  
ATOM   1697  CG  ASN H  30      73.040  17.568   9.792  1.00  0.00      LH0  C  
ATOM   1698  ND2 ASN H  30      72.750  18.833  10.103  1.00  0.00      LH0  N  
ATOM   1699  OD1 ASN H  30      73.543  16.776  10.572  1.00  0.00      LH0  O  
ATOM   1700  H   ASN H  30      72.275  15.344   6.517  1.00  0.00      LH0  H  
ATOM   1701 HD21 ASN H  30      72.333  19.474   9.463  1.00  0.00      LH0  H  
ATOM   1702 HD22 ASN H  30      72.969  19.124  11.035  1.00  0.00      LH0  H  
ATOM   1703  N   GLY H  31      69.535  17.127   7.632  1.00  0.00      LH0  N  
ATOM   1704  CA  GLY H  31      68.244  17.776   7.829  1.00  0.00      LH0  C  
ATOM   1705  C   GLY H  31      67.063  16.834   7.693  1.00  0.00      LH0  C  
ATOM   1706  O   GLY H  31      65.968  17.225   7.310  1.00  0.00      LH0  O  
ATOM   1707  H   GLY H  31      69.810  16.805   6.723  1.00  0.00      LH0  H  
ATOM   1708  N   TYR H  32      67.334  15.567   8.014  1.00  0.00      LH0  N  
ATOM   1709  CA  TYR H  32      66.271  14.573   7.979  1.00  0.00      LH0  C  
ATOM   1710  C   TYR H  32      66.377  13.743   9.230  1.00  0.00      LH0  C  
ATOM   1711  O   TYR H  32      67.383  13.783   9.925  1.00  0.00      LH0  O  
ATOM   1712  CB  TYR H  32      66.430  13.647   6.771  1.00  0.00      LH0  C  
ATOM   1713  CG  TYR H  32      66.014  14.330   5.494  1.00  0.00      LH0  C  
ATOM   1714  CD1 TYR H  32      67.001  14.899   4.664  1.00  0.00      LH0  C  
ATOM   1715  CD2 TYR H  32      64.647  14.361   5.159  1.00  0.00      LH0  C  
ATOM   1716  CE1 TYR H  32      66.612  15.470   3.442  1.00  0.00      LH0  C  
ATOM   1717  CE2 TYR H  32      64.260  14.929   3.937  1.00  0.00      LH0  C  
ATOM   1718  CZ  TYR H  32      65.251  15.441   3.078  1.00  0.00      LH0  C  
ATOM   1719  OH  TYR H  32      64.872  15.907   1.832  1.00  0.00      LH0  O  
ATOM   1720  H   TYR H  32      68.228  15.266   8.354  1.00  0.00      LH0  H  
ATOM   1721  HH  TYR H  32      65.423  16.655   1.620  1.00  0.00      LH0  H  
ATOM   1722  N   SER H  33      65.334  12.960   9.473  1.00  0.00      LH0  N  
ATOM   1723  CA  SER H  33      65.638  11.745  10.201  1.00  0.00      LH0  C  
ATOM   1724  C   SER H  33      65.766  10.617   9.212  1.00  0.00      LH0  C  
ATOM   1725  O   SER H  33      65.055  10.552   8.214  1.00  0.00      LH0  O  
ATOM   1726  CB  SER H  33      64.553  11.452  11.227  1.00  0.00      LH0  C  
ATOM   1727  OG  SER H  33      63.283  11.897  10.741  1.00  0.00      LH0  O  
ATOM   1728  H   SER H  33      64.446  13.042   9.022  1.00  0.00      LH0  H  
ATOM   1729  HG  SER H  33      62.634  11.319  11.134  1.00  0.00      LH0  H  
ATOM   1730  N   ILE H  34      66.714   9.729   9.513  1.00  0.00      LH0  N  
ATOM   1731  CA  ILE H  34      66.670   8.509   8.720  1.00  0.00      LH0  C  
ATOM   1732  C   ILE H  34      66.111   7.390   9.563  1.00  0.00      LH0  C  
ATOM   1733  O   ILE H  34      66.672   7.010  10.586  1.00  0.00      LH0  O  
ATOM   1734  CB  ILE H  34      68.039   8.157   8.126  1.00  0.00      LH0  C  
ATOM   1735  CG1 ILE H  34      68.613   9.333   7.323  1.00  0.00      LH0  C  
ATOM   1736  CG2 ILE H  34      67.964   6.881   7.278  1.00  0.00      LH0  C  
ATOM   1737  CD1 ILE H  34      67.793   9.695   6.079  1.00  0.00      LH0  C  
ATOM   1738  H   ILE H  34      67.294   9.856  10.320  1.00  0.00      LH0  H  
ATOM   1739  N   HIS H  35      64.948   6.926   9.104  1.00  0.00      LH0  N  
ATOM   1740  CA  HIS H  35      64.257   5.859   9.816  1.00  0.00      LH0  C  
ATOM   1741  C   HIS H  35      64.617   4.515   9.237  1.00  0.00      LH0  C  
ATOM   1742  O   HIS H  35      64.338   4.224   8.082  1.00  0.00      LH0  O  
ATOM   1743  CB  HIS H  35      62.733   6.033   9.743  1.00  0.00      LH0  C  
ATOM   1744  CG  HIS H  35      62.264   7.231  10.537  1.00  0.00      LH0  C  
ATOM   1745  CD2 HIS H  35      62.597   8.572  10.337  1.00  0.00      LH0  C  
ATOM   1746  ND1 HIS H  35      61.419   7.156  11.583  1.00  0.00      LH0  N  
ATOM   1747  CE1 HIS H  35      61.221   8.433  12.041  1.00  0.00      LH0  C  
ATOM   1748  NE2 HIS H  35      61.947   9.303  11.274  1.00  0.00      LH0  N  
ATOM   1749  H   HIS H  35      64.613   7.265   8.224  1.00  0.00      LH0  H  
ATOM   1750  HD1 HIS H  35      61.003   6.348  11.950  1.00  0.00      LH0  H  
ATOM   1751  N   TRP H  36      65.231   3.695  10.088  1.00  0.00      LH0  N  
ATOM   1752  CA  TRP H  36      65.253   2.290   9.713  1.00  0.00      LH0  C  
ATOM   1753  C   TRP H  36      63.959   1.617  10.107  1.00  0.00      LH0  C  
ATOM   1754  O   TRP H  36      63.452   1.770  11.214  1.00  0.00      LH0  O  
ATOM   1755  CB  TRP H  36      66.458   1.579  10.320  1.00  0.00      LH0  C  
ATOM   1756  CG  TRP H  36      67.667   1.830   9.450  1.00  0.00      LH0  C  
ATOM   1757  CD1 TRP H  36      68.648   2.816   9.627  1.00  0.00      LH0  C  
ATOM   1758  CD2 TRP H  36      68.057   1.115   8.259  1.00  0.00      LH0  C  
ATOM   1759  CE2 TRP H  36      69.269   1.718   7.782  1.00  0.00      LH0  C  
ATOM   1760  CE3 TRP H  36      67.487   0.030   7.559  1.00  0.00      LH0  C  
ATOM   1761  NE1 TRP H  36      69.594   2.756   8.651  1.00  0.00      LH0  N  
ATOM   1762  CZ2 TRP H  36      69.882   1.222   6.612  1.00  0.00      LH0  C  
ATOM   1763  CZ3 TRP H  36      68.110  -0.452   6.389  1.00  0.00      LH0  C  
ATOM   1764  CH2 TRP H  36      69.302   0.140   5.918  1.00  0.00      LH0  C  
ATOM   1765  H   TRP H  36      65.406   4.002  11.023  1.00  0.00      LH0  H  
ATOM   1766  HE1 TRP H  36      70.372   3.346   8.578  1.00  0.00      LH0  H  
ATOM   1767  N   VAL H  37      63.432   0.902   9.119  1.00  0.00      LH0  N  
ATOM   1768  CA  VAL H  37      62.167   0.189   9.236  1.00  0.00      LH0  C  
ATOM   1769  C   VAL H  37      62.466  -1.225   8.762  1.00  0.00      LH0  C  
ATOM   1770  O   VAL H  37      63.509  -1.461   8.164  1.00  0.00      LH0  O  
ATOM   1771  CB  VAL H  37      61.101   0.866   8.343  1.00  0.00      LH0  C  
ATOM   1772  CG1 VAL H  37      59.677   0.406   8.665  1.00  0.00      LH0  C  
ATOM   1773  CG2 VAL H  37      61.173   2.394   8.407  1.00  0.00      LH0  C  
ATOM   1774  H   VAL H  37      63.959   0.785   8.276  1.00  0.00      LH0  H  
ATOM   1775  N   ARG H  38      61.548  -2.153   9.028  1.00  0.00      LH0  N  
ATOM   1776  CA  ARG H  38      61.724  -3.469   8.433  1.00  0.00      LH0  C  
ATOM   1777  C   ARG H  38      60.396  -4.150   8.232  1.00  0.00      LH0  C  
ATOM   1778  O   ARG H  38      59.397  -3.806   8.849  1.00  0.00      LH0  O  
ATOM   1779  CB  ARG H  38      62.652  -4.342   9.280  1.00  0.00      LH0  C  
ATOM   1780  CG  ARG H  38      62.137  -4.641  10.686  1.00  0.00      LH0  C  
ATOM   1781  CD  ARG H  38      63.146  -5.471  11.467  1.00  0.00      LH0  C  
ATOM   1782  NE  ARG H  38      62.701  -5.701  12.833  1.00  0.00      LH0  N  
ATOM   1783  CZ  ARG H  38      63.517  -6.265  13.737  1.00  0.00      LH0  C  
ATOM   1784  NH1 ARG H  38      64.782  -6.533  13.453  1.00  0.00      LH0  N1+
ATOM   1785  NH2 ARG H  38      63.050  -6.558  14.936  1.00  0.00      LH0  N  
ATOM   1786  H   ARG H  38      60.761  -1.972   9.621  1.00  0.00      LH0  H  
ATOM   1787  HE  ARG H  38      61.764  -5.483  13.136  1.00  0.00      LH0  H  
ATOM   1788 HH11 ARG H  38      65.350  -6.981  14.149  1.00  0.00      LH0  H  
ATOM   1789 HH12 ARG H  38      65.213  -6.315  12.572  1.00  0.00      LH0  H  
ATOM   1790 HH21 ARG H  38      63.601  -7.082  15.589  1.00  0.00      LH0  H  
ATOM   1791 HH22 ARG H  38      62.121  -6.224  15.171  1.00  0.00      LH0  H  
ATOM   1792  N   GLN H  39      60.441  -5.147   7.357  1.00  0.00      LH0  N  
ATOM   1793  CA  GLN H  39      59.278  -5.997   7.195  1.00  0.00      LH0  C  
ATOM   1794  C   GLN H  39      59.687  -7.424   7.449  1.00  0.00      LH0  C  
ATOM   1795  O   GLN H  39      60.423  -8.040   6.684  1.00  0.00      LH0  O  
ATOM   1796  CB  GLN H  39      58.709  -5.803   5.797  1.00  0.00      LH0  C  
ATOM   1797  CG  GLN H  39      57.305  -6.361   5.585  1.00  0.00      LH0  C  
ATOM   1798  CD  GLN H  39      56.797  -5.836   4.261  1.00  0.00      LH0  C  
ATOM   1799  NE2 GLN H  39      55.481  -5.610   4.238  1.00  0.00      LH0  N  
ATOM   1800  OE1 GLN H  39      57.557  -5.610   3.322  1.00  0.00      LH0  O  
ATOM   1801  H   GLN H  39      61.270  -5.319   6.826  1.00  0.00      LH0  H  
ATOM   1802 HE21 GLN H  39      54.872  -5.816   5.012  1.00  0.00      LH0  H  
ATOM   1803 HE22 GLN H  39      55.045  -5.203   3.432  1.00  0.00      LH0  H  
ATOM   1804  N   ALA H  40      59.198  -7.921   8.590  1.00  0.00      LH0  N  
ATOM   1805  CA  ALA H  40      59.448  -9.332   8.872  1.00  0.00      LH0  C  
ATOM   1806  C   ALA H  40      58.670 -10.180   7.873  1.00  0.00      LH0  C  
ATOM   1807  O   ALA H  40      57.632  -9.740   7.389  1.00  0.00      LH0  O  
ATOM   1808  CB  ALA H  40      59.023  -9.642  10.312  1.00  0.00      LH0  C  
ATOM   1809  H   ALA H  40      58.549  -7.373   9.118  1.00  0.00      LH0  H  
ATOM   1810  N   PRO H  41      59.198 -11.387   7.536  1.00  0.00      LH0  N  
ATOM   1811  CA  PRO H  41      58.559 -12.231   6.515  1.00  0.00      LH0  C  
ATOM   1812  C   PRO H  41      57.035 -12.269   6.523  1.00  0.00      LH0  C  
ATOM   1813  O   PRO H  41      56.383 -12.879   7.373  1.00  0.00      LH0  O  
ATOM   1814  CB  PRO H  41      59.232 -13.587   6.743  1.00  0.00      LH0  C  
ATOM   1815  CG  PRO H  41      60.648 -13.220   7.184  1.00  0.00      LH0  C  
ATOM   1816  CD  PRO H  41      60.421 -11.992   8.059  1.00  0.00      LH0  C  
ATOM   1817  N   GLY H  42      56.497 -11.545   5.525  1.00  0.00      LH0  N  
ATOM   1818  CA  GLY H  42      55.048 -11.386   5.396  1.00  0.00      LH0  C  
ATOM   1819  C   GLY H  42      54.369 -10.907   6.668  1.00  0.00      LH0  C  
ATOM   1820  O   GLY H  42      53.526 -11.595   7.239  1.00  0.00      LH0  O  
ATOM   1821  H   GLY H  42      57.120 -11.050   4.920  1.00  0.00      LH0  H  
ATOM   1822  N   LYS H  43      54.821  -9.731   7.116  1.00  0.00      LH0  N  
ATOM   1823  CA  LYS H  43      54.253  -9.084   8.297  1.00  0.00      LH0  C  
ATOM   1824  C   LYS H  43      54.126  -7.602   8.007  1.00  0.00      LH0  C  
ATOM   1825  O   LYS H  43      54.461  -7.153   6.918  1.00  0.00      LH0  O  
ATOM   1826  CB  LYS H  43      55.138  -9.297   9.539  1.00  0.00      LH0  C  
ATOM   1827  CG  LYS H  43      55.343 -10.757   9.950  1.00  0.00      LH0  C  
ATOM   1828  CD  LYS H  43      54.060 -11.446  10.419  1.00  0.00      LH0  C  
ATOM   1829  CE  LYS H  43      54.156 -12.972  10.337  1.00  0.00      LH0  C  
ATOM   1830  NZ  LYS H  43      54.320 -13.368   8.931  1.00  0.00      LH0  N1+
ATOM   1831  H   LYS H  43      55.559  -9.249   6.639  1.00  0.00      LH0  H  
ATOM   1832  HZ1 LYS H  43      54.200 -14.388   8.800  1.00  0.00      LH0  H  
ATOM   1833  HZ2 LYS H  43      53.629 -12.856   8.340  1.00  0.00      LH0  H  
ATOM   1834  HZ3 LYS H  43      55.263 -13.095   8.583  1.00  0.00      LH0  H  
ATOM   1835  N   GLY H  44      53.650  -6.872   9.027  1.00  0.00      LH0  N  
ATOM   1836  CA  GLY H  44      53.678  -5.420   8.887  1.00  0.00      LH0  C  
ATOM   1837  C   GLY H  44      55.076  -4.856   9.047  1.00  0.00      LH0  C  
ATOM   1838  O   GLY H  44      56.053  -5.578   9.226  1.00  0.00      LH0  O  
ATOM   1839  H   GLY H  44      53.425  -7.292   9.902  1.00  0.00      LH0  H  
ATOM   1840  N   LEU H  45      55.117  -3.523   8.969  1.00  0.00      LH0  N  
ATOM   1841  CA  LEU H  45      56.417  -2.868   9.068  1.00  0.00      LH0  C  
ATOM   1842  C   LEU H  45      56.760  -2.449  10.487  1.00  0.00      LH0  C  
ATOM   1843  O   LEU H  45      56.138  -1.566  11.068  1.00  0.00      LH0  O  
ATOM   1844  CB  LEU H  45      56.459  -1.669   8.121  1.00  0.00      LH0  C  
ATOM   1845  CG  LEU H  45      56.349  -2.036   6.641  1.00  0.00      LH0  C  
ATOM   1846  CD1 LEU H  45      55.498  -1.035   5.861  1.00  0.00      LH0  C  
ATOM   1847  CD2 LEU H  45      57.726  -2.207   6.006  1.00  0.00      LH0  C  
ATOM   1848  H   LEU H  45      54.265  -3.001   8.938  1.00  0.00      LH0  H  
ATOM   1849  N   GLU H  46      57.785  -3.123  11.021  1.00  0.00      LH0  N  
ATOM   1850  CA  GLU H  46      58.313  -2.693  12.315  1.00  0.00      LH0  C  
ATOM   1851  C   GLU H  46      59.206  -1.479  12.138  1.00  0.00      LH0  C  
ATOM   1852  O   GLU H  46      60.152  -1.490  11.359  1.00  0.00      LH0  O  
ATOM   1853  CB  GLU H  46      59.105  -3.831  12.971  1.00  0.00      LH0  C  
ATOM   1854  CG  GLU H  46      59.568  -3.545  14.410  1.00  0.00      LH0  C  
ATOM   1855  CD  GLU H  46      60.589  -4.575  14.869  1.00  0.00      LH0  C  
ATOM   1856  OE1 GLU H  46      61.630  -4.193  15.388  1.00  0.00      LH0  O  
ATOM   1857  OE2 GLU H  46      60.385  -5.770  14.685  1.00  0.00      LH0  O1-
ATOM   1858  H   GLU H  46      58.281  -3.765  10.436  1.00  0.00      LH0  H  
ATOM   1859  N   TRP H  47      58.876  -0.417  12.882  1.00  0.00      LH0  N  
ATOM   1860  CA  TRP H  47      59.862   0.656  12.894  1.00  0.00      LH0  C  
ATOM   1861  C   TRP H  47      60.986   0.345  13.868  1.00  0.00      LH0  C  
ATOM   1862  O   TRP H  47      60.779   0.132  15.054  1.00  0.00      LH0  O  
ATOM   1863  CB  TRP H  47      59.185   2.007  13.163  1.00  0.00      LH0  C  
ATOM   1864  CG  TRP H  47      60.224   3.079  13.397  1.00  0.00      LH0  C  
ATOM   1865  CD1 TRP H  47      61.078   3.669  12.452  1.00  0.00      LH0  C  
ATOM   1866  CD2 TRP H  47      60.596   3.657  14.663  1.00  0.00      LH0  C  
ATOM   1867  CE2 TRP H  47      61.668   4.574  14.411  1.00  0.00      LH0  C  
ATOM   1868  CE3 TRP H  47      60.125   3.463  15.979  1.00  0.00      LH0  C  
ATOM   1869  NE1 TRP H  47      61.932   4.546  13.046  1.00  0.00      LH0  N  
ATOM   1870  CZ2 TRP H  47      62.249   5.279  15.485  1.00  0.00      LH0  C  
ATOM   1871  CZ3 TRP H  47      60.716   4.173  17.044  1.00  0.00      LH0  C  
ATOM   1872  CH2 TRP H  47      61.771   5.075  16.797  1.00  0.00      LH0  C  
ATOM   1873  H   TRP H  47      58.120  -0.456  13.533  1.00  0.00      LH0  H  
ATOM   1874  HE1 TRP H  47      62.680   5.011  12.604  1.00  0.00      LH0  H  
ATOM   1875  N   VAL H  48      62.185   0.325  13.282  1.00  0.00      LH0  N  
ATOM   1876  CA  VAL H  48      63.369  -0.038  14.051  1.00  0.00      LH0  C  
ATOM   1877  C   VAL H  48      63.925   1.138  14.841  1.00  0.00      LH0  C  
ATOM   1878  O   VAL H  48      64.005   1.136  16.065  1.00  0.00      LH0  O  
ATOM   1879  CB  VAL H  48      64.413  -0.617  13.076  1.00  0.00      LH0  C  
ATOM   1880  CG1 VAL H  48      65.756  -0.970  13.711  1.00  0.00      LH0  C  
ATOM   1881  CG2 VAL H  48      63.827  -1.813  12.334  1.00  0.00      LH0  C  
ATOM   1882  H   VAL H  48      62.268   0.626  12.332  1.00  0.00      LH0  H  
ATOM   1883  N   ALA H  49      64.345   2.146  14.066  1.00  0.00      LH0  N  
ATOM   1884  CA  ALA H  49      65.190   3.168  14.674  1.00  0.00      LH0  C  
ATOM   1885  C   ALA H  49      65.164   4.429  13.851  1.00  0.00      LH0  C  
ATOM   1886  O   ALA H  49      64.690   4.426  12.719  1.00  0.00      LH0  O  
ATOM   1887  CB  ALA H  49      66.643   2.689  14.746  1.00  0.00      LH0  C  
ATOM   1888  H   ALA H  49      64.137   2.172  13.085  1.00  0.00      LH0  H  
ATOM   1889  N   ARG H  50      65.717   5.494  14.443  1.00  0.00      LH0  N  
ATOM   1890  CA  ARG H  50      66.033   6.669  13.642  1.00  0.00      LH0  C  
ATOM   1891  C   ARG H  50      67.080   7.533  14.298  1.00  0.00      LH0  C  
ATOM   1892  O   ARG H  50      67.258   7.518  15.511  1.00  0.00      LH0  O  
ATOM   1893  CB  ARG H  50      64.780   7.473  13.256  1.00  0.00      LH0  C  
ATOM   1894  CG  ARG H  50      64.042   8.268  14.333  1.00  0.00      LH0  C  
ATOM   1895  CD  ARG H  50      64.691   9.614  14.643  1.00  0.00      LH0  C  
ATOM   1896  NE  ARG H  50      63.775  10.439  15.402  1.00  0.00      LH0  N  
ATOM   1897  CZ  ARG H  50      64.040  10.889  16.635  1.00  0.00      LH0  C  
ATOM   1898  NH1 ARG H  50      65.206  10.651  17.222  1.00  0.00      LH0  N1+
ATOM   1899  NH2 ARG H  50      63.100  11.576  17.247  1.00  0.00      LH0  N  
ATOM   1900  H   ARG H  50      66.018   5.449  15.398  1.00  0.00      LH0  H  
ATOM   1901  HE  ARG H  50      62.887  10.677  14.995  1.00  0.00      LH0  H  
ATOM   1902 HH11 ARG H  50      65.350  10.795  18.208  1.00  0.00      LH0  H  
ATOM   1903 HH12 ARG H  50      65.994  10.294  16.715  1.00  0.00      LH0  H  
ATOM   1904 HH21 ARG H  50      63.201  11.945  18.173  1.00  0.00      LH0  H  
ATOM   1905 HH22 ARG H  50      62.226  11.763  16.769  1.00  0.00      LH0  H  
ATOM   1906  N   ILE H  51      67.723   8.325  13.437  1.00  0.00      LH0  N  
ATOM   1907  CA  ILE H  51      68.518   9.417  13.982  1.00  0.00      LH0  C  
ATOM   1908  C   ILE H  51      68.110  10.720  13.316  1.00  0.00      LH0  C  
ATOM   1909  O   ILE H  51      67.806  10.728  12.129  1.00  0.00      LH0  O  
ATOM   1910  CB  ILE H  51      70.021   9.102  13.832  1.00  0.00      LH0  C  
ATOM   1911  CG1 ILE H  51      70.888  10.063  14.648  1.00  0.00      LH0  C  
ATOM   1912  CG2 ILE H  51      70.463   8.974  12.368  1.00  0.00      LH0  C  
ATOM   1913  CD1 ILE H  51      72.344   9.611  14.756  1.00  0.00      LH0  C  
ATOM   1914  H   ILE H  51      67.578   8.222  12.450  1.00  0.00      LH0  H  
ATOM   1915  N   TRP H  52      68.107  11.798  14.117  1.00  0.00      LH0  N  
ATOM   1916  CA  TRP H  52      68.125  13.143  13.535  1.00  0.00      LH0  C  
ATOM   1917  C   TRP H  52      69.525  13.717  13.649  1.00  0.00      LH0  C  
ATOM   1918  O   TRP H  52      69.891  14.251  14.694  1.00  0.00      LH0  O  
ATOM   1919  CB  TRP H  52      67.208  14.118  14.284  1.00  0.00      LH0  C  
ATOM   1920  CG  TRP H  52      65.794  14.128  13.761  1.00  0.00      LH0  C  
ATOM   1921  CD1 TRP H  52      64.715  13.397  14.269  1.00  0.00      LH0  C  
ATOM   1922  CD2 TRP H  52      65.251  14.893  12.663  1.00  0.00      LH0  C  
ATOM   1923  CE2 TRP H  52      63.856  14.568  12.570  1.00  0.00      LH0  C  
ATOM   1924  CE3 TRP H  52      65.816  15.822  11.762  1.00  0.00      LH0  C  
ATOM   1925  NE1 TRP H  52      63.574  13.649  13.577  1.00  0.00      LH0  N  
ATOM   1926  CZ2 TRP H  52      63.059  15.165  11.569  1.00  0.00      LH0  C  
ATOM   1927  CZ3 TRP H  52      65.006  16.417  10.771  1.00  0.00      LH0  C  
ATOM   1928  CH2 TRP H  52      63.637  16.087  10.671  1.00  0.00      LH0  C  
ATOM   1929  H   TRP H  52      68.268  11.659  15.096  1.00  0.00      LH0  H  
ATOM   1930  HE1 TRP H  52      62.698  13.230  13.759  1.00  0.00      LH0  H  
ATOM   1931  N   PRO H  53      70.313  13.599  12.553  1.00  0.00      LH0  N  
ATOM   1932  CA  PRO H  53      71.691  14.103  12.567  1.00  0.00      LH0  C  
ATOM   1933  C   PRO H  53      71.881  15.508  13.126  1.00  0.00      LH0  C  
ATOM   1934  O   PRO H  53      72.795  15.730  13.908  1.00  0.00      LH0  O  
ATOM   1935  CB  PRO H  53      72.141  13.908  11.119  1.00  0.00      LH0  C  
ATOM   1936  CG  PRO H  53      71.315  12.729  10.614  1.00  0.00      LH0  C  
ATOM   1937  CD  PRO H  53      69.972  12.966  11.285  1.00  0.00      LH0  C  
ATOM   1938  N   TYR H  54      70.923  16.403  12.780  1.00  0.00      LH0  N  
ATOM   1939  CA  TYR H  54      70.795  17.721  13.429  1.00  0.00      LH0  C  
ATOM   1940  C   TYR H  54      71.323  17.850  14.860  1.00  0.00      LH0  C  
ATOM   1941  O   TYR H  54      72.081  18.756  15.178  1.00  0.00      LH0  O  
ATOM   1942  CB  TYR H  54      69.328  18.202  13.336  1.00  0.00      LH0  C  
ATOM   1943  CG  TYR H  54      69.093  19.510  14.076  1.00  0.00      LH0  C  
ATOM   1944  CD1 TYR H  54      69.623  20.713  13.565  1.00  0.00      LH0  C  
ATOM   1945  CD2 TYR H  54      68.357  19.482  15.280  1.00  0.00      LH0  C  
ATOM   1946  CE1 TYR H  54      69.442  21.905  14.291  1.00  0.00      LH0  C  
ATOM   1947  CE2 TYR H  54      68.177  20.673  16.007  1.00  0.00      LH0  C  
ATOM   1948  CZ  TYR H  54      68.731  21.870  15.510  1.00  0.00      LH0  C  
ATOM   1949  OH  TYR H  54      68.577  23.044  16.228  1.00  0.00      LH0  O  
ATOM   1950  H   TYR H  54      70.350  16.192  11.987  1.00  0.00      LH0  H  
ATOM   1951  HH  TYR H  54      68.204  22.856  17.089  1.00  0.00      LH0  H  
ATOM   1952  N   GLY H  55      70.874  16.909  15.701  1.00  0.00      LH0  N  
ATOM   1953  CA  GLY H  55      71.411  16.919  17.059  1.00  0.00      LH0  C  
ATOM   1954  C   GLY H  55      71.714  15.520  17.555  1.00  0.00      LH0  C  
ATOM   1955  O   GLY H  55      71.599  15.202  18.728  1.00  0.00      LH0  O  
ATOM   1956  H   GLY H  55      70.259  16.185  15.387  1.00  0.00      LH0  H  
ATOM   1957  N   GLY H  56      72.064  14.670  16.576  1.00  0.00      LH0  N  
ATOM   1958  CA  GLY H  56      72.301  13.257  16.876  1.00  0.00      LH0  C  
ATOM   1959  C   GLY H  56      71.133  12.470  17.466  1.00  0.00      LH0  C  
ATOM   1960  O   GLY H  56      71.312  11.373  17.974  1.00  0.00      LH0  O  
ATOM   1961  H   GLY H  56      72.224  15.040  15.661  1.00  0.00      LH0  H  
ATOM   1962  N   PHE H  57      69.929  13.066  17.365  1.00  0.00      LH0  N  
ATOM   1963  CA  PHE H  57      68.817  12.564  18.180  1.00  0.00      LH0  C  
ATOM   1964  C   PHE H  57      68.416  11.127  17.900  1.00  0.00      LH0  C  
ATOM   1965  O   PHE H  57      67.923  10.792  16.820  1.00  0.00      LH0  O  
ATOM   1966  CB  PHE H  57      67.584  13.464  18.050  1.00  0.00      LH0  C  
ATOM   1967  CG  PHE H  57      67.865  14.903  18.431  1.00  0.00      LH0  C  
ATOM   1968  CD1 PHE H  57      68.398  15.214  19.701  1.00  0.00      LH0  C  
ATOM   1969  CD2 PHE H  57      67.555  15.924  17.506  1.00  0.00      LH0  C  
ATOM   1970  CE1 PHE H  57      68.594  16.560  20.065  1.00  0.00      LH0  C  
ATOM   1971  CE2 PHE H  57      67.746  17.271  17.867  1.00  0.00      LH0  C  
ATOM   1972  CZ  PHE H  57      68.250  17.576  19.149  1.00  0.00      LH0  C  
ATOM   1973  H   PHE H  57      69.850  13.887  16.804  1.00  0.00      LH0  H  
ATOM   1974  N   THR H  58      68.656  10.300  18.914  1.00  0.00      LH0  N  
ATOM   1975  CA  THR H  58      68.403   8.873  18.773  1.00  0.00      LH0  C  
ATOM   1976  C   THR H  58      66.923   8.528  18.829  1.00  0.00      LH0  C  
ATOM   1977  O   THR H  58      66.099   9.318  19.279  1.00  0.00      LH0  O  
ATOM   1978  CB  THR H  58      69.197   8.117  19.848  1.00  0.00      LH0  C  
ATOM   1979  CG2 THR H  58      70.698   8.367  19.704  1.00  0.00      LH0  C  
ATOM   1980  OG1 THR H  58      68.752   8.425  21.177  1.00  0.00      LH0  O  
ATOM   1981  H   THR H  58      68.871  10.698  19.812  1.00  0.00      LH0  H  
ATOM   1982  HG1 THR H  58      68.704   9.384  21.289  1.00  0.00      LH0  H  
ATOM   1983  N   TYR H  59      66.620   7.313  18.345  1.00  0.00      LH0  N  
ATOM   1984  CA  TYR H  59      65.373   6.643  18.715  1.00  0.00      LH0  C  
ATOM   1985  C   TYR H  59      65.415   5.198  18.289  1.00  0.00      LH0  C  
ATOM   1986  O   TYR H  59      65.892   4.878  17.208  1.00  0.00      LH0  O  
ATOM   1987  CB  TYR H  59      64.119   7.291  18.116  1.00  0.00      LH0  C  
ATOM   1988  CG  TYR H  59      63.201   7.704  19.243  1.00  0.00      LH0  C  
ATOM   1989  CD1 TYR H  59      62.344   6.755  19.840  1.00  0.00      LH0  C  
ATOM   1990  CD2 TYR H  59      63.253   9.037  19.689  1.00  0.00      LH0  C  
ATOM   1991  CE1 TYR H  59      61.581   7.134  20.960  1.00  0.00      LH0  C  
ATOM   1992  CE2 TYR H  59      62.508   9.406  20.814  1.00  0.00      LH0  C  
ATOM   1993  CZ  TYR H  59      61.706   8.448  21.457  1.00  0.00      LH0  C  
ATOM   1994  OH  TYR H  59      61.043   8.807  22.614  1.00  0.00      LH0  O  
ATOM   1995  H   TYR H  59      67.262   6.854  17.728  1.00  0.00      LH0  H  
ATOM   1996  HH  TYR H  59      61.518   9.508  23.059  1.00  0.00      LH0  H  
ATOM   1997  N   TYR H  60      64.898   4.347  19.177  1.00  0.00      LH0  N  
ATOM   1998  CA  TYR H  60      64.781   2.929  18.858  1.00  0.00      LH0  C  
ATOM   1999  C   TYR H  60      63.493   2.402  19.441  1.00  0.00      LH0  C  
ATOM   2000  O   TYR H  60      63.023   2.897  20.463  1.00  0.00      LH0  O  
ATOM   2001  CB  TYR H  60      65.915   2.096  19.469  1.00  0.00      LH0  C  
ATOM   2002  CG  TYR H  60      67.281   2.691  19.231  1.00  0.00      LH0  C  
ATOM   2003  CD1 TYR H  60      67.851   3.506  20.230  1.00  0.00      LH0  C  
ATOM   2004  CD2 TYR H  60      67.944   2.416  18.020  1.00  0.00      LH0  C  
ATOM   2005  CE1 TYR H  60      69.111   4.081  20.003  1.00  0.00      LH0  C  
ATOM   2006  CE2 TYR H  60      69.202   2.992  17.793  1.00  0.00      LH0  C  
ATOM   2007  CZ  TYR H  60      69.767   3.820  18.784  1.00  0.00      LH0  C  
ATOM   2008  OH  TYR H  60      71.003   4.389  18.544  1.00  0.00      LH0  O  
ATOM   2009  H   TYR H  60      64.654   4.672  20.091  1.00  0.00      LH0  H  
ATOM   2010  HH  TYR H  60      71.225   4.975  19.260  1.00  0.00      LH0  H  
ATOM   2011  N   ALA H  61      62.968   1.365  18.779  1.00  0.00      LH0  N  
ATOM   2012  CA  ALA H  61      61.929   0.587  19.443  1.00  0.00      LH0  C  
ATOM   2013  C   ALA H  61      62.555  -0.536  20.248  1.00  0.00      LH0  C  
ATOM   2014  O   ALA H  61      63.628  -1.037  19.927  1.00  0.00      LH0  O  
ATOM   2015  CB  ALA H  61      60.964  -0.008  18.418  1.00  0.00      LH0  C  
ATOM   2016  H   ALA H  61      63.389   1.047  17.926  1.00  0.00      LH0  H  
ATOM   2017  N   ASP H  62      61.849  -0.917  21.319  1.00  0.00      LH0  N  
ATOM   2018  CA  ASP H  62      62.407  -1.902  22.253  1.00  0.00      LH0  C  
ATOM   2019  C   ASP H  62      62.821  -3.247  21.681  1.00  0.00      LH0  C  
ATOM   2020  O   ASP H  62      63.733  -3.911  22.158  1.00  0.00      LH0  O  
ATOM   2021  CB  ASP H  62      61.470  -2.075  23.450  1.00  0.00      LH0  C  
ATOM   2022  CG  ASP H  62      61.663  -0.911  24.404  1.00  0.00      LH0  C  
ATOM   2023  OD1 ASP H  62      61.599   0.244  23.984  1.00  0.00      LH0  O  
ATOM   2024  OD2 ASP H  62      61.963  -1.144  25.571  1.00  0.00      LH0  O1-
ATOM   2025  H   ASP H  62      61.045  -0.395  21.606  1.00  0.00      LH0  H  
ATOM   2026  N   SER H  63      62.140  -3.613  20.588  1.00  0.00      LH0  N  
ATOM   2027  CA  SER H  63      62.509  -4.825  19.856  1.00  0.00      LH0  C  
ATOM   2028  C   SER H  63      63.986  -4.899  19.472  1.00  0.00      LH0  C  
ATOM   2029  O   SER H  63      64.642  -5.945  19.490  1.00  0.00      LH0  O  
ATOM   2030  CB  SER H  63      61.617  -4.878  18.617  1.00  0.00      LH0  C  
ATOM   2031  OG  SER H  63      61.438  -3.536  18.145  1.00  0.00      LH0  O  
ATOM   2032  H   SER H  63      61.447  -3.021  20.176  1.00  0.00      LH0  H  
ATOM   2033  HG  SER H  63      61.290  -3.611  17.196  1.00  0.00      LH0  H  
ATOM   2034  N   VAL H  64      64.487  -3.712  19.113  1.00  0.00      LH0  N  
ATOM   2035  CA  VAL H  64      65.863  -3.637  18.645  1.00  0.00      LH0  C  
ATOM   2036  C   VAL H  64      66.847  -2.970  19.599  1.00  0.00      LH0  C  
ATOM   2037  O   VAL H  64      68.026  -3.305  19.623  1.00  0.00      LH0  O  
ATOM   2038  CB  VAL H  64      65.891  -2.997  17.253  1.00  0.00      LH0  C  
ATOM   2039  CG1 VAL H  64      65.099  -3.850  16.259  1.00  0.00      LH0  C  
ATOM   2040  CG2 VAL H  64      65.407  -1.546  17.267  1.00  0.00      LH0  C  
ATOM   2041  H   VAL H  64      63.887  -2.907  19.128  1.00  0.00      LH0  H  
ATOM   2042  N   LYS H  65      66.295  -2.024  20.378  1.00  0.00      LH0  N  
ATOM   2043  CA  LYS H  65      67.054  -1.103  21.229  1.00  0.00      LH0  C  
ATOM   2044  C   LYS H  65      68.294  -1.659  21.907  1.00  0.00      LH0  C  
ATOM   2045  O   LYS H  65      68.279  -2.723  22.514  1.00  0.00      LH0  O  
ATOM   2046  CB  LYS H  65      66.082  -0.504  22.251  1.00  0.00      LH0  C  
ATOM   2047  CG  LYS H  65      66.557   0.737  23.015  1.00  0.00      LH0  C  
ATOM   2048  CD  LYS H  65      65.436   1.298  23.894  1.00  0.00      LH0  C  
ATOM   2049  CE  LYS H  65      64.994   0.304  24.970  1.00  0.00      LH0  C  
ATOM   2050  NZ  LYS H  65      63.703   0.717  25.528  1.00  0.00      LH0  N1+
ATOM   2051  H   LYS H  65      65.312  -1.871  20.277  1.00  0.00      LH0  H  
ATOM   2052  HZ1 LYS H  65      63.267  -0.081  26.043  1.00  0.00      LH0  H  
ATOM   2053  HZ2 LYS H  65      63.727   1.562  26.120  1.00  0.00      LH0  H  
ATOM   2054  HZ3 LYS H  65      63.012   0.842  24.755  1.00  0.00      LH0  H  
ATOM   2055  N   GLY H  66      69.379  -0.882  21.781  1.00  0.00      LH0  N  
ATOM   2056  CA  GLY H  66      70.585  -1.273  22.509  1.00  0.00      LH0  C  
ATOM   2057  C   GLY H  66      71.479  -2.196  21.709  1.00  0.00      LH0  C  
ATOM   2058  O   GLY H  66      72.667  -1.970  21.534  1.00  0.00      LH0  O  
ATOM   2059  H   GLY H  66      69.402  -0.131  21.119  1.00  0.00      LH0  H  
ATOM   2060  N   ARG H  67      70.831  -3.251  21.196  1.00  0.00      LH0  N  
ATOM   2061  CA  ARG H  67      71.538  -4.077  20.222  1.00  0.00      LH0  C  
ATOM   2062  C   ARG H  67      71.735  -3.337  18.915  1.00  0.00      LH0  C  
ATOM   2063  O   ARG H  67      72.785  -3.351  18.289  1.00  0.00      LH0  O  
ATOM   2064  CB  ARG H  67      70.754  -5.347  19.925  1.00  0.00      LH0  C  
ATOM   2065  CG  ARG H  67      70.264  -6.118  21.144  1.00  0.00      LH0  C  
ATOM   2066  CD  ARG H  67      69.352  -7.258  20.701  1.00  0.00      LH0  C  
ATOM   2067  NE  ARG H  67      68.229  -6.747  19.913  1.00  0.00      LH0  N  
ATOM   2068  CZ  ARG H  67      67.885  -7.360  18.760  1.00  0.00      LH0  C  
ATOM   2069  NH1 ARG H  67      68.627  -8.336  18.257  1.00  0.00      LH0  N1+
ATOM   2070  NH2 ARG H  67      66.776  -7.006  18.122  1.00  0.00      LH0  N  
ATOM   2071  H   ARG H  67      69.863  -3.382  21.414  1.00  0.00      LH0  H  
ATOM   2072  HE  ARG H  67      67.739  -5.941  20.255  1.00  0.00      LH0  H  
ATOM   2073 HH11 ARG H  67      68.290  -8.817  17.440  1.00  0.00      LH0  H  
ATOM   2074 HH12 ARG H  67      69.510  -8.633  18.640  1.00  0.00      LH0  H  
ATOM   2075 HH21 ARG H  67      66.527  -7.483  17.260  1.00  0.00      LH0  H  
ATOM   2076 HH22 ARG H  67      66.155  -6.296  18.458  1.00  0.00      LH0  H  
ATOM   2077  N   PHE H  68      70.636  -2.691  18.517  1.00  0.00      LH0  N  
ATOM   2078  CA  PHE H  68      70.746  -1.864  17.326  1.00  0.00      LH0  C  
ATOM   2079  C   PHE H  68      71.053  -0.448  17.747  1.00  0.00      LH0  C  
ATOM   2080  O   PHE H  68      70.362   0.127  18.584  1.00  0.00      LH0  O  
ATOM   2081  CB  PHE H  68      69.447  -1.874  16.508  1.00  0.00      LH0  C  
ATOM   2082  CG  PHE H  68      69.096  -3.201  15.854  1.00  0.00      LH0  C  
ATOM   2083  CD1 PHE H  68      69.373  -4.445  16.471  1.00  0.00      LH0  C  
ATOM   2084  CD2 PHE H  68      68.433  -3.155  14.609  1.00  0.00      LH0  C  
ATOM   2085  CE1 PHE H  68      68.953  -5.641  15.858  1.00  0.00      LH0  C  
ATOM   2086  CE2 PHE H  68      68.006  -4.348  13.994  1.00  0.00      LH0  C  
ATOM   2087  CZ  PHE H  68      68.257  -5.578  14.634  1.00  0.00      LH0  C  
ATOM   2088  H   PHE H  68      69.815  -2.678  19.087  1.00  0.00      LH0  H  
ATOM   2089  N   THR H  69      72.100   0.070  17.109  1.00  0.00      LH0  N  
ATOM   2090  CA  THR H  69      72.470   1.455  17.348  1.00  0.00      LH0  C  
ATOM   2091  C   THR H  69      72.555   2.186  16.024  1.00  0.00      LH0  C  
ATOM   2092  O   THR H  69      73.116   1.690  15.054  1.00  0.00      LH0  O  
ATOM   2093  CB  THR H  69      73.796   1.482  18.110  1.00  0.00      LH0  C  
ATOM   2094  CG2 THR H  69      74.165   2.879  18.619  1.00  0.00      LH0  C  
ATOM   2095  OG1 THR H  69      73.736   0.546  19.194  1.00  0.00      LH0  O  
ATOM   2096  H   THR H  69      72.668  -0.502  16.518  1.00  0.00      LH0  H  
ATOM   2097  HG1 THR H  69      74.568   0.579  19.647  1.00  0.00      LH0  H  
ATOM   2098  N   ILE H  70      71.931   3.364  15.997  1.00  0.00      LH0  N  
ATOM   2099  CA  ILE H  70      71.968   4.102  14.744  1.00  0.00      LH0  C  
ATOM   2100  C   ILE H  70      73.054   5.164  14.797  1.00  0.00      LH0  C  
ATOM   2101  O   ILE H  70      73.456   5.616  15.864  1.00  0.00      LH0  O  
ATOM   2102  CB  ILE H  70      70.558   4.643  14.430  1.00  0.00      LH0  C  
ATOM   2103  CG1 ILE H  70      70.419   5.084  12.971  1.00  0.00      LH0  C  
ATOM   2104  CG2 ILE H  70      70.093   5.695  15.441  1.00  0.00      LH0  C  
ATOM   2105  CD1 ILE H  70      68.986   5.055  12.452  1.00  0.00      LH0  C  
ATOM   2106  H   ILE H  70      71.592   3.781  16.843  1.00  0.00      LH0  H  
ATOM   2107  N   SER H  71      73.555   5.522  13.616  1.00  0.00      LH0  N  
ATOM   2108  CA  SER H  71      74.605   6.530  13.589  1.00  0.00      LH0  C  
ATOM   2109  C   SER H  71      74.493   7.356  12.328  1.00  0.00      LH0  C  
ATOM   2110  O   SER H  71      73.770   6.998  11.407  1.00  0.00      LH0  O  
ATOM   2111  CB  SER H  71      75.976   5.860  13.714  1.00  0.00      LH0  C  
ATOM   2112  OG  SER H  71      75.970   4.954  14.825  1.00  0.00      LH0  O  
ATOM   2113  H   SER H  71      73.228   5.098  12.769  1.00  0.00      LH0  H  
ATOM   2114  HG  SER H  71      75.351   5.301  15.466  1.00  0.00      LH0  H  
ATOM   2115  N   ALA H  72      75.219   8.477  12.310  1.00  0.00      LH0  N  
ATOM   2116  CA  ALA H  72      75.108   9.284  11.103  1.00  0.00      LH0  C  
ATOM   2117  C   ALA H  72      76.460   9.654  10.549  1.00  0.00      LH0  C  
ATOM   2118  O   ALA H  72      77.171  10.487  11.096  1.00  0.00      LH0  O  
ATOM   2119  CB  ALA H  72      74.321  10.563  11.380  1.00  0.00      LH0  C  
ATOM   2120  H   ALA H  72      75.799   8.772  13.069  1.00  0.00      LH0  H  
ATOM   2121  N   ASP H  73      76.786   9.006   9.427  1.00  0.00      LH0  N  
ATOM   2122  CA  ASP H  73      77.987   9.455   8.733  1.00  0.00      LH0  C  
ATOM   2123  C   ASP H  73      77.686  10.671   7.882  1.00  0.00      LH0  C  
ATOM   2124  O   ASP H  73      77.458  10.616   6.677  1.00  0.00      LH0  O  
ATOM   2125  CB  ASP H  73      78.600   8.332   7.893  1.00  0.00      LH0  C  
ATOM   2126  CG  ASP H  73      80.054   8.615   7.560  1.00  0.00      LH0  C  
ATOM   2127  OD1 ASP H  73      80.418   9.762   7.309  1.00  0.00      LH0  O  
ATOM   2128  OD2 ASP H  73      80.853   7.682   7.540  1.00  0.00      LH0  O1-
ATOM   2129  H   ASP H  73      76.152   8.383   8.968  1.00  0.00      LH0  H  
ATOM   2130  N   THR H  74      77.678  11.802   8.596  1.00  0.00      LH0  N  
ATOM   2131  CA  THR H  74      77.381  13.074   7.946  1.00  0.00      LH0  C  
ATOM   2132  C   THR H  74      78.330  13.384   6.802  1.00  0.00      LH0  C  
ATOM   2133  O   THR H  74      77.933  13.771   5.711  1.00  0.00      LH0  O  
ATOM   2134  CB  THR H  74      77.409  14.161   9.014  1.00  0.00      LH0  C  
ATOM   2135  CG2 THR H  74      76.131  14.141   9.858  1.00  0.00      LH0  C  
ATOM   2136  OG1 THR H  74      78.556  13.961   9.854  1.00  0.00      LH0  O  
ATOM   2137  H   THR H  74      77.887  11.772   9.577  1.00  0.00      LH0  H  
ATOM   2138  HG1 THR H  74      78.448  14.545  10.598  1.00  0.00      LH0  H  
ATOM   2139  N   SER H  75      79.618  13.131   7.096  1.00  0.00      LH0  N  
ATOM   2140  CA  SER H  75      80.632  13.365   6.067  1.00  0.00      LH0  C  
ATOM   2141  C   SER H  75      80.403  12.658   4.736  1.00  0.00      LH0  C  
ATOM   2142  O   SER H  75      80.750  13.152   3.672  1.00  0.00      LH0  O  
ATOM   2143  CB  SER H  75      82.036  13.081   6.622  1.00  0.00      LH0  C  
ATOM   2144  OG  SER H  75      82.176  11.713   7.046  1.00  0.00      LH0  O  
ATOM   2145  H   SER H  75      79.828  12.911   8.049  1.00  0.00      LH0  H  
ATOM   2146  HG  SER H  75      81.341  11.468   7.454  1.00  0.00      LH0  H  
ATOM   2147  N   LYS H  76      79.801  11.463   4.845  1.00  0.00      LH0  N  
ATOM   2148  CA  LYS H  76      79.554  10.724   3.610  1.00  0.00      LH0  C  
ATOM   2149  C   LYS H  76      78.080  10.572   3.290  1.00  0.00      LH0  C  
ATOM   2150  O   LYS H  76      77.664   9.659   2.589  1.00  0.00      LH0  O  
ATOM   2151  CB  LYS H  76      80.253   9.364   3.679  1.00  0.00      LH0  C  
ATOM   2152  CG  LYS H  76      81.725   9.534   4.054  1.00  0.00      LH0  C  
ATOM   2153  CD  LYS H  76      82.396   8.243   4.511  1.00  0.00      LH0  C  
ATOM   2154  CE  LYS H  76      83.498   8.532   5.534  1.00  0.00      LH0  C  
ATOM   2155  NZ  LYS H  76      82.906   9.214   6.692  1.00  0.00      LH0  N1+
ATOM   2156  H   LYS H  76      79.514  11.078   5.726  1.00  0.00      LH0  H  
ATOM   2157  HZ1 LYS H  76      82.783  10.235   6.538  1.00  0.00      LH0  H  
ATOM   2158  HZ2 LYS H  76      81.938   8.851   6.852  1.00  0.00      LH0  H  
ATOM   2159  HZ3 LYS H  76      83.427   9.055   7.570  1.00  0.00      LH0  H  
ATOM   2160  N   ASN H  77      77.291  11.500   3.863  1.00  0.00      LH0  N  
ATOM   2161  CA  ASN H  77      75.841  11.531   3.639  1.00  0.00      LH0  C  
ATOM   2162  C   ASN H  77      75.095  10.205   3.765  1.00  0.00      LH0  C  
ATOM   2163  O   ASN H  77      74.171   9.901   3.019  1.00  0.00      LH0  O  
ATOM   2164  CB  ASN H  77      75.515  12.223   2.310  1.00  0.00      LH0  C  
ATOM   2165  CG  ASN H  77      74.130  12.828   2.393  1.00  0.00      LH0  C  
ATOM   2166  ND2 ASN H  77      73.369  12.624   1.318  1.00  0.00      LH0  N  
ATOM   2167  OD1 ASN H  77      73.768  13.469   3.372  1.00  0.00      LH0  O  
ATOM   2168  H   ASN H  77      77.710  12.224   4.412  1.00  0.00      LH0  H  
ATOM   2169 HD21 ASN H  77      73.645  12.034   0.556  1.00  0.00      LH0  H  
ATOM   2170 HD22 ASN H  77      72.460  13.039   1.260  1.00  0.00      LH0  H  
ATOM   2171  N   THR H  78      75.556   9.418   4.743  1.00  0.00      LH0  N  
ATOM   2172  CA  THR H  78      75.004   8.075   4.878  1.00  0.00      LH0  C  
ATOM   2173  C   THR H  78      74.666   7.762   6.325  1.00  0.00      LH0  C  
ATOM   2174  O   THR H  78      75.494   7.873   7.220  1.00  0.00      LH0  O  
ATOM   2175  CB  THR H  78      76.010   7.067   4.295  1.00  0.00      LH0  C  
ATOM   2176  CG2 THR H  78      75.605   5.604   4.487  1.00  0.00      LH0  C  
ATOM   2177  OG1 THR H  78      76.204   7.321   2.900  1.00  0.00      LH0  O  
ATOM   2178  H   THR H  78      76.291   9.733   5.347  1.00  0.00      LH0  H  
ATOM   2179  HG1 THR H  78      76.635   8.169   2.818  1.00  0.00      LH0  H  
ATOM   2180  N   ALA H  79      73.408   7.365   6.544  1.00  0.00      LH0  N  
ATOM   2181  CA  ALA H  79      73.135   6.875   7.892  1.00  0.00      LH0  C  
ATOM   2182  C   ALA H  79      73.571   5.433   8.052  1.00  0.00      LH0  C  
ATOM   2183  O   ALA H  79      73.661   4.679   7.090  1.00  0.00      LH0  O  
ATOM   2184  CB  ALA H  79      71.652   6.986   8.230  1.00  0.00      LH0  C  
ATOM   2185  H   ALA H  79      72.779   7.239   5.775  1.00  0.00      LH0  H  
ATOM   2186  N   TYR H  80      73.853   5.086   9.307  1.00  0.00      LH0  N  
ATOM   2187  CA  TYR H  80      74.289   3.726   9.595  1.00  0.00      LH0  C  
ATOM   2188  C   TYR H  80      73.356   3.085  10.586  1.00  0.00      LH0  C  
ATOM   2189  O   TYR H  80      72.796   3.754  11.444  1.00  0.00      LH0  O  
ATOM   2190  CB  TYR H  80      75.687   3.705  10.219  1.00  0.00      LH0  C  
ATOM   2191  CG  TYR H  80      76.796   4.148   9.289  1.00  0.00      LH0  C  
ATOM   2192  CD1 TYR H  80      76.685   3.980   7.892  1.00  0.00      LH0  C  
ATOM   2193  CD2 TYR H  80      77.952   4.693   9.881  1.00  0.00      LH0  C  
ATOM   2194  CE1 TYR H  80      77.780   4.307   7.078  1.00  0.00      LH0  C  
ATOM   2195  CE2 TYR H  80      79.054   5.004   9.070  1.00  0.00      LH0  C  
ATOM   2196  CZ  TYR H  80      78.964   4.769   7.685  1.00  0.00      LH0  C  
ATOM   2197  OH  TYR H  80      80.080   4.953   6.898  1.00  0.00      LH0  O  
ATOM   2198  H   TYR H  80      73.681   5.727  10.055  1.00  0.00      LH0  H  
ATOM   2199  HH  TYR H  80      80.409   5.840   7.071  1.00  0.00      LH0  H  
ATOM   2200  N   LEU H  81      73.249   1.765  10.458  1.00  0.00      LH0  N  
ATOM   2201  CA  LEU H  81      72.606   1.019  11.529  1.00  0.00      LH0  C  
ATOM   2202  C   LEU H  81      73.506  -0.122  11.941  1.00  0.00      LH0  C  
ATOM   2203  O   LEU H  81      73.567  -1.165  11.302  1.00  0.00      LH0  O  
ATOM   2204  CB  LEU H  81      71.226   0.519  11.095  1.00  0.00      LH0  C  
ATOM   2205  CG  LEU H  81      70.410  -0.140  12.213  1.00  0.00      LH0  C  
ATOM   2206  CD1 LEU H  81      70.104   0.820  13.363  1.00  0.00      LH0  C  
ATOM   2207  CD2 LEU H  81      69.142  -0.794  11.669  1.00  0.00      LH0  C  
ATOM   2208  H   LEU H  81      73.696   1.291   9.700  1.00  0.00      LH0  H  
ATOM   2209  N   GLN H  82      74.225   0.132  13.036  1.00  0.00      LH0  N  
ATOM   2210  CA  GLN H  82      74.998  -0.960  13.612  1.00  0.00      LH0  C  
ATOM   2211  C   GLN H  82      74.088  -1.903  14.372  1.00  0.00      LH0  C  
ATOM   2212  O   GLN H  82      73.789  -1.730  15.547  1.00  0.00      LH0  O  
ATOM   2213  CB  GLN H  82      76.125  -0.400  14.492  1.00  0.00      LH0  C  
ATOM   2214  CG  GLN H  82      77.018  -1.439  15.187  1.00  0.00      LH0  C  
ATOM   2215  CD  GLN H  82      77.693  -2.343  14.175  1.00  0.00      LH0  C  
ATOM   2216  NE2 GLN H  82      77.632  -3.639  14.479  1.00  0.00      LH0  N  
ATOM   2217  OE1 GLN H  82      78.232  -1.911  13.168  1.00  0.00      LH0  O  
ATOM   2218  H   GLN H  82      74.054   0.969  13.558  1.00  0.00      LH0  H  
ATOM   2219 HE21 GLN H  82      77.207  -3.979  15.322  1.00  0.00      LH0  H  
ATOM   2220 HE22 GLN H  82      78.038  -4.287  13.841  1.00  0.00      LH0  H  
ATOM   2221  N   MET H  83      73.639  -2.914  13.629  1.00  0.00      LH0  N  
ATOM   2222  CA  MET H  83      72.873  -3.946  14.312  1.00  0.00      LH0  C  
ATOM   2223  C   MET H  83      73.811  -4.883  15.028  1.00  0.00      LH0  C  
ATOM   2224  O   MET H  83      74.816  -5.310  14.474  1.00  0.00      LH0  O  
ATOM   2225  CB  MET H  83      72.029  -4.746  13.325  1.00  0.00      LH0  C  
ATOM   2226  CG  MET H  83      71.212  -3.874  12.377  1.00  0.00      LH0  C  
ATOM   2227  SD  MET H  83      70.094  -4.835  11.349  1.00  0.00      LH0  S  
ATOM   2228  CE  MET H  83      71.335  -5.820  10.505  1.00  0.00      LH0  C  
ATOM   2229  H   MET H  83      73.949  -3.021  12.680  1.00  0.00      LH0  H  
ATOM   2230  N   ASN H  84      73.452  -5.185  16.273  1.00  0.00      LH0  N  
ATOM   2231  CA  ASN H  84      74.253  -6.172  16.987  1.00  0.00      LH0  C  
ATOM   2232  C   ASN H  84      73.350  -7.249  17.510  1.00  0.00      LH0  C  
ATOM   2233  O   ASN H  84      72.146  -7.047  17.636  1.00  0.00      LH0  O  
ATOM   2234  CB  ASN H  84      75.025  -5.556  18.157  1.00  0.00      LH0  C  
ATOM   2235  CG  ASN H  84      76.009  -4.526  17.653  1.00  0.00      LH0  C  
ATOM   2236  ND2 ASN H  84      75.627  -3.266  17.868  1.00  0.00      LH0  N  
ATOM   2237  OD1 ASN H  84      77.060  -4.838  17.106  1.00  0.00      LH0  O  
ATOM   2238  H   ASN H  84      72.679  -4.740  16.725  1.00  0.00      LH0  H  
ATOM   2239 HD21 ASN H  84      74.708  -3.079  18.230  1.00  0.00      LH0  H  
ATOM   2240 HD22 ASN H  84      76.220  -2.493  17.665  1.00  0.00      LH0  H  
ATOM   2241  N   SER H  85      73.973  -8.399  17.808  1.00  0.00      LH0  N  
ATOM   2242  CA  SER H  85      73.241  -9.472  18.484  1.00  0.00      LH0  C  
ATOM   2243  C   SER H  85      71.895  -9.813  17.867  1.00  0.00      LH0  C  
ATOM   2244  O   SER H  85      70.837  -9.807  18.493  1.00  0.00      LH0  O  
ATOM   2245  CB  SER H  85      73.150  -9.168  19.979  1.00  0.00      LH0  C  
ATOM   2246  OG  SER H  85      74.440  -8.745  20.437  1.00  0.00      LH0  O  
ATOM   2247  H   SER H  85      74.939  -8.509  17.573  1.00  0.00      LH0  H  
ATOM   2248  HG  SER H  85      75.059  -9.400  20.133  1.00  0.00      LH0  H  
ATOM   2249  N   LEU H  86      72.006 -10.073  16.560  1.00  0.00      LH0  N  
ATOM   2250  CA  LEU H  86      70.823 -10.362  15.758  1.00  0.00      LH0  C  
ATOM   2251  C   LEU H  86      70.144 -11.651  16.167  1.00  0.00      LH0  C  
ATOM   2252  O   LEU H  86      70.763 -12.704  16.253  1.00  0.00      LH0  O  
ATOM   2253  CB  LEU H  86      71.243 -10.387  14.293  1.00  0.00      LH0  C  
ATOM   2254  CG  LEU H  86      71.587  -8.988  13.786  1.00  0.00      LH0  C  
ATOM   2255  CD1 LEU H  86      72.596  -9.009  12.640  1.00  0.00      LH0  C  
ATOM   2256  CD2 LEU H  86      70.319  -8.219  13.425  1.00  0.00      LH0  C  
ATOM   2257  H   LEU H  86      72.921 -10.065  16.150  1.00  0.00      LH0  H  
ATOM   2258  N   ARG H  87      68.849 -11.509  16.457  1.00  0.00      LH0  N  
ATOM   2259  CA  ARG H  87      68.111 -12.714  16.811  1.00  0.00      LH0  C  
ATOM   2260  C   ARG H  87      67.384 -13.213  15.581  1.00  0.00      LH0  C  
ATOM   2261  O   ARG H  87      67.398 -12.556  14.546  1.00  0.00      LH0  O  
ATOM   2262  CB  ARG H  87      67.120 -12.427  17.932  1.00  0.00      LH0  C  
ATOM   2263  CG  ARG H  87      67.675 -11.812  19.218  1.00  0.00      LH0  C  
ATOM   2264  CD  ARG H  87      66.559 -11.733  20.268  1.00  0.00      LH0  C  
ATOM   2265  NE  ARG H  87      66.343 -10.376  20.775  1.00  0.00      LH0  N  
ATOM   2266  CZ  ARG H  87      65.509  -9.513  20.145  1.00  0.00      LH0  C  
ATOM   2267  NH1 ARG H  87      64.865  -9.863  19.036  1.00  0.00      LH0  N1+
ATOM   2268  NH2 ARG H  87      65.340  -8.296  20.659  1.00  0.00      LH0  N  
ATOM   2269  H   ARG H  87      68.341 -10.679  16.225  1.00  0.00      LH0  H  
ATOM   2270  HE  ARG H  87      66.846 -10.135  21.604  1.00  0.00      LH0  H  
ATOM   2271 HH11 ARG H  87      64.352  -9.233  18.458  1.00  0.00      LH0  H  
ATOM   2272 HH12 ARG H  87      64.858 -10.831  18.739  1.00  0.00      LH0  H  
ATOM   2273 HH21 ARG H  87      64.784  -7.598  20.194  1.00  0.00      LH0  H  
ATOM   2274 HH22 ARG H  87      65.759  -8.046  21.531  1.00  0.00      LH0  H  
ATOM   2275  N   ALA H  88      66.747 -14.387  15.711  1.00  0.00      LH0  N  
ATOM   2276  CA  ALA H  88      66.125 -14.946  14.507  1.00  0.00      LH0  C  
ATOM   2277  C   ALA H  88      64.996 -14.081  13.971  1.00  0.00      LH0  C  
ATOM   2278  O   ALA H  88      64.830 -13.864  12.776  1.00  0.00      LH0  O  
ATOM   2279  CB  ALA H  88      65.595 -16.354  14.781  1.00  0.00      LH0  C  
ATOM   2280  H   ALA H  88      66.547 -14.752  16.622  1.00  0.00      LH0  H  
ATOM   2281  N   GLU H  89      64.258 -13.543  14.947  1.00  0.00      LH0  N  
ATOM   2282  CA  GLU H  89      63.150 -12.628  14.676  1.00  0.00      LH0  C  
ATOM   2283  C   GLU H  89      63.562 -11.330  14.002  1.00  0.00      LH0  C  
ATOM   2284  O   GLU H  89      62.770 -10.635  13.380  1.00  0.00      LH0  O  
ATOM   2285  CB  GLU H  89      62.345 -12.294  15.943  1.00  0.00      LH0  C  
ATOM   2286  CG  GLU H  89      62.317 -13.342  17.069  1.00  0.00      LH0  C  
ATOM   2287  CD  GLU H  89      63.608 -13.270  17.869  1.00  0.00      LH0  C  
ATOM   2288  OE1 GLU H  89      64.422 -14.189  17.786  1.00  0.00      LH0  O  
ATOM   2289  OE2 GLU H  89      63.820 -12.269  18.543  1.00  0.00      LH0  O1-
ATOM   2290  H   GLU H  89      64.501 -13.787  15.886  1.00  0.00      LH0  H  
ATOM   2291  N   ASP H  90      64.864 -11.033  14.134  1.00  0.00      LH0  N  
ATOM   2292  CA  ASP H  90      65.355  -9.847  13.443  1.00  0.00      LH0  C  
ATOM   2293  C   ASP H  90      65.613 -10.040  11.949  1.00  0.00      LH0  C  
ATOM   2294  O   ASP H  90      66.023  -9.114  11.255  1.00  0.00      LH0  O  
ATOM   2295  CB  ASP H  90      66.588  -9.266  14.154  1.00  0.00      LH0  C  
ATOM   2296  CG  ASP H  90      66.272  -8.782  15.568  1.00  0.00      LH0  C  
ATOM   2297  OD1 ASP H  90      65.517  -7.830  15.755  1.00  0.00      LH0  O  
ATOM   2298  OD2 ASP H  90      66.830  -9.319  16.514  1.00  0.00      LH0  O1-
ATOM   2299  H   ASP H  90      65.500 -11.630  14.621  1.00  0.00      LH0  H  
ATOM   2300  N   THR H  91      65.344 -11.270  11.471  1.00  0.00      LH0  N  
ATOM   2301  CA  THR H  91      65.339 -11.497  10.024  1.00  0.00      LH0  C  
ATOM   2302  C   THR H  91      64.222 -10.742   9.331  1.00  0.00      LH0  C  
ATOM   2303  O   THR H  91      63.047 -10.920   9.634  1.00  0.00      LH0  O  
ATOM   2304  CB  THR H  91      65.206 -12.997   9.735  1.00  0.00      LH0  C  
ATOM   2305  CG2 THR H  91      65.185 -13.340   8.241  1.00  0.00      LH0  C  
ATOM   2306  OG1 THR H  91      66.260 -13.707  10.388  1.00  0.00      LH0  O  
ATOM   2307  H   THR H  91      65.019 -11.992  12.079  1.00  0.00      LH0  H  
ATOM   2308  HG1 THR H  91      65.948 -13.868  11.277  1.00  0.00      LH0  H  
ATOM   2309  N   ALA H  92      64.637  -9.894   8.383  1.00  0.00      LH0  N  
ATOM   2310  CA  ALA H  92      63.621  -9.098   7.709  1.00  0.00      LH0  C  
ATOM   2311  C   ALA H  92      64.136  -8.488   6.432  1.00  0.00      LH0  C  
ATOM   2312  O   ALA H  92      65.335  -8.367   6.203  1.00  0.00      LH0  O  
ATOM   2313  CB  ALA H  92      63.146  -7.955   8.607  1.00  0.00      LH0  C  
ATOM   2314  H   ALA H  92      65.609  -9.817   8.144  1.00  0.00      LH0  H  
ATOM   2315  N   VAL H  93      63.162  -8.064   5.620  1.00  0.00      LH0  N  
ATOM   2316  CA  VAL H  93      63.541  -7.108   4.587  1.00  0.00      LH0  C  
ATOM   2317  C   VAL H  93      63.567  -5.735   5.226  1.00  0.00      LH0  C  
ATOM   2318  O   VAL H  93      62.536  -5.132   5.491  1.00  0.00      LH0  O  
ATOM   2319  CB  VAL H  93      62.554  -7.144   3.412  1.00  0.00      LH0  C  
ATOM   2320  CG1 VAL H  93      63.022  -6.242   2.265  1.00  0.00      LH0  C  
ATOM   2321  CG2 VAL H  93      62.310  -8.576   2.930  1.00  0.00      LH0  C  
ATOM   2322  H   VAL H  93      62.201  -8.193   5.874  1.00  0.00      LH0  H  
ATOM   2323  N   TYR H  94      64.788  -5.293   5.524  1.00  0.00      LH0  N  
ATOM   2324  CA  TYR H  94      64.895  -3.946   6.074  1.00  0.00      LH0  C  
ATOM   2325  C   TYR H  94      64.619  -2.918   5.005  1.00  0.00      LH0  C  
ATOM   2326  O   TYR H  94      64.594  -3.237   3.822  1.00  0.00      LH0  O  
ATOM   2327  CB  TYR H  94      66.271  -3.717   6.708  1.00  0.00      LH0  C  
ATOM   2328  CG  TYR H  94      66.398  -4.464   8.015  1.00  0.00      LH0  C  
ATOM   2329  CD1 TYR H  94      66.507  -5.869   8.001  1.00  0.00      LH0  C  
ATOM   2330  CD2 TYR H  94      66.409  -3.727   9.217  1.00  0.00      LH0  C  
ATOM   2331  CE1 TYR H  94      66.606  -6.558   9.218  1.00  0.00      LH0  C  
ATOM   2332  CE2 TYR H  94      66.518  -4.416  10.436  1.00  0.00      LH0  C  
ATOM   2333  CZ  TYR H  94      66.601  -5.823  10.418  1.00  0.00      LH0  C  
ATOM   2334  OH  TYR H  94      66.663  -6.509  11.613  1.00  0.00      LH0  O  
ATOM   2335  H   TYR H  94      65.595  -5.798   5.217  1.00  0.00      LH0  H  
ATOM   2336  HH  TYR H  94      66.778  -7.441  11.415  1.00  0.00      LH0  H  
ATOM   2337  N   TYR H  95      64.390  -1.702   5.497  1.00  0.00      LH0  N  
ATOM   2338  CA  TYR H  95      64.141  -0.559   4.634  1.00  0.00      LH0  C  
ATOM   2339  C   TYR H  95      64.682   0.655   5.358  1.00  0.00      LH0  C  
ATOM   2340  O   TYR H  95      64.672   0.692   6.583  1.00  0.00      LH0  O  
ATOM   2341  CB  TYR H  95      62.643  -0.332   4.419  1.00  0.00      LH0  C  
ATOM   2342  CG  TYR H  95      61.914  -1.456   3.712  1.00  0.00      LH0  C  
ATOM   2343  CD1 TYR H  95      61.922  -1.511   2.303  1.00  0.00      LH0  C  
ATOM   2344  CD2 TYR H  95      61.207  -2.398   4.485  1.00  0.00      LH0  C  
ATOM   2345  CE1 TYR H  95      61.170  -2.508   1.653  1.00  0.00      LH0  C  
ATOM   2346  CE2 TYR H  95      60.456  -3.392   3.835  1.00  0.00      LH0  C  
ATOM   2347  CZ  TYR H  95      60.430  -3.426   2.427  1.00  0.00      LH0  C  
ATOM   2348  OH  TYR H  95      59.653  -4.374   1.784  1.00  0.00      LH0  O  
ATOM   2349  H   TYR H  95      64.406  -1.538   6.485  1.00  0.00      LH0  H  
ATOM   2350  HH  TYR H  95      59.187  -4.899   2.436  1.00  0.00      LH0  H  
ATOM   2351  N   CYS H  96      65.109   1.666   4.607  1.00  0.00      LH0  N  
ATOM   2352  CA  CYS H  96      65.256   2.941   5.300  1.00  0.00      LH0  C  
ATOM   2353  C   CYS H  96      64.448   4.009   4.610  1.00  0.00      LH0  C  
ATOM   2354  O   CYS H  96      64.182   3.914   3.420  1.00  0.00      LH0  O  
ATOM   2355  CB  CYS H  96      66.720   3.357   5.481  1.00  0.00      LH0  C  
ATOM   2356  SG  CYS H  96      67.677   3.601   3.961  1.00  0.00      LH0  S  
ATOM   2357  H   CYS H  96      65.212   1.560   3.615  1.00  0.00      LH0  H  
ATOM   2358  N   ALA H  97      64.042   5.011   5.395  1.00  0.00      LH0  N  
ATOM   2359  CA  ALA H  97      63.210   6.068   4.833  1.00  0.00      LH0  C  
ATOM   2360  C   ALA H  97      63.668   7.420   5.326  1.00  0.00      LH0  C  
ATOM   2361  O   ALA H  97      64.209   7.535   6.419  1.00  0.00      LH0  O  
ATOM   2362  CB  ALA H  97      61.756   5.871   5.245  1.00  0.00      LH0  C  
ATOM   2363  H   ALA H  97      64.278   5.023   6.367  1.00  0.00      LH0  H  
ATOM   2364  N   ARG H  98      63.446   8.434   4.481  1.00  0.00      LH0  N  
ATOM   2365  CA  ARG H  98      63.725   9.774   4.989  1.00  0.00      LH0  C  
ATOM   2366  C   ARG H  98      62.497  10.353   5.661  1.00  0.00      LH0  C  
ATOM   2367  O   ARG H  98      61.368  10.052   5.290  1.00  0.00      LH0  O  
ATOM   2368  CB  ARG H  98      64.221  10.723   3.883  1.00  0.00      LH0  C  
ATOM   2369  CG  ARG H  98      63.140  11.095   2.860  1.00  0.00      LH0  C  
ATOM   2370  CD  ARG H  98      63.478  12.266   1.933  1.00  0.00      LH0  C  
ATOM   2371  NE  ARG H  98      62.303  12.576   1.124  1.00  0.00      LH0  N  
ATOM   2372  CZ  ARG H  98      62.150  13.667   0.352  1.00  0.00      LH0  C  
ATOM   2373  NH1 ARG H  98      63.049  14.649   0.334  1.00  0.00      LH0  N1+
ATOM   2374  NH2 ARG H  98      61.059  13.748  -0.397  1.00  0.00      LH0  N  
ATOM   2375  H   ARG H  98      62.940   8.271   3.633  1.00  0.00      LH0  H  
ATOM   2376  HE  ARG H  98      61.533  11.930   1.132  1.00  0.00      LH0  H  
ATOM   2377 HH11 ARG H  98      62.946  15.434  -0.276  1.00  0.00      LH0  H  
ATOM   2378 HH12 ARG H  98      63.844  14.657   0.952  1.00  0.00      LH0  H  
ATOM   2379 HH21 ARG H  98      60.856  14.491  -1.031  1.00  0.00      LH0  H  
ATOM   2380 HH22 ARG H  98      60.361  13.014  -0.323  1.00  0.00      LH0  H  
ATOM   2381  N   PHE H  99      62.762  11.218   6.636  1.00  0.00      LH0  N  
ATOM   2382  CA  PHE H  99      61.636  11.928   7.220  1.00  0.00      LH0  C  
ATOM   2383  C   PHE H  99      62.005  13.374   7.453  1.00  0.00      LH0  C  
ATOM   2384  O   PHE H  99      63.105  13.708   7.871  1.00  0.00      LH0  O  
ATOM   2385  CB  PHE H  99      61.203  11.204   8.500  1.00  0.00      LH0  C  
ATOM   2386  CG  PHE H  99      60.033  11.847   9.210  1.00  0.00      LH0  C  
ATOM   2387  CD1 PHE H  99      60.272  12.850  10.177  1.00  0.00      LH0  C  
ATOM   2388  CD2 PHE H  99      58.722  11.419   8.912  1.00  0.00      LH0  C  
ATOM   2389  CE1 PHE H  99      59.186  13.429  10.858  1.00  0.00      LH0  C  
ATOM   2390  CE2 PHE H  99      57.635  11.993   9.599  1.00  0.00      LH0  C  
ATOM   2391  CZ  PHE H  99      57.878  12.992  10.565  1.00  0.00      LH0  C  
ATOM   2392  H   PHE H  99      63.685  11.318   7.015  1.00  0.00      LH0  H  
ATOM   2393  N   ASN H 100      61.021  14.221   7.155  1.00  0.00      LH0  N  
ATOM   2394  CA  ASN H 100      61.093  15.611   7.587  1.00  0.00      LH0  C  
ATOM   2395  C   ASN H 100      59.698  16.174   7.601  1.00  0.00      LH0  C  
ATOM   2396  O   ASN H 100      59.118  16.487   6.567  1.00  0.00      LH0  O  
ATOM   2397  CB  ASN H 100      62.005  16.477   6.707  1.00  0.00      LH0  C  
ATOM   2398  CG  ASN H 100      62.123  17.860   7.323  1.00  0.00      LH0  C  
ATOM   2399  ND2 ASN H 100      63.356  18.195   7.690  1.00  0.00      LH0  N  
ATOM   2400  OD1 ASN H 100      61.150  18.585   7.483  1.00  0.00      LH0  O  
ATOM   2401  H   ASN H 100      60.200  13.861   6.708  1.00  0.00      LH0  H  
ATOM   2402 HD21 ASN H 100      64.136  17.586   7.530  1.00  0.00      LH0  H  
ATOM   2403 HD22 ASN H 100      63.526  19.077   8.121  1.00  0.00      LH0  H  
ATOM   2404  N   GLY H 101      59.179  16.286   8.829  1.00  0.00      LH0  N  
ATOM   2405  CA  GLY H 101      57.807  16.767   8.942  1.00  0.00      LH0  C  
ATOM   2406  C   GLY H 101      57.566  18.140   8.341  1.00  0.00      LH0  C  
ATOM   2407  O   GLY H 101      56.570  18.392   7.677  1.00  0.00      LH0  O  
ATOM   2408  H   GLY H 101      59.704  16.022   9.639  1.00  0.00      LH0  H  
ATOM   2409  N   TYR H 102      58.545  19.022   8.599  1.00  0.00      LH0  N  
ATOM   2410  CA  TYR H 102      58.398  20.407   8.153  1.00  0.00      LH0  C  
ATOM   2411  C   TYR H 102      58.228  20.554   6.649  1.00  0.00      LH0  C  
ATOM   2412  O   TYR H 102      57.487  21.393   6.154  1.00  0.00      LH0  O  
ATOM   2413  CB  TYR H 102      59.568  21.240   8.707  1.00  0.00      LH0  C  
ATOM   2414  CG  TYR H 102      59.418  22.734   8.490  1.00  0.00      LH0  C  
ATOM   2415  CD1 TYR H 102      60.594  23.488   8.301  1.00  0.00      LH0  C  
ATOM   2416  CD2 TYR H 102      58.143  23.344   8.496  1.00  0.00      LH0  C  
ATOM   2417  CE1 TYR H 102      60.497  24.878   8.123  1.00  0.00      LH0  C  
ATOM   2418  CE2 TYR H 102      58.044  24.731   8.307  1.00  0.00      LH0  C  
ATOM   2419  CZ  TYR H 102      59.223  25.482   8.130  1.00  0.00      LH0  C  
ATOM   2420  OH  TYR H 102      59.124  26.848   7.961  1.00  0.00      LH0  O  
ATOM   2421  H   TYR H 102      59.397  18.712   9.021  1.00  0.00      LH0  H  
ATOM   2422  HH  TYR H 102      59.936  27.265   8.220  1.00  0.00      LH0  H  
ATOM   2423  N   TRP H 103      58.929  19.669   5.933  1.00  0.00      LH0  N  
ATOM   2424  CA  TRP H 103      58.731  19.734   4.491  1.00  0.00      LH0  C  
ATOM   2425  C   TRP H 103      57.842  18.638   3.932  1.00  0.00      LH0  C  
ATOM   2426  O   TRP H 103      57.987  18.215   2.794  1.00  0.00      LH0  O  
ATOM   2427  CB  TRP H 103      60.078  19.805   3.767  1.00  0.00      LH0  C  
ATOM   2428  CG  TRP H 103      60.879  20.987   4.268  1.00  0.00      LH0  C  
ATOM   2429  CD1 TRP H 103      60.441  22.316   4.397  1.00  0.00      LH0  C  
ATOM   2430  CD2 TRP H 103      62.247  20.994   4.727  1.00  0.00      LH0  C  
ATOM   2431  CE2 TRP H 103      62.558  22.341   5.114  1.00  0.00      LH0  C  
ATOM   2432  CE3 TRP H 103      63.227  19.985   4.837  1.00  0.00      LH0  C  
ATOM   2433  NE1 TRP H 103      61.423  23.115   4.895  1.00  0.00      LH0  N  
ATOM   2434  CZ2 TRP H 103      63.843  22.649   5.611  1.00  0.00      LH0  C  
ATOM   2435  CZ3 TRP H 103      64.508  20.307   5.333  1.00  0.00      LH0  C  
ATOM   2436  CH2 TRP H 103      64.814  21.630   5.719  1.00  0.00      LH0  C  
ATOM   2437  H   TRP H 103      59.527  19.001   6.380  1.00  0.00      LH0  H  
ATOM   2438  HE1 TRP H 103      61.339  24.077   5.064  1.00  0.00      LH0  H  
ATOM   2439  N   ASN H 104      56.907  18.193   4.795  1.00  0.00      LH0  N  
ATOM   2440  CA  ASN H 104      55.892  17.193   4.423  1.00  0.00      LH0  C  
ATOM   2441  C   ASN H 104      56.406  15.814   4.052  1.00  0.00      LH0  C  
ATOM   2442  O   ASN H 104      55.674  14.963   3.561  1.00  0.00      LH0  O  
ATOM   2443  CB  ASN H 104      54.940  17.675   3.317  1.00  0.00      LH0  C  
ATOM   2444  CG  ASN H 104      54.209  18.927   3.746  1.00  0.00      LH0  C  
ATOM   2445  ND2 ASN H 104      54.682  20.040   3.180  1.00  0.00      LH0  N  
ATOM   2446  OD1 ASN H 104      53.275  18.910   4.536  1.00  0.00      LH0  O  
ATOM   2447  H   ASN H 104      56.870  18.585   5.715  1.00  0.00      LH0  H  
ATOM   2448 HD21 ASN H 104      55.428  19.996   2.518  1.00  0.00      LH0  H  
ATOM   2449 HD22 ASN H 104      54.276  20.914   3.439  1.00  0.00      LH0  H  
ATOM   2450  N   TYR H 105      57.703  15.610   4.311  1.00  0.00      LH0  N  
ATOM   2451  CA  TYR H 105      58.296  14.339   3.908  1.00  0.00      LH0  C  
ATOM   2452  C   TYR H 105      58.046  13.251   4.921  1.00  0.00      LH0  C  
ATOM   2453  O   TYR H 105      58.906  12.873   5.709  1.00  0.00      LH0  O  
ATOM   2454  CB  TYR H 105      59.800  14.479   3.659  1.00  0.00      LH0  C  
ATOM   2455  CG  TYR H 105      60.119  15.524   2.613  1.00  0.00      LH0  C  
ATOM   2456  CD1 TYR H 105      59.294  15.676   1.477  1.00  0.00      LH0  C  
ATOM   2457  CD2 TYR H 105      61.273  16.308   2.802  1.00  0.00      LH0  C  
ATOM   2458  CE1 TYR H 105      59.656  16.605   0.489  1.00  0.00      LH0  C  
ATOM   2459  CE2 TYR H 105      61.644  17.227   1.810  1.00  0.00      LH0  C  
ATOM   2460  CZ  TYR H 105      60.843  17.344   0.656  1.00  0.00      LH0  C  
ATOM   2461  OH  TYR H 105      61.254  18.190  -0.351  1.00  0.00      LH0  O  
ATOM   2462  H   TYR H 105      58.219  16.278   4.846  1.00  0.00      LH0  H  
ATOM   2463  HH  TYR H 105      60.489  18.515  -0.813  1.00  0.00      LH0  H  
ATOM   2464  N   ILE H 106      56.808  12.762   4.879  1.00  0.00      LH0  N  
ATOM   2465  CA  ILE H 106      56.496  11.698   5.823  1.00  0.00      LH0  C  
ATOM   2466  C   ILE H 106      56.822  10.344   5.224  1.00  0.00      LH0  C  
ATOM   2467  O   ILE H 106      55.956   9.574   4.827  1.00  0.00      LH0  O  
ATOM   2468  CB  ILE H 106      55.038  11.776   6.298  1.00  0.00      LH0  C  
ATOM   2469  CG1 ILE H 106      54.587  13.219   6.564  1.00  0.00      LH0  C  
ATOM   2470  CG2 ILE H 106      54.808  10.858   7.501  1.00  0.00      LH0  C  
ATOM   2471  CD1 ILE H 106      55.346  13.937   7.678  1.00  0.00      LH0  C  
ATOM   2472  H   ILE H 106      56.162  13.105   4.193  1.00  0.00      LH0  H  
ATOM   2473  N   MET H 107      58.142  10.102   5.156  1.00  0.00      LH0  N  
ATOM   2474  CA  MET H 107      58.632   8.832   4.618  1.00  0.00      LH0  C  
ATOM   2475  C   MET H 107      58.130   8.522   3.213  1.00  0.00      LH0  C  
ATOM   2476  O   MET H 107      57.438   7.549   2.945  1.00  0.00      LH0  O  
ATOM   2477  CB  MET H 107      58.371   7.698   5.622  1.00  0.00      LH0  C  
ATOM   2478  CG  MET H 107      58.954   8.019   7.004  1.00  0.00      LH0  C  
ATOM   2479  SD  MET H 107      58.314   6.992   8.338  1.00  0.00      LH0  S  
ATOM   2480  CE  MET H 107      58.872   5.394   7.740  1.00  0.00      LH0  C  
ATOM   2481  H   MET H 107      58.786  10.787   5.503  1.00  0.00      LH0  H  
ATOM   2482  N   ASP H 108      58.517   9.422   2.305  1.00  0.00      LH0  N  
ATOM   2483  CA  ASP H 108      58.188   9.149   0.908  1.00  0.00      LH0  C  
ATOM   2484  C   ASP H 108      59.295   8.392   0.186  1.00  0.00      LH0  C  
ATOM   2485  O   ASP H 108      59.122   7.286  -0.334  1.00  0.00      LH0  O  
ATOM   2486  CB  ASP H 108      57.755  10.447   0.197  1.00  0.00      LH0  C  
ATOM   2487  CG  ASP H 108      58.877  11.470   0.069  1.00  0.00      LH0  C  
ATOM   2488  OD1 ASP H 108      59.585  11.739   1.035  1.00  0.00      LH0  O  
ATOM   2489  OD2 ASP H 108      59.083  11.979  -1.022  1.00  0.00      LH0  O1-
ATOM   2490  H   ASP H 108      59.055  10.232   2.541  1.00  0.00      LH0  H  
ATOM   2491  N   TYR H 109      60.480   9.023   0.226  1.00  0.00      LH0  N  
ATOM   2492  CA  TYR H 109      61.668   8.329  -0.251  1.00  0.00      LH0  C  
ATOM   2493  C   TYR H 109      62.096   7.307   0.768  1.00  0.00      LH0  C  
ATOM   2494  O   TYR H 109      62.254   7.585   1.951  1.00  0.00      LH0  O  
ATOM   2495  CB  TYR H 109      62.863   9.257  -0.510  1.00  0.00      LH0  C  
ATOM   2496  CG  TYR H 109      62.668  10.313  -1.583  1.00  0.00      LH0  C  
ATOM   2497  CD1 TYR H 109      61.519  10.352  -2.404  1.00  0.00      LH0  C  
ATOM   2498  CD2 TYR H 109      63.699  11.263  -1.720  1.00  0.00      LH0  C  
ATOM   2499  CE1 TYR H 109      61.385  11.385  -3.348  1.00  0.00      LH0  C  
ATOM   2500  CE2 TYR H 109      63.574  12.289  -2.668  1.00  0.00      LH0  C  
ATOM   2501  CZ  TYR H 109      62.410  12.346  -3.458  1.00  0.00      LH0  C  
ATOM   2502  OH  TYR H 109      62.271  13.383  -4.358  1.00  0.00      LH0  O  
ATOM   2503  H   TYR H 109      60.507   9.927   0.652  1.00  0.00      LH0  H  
ATOM   2504  HH  TYR H 109      63.122  13.645  -4.683  1.00  0.00      LH0  H  
ATOM   2505  N   TRP H 110      62.243   6.102   0.231  1.00  0.00      LH0  N  
ATOM   2506  CA  TRP H 110      62.821   5.045   1.045  1.00  0.00      LH0  C  
ATOM   2507  C   TRP H 110      64.040   4.609   0.259  1.00  0.00      LH0  C  
ATOM   2508  O   TRP H 110      64.354   5.252  -0.740  1.00  0.00      LH0  O  
ATOM   2509  CB  TRP H 110      61.845   3.875   1.229  1.00  0.00      LH0  C  
ATOM   2510  CG  TRP H 110      60.626   4.177   2.077  1.00  0.00      LH0  C  
ATOM   2511  CD1 TRP H 110      59.731   5.247   1.944  1.00  0.00      LH0  C  
ATOM   2512  CD2 TRP H 110      60.087   3.389   3.164  1.00  0.00      LH0  C  
ATOM   2513  CE2 TRP H 110      58.888   4.034   3.615  1.00  0.00      LH0  C  
ATOM   2514  CE3 TRP H 110      60.507   2.198   3.789  1.00  0.00      LH0  C  
ATOM   2515  NE1 TRP H 110      58.714   5.166   2.838  1.00  0.00      LH0  N  
ATOM   2516  CZ2 TRP H 110      58.136   3.483   4.674  1.00  0.00      LH0  C  
ATOM   2517  CZ3 TRP H 110      59.749   1.653   4.848  1.00  0.00      LH0  C  
ATOM   2518  CH2 TRP H 110      58.570   2.291   5.288  1.00  0.00      LH0  C  
ATOM   2519  H   TRP H 110      62.272   6.016  -0.762  1.00  0.00      LH0  H  
ATOM   2520  HE1 TRP H 110      57.969   5.801   2.920  1.00  0.00      LH0  H  
ATOM   2521  N   GLY H 111      64.675   3.515   0.682  1.00  0.00      LH0  N  
ATOM   2522  CA  GLY H 111      65.613   2.909  -0.254  1.00  0.00      LH0  C  
ATOM   2523  C   GLY H 111      64.929   1.887  -1.135  1.00  0.00      LH0  C  
ATOM   2524  O   GLY H 111      64.028   2.200  -1.907  1.00  0.00      LH0  O  
ATOM   2525  H   GLY H 111      64.455   3.070   1.554  1.00  0.00      LH0  H  
ATOM   2526  N   GLN H 112      65.388   0.641  -0.979  1.00  0.00      LH0  N  
ATOM   2527  CA  GLN H 112      64.870  -0.398  -1.860  1.00  0.00      LH0  C  
ATOM   2528  C   GLN H 112      64.465  -1.705  -1.194  1.00  0.00      LH0  C  
ATOM   2529  O   GLN H 112      63.877  -2.589  -1.819  1.00  0.00      LH0  O  
ATOM   2530  CB  GLN H 112      65.837  -0.635  -3.033  1.00  0.00      LH0  C  
ATOM   2531  CG  GLN H 112      67.050  -1.547  -2.787  1.00  0.00      LH0  C  
ATOM   2532  CD  GLN H 112      68.006  -0.994  -1.746  1.00  0.00      LH0  C  
ATOM   2533  NE2 GLN H 112      68.561  -1.948  -0.997  1.00  0.00      LH0  N  
ATOM   2534  OE1 GLN H 112      68.270   0.198  -1.644  1.00  0.00      LH0  O  
ATOM   2535  H   GLN H 112      66.052   0.471  -0.247  1.00  0.00      LH0  H  
ATOM   2536 HE21 GLN H 112      68.216  -2.889  -0.998  1.00  0.00      LH0  H  
ATOM   2537 HE22 GLN H 112      69.346  -1.710  -0.422  1.00  0.00      LH0  H  
ATOM   2538  N   GLY H 113      64.813  -1.816   0.088  1.00  0.00      LH0  N  
ATOM   2539  CA  GLY H 113      64.747  -3.141   0.685  1.00  0.00      LH0  C  
ATOM   2540  C   GLY H 113      66.107  -3.806   0.696  1.00  0.00      LH0  C  
ATOM   2541  O   GLY H 113      66.641  -4.190  -0.342  1.00  0.00      LH0  O  
ATOM   2542  H   GLY H 113      65.211  -1.073   0.635  1.00  0.00      LH0  H  
ATOM   2543  N   THR H 114      66.638  -3.944   1.911  1.00  0.00      LH0  N  
ATOM   2544  CA  THR H 114      67.843  -4.750   2.064  1.00  0.00      LH0  C  
ATOM   2545  C   THR H 114      67.584  -5.961   2.945  1.00  0.00      LH0  C  
ATOM   2546  O   THR H 114      67.105  -5.878   4.068  1.00  0.00      LH0  O  
ATOM   2547  CB  THR H 114      69.023  -3.875   2.539  1.00  0.00      LH0  C  
ATOM   2548  CG2 THR H 114      68.800  -3.225   3.906  1.00  0.00      LH0  C  
ATOM   2549  OG1 THR H 114      70.259  -4.604   2.522  1.00  0.00      LH0  O  
ATOM   2550  H   THR H 114      66.194  -3.459   2.671  1.00  0.00      LH0  H  
ATOM   2551  HG1 THR H 114      70.354  -4.970   3.394  1.00  0.00      LH0  H  
ATOM   2552  N   LEU H 115      67.888  -7.127   2.365  1.00  0.00      LH0  N  
ATOM   2553  CA  LEU H 115      67.569  -8.340   3.113  1.00  0.00      LH0  C  
ATOM   2554  C   LEU H 115      68.612  -8.665   4.168  1.00  0.00      LH0  C  
ATOM   2555  O   LEU H 115      69.800  -8.769   3.886  1.00  0.00      LH0  O  
ATOM   2556  CB  LEU H 115      67.368  -9.502   2.132  1.00  0.00      LH0  C  
ATOM   2557  CG  LEU H 115      66.921 -10.830   2.756  1.00  0.00      LH0  C  
ATOM   2558  CD1 LEU H 115      65.606 -10.711   3.530  1.00  0.00      LH0  C  
ATOM   2559  CD2 LEU H 115      66.870 -11.946   1.711  1.00  0.00      LH0  C  
ATOM   2560  H   LEU H 115      68.396  -7.146   1.506  1.00  0.00      LH0  H  
ATOM   2561  N   VAL H 116      68.113  -8.819   5.398  1.00  0.00      LH0  N  
ATOM   2562  CA  VAL H 116      68.978  -9.381   6.428  1.00  0.00      LH0  C  
ATOM   2563  C   VAL H 116      68.394 -10.690   6.916  1.00  0.00      LH0  C  
ATOM   2564  O   VAL H 116      67.330 -10.742   7.524  1.00  0.00      LH0  O  
ATOM   2565  CB  VAL H 116      69.182  -8.390   7.583  1.00  0.00      LH0  C  
ATOM   2566  CG1 VAL H 116      70.042  -8.976   8.707  1.00  0.00      LH0  C  
ATOM   2567  CG2 VAL H 116      69.767  -7.073   7.069  1.00  0.00      LH0  C  
ATOM   2568  H   VAL H 116      67.143  -8.656   5.586  1.00  0.00      LH0  H  
ATOM   2569  N   THR H 117      69.143 -11.744   6.601  1.00  0.00      LH0  N  
ATOM   2570  CA  THR H 117      68.661 -13.067   6.965  1.00  0.00      LH0  C  
ATOM   2571  C   THR H 117      69.478 -13.655   8.094  1.00  0.00      LH0  C  
ATOM   2572  O   THR H 117      70.598 -14.113   7.903  1.00  0.00      LH0  O  
ATOM   2573  CB  THR H 117      68.687 -13.965   5.727  1.00  0.00      LH0  C  
ATOM   2574  CG2 THR H 117      67.884 -15.254   5.922  1.00  0.00      LH0  C  
ATOM   2575  OG1 THR H 117      68.207 -13.234   4.591  1.00  0.00      LH0  O  
ATOM   2576  H   THR H 117      70.020 -11.630   6.133  1.00  0.00      LH0  H  
ATOM   2577  HG1 THR H 117      68.179 -13.842   3.863  1.00  0.00      LH0  H  
ATOM   2578  N   VAL H 118      68.885 -13.603   9.291  1.00  0.00      LH0  N  
ATOM   2579  CA  VAL H 118      69.626 -14.119  10.437  1.00  0.00      LH0  C  
ATOM   2580  C   VAL H 118      69.497 -15.629  10.554  1.00  0.00      LH0  C  
ATOM   2581  O   VAL H 118      68.627 -16.171  11.224  1.00  0.00      LH0  O  
ATOM   2582  CB  VAL H 118      69.193 -13.413  11.730  1.00  0.00      LH0  C  
ATOM   2583  CG1 VAL H 118      70.142 -13.748  12.880  1.00  0.00      LH0  C  
ATOM   2584  CG2 VAL H 118      69.068 -11.900  11.532  1.00  0.00      LH0  C  
ATOM   2585  H   VAL H 118      67.923 -13.344   9.399  1.00  0.00      LH0  H  
ATOM   2586  N   SER H 119      70.401 -16.291   9.832  1.00  0.00      LH0  N  
ATOM   2587  CA  SER H 119      70.349 -17.743   9.842  1.00  0.00      LH0  C  
ATOM   2588  C   SER H 119      71.734 -18.332   9.893  1.00  0.00      LH0  C  
ATOM   2589  O   SER H 119      72.717 -17.766   9.426  1.00  0.00      LH0  O  
ATOM   2590  CB  SER H 119      69.558 -18.272   8.639  1.00  0.00      LH0  C  
ATOM   2591  OG  SER H 119      69.434 -19.702   8.694  1.00  0.00      LH0  O  
ATOM   2592  H   SER H 119      71.147 -15.796   9.379  1.00  0.00      LH0  H  
ATOM   2593  HG  SER H 119      68.742 -19.930   8.083  1.00  0.00      LH0  H  
ATOM   2594  N   SER H 120      71.752 -19.517  10.499  1.00  0.00      LH0  N  
ATOM   2595  CA  SER H 120      72.990 -20.275  10.527  1.00  0.00      LH0  C  
ATOM   2596  C   SER H 120      73.243 -21.079   9.265  1.00  0.00      LH0  C  
ATOM   2597  O   SER H 120      74.376 -21.412   8.933  1.00  0.00      LH0  O  
ATOM   2598  CB  SER H 120      72.979 -21.160  11.772  1.00  0.00      LH0  C  
ATOM   2599  OG  SER H 120      71.622 -21.504  12.097  1.00  0.00      LH0  O  
ATOM   2600  H   SER H 120      70.921 -19.946  10.856  1.00  0.00      LH0  H  
ATOM   2601  HG  SER H 120      71.665 -22.011  12.898  1.00  0.00      LH0  H  
ATOM   2602  N   ALA H 121      72.128 -21.400   8.583  1.00  0.00      LH0  N  
ATOM   2603  CA  ALA H 121      72.247 -22.358   7.487  1.00  0.00      LH0  C  
ATOM   2604  C   ALA H 121      73.038 -21.857   6.294  1.00  0.00      LH0  C  
ATOM   2605  O   ALA H 121      72.901 -20.730   5.835  1.00  0.00      LH0  O  
ATOM   2606  CB  ALA H 121      70.865 -22.822   7.023  1.00  0.00      LH0  C  
ATOM   2607  H   ALA H 121      71.254 -20.968   8.809  1.00  0.00      LH0  H  
ATOM   2608  N   SER H 122      73.888 -22.777   5.828  1.00  0.00      LH0  N  
ATOM   2609  CA  SER H 122      74.784 -22.465   4.723  1.00  0.00      LH0  C  
ATOM   2610  C   SER H 122      74.105 -22.138   3.403  1.00  0.00      LH0  C  
ATOM   2611  O   SER H 122      72.962 -22.496   3.138  1.00  0.00      LH0  O  
ATOM   2612  CB  SER H 122      75.753 -23.635   4.554  1.00  0.00      LH0  C  
ATOM   2613  OG  SER H 122      75.985 -24.243   5.833  1.00  0.00      LH0  O  
ATOM   2614  H   SER H 122      74.026 -23.644   6.303  1.00  0.00      LH0  H  
ATOM   2615  HG  SER H 122      76.780 -24.756   5.754  1.00  0.00      LH0  H  
ATOM   2616  N   THR H 123      74.898 -21.461   2.568  1.00  0.00      LH0  N  
ATOM   2617  CA  THR H 123      74.466 -21.108   1.221  1.00  0.00      LH0  C  
ATOM   2618  C   THR H 123      74.357 -22.281   0.251  1.00  0.00      LH0  C  
ATOM   2619  O   THR H 123      75.197 -22.499  -0.616  1.00  0.00      LH0  O  
ATOM   2620  CB  THR H 123      75.423 -20.036   0.702  1.00  0.00      LH0  C  
ATOM   2621  CG2 THR H 123      74.866 -18.633   0.937  1.00  0.00      LH0  C  
ATOM   2622  OG1 THR H 123      76.699 -20.160   1.357  1.00  0.00      LH0  O  
ATOM   2623  H   THR H 123      75.825 -21.181   2.819  1.00  0.00      LH0  H  
ATOM   2624  HG1 THR H 123      77.290 -19.575   0.900  1.00  0.00      LH0  H  
ATOM   2625  N   LYS H 124      73.286 -23.065   0.439  1.00  0.00      LH0  N  
ATOM   2626  CA  LYS H 124      73.168 -24.221  -0.442  1.00  0.00      LH0  C  
ATOM   2627  C   LYS H 124      72.782 -23.883  -1.872  1.00  0.00      LH0  C  
ATOM   2628  O   LYS H 124      71.710 -23.360  -2.156  1.00  0.00      LH0  O  
ATOM   2629  CB  LYS H 124      72.221 -25.287   0.129  1.00  0.00      LH0  C  
ATOM   2630  CG  LYS H 124      72.286 -26.576  -0.704  1.00  0.00      LH0  C  
ATOM   2631  CD  LYS H 124      71.282 -27.661  -0.324  1.00  0.00      LH0  C  
ATOM   2632  CE  LYS H 124      71.240 -28.810  -1.342  1.00  0.00      LH0  C  
ATOM   2633  NZ  LYS H 124      70.749 -28.320  -2.637  1.00  0.00      LH0  N1+
ATOM   2634  H   LYS H 124      72.610 -22.806   1.133  1.00  0.00      LH0  H  
ATOM   2635  HZ1 LYS H 124      70.574 -29.100  -3.304  1.00  0.00      LH0  H  
ATOM   2636  HZ2 LYS H 124      69.857 -27.807  -2.494  1.00  0.00      LH0  H  
ATOM   2637  HZ3 LYS H 124      71.415 -27.646  -3.066  1.00  0.00      LH0  H  
ATOM   2638  N   GLY H 125      73.700 -24.284  -2.765  1.00  0.00      LH0  N  
ATOM   2639  CA  GLY H 125      73.348 -24.339  -4.182  1.00  0.00      LH0  C  
ATOM   2640  C   GLY H 125      72.179 -25.277  -4.470  1.00  0.00      LH0  C  
ATOM   2641  O   GLY H 125      72.066 -26.378  -3.928  1.00  0.00      LH0  O  
ATOM   2642  H   GLY H 125      74.601 -24.545  -2.423  1.00  0.00      LH0  H  
ATOM   2643  N   PRO H 126      71.285 -24.774  -5.341  1.00  0.00      LH0  N  
ATOM   2644  CA  PRO H 126      70.043 -25.492  -5.623  1.00  0.00      LH0  C  
ATOM   2645  C   PRO H 126      70.227 -26.769  -6.419  1.00  0.00      LH0  C  
ATOM   2646  O   PRO H 126      70.903 -26.846  -7.437  1.00  0.00      LH0  O  
ATOM   2647  CB  PRO H 126      69.215 -24.434  -6.349  1.00  0.00      LH0  C  
ATOM   2648  CG  PRO H 126      70.231 -23.524  -7.031  1.00  0.00      LH0  C  
ATOM   2649  CD  PRO H 126      71.389 -23.505  -6.046  1.00  0.00      LH0  C  
ATOM   2650  N   SER H 127      69.559 -27.790  -5.891  1.00  0.00      LH0  N  
ATOM   2651  CA  SER H 127      69.464 -29.044  -6.623  1.00  0.00      LH0  C  
ATOM   2652  C   SER H 127      68.313 -29.010  -7.621  1.00  0.00      LH0  C  
ATOM   2653  O   SER H 127      67.222 -29.503  -7.378  1.00  0.00      LH0  O  
ATOM   2654  CB  SER H 127      69.336 -30.163  -5.591  1.00  0.00      LH0  C  
ATOM   2655  OG  SER H 127      70.431 -30.058  -4.656  1.00  0.00      LH0  O  
ATOM   2656  H   SER H 127      68.942 -27.609  -5.125  1.00  0.00      LH0  H  
ATOM   2657  HG  SER H 127      71.108 -30.613  -5.037  1.00  0.00      LH0  H  
ATOM   2658  N   VAL H 128      68.596 -28.354  -8.754  1.00  0.00      LH0  N  
ATOM   2659  CA  VAL H 128      67.494 -28.129  -9.694  1.00  0.00      LH0  C  
ATOM   2660  C   VAL H 128      67.204 -29.311 -10.601  1.00  0.00      LH0  C  
ATOM   2661  O   VAL H 128      68.101 -29.890 -11.208  1.00  0.00      LH0  O  
ATOM   2662  CB  VAL H 128      67.746 -26.866 -10.524  1.00  0.00      LH0  C  
ATOM   2663  CG1 VAL H 128      66.518 -26.432 -11.330  1.00  0.00      LH0  C  
ATOM   2664  CG2 VAL H 128      68.210 -25.737  -9.617  1.00  0.00      LH0  C  
ATOM   2665  H   VAL H 128      69.524 -28.016  -8.913  1.00  0.00      LH0  H  
ATOM   2666  N   PHE H 129      65.907 -29.626 -10.679  1.00  0.00      LH0  N  
ATOM   2667  CA  PHE H 129      65.459 -30.747 -11.502  1.00  0.00      LH0  C  
ATOM   2668  C   PHE H 129      64.536 -30.279 -12.620  1.00  0.00      LH0  C  
ATOM   2669  O   PHE H 129      63.781 -29.330 -12.447  1.00  0.00      LH0  O  
ATOM   2670  CB  PHE H 129      64.747 -31.762 -10.604  1.00  0.00      LH0  C  
ATOM   2671  CG  PHE H 129      65.657 -32.239  -9.494  1.00  0.00      LH0  C  
ATOM   2672  CD1 PHE H 129      66.809 -32.995  -9.805  1.00  0.00      LH0  C  
ATOM   2673  CD2 PHE H 129      65.323 -31.934  -8.156  1.00  0.00      LH0  C  
ATOM   2674  CE1 PHE H 129      67.630 -33.468  -8.763  1.00  0.00      LH0  C  
ATOM   2675  CE2 PHE H 129      66.142 -32.410  -7.113  1.00  0.00      LH0  C  
ATOM   2676  CZ  PHE H 129      67.284 -33.177  -7.427  1.00  0.00      LH0  C  
ATOM   2677  H   PHE H 129      65.246 -29.075 -10.165  1.00  0.00      LH0  H  
ATOM   2678  N   PRO H 130      64.615 -30.944 -13.795  1.00  0.00      LH0  N  
ATOM   2679  CA  PRO H 130      63.731 -30.546 -14.896  1.00  0.00      LH0  C  
ATOM   2680  C   PRO H 130      62.310 -31.046 -14.689  1.00  0.00      LH0  C  
ATOM   2681  O   PRO H 130      62.071 -32.149 -14.210  1.00  0.00      LH0  O  
ATOM   2682  CB  PRO H 130      64.422 -31.192 -16.097  1.00  0.00      LH0  C  
ATOM   2683  CG  PRO H 130      65.062 -32.466 -15.545  1.00  0.00      LH0  C  
ATOM   2684  CD  PRO H 130      65.504 -32.045 -14.149  1.00  0.00      LH0  C  
ATOM   2685  N   LEU H 131      61.362 -30.189 -15.066  1.00  0.00      LH0  N  
ATOM   2686  CA  LEU H 131      59.977 -30.633 -14.965  1.00  0.00      LH0  C  
ATOM   2687  C   LEU H 131      59.348 -30.802 -16.328  1.00  0.00      LH0  C  
ATOM   2688  O   LEU H 131      58.676 -29.921 -16.854  1.00  0.00      LH0  O  
ATOM   2689  CB  LEU H 131      59.135 -29.676 -14.121  1.00  0.00      LH0  C  
ATOM   2690  CG  LEU H 131      59.589 -29.505 -12.673  1.00  0.00      LH0  C  
ATOM   2691  CD1 LEU H 131      58.753 -28.428 -11.981  1.00  0.00      LH0  C  
ATOM   2692  CD2 LEU H 131      59.607 -30.825 -11.897  1.00  0.00      LH0  C  
ATOM   2693  H   LEU H 131      61.590 -29.311 -15.489  1.00  0.00      LH0  H  
ATOM   2694  N   ALA H 132      59.605 -31.991 -16.880  1.00  0.00      LH0  N  
ATOM   2695  CA  ALA H 132      58.900 -32.350 -18.108  1.00  0.00      LH0  C  
ATOM   2696  C   ALA H 132      57.442 -32.636 -17.795  1.00  0.00      LH0  C  
ATOM   2697  O   ALA H 132      57.143 -33.159 -16.730  1.00  0.00      LH0  O  
ATOM   2698  CB  ALA H 132      59.529 -33.609 -18.709  1.00  0.00      LH0  C  
ATOM   2699  H   ALA H 132      60.113 -32.671 -16.355  1.00  0.00      LH0  H  
ATOM   2700  N   PRO H 133      56.533 -32.272 -18.726  1.00  0.00      LH0  N  
ATOM   2701  CA  PRO H 133      55.129 -32.626 -18.500  1.00  0.00      LH0  C  
ATOM   2702  C   PRO H 133      54.899 -34.114 -18.701  1.00  0.00      LH0  C  
ATOM   2703  O   PRO H 133      55.580 -34.769 -19.481  1.00  0.00      LH0  O  
ATOM   2704  CB  PRO H 133      54.415 -31.761 -19.541  1.00  0.00      LH0  C  
ATOM   2705  CG  PRO H 133      55.412 -31.621 -20.694  1.00  0.00      LH0  C  
ATOM   2706  CD  PRO H 133      56.753 -31.546 -19.974  1.00  0.00      LH0  C  
ATOM   2707  N   SER H 134      53.882 -34.626 -17.993  1.00  0.00      LH0  N  
ATOM   2708  CA  SER H 134      53.524 -36.025 -18.238  1.00  0.00      LH0  C  
ATOM   2709  C   SER H 134      52.966 -36.340 -19.621  1.00  0.00      LH0  C  
ATOM   2710  O   SER H 134      52.954 -37.481 -20.065  1.00  0.00      LH0  O  
ATOM   2711  CB  SER H 134      52.546 -36.504 -17.171  1.00  0.00      LH0  C  
ATOM   2712  OG  SER H 134      53.029 -36.116 -15.880  1.00  0.00      LH0  O  
ATOM   2713  H   SER H 134      53.455 -34.102 -17.251  1.00  0.00      LH0  H  
ATOM   2714  HG  SER H 134      53.680 -36.764 -15.641  1.00  0.00      LH0  H  
ATOM   2715  N   SER H 135      52.480 -35.277 -20.278  1.00  0.00      LH0  N  
ATOM   2716  CA  SER H 135      51.941 -35.469 -21.617  1.00  0.00      LH0  C  
ATOM   2717  C   SER H 135      51.963 -34.151 -22.358  1.00  0.00      LH0  C  
ATOM   2718  O   SER H 135      52.254 -33.111 -21.777  1.00  0.00      LH0  O  
ATOM   2719  CB  SER H 135      50.526 -36.056 -21.557  1.00  0.00      LH0  C  
ATOM   2720  OG  SER H 135      50.218 -36.691 -22.802  1.00  0.00      LH0  O  
ATOM   2721  H   SER H 135      52.543 -34.346 -19.919  1.00  0.00      LH0  H  
ATOM   2722  HG  SER H 135      50.459 -37.606 -22.696  1.00  0.00      LH0  H  
ATOM   2723  N   LYS H 136      51.665 -34.237 -23.658  1.00  0.00      LH0  N  
ATOM   2724  CA  LYS H 136      51.738 -33.030 -24.469  1.00  0.00      LH0  C  
ATOM   2725  C   LYS H 136      50.457 -32.864 -25.253  1.00  0.00      LH0  C  
ATOM   2726  O   LYS H 136      49.954 -33.812 -25.840  1.00  0.00      LH0  O  
ATOM   2727  CB  LYS H 136      52.930 -33.122 -25.429  1.00  0.00      LH0  C  
ATOM   2728  CG  LYS H 136      53.372 -31.785 -26.034  1.00  0.00      LH0  C  
ATOM   2729  CD  LYS H 136      54.408 -31.947 -27.153  1.00  0.00      LH0  C  
ATOM   2730  CE  LYS H 136      53.834 -32.457 -28.479  1.00  0.00      LH0  C  
ATOM   2731  NZ  LYS H 136      52.980 -31.421 -29.069  1.00  0.00      LH0  N1+
ATOM   2732  H   LYS H 136      51.309 -35.094 -24.037  1.00  0.00      LH0  H  
ATOM   2733  HZ1 LYS H 136      52.563 -31.728 -29.971  1.00  0.00      LH0  H  
ATOM   2734  HZ2 LYS H 136      52.176 -31.219 -28.442  1.00  0.00      LH0  H  
ATOM   2735  HZ3 LYS H 136      53.514 -30.542 -29.227  1.00  0.00      LH0  H  
ATOM   2736  N   SER H 137      49.965 -31.620 -25.276  1.00  0.00      LH0  N  
ATOM   2737  CA  SER H 137      48.913 -31.322 -26.246  1.00  0.00      LH0  C  
ATOM   2738  C   SER H 137      49.436 -31.491 -27.669  1.00  0.00      LH0  C  
ATOM   2739  O   SER H 137      50.645 -31.537 -27.896  1.00  0.00      LH0  O  
ATOM   2740  CB  SER H 137      48.377 -29.915 -25.953  1.00  0.00      LH0  C  
ATOM   2741  OG  SER H 137      49.363 -29.176 -25.215  1.00  0.00      LH0  O  
ATOM   2742  H   SER H 137      50.367 -30.856 -24.771  1.00  0.00      LH0  H  
ATOM   2743  HG  SER H 137      48.923 -28.399 -24.866  1.00  0.00      LH0  H  
ATOM   2744  N   THR H 138      48.499 -31.633 -28.616  1.00  0.00      LH0  N  
ATOM   2745  CA  THR H 138      48.910 -32.036 -29.962  1.00  0.00      LH0  C  
ATOM   2746  C   THR H 138      49.923 -31.103 -30.616  1.00  0.00      LH0  C  
ATOM   2747  O   THR H 138      51.099 -31.433 -30.768  1.00  0.00      LH0  O  
ATOM   2748  CB  THR H 138      47.648 -32.209 -30.804  1.00  0.00      LH0  C  
ATOM   2749  CG2 THR H 138      46.976 -33.557 -30.533  1.00  0.00      LH0  C  
ATOM   2750  OG1 THR H 138      46.738 -31.142 -30.500  1.00  0.00      LH0  O  
ATOM   2751  H   THR H 138      47.526 -31.478 -28.447  1.00  0.00      LH0  H  
ATOM   2752  HG1 THR H 138      45.953 -31.296 -31.017  1.00  0.00      LH0  H  
ATOM   2753  N   SER H 139      49.425 -29.912 -30.954  1.00  0.00      LH0  N  
ATOM   2754  CA  SER H 139      50.310 -28.860 -31.435  1.00  0.00      LH0  C  
ATOM   2755  C   SER H 139      49.602 -27.541 -31.244  1.00  0.00      LH0  C  
ATOM   2756  O   SER H 139      48.396 -27.508 -31.023  1.00  0.00      LH0  O  
ATOM   2757  CB  SER H 139      50.696 -29.084 -32.902  1.00  0.00      LH0  C  
ATOM   2758  OG  SER H 139      51.869 -28.325 -33.223  1.00  0.00      LH0  O  
ATOM   2759  H   SER H 139      48.455 -29.696 -30.809  1.00  0.00      LH0  H  
ATOM   2760  HG  SER H 139      52.088 -28.553 -34.120  1.00  0.00      LH0  H  
ATOM   2761  N   GLY H 140      50.385 -26.458 -31.326  1.00  0.00      LH0  N  
ATOM   2762  CA  GLY H 140      49.775 -25.149 -31.120  1.00  0.00      LH0  C  
ATOM   2763  C   GLY H 140      49.414 -24.889 -29.671  1.00  0.00      LH0  C  
ATOM   2764  O   GLY H 140      50.196 -24.342 -28.903  1.00  0.00      LH0  O  
ATOM   2765  H   GLY H 140      51.366 -26.564 -31.489  1.00  0.00      LH0  H  
ATOM   2766  N   GLY H 141      48.183 -25.323 -29.342  1.00  0.00      LH0  N  
ATOM   2767  CA  GLY H 141      47.611 -25.093 -28.014  1.00  0.00      LH0  C  
ATOM   2768  C   GLY H 141      48.564 -25.411 -26.880  1.00  0.00      LH0  C  
ATOM   2769  O   GLY H 141      49.411 -26.292 -26.979  1.00  0.00      LH0  O  
ATOM   2770  H   GLY H 141      47.702 -25.872 -30.027  1.00  0.00      LH0  H  
ATOM   2771  N   THR H 142      48.429 -24.614 -25.825  1.00  0.00      LH0  N  
ATOM   2772  CA  THR H 142      49.463 -24.651 -24.804  1.00  0.00      LH0  C  
ATOM   2773  C   THR H 142      49.597 -25.961 -24.045  1.00  0.00      LH0  C  
ATOM   2774  O   THR H 142      48.692 -26.785 -23.954  1.00  0.00      LH0  O  
ATOM   2775  CB  THR H 142      49.243 -23.460 -23.873  1.00  0.00      LH0  C  
ATOM   2776  CG2 THR H 142      50.041 -22.247 -24.354  1.00  0.00      LH0  C  
ATOM   2777  OG1 THR H 142      47.847 -23.125 -23.828  1.00  0.00      LH0  O  
ATOM   2778  H   THR H 142      47.658 -23.993 -25.678  1.00  0.00      LH0  H  
ATOM   2779  HG1 THR H 142      47.743 -22.518 -23.103  1.00  0.00      LH0  H  
ATOM   2780  N   ALA H 143      50.808 -26.095 -23.512  1.00  0.00      LH0  N  
ATOM   2781  CA  ALA H 143      51.119 -27.092 -22.502  1.00  0.00      LH0  C  
ATOM   2782  C   ALA H 143      52.068 -26.374 -21.569  1.00  0.00      LH0  C  
ATOM   2783  O   ALA H 143      52.277 -25.177 -21.724  1.00  0.00      LH0  O  
ATOM   2784  CB  ALA H 143      51.799 -28.311 -23.128  1.00  0.00      LH0  C  
ATOM   2785  H   ALA H 143      51.527 -25.422 -23.699  1.00  0.00      LH0  H  
ATOM   2786  N   ALA H 144      52.640 -27.106 -20.614  1.00  0.00      LH0  N  
ATOM   2787  CA  ALA H 144      53.612 -26.391 -19.799  1.00  0.00      LH0  C  
ATOM   2788  C   ALA H 144      54.746 -27.304 -19.439  1.00  0.00      LH0  C  
ATOM   2789  O   ALA H 144      54.578 -28.514 -19.381  1.00  0.00      LH0  O  
ATOM   2790  CB  ALA H 144      52.977 -25.869 -18.510  1.00  0.00      LH0  C  
ATOM   2791  H   ALA H 144      52.498 -28.086 -20.476  1.00  0.00      LH0  H  
ATOM   2792  N   LEU H 145      55.890 -26.668 -19.190  1.00  0.00      LH0  N  
ATOM   2793  CA  LEU H 145      56.963 -27.398 -18.529  1.00  0.00      LH0  C  
ATOM   2794  C   LEU H 145      57.594 -26.489 -17.506  1.00  0.00      LH0  C  
ATOM   2795  O   LEU H 145      57.186 -25.340 -17.373  1.00  0.00      LH0  O  
ATOM   2796  CB  LEU H 145      57.959 -28.009 -19.530  1.00  0.00      LH0  C  
ATOM   2797  CG  LEU H 145      58.459 -27.154 -20.698  1.00  0.00      LH0  C  
ATOM   2798  CD1 LEU H 145      59.396 -26.021 -20.279  1.00  0.00      LH0  C  
ATOM   2799  CD2 LEU H 145      59.113 -28.047 -21.751  1.00  0.00      LH0  C  
ATOM   2800  H   LEU H 145      55.955 -25.671 -19.289  1.00  0.00      LH0  H  
ATOM   2801  N   GLY H 146      58.581 -27.019 -16.789  1.00  0.00      LH0  N  
ATOM   2802  CA  GLY H 146      59.164 -26.143 -15.788  1.00  0.00      LH0  C  
ATOM   2803  C   GLY H 146      60.504 -26.632 -15.310  1.00  0.00      LH0  C  
ATOM   2804  O   GLY H 146      61.100 -27.541 -15.877  1.00  0.00      LH0  O  
ATOM   2805  H   GLY H 146      58.880 -27.970 -16.903  1.00  0.00      LH0  H  
ATOM   2806  N   CYS H 147      60.931 -26.026 -14.203  1.00  0.00      LH0  N  
ATOM   2807  CA  CYS H 147      62.031 -26.614 -13.459  1.00  0.00      LH0  C  
ATOM   2808  C   CYS H 147      61.824 -26.378 -11.981  1.00  0.00      LH0  C  
ATOM   2809  O   CYS H 147      61.360 -25.328 -11.551  1.00  0.00      LH0  O  
ATOM   2810  CB  CYS H 147      63.386 -26.096 -13.955  1.00  0.00      LH0  C  
ATOM   2811  SG  CYS H 147      63.862 -24.463 -13.337  1.00  0.00      LH0  S  
ATOM   2812  H   CYS H 147      60.474 -25.205 -13.859  1.00  0.00      LH0  H  
ATOM   2813  N   LEU H 148      62.144 -27.422 -11.220  1.00  0.00      LH0  N  
ATOM   2814  CA  LEU H 148      62.076 -27.265  -9.778  1.00  0.00      LH0  C  
ATOM   2815  C   LEU H 148      63.426 -26.865  -9.237  1.00  0.00      LH0  C  
ATOM   2816  O   LEU H 148      64.371 -27.646  -9.191  1.00  0.00      LH0  O  
ATOM   2817  CB  LEU H 148      61.589 -28.560  -9.129  1.00  0.00      LH0  C  
ATOM   2818  CG  LEU H 148      61.434 -28.475  -7.609  1.00  0.00      LH0  C  
ATOM   2819  CD1 LEU H 148      60.389 -27.453  -7.168  1.00  0.00      LH0  C  
ATOM   2820  CD2 LEU H 148      61.159 -29.849  -7.019  1.00  0.00      LH0  C  
ATOM   2821  H   LEU H 148      62.541 -28.241 -11.628  1.00  0.00      LH0  H  
ATOM   2822  N   VAL H 149      63.468 -25.602  -8.821  1.00  0.00      LH0  N  
ATOM   2823  CA  VAL H 149      64.629 -25.146  -8.070  1.00  0.00      LH0  C  
ATOM   2824  C   VAL H 149      64.535 -25.659  -6.642  1.00  0.00      LH0  C  
ATOM   2825  O   VAL H 149      63.997 -25.031  -5.734  1.00  0.00      LH0  O  
ATOM   2826  CB  VAL H 149      64.721 -23.616  -8.152  1.00  0.00      LH0  C  
ATOM   2827  CG1 VAL H 149      65.965 -23.063  -7.459  1.00  0.00      LH0  C  
ATOM   2828  CG2 VAL H 149      64.664 -23.162  -9.614  1.00  0.00      LH0  C  
ATOM   2829  H   VAL H 149      62.630 -25.054  -8.842  1.00  0.00      LH0  H  
ATOM   2830  N   LYS H 150      65.040 -26.888  -6.502  1.00  0.00      LH0  N  
ATOM   2831  CA  LYS H 150      64.919 -27.516  -5.195  1.00  0.00      LH0  C  
ATOM   2832  C   LYS H 150      66.087 -27.190  -4.290  1.00  0.00      LH0  C  
ATOM   2833  O   LYS H 150      67.207 -26.995  -4.748  1.00  0.00      LH0  O  
ATOM   2834  CB  LYS H 150      64.716 -29.023  -5.362  1.00  0.00      LH0  C  
ATOM   2835  CG  LYS H 150      63.880 -29.652  -4.247  1.00  0.00      LH0  C  
ATOM   2836  CD  LYS H 150      63.850 -31.178  -4.322  1.00  0.00      LH0  C  
ATOM   2837  CE  LYS H 150      63.139 -31.821  -3.129  1.00  0.00      LH0  C  
ATOM   2838  NZ  LYS H 150      61.692 -31.582  -3.191  1.00  0.00      LH0  N1+
ATOM   2839  H   LYS H 150      65.471 -27.361  -7.272  1.00  0.00      LH0  H  
ATOM   2840  HZ1 LYS H 150      61.217 -32.099  -2.424  1.00  0.00      LH0  H  
ATOM   2841  HZ2 LYS H 150      61.494 -30.571  -3.033  1.00  0.00      LH0  H  
ATOM   2842  HZ3 LYS H 150      61.289 -31.923  -4.090  1.00  0.00      LH0  H  
ATOM   2843  N   ASP H 151      65.772 -27.137  -2.990  1.00  0.00      LH0  N  
ATOM   2844  CA  ASP H 151      66.794 -27.045  -1.945  1.00  0.00      LH0  C  
ATOM   2845  C   ASP H 151      67.902 -26.031  -2.156  1.00  0.00      LH0  C  
ATOM   2846  O   ASP H 151      69.048 -26.375  -2.441  1.00  0.00      LH0  O  
ATOM   2847  CB  ASP H 151      67.365 -28.430  -1.627  1.00  0.00      LH0  C  
ATOM   2848  CG  ASP H 151      66.290 -29.277  -0.983  1.00  0.00      LH0  C  
ATOM   2849  OD1 ASP H 151      65.976 -29.046   0.178  1.00  0.00      LH0  O  
ATOM   2850  OD2 ASP H 151      65.739 -30.146  -1.648  1.00  0.00      LH0  O1-
ATOM   2851  H   ASP H 151      64.826 -27.283  -2.707  1.00  0.00      LH0  H  
ATOM   2852  N   TYR H 152      67.511 -24.767  -1.985  1.00  0.00      LH0  N  
ATOM   2853  CA  TYR H 152      68.514 -23.709  -2.000  1.00  0.00      LH0  C  
ATOM   2854  C   TYR H 152      68.467 -22.889  -0.731  1.00  0.00      LH0  C  
ATOM   2855  O   TYR H 152      67.488 -22.948   0.006  1.00  0.00      LH0  O  
ATOM   2856  CB  TYR H 152      68.382 -22.831  -3.251  1.00  0.00      LH0  C  
ATOM   2857  CG  TYR H 152      67.121 -21.994  -3.293  1.00  0.00      LH0  C  
ATOM   2858  CD1 TYR H 152      67.166 -20.685  -2.773  1.00  0.00      LH0  C  
ATOM   2859  CD2 TYR H 152      65.951 -22.521  -3.876  1.00  0.00      LH0  C  
ATOM   2860  CE1 TYR H 152      66.034 -19.865  -2.879  1.00  0.00      LH0  C  
ATOM   2861  CE2 TYR H 152      64.815 -21.700  -3.983  1.00  0.00      LH0  C  
ATOM   2862  CZ  TYR H 152      64.878 -20.378  -3.497  1.00  0.00      LH0  C  
ATOM   2863  OH  TYR H 152      63.774 -19.566  -3.647  1.00  0.00      LH0  O  
ATOM   2864  H   TYR H 152      66.555 -24.572  -1.759  1.00  0.00      LH0  H  
ATOM   2865  HH  TYR H 152      63.648 -18.977  -2.902  1.00  0.00      LH0  H  
ATOM   2866  N   PHE H 153      69.548 -22.130  -0.506  1.00  0.00      LH0  N  
ATOM   2867  CA  PHE H 153      69.556 -21.286   0.687  1.00  0.00      LH0  C  
ATOM   2868  C   PHE H 153      70.585 -20.172   0.604  1.00  0.00      LH0  C  
ATOM   2869  O   PHE H 153      71.718 -20.407   0.200  1.00  0.00      LH0  O  
ATOM   2870  CB  PHE H 153      69.819 -22.138   1.942  1.00  0.00      LH0  C  
ATOM   2871  CG  PHE H 153      69.290 -21.454   3.182  1.00  0.00      LH0  C  
ATOM   2872  CD1 PHE H 153      67.929 -21.611   3.526  1.00  0.00      LH0  C  
ATOM   2873  CD2 PHE H 153      70.157 -20.665   3.969  1.00  0.00      LH0  C  
ATOM   2874  CE1 PHE H 153      67.422 -20.952   4.662  1.00  0.00      LH0  C  
ATOM   2875  CE2 PHE H 153      69.651 -20.002   5.103  1.00  0.00      LH0  C  
ATOM   2876  CZ  PHE H 153      68.287 -20.147   5.434  1.00  0.00      LH0  C  
ATOM   2877  H   PHE H 153      70.337 -22.160  -1.124  1.00  0.00      LH0  H  
ATOM   2878  N   PRO H 154      70.179 -18.956   1.049  1.00  0.00      LH0  N  
ATOM   2879  CA  PRO H 154      68.768 -18.559   1.147  1.00  0.00      LH0  C  
ATOM   2880  C   PRO H 154      68.265 -18.094  -0.217  1.00  0.00      LH0  C  
ATOM   2881  O   PRO H 154      68.822 -18.440  -1.247  1.00  0.00      LH0  O  
ATOM   2882  CB  PRO H 154      68.859 -17.439   2.191  1.00  0.00      LH0  C  
ATOM   2883  CG  PRO H 154      70.188 -16.746   1.895  1.00  0.00      LH0  C  
ATOM   2884  CD  PRO H 154      71.091 -17.903   1.481  1.00  0.00      LH0  C  
ATOM   2885  N   GLU H 155      67.204 -17.280  -0.175  1.00  0.00      LH0  N  
ATOM   2886  CA  GLU H 155      66.774 -16.591  -1.393  1.00  0.00      LH0  C  
ATOM   2887  C   GLU H 155      67.678 -15.388  -1.658  1.00  0.00      LH0  C  
ATOM   2888  O   GLU H 155      68.450 -15.024  -0.776  1.00  0.00      LH0  O  
ATOM   2889  CB  GLU H 155      65.311 -16.197  -1.175  1.00  0.00      LH0  C  
ATOM   2890  CG  GLU H 155      64.466 -17.442  -0.934  1.00  0.00      LH0  C  
ATOM   2891  CD  GLU H 155      63.026 -17.075  -0.690  1.00  0.00      LH0  C  
ATOM   2892  OE1 GLU H 155      62.219 -17.287  -1.592  1.00  0.00      LH0  O  
ATOM   2893  OE2 GLU H 155      62.719 -16.604   0.406  1.00  0.00      LH0  O1-
ATOM   2894  H   GLU H 155      66.780 -17.025   0.692  1.00  0.00      LH0  H  
ATOM   2895  N   PRO H 156      67.576 -14.738  -2.852  1.00  0.00      LH0  N  
ATOM   2896  CA  PRO H 156      66.737 -15.132  -3.994  1.00  0.00      LH0  C  
ATOM   2897  C   PRO H 156      67.456 -15.937  -5.073  1.00  0.00      LH0  C  
ATOM   2898  O   PRO H 156      68.674 -15.943  -5.214  1.00  0.00      LH0  O  
ATOM   2899  CB  PRO H 156      66.319 -13.753  -4.504  1.00  0.00      LH0  C  
ATOM   2900  CG  PRO H 156      67.588 -12.907  -4.354  1.00  0.00      LH0  C  
ATOM   2901  CD  PRO H 156      68.244 -13.462  -3.089  1.00  0.00      LH0  C  
ATOM   2902  N   VAL H 157      66.609 -16.576  -5.888  1.00  0.00      LH0  N  
ATOM   2903  CA  VAL H 157      67.137 -17.104  -7.140  1.00  0.00      LH0  C  
ATOM   2904  C   VAL H 157      66.415 -16.477  -8.326  1.00  0.00      LH0  C  
ATOM   2905  O   VAL H 157      65.196 -16.523  -8.445  1.00  0.00      LH0  O  
ATOM   2906  CB  VAL H 157      67.082 -18.643  -7.132  1.00  0.00      LH0  C  
ATOM   2907  CG1 VAL H 157      65.687 -19.192  -6.836  1.00  0.00      LH0  C  
ATOM   2908  CG2 VAL H 157      67.686 -19.240  -8.399  1.00  0.00      LH0  C  
ATOM   2909  H   VAL H 157      65.624 -16.603  -5.711  1.00  0.00      LH0  H  
ATOM   2910  N   THR H 158      67.215 -15.844  -9.189  1.00  0.00      LH0  N  
ATOM   2911  CA  THR H 158      66.571 -15.071 -10.249  1.00  0.00      LH0  C  
ATOM   2912  C   THR H 158      66.143 -15.874 -11.472  1.00  0.00      LH0  C  
ATOM   2913  O   THR H 158      66.776 -15.825 -12.519  1.00  0.00      LH0  O  
ATOM   2914  CB  THR H 158      67.483 -13.908 -10.645  1.00  0.00      LH0  C  
ATOM   2915  CG2 THR H 158      66.682 -12.708 -11.156  1.00  0.00      LH0  C  
ATOM   2916  OG1 THR H 158      68.327 -13.536  -9.543  1.00  0.00      LH0  O  
ATOM   2917  H   THR H 158      68.206 -15.782  -9.058  1.00  0.00      LH0  H  
ATOM   2918  HG1 THR H 158      68.503 -12.609  -9.649  1.00  0.00      LH0  H  
ATOM   2919  N   VAL H 159      65.049 -16.628 -11.292  1.00  0.00      LH0  N  
ATOM   2920  CA  VAL H 159      64.660 -17.487 -12.411  1.00  0.00      LH0  C  
ATOM   2921  C   VAL H 159      63.749 -16.840 -13.440  1.00  0.00      LH0  C  
ATOM   2922  O   VAL H 159      62.544 -16.706 -13.250  1.00  0.00      LH0  O  
ATOM   2923  CB  VAL H 159      64.072 -18.823 -11.935  1.00  0.00      LH0  C  
ATOM   2924  CG1 VAL H 159      64.046 -19.837 -13.081  1.00  0.00      LH0  C  
ATOM   2925  CG2 VAL H 159      64.836 -19.396 -10.743  1.00  0.00      LH0  C  
ATOM   2926  H   VAL H 159      64.555 -16.602 -10.421  1.00  0.00      LH0  H  
ATOM   2927  N   SER H 160      64.391 -16.479 -14.555  1.00  0.00      LH0  N  
ATOM   2928  CA  SER H 160      63.628 -16.238 -15.778  1.00  0.00      LH0  C  
ATOM   2929  C   SER H 160      63.622 -17.499 -16.630  1.00  0.00      LH0  C  
ATOM   2930  O   SER H 160      64.162 -18.520 -16.221  1.00  0.00      LH0  O  
ATOM   2931  CB  SER H 160      64.258 -15.053 -16.514  1.00  0.00      LH0  C  
ATOM   2932  OG  SER H 160      65.688 -15.170 -16.499  1.00  0.00      LH0  O  
ATOM   2933  H   SER H 160      65.390 -16.508 -14.585  1.00  0.00      LH0  H  
ATOM   2934  HG  SER H 160      65.916 -15.862 -17.115  1.00  0.00      LH0  H  
ATOM   2935  N   TRP H 161      63.041 -17.400 -17.834  1.00  0.00      LH0  N  
ATOM   2936  CA  TRP H 161      63.331 -18.485 -18.765  1.00  0.00      LH0  C  
ATOM   2937  C   TRP H 161      64.109 -17.970 -19.952  1.00  0.00      LH0  C  
ATOM   2938  O   TRP H 161      64.132 -16.776 -20.234  1.00  0.00      LH0  O  
ATOM   2939  CB  TRP H 161      62.057 -19.185 -19.229  1.00  0.00      LH0  C  
ATOM   2940  CG  TRP H 161      61.593 -20.170 -18.189  1.00  0.00      LH0  C  
ATOM   2941  CD1 TRP H 161      60.945 -19.881 -16.982  1.00  0.00      LH0  C  
ATOM   2942  CD2 TRP H 161      61.722 -21.603 -18.215  1.00  0.00      LH0  C  
ATOM   2943  CE2 TRP H 161      61.136 -22.101 -17.003  1.00  0.00      LH0  C  
ATOM   2944  CE3 TRP H 161      62.283 -22.499 -19.149  1.00  0.00      LH0  C  
ATOM   2945  NE1 TRP H 161      60.674 -21.009 -16.281  1.00  0.00      LH0  N  
ATOM   2946  CZ2 TRP H 161      61.124 -23.486 -16.751  1.00  0.00      LH0  C  
ATOM   2947  CZ3 TRP H 161      62.264 -23.883 -18.881  1.00  0.00      LH0  C  
ATOM   2948  CH2 TRP H 161      61.689 -24.373 -17.691  1.00  0.00      LH0  C  
ATOM   2949  H   TRP H 161      62.546 -16.599 -18.173  1.00  0.00      LH0  H  
ATOM   2950  HE1 TRP H 161      60.244 -21.015 -15.396  1.00  0.00      LH0  H  
ATOM   2951  N   ASN H 162      64.773 -18.935 -20.615  1.00  0.00      LH0  N  
ATOM   2952  CA  ASN H 162      65.638 -18.705 -21.781  1.00  0.00      LH0  C  
ATOM   2953  C   ASN H 162      66.295 -17.343 -21.858  1.00  0.00      LH0  C  
ATOM   2954  O   ASN H 162      66.174 -16.598 -22.824  1.00  0.00      LH0  O  
ATOM   2955  CB  ASN H 162      64.938 -19.048 -23.101  1.00  0.00      LH0  C  
ATOM   2956  CG  ASN H 162      64.743 -20.546 -23.215  1.00  0.00      LH0  C  
ATOM   2957  ND2 ASN H 162      65.397 -21.103 -24.239  1.00  0.00      LH0  N  
ATOM   2958  OD1 ASN H 162      64.067 -21.179 -22.417  1.00  0.00      LH0  O  
ATOM   2959  H   ASN H 162      64.635 -19.875 -20.296  1.00  0.00      LH0  H  
ATOM   2960 HD21 ASN H 162      65.905 -20.557 -24.901  1.00  0.00      LH0  H  
ATOM   2961 HD22 ASN H 162      65.384 -22.099 -24.360  1.00  0.00      LH0  H  
ATOM   2962  N   SER H 163      66.991 -17.058 -20.749  1.00  0.00      LH0  N  
ATOM   2963  CA  SER H 163      67.748 -15.819 -20.602  1.00  0.00      LH0  C  
ATOM   2964  C   SER H 163      66.987 -14.546 -20.916  1.00  0.00      LH0  C  
ATOM   2965  O   SER H 163      67.395 -13.688 -21.688  1.00  0.00      LH0  O  
ATOM   2966  CB  SER H 163      69.077 -15.960 -21.340  1.00  0.00      LH0  C  
ATOM   2967  OG  SER H 163      69.693 -17.182 -20.897  1.00  0.00      LH0  O  
ATOM   2968  H   SER H 163      66.957 -17.702 -19.986  1.00  0.00      LH0  H  
ATOM   2969  HG  SER H 163      70.440 -17.317 -21.468  1.00  0.00      LH0  H  
ATOM   2970  N   GLY H 164      65.826 -14.466 -20.254  1.00  0.00      LH0  N  
ATOM   2971  CA  GLY H 164      65.028 -13.254 -20.404  1.00  0.00      LH0  C  
ATOM   2972  C   GLY H 164      64.034 -13.344 -21.542  1.00  0.00      LH0  C  
ATOM   2973  O   GLY H 164      62.844 -13.109 -21.376  1.00  0.00      LH0  O  
ATOM   2974  H   GLY H 164      65.460 -15.282 -19.803  1.00  0.00      LH0  H  
ATOM   2975  N   ALA H 165      64.581 -13.715 -22.715  1.00  0.00      LH0  N  
ATOM   2976  CA  ALA H 165      63.765 -13.796 -23.929  1.00  0.00      LH0  C  
ATOM   2977  C   ALA H 165      62.462 -14.560 -23.762  1.00  0.00      LH0  C  
ATOM   2978  O   ALA H 165      61.386 -14.128 -24.160  1.00  0.00      LH0  O  
ATOM   2979  CB  ALA H 165      64.568 -14.428 -25.068  1.00  0.00      LH0  C  
ATOM   2980  H   ALA H 165      65.570 -13.868 -22.747  1.00  0.00      LH0  H  
ATOM   2981  N   LEU H 166      62.597 -15.723 -23.109  1.00  0.00      LH0  N  
ATOM   2982  CA  LEU H 166      61.339 -16.357 -22.745  1.00  0.00      LH0  C  
ATOM   2983  C   LEU H 166      60.784 -15.781 -21.456  1.00  0.00      LH0  C  
ATOM   2984  O   LEU H 166      61.038 -16.248 -20.354  1.00  0.00      LH0  O  
ATOM   2985  CB  LEU H 166      61.481 -17.879 -22.709  1.00  0.00      LH0  C  
ATOM   2986  CG  LEU H 166      60.159 -18.646 -22.610  1.00  0.00      LH0  C  
ATOM   2987  CD1 LEU H 166      59.208 -18.329 -23.765  1.00  0.00      LH0  C  
ATOM   2988  CD2 LEU H 166      60.402 -20.148 -22.481  1.00  0.00      LH0  C  
ATOM   2989  H   LEU H 166      63.476 -15.991 -22.714  1.00  0.00      LH0  H  
ATOM   2990  N   THR H 167      59.998 -14.725 -21.671  1.00  0.00      LH0  N  
ATOM   2991  CA  THR H 167      59.293 -14.134 -20.538  1.00  0.00      LH0  C  
ATOM   2992  C   THR H 167      57.803 -14.479 -20.514  1.00  0.00      LH0  C  
ATOM   2993  O   THR H 167      57.116 -14.424 -19.498  1.00  0.00      LH0  O  
ATOM   2994  CB  THR H 167      59.580 -12.618 -20.503  1.00  0.00      LH0  C  
ATOM   2995  CG2 THR H 167      59.053 -11.881 -21.739  1.00  0.00      LH0  C  
ATOM   2996  OG1 THR H 167      59.091 -12.015 -19.300  1.00  0.00      LH0  O  
ATOM   2997  H   THR H 167      59.980 -14.342 -22.597  1.00  0.00      LH0  H  
ATOM   2998  HG1 THR H 167      59.493 -12.488 -18.581  1.00  0.00      LH0  H  
ATOM   2999  N   SER H 168      57.317 -14.868 -21.701  1.00  0.00      LH0  N  
ATOM   3000  CA  SER H 168      55.892 -15.149 -21.835  1.00  0.00      LH0  C  
ATOM   3001  C   SER H 168      55.418 -16.342 -21.024  1.00  0.00      LH0  C  
ATOM   3002  O   SER H 168      55.616 -17.487 -21.410  1.00  0.00      LH0  O  
ATOM   3003  CB  SER H 168      55.607 -15.347 -23.320  1.00  0.00      LH0  C  
ATOM   3004  OG  SER H 168      56.673 -16.124 -23.878  1.00  0.00      LH0  O  
ATOM   3005  H   SER H 168      57.892 -15.021 -22.504  1.00  0.00      LH0  H  
ATOM   3006  HG  SER H 168      56.560 -17.000 -23.515  1.00  0.00      LH0  H  
ATOM   3007  N   GLY H 169      54.768 -16.010 -19.901  1.00  0.00      LH0  N  
ATOM   3008  CA  GLY H 169      54.194 -17.079 -19.088  1.00  0.00      LH0  C  
ATOM   3009  C   GLY H 169      55.178 -17.716 -18.126  1.00  0.00      LH0  C  
ATOM   3010  O   GLY H 169      55.078 -18.885 -17.777  1.00  0.00      LH0  O  
ATOM   3011  H   GLY H 169      54.814 -15.064 -19.583  1.00  0.00      LH0  H  
ATOM   3012  N   VAL H 170      56.145 -16.884 -17.706  1.00  0.00      LH0  N  
ATOM   3013  CA  VAL H 170      57.060 -17.372 -16.676  1.00  0.00      LH0  C  
ATOM   3014  C   VAL H 170      56.470 -17.255 -15.285  1.00  0.00      LH0  C  
ATOM   3015  O   VAL H 170      56.561 -16.245 -14.595  1.00  0.00      LH0  O  
ATOM   3016  CB  VAL H 170      58.413 -16.660 -16.796  1.00  0.00      LH0  C  
ATOM   3017  CG1 VAL H 170      59.413 -17.011 -15.688  1.00  0.00      LH0  C  
ATOM   3018  CG2 VAL H 170      58.993 -16.987 -18.166  1.00  0.00      LH0  C  
ATOM   3019  H   VAL H 170      56.194 -15.938 -18.025  1.00  0.00      LH0  H  
ATOM   3020  N   HIS H 171      55.842 -18.362 -14.894  1.00  0.00      LH0  N  
ATOM   3021  CA  HIS H 171      55.353 -18.380 -13.525  1.00  0.00      LH0  C  
ATOM   3022  C   HIS H 171      56.408 -18.897 -12.568  1.00  0.00      LH0  C  
ATOM   3023  O   HIS H 171      56.427 -20.058 -12.173  1.00  0.00      LH0  O  
ATOM   3024  CB  HIS H 171      54.045 -19.169 -13.399  1.00  0.00      LH0  C  
ATOM   3025  CG  HIS H 171      53.013 -18.666 -14.383  1.00  0.00      LH0  C  
ATOM   3026  CD2 HIS H 171      52.717 -19.202 -15.639  1.00  0.00      LH0  C  
ATOM   3027  ND1 HIS H 171      52.218 -17.600 -14.170  1.00  0.00      LH0  N  
ATOM   3028  CE1 HIS H 171      51.422 -17.457 -15.279  1.00  0.00      LH0  C  
ATOM   3029  NE2 HIS H 171      51.733 -18.443 -16.179  1.00  0.00      LH0  N  
ATOM   3030  H   HIS H 171      55.851 -19.162 -15.501  1.00  0.00      LH0  H  
ATOM   3031  HD1 HIS H 171      52.197 -17.021 -13.382  1.00  0.00      LH0  H  
ATOM   3032  N   THR H 172      57.295 -17.965 -12.208  1.00  0.00      LH0  N  
ATOM   3033  CA  THR H 172      58.184 -18.278 -11.094  1.00  0.00      LH0  C  
ATOM   3034  C   THR H 172      57.477 -18.080  -9.762  1.00  0.00      LH0  C  
ATOM   3035  O   THR H 172      56.979 -17.010  -9.436  1.00  0.00      LH0  O  
ATOM   3036  CB  THR H 172      59.472 -17.453 -11.213  1.00  0.00      LH0  C  
ATOM   3037  CG2 THR H 172      60.497 -17.773 -10.119  1.00  0.00      LH0  C  
ATOM   3038  OG1 THR H 172      60.052 -17.681 -12.506  1.00  0.00      LH0  O  
ATOM   3039  H   THR H 172      57.263 -17.056 -12.626  1.00  0.00      LH0  H  
ATOM   3040  HG1 THR H 172      60.813 -17.103 -12.591  1.00  0.00      LH0  H  
ATOM   3041  N   PHE H 173      57.415 -19.194  -9.032  1.00  0.00      LH0  N  
ATOM   3042  CA  PHE H 173      56.753 -19.162  -7.732  1.00  0.00      LH0  C  
ATOM   3043  C   PHE H 173      57.720 -18.670  -6.673  1.00  0.00      LH0  C  
ATOM   3044  O   PHE H 173      58.916 -18.887  -6.793  1.00  0.00      LH0  O  
ATOM   3045  CB  PHE H 173      56.253 -20.572  -7.382  1.00  0.00      LH0  C  
ATOM   3046  CG  PHE H 173      55.322 -21.081  -8.458  1.00  0.00      LH0  C  
ATOM   3047  CD1 PHE H 173      53.964 -20.705  -8.433  1.00  0.00      LH0  C  
ATOM   3048  CD2 PHE H 173      55.829 -21.914  -9.479  1.00  0.00      LH0  C  
ATOM   3049  CE1 PHE H 173      53.114 -21.138  -9.466  1.00  0.00      LH0  C  
ATOM   3050  CE2 PHE H 173      54.978 -22.352 -10.509  1.00  0.00      LH0  C  
ATOM   3051  CZ  PHE H 173      53.629 -21.946 -10.500  1.00  0.00      LH0  C  
ATOM   3052  H   PHE H 173      57.928 -20.003  -9.321  1.00  0.00      LH0  H  
ATOM   3053  N   PRO H 174      57.181 -18.003  -5.626  1.00  0.00      LH0  N  
ATOM   3054  CA  PRO H 174      57.976 -17.806  -4.406  1.00  0.00      LH0  C  
ATOM   3055  C   PRO H 174      58.384 -19.144  -3.804  1.00  0.00      LH0  C  
ATOM   3056  O   PRO H 174      57.781 -20.175  -4.098  1.00  0.00      LH0  O  
ATOM   3057  CB  PRO H 174      57.011 -17.039  -3.494  1.00  0.00      LH0  C  
ATOM   3058  CG  PRO H 174      55.975 -16.404  -4.421  1.00  0.00      LH0  C  
ATOM   3059  CD  PRO H 174      55.844 -17.434  -5.534  1.00  0.00      LH0  C  
ATOM   3060  N   ALA H 175      59.423 -19.110  -2.964  1.00  0.00      LH0  N  
ATOM   3061  CA  ALA H 175      59.786 -20.410  -2.418  1.00  0.00      LH0  C  
ATOM   3062  C   ALA H 175      58.961 -20.839  -1.227  1.00  0.00      LH0  C  
ATOM   3063  O   ALA H 175      58.548 -20.053  -0.385  1.00  0.00      LH0  O  
ATOM   3064  CB  ALA H 175      61.255 -20.447  -2.024  1.00  0.00      LH0  C  
ATOM   3065  H   ALA H 175      59.889 -18.277  -2.657  1.00  0.00      LH0  H  
ATOM   3066  N   VAL H 176      58.760 -22.157  -1.186  1.00  0.00      LH0  N  
ATOM   3067  CA  VAL H 176      58.371 -22.725   0.096  1.00  0.00      LH0  C  
ATOM   3068  C   VAL H 176      59.614 -23.113   0.868  1.00  0.00      LH0  C  
ATOM   3069  O   VAL H 176      60.659 -23.403   0.296  1.00  0.00      LH0  O  
ATOM   3070  CB  VAL H 176      57.443 -23.937  -0.084  1.00  0.00      LH0  C  
ATOM   3071  CG1 VAL H 176      56.079 -23.487  -0.602  1.00  0.00      LH0  C  
ATOM   3072  CG2 VAL H 176      58.060 -25.036  -0.959  1.00  0.00      LH0  C  
ATOM   3073  H   VAL H 176      59.117 -22.722  -1.929  1.00  0.00      LH0  H  
ATOM   3074  N   LEU H 177      59.459 -23.123   2.193  1.00  0.00      LH0  N  
ATOM   3075  CA  LEU H 177      60.525 -23.775   2.941  1.00  0.00      LH0  C  
ATOM   3076  C   LEU H 177      60.176 -25.238   3.102  1.00  0.00      LH0  C  
ATOM   3077  O   LEU H 177      59.181 -25.581   3.731  1.00  0.00      LH0  O  
ATOM   3078  CB  LEU H 177      60.720 -23.101   4.299  1.00  0.00      LH0  C  
ATOM   3079  CG  LEU H 177      62.069 -23.428   4.944  1.00  0.00      LH0  C  
ATOM   3080  CD1 LEU H 177      63.224 -22.768   4.190  1.00  0.00      LH0  C  
ATOM   3081  CD2 LEU H 177      62.093 -23.075   6.431  1.00  0.00      LH0  C  
ATOM   3082  H   LEU H 177      58.587 -22.883   2.614  1.00  0.00      LH0  H  
ATOM   3083  N   GLN H 178      60.999 -26.080   2.472  1.00  0.00      LH0  N  
ATOM   3084  CA  GLN H 178      60.733 -27.507   2.621  1.00  0.00      LH0  C  
ATOM   3085  C   GLN H 178      61.142 -28.005   3.989  1.00  0.00      LH0  C  
ATOM   3086  O   GLN H 178      61.843 -27.332   4.737  1.00  0.00      LH0  O  
ATOM   3087  CB  GLN H 178      61.465 -28.323   1.557  1.00  0.00      LH0  C  
ATOM   3088  CG  GLN H 178      61.124 -27.959   0.113  1.00  0.00      LH0  C  
ATOM   3089  CD  GLN H 178      61.936 -28.835  -0.822  1.00  0.00      LH0  C  
ATOM   3090  NE2 GLN H 178      63.252 -28.774  -0.606  1.00  0.00      LH0  N  
ATOM   3091  OE1 GLN H 178      61.418 -29.542  -1.682  1.00  0.00      LH0  O  
ATOM   3092  H   GLN H 178      61.836 -25.739   2.043  1.00  0.00      LH0  H  
ATOM   3093 HE21 GLN H 178      63.681 -28.175   0.072  1.00  0.00      LH0  H  
ATOM   3094 HE22 GLN H 178      63.946 -29.343  -1.060  1.00  0.00      LH0  H  
ATOM   3095  N   SER H 179      60.718 -29.244   4.265  1.00  0.00      LH0  N  
ATOM   3096  CA  SER H 179      61.065 -29.893   5.530  1.00  0.00      LH0  C  
ATOM   3097  C   SER H 179      62.552 -30.011   5.857  1.00  0.00      LH0  C  
ATOM   3098  O   SER H 179      62.955 -30.212   6.993  1.00  0.00      LH0  O  
ATOM   3099  CB  SER H 179      60.389 -31.263   5.563  1.00  0.00      LH0  C  
ATOM   3100  OG  SER H 179      59.171 -31.196   4.803  1.00  0.00      LH0  O  
ATOM   3101  H   SER H 179      60.057 -29.710   3.675  1.00  0.00      LH0  H  
ATOM   3102  HG  SER H 179      58.633 -31.926   5.087  1.00  0.00      LH0  H  
ATOM   3103  N   SER H 180      63.357 -29.865   4.796  1.00  0.00      LH0  N  
ATOM   3104  CA  SER H 180      64.810 -29.858   4.940  1.00  0.00      LH0  C  
ATOM   3105  C   SER H 180      65.388 -28.619   5.616  1.00  0.00      LH0  C  
ATOM   3106  O   SER H 180      66.563 -28.559   5.954  1.00  0.00      LH0  O  
ATOM   3107  CB  SER H 180      65.387 -30.014   3.537  1.00  0.00      LH0  C  
ATOM   3108  OG  SER H 180      64.565 -29.269   2.623  1.00  0.00      LH0  O  
ATOM   3109  H   SER H 180      63.009 -29.669   3.879  1.00  0.00      LH0  H  
ATOM   3110  HG  SER H 180      65.030 -29.305   1.781  1.00  0.00      LH0  H  
ATOM   3111  N   GLY H 181      64.518 -27.605   5.759  1.00  0.00      LH0  N  
ATOM   3112  CA  GLY H 181      65.037 -26.299   6.154  1.00  0.00      LH0  C  
ATOM   3113  C   GLY H 181      65.565 -25.491   4.979  1.00  0.00      LH0  C  
ATOM   3114  O   GLY H 181      66.149 -24.426   5.134  1.00  0.00      LH0  O  
ATOM   3115  H   GLY H 181      63.565 -27.700   5.475  1.00  0.00      LH0  H  
ATOM   3116  N   LEU H 182      65.341 -26.051   3.780  1.00  0.00      LH0  N  
ATOM   3117  CA  LEU H 182      65.872 -25.379   2.603  1.00  0.00      LH0  C  
ATOM   3118  C   LEU H 182      64.740 -24.967   1.694  1.00  0.00      LH0  C  
ATOM   3119  O   LEU H 182      63.686 -25.591   1.657  1.00  0.00      LH0  O  
ATOM   3120  CB  LEU H 182      66.856 -26.297   1.881  1.00  0.00      LH0  C  
ATOM   3121  CG  LEU H 182      67.993 -26.778   2.787  1.00  0.00      LH0  C  
ATOM   3122  CD1 LEU H 182      68.652 -28.048   2.257  1.00  0.00      LH0  C  
ATOM   3123  CD2 LEU H 182      69.007 -25.672   3.080  1.00  0.00      LH0  C  
ATOM   3124  H   LEU H 182      64.788 -26.875   3.661  1.00  0.00      LH0  H  
ATOM   3125  N   TYR H 183      64.985 -23.862   0.990  1.00  0.00      LH0  N  
ATOM   3126  CA  TYR H 183      63.935 -23.342   0.121  1.00  0.00      LH0  C  
ATOM   3127  C   TYR H 183      63.756 -24.164  -1.137  1.00  0.00      LH0  C  
ATOM   3128  O   TYR H 183      64.670 -24.839  -1.591  1.00  0.00      LH0  O  
ATOM   3129  CB  TYR H 183      64.281 -21.928  -0.315  1.00  0.00      LH0  C  
ATOM   3130  CG  TYR H 183      64.101 -20.903   0.773  1.00  0.00      LH0  C  
ATOM   3131  CD1 TYR H 183      62.795 -20.519   1.135  1.00  0.00      LH0  C  
ATOM   3132  CD2 TYR H 183      65.244 -20.310   1.345  1.00  0.00      LH0  C  
ATOM   3133  CE1 TYR H 183      62.626 -19.409   1.975  1.00  0.00      LH0  C  
ATOM   3134  CE2 TYR H 183      65.076 -19.201   2.189  1.00  0.00      LH0  C  
ATOM   3135  CZ  TYR H 183      63.771 -18.724   2.426  1.00  0.00      LH0  C  
ATOM   3136  OH  TYR H 183      63.607 -17.523   3.077  1.00  0.00      LH0  O  
ATOM   3137  H   TYR H 183      65.906 -23.469   0.979  1.00  0.00      LH0  H  
ATOM   3138  HH  TYR H 183      63.151 -16.960   2.444  1.00  0.00      LH0  H  
ATOM   3139  N   SER H 184      62.560 -24.032  -1.714  1.00  0.00      LH0  N  
ATOM   3140  CA  SER H 184      62.368 -24.566  -3.054  1.00  0.00      LH0  C  
ATOM   3141  C   SER H 184      61.281 -23.808  -3.770  1.00  0.00      LH0  C  
ATOM   3142  O   SER H 184      60.220 -23.547  -3.217  1.00  0.00      LH0  O  
ATOM   3143  CB  SER H 184      62.029 -26.056  -3.007  1.00  0.00      LH0  C  
ATOM   3144  OG  SER H 184      62.130 -26.646  -4.309  1.00  0.00      LH0  O  
ATOM   3145  H   SER H 184      61.806 -23.578  -1.234  1.00  0.00      LH0  H  
ATOM   3146  HG  SER H 184      62.703 -26.078  -4.820  1.00  0.00      LH0  H  
ATOM   3147  N   LEU H 185      61.584 -23.473  -5.025  1.00  0.00      LH0  N  
ATOM   3148  CA  LEU H 185      60.502 -22.932  -5.831  1.00  0.00      LH0  C  
ATOM   3149  C   LEU H 185      60.434 -23.637  -7.158  1.00  0.00      LH0  C  
ATOM   3150  O   LEU H 185      61.410 -24.219  -7.618  1.00  0.00      LH0  O  
ATOM   3151  CB  LEU H 185      60.612 -21.406  -5.975  1.00  0.00      LH0  C  
ATOM   3152  CG  LEU H 185      61.869 -20.781  -6.601  1.00  0.00      LH0  C  
ATOM   3153  CD1 LEU H 185      61.925 -20.881  -8.127  1.00  0.00      LH0  C  
ATOM   3154  CD2 LEU H 185      61.990 -19.315  -6.192  1.00  0.00      LH0  C  
ATOM   3155  H   LEU H 185      62.468 -23.698  -5.441  1.00  0.00      LH0  H  
ATOM   3156  N   SER H 186      59.257 -23.549  -7.767  1.00  0.00      LH0  N  
ATOM   3157  CA  SER H 186      59.251 -23.970  -9.157  1.00  0.00      LH0  C  
ATOM   3158  C   SER H 186      59.253 -22.741 -10.036  1.00  0.00      LH0  C  
ATOM   3159  O   SER H 186      58.803 -21.675  -9.635  1.00  0.00      LH0  O  
ATOM   3160  CB  SER H 186      58.029 -24.839  -9.443  1.00  0.00      LH0  C  
ATOM   3161  OG  SER H 186      57.856 -25.799  -8.394  1.00  0.00      LH0  O  
ATOM   3162  H   SER H 186      58.487 -23.056  -7.369  1.00  0.00      LH0  H  
ATOM   3163  HG  SER H 186      56.940 -26.065  -8.443  1.00  0.00      LH0  H  
ATOM   3164  N   SER H 187      59.750 -22.929 -11.251  1.00  0.00      LH0  N  
ATOM   3165  CA  SER H 187      59.407 -21.934 -12.251  1.00  0.00      LH0  C  
ATOM   3166  C   SER H 187      58.831 -22.689 -13.414  1.00  0.00      LH0  C  
ATOM   3167  O   SER H 187      59.412 -23.664 -13.874  1.00  0.00      LH0  O  
ATOM   3168  CB  SER H 187      60.640 -21.132 -12.657  1.00  0.00      LH0  C  
ATOM   3169  OG  SER H 187      60.296 -20.176 -13.665  1.00  0.00      LH0  O  
ATOM   3170  H   SER H 187      60.234 -23.767 -11.511  1.00  0.00      LH0  H  
ATOM   3171  HG  SER H 187      60.212 -19.326 -13.233  1.00  0.00      LH0  H  
ATOM   3172  N   VAL H 188      57.650 -22.247 -13.839  1.00  0.00      LH0  N  
ATOM   3173  CA  VAL H 188      57.095 -22.927 -15.001  1.00  0.00      LH0  C  
ATOM   3174  C   VAL H 188      56.884 -21.950 -16.130  1.00  0.00      LH0  C  
ATOM   3175  O   VAL H 188      56.919 -20.741 -15.930  1.00  0.00      LH0  O  
ATOM   3176  CB  VAL H 188      55.790 -23.656 -14.653  1.00  0.00      LH0  C  
ATOM   3177  CG1 VAL H 188      56.029 -24.791 -13.653  1.00  0.00      LH0  C  
ATOM   3178  CG2 VAL H 188      54.717 -22.678 -14.177  1.00  0.00      LH0  C  
ATOM   3179  H   VAL H 188      57.225 -21.428 -13.449  1.00  0.00      LH0  H  
ATOM   3180  N   VAL H 189      56.640 -22.533 -17.305  1.00  0.00      LH0  N  
ATOM   3181  CA  VAL H 189      56.248 -21.715 -18.440  1.00  0.00      LH0  C  
ATOM   3182  C   VAL H 189      55.265 -22.470 -19.320  1.00  0.00      LH0  C  
ATOM   3183  O   VAL H 189      55.486 -23.608 -19.731  1.00  0.00      LH0  O  
ATOM   3184  CB  VAL H 189      57.500 -21.212 -19.187  1.00  0.00      LH0  C  
ATOM   3185  CG1 VAL H 189      58.394 -22.351 -19.683  1.00  0.00      LH0  C  
ATOM   3186  CG2 VAL H 189      57.144 -20.196 -20.273  1.00  0.00      LH0  C  
ATOM   3187  H   VAL H 189      56.715 -23.525 -17.410  1.00  0.00      LH0  H  
ATOM   3188  N   THR H 190      54.141 -21.789 -19.564  1.00  0.00      LH0  N  
ATOM   3189  CA  THR H 190      53.098 -22.421 -20.367  1.00  0.00      LH0  C  
ATOM   3190  C   THR H 190      53.335 -22.329 -21.870  1.00  0.00      LH0  C  
ATOM   3191  O   THR H 190      52.744 -21.543 -22.601  1.00  0.00      LH0  O  
ATOM   3192  CB  THR H 190      51.736 -21.862 -19.949  1.00  0.00      LH0  C  
ATOM   3193  CG2 THR H 190      50.576 -22.757 -20.392  1.00  0.00      LH0  C  
ATOM   3194  OG1 THR H 190      51.709 -21.689 -18.526  1.00  0.00      LH0  O  
ATOM   3195  H   THR H 190      53.983 -20.895 -19.143  1.00  0.00      LH0  H  
ATOM   3196  HG1 THR H 190      50.809 -21.443 -18.315  1.00  0.00      LH0  H  
ATOM   3197  N   VAL H 191      54.286 -23.165 -22.296  1.00  0.00      LH0  N  
ATOM   3198  CA  VAL H 191      54.695 -23.122 -23.697  1.00  0.00      LH0  C  
ATOM   3199  C   VAL H 191      53.769 -23.842 -24.670  1.00  0.00      LH0  C  
ATOM   3200  O   VAL H 191      53.261 -24.930 -24.418  1.00  0.00      LH0  O  
ATOM   3201  CB  VAL H 191      56.140 -23.613 -23.836  1.00  0.00      LH0  C  
ATOM   3202  CG1 VAL H 191      57.094 -22.575 -23.250  1.00  0.00      LH0  C  
ATOM   3203  CG2 VAL H 191      56.354 -25.000 -23.226  1.00  0.00      LH0  C  
ATOM   3204  H   VAL H 191      54.623 -23.839 -21.638  1.00  0.00      LH0  H  
ATOM   3205  N   PRO H 192      53.563 -23.181 -25.837  1.00  0.00      LH0  N  
ATOM   3206  CA  PRO H 192      52.811 -23.813 -26.929  1.00  0.00      LH0  C  
ATOM   3207  C   PRO H 192      53.304 -25.210 -27.270  1.00  0.00      LH0  C  
ATOM   3208  O   PRO H 192      54.500 -25.476 -27.345  1.00  0.00      LH0  O  
ATOM   3209  CB  PRO H 192      53.006 -22.825 -28.083  1.00  0.00      LH0  C  
ATOM   3210  CG  PRO H 192      53.213 -21.471 -27.411  1.00  0.00      LH0  C  
ATOM   3211  CD  PRO H 192      54.022 -21.837 -26.174  1.00  0.00      LH0  C  
ATOM   3212  N   SER H 193      52.339 -26.117 -27.476  1.00  0.00      LH0  N  
ATOM   3213  CA  SER H 193      52.797 -27.500 -27.610  1.00  0.00      LH0  C  
ATOM   3214  C   SER H 193      53.530 -27.856 -28.894  1.00  0.00      LH0  C  
ATOM   3215  O   SER H 193      54.034 -28.966 -29.058  1.00  0.00      LH0  O  
ATOM   3216  CB  SER H 193      51.661 -28.479 -27.351  1.00  0.00      LH0  C  
ATOM   3217  OG  SER H 193      50.623 -28.303 -28.319  1.00  0.00      LH0  O  
ATOM   3218  H   SER H 193      51.369 -25.862 -27.504  1.00  0.00      LH0  H  
ATOM   3219  HG  SER H 193      49.977 -27.752 -27.878  1.00  0.00      LH0  H  
ATOM   3220  N   SER H 194      53.573 -26.869 -29.796  1.00  0.00      LH0  N  
ATOM   3221  CA  SER H 194      54.490 -26.969 -30.924  1.00  0.00      LH0  C  
ATOM   3222  C   SER H 194      55.921 -26.664 -30.513  1.00  0.00      LH0  C  
ATOM   3223  O   SER H 194      56.819 -27.489 -30.638  1.00  0.00      LH0  O  
ATOM   3224  CB  SER H 194      54.003 -26.028 -32.027  1.00  0.00      LH0  C  
ATOM   3225  OG  SER H 194      53.191 -25.001 -31.433  1.00  0.00      LH0  O  
ATOM   3226  H   SER H 194      53.090 -26.004 -29.663  1.00  0.00      LH0  H  
ATOM   3227  HG  SER H 194      53.029 -24.356 -32.114  1.00  0.00      LH0  H  
ATOM   3228  N   SER H 195      56.096 -25.441 -29.979  1.00  0.00      LH0  N  
ATOM   3229  CA  SER H 195      57.457 -25.025 -29.636  1.00  0.00      LH0  C  
ATOM   3230  C   SER H 195      58.113 -25.886 -28.572  1.00  0.00      LH0  C  
ATOM   3231  O   SER H 195      59.319 -26.070 -28.527  1.00  0.00      LH0  O  
ATOM   3232  CB  SER H 195      57.471 -23.545 -29.252  1.00  0.00      LH0  C  
ATOM   3233  OG  SER H 195      56.572 -23.321 -28.161  1.00  0.00      LH0  O  
ATOM   3234  H   SER H 195      55.329 -24.841 -29.748  1.00  0.00      LH0  H  
ATOM   3235  HG  SER H 195      57.135 -23.153 -27.405  1.00  0.00      LH0  H  
ATOM   3236  N   LEU H 196      57.235 -26.469 -27.734  1.00  0.00      LH0  N  
ATOM   3237  CA  LEU H 196      57.668 -27.475 -26.760  1.00  0.00      LH0  C  
ATOM   3238  C   LEU H 196      58.631 -28.540 -27.288  1.00  0.00      LH0  C  
ATOM   3239  O   LEU H 196      59.530 -28.990 -26.593  1.00  0.00      LH0  O  
ATOM   3240  CB  LEU H 196      56.417 -28.073 -26.099  1.00  0.00      LH0  C  
ATOM   3241  CG  LEU H 196      56.629 -28.808 -24.770  1.00  0.00      LH0  C  
ATOM   3242  CD1 LEU H 196      55.444 -28.613 -23.827  1.00  0.00      LH0  C  
ATOM   3243  CD2 LEU H 196      56.920 -30.296 -24.953  1.00  0.00      LH0  C  
ATOM   3244  H   LEU H 196      56.286 -26.146 -27.760  1.00  0.00      LH0  H  
ATOM   3245  N   GLY H 197      58.404 -28.918 -28.556  1.00  0.00      LH0  N  
ATOM   3246  CA  GLY H 197      59.349 -29.869 -29.136  1.00  0.00      LH0  C  
ATOM   3247  C   GLY H 197      60.550 -29.236 -29.823  1.00  0.00      LH0  C  
ATOM   3248  O   GLY H 197      61.609 -29.833 -29.953  1.00  0.00      LH0  O  
ATOM   3249  H   GLY H 197      57.708 -28.471 -29.117  1.00  0.00      LH0  H  
ATOM   3250  N   THR H 198      60.335 -28.005 -30.297  1.00  0.00      LH0  N  
ATOM   3251  CA  THR H 198      61.379 -27.412 -31.126  1.00  0.00      LH0  C  
ATOM   3252  C   THR H 198      62.322 -26.440 -30.434  1.00  0.00      LH0  C  
ATOM   3253  O   THR H 198      63.267 -25.935 -31.032  1.00  0.00      LH0  O  
ATOM   3254  CB  THR H 198      60.715 -26.761 -32.337  1.00  0.00      LH0  C  
ATOM   3255  CG2 THR H 198      60.320 -27.808 -33.379  1.00  0.00      LH0  C  
ATOM   3256  OG1 THR H 198      59.553 -26.023 -31.926  1.00  0.00      LH0  O  
ATOM   3257  H   THR H 198      59.503 -27.479 -30.127  1.00  0.00      LH0  H  
ATOM   3258  HG1 THR H 198      59.169 -25.683 -32.724  1.00  0.00      LH0  H  
ATOM   3259  N   GLN H 199      62.028 -26.161 -29.158  1.00  0.00      LH0  N  
ATOM   3260  CA  GLN H 199      62.855 -25.175 -28.472  1.00  0.00      LH0  C  
ATOM   3261  C   GLN H 199      63.402 -25.670 -27.156  1.00  0.00      LH0  C  
ATOM   3262  O   GLN H 199      62.675 -25.991 -26.226  1.00  0.00      LH0  O  
ATOM   3263  CB  GLN H 199      62.080 -23.870 -28.266  1.00  0.00      LH0  C  
ATOM   3264  CG  GLN H 199      61.898 -23.040 -29.541  1.00  0.00      LH0  C  
ATOM   3265  CD  GLN H 199      63.227 -22.435 -29.957  1.00  0.00      LH0  C  
ATOM   3266  NE2 GLN H 199      63.887 -23.127 -30.890  1.00  0.00      LH0  N  
ATOM   3267  OE1 GLN H 199      63.640 -21.389 -29.480  1.00  0.00      LH0  O  
ATOM   3268  H   GLN H 199      61.230 -26.559 -28.703  1.00  0.00      LH0  H  
ATOM   3269 HE21 GLN H 199      63.567 -24.021 -31.212  1.00  0.00      LH0  H  
ATOM   3270 HE22 GLN H 199      64.732 -22.742 -31.253  1.00  0.00      LH0  H  
ATOM   3271  N   THR H 200      64.737 -25.689 -27.111  1.00  0.00      LH0  N  
ATOM   3272  CA  THR H 200      65.404 -26.044 -25.863  1.00  0.00      LH0  C  
ATOM   3273  C   THR H 200      65.157 -25.053 -24.735  1.00  0.00      LH0  C  
ATOM   3274  O   THR H 200      65.775 -23.997 -24.644  1.00  0.00      LH0  O  
ATOM   3275  CB  THR H 200      66.898 -26.198 -26.137  1.00  0.00      LH0  C  
ATOM   3276  CG2 THR H 200      67.591 -27.062 -25.079  1.00  0.00      LH0  C  
ATOM   3277  OG1 THR H 200      67.094 -26.733 -27.455  1.00  0.00      LH0  O  
ATOM   3278  H   THR H 200      65.299 -25.535 -27.923  1.00  0.00      LH0  H  
ATOM   3279  HG1 THR H 200      68.024 -26.894 -27.547  1.00  0.00      LH0  H  
ATOM   3280  N   TYR H 201      64.207 -25.437 -23.881  1.00  0.00      LH0  N  
ATOM   3281  CA  TYR H 201      63.917 -24.540 -22.771  1.00  0.00      LH0  C  
ATOM   3282  C   TYR H 201      64.921 -24.655 -21.640  1.00  0.00      LH0  C  
ATOM   3283  O   TYR H 201      65.330 -25.739 -21.235  1.00  0.00      LH0  O  
ATOM   3284  CB  TYR H 201      62.486 -24.750 -22.280  1.00  0.00      LH0  C  
ATOM   3285  CG  TYR H 201      61.487 -24.545 -23.398  1.00  0.00      LH0  C  
ATOM   3286  CD1 TYR H 201      61.334 -23.270 -23.985  1.00  0.00      LH0  C  
ATOM   3287  CD2 TYR H 201      60.716 -25.647 -23.813  1.00  0.00      LH0  C  
ATOM   3288  CE1 TYR H 201      60.350 -23.084 -24.971  1.00  0.00      LH0  C  
ATOM   3289  CE2 TYR H 201      59.732 -25.462 -24.795  1.00  0.00      LH0  C  
ATOM   3290  CZ  TYR H 201      59.539 -24.177 -25.341  1.00  0.00      LH0  C  
ATOM   3291  OH  TYR H 201      58.506 -23.988 -26.243  1.00  0.00      LH0  O  
ATOM   3292  H   TYR H 201      63.701 -26.286 -24.032  1.00  0.00      LH0  H  
ATOM   3293  HH  TYR H 201      58.025 -24.806 -26.287  1.00  0.00      LH0  H  
ATOM   3294  N   ILE H 202      65.323 -23.467 -21.181  1.00  0.00      LH0  N  
ATOM   3295  CA  ILE H 202      66.320 -23.369 -20.120  1.00  0.00      LH0  C  
ATOM   3296  C   ILE H 202      65.759 -22.470 -19.039  1.00  0.00      LH0  C  
ATOM   3297  O   ILE H 202      65.394 -21.331 -19.305  1.00  0.00      LH0  O  
ATOM   3298  CB  ILE H 202      67.634 -22.761 -20.653  1.00  0.00      LH0  C  
ATOM   3299  CG1 ILE H 202      68.160 -23.469 -21.908  1.00  0.00      LH0  C  
ATOM   3300  CG2 ILE H 202      68.706 -22.669 -19.557  1.00  0.00      LH0  C  
ATOM   3301  CD1 ILE H 202      68.661 -24.894 -21.660  1.00  0.00      LH0  C  
ATOM   3302  H   ILE H 202      64.897 -22.636 -21.539  1.00  0.00      LH0  H  
ATOM   3303  N   CYS H 203      65.694 -22.998 -17.815  1.00  0.00      LH0  N  
ATOM   3304  CA  CYS H 203      65.355 -22.036 -16.774  1.00  0.00      LH0  C  
ATOM   3305  C   CYS H 203      66.601 -21.396 -16.206  1.00  0.00      LH0  C  
ATOM   3306  O   CYS H 203      67.610 -22.046 -15.965  1.00  0.00      LH0  O  
ATOM   3307  CB  CYS H 203      64.482 -22.661 -15.687  1.00  0.00      LH0  C  
ATOM   3308  SG  CYS H 203      65.319 -23.859 -14.625  1.00  0.00      LH0  S  
ATOM   3309  H   CYS H 203      66.075 -23.904 -17.623  1.00  0.00      LH0  H  
ATOM   3310  N   ASN H 204      66.517 -20.079 -16.036  1.00  0.00      LH0  N  
ATOM   3311  CA  ASN H 204      67.712 -19.393 -15.554  1.00  0.00      LH0  C  
ATOM   3312  C   ASN H 204      67.845 -19.491 -14.057  1.00  0.00      LH0  C  
ATOM   3313  O   ASN H 204      67.336 -18.666 -13.311  1.00  0.00      LH0  O  
ATOM   3314  CB  ASN H 204      67.735 -17.919 -15.955  1.00  0.00      LH0  C  
ATOM   3315  CG  ASN H 204      67.675 -17.760 -17.457  1.00  0.00      LH0  C  
ATOM   3316  ND2 ASN H 204      68.796 -18.108 -18.101  1.00  0.00      LH0  N  
ATOM   3317  OD1 ASN H 204      66.680 -17.302 -18.008  1.00  0.00      LH0  O  
ATOM   3318  H   ASN H 204      65.645 -19.610 -16.167  1.00  0.00      LH0  H  
ATOM   3319 HD21 ASN H 204      69.537 -18.568 -17.603  1.00  0.00      LH0  H  
ATOM   3320 HD22 ASN H 204      68.946 -17.927 -19.076  1.00  0.00      LH0  H  
ATOM   3321  N   VAL H 205      68.539 -20.544 -13.626  1.00  0.00      LH0  N  
ATOM   3322  CA  VAL H 205      68.696 -20.678 -12.182  1.00  0.00      LH0  C  
ATOM   3323  C   VAL H 205      69.841 -19.843 -11.641  1.00  0.00      LH0  C  
ATOM   3324  O   VAL H 205      70.936 -20.283 -11.304  1.00  0.00      LH0  O  
ATOM   3325  CB  VAL H 205      68.788 -22.142 -11.758  1.00  0.00      LH0  C  
ATOM   3326  CG1 VAL H 205      68.746 -22.274 -10.238  1.00  0.00      LH0  C  
ATOM   3327  CG2 VAL H 205      67.669 -22.953 -12.406  1.00  0.00      LH0  C  
ATOM   3328  H   VAL H 205      69.017 -21.114 -14.292  1.00  0.00      LH0  H  
ATOM   3329  N   ASN H 206      69.503 -18.557 -11.579  1.00  0.00      LH0  N  
ATOM   3330  CA  ASN H 206      70.502 -17.576 -11.197  1.00  0.00      LH0  C  
ATOM   3331  C   ASN H 206      70.625 -17.410  -9.696  1.00  0.00      LH0  C  
ATOM   3332  O   ASN H 206      70.182 -16.421  -9.122  1.00  0.00      LH0  O  
ATOM   3333  CB  ASN H 206      70.153 -16.261 -11.880  1.00  0.00      LH0  C  
ATOM   3334  CG  ASN H 206      71.412 -15.462 -12.069  1.00  0.00      LH0  C  
ATOM   3335  ND2 ASN H 206      71.623 -14.542 -11.126  1.00  0.00      LH0  N  
ATOM   3336  OD1 ASN H 206      72.149 -15.672 -13.026  1.00  0.00      LH0  O  
ATOM   3337  H   ASN H 206      68.572 -18.296 -11.847  1.00  0.00      LH0  H  
ATOM   3338 HD21 ASN H 206      70.977 -14.464 -10.362  1.00  0.00      LH0  H  
ATOM   3339 HD22 ASN H 206      72.412 -13.935 -11.190  1.00  0.00      LH0  H  
ATOM   3340  N   HIS H 207      71.217 -18.437  -9.073  1.00  0.00      LH0  N  
ATOM   3341  CA  HIS H 207      71.237 -18.424  -7.612  1.00  0.00      LH0  C  
ATOM   3342  C   HIS H 207      72.296 -17.523  -7.012  1.00  0.00      LH0  C  
ATOM   3343  O   HIS H 207      73.430 -17.913  -6.752  1.00  0.00      LH0  O  
ATOM   3344  CB  HIS H 207      71.349 -19.850  -7.077  1.00  0.00      LH0  C  
ATOM   3345  CG  HIS H 207      71.032 -19.897  -5.601  1.00  0.00      LH0  C  
ATOM   3346  CD2 HIS H 207      69.850 -19.509  -4.969  1.00  0.00      LH0  C  
ATOM   3347  ND1 HIS H 207      71.884 -20.360  -4.671  1.00  0.00      LH0  N  
ATOM   3348  CE1 HIS H 207      71.261 -20.274  -3.457  1.00  0.00      LH0  C  
ATOM   3349  NE2 HIS H 207      70.012 -19.750  -3.648  1.00  0.00      LH0  N  
ATOM   3350  H   HIS H 207      71.625 -19.191  -9.599  1.00  0.00      LH0  H  
ATOM   3351  HD1 HIS H 207      72.788 -20.713  -4.813  1.00  0.00      LH0  H  
ATOM   3352  N   LYS H 208      71.865 -16.272  -6.795  1.00  0.00      LH0  N  
ATOM   3353  CA  LYS H 208      72.829 -15.310  -6.269  1.00  0.00      LH0  C  
ATOM   3354  C   LYS H 208      73.573 -15.626  -4.968  1.00  0.00      LH0  C  
ATOM   3355  O   LYS H 208      74.786 -15.440  -4.959  1.00  0.00      LH0  O  
ATOM   3356  CB  LYS H 208      72.303 -13.863  -6.334  1.00  0.00      LH0  C  
ATOM   3357  CG  LYS H 208      73.429 -12.821  -6.475  1.00  0.00      LH0  C  
ATOM   3358  CD  LYS H 208      74.077 -12.354  -5.161  1.00  0.00      LH0  C  
ATOM   3359  CE  LYS H 208      75.591 -12.119  -5.273  1.00  0.00      LH0  C  
ATOM   3360  NZ  LYS H 208      76.308 -13.403  -5.302  1.00  0.00      LH0  N1+
ATOM   3361  H   LYS H 208      70.916 -16.038  -7.018  1.00  0.00      LH0  H  
ATOM   3362  HZ1 LYS H 208      77.114 -13.379  -5.965  1.00  0.00      LH0  H  
ATOM   3363  HZ2 LYS H 208      76.639 -13.683  -4.359  1.00  0.00      LH0  H  
ATOM   3364  HZ3 LYS H 208      75.690 -14.171  -5.634  1.00  0.00      LH0  H  
ATOM   3365  N   PRO H 209      72.887 -16.079  -3.879  1.00  0.00      LH0  N  
ATOM   3366  CA  PRO H 209      73.609 -16.385  -2.632  1.00  0.00      LH0  C  
ATOM   3367  C   PRO H 209      74.919 -17.152  -2.770  1.00  0.00      LH0  C  
ATOM   3368  O   PRO H 209      75.994 -16.605  -2.563  1.00  0.00      LH0  O  
ATOM   3369  CB  PRO H 209      72.549 -17.097  -1.793  1.00  0.00      LH0  C  
ATOM   3370  CG  PRO H 209      71.246 -16.437  -2.221  1.00  0.00      LH0  C  
ATOM   3371  CD  PRO H 209      71.447 -16.275  -3.717  1.00  0.00      LH0  C  
ATOM   3372  N   SER H 210      74.796 -18.427  -3.173  1.00  0.00      LH0  N  
ATOM   3373  CA  SER H 210      76.024 -19.187  -3.415  1.00  0.00      LH0  C  
ATOM   3374  C   SER H 210      76.745 -18.847  -4.714  1.00  0.00      LH0  C  
ATOM   3375  O   SER H 210      77.773 -19.416  -5.053  1.00  0.00      LH0  O  
ATOM   3376  CB  SER H 210      75.688 -20.675  -3.360  1.00  0.00      LH0  C  
ATOM   3377  OG  SER H 210      74.499 -20.902  -4.129  1.00  0.00      LH0  O  
ATOM   3378  H   SER H 210      73.921 -18.879  -3.352  1.00  0.00      LH0  H  
ATOM   3379  HG  SER H 210      74.772 -21.391  -4.906  1.00  0.00      LH0  H  
ATOM   3380  N   ASN H 211      76.129 -17.902  -5.451  1.00  0.00      LH0  N  
ATOM   3381  CA  ASN H 211      76.614 -17.464  -6.760  1.00  0.00      LH0  C  
ATOM   3382  C   ASN H 211      76.637 -18.546  -7.819  1.00  0.00      LH0  C  
ATOM   3383  O   ASN H 211      77.391 -18.514  -8.785  1.00  0.00      LH0  O  
ATOM   3384  CB  ASN H 211      77.955 -16.733  -6.665  1.00  0.00      LH0  C  
ATOM   3385  CG  ASN H 211      77.924 -15.550  -7.604  1.00  0.00      LH0  C  
ATOM   3386  ND2 ASN H 211      78.320 -15.820  -8.848  1.00  0.00      LH0  N  
ATOM   3387  OD1 ASN H 211      77.565 -14.441  -7.215  1.00  0.00      LH0  O  
ATOM   3388  H   ASN H 211      75.270 -17.519  -5.122  1.00  0.00      LH0  H  
ATOM   3389 HD21 ASN H 211      78.511 -16.774  -9.101  1.00  0.00      LH0  H  
ATOM   3390 HD22 ASN H 211      78.420 -15.102  -9.533  1.00  0.00      LH0  H  
ATOM   3391  N   THR H 212      75.766 -19.526  -7.572  1.00  0.00      LH0  N  
ATOM   3392  CA  THR H 212      75.773 -20.694  -8.434  1.00  0.00      LH0  C  
ATOM   3393  C   THR H 212      74.793 -20.530  -9.569  1.00  0.00      LH0  C  
ATOM   3394  O   THR H 212      73.584 -20.524  -9.367  1.00  0.00      LH0  O  
ATOM   3395  CB  THR H 212      75.428 -21.917  -7.587  1.00  0.00      LH0  C  
ATOM   3396  CG2 THR H 212      76.630 -22.396  -6.773  1.00  0.00      LH0  C  
ATOM   3397  OG1 THR H 212      74.328 -21.604  -6.716  1.00  0.00      LH0  O  
ATOM   3398  H   THR H 212      75.059 -19.421  -6.872  1.00  0.00      LH0  H  
ATOM   3399  HG1 THR H 212      73.622 -21.352  -7.311  1.00  0.00      LH0  H  
ATOM   3400  N   LYS H 213      75.367 -20.413 -10.771  1.00  0.00      LH0  N  
ATOM   3401  CA  LYS H 213      74.488 -20.563 -11.923  1.00  0.00      LH0  C  
ATOM   3402  C   LYS H 213      74.163 -22.016 -12.176  1.00  0.00      LH0  C  
ATOM   3403  O   LYS H 213      74.990 -22.782 -12.649  1.00  0.00      LH0  O  
ATOM   3404  CB  LYS H 213      75.109 -19.967 -13.180  1.00  0.00      LH0  C  
ATOM   3405  CG  LYS H 213      74.546 -18.585 -13.480  1.00  0.00      LH0  C  
ATOM   3406  CD  LYS H 213      74.661 -18.267 -14.971  1.00  0.00      LH0  C  
ATOM   3407  CE  LYS H 213      73.738 -17.123 -15.387  1.00  0.00      LH0  C  
ATOM   3408  NZ  LYS H 213      72.360 -17.453 -15.001  1.00  0.00      LH0  N1+
ATOM   3409  H   LYS H 213      76.362 -20.424 -10.861  1.00  0.00      LH0  H  
ATOM   3410  HZ1 LYS H 213      71.752 -17.621 -15.829  1.00  0.00      LH0  H  
ATOM   3411  HZ2 LYS H 213      72.316 -18.377 -14.519  1.00  0.00      LH0  H  
ATOM   3412  HZ3 LYS H 213      71.967 -16.722 -14.376  1.00  0.00      LH0  H  
ATOM   3413  N   VAL H 214      72.925 -22.366 -11.827  1.00  0.00      LH0  N  
ATOM   3414  CA  VAL H 214      72.524 -23.736 -12.133  1.00  0.00      LH0  C  
ATOM   3415  C   VAL H 214      71.495 -23.755 -13.257  1.00  0.00      LH0  C  
ATOM   3416  O   VAL H 214      70.550 -24.533 -13.276  1.00  0.00      LH0  O  
ATOM   3417  CB  VAL H 214      72.039 -24.466 -10.861  1.00  0.00      LH0  C  
ATOM   3418  CG1 VAL H 214      71.981 -25.988 -11.043  1.00  0.00      LH0  C  
ATOM   3419  CG2 VAL H 214      72.927 -24.133  -9.659  1.00  0.00      LH0  C  
ATOM   3420  H   VAL H 214      72.288 -21.683 -11.460  1.00  0.00      LH0  H  
ATOM   3421  N   ASP H 215      71.718 -22.813 -14.195  1.00  0.00      LH0  N  
ATOM   3422  CA  ASP H 215      70.801 -22.620 -15.320  1.00  0.00      LH0  C  
ATOM   3423  C   ASP H 215      70.475 -23.911 -16.053  1.00  0.00      LH0  C  
ATOM   3424  O   ASP H 215      71.301 -24.567 -16.678  1.00  0.00      LH0  O  
ATOM   3425  CB  ASP H 215      71.313 -21.512 -16.261  1.00  0.00      LH0  C  
ATOM   3426  CG  ASP H 215      71.264 -20.120 -15.623  1.00  0.00      LH0  C  
ATOM   3427  OD1 ASP H 215      70.938 -19.155 -16.311  1.00  0.00      LH0  O  
ATOM   3428  OD2 ASP H 215      71.578 -19.957 -14.447  1.00  0.00      LH0  O1-
ATOM   3429  H   ASP H 215      72.471 -22.167 -14.095  1.00  0.00      LH0  H  
ATOM   3430  N   LYS H 216      69.217 -24.290 -15.845  1.00  0.00      LH0  N  
ATOM   3431  CA  LYS H 216      68.860 -25.684 -16.025  1.00  0.00      LH0  C  
ATOM   3432  C   LYS H 216      68.277 -25.983 -17.385  1.00  0.00      LH0  C  
ATOM   3433  O   LYS H 216      67.328 -25.353 -17.834  1.00  0.00      LH0  O  
ATOM   3434  CB  LYS H 216      67.871 -26.066 -14.924  1.00  0.00      LH0  C  
ATOM   3435  CG  LYS H 216      67.568 -27.557 -14.821  1.00  0.00      LH0  C  
ATOM   3436  CD  LYS H 216      68.720 -28.363 -14.231  1.00  0.00      LH0  C  
ATOM   3437  CE  LYS H 216      68.427 -29.848 -14.387  1.00  0.00      LH0  C  
ATOM   3438  NZ  LYS H 216      69.245 -30.647 -13.470  1.00  0.00      LH0  N1+
ATOM   3439  H   LYS H 216      68.555 -23.624 -15.502  1.00  0.00      LH0  H  
ATOM   3440  HZ1 LYS H 216      69.186 -31.654 -13.751  1.00  0.00      LH0  H  
ATOM   3441  HZ2 LYS H 216      70.236 -30.360 -13.423  1.00  0.00      LH0  H  
ATOM   3442  HZ3 LYS H 216      68.829 -30.647 -12.514  1.00  0.00      LH0  H  
ATOM   3443  N   LYS H 217      68.848 -27.032 -17.997  1.00  0.00      LH0  N  
ATOM   3444  CA  LYS H 217      68.091 -27.631 -19.093  1.00  0.00      LH0  C  
ATOM   3445  C   LYS H 217      66.797 -28.262 -18.602  1.00  0.00      LH0  C  
ATOM   3446  O   LYS H 217      66.785 -29.005 -17.624  1.00  0.00      LH0  O  
ATOM   3447  CB  LYS H 217      68.958 -28.603 -19.920  1.00  0.00      LH0  C  
ATOM   3448  CG  LYS H 217      69.135 -30.062 -19.454  1.00  0.00      LH0  C  
ATOM   3449  CD  LYS H 217      69.835 -30.276 -18.106  1.00  0.00      LH0  C  
ATOM   3450  CE  LYS H 217      69.985 -31.754 -17.712  1.00  0.00      LH0  C  
ATOM   3451  NZ  LYS H 217      68.681 -32.392 -17.488  1.00  0.00      LH0  N1+
ATOM   3452  H   LYS H 217      69.672 -27.439 -17.611  1.00  0.00      LH0  H  
ATOM   3453  HZ1 LYS H 217      68.510 -33.115 -18.220  1.00  0.00      LH0  H  
ATOM   3454  HZ2 LYS H 217      68.591 -32.835 -16.551  1.00  0.00      LH0  H  
ATOM   3455  HZ3 LYS H 217      67.879 -31.747 -17.661  1.00  0.00      LH0  H  
ATOM   3456  N   ALA H 218      65.720 -27.898 -19.298  1.00  0.00      LH0  N  
ATOM   3457  CA  ALA H 218      64.443 -28.499 -18.945  1.00  0.00      LH0  C  
ATOM   3458  C   ALA H 218      63.912 -29.315 -20.099  1.00  0.00      LH0  C  
ATOM   3459  O   ALA H 218      62.998 -28.930 -20.819  1.00  0.00      LH0  O  
ATOM   3460  CB  ALA H 218      63.428 -27.427 -18.548  1.00  0.00      LH0  C  
ATOM   3461  H   ALA H 218      65.779 -27.238 -20.052  1.00  0.00      LH0  H  
ATOM   3462  N   GLU H 219      64.565 -30.471 -20.258  1.00  0.00      LH0  N  
ATOM   3463  CA  GLU H 219      64.151 -31.362 -21.337  1.00  0.00      LH0  C  
ATOM   3464  C   GLU H 219      62.719 -31.858 -21.195  1.00  0.00      LH0  C  
ATOM   3465  O   GLU H 219      62.292 -32.363 -20.162  1.00  0.00      LH0  O  
ATOM   3466  CB  GLU H 219      65.136 -32.532 -21.518  1.00  0.00      LH0  C  
ATOM   3467  CG  GLU H 219      65.432 -33.399 -20.285  1.00  0.00      LH0  C  
ATOM   3468  CD  GLU H 219      66.607 -32.841 -19.504  1.00  0.00      LH0  C  
ATOM   3469  OE1 GLU H 219      66.415 -32.021 -18.612  1.00  0.00      LH0  O  
ATOM   3470  OE2 GLU H 219      67.737 -33.243 -19.760  1.00  0.00      LH0  O1-
ATOM   3471  H   GLU H 219      65.247 -30.764 -19.587  1.00  0.00      LH0  H  
ATOM   3472  N   PRO H 220      61.956 -31.673 -22.295  1.00  0.00      LH0  N  
ATOM   3473  CA  PRO H 220      60.581 -32.174 -22.288  1.00  0.00      LH0  C  
ATOM   3474  C   PRO H 220      60.527 -33.692 -22.225  1.00  0.00      LH0  C  
ATOM   3475  O   PRO H 220      61.251 -34.405 -22.912  1.00  0.00      LH0  O  
ATOM   3476  CB  PRO H 220      60.022 -31.585 -23.586  1.00  0.00      LH0  C  
ATOM   3477  CG  PRO H 220      61.222 -31.394 -24.512  1.00  0.00      LH0  C  
ATOM   3478  CD  PRO H 220      62.331 -31.011 -23.542  1.00  0.00      LH0  C  
TER   
ATOM   3479  N   ASP L   1      53.008   0.067  21.984  1.00  0.00      LL0  N  
ATOM   3480  CA  ASP L   1      51.764  -0.652  21.712  1.00  0.00      LL0  C  
ATOM   3481  C   ASP L   1      50.608   0.193  21.224  1.00  0.00      LL0  C  
ATOM   3482  O   ASP L   1      49.429  -0.001  21.509  1.00  0.00      LL0  O  
ATOM   3483  CB  ASP L   1      51.381  -1.551  22.886  1.00  0.00      LL0  C  
ATOM   3484  CG  ASP L   1      51.576  -2.985  22.438  1.00  0.00      LL0  C  
ATOM   3485  OD1 ASP L   1      52.703  -3.360  22.122  1.00  0.00      LL0  O  
ATOM   3486  OD2 ASP L   1      50.593  -3.713  22.333  1.00  0.00      LL0  O1-
ATOM   3487  H   ASP L   1      53.760  -0.526  22.277  1.00  0.00      LL0  H  
ATOM   3488  N   ILE L   2      51.014   1.165  20.399  1.00  0.00      LL0  N  
ATOM   3489  CA  ILE L   2      49.985   1.849  19.623  1.00  0.00      LL0  C  
ATOM   3490  C   ILE L   2      49.639   1.044  18.383  1.00  0.00      LL0  C  
ATOM   3491  O   ILE L   2      50.014   1.358  17.259  1.00  0.00      LL0  O  
ATOM   3492  CB  ILE L   2      50.398   3.281  19.277  1.00  0.00      LL0  C  
ATOM   3493  CG1 ILE L   2      50.953   3.991  20.515  1.00  0.00      LL0  C  
ATOM   3494  CG2 ILE L   2      49.223   4.049  18.661  1.00  0.00      LL0  C  
ATOM   3495  CD1 ILE L   2      51.426   5.411  20.223  1.00  0.00      LL0  C  
ATOM   3496  H   ILE L   2      51.995   1.265  20.240  1.00  0.00      LL0  H  
ATOM   3497  N   GLN L   3      48.943  -0.062  18.655  1.00  0.00      LL0  N  
ATOM   3498  CA  GLN L   3      48.729  -1.019  17.580  1.00  0.00      LL0  C  
ATOM   3499  C   GLN L   3      47.828  -0.502  16.484  1.00  0.00      LL0  C  
ATOM   3500  O   GLN L   3      46.679  -0.130  16.697  1.00  0.00      LL0  O  
ATOM   3501  CB  GLN L   3      48.234  -2.356  18.139  1.00  0.00      LL0  C  
ATOM   3502  CG  GLN L   3      49.187  -2.999  19.160  1.00  0.00      LL0  C  
ATOM   3503  CD  GLN L   3      50.532  -3.332  18.532  1.00  0.00      LL0  C  
ATOM   3504  NE2 GLN L   3      51.466  -3.679  19.415  1.00  0.00      LL0  N  
ATOM   3505  OE1 GLN L   3      50.731  -3.268  17.325  1.00  0.00      LL0  O  
ATOM   3506  H   GLN L   3      48.567  -0.183  19.575  1.00  0.00      LL0  H  
ATOM   3507 HE21 GLN L   3      51.275  -3.740  20.404  1.00  0.00      LL0  H  
ATOM   3508 HE22 GLN L   3      52.407  -3.882  19.164  1.00  0.00      LL0  H  
ATOM   3509  N   MET L   4      48.423  -0.477  15.288  1.00  0.00      LL0  N  
ATOM   3510  CA  MET L   4      47.602  -0.079  14.156  1.00  0.00      LL0  C  
ATOM   3511  C   MET L   4      46.837  -1.241  13.568  1.00  0.00      LL0  C  
ATOM   3512  O   MET L   4      47.296  -1.990  12.710  1.00  0.00      LL0  O  
ATOM   3513  CB  MET L   4      48.423   0.663  13.105  1.00  0.00      LL0  C  
ATOM   3514  CG  MET L   4      48.403   2.173  13.329  1.00  0.00      LL0  C  
ATOM   3515  SD  MET L   4      46.712   2.791  13.320  1.00  0.00      LL0  S  
ATOM   3516  CE  MET L   4      47.082   4.544  13.261  1.00  0.00      LL0  C  
ATOM   3517  H   MET L   4      49.354  -0.826  15.180  1.00  0.00      LL0  H  
ATOM   3518  N   THR L   5      45.620  -1.347  14.100  1.00  0.00      LL0  N  
ATOM   3519  CA  THR L   5      44.672  -2.368  13.665  1.00  0.00      LL0  C  
ATOM   3520  C   THR L   5      44.098  -2.109  12.281  1.00  0.00      LL0  C  
ATOM   3521  O   THR L   5      42.945  -1.726  12.086  1.00  0.00      LL0  O  
ATOM   3522  CB  THR L   5      43.552  -2.514  14.700  1.00  0.00      LL0  C  
ATOM   3523  CG2 THR L   5      42.901  -3.898  14.645  1.00  0.00      LL0  C  
ATOM   3524  OG1 THR L   5      44.043  -2.227  16.018  1.00  0.00      LL0  O  
ATOM   3525  H   THR L   5      45.378  -0.694  14.819  1.00  0.00      LL0  H  
ATOM   3526  HG1 THR L   5      44.131  -1.276  16.070  1.00  0.00      LL0  H  
ATOM   3527  N   GLN L   6      44.978  -2.332  11.301  1.00  0.00      LL0  N  
ATOM   3528  CA  GLN L   6      44.523  -2.235   9.924  1.00  0.00      LL0  C  
ATOM   3529  C   GLN L   6      43.594  -3.384   9.617  1.00  0.00      LL0  C  
ATOM   3530  O   GLN L   6      43.879  -4.527   9.948  1.00  0.00      LL0  O  
ATOM   3531  CB  GLN L   6      45.728  -2.209   8.994  1.00  0.00      LL0  C  
ATOM   3532  CG  GLN L   6      45.409  -1.607   7.629  1.00  0.00      LL0  C  
ATOM   3533  CD  GLN L   6      46.696  -1.456   6.855  1.00  0.00      LL0  C  
ATOM   3534  NE2 GLN L   6      46.520  -1.397   5.541  1.00  0.00      LL0  N  
ATOM   3535  OE1 GLN L   6      47.797  -1.421   7.390  1.00  0.00      LL0  O  
ATOM   3536  H   GLN L   6      45.902  -2.628  11.544  1.00  0.00      LL0  H  
ATOM   3537 HE21 GLN L   6      45.629  -1.432   5.081  1.00  0.00      LL0  H  
ATOM   3538 HE22 GLN L   6      47.323  -1.368   4.951  1.00  0.00      LL0  H  
ATOM   3539  N   SER L   7      42.457  -3.014   9.042  1.00  0.00      LL0  N  
ATOM   3540  CA  SER L   7      41.415  -4.015   8.924  1.00  0.00      LL0  C  
ATOM   3541  C   SER L   7      40.806  -3.997   7.535  1.00  0.00      LL0  C  
ATOM   3542  O   SER L   7      40.451  -2.937   7.026  1.00  0.00      LL0  O  
ATOM   3543  CB  SER L   7      40.361  -3.759  10.004  1.00  0.00      LL0  C  
ATOM   3544  OG  SER L   7      40.981  -3.658  11.294  1.00  0.00      LL0  O  
ATOM   3545  H   SER L   7      42.303  -2.080   8.721  1.00  0.00      LL0  H  
ATOM   3546  HG  SER L   7      41.538  -2.884  11.293  1.00  0.00      LL0  H  
ATOM   3547  N   PRO L   8      40.671  -5.205   6.932  1.00  0.00      LL0  N  
ATOM   3548  CA  PRO L   8      41.239  -6.464   7.441  1.00  0.00      LL0  C  
ATOM   3549  C   PRO L   8      42.713  -6.584   7.052  1.00  0.00      LL0  C  
ATOM   3550  O   PRO L   8      43.423  -5.592   6.985  1.00  0.00      LL0  O  
ATOM   3551  CB  PRO L   8      40.351  -7.518   6.750  1.00  0.00      LL0  C  
ATOM   3552  CG  PRO L   8      39.300  -6.777   5.917  1.00  0.00      LL0  C  
ATOM   3553  CD  PRO L   8      39.913  -5.402   5.709  1.00  0.00      LL0  C  
ATOM   3554  N   SER L   9      43.133  -7.819   6.735  1.00  0.00      LL0  N  
ATOM   3555  CA  SER L   9      44.419  -7.942   6.046  1.00  0.00      LL0  C  
ATOM   3556  C   SER L   9      44.335  -7.858   4.529  1.00  0.00      LL0  C  
ATOM   3557  O   SER L   9      45.315  -7.668   3.812  1.00  0.00      LL0  O  
ATOM   3558  CB  SER L   9      45.104  -9.235   6.470  1.00  0.00      LL0  C  
ATOM   3559  OG  SER L   9      45.121  -9.293   7.900  1.00  0.00      LL0  O  
ATOM   3560  H   SER L   9      42.635  -8.648   6.981  1.00  0.00      LL0  H  
ATOM   3561  HG  SER L   9      45.918  -8.825   8.149  1.00  0.00      LL0  H  
ATOM   3562  N   SER L  10      43.100  -8.031   4.042  1.00  0.00      LL0  N  
ATOM   3563  CA  SER L  10      42.955  -8.081   2.593  1.00  0.00      LL0  C  
ATOM   3564  C   SER L  10      41.586  -7.606   2.169  1.00  0.00      LL0  C  
ATOM   3565  O   SER L  10      40.632  -7.679   2.933  1.00  0.00      LL0  O  
ATOM   3566  CB  SER L  10      43.221  -9.501   2.079  1.00  0.00      LL0  C  
ATOM   3567  OG  SER L  10      44.379 -10.035   2.735  1.00  0.00      LL0  O  
ATOM   3568  H   SER L  10      42.295  -8.195   4.608  1.00  0.00      LL0  H  
ATOM   3569  HG  SER L  10      45.052  -9.363   2.678  1.00  0.00      LL0  H  
ATOM   3570  N   LEU L  11      41.545  -7.112   0.931  1.00  0.00      LL0  N  
ATOM   3571  CA  LEU L  11      40.285  -6.759   0.288  1.00  0.00      LL0  C  
ATOM   3572  C   LEU L  11      40.387  -7.224  -1.146  1.00  0.00      LL0  C  
ATOM   3573  O   LEU L  11      41.424  -7.723  -1.570  1.00  0.00      LL0  O  
ATOM   3574  CB  LEU L  11      40.044  -5.246   0.340  1.00  0.00      LL0  C  
ATOM   3575  CG  LEU L  11      39.590  -4.725   1.705  1.00  0.00      LL0  C  
ATOM   3576  CD1 LEU L  11      39.663  -3.201   1.787  1.00  0.00      LL0  C  
ATOM   3577  CD2 LEU L  11      38.200  -5.246   2.075  1.00  0.00      LL0  C  
ATOM   3578  H   LEU L  11      42.386  -7.081   0.384  1.00  0.00      LL0  H  
ATOM   3579  N   SER L  12      39.300  -7.037  -1.894  1.00  0.00      LL0  N  
ATOM   3580  CA  SER L  12      39.437  -7.420  -3.293  1.00  0.00      LL0  C  
ATOM   3581  C   SER L  12      38.839  -6.385  -4.215  1.00  0.00      LL0  C  
ATOM   3582  O   SER L  12      37.630  -6.177  -4.264  1.00  0.00      LL0  O  
ATOM   3583  CB  SER L  12      38.861  -8.820  -3.507  1.00  0.00      LL0  C  
ATOM   3584  OG  SER L  12      39.334  -9.673  -2.456  1.00  0.00      LL0  O  
ATOM   3585  H   SER L  12      38.435  -6.708  -1.522  1.00  0.00      LL0  H  
ATOM   3586  HG  SER L  12      40.281  -9.565  -2.424  1.00  0.00      LL0  H  
ATOM   3587  N   ALA L  13      39.747  -5.694  -4.904  1.00  0.00      LL0  N  
ATOM   3588  CA  ALA L  13      39.339  -4.471  -5.575  1.00  0.00      LL0  C  
ATOM   3589  C   ALA L  13      39.449  -4.563  -7.078  1.00  0.00      LL0  C  
ATOM   3590  O   ALA L  13      40.432  -5.037  -7.624  1.00  0.00      LL0  O  
ATOM   3591  CB  ALA L  13      40.204  -3.320  -5.086  1.00  0.00      LL0  C  
ATOM   3592  H   ALA L  13      40.682  -6.042  -5.001  1.00  0.00      LL0  H  
ATOM   3593  N   SER L  14      38.378  -4.119  -7.729  1.00  0.00      LL0  N  
ATOM   3594  CA  SER L  14      38.445  -3.977  -9.176  1.00  0.00      LL0  C  
ATOM   3595  C   SER L  14      39.015  -2.614  -9.505  1.00  0.00      LL0  C  
ATOM   3596  O   SER L  14      39.175  -1.748  -8.650  1.00  0.00      LL0  O  
ATOM   3597  CB  SER L  14      37.028  -4.137  -9.755  1.00  0.00      LL0  C  
ATOM   3598  OG  SER L  14      37.014  -4.010 -11.182  1.00  0.00      LL0  O  
ATOM   3599  H   SER L  14      37.658  -3.633  -7.236  1.00  0.00      LL0  H  
ATOM   3600  HG  SER L  14      36.664  -3.138 -11.372  1.00  0.00      LL0  H  
ATOM   3601  N   VAL L  15      39.244  -2.435 -10.812  1.00  0.00      LL0  N  
ATOM   3602  CA  VAL L  15      39.252  -1.052 -11.276  1.00  0.00      LL0  C  
ATOM   3603  C   VAL L  15      37.837  -0.517 -11.119  1.00  0.00      LL0  C  
ATOM   3604  O   VAL L  15      36.883  -1.200 -11.477  1.00  0.00      LL0  O  
ATOM   3605  CB  VAL L  15      39.711  -0.983 -12.737  1.00  0.00      LL0  C  
ATOM   3606  CG1 VAL L  15      39.918   0.462 -13.200  1.00  0.00      LL0  C  
ATOM   3607  CG2 VAL L  15      40.960  -1.840 -12.955  1.00  0.00      LL0  C  
ATOM   3608  H   VAL L  15      39.026  -3.196 -11.423  1.00  0.00      LL0  H  
ATOM   3609  N   GLY L  16      37.739   0.668 -10.513  1.00  0.00      LL0  N  
ATOM   3610  CA  GLY L  16      36.392   1.127 -10.189  1.00  0.00      LL0  C  
ATOM   3611  C   GLY L  16      35.955   0.851  -8.758  1.00  0.00      LL0  C  
ATOM   3612  O   GLY L  16      34.884   1.264  -8.329  1.00  0.00      LL0  O  
ATOM   3613  H   GLY L  16      38.552   1.170 -10.205  1.00  0.00      LL0  H  
ATOM   3614  N   ASP L  17      36.818   0.132  -8.016  1.00  0.00      LL0  N  
ATOM   3615  CA  ASP L  17      36.386  -0.148  -6.647  1.00  0.00      LL0  C  
ATOM   3616  C   ASP L  17      36.417   1.044  -5.720  1.00  0.00      LL0  C  
ATOM   3617  O   ASP L  17      37.459   1.548  -5.313  1.00  0.00      LL0  O  
ATOM   3618  CB  ASP L  17      37.171  -1.288  -6.009  1.00  0.00      LL0  C  
ATOM   3619  CG  ASP L  17      36.326  -2.544  -5.892  1.00  0.00      LL0  C  
ATOM   3620  OD1 ASP L  17      35.767  -3.002  -6.883  1.00  0.00      LL0  O  
ATOM   3621  OD2 ASP L  17      36.282  -3.147  -4.827  1.00  0.00      LL0  O1-
ATOM   3622  H   ASP L  17      37.695  -0.198  -8.364  1.00  0.00      LL0  H  
ATOM   3623  N   ARG L  18      35.196   1.449  -5.374  1.00  0.00      LL0  N  
ATOM   3624  CA  ARG L  18      35.038   2.491  -4.368  1.00  0.00      LL0  C  
ATOM   3625  C   ARG L  18      35.063   1.916  -2.958  1.00  0.00      LL0  C  
ATOM   3626  O   ARG L  18      34.080   1.945  -2.221  1.00  0.00      LL0  O  
ATOM   3627  CB  ARG L  18      33.743   3.251  -4.681  1.00  0.00      LL0  C  
ATOM   3628  CG  ARG L  18      33.651   4.741  -4.316  1.00  0.00      LL0  C  
ATOM   3629  CD  ARG L  18      33.582   5.075  -2.824  1.00  0.00      LL0  C  
ATOM   3630  NE  ARG L  18      34.903   5.167  -2.206  1.00  0.00      LL0  N  
ATOM   3631  CZ  ARG L  18      35.120   4.698  -0.962  1.00  0.00      LL0  C  
ATOM   3632  NH1 ARG L  18      34.279   3.853  -0.381  1.00  0.00      LL0  N1+
ATOM   3633  NH2 ARG L  18      36.199   5.078  -0.309  1.00  0.00      LL0  N  
ATOM   3634  H   ARG L  18      34.422   1.018  -5.837  1.00  0.00      LL0  H  
ATOM   3635  HE  ARG L  18      35.629   5.697  -2.657  1.00  0.00      LL0  H  
ATOM   3636 HH11 ARG L  18      34.424   3.590   0.577  1.00  0.00      LL0  H  
ATOM   3637 HH12 ARG L  18      33.532   3.439  -0.908  1.00  0.00      LL0  H  
ATOM   3638 HH21 ARG L  18      36.376   4.763   0.627  1.00  0.00      LL0  H  
ATOM   3639 HH22 ARG L  18      36.859   5.681  -0.765  1.00  0.00      LL0  H  
ATOM   3640  N   VAL L  19      36.234   1.368  -2.605  1.00  0.00      LL0  N  
ATOM   3641  CA  VAL L  19      36.304   0.750  -1.282  1.00  0.00      LL0  C  
ATOM   3642  C   VAL L  19      36.906   1.681  -0.233  1.00  0.00      LL0  C  
ATOM   3643  O   VAL L  19      37.571   2.659  -0.553  1.00  0.00      LL0  O  
ATOM   3644  CB  VAL L  19      37.017  -0.618  -1.377  1.00  0.00      LL0  C  
ATOM   3645  CG1 VAL L  19      38.544  -0.507  -1.381  1.00  0.00      LL0  C  
ATOM   3646  CG2 VAL L  19      36.502  -1.610  -0.330  1.00  0.00      LL0  C  
ATOM   3647  H   VAL L  19      37.022   1.448  -3.219  1.00  0.00      LL0  H  
ATOM   3648  N   THR L  20      36.639   1.362   1.037  1.00  0.00      LL0  N  
ATOM   3649  CA  THR L  20      37.340   2.112   2.071  1.00  0.00      LL0  C  
ATOM   3650  C   THR L  20      38.127   1.156   2.952  1.00  0.00      LL0  C  
ATOM   3651  O   THR L  20      37.590   0.175   3.447  1.00  0.00      LL0  O  
ATOM   3652  CB  THR L  20      36.335   2.938   2.885  1.00  0.00      LL0  C  
ATOM   3653  CG2 THR L  20      37.021   3.814   3.931  1.00  0.00      LL0  C  
ATOM   3654  OG1 THR L  20      35.519   3.759   2.025  1.00  0.00      LL0  O  
ATOM   3655  H   THR L  20      36.090   0.567   1.289  1.00  0.00      LL0  H  
ATOM   3656  HG1 THR L  20      35.100   4.369   2.631  1.00  0.00      LL0  H  
ATOM   3657  N   ILE L  21      39.420   1.467   3.101  1.00  0.00      LL0  N  
ATOM   3658  CA  ILE L  21      40.239   0.663   4.009  1.00  0.00      LL0  C  
ATOM   3659  C   ILE L  21      40.179   1.286   5.393  1.00  0.00      LL0  C  
ATOM   3660  O   ILE L  21      40.118   2.504   5.501  1.00  0.00      LL0  O  
ATOM   3661  CB  ILE L  21      41.677   0.626   3.461  1.00  0.00      LL0  C  
ATOM   3662  CG1 ILE L  21      41.675   0.067   2.034  1.00  0.00      LL0  C  
ATOM   3663  CG2 ILE L  21      42.652  -0.125   4.372  1.00  0.00      LL0  C  
ATOM   3664  CD1 ILE L  21      43.047   0.086   1.360  1.00  0.00      LL0  C  
ATOM   3665  H   ILE L  21      39.764   2.333   2.733  1.00  0.00      LL0  H  
ATOM   3666  N   THR L  22      40.183   0.448   6.437  1.00  0.00      LL0  N  
ATOM   3667  CA  THR L  22      40.182   1.091   7.748  1.00  0.00      LL0  C  
ATOM   3668  C   THR L  22      41.381   0.687   8.589  1.00  0.00      LL0  C  
ATOM   3669  O   THR L  22      42.077  -0.276   8.281  1.00  0.00      LL0  O  
ATOM   3670  CB  THR L  22      38.837   0.854   8.459  1.00  0.00      LL0  C  
ATOM   3671  CG2 THR L  22      38.571  -0.619   8.776  1.00  0.00      LL0  C  
ATOM   3672  OG1 THR L  22      38.738   1.661   9.638  1.00  0.00      LL0  O  
ATOM   3673  H   THR L  22      40.265  -0.547   6.351  1.00  0.00      LL0  H  
ATOM   3674  HG1 THR L  22      37.854   1.567   9.972  1.00  0.00      LL0  H  
ATOM   3675  N   CYS L  23      41.598   1.468   9.652  1.00  0.00      LL0  N  
ATOM   3676  CA  CYS L  23      42.718   1.219  10.552  1.00  0.00      LL0  C  
ATOM   3677  C   CYS L  23      42.501   1.920  11.875  1.00  0.00      LL0  C  
ATOM   3678  O   CYS L  23      42.433   3.139  11.953  1.00  0.00      LL0  O  
ATOM   3679  CB  CYS L  23      44.021   1.681   9.898  1.00  0.00      LL0  C  
ATOM   3680  SG  CYS L  23      45.536   1.349  10.826  1.00  0.00      LL0  S  
ATOM   3681  H   CYS L  23      41.022   2.281   9.786  1.00  0.00      LL0  H  
ATOM   3682  N   ARG L  24      42.370   1.094  12.916  1.00  0.00      LL0  N  
ATOM   3683  CA  ARG L  24      42.181   1.713  14.225  1.00  0.00      LL0  C  
ATOM   3684  C   ARG L  24      43.428   1.586  15.071  1.00  0.00      LL0  C  
ATOM   3685  O   ARG L  24      43.939   0.488  15.255  1.00  0.00      LL0  O  
ATOM   3686  CB  ARG L  24      41.013   1.056  14.958  1.00  0.00      LL0  C  
ATOM   3687  CG  ARG L  24      40.512   1.913  16.121  1.00  0.00      LL0  C  
ATOM   3688  CD  ARG L  24      39.662   1.160  17.147  1.00  0.00      LL0  C  
ATOM   3689  NE  ARG L  24      38.593   0.372  16.531  1.00  0.00      LL0  N  
ATOM   3690  CZ  ARG L  24      37.326   0.838  16.462  1.00  0.00      LL0  C  
ATOM   3691  NH1 ARG L  24      37.028   2.082  16.808  1.00  0.00      LL0  N1+
ATOM   3692  NH2 ARG L  24      36.360   0.035  16.028  1.00  0.00      LL0  N  
ATOM   3693  H   ARG L  24      42.471   0.105  12.805  1.00  0.00      LL0  H  
ATOM   3694  HE  ARG L  24      38.857  -0.521  16.169  1.00  0.00      LL0  H  
ATOM   3695 HH11 ARG L  24      36.109   2.434  16.951  1.00  0.00      LL0  H  
ATOM   3696 HH12 ARG L  24      37.763   2.778  16.829  1.00  0.00      LL0  H  
ATOM   3697 HH21 ARG L  24      35.429   0.381  15.920  1.00  0.00      LL0  H  
ATOM   3698 HH22 ARG L  24      36.556  -0.914  15.785  1.00  0.00      LL0  H  
ATOM   3699  N   ALA L  25      43.896   2.724  15.592  1.00  0.00      LL0  N  
ATOM   3700  CA  ALA L  25      44.943   2.595  16.603  1.00  0.00      LL0  C  
ATOM   3701  C   ALA L  25      44.376   2.084  17.917  1.00  0.00      LL0  C  
ATOM   3702  O   ALA L  25      43.168   2.018  18.104  1.00  0.00      LL0  O  
ATOM   3703  CB  ALA L  25      45.632   3.940  16.835  1.00  0.00      LL0  C  
ATOM   3704  H   ALA L  25      43.416   3.588  15.429  1.00  0.00      LL0  H  
ATOM   3705  N   SER L  26      45.286   1.734  18.833  1.00  0.00      LL0  N  
ATOM   3706  CA  SER L  26      44.793   1.371  20.160  1.00  0.00      LL0  C  
ATOM   3707  C   SER L  26      44.392   2.568  21.014  1.00  0.00      LL0  C  
ATOM   3708  O   SER L  26      43.473   2.525  21.821  1.00  0.00      LL0  O  
ATOM   3709  CB  SER L  26      45.857   0.527  20.857  1.00  0.00      LL0  C  
ATOM   3710  OG  SER L  26      47.149   1.077  20.564  1.00  0.00      LL0  O  
ATOM   3711  H   SER L  26      46.265   1.693  18.637  1.00  0.00      LL0  H  
ATOM   3712  HG  SER L  26      47.743   0.711  21.222  1.00  0.00      LL0  H  
ATOM   3713  N   GLN L  27      45.152   3.648  20.798  1.00  0.00      LL0  N  
ATOM   3714  CA  GLN L  27      44.893   4.870  21.550  1.00  0.00      LL0  C  
ATOM   3715  C   GLN L  27      44.663   6.016  20.589  1.00  0.00      LL0  C  
ATOM   3716  O   GLN L  27      44.797   5.852  19.383  1.00  0.00      LL0  O  
ATOM   3717  CB  GLN L  27      46.071   5.185  22.483  1.00  0.00      LL0  C  
ATOM   3718  CG  GLN L  27      47.398   5.359  21.736  1.00  0.00      LL0  C  
ATOM   3719  CD  GLN L  27      48.449   5.945  22.654  1.00  0.00      LL0  C  
ATOM   3720  NE2 GLN L  27      48.753   7.216  22.381  1.00  0.00      LL0  N  
ATOM   3721  OE1 GLN L  27      48.975   5.294  23.544  1.00  0.00      LL0  O  
ATOM   3722  H   GLN L  27      45.833   3.643  20.068  1.00  0.00      LL0  H  
ATOM   3723 HE21 GLN L  27      48.268   7.719  21.660  1.00  0.00      LL0  H  
ATOM   3724 HE22 GLN L  27      49.470   7.681  22.895  1.00  0.00      LL0  H  
ATOM   3725  N   ASP L  28      44.370   7.185  21.182  1.00  0.00      LL0  N  
ATOM   3726  CA  ASP L  28      44.469   8.410  20.388  1.00  0.00      LL0  C  
ATOM   3727  C   ASP L  28      45.880   8.601  19.852  1.00  0.00      LL0  C  
ATOM   3728  O   ASP L  28      46.866   8.386  20.552  1.00  0.00      LL0  O  
ATOM   3729  CB  ASP L  28      44.042   9.618  21.244  1.00  0.00      LL0  C  
ATOM   3730  CG  ASP L  28      44.324  10.931  20.528  1.00  0.00      LL0  C  
ATOM   3731  OD1 ASP L  28      43.529  11.329  19.685  1.00  0.00      LL0  O  
ATOM   3732  OD2 ASP L  28      45.385  11.512  20.752  1.00  0.00      LL0  O1-
ATOM   3733  H   ASP L  28      44.255   7.245  22.169  1.00  0.00      LL0  H  
ATOM   3734  N   VAL L  29      45.909   9.016  18.585  1.00  0.00      LL0  N  
ATOM   3735  CA  VAL L  29      47.134   9.575  18.028  1.00  0.00      LL0  C  
ATOM   3736  C   VAL L  29      46.853  10.855  17.267  1.00  0.00      LL0  C  
ATOM   3737  O   VAL L  29      47.488  11.170  16.262  1.00  0.00      LL0  O  
ATOM   3738  CB  VAL L  29      47.875   8.567  17.142  1.00  0.00      LL0  C  
ATOM   3739  CG1 VAL L  29      48.749   7.654  17.998  1.00  0.00      LL0  C  
ATOM   3740  CG2 VAL L  29      46.931   7.805  16.207  1.00  0.00      LL0  C  
ATOM   3741  H   VAL L  29      45.049   9.037  18.070  1.00  0.00      LL0  H  
ATOM   3742  N   SER L  30      45.844  11.573  17.785  1.00  0.00      LL0  N  
ATOM   3743  CA  SER L  30      45.405  12.840  17.212  1.00  0.00      LL0  C  
ATOM   3744  C   SER L  30      45.129  12.765  15.710  1.00  0.00      LL0  C  
ATOM   3745  O   SER L  30      44.091  12.279  15.273  1.00  0.00      LL0  O  
ATOM   3746  CB  SER L  30      46.379  13.941  17.679  1.00  0.00      LL0  C  
ATOM   3747  OG  SER L  30      45.907  15.255  17.349  1.00  0.00      LL0  O  
ATOM   3748  H   SER L  30      45.399  11.281  18.637  1.00  0.00      LL0  H  
ATOM   3749  HG  SER L  30      45.130  15.388  17.883  1.00  0.00      LL0  H  
ATOM   3750  N   TRP L  31      46.097  13.257  14.927  1.00  0.00      LL0  N  
ATOM   3751  CA  TRP L  31      45.894  13.251  13.483  1.00  0.00      LL0  C  
ATOM   3752  C   TRP L  31      47.174  12.856  12.770  1.00  0.00      LL0  C  
ATOM   3753  O   TRP L  31      47.489  13.298  11.670  1.00  0.00      LL0  O  
ATOM   3754  CB  TRP L  31      45.439  14.629  12.991  1.00  0.00      LL0  C  
ATOM   3755  CG  TRP L  31      44.215  15.128  13.728  1.00  0.00      LL0  C  
ATOM   3756  CD1 TRP L  31      44.192  16.086  14.752  1.00  0.00      LL0  C  
ATOM   3757  CD2 TRP L  31      42.832  14.774  13.516  1.00  0.00      LL0  C  
ATOM   3758  CE2 TRP L  31      42.049  15.556  14.430  1.00  0.00      LL0  C  
ATOM   3759  CE3 TRP L  31      42.193  13.879  12.635  1.00  0.00      LL0  C  
ATOM   3760  NE1 TRP L  31      42.925  16.346  15.165  1.00  0.00      LL0  N  
ATOM   3761  CZ2 TRP L  31      40.644  15.432  14.439  1.00  0.00      LL0  C  
ATOM   3762  CZ3 TRP L  31      40.788  13.766  12.653  1.00  0.00      LL0  C  
ATOM   3763  CH2 TRP L  31      40.017  14.537  13.549  1.00  0.00      LL0  C  
ATOM   3764  H   TRP L  31      46.953  13.605  15.313  1.00  0.00      LL0  H  
ATOM   3765  HE1 TRP L  31      42.656  17.029  15.817  1.00  0.00      LL0  H  
ATOM   3766  N   GLY L  32      47.963  12.030  13.460  1.00  0.00      LL0  N  
ATOM   3767  CA  GLY L  32      49.273  11.760  12.875  1.00  0.00      LL0  C  
ATOM   3768  C   GLY L  32      49.345  10.473  12.095  1.00  0.00      LL0  C  
ATOM   3769  O   GLY L  32      50.262   9.677  12.243  1.00  0.00      LL0  O  
ATOM   3770  H   GLY L  32      47.678  11.635  14.337  1.00  0.00      LL0  H  
ATOM   3771  N   VAL L  33      48.318  10.295  11.259  1.00  0.00      LL0  N  
ATOM   3772  CA  VAL L  33      48.265   9.026  10.547  1.00  0.00      LL0  C  
ATOM   3773  C   VAL L  33      48.557   9.190   9.076  1.00  0.00      LL0  C  
ATOM   3774  O   VAL L  33      47.991  10.042   8.396  1.00  0.00      LL0  O  
ATOM   3775  CB  VAL L  33      46.914   8.347  10.802  1.00  0.00      LL0  C  
ATOM   3776  CG1 VAL L  33      46.693   7.055  10.005  1.00  0.00      LL0  C  
ATOM   3777  CG2 VAL L  33      46.790   8.100  12.304  1.00  0.00      LL0  C  
ATOM   3778  H   VAL L  33      47.651  11.023  11.103  1.00  0.00      LL0  H  
ATOM   3779  N   ALA L  34      49.481   8.335   8.637  1.00  0.00      LL0  N  
ATOM   3780  CA  ALA L  34      49.786   8.262   7.220  1.00  0.00      LL0  C  
ATOM   3781  C   ALA L  34      49.308   6.955   6.620  1.00  0.00      LL0  C  
ATOM   3782  O   ALA L  34      49.001   5.986   7.309  1.00  0.00      LL0  O  
ATOM   3783  CB  ALA L  34      51.290   8.397   6.997  1.00  0.00      LL0  C  
ATOM   3784  H   ALA L  34      49.867   7.663   9.272  1.00  0.00      LL0  H  
ATOM   3785  N   TRP L  35      49.258   6.988   5.288  1.00  0.00      LL0  N  
ATOM   3786  CA  TRP L  35      48.871   5.826   4.504  1.00  0.00      LL0  C  
ATOM   3787  C   TRP L  35      49.896   5.638   3.412  1.00  0.00      LL0  C  
ATOM   3788  O   TRP L  35      50.332   6.597   2.782  1.00  0.00      LL0  O  
ATOM   3789  CB  TRP L  35      47.487   6.024   3.881  1.00  0.00      LL0  C  
ATOM   3790  CG  TRP L  35      46.406   5.984   4.938  1.00  0.00      LL0  C  
ATOM   3791  CD1 TRP L  35      45.882   7.068   5.660  1.00  0.00      LL0  C  
ATOM   3792  CD2 TRP L  35      45.681   4.829   5.409  1.00  0.00      LL0  C  
ATOM   3793  CE2 TRP L  35      44.748   5.288   6.399  1.00  0.00      LL0  C  
ATOM   3794  CE3 TRP L  35      45.735   3.460   5.071  1.00  0.00      LL0  C  
ATOM   3795  NE1 TRP L  35      44.908   6.665   6.521  1.00  0.00      LL0  N  
ATOM   3796  CZ2 TRP L  35      43.888   4.365   7.030  1.00  0.00      LL0  C  
ATOM   3797  CZ3 TRP L  35      44.868   2.548   5.709  1.00  0.00      LL0  C  
ATOM   3798  CH2 TRP L  35      43.949   2.999   6.680  1.00  0.00      LL0  C  
ATOM   3799  H   TRP L  35      49.553   7.819   4.817  1.00  0.00      LL0  H  
ATOM   3800  HE1 TRP L  35      44.405   7.255   7.123  1.00  0.00      LL0  H  
ATOM   3801  N   TYR L  36      50.278   4.371   3.238  1.00  0.00      LL0  N  
ATOM   3802  CA  TYR L  36      51.338   4.045   2.293  1.00  0.00      LL0  C  
ATOM   3803  C   TYR L  36      50.861   3.035   1.276  1.00  0.00      LL0  C  
ATOM   3804  O   TYR L  36      50.067   2.152   1.579  1.00  0.00      LL0  O  
ATOM   3805  CB  TYR L  36      52.557   3.456   3.015  1.00  0.00      LL0  C  
ATOM   3806  CG  TYR L  36      53.253   4.480   3.881  1.00  0.00      LL0  C  
ATOM   3807  CD1 TYR L  36      52.782   4.716   5.189  1.00  0.00      LL0  C  
ATOM   3808  CD2 TYR L  36      54.366   5.166   3.357  1.00  0.00      LL0  C  
ATOM   3809  CE1 TYR L  36      53.436   5.669   5.983  1.00  0.00      LL0  C  
ATOM   3810  CE2 TYR L  36      55.018   6.121   4.153  1.00  0.00      LL0  C  
ATOM   3811  CZ  TYR L  36      54.544   6.362   5.457  1.00  0.00      LL0  C  
ATOM   3812  OH  TYR L  36      55.181   7.300   6.242  1.00  0.00      LL0  O  
ATOM   3813  H   TYR L  36      49.818   3.650   3.755  1.00  0.00      LL0  H  
ATOM   3814  HH  TYR L  36      55.446   8.027   5.681  1.00  0.00      LL0  H  
ATOM   3815  N   GLN L  37      51.404   3.174   0.063  1.00  0.00      LL0  N  
ATOM   3816  CA  GLN L  37      51.281   2.042  -0.846  1.00  0.00      LL0  C  
ATOM   3817  C   GLN L  37      52.536   1.205  -0.767  1.00  0.00      LL0  C  
ATOM   3818  O   GLN L  37      53.638   1.698  -0.986  1.00  0.00      LL0  O  
ATOM   3819  CB  GLN L  37      51.067   2.492  -2.296  1.00  0.00      LL0  C  
ATOM   3820  CG  GLN L  37      50.628   1.331  -3.194  1.00  0.00      LL0  C  
ATOM   3821  CD  GLN L  37      50.712   1.700  -4.661  1.00  0.00      LL0  C  
ATOM   3822  NE2 GLN L  37      49.594   2.209  -5.175  1.00  0.00      LL0  N  
ATOM   3823  OE1 GLN L  37      51.726   1.476  -5.314  1.00  0.00      LL0  O  
ATOM   3824  H   GLN L  37      52.012   3.947  -0.124  1.00  0.00      LL0  H  
ATOM   3825 HE21 GLN L  37      48.741   2.308  -4.656  1.00  0.00      LL0  H  
ATOM   3826 HE22 GLN L  37      49.557   2.484  -6.145  1.00  0.00      LL0  H  
ATOM   3827  N   GLN L  38      52.342  -0.079  -0.468  1.00  0.00      LL0  N  
ATOM   3828  CA  GLN L  38      53.474  -0.943  -0.753  1.00  0.00      LL0  C  
ATOM   3829  C   GLN L  38      53.231  -1.774  -1.994  1.00  0.00      LL0  C  
ATOM   3830  O   GLN L  38      52.272  -2.528  -2.102  1.00  0.00      LL0  O  
ATOM   3831  CB  GLN L  38      53.836  -1.835   0.437  1.00  0.00      LL0  C  
ATOM   3832  CG  GLN L  38      55.184  -2.500   0.169  1.00  0.00      LL0  C  
ATOM   3833  CD  GLN L  38      55.553  -3.505   1.227  1.00  0.00      LL0  C  
ATOM   3834  NE2 GLN L  38      56.860  -3.529   1.471  1.00  0.00      LL0  N  
ATOM   3835  OE1 GLN L  38      54.735  -4.239   1.763  1.00  0.00      LL0  O  
ATOM   3836  H   GLN L  38      51.463  -0.466  -0.183  1.00  0.00      LL0  H  
ATOM   3837 HE21 GLN L  38      57.498  -2.927   0.985  1.00  0.00      LL0  H  
ATOM   3838 HE22 GLN L  38      57.225  -4.169   2.147  1.00  0.00      LL0  H  
ATOM   3839  N   LYS L  39      54.174  -1.620  -2.927  1.00  0.00      LL0  N  
ATOM   3840  CA  LYS L  39      54.309  -2.692  -3.909  1.00  0.00      LL0  C  
ATOM   3841  C   LYS L  39      55.111  -3.806  -3.255  1.00  0.00      LL0  C  
ATOM   3842  O   LYS L  39      56.157  -3.544  -2.674  1.00  0.00      LL0  O  
ATOM   3843  CB  LYS L  39      54.964  -2.121  -5.172  1.00  0.00      LL0  C  
ATOM   3844  CG  LYS L  39      53.981  -1.212  -5.921  1.00  0.00      LL0  C  
ATOM   3845  CD  LYS L  39      52.888  -2.038  -6.603  1.00  0.00      LL0  C  
ATOM   3846  CE  LYS L  39      51.487  -1.421  -6.598  1.00  0.00      LL0  C  
ATOM   3847  NZ  LYS L  39      51.394  -0.178  -7.373  1.00  0.00      LL0  N1+
ATOM   3848  H   LYS L  39      54.917  -0.973  -2.766  1.00  0.00      LL0  H  
ATOM   3849  HZ1 LYS L  39      50.415  -0.063  -7.731  1.00  0.00      LL0  H  
ATOM   3850  HZ2 LYS L  39      51.560   0.668  -6.786  1.00  0.00      LL0  H  
ATOM   3851  HZ3 LYS L  39      52.011  -0.162  -8.199  1.00  0.00      LL0  H  
ATOM   3852  N   PRO L  40      54.543  -5.036  -3.287  1.00  0.00      LL0  N  
ATOM   3853  CA  PRO L  40      55.066  -6.144  -2.474  1.00  0.00      LL0  C  
ATOM   3854  C   PRO L  40      56.580  -6.285  -2.374  1.00  0.00      LL0  C  
ATOM   3855  O   PRO L  40      57.297  -6.431  -3.357  1.00  0.00      LL0  O  
ATOM   3856  CB  PRO L  40      54.352  -7.356  -3.078  1.00  0.00      LL0  C  
ATOM   3857  CG  PRO L  40      52.997  -6.804  -3.516  1.00  0.00      LL0  C  
ATOM   3858  CD  PRO L  40      53.351  -5.417  -4.041  1.00  0.00      LL0  C  
ATOM   3859  N   GLY L  41      57.035  -6.218  -1.110  1.00  0.00      LL0  N  
ATOM   3860  CA  GLY L  41      58.468  -6.386  -0.847  1.00  0.00      LL0  C  
ATOM   3861  C   GLY L  41      59.363  -5.287  -1.406  1.00  0.00      LL0  C  
ATOM   3862  O   GLY L  41      60.568  -5.437  -1.613  1.00  0.00      LL0  O  
ATOM   3863  H   GLY L  41      56.398  -6.038  -0.361  1.00  0.00      LL0  H  
ATOM   3864  N   LYS L  42      58.719  -4.151  -1.682  1.00  0.00      LL0  N  
ATOM   3865  CA  LYS L  42      59.473  -3.005  -2.161  1.00  0.00      LL0  C  
ATOM   3866  C   LYS L  42      59.134  -1.799  -1.323  1.00  0.00      LL0  C  
ATOM   3867  O   LYS L  42      58.206  -1.816  -0.527  1.00  0.00      LL0  O  
ATOM   3868  CB  LYS L  42      59.232  -2.784  -3.663  1.00  0.00      LL0  C  
ATOM   3869  CG  LYS L  42      59.693  -3.973  -4.526  1.00  0.00      LL0  C  
ATOM   3870  CD  LYS L  42      61.101  -3.885  -5.143  1.00  0.00      LL0  C  
ATOM   3871  CE  LYS L  42      62.269  -3.488  -4.229  1.00  0.00      LL0  C  
ATOM   3872  NZ  LYS L  42      62.486  -4.420  -3.110  1.00  0.00      LL0  N1+
ATOM   3873  H   LYS L  42      57.731  -4.059  -1.547  1.00  0.00      LL0  H  
ATOM   3874  HZ1 LYS L  42      63.142  -3.973  -2.432  1.00  0.00      LL0  H  
ATOM   3875  HZ2 LYS L  42      61.603  -4.625  -2.601  1.00  0.00      LL0  H  
ATOM   3876  HZ3 LYS L  42      62.891  -5.316  -3.432  1.00  0.00      LL0  H  
ATOM   3877  N   ALA L  43      59.968  -0.771  -1.497  1.00  0.00      LL0  N  
ATOM   3878  CA  ALA L  43      59.967   0.319  -0.527  1.00  0.00      LL0  C  
ATOM   3879  C   ALA L  43      58.755   1.244  -0.571  1.00  0.00      LL0  C  
ATOM   3880  O   ALA L  43      58.598   2.040  -1.498  1.00  0.00      LL0  O  
ATOM   3881  CB  ALA L  43      61.238   1.126  -0.735  1.00  0.00      LL0  C  
ATOM   3882  H   ALA L  43      60.620  -0.765  -2.251  1.00  0.00      LL0  H  
ATOM   3883  N   PRO L  44      57.909   1.124   0.490  1.00  0.00      LL0  N  
ATOM   3884  CA  PRO L  44      56.605   1.806   0.528  1.00  0.00      LL0  C  
ATOM   3885  C   PRO L  44      56.640   3.276   0.151  1.00  0.00      LL0  C  
ATOM   3886  O   PRO L  44      57.675   3.930   0.205  1.00  0.00      LL0  O  
ATOM   3887  CB  PRO L  44      56.139   1.573   1.970  1.00  0.00      LL0  C  
ATOM   3888  CG  PRO L  44      56.795   0.260   2.384  1.00  0.00      LL0  C  
ATOM   3889  CD  PRO L  44      58.149   0.328   1.693  1.00  0.00      LL0  C  
ATOM   3890  N   LYS L  45      55.481   3.781  -0.268  1.00  0.00      LL0  N  
ATOM   3891  CA  LYS L  45      55.477   5.205  -0.578  1.00  0.00      LL0  C  
ATOM   3892  C   LYS L  45      54.332   5.922   0.084  1.00  0.00      LL0  C  
ATOM   3893  O   LYS L  45      53.241   5.383   0.221  1.00  0.00      LL0  O  
ATOM   3894  CB  LYS L  45      55.460   5.460  -2.086  1.00  0.00      LL0  C  
ATOM   3895  CG  LYS L  45      56.713   6.215  -2.537  1.00  0.00      LL0  C  
ATOM   3896  CD  LYS L  45      57.668   5.339  -3.352  1.00  0.00      LL0  C  
ATOM   3897  CE  LYS L  45      59.117   5.359  -2.855  1.00  0.00      LL0  C  
ATOM   3898  NZ  LYS L  45      59.194   4.737  -1.526  1.00  0.00      LL0  N1+
ATOM   3899  H   LYS L  45      54.655   3.219  -0.344  1.00  0.00      LL0  H  
ATOM   3900  HZ1 LYS L  45      60.172   4.607  -1.218  1.00  0.00      LL0  H  
ATOM   3901  HZ2 LYS L  45      58.704   5.316  -0.806  1.00  0.00      LL0  H  
ATOM   3902  HZ3 LYS L  45      58.724   3.802  -1.522  1.00  0.00      LL0  H  
ATOM   3903  N   LEU L  46      54.643   7.154   0.501  1.00  0.00      LL0  N  
ATOM   3904  CA  LEU L  46      53.602   7.980   1.104  1.00  0.00      LL0  C  
ATOM   3905  C   LEU L  46      52.497   8.313   0.119  1.00  0.00      LL0  C  
ATOM   3906  O   LEU L  46      52.753   8.675  -1.021  1.00  0.00      LL0  O  
ATOM   3907  CB  LEU L  46      54.240   9.254   1.660  1.00  0.00      LL0  C  
ATOM   3908  CG  LEU L  46      53.298  10.135   2.480  1.00  0.00      LL0  C  
ATOM   3909  CD1 LEU L  46      52.796   9.415   3.729  1.00  0.00      LL0  C  
ATOM   3910  CD2 LEU L  46      53.935  11.483   2.806  1.00  0.00      LL0  C  
ATOM   3911  H   LEU L  46      55.556   7.528   0.351  1.00  0.00      LL0  H  
ATOM   3912  N   LEU L  47      51.268   8.168   0.619  1.00  0.00      LL0  N  
ATOM   3913  CA  LEU L  47      50.131   8.629  -0.170  1.00  0.00      LL0  C  
ATOM   3914  C   LEU L  47      49.441   9.788   0.511  1.00  0.00      LL0  C  
ATOM   3915  O   LEU L  47      49.285  10.885  -0.009  1.00  0.00      LL0  O  
ATOM   3916  CB  LEU L  47      49.099   7.521  -0.364  1.00  0.00      LL0  C  
ATOM   3917  CG  LEU L  47      49.639   6.198  -0.887  1.00  0.00      LL0  C  
ATOM   3918  CD1 LEU L  47      48.571   5.124  -0.738  1.00  0.00      LL0  C  
ATOM   3919  CD2 LEU L  47      50.186   6.292  -2.313  1.00  0.00      LL0  C  
ATOM   3920  H   LEU L  47      51.160   7.786   1.537  1.00  0.00      LL0  H  
ATOM   3921  N   ILE L  48      49.010   9.452   1.732  1.00  0.00      LL0  N  
ATOM   3922  CA  ILE L  48      48.278  10.415   2.542  1.00  0.00      LL0  C  
ATOM   3923  C   ILE L  48      49.074  10.583   3.812  1.00  0.00      LL0  C  
ATOM   3924  O   ILE L  48      49.572   9.607   4.353  1.00  0.00      LL0  O  
ATOM   3925  CB  ILE L  48      46.873   9.856   2.848  1.00  0.00      LL0  C  
ATOM   3926  CG1 ILE L  48      46.054   9.662   1.569  1.00  0.00      LL0  C  
ATOM   3927  CG2 ILE L  48      46.102  10.684   3.879  1.00  0.00      LL0  C  
ATOM   3928  CD1 ILE L  48      45.669  10.980   0.895  1.00  0.00      LL0  C  
ATOM   3929  H   ILE L  48      49.266   8.573   2.136  1.00  0.00      LL0  H  
ATOM   3930  N   TYR L  49      49.177  11.826   4.267  1.00  0.00      LL0  N  
ATOM   3931  CA  TYR L  49      49.697  12.009   5.612  1.00  0.00      LL0  C  
ATOM   3932  C   TYR L  49      48.690  12.789   6.422  1.00  0.00      LL0  C  
ATOM   3933  O   TYR L  49      47.752  13.352   5.868  1.00  0.00      LL0  O  
ATOM   3934  CB  TYR L  49      51.092  12.651   5.587  1.00  0.00      LL0  C  
ATOM   3935  CG  TYR L  49      51.108  14.025   4.951  1.00  0.00      LL0  C  
ATOM   3936  CD1 TYR L  49      51.135  14.141   3.546  1.00  0.00      LL0  C  
ATOM   3937  CD2 TYR L  49      51.111  15.156   5.792  1.00  0.00      LL0  C  
ATOM   3938  CE1 TYR L  49      51.154  15.420   2.966  1.00  0.00      LL0  C  
ATOM   3939  CE2 TYR L  49      51.139  16.435   5.213  1.00  0.00      LL0  C  
ATOM   3940  CZ  TYR L  49      51.154  16.549   3.808  1.00  0.00      LL0  C  
ATOM   3941  OH  TYR L  49      51.164  17.805   3.240  1.00  0.00      LL0  O  
ATOM   3942  H   TYR L  49      48.773  12.593   3.768  1.00  0.00      LL0  H  
ATOM   3943  HH  TYR L  49      51.652  18.393   3.813  1.00  0.00      LL0  H  
ATOM   3944  N   SER L  50      48.904  12.777   7.744  1.00  0.00      LL0  N  
ATOM   3945  CA  SER L  50      47.994  13.444   8.674  1.00  0.00      LL0  C  
ATOM   3946  C   SER L  50      46.524  13.466   8.313  1.00  0.00      LL0  C  
ATOM   3947  O   SER L  50      45.938  14.490   7.970  1.00  0.00      LL0  O  
ATOM   3948  CB  SER L  50      48.528  14.823   9.060  1.00  0.00      LL0  C  
ATOM   3949  OG  SER L  50      49.476  14.640  10.123  1.00  0.00      LL0  O  
ATOM   3950  H   SER L  50      49.736  12.343   8.091  1.00  0.00      LL0  H  
ATOM   3951  HG  SER L  50      48.939  14.273  10.827  1.00  0.00      LL0  H  
ATOM   3952  N   THR L  51      45.974  12.244   8.406  1.00  0.00      LL0  N  
ATOM   3953  CA  THR L  51      44.543  12.010   8.221  1.00  0.00      LL0  C  
ATOM   3954  C   THR L  51      44.087  12.040   6.773  1.00  0.00      LL0  C  
ATOM   3955  O   THR L  51      43.643  11.036   6.233  1.00  0.00      LL0  O  
ATOM   3956  CB  THR L  51      43.706  12.963   9.088  1.00  0.00      LL0  C  
ATOM   3957  CG2 THR L  51      42.223  12.608   9.149  1.00  0.00      LL0  C  
ATOM   3958  OG1 THR L  51      44.271  13.053  10.397  1.00  0.00      LL0  O  
ATOM   3959  H   THR L  51      46.591  11.471   8.556  1.00  0.00      LL0  H  
ATOM   3960  HG1 THR L  51      43.945  13.887  10.739  1.00  0.00      LL0  H  
ATOM   3961  N   ALA L  52      44.197  13.230   6.170  1.00  0.00      LL0  N  
ATOM   3962  CA  ALA L  52      43.595  13.378   4.850  1.00  0.00      LL0  C  
ATOM   3963  C   ALA L  52      44.501  13.984   3.797  1.00  0.00      LL0  C  
ATOM   3964  O   ALA L  52      44.181  13.995   2.615  1.00  0.00      LL0  O  
ATOM   3965  CB  ALA L  52      42.323  14.223   4.943  1.00  0.00      LL0  C  
ATOM   3966  H   ALA L  52      44.633  13.998   6.641  1.00  0.00      LL0  H  
ATOM   3967  N   SER L  53      45.637  14.513   4.265  1.00  0.00      LL0  N  
ATOM   3968  CA  SER L  53      46.432  15.308   3.338  1.00  0.00      LL0  C  
ATOM   3969  C   SER L  53      47.122  14.512   2.246  1.00  0.00      LL0  C  
ATOM   3970  O   SER L  53      48.041  13.736   2.477  1.00  0.00      LL0  O  
ATOM   3971  CB  SER L  53      47.428  16.151   4.128  1.00  0.00      LL0  C  
ATOM   3972  OG  SER L  53      46.754  16.754   5.241  1.00  0.00      LL0  O  
ATOM   3973  H   SER L  53      45.985  14.383   5.194  1.00  0.00      LL0  H  
ATOM   3974  HG  SER L  53      47.410  17.272   5.690  1.00  0.00      LL0  H  
ATOM   3975  N   LEU L  54      46.633  14.761   1.026  1.00  0.00      LL0  N  
ATOM   3976  CA  LEU L  54      47.304  14.201  -0.144  1.00  0.00      LL0  C  
ATOM   3977  C   LEU L  54      48.729  14.715  -0.276  1.00  0.00      LL0  C  
ATOM   3978  O   LEU L  54      48.968  15.916  -0.309  1.00  0.00      LL0  O  
ATOM   3979  CB  LEU L  54      46.492  14.556  -1.389  1.00  0.00      LL0  C  
ATOM   3980  CG  LEU L  54      46.953  13.862  -2.670  1.00  0.00      LL0  C  
ATOM   3981  CD1 LEU L  54      46.493  12.405  -2.728  1.00  0.00      LL0  C  
ATOM   3982  CD2 LEU L  54      46.535  14.655  -3.905  1.00  0.00      LL0  C  
ATOM   3983  H   LEU L  54      45.824  15.339   0.942  1.00  0.00      LL0  H  
ATOM   3984  N   TYR L  55      49.664  13.761  -0.340  1.00  0.00      LL0  N  
ATOM   3985  CA  TYR L  55      51.043  14.197  -0.533  1.00  0.00      LL0  C  
ATOM   3986  C   TYR L  55      51.274  14.721  -1.942  1.00  0.00      LL0  C  
ATOM   3987  O   TYR L  55      50.685  14.269  -2.918  1.00  0.00      LL0  O  
ATOM   3988  CB  TYR L  55      51.992  13.050  -0.153  1.00  0.00      LL0  C  
ATOM   3989  CG  TYR L  55      53.455  13.416  -0.299  1.00  0.00      LL0  C  
ATOM   3990  CD1 TYR L  55      54.019  14.418   0.520  1.00  0.00      LL0  C  
ATOM   3991  CD2 TYR L  55      54.220  12.727  -1.261  1.00  0.00      LL0  C  
ATOM   3992  CE1 TYR L  55      55.381  14.734   0.372  1.00  0.00      LL0  C  
ATOM   3993  CE2 TYR L  55      55.580  13.040  -1.406  1.00  0.00      LL0  C  
ATOM   3994  CZ  TYR L  55      56.145  14.037  -0.585  1.00  0.00      LL0  C  
ATOM   3995  OH  TYR L  55      57.487  14.331  -0.725  1.00  0.00      LL0  O  
ATOM   3996  H   TYR L  55      49.405  12.794  -0.342  1.00  0.00      LL0  H  
ATOM   3997  HH  TYR L  55      57.939  13.520  -0.959  1.00  0.00      LL0  H  
ATOM   3998  N   SER L  56      52.166  15.714  -2.005  1.00  0.00      LL0  N  
ATOM   3999  CA  SER L  56      52.517  16.313  -3.288  1.00  0.00      LL0  C  
ATOM   4000  C   SER L  56      52.997  15.311  -4.324  1.00  0.00      LL0  C  
ATOM   4001  O   SER L  56      54.076  14.746  -4.209  1.00  0.00      LL0  O  
ATOM   4002  CB  SER L  56      53.578  17.378  -3.016  1.00  0.00      LL0  C  
ATOM   4003  OG  SER L  56      54.433  16.922  -1.958  1.00  0.00      LL0  O  
ATOM   4004  H   SER L  56      52.647  16.034  -1.187  1.00  0.00      LL0  H  
ATOM   4005  HG  SER L  56      54.960  16.218  -2.328  1.00  0.00      LL0  H  
ATOM   4006  N   GLY L  57      52.144  15.129  -5.341  1.00  0.00      LL0  N  
ATOM   4007  CA  GLY L  57      52.540  14.212  -6.407  1.00  0.00      LL0  C  
ATOM   4008  C   GLY L  57      51.714  12.940  -6.453  1.00  0.00      LL0  C  
ATOM   4009  O   GLY L  57      51.566  12.298  -7.484  1.00  0.00      LL0  O  
ATOM   4010  H   GLY L  57      51.227  15.522  -5.296  1.00  0.00      LL0  H  
ATOM   4011  N   VAL L  58      51.162  12.603  -5.281  1.00  0.00      LL0  N  
ATOM   4012  CA  VAL L  58      50.321  11.411  -5.229  1.00  0.00      LL0  C  
ATOM   4013  C   VAL L  58      49.015  11.617  -5.982  1.00  0.00      LL0  C  
ATOM   4014  O   VAL L  58      48.330  12.620  -5.815  1.00  0.00      LL0  O  
ATOM   4015  CB  VAL L  58      50.094  11.035  -3.757  1.00  0.00      LL0  C  
ATOM   4016  CG1 VAL L  58      49.150   9.849  -3.556  1.00  0.00      LL0  C  
ATOM   4017  CG2 VAL L  58      51.447  10.778  -3.096  1.00  0.00      LL0  C  
ATOM   4018  H   VAL L  58      51.218  13.208  -4.486  1.00  0.00      LL0  H  
ATOM   4019  N   PRO L  59      48.689  10.628  -6.851  1.00  0.00      LL0  N  
ATOM   4020  CA  PRO L  59      47.406  10.673  -7.558  1.00  0.00      LL0  C  
ATOM   4021  C   PRO L  59      46.215  10.916  -6.647  1.00  0.00      LL0  C  
ATOM   4022  O   PRO L  59      45.936  10.160  -5.722  1.00  0.00      LL0  O  
ATOM   4023  CB  PRO L  59      47.352   9.307  -8.248  1.00  0.00      LL0  C  
ATOM   4024  CG  PRO L  59      48.813   8.917  -8.461  1.00  0.00      LL0  C  
ATOM   4025  CD  PRO L  59      49.492   9.463  -7.211  1.00  0.00      LL0  C  
ATOM   4026  N   SER L  60      45.489  11.987  -6.989  1.00  0.00      LL0  N  
ATOM   4027  CA  SER L  60      44.372  12.451  -6.163  1.00  0.00      LL0  C  
ATOM   4028  C   SER L  60      43.185  11.514  -5.952  1.00  0.00      LL0  C  
ATOM   4029  O   SER L  60      42.198  11.852  -5.318  1.00  0.00      LL0  O  
ATOM   4030  CB  SER L  60      43.923  13.804  -6.708  1.00  0.00      LL0  C  
ATOM   4031  OG  SER L  60      45.074  14.480  -7.241  1.00  0.00      LL0  O  
ATOM   4032  H   SER L  60      45.795  12.600  -7.719  1.00  0.00      LL0  H  
ATOM   4033  HG  SER L  60      45.615  14.723  -6.496  1.00  0.00      LL0  H  
ATOM   4034  N   ARG L  61      43.327  10.298  -6.502  1.00  0.00      LL0  N  
ATOM   4035  CA  ARG L  61      42.365   9.258  -6.163  1.00  0.00      LL0  C  
ATOM   4036  C   ARG L  61      42.390   8.835  -4.699  1.00  0.00      LL0  C  
ATOM   4037  O   ARG L  61      41.405   8.345  -4.157  1.00  0.00      LL0  O  
ATOM   4038  CB  ARG L  61      42.548   8.051  -7.091  1.00  0.00      LL0  C  
ATOM   4039  CG  ARG L  61      43.895   7.338  -6.943  1.00  0.00      LL0  C  
ATOM   4040  CD  ARG L  61      44.018   6.156  -7.895  1.00  0.00      LL0  C  
ATOM   4041  NE  ARG L  61      45.254   5.412  -7.668  1.00  0.00      LL0  N  
ATOM   4042  CZ  ARG L  61      45.195   4.113  -7.312  1.00  0.00      LL0  C  
ATOM   4043  NH1 ARG L  61      44.036   3.503  -7.090  1.00  0.00      LL0  N1+
ATOM   4044  NH2 ARG L  61      46.304   3.408  -7.190  1.00  0.00      LL0  N  
ATOM   4045  H   ARG L  61      44.168  10.070  -6.981  1.00  0.00      LL0  H  
ATOM   4046  HE  ARG L  61      46.148   5.840  -7.812  1.00  0.00      LL0  H  
ATOM   4047 HH11 ARG L  61      44.091   2.520  -6.859  1.00  0.00      LL0  H  
ATOM   4048 HH12 ARG L  61      43.135   3.946  -7.138  1.00  0.00      LL0  H  
ATOM   4049 HH21 ARG L  61      46.212   2.424  -6.978  1.00  0.00      LL0  H  
ATOM   4050 HH22 ARG L  61      47.239   3.753  -7.333  1.00  0.00      LL0  H  
ATOM   4051  N   PHE L  62      43.567   9.032  -4.084  1.00  0.00      LL0  N  
ATOM   4052  CA  PHE L  62      43.647   8.700  -2.667  1.00  0.00      LL0  C  
ATOM   4053  C   PHE L  62      43.093   9.811  -1.804  1.00  0.00      LL0  C  
ATOM   4054  O   PHE L  62      43.405  10.982  -1.981  1.00  0.00      LL0  O  
ATOM   4055  CB  PHE L  62      45.095   8.418  -2.255  1.00  0.00      LL0  C  
ATOM   4056  CG  PHE L  62      45.666   7.233  -2.997  1.00  0.00      LL0  C  
ATOM   4057  CD1 PHE L  62      45.350   5.927  -2.566  1.00  0.00      LL0  C  
ATOM   4058  CD2 PHE L  62      46.518   7.451  -4.102  1.00  0.00      LL0  C  
ATOM   4059  CE1 PHE L  62      45.906   4.823  -3.241  1.00  0.00      LL0  C  
ATOM   4060  CE2 PHE L  62      47.076   6.349  -4.777  1.00  0.00      LL0  C  
ATOM   4061  CZ  PHE L  62      46.770   5.046  -4.333  1.00  0.00      LL0  C  
ATOM   4062  H   PHE L  62      44.324   9.503  -4.541  1.00  0.00      LL0  H  
ATOM   4063  N   SER L  63      42.278   9.395  -0.836  1.00  0.00      LL0  N  
ATOM   4064  CA  SER L  63      41.915  10.355   0.195  1.00  0.00      LL0  C  
ATOM   4065  C   SER L  63      41.857   9.656   1.534  1.00  0.00      LL0  C  
ATOM   4066  O   SER L  63      41.632   8.453   1.618  1.00  0.00      LL0  O  
ATOM   4067  CB  SER L  63      40.598  11.049  -0.164  1.00  0.00      LL0  C  
ATOM   4068  OG  SER L  63      40.682  11.583  -1.493  1.00  0.00      LL0  O  
ATOM   4069  H   SER L  63      41.900   8.471  -0.785  1.00  0.00      LL0  H  
ATOM   4070  HG  SER L  63      41.606  11.730  -1.686  1.00  0.00      LL0  H  
ATOM   4071  N   GLY L  64      42.118  10.436   2.583  1.00  0.00      LL0  N  
ATOM   4072  CA  GLY L  64      42.099   9.790   3.887  1.00  0.00      LL0  C  
ATOM   4073  C   GLY L  64      41.073  10.443   4.782  1.00  0.00      LL0  C  
ATOM   4074  O   GLY L  64      40.460  11.439   4.417  1.00  0.00      LL0  O  
ATOM   4075  H   GLY L  64      42.243  11.426   2.505  1.00  0.00      LL0  H  
ATOM   4076  N   SER L  65      40.904   9.834   5.958  1.00  0.00      LL0  N  
ATOM   4077  CA  SER L  65      39.934  10.349   6.917  1.00  0.00      LL0  C  
ATOM   4078  C   SER L  65      40.265   9.795   8.286  1.00  0.00      LL0  C  
ATOM   4079  O   SER L  65      41.075   8.882   8.400  1.00  0.00      LL0  O  
ATOM   4080  CB  SER L  65      38.528   9.933   6.481  1.00  0.00      LL0  C  
ATOM   4081  OG  SER L  65      38.501   8.519   6.254  1.00  0.00      LL0  O  
ATOM   4082  H   SER L  65      41.434   9.017   6.193  1.00  0.00      LL0  H  
ATOM   4083  HG  SER L  65      39.275   8.302   5.733  1.00  0.00      LL0  H  
ATOM   4084  N   GLY L  66      39.610  10.352   9.310  1.00  0.00      LL0  N  
ATOM   4085  CA  GLY L  66      39.837   9.763  10.621  1.00  0.00      LL0  C  
ATOM   4086  C   GLY L  66      39.417  10.693  11.729  1.00  0.00      LL0  C  
ATOM   4087  O   GLY L  66      38.823  11.731  11.464  1.00  0.00      LL0  O  
ATOM   4088  H   GLY L  66      38.990  11.134   9.239  1.00  0.00      LL0  H  
ATOM   4089  N   SER L  67      39.745  10.264  12.957  1.00  0.00      LL0  N  
ATOM   4090  CA  SER L  67      39.302  10.967  14.159  1.00  0.00      LL0  C  
ATOM   4091  C   SER L  67      39.984  10.427  15.406  1.00  0.00      LL0  C  
ATOM   4092  O   SER L  67      39.373   9.703  16.185  1.00  0.00      LL0  O  
ATOM   4093  CB  SER L  67      37.770  10.866  14.293  1.00  0.00      LL0  C  
ATOM   4094  OG  SER L  67      37.300  11.529  15.472  1.00  0.00      LL0  O  
ATOM   4095  H   SER L  67      40.197   9.374  13.037  1.00  0.00      LL0  H  
ATOM   4096  HG  SER L  67      37.604  10.991  16.199  1.00  0.00      LL0  H  
ATOM   4097  N   GLY L  68      41.258  10.812  15.583  1.00  0.00      LL0  N  
ATOM   4098  CA  GLY L  68      41.917  10.434  16.837  1.00  0.00      LL0  C  
ATOM   4099  C   GLY L  68      42.440   9.009  16.867  1.00  0.00      LL0  C  
ATOM   4100  O   GLY L  68      43.630   8.742  16.755  1.00  0.00      LL0  O  
ATOM   4101  H   GLY L  68      41.771  11.347  14.911  1.00  0.00      LL0  H  
ATOM   4102  N   THR L  69      41.471   8.101  17.006  1.00  0.00      LL0  N  
ATOM   4103  CA  THR L  69      41.809   6.684  17.059  1.00  0.00      LL0  C  
ATOM   4104  C   THR L  69      41.602   5.959  15.733  1.00  0.00      LL0  C  
ATOM   4105  O   THR L  69      42.455   5.229  15.238  1.00  0.00      LL0  O  
ATOM   4106  CB  THR L  69      40.985   6.037  18.175  1.00  0.00      LL0  C  
ATOM   4107  CG2 THR L  69      41.603   4.735  18.678  1.00  0.00      LL0  C  
ATOM   4108  OG1 THR L  69      40.807   6.962  19.258  1.00  0.00      LL0  O  
ATOM   4109  H   THR L  69      40.533   8.416  17.147  1.00  0.00      LL0  H  
ATOM   4110  HG1 THR L  69      40.323   6.498  19.927  1.00  0.00      LL0  H  
ATOM   4111  N   ASP L  70      40.408   6.199  15.176  1.00  0.00      LL0  N  
ATOM   4112  CA  ASP L  70      40.044   5.505  13.940  1.00  0.00      LL0  C  
ATOM   4113  C   ASP L  70      40.432   6.310  12.726  1.00  0.00      LL0  C  
ATOM   4114  O   ASP L  70      40.214   7.516  12.686  1.00  0.00      LL0  O  
ATOM   4115  CB  ASP L  70      38.534   5.264  13.888  1.00  0.00      LL0  C  
ATOM   4116  CG  ASP L  70      38.116   4.185  14.863  1.00  0.00      LL0  C  
ATOM   4117  OD1 ASP L  70      38.154   4.412  16.074  1.00  0.00      LL0  O  
ATOM   4118  OD2 ASP L  70      37.736   3.109  14.408  1.00  0.00      LL0  O1-
ATOM   4119  H   ASP L  70      39.754   6.819  15.605  1.00  0.00      LL0  H  
ATOM   4120  N   PHE L  71      41.011   5.615  11.739  1.00  0.00      LL0  N  
ATOM   4121  CA  PHE L  71      41.404   6.293  10.504  1.00  0.00      LL0  C  
ATOM   4122  C   PHE L  71      41.089   5.442   9.290  1.00  0.00      LL0  C  
ATOM   4123  O   PHE L  71      41.335   4.241   9.269  1.00  0.00      LL0  O  
ATOM   4124  CB  PHE L  71      42.898   6.644  10.519  1.00  0.00      LL0  C  
ATOM   4125  CG  PHE L  71      43.174   7.813  11.440  1.00  0.00      LL0  C  
ATOM   4126  CD1 PHE L  71      43.342   7.596  12.826  1.00  0.00      LL0  C  
ATOM   4127  CD2 PHE L  71      43.256   9.113  10.894  1.00  0.00      LL0  C  
ATOM   4128  CE1 PHE L  71      43.563   8.694  13.678  1.00  0.00      LL0  C  
ATOM   4129  CE2 PHE L  71      43.481  10.211  11.746  1.00  0.00      LL0  C  
ATOM   4130  CZ  PHE L  71      43.621   9.992  13.131  1.00  0.00      LL0  C  
ATOM   4131  H   PHE L  71      41.231   4.645  11.866  1.00  0.00      LL0  H  
ATOM   4132  N   THR L  72      40.508   6.095   8.272  1.00  0.00      LL0  N  
ATOM   4133  CA  THR L  72      40.213   5.289   7.092  1.00  0.00      LL0  C  
ATOM   4134  C   THR L  72      40.798   5.856   5.807  1.00  0.00      LL0  C  
ATOM   4135  O   THR L  72      40.753   7.057   5.546  1.00  0.00      LL0  O  
ATOM   4136  CB  THR L  72      38.704   4.965   6.946  1.00  0.00      LL0  C  
ATOM   4137  CG2 THR L  72      38.015   4.637   8.273  1.00  0.00      LL0  C  
ATOM   4138  OG1 THR L  72      37.975   5.982   6.249  1.00  0.00      LL0  O  
ATOM   4139  H   THR L  72      40.377   7.086   8.293  1.00  0.00      LL0  H  
ATOM   4140  HG1 THR L  72      38.062   6.799   6.735  1.00  0.00      LL0  H  
ATOM   4141  N   LEU L  73      41.353   4.935   5.008  1.00  0.00      LL0  N  
ATOM   4142  CA  LEU L  73      41.730   5.313   3.650  1.00  0.00      LL0  C  
ATOM   4143  C   LEU L  73      40.518   5.262   2.747  1.00  0.00      LL0  C  
ATOM   4144  O   LEU L  73      40.085   4.217   2.270  1.00  0.00      LL0  O  
ATOM   4145  CB  LEU L  73      42.840   4.406   3.112  1.00  0.00      LL0  C  
ATOM   4146  CG  LEU L  73      43.426   4.833   1.759  1.00  0.00      LL0  C  
ATOM   4147  CD1 LEU L  73      44.041   6.232   1.804  1.00  0.00      LL0  C  
ATOM   4148  CD2 LEU L  73      44.423   3.804   1.225  1.00  0.00      LL0  C  
ATOM   4149  H   LEU L  73      41.297   3.976   5.285  1.00  0.00      LL0  H  
ATOM   4150  N   THR L  74      39.969   6.455   2.551  1.00  0.00      LL0  N  
ATOM   4151  CA  THR L  74      38.839   6.495   1.645  1.00  0.00      LL0  C  
ATOM   4152  C   THR L  74      39.276   6.840   0.228  1.00  0.00      LL0  C  
ATOM   4153  O   THR L  74      39.348   7.976  -0.219  1.00  0.00      LL0  O  
ATOM   4154  CB  THR L  74      37.719   7.371   2.239  1.00  0.00      LL0  C  
ATOM   4155  CG2 THR L  74      38.074   8.854   2.405  1.00  0.00      LL0  C  
ATOM   4156  OG1 THR L  74      36.490   7.180   1.524  1.00  0.00      LL0  O  
ATOM   4157  H   THR L  74      40.448   7.285   2.841  1.00  0.00      LL0  H  
ATOM   4158  HG1 THR L  74      35.944   7.922   1.763  1.00  0.00      LL0  H  
ATOM   4159  N   ILE L  75      39.599   5.752  -0.481  1.00  0.00      LL0  N  
ATOM   4160  CA  ILE L  75      39.981   5.965  -1.875  1.00  0.00      LL0  C  
ATOM   4161  C   ILE L  75      38.752   6.274  -2.728  1.00  0.00      LL0  C  
ATOM   4162  O   ILE L  75      37.624   5.998  -2.329  1.00  0.00      LL0  O  
ATOM   4163  CB  ILE L  75      40.779   4.739  -2.362  1.00  0.00      LL0  C  
ATOM   4164  CG1 ILE L  75      41.650   5.032  -3.588  1.00  0.00      LL0  C  
ATOM   4165  CG2 ILE L  75      39.881   3.513  -2.546  1.00  0.00      LL0  C  
ATOM   4166  CD1 ILE L  75      42.546   3.853  -3.963  1.00  0.00      LL0  C  
ATOM   4167  H   ILE L  75      39.489   4.838  -0.087  1.00  0.00      LL0  H  
ATOM   4168  N   SER L  76      38.993   6.852  -3.903  1.00  0.00      LL0  N  
ATOM   4169  CA  SER L  76      37.877   6.931  -4.837  1.00  0.00      LL0  C  
ATOM   4170  C   SER L  76      37.768   5.666  -5.669  1.00  0.00      LL0  C  
ATOM   4171  O   SER L  76      36.745   4.996  -5.681  1.00  0.00      LL0  O  
ATOM   4172  CB  SER L  76      38.033   8.179  -5.699  1.00  0.00      LL0  C  
ATOM   4173  OG  SER L  76      39.419   8.332  -6.018  1.00  0.00      LL0  O  
ATOM   4174  H   SER L  76      39.919   7.119  -4.170  1.00  0.00      LL0  H  
ATOM   4175  HG  SER L  76      39.809   8.790  -5.274  1.00  0.00      LL0  H  
ATOM   4176  N   SER L  77      38.892   5.360  -6.333  1.00  0.00      LL0  N  
ATOM   4177  CA  SER L  77      38.903   4.158  -7.158  1.00  0.00      LL0  C  
ATOM   4178  C   SER L  77      40.251   3.467  -7.144  1.00  0.00      LL0  C  
ATOM   4179  O   SER L  77      41.315   4.087  -7.124  1.00  0.00      LL0  O  
ATOM   4180  CB  SER L  77      38.478   4.507  -8.590  1.00  0.00      LL0  C  
ATOM   4181  OG  SER L  77      38.442   3.337  -9.415  1.00  0.00      LL0  O  
ATOM   4182  H   SER L  77      39.669   5.991  -6.335  1.00  0.00      LL0  H  
ATOM   4183  HG  SER L  77      39.234   3.366  -9.955  1.00  0.00      LL0  H  
ATOM   4184  N   LEU L  78      40.152   2.133  -7.172  1.00  0.00      LL0  N  
ATOM   4185  CA  LEU L  78      41.358   1.379  -7.486  1.00  0.00      LL0  C  
ATOM   4186  C   LEU L  78      41.472   1.155  -8.980  1.00  0.00      LL0  C  
ATOM   4187  O   LEU L  78      40.510   1.283  -9.728  1.00  0.00      LL0  O  
ATOM   4188  CB  LEU L  78      41.458   0.084  -6.675  1.00  0.00      LL0  C  
ATOM   4189  CG  LEU L  78      41.627   0.370  -5.177  1.00  0.00      LL0  C  
ATOM   4190  CD1 LEU L  78      40.296   0.377  -4.437  1.00  0.00      LL0  C  
ATOM   4191  CD2 LEU L  78      42.617  -0.569  -4.495  1.00  0.00      LL0  C  
ATOM   4192  H   LEU L  78      39.247   1.709  -7.163  1.00  0.00      LL0  H  
ATOM   4193  N   GLN L  79      42.721   0.912  -9.381  1.00  0.00      LL0  N  
ATOM   4194  CA  GLN L  79      43.133   1.052 -10.774  1.00  0.00      LL0  C  
ATOM   4195  C   GLN L  79      44.050  -0.121 -11.115  1.00  0.00      LL0  C  
ATOM   4196  O   GLN L  79      44.448  -0.863 -10.229  1.00  0.00      LL0  O  
ATOM   4197  CB  GLN L  79      43.867   2.401 -10.930  1.00  0.00      LL0  C  
ATOM   4198  CG  GLN L  79      43.080   3.676 -10.597  1.00  0.00      LL0  C  
ATOM   4199  CD  GLN L  79      41.825   3.809 -11.440  1.00  0.00      LL0  C  
ATOM   4200  NE2 GLN L  79      42.039   3.848 -12.759  1.00  0.00      LL0  N  
ATOM   4201  OE1 GLN L  79      40.715   3.896 -10.937  1.00  0.00      LL0  O  
ATOM   4202  H   GLN L  79      43.426   0.656  -8.714  1.00  0.00      LL0  H  
ATOM   4203 HE21 GLN L  79      42.952   3.809 -13.159  1.00  0.00      LL0  H  
ATOM   4204 HE22 GLN L  79      41.233   3.933 -13.342  1.00  0.00      LL0  H  
ATOM   4205  N   PRO L  80      44.418  -0.292 -12.416  1.00  0.00      LL0  N  
ATOM   4206  CA  PRO L  80      45.390  -1.350 -12.743  1.00  0.00      LL0  C  
ATOM   4207  C   PRO L  80      46.709  -1.362 -11.967  1.00  0.00      LL0  C  
ATOM   4208  O   PRO L  80      47.395  -2.372 -11.904  1.00  0.00      LL0  O  
ATOM   4209  CB  PRO L  80      45.606  -1.173 -14.249  1.00  0.00      LL0  C  
ATOM   4210  CG  PRO L  80      44.321  -0.533 -14.762  1.00  0.00      LL0  C  
ATOM   4211  CD  PRO L  80      43.938   0.394 -13.617  1.00  0.00      LL0  C  
ATOM   4212  N   GLU L  81      47.068  -0.199 -11.395  1.00  0.00      LL0  N  
ATOM   4213  CA  GLU L  81      48.341  -0.208 -10.678  1.00  0.00      LL0  C  
ATOM   4214  C   GLU L  81      48.304  -0.840  -9.291  1.00  0.00      LL0  C  
ATOM   4215  O   GLU L  81      49.334  -1.158  -8.701  1.00  0.00      LL0  O  
ATOM   4216  CB  GLU L  81      48.976   1.194 -10.693  1.00  0.00      LL0  C  
ATOM   4217  CG  GLU L  81      48.312   2.281  -9.829  1.00  0.00      LL0  C  
ATOM   4218  CD  GLU L  81      49.024   2.472  -8.493  1.00  0.00      LL0  C  
ATOM   4219  OE1 GLU L  81      48.913   3.547  -7.910  1.00  0.00      LL0  O  
ATOM   4220  OE2 GLU L  81      49.690   1.560  -8.017  1.00  0.00      LL0  O1-
ATOM   4221  H   GLU L  81      46.453   0.583 -11.338  1.00  0.00      LL0  H  
ATOM   4222  N   ASP L  82      47.071  -1.034  -8.802  1.00  0.00      LL0  N  
ATOM   4223  CA  ASP L  82      46.864  -1.384  -7.397  1.00  0.00      LL0  C  
ATOM   4224  C   ASP L  82      47.110  -2.827  -6.985  1.00  0.00      LL0  C  
ATOM   4225  O   ASP L  82      46.469  -3.345  -6.082  1.00  0.00      LL0  O  
ATOM   4226  CB  ASP L  82      45.456  -0.976  -6.949  1.00  0.00      LL0  C  
ATOM   4227  CG  ASP L  82      45.241   0.522  -7.036  1.00  0.00      LL0  C  
ATOM   4228  OD1 ASP L  82      45.267   1.082  -8.123  1.00  0.00      LL0  O  
ATOM   4229  OD2 ASP L  82      45.025   1.162  -6.017  1.00  0.00      LL0  O1-
ATOM   4230  H   ASP L  82      46.254  -0.779  -9.320  1.00  0.00      LL0  H  
ATOM   4231  N   PHE L  83      48.091  -3.471  -7.633  1.00  0.00      LL0  N  
ATOM   4232  CA  PHE L  83      48.538  -4.749  -7.069  1.00  0.00      LL0  C  
ATOM   4233  C   PHE L  83      49.378  -4.498  -5.826  1.00  0.00      LL0  C  
ATOM   4234  O   PHE L  83      50.601  -4.428  -5.879  1.00  0.00      LL0  O  
ATOM   4235  CB  PHE L  83      49.351  -5.548  -8.095  1.00  0.00      LL0  C  
ATOM   4236  CG  PHE L  83      48.513  -5.945  -9.290  1.00  0.00      LL0  C  
ATOM   4237  CD1 PHE L  83      48.451  -5.093 -10.415  1.00  0.00      LL0  C  
ATOM   4238  CD2 PHE L  83      47.817  -7.174  -9.268  1.00  0.00      LL0  C  
ATOM   4239  CE1 PHE L  83      47.686  -5.475 -11.534  1.00  0.00      LL0  C  
ATOM   4240  CE2 PHE L  83      47.053  -7.557 -10.388  1.00  0.00      LL0  C  
ATOM   4241  CZ  PHE L  83      46.996  -6.705 -11.509  1.00  0.00      LL0  C  
ATOM   4242  H   PHE L  83      48.605  -3.001  -8.348  1.00  0.00      LL0  H  
ATOM   4243  N   ALA L  84      48.667  -4.278  -4.713  1.00  0.00      LL0  N  
ATOM   4244  CA  ALA L  84      49.375  -3.616  -3.625  1.00  0.00      LL0  C  
ATOM   4245  C   ALA L  84      48.912  -3.988  -2.241  1.00  0.00      LL0  C  
ATOM   4246  O   ALA L  84      47.743  -4.254  -1.983  1.00  0.00      LL0  O  
ATOM   4247  CB  ALA L  84      49.234  -2.098  -3.746  1.00  0.00      LL0  C  
ATOM   4248  H   ALA L  84      47.667  -4.364  -4.727  1.00  0.00      LL0  H  
ATOM   4249  N   THR L  85      49.902  -3.931  -1.352  1.00  0.00      LL0  N  
ATOM   4250  CA  THR L  85      49.587  -3.962   0.065  1.00  0.00      LL0  C  
ATOM   4251  C   THR L  85      49.596  -2.555   0.630  1.00  0.00      LL0  C  
ATOM   4252  O   THR L  85      50.632  -1.936   0.837  1.00  0.00      LL0  O  
ATOM   4253  CB  THR L  85      50.590  -4.863   0.785  1.00  0.00      LL0  C  
ATOM   4254  CG2 THR L  85      50.142  -5.200   2.209  1.00  0.00      LL0  C  
ATOM   4255  OG1 THR L  85      50.794  -6.063   0.026  1.00  0.00      LL0  O  
ATOM   4256  H   THR L  85      50.841  -3.751  -1.647  1.00  0.00      LL0  H  
ATOM   4257  HG1 THR L  85      51.437  -6.572   0.503  1.00  0.00      LL0  H  
ATOM   4258  N   TYR L  86      48.384  -2.044   0.848  1.00  0.00      LL0  N  
ATOM   4259  CA  TYR L  86      48.329  -0.738   1.502  1.00  0.00      LL0  C  
ATOM   4260  C   TYR L  86      48.670  -0.833   2.977  1.00  0.00      LL0  C  
ATOM   4261  O   TYR L  86      48.544  -1.892   3.582  1.00  0.00      LL0  O  
ATOM   4262  CB  TYR L  86      46.957  -0.101   1.272  1.00  0.00      LL0  C  
ATOM   4263  CG  TYR L  86      46.868   0.365  -0.162  1.00  0.00      LL0  C  
ATOM   4264  CD1 TYR L  86      46.290  -0.464  -1.149  1.00  0.00      LL0  C  
ATOM   4265  CD2 TYR L  86      47.399   1.631  -0.471  1.00  0.00      LL0  C  
ATOM   4266  CE1 TYR L  86      46.296  -0.034  -2.489  1.00  0.00      LL0  C  
ATOM   4267  CE2 TYR L  86      47.404   2.056  -1.806  1.00  0.00      LL0  C  
ATOM   4268  CZ  TYR L  86      46.883   1.211  -2.800  1.00  0.00      LL0  C  
ATOM   4269  OH  TYR L  86      46.983   1.633  -4.109  1.00  0.00      LL0  O  
ATOM   4270  H   TYR L  86      47.575  -2.605   0.670  1.00  0.00      LL0  H  
ATOM   4271  HH  TYR L  86      46.314   1.197  -4.640  1.00  0.00      LL0  H  
ATOM   4272  N   TYR L  87      49.100   0.304   3.531  1.00  0.00      LL0  N  
ATOM   4273  CA  TYR L  87      49.472   0.335   4.944  1.00  0.00      LL0  C  
ATOM   4274  C   TYR L  87      48.928   1.576   5.614  1.00  0.00      LL0  C  
ATOM   4275  O   TYR L  87      48.871   2.636   5.006  1.00  0.00      LL0  O  
ATOM   4276  CB  TYR L  87      50.997   0.315   5.101  1.00  0.00      LL0  C  
ATOM   4277  CG  TYR L  87      51.512  -1.102   5.172  1.00  0.00      LL0  C  
ATOM   4278  CD1 TYR L  87      51.972  -1.743   4.003  1.00  0.00      LL0  C  
ATOM   4279  CD2 TYR L  87      51.517  -1.743   6.426  1.00  0.00      LL0  C  
ATOM   4280  CE1 TYR L  87      52.425  -3.071   4.090  1.00  0.00      LL0  C  
ATOM   4281  CE2 TYR L  87      51.972  -3.067   6.509  1.00  0.00      LL0  C  
ATOM   4282  CZ  TYR L  87      52.400  -3.723   5.340  1.00  0.00      LL0  C  
ATOM   4283  OH  TYR L  87      52.792  -5.044   5.428  1.00  0.00      LL0  O  
ATOM   4284  H   TYR L  87      49.205   1.126   2.967  1.00  0.00      LL0  H  
ATOM   4285  HH  TYR L  87      52.255  -5.480   6.090  1.00  0.00      LL0  H  
ATOM   4286  N   CYS L  88      48.555   1.414   6.887  1.00  0.00      LL0  N  
ATOM   4287  CA  CYS L  88      48.445   2.630   7.692  1.00  0.00      LL0  C  
ATOM   4288  C   CYS L  88      49.699   2.804   8.516  1.00  0.00      LL0  C  
ATOM   4289  O   CYS L  88      50.537   1.909   8.566  1.00  0.00      LL0  O  
ATOM   4290  CB  CYS L  88      47.219   2.603   8.606  1.00  0.00      LL0  C  
ATOM   4291  SG  CYS L  88      46.918   0.991   9.369  1.00  0.00      LL0  S  
ATOM   4292  H   CYS L  88      48.567   0.509   7.317  1.00  0.00      LL0  H  
ATOM   4293  N   GLN L  89      49.782   3.971   9.161  1.00  0.00      LL0  N  
ATOM   4294  CA  GLN L  89      50.906   4.241  10.048  1.00  0.00      LL0  C  
ATOM   4295  C   GLN L  89      50.517   5.374  10.973  1.00  0.00      LL0  C  
ATOM   4296  O   GLN L  89      49.785   6.265  10.564  1.00  0.00      LL0  O  
ATOM   4297  CB  GLN L  89      52.106   4.652   9.195  1.00  0.00      LL0  C  
ATOM   4298  CG  GLN L  89      53.396   4.953   9.952  1.00  0.00      LL0  C  
ATOM   4299  CD  GLN L  89      53.983   6.198   9.337  1.00  0.00      LL0  C  
ATOM   4300  NE2 GLN L  89      55.189   6.038   8.797  1.00  0.00      LL0  N  
ATOM   4301  OE1 GLN L  89      53.342   7.235   9.282  1.00  0.00      LL0  O  
ATOM   4302  H   GLN L  89      49.164   4.731   8.941  1.00  0.00      LL0  H  
ATOM   4303 HE21 GLN L  89      55.758   5.236   8.952  1.00  0.00      LL0  H  
ATOM   4304 HE22 GLN L  89      55.495   6.764   8.175  1.00  0.00      LL0  H  
ATOM   4305  N   GLN L  90      51.033   5.334  12.204  1.00  0.00      LL0  N  
ATOM   4306  CA  GLN L  90      51.042   6.603  12.918  1.00  0.00      LL0  C  
ATOM   4307  C   GLN L  90      52.455   7.045  13.212  1.00  0.00      LL0  C  
ATOM   4308  O   GLN L  90      53.364   6.232  13.354  1.00  0.00      LL0  O  
ATOM   4309  CB  GLN L  90      50.157   6.570  14.172  1.00  0.00      LL0  C  
ATOM   4310  CG  GLN L  90      50.616   5.686  15.337  1.00  0.00      LL0  C  
ATOM   4311  CD  GLN L  90      51.729   6.349  16.131  1.00  0.00      LL0  C  
ATOM   4312  NE2 GLN L  90      52.522   5.476  16.744  1.00  0.00      LL0  N  
ATOM   4313  OE1 GLN L  90      51.868   7.567  16.191  1.00  0.00      LL0  O  
ATOM   4314  H   GLN L  90      51.550   4.541  12.528  1.00  0.00      LL0  H  
ATOM   4315 HE21 GLN L  90      52.421   4.488  16.611  1.00  0.00      LL0  H  
ATOM   4316 HE22 GLN L  90      53.256   5.783  17.356  1.00  0.00      LL0  H  
ATOM   4317  N   TYR L  91      52.577   8.369  13.300  1.00  0.00      LL0  N  
ATOM   4318  CA  TYR L  91      53.867   8.976  13.602  1.00  0.00      LL0  C  
ATOM   4319  C   TYR L  91      53.779  10.090  14.629  1.00  0.00      LL0  C  
ATOM   4320  O   TYR L  91      54.729  10.827  14.854  1.00  0.00      LL0  O  
ATOM   4321  CB  TYR L  91      54.538   9.472  12.311  1.00  0.00      LL0  C  
ATOM   4322  CG  TYR L  91      53.624  10.380  11.511  1.00  0.00      LL0  C  
ATOM   4323  CD1 TYR L  91      53.561  11.756  11.815  1.00  0.00      LL0  C  
ATOM   4324  CD2 TYR L  91      52.862   9.820  10.468  1.00  0.00      LL0  C  
ATOM   4325  CE1 TYR L  91      52.736  12.588  11.040  1.00  0.00      LL0  C  
ATOM   4326  CE2 TYR L  91      52.042  10.650   9.691  1.00  0.00      LL0  C  
ATOM   4327  CZ  TYR L  91      52.007  12.026   9.975  1.00  0.00      LL0  C  
ATOM   4328  OH  TYR L  91      51.239  12.841   9.172  1.00  0.00      LL0  O  
ATOM   4329  H   TYR L  91      51.770   8.931  13.113  1.00  0.00      LL0  H  
ATOM   4330  HH  TYR L  91      50.988  13.638   9.638  1.00  0.00      LL0  H  
ATOM   4331  N   SER L  92      52.581  10.211  15.214  1.00  0.00      LL0  N  
ATOM   4332  CA  SER L  92      52.370  11.317  16.143  1.00  0.00      LL0  C  
ATOM   4333  C   SER L  92      53.002  11.099  17.501  1.00  0.00      LL0  C  
ATOM   4334  O   SER L  92      53.494  12.022  18.140  1.00  0.00      LL0  O  
ATOM   4335  CB  SER L  92      50.874  11.580  16.297  1.00  0.00      LL0  C  
ATOM   4336  OG  SER L  92      50.130  10.561  15.611  1.00  0.00      LL0  O  
ATOM   4337  H   SER L  92      51.851   9.531  15.123  1.00  0.00      LL0  H  
ATOM   4338  HG  SER L  92      49.236  10.651  15.933  1.00  0.00      LL0  H  
ATOM   4339  N   ASN L  93      52.954   9.815  17.891  1.00  0.00      LL0  N  
ATOM   4340  CA  ASN L  93      53.510   9.399  19.173  1.00  0.00      LL0  C  
ATOM   4341  C   ASN L  93      54.367   8.169  18.950  1.00  0.00      LL0  C  
ATOM   4342  O   ASN L  93      53.868   7.055  18.849  1.00  0.00      LL0  O  
ATOM   4343  CB  ASN L  93      52.361   9.118  20.165  1.00  0.00      LL0  C  
ATOM   4344  CG  ASN L  93      52.817   8.861  21.601  1.00  0.00      LL0  C  
ATOM   4345  ND2 ASN L  93      53.557   7.764  21.779  1.00  0.00      LL0  N  
ATOM   4346  OD1 ASN L  93      52.478   9.574  22.538  1.00  0.00      LL0  O  
ATOM   4347  H   ASN L  93      52.504   9.137  17.304  1.00  0.00      LL0  H  
ATOM   4348 HD21 ASN L  93      53.832   7.147  21.038  1.00  0.00      LL0  H  
ATOM   4349 HD22 ASN L  93      53.883   7.534  22.692  1.00  0.00      LL0  H  
ATOM   4350  N   PHE L  94      55.689   8.396  18.895  1.00  0.00      LL0  N  
ATOM   4351  CA  PHE L  94      56.625   7.261  18.847  1.00  0.00      LL0  C  
ATOM   4352  C   PHE L  94      56.349   6.202  19.918  1.00  0.00      LL0  C  
ATOM   4353  O   PHE L  94      55.915   6.540  21.012  1.00  0.00      LL0  O  
ATOM   4354  CB  PHE L  94      58.075   7.759  18.969  1.00  0.00      LL0  C  
ATOM   4355  CG  PHE L  94      58.668   8.255  17.662  1.00  0.00      LL0  C  
ATOM   4356  CD1 PHE L  94      57.864   8.816  16.641  1.00  0.00      LL0  C  
ATOM   4357  CD2 PHE L  94      60.068   8.164  17.504  1.00  0.00      LL0  C  
ATOM   4358  CE1 PHE L  94      58.469   9.313  15.471  1.00  0.00      LL0  C  
ATOM   4359  CE2 PHE L  94      60.676   8.652  16.332  1.00  0.00      LL0  C  
ATOM   4360  CZ  PHE L  94      59.869   9.227  15.330  1.00  0.00      LL0  C  
ATOM   4361  H   PHE L  94      55.996   9.348  18.883  1.00  0.00      LL0  H  
ATOM   4362  N   PRO L  95      56.601   4.905  19.598  1.00  0.00      LL0  N  
ATOM   4363  CA  PRO L  95      57.182   4.443  18.329  1.00  0.00      LL0  C  
ATOM   4364  C   PRO L  95      56.218   4.524  17.159  1.00  0.00      LL0  C  
ATOM   4365  O   PRO L  95      55.009   4.425  17.308  1.00  0.00      LL0  O  
ATOM   4366  CB  PRO L  95      57.584   3.005  18.669  1.00  0.00      LL0  C  
ATOM   4367  CG  PRO L  95      56.554   2.545  19.698  1.00  0.00      LL0  C  
ATOM   4368  CD  PRO L  95      56.328   3.808  20.520  1.00  0.00      LL0  C  
ATOM   4369  N   ILE L  96      56.827   4.715  15.979  1.00  0.00      LL0  N  
ATOM   4370  CA  ILE L  96      56.013   4.663  14.765  1.00  0.00      LL0  C  
ATOM   4371  C   ILE L  96      55.441   3.273  14.567  1.00  0.00      LL0  C  
ATOM   4372  O   ILE L  96      56.164   2.284  14.526  1.00  0.00      LL0  O  
ATOM   4373  CB  ILE L  96      56.859   5.097  13.556  1.00  0.00      LL0  C  
ATOM   4374  CG1 ILE L  96      57.180   6.584  13.667  1.00  0.00      LL0  C  
ATOM   4375  CG2 ILE L  96      56.221   4.769  12.202  1.00  0.00      LL0  C  
ATOM   4376  CD1 ILE L  96      57.947   7.116  12.457  1.00  0.00      LL0  C  
ATOM   4377  H   ILE L  96      57.822   4.720  15.925  1.00  0.00      LL0  H  
ATOM   4378  N   THR L  97      54.117   3.242  14.457  1.00  0.00      LL0  N  
ATOM   4379  CA  THR L  97      53.527   1.937  14.219  1.00  0.00      LL0  C  
ATOM   4380  C   THR L  97      52.851   1.878  12.870  1.00  0.00      LL0  C  
ATOM   4381  O   THR L  97      51.966   2.663  12.551  1.00  0.00      LL0  O  
ATOM   4382  CB  THR L  97      52.571   1.593  15.360  1.00  0.00      LL0  C  
ATOM   4383  CG2 THR L  97      53.317   0.964  16.539  1.00  0.00      LL0  C  
ATOM   4384  OG1 THR L  97      51.872   2.765  15.803  1.00  0.00      LL0  O  
ATOM   4385  H   THR L  97      53.550   4.064  14.521  1.00  0.00      LL0  H  
ATOM   4386  HG1 THR L  97      51.121   2.425  16.287  1.00  0.00      LL0  H  
ATOM   4387  N   PHE L  98      53.328   0.921  12.067  1.00  0.00      LL0  N  
ATOM   4388  CA  PHE L  98      52.566   0.666  10.850  1.00  0.00      LL0  C  
ATOM   4389  C   PHE L  98      51.420  -0.274  11.150  1.00  0.00      LL0  C  
ATOM   4390  O   PHE L  98      51.348  -0.867  12.220  1.00  0.00      LL0  O  
ATOM   4391  CB  PHE L  98      53.450   0.064   9.757  1.00  0.00      LL0  C  
ATOM   4392  CG  PHE L  98      54.350   1.100   9.124  1.00  0.00      LL0  C  
ATOM   4393  CD1 PHE L  98      55.545   1.490   9.769  1.00  0.00      LL0  C  
ATOM   4394  CD2 PHE L  98      53.987   1.641   7.871  1.00  0.00      LL0  C  
ATOM   4395  CE1 PHE L  98      56.404   2.410   9.138  1.00  0.00      LL0  C  
ATOM   4396  CE2 PHE L  98      54.846   2.559   7.238  1.00  0.00      LL0  C  
ATOM   4397  CZ  PHE L  98      56.051   2.923   7.872  1.00  0.00      LL0  C  
ATOM   4398  H   PHE L  98      54.026   0.279  12.382  1.00  0.00      LL0  H  
ATOM   4399  N   GLY L  99      50.538  -0.388  10.154  1.00  0.00      LL0  N  
ATOM   4400  CA  GLY L  99      49.538  -1.440  10.252  1.00  0.00      LL0  C  
ATOM   4401  C   GLY L  99      50.117  -2.769   9.826  1.00  0.00      LL0  C  
ATOM   4402  O   GLY L  99      51.274  -2.875   9.432  1.00  0.00      LL0  O  
ATOM   4403  H   GLY L  99      50.676   0.141   9.317  1.00  0.00      LL0  H  
ATOM   4404  N   GLN L 100      49.251  -3.786   9.906  1.00  0.00      LL0  N  
ATOM   4405  CA  GLN L 100      49.722  -5.070   9.391  1.00  0.00      LL0  C  
ATOM   4406  C   GLN L 100      49.692  -5.187   7.870  1.00  0.00      LL0  C  
ATOM   4407  O   GLN L 100      50.559  -5.796   7.250  1.00  0.00      LL0  O  
ATOM   4408  CB  GLN L 100      49.062  -6.234  10.154  1.00  0.00      LL0  C  
ATOM   4409  CG  GLN L 100      47.529  -6.255  10.262  1.00  0.00      LL0  C  
ATOM   4410  CD  GLN L 100      46.917  -6.712   8.958  1.00  0.00      LL0  C  
ATOM   4411  NE2 GLN L 100      45.877  -5.983   8.569  1.00  0.00      LL0  N  
ATOM   4412  OE1 GLN L 100      47.385  -7.637   8.310  1.00  0.00      LL0  O  
ATOM   4413  H   GLN L 100      48.338  -3.618  10.273  1.00  0.00      LL0  H  
ATOM   4414 HE21 GLN L 100      45.367  -5.385   9.186  1.00  0.00      LL0  H  
ATOM   4415 HE22 GLN L 100      45.558  -6.031   7.618  1.00  0.00      LL0  H  
ATOM   4416  N   GLY L 101      48.685  -4.510   7.297  1.00  0.00      LL0  N  
ATOM   4417  CA  GLY L 101      48.617  -4.482   5.842  1.00  0.00      LL0  C  
ATOM   4418  C   GLY L 101      47.241  -4.816   5.309  1.00  0.00      LL0  C  
ATOM   4419  O   GLY L 101      46.491  -5.592   5.882  1.00  0.00      LL0  O  
ATOM   4420  H   GLY L 101      48.011  -4.018   7.842  1.00  0.00      LL0  H  
ATOM   4421  N   THR L 102      46.942  -4.189   4.171  1.00  0.00      LL0  N  
ATOM   4422  CA  THR L 102      45.769  -4.606   3.415  1.00  0.00      LL0  C  
ATOM   4423  C   THR L 102      46.172  -4.822   1.983  1.00  0.00      LL0  C  
ATOM   4424  O   THR L 102      46.251  -3.866   1.217  1.00  0.00      LL0  O  
ATOM   4425  CB  THR L 102      44.655  -3.556   3.457  1.00  0.00      LL0  C  
ATOM   4426  CG2 THR L 102      43.821  -3.618   4.729  1.00  0.00      LL0  C  
ATOM   4427  OG1 THR L 102      45.202  -2.244   3.266  1.00  0.00      LL0  O  
ATOM   4428  H   THR L 102      47.543  -3.471   3.823  1.00  0.00      LL0  H  
ATOM   4429  HG1 THR L 102      45.577  -2.275   2.389  1.00  0.00      LL0  H  
ATOM   4430  N   LYS L 103      46.433  -6.088   1.643  1.00  0.00      LL0  N  
ATOM   4431  CA  LYS L 103      46.592  -6.307   0.210  1.00  0.00      LL0  C  
ATOM   4432  C   LYS L 103      45.233  -6.296  -0.462  1.00  0.00      LL0  C  
ATOM   4433  O   LYS L 103      44.263  -6.820   0.075  1.00  0.00      LL0  O  
ATOM   4434  CB  LYS L 103      47.320  -7.619  -0.098  1.00  0.00      LL0  C  
ATOM   4435  CG  LYS L 103      47.702  -7.682  -1.581  1.00  0.00      LL0  C  
ATOM   4436  CD  LYS L 103      47.768  -9.088  -2.162  1.00  0.00      LL0  C  
ATOM   4437  CE  LYS L 103      47.759  -9.036  -3.691  1.00  0.00      LL0  C  
ATOM   4438  NZ  LYS L 103      47.767 -10.396  -4.231  1.00  0.00      LL0  N1+
ATOM   4439  H   LYS L 103      46.283  -6.828   2.302  1.00  0.00      LL0  H  
ATOM   4440  HZ1 LYS L 103      48.046 -10.381  -5.232  1.00  0.00      LL0  H  
ATOM   4441  HZ2 LYS L 103      48.518 -10.955  -3.779  1.00  0.00      LL0  H  
ATOM   4442  HZ3 LYS L 103      46.851 -10.885  -4.121  1.00  0.00      LL0  H  
ATOM   4443  N   VAL L 104      45.193  -5.675  -1.640  1.00  0.00      LL0  N  
ATOM   4444  CA  VAL L 104      44.008  -5.926  -2.445  1.00  0.00      LL0  C  
ATOM   4445  C   VAL L 104      44.305  -6.912  -3.558  1.00  0.00      LL0  C  
ATOM   4446  O   VAL L 104      45.272  -6.781  -4.297  1.00  0.00      LL0  O  
ATOM   4447  CB  VAL L 104      43.410  -4.614  -2.970  1.00  0.00      LL0  C  
ATOM   4448  CG1 VAL L 104      42.804  -3.807  -1.820  1.00  0.00      LL0  C  
ATOM   4449  CG2 VAL L 104      44.428  -3.776  -3.744  1.00  0.00      LL0  C  
ATOM   4450  H   VAL L 104      46.009  -5.227  -2.012  1.00  0.00      LL0  H  
ATOM   4451  N   GLU L 105      43.424  -7.915  -3.633  1.00  0.00      LL0  N  
ATOM   4452  CA  GLU L 105      43.439  -8.749  -4.831  1.00  0.00      LL0  C  
ATOM   4453  C   GLU L 105      42.612  -8.070  -5.893  1.00  0.00      LL0  C  
ATOM   4454  O   GLU L 105      41.471  -7.692  -5.644  1.00  0.00      LL0  O  
ATOM   4455  CB  GLU L 105      42.830 -10.128  -4.564  1.00  0.00      LL0  C  
ATOM   4456  CG  GLU L 105      43.504 -10.969  -3.472  1.00  0.00      LL0  C  
ATOM   4457  CD  GLU L 105      44.936 -11.342  -3.823  1.00  0.00      LL0  C  
ATOM   4458  OE1 GLU L 105      45.716 -11.593  -2.915  1.00  0.00      LL0  O  
ATOM   4459  OE2 GLU L 105      45.317 -11.363  -4.991  1.00  0.00      LL0  O1-
ATOM   4460  H   GLU L 105      42.696  -7.987  -2.955  1.00  0.00      LL0  H  
ATOM   4461  N   ILE L 106      43.213  -7.906  -7.071  1.00  0.00      LL0  N  
ATOM   4462  CA  ILE L 106      42.428  -7.281  -8.132  1.00  0.00      LL0  C  
ATOM   4463  C   ILE L 106      41.351  -8.217  -8.657  1.00  0.00      LL0  C  
ATOM   4464  O   ILE L 106      41.612  -9.349  -9.059  1.00  0.00      LL0  O  
ATOM   4465  CB  ILE L 106      43.349  -6.745  -9.242  1.00  0.00      LL0  C  
ATOM   4466  CG1 ILE L 106      44.363  -5.752  -8.654  1.00  0.00      LL0  C  
ATOM   4467  CG2 ILE L 106      42.575  -6.124 -10.412  1.00  0.00      LL0  C  
ATOM   4468  CD1 ILE L 106      43.735  -4.473  -8.090  1.00  0.00      LL0  C  
ATOM   4469  H   ILE L 106      44.128  -8.283  -7.221  1.00  0.00      LL0  H  
ATOM   4470  N   LYS L 107      40.115  -7.697  -8.588  1.00  0.00      LL0  N  
ATOM   4471  CA  LYS L 107      38.974  -8.474  -9.061  1.00  0.00      LL0  C  
ATOM   4472  C   LYS L 107      38.957  -8.601 -10.568  1.00  0.00      LL0  C  
ATOM   4473  O   LYS L 107      39.072  -7.622 -11.293  1.00  0.00      LL0  O  
ATOM   4474  CB  LYS L 107      37.633  -7.893  -8.592  1.00  0.00      LL0  C  
ATOM   4475  CG  LYS L 107      37.374  -7.969  -7.085  1.00  0.00      LL0  C  
ATOM   4476  CD  LYS L 107      35.904  -7.715  -6.709  1.00  0.00      LL0  C  
ATOM   4477  CE  LYS L 107      35.382  -6.285  -6.910  1.00  0.00      LL0  C  
ATOM   4478  NZ  LYS L 107      35.639  -5.446  -5.731  1.00  0.00      LL0  N1+
ATOM   4479  H   LYS L 107      40.054  -6.730  -8.351  1.00  0.00      LL0  H  
ATOM   4480  HZ1 LYS L 107      35.464  -4.432  -5.931  1.00  0.00      LL0  H  
ATOM   4481  HZ2 LYS L 107      35.058  -5.695  -4.914  1.00  0.00      LL0  H  
ATOM   4482  HZ3 LYS L 107      36.628  -5.469  -5.414  1.00  0.00      LL0  H  
ATOM   4483  N   ARG L 108      38.794  -9.856 -10.992  1.00  0.00      LL0  N  
ATOM   4484  CA  ARG L 108      38.652 -10.132 -12.419  1.00  0.00      LL0  C  
ATOM   4485  C   ARG L 108      37.840 -11.396 -12.631  1.00  0.00      LL0  C  
ATOM   4486  O   ARG L 108      37.289 -11.960 -11.696  1.00  0.00      LL0  O  
ATOM   4487  CB  ARG L 108      40.018 -10.210 -13.118  1.00  0.00      LL0  C  
ATOM   4488  CG  ARG L 108      41.051 -11.063 -12.384  1.00  0.00      LL0  C  
ATOM   4489  CD  ARG L 108      41.861 -11.934 -13.336  1.00  0.00      LL0  C  
ATOM   4490  NE  ARG L 108      41.017 -12.968 -13.932  1.00  0.00      LL0  N  
ATOM   4491  CZ  ARG L 108      41.407 -13.633 -15.036  1.00  0.00      LL0  C  
ATOM   4492  NH1 ARG L 108      42.507 -13.280 -15.675  1.00  0.00      LL0  N1+
ATOM   4493  NH2 ARG L 108      40.692 -14.661 -15.470  1.00  0.00      LL0  N  
ATOM   4494  H   ARG L 108      38.764 -10.599 -10.318  1.00  0.00      LL0  H  
ATOM   4495  HE  ARG L 108      40.194 -13.273 -13.449  1.00  0.00      LL0  H  
ATOM   4496 HH11 ARG L 108      42.913 -13.829 -16.417  1.00  0.00      LL0  H  
ATOM   4497 HH12 ARG L 108      43.003 -12.444 -15.426  1.00  0.00      LL0  H  
ATOM   4498 HH21 ARG L 108      40.981 -15.194 -16.266  1.00  0.00      LL0  H  
ATOM   4499 HH22 ARG L 108      39.845 -14.905 -14.984  1.00  0.00      LL0  H  
ATOM   4500  N   THR L 109      37.779 -11.831 -13.895  1.00  0.00      LL0  N  
ATOM   4501  CA  THR L 109      36.987 -13.023 -14.184  1.00  0.00      LL0  C  
ATOM   4502  C   THR L 109      37.556 -14.299 -13.584  1.00  0.00      LL0  C  
ATOM   4503  O   THR L 109      38.763 -14.527 -13.578  1.00  0.00      LL0  O  
ATOM   4504  CB  THR L 109      36.870 -13.136 -15.701  1.00  0.00      LL0  C  
ATOM   4505  CG2 THR L 109      35.747 -12.245 -16.236  1.00  0.00      LL0  C  
ATOM   4506  OG1 THR L 109      38.119 -12.761 -16.305  1.00  0.00      LL0  O  
ATOM   4507  H   THR L 109      38.284 -11.416 -14.651  1.00  0.00      LL0  H  
ATOM   4508  HG1 THR L 109      37.973 -12.773 -17.246  1.00  0.00      LL0  H  
ATOM   4509  N   VAL L 110      36.628 -15.138 -13.104  1.00  0.00      LL0  N  
ATOM   4510  CA  VAL L 110      37.028 -16.481 -12.672  1.00  0.00      LL0  C  
ATOM   4511  C   VAL L 110      37.697 -17.238 -13.817  1.00  0.00      LL0  C  
ATOM   4512  O   VAL L 110      37.359 -17.039 -14.978  1.00  0.00      LL0  O  
ATOM   4513  CB  VAL L 110      35.781 -17.206 -12.126  1.00  0.00      LL0  C  
ATOM   4514  CG1 VAL L 110      36.016 -18.666 -11.730  1.00  0.00      LL0  C  
ATOM   4515  CG2 VAL L 110      35.203 -16.415 -10.950  1.00  0.00      LL0  C  
ATOM   4516  H   VAL L 110      35.668 -14.869 -13.122  1.00  0.00      LL0  H  
ATOM   4517  N   ALA L 111      38.683 -18.064 -13.453  1.00  0.00      LL0  N  
ATOM   4518  CA  ALA L 111      39.371 -18.832 -14.481  1.00  0.00      LL0  C  
ATOM   4519  C   ALA L 111      39.635 -20.233 -13.988  1.00  0.00      LL0  C  
ATOM   4520  O   ALA L 111      40.074 -20.444 -12.862  1.00  0.00      LL0  O  
ATOM   4521  CB  ALA L 111      40.697 -18.178 -14.861  1.00  0.00      LL0  C  
ATOM   4522  H   ALA L 111      38.898 -18.210 -12.485  1.00  0.00      LL0  H  
ATOM   4523  N   ALA L 112      39.301 -21.175 -14.878  1.00  0.00      LL0  N  
ATOM   4524  CA  ALA L 112      39.455 -22.579 -14.516  1.00  0.00      LL0  C  
ATOM   4525  C   ALA L 112      40.912 -23.006 -14.538  1.00  0.00      LL0  C  
ATOM   4526  O   ALA L 112      41.654 -22.699 -15.463  1.00  0.00      LL0  O  
ATOM   4527  CB  ALA L 112      38.654 -23.459 -15.481  1.00  0.00      LL0  C  
ATOM   4528  H   ALA L 112      39.081 -20.908 -15.814  1.00  0.00      LL0  H  
ATOM   4529  N   PRO L 113      41.307 -23.730 -13.467  1.00  0.00      LL0  N  
ATOM   4530  CA  PRO L 113      42.708 -24.136 -13.353  1.00  0.00      LL0  C  
ATOM   4531  C   PRO L 113      43.158 -25.044 -14.479  1.00  0.00      LL0  C  
ATOM   4532  O   PRO L 113      42.747 -26.193 -14.618  1.00  0.00      LL0  O  
ATOM   4533  CB  PRO L 113      42.756 -24.787 -11.965  1.00  0.00      LL0  C  
ATOM   4534  CG  PRO L 113      41.334 -25.267 -11.692  1.00  0.00      LL0  C  
ATOM   4535  CD  PRO L 113      40.490 -24.183 -12.348  1.00  0.00      LL0  C  
ATOM   4536  N   SER L 114      44.065 -24.472 -15.272  1.00  0.00      LL0  N  
ATOM   4537  CA  SER L 114      44.729 -25.290 -16.275  1.00  0.00      LL0  C  
ATOM   4538  C   SER L 114      45.779 -26.192 -15.650  1.00  0.00      LL0  C  
ATOM   4539  O   SER L 114      46.968 -25.904 -15.598  1.00  0.00      LL0  O  
ATOM   4540  CB  SER L 114      45.288 -24.376 -17.362  1.00  0.00      LL0  C  
ATOM   4541  OG  SER L 114      44.207 -23.609 -17.911  1.00  0.00      LL0  O  
ATOM   4542  H   SER L 114      44.356 -23.531 -15.089  1.00  0.00      LL0  H  
ATOM   4543  HG  SER L 114      43.802 -23.132 -17.192  1.00  0.00      LL0  H  
ATOM   4544  N   VAL L 115      45.250 -27.304 -15.123  1.00  0.00      LL0  N  
ATOM   4545  CA  VAL L 115      46.122 -28.204 -14.378  1.00  0.00      LL0  C  
ATOM   4546  C   VAL L 115      46.918 -29.143 -15.255  1.00  0.00      LL0  C  
ATOM   4547  O   VAL L 115      46.367 -30.049 -15.881  1.00  0.00      LL0  O  
ATOM   4548  CB  VAL L 115      45.327 -28.963 -13.309  1.00  0.00      LL0  C  
ATOM   4549  CG1 VAL L 115      46.180 -29.941 -12.494  1.00  0.00      LL0  C  
ATOM   4550  CG2 VAL L 115      44.632 -27.961 -12.394  1.00  0.00      LL0  C  
ATOM   4551  H   VAL L 115      44.257 -27.427 -15.177  1.00  0.00      LL0  H  
ATOM   4552  N   PHE L 116      48.229 -28.881 -15.246  1.00  0.00      LL0  N  
ATOM   4553  CA  PHE L 116      49.211 -29.804 -15.812  1.00  0.00      LL0  C  
ATOM   4554  C   PHE L 116      49.831 -30.628 -14.694  1.00  0.00      LL0  C  
ATOM   4555  O   PHE L 116      49.496 -30.441 -13.530  1.00  0.00      LL0  O  
ATOM   4556  CB  PHE L 116      50.300 -29.026 -16.565  1.00  0.00      LL0  C  
ATOM   4557  CG  PHE L 116      49.698 -28.129 -17.624  1.00  0.00      LL0  C  
ATOM   4558  CD1 PHE L 116      49.560 -26.748 -17.360  1.00  0.00      LL0  C  
ATOM   4559  CD2 PHE L 116      49.286 -28.681 -18.857  1.00  0.00      LL0  C  
ATOM   4560  CE1 PHE L 116      49.003 -25.906 -18.341  1.00  0.00      LL0  C  
ATOM   4561  CE2 PHE L 116      48.728 -27.840 -19.839  1.00  0.00      LL0  C  
ATOM   4562  CZ  PHE L 116      48.593 -26.461 -19.572  1.00  0.00      LL0  C  
ATOM   4563  H   PHE L 116      48.516 -28.098 -14.689  1.00  0.00      LL0  H  
ATOM   4564  N   ILE L 117      50.748 -31.530 -15.076  1.00  0.00      LL0  N  
ATOM   4565  CA  ILE L 117      51.472 -32.268 -14.042  1.00  0.00      LL0  C  
ATOM   4566  C   ILE L 117      52.857 -32.646 -14.545  1.00  0.00      LL0  C  
ATOM   4567  O   ILE L 117      53.062 -32.823 -15.744  1.00  0.00      LL0  O  
ATOM   4568  CB  ILE L 117      50.650 -33.488 -13.564  1.00  0.00      LL0  C  
ATOM   4569  CG1 ILE L 117      51.150 -34.062 -12.232  1.00  0.00      LL0  C  
ATOM   4570  CG2 ILE L 117      50.503 -34.546 -14.661  1.00  0.00      LL0  C  
ATOM   4571  CD1 ILE L 117      50.251 -35.169 -11.673  1.00  0.00      LL0  C  
ATOM   4572  H   ILE L 117      51.014 -31.675 -16.029  1.00  0.00      LL0  H  
ATOM   4573  N   PHE L 118      53.785 -32.718 -13.584  1.00  0.00      LL0  N  
ATOM   4574  CA  PHE L 118      55.173 -33.039 -13.894  1.00  0.00      LL0  C  
ATOM   4575  C   PHE L 118      55.660 -34.181 -13.022  1.00  0.00      LL0  C  
ATOM   4576  O   PHE L 118      55.651 -34.089 -11.797  1.00  0.00      LL0  O  
ATOM   4577  CB  PHE L 118      56.077 -31.824 -13.656  1.00  0.00      LL0  C  
ATOM   4578  CG  PHE L 118      55.549 -30.581 -14.337  1.00  0.00      LL0  C  
ATOM   4579  CD1 PHE L 118      55.519 -30.506 -15.746  1.00  0.00      LL0  C  
ATOM   4580  CD2 PHE L 118      55.096 -29.507 -13.542  1.00  0.00      LL0  C  
ATOM   4581  CE1 PHE L 118      55.022 -29.346 -16.367  1.00  0.00      LL0  C  
ATOM   4582  CE2 PHE L 118      54.603 -28.344 -14.161  1.00  0.00      LL0  C  
ATOM   4583  CZ  PHE L 118      54.568 -28.276 -15.570  1.00  0.00      LL0  C  
ATOM   4584  H   PHE L 118      53.530 -32.501 -12.641  1.00  0.00      LL0  H  
ATOM   4585  N   PRO L 119      56.080 -35.276 -13.692  1.00  0.00      LL0  N  
ATOM   4586  CA  PRO L 119      56.641 -36.417 -12.964  1.00  0.00      LL0  C  
ATOM   4587  C   PRO L 119      57.979 -36.084 -12.321  1.00  0.00      LL0  C  
ATOM   4588  O   PRO L 119      58.751 -35.270 -12.817  1.00  0.00      LL0  O  
ATOM   4589  CB  PRO L 119      56.759 -37.474 -14.073  1.00  0.00      LL0  C  
ATOM   4590  CG  PRO L 119      56.950 -36.690 -15.367  1.00  0.00      LL0  C  
ATOM   4591  CD  PRO L 119      56.061 -35.478 -15.135  1.00  0.00      LL0  C  
ATOM   4592  N   PRO L 120      58.252 -36.771 -11.187  1.00  0.00      LL0  N  
ATOM   4593  CA  PRO L 120      59.593 -36.699 -10.605  1.00  0.00      LL0  C  
ATOM   4594  C   PRO L 120      60.660 -37.157 -11.575  1.00  0.00      LL0  C  
ATOM   4595  O   PRO L 120      60.814 -38.335 -11.887  1.00  0.00      LL0  O  
ATOM   4596  CB  PRO L 120      59.508 -37.596  -9.374  1.00  0.00      LL0  C  
ATOM   4597  CG  PRO L 120      58.022 -37.676  -9.052  1.00  0.00      LL0  C  
ATOM   4598  CD  PRO L 120      57.355 -37.622 -10.419  1.00  0.00      LL0  C  
ATOM   4599  N   SER L 121      61.362 -36.120 -12.030  1.00  0.00      LL0  N  
ATOM   4600  CA  SER L 121      62.407 -36.178 -13.044  1.00  0.00      LL0  C  
ATOM   4601  C   SER L 121      63.342 -37.371 -12.981  1.00  0.00      LL0  C  
ATOM   4602  O   SER L 121      63.674 -37.870 -11.913  1.00  0.00      LL0  O  
ATOM   4603  CB  SER L 121      63.219 -34.889 -12.929  1.00  0.00      LL0  C  
ATOM   4604  OG  SER L 121      62.480 -33.905 -12.182  1.00  0.00      LL0  O  
ATOM   4605  H   SER L 121      61.046 -35.212 -11.756  1.00  0.00      LL0  H  
ATOM   4606  HG  SER L 121      62.099 -33.324 -12.842  1.00  0.00      LL0  H  
ATOM   4607  N   ASP L 122      63.821 -37.757 -14.174  1.00  0.00      LL0  N  
ATOM   4608  CA  ASP L 122      64.827 -38.823 -14.242  1.00  0.00      LL0  C  
ATOM   4609  C   ASP L 122      66.016 -38.655 -13.288  1.00  0.00      LL0  C  
ATOM   4610  O   ASP L 122      66.501 -39.589 -12.648  1.00  0.00      LL0  O  
ATOM   4611  CB  ASP L 122      65.273 -39.007 -15.698  1.00  0.00      LL0  C  
ATOM   4612  CG  ASP L 122      66.236 -40.169 -15.781  1.00  0.00      LL0  C  
ATOM   4613  OD1 ASP L 122      67.438 -39.933 -15.852  1.00  0.00      LL0  O  
ATOM   4614  OD2 ASP L 122      65.812 -41.314 -15.643  1.00  0.00      LL0  O1-
ATOM   4615  H   ASP L 122      63.438 -37.379 -15.016  1.00  0.00      LL0  H  
ATOM   4616  N   GLU L 123      66.420 -37.378 -13.187  1.00  0.00      LL0  N  
ATOM   4617  CA  GLU L 123      67.416 -36.996 -12.186  1.00  0.00      LL0  C  
ATOM   4618  C   GLU L 123      67.005 -37.307 -10.749  1.00  0.00      LL0  C  
ATOM   4619  O   GLU L 123      67.734 -37.937  -9.990  1.00  0.00      LL0  O  
ATOM   4620  CB  GLU L 123      67.758 -35.514 -12.332  1.00  0.00      LL0  C  
ATOM   4621  CG  GLU L 123      68.307 -35.101 -13.709  1.00  0.00      LL0  C  
ATOM   4622  CD  GLU L 123      68.583 -33.602 -13.755  1.00  0.00      LL0  C  
ATOM   4623  OE1 GLU L 123      68.512 -32.937 -12.727  1.00  0.00      LL0  O  
ATOM   4624  OE2 GLU L 123      68.863 -33.060 -14.825  1.00  0.00      LL0  O1-
ATOM   4625  H   GLU L 123      66.070 -36.723 -13.853  1.00  0.00      LL0  H  
ATOM   4626  N   GLN L 124      65.778 -36.862 -10.410  1.00  0.00      LL0  N  
ATOM   4627  CA  GLN L 124      65.252 -37.113  -9.061  1.00  0.00      LL0  C  
ATOM   4628  C   GLN L 124      65.202 -38.579  -8.685  1.00  0.00      LL0  C  
ATOM   4629  O   GLN L 124      65.592 -39.006  -7.603  1.00  0.00      LL0  O  
ATOM   4630  CB  GLN L 124      63.849 -36.540  -8.866  1.00  0.00      LL0  C  
ATOM   4631  CG  GLN L 124      63.745 -35.029  -8.989  1.00  0.00      LL0  C  
ATOM   4632  CD  GLN L 124      62.411 -34.575  -8.440  1.00  0.00      LL0  C  
ATOM   4633  NE2 GLN L 124      61.572 -34.092  -9.362  1.00  0.00      LL0  N  
ATOM   4634  OE1 GLN L 124      62.139 -34.671  -7.248  1.00  0.00      LL0  O  
ATOM   4635  H   GLN L 124      65.199 -36.457 -11.114  1.00  0.00      LL0  H  
ATOM   4636 HE21 GLN L 124      61.892 -33.956 -10.303  1.00  0.00      LL0  H  
ATOM   4637 HE22 GLN L 124      60.624 -33.854  -9.136  1.00  0.00      LL0  H  
ATOM   4638  N   LEU L 125      64.733 -39.363  -9.666  1.00  0.00      LL0  N  
ATOM   4639  CA  LEU L 125      64.645 -40.787  -9.375  1.00  0.00      LL0  C  
ATOM   4640  C   LEU L 125      65.960 -41.519  -9.184  1.00  0.00      LL0  C  
ATOM   4641  O   LEU L 125      65.964 -42.644  -8.695  1.00  0.00      LL0  O  
ATOM   4642  CB  LEU L 125      63.694 -41.503 -10.341  1.00  0.00      LL0  C  
ATOM   4643  CG  LEU L 125      64.032 -41.538 -11.831  1.00  0.00      LL0  C  
ATOM   4644  CD1 LEU L 125      64.908 -42.733 -12.208  1.00  0.00      LL0  C  
ATOM   4645  CD2 LEU L 125      62.757 -41.506 -12.675  1.00  0.00      LL0  C  
ATOM   4646  H   LEU L 125      64.410 -38.965 -10.526  1.00  0.00      LL0  H  
ATOM   4647  N   LYS L 126      67.054 -40.833  -9.560  1.00  0.00      LL0  N  
ATOM   4648  CA  LYS L 126      68.357 -41.318  -9.108  1.00  0.00      LL0  C  
ATOM   4649  C   LYS L 126      68.705 -40.806  -7.722  1.00  0.00      LL0  C  
ATOM   4650  O   LYS L 126      69.111 -41.544  -6.838  1.00  0.00      LL0  O  
ATOM   4651  CB  LYS L 126      69.493 -40.906 -10.051  1.00  0.00      LL0  C  
ATOM   4652  CG  LYS L 126      69.244 -41.079 -11.549  1.00  0.00      LL0  C  
ATOM   4653  CD  LYS L 126      68.882 -42.503 -11.974  1.00  0.00      LL0  C  
ATOM   4654  CE  LYS L 126      68.686 -42.618 -13.487  1.00  0.00      LL0  C  
ATOM   4655  NZ  LYS L 126      67.701 -41.632 -13.939  1.00  0.00      LL0  N1+
ATOM   4656  H   LYS L 126      66.967 -39.932  -9.986  1.00  0.00      LL0  H  
ATOM   4657  HZ1 LYS L 126      68.107 -40.975 -14.639  1.00  0.00      LL0  H  
ATOM   4658  HZ2 LYS L 126      66.913 -42.044 -14.485  1.00  0.00      LL0  H  
ATOM   4659  HZ3 LYS L 126      67.283 -41.039 -13.194  1.00  0.00      LL0  H  
ATOM   4660  N   SER L 127      68.541 -39.482  -7.589  1.00  0.00      LL0  N  
ATOM   4661  CA  SER L 127      69.058 -38.809  -6.397  1.00  0.00      LL0  C  
ATOM   4662  C   SER L 127      68.373 -39.156  -5.085  1.00  0.00      LL0  C  
ATOM   4663  O   SER L 127      68.948 -39.055  -4.009  1.00  0.00      LL0  O  
ATOM   4664  CB  SER L 127      69.081 -37.296  -6.634  1.00  0.00      LL0  C  
ATOM   4665  OG  SER L 127      68.021 -36.919  -7.525  1.00  0.00      LL0  O  
ATOM   4666  H   SER L 127      68.050 -38.948  -8.276  1.00  0.00      LL0  H  
ATOM   4667  HG  SER L 127      68.347 -37.051  -8.411  1.00  0.00      LL0  H  
ATOM   4668  N   GLY L 128      67.116 -39.587  -5.227  1.00  0.00      LL0  N  
ATOM   4669  CA  GLY L 128      66.416 -39.991  -4.014  1.00  0.00      LL0  C  
ATOM   4670  C   GLY L 128      65.071 -39.324  -3.809  1.00  0.00      LL0  C  
ATOM   4671  O   GLY L 128      64.425 -39.473  -2.775  1.00  0.00      LL0  O  
ATOM   4672  H   GLY L 128      66.701 -39.607  -6.135  1.00  0.00      LL0  H  
ATOM   4673  N   THR L 129      64.657 -38.594  -4.846  1.00  0.00      LL0  N  
ATOM   4674  CA  THR L 129      63.527 -37.720  -4.580  1.00  0.00      LL0  C  
ATOM   4675  C   THR L 129      62.336 -37.969  -5.482  1.00  0.00      LL0  C  
ATOM   4676  O   THR L 129      62.464 -38.320  -6.649  1.00  0.00      LL0  O  
ATOM   4677  CB  THR L 129      64.018 -36.274  -4.669  1.00  0.00      LL0  C  
ATOM   4678  CG2 THR L 129      63.108 -35.321  -3.895  1.00  0.00      LL0  C  
ATOM   4679  OG1 THR L 129      65.365 -36.185  -4.183  1.00  0.00      LL0  O  
ATOM   4680  H   THR L 129      65.161 -38.516  -5.705  1.00  0.00      LL0  H  
ATOM   4681  HG1 THR L 129      65.675 -35.307  -4.367  1.00  0.00      LL0  H  
ATOM   4682  N   ALA L 130      61.160 -37.755  -4.886  1.00  0.00      LL0  N  
ATOM   4683  CA  ALA L 130      59.956 -37.756  -5.698  1.00  0.00      LL0  C  
ATOM   4684  C   ALA L 130      59.147 -36.495  -5.505  1.00  0.00      LL0  C  
ATOM   4685  O   ALA L 130      58.090 -36.460  -4.881  1.00  0.00      LL0  O  
ATOM   4686  CB  ALA L 130      59.087 -38.961  -5.385  1.00  0.00      LL0  C  
ATOM   4687  H   ALA L 130      61.094 -37.605  -3.897  1.00  0.00      LL0  H  
ATOM   4688  N   SER L 131      59.707 -35.435  -6.091  1.00  0.00      LL0  N  
ATOM   4689  CA  SER L 131      58.884 -34.238  -6.156  1.00  0.00      LL0  C  
ATOM   4690  C   SER L 131      58.002 -34.236  -7.389  1.00  0.00      LL0  C  
ATOM   4691  O   SER L 131      58.487 -34.098  -8.508  1.00  0.00      LL0  O  
ATOM   4692  CB  SER L 131      59.720 -32.958  -6.101  1.00  0.00      LL0  C  
ATOM   4693  OG  SER L 131      60.878 -33.116  -5.259  1.00  0.00      LL0  O  
ATOM   4694  H   SER L 131      60.552 -35.530  -6.616  1.00  0.00      LL0  H  
ATOM   4695  HG  SER L 131      61.427 -33.729  -5.753  1.00  0.00      LL0  H  
ATOM   4696  N   VAL L 132      56.703 -34.434  -7.130  1.00  0.00      LL0  N  
ATOM   4697  CA  VAL L 132      55.744 -34.360  -8.231  1.00  0.00      LL0  C  
ATOM   4698  C   VAL L 132      55.154 -32.970  -8.244  1.00  0.00      LL0  C  
ATOM   4699  O   VAL L 132      54.714 -32.476  -7.214  1.00  0.00      LL0  O  
ATOM   4700  CB  VAL L 132      54.600 -35.375  -8.074  1.00  0.00      LL0  C  
ATOM   4701  CG1 VAL L 132      53.875 -35.591  -9.406  1.00  0.00      LL0  C  
ATOM   4702  CG2 VAL L 132      55.043 -36.699  -7.457  1.00  0.00      LL0  C  
ATOM   4703  H   VAL L 132      56.407 -34.401  -6.175  1.00  0.00      LL0  H  
ATOM   4704  N   VAL L 133      55.171 -32.344  -9.422  1.00  0.00      LL0  N  
ATOM   4705  CA  VAL L 133      54.592 -31.005  -9.407  1.00  0.00      LL0  C  
ATOM   4706  C   VAL L 133      53.271 -30.950 -10.145  1.00  0.00      LL0  C  
ATOM   4707  O   VAL L 133      53.185 -31.140 -11.352  1.00  0.00      LL0  O  
ATOM   4708  CB  VAL L 133      55.595 -29.968  -9.934  1.00  0.00      LL0  C  
ATOM   4709  CG1 VAL L 133      55.019 -28.547  -9.929  1.00  0.00      LL0  C  
ATOM   4710  CG2 VAL L 133      56.896 -30.031  -9.130  1.00  0.00      LL0  C  
ATOM   4711  H   VAL L 133      55.484 -32.801 -10.257  1.00  0.00      LL0  H  
ATOM   4712  N   CYS L 134      52.231 -30.684  -9.356  1.00  0.00      LL0  N  
ATOM   4713  CA  CYS L 134      50.959 -30.386 -10.001  1.00  0.00      LL0  C  
ATOM   4714  C   CYS L 134      50.872 -28.906 -10.289  1.00  0.00      LL0  C  
ATOM   4715  O   CYS L 134      51.179 -28.077  -9.440  1.00  0.00      LL0  O  
ATOM   4716  CB  CYS L 134      49.810 -30.839  -9.108  1.00  0.00      LL0  C  
ATOM   4717  SG  CYS L 134      48.209 -30.913  -9.937  1.00  0.00      LL0  S  
ATOM   4718  H   CYS L 134      52.381 -30.522  -8.380  1.00  0.00      LL0  H  
ATOM   4719  N   LEU L 135      50.484 -28.602 -11.528  1.00  0.00      LL0  N  
ATOM   4720  CA  LEU L 135      50.503 -27.194 -11.894  1.00  0.00      LL0  C  
ATOM   4721  C   LEU L 135      49.122 -26.637 -12.141  1.00  0.00      LL0  C  
ATOM   4722  O   LEU L 135      48.448 -26.990 -13.095  1.00  0.00      LL0  O  
ATOM   4723  CB  LEU L 135      51.384 -26.972 -13.122  1.00  0.00      LL0  C  
ATOM   4724  CG  LEU L 135      51.476 -25.498 -13.528  1.00  0.00      LL0  C  
ATOM   4725  CD1 LEU L 135      52.098 -24.638 -12.428  1.00  0.00      LL0  C  
ATOM   4726  CD2 LEU L 135      52.152 -25.326 -14.884  1.00  0.00      LL0  C  
ATOM   4727  H   LEU L 135      50.160 -29.311 -12.156  1.00  0.00      LL0  H  
ATOM   4728  N   LEU L 136      48.749 -25.717 -11.256  1.00  0.00      LL0  N  
ATOM   4729  CA  LEU L 136      47.522 -24.966 -11.493  1.00  0.00      LL0  C  
ATOM   4730  C   LEU L 136      47.848 -23.706 -12.266  1.00  0.00      LL0  C  
ATOM   4731  O   LEU L 136      48.102 -22.660 -11.682  1.00  0.00      LL0  O  
ATOM   4732  CB  LEU L 136      46.852 -24.550 -10.179  1.00  0.00      LL0  C  
ATOM   4733  CG  LEU L 136      46.302 -25.617  -9.227  1.00  0.00      LL0  C  
ATOM   4734  CD1 LEU L 136      47.355 -26.545  -8.611  1.00  0.00      LL0  C  
ATOM   4735  CD2 LEU L 136      45.500 -24.932  -8.123  1.00  0.00      LL0  C  
ATOM   4736  H   LEU L 136      49.373 -25.487 -10.508  1.00  0.00      LL0  H  
ATOM   4737  N   ASN L 137      47.868 -23.836 -13.595  1.00  0.00      LL0  N  
ATOM   4738  CA  ASN L 137      48.131 -22.606 -14.344  1.00  0.00      LL0  C  
ATOM   4739  C   ASN L 137      46.865 -21.779 -14.534  1.00  0.00      LL0  C  
ATOM   4740  O   ASN L 137      45.770 -22.323 -14.626  1.00  0.00      LL0  O  
ATOM   4741  CB  ASN L 137      48.842 -22.962 -15.659  1.00  0.00      LL0  C  
ATOM   4742  CG  ASN L 137      49.221 -21.745 -16.490  1.00  0.00      LL0  C  
ATOM   4743  ND2 ASN L 137      49.758 -20.726 -15.816  1.00  0.00      LL0  N  
ATOM   4744  OD1 ASN L 137      49.029 -21.723 -17.697  1.00  0.00      LL0  O  
ATOM   4745  H   ASN L 137      47.625 -24.696 -14.050  1.00  0.00      LL0  H  
ATOM   4746 HD21 ASN L 137      50.009 -20.697 -14.848  1.00  0.00      LL0  H  
ATOM   4747 HD22 ASN L 137      49.896 -19.864 -16.315  1.00  0.00      LL0  H  
ATOM   4748  N   ASN L 138      47.076 -20.453 -14.550  1.00  0.00      LL0  N  
ATOM   4749  CA  ASN L 138      46.033 -19.450 -14.802  1.00  0.00      LL0  C  
ATOM   4750  C   ASN L 138      44.675 -19.670 -14.166  1.00  0.00      LL0  C  
ATOM   4751  O   ASN L 138      43.640 -19.741 -14.818  1.00  0.00      LL0  O  
ATOM   4752  CB  ASN L 138      45.896 -19.120 -16.294  1.00  0.00      LL0  C  
ATOM   4753  CG  ASN L 138      47.013 -18.176 -16.696  1.00  0.00      LL0  C  
ATOM   4754  ND2 ASN L 138      46.603 -16.976 -17.122  1.00  0.00      LL0  N  
ATOM   4755  OD1 ASN L 138      48.190 -18.503 -16.613  1.00  0.00      LL0  O  
ATOM   4756  H   ASN L 138      48.020 -20.128 -14.483  1.00  0.00      LL0  H  
ATOM   4757 HD21 ASN L 138      45.650 -16.667 -17.187  1.00  0.00      LL0  H  
ATOM   4758 HD22 ASN L 138      47.280 -16.277 -17.345  1.00  0.00      LL0  H  
ATOM   4759  N   PHE L 139      44.724 -19.759 -12.833  1.00  0.00      LL0  N  
ATOM   4760  CA  PHE L 139      43.451 -19.921 -12.140  1.00  0.00      LL0  C  
ATOM   4761  C   PHE L 139      43.060 -18.694 -11.343  1.00  0.00      LL0  C  
ATOM   4762  O   PHE L 139      43.902 -17.891 -10.953  1.00  0.00      LL0  O  
ATOM   4763  CB  PHE L 139      43.438 -21.205 -11.294  1.00  0.00      LL0  C  
ATOM   4764  CG  PHE L 139      44.249 -21.112 -10.020  1.00  0.00      LL0  C  
ATOM   4765  CD1 PHE L 139      45.633 -20.833 -10.062  1.00  0.00      LL0  C  
ATOM   4766  CD2 PHE L 139      43.585 -21.317  -8.793  1.00  0.00      LL0  C  
ATOM   4767  CE1 PHE L 139      46.353 -20.726  -8.859  1.00  0.00      LL0  C  
ATOM   4768  CE2 PHE L 139      44.306 -21.215  -7.589  1.00  0.00      LL0  C  
ATOM   4769  CZ  PHE L 139      45.680 -20.903  -7.633  1.00  0.00      LL0  C  
ATOM   4770  H   PHE L 139      45.587 -19.583 -12.356  1.00  0.00      LL0  H  
ATOM   4771  N   TYR L 140      41.745 -18.570 -11.136  1.00  0.00      LL0  N  
ATOM   4772  CA  TYR L 140      41.253 -17.406 -10.402  1.00  0.00      LL0  C  
ATOM   4773  C   TYR L 140      39.881 -17.708  -9.831  1.00  0.00      LL0  C  
ATOM   4774  O   TYR L 140      39.004 -18.116 -10.582  1.00  0.00      LL0  O  
ATOM   4775  CB  TYR L 140      41.193 -16.184 -11.336  1.00  0.00      LL0  C  
ATOM   4776  CG  TYR L 140      40.851 -14.918 -10.584  1.00  0.00      LL0  C  
ATOM   4777  CD1 TYR L 140      41.890 -14.145 -10.027  1.00  0.00      LL0  C  
ATOM   4778  CD2 TYR L 140      39.497 -14.547 -10.463  1.00  0.00      LL0  C  
ATOM   4779  CE1 TYR L 140      41.566 -12.960  -9.345  1.00  0.00      LL0  C  
ATOM   4780  CE2 TYR L 140      39.173 -13.368  -9.778  1.00  0.00      LL0  C  
ATOM   4781  CZ  TYR L 140      40.211 -12.579  -9.249  1.00  0.00      LL0  C  
ATOM   4782  OH  TYR L 140      39.877 -11.389  -8.640  1.00  0.00      LL0  O  
ATOM   4783  H   TYR L 140      41.109 -19.267 -11.480  1.00  0.00      LL0  H  
ATOM   4784  HH  TYR L 140      40.672 -10.873  -8.508  1.00  0.00      LL0  H  
ATOM   4785  N   PRO L 141      39.686 -17.464  -8.511  1.00  0.00      LL0  N  
ATOM   4786  CA  PRO L 141      40.716 -16.945  -7.599  1.00  0.00      LL0  C  
ATOM   4787  C   PRO L 141      41.654 -18.041  -7.105  1.00  0.00      LL0  C  
ATOM   4788  O   PRO L 141      41.770 -19.098  -7.703  1.00  0.00      LL0  O  
ATOM   4789  CB  PRO L 141      39.841 -16.341  -6.495  1.00  0.00      LL0  C  
ATOM   4790  CG  PRO L 141      38.643 -17.286  -6.400  1.00  0.00      LL0  C  
ATOM   4791  CD  PRO L 141      38.396 -17.657  -7.857  1.00  0.00      LL0  C  
ATOM   4792  N   ARG L 142      42.304 -17.762  -5.961  1.00  0.00      LL0  N  
ATOM   4793  CA  ARG L 142      43.158 -18.811  -5.398  1.00  0.00      LL0  C  
ATOM   4794  C   ARG L 142      42.402 -19.995  -4.795  1.00  0.00      LL0  C  
ATOM   4795  O   ARG L 142      42.982 -21.031  -4.488  1.00  0.00      LL0  O  
ATOM   4796  CB  ARG L 142      44.181 -18.176  -4.427  1.00  0.00      LL0  C  
ATOM   4797  CG  ARG L 142      45.327 -19.059  -3.885  1.00  0.00      LL0  C  
ATOM   4798  CD  ARG L 142      44.974 -19.839  -2.607  1.00  0.00      LL0  C  
ATOM   4799  NE  ARG L 142      45.986 -20.832  -2.238  1.00  0.00      LL0  N  
ATOM   4800  CZ  ARG L 142      45.781 -22.161  -2.427  1.00  0.00      LL0  C  
ATOM   4801  NH1 ARG L 142      44.719 -22.609  -3.090  1.00  0.00      LL0  N1+
ATOM   4802  NH2 ARG L 142      46.660 -23.024  -1.940  1.00  0.00      LL0  N  
ATOM   4803  H   ARG L 142      42.223 -16.867  -5.522  1.00  0.00      LL0  H  
ATOM   4804  HE  ARG L 142      46.826 -20.504  -1.804  1.00  0.00      LL0  H  
ATOM   4805 HH11 ARG L 142      44.522 -23.595  -3.174  1.00  0.00      LL0  H  
ATOM   4806 HH12 ARG L 142      44.080 -21.975  -3.535  1.00  0.00      LL0  H  
ATOM   4807 HH21 ARG L 142      46.590 -24.027  -2.097  1.00  0.00      LL0  H  
ATOM   4808 HH22 ARG L 142      47.448 -22.763  -1.390  1.00  0.00      LL0  H  
ATOM   4809  N   GLU L 143      41.088 -19.799  -4.595  1.00  0.00      LL0  N  
ATOM   4810  CA  GLU L 143      40.365 -20.823  -3.844  1.00  0.00      LL0  C  
ATOM   4811  C   GLU L 143      40.136 -22.143  -4.565  1.00  0.00      LL0  C  
ATOM   4812  O   GLU L 143      39.164 -22.381  -5.278  1.00  0.00      LL0  O  
ATOM   4813  CB  GLU L 143      39.090 -20.253  -3.228  1.00  0.00      LL0  C  
ATOM   4814  CG  GLU L 143      38.940 -20.621  -1.745  1.00  0.00      LL0  C  
ATOM   4815  CD  GLU L 143      38.737 -22.115  -1.560  1.00  0.00      LL0  C  
ATOM   4816  OE1 GLU L 143      39.718 -22.853  -1.489  1.00  0.00      LL0  O  
ATOM   4817  OE2 GLU L 143      37.596 -22.559  -1.452  1.00  0.00      LL0  O1-
ATOM   4818  H   GLU L 143      40.610 -19.018  -4.987  1.00  0.00      LL0  H  
ATOM   4819  N   ALA L 144      41.153 -22.974  -4.339  1.00  0.00      LL0  N  
ATOM   4820  CA  ALA L 144      41.355 -24.221  -5.050  1.00  0.00      LL0  C  
ATOM   4821  C   ALA L 144      42.132 -25.136  -4.137  1.00  0.00      LL0  C  
ATOM   4822  O   ALA L 144      43.096 -24.720  -3.499  1.00  0.00      LL0  O  
ATOM   4823  CB  ALA L 144      42.185 -23.986  -6.312  1.00  0.00      LL0  C  
ATOM   4824  H   ALA L 144      41.855 -22.666  -3.699  1.00  0.00      LL0  H  
ATOM   4825  N   LYS L 145      41.641 -26.375  -4.060  1.00  0.00      LL0  N  
ATOM   4826  CA  LYS L 145      42.232 -27.314  -3.115  1.00  0.00      LL0  C  
ATOM   4827  C   LYS L 145      42.743 -28.528  -3.856  1.00  0.00      LL0  C  
ATOM   4828  O   LYS L 145      42.007 -29.195  -4.580  1.00  0.00      LL0  O  
ATOM   4829  CB  LYS L 145      41.214 -27.737  -2.048  1.00  0.00      LL0  C  
ATOM   4830  CG  LYS L 145      40.155 -26.669  -1.757  1.00  0.00      LL0  C  
ATOM   4831  CD  LYS L 145      39.118 -27.083  -0.714  1.00  0.00      LL0  C  
ATOM   4832  CE  LYS L 145      37.922 -26.126  -0.673  1.00  0.00      LL0  C  
ATOM   4833  NZ  LYS L 145      38.374 -24.752  -0.439  1.00  0.00      LL0  N1+
ATOM   4834  H   LYS L 145      40.915 -26.660  -4.689  1.00  0.00      LL0  H  
ATOM   4835  HZ1 LYS L 145      37.599 -24.055  -0.484  1.00  0.00      LL0  H  
ATOM   4836  HZ2 LYS L 145      38.901 -24.608   0.438  1.00  0.00      LL0  H  
ATOM   4837  HZ3 LYS L 145      38.981 -24.404  -1.214  1.00  0.00      LL0  H  
ATOM   4838  N   VAL L 146      44.043 -28.769  -3.673  1.00  0.00      LL0  N  
ATOM   4839  CA  VAL L 146      44.634 -29.860  -4.440  1.00  0.00      LL0  C  
ATOM   4840  C   VAL L 146      44.488 -31.212  -3.764  1.00  0.00      LL0  C  
ATOM   4841  O   VAL L 146      45.088 -31.496  -2.736  1.00  0.00      LL0  O  
ATOM   4842  CB  VAL L 146      46.106 -29.552  -4.745  1.00  0.00      LL0  C  
ATOM   4843  CG1 VAL L 146      46.728 -30.600  -5.672  1.00  0.00      LL0  C  
ATOM   4844  CG2 VAL L 146      46.261 -28.140  -5.314  1.00  0.00      LL0  C  
ATOM   4845  H   VAL L 146      44.588 -28.235  -3.024  1.00  0.00      LL0  H  
ATOM   4846  N   GLN L 147      43.678 -32.063  -4.407  1.00  0.00      LL0  N  
ATOM   4847  CA  GLN L 147      43.741 -33.461  -3.989  1.00  0.00      LL0  C  
ATOM   4848  C   GLN L 147      45.001 -34.119  -4.510  1.00  0.00      LL0  C  
ATOM   4849  O   GLN L 147      45.090 -34.486  -5.677  1.00  0.00      LL0  O  
ATOM   4850  CB  GLN L 147      42.566 -34.273  -4.524  1.00  0.00      LL0  C  
ATOM   4851  CG  GLN L 147      41.164 -33.819  -4.133  1.00  0.00      LL0  C  
ATOM   4852  CD  GLN L 147      40.196 -34.621  -4.978  1.00  0.00      LL0  C  
ATOM   4853  NE2 GLN L 147      39.480 -33.877  -5.817  1.00  0.00      LL0  N  
ATOM   4854  OE1 GLN L 147      40.140 -35.846  -4.938  1.00  0.00      LL0  O  
ATOM   4855  H   GLN L 147      43.186 -31.779  -5.231  1.00  0.00      LL0  H  
ATOM   4856 HE21 GLN L 147      39.530 -32.882  -5.821  1.00  0.00      LL0  H  
ATOM   4857 HE22 GLN L 147      38.923 -34.362  -6.498  1.00  0.00      LL0  H  
ATOM   4858  N   TRP L 148      45.971 -34.282  -3.607  1.00  0.00      LL0  N  
ATOM   4859  CA  TRP L 148      47.043 -35.178  -4.022  1.00  0.00      LL0  C  
ATOM   4860  C   TRP L 148      46.597 -36.619  -3.997  1.00  0.00      LL0  C  
ATOM   4861  O   TRP L 148      46.131 -37.126  -2.986  1.00  0.00      LL0  O  
ATOM   4862  CB  TRP L 148      48.298 -34.958  -3.188  1.00  0.00      LL0  C  
ATOM   4863  CG  TRP L 148      49.104 -33.882  -3.865  1.00  0.00      LL0  C  
ATOM   4864  CD1 TRP L 148      49.233 -32.541  -3.476  1.00  0.00      LL0  C  
ATOM   4865  CD2 TRP L 148      49.882 -34.012  -5.071  1.00  0.00      LL0  C  
ATOM   4866  CE2 TRP L 148      50.450 -32.725  -5.346  1.00  0.00      LL0  C  
ATOM   4867  CE3 TRP L 148      50.140 -35.100  -5.933  1.00  0.00      LL0  C  
ATOM   4868  NE1 TRP L 148      50.023 -31.856  -4.346  1.00  0.00      LL0  N  
ATOM   4869  CZ2 TRP L 148      51.264 -32.555  -6.483  1.00  0.00      LL0  C  
ATOM   4870  CZ3 TRP L 148      50.955 -34.913  -7.068  1.00  0.00      LL0  C  
ATOM   4871  CH2 TRP L 148      51.516 -33.646  -7.340  1.00  0.00      LL0  C  
ATOM   4872  H   TRP L 148      45.885 -33.915  -2.680  1.00  0.00      LL0  H  
ATOM   4873  HE1 TRP L 148      50.220 -30.892  -4.290  1.00  0.00      LL0  H  
ATOM   4874  N   LYS L 149      46.709 -37.230  -5.176  1.00  0.00      LL0  N  
ATOM   4875  CA  LYS L 149      46.100 -38.542  -5.338  1.00  0.00      LL0  C  
ATOM   4876  C   LYS L 149      47.137 -39.572  -5.752  1.00  0.00      LL0  C  
ATOM   4877  O   LYS L 149      47.132 -40.175  -6.822  1.00  0.00      LL0  O  
ATOM   4878  CB  LYS L 149      44.902 -38.398  -6.285  1.00  0.00      LL0  C  
ATOM   4879  CG  LYS L 149      43.886 -39.540  -6.225  1.00  0.00      LL0  C  
ATOM   4880  CD  LYS L 149      42.563 -39.200  -6.919  1.00  0.00      LL0  C  
ATOM   4881  CE  LYS L 149      41.868 -38.029  -6.222  1.00  0.00      LL0  C  
ATOM   4882  NZ  LYS L 149      40.546 -37.753  -6.797  1.00  0.00      LL0  N1+
ATOM   4883  H   LYS L 149      47.170 -36.783  -5.944  1.00  0.00      LL0  H  
ATOM   4884  HZ1 LYS L 149      40.135 -36.884  -6.380  1.00  0.00      LL0  H  
ATOM   4885  HZ2 LYS L 149      40.593 -37.528  -7.815  1.00  0.00      LL0  H  
ATOM   4886  HZ3 LYS L 149      39.873 -38.525  -6.670  1.00  0.00      LL0  H  
ATOM   4887  N   VAL L 150      48.100 -39.703  -4.837  1.00  0.00      LL0  N  
ATOM   4888  CA  VAL L 150      49.238 -40.564  -5.138  1.00  0.00      LL0  C  
ATOM   4889  C   VAL L 150      48.859 -42.024  -4.997  1.00  0.00      LL0  C  
ATOM   4890  O   VAL L 150      48.329 -42.462  -3.985  1.00  0.00      LL0  O  
ATOM   4891  CB  VAL L 150      50.416 -40.168  -4.246  1.00  0.00      LL0  C  
ATOM   4892  CG1 VAL L 150      51.620 -41.097  -4.381  1.00  0.00      LL0  C  
ATOM   4893  CG2 VAL L 150      50.788 -38.712  -4.532  1.00  0.00      LL0  C  
ATOM   4894  H   VAL L 150      47.867 -39.424  -3.904  1.00  0.00      LL0  H  
ATOM   4895  N   ASP L 151      49.087 -42.731  -6.113  1.00  0.00      LL0  N  
ATOM   4896  CA  ASP L 151      48.582 -44.094  -6.292  1.00  0.00      LL0  C  
ATOM   4897  C   ASP L 151      47.105 -44.271  -5.966  1.00  0.00      LL0  C  
ATOM   4898  O   ASP L 151      46.645 -45.253  -5.397  1.00  0.00      LL0  O  
ATOM   4899  CB  ASP L 151      49.484 -45.112  -5.580  1.00  0.00      LL0  C  
ATOM   4900  CG  ASP L 151      49.759 -46.322  -6.461  1.00  0.00      LL0  C  
ATOM   4901  OD1 ASP L 151      49.244 -46.421  -7.571  1.00  0.00      LL0  O  
ATOM   4902  OD2 ASP L 151      50.507 -47.204  -6.053  1.00  0.00      LL0  O1-
ATOM   4903  H   ASP L 151      49.669 -42.338  -6.824  1.00  0.00      LL0  H  
ATOM   4904  N   ASN L 152      46.380 -43.194  -6.339  1.00  0.00      LL0  N  
ATOM   4905  CA  ASN L 152      44.953 -43.025  -6.042  1.00  0.00      LL0  C  
ATOM   4906  C   ASN L 152      44.565 -42.815  -4.579  1.00  0.00      LL0  C  
ATOM   4907  O   ASN L 152      43.423 -42.512  -4.257  1.00  0.00      LL0  O  
ATOM   4908  CB  ASN L 152      44.083 -44.095  -6.722  1.00  0.00      LL0  C  
ATOM   4909  CG  ASN L 152      42.647 -43.613  -6.827  1.00  0.00      LL0  C  
ATOM   4910  ND2 ASN L 152      41.771 -44.372  -6.164  1.00  0.00      LL0  N  
ATOM   4911  OD1 ASN L 152      42.332 -42.627  -7.479  1.00  0.00      LL0  O  
ATOM   4912  H   ASN L 152      46.867 -42.438  -6.778  1.00  0.00      LL0  H  
ATOM   4913 HD21 ASN L 152      42.071 -45.155  -5.623  1.00  0.00      LL0  H  
ATOM   4914 HD22 ASN L 152      40.808 -44.117  -6.210  1.00  0.00      LL0  H  
ATOM   4915  N   ALA L 153      45.557 -42.957  -3.692  1.00  0.00      LL0  N  
ATOM   4916  CA  ALA L 153      45.285 -42.563  -2.316  1.00  0.00      LL0  C  
ATOM   4917  C   ALA L 153      45.503 -41.075  -2.142  1.00  0.00      LL0  C  
ATOM   4918  O   ALA L 153      46.253 -40.442  -2.877  1.00  0.00      LL0  O  
ATOM   4919  CB  ALA L 153      46.199 -43.318  -1.351  1.00  0.00      LL0  C  
ATOM   4920  H   ALA L 153      46.497 -43.146  -3.971  1.00  0.00      LL0  H  
ATOM   4921  N   LEU L 154      44.804 -40.532  -1.139  1.00  0.00      LL0  N  
ATOM   4922  CA  LEU L 154      45.053 -39.118  -0.882  1.00  0.00      LL0  C  
ATOM   4923  C   LEU L 154      46.321 -38.912  -0.083  1.00  0.00      LL0  C  
ATOM   4924  O   LEU L 154      46.695 -39.735   0.746  1.00  0.00      LL0  O  
ATOM   4925  CB  LEU L 154      43.852 -38.465  -0.198  1.00  0.00      LL0  C  
ATOM   4926  CG  LEU L 154      42.598 -38.450  -1.078  1.00  0.00      LL0  C  
ATOM   4927  CD1 LEU L 154      41.379 -37.931  -0.314  1.00  0.00      LL0  C  
ATOM   4928  CD2 LEU L 154      42.816 -37.680  -2.383  1.00  0.00      LL0  C  
ATOM   4929  H   LEU L 154      44.275 -41.103  -0.517  1.00  0.00      LL0  H  
ATOM   4930  N   GLN L 155      46.980 -37.792  -0.389  1.00  0.00      LL0  N  
ATOM   4931  CA  GLN L 155      48.215 -37.446   0.306  1.00  0.00      LL0  C  
ATOM   4932  C   GLN L 155      48.188 -35.988   0.693  1.00  0.00      LL0  C  
ATOM   4933  O   GLN L 155      47.556 -35.167   0.036  1.00  0.00      LL0  O  
ATOM   4934  CB  GLN L 155      49.430 -37.734  -0.581  1.00  0.00      LL0  C  
ATOM   4935  CG  GLN L 155      49.719 -39.222  -0.794  1.00  0.00      LL0  C  
ATOM   4936  CD  GLN L 155      50.303 -39.828   0.465  1.00  0.00      LL0  C  
ATOM   4937  NE2 GLN L 155      49.423 -40.482   1.225  1.00  0.00      LL0  N  
ATOM   4938  OE1 GLN L 155      51.490 -39.723   0.738  1.00  0.00      LL0  O
[truncated: 43,914 more chars]
