# Supplementary material for: Integrative Computational Prediction Strategy for Antibody–Antigen Binding: A Case Study on Interleukin‑1 Beta
Source: J Chem Inf Model. 2026 May 27;66(11):6659–75. doi: 10.1021/acs.jcim.6c00781 (PMC13250912; doi:10.1021/acs.jcim.6c00781)
Supplement: Supplementary file 4 [file ci6c00781_si_004.zip › Cluspro_poses/7CHY/7chy-HCDR_ESSA-pose.pdb]

ATOM      1  N   VAL I 119      58.354  38.774  41.533  1.00  0.00      RI0  N  
ATOM      2  CA  VAL I 119      57.315  38.090  40.694  1.00  0.00      RI0  C  
ATOM      3  C   VAL I 119      57.428  36.578  40.918  1.00  0.00      RI0  C  
ATOM      4  O   VAL I 119      58.565  36.062  40.908  1.00  0.00      RI0  O  
ATOM      5  CB  VAL I 119      57.551  38.430  39.218  1.00  0.00      RI0  C  
ATOM      6  CG1 VAL I 119      56.514  37.785  38.294  1.00  0.00      RI0  C  
ATOM      7  CG2 VAL I 119      57.633  39.944  39.031  1.00  0.00      RI0  C  
ATOM      8  H   VAL I 119      59.151  38.184  41.682  1.00  0.00      RI0  H  
ATOM      9  N   ARG I 120      56.292  35.899  41.103  1.00  0.00      RI0  N  
ATOM     10  CA  ARG I 120      56.226  34.417  41.196  1.00  0.00      RI0  C  
ATOM     11  C   ARG I 120      56.484  33.832  39.801  1.00  0.00      RI0  C  
ATOM     12  O   ARG I 120      55.637  34.022  38.905  1.00  0.00      RI0  O  
ATOM     13  CB  ARG I 120      54.843  33.992  41.697  1.00  0.00      RI0  C  
ATOM     14  CG  ARG I 120      54.591  32.484  41.603  1.00  0.00      RI0  C  
ATOM     15  CD  ARG I 120      53.147  32.110  41.945  1.00  0.00      RI0  C  
ATOM     16  NE  ARG I 120      52.890  30.697  41.663  1.00  0.00      RI0  N  
ATOM     17  CZ  ARG I 120      51.640  30.306  41.268  1.00  0.00      RI0  C  
ATOM     18  NH1 ARG I 120      50.662  31.234  41.142  1.00  0.00      RI0  N1+
ATOM     19  NH2 ARG I 120      51.401  28.999  41.009  1.00  0.00      RI0  N  
ATOM     20  H   ARG I 120      55.441  36.407  41.013  1.00  0.00      RI0  H  
ATOM     21  HE  ARG I 120      53.670  30.079  41.812  1.00  0.00      RI0  H  
ATOM     22 HH11 ARG I 120      49.727  31.008  40.851  1.00  0.00      RI0  H  
ATOM     23 HH12 ARG I 120      50.831  32.204  41.342  1.00  0.00      RI0  H  
ATOM     24 HH21 ARG I 120      50.501  28.657  40.720  1.00  0.00      RI0  H  
ATOM     25 HH22 ARG I 120      52.124  28.306  41.097  1.00  0.00      RI0  H  
ATOM     26  N   SER I 121      57.629  33.168  39.632  1.00  0.00      RI0  N  
ATOM     27  CA  SER I 121      58.050  32.482  38.383  1.00  0.00      RI0  C  
ATOM     28  C   SER I 121      58.772  31.180  38.748  1.00  0.00      RI0  C  
ATOM     29  O   SER I 121      59.575  31.201  39.701  1.00  0.00      RI0  O  
ATOM     30  CB  SER I 121      58.938  33.526  37.728  1.00  0.00      RI0  C  
ATOM     31  OG  SER I 121      59.447  34.366  38.777  1.00  0.00      RI0  O  
ATOM     32  H   SER I 121      58.361  33.132  40.318  1.00  0.00      RI0  H  
ATOM     33  HG  SER I 121      58.790  34.999  39.033  1.00  0.00      RI0  H  
ATOM     34  N   LEU I 122      58.481  30.095  38.023  1.00  0.00      RI0  N  
ATOM     35  CA  LEU I 122      59.100  28.756  38.228  1.00  0.00      RI0  C  
ATOM     36  C   LEU I 122      59.711  28.273  36.910  1.00  0.00      RI0  C  
ATOM     37  O   LEU I 122      59.283  28.758  35.842  1.00  0.00      RI0  O  
ATOM     38  CB  LEU I 122      58.084  27.770  38.825  1.00  0.00      RI0  C  
ATOM     39  CG  LEU I 122      56.739  27.638  38.098  1.00  0.00      RI0  C  
ATOM     40  CD1 LEU I 122      56.799  26.746  36.856  1.00  0.00      RI0  C  
ATOM     41  CD2 LEU I 122      55.650  27.152  39.055  1.00  0.00      RI0  C  
ATOM     42  H   LEU I 122      57.913  30.188  37.200  1.00  0.00      RI0  H  
ATOM     43  N   ASN I 123      60.681  27.359  36.996  1.00  0.00      RI0  N  
ATOM     44  CA  ASN I 123      61.327  26.705  35.828  1.00  0.00      RI0  C  
ATOM     45  C   ASN I 123      60.655  25.351  35.585  1.00  0.00      RI0  C  
ATOM     46  O   ASN I 123      60.326  24.664  36.575  1.00  0.00      RI0  O  
ATOM     47  CB  ASN I 123      62.821  26.518  36.047  1.00  0.00      RI0  C  
ATOM     48  CG  ASN I 123      63.501  27.799  35.636  1.00  0.00      RI0  C  
ATOM     49  ND2 ASN I 123      63.096  28.229  34.431  1.00  0.00      RI0  N  
ATOM     50  OD1 ASN I 123      64.315  28.380  36.349  1.00  0.00      RI0  O  
ATOM     51  H   ASN I 123      60.864  26.934  37.882  1.00  0.00      RI0  H  
ATOM     52 HD21 ASN I 123      62.443  27.715  33.869  1.00  0.00      RI0  H  
ATOM     53 HD22 ASN I 123      63.413  29.089  34.025  1.00  0.00      RI0  H  
ATOM     54  N   CYS I 124      60.456  24.992  34.313  1.00  0.00      RI0  N  
ATOM     55  CA  CYS I 124      59.814  23.721  33.882  1.00  0.00      RI0  C  
ATOM     56  C   CYS I 124      60.134  23.421  32.412  1.00  0.00      RI0  C  
ATOM     57  O   CYS I 124      60.715  24.288  31.722  1.00  0.00      RI0  O  
ATOM     58  CB  CYS I 124      58.312  23.852  34.126  1.00  0.00      RI0  C  
ATOM     59  SG  CYS I 124      57.656  25.422  33.504  1.00  0.00      RI0  S  
ATOM     60  H   CYS I 124      60.689  25.606  33.553  1.00  0.00      RI0  H  
ATOM     61  N   THR I 125      59.773  22.214  31.976  1.00  0.00      RI0  N  
ATOM     62  CA  THR I 125      59.793  21.766  30.563  1.00  0.00      RI0  C  
ATOM     63  C   THR I 125      58.347  21.541  30.120  1.00  0.00      RI0  C  
ATOM     64  O   THR I 125      57.540  21.076  30.942  1.00  0.00      RI0  O  
ATOM     65  CB  THR I 125      60.614  20.493  30.514  1.00  0.00      RI0  C  
ATOM     66  CG2 THR I 125      60.898  20.069  29.073  1.00  0.00      RI0  C  
ATOM     67  OG1 THR I 125      61.816  20.684  31.266  1.00  0.00      RI0  O  
ATOM     68  H   THR I 125      59.402  21.535  32.612  1.00  0.00      RI0  H  
ATOM     69  HG1 THR I 125      62.261  21.425  30.868  1.00  0.00      RI0  H  
ATOM     70  N   LEU I 126      58.037  21.898  28.876  1.00  0.00      RI0  N  
ATOM     71  CA  LEU I 126      56.737  21.611  28.223  1.00  0.00      RI0  C  
ATOM     72  C   LEU I 126      56.898  20.351  27.372  1.00  0.00      RI0  C  
ATOM     73  O   LEU I 126      58.024  20.063  26.937  1.00  0.00      RI0  O  
ATOM     74  CB  LEU I 126      56.269  22.787  27.361  1.00  0.00      RI0  C  
ATOM     75  CG  LEU I 126      55.422  23.852  28.072  1.00  0.00      RI0  C  
ATOM     76  CD1 LEU I 126      56.126  24.524  29.253  1.00  0.00      RI0  C  
ATOM     77  CD2 LEU I 126      54.909  24.889  27.072  1.00  0.00      RI0  C  
ATOM     78  H   LEU I 126      58.774  22.182  28.263  1.00  0.00      RI0  H  
ATOM     79  N   ARG I 127      55.796  19.641  27.146  1.00  0.00      RI0  N  
ATOM     80  CA  ARG I 127      55.731  18.419  26.307  1.00  0.00      RI0  C  
ATOM     81  C   ARG I 127      54.287  18.251  25.825  1.00  0.00      RI0  C  
ATOM     82  O   ARG I 127      53.381  18.291  26.678  1.00  0.00      RI0  O  
ATOM     83  CB  ARG I 127      56.232  17.221  27.120  1.00  0.00      RI0  C  
ATOM     84  CG  ARG I 127      56.047  15.861  26.446  1.00  0.00      RI0  C  
ATOM     85  CD  ARG I 127      56.921  14.776  27.080  1.00  0.00      RI0  C  
ATOM     86  NE  ARG I 127      58.328  15.025  26.774  1.00  0.00      RI0  N  
ATOM     87  CZ  ARG I 127      59.244  15.227  27.766  1.00  0.00      RI0  C  
ATOM     88  NH1 ARG I 127      58.883  15.082  29.062  1.00  0.00      RI0  N1+
ATOM     89  NH2 ARG I 127      60.495  15.575  27.413  1.00  0.00      RI0  N  
ATOM     90  H   ARG I 127      54.923  19.897  27.573  1.00  0.00      RI0  H  
ATOM     91  HE  ARG I 127      58.580  15.085  25.799  1.00  0.00      RI0  H  
ATOM     92 HH11 ARG I 127      59.526  15.238  29.818  1.00  0.00      RI0  H  
ATOM     93 HH12 ARG I 127      57.955  14.800  29.324  1.00  0.00      RI0  H  
ATOM     94 HH21 ARG I 127      61.221  15.873  28.050  1.00  0.00      RI0  H  
ATOM     95 HH22 ARG I 127      60.755  15.577  26.437  1.00  0.00      RI0  H  
ATOM     96  N   ASP I 128      54.078  18.099  24.516  1.00  0.00      RI0  N  
ATOM     97  CA  ASP I 128      52.717  18.019  23.923  1.00  0.00      RI0  C  
ATOM     98  C   ASP I 128      52.112  16.658  24.291  1.00  0.00      RI0  C  
ATOM     99  O   ASP I 128      52.836  15.809  24.841  1.00  0.00      RI0  O  
ATOM    100  CB  ASP I 128      52.698  18.331  22.408  1.00  0.00      RI0  C  
ATOM    101  CG  ASP I 128      53.080  17.208  21.440  1.00  0.00      RI0  C  
ATOM    102  OD1 ASP I 128      53.317  16.073  21.842  1.00  0.00      RI0  O  
ATOM    103  OD2 ASP I 128      53.127  17.481  20.240  1.00  0.00      RI0  O1-
ATOM    104  H   ASP I 128      54.855  17.890  23.917  1.00  0.00      RI0  H  
ATOM    105  N   SER I 129      50.824  16.471  24.009  1.00  0.00      RI0  N  
ATOM    106  CA  SER I 129      50.020  15.310  24.470  1.00  0.00      RI0  C  
ATOM    107  C   SER I 129      50.614  14.009  23.917  1.00  0.00      RI0  C  
ATOM    108  O   SER I 129      50.439  12.961  24.570  1.00  0.00      RI0  O  
ATOM    109  CB  SER I 129      48.600  15.542  23.995  1.00  0.00      RI0  C  
ATOM    110  OG  SER I 129      48.645  16.610  23.049  1.00  0.00      RI0  O  
ATOM    111  H   SER I 129      50.379  17.144  23.418  1.00  0.00      RI0  H  
ATOM    112  HG  SER I 129      48.453  17.420  23.515  1.00  0.00      RI0  H  
ATOM    113  N   GLN I 130      51.322  14.086  22.785  1.00  0.00      RI0  N  
ATOM    114  CA  GLN I 130      51.866  12.911  22.048  1.00  0.00      RI0  C  
ATOM    115  C   GLN I 130      53.323  12.641  22.457  1.00  0.00      RI0  C  
ATOM    116  O   GLN I 130      54.003  11.889  21.737  1.00  0.00      RI0  O  
ATOM    117  CB  GLN I 130      51.696  13.115  20.540  1.00  0.00      RI0  C  
ATOM    118  CG  GLN I 130      50.238  13.328  20.094  1.00  0.00      RI0  C  
ATOM    119  CD  GLN I 130      49.384  12.087  20.298  1.00  0.00      RI0  C  
ATOM    120  NE2 GLN I 130      48.099  12.358  20.557  1.00  0.00      RI0  N  
ATOM    121  OE1 GLN I 130      49.840  10.956  20.217  1.00  0.00      RI0  O  
ATOM    122  H   GLN I 130      51.563  14.992  22.427  1.00  0.00      RI0  H  
ATOM    123 HE21 GLN I 130      47.745  13.287  20.634  1.00  0.00      RI0  H  
ATOM    124 HE22 GLN I 130      47.407  11.638  20.672  1.00  0.00      RI0  H  
ATOM    125  N   GLN I 131      53.769  13.201  23.588  1.00  0.00      RI0  N  
ATOM    126  CA  GLN I 131      55.084  12.911  24.226  1.00  0.00      RI0  C  
ATOM    127  C   GLN I 131      56.220  13.522  23.393  1.00  0.00      RI0  C  
ATOM    128  O   GLN I 131      57.358  13.003  23.474  1.00  0.00      RI0  O  
ATOM    129  CB  GLN I 131      55.277  11.415  24.518  1.00  0.00      RI0  C  
ATOM    130  CG  GLN I 131      54.679  10.987  25.865  1.00  0.00      RI0  C  
ATOM    131  CD  GLN I 131      53.260  11.502  26.016  1.00  0.00      RI0  C  
ATOM    132  NE2 GLN I 131      52.380  10.939  25.183  1.00  0.00      RI0  N  
ATOM    133  OE1 GLN I 131      52.972  12.380  26.820  1.00  0.00      RI0  O  
ATOM    134  H   GLN I 131      53.216  13.927  23.996  1.00  0.00      RI0  H  
ATOM    135 HE21 GLN I 131      52.632  10.193  24.569  1.00  0.00      RI0  H  
ATOM    136 HE22 GLN I 131      51.454  11.323  25.161  1.00  0.00      RI0  H  
ATOM    137  N   LYS I 132      55.932  14.587  22.636  1.00  0.00      RI0  N  
ATOM    138  CA  LYS I 132      56.951  15.363  21.884  1.00  0.00      RI0  C  
ATOM    139  C   LYS I 132      57.513  16.452  22.803  1.00  0.00      RI0  C  
ATOM    140  O   LYS I 132      56.721  17.267  23.295  1.00  0.00      RI0  O  
ATOM    141  CB  LYS I 132      56.444  15.924  20.551  1.00  0.00      RI0  C  
ATOM    142  CG  LYS I 132      55.930  14.817  19.627  1.00  0.00      RI0  C  
ATOM    143  CD  LYS I 132      55.963  15.167  18.134  1.00  0.00      RI0  C  
ATOM    144  CE  LYS I 132      55.133  16.386  17.726  1.00  0.00      RI0  C  
ATOM    145  NZ  LYS I 132      53.707  16.154  17.982  1.00  0.00      RI0  N1+
ATOM    146  H   LYS I 132      55.007  14.979  22.648  1.00  0.00      RI0  H  
ATOM    147  HZ1 LYS I 132      53.158  16.835  17.412  1.00  0.00      RI0  H  
ATOM    148  HZ2 LYS I 132      53.451  15.181  17.720  1.00  0.00      RI0  H  
ATOM    149  HZ3 LYS I 132      53.500  16.323  18.996  1.00  0.00      RI0  H  
ATOM    150  N   SER I 133      58.828  16.447  23.028  1.00  0.00      RI0  N  
ATOM    151  CA  SER I 133      59.580  17.500  23.760  1.00  0.00      RI0  C  
ATOM    152  C   SER I 133      59.798  18.720  22.857  1.00  0.00      RI0  C  
ATOM    153  O   SER I 133      59.652  18.586  21.622  1.00  0.00      RI0  O  
ATOM    154  CB  SER I 133      60.836  16.813  24.245  1.00  0.00      RI0  C  
ATOM    155  OG  SER I 133      60.439  15.510  24.714  1.00  0.00      RI0  O  
ATOM    156  H   SER I 133      59.369  15.900  22.389  1.00  0.00      RI0  H  
ATOM    157  HG  SER I 133      60.296  14.995  23.925  1.00  0.00      RI0  H  
ATOM    158  N   LEU I 134      60.157  19.857  23.460  1.00  0.00      RI0  N  
ATOM    159  CA  LEU I 134      60.474  21.127  22.751  1.00  0.00      RI0  C  
ATOM    160  C   LEU I 134      61.980  21.375  22.817  1.00  0.00      RI0  C  
ATOM    161  O   LEU I 134      62.517  21.319  23.929  1.00  0.00      RI0  O  
ATOM    162  CB  LEU I 134      59.715  22.314  23.349  1.00  0.00      RI0  C  
ATOM    163  CG  LEU I 134      58.195  22.141  23.402  1.00  0.00      RI0  C  
ATOM    164  CD1 LEU I 134      57.509  23.424  23.866  1.00  0.00      RI0  C  
ATOM    165  CD2 LEU I 134      57.607  21.666  22.077  1.00  0.00      RI0  C  
ATOM    166  H   LEU I 134      60.314  19.878  24.447  1.00  0.00      RI0  H  
ATOM    167  N   VAL I 135      62.617  21.646  21.674  1.00  0.00      RI0  N  
ATOM    168  CA  VAL I 135      64.076  21.949  21.564  1.00  0.00      RI0  C  
ATOM    169  C   VAL I 135      64.253  23.242  20.765  1.00  0.00      RI0  C  
ATOM    170  O   VAL I 135      63.326  23.613  20.032  1.00  0.00      RI0  O  
ATOM    171  CB  VAL I 135      64.887  20.816  20.911  1.00  0.00      RI0  C  
ATOM    172  CG1 VAL I 135      64.781  19.517  21.711  1.00  0.00      RI0  C  
ATOM    173  CG2 VAL I 135      64.551  20.635  19.428  1.00  0.00      RI0  C  
ATOM    174  H   VAL I 135      62.097  21.749  20.827  1.00  0.00      RI0  H  
ATOM    175  N   MET I 136      65.412  23.888  20.922  1.00  0.00      RI0  N  
ATOM    176  CA  MET I 136      65.879  25.030  20.089  1.00  0.00      RI0  C  
ATOM    177  C   MET I 136      66.279  24.507  18.708  1.00  0.00      RI0  C  
ATOM    178  O   MET I 136      67.106  23.573  18.646  1.00  0.00      RI0  O  
ATOM    179  CB  MET I 136      67.089  25.770  20.668  1.00  0.00      RI0  C  
ATOM    180  CG  MET I 136      66.870  26.556  21.961  1.00  0.00      RI0  C  
ATOM    181  SD  MET I 136      65.538  27.769  21.899  1.00  0.00      RI0  S  
ATOM    182  CE  MET I 136      65.910  28.540  20.320  1.00  0.00      RI0  C  
ATOM    183  H   MET I 136      66.094  23.434  21.493  1.00  0.00      RI0  H  
ATOM    184  N   SER I 137      65.737  25.107  17.648  1.00  0.00      RI0  N  
ATOM    185  CA  SER I 137      66.197  24.917  16.250  1.00  0.00      RI0  C  
ATOM    186  C   SER I 137      66.634  26.270  15.686  1.00  0.00      RI0  C  
ATOM    187  O   SER I 137      65.796  26.949  15.054  1.00  0.00      RI0  O  
ATOM    188  CB  SER I 137      65.028  24.261  15.523  1.00  0.00      RI0  C  
ATOM    189  OG  SER I 137      65.008  24.525  14.112  1.00  0.00      RI0  O  
ATOM    190  H   SER I 137      65.029  25.805  17.796  1.00  0.00      RI0  H  
ATOM    191  HG  SER I 137      64.972  25.492  14.050  1.00  0.00      RI0  H  
ATOM    192  N   GLY I 138      67.894  26.642  15.923  1.00  0.00      RI0  N  
ATOM    193  CA  GLY I 138      68.440  27.963  15.565  1.00  0.00      RI0  C  
ATOM    194  C   GLY I 138      68.021  29.026  16.575  1.00  0.00      RI0  C  
ATOM    195  O   GLY I 138      67.269  28.750  17.508  1.00  0.00      RI0  O  
ATOM    196  H   GLY I 138      68.448  25.974  16.419  1.00  0.00      RI0  H  
ATOM    197  N   PRO I 139      68.468  30.287  16.391  1.00  0.00      RI0  N  
ATOM    198  CA  PRO I 139      68.387  31.297  17.447  1.00  0.00      RI0  C  
ATOM    199  C   PRO I 139      66.964  31.674  17.889  1.00  0.00      RI0  C  
ATOM    200  O   PRO I 139      66.797  31.911  19.070  1.00  0.00      RI0  O  
ATOM    201  CB  PRO I 139      69.180  32.472  16.860  1.00  0.00      RI0  C  
ATOM    202  CG  PRO I 139      69.107  32.294  15.345  1.00  0.00      RI0  C  
ATOM    203  CD  PRO I 139      69.135  30.779  15.189  1.00  0.00      RI0  C  
ATOM    204  N   TYR I 140      65.998  31.726  16.962  1.00  0.00      RI0  N  
ATOM    205  CA  TYR I 140      64.647  32.312  17.199  1.00  0.00      RI0  C  
ATOM    206  C   TYR I 140      63.527  31.340  16.784  1.00  0.00      RI0  C  
ATOM    207  O   TYR I 140      62.501  31.803  16.254  1.00  0.00      RI0  O  
ATOM    208  CB  TYR I 140      64.483  33.636  16.451  1.00  0.00      RI0  C  
ATOM    209  CG  TYR I 140      65.356  34.700  17.071  1.00  0.00      RI0  C  
ATOM    210  CD1 TYR I 140      65.510  34.758  18.450  1.00  0.00      RI0  C  
ATOM    211  CD2 TYR I 140      65.997  35.632  16.264  1.00  0.00      RI0  C  
ATOM    212  CE1 TYR I 140      66.298  35.749  19.021  1.00  0.00      RI0  C  
ATOM    213  CE2 TYR I 140      66.781  36.628  16.836  1.00  0.00      RI0  C  
ATOM    214  CZ  TYR I 140      66.930  36.689  18.217  1.00  0.00      RI0  C  
ATOM    215  OH  TYR I 140      67.703  37.675  18.799  1.00  0.00      RI0  O  
ATOM    216  H   TYR I 140      66.173  31.383  16.039  1.00  0.00      RI0  H  
ATOM    217  HH  TYR I 140      68.001  38.274  18.122  1.00  0.00      RI0  H  
ATOM    218  N   GLU I 141      63.679  30.040  17.061  1.00  0.00      RI0  N  
ATOM    219  CA  GLU I 141      62.638  29.017  16.758  1.00  0.00      RI0  C  
ATOM    220  C   GLU I 141      62.731  27.828  17.729  1.00  0.00      RI0  C  
ATOM    221  O   GLU I 141      63.859  27.382  18.033  1.00  0.00      RI0  O  
ATOM    222  CB  GLU I 141      62.817  28.511  15.326  1.00  0.00      RI0  C  
ATOM    223  CG  GLU I 141      61.689  27.599  14.844  1.00  0.00      RI0  C  
ATOM    224  CD  GLU I 141      62.175  26.800  13.654  1.00  0.00      RI0  C  
ATOM    225  OE1 GLU I 141      63.366  26.537  13.555  1.00  0.00      RI0  O  
ATOM    226  OE2 GLU I 141      61.371  26.363  12.842  1.00  0.00      RI0  O1-
ATOM    227  H   GLU I 141      64.516  29.651  17.451  1.00  0.00      RI0  H  
ATOM    228  N   LEU I 142      61.572  27.341  18.186  1.00  0.00      RI0  N  
ATOM    229  CA  LEU I 142      61.405  26.049  18.906  1.00  0.00      RI0  C  
ATOM    230  C   LEU I 142      60.895  24.997  17.923  1.00  0.00      RI0  C  
ATOM    231  O   LEU I 142      60.180  25.378  16.986  1.00  0.00      RI0  O  
ATOM    232  CB  LEU I 142      60.432  26.199  20.073  1.00  0.00      RI0  C  
ATOM    233  CG  LEU I 142      60.970  27.093  21.187  1.00  0.00      RI0  C  
ATOM    234  CD1 LEU I 142      59.934  27.320  22.288  1.00  0.00      RI0  C  
ATOM    235  CD2 LEU I 142      62.282  26.549  21.747  1.00  0.00      RI0  C  
ATOM    236  H   LEU I 142      60.733  27.708  17.786  1.00  0.00      RI0  H  
ATOM    237  N   LYS I 143      61.234  23.726  18.139  1.00  0.00      RI0  N  
ATOM    238  CA  LYS I 143      60.619  22.584  17.412  1.00  0.00      RI0  C  
ATOM    239  C   LYS I 143      60.269  21.486  18.422  1.00  0.00      RI0  C  
ATOM    240  O   LYS I 143      60.831  21.499  19.532  1.00  0.00      RI0  O  
ATOM    241  CB  LYS I 143      61.489  21.991  16.305  1.00  0.00      RI0  C  
ATOM    242  CG  LYS I 143      61.820  22.952  15.164  1.00  0.00      RI0  C  
ATOM    243  CD  LYS I 143      61.831  22.238  13.812  1.00  0.00      RI0  C  
ATOM    244  CE  LYS I 143      62.787  22.765  12.734  1.00  0.00      RI0  C  
ATOM    245  NZ  LYS I 143      62.791  24.229  12.679  1.00  0.00      RI0  N1+
ATOM    246  H   LYS I 143      61.815  23.474  18.915  1.00  0.00      RI0  H  
ATOM    247  HZ1 LYS I 143      63.392  24.637  13.430  1.00  0.00      RI0  H  
ATOM    248  HZ2 LYS I 143      63.168  24.640  11.809  1.00  0.00      RI0  H  
ATOM    249  HZ3 LYS I 143      61.865  24.684  12.833  1.00  0.00      RI0  H  
ATOM    250  N   ALA I 144      59.332  20.609  18.045  1.00  0.00      RI0  N  
ATOM    251  CA  ALA I 144      58.792  19.510  18.875  1.00  0.00      RI0  C  
ATOM    252  C   ALA I 144      59.087  18.183  18.180  1.00  0.00      RI0  C  
ATOM    253  O   ALA I 144      58.532  17.939  17.096  1.00  0.00      RI0  O  
ATOM    254  CB  ALA I 144      57.279  19.624  19.010  1.00  0.00      RI0  C  
ATOM    255  H   ALA I 144      58.961  20.684  17.116  1.00  0.00      RI0  H  
ATOM    256  N   LEU I 145      59.951  17.371  18.779  1.00  0.00      RI0  N  
ATOM    257  CA  LEU I 145      60.271  16.005  18.301  1.00  0.00      RI0  C  
ATOM    258  C   LEU I 145      60.391  15.063  19.502  1.00  0.00      RI0  C  
ATOM    259  O   LEU I 145      60.577  15.537  20.629  1.00  0.00      RI0  O  
ATOM    260  CB  LEU I 145      61.501  15.912  17.397  1.00  0.00      RI0  C  
ATOM    261  CG  LEU I 145      62.866  16.089  18.050  1.00  0.00      RI0  C  
ATOM    262  CD1 LEU I 145      63.938  15.455  17.182  1.00  0.00      RI0  C  
ATOM    263  CD2 LEU I 145      63.195  17.542  18.366  1.00  0.00      RI0  C  
ATOM    264  H   LEU I 145      60.316  17.664  19.669  1.00  0.00      RI0  H  
ATOM    265  N   HIS I 146      60.241  13.766  19.256  1.00  0.00      RI0  N  
ATOM    266  CA  HIS I 146      60.451  12.700  20.263  1.00  0.00      RI0  C  
ATOM    267  C   HIS I 146      61.945  12.646  20.583  1.00  0.00      RI0  C  
ATOM    268  O   HIS I 146      62.735  12.609  19.637  1.00  0.00      RI0  O  
ATOM    269  CB  HIS I 146      59.972  11.345  19.773  1.00  0.00      RI0  C  
ATOM    270  CG  HIS I 146      58.473  11.296  19.652  1.00  0.00      RI0  C  
ATOM    271  CD2 HIS I 146      57.741  11.067  18.485  1.00  0.00      RI0  C  
ATOM    272  ND1 HIS I 146      57.621  11.432  20.686  1.00  0.00      RI0  N  
ATOM    273  CE1 HIS I 146      56.360  11.285  20.176  1.00  0.00      RI0  C  
ATOM    274  NE2 HIS I 146      56.436  11.061  18.828  1.00  0.00      RI0  N  
ATOM    275  H   HIS I 146      60.151  13.481  18.297  1.00  0.00      RI0  H  
ATOM    276  HD1 HIS I 146      57.819  11.597  21.633  1.00  0.00      RI0  H  
ATOM    277  N   LEU I 147      62.295  12.672  21.870  1.00  0.00      RI0  N  
ATOM    278  CA  LEU I 147      63.682  12.509  22.368  1.00  0.00      RI0  C  
ATOM    279  C   LEU I 147      63.773  11.233  23.200  1.00  0.00      RI0  C  
ATOM    280  O   LEU I 147      62.777  10.879  23.829  1.00  0.00      RI0  O  
ATOM    281  CB  LEU I 147      64.091  13.693  23.246  1.00  0.00      RI0  C  
ATOM    282  CG  LEU I 147      63.957  15.075  22.605  1.00  0.00      RI0  C  
ATOM    283  CD1 LEU I 147      64.421  16.176  23.558  1.00  0.00      RI0  C  
ATOM    284  CD2 LEU I 147      64.677  15.169  21.265  1.00  0.00      RI0  C  
ATOM    285  H   LEU I 147      61.562  12.654  22.547  1.00  0.00      RI0  H  
ATOM    286  N   GLN I 148      64.936  10.581  23.177  1.00  0.00      RI0  N  
ATOM    287  CA  GLN I 148      65.192   9.274  23.832  1.00  0.00      RI0  C  
ATOM    288  C   GLN I 148      66.601   9.292  24.424  1.00  0.00      RI0  C  
ATOM    289  O   GLN I 148      67.543   9.661  23.685  1.00  0.00      RI0  O  
ATOM    290  CB  GLN I 148      65.028   8.088  22.870  1.00  0.00      RI0  C  
ATOM    291  CG  GLN I 148      64.851   6.742  23.591  1.00  0.00      RI0  C  
ATOM    292  CD  GLN I 148      64.575   5.625  22.599  1.00  0.00      RI0  C  
ATOM    293  NE2 GLN I 148      63.407   5.000  22.784  1.00  0.00      RI0  N  
ATOM    294  OE1 GLN I 148      65.361   5.317  21.716  1.00  0.00      RI0  O  
ATOM    295  H   GLN I 148      65.703  10.938  22.633  1.00  0.00      RI0  H  
ATOM    296 HE21 GLN I 148      62.763   5.298  23.486  1.00  0.00      RI0  H  
ATOM    297 HE22 GLN I 148      63.151   4.235  22.186  1.00  0.00      RI0  H  
ATOM    298  N   GLY I 149      66.731   8.901  25.697  1.00  0.00      RI0  N  
ATOM    299  CA  GLY I 149      68.016   8.869  26.420  1.00  0.00      RI0  C  
ATOM    300  C   GLY I 149      68.588  10.266  26.570  1.00  0.00      RI0  C  
ATOM    301  O   GLY I 149      67.841  11.157  27.020  1.00  0.00      RI0  O  
ATOM    302  H   GLY I 149      65.896   8.773  26.223  1.00  0.00      RI0  H  
ATOM    303  N   GLN I 150      69.844  10.460  26.159  1.00  0.00      RI0  N  
ATOM    304  CA  GLN I 150      70.633  11.693  26.437  1.00  0.00      RI0  C  
ATOM    305  C   GLN I 150      70.235  12.825  25.470  1.00  0.00      RI0  C  
ATOM    306  O   GLN I 150      70.613  13.984  25.741  1.00  0.00      RI0  O  
ATOM    307  CB  GLN I 150      72.144  11.463  26.428  1.00  0.00      RI0  C  
ATOM    308  CG  GLN I 150      72.571  10.547  27.572  1.00  0.00      RI0  C  
ATOM    309  CD  GLN I 150      71.844  10.952  28.841  1.00  0.00      RI0  C  
ATOM    310  NE2 GLN I 150      72.140  12.187  29.283  1.00  0.00      RI0  N  
ATOM    311  OE1 GLN I 150      71.054  10.174  29.370  1.00  0.00      RI0  O  
ATOM    312  H   GLN I 150      70.271   9.735  25.621  1.00  0.00      RI0  H  
ATOM    313 HE21 GLN I 150      72.729  12.877  28.844  1.00  0.00      RI0  H  
ATOM    314 HE22 GLN I 150      71.787  12.652  30.102  1.00  0.00      RI0  H  
ATOM    315  N   ASP I 151      69.474  12.536  24.411  1.00  0.00      RI0  N  
ATOM    316  CA  ASP I 151      68.873  13.593  23.553  1.00  0.00      RI0  C  
ATOM    317  C   ASP I 151      67.882  14.401  24.404  1.00  0.00      RI0  C  
ATOM    318  O   ASP I 151      67.705  15.604  24.116  1.00  0.00      RI0  O  
ATOM    319  CB  ASP I 151      68.054  13.021  22.385  1.00  0.00      RI0  C  
ATOM    320  CG  ASP I 151      68.789  12.022  21.514  1.00  0.00      RI0  C  
ATOM    321  OD1 ASP I 151      68.252  10.943  21.299  1.00  0.00      RI0  O  
ATOM    322  OD2 ASP I 151      69.861  12.321  21.002  1.00  0.00      RI0  O1-
ATOM    323  H   ASP I 151      69.311  11.589  24.130  1.00  0.00      RI0  H  
ATOM    324  N   MET I 152      67.271  13.758  25.413  1.00  0.00      RI0  N  
ATOM    325  CA  MET I 152      66.223  14.332  26.307  1.00  0.00      RI0  C  
ATOM    326  C   MET I 152      66.808  15.474  27.143  1.00  0.00      RI0  C  
ATOM    327  O   MET I 152      66.044  16.374  27.532  1.00  0.00      RI0  O  
ATOM    328  CB  MET I 152      65.562  13.254  27.165  1.00  0.00      RI0  C  
ATOM    329  CG  MET I 152      64.318  13.752  27.902  1.00  0.00      RI0  C  
ATOM    330  SD  MET I 152      63.551  12.463  28.893  1.00  0.00      RI0  S  
ATOM    331  CE  MET I 152      65.009  11.993  29.839  1.00  0.00      RI0  C  
ATOM    332  H   MET I 152      67.574  12.827  25.613  1.00  0.00      RI0  H  
ATOM    333  N   GLU I 153      68.115  15.420  27.409  1.00  0.00      RI0  N  
ATOM    334  CA  GLU I 153      68.922  16.489  28.061  1.00  0.00      RI0  C  
ATOM    335  C   GLU I 153      68.741  17.820  27.310  1.00  0.00      RI0  C  
ATOM    336  O   GLU I 153      68.768  18.872  27.973  1.00  0.00      RI0  O  
ATOM    337  CB  GLU I 153      70.375  16.026  28.147  1.00  0.00      RI0  C  
ATOM    338  CG  GLU I 153      71.034  16.319  29.493  1.00  0.00      RI0  C  
ATOM    339  CD  GLU I 153      72.043  15.226  29.781  1.00  0.00      RI0  C  
ATOM    340  OE1 GLU I 153      71.947  14.603  30.836  1.00  0.00      RI0  O  
ATOM    341  OE2 GLU I 153      72.898  14.961  28.938  1.00  0.00      RI0  O1-
ATOM    342  H   GLU I 153      68.651  14.649  27.064  1.00  0.00      RI0  H  
ATOM    343  N   GLN I 154      68.535  17.776  25.988  1.00  0.00      RI0  N  
ATOM    344  CA  GLN I 154      68.561  18.959  25.079  1.00  0.00      RI0  C  
ATOM    345  C   GLN I 154      67.210  19.697  25.066  1.00  0.00      RI0  C  
ATOM    346  O   GLN I 154      67.126  20.738  24.391  1.00  0.00      RI0  O  
ATOM    347  CB  GLN I 154      69.093  18.597  23.688  1.00  0.00      RI0  C  
ATOM    348  CG  GLN I 154      69.770  19.803  23.023  1.00  0.00      RI0  C  
ATOM    349  CD  GLN I 154      70.435  19.409  21.722  1.00  0.00      RI0  C  
ATOM    350  NE2 GLN I 154      69.595  18.946  20.797  1.00  0.00      RI0  N  
ATOM    351  OE1 GLN I 154      71.639  19.520  21.544  1.00  0.00      RI0  O  
ATOM    352  H   GLN I 154      68.436  16.875  25.563  1.00  0.00      RI0  H  
ATOM    353 HE21 GLN I 154      68.612  18.888  20.960  1.00  0.00      RI0  H  
ATOM    354 HE22 GLN I 154      69.990  18.637  19.934  1.00  0.00      RI0  H  
ATOM    355  N   GLN I 155      66.194  19.215  25.790  1.00  0.00      RI0  N  
ATOM    356  CA  GLN I 155      64.862  19.883  25.858  1.00  0.00      RI0  C  
ATOM    357  C   GLN I 155      65.007  21.240  26.565  1.00  0.00      RI0  C  
ATOM    358  O   GLN I 155      65.743  21.319  27.567  1.00  0.00      RI0  O  
ATOM    359  CB  GLN I 155      63.864  18.956  26.574  1.00  0.00      RI0  C  
ATOM    360  CG  GLN I 155      64.217  18.757  28.053  1.00  0.00      RI0  C  
ATOM    361  CD  GLN I 155      63.521  17.551  28.659  1.00  0.00      RI0  C  
ATOM    362  NE2 GLN I 155      64.211  17.036  29.691  1.00  0.00      RI0  N  
ATOM    363  OE1 GLN I 155      62.437  17.120  28.262  1.00  0.00      RI0  O  
ATOM    364  H   GLN I 155      66.401  18.480  26.432  1.00  0.00      RI0  H  
ATOM    365 HE21 GLN I 155      65.131  17.403  29.850  1.00  0.00      RI0  H  
ATOM    366 HE22 GLN I 155      63.898  16.306  30.296  1.00  0.00      RI0  H  
ATOM    367  N   VAL I 156      64.327  22.267  26.045  1.00  0.00      RI0  N  
ATOM    368  CA  VAL I 156      64.413  23.678  26.529  1.00  0.00      RI0  C  
ATOM    369  C   VAL I 156      63.672  23.799  27.864  1.00  0.00      RI0  C  
ATOM    370  O   VAL I 156      62.549  23.267  27.981  1.00  0.00      RI0  O  
ATOM    371  CB  VAL I 156      63.906  24.675  25.487  1.00  0.00      RI0  C  
ATOM    372  CG1 VAL I 156      64.826  24.618  24.276  1.00  0.00      RI0  C  
ATOM    373  CG2 VAL I 156      62.446  24.459  25.094  1.00  0.00      RI0  C  
ATOM    374  H   VAL I 156      63.658  22.039  25.336  1.00  0.00      RI0  H  
ATOM    375  N   VAL I 157      64.289  24.492  28.822  1.00  0.00      RI0  N  
ATOM    376  CA  VAL I 157      63.698  24.802  30.155  1.00  0.00      RI0  C  
ATOM    377  C   VAL I 157      63.079  26.200  30.071  1.00  0.00      RI0  C  
ATOM    378  O   VAL I 157      63.801  27.146  29.694  1.00  0.00      RI0  O  
ATOM    379  CB  VAL I 157      64.753  24.725  31.257  1.00  0.00      RI0  C  
ATOM    380  CG1 VAL I 157      64.141  25.035  32.625  1.00  0.00      RI0  C  
ATOM    381  CG2 VAL I 157      65.440  23.358  31.237  1.00  0.00      RI0  C  
ATOM    382  H   VAL I 157      65.152  24.942  28.599  1.00  0.00      RI0  H  
ATOM    383  N   PHE I 158      61.782  26.302  30.371  1.00  0.00      RI0  N  
ATOM    384  CA  PHE I 158      60.995  27.561  30.351  1.00  0.00      RI0  C  
ATOM    385  C   PHE I 158      60.986  28.168  31.754  1.00  0.00      RI0  C  
ATOM    386  O   PHE I 158      60.916  27.393  32.723  1.00  0.00      RI0  O  
ATOM    387  CB  PHE I 158      59.541  27.301  29.957  1.00  0.00      RI0  C  
ATOM    388  CG  PHE I 158      59.427  26.848  28.524  1.00  0.00      RI0  C  
ATOM    389  CD1 PHE I 158      59.547  25.501  28.203  1.00  0.00      RI0  C  
ATOM    390  CD2 PHE I 158      59.182  27.785  27.528  1.00  0.00      RI0  C  
ATOM    391  CE1 PHE I 158      59.402  25.089  26.885  1.00  0.00      RI0  C  
ATOM    392  CE2 PHE I 158      59.038  27.373  26.209  1.00  0.00      RI0  C  
ATOM    393  CZ  PHE I 158      59.142  26.025  25.890  1.00  0.00      RI0  C  
ATOM    394  H   PHE I 158      61.301  25.469  30.598  1.00  0.00      RI0  H  
ATOM    395  N   SER I 159      61.053  29.502  31.843  1.00  0.00      RI0  N  
ATOM    396  CA  SER I 159      60.913  30.295  33.096  1.00  0.00      RI0  C  
ATOM    397  C   SER I 159      59.540  30.978  33.117  1.00  0.00      RI0  C  
ATOM    398  O   SER I 159      59.489  32.216  32.966  1.00  0.00      RI0  O  
ATOM    399  CB  SER I 159      62.096  31.244  33.079  1.00  0.00      RI0  C  
ATOM    400  OG  SER I 159      63.193  30.499  32.526  1.00  0.00      RI0  O  
ATOM    401  H   SER I 159      60.881  30.039  31.037  1.00  0.00      RI0  H  
ATOM    402  HG  SER I 159      62.981  30.363  31.609  1.00  0.00      RI0  H  
ATOM    403  N   MET I 160      58.474  30.188  33.299  1.00  0.00      RI0  N  
ATOM    404  CA  MET I 160      57.059  30.650  33.296  1.00  0.00      RI0  C  
ATOM    405  C   MET I 160      56.834  31.619  34.463  1.00  0.00      RI0  C  
ATOM    406  O   MET I 160      56.780  31.158  35.621  1.00  0.00      RI0  O  
ATOM    407  CB  MET I 160      56.097  29.467  33.371  1.00  0.00      RI0  C  
ATOM    408  CG  MET I 160      54.644  29.938  33.304  1.00  0.00      RI0  C  
ATOM    409  SD  MET I 160      53.463  28.593  33.120  1.00  0.00      RI0  S  
ATOM    410  CE  MET I 160      53.846  27.707  34.636  1.00  0.00      RI0  C  
ATOM    411  H   MET I 160      58.666  29.277  33.670  1.00  0.00      RI0  H  
ATOM    412  N   SER I 161      56.706  32.913  34.156  1.00  0.00      RI0  N  
ATOM    413  CA  SER I 161      56.421  34.003  35.126  1.00  0.00      RI0  C  
ATOM    414  C   SER I 161      54.906  34.204  35.235  1.00  0.00      RI0  C  
ATOM    415  O   SER I 161      54.270  34.437  34.190  1.00  0.00      RI0  O  
ATOM    416  CB  SER I 161      57.169  35.206  34.551  1.00  0.00      RI0  C  
ATOM    417  OG  SER I 161      58.479  34.804  34.098  1.00  0.00      RI0  O  
ATOM    418  H   SER I 161      56.685  33.182  33.194  1.00  0.00      RI0  H  
ATOM    419  HG  SER I 161      58.447  33.913  33.760  1.00  0.00      RI0  H  
ATOM    420  N   PHE I 162      54.355  34.108  36.450  1.00  0.00      RI0  N  
ATOM    421  CA  PHE I 162      52.922  34.373  36.747  1.00  0.00      RI0  C  
ATOM    422  C   PHE I 162      52.712  35.893  36.786  1.00  0.00      RI0  C  
ATOM    423  O   PHE I 162      53.416  36.576  37.554  1.00  0.00      RI0  O  
ATOM    424  CB  PHE I 162      52.491  33.717  38.059  1.00  0.00      RI0  C  
ATOM    425  CG  PHE I 162      52.509  32.215  37.903  1.00  0.00      RI0  C  
ATOM    426  CD1 PHE I 162      53.690  31.503  38.079  1.00  0.00      RI0  C  
ATOM    427  CD2 PHE I 162      51.337  31.544  37.579  1.00  0.00      RI0  C  
ATOM    428  CE1 PHE I 162      53.698  30.122  37.933  1.00  0.00      RI0  C  
ATOM    429  CE2 PHE I 162      51.343  30.162  37.434  1.00  0.00      RI0  C  
ATOM    430  CZ  PHE I 162      52.524  29.452  37.613  1.00  0.00      RI0  C  
ATOM    431  H   PHE I 162      54.980  33.987  37.216  1.00  0.00      RI0  H  
ATOM    432  N   VAL I 163      51.787  36.400  35.963  1.00  0.00      RI0  N  
ATOM    433  CA  VAL I 163      51.595  37.858  35.693  1.00  0.00      RI0  C  
ATOM    434  C   VAL I 163      50.115  38.215  35.865  1.00  0.00      RI0  C  
ATOM    435  O   VAL I 163      49.284  37.289  35.891  1.00  0.00      RI0  O  
ATOM    436  CB  VAL I 163      52.087  38.238  34.290  1.00  0.00      RI0  C  
ATOM    437  CG1 VAL I 163      53.598  38.038  34.157  1.00  0.00      RI0  C  
ATOM    438  CG2 VAL I 163      51.305  37.503  33.200  1.00  0.00      RI0  C  
ATOM    439  H   VAL I 163      51.132  35.800  35.488  1.00  0.00      RI0  H  
ATOM    440  N   GLN I 164      49.809  39.514  35.960  1.00  0.00      RI0  N  
ATOM    441  CA  GLN I 164      48.434  40.043  36.181  1.00  0.00      RI0  C  
ATOM    442  C   GLN I 164      47.695  40.102  34.837  1.00  0.00      RI0  C  
ATOM    443  O   GLN I 164      48.356  40.345  33.807  1.00  0.00      RI0  O  
ATOM    444  CB  GLN I 164      48.412  41.262  37.093  1.00  0.00      RI0  C  
ATOM    445  CG  GLN I 164      47.901  40.775  38.460  1.00  0.00      RI0  C  
ATOM    446  CD  GLN I 164      48.413  39.363  38.744  1.00  0.00      RI0  C  
ATOM    447  NE2 GLN I 164      47.439  38.435  38.731  1.00  0.00      RI0  N  
ATOM    448  OE1 GLN I 164      49.618  39.129  38.918  1.00  0.00      RI0  O  
ATOM    449  H   GLN I 164      50.541  40.160  35.751  1.00  0.00      RI0  H  
ATOM    450 HE21 GLN I 164      46.450  38.625  38.636  1.00  0.00      RI0  H  
ATOM    451 HE22 GLN I 164      47.483  37.431  38.762  1.00  0.00      RI0  H  
ATOM    452  N   GLY I 165      46.376  39.876  34.855  1.00  0.00      RI0  N  
ATOM    453  CA  GLY I 165      45.511  39.851  33.658  1.00  0.00      RI0  C  
ATOM    454  C   GLY I 165      44.116  39.336  33.976  1.00  0.00      RI0  C  
ATOM    455  O   GLY I 165      43.777  39.261  35.173  1.00  0.00      RI0  O  
ATOM    456  H   GLY I 165      45.879  39.592  35.686  1.00  0.00      RI0  H  
ATOM    457  N   GLU I 166      43.339  38.995  32.940  1.00  0.00      RI0  N  
ATOM    458  CA  GLU I 166      41.940  38.488  33.049  1.00  0.00      RI0  C  
ATOM    459  C   GLU I 166      41.971  37.051  33.594  1.00  0.00      RI0  C  
ATOM    460  O   GLU I 166      42.209  36.121  32.793  1.00  0.00      RI0  O  
ATOM    461  CB  GLU I 166      41.263  38.599  31.674  1.00  0.00      RI0  C  
ATOM    462  CG  GLU I 166      39.996  37.763  31.459  1.00  0.00      RI0  C  
ATOM    463  CD  GLU I 166      39.043  37.966  32.612  1.00  0.00      RI0  C  
ATOM    464  OE1 GLU I 166      38.697  39.112  32.886  1.00  0.00      RI0  O  
ATOM    465  OE2 GLU I 166      38.663  36.977  33.237  1.00  0.00      RI0  O1-
ATOM    466  H   GLU I 166      43.751  38.895  32.040  1.00  0.00      RI0  H  
ATOM    467  N   GLU I 167      41.737  36.889  34.904  1.00  0.00      RI0  N  
ATOM    468  CA  GLU I 167      41.783  35.586  35.628  1.00  0.00      RI0  C  
ATOM    469  C   GLU I 167      40.373  34.988  35.702  1.00  0.00      RI0  C  
ATOM    470  O   GLU I 167      39.682  35.217  36.715  1.00  0.00      RI0  O  
ATOM    471  CB  GLU I 167      42.510  35.828  36.970  1.00  0.00      RI0  C  
ATOM    472  CG  GLU I 167      43.882  36.483  36.691  1.00  0.00      RI0  C  
ATOM    473  CD  GLU I 167      44.708  36.877  37.917  1.00  0.00      RI0  C  
ATOM    474  OE1 GLU I 167      45.573  36.105  38.334  1.00  0.00      RI0  O  
ATOM    475  OE2 GLU I 167      44.568  38.001  38.401  1.00  0.00      RI0  O1-
ATOM    476  H   GLU I 167      41.425  37.686  35.419  1.00  0.00      RI0  H  
ATOM    477  N   SER I 168      39.978  34.245  34.664  1.00  0.00      RI0  N  
ATOM    478  CA  SER I 168      38.671  33.545  34.544  1.00  0.00      RI0  C  
ATOM    479  C   SER I 168      38.745  32.194  35.269  1.00  0.00      RI0  C  
ATOM    480  O   SER I 168      39.768  31.945  35.939  1.00  0.00      RI0  O  
ATOM    481  CB  SER I 168      38.423  33.498  33.059  1.00  0.00      RI0  C  
ATOM    482  OG  SER I 168      39.435  34.316  32.467  1.00  0.00      RI0  O  
ATOM    483  H   SER I 168      40.639  34.109  33.926  1.00  0.00      RI0  H  
ATOM    484  HG  SER I 168      39.249  35.222  32.742  1.00  0.00      RI0  H  
ATOM    485  N   ASN I 169      37.704  31.363  35.128  1.00  0.00      RI0  N  
ATOM    486  CA  ASN I 169      37.553  30.051  35.818  1.00  0.00      RI0  C  
ATOM    487  C   ASN I 169      38.880  29.281  35.773  1.00  0.00      RI0  C  
ATOM    488  O   ASN I 169      39.427  28.990  36.858  1.00  0.00      RI0  O  
ATOM    489  CB  ASN I 169      36.490  29.160  35.166  1.00  0.00      RI0  C  
ATOM    490  CG  ASN I 169      35.131  29.815  35.225  1.00  0.00      RI0  C  
ATOM    491  ND2 ASN I 169      34.217  29.110  35.916  1.00  0.00      RI0  N  
ATOM    492  OD1 ASN I 169      34.921  30.889  34.671  1.00  0.00      RI0  O  
ATOM    493  H   ASN I 169      36.907  31.704  34.626  1.00  0.00      RI0  H  
ATOM    494 HD21 ASN I 169      34.459  28.237  36.341  1.00  0.00      RI0  H  
ATOM    495 HD22 ASN I 169      33.279  29.441  36.020  1.00  0.00      RI0  H  
ATOM    496  N   ASP I 170      39.379  28.981  34.568  1.00  0.00      RI0  N  
ATOM    497  CA  ASP I 170      40.551  28.090  34.341  1.00  0.00      RI0  C  
ATOM    498  C   ASP I 170      41.720  28.848  33.691  1.00  0.00      RI0  C  
ATOM    499  O   ASP I 170      42.811  28.253  33.616  1.00  0.00      RI0  O  
ATOM    500  CB  ASP I 170      40.096  26.999  33.377  1.00  0.00      RI0  C  
ATOM    501  CG  ASP I 170      39.767  27.676  32.058  1.00  0.00      RI0  C  
ATOM    502  OD1 ASP I 170      38.685  28.244  31.900  1.00  0.00      RI0  O  
ATOM    503  OD2 ASP I 170      40.609  27.676  31.173  1.00  0.00      RI0  O1-
ATOM    504  H   ASP I 170      38.901  29.270  33.738  1.00  0.00      RI0  H  
ATOM    505  N   LYS I 171      41.515  30.096  33.247  1.00  0.00      RI0  N  
ATOM    506  CA  LYS I 171      42.532  30.913  32.523  1.00  0.00      RI0  C  
ATOM    507  C   LYS I 171      43.404  31.682  33.526  1.00  0.00      RI0  C  
ATOM    508  O   LYS I 171      42.940  32.718  34.037  1.00  0.00      RI0  O  
ATOM    509  CB  LYS I 171      41.782  32.006  31.755  1.00  0.00      RI0  C  
ATOM    510  CG  LYS I 171      41.829  32.022  30.230  1.00  0.00      RI0  C  
ATOM    511  CD  LYS I 171      41.197  30.794  29.593  1.00  0.00      RI0  C  
ATOM    512  CE  LYS I 171      39.706  30.654  29.872  1.00  0.00      RI0  C  
ATOM    513  NZ  LYS I 171      39.327  29.265  29.594  1.00  0.00      RI0  N1+
ATOM    514  H   LYS I 171      40.710  30.573  33.592  1.00  0.00      RI0  H  
ATOM    515  HZ1 LYS I 171      38.614  28.959  30.290  1.00  0.00      RI0  H  
ATOM    516  HZ2 LYS I 171      39.022  29.090  28.622  1.00  0.00      RI0  H  
ATOM    517  HZ3 LYS I 171      40.129  28.641  29.834  1.00  0.00      RI0  H  
ATOM    518  N   ILE I 172      44.626  31.198  33.778  1.00  0.00      RI0  N  
ATOM    519  CA  ILE I 172      45.683  31.900  34.568  1.00  0.00      RI0  C  
ATOM    520  C   ILE I 172      46.667  32.530  33.584  1.00  0.00      RI0  C  
ATOM    521  O   ILE I 172      47.331  31.813  32.839  1.00  0.00      RI0  O  
ATOM    522  CB  ILE I 172      46.395  30.966  35.558  1.00  0.00      RI0  C  
ATOM    523  CG1 ILE I 172      45.480  30.533  36.713  1.00  0.00      RI0  C  
ATOM    524  CG2 ILE I 172      47.650  31.645  36.115  1.00  0.00      RI0  C  
ATOM    525  CD1 ILE I 172      44.509  29.386  36.417  1.00  0.00      RI0  C  
ATOM    526  H   ILE I 172      44.875  30.353  33.302  1.00  0.00      RI0  H  
ATOM    527  N   PRO I 173      46.794  33.878  33.538  1.00  0.00      RI0  N  
ATOM    528  CA  PRO I 173      47.724  34.531  32.616  1.00  0.00      RI0  C  
ATOM    529  C   PRO I 173      49.186  34.345  33.056  1.00  0.00      RI0  C  
ATOM    530  O   PRO I 173      49.464  34.503  34.236  1.00  0.00      RI0  O  
ATOM    531  CB  PRO I 173      47.244  35.985  32.654  1.00  0.00      RI0  C  
ATOM    532  CG  PRO I 173      46.665  36.169  34.055  1.00  0.00      RI0  C  
ATOM    533  CD  PRO I 173      46.027  34.817  34.343  1.00  0.00      RI0  C  
ATOM    534  N   VAL I 174      50.066  34.007  32.102  1.00  0.00      RI0  N  
ATOM    535  CA  VAL I 174      51.506  33.667  32.329  1.00  0.00      RI0  C  
ATOM    536  C   VAL I 174      52.362  34.198  31.170  1.00  0.00      RI0  C  
ATOM    537  O   VAL I 174      51.788  34.594  30.133  1.00  0.00      RI0  O  
ATOM    538  CB  VAL I 174      51.711  32.153  32.470  1.00  0.00      RI0  C  
ATOM    539  CG1 VAL I 174      51.066  31.596  33.741  1.00  0.00      RI0  C  
ATOM    540  CG2 VAL I 174      51.255  31.411  31.212  1.00  0.00      RI0  C  
ATOM    541  H   VAL I 174      49.794  33.995  31.141  1.00  0.00      RI0  H  
ATOM    542  N   ALA I 175      53.687  34.192  31.358  1.00  0.00      RI0  N  
ATOM    543  CA  ALA I 175      54.713  34.627  30.377  1.00  0.00      RI0  C  
ATOM    544  C   ALA I 175      55.863  33.610  30.343  1.00  0.00      RI0  C  
ATOM    545  O   ALA I 175      56.551  33.453  31.372  1.00  0.00      RI0  O  
ATOM    546  CB  ALA I 175      55.261  35.999  30.759  1.00  0.00      RI0  C  
ATOM    547  H   ALA I 175      54.037  33.919  32.257  1.00  0.00      RI0  H  
ATOM    548  N   LEU I 176      56.069  32.961  29.194  1.00  0.00      RI0  N  
ATOM    549  CA  LEU I 176      57.054  31.862  29.015  1.00  0.00      RI0  C  
ATOM    550  C   LEU I 176      58.374  32.430  28.487  1.00  0.00      RI0  C  
ATOM    551  O   LEU I 176      58.384  32.945  27.349  1.00  0.00      RI0  O  
ATOM    552  CB  LEU I 176      56.503  30.836  28.025  1.00  0.00      RI0  C  
ATOM    553  CG  LEU I 176      55.289  30.069  28.552  1.00  0.00      RI0  C  
ATOM    554  CD1 LEU I 176      54.494  29.407  27.427  1.00  0.00      RI0  C  
ATOM    555  CD2 LEU I 176      55.692  29.052  29.618  1.00  0.00      RI0  C  
ATOM    556  H   LEU I 176      55.602  33.303  28.377  1.00  0.00      RI0  H  
ATOM    557  N   GLY I 177      59.441  32.324  29.286  1.00  0.00      RI0  N  
ATOM    558  CA  GLY I 177      60.814  32.728  28.920  1.00  0.00      RI0  C  
ATOM    559  C   GLY I 177      61.740  31.528  28.855  1.00  0.00      RI0  C  
ATOM    560  O   GLY I 177      61.411  30.503  29.481  1.00  0.00      RI0  O  
ATOM    561  H   GLY I 177      59.324  31.895  30.180  1.00  0.00      RI0  H  
ATOM    562  N   LEU I 178      62.852  31.646  28.123  1.00  0.00      RI0  N  
ATOM    563  CA  LEU I 178      63.893  30.590  27.999  1.00  0.00      RI0  C  
ATOM    564  C   LEU I 178      65.097  30.971  28.867  1.00  0.00      RI0  C  
ATOM    565  O   LEU I 178      65.645  32.075  28.667  1.00  0.00      RI0  O  
ATOM    566  CB  LEU I 178      64.311  30.391  26.546  1.00  0.00      RI0  C  
ATOM    567  CG  LEU I 178      63.205  29.728  25.730  1.00  0.00      RI0  C  
ATOM    568  CD1 LEU I 178      63.631  29.517  24.280  1.00  0.00      RI0  C  
ATOM    569  CD2 LEU I 178      62.732  28.425  26.377  1.00  0.00      RI0  C  
ATOM    570  H   LEU I 178      63.072  32.546  27.743  1.00  0.00      RI0  H  
ATOM    571  N   LYS I 179      65.499  30.073  29.772  1.00  0.00      RI0  N  
ATOM    572  CA  LYS I 179      66.434  30.369  30.891  1.00  0.00      RI0  C  
ATOM    573  C   LYS I 179      67.831  30.657  30.325  1.00  0.00      RI0  C  
ATOM    574  O   LYS I 179      68.306  29.850  29.507  1.00  0.00      RI0  O  
ATOM    575  CB  LYS I 179      66.667  29.075  31.664  1.00  0.00      RI0  C  
ATOM    576  CG  LYS I 179      65.832  28.744  32.889  1.00  0.00      RI0  C  
ATOM    577  CD  LYS I 179      66.451  29.270  34.183  1.00  0.00      RI0  C  
ATOM    578  CE  LYS I 179      66.292  30.771  34.410  1.00  0.00      RI0  C  
ATOM    579  NZ  LYS I 179      67.445  31.221  35.195  1.00  0.00      RI0  N1+
ATOM    580  H   LYS I 179      65.125  29.145  29.712  1.00  0.00      RI0  H  
ATOM    581  HZ1 LYS I 179      67.819  32.114  34.803  1.00  0.00      RI0  H  
ATOM    582  HZ2 LYS I 179      67.273  31.282  36.211  1.00  0.00      RI0  H  
ATOM    583  HZ3 LYS I 179      68.235  30.570  34.995  1.00  0.00      RI0  H  
ATOM    584  N   GLU I 180      68.427  31.788  30.729  1.00  0.00      RI0  N  
ATOM    585  CA  GLU I 180      69.832  32.206  30.444  1.00  0.00      RI0  C  
ATOM    586  C   GLU I 180      70.059  32.452  28.941  1.00  0.00      RI0  C  
ATOM    587  O   GLU I 180      71.239  32.555  28.541  1.00  0.00      RI0  O  
ATOM    588  CB  GLU I 180      70.839  31.260  31.101  1.00  0.00      RI0  C  
ATOM    589  CG  GLU I 180      71.067  31.603  32.583  1.00  0.00      RI0  C  
ATOM    590  CD  GLU I 180      69.801  31.438  33.410  1.00  0.00      RI0  C  
ATOM    591  OE1 GLU I 180      69.590  30.364  33.964  1.00  0.00      RI0  O  
ATOM    592  OE2 GLU I 180      69.017  32.380  33.534  1.00  0.00      RI0  O1-
ATOM    593  H   GLU I 180      67.993  32.310  31.463  1.00  0.00      RI0  H  
ATOM    594  N   LYS I 181      68.995  32.563  28.138  1.00  0.00      RI0  N  
ATOM    595  CA  LYS I 181      69.089  32.882  26.685  1.00  0.00      RI0  C  
ATOM    596  C   LYS I 181      68.606  34.317  26.438  1.00  0.00      RI0  C  
ATOM    597  O   LYS I 181      69.001  34.892  25.401  1.00  0.00      RI0  O  
ATOM    598  CB  LYS I 181      68.227  31.967  25.806  1.00  0.00      RI0  C  
ATOM    599  CG  LYS I 181      69.021  30.996  24.926  1.00  0.00      RI0  C  
ATOM    600  CD  LYS I 181      68.245  30.532  23.681  1.00  0.00      RI0  C  
ATOM    601  CE  LYS I 181      68.184  31.612  22.592  1.00  0.00      RI0  C  
ATOM    602  NZ  LYS I 181      67.352  31.184  21.456  1.00  0.00      RI0  N1+
ATOM    603  H   LYS I 181      68.092  32.432  28.547  1.00  0.00      RI0  H  
ATOM    604  HZ1 LYS I 181      67.287  31.926  20.723  1.00  0.00      RI0  H  
ATOM    605  HZ2 LYS I 181      67.757  30.344  21.001  1.00  0.00      RI0  H  
ATOM    606  HZ3 LYS I 181      66.386  30.967  21.765  1.00  0.00      RI0  H  
ATOM    607  N   ASN I 182      67.805  34.868  27.361  1.00  0.00      RI0  N  
ATOM    608  CA  ASN I 182      67.224  36.238  27.303  1.00  0.00      RI0  C  
ATOM    609  C   ASN I 182      66.155  36.279  26.201  1.00  0.00      RI0  C  
ATOM    610  O   ASN I 182      65.992  37.346  25.569  1.00  0.00      RI0  O  
ATOM    611  CB  ASN I 182      68.233  37.356  27.022  1.00  0.00      RI0  C  
ATOM    612  CG  ASN I 182      69.162  37.534  28.194  1.00  0.00      RI0  C  
ATOM    613  ND2 ASN I 182      70.235  38.294  27.909  1.00  0.00      RI0  N  
ATOM    614  OD1 ASN I 182      68.946  37.002  29.278  1.00  0.00      RI0  O  
ATOM    615  H   ASN I 182      67.561  34.320  28.158  1.00  0.00      RI0  H  
ATOM    616 HD21 ASN I 182      70.316  38.709  27.002  1.00  0.00      RI0  H  
ATOM    617 HD22 ASN I 182      70.957  38.452  28.582  1.00  0.00      RI0  H  
ATOM    618  N   LEU I 183      65.452  35.157  25.998  1.00  0.00      RI0  N  
ATOM    619  CA  LEU I 183      64.357  34.993  25.001  1.00  0.00      RI0  C  
ATOM    620  C   LEU I 183      63.019  34.820  25.734  1.00  0.00      RI0  C  
ATOM    621  O   LEU I 183      62.995  34.146  26.789  1.00  0.00      RI0  O  
ATOM    622  CB  LEU I 183      64.687  33.804  24.098  1.00  0.00      RI0  C  
ATOM    623  CG  LEU I 183      65.450  34.199  22.828  1.00  0.00      RI0  C  
ATOM    624  CD1 LEU I 183      64.581  35.080  21.958  1.00  0.00      RI0  C  
ATOM    625  CD2 LEU I 183      66.792  34.894  23.054  1.00  0.00      RI0  C  
ATOM    626  H   LEU I 183      65.544  34.416  26.661  1.00  0.00      RI0  H  
ATOM    627  N   TYR I 184      61.952  35.410  25.182  1.00  0.00      RI0  N  
ATOM    628  CA  TYR I 184      60.538  35.200  25.590  1.00  0.00      RI0  C  
ATOM    629  C   TYR I 184      59.703  34.923  24.335  1.00  0.00      RI0  C  
ATOM    630  O   TYR I 184      60.001  35.512  23.277  1.00  0.00      RI0  O  
ATOM    631  CB  TYR I 184      59.975  36.426  26.316  1.00  0.00      RI0  C  
ATOM    632  CG  TYR I 184      60.094  36.315  27.821  1.00  0.00      RI0  C  
ATOM    633  CD1 TYR I 184      61.297  36.593  28.458  1.00  0.00      RI0  C  
ATOM    634  CD2 TYR I 184      58.984  35.951  28.576  1.00  0.00      RI0  C  
ATOM    635  CE1 TYR I 184      61.383  36.519  29.844  1.00  0.00      RI0  C  
ATOM    636  CE2 TYR I 184      59.071  35.872  29.963  1.00  0.00      RI0  C  
ATOM    637  CZ  TYR I 184      60.271  36.162  30.601  1.00  0.00      RI0  C  
ATOM    638  OH  TYR I 184      60.374  36.100  31.978  1.00  0.00      RI0  O  
ATOM    639  H   TYR I 184      62.065  36.005  24.378  1.00  0.00      RI0  H  
ATOM    640  HH  TYR I 184      59.600  35.702  32.371  1.00  0.00      RI0  H  
ATOM    641  N   LEU I 185      58.712  34.033  24.445  1.00  0.00      RI0  N  
ATOM    642  CA  LEU I 185      57.724  33.755  23.369  1.00  0.00      RI0  C  
ATOM    643  C   LEU I 185      56.782  34.958  23.249  1.00  0.00      RI0  C  
ATOM    644  O   LEU I 185      56.069  35.253  24.228  1.00  0.00      RI0  O  
ATOM    645  CB  LEU I 185      56.920  32.498  23.700  1.00  0.00      RI0  C  
ATOM    646  CG  LEU I 185      57.707  31.200  23.529  1.00  0.00      RI0  C  
ATOM    647  CD1 LEU I 185      56.967  30.003  24.126  1.00  0.00      RI0  C  
ATOM    648  CD2 LEU I 185      58.066  30.958  22.064  1.00  0.00      RI0  C  
ATOM    649  H   LEU I 185      58.491  33.707  25.367  1.00  0.00      RI0  H  
ATOM    650  N   SER I 186      56.792  35.625  22.093  1.00  0.00      RI0  N  
ATOM    651  CA  SER I 186      55.906  36.772  21.764  1.00  0.00      RI0  C  
ATOM    652  C   SER I 186      54.924  36.375  20.654  1.00  0.00      RI0  C  
ATOM    653  O   SER I 186      55.268  35.502  19.824  1.00  0.00      RI0  O  
ATOM    654  CB  SER I 186      56.849  37.883  21.383  1.00  0.00      RI0  C  
ATOM    655  OG  SER I 186      58.014  37.685  22.182  1.00  0.00      RI0  O  
ATOM    656  H   SER I 186      57.455  35.410  21.379  1.00  0.00      RI0  H  
ATOM    657  HG  SER I 186      58.456  38.534  22.187  1.00  0.00      RI0  H  
ATOM    658  N   CYS I 187      53.737  36.988  20.658  1.00  0.00      RI0  N  
ATOM    659  CA  CYS I 187      52.725  36.902  19.574  1.00  0.00      RI0  C  
ATOM    660  C   CYS I 187      52.747  38.203  18.768  1.00  0.00      RI0  C  
ATOM    661  O   CYS I 187      52.588  39.266  19.384  1.00  0.00      RI0  O  
ATOM    662  CB  CYS I 187      51.377  36.628  20.217  1.00  0.00      RI0  C  
ATOM    663  SG  CYS I 187      51.447  35.148  21.254  1.00  0.00      RI0  S  
ATOM    664  H   CYS I 187      53.557  37.681  21.349  1.00  0.00      RI0  H  
ATOM    665  N   VAL I 188      52.952  38.122  17.452  1.00  0.00      RI0  N  
ATOM    666  CA  VAL I 188      52.984  39.309  16.544  1.00  0.00      RI0  C  
ATOM    667  C   VAL I 188      52.380  38.927  15.188  1.00  0.00      RI0  C  
ATOM    668  O   VAL I 188      52.246  37.719  14.909  1.00  0.00      RI0  O  
ATOM    669  CB  VAL I 188      54.424  39.797  16.334  1.00  0.00      RI0  C  
ATOM    670  CG1 VAL I 188      54.992  40.518  17.559  1.00  0.00      RI0  C  
ATOM    671  CG2 VAL I 188      55.316  38.641  15.875  1.00  0.00      RI0  C  
ATOM    672  H   VAL I 188      53.077  37.223  17.020  1.00  0.00      RI0  H  
ATOM    673  N   LEU I 189      52.039  39.936  14.384  1.00  0.00      RI0  N  
ATOM    674  CA  LEU I 189      51.400  39.784  13.048  1.00  0.00      RI0  C  
ATOM    675  C   LEU I 189      52.481  39.788  11.969  1.00  0.00      RI0  C  
ATOM    676  O   LEU I 189      53.522  40.428  12.193  1.00  0.00      RI0  O  
ATOM    677  CB  LEU I 189      50.441  40.943  12.775  1.00  0.00      RI0  C  
ATOM    678  CG  LEU I 189      49.300  41.070  13.783  1.00  0.00      RI0  C  
ATOM    679  CD1 LEU I 189      48.576  42.408  13.647  1.00  0.00      RI0  C  
ATOM    680  CD2 LEU I 189      48.321  39.905  13.684  1.00  0.00      RI0  C  
ATOM    681  H   LEU I 189      52.355  40.857  14.607  1.00  0.00      RI0  H  
ATOM    682  N   LYS I 190      52.215  39.133  10.837  1.00  0.00      RI0  N  
ATOM    683  CA  LYS I 190      53.100  39.138   9.642  1.00  0.00      RI0  C  
ATOM    684  C   LYS I 190      52.263  39.471   8.401  1.00  0.00      RI0  C  
ATOM    685  O   LYS I 190      52.529  40.521   7.777  1.00  0.00      RI0  O  
ATOM    686  CB  LYS I 190      53.725  37.765   9.387  1.00  0.00      RI0  C  
ATOM    687  CG  LYS I 190      54.368  37.072  10.584  1.00  0.00      RI0  C  
ATOM    688  CD  LYS I 190      55.594  37.782  11.153  1.00  0.00      RI0  C  
ATOM    689  CE  LYS I 190      56.178  36.973  12.309  1.00  0.00      RI0  C  
ATOM    690  NZ  LYS I 190      57.360  37.649  12.848  1.00  0.00      RI0  N1+
ATOM    691  H   LYS I 190      51.374  38.597  10.763  1.00  0.00      RI0  H  
ATOM    692  HZ1 LYS I 190      57.781  37.044  13.585  1.00  0.00      RI0  H  
ATOM    693  HZ2 LYS I 190      58.075  37.759  12.105  1.00  0.00      RI0  H  
ATOM    694  HZ3 LYS I 190      57.103  38.570  13.249  1.00  0.00      RI0  H  
ATOM    695  N   ASP I 191      51.291  38.614   8.070  1.00  0.00      RI0  N  
ATOM    696  CA  ASP I 191      50.331  38.811   6.950  1.00  0.00      RI0  C  
ATOM    697  C   ASP I 191      48.935  39.054   7.540  1.00  0.00      RI0  C  
ATOM    698  O   ASP I 191      47.995  38.328   7.155  1.00  0.00      RI0  O  
ATOM    699  CB  ASP I 191      50.353  37.527   6.105  1.00  0.00      RI0  C  
ATOM    700  CG  ASP I 191      51.156  36.436   6.818  1.00  0.00      RI0  C  
ATOM    701  OD1 ASP I 191      52.281  36.164   6.403  1.00  0.00      RI0  O  
ATOM    702  OD2 ASP I 191      50.686  35.881   7.814  1.00  0.00      RI0  O1-
ATOM    703  H   ASP I 191      51.192  37.735   8.539  1.00  0.00      RI0  H  
ATOM    704  N   ASP I 192      48.817  40.041   8.440  1.00  0.00      RI0  N  
ATOM    705  CA  ASP I 192      47.612  40.298   9.280  1.00  0.00      RI0  C  
ATOM    706  C   ASP I 192      47.208  38.989   9.973  1.00  0.00      RI0  C  
ATOM    707  O   ASP I 192      46.000  38.779  10.197  1.00  0.00      RI0  O  
ATOM    708  CB  ASP I 192      46.500  40.992   8.498  1.00  0.00      RI0  C  
ATOM    709  CG  ASP I 192      46.899  42.451   8.383  1.00  0.00      RI0  C  
ATOM    710  OD1 ASP I 192      47.850  42.848   9.060  1.00  0.00      RI0  O  
ATOM    711  OD2 ASP I 192      46.268  43.184   7.623  1.00  0.00      RI0  O1-
ATOM    712  H   ASP I 192      49.532  40.738   8.473  1.00  0.00      RI0  H  
ATOM    713  N   LYS I 193      48.199  38.159  10.317  1.00  0.00      RI0  N  
ATOM    714  CA  LYS I 193      48.030  36.770  10.825  1.00  0.00      RI0  C  
ATOM    715  C   LYS I 193      48.955  36.582  12.020  1.00  0.00      RI0  C  
ATOM    716  O   LYS I 193      50.168  36.678  11.860  1.00  0.00      RI0  O  
ATOM    717  CB  LYS I 193      48.273  35.673   9.788  1.00  0.00      RI0  C  
ATOM    718  CG  LYS I 193      48.616  34.383  10.541  1.00  0.00      RI0  C  
ATOM    719  CD  LYS I 193      48.910  33.132   9.727  1.00  0.00      RI0  C  
ATOM    720  CE  LYS I 193      49.674  32.128  10.596  1.00  0.00      RI0  C  
ATOM    721  NZ  LYS I 193      49.131  32.122  11.966  1.00  0.00      RI0  N1+
ATOM    722  H   LYS I 193      49.130  38.449  10.110  1.00  0.00      RI0  H  
ATOM    723  HZ1 LYS I 193      49.458  31.286  12.490  1.00  0.00      RI0  H  
ATOM    724  HZ2 LYS I 193      49.429  32.971  12.497  1.00  0.00      RI0  H  
ATOM    725  HZ3 LYS I 193      48.095  32.109  11.930  1.00  0.00      RI0  H  
ATOM    726  N   PRO I 194      48.431  36.328  13.243  1.00  0.00      RI0  N  
ATOM    727  CA  PRO I 194      49.279  36.237  14.428  1.00  0.00      RI0  C  
ATOM    728  C   PRO I 194      50.122  34.961  14.366  1.00  0.00      RI0  C  
ATOM    729  O   PRO I 194      49.638  33.951  13.891  1.00  0.00      RI0  O  
ATOM    730  CB  PRO I 194      48.277  36.286  15.579  1.00  0.00      RI0  C  
ATOM    731  CG  PRO I 194      46.959  35.791  14.997  1.00  0.00      RI0  C  
ATOM    732  CD  PRO I 194      47.008  36.220  13.539  1.00  0.00      RI0  C  
ATOM    733  N   THR I 195      51.365  35.068  14.829  1.00  0.00      RI0  N  
ATOM    734  CA  THR I 195      52.415  34.029  14.711  1.00  0.00      RI0  C  
ATOM    735  C   THR I 195      53.214  34.000  16.014  1.00  0.00      RI0  C  
ATOM    736  O   THR I 195      53.286  35.050  16.680  1.00  0.00      RI0  O  
ATOM    737  CB  THR I 195      53.263  34.398  13.494  1.00  0.00      RI0  C  
ATOM    738  CG2 THR I 195      52.666  33.855  12.196  1.00  0.00      RI0  C  
ATOM    739  OG1 THR I 195      53.415  35.822  13.406  1.00  0.00      RI0  O  
ATOM    740  H   THR I 195      51.701  35.900  15.279  1.00  0.00      RI0  H  
ATOM    741  HG1 THR I 195      52.556  36.229  13.483  1.00  0.00      RI0  H  
ATOM    742  N   LEU I 196      53.762  32.835  16.363  1.00  0.00      RI0  N  
ATOM    743  CA  LEU I 196      54.714  32.671  17.491  1.00  0.00      RI0  C  
ATOM    744  C   LEU I 196      56.114  33.053  17.003  1.00  0.00      RI0  C  
ATOM    745  O   LEU I 196      56.491  32.633  15.893  1.00  0.00      RI0  O  
ATOM    746  CB  LEU I 196      54.643  31.243  18.025  1.00  0.00      RI0  C  
ATOM    747  CG  LEU I 196      55.141  31.121  19.463  1.00  0.00      RI0  C  
ATOM    748  CD1 LEU I 196      54.460  32.135  20.385  1.00  0.00      RI0  C  
ATOM    749  CD2 LEU I 196      54.988  29.693  19.983  1.00  0.00      RI0  C  
ATOM    750  H   LEU I 196      53.775  32.093  15.698  1.00  0.00      RI0  H  
ATOM    751  N   GLN I 197      56.843  33.831  17.802  1.00  0.00      RI0  N  
ATOM    752  CA  GLN I 197      58.253  34.198  17.522  1.00  0.00      RI0  C  
ATOM    753  C   GLN I 197      58.958  34.472  18.852  1.00  0.00      RI0  C  
ATOM    754  O   GLN I 197      58.324  35.065  19.740  1.00  0.00      RI0  O  
ATOM    755  CB  GLN I 197      58.289  35.480  16.693  1.00  0.00      RI0  C  
ATOM    756  CG  GLN I 197      59.676  35.806  16.139  1.00  0.00      RI0  C  
ATOM    757  CD  GLN I 197      59.716  35.409  14.680  1.00  0.00      RI0  C  
ATOM    758  NE2 GLN I 197      60.452  34.310  14.424  1.00  0.00      RI0  N  
ATOM    759  OE1 GLN I 197      59.108  36.074  13.836  1.00  0.00      RI0  O  
ATOM    760  H   GLN I 197      56.464  34.221  18.650  1.00  0.00      RI0  H  
ATOM    761 HE21 GLN I 197      60.942  33.809  15.144  1.00  0.00      RI0  H  
ATOM    762 HE22 GLN I 197      60.555  33.913  13.510  1.00  0.00      RI0  H  
ATOM    763  N   LEU I 198      60.210  34.021  18.973  1.00  0.00      RI0  N  
ATOM    764  CA  LEU I 198      61.077  34.236  20.161  1.00  0.00      RI0  C  
ATOM    765  C   LEU I 198      61.754  35.604  20.036  1.00  0.00      RI0  C  
ATOM    766  O   LEU I 198      62.502  35.799  19.057  1.00  0.00      RI0  O  
ATOM    767  CB  LEU I 198      62.131  33.135  20.196  1.00  0.00      RI0  C  
ATOM    768  CG  LEU I 198      61.677  31.881  20.931  1.00  0.00      RI0  C  
ATOM    769  CD1 LEU I 198      62.605  30.699  20.659  1.00  0.00      RI0  C  
ATOM    770  CD2 LEU I 198      61.524  32.158  22.427  1.00  0.00      RI0  C  
ATOM    771  H   LEU I 198      60.656  33.648  18.162  1.00  0.00      RI0  H  
ATOM    772  N   GLU I 199      61.494  36.505  20.991  1.00  0.00      RI0  N  
ATOM    773  CA  GLU I 199      61.955  37.920  20.970  1.00  0.00      RI0  C  
ATOM    774  C   GLU I 199      63.040  38.114  22.034  1.00  0.00      RI0  C  
ATOM    775  O   GLU I 199      62.878  37.583  23.153  1.00  0.00      RI0  O  
ATOM    776  CB  GLU I 199      60.766  38.840  21.195  1.00  0.00      RI0  C  
ATOM    777  CG  GLU I 199      60.976  40.316  20.870  1.00  0.00      RI0  C  
ATOM    778  CD  GLU I 199      59.688  41.030  21.215  1.00  0.00      RI0  C  
ATOM    779  OE1 GLU I 199      58.841  40.436  21.869  1.00  0.00      RI0  O  
ATOM    780  OE2 GLU I 199      59.520  42.198  20.881  1.00  0.00      RI0  O1-
ATOM    781  H   GLU I 199      60.938  36.249  21.785  1.00  0.00      RI0  H  
ATOM    782  N   SER I 200      64.101  38.844  21.675  1.00  0.00      RI0  N  
ATOM    783  CA  SER I 200      65.226  39.245  22.561  1.00  0.00      RI0  C  
ATOM    784  C   SER I 200      64.735  40.263  23.601  1.00  0.00      RI0  C  
ATOM    785  O   SER I 200      63.843  41.075  23.272  1.00  0.00      RI0  O  
ATOM    786  CB  SER I 200      66.257  39.739  21.567  1.00  0.00      RI0  C  
ATOM    787  OG  SER I 200      65.919  39.109  20.320  1.00  0.00      RI0  O  
ATOM    788  H   SER I 200      64.119  39.267  20.771  1.00  0.00      RI0  H  
ATOM    789  HG  SER I 200      66.644  38.528  20.097  1.00  0.00      RI0  H  
ATOM    790  N   VAL I 201      65.320  40.225  24.802  1.00  0.00      RI0  N  
ATOM    791  CA  VAL I 201      64.844  40.960  26.012  1.00  0.00      RI0  C  
ATOM    792  C   VAL I 201      66.058  41.441  26.818  1.00  0.00      RI0  C  
ATOM    793  O   VAL I 201      67.072  40.720  26.842  1.00  0.00      RI0  O  
ATOM    794  CB  VAL I 201      63.991  39.995  26.860  1.00  0.00      RI0  C  
ATOM    795  CG1 VAL I 201      63.561  40.621  28.179  1.00  0.00      RI0  C  
ATOM    796  CG2 VAL I 201      62.774  39.452  26.107  1.00  0.00      RI0  C  
ATOM    797  H   VAL I 201      66.045  39.558  24.991  1.00  0.00      RI0  H  
ATOM    798  N   ASP I 202      65.947  42.617  27.446  1.00  0.00      RI0  N  
ATOM    799  CA  ASP I 202      66.949  43.162  28.401  1.00  0.00      RI0  C  
ATOM    800  C   ASP I 202      66.793  42.417  29.726  1.00  0.00      RI0  C  
ATOM    801  O   ASP I 202      65.754  42.529  30.372  1.00  0.00      RI0  O  
ATOM    802  CB  ASP I 202      66.687  44.661  28.580  1.00  0.00      RI0  C  
ATOM    803  CG  ASP I 202      67.499  45.253  29.715  1.00  0.00      RI0  C  
ATOM    804  OD1 ASP I 202      67.320  44.861  30.860  1.00  0.00      RI0  O  
ATOM    805  OD2 ASP I 202      68.280  46.168  29.484  1.00  0.00      RI0  O1-
ATOM    806  H   ASP I 202      65.062  43.074  27.412  1.00  0.00      RI0  H  
ATOM    807  N   PRO I 203      67.802  41.631  30.171  1.00  0.00      RI0  N  
ATOM    808  CA  PRO I 203      67.639  40.757  31.337  1.00  0.00      RI0  C  
ATOM    809  C   PRO I 203      67.577  41.481  32.693  1.00  0.00      RI0  C  
ATOM    810  O   PRO I 203      67.079  40.890  33.635  1.00  0.00      RI0  O  
ATOM    811  CB  PRO I 203      68.857  39.838  31.216  1.00  0.00      RI0  C  
ATOM    812  CG  PRO I 203      69.925  40.696  30.537  1.00  0.00      RI0  C  
ATOM    813  CD  PRO I 203      69.110  41.511  29.540  1.00  0.00      RI0  C  
ATOM    814  N   LYS I 204      68.079  42.719  32.767  1.00  0.00      RI0  N  
ATOM    815  CA  LYS I 204      68.079  43.553  34.004  1.00  0.00      RI0  C  
ATOM    816  C   LYS I 204      66.667  44.100  34.267  1.00  0.00      RI0  C  
ATOM    817  O   LYS I 204      66.365  44.394  35.439  1.00  0.00      RI0  O  
ATOM    818  CB  LYS I 204      69.098  44.699  34.001  1.00  0.00      RI0  C  
ATOM    819  CG  LYS I 204      69.853  44.966  32.701  1.00  0.00      RI0  C  
ATOM    820  CD  LYS I 204      70.318  46.421  32.626  1.00  0.00      RI0  C  
ATOM    821  CE  LYS I 204      69.160  47.408  32.827  1.00  0.00      RI0  C  
ATOM    822  NZ  LYS I 204      68.086  47.149  31.863  1.00  0.00      RI0  N1+
ATOM    823  H   LYS I 204      68.260  43.166  31.890  1.00  0.00      RI0  H  
ATOM    824  HZ1 LYS I 204      67.206  47.671  32.045  1.00  0.00      RI0  H  
ATOM    825  HZ2 LYS I 204      68.375  47.260  30.868  1.00  0.00      RI0  H  
ATOM    826  HZ3 LYS I 204      67.798  46.151  31.889  1.00  0.00      RI0  H  
ATOM    827  N   ASN I 205      65.840  44.228  33.221  1.00  0.00      RI0  N  
ATOM    828  CA  ASN I 205      64.436  44.719  33.301  1.00  0.00      RI0  C  
ATOM    829  C   ASN I 205      63.497  43.564  33.675  1.00  0.00      RI0  C  
ATOM    830  O   ASN I 205      62.749  43.712  34.661  1.00  0.00      RI0  O  
ATOM    831  CB  ASN I 205      63.961  45.323  31.975  1.00  0.00      RI0  C  
ATOM    832  CG  ASN I 205      64.726  46.567  31.556  1.00  0.00      RI0  C  
ATOM    833  ND2 ASN I 205      64.368  46.988  30.330  1.00  0.00      RI0  N  
ATOM    834  OD1 ASN I 205      65.582  47.116  32.250  1.00  0.00      RI0  O  
ATOM    835  H   ASN I 205      66.159  43.899  32.330  1.00  0.00      RI0  H  
ATOM    836 HD21 ASN I 205      63.672  46.487  29.816  1.00  0.00      RI0  H  
ATOM    837 HD22 ASN I 205      64.782  47.777  29.877  1.00  0.00      RI0  H  
ATOM    838  N   TYR I 206      63.532  42.472  32.899  1.00  0.00      RI0  N  
ATOM    839  CA  TYR I 206      62.603  41.310  32.979  1.00  0.00      RI0  C  
ATOM    840  C   TYR I 206      63.222  40.216  33.849  1.00  0.00      RI0  C  
ATOM    841  O   TYR I 206      64.444  40.129  33.945  1.00  0.00      RI0  O  
ATOM    842  CB  TYR I 206      62.281  40.816  31.561  1.00  0.00      RI0  C  
ATOM    843  CG  TYR I 206      61.345  41.787  30.875  1.00  0.00      RI0  C  
ATOM    844  CD1 TYR I 206      61.824  42.979  30.345  1.00  0.00      RI0  C  
ATOM    845  CD2 TYR I 206      59.989  41.494  30.788  1.00  0.00      RI0  C  
ATOM    846  CE1 TYR I 206      60.945  43.915  29.817  1.00  0.00      RI0  C  
ATOM    847  CE2 TYR I 206      59.109  42.423  30.245  1.00  0.00      RI0  C  
ATOM    848  CZ  TYR I 206      59.580  43.656  29.810  1.00  0.00      RI0  C  
ATOM    849  OH  TYR I 206      58.694  44.643  29.425  1.00  0.00      RI0  O  
ATOM    850  H   TYR I 206      64.331  42.352  32.307  1.00  0.00      RI0  H  
ATOM    851  HH  TYR I 206      58.197  44.370  28.641  1.00  0.00      RI0  H  
ATOM    852  N   PRO I 207      62.428  39.337  34.510  1.00  0.00      RI0  N  
ATOM    853  CA  PRO I 207      60.968  39.305  34.374  1.00  0.00      RI0  C  
ATOM    854  C   PRO I 207      60.247  40.407  35.167  1.00  0.00      RI0  C  
ATOM    855  O   PRO I 207      60.860  40.984  36.048  1.00  0.00      RI0  O  
ATOM    856  CB  PRO I 207      60.632  37.901  34.882  1.00  0.00      RI0  C  
ATOM    857  CG  PRO I 207      61.675  37.638  35.966  1.00  0.00      RI0  C  
ATOM    858  CD  PRO I 207      62.930  38.290  35.392  1.00  0.00      RI0  C  
ATOM    859  N   LYS I 208      58.971  40.652  34.844  1.00  0.00      RI0  N  
ATOM    860  CA  LYS I 208      58.162  41.793  35.361  1.00  0.00      RI0  C  
ATOM    861  C   LYS I 208      56.728  41.330  35.652  1.00  0.00      RI0  C  
ATOM    862  O   LYS I 208      56.324  40.281  35.111  1.00  0.00      RI0  O  
ATOM    863  CB  LYS I 208      58.141  42.896  34.294  1.00  0.00      RI0  C  
ATOM    864  CG  LYS I 208      57.835  44.321  34.770  1.00  0.00      RI0  C  
ATOM    865  CD  LYS I 208      57.103  45.137  33.698  1.00  0.00      RI0  C  
ATOM    866  CE  LYS I 208      57.744  45.046  32.311  1.00  0.00      RI0  C  
ATOM    867  NZ  LYS I 208      56.865  45.564  31.246  1.00  0.00      RI0  N1+
ATOM    868  H   LYS I 208      58.468  40.022  34.249  1.00  0.00      RI0  H  
ATOM    869  HZ1 LYS I 208      57.178  45.197  30.310  1.00  0.00      RI0  H  
ATOM    870  HZ2 LYS I 208      55.872  45.274  31.382  1.00  0.00      RI0  H  
ATOM    871  HZ3 LYS I 208      56.897  46.596  31.182  1.00  0.00      RI0  H  
ATOM    872  N   LYS I 209      56.002  42.083  36.488  1.00  0.00      RI0  N  
ATOM    873  CA  LYS I 209      54.558  41.874  36.793  1.00  0.00      RI0  C  
ATOM    874  C   LYS I 209      53.719  42.278  35.576  1.00  0.00      RI0  C  
ATOM    875  O   LYS I 209      53.024  41.404  35.025  1.00  0.00      RI0  O  
ATOM    876  CB  LYS I 209      54.118  42.595  38.067  1.00  0.00      RI0  C  
ATOM    877  CG  LYS I 209      53.939  41.580  39.197  1.00  0.00      RI0  C  
ATOM    878  CD  LYS I 209      53.058  40.415  38.736  1.00  0.00      RI0  C  
ATOM    879  CE  LYS I 209      52.853  39.329  39.793  1.00  0.00      RI0  C  
ATOM    880  NZ  LYS I 209      52.073  38.234  39.201  1.00  0.00      RI0  N1+
ATOM    881  H   LYS I 209      56.470  42.869  36.889  1.00  0.00      RI0  H  
ATOM    882  HZ1 LYS I 209      51.811  37.551  39.934  1.00  0.00      RI0  H  
ATOM    883  HZ2 LYS I 209      51.186  38.602  38.792  1.00  0.00      RI0  H  
ATOM    884  HZ3 LYS I 209      52.638  37.755  38.465  1.00  0.00      RI0  H  
ATOM    885  N   LYS I 210      53.785  43.559  35.191  1.00  0.00      RI0  N  
ATOM    886  CA  LYS I 210      52.967  44.171  34.108  1.00  0.00      RI0  C  
ATOM    887  C   LYS I 210      53.741  44.070  32.787  1.00  0.00      RI0  C  
ATOM    888  O   LYS I 210      54.339  45.082  32.369  1.00  0.00      RI0  O  
ATOM    889  CB  LYS I 210      52.284  45.502  34.394  1.00  0.00      RI0  C  
ATOM    890  CG  LYS I 210      51.060  45.478  33.466  1.00  0.00      RI0  C  
ATOM    891  CD  LYS I 210      50.267  44.167  33.632  1.00  0.00      RI0  C  
ATOM    892  CE  LYS I 210      49.431  43.779  32.405  1.00  0.00      RI0  C  
ATOM    893  NZ  LYS I 210      48.657  42.557  32.680  1.00  0.00      RI0  N1+
ATOM    894  H   LYS I 210      54.465  44.146  35.627  1.00  0.00      RI0  H  
ATOM    895  HZ1 LYS I 210      48.186  42.223  31.819  1.00  0.00      RI0  H  
ATOM    896  HZ2 LYS I 210      49.243  41.765  33.027  1.00  0.00      RI0  H  
ATOM    897  HZ3 LYS I 210      47.936  42.738  33.403  1.00  0.00      RI0  H  
ATOM    898  N   MET I 211      53.726  42.886  32.164  1.00  0.00      RI0  N  
ATOM    899  CA  MET I 211      54.396  42.598  30.864  1.00  0.00      RI0  C  
ATOM    900  C   MET I 211      53.418  42.869  29.716  1.00  0.00      RI0  C  
ATOM    901  O   MET I 211      52.200  42.746  29.938  1.00  0.00      RI0  O  
ATOM    902  CB  MET I 211      54.897  41.155  30.815  1.00  0.00      RI0  C  
ATOM    903  CG  MET I 211      55.967  40.899  31.873  1.00  0.00      RI0  C  
ATOM    904  SD  MET I 211      56.610  39.220  31.870  1.00  0.00      RI0  S  
ATOM    905  CE  MET I 211      57.244  39.196  30.187  1.00  0.00      RI0  C  
ATOM    906  H   MET I 211      53.157  42.156  32.543  1.00  0.00      RI0  H  
ATOM    907  N   GLU I 212      53.953  43.200  28.535  1.00  0.00      RI0  N  
ATOM    908  CA  GLU I 212      53.180  43.585  27.321  1.00  0.00      RI0  C  
ATOM    909  C   GLU I 212      52.385  42.376  26.814  1.00  0.00      RI0  C  
ATOM    910  O   GLU I 212      52.877  41.238  26.947  1.00  0.00      RI0  O  
ATOM    911  CB  GLU I 212      54.108  44.178  26.259  1.00  0.00      RI0  C  
ATOM    912  CG  GLU I 212      55.021  45.316  26.757  1.00  0.00      RI0  C  
ATOM    913  CD  GLU I 212      56.175  44.769  27.585  1.00  0.00      RI0  C  
ATOM    914  OE1 GLU I 212      57.068  44.144  27.018  1.00  0.00      RI0  O  
ATOM    915  OE2 GLU I 212      56.165  44.925  28.807  1.00  0.00      RI0  O1-
ATOM    916  H   GLU I 212      54.951  43.193  28.469  1.00  0.00      RI0  H  
ATOM    917  N   LYS I 213      51.222  42.642  26.209  1.00  0.00      RI0  N  
ATOM    918  CA  LYS I 213      50.152  41.653  25.897  1.00  0.00      RI0  C  
ATOM    919  C   LYS I 213      50.638  40.648  24.841  1.00  0.00      RI0  C  
ATOM    920  O   LYS I 213      50.006  39.574  24.721  1.00  0.00      RI0  O  
ATOM    921  CB  LYS I 213      48.858  42.424  25.570  1.00  0.00      RI0  C  
ATOM    922  CG  LYS I 213      47.527  41.653  25.546  1.00  0.00      RI0  C  
ATOM    923  CD  LYS I 213      46.316  42.600  25.459  1.00  0.00      RI0  C  
ATOM    924  CE  LYS I 213      45.046  42.049  24.779  1.00  0.00      RI0  C  
ATOM    925  NZ  LYS I 213      44.460  40.898  25.487  1.00  0.00      RI0  N1+
ATOM    926  H   LYS I 213      51.025  43.603  26.020  1.00  0.00      RI0  H  
ATOM    927  HZ1 LYS I 213      44.096  40.204  24.792  1.00  0.00      RI0  H  
ATOM    928  HZ2 LYS I 213      45.175  40.408  26.056  1.00  0.00      RI0  H  
ATOM    929  HZ3 LYS I 213      43.670  41.200  26.091  1.00  0.00      RI0  H  
ATOM    930  N   ARG I 214      51.708  40.974  24.104  1.00  0.00      RI0  N  
ATOM    931  CA  ARG I 214      52.301  40.079  23.074  1.00  0.00      RI0  C  
ATOM    932  C   ARG I 214      53.105  38.961  23.754  1.00  0.00      RI0  C  
ATOM    933  O   ARG I 214      53.269  37.904  23.113  1.00  0.00      RI0  O  
ATOM    934  CB  ARG I 214      53.200  40.921  22.154  1.00  0.00      RI0  C  
ATOM    935  CG  ARG I 214      54.599  41.224  22.717  1.00  0.00      RI0  C  
ATOM    936  CD  ARG I 214      55.341  42.345  21.979  1.00  0.00      RI0  C  
ATOM    937  NE  ARG I 214      56.784  42.339  22.244  1.00  0.00      RI0  N  
ATOM    938  CZ  ARG I 214      57.380  42.871  23.355  1.00  0.00      RI0  C  
ATOM    939  NH1 ARG I 214      56.637  43.438  24.325  1.00  0.00      RI0  N1+
ATOM    940  NH2 ARG I 214      58.719  42.816  23.457  1.00  0.00      RI0  N  
ATOM    941  H   ARG I 214      52.122  41.867  24.249  1.00  0.00      RI0  H  
ATOM    942  HE  ARG I 214      57.395  41.870  21.581  1.00  0.00      RI0  H  
ATOM    943 HH11 ARG I 214      57.023  43.779  25.199  1.00  0.00      RI0  H  
ATOM    944 HH12 ARG I 214      55.649  43.533  24.221  1.00  0.00      RI0  H  
ATOM    945 HH21 ARG I 214      59.256  43.175  24.219  1.00  0.00      RI0  H  
ATOM    946 HH22 ARG I 214      59.228  42.363  22.702  1.00  0.00      RI0  H  
ATOM    947  N   PHE I 215      53.570  39.176  24.993  1.00  0.00      RI0  N  
ATOM    948  CA  PHE I 215      54.349  38.189  25.792  1.00  0.00      RI0  C  
ATOM    949  C   PHE I 215      53.434  37.382  26.725  1.00  0.00      RI0  C  
ATOM    950  O   PHE I 215      53.976  36.547  27.476  1.00  0.00      RI0  O  
ATOM    951  CB  PHE I 215      55.282  38.897  26.776  1.00  0.00      RI0  C  
ATOM    952  CG  PHE I 215      56.565  39.412  26.180  1.00  0.00      RI0  C  
ATOM    953  CD1 PHE I 215      57.205  38.725  25.160  1.00  0.00      RI0  C  
ATOM    954  CD2 PHE I 215      57.133  40.563  26.712  1.00  0.00      RI0  C  
ATOM    955  CE1 PHE I 215      58.450  39.159  24.723  1.00  0.00      RI0  C  
ATOM    956  CE2 PHE I 215      58.378  40.993  26.275  1.00  0.00      RI0  C  
ATOM    957  CZ  PHE I 215      59.052  40.269  25.301  1.00  0.00      RI0  C  
ATOM    958  H   PHE I 215      53.307  40.002  25.490  1.00  0.00      RI0  H  
ATOM    959  N   VAL I 216      52.112  37.605  26.683  1.00  0.00      RI0  N  
ATOM    960  CA  VAL I 216      51.138  37.052  27.675  1.00  0.00      RI0  C  
ATOM    961  C   VAL I 216      50.339  35.906  27.042  1.00  0.00      RI0  C  
ATOM    962  O   VAL I 216      49.736  36.118  25.969  1.00  0.00      RI0  O  
ATOM    963  CB  VAL I 216      50.235  38.136  28.270  1.00  0.00      RI0  C  
ATOM    964  CG1 VAL I 216      49.323  37.552  29.353  1.00  0.00      RI0  C  
ATOM    965  CG2 VAL I 216      51.074  39.281  28.837  1.00  0.00      RI0  C  
ATOM    966  H   VAL I 216      51.717  38.083  25.900  1.00  0.00      RI0  H  
ATOM    967  N   PHE I 217      50.316  34.752  27.719  1.00  0.00      RI0  N  
ATOM    968  CA  PHE I 217      49.537  33.539  27.351  1.00  0.00      RI0  C  
ATOM    969  C   PHE I 217      48.600  33.169  28.504  1.00  0.00      RI0  C  
ATOM    970  O   PHE I 217      49.012  33.274  29.671  1.00  0.00      RI0  O  
ATOM    971  CB  PHE I 217      50.466  32.359  27.070  1.00  0.00      RI0  C  
ATOM    972  CG  PHE I 217      51.430  32.718  25.968  1.00  0.00      RI0  C  
ATOM    973  CD1 PHE I 217      51.001  32.714  24.647  1.00  0.00      RI0  C  
ATOM    974  CD2 PHE I 217      52.742  33.057  26.278  1.00  0.00      RI0  C  
ATOM    975  CE1 PHE I 217      51.887  33.054  23.633  1.00  0.00      RI0  C  
ATOM    976  CE2 PHE I 217      53.626  33.400  25.263  1.00  0.00      RI0  C  
ATOM    977  CZ  PHE I 217      53.197  33.403  23.941  1.00  0.00      RI0  C  
ATOM    978  H   PHE I 217      50.793  34.699  28.596  1.00  0.00      RI0  H  
ATOM    979  N   ASN I 218      47.378  32.743  28.179  1.00  0.00      RI0  N  
ATOM    980  CA  ASN I 218      46.388  32.223  29.160  1.00  0.00      RI0  C  
ATOM    981  C   ASN I 218      46.646  30.725  29.353  1.00  0.00      RI0  C  
ATOM    982  O   ASN I 218      46.456  29.973  28.383  1.00  0.00      RI0  O  
ATOM    983  CB  ASN I 218      44.968  32.338  28.600  1.00  0.00      RI0  C  
ATOM    984  CG  ASN I 218      44.637  33.721  28.069  1.00  0.00      RI0  C  
ATOM    985  ND2 ASN I 218      43.737  33.700  27.067  1.00  0.00      RI0  N  
ATOM    986  OD1 ASN I 218      45.163  34.739  28.514  1.00  0.00      RI0  O  
ATOM    987  H   ASN I 218      47.202  32.455  27.260  1.00  0.00      RI0  H  
ATOM    988 HD21 ASN I 218      43.304  32.859  26.714  1.00  0.00      RI0  H  
ATOM    989 HD22 ASN I 218      43.430  34.515  26.579  1.00  0.00      RI0  H  
ATOM    990  N   LYS I 219      47.074  30.315  30.550  1.00  0.00      RI0  N  
ATOM    991  CA  LYS I 219      47.272  28.885  30.908  1.00  0.00      RI0  C  
ATOM    992  C   LYS I 219      45.911  28.256  31.222  1.00  0.00      RI0  C  
ATOM    993  O   LYS I 219      45.462  28.390  32.370  1.00  0.00      RI0  O  
ATOM    994  CB  LYS I 219      48.222  28.776  32.093  1.00  0.00      RI0  C  
ATOM    995  CG  LYS I 219      48.544  27.327  32.434  1.00  0.00      RI0  C  
ATOM    996  CD  LYS I 219      48.861  27.170  33.919  1.00  0.00      RI0  C  
ATOM    997  CE  LYS I 219      47.693  27.665  34.778  1.00  0.00      RI0  C  
ATOM    998  NZ  LYS I 219      46.448  27.014  34.356  1.00  0.00      RI0  N1+
ATOM    999  H   LYS I 219      47.217  31.016  31.241  1.00  0.00      RI0  H  
ATOM   1000  HZ1 LYS I 219      46.006  26.490  35.141  1.00  0.00      RI0  H  
ATOM   1001  HZ2 LYS I 219      45.751  27.625  33.881  1.00  0.00      RI0  H  
ATOM   1002  HZ3 LYS I 219      46.677  26.223  33.719  1.00  0.00      RI0  H  
ATOM   1003  N   ILE I 220      45.295  27.586  30.243  1.00  0.00      RI0  N  
ATOM   1004  CA  ILE I 220      43.951  26.943  30.373  1.00  0.00      RI0  C  
ATOM   1005  C   ILE I 220      44.142  25.480  30.790  1.00  0.00      RI0  C  
ATOM   1006  O   ILE I 220      44.804  24.740  30.042  1.00  0.00      RI0  O  
ATOM   1007  CB  ILE I 220      43.369  26.921  28.958  1.00  0.00      RI0  C  
ATOM   1008  CG1 ILE I 220      43.368  28.309  28.332  1.00  0.00      RI0  C  
ATOM   1009  CG2 ILE I 220      42.031  26.191  28.860  1.00  0.00      RI0  C  
ATOM   1010  CD1 ILE I 220      42.832  28.281  26.902  1.00  0.00      RI0  C  
ATOM   1011  H   ILE I 220      45.830  27.386  29.419  1.00  0.00      RI0  H  
ATOM   1012  N   GLU I 221      43.579  25.081  31.934  1.00  0.00      RI0  N  
ATOM   1013  CA  GLU I 221      43.515  23.664  32.380  1.00  0.00      RI0  C  
ATOM   1014  C   GLU I 221      42.141  23.110  31.978  1.00  0.00      RI0  C  
ATOM   1015  O   GLU I 221      41.308  22.898  32.870  1.00  0.00      RI0  O  
ATOM   1016  CB  GLU I 221      43.676  23.486  33.889  1.00  0.00      RI0  C  
ATOM   1017  CG  GLU I 221      45.066  23.012  34.322  1.00  0.00      RI0  C  
ATOM   1018  CD  GLU I 221      46.014  24.192  34.342  1.00  0.00      RI0  C  
ATOM   1019  OE1 GLU I 221      46.524  24.590  33.293  1.00  0.00      RI0  O  
ATOM   1020  OE2 GLU I 221      46.223  24.752  35.418  1.00  0.00      RI0  O1-
ATOM   1021  H   GLU I 221      43.033  25.745  32.447  1.00  0.00      RI0  H  
ATOM   1022  N   ILE I 222      41.919  22.902  30.676  1.00  0.00      RI0  N  
ATOM   1023  CA  ILE I 222      40.592  22.539  30.087  1.00  0.00      RI0  C  
ATOM   1024  C   ILE I 222      40.177  21.142  30.579  1.00  0.00      RI0  C  
ATOM   1025  O   ILE I 222      39.004  20.993  30.977  1.00  0.00      RI0  O  
ATOM   1026  CB  ILE I 222      40.645  22.614  28.552  1.00  0.00      RI0  C  
ATOM   1027  CG1 ILE I 222      39.312  22.186  27.935  1.00  0.00      RI0  C  
ATOM   1028  CG2 ILE I 222      41.831  21.838  27.969  1.00  0.00      RI0  C  
ATOM   1029  CD1 ILE I 222      39.332  22.234  26.407  1.00  0.00      RI0  C  
ATOM   1030  H   ILE I 222      42.722  23.037  30.093  1.00  0.00      RI0  H  
ATOM   1031  N   ASN I 223      41.098  20.171  30.570  1.00  0.00      RI0  N  
ATOM   1032  CA  ASN I 223      40.904  18.807  31.141  1.00  0.00      RI0  C  
ATOM   1033  C   ASN I 223      41.845  18.673  32.344  1.00  0.00      RI0  C  
ATOM   1034  O   ASN I 223      41.759  19.531  33.247  1.00  0.00      RI0  O  
ATOM   1035  CB  ASN I 223      41.208  17.756  30.069  1.00  0.00      RI0  C  
ATOM   1036  CG  ASN I 223      39.981  17.462  29.236  1.00  0.00      RI0  C  
ATOM   1037  ND2 ASN I 223      39.897  18.208  28.117  1.00  0.00      RI0  N  
ATOM   1038  OD1 ASN I 223      39.179  16.595  29.562  1.00  0.00      RI0  O  
ATOM   1039  H   ASN I 223      42.026  20.468  30.353  1.00  0.00      RI0  H  
ATOM   1040 HD21 ASN I 223      40.585  18.898  27.888  1.00  0.00      RI0  H  
ATOM   1041 HD22 ASN I 223      39.135  18.094  27.480  1.00  0.00      RI0  H  
ATOM   1042  N   ASN I 224      42.698  17.643  32.358  1.00  0.00      RI0  N  
ATOM   1043  CA  ASN I 224      43.948  17.601  33.163  1.00  0.00      RI0  C  
ATOM   1044  C   ASN I 224      45.122  17.848  32.205  1.00  0.00      RI0  C  
ATOM   1045  O   ASN I 224      46.222  17.323  32.466  1.00  0.00      RI0  O  
ATOM   1046  CB  ASN I 224      44.147  16.230  33.807  1.00  0.00      RI0  C  
ATOM   1047  CG  ASN I 224      44.505  15.209  32.739  1.00  0.00      RI0  C  
ATOM   1048  ND2 ASN I 224      45.248  14.193  33.211  1.00  0.00      RI0  N  
ATOM   1049  OD1 ASN I 224      44.109  15.305  31.578  1.00  0.00      RI0  O  
ATOM   1050  H   ASN I 224      42.669  16.886  31.703  1.00  0.00      RI0  H  
ATOM   1051 HD21 ASN I 224      45.561  14.214  34.162  1.00  0.00      RI0  H  
ATOM   1052 HD22 ASN I 224      45.493  13.402  32.651  1.00  0.00      RI0  H  
ATOM   1053  N   LYS I 225      44.871  18.618  31.135  1.00  0.00      RI0  N  
ATOM   1054  CA  LYS I 225      45.855  19.042  30.101  1.00  0.00      RI0  C  
ATOM   1055  C   LYS I 225      45.987  20.569  30.143  1.00  0.00      RI0  C  
ATOM   1056  O   LYS I 225      45.000  21.228  30.522  1.00  0.00      RI0  O  
ATOM   1057  CB  LYS I 225      45.408  18.602  28.707  1.00  0.00      RI0  C  
ATOM   1058  CG  LYS I 225      45.437  17.095  28.417  1.00  0.00      RI0  C  
ATOM   1059  CD  LYS I 225      46.825  16.483  28.169  1.00  0.00      RI0  C  
ATOM   1060  CE  LYS I 225      47.634  16.130  29.422  1.00  0.00      RI0  C  
ATOM   1061  NZ  LYS I 225      48.889  15.474  29.026  1.00  0.00      RI0  N1+
ATOM   1062  H   LYS I 225      44.029  19.155  31.124  1.00  0.00      RI0  H  
ATOM   1063  HZ1 LYS I 225      49.364  15.065  29.853  1.00  0.00      RI0  H  
ATOM   1064  HZ2 LYS I 225      48.717  14.726  28.328  1.00  0.00      RI0  H  
ATOM   1065  HZ3 LYS I 225      49.556  16.164  28.616  1.00  0.00      RI0  H  
ATOM   1066  N   LEU I 226      47.149  21.098  29.740  1.00  0.00      RI0  N  
ATOM   1067  CA  LEU I 226      47.462  22.555  29.710  1.00  0.00      RI0  C  
ATOM   1068  C   LEU I 226      47.419  23.072  28.267  1.00  0.00      RI0  C  
ATOM   1069  O   LEU I 226      48.171  22.538  27.431  1.00  0.00      RI0  O  
ATOM   1070  CB  LEU I 226      48.827  22.856  30.340  1.00  0.00      RI0  C  
ATOM   1071  CG  LEU I 226      48.960  22.448  31.813  1.00  0.00      RI0  C  
ATOM   1072  CD1 LEU I 226      49.475  21.017  31.999  1.00  0.00      RI0  C  
ATOM   1073  CD2 LEU I 226      49.818  23.444  32.590  1.00  0.00      RI0  C  
ATOM   1074  H   LEU I 226      47.838  20.510  29.334  1.00  0.00      RI0  H  
ATOM   1075  N   GLU I 227      46.588  24.081  27.996  1.00  0.00      RI0  N  
ATOM   1076  CA  GLU I 227      46.637  24.889  26.749  1.00  0.00      RI0  C  
ATOM   1077  C   GLU I 227      47.425  26.169  27.049  1.00  0.00      RI0  C  
ATOM   1078  O   GLU I 227      47.773  26.375  28.229  1.00  0.00      RI0  O  
ATOM   1079  CB  GLU I 227      45.251  25.199  26.193  1.00  0.00      RI0  C  
ATOM   1080  CG  GLU I 227      44.433  23.927  25.992  1.00  0.00      RI0  C  
ATOM   1081  CD  GLU I 227      43.336  24.182  24.981  1.00  0.00      RI0  C  
ATOM   1082  OE1 GLU I 227      43.645  24.549  23.851  1.00  0.00      RI0  O  
ATOM   1083  OE2 GLU I 227      42.172  23.900  25.255  1.00  0.00      RI0  O1-
ATOM   1084  H   GLU I 227      46.061  24.451  28.756  1.00  0.00      RI0  H  
ATOM   1085  N   PHE I 228      47.718  26.973  26.023  1.00  0.00      RI0  N  
ATOM   1086  CA  PHE I 228      48.387  28.296  26.150  1.00  0.00      RI0  C  
ATOM   1087  C   PHE I 228      47.853  29.242  25.072  1.00  0.00      RI0  C  
ATOM   1088  O   PHE I 228      48.497  29.366  24.011  1.00  0.00      RI0  O  
ATOM   1089  CB  PHE I 228      49.907  28.173  26.027  1.00  0.00      RI0  C  
ATOM   1090  CG  PHE I 228      50.480  27.455  27.224  1.00  0.00      RI0  C  
ATOM   1091  CD1 PHE I 228      50.606  28.125  28.435  1.00  0.00      RI0  C  
ATOM   1092  CD2 PHE I 228      50.873  26.126  27.118  1.00  0.00      RI0  C  
ATOM   1093  CE1 PHE I 228      51.111  27.460  29.546  1.00  0.00      RI0  C  
ATOM   1094  CE2 PHE I 228      51.374  25.460  28.230  1.00  0.00      RI0  C  
ATOM   1095  CZ  PHE I 228      51.486  26.126  29.445  1.00  0.00      RI0  C  
ATOM   1096  H   PHE I 228      47.449  26.685  25.102  1.00  0.00      RI0  H  
ATOM   1097  N   GLU I 229      46.706  29.875  25.344  1.00  0.00      RI0  N  
ATOM   1098  CA  GLU I 229      46.006  30.819  24.429  1.00  0.00      RI0  C  
ATOM   1099  C   GLU I 229      46.708  32.180  24.480  1.00  0.00      RI0  C  
ATOM   1100  O   GLU I 229      47.075  32.605  25.590  1.00  0.00      RI0  O  
ATOM   1101  CB  GLU I 229      44.549  30.979  24.839  1.00  0.00      RI0  C  
ATOM   1102  CG  GLU I 229      43.751  31.854  23.875  1.00  0.00      RI0  C  
ATOM   1103  CD  GLU I 229      42.299  31.804  24.280  1.00  0.00      RI0  C  
ATOM   1104  OE1 GLU I 229      42.026  31.820  25.479  1.00  0.00      RI0  O  
ATOM   1105  OE2 GLU I 229      41.450  31.725  23.395  1.00  0.00      RI0  O1-
ATOM   1106  H   GLU I 229      46.368  29.808  26.286  1.00  0.00      RI0  H  
ATOM   1107  N   SER I 230      46.871  32.839  23.330  1.00  0.00      RI0  N  
ATOM   1108  CA  SER I 230      47.422  34.216  23.232  1.00  0.00      RI0  C  
ATOM   1109  C   SER I 230      46.426  35.206  23.840  1.00  0.00      RI0  C  
ATOM   1110  O   SER I 230      45.233  35.145  23.482  1.00  0.00      RI0  O  
ATOM   1111  CB  SER I 230      47.749  34.525  21.768  1.00  0.00      RI0  C  
ATOM   1112  OG  SER I 230      48.556  35.707  21.671  1.00  0.00      RI0  O  
ATOM   1113  H   SER I 230      46.407  32.491  22.520  1.00  0.00      RI0  H  
ATOM   1114  HG  SER I 230      49.424  35.439  21.959  1.00  0.00      RI0  H  
ATOM   1115  N   ALA I 231      46.906  36.087  24.718  1.00  0.00      RI0  N  
ATOM   1116  CA  ALA I 231      46.097  37.140  25.374  1.00  0.00      RI0  C  
ATOM   1117  C   ALA I 231      45.736  38.224  24.351  1.00  0.00      RI0  C  
ATOM   1118  O   ALA I 231      44.557  38.628  24.305  1.00  0.00      RI0  O  
ATOM   1119  CB  ALA I 231      46.852  37.785  26.531  1.00  0.00      RI0  C  
ATOM   1120  H   ALA I 231      47.882  36.018  24.947  1.00  0.00      RI0  H  
ATOM   1121  N   GLN I 232      46.713  38.669  23.555  1.00  0.00      RI0  N  
ATOM   1122  CA  GLN I 232      46.538  39.759  22.558  1.00  0.00      RI0  C  
ATOM   1123  C   GLN I 232      45.693  39.260  21.381  1.00  0.00      RI0  C  
ATOM   1124  O   GLN I 232      45.037  40.103  20.734  1.00  0.00      RI0  O  
ATOM   1125  CB  GLN I 232      47.912  40.245  22.112  1.00  0.00      RI0  C  
ATOM   1126  CG  GLN I 232      47.910  41.598  21.401  1.00  0.00      RI0  C  
ATOM   1127  CD  GLN I 232      49.326  42.130  21.396  1.00  0.00      RI0  C  
ATOM   1128  NE2 GLN I 232      49.893  42.145  20.180  1.00  0.00      RI0  N  
ATOM   1129  OE1 GLN I 232      49.880  42.470  22.438  1.00  0.00      RI0  O  
ATOM   1130  H   GLN I 232      47.605  38.212  23.608  1.00  0.00      RI0  H  
ATOM   1131 HE21 GLN I 232      49.351  41.920  19.368  1.00  0.00      RI0  H  
ATOM   1132 HE22 GLN I 232      50.858  42.377  20.052  1.00  0.00      RI0  H  
ATOM   1133  N   PHE I 233      45.713  37.948  21.118  1.00  0.00      RI0  N  
ATOM   1134  CA  PHE I 233      45.027  37.292  19.973  1.00  0.00      RI0  C  
ATOM   1135  C   PHE I 233      44.166  36.138  20.481  1.00  0.00      RI0  C  
ATOM   1136  O   PHE I 233      44.633  35.006  20.571  1.00  0.00      RI0  O  
ATOM   1137  CB  PHE I 233      46.054  36.796  18.956  1.00  0.00      RI0  C  
ATOM   1138  CG  PHE I 233      46.918  37.950  18.506  1.00  0.00      RI0  C  
ATOM   1139  CD1 PHE I 233      46.370  38.972  17.741  1.00  0.00      RI0  C  
ATOM   1140  CD2 PHE I 233      48.262  37.988  18.855  1.00  0.00      RI0  C  
ATOM   1141  CE1 PHE I 233      47.169  40.028  17.320  1.00  0.00      RI0  C  
ATOM   1142  CE2 PHE I 233      49.062  39.043  18.432  1.00  0.00      RI0  C  
ATOM   1143  CZ  PHE I 233      48.515  40.062  17.661  1.00  0.00      RI0  C  
ATOM   1144  H   PHE I 233      46.215  37.309  21.702  1.00  0.00      RI0  H  
ATOM   1145  N   PRO I 234      42.887  36.391  20.841  1.00  0.00      RI0  N  
ATOM   1146  CA  PRO I 234      41.971  35.322  21.246  1.00  0.00      RI0  C  
ATOM   1147  C   PRO I 234      41.805  34.216  20.189  1.00  0.00      RI0  C  
ATOM   1148  O   PRO I 234      41.771  34.538  19.017  1.00  0.00      RI0  O  
ATOM   1149  CB  PRO I 234      40.663  36.074  21.516  1.00  0.00      RI0  C  
ATOM   1150  CG  PRO I 234      41.075  37.519  21.796  1.00  0.00      RI0  C  
ATOM   1151  CD  PRO I 234      42.266  37.707  20.868  1.00  0.00      RI0  C  
ATOM   1152  N   ASN I 235      41.700  32.958  20.639  1.00  0.00      RI0  N  
ATOM   1153  CA  ASN I 235      41.430  31.743  19.814  1.00  0.00      RI0  C  
ATOM   1154  C   ASN I 235      42.711  31.279  19.107  1.00  0.00      RI0  C  
ATOM   1155  O   ASN I 235      42.623  30.357  18.272  1.00  0.00      RI0  O  
ATOM   1156  CB  ASN I 235      40.307  31.893  18.783  1.00  0.00      RI0  C  
ATOM   1157  CG  ASN I 235      39.030  31.189  19.213  1.00  0.00      RI0  C  
ATOM   1158  ND2 ASN I 235      39.156  30.267  20.189  1.00  0.00      RI0  N  
ATOM   1159  OD1 ASN I 235      37.954  31.485  18.700  1.00  0.00      RI0  O  
ATOM   1160  H   ASN I 235      41.800  32.799  21.627  1.00  0.00      RI0  H  
ATOM   1161 HD21 ASN I 235      40.010  29.975  20.631  1.00  0.00      RI0  H  
ATOM   1162 HD22 ASN I 235      38.352  29.812  20.565  1.00  0.00      RI0  H  
ATOM   1163  N   TRP I 236      43.854  31.881  19.445  1.00  0.00      RI0  N  
ATOM   1164  CA  TRP I 236      45.189  31.546  18.886  1.00  0.00      RI0  C  
ATOM   1165  C   TRP I 236      46.052  30.957  20.008  1.00  0.00      RI0  C  
ATOM   1166  O   TRP I 236      46.485  31.731  20.883  1.00  0.00      RI0  O  
ATOM   1167  CB  TRP I 236      45.848  32.782  18.280  1.00  0.00      RI0  C  
ATOM   1168  CG  TRP I 236      45.156  33.101  16.981  1.00  0.00      RI0  C  
ATOM   1169  CD1 TRP I 236      43.967  33.820  16.795  1.00  0.00      RI0  C  
ATOM   1170  CD2 TRP I 236      45.564  32.702  15.659  1.00  0.00      RI0  C  
ATOM   1171  CE2 TRP I 236      44.605  33.198  14.746  1.00  0.00      RI0  C  
ATOM   1172  CE3 TRP I 236      46.654  31.979  15.195  1.00  0.00      RI0  C  
ATOM   1173  NE1 TRP I 236      43.637  33.878  15.478  1.00  0.00      RI0  N  
ATOM   1174  CZ2 TRP I 236      44.758  32.951  13.387  1.00  0.00      RI0  C  
ATOM   1175  CZ3 TRP I 236      46.794  31.741  13.835  1.00  0.00      RI0  C  
ATOM   1176  CH2 TRP I 236      45.853  32.225  12.934  1.00  0.00      RI0  C  
ATOM   1177  H   TRP I 236      43.857  32.580  20.161  1.00  0.00      RI0  H  
ATOM   1178  HE1 TRP I 236      42.831  34.311  15.124  1.00  0.00      RI0  H  
ATOM   1179  N   TYR I 237      46.258  29.636  19.981  1.00  0.00      RI0  N  
ATOM   1180  CA  TYR I 237      46.897  28.833  21.058  1.00  0.00      RI0  C  
ATOM   1181  C   TYR I 237      48.285  28.360  20.600  1.00  0.00      RI0  C  
ATOM   1182  O   TYR I 237      48.448  28.062  19.391  1.00  0.00      RI0  O  
ATOM   1183  CB  TYR I 237      46.090  27.559  21.348  1.00  0.00      RI0  C  
ATOM   1184  CG  TYR I 237      44.630  27.858  21.592  1.00  0.00      RI0  C  
ATOM   1185  CD1 TYR I 237      43.739  27.944  20.527  1.00  0.00      RI0  C  
ATOM   1186  CD2 TYR I 237      44.178  28.055  22.889  1.00  0.00      RI0  C  
ATOM   1187  CE1 TYR I 237      42.427  28.340  20.751  1.00  0.00      RI0  C  
ATOM   1188  CE2 TYR I 237      42.865  28.449  23.112  1.00  0.00      RI0  C  
ATOM   1189  CZ  TYR I 237      42.010  28.655  22.038  1.00  0.00      RI0  C  
ATOM   1190  OH  TYR I 237      40.762  29.205  22.246  1.00  0.00      RI0  O  
ATOM   1191  H   TYR I 237      45.962  29.122  19.169  1.00  0.00      RI0  H  
ATOM   1192  HH  TYR I 237      40.864  29.903  22.903  1.00  0.00      RI0  H  
ATOM   1193  N   ILE I 238      49.254  28.286  21.524  1.00  0.00      RI0  N  
ATOM   1194  CA  ILE I 238      50.560  27.609  21.268  1.00  0.00      RI0  C  
ATOM   1195  C   ILE I 238      50.223  26.196  20.793  1.00  0.00      RI0  C  
ATOM   1196  O   ILE I 238      49.448  25.511  21.495  1.00  0.00      RI0  O  
ATOM   1197  CB  ILE I 238      51.452  27.632  22.508  1.00  0.00      RI0  C  
ATOM   1198  CG1 ILE I 238      51.888  29.075  22.769  1.00  0.00      RI0  C  
ATOM   1199  CG2 ILE I 238      52.658  26.702  22.363  1.00  0.00      RI0  C  
ATOM   1200  CD1 ILE I 238      52.926  29.193  23.884  1.00  0.00      RI0  C  
ATOM   1201  H   ILE I 238      49.019  28.526  22.463  1.00  0.00      RI0  H  
ATOM   1202  N   SER I 239      50.739  25.816  19.621  1.00  0.00      RI0  N  
ATOM   1203  CA  SER I 239      50.389  24.563  18.905  1.00  0.00      RI0  C  
ATOM   1204  C   SER I 239      51.660  23.842  18.440  1.00  0.00      RI0  C  
ATOM   1205  O   SER I 239      52.734  24.480  18.369  1.00  0.00      RI0  O  
ATOM   1206  CB  SER I 239      49.440  24.900  17.764  1.00  0.00      RI0  C  
ATOM   1207  OG  SER I 239      48.341  25.667  18.266  1.00  0.00      RI0  O  
ATOM   1208  H   SER I 239      51.451  26.351  19.172  1.00  0.00      RI0  H  
ATOM   1209  HG  SER I 239      48.661  26.196  18.986  1.00  0.00      RI0  H  
ATOM   1210  N   THR I 240      51.528  22.543  18.169  1.00  0.00      RI0  N  
ATOM   1211  CA  THR I 240      52.558  21.697  17.524  1.00  0.00      RI0  C  
ATOM   1212  C   THR I 240      51.891  20.858  16.431  1.00  0.00      RI0  C  
ATOM   1213  O   THR I 240      50.661  20.648  16.501  1.00  0.00      RI0  O  
ATOM   1214  CB  THR I 240      53.165  20.868  18.652  1.00  0.00      RI0  C  
ATOM   1215  CG2 THR I 240      54.279  21.632  19.367  1.00  0.00      RI0  C  
ATOM   1216  OG1 THR I 240      52.145  20.544  19.601  1.00  0.00      RI0  O  
ATOM   1217  H   THR I 240      50.715  22.028  18.457  1.00  0.00      RI0  H  
ATOM   1218  HG1 THR I 240      52.412  19.732  20.026  1.00  0.00      RI0  H  
ATOM   1219  N   SER I 241      52.691  20.396  15.468  1.00  0.00      RI0  N  
ATOM   1220  CA  SER I 241      52.252  19.514  14.361  1.00  0.00      RI0  C  
ATOM   1221  C   SER I 241      52.229  18.060  14.839  1.00  0.00      RI0  C  
ATOM   1222  O   SER I 241      52.779  17.778  15.923  1.00  0.00      RI0  O  
ATOM   1223  CB  SER I 241      53.249  19.852  13.290  1.00  0.00      RI0  C  
ATOM   1224  OG  SER I 241      53.754  21.140  13.667  1.00  0.00      RI0  O  
ATOM   1225  H   SER I 241      53.671  20.595  15.485  1.00  0.00      RI0  H  
ATOM   1226  HG  SER I 241      53.042  21.759  13.548  1.00  0.00      RI0  H  
ATOM   1227  N   GLN I 242      51.580  17.192  14.062  1.00  0.00      RI0  N  
ATOM   1228  CA  GLN I 242      51.518  15.727  14.292  1.00  0.00      RI0  C  
ATOM   1229  C   GLN I 242      52.910  15.154  14.018  1.00  0.00      RI0  C  
ATOM   1230  O   GLN I 242      53.465  14.440  14.885  1.00  0.00      RI0  O  
ATOM   1231  CB  GLN I 242      50.466  15.135  13.355  1.00  0.00      RI0  C  
ATOM   1232  CG  GLN I 242      49.101  15.836  13.436  1.00  0.00      RI0  C  
ATOM   1233  CD  GLN I 242      48.408  15.523  14.748  1.00  0.00      RI0  C  
ATOM   1234  NE2 GLN I 242      47.541  16.454  15.141  1.00  0.00      RI0  N  
ATOM   1235  OE1 GLN I 242      48.614  14.486  15.361  1.00  0.00      RI0  O  
ATOM   1236  H   GLN I 242      51.135  17.584  13.258  1.00  0.00      RI0  H  
ATOM   1237 HE21 GLN I 242      47.364  17.268  14.582  1.00  0.00      RI0  H  
ATOM   1238 HE22 GLN I 242      47.028  16.323  15.994  1.00  0.00      RI0  H  
ATOM   1239  N   ALA I 243      53.441  15.493  12.843  1.00  0.00      RI0  N  
ATOM   1240  CA  ALA I 243      54.768  15.074  12.348  1.00  0.00      RI0  C  
ATOM   1241  C   ALA I 243      55.849  15.656  13.261  1.00  0.00      RI0  C  
ATOM   1242  O   ALA I 243      55.724  16.824  13.695  1.00  0.00      RI0  O  
ATOM   1243  CB  ALA I 243      54.963  15.585  10.932  1.00  0.00      RI0  C  
ATOM   1244  H   ALA I 243      52.909  16.115  12.276  1.00  0.00      RI0  H  
ATOM   1245  N   GLU I 244      56.855  14.830  13.534  1.00  0.00      RI0  N  
ATOM   1246  CA  GLU I 244      58.041  15.102  14.384  1.00  0.00      RI0  C  
ATOM   1247  C   GLU I 244      58.818  16.328  13.874  1.00  0.00      RI0  C  
ATOM   1248  O   GLU I 244      58.834  16.552  12.641  1.00  0.00      RI0  O  
ATOM   1249  CB  GLU I 244      59.010  13.947  14.398  1.00  0.00      RI0  C  
ATOM   1250  CG  GLU I 244      58.702  12.905  15.455  1.00  0.00      RI0  C  
ATOM   1251  CD  GLU I 244      59.979  12.130  15.620  1.00  0.00      RI0  C  
ATOM   1252  OE1 GLU I 244      60.345  11.404  14.706  1.00  0.00      RI0  O  
ATOM   1253  OE2 GLU I 244      60.649  12.303  16.632  1.00  0.00      RI0  O1-
ATOM   1254  H   GLU I 244      56.785  13.916  13.138  1.00  0.00      RI0  H  
ATOM   1255  N   ASN I 245      59.474  17.056  14.788  1.00  0.00      RI0  N  
ATOM   1256  CA  ASN I 245      60.571  18.022  14.495  1.00  0.00      RI0  C  
ATOM   1257  C   ASN I 245      60.080  19.121  13.548  1.00  0.00      RI0  C  
ATOM   1258  O   ASN I 245      60.815  19.483  12.614  1.00  0.00      RI0  O  
ATOM   1259  CB  ASN I 245      61.876  17.390  14.017  1.00  0.00      RI0  C  
ATOM   1260  CG  ASN I 245      62.999  18.386  14.245  1.00  0.00      RI0  C  
ATOM   1261  ND2 ASN I 245      63.980  18.328  13.342  1.00  0.00      RI0  N  
ATOM   1262  OD1 ASN I 245      62.996  19.164  15.189  1.00  0.00      RI0  O  
ATOM   1263  H   ASN I 245      59.242  16.852  15.737  1.00  0.00      RI0  H  
ATOM   1264 HD21 ASN I 245      63.911  17.708  12.564  1.00  0.00      RI0  H  
ATOM   1265 HD22 ASN I 245      64.775  18.916  13.464  1.00  0.00      RI0  H  
ATOM   1266  N   MET I 246      58.871  19.627  13.795  1.00  0.00      RI0  N  
ATOM   1267  CA  MET I 246      58.271  20.785  13.087  1.00  0.00      RI0  C  
ATOM   1268  C   MET I 246      58.166  21.958  14.058  1.00  0.00      RI0  C  
ATOM   1269  O   MET I 246      58.086  21.755  15.271  1.00  0.00      RI0  O  
ATOM   1270  CB  MET I 246      56.888  20.391  12.570  1.00  0.00      RI0  C  
ATOM   1271  CG  MET I 246      56.928  19.358  11.450  1.00  0.00      RI0  C  
ATOM   1272  SD  MET I 246      55.309  19.100  10.704  1.00  0.00      RI0  S  
ATOM   1273  CE  MET I 246      55.017  20.777  10.111  1.00  0.00      RI0  C  
ATOM   1274  H   MET I 246      58.375  19.239  14.573  1.00  0.00      RI0  H  
ATOM   1275  N   PRO I 247      58.172  23.216  13.554  1.00  0.00      RI0  N  
ATOM   1276  CA  PRO I 247      58.218  24.388  14.421  1.00  0.00      RI0  C  
ATOM   1277  C   PRO I 247      57.018  24.401  15.374  1.00  0.00      RI0  C  
ATOM   1278  O   PRO I 247      55.989  23.859  15.025  1.00  0.00      RI0  O  
ATOM   1279  CB  PRO I 247      58.129  25.560  13.441  1.00  0.00      RI0  C  
ATOM   1280  CG  PRO I 247      58.615  25.023  12.099  1.00  0.00      RI0  C  
ATOM   1281  CD  PRO I 247      58.185  23.569  12.136  1.00  0.00      RI0  C  
ATOM   1282  N   VAL I 248      57.207  24.981  16.558  1.00  0.00      RI0  N  
ATOM   1283  CA  VAL I 248      56.092  25.408  17.442  1.00  0.00      RI0  C  
ATOM   1284  C   VAL I 248      55.584  26.735  16.875  1.00  0.00      RI0  C  
ATOM   1285  O   VAL I 248      56.431  27.593  16.536  1.00  0.00      RI0  O  
ATOM   1286  CB  VAL I 248      56.599  25.539  18.876  1.00  0.00      RI0  C  
ATOM   1287  CG1 VAL I 248      55.479  25.904  19.849  1.00  0.00      RI0  C  
ATOM   1288  CG2 VAL I 248      57.300  24.244  19.283  1.00  0.00      RI0  C  
ATOM   1289  H   VAL I 248      58.105  25.398  16.698  1.00  0.00      RI0  H  
ATOM   1290  N   PHE I 249      54.261  26.868  16.756  1.00  0.00      RI0  N  
ATOM   1291  CA  PHE I 249      53.551  28.022  16.148  1.00  0.00      RI0  C  
ATOM   1292  C   PHE I 249      52.271  28.295  16.940  1.00  0.00      RI0  C  
ATOM   1293  O   PHE I 249      51.983  27.530  17.881  1.00  0.00      RI0  O  
ATOM   1294  CB  PHE I 249      53.246  27.730  14.672  1.00  0.00      RI0  C  
ATOM   1295  CG  PHE I 249      52.403  26.480  14.521  1.00  0.00      RI0  C  
ATOM   1296  CD1 PHE I 249      53.001  25.224  14.513  1.00  0.00      RI0  C  
ATOM   1297  CD2 PHE I 249      51.023  26.584  14.380  1.00  0.00      RI0  C  
ATOM   1298  CE1 PHE I 249      52.225  24.079  14.377  1.00  0.00      RI0  C  
ATOM   1299  CE2 PHE I 249      50.247  25.439  14.240  1.00  0.00      RI0  C  
ATOM   1300  CZ  PHE I 249      50.847  24.185  14.244  1.00  0.00      RI0  C  
ATOM   1301  H   PHE I 249      53.670  26.161  17.160  1.00  0.00      RI0  H  
ATOM   1302  N   LEU I 250      51.550  29.356  16.559  1.00  0.00      RI0  N  
ATOM   1303  CA  LEU I 250      50.200  29.712  17.078  1.00  0.00      RI0  C  
ATOM   1304  C   LEU I 250      49.132  29.139  16.143  1.00  0.00      RI0  C  
ATOM   1305  O   LEU I 250      49.095  29.560  14.970  1.00  0.00      RI0  O  
ATOM   1306  CB  LEU I 250      49.990  31.223  17.153  1.00  0.00      RI0  C  
ATOM   1307  CG  LEU I 250      50.711  31.920  18.303  1.00  0.00      RI0  C  
ATOM   1308  CD1 LEU I 250      50.416  33.419  18.292  1.00  0.00      RI0  C  
ATOM   1309  CD2 LEU I 250      50.379  31.296  19.657  1.00  0.00      RI0  C  
ATOM   1310  H   LEU I 250      51.839  29.832  15.733  1.00  0.00      RI0  H  
ATOM   1311  N   GLY I 251      48.298  28.231  16.663  1.00  0.00      RI0  N  
ATOM   1312  CA  GLY I 251      47.221  27.545  15.921  1.00  0.00      RI0  C  
ATOM   1313  C   GLY I 251      45.871  28.215  16.130  1.00  0.00      RI0  C  
ATOM   1314  O   GLY I 251      45.400  28.254  17.293  1.00  0.00      RI0  O  
ATOM   1315  H   GLY I 251      48.355  27.955  17.618  1.00  0.00      RI0  H  
ATOM   1316  N   GLY I 252      45.263  28.682  15.032  1.00  0.00      RI0  N  
ATOM   1317  CA  GLY I 252      44.055  29.534  15.005  1.00  0.00      RI0  C  
ATOM   1318  C   GLY I 252      42.798  28.820  15.468  1.00  0.00      RI0  C  
ATOM   1319  O   GLY I 252      41.849  29.530  15.838  1.00  0.00      RI0  O  
ATOM   1320  H   GLY I 252      45.660  28.400  14.162  1.00  0.00      RI0  H  
ATOM   1321  N   THR I 253      42.773  27.481  15.426  1.00  0.00      RI0  N  
ATOM   1322  CA  THR I 253      41.665  26.641  15.964  1.00  0.00      RI0  C  
ATOM   1323  C   THR I 253      42.138  25.881  17.208  1.00  0.00      RI0  C  
ATOM   1324  O   THR I 253      43.361  25.746  17.413  1.00  0.00      RI0  O  
ATOM   1325  CB  THR I 253      41.422  25.739  14.779  1.00  0.00      RI0  C  
ATOM   1326  CG2 THR I 253      39.940  25.492  14.492  1.00  0.00      RI0  C  
ATOM   1327  OG1 THR I 253      42.096  26.342  13.662  1.00  0.00      RI0  O  
ATOM   1328  H   THR I 253      43.553  26.951  15.106  1.00  0.00      RI0  H  
ATOM   1329  HG1 THR I 253      42.235  25.647  13.029  1.00  0.00      RI0  H  
ATOM   1330  N   LYS I 254      41.170  25.449  18.016  1.00  0.00      RI0  N  
ATOM   1331  CA  LYS I 254      41.326  24.460  19.110  1.00  0.00      RI0  C  
ATOM   1332  C   LYS I 254      40.965  23.085  18.539  1.00  0.00      RI0  C  
ATOM   1333  O   LYS I 254      41.765  22.146  18.719  1.00  0.00      RI0  O  
ATOM   1334  CB  LYS I 254      40.521  24.847  20.357  1.00  0.00      RI0  C  
ATOM   1335  CG  LYS I 254      41.070  24.250  21.666  1.00  0.00      RI0  C  
ATOM   1336  CD  LYS I 254      40.651  22.801  21.955  1.00  0.00      RI0  C  
ATOM   1337  CE  LYS I 254      41.798  21.800  22.171  1.00  0.00      RI0  C  
ATOM   1338  NZ  LYS I 254      42.625  22.138  23.335  1.00  0.00      RI0  N1+
ATOM   1339  H   LYS I 254      40.251  25.760  17.790  1.00  0.00      RI0  H  
ATOM   1340  HZ1 LYS I 254      43.227  21.333  23.632  1.00  0.00      RI0  H  
ATOM   1341  HZ2 LYS I 254      43.246  22.955  23.150  1.00  0.00      RI0  H  
ATOM   1342  HZ3 LYS I 254      42.084  22.451  24.169  1.00  0.00      RI0  H  
ATOM   1343  N   GLY I 255      39.820  22.993  17.848  1.00  0.00      RI0  N  
ATOM   1344  CA  GLY I 255      39.303  21.756  17.225  1.00  0.00      RI0  C  
ATOM   1345  C   GLY I 255      39.644  21.666  15.744  1.00  0.00      RI0  C  
ATOM   1346  O   GLY I 255      38.729  21.841  14.915  1.00  0.00      RI0  O  
ATOM   1347  H   GLY I 255      39.289  23.829  17.727  1.00  0.00      RI0  H  
ATOM   1348  N   GLY I 256      40.913  21.388  15.428  1.00  0.00      RI0  N  
ATOM   1349  CA  GLY I 256      41.435  21.237  14.055  1.00  0.00      RI0  C  
ATOM   1350  C   GLY I 256      42.261  19.968  13.921  1.00  0.00      RI0  C  
ATOM   1351  O   GLY I 256      41.879  18.960  14.552  1.00  0.00      RI0  O  
ATOM   1352  H   GLY I 256      41.542  21.225  16.191  1.00  0.00      RI0  H  
ATOM   1353  N   GLN I 257      43.356  20.017  13.147  1.00  0.00      RI0  N  
ATOM   1354  CA  GLN I 257      44.261  18.861  12.864  1.00  0.00      RI0  C  
ATOM   1355  C   GLN I 257      45.616  19.058  13.570  1.00  0.00      RI0  C  
ATOM   1356  O   GLN I 257      46.582  18.367  13.188  1.00  0.00      RI0  O  
ATOM   1357  CB  GLN I 257      44.466  18.737  11.359  1.00  0.00      RI0  C  
ATOM   1358  CG  GLN I 257      43.237  18.186  10.638  1.00  0.00      RI0  C  
ATOM   1359  CD  GLN I 257      43.585  16.828  10.071  1.00  0.00      RI0  C  
ATOM   1360  NE2 GLN I 257      44.466  16.886   9.071  1.00  0.00      RI0  N  
ATOM   1361  OE1 GLN I 257      43.106  15.785  10.496  1.00  0.00      RI0  O  
ATOM   1362  H   GLN I 257      43.674  20.925  12.857  1.00  0.00      RI0  H  
ATOM   1363 HE21 GLN I 257      44.839  17.750   8.741  1.00  0.00      RI0  H  
ATOM   1364 HE22 GLN I 257      44.766  16.032   8.645  1.00  0.00      RI0  H  
ATOM   1365  N   ASP I 258      45.669  19.935  14.583  1.00  0.00      RI0  N  
ATOM   1366  CA  ASP I 258      46.903  20.343  15.309  1.00  0.00      RI0  C  
ATOM   1367  C   ASP I 258      46.765  20.015  16.798  1.00  0.00      RI0  C  
ATOM   1368  O   ASP I 258      45.632  19.816  17.257  1.00  0.00      RI0  O  
ATOM   1369  CB  ASP I 258      47.083  21.868  15.145  1.00  0.00      RI0  C  
ATOM   1370  CG  ASP I 258      46.556  22.395  13.805  1.00  0.00      RI0  C  
ATOM   1371  OD1 ASP I 258      47.369  22.700  12.935  1.00  0.00      RI0  O  
ATOM   1372  OD2 ASP I 258      45.332  22.499  13.634  1.00  0.00      RI0  O1-
ATOM   1373  H   ASP I 258      44.858  20.471  14.807  1.00  0.00      RI0  H  
ATOM   1374  N   ILE I 259      47.893  19.974  17.514  1.00  0.00      RI0  N  
ATOM   1375  CA  ILE I 259      47.988  19.571  18.948  1.00  0.00      RI0  C  
ATOM   1376  C   ILE I 259      48.152  20.836  19.796  1.00  0.00      RI0  C  
ATOM   1377  O   ILE I 259      49.243  21.430  19.784  1.00  0.00      RI0  O  
ATOM   1378  CB  ILE I 259      49.193  18.648  19.116  1.00  0.00      RI0  C  
ATOM   1379  CG1 ILE I 259      49.062  17.415  18.219  1.00  0.00      RI0  C  
ATOM   1380  CG2 ILE I 259      49.411  18.291  20.583  1.00  0.00      RI0  C  
ATOM   1381  CD1 ILE I 259      50.350  16.600  18.127  1.00  0.00      RI0  C  
ATOM   1382  H   ILE I 259      48.732  20.316  17.088  1.00  0.00      RI0  H  
ATOM   1383  N   THR I 260      47.085  21.205  20.509  1.00  0.00      RI0  N  
ATOM   1384  CA  THR I 260      46.935  22.461  21.293  1.00  0.00      RI0  C  
ATOM   1385  C   THR I 260      47.069  22.171  22.791  1.00  0.00      RI0  C  
ATOM   1386  O   THR I 260      47.164  23.149  23.562  1.00  0.00      RI0  O  
ATOM   1387  CB  THR I 260      45.545  22.921  20.916  1.00  0.00      RI0  C  
ATOM   1388  CG2 THR I 260      45.560  23.847  19.698  1.00  0.00      RI0  C  
ATOM   1389  OG1 THR I 260      44.768  21.746  20.623  1.00  0.00      RI0  O  
ATOM   1390  H   THR I 260      46.255  20.658  20.407  1.00  0.00      RI0  H  
ATOM   1391  HG1 THR I 260      44.689  21.249  21.437  1.00  0.00      RI0  H  
ATOM   1392  N   ASP I 261      47.076  20.885  23.168  1.00  0.00      RI0  N  
ATOM   1393  CA  ASP I 261      47.052  20.387  24.572  1.00  0.00      RI0  C  
ATOM   1394  C   ASP I 261      48.439  19.859  24.949  1.00  0.00      RI0  C  
ATOM   1395  O   ASP I 261      48.967  19.026  24.190  1.00  0.00      RI0  O  
ATOM   1396  CB  ASP I 261      45.928  19.348  24.711  1.00  0.00      RI0  C  
ATOM   1397  CG  ASP I 261      44.612  19.935  24.201  1.00  0.00      RI0  C  
ATOM   1398  OD1 ASP I 261      43.733  20.245  25.000  1.00  0.00      RI0  O  
ATOM   1399  OD2 ASP I 261      44.438  20.099  22.992  1.00  0.00      RI0  O1-
ATOM   1400  H   ASP I 261      47.074  20.175  22.469  1.00  0.00      RI0  H  
ATOM   1401  N   PHE I 262      48.977  20.307  26.090  1.00  0.00      RI0  N  
ATOM   1402  CA  PHE I 262      50.349  20.005  26.581  1.00  0.00      RI0  C  
ATOM   1403  C   PHE I 262      50.311  19.462  28.012  1.00  0.00      RI0  C  
ATOM   1404  O   PHE I 262      49.361  19.776  28.746  1.00  0.00      RI0  O  
ATOM   1405  CB  PHE I 262      51.229  21.261  26.566  1.00  0.00      RI0  C  
ATOM   1406  CG  PHE I 262      51.213  21.918  25.207  1.00  0.00      RI0  C  
ATOM   1407  CD1 PHE I 262      50.386  23.010  24.971  1.00  0.00      RI0  C  
ATOM   1408  CD2 PHE I 262      52.028  21.435  24.192  1.00  0.00      RI0  C  
ATOM   1409  CE1 PHE I 262      50.365  23.604  23.716  1.00  0.00      RI0  C  
ATOM   1410  CE2 PHE I 262      52.006  22.028  22.935  1.00  0.00      RI0  C  
ATOM   1411  CZ  PHE I 262      51.167  23.108  22.695  1.00  0.00      RI0  C  
ATOM   1412  H   PHE I 262      48.434  20.928  26.652  1.00  0.00      RI0  H  
ATOM   1413  N   THR I 263      51.339  18.692  28.386  1.00  0.00      RI0  N  
ATOM   1414  CA  THR I 263      51.686  18.328  29.788  1.00  0.00      RI0  C  
ATOM   1415  C   THR I 263      52.860  19.203  30.248  1.00  0.00      RI0  C  
ATOM   1416  O   THR I 263      53.502  19.831  29.383  1.00  0.00      RI0  O  
ATOM   1417  CB  THR I 263      52.005  16.852  29.661  1.00  0.00      RI0  C  
ATOM   1418  CG2 THR I 263      51.752  16.055  30.945  1.00  0.00      RI0  C  
ATOM   1419  OG1 THR I 263      51.220  16.353  28.559  1.00  0.00      RI0  O  
ATOM   1420  H   THR I 263      52.099  18.655  27.760  1.00  0.00      RI0  H  
ATOM   1421  HG1 THR I 263      51.785  16.503  27.795  1.00  0.00      RI0  H  
ATOM   1422  N   MET I 264      53.130  19.227  31.557  1.00  0.00      RI0  N  
ATOM   1423  CA  MET I 264      54.154  20.098  32.195  1.00  0.00      RI0  C  
ATOM   1424  C   MET I 264      54.946  19.292  33.230  1.00  0.00      RI0  C  
ATOM   1425  O   MET I 264      54.320  18.519  33.976  1.00  0.00      RI0  O  
ATOM   1426  CB  MET I 264      53.520  21.358  32.789  1.00  0.00      RI0  C  
ATOM   1427  CG  MET I 264      54.565  22.332  33.339  1.00  0.00      RI0  C  
ATOM   1428  SD  MET I 264      53.870  23.913  33.837  1.00  0.00      RI0  S  
ATOM   1429  CE  MET I 264      53.492  24.541  32.194  1.00  0.00      RI0  C  
ATOM   1430  H   MET I 264      52.635  18.661  32.218  1.00  0.00      RI0  H  
ATOM   1431  N   GLN I 265      56.268  19.483  33.266  1.00  0.00      RI0  N  
ATOM   1432  CA  GLN I 265      57.216  18.778  34.171  1.00  0.00      RI0  C  
ATOM   1433  C   GLN I 265      58.113  19.821  34.843  1.00  0.00      RI0  C  
ATOM   1434  O   GLN I 265      58.977  20.390  34.153  1.00  0.00      RI0  O  
ATOM   1435  CB  GLN I 265      58.085  17.835  33.340  1.00  0.00      RI0  C  
ATOM   1436  CG  GLN I 265      57.301  17.029  32.301  1.00  0.00      RI0  C  
ATOM   1437  CD  GLN I 265      56.762  15.743  32.891  1.00  0.00      RI0  C  
ATOM   1438  NE2 GLN I 265      55.770  15.892  33.790  1.00  0.00      RI0  N  
ATOM   1439  OE1 GLN I 265      57.228  14.667  32.529  1.00  0.00      RI0  O  
ATOM   1440  H   GLN I 265      56.684  20.151  32.640  1.00  0.00      RI0  H  
ATOM   1441 HE21 GLN I 265      55.360  16.784  34.008  1.00  0.00      RI0  H  
ATOM   1442 HE22 GLN I 265      55.401  15.103  34.281  1.00  0.00      RI0  H  
ATOM   1443  N   PHE I 266      57.911  20.054  36.141  1.00  0.00      RI0  N  
ATOM   1444  CA  PHE I 266      58.527  21.170  36.906  1.00  0.00      RI0  C  
ATOM   1445  C   PHE I 266      59.994  20.837  37.208  1.00  0.00      RI0  C  
ATOM   1446  O   PHE I 266      60.286  19.665  37.528  1.00  0.00      RI0  O  
ATOM   1447  CB  PHE I 266      57.747  21.431  38.193  1.00  0.00      RI0  C  
ATOM   1448  CG  PHE I 266      56.331  21.826  37.849  1.00  0.00      RI0  C  
ATOM   1449  CD1 PHE I 266      55.308  20.887  37.910  1.00  0.00      RI0  C  
ATOM   1450  CD2 PHE I 266      56.053  23.132  37.466  1.00  0.00      RI0  C  
ATOM   1451  CE1 PHE I 266      54.007  21.255  37.589  1.00  0.00      RI0  C  
ATOM   1452  CE2 PHE I 266      54.752  23.501  37.148  1.00  0.00      RI0  C  
ATOM   1453  CZ  PHE I 266      53.728  22.562  37.209  1.00  0.00      RI0  C  
ATOM   1454  H   PHE I 266      57.375  19.391  36.660  1.00  0.00      RI0  H  
ATOM   1455  N   VAL I 267      60.875  21.843  37.107  1.00  0.00      RI0  N  
ATOM   1456  CA  VAL I 267      62.356  21.723  37.290  1.00  0.00      RI0  C  
ATOM   1457  C   VAL I 267      62.820  22.773  38.307  1.00  0.00      RI0  C  
ATOM   1458  O   VAL I 267      62.313  23.911  38.256  1.00  0.00      RI0  O  
ATOM   1459  CB  VAL I 267      63.050  21.949  35.936  1.00  0.00      RI0  C  
ATOM   1460  CG1 VAL I 267      64.574  21.868  36.043  1.00  0.00      RI0  C  
ATOM   1461  CG2 VAL I 267      62.510  20.998  34.865  1.00  0.00      RI0  C  
ATOM   1462  H   VAL I 267      60.557  22.788  36.991  1.00  0.00      RI0  H  
ATOM   1463  N   SER I 268      63.760  22.403  39.184  1.00  0.00      RI0  N  
ATOM   1464  CA  SER I 268      64.366  23.291  40.213  1.00  0.00      RI0  C  
ATOM   1465  C   SER I 268      65.654  22.661  40.757  1.00  0.00      RI0  C  
ATOM   1466  O   SER I 268      66.473  22.125  40.008  1.00  0.00      RI0  O  
ATOM   1467  CB  SER I 268      63.359  23.505  41.341  1.00  0.00      RI0  C  
ATOM   1468  OG  SER I 268      62.024  23.402  40.836  1.00  0.00      RI0  O  
ATOM   1469  H   SER I 268      64.128  21.474  39.166  1.00  0.00      RI0  H  
ATOM   1470  HG  SER I 268      61.979  23.965  40.066  1.00  0.00      RI0  H  
TER   
ATOM   1471  N   GLN H   3      65.201   9.226  -3.432  1.00  0.00      LH0  N  
ATOM   1472  CA  GLN H   3      65.169   7.844  -2.961  1.00  0.00      LH0  C  
ATOM   1473  C   GLN H   3      66.290   7.600  -1.964  1.00  0.00      LH0  C  
ATOM   1474  O   GLN H   3      67.300   8.300  -1.954  1.00  0.00      LH0  O  
ATOM   1475  CB  GLN H   3      65.286   6.883  -4.150  1.00  0.00      LH0  C  
ATOM   1476  CG  GLN H   3      64.714   5.488  -3.876  1.00  0.00      LH0  C  
ATOM   1477  CD  GLN H   3      65.183   4.515  -4.935  1.00  0.00      LH0  C  
ATOM   1478  NE2 GLN H   3      66.193   3.740  -4.534  1.00  0.00      LH0  N  
ATOM   1479  OE1 GLN H   3      64.672   4.452  -6.043  1.00  0.00      LH0  O  
ATOM   1480  H   GLN H   3      66.102   9.662  -3.470  1.00  0.00      LH0  H  
ATOM   1481 HE21 GLN H   3      66.571   3.818  -3.608  1.00  0.00      LH0  H  
ATOM   1482 HE22 GLN H   3      66.571   3.075  -5.173  1.00  0.00      LH0  H  
ATOM   1483  N   LEU H   4      66.076   6.583  -1.131  1.00  0.00      LH0  N  
ATOM   1484  CA  LEU H   4      67.203   6.115  -0.339  1.00  0.00      LH0  C  
ATOM   1485  C   LEU H   4      67.810   4.892  -0.989  1.00  0.00      LH0  C  
ATOM   1486  O   LEU H   4      67.197   4.251  -1.836  1.00  0.00      LH0  O  
ATOM   1487  CB  LEU H   4      66.736   5.813   1.079  1.00  0.00      LH0  C  
ATOM   1488  CG  LEU H   4      66.266   7.077   1.794  1.00  0.00      LH0  C  
ATOM   1489  CD1 LEU H   4      65.279   6.763   2.904  1.00  0.00      LH0  C  
ATOM   1490  CD2 LEU H   4      67.437   7.898   2.319  1.00  0.00      LH0  C  
ATOM   1491  H   LEU H   4      65.242   6.033  -1.196  1.00  0.00      LH0  H  
ATOM   1492  N   VAL H   5      69.039   4.600  -0.565  1.00  0.00      LH0  N  
ATOM   1493  CA  VAL H   5      69.679   3.379  -1.034  1.00  0.00      LH0  C  
ATOM   1494  C   VAL H   5      69.940   2.478   0.154  1.00  0.00      LH0  C  
ATOM   1495  O   VAL H   5      70.902   2.651   0.901  1.00  0.00      LH0  O  
ATOM   1496  CB  VAL H   5      70.982   3.690  -1.787  1.00  0.00      LH0  C  
ATOM   1497  CG1 VAL H   5      71.608   2.419  -2.372  1.00  0.00      LH0  C  
ATOM   1498  CG2 VAL H   5      70.771   4.757  -2.866  1.00  0.00      LH0  C  
ATOM   1499  H   VAL H   5      69.489   5.217   0.080  1.00  0.00      LH0  H  
ATOM   1500  N   GLU H   6      69.019   1.524   0.315  1.00  0.00      LH0  N  
ATOM   1501  CA  GLU H   6      69.186   0.623   1.450  1.00  0.00      LH0  C  
ATOM   1502  C   GLU H   6      70.243  -0.411   1.159  1.00  0.00      LH0  C  
ATOM   1503  O   GLU H   6      70.225  -1.085   0.136  1.00  0.00      LH0  O  
ATOM   1504  CB  GLU H   6      67.885  -0.082   1.767  1.00  0.00      LH0  C  
ATOM   1505  CG  GLU H   6      66.730   0.859   2.080  1.00  0.00      LH0  C  
ATOM   1506  CD  GLU H   6      65.448   0.061   2.168  1.00  0.00      LH0  C  
ATOM   1507  OE1 GLU H   6      65.490  -1.100   2.550  1.00  0.00      LH0  O  
ATOM   1508  OE2 GLU H   6      64.393   0.590   1.833  1.00  0.00      LH0  O1-
ATOM   1509  H   GLU H   6      68.336   1.335  -0.395  1.00  0.00      LH0  H  
ATOM   1510  N   SER H   7      71.196  -0.476   2.081  1.00  0.00      LH0  N  
ATOM   1511  CA  SER H   7      72.413  -1.172   1.708  1.00  0.00      LH0  C  
ATOM   1512  C   SER H   7      73.007  -1.992   2.836  1.00  0.00      LH0  C  
ATOM   1513  O   SER H   7      73.193  -1.530   3.957  1.00  0.00      LH0  O  
ATOM   1514  CB  SER H   7      73.391  -0.138   1.134  1.00  0.00      LH0  C  
ATOM   1515  OG  SER H   7      73.178   1.144   1.751  1.00  0.00      LH0  O  
ATOM   1516  H   SER H   7      71.150   0.086   2.906  1.00  0.00      LH0  H  
ATOM   1517  HG  SER H   7      72.390   1.521   1.361  1.00  0.00      LH0  H  
ATOM   1518  N   GLY H   8      73.309  -3.246   2.473  1.00  0.00      LH0  N  
ATOM   1519  CA  GLY H   8      73.998  -4.095   3.443  1.00  0.00      LH0  C  
ATOM   1520  C   GLY H   8      73.100  -5.028   4.234  1.00  0.00      LH0  C  
ATOM   1521  O   GLY H   8      73.273  -5.225   5.429  1.00  0.00      LH0  O  
ATOM   1522  H   GLY H   8      73.035  -3.581   1.573  1.00  0.00      LH0  H  
ATOM   1523  N   GLY H   9      72.127  -5.602   3.509  1.00  0.00      LH0  N  
ATOM   1524  CA  GLY H   9      71.419  -6.728   4.114  1.00  0.00      LH0  C  
ATOM   1525  C   GLY H   9      72.171  -8.021   3.870  1.00  0.00      LH0  C  
ATOM   1526  O   GLY H   9      73.241  -8.016   3.272  1.00  0.00      LH0  O  
ATOM   1527  H   GLY H   9      72.042  -5.419   2.533  1.00  0.00      LH0  H  
ATOM   1528  N   GLY H  10      71.574  -9.120   4.342  1.00  0.00      LH0  N  
ATOM   1529  CA  GLY H  10      72.244 -10.391   4.104  1.00  0.00      LH0  C  
ATOM   1530  C   GLY H  10      71.764 -11.496   5.019  1.00  0.00      LH0  C  
ATOM   1531  O   GLY H  10      70.891 -11.315   5.861  1.00  0.00      LH0  O  
ATOM   1532  H   GLY H  10      70.648  -9.090   4.723  1.00  0.00      LH0  H  
ATOM   1533  N   LEU H  11      72.385 -12.661   4.792  1.00  0.00      LH0  N  
ATOM   1534  CA  LEU H  11      72.125 -13.810   5.655  1.00  0.00      LH0  C  
ATOM   1535  C   LEU H  11      73.042 -13.748   6.861  1.00  0.00      LH0  C  
ATOM   1536  O   LEU H  11      74.258 -13.819   6.736  1.00  0.00      LH0  O  
ATOM   1537  CB  LEU H  11      72.353 -15.095   4.850  1.00  0.00      LH0  C  
ATOM   1538  CG  LEU H  11      72.099 -16.410   5.596  1.00  0.00      LH0  C  
ATOM   1539  CD1 LEU H  11      70.627 -16.599   5.955  1.00  0.00      LH0  C  
ATOM   1540  CD2 LEU H  11      72.644 -17.609   4.820  1.00  0.00      LH0  C  
ATOM   1541  H   LEU H  11      73.150 -12.685   4.152  1.00  0.00      LH0  H  
ATOM   1542  N   VAL H  12      72.414 -13.574   8.024  1.00  0.00      LH0  N  
ATOM   1543  CA  VAL H  12      73.236 -13.444   9.220  1.00  0.00      LH0  C  
ATOM   1544  C   VAL H  12      72.921 -14.487  10.266  1.00  0.00      LH0  C  
ATOM   1545  O   VAL H  12      71.779 -14.863  10.503  1.00  0.00      LH0  O  
ATOM   1546  CB  VAL H  12      73.142 -12.032   9.813  1.00  0.00      LH0  C  
ATOM   1547  CG1 VAL H  12      73.922 -11.032   8.961  1.00  0.00      LH0  C  
ATOM   1548  CG2 VAL H  12      71.690 -11.599  10.028  1.00  0.00      LH0  C  
ATOM   1549  H   VAL H  12      71.416 -13.583   8.074  1.00  0.00      LH0  H  
ATOM   1550  N   GLN H  13      74.019 -14.930  10.889  1.00  0.00      LH0  N  
ATOM   1551  CA  GLN H  13      73.886 -15.883  11.986  1.00  0.00      LH0  C  
ATOM   1552  C   GLN H  13      73.276 -15.237  13.221  1.00  0.00      LH0  C  
ATOM   1553  O   GLN H  13      73.668 -14.143  13.621  1.00  0.00      LH0  O  
ATOM   1554  CB  GLN H  13      75.265 -16.469  12.306  1.00  0.00      LH0  C  
ATOM   1555  CG  GLN H  13      75.886 -17.264  11.151  1.00  0.00      LH0  C  
ATOM   1556  CD  GLN H  13      75.153 -18.578  10.961  1.00  0.00      LH0  C  
ATOM   1557  NE2 GLN H  13      75.080 -18.981   9.688  1.00  0.00      LH0  N  
ATOM   1558  OE1 GLN H  13      74.697 -19.208  11.905  1.00  0.00      LH0  O  
ATOM   1559  H   GLN H  13      74.895 -14.508  10.670  1.00  0.00      LH0  H  
ATOM   1560 HE21 GLN H  13      75.414 -18.421   8.935  1.00  0.00      LH0  H  
ATOM   1561 HE22 GLN H  13      74.665 -19.870   9.478  1.00  0.00      LH0  H  
ATOM   1562  N   PRO H  14      72.285 -15.947  13.812  1.00  0.00      LH0  N  
ATOM   1563  CA  PRO H  14      71.653 -15.458  15.044  1.00  0.00      LH0  C  
ATOM   1564  C   PRO H  14      72.648 -15.074  16.125  1.00  0.00      LH0  C  
ATOM   1565  O   PRO H  14      73.642 -15.749  16.358  1.00  0.00      LH0  O  
ATOM   1566  CB  PRO H  14      70.745 -16.627  15.442  1.00  0.00      LH0  C  
ATOM   1567  CG  PRO H  14      70.418 -17.338  14.130  1.00  0.00      LH0  C  
ATOM   1568  CD  PRO H  14      71.720 -17.210  13.351  1.00  0.00      LH0  C  
ATOM   1569  N   GLY H  15      72.351 -13.935  16.758  1.00  0.00      LH0  N  
ATOM   1570  CA  GLY H  15      73.287 -13.453  17.769  1.00  0.00      LH0  C  
ATOM   1571  C   GLY H  15      74.278 -12.424  17.255  1.00  0.00      LH0  C  
ATOM   1572  O   GLY H  15      74.694 -11.523  17.978  1.00  0.00      LH0  O  
ATOM   1573  H   GLY H  15      71.547 -13.409  16.481  1.00  0.00      LH0  H  
ATOM   1574  N   GLY H  16      74.633 -12.588  15.971  1.00  0.00      LH0  N  
ATOM   1575  CA  GLY H  16      75.565 -11.634  15.382  1.00  0.00      LH0  C  
ATOM   1576  C   GLY H  16      74.919 -10.313  15.015  1.00  0.00      LH0  C  
ATOM   1577  O   GLY H  16      73.731 -10.084  15.225  1.00  0.00      LH0  O  
ATOM   1578  H   GLY H  16      74.213 -13.296  15.401  1.00  0.00      LH0  H  
ATOM   1579  N   SER H  17      75.776  -9.458  14.453  1.00  0.00      LH0  N  
ATOM   1580  CA  SER H  17      75.327  -8.109  14.141  1.00  0.00      LH0  C  
ATOM   1581  C   SER H  17      75.531  -7.777  12.677  1.00  0.00      LH0  C  
ATOM   1582  O   SER H  17      76.374  -8.367  12.012  1.00  0.00      LH0  O  
ATOM   1583  CB  SER H  17      76.090  -7.117  15.015  1.00  0.00      LH0  C  
ATOM   1584  OG  SER H  17      75.944  -7.458  16.401  1.00  0.00      LH0  O  
ATOM   1585  H   SER H  17      76.714  -9.724  14.241  1.00  0.00      LH0  H  
ATOM   1586  HG  SER H  17      76.298  -6.712  16.883  1.00  0.00      LH0  H  
ATOM   1587  N   LEU H  18      74.743  -6.801  12.209  1.00  0.00      LH0  N  
ATOM   1588  CA  LEU H  18      74.898  -6.350  10.829  1.00  0.00      LH0  C  
ATOM   1589  C   LEU H  18      74.686  -4.850  10.767  1.00  0.00      LH0  C  
ATOM   1590  O   LEU H  18      73.855  -4.310  11.484  1.00  0.00      LH0  O  
ATOM   1591  CB  LEU H  18      73.903  -7.108   9.942  1.00  0.00      LH0  C  
ATOM   1592  CG  LEU H  18      73.988  -6.848   8.436  1.00  0.00      LH0  C  
ATOM   1593  CD1 LEU H  18      75.353  -7.217   7.850  1.00  0.00      LH0  C  
ATOM   1594  CD2 LEU H  18      72.848  -7.547   7.697  1.00  0.00      LH0  C  
ATOM   1595  H   LEU H  18      74.036  -6.394  12.795  1.00  0.00      LH0  H  
ATOM   1596  N   ARG H  19      75.483  -4.187   9.919  1.00  0.00      LH0  N  
ATOM   1597  CA  ARG H  19      75.319  -2.737   9.880  1.00  0.00      LH0  C  
ATOM   1598  C   ARG H  19      74.651  -2.242   8.616  1.00  0.00      LH0  C  
ATOM   1599  O   ARG H  19      75.300  -1.983   7.605  1.00  0.00      LH0  O  
ATOM   1600  CB  ARG H  19      76.653  -2.015  10.062  1.00  0.00      LH0  C  
ATOM   1601  CG  ARG H  19      76.459  -0.528  10.378  1.00  0.00      LH0  C  
ATOM   1602  CD  ARG H  19      77.412   0.367   9.589  1.00  0.00      LH0  C  
ATOM   1603  NE  ARG H  19      77.098   0.330   8.159  1.00  0.00      LH0  N  
ATOM   1604  CZ  ARG H  19      77.826   1.038   7.273  1.00  0.00      LH0  C  
ATOM   1605  NH1 ARG H  19      78.887   1.741   7.673  1.00  0.00      LH0  N1+
ATOM   1606  NH2 ARG H  19      77.468   1.043   5.995  1.00  0.00      LH0  N  
ATOM   1607  H   ARG H  19      76.104  -4.667   9.302  1.00  0.00      LH0  H  
ATOM   1608  HE  ARG H  19      76.302  -0.210   7.857  1.00  0.00      LH0  H  
ATOM   1609 HH11 ARG H  19      79.402   2.329   7.044  1.00  0.00      LH0  H  
ATOM   1610 HH12 ARG H  19      79.182   1.701   8.628  1.00  0.00      LH0  H  
ATOM   1611 HH21 ARG H  19      77.983   1.525   5.289  1.00  0.00      LH0  H  
ATOM   1612 HH22 ARG H  19      76.630   0.558   5.709  1.00  0.00      LH0  H  
ATOM   1613  N   LEU H  20      73.328  -2.087   8.728  1.00  0.00      LH0  N  
ATOM   1614  CA  LEU H  20      72.604  -1.514   7.595  1.00  0.00      LH0  C  
ATOM   1615  C   LEU H  20      73.051  -0.110   7.238  1.00  0.00      LH0  C  
ATOM   1616  O   LEU H  20      73.677   0.596   8.025  1.00  0.00      LH0  O  
ATOM   1617  CB  LEU H  20      71.102  -1.501   7.862  1.00  0.00      LH0  C  
ATOM   1618  CG  LEU H  20      70.456  -2.881   7.876  1.00  0.00      LH0  C  
ATOM   1619  CD1 LEU H  20      68.980  -2.791   8.252  1.00  0.00      LH0  C  
ATOM   1620  CD2 LEU H  20      70.646  -3.614   6.551  1.00  0.00      LH0  C  
ATOM   1621  H   LEU H  20      72.904  -2.233   9.624  1.00  0.00      LH0  H  
ATOM   1622  N   SER H  21      72.679   0.256   6.012  1.00  0.00      LH0  N  
ATOM   1623  CA  SER H  21      73.017   1.584   5.524  1.00  0.00      LH0  C  
ATOM   1624  C   SER H  21      71.848   2.137   4.734  1.00  0.00      LH0  C  
ATOM   1625  O   SER H  21      71.016   1.386   4.241  1.00  0.00      LH0  O  
ATOM   1626  CB  SER H  21      74.279   1.512   4.660  1.00  0.00      LH0  C  
ATOM   1627  OG  SER H  21      75.080   0.378   5.044  1.00  0.00      LH0  O  
ATOM   1628  H   SER H  21      72.224  -0.387   5.394  1.00  0.00      LH0  H  
ATOM   1629  HG  SER H  21      74.535  -0.383   4.821  1.00  0.00      LH0  H  
ATOM   1630  N   CYS H  22      71.807   3.466   4.655  1.00  0.00      LH0  N  
ATOM   1631  CA  CYS H  22      70.687   4.126   3.995  1.00  0.00      LH0  C  
ATOM   1632  C   CYS H  22      71.184   5.427   3.407  1.00  0.00      LH0  C  
ATOM   1633  O   CYS H  22      71.196   6.466   4.058  1.00  0.00      LH0  O  
ATOM   1634  CB  CYS H  22      69.568   4.375   5.011  1.00  0.00      LH0  C  
ATOM   1635  SG  CYS H  22      68.067   5.132   4.341  1.00  0.00      LH0  S  
ATOM   1636  H   CYS H  22      72.477   4.013   5.158  1.00  0.00      LH0  H  
ATOM   1637  N   ALA H  23      71.658   5.311   2.160  1.00  0.00      LH0  N  
ATOM   1638  CA  ALA H  23      72.218   6.516   1.550  1.00  0.00      LH0  C  
ATOM   1639  C   ALA H  23      71.134   7.415   1.002  1.00  0.00      LH0  C  
ATOM   1640  O   ALA H  23      70.179   6.946   0.395  1.00  0.00      LH0  O  
ATOM   1641  CB  ALA H  23      73.177   6.150   0.418  1.00  0.00      LH0  C  
ATOM   1642  H   ALA H  23      71.555   4.450   1.659  1.00  0.00      LH0  H  
ATOM   1643  N   ALA H  24      71.293   8.717   1.247  1.00  0.00      LH0  N  
ATOM   1644  CA  ALA H  24      70.246   9.584   0.723  1.00  0.00      LH0  C  
ATOM   1645  C   ALA H  24      70.612  10.227  -0.593  1.00  0.00      LH0  C  
ATOM   1646  O   ALA H  24      71.618  10.916  -0.735  1.00  0.00      LH0  O  
ATOM   1647  CB  ALA H  24      69.876  10.657   1.739  1.00  0.00      LH0  C  
ATOM   1648  H   ALA H  24      72.099   9.075   1.723  1.00  0.00      LH0  H  
ATOM   1649  N   SER H  25      69.737   9.968  -1.570  1.00  0.00      LH0  N  
ATOM   1650  CA  SER H  25      70.026  10.532  -2.885  1.00  0.00      LH0  C  
ATOM   1651  C   SER H  25      69.761  12.022  -2.981  1.00  0.00      LH0  C  
ATOM   1652  O   SER H  25      68.651  12.480  -3.224  1.00  0.00      LH0  O  
ATOM   1653  CB  SER H  25      69.273   9.764  -3.970  1.00  0.00      LH0  C  
ATOM   1654  OG  SER H  25      69.420   8.357  -3.741  1.00  0.00      LH0  O  
ATOM   1655  H   SER H  25      68.914   9.424  -1.401  1.00  0.00      LH0  H  
ATOM   1656  HG  SER H  25      68.816   8.139  -3.038  1.00  0.00      LH0  H  
ATOM   1657  N   GLY H  26      70.850  12.773  -2.778  1.00  0.00      LH0  N  
ATOM   1658  CA  GLY H  26      70.736  14.218  -2.955  1.00  0.00      LH0  C  
ATOM   1659  C   GLY H  26      70.259  14.941  -1.712  1.00  0.00      LH0  C  
ATOM   1660  O   GLY H  26      70.987  15.702  -1.089  1.00  0.00      LH0  O  
ATOM   1661  H   GLY H  26      71.656  12.336  -2.375  1.00  0.00      LH0  H  
ATOM   1662  N   PHE H  27      68.991  14.663  -1.368  1.00  0.00      LH0  N  
ATOM   1663  CA  PHE H  27      68.462  15.267  -0.145  1.00  0.00      LH0  C  
ATOM   1664  C   PHE H  27      69.273  14.897   1.087  1.00  0.00      LH0  C  
ATOM   1665  O   PHE H  27      69.673  13.754   1.269  1.00  0.00      LH0  O  
ATOM   1666  CB  PHE H  27      66.961  14.963   0.018  1.00  0.00      LH0  C  
ATOM   1667  CG  PHE H  27      66.662  13.483   0.161  1.00  0.00      LH0  C  
ATOM   1668  CD1 PHE H  27      66.452  12.699  -0.995  1.00  0.00      LH0  C  
ATOM   1669  CD2 PHE H  27      66.585  12.910   1.450  1.00  0.00      LH0  C  
ATOM   1670  CE1 PHE H  27      66.169  11.327  -0.863  1.00  0.00      LH0  C  
ATOM   1671  CE2 PHE H  27      66.299  11.538   1.585  1.00  0.00      LH0  C  
ATOM   1672  CZ  PHE H  27      66.094  10.760   0.426  1.00  0.00      LH0  C  
ATOM   1673  H   PHE H  27      68.484  13.996  -1.915  1.00  0.00      LH0  H  
ATOM   1674  N   THR H  28      69.544  15.919   1.896  1.00  0.00      LH0  N  
ATOM   1675  CA  THR H  28      70.521  15.666   2.942  1.00  0.00      LH0  C  
ATOM   1676  C   THR H  28      69.930  15.221   4.265  1.00  0.00      LH0  C  
ATOM   1677  O   THR H  28      69.075  15.873   4.856  1.00  0.00      LH0  O  
ATOM   1678  CB  THR H  28      71.398  16.907   3.077  1.00  0.00      LH0  C  
ATOM   1679  CG2 THR H  28      72.557  16.865   2.080  1.00  0.00      LH0  C  
ATOM   1680  OG1 THR H  28      70.609  18.087   2.853  1.00  0.00      LH0  O  
ATOM   1681  H   THR H  28      69.211  16.854   1.783  1.00  0.00      LH0  H  
ATOM   1682  HG1 THR H  28      71.220  18.813   2.806  1.00  0.00      LH0  H  
ATOM   1683  N   ILE H  29      70.451  14.070   4.726  1.00  0.00      LH0  N  
ATOM   1684  CA  ILE H  29      69.963  13.460   5.967  1.00  0.00      LH0  C  
ATOM   1685  C   ILE H  29      69.846  14.398   7.159  1.00  0.00      LH0  C  
ATOM   1686  O   ILE H  29      68.974  14.259   8.002  1.00  0.00      LH0  O  
ATOM   1687  CB  ILE H  29      70.777  12.210   6.357  1.00  0.00      LH0  C  
ATOM   1688  CG1 ILE H  29      72.249  12.509   6.673  1.00  0.00      LH0  C  
ATOM   1689  CG2 ILE H  29      70.632  11.113   5.304  1.00  0.00      LH0  C  
ATOM   1690  CD1 ILE H  29      72.948  11.341   7.371  1.00  0.00      LH0  C  
ATOM   1691  H   ILE H  29      71.135  13.613   4.155  1.00  0.00      LH0  H  
ATOM   1692  N   ASN H  30      70.759  15.386   7.189  1.00  0.00      LH0  N  
ATOM   1693  CA  ASN H  30      70.767  16.277   8.350  1.00  0.00      LH0  C  
ATOM   1694  C   ASN H  30      69.474  17.022   8.628  1.00  0.00      LH0  C  
ATOM   1695  O   ASN H  30      69.139  17.323   9.767  1.00  0.00      LH0  O  
ATOM   1696  CB  ASN H  30      71.940  17.254   8.301  1.00  0.00      LH0  C  
ATOM   1697  CG  ASN H  30      72.355  17.565   9.725  1.00  0.00      LH0  C  
ATOM   1698  ND2 ASN H  30      72.093  18.809  10.133  1.00  0.00      LH0  N  
ATOM   1699  OD1 ASN H  30      72.894  16.722  10.424  1.00  0.00      LH0  O  
ATOM   1700  H   ASN H  30      71.436  15.438   6.458  1.00  0.00      LH0  H  
ATOM   1701 HD21 ASN H  30      71.639  19.489   9.562  1.00  0.00      LH0  H  
ATOM   1702 HD22 ASN H  30      72.368  19.039  11.067  1.00  0.00      LH0  H  
ATOM   1703  N   GLY H  31      68.766  17.308   7.525  1.00  0.00      LH0  N  
ATOM   1704  CA  GLY H  31      67.480  17.974   7.699  1.00  0.00      LH0  C  
ATOM   1705  C   GLY H  31      66.301  17.040   7.506  1.00  0.00      LH0  C  
ATOM   1706  O   GLY H  31      65.245  17.424   7.016  1.00  0.00      LH0  O  
ATOM   1707  H   GLY H  31      69.031  16.951   6.627  1.00  0.00      LH0  H  
ATOM   1708  N   TYR H  32      66.530  15.788   7.902  1.00  0.00      LH0  N  
ATOM   1709  CA  TYR H  32      65.485  14.779   7.797  1.00  0.00      LH0  C  
ATOM   1710  C   TYR H  32      65.550  13.928   9.039  1.00  0.00      LH0  C  
ATOM   1711  O   TYR H  32      66.493  14.017   9.815  1.00  0.00      LH0  O  
ATOM   1712  CB  TYR H  32      65.726  13.872   6.587  1.00  0.00      LH0  C  
ATOM   1713  CG  TYR H  32      65.202  14.480   5.310  1.00  0.00      LH0  C  
ATOM   1714  CD1 TYR H  32      66.056  15.267   4.512  1.00  0.00      LH0  C  
ATOM   1715  CD2 TYR H  32      63.869  14.217   4.942  1.00  0.00      LH0  C  
ATOM   1716  CE1 TYR H  32      65.577  15.763   3.289  1.00  0.00      LH0  C  
ATOM   1717  CE2 TYR H  32      63.391  14.712   3.720  1.00  0.00      LH0  C  
ATOM   1718  CZ  TYR H  32      64.261  15.447   2.893  1.00  0.00      LH0  C  
ATOM   1719  OH  TYR H  32      63.812  15.850   1.648  1.00  0.00      LH0  O  
ATOM   1720  H   TYR H  32      67.392  15.498   8.324  1.00  0.00      LH0  H  
ATOM   1721  HH  TYR H  32      64.260  16.661   1.425  1.00  0.00      LH0  H  
ATOM   1722  N   SER H  33      64.545  13.071   9.170  1.00  0.00      LH0  N  
ATOM   1723  CA  SER H  33      64.851  11.857   9.897  1.00  0.00      LH0  C  
ATOM   1724  C   SER H  33      64.975  10.721   8.920  1.00  0.00      LH0  C  
ATOM   1725  O   SER H  33      64.342  10.697   7.867  1.00  0.00      LH0  O  
ATOM   1726  CB  SER H  33      63.783  11.552  10.938  1.00  0.00      LH0  C  
ATOM   1727  OG  SER H  33      62.496  11.930  10.445  1.00  0.00      LH0  O  
ATOM   1728  H   SER H  33      63.687  13.120   8.660  1.00  0.00      LH0  H  
ATOM   1729  HG  SER H  33      61.862  11.442  10.965  1.00  0.00      LH0  H  
ATOM   1730  N   ILE H  34      65.824   9.772   9.314  1.00  0.00      LH0  N  
ATOM   1731  CA  ILE H  34      65.745   8.517   8.583  1.00  0.00      LH0  C  
ATOM   1732  C   ILE H  34      65.137   7.476   9.492  1.00  0.00      LH0  C  
ATOM   1733  O   ILE H  34      65.635   7.206  10.580  1.00  0.00      LH0  O  
ATOM   1734  CB  ILE H  34      67.117   8.082   8.051  1.00  0.00      LH0  C  
ATOM   1735  CG1 ILE H  34      67.741   9.179   7.179  1.00  0.00      LH0  C  
ATOM   1736  CG2 ILE H  34      67.032   6.746   7.301  1.00  0.00      LH0  C  
ATOM   1737  CD1 ILE H  34      66.949   9.487   5.903  1.00  0.00      LH0  C  
ATOM   1738  H   ILE H  34      66.343   9.888  10.163  1.00  0.00      LH0  H  
ATOM   1739  N   HIS H  35      64.013   6.946   9.007  1.00  0.00      LH0  N  
ATOM   1740  CA  HIS H  35      63.319   5.912   9.763  1.00  0.00      LH0  C  
ATOM   1741  C   HIS H  35      63.668   4.553   9.214  1.00  0.00      LH0  C  
ATOM   1742  O   HIS H  35      63.361   4.229   8.075  1.00  0.00      LH0  O  
ATOM   1743  CB  HIS H  35      61.793   6.094   9.706  1.00  0.00      LH0  C  
ATOM   1744  CG  HIS H  35      61.333   7.325  10.456  1.00  0.00      LH0  C  
ATOM   1745  CD2 HIS H  35      61.730   8.648  10.254  1.00  0.00      LH0  C  
ATOM   1746  ND1 HIS H  35      60.431   7.303  11.456  1.00  0.00      LH0  N  
ATOM   1747  CE1 HIS H  35      60.257   8.596  11.882  1.00  0.00      LH0  C  
ATOM   1748  NE2 HIS H  35      61.060   9.421  11.141  1.00  0.00      LH0  N  
ATOM   1749  H   HIS H  35      63.712   7.209   8.089  1.00  0.00      LH0  H  
ATOM   1750  HD1 HIS H  35      59.966   6.520  11.817  1.00  0.00      LH0  H  
ATOM   1751  N   TRP H  36      64.314   3.763  10.071  1.00  0.00      LH0  N  
ATOM   1752  CA  TRP H  36      64.349   2.346   9.739  1.00  0.00      LH0  C  
ATOM   1753  C   TRP H  36      63.064   1.671  10.161  1.00  0.00      LH0  C  
ATOM   1754  O   TRP H  36      62.601   1.779  11.293  1.00  0.00      LH0  O  
ATOM   1755  CB  TRP H  36      65.561   1.663  10.365  1.00  0.00      LH0  C  
ATOM   1756  CG  TRP H  36      66.774   1.905   9.500  1.00  0.00      LH0  C  
ATOM   1757  CD1 TRP H  36      67.782   2.860   9.702  1.00  0.00      LH0  C  
ATOM   1758  CD2 TRP H  36      67.151   1.211   8.292  1.00  0.00      LH0  C  
ATOM   1759  CE2 TRP H  36      68.380   1.794   7.833  1.00  0.00      LH0  C  
ATOM   1760  CE3 TRP H  36      66.556   0.159   7.563  1.00  0.00      LH0  C  
ATOM   1761  NE1 TRP H  36      68.729   2.800   8.729  1.00  0.00      LH0  N  
ATOM   1762  CZ2 TRP H  36      68.984   1.311   6.653  1.00  0.00      LH0  C  
ATOM   1763  CZ3 TRP H  36      67.170  -0.310   6.383  1.00  0.00      LH0  C  
ATOM   1764  CH2 TRP H  36      68.378   0.262   5.930  1.00  0.00      LH0  C  
ATOM   1765  H   TRP H  36      64.510   4.093  10.993  1.00  0.00      LH0  H  
ATOM   1766  HE1 TRP H  36      69.523   3.372   8.679  1.00  0.00      LH0  H  
ATOM   1767  N   VAL H  37      62.493   1.004   9.164  1.00  0.00      LH0  N  
ATOM   1768  CA  VAL H  37      61.237   0.285   9.320  1.00  0.00      LH0  C  
ATOM   1769  C   VAL H  37      61.525  -1.132   8.854  1.00  0.00      LH0  C  
ATOM   1770  O   VAL H  37      62.536  -1.369   8.203  1.00  0.00      LH0  O  
ATOM   1771  CB  VAL H  37      60.145   0.946   8.451  1.00  0.00      LH0  C  
ATOM   1772  CG1 VAL H  37      58.737   0.541   8.888  1.00  0.00      LH0  C  
ATOM   1773  CG2 VAL H  37      60.256   2.474   8.422  1.00  0.00      LH0  C  
ATOM   1774  H   VAL H  37      62.983   0.919   8.295  1.00  0.00      LH0  H  
ATOM   1775  N   ARG H  38      60.633  -2.066   9.182  1.00  0.00      LH0  N  
ATOM   1776  CA  ARG H  38      60.801  -3.384   8.588  1.00  0.00      LH0  C  
ATOM   1777  C   ARG H  38      59.474  -4.070   8.415  1.00  0.00      LH0  C  
ATOM   1778  O   ARG H  38      58.530  -3.837   9.157  1.00  0.00      LH0  O  
ATOM   1779  CB  ARG H  38      61.746  -4.256   9.418  1.00  0.00      LH0  C  
ATOM   1780  CG  ARG H  38      61.253  -4.558  10.833  1.00  0.00      LH0  C  
ATOM   1781  CD  ARG H  38      62.266  -5.395  11.602  1.00  0.00      LH0  C  
ATOM   1782  NE  ARG H  38      61.850  -5.595  12.983  1.00  0.00      LH0  N  
ATOM   1783  CZ  ARG H  38      62.674  -6.172  13.871  1.00  0.00      LH0  C  
ATOM   1784  NH1 ARG H  38      63.922  -6.482  13.556  1.00  0.00      LH0  N1+
ATOM   1785  NH2 ARG H  38      62.235  -6.437  15.087  1.00  0.00      LH0  N  
ATOM   1786  H   ARG H  38      59.877  -1.886   9.815  1.00  0.00      LH0  H  
ATOM   1787  HE  ARG H  38      60.933  -5.336  13.313  1.00  0.00      LH0  H  
ATOM   1788 HH11 ARG H  38      64.493  -6.943  14.242  1.00  0.00      LH0  H  
ATOM   1789 HH12 ARG H  38      64.338  -6.284  12.663  1.00  0.00      LH0  H  
ATOM   1790 HH21 ARG H  38      62.791  -6.968  15.728  1.00  0.00      LH0  H  
ATOM   1791 HH22 ARG H  38      61.323  -6.075  15.345  1.00  0.00      LH0  H  
ATOM   1792  N   GLN H  39      59.446  -4.941   7.415  1.00  0.00      LH0  N  
ATOM   1793  CA  GLN H  39      58.286  -5.804   7.308  1.00  0.00      LH0  C  
ATOM   1794  C   GLN H  39      58.702  -7.228   7.570  1.00  0.00      LH0  C  
ATOM   1795  O   GLN H  39      59.476  -7.831   6.833  1.00  0.00      LH0  O  
ATOM   1796  CB  GLN H  39      57.658  -5.631   5.934  1.00  0.00      LH0  C  
ATOM   1797  CG  GLN H  39      56.292  -6.286   5.759  1.00  0.00      LH0  C  
ATOM   1798  CD  GLN H  39      55.752  -5.852   4.418  1.00  0.00      LH0  C  
ATOM   1799  NE2 GLN H  39      54.424  -5.707   4.387  1.00  0.00      LH0  N  
ATOM   1800  OE1 GLN H  39      56.501  -5.619   3.472  1.00  0.00      LH0  O  
ATOM   1801  H   GLN H  39      60.228  -5.051   6.803  1.00  0.00      LH0  H  
ATOM   1802 HE21 GLN H  39      53.835  -5.930   5.171  1.00  0.00      LH0  H  
ATOM   1803 HE22 GLN H  39      53.963  -5.352   3.570  1.00  0.00      LH0  H  
ATOM   1804  N   ALA H  40      58.165  -7.740   8.682  1.00  0.00      LH0  N  
ATOM   1805  CA  ALA H  40      58.407  -9.156   8.949  1.00  0.00      LH0  C  
ATOM   1806  C   ALA H  40      57.654  -9.989   7.920  1.00  0.00      LH0  C  
ATOM   1807  O   ALA H  40      56.616  -9.556   7.430  1.00  0.00      LH0  O  
ATOM   1808  CB  ALA H  40      57.946  -9.489  10.373  1.00  0.00      LH0  C  
ATOM   1809  H   ALA H  40      57.485  -7.205   9.183  1.00  0.00      LH0  H  
ATOM   1810  N   PRO H  41      58.208 -11.179   7.564  1.00  0.00      LH0  N  
ATOM   1811  CA  PRO H  41      57.594 -12.013   6.520  1.00  0.00      LH0  C  
ATOM   1812  C   PRO H  41      56.072 -12.084   6.518  1.00  0.00      LH0  C  
ATOM   1813  O   PRO H  41      55.428 -12.715   7.359  1.00  0.00      LH0  O  
ATOM   1814  CB  PRO H  41      58.295 -13.359   6.724  1.00  0.00      LH0  C  
ATOM   1815  CG  PRO H  41      59.698 -12.972   7.186  1.00  0.00      LH0  C  
ATOM   1816  CD  PRO H  41      59.437 -11.770   8.087  1.00  0.00      LH0  C  
ATOM   1817  N   GLY H  42      55.525 -11.363   5.523  1.00  0.00      LH0  N  
ATOM   1818  CA  GLY H  42      54.074 -11.239   5.382  1.00  0.00      LH0  C  
ATOM   1819  C   GLY H  42      53.371 -10.789   6.652  1.00  0.00      LH0  C  
ATOM   1820  O   GLY H  42      52.542 -11.503   7.210  1.00  0.00      LH0  O  
ATOM   1821  H   GLY H  42      56.140 -10.851   4.925  1.00  0.00      LH0  H  
ATOM   1822  N   LYS H  43      53.789  -9.605   7.113  1.00  0.00      LH0  N  
ATOM   1823  CA  LYS H  43      53.194  -8.979   8.292  1.00  0.00      LH0  C  
ATOM   1824  C   LYS H  43      53.063  -7.495   8.013  1.00  0.00      LH0  C  
ATOM   1825  O   LYS H  43      53.421  -7.034   6.935  1.00  0.00      LH0  O  
ATOM   1826  CB  LYS H  43      54.065  -9.189   9.544  1.00  0.00      LH0  C  
ATOM   1827  CG  LYS H  43      54.301 -10.648   9.944  1.00  0.00      LH0  C  
ATOM   1828  CD  LYS H  43      53.032 -11.373  10.394  1.00  0.00      LH0  C  
ATOM   1829  CE  LYS H  43      53.172 -12.895  10.300  1.00  0.00      LH0  C  
ATOM   1830  NZ  LYS H  43      53.365 -13.272   8.893  1.00  0.00      LH0  N1+
ATOM   1831  H   LYS H  43      54.518  -9.101   6.645  1.00  0.00      LH0  H  
ATOM   1832  HZ1 LYS H  43      53.277 -14.294   8.751  1.00  0.00      LH0  H  
ATOM   1833  HZ2 LYS H  43      52.666 -12.775   8.298  1.00  0.00      LH0  H  
ATOM   1834  HZ3 LYS H  43      54.303 -12.968   8.559  1.00  0.00      LH0  H  
ATOM   1835  N   GLY H  44      52.568  -6.775   9.031  1.00  0.00      LH0  N  
ATOM   1836  CA  GLY H  44      52.663  -5.321   8.933  1.00  0.00      LH0  C  
ATOM   1837  C   GLY H  44      54.083  -4.840   9.170  1.00  0.00      LH0  C  
ATOM   1838  O   GLY H  44      55.016  -5.626   9.315  1.00  0.00      LH0  O  
ATOM   1839  H   GLY H  44      52.307  -7.208   9.889  1.00  0.00      LH0  H  
ATOM   1840  N   LEU H  45      54.202  -3.509   9.195  1.00  0.00      LH0  N  
ATOM   1841  CA  LEU H  45      55.551  -2.974   9.345  1.00  0.00      LH0  C  
ATOM   1842  C   LEU H  45      55.841  -2.479  10.749  1.00  0.00      LH0  C  
ATOM   1843  O   LEU H  45      55.138  -1.640  11.301  1.00  0.00      LH0  O  
ATOM   1844  CB  LEU H  45      55.845  -1.867   8.322  1.00  0.00      LH0  C  
ATOM   1845  CG  LEU H  45      55.876  -2.285   6.845  1.00  0.00      LH0  C  
ATOM   1846  CD1 LEU H  45      54.495  -2.311   6.187  1.00  0.00      LH0  C  
ATOM   1847  CD2 LEU H  45      56.826  -1.396   6.046  1.00  0.00      LH0  C  
ATOM   1848  H   LEU H  45      53.394  -2.922   9.185  1.00  0.00      LH0  H  
ATOM   1849  N   GLU H  46      56.923  -3.043  11.297  1.00  0.00      LH0  N  
ATOM   1850  CA  GLU H  46      57.440  -2.562  12.575  1.00  0.00      LH0  C  
ATOM   1851  C   GLU H  46      58.314  -1.343  12.351  1.00  0.00      LH0  C  
ATOM   1852  O   GLU H  46      59.217  -1.350  11.520  1.00  0.00      LH0  O  
ATOM   1853  CB  GLU H  46      58.261  -3.674  13.240  1.00  0.00      LH0  C  
ATOM   1854  CG  GLU H  46      58.780  -3.358  14.651  1.00  0.00      LH0  C  
ATOM   1855  CD  GLU H  46      59.831  -4.375  15.068  1.00  0.00      LH0  C  
ATOM   1856  OE1 GLU H  46      60.921  -3.980  15.462  1.00  0.00      LH0  O  
ATOM   1857  OE2 GLU H  46      59.597  -5.575  14.975  1.00  0.00      LH0  O1-
ATOM   1858  H   GLU H  46      57.465  -3.665  10.731  1.00  0.00      LH0  H  
ATOM   1859  N   TRP H  47      58.029  -0.287  13.121  1.00  0.00      LH0  N  
ATOM   1860  CA  TRP H  47      59.034   0.769  13.126  1.00  0.00      LH0  C  
ATOM   1861  C   TRP H  47      60.180   0.413  14.058  1.00  0.00      LH0  C  
ATOM   1862  O   TRP H  47      60.001   0.182  15.245  1.00  0.00      LH0  O  
ATOM   1863  CB  TRP H  47      58.391   2.119  13.467  1.00  0.00      LH0  C  
ATOM   1864  CG  TRP H  47      59.447   3.169  13.724  1.00  0.00      LH0  C  
ATOM   1865  CD1 TRP H  47      60.268   3.808  12.782  1.00  0.00      LH0  C  
ATOM   1866  CD2 TRP H  47      59.869   3.672  15.007  1.00  0.00      LH0  C  
ATOM   1867  CE2 TRP H  47      60.940   4.594  14.769  1.00  0.00      LH0  C  
ATOM   1868  CE3 TRP H  47      59.444   3.408  16.327  1.00  0.00      LH0  C  
ATOM   1869  NE1 TRP H  47      61.150   4.645  13.392  1.00  0.00      LH0  N  
ATOM   1870  CZ2 TRP H  47      61.566   5.230  15.861  1.00  0.00      LH0  C  
ATOM   1871  CZ3 TRP H  47      60.079   4.052  17.409  1.00  0.00      LH0  C  
ATOM   1872  CH2 TRP H  47      61.136   4.956  17.176  1.00  0.00      LH0  C  
ATOM   1873  H   TRP H  47      57.292  -0.320  13.795  1.00  0.00      LH0  H  
ATOM   1874  HE1 TRP H  47      61.869   5.141  12.940  1.00  0.00      LH0  H  
ATOM   1875  N   VAL H  48      61.361   0.380  13.438  1.00  0.00      LH0  N  
ATOM   1876  CA  VAL H  48      62.558  -0.004  14.177  1.00  0.00      LH0  C  
ATOM   1877  C   VAL H  48      63.150   1.167  14.948  1.00  0.00      LH0  C  
ATOM   1878  O   VAL H  48      63.255   1.179  16.170  1.00  0.00      LH0  O  
ATOM   1879  CB  VAL H  48      63.573  -0.590  13.177  1.00  0.00      LH0  C  
ATOM   1880  CG1 VAL H  48      64.905  -1.003  13.797  1.00  0.00      LH0  C  
ATOM   1881  CG2 VAL H  48      62.946  -1.745  12.407  1.00  0.00      LH0  C  
ATOM   1882  H   VAL H  48      61.426   0.688  12.488  1.00  0.00      LH0  H  
ATOM   1883  N   ALA H  49      63.573   2.154  14.149  1.00  0.00      LH0  N  
ATOM   1884  CA  ALA H  49      64.448   3.174  14.711  1.00  0.00      LH0  C  
ATOM   1885  C   ALA H  49      64.363   4.422  13.874  1.00  0.00      LH0  C  
ATOM   1886  O   ALA H  49      63.888   4.371  12.745  1.00  0.00      LH0  O  
ATOM   1887  CB  ALA H  49      65.902   2.698  14.691  1.00  0.00      LH0  C  
ATOM   1888  H   ALA H  49      63.342   2.167  13.173  1.00  0.00      LH0  H  
ATOM   1889  N   ARG H  50      64.848   5.532  14.445  1.00  0.00      LH0  N  
ATOM   1890  CA  ARG H  50      65.005   6.722  13.614  1.00  0.00      LH0  C  
ATOM   1891  C   ARG H  50      65.956   7.735  14.211  1.00  0.00      LH0  C  
ATOM   1892  O   ARG H  50      66.058   7.881  15.425  1.00  0.00      LH0  O  
ATOM   1893  CB  ARG H  50      63.647   7.342  13.246  1.00  0.00      LH0  C  
ATOM   1894  CG  ARG H  50      62.918   8.118  14.332  1.00  0.00      LH0  C  
ATOM   1895  CD  ARG H  50      63.355   9.574  14.322  1.00  0.00      LH0  C  
ATOM   1896  NE  ARG H  50      62.828  10.286  15.469  1.00  0.00      LH0  N  
ATOM   1897  CZ  ARG H  50      63.570  10.535  16.549  1.00  0.00      LH0  C  
ATOM   1898  NH1 ARG H  50      64.775  10.009  16.698  1.00  0.00      LH0  N1+
ATOM   1899  NH2 ARG H  50      63.062  11.330  17.464  1.00  0.00      LH0  N  
ATOM   1900  H   ARG H  50      65.163   5.520  15.398  1.00  0.00      LH0  H  
ATOM   1901  HE  ARG H  50      61.891  10.651  15.434  1.00  0.00      LH0  H  
ATOM   1902 HH11 ARG H  50      65.330  10.202  17.513  1.00  0.00      LH0  H  
ATOM   1903 HH12 ARG H  50      65.183   9.390  16.022  1.00  0.00      LH0  H  
ATOM   1904 HH21 ARG H  50      63.512  11.589  18.323  1.00  0.00      LH0  H  
ATOM   1905 HH22 ARG H  50      62.152  11.725  17.295  1.00  0.00      LH0  H  
ATOM   1906  N   ILE H  51      66.620   8.457  13.307  1.00  0.00      LH0  N  
ATOM   1907  CA  ILE H  51      67.512   9.502  13.800  1.00  0.00      LH0  C  
ATOM   1908  C   ILE H  51      67.171  10.840  13.156  1.00  0.00      LH0  C  
ATOM   1909  O   ILE H  51      66.775  10.851  11.996  1.00  0.00      LH0  O  
ATOM   1910  CB  ILE H  51      68.966   9.045  13.560  1.00  0.00      LH0  C  
ATOM   1911  CG1 ILE H  51      69.959   9.811  14.426  1.00  0.00      LH0  C  
ATOM   1912  CG2 ILE H  51      69.352   8.991  12.077  1.00  0.00      LH0  C  
ATOM   1913  CD1 ILE H  51      71.326   9.136  14.522  1.00  0.00      LH0  C  
ATOM   1914  H   ILE H  51      66.483   8.296  12.327  1.00  0.00      LH0  H  
ATOM   1915  N   TRP H  52      67.314  11.935  13.929  1.00  0.00      LH0  N  
ATOM   1916  CA  TRP H  52      67.231  13.271  13.317  1.00  0.00      LH0  C  
ATOM   1917  C   TRP H  52      68.587  13.969  13.373  1.00  0.00      LH0  C  
ATOM   1918  O   TRP H  52      68.878  14.727  14.296  1.00  0.00      LH0  O  
ATOM   1919  CB  TRP H  52      66.239  14.207  14.027  1.00  0.00      LH0  C  
ATOM   1920  CG  TRP H  52      64.780  13.985  13.699  1.00  0.00      LH0  C  
ATOM   1921  CD1 TRP H  52      63.879  13.174  14.400  1.00  0.00      LH0  C  
ATOM   1922  CD2 TRP H  52      63.993  14.601  12.656  1.00  0.00      LH0  C  
ATOM   1923  CE2 TRP H  52      62.647  14.118  12.796  1.00  0.00      LH0  C  
ATOM   1924  CE3 TRP H  52      64.306  15.513  11.625  1.00  0.00      LH0  C  
ATOM   1925  NE1 TRP H  52      62.623  13.245  13.881  1.00  0.00      LH0  N  
ATOM   1926  CZ2 TRP H  52      61.647  14.554  11.899  1.00  0.00      LH0  C  
ATOM   1927  CZ3 TRP H  52      63.295  15.941  10.737  1.00  0.00      LH0  C  
ATOM   1928  CH2 TRP H  52      61.974  15.463  10.870  1.00  0.00      LH0  C  
ATOM   1929  H   TRP H  52      67.644  11.834  14.873  1.00  0.00      LH0  H  
ATOM   1930  HE1 TRP H  52      61.829  12.756  14.215  1.00  0.00      LH0  H  
ATOM   1931  N   PRO H  53      69.424  13.699  12.338  1.00  0.00      LH0  N  
ATOM   1932  CA  PRO H  53      70.825  14.138  12.358  1.00  0.00      LH0  C  
ATOM   1933  C   PRO H  53      71.133  15.538  12.879  1.00  0.00      LH0  C  
ATOM   1934  O   PRO H  53      72.087  15.700  13.631  1.00  0.00      LH0  O  
ATOM   1935  CB  PRO H  53      71.289  13.851  10.929  1.00  0.00      LH0  C  
ATOM   1936  CG  PRO H  53      70.459  12.644  10.503  1.00  0.00      LH0  C  
ATOM   1937  CD  PRO H  53      69.107  12.940  11.133  1.00  0.00      LH0  C  
ATOM   1938  N   TYR H  54      70.259  16.509  12.514  1.00  0.00      LH0  N  
ATOM   1939  CA  TYR H  54      70.273  17.864  13.097  1.00  0.00      LH0  C  
ATOM   1940  C   TYR H  54      70.906  18.015  14.480  1.00  0.00      LH0  C  
ATOM   1941  O   TYR H  54      71.748  18.875  14.704  1.00  0.00      LH0  O  
ATOM   1942  CB  TYR H  54      68.843  18.462  13.072  1.00  0.00      LH0  C  
ATOM   1943  CG  TYR H  54      68.728  19.750  13.876  1.00  0.00      LH0  C  
ATOM   1944  CD1 TYR H  54      69.363  20.928  13.425  1.00  0.00      LH0  C  
ATOM   1945  CD2 TYR H  54      68.005  19.724  15.088  1.00  0.00      LH0  C  
ATOM   1946  CE1 TYR H  54      69.318  22.082  14.229  1.00  0.00      LH0  C  
ATOM   1947  CE2 TYR H  54      67.961  20.875  15.893  1.00  0.00      LH0  C  
ATOM   1948  CZ  TYR H  54      68.633  22.038  15.462  1.00  0.00      LH0  C  
ATOM   1949  OH  TYR H  54      68.625  23.165  16.266  1.00  0.00      LH0  O  
ATOM   1950  H   TYR H  54      69.611  16.302  11.781  1.00  0.00      LH0  H  
ATOM   1951  HH  TYR H  54      68.225  22.964  17.113  1.00  0.00      LH0  H  
ATOM   1952  N   GLY H  55      70.437  17.158  15.393  1.00  0.00      LH0  N  
ATOM   1953  CA  GLY H  55      71.049  17.208  16.713  1.00  0.00      LH0  C  
ATOM   1954  C   GLY H  55      71.116  15.828  17.318  1.00  0.00      LH0  C  
ATOM   1955  O   GLY H  55      70.727  15.601  18.455  1.00  0.00      LH0  O  
ATOM   1956  H   GLY H  55      69.763  16.457  15.147  1.00  0.00      LH0  H  
ATOM   1957  N   GLY H  56      71.614  14.902  16.485  1.00  0.00      LH0  N  
ATOM   1958  CA  GLY H  56      71.587  13.509  16.922  1.00  0.00      LH0  C  
ATOM   1959  C   GLY H  56      70.188  12.931  16.875  1.00  0.00      LH0  C  
ATOM   1960  O   GLY H  56      69.704  12.501  15.835  1.00  0.00      LH0  O  
ATOM   1961  H   GLY H  56      71.870  15.166  15.553  1.00  0.00      LH0  H  
ATOM   1962  N   PHE H  57      69.558  12.959  18.057  1.00  0.00      LH0  N  
ATOM   1963  CA  PHE H  57      68.173  12.514  18.193  1.00  0.00      LH0  C  
ATOM   1964  C   PHE H  57      67.919  11.090  17.748  1.00  0.00      LH0  C  
ATOM   1965  O   PHE H  57      67.312  10.813  16.716  1.00  0.00      LH0  O  
ATOM   1966  CB  PHE H  57      67.180  13.477  17.533  1.00  0.00      LH0  C  
ATOM   1967  CG  PHE H  57      67.384  14.913  17.963  1.00  0.00      LH0  C  
ATOM   1968  CD1 PHE H  57      67.528  15.240  19.329  1.00  0.00      LH0  C  
ATOM   1969  CD2 PHE H  57      67.393  15.916  16.972  1.00  0.00      LH0  C  
ATOM   1970  CE1 PHE H  57      67.637  16.590  19.710  1.00  0.00      LH0  C  
ATOM   1971  CE2 PHE H  57      67.496  17.266  17.352  1.00  0.00      LH0  C  
ATOM   1972  CZ  PHE H  57      67.598  17.593  18.719  1.00  0.00      LH0  C  
ATOM   1973  H   PHE H  57      70.028  13.299  18.877  1.00  0.00      LH0  H  
ATOM   1974  N   THR H  58      68.414  10.187  18.594  1.00  0.00      LH0  N  
ATOM   1975  CA  THR H  58      68.122   8.774  18.381  1.00  0.00      LH0  C  
ATOM   1976  C   THR H  58      66.655   8.434  18.628  1.00  0.00      LH0  C  
ATOM   1977  O   THR H  58      65.877   9.292  19.041  1.00  0.00      LH0  O  
ATOM   1978  CB  THR H  58      69.061   7.934  19.254  1.00  0.00      LH0  C  
ATOM   1979  CG2 THR H  58      70.524   8.185  18.888  1.00  0.00      LH0  C  
ATOM   1980  OG1 THR H  58      68.840   8.149  20.655  1.00  0.00      LH0  O  
ATOM   1981  H   THR H  58      68.806  10.542  19.449  1.00  0.00      LH0  H  
ATOM   1982  HG1 THR H  58      68.794   9.095  20.830  1.00  0.00      LH0  H  
ATOM   1983  N   TYR H  59      66.314   7.163  18.335  1.00  0.00      LH0  N  
ATOM   1984  CA  TYR H  59      65.070   6.537  18.789  1.00  0.00      LH0  C  
ATOM   1985  C   TYR H  59      64.998   5.103  18.343  1.00  0.00      LH0  C  
ATOM   1986  O   TYR H  59      65.359   4.792  17.215  1.00  0.00      LH0  O  
ATOM   1987  CB  TYR H  59      63.789   7.218  18.294  1.00  0.00      LH0  C  
ATOM   1988  CG  TYR H  59      62.958   7.618  19.488  1.00  0.00      LH0  C  
ATOM   1989  CD1 TYR H  59      62.162   6.657  20.148  1.00  0.00      LH0  C  
ATOM   1990  CD2 TYR H  59      63.025   8.954  19.918  1.00  0.00      LH0  C  
ATOM   1991  CE1 TYR H  59      61.464   7.036  21.309  1.00  0.00      LH0  C  
ATOM   1992  CE2 TYR H  59      62.337   9.323  21.080  1.00  0.00      LH0  C  
ATOM   1993  CZ  TYR H  59      61.596   8.357  21.784  1.00  0.00      LH0  C  
ATOM   1994  OH  TYR H  59      61.010   8.715  22.982  1.00  0.00      LH0  O  
ATOM   1995  H   TYR H  59      66.956   6.592  17.826  1.00  0.00      LH0  H  
ATOM   1996  HH  TYR H  59      61.441   9.491  23.337  1.00  0.00      LH0  H  
ATOM   1997  N   TYR H  60      64.496   4.266  19.254  1.00  0.00      LH0  N  
ATOM   1998  CA  TYR H  60      64.259   2.860  18.940  1.00  0.00      LH0  C  
ATOM   1999  C   TYR H  60      62.982   2.406  19.599  1.00  0.00      LH0  C  
ATOM   2000  O   TYR H  60      62.641   2.879  20.681  1.00  0.00      LH0  O  
ATOM   2001  CB  TYR H  60      65.375   1.947  19.467  1.00  0.00      LH0  C  
ATOM   2002  CG  TYR H  60      66.739   2.529  19.210  1.00  0.00      LH0  C  
ATOM   2003  CD1 TYR H  60      67.413   3.177  20.266  1.00  0.00      LH0  C  
ATOM   2004  CD2 TYR H  60      67.281   2.434  17.916  1.00  0.00      LH0  C  
ATOM   2005  CE1 TYR H  60      68.642   3.802  20.003  1.00  0.00      LH0  C  
ATOM   2006  CE2 TYR H  60      68.502   3.067  17.654  1.00  0.00      LH0  C  
ATOM   2007  CZ  TYR H  60      69.159   3.754  18.693  1.00  0.00      LH0  C  
ATOM   2008  OH  TYR H  60      70.343   4.403  18.402  1.00  0.00      LH0  O  
ATOM   2009  H   TYR H  60      64.347   4.595  20.186  1.00  0.00      LH0  H  
ATOM   2010  HH  TYR H  60      70.640   4.872  19.176  1.00  0.00      LH0  H  
ATOM   2011  N   ALA H  61      62.319   1.456  18.930  1.00  0.00      LH0  N  
ATOM   2012  CA  ALA H  61      61.252   0.741  19.622  1.00  0.00      LH0  C  
ATOM   2013  C   ALA H  61      61.824  -0.427  20.403  1.00  0.00      LH0  C  
ATOM   2014  O   ALA H  61      62.883  -0.955  20.081  1.00  0.00      LH0  O  
ATOM   2015  CB  ALA H  61      60.222   0.211  18.624  1.00  0.00      LH0  C  
ATOM   2016  H   ALA H  61      62.658   1.142  18.039  1.00  0.00      LH0  H  
ATOM   2017  N   ASP H  62      61.090  -0.812  21.456  1.00  0.00      LH0  N  
ATOM   2018  CA  ASP H  62      61.601  -1.829  22.382  1.00  0.00      LH0  C  
ATOM   2019  C   ASP H  62      62.026  -3.162  21.791  1.00  0.00      LH0  C  
ATOM   2020  O   ASP H  62      62.942  -3.825  22.261  1.00  0.00      LH0  O  
ATOM   2021  CB  ASP H  62      60.617  -2.023  23.537  1.00  0.00      LH0  C  
ATOM   2022  CG  ASP H  62      60.782  -0.882  24.523  1.00  0.00      LH0  C  
ATOM   2023  OD1 ASP H  62      60.715   0.282  24.130  1.00  0.00      LH0  O  
ATOM   2024  OD2 ASP H  62      61.064  -1.142  25.690  1.00  0.00      LH0  O1-
ATOM   2025  H   ASP H  62      60.289  -0.280  21.734  1.00  0.00      LH0  H  
ATOM   2026  N   SER H  63      61.356  -3.511  20.687  1.00  0.00      LH0  N  
ATOM   2027  CA  SER H  63      61.732  -4.709  19.934  1.00  0.00      LH0  C  
ATOM   2028  C   SER H  63      63.218  -4.789  19.578  1.00  0.00      LH0  C  
ATOM   2029  O   SER H  63      63.862  -5.843  19.589  1.00  0.00      LH0  O  
ATOM   2030  CB  SER H  63      60.862  -4.725  18.678  1.00  0.00      LH0  C  
ATOM   2031  OG  SER H  63      60.709  -3.371  18.231  1.00  0.00      LH0  O  
ATOM   2032  H   SER H  63      60.658  -2.917  20.286  1.00  0.00      LH0  H  
ATOM   2033  HG  SER H  63      60.556  -3.428  17.282  1.00  0.00      LH0  H  
ATOM   2034  N   VAL H  64      63.739  -3.602  19.251  1.00  0.00      LH0  N  
ATOM   2035  CA  VAL H  64      65.132  -3.523  18.826  1.00  0.00      LH0  C  
ATOM   2036  C   VAL H  64      66.075  -2.801  19.781  1.00  0.00      LH0  C  
ATOM   2037  O   VAL H  64      67.286  -2.983  19.732  1.00  0.00      LH0  O  
ATOM   2038  CB  VAL H  64      65.195  -2.924  17.420  1.00  0.00      LH0  C  
ATOM   2039  CG1 VAL H  64      64.425  -3.798  16.426  1.00  0.00      LH0  C  
ATOM   2040  CG2 VAL H  64      64.714  -1.471  17.396  1.00  0.00      LH0  C  
ATOM   2041  H   VAL H  64      63.140  -2.796  19.252  1.00  0.00      LH0  H  
ATOM   2042  N   LYS H  65      65.458  -1.978  20.645  1.00  0.00      LH0  N  
ATOM   2043  CA  LYS H  65      66.178  -1.047  21.515  1.00  0.00      LH0  C  
ATOM   2044  C   LYS H  65      67.407  -1.612  22.204  1.00  0.00      LH0  C  
ATOM   2045  O   LYS H  65      67.419  -2.737  22.687  1.00  0.00      LH0  O  
ATOM   2046  CB  LYS H  65      65.180  -0.464  22.520  1.00  0.00      LH0  C  
ATOM   2047  CG  LYS H  65      65.593   0.828  23.233  1.00  0.00      LH0  C  
ATOM   2048  CD  LYS H  65      64.451   1.366  24.098  1.00  0.00      LH0  C  
ATOM   2049  CE  LYS H  65      64.061   0.394  25.215  1.00  0.00      LH0  C  
ATOM   2050  NZ  LYS H  65      62.750   0.764  25.757  1.00  0.00      LH0  N1+
ATOM   2051  H   LYS H  65      64.461  -1.923  20.603  1.00  0.00      LH0  H  
ATOM   2052  HZ1 LYS H  65      62.320  -0.058  26.236  1.00  0.00      LH0  H  
ATOM   2053  HZ2 LYS H  65      62.742   1.591  26.375  1.00  0.00      LH0  H  
ATOM   2054  HZ3 LYS H  65      62.075   0.899  24.972  1.00  0.00      LH0  H  
ATOM   2055  N   GLY H  66      68.458  -0.779  22.211  1.00  0.00      LH0  N  
ATOM   2056  CA  GLY H  66      69.680  -1.229  22.873  1.00  0.00      LH0  C  
ATOM   2057  C   GLY H  66      70.598  -2.012  21.956  1.00  0.00      LH0  C  
ATOM   2058  O   GLY H  66      71.775  -1.721  21.809  1.00  0.00      LH0  O  
ATOM   2059  H   GLY H  66      68.442   0.066  21.678  1.00  0.00      LH0  H  
ATOM   2060  N   ARG H  67      69.988  -3.023  21.323  1.00  0.00      LH0  N  
ATOM   2061  CA  ARG H  67      70.750  -3.775  20.331  1.00  0.00      LH0  C  
ATOM   2062  C   ARG H  67      71.009  -2.973  19.071  1.00  0.00      LH0  C  
ATOM   2063  O   ARG H  67      72.097  -2.946  18.511  1.00  0.00      LH0  O  
ATOM   2064  CB  ARG H  67      70.006  -5.045  19.941  1.00  0.00      LH0  C  
ATOM   2065  CG  ARG H  67      69.552  -5.920  21.104  1.00  0.00      LH0  C  
ATOM   2066  CD  ARG H  67      68.705  -7.082  20.593  1.00  0.00      LH0  C  
ATOM   2067  NE  ARG H  67      67.526  -6.594  19.873  1.00  0.00      LH0  N  
ATOM   2068  CZ  ARG H  67      67.122  -7.228  18.751  1.00  0.00      LH0  C  
ATOM   2069  NH1 ARG H  67      67.851  -8.193  18.211  1.00  0.00      LH0  N1+
ATOM   2070  NH2 ARG H  67      65.967  -6.906  18.180  1.00  0.00      LH0  N  
ATOM   2071  H   ARG H  67      69.017  -3.198  21.493  1.00  0.00      LH0  H  
ATOM   2072  HE  ARG H  67      67.037  -5.806  20.251  1.00  0.00      LH0  H  
ATOM   2073 HH11 ARG H  67      67.471  -8.697  17.427  1.00  0.00      LH0  H  
ATOM   2074 HH12 ARG H  67      68.766  -8.457  18.538  1.00  0.00      LH0  H  
ATOM   2075 HH21 ARG H  67      65.677  -7.401  17.342  1.00  0.00      LH0  H  
ATOM   2076 HH22 ARG H  67      65.351  -6.204  18.543  1.00  0.00      LH0  H  
ATOM   2077  N   PHE H  68      69.922  -2.337  18.627  1.00  0.00      LH0  N  
ATOM   2078  CA  PHE H  68      70.066  -1.567  17.400  1.00  0.00      LH0  C  
ATOM   2079  C   PHE H  68      70.444  -0.141  17.726  1.00  0.00      LH0  C  
ATOM   2080  O   PHE H  68      69.814   0.504  18.558  1.00  0.00      LH0  O  
ATOM   2081  CB  PHE H  68      68.769  -1.589  16.577  1.00  0.00      LH0  C  
ATOM   2082  CG  PHE H  68      68.412  -2.938  15.968  1.00  0.00      LH0  C  
ATOM   2083  CD1 PHE H  68      68.713  -4.162  16.611  1.00  0.00      LH0  C  
ATOM   2084  CD2 PHE H  68      67.721  -2.934  14.738  1.00  0.00      LH0  C  
ATOM   2085  CE1 PHE H  68      68.294  -5.380  16.041  1.00  0.00      LH0  C  
ATOM   2086  CE2 PHE H  68      67.293  -4.147  14.164  1.00  0.00      LH0  C  
ATOM   2087  CZ  PHE H  68      67.571  -5.358  14.831  1.00  0.00      LH0  C  
ATOM   2088  H   PHE H  68      69.075  -2.330  19.159  1.00  0.00      LH0  H  
ATOM   2089  N   THR H  69      71.477   0.313  17.014  1.00  0.00      LH0  N  
ATOM   2090  CA  THR H  69      71.907   1.692  17.195  1.00  0.00      LH0  C  
ATOM   2091  C   THR H  69      71.943   2.442  15.877  1.00  0.00      LH0  C  
ATOM   2092  O   THR H  69      72.731   2.155  14.980  1.00  0.00      LH0  O  
ATOM   2093  CB  THR H  69      73.268   1.714  17.891  1.00  0.00      LH0  C  
ATOM   2094  CG2 THR H  69      73.600   3.097  18.459  1.00  0.00      LH0  C  
ATOM   2095  OG1 THR H  69      73.305   0.716  18.919  1.00  0.00      LH0  O  
ATOM   2096  H   THR H  69      72.010  -0.329  16.465  1.00  0.00      LH0  H  
ATOM   2097  HG1 THR H  69      74.056   0.901  19.467  1.00  0.00      LH0  H  
ATOM   2098  N   ILE H  70      71.023   3.404  15.771  1.00  0.00      LH0  N  
ATOM   2099  CA  ILE H  70      70.977   4.136  14.514  1.00  0.00      LH0  C  
ATOM   2100  C   ILE H  70      72.041   5.215  14.490  1.00  0.00      LH0  C  
ATOM   2101  O   ILE H  70      72.340   5.853  15.490  1.00  0.00      LH0  O  
ATOM   2102  CB  ILE H  70      69.551   4.654  14.236  1.00  0.00      LH0  C  
ATOM   2103  CG1 ILE H  70      69.413   5.124  12.786  1.00  0.00      LH0  C  
ATOM   2104  CG2 ILE H  70      69.065   5.681  15.265  1.00  0.00      LH0  C  
ATOM   2105  CD1 ILE H  70      67.968   5.248  12.316  1.00  0.00      LH0  C  
ATOM   2106  H   ILE H  70      70.576   3.741  16.601  1.00  0.00      LH0  H  
ATOM   2107  N   SER H  71      72.655   5.341  13.318  1.00  0.00      LH0  N  
ATOM   2108  CA  SER H  71      73.798   6.239  13.265  1.00  0.00      LH0  C  
ATOM   2109  C   SER H  71      73.653   7.218  12.121  1.00  0.00      LH0  C  
ATOM   2110  O   SER H  71      72.933   6.967  11.162  1.00  0.00      LH0  O  
ATOM   2111  CB  SER H  71      75.088   5.412  13.182  1.00  0.00      LH0  C  
ATOM   2112  OG  SER H  71      74.785   4.006  13.139  1.00  0.00      LH0  O  
ATOM   2113  H   SER H  71      72.370   4.820  12.512  1.00  0.00      LH0  H  
ATOM   2114  HG  SER H  71      74.331   3.790  13.947  1.00  0.00      LH0  H  
ATOM   2115  N   ALA H  72      74.343   8.354  12.252  1.00  0.00      LH0  N  
ATOM   2116  CA  ALA H  72      74.197   9.313  11.165  1.00  0.00      LH0  C  
ATOM   2117  C   ALA H  72      75.529   9.697  10.570  1.00  0.00      LH0  C  
ATOM   2118  O   ALA H  72      76.259  10.519  11.109  1.00  0.00      LH0  O  
ATOM   2119  CB  ALA H  72      73.490  10.579  11.649  1.00  0.00      LH0  C  
ATOM   2120  H   ALA H  72      74.918   8.556  13.043  1.00  0.00      LH0  H  
ATOM   2121  N   ASP H  73      75.820   9.073   9.425  1.00  0.00      LH0  N  
ATOM   2122  CA  ASP H  73      77.014   9.535   8.726  1.00  0.00      LH0  C  
ATOM   2123  C   ASP H  73      76.710  10.761   7.891  1.00  0.00      LH0  C  
ATOM   2124  O   ASP H  73      76.480  10.724   6.686  1.00  0.00      LH0  O  
ATOM   2125  CB  ASP H  73      77.636   8.428   7.875  1.00  0.00      LH0  C  
ATOM   2126  CG  ASP H  73      79.092   8.727   7.565  1.00  0.00      LH0  C  
ATOM   2127  OD1 ASP H  73      79.445   9.875   7.307  1.00  0.00      LH0  O  
ATOM   2128  OD2 ASP H  73      79.904   7.805   7.572  1.00  0.00      LH0  O1-
ATOM   2129  H   ASP H  73      75.173   8.466   8.962  1.00  0.00      LH0  H  
ATOM   2130  N   THR H  74      76.705  11.880   8.623  1.00  0.00      LH0  N  
ATOM   2131  CA  THR H  74      76.412  13.165   7.997  1.00  0.00      LH0  C  
ATOM   2132  C   THR H  74      77.357  13.488   6.853  1.00  0.00      LH0  C  
ATOM   2133  O   THR H  74      76.957  13.881   5.765  1.00  0.00      LH0  O  
ATOM   2134  CB  THR H  74      76.455  14.230   9.086  1.00  0.00      LH0  C  
ATOM   2135  CG2 THR H  74      75.202  14.173   9.962  1.00  0.00      LH0  C  
ATOM   2136  OG1 THR H  74      77.625  14.027   9.893  1.00  0.00      LH0  O  
ATOM   2137  H   THR H  74      76.918  11.830   9.602  1.00  0.00      LH0  H  
ATOM   2138  HG1 THR H  74      77.518  14.581  10.659  1.00  0.00      LH0  H  
ATOM   2139  N   SER H  75      78.646  13.238   7.144  1.00  0.00      LH0  N  
ATOM   2140  CA  SER H  75      79.662  13.486   6.119  1.00  0.00      LH0  C  
ATOM   2141  C   SER H  75      79.438  12.792   4.780  1.00  0.00      LH0  C  
ATOM   2142  O   SER H  75      79.786  13.300   3.723  1.00  0.00      LH0  O  
ATOM   2143  CB  SER H  75      81.065  13.200   6.674  1.00  0.00      LH0  C  
ATOM   2144  OG  SER H  75      81.207  11.828   7.087  1.00  0.00      LH0  O  
ATOM   2145  H   SER H  75      78.855  13.014   8.096  1.00  0.00      LH0  H  
ATOM   2146  HG  SER H  75      80.369  11.575   7.483  1.00  0.00      LH0  H  
ATOM   2147  N   LYS H  76      78.842  11.593   4.873  1.00  0.00      LH0  N  
ATOM   2148  CA  LYS H  76      78.607  10.867   3.629  1.00  0.00      LH0  C  
ATOM   2149  C   LYS H  76      77.135  10.715   3.295  1.00  0.00      LH0  C  
ATOM   2150  O   LYS H  76      76.729   9.815   2.572  1.00  0.00      LH0  O  
ATOM   2151  CB  LYS H  76      79.306   9.507   3.689  1.00  0.00      LH0  C  
ATOM   2152  CG  LYS H  76      80.776   9.675   4.074  1.00  0.00      LH0  C  
ATOM   2153  CD  LYS H  76      81.445   8.380   4.522  1.00  0.00      LH0  C  
ATOM   2154  CE  LYS H  76      82.542   8.661   5.553  1.00  0.00      LH0  C  
ATOM   2155  NZ  LYS H  76      81.942   9.331   6.714  1.00  0.00      LH0  N1+
ATOM   2156  H   LYS H  76      78.551  11.198   5.749  1.00  0.00      LH0  H  
ATOM   2157  HZ1 LYS H  76      81.831  10.357   6.578  1.00  0.00      LH0  H  
ATOM   2158  HZ2 LYS H  76      80.969   8.974   6.854  1.00  0.00      LH0  H  
ATOM   2159  HZ3 LYS H  76      82.447   9.149   7.597  1.00  0.00      LH0  H  
ATOM   2160  N   ASN H  77      76.339  11.628   3.879  1.00  0.00      LH0  N  
ATOM   2161  CA  ASN H  77      74.891  11.659   3.638  1.00  0.00      LH0  C  
ATOM   2162  C   ASN H  77      74.147  10.331   3.744  1.00  0.00      LH0  C  
ATOM   2163  O   ASN H  77      73.227  10.034   2.989  1.00  0.00      LH0  O  
ATOM   2164  CB  ASN H  77      74.582  12.361   2.311  1.00  0.00      LH0  C  
ATOM   2165  CG  ASN H  77      73.198  12.968   2.386  1.00  0.00      LH0  C  
ATOM   2166  ND2 ASN H  77      72.431  12.739   1.320  1.00  0.00      LH0  N  
ATOM   2167  OD1 ASN H  77      72.842  13.629   3.353  1.00  0.00      LH0  O  
ATOM   2168  H   ASN H  77      76.749  12.341   4.450  1.00  0.00      LH0  H  
ATOM   2169 HD21 ASN H  77      72.707  12.134   0.571  1.00  0.00      LH0  H  
ATOM   2170 HD22 ASN H  77      71.520  13.148   1.258  1.00  0.00      LH0  H  
ATOM   2171  N   THR H  78      74.605   9.533   4.714  1.00  0.00      LH0  N  
ATOM   2172  CA  THR H  78      74.063   8.183   4.822  1.00  0.00      LH0  C  
ATOM   2173  C   THR H  78      73.741   7.836   6.265  1.00  0.00      LH0  C  
ATOM   2174  O   THR H  78      74.561   7.982   7.162  1.00  0.00      LH0  O  
ATOM   2175  CB  THR H  78      75.072   7.200   4.204  1.00  0.00      LH0  C  
ATOM   2176  CG2 THR H  78      74.692   5.727   4.371  1.00  0.00      LH0  C  
ATOM   2177  OG1 THR H  78      75.239   7.487   2.811  1.00  0.00      LH0  O  
ATOM   2178  H   THR H  78      75.332   9.842   5.331  1.00  0.00      LH0  H  
ATOM   2179  HG1 THR H  78      75.686   8.327   2.744  1.00  0.00      LH0  H  
ATOM   2180  N   ALA H  79      72.504   7.372   6.477  1.00  0.00      LH0  N  
ATOM   2181  CA  ALA H  79      72.260   6.842   7.815  1.00  0.00      LH0  C  
ATOM   2182  C   ALA H  79      72.694   5.394   7.910  1.00  0.00      LH0  C  
ATOM   2183  O   ALA H  79      72.791   4.691   6.911  1.00  0.00      LH0  O  
ATOM   2184  CB  ALA H  79      70.784   6.945   8.189  1.00  0.00      LH0  C  
ATOM   2185  H   ALA H  79      71.885   7.219   5.705  1.00  0.00      LH0  H  
ATOM   2186  N   TYR H  80      72.959   4.976   9.146  1.00  0.00      LH0  N  
ATOM   2187  CA  TYR H  80      73.326   3.582   9.358  1.00  0.00      LH0  C  
ATOM   2188  C   TYR H  80      72.395   2.967  10.372  1.00  0.00      LH0  C  
ATOM   2189  O   TYR H  80      71.695   3.667  11.093  1.00  0.00      LH0  O  
ATOM   2190  CB  TYR H  80      74.748   3.436   9.905  1.00  0.00      LH0  C  
ATOM   2191  CG  TYR H  80      75.832   3.990   9.010  1.00  0.00      LH0  C  
ATOM   2192  CD1 TYR H  80      75.775   3.817   7.612  1.00  0.00      LH0  C  
ATOM   2193  CD2 TYR H  80      76.914   4.640   9.636  1.00  0.00      LH0  C  
ATOM   2194  CE1 TYR H  80      76.856   4.253   6.829  1.00  0.00      LH0  C  
ATOM   2195  CE2 TYR H  80      78.000   5.064   8.856  1.00  0.00      LH0  C  
ATOM   2196  CZ  TYR H  80      77.969   4.835   7.467  1.00  0.00      LH0  C  
ATOM   2197  OH  TYR H  80      79.072   5.160   6.708  1.00  0.00      LH0  O  
ATOM   2198  H   TYR H  80      72.802   5.581   9.926  1.00  0.00      LH0  H  
ATOM   2199  HH  TYR H  80      79.376   6.029   6.981  1.00  0.00      LH0  H  
ATOM   2200  N   LEU H  81      72.445   1.635  10.419  1.00  0.00      LH0  N  
ATOM   2201  CA  LEU H  81      71.772   0.950  11.511  1.00  0.00      LH0  C  
ATOM   2202  C   LEU H  81      72.616  -0.212  11.976  1.00  0.00      LH0  C  
ATOM   2203  O   LEU H  81      72.686  -1.257  11.341  1.00  0.00      LH0  O  
ATOM   2204  CB  LEU H  81      70.372   0.491  11.090  1.00  0.00      LH0  C  
ATOM   2205  CG  LEU H  81      69.535  -0.125  12.217  1.00  0.00      LH0  C  
ATOM   2206  CD1 LEU H  81      69.300   0.844  13.375  1.00  0.00      LH0  C  
ATOM   2207  CD2 LEU H  81      68.226  -0.704  11.686  1.00  0.00      LH0  C  
ATOM   2208  H   LEU H  81      72.985   1.128   9.745  1.00  0.00      LH0  H  
ATOM   2209  N   GLN H  82      73.269   0.022  13.117  1.00  0.00      LH0  N  
ATOM   2210  CA  GLN H  82      74.006  -1.078  13.727  1.00  0.00      LH0  C  
ATOM   2211  C   GLN H  82      73.062  -2.035  14.429  1.00  0.00      LH0  C  
ATOM   2212  O   GLN H  82      72.708  -1.878  15.590  1.00  0.00      LH0  O  
ATOM   2213  CB  GLN H  82      75.080  -0.518  14.670  1.00  0.00      LH0  C  
ATOM   2214  CG  GLN H  82      75.972  -1.552  15.374  1.00  0.00      LH0  C  
ATOM   2215  CD  GLN H  82      76.758  -2.379  14.376  1.00  0.00      LH0  C  
ATOM   2216  NE2 GLN H  82      77.005  -3.625  14.783  1.00  0.00      LH0  N  
ATOM   2217  OE1 GLN H  82      77.127  -1.938  13.299  1.00  0.00      LH0  O  
ATOM   2218  H   GLN H  82      73.149   0.893  13.597  1.00  0.00      LH0  H  
ATOM   2219 HE21 GLN H  82      76.702  -3.961  15.678  1.00  0.00      LH0  H  
ATOM   2220 HE22 GLN H  82      77.524  -4.219  14.175  1.00  0.00      LH0  H  
ATOM   2221  N   MET H  83      72.641  -3.031  13.654  1.00  0.00      LH0  N  
ATOM   2222  CA  MET H  83      71.765  -4.038  14.238  1.00  0.00      LH0  C  
ATOM   2223  C   MET H  83      72.544  -5.074  15.010  1.00  0.00      LH0  C  
ATOM   2224  O   MET H  83      73.016  -6.057  14.450  1.00  0.00      LH0  O  
ATOM   2225  CB  MET H  83      70.955  -4.748  13.160  1.00  0.00      LH0  C  
ATOM   2226  CG  MET H  83      70.243  -3.817  12.187  1.00  0.00      LH0  C  
ATOM   2227  SD  MET H  83      69.155  -4.726  11.086  1.00  0.00      LH0  S  
ATOM   2228  CE  MET H  83      70.415  -5.756  10.328  1.00  0.00      LH0  C  
ATOM   2229  H   MET H  83      72.992  -3.116  12.718  1.00  0.00      LH0  H  
ATOM   2230  N   ASN H  84      72.679  -4.818  16.314  1.00  0.00      LH0  N  
ATOM   2231  CA  ASN H  84      73.370  -5.852  17.081  1.00  0.00      LH0  C  
ATOM   2232  C   ASN H  84      72.482  -7.006  17.457  1.00  0.00      LH0  C  
ATOM   2233  O   ASN H  84      71.276  -6.861  17.628  1.00  0.00      LH0  O  
ATOM   2234  CB  ASN H  84      74.050  -5.311  18.336  1.00  0.00      LH0  C  
ATOM   2235  CG  ASN H  84      75.167  -4.380  17.937  1.00  0.00      LH0  C  
ATOM   2236  ND2 ASN H  84      74.957  -3.110  18.286  1.00  0.00      LH0  N  
ATOM   2237  OD1 ASN H  84      76.168  -4.778  17.350  1.00  0.00      LH0  O  
ATOM   2238  H   ASN H  84      72.293  -3.994  16.736  1.00  0.00      LH0  H  
ATOM   2239 HD21 ASN H  84      74.061  -2.842  18.657  1.00  0.00      LH0  H  
ATOM   2240 HD22 ASN H  84      75.657  -2.411  18.172  1.00  0.00      LH0  H  
ATOM   2241  N   SER H  85      73.149  -8.162  17.581  1.00  0.00      LH0  N  
ATOM   2242  CA  SER H  85      72.499  -9.363  18.106  1.00  0.00      LH0  C  
ATOM   2243  C   SER H  85      71.080  -9.630  17.645  1.00  0.00      LH0  C  
ATOM   2244  O   SER H  85      70.097  -9.604  18.383  1.00  0.00      LH0  O  
ATOM   2245  CB  SER H  85      72.674  -9.421  19.618  1.00  0.00      LH0  C  
ATOM   2246  OG  SER H  85      74.080  -9.368  19.890  1.00  0.00      LH0  O  
ATOM   2247  H   SER H  85      74.128  -8.179  17.367  1.00  0.00      LH0  H  
ATOM   2248  HG  SER H  85      74.477 -10.057  19.355  1.00  0.00      LH0  H  
ATOM   2249  N   LEU H  86      71.042  -9.880  16.335  1.00  0.00      LH0  N  
ATOM   2250  CA  LEU H  86      69.788 -10.198  15.669  1.00  0.00      LH0  C  
ATOM   2251  C   LEU H  86      69.215 -11.520  16.137  1.00  0.00      LH0  C  
ATOM   2252  O   LEU H  86      69.910 -12.526  16.229  1.00  0.00      LH0  O  
ATOM   2253  CB  LEU H  86      70.046 -10.207  14.170  1.00  0.00      LH0  C  
ATOM   2254  CG  LEU H  86      70.382  -8.817  13.636  1.00  0.00      LH0  C  
ATOM   2255  CD1 LEU H  86      71.497  -8.851  12.594  1.00  0.00      LH0  C  
ATOM   2256  CD2 LEU H  86      69.128  -8.109  13.130  1.00  0.00      LH0  C  
ATOM   2257  H   LEU H  86      71.913  -9.903  15.839  1.00  0.00      LH0  H  
ATOM   2258  N   ARG H  87      67.924 -11.459  16.465  1.00  0.00      LH0  N  
ATOM   2259  CA  ARG H  87      67.262 -12.701  16.839  1.00  0.00      LH0  C  
ATOM   2260  C   ARG H  87      66.487 -13.200  15.637  1.00  0.00      LH0  C  
ATOM   2261  O   ARG H  87      66.469 -12.544  14.602  1.00  0.00      LH0  O  
ATOM   2262  CB  ARG H  87      66.321 -12.481  18.018  1.00  0.00      LH0  C  
ATOM   2263  CG  ARG H  87      66.843 -11.674  19.207  1.00  0.00      LH0  C  
ATOM   2264  CD  ARG H  87      65.753 -11.619  20.283  1.00  0.00      LH0  C  
ATOM   2265  NE  ARG H  87      65.569 -10.274  20.833  1.00  0.00      LH0  N  
ATOM   2266  CZ  ARG H  87      64.733  -9.392  20.233  1.00  0.00      LH0  C  
ATOM   2267  NH1 ARG H  87      64.059  -9.719  19.133  1.00  0.00      LH0  N1+
ATOM   2268  NH2 ARG H  87      64.593  -8.178  20.763  1.00  0.00      LH0  N  
ATOM   2269  H   ARG H  87      67.364 -10.658  16.250  1.00  0.00      LH0  H  
ATOM   2270  HE  ARG H  87      66.096 -10.057  21.654  1.00  0.00      LH0  H  
ATOM   2271 HH11 ARG H  87      63.536  -9.077  18.578  1.00  0.00      LH0  H  
ATOM   2272 HH12 ARG H  87      64.040 -10.680  18.816  1.00  0.00      LH0  H  
ATOM   2273 HH21 ARG H  87      64.031  -7.471  20.319  1.00  0.00      LH0  H  
ATOM   2274 HH22 ARG H  87      65.039  -7.940  21.625  1.00  0.00      LH0  H  
ATOM   2275  N   ALA H  88      65.841 -14.366  15.791  1.00  0.00      LH0  N  
ATOM   2276  CA  ALA H  88      65.178 -14.924  14.609  1.00  0.00      LH0  C  
ATOM   2277  C   ALA H  88      64.051 -14.047  14.088  1.00  0.00      LH0  C  
ATOM   2278  O   ALA H  88      63.876 -13.824  12.895  1.00  0.00      LH0  O  
ATOM   2279  CB  ALA H  88      64.629 -16.319  14.911  1.00  0.00      LH0  C  
ATOM   2280  H   ALA H  88      65.667 -14.731  16.708  1.00  0.00      LH0  H  
ATOM   2281  N   GLU H  89      63.325 -13.508  15.072  1.00  0.00      LH0  N  
ATOM   2282  CA  GLU H  89      62.218 -12.586  14.811  1.00  0.00      LH0  C  
ATOM   2283  C   GLU H  89      62.633 -11.290  14.135  1.00  0.00      LH0  C  
ATOM   2284  O   GLU H  89      61.843 -10.595  13.511  1.00  0.00      LH0  O  
ATOM   2285  CB  GLU H  89      61.421 -12.243  16.082  1.00  0.00      LH0  C  
ATOM   2286  CG  GLU H  89      61.436 -13.256  17.238  1.00  0.00      LH0  C  
ATOM   2287  CD  GLU H  89      62.756 -13.158  17.984  1.00  0.00      LH0  C  
ATOM   2288  OE1 GLU H  89      63.548 -14.099  17.929  1.00  0.00      LH0  O  
ATOM   2289  OE2 GLU H  89      63.016 -12.119  18.579  1.00  0.00      LH0  O1-
ATOM   2290  H   GLU H  89      63.577 -13.751  16.009  1.00  0.00      LH0  H  
ATOM   2291  N   ASP H  90      63.935 -10.996  14.267  1.00  0.00      LH0  N  
ATOM   2292  CA  ASP H  90      64.430  -9.815  13.571  1.00  0.00      LH0  C  
ATOM   2293  C   ASP H  90      64.677 -10.010  12.075  1.00  0.00      LH0  C  
ATOM   2294  O   ASP H  90      65.100  -9.089  11.382  1.00  0.00      LH0  O  
ATOM   2295  CB  ASP H  90      65.674  -9.245  14.274  1.00  0.00      LH0  C  
ATOM   2296  CG  ASP H  90      65.379  -8.736  15.684  1.00  0.00      LH0  C  
ATOM   2297  OD1 ASP H  90      64.638  -7.772  15.866  1.00  0.00      LH0  O  
ATOM   2298  OD2 ASP H  90      65.944  -9.262  16.632  1.00  0.00      LH0  O1-
ATOM   2299  H   ASP H  90      64.566 -11.596  14.758  1.00  0.00      LH0  H  
ATOM   2300  N   THR H  91      64.384 -11.233  11.592  1.00  0.00      LH0  N  
ATOM   2301  CA  THR H  91      64.369 -11.453  10.144  1.00  0.00      LH0  C  
ATOM   2302  C   THR H  91      63.255 -10.684   9.461  1.00  0.00      LH0  C  
ATOM   2303  O   THR H  91      62.080 -10.853   9.769  1.00  0.00      LH0  O  
ATOM   2304  CB  THR H  91      64.219 -12.949   9.844  1.00  0.00      LH0  C  
ATOM   2305  CG2 THR H  91      64.183 -13.280   8.348  1.00  0.00      LH0  C  
ATOM   2306  OG1 THR H  91      65.272 -13.676  10.482  1.00  0.00      LH0  O  
ATOM   2307  H   THR H  91      64.049 -11.951  12.199  1.00  0.00      LH0  H  
ATOM   2308  HG1 THR H  91      64.978 -13.817  11.381  1.00  0.00      LH0  H  
ATOM   2309  N   ALA H  92      63.672  -9.837   8.514  1.00  0.00      LH0  N  
ATOM   2310  CA  ALA H  92      62.657  -9.037   7.843  1.00  0.00      LH0  C  
ATOM   2311  C   ALA H  92      63.171  -8.442   6.559  1.00  0.00      LH0  C  
ATOM   2312  O   ALA H  92      64.370  -8.342   6.320  1.00  0.00      LH0  O  
ATOM   2313  CB  ALA H  92      62.196  -7.886   8.737  1.00  0.00      LH0  C  
ATOM   2314  H   ALA H  92      64.643  -9.769   8.267  1.00  0.00      LH0  H  
ATOM   2315  N   VAL H  93      62.198  -8.008   5.751  1.00  0.00      LH0  N  
ATOM   2316  CA  VAL H  93      62.590  -7.068   4.709  1.00  0.00      LH0  C  
ATOM   2317  C   VAL H  93      62.645  -5.692   5.337  1.00  0.00      LH0  C  
ATOM   2318  O   VAL H  93      61.626  -5.066   5.600  1.00  0.00      LH0  O  
ATOM   2319  CB  VAL H  93      61.600  -7.093   3.537  1.00  0.00      LH0  C  
ATOM   2320  CG1 VAL H  93      62.099  -6.228   2.376  1.00  0.00      LH0  C  
ATOM   2321  CG2 VAL H  93      61.304  -8.524   3.081  1.00  0.00      LH0  C  
ATOM   2322  H   VAL H  93      61.238  -8.107   6.017  1.00  0.00      LH0  H  
ATOM   2323  N   TYR H  94      63.876  -5.272   5.629  1.00  0.00      LH0  N  
ATOM   2324  CA  TYR H  94      64.002  -3.926   6.176  1.00  0.00      LH0  C  
ATOM   2325  C   TYR H  94      63.738  -2.903   5.100  1.00  0.00      LH0  C  
ATOM   2326  O   TYR H  94      63.716  -3.227   3.918  1.00  0.00      LH0  O  
ATOM   2327  CB  TYR H  94      65.379  -3.709   6.807  1.00  0.00      LH0  C  
ATOM   2328  CG  TYR H  94      65.504  -4.458   8.114  1.00  0.00      LH0  C  
ATOM   2329  CD1 TYR H  94      65.608  -5.863   8.101  1.00  0.00      LH0  C  
ATOM   2330  CD2 TYR H  94      65.519  -3.721   9.316  1.00  0.00      LH0  C  
ATOM   2331  CE1 TYR H  94      65.713  -6.552   9.317  1.00  0.00      LH0  C  
ATOM   2332  CE2 TYR H  94      65.633  -4.410  10.535  1.00  0.00      LH0  C  
ATOM   2333  CZ  TYR H  94      65.717  -5.817  10.516  1.00  0.00      LH0  C  
ATOM   2334  OH  TYR H  94      65.791  -6.500  11.712  1.00  0.00      LH0  O  
ATOM   2335  H   TYR H  94      64.677  -5.786   5.319  1.00  0.00      LH0  H  
ATOM   2336  HH  TYR H  94      65.898  -7.433  11.516  1.00  0.00      LH0  H  
ATOM   2337  N   TYR H  95      63.513  -1.684   5.585  1.00  0.00      LH0  N  
ATOM   2338  CA  TYR H  95      63.228  -0.559   4.710  1.00  0.00      LH0  C  
ATOM   2339  C   TYR H  95      63.765   0.680   5.395  1.00  0.00      LH0  C  
ATOM   2340  O   TYR H  95      63.741   0.764   6.617  1.00  0.00      LH0  O  
ATOM   2341  CB  TYR H  95      61.720  -0.364   4.541  1.00  0.00      LH0  C  
ATOM   2342  CG  TYR H  95      60.989  -1.510   3.872  1.00  0.00      LH0  C  
ATOM   2343  CD1 TYR H  95      61.122  -1.706   2.483  1.00  0.00      LH0  C  
ATOM   2344  CD2 TYR H  95      60.150  -2.327   4.655  1.00  0.00      LH0  C  
ATOM   2345  CE1 TYR H  95      60.353  -2.702   1.854  1.00  0.00      LH0  C  
ATOM   2346  CE2 TYR H  95      59.381  -3.320   4.025  1.00  0.00      LH0  C  
ATOM   2347  CZ  TYR H  95      59.472  -3.483   2.628  1.00  0.00      LH0  C  
ATOM   2348  OH  TYR H  95      58.673  -4.419   1.992  1.00  0.00      LH0  O  
ATOM   2349  H   TYR H  95      63.522  -1.511   6.571  1.00  0.00      LH0  H  
ATOM   2350  HH  TYR H  95      58.150  -4.895   2.638  1.00  0.00      LH0  H  
ATOM   2351  N   CYS H  96      64.207   1.658   4.609  1.00  0.00      LH0  N  
ATOM   2352  CA  CYS H  96      64.364   2.952   5.263  1.00  0.00      LH0  C  
ATOM   2353  C   CYS H  96      63.555   4.009   4.558  1.00  0.00      LH0  C  
ATOM   2354  O   CYS H  96      63.337   3.938   3.356  1.00  0.00      LH0  O  
ATOM   2355  CB  CYS H  96      65.831   3.366   5.431  1.00  0.00      LH0  C  
ATOM   2356  SG  CYS H  96      66.785   3.603   3.908  1.00  0.00      LH0  S  
ATOM   2357  H   CYS H  96      64.308   1.518   3.621  1.00  0.00      LH0  H  
ATOM   2358  N   ALA H  97      63.090   4.979   5.350  1.00  0.00      LH0  N  
ATOM   2359  CA  ALA H  97      62.257   6.024   4.770  1.00  0.00      LH0  C  
ATOM   2360  C   ALA H  97      62.735   7.388   5.208  1.00  0.00      LH0  C  
ATOM   2361  O   ALA H  97      63.283   7.540   6.294  1.00  0.00      LH0  O  
ATOM   2362  CB  ALA H  97      60.811   5.848   5.218  1.00  0.00      LH0  C  
ATOM   2363  H   ALA H  97      63.288   4.974   6.331  1.00  0.00      LH0  H  
ATOM   2364  N   ARG H  98      62.519   8.370   4.322  1.00  0.00      LH0  N  
ATOM   2365  CA  ARG H  98      62.818   9.727   4.769  1.00  0.00      LH0  C  
ATOM   2366  C   ARG H  98      61.615  10.328   5.461  1.00  0.00      LH0  C  
ATOM   2367  O   ARG H  98      60.474   9.991   5.161  1.00  0.00      LH0  O  
ATOM   2368  CB  ARG H  98      63.272  10.638   3.614  1.00  0.00      LH0  C  
ATOM   2369  CG  ARG H  98      62.155  11.027   2.636  1.00  0.00      LH0  C  
ATOM   2370  CD  ARG H  98      62.505  12.166   1.674  1.00  0.00      LH0  C  
ATOM   2371  NE  ARG H  98      61.333  12.487   0.864  1.00  0.00      LH0  N  
ATOM   2372  CZ  ARG H  98      61.210  13.568   0.072  1.00  0.00      LH0  C  
ATOM   2373  NH1 ARG H  98      62.129  14.531   0.053  1.00  0.00      LH0  N1+
ATOM   2374  NH2 ARG H  98      60.130  13.659  -0.692  1.00  0.00      LH0  N  
ATOM   2375  H   ARG H  98      62.000   8.183   3.487  1.00  0.00      LH0  H  
ATOM   2376  HE  ARG H  98      60.552  11.856   0.878  1.00  0.00      LH0  H  
ATOM   2377 HH11 ARG H  98      62.060  15.302  -0.579  1.00  0.00      LH0  H  
ATOM   2378 HH12 ARG H  98      62.903  14.538   0.697  1.00  0.00      LH0  H  
ATOM   2379 HH21 ARG H  98      59.955  14.394  -1.345  1.00  0.00      LH0  H  
ATOM   2380 HH22 ARG H  98      59.414  12.946  -0.611  1.00  0.00      LH0  H  
ATOM   2381  N   PHE H  99      61.914  11.254   6.368  1.00  0.00      LH0  N  
ATOM   2382  CA  PHE H  99      60.801  11.957   6.984  1.00  0.00      LH0  C  
ATOM   2383  C   PHE H  99      61.165  13.410   7.184  1.00  0.00      LH0  C  
ATOM   2384  O   PHE H  99      62.258  13.759   7.610  1.00  0.00      LH0  O  
ATOM   2385  CB  PHE H  99      60.441  11.225   8.279  1.00  0.00      LH0  C  
ATOM   2386  CG  PHE H  99      59.232  11.760   9.011  1.00  0.00      LH0  C  
ATOM   2387  CD1 PHE H  99      59.356  12.897   9.840  1.00  0.00      LH0  C  
ATOM   2388  CD2 PHE H  99      58.003  11.078   8.889  1.00  0.00      LH0  C  
ATOM   2389  CE1 PHE H  99      58.246  13.338  10.584  1.00  0.00      LH0  C  
ATOM   2390  CE2 PHE H  99      56.893  11.514   9.638  1.00  0.00      LH0  C  
ATOM   2391  CZ  PHE H  99      57.030  12.630  10.488  1.00  0.00      LH0  C  
ATOM   2392  H   PHE H  99      62.852  11.383   6.701  1.00  0.00      LH0  H  
ATOM   2393  N   ASN H 100      60.191  14.250   6.836  1.00  0.00      LH0  N  
ATOM   2394  CA  ASN H 100      60.288  15.665   7.174  1.00  0.00      LH0  C  
ATOM   2395  C   ASN H 100      58.907  16.262   7.156  1.00  0.00      LH0  C  
ATOM   2396  O   ASN H 100      58.335  16.547   6.111  1.00  0.00      LH0  O  
ATOM   2397  CB  ASN H 100      61.213  16.454   6.235  1.00  0.00      LH0  C  
ATOM   2398  CG  ASN H 100      61.346  17.882   6.738  1.00  0.00      LH0  C  
ATOM   2399  ND2 ASN H 100      62.586  18.237   7.060  1.00  0.00      LH0  N  
ATOM   2400  OD1 ASN H 100      60.380  18.625   6.852  1.00  0.00      LH0  O  
ATOM   2401  H   ASN H 100      59.376  13.875   6.391  1.00  0.00      LH0  H  
ATOM   2402 HD21 ASN H 100      63.368  17.617   6.959  1.00  0.00      LH0  H  
ATOM   2403 HD22 ASN H 100      62.767  19.155   7.404  1.00  0.00      LH0  H  
ATOM   2404  N   GLY H 101      58.392  16.440   8.375  1.00  0.00      LH0  N  
ATOM   2405  CA  GLY H 101      57.031  16.959   8.442  1.00  0.00      LH0  C  
ATOM   2406  C   GLY H 101      56.831  18.339   7.849  1.00  0.00      LH0  C  
ATOM   2407  O   GLY H 101      55.809  18.640   7.247  1.00  0.00      LH0  O  
ATOM   2408  H   GLY H 101      58.910  16.199   9.196  1.00  0.00      LH0  H  
ATOM   2409  N   TYR H 102      57.865  19.173   8.042  1.00  0.00      LH0  N  
ATOM   2410  CA  TYR H 102      57.737  20.560   7.599  1.00  0.00      LH0  C  
ATOM   2411  C   TYR H 102      57.523  20.716   6.103  1.00  0.00      LH0  C  
ATOM   2412  O   TYR H 102      56.845  21.619   5.633  1.00  0.00      LH0  O  
ATOM   2413  CB  TYR H 102      58.933  21.376   8.113  1.00  0.00      LH0  C  
ATOM   2414  CG  TYR H 102      58.703  22.868   7.985  1.00  0.00      LH0  C  
ATOM   2415  CD1 TYR H 102      59.718  23.654   7.404  1.00  0.00      LH0  C  
ATOM   2416  CD2 TYR H 102      57.499  23.437   8.455  1.00  0.00      LH0  C  
ATOM   2417  CE1 TYR H 102      59.530  25.041   7.296  1.00  0.00      LH0  C  
ATOM   2418  CE2 TYR H 102      57.309  24.823   8.342  1.00  0.00      LH0  C  
ATOM   2419  CZ  TYR H 102      58.329  25.608   7.769  1.00  0.00      LH0  C  
ATOM   2420  OH  TYR H 102      58.142  26.973   7.673  1.00  0.00      LH0  O  
ATOM   2421  H   TYR H 102      58.739  18.827   8.380  1.00  0.00      LH0  H  
ATOM   2422  HH  TYR H 102      58.966  27.400   7.479  1.00  0.00      LH0  H  
ATOM   2423  N   TRP H 103      58.108  19.760   5.370  1.00  0.00      LH0  N  
ATOM   2424  CA  TRP H 103      57.821  19.788   3.941  1.00  0.00      LH0  C  
ATOM   2425  C   TRP H 103      56.947  18.643   3.462  1.00  0.00      LH0  C  
ATOM   2426  O   TRP H 103      57.066  18.174   2.339  1.00  0.00      LH0  O  
ATOM   2427  CB  TRP H 103      59.117  19.893   3.133  1.00  0.00      LH0  C  
ATOM   2428  CG  TRP H 103      59.890  21.124   3.549  1.00  0.00      LH0  C  
ATOM   2429  CD1 TRP H 103      59.437  22.454   3.527  1.00  0.00      LH0  C  
ATOM   2430  CD2 TRP H 103      61.236  21.191   4.063  1.00  0.00      LH0  C  
ATOM   2431  CE2 TRP H 103      61.521  22.573   4.329  1.00  0.00      LH0  C  
ATOM   2432  CE3 TRP H 103      62.216  20.208   4.316  1.00  0.00      LH0  C  
ATOM   2433  NE1 TRP H 103      60.391  23.308   3.986  1.00  0.00      LH0  N  
ATOM   2434  CZ2 TRP H 103      62.780  22.942   4.849  1.00  0.00      LH0  C  
ATOM   2435  CZ3 TRP H 103      63.472  20.591   4.834  1.00  0.00      LH0  C  
ATOM   2436  CH2 TRP H 103      63.752  21.950   5.100  1.00  0.00      LH0  C  
ATOM   2437  H   TRP H 103      58.693  19.069   5.797  1.00  0.00      LH0  H  
ATOM   2438  HE1 TRP H 103      60.292  24.281   4.059  1.00  0.00      LH0  H  
ATOM   2439  N   ASN H 104      56.052  18.211   4.373  1.00  0.00      LH0  N  
ATOM   2440  CA  ASN H 104      55.039  17.183   4.073  1.00  0.00      LH0  C  
ATOM   2441  C   ASN H 104      55.547  15.788   3.752  1.00  0.00      LH0  C  
ATOM   2442  O   ASN H 104      54.795  14.912   3.341  1.00  0.00      LH0  O  
ATOM   2443  CB  ASN H 104      54.054  17.598   2.967  1.00  0.00      LH0  C  
ATOM   2444  CG  ASN H 104      53.364  18.899   3.307  1.00  0.00      LH0  C  
ATOM   2445  ND2 ASN H 104      53.813  19.938   2.598  1.00  0.00      LH0  N  
ATOM   2446  OD1 ASN H 104      52.482  18.982   4.150  1.00  0.00      LH0  O  
ATOM   2447  H   ASN H 104      56.036  18.649   5.273  1.00  0.00      LH0  H  
ATOM   2448 HD21 ASN H 104      54.518  19.809   1.902  1.00  0.00      LH0  H  
ATOM   2449 HD22 ASN H 104      53.429  20.841   2.781  1.00  0.00      LH0  H  
ATOM   2450  N   TYR H 105      56.856  15.600   3.955  1.00  0.00      LH0  N  
ATOM   2451  CA  TYR H 105      57.450  14.323   3.566  1.00  0.00      LH0  C  
ATOM   2452  C   TYR H 105      57.241  13.241   4.598  1.00  0.00      LH0  C  
ATOM   2453  O   TYR H 105      58.135  12.866   5.350  1.00  0.00      LH0  O  
ATOM   2454  CB  TYR H 105      58.949  14.471   3.289  1.00  0.00      LH0  C  
ATOM   2455  CG  TYR H 105      59.250  15.515   2.237  1.00  0.00      LH0  C  
ATOM   2456  CD1 TYR H 105      58.417  15.655   1.106  1.00  0.00      LH0  C  
ATOM   2457  CD2 TYR H 105      60.399  16.309   2.416  1.00  0.00      LH0  C  
ATOM   2458  CE1 TYR H 105      58.765  16.581   0.112  1.00  0.00      LH0  C  
ATOM   2459  CE2 TYR H 105      60.756  17.227   1.417  1.00  0.00      LH0  C  
ATOM   2460  CZ  TYR H 105      59.946  17.333   0.269  1.00  0.00      LH0  C  
ATOM   2461  OH  TYR H 105      60.340  18.183  -0.741  1.00  0.00      LH0  O  
ATOM   2462  H   TYR H 105      57.393  16.297   4.428  1.00  0.00      LH0  H  
ATOM   2463  HH  TYR H 105      59.571  18.486  -1.210  1.00  0.00      LH0  H  
ATOM   2464  N   ILE H 106      56.004  12.748   4.622  1.00  0.00      LH0  N  
ATOM   2465  CA  ILE H 106      55.753  11.695   5.595  1.00  0.00      LH0  C  
ATOM   2466  C   ILE H 106      56.020  10.330   4.997  1.00  0.00      LH0  C  
ATOM   2467  O   ILE H 106      55.119   9.584   4.632  1.00  0.00      LH0  O  
ATOM   2468  CB  ILE H 106      54.337  11.797   6.179  1.00  0.00      LH0  C  
ATOM   2469  CG1 ILE H 106      53.982  13.239   6.563  1.00  0.00      LH0  C  
ATOM   2470  CG2 ILE H 106      54.158  10.825   7.347  1.00  0.00      LH0  C  
ATOM   2471  CD1 ILE H 106      54.872  13.838   7.650  1.00  0.00      LH0  C  
ATOM   2472  H   ILE H 106      55.320  13.075   3.965  1.00  0.00      LH0  H  
ATOM   2473  N   MET H 107      57.328  10.039   4.906  1.00  0.00      LH0  N  
ATOM   2474  CA  MET H 107      57.748   8.735   4.386  1.00  0.00      LH0  C  
ATOM   2475  C   MET H 107      57.218   8.440   2.989  1.00  0.00      LH0  C  
ATOM   2476  O   MET H 107      56.489   7.489   2.733  1.00  0.00      LH0  O  
ATOM   2477  CB  MET H 107      57.417   7.625   5.397  1.00  0.00      LH0  C  
ATOM   2478  CG  MET H 107      57.960   7.928   6.800  1.00  0.00      LH0  C  
ATOM   2479  SD  MET H 107      57.194   6.958   8.111  1.00  0.00      LH0  S  
ATOM   2480  CE  MET H 107      57.729   5.324   7.591  1.00  0.00      LH0  C  
ATOM   2481  H   MET H 107      58.009  10.706   5.218  1.00  0.00      LH0  H  
ATOM   2482  N   ASP H 108      57.623   9.322   2.072  1.00  0.00      LH0  N  
ATOM   2483  CA  ASP H 108      57.284   9.050   0.679  1.00  0.00      LH0  C  
ATOM   2484  C   ASP H 108      58.409   8.326  -0.048  1.00  0.00      LH0  C  
ATOM   2485  O   ASP H 108      58.267   7.218  -0.575  1.00  0.00      LH0  O  
ATOM   2486  CB  ASP H 108      56.823  10.345  -0.018  1.00  0.00      LH0  C  
ATOM   2487  CG  ASP H 108      57.927  11.386  -0.144  1.00  0.00      LH0  C  
ATOM   2488  OD1 ASP H 108      58.615  11.681   0.830  1.00  0.00      LH0  O  
ATOM   2489  OD2 ASP H 108      58.145  11.878  -1.240  1.00  0.00      LH0  O1-
ATOM   2490  H   ASP H 108      58.173  10.126   2.301  1.00  0.00      LH0  H  
ATOM   2491  N   TYR H 109      59.579   8.982   0.004  1.00  0.00      LH0  N  
ATOM   2492  CA  TYR H 109      60.784   8.303  -0.447  1.00  0.00      LH0  C  
ATOM   2493  C   TYR H 109      61.217   7.318   0.603  1.00  0.00      LH0  C  
ATOM   2494  O   TYR H 109      61.304   7.610   1.790  1.00  0.00      LH0  O  
ATOM   2495  CB  TYR H 109      61.966   9.243  -0.723  1.00  0.00      LH0  C  
ATOM   2496  CG  TYR H 109      61.764  10.264  -1.828  1.00  0.00      LH0  C  
ATOM   2497  CD1 TYR H 109      60.610  10.272  -2.643  1.00  0.00      LH0  C  
ATOM   2498  CD2 TYR H 109      62.790  11.214  -2.000  1.00  0.00      LH0  C  
ATOM   2499  CE1 TYR H 109      60.462  11.279  -3.612  1.00  0.00      LH0  C  
ATOM   2500  CE2 TYR H 109      62.650  12.214  -2.973  1.00  0.00      LH0  C  
ATOM   2501  CZ  TYR H 109      61.478  12.246  -3.753  1.00  0.00      LH0  C  
ATOM   2502  OH  TYR H 109      61.318  13.263  -4.671  1.00  0.00      LH0  O  
ATOM   2503  H   TYR H 109      59.581   9.880   0.444  1.00  0.00      LH0  H  
ATOM   2504  HH  TYR H 109      62.161  13.523  -5.018  1.00  0.00      LH0  H  
ATOM   2505  N   TRP H 110      61.442   6.121   0.084  1.00  0.00      LH0  N  
ATOM   2506  CA  TRP H 110      61.997   5.078   0.928  1.00  0.00      LH0  C  
ATOM   2507  C   TRP H 110      63.207   4.608   0.153  1.00  0.00      LH0  C  
ATOM   2508  O   TRP H 110      63.520   5.206  -0.873  1.00  0.00      LH0  O  
ATOM   2509  CB  TRP H 110      61.012   3.919   1.093  1.00  0.00      LH0  C  
ATOM   2510  CG  TRP H 110      59.784   4.206   1.933  1.00  0.00      LH0  C  
ATOM   2511  CD1 TRP H 110      58.876   5.266   1.802  1.00  0.00      LH0  C  
ATOM   2512  CD2 TRP H 110      59.245   3.398   3.004  1.00  0.00      LH0  C  
ATOM   2513  CE2 TRP H 110      58.032   4.021   3.449  1.00  0.00      LH0  C  
ATOM   2514  CE3 TRP H 110      59.675   2.206   3.619  1.00  0.00      LH0  C  
ATOM   2515  NE1 TRP H 110      57.851   5.158   2.683  1.00  0.00      LH0  N  
ATOM   2516  CZ2 TRP H 110      57.276   3.447   4.491  1.00  0.00      LH0  C  
ATOM   2517  CZ3 TRP H 110      58.912   1.639   4.663  1.00  0.00      LH0  C  
ATOM   2518  CH2 TRP H 110      57.719   2.254   5.097  1.00  0.00      LH0  C  
ATOM   2519  H   TRP H 110      61.529   6.030  -0.906  1.00  0.00      LH0  H  
ATOM   2520  HE1 TRP H 110      57.087   5.770   2.760  1.00  0.00      LH0  H  
ATOM   2521  N   GLY H 111      63.828   3.525   0.617  1.00  0.00      LH0  N  
ATOM   2522  CA  GLY H 111      64.690   2.834  -0.331  1.00  0.00      LH0  C  
ATOM   2523  C   GLY H 111      63.924   1.763  -1.077  1.00  0.00      LH0  C  
ATOM   2524  O   GLY H 111      62.865   2.002  -1.655  1.00  0.00      LH0  O  
ATOM   2525  H   GLY H 111      63.610   3.122   1.509  1.00  0.00      LH0  H  
ATOM   2526  N   GLN H 112      64.512   0.565  -1.046  1.00  0.00      LH0  N  
ATOM   2527  CA  GLN H 112      63.969  -0.488  -1.892  1.00  0.00      LH0  C  
ATOM   2528  C   GLN H 112      63.559  -1.774  -1.190  1.00  0.00      LH0  C  
ATOM   2529  O   GLN H 112      62.965  -2.667  -1.796  1.00  0.00      LH0  O  
ATOM   2530  CB  GLN H 112      64.923  -0.764  -3.066  1.00  0.00      LH0  C  
ATOM   2531  CG  GLN H 112      66.132  -1.677  -2.799  1.00  0.00      LH0  C  
ATOM   2532  CD  GLN H 112      67.089  -1.103  -1.769  1.00  0.00      LH0  C  
ATOM   2533  NE2 GLN H 112      67.649  -2.042  -1.005  1.00  0.00      LH0  N  
ATOM   2534  OE1 GLN H 112      67.343   0.092  -1.683  1.00  0.00      LH0  O  
ATOM   2535  H   GLN H 112      65.293   0.436  -0.431  1.00  0.00      LH0  H  
ATOM   2536 HE21 GLN H 112      67.310  -2.985  -0.989  1.00  0.00      LH0  H  
ATOM   2537 HE22 GLN H 112      68.431  -1.787  -0.432  1.00  0.00      LH0  H  
ATOM   2538  N   GLY H 113      63.910  -1.857   0.093  1.00  0.00      LH0  N  
ATOM   2539  CA  GLY H 113      63.845  -3.169   0.717  1.00  0.00      LH0  C  
ATOM   2540  C   GLY H 113      65.209  -3.824   0.763  1.00  0.00      LH0  C  
ATOM   2541  O   GLY H 113      65.758  -4.239  -0.254  1.00  0.00      LH0  O  
ATOM   2542  H   GLY H 113      64.298  -1.101   0.632  1.00  0.00      LH0  H  
ATOM   2543  N   THR H 114      65.727  -3.917   1.987  1.00  0.00      LH0  N  
ATOM   2544  CA  THR H 114      66.931  -4.713   2.175  1.00  0.00      LH0  C  
ATOM   2545  C   THR H 114      66.662  -5.917   3.065  1.00  0.00      LH0  C  
ATOM   2546  O   THR H 114      66.254  -5.825   4.216  1.00  0.00      LH0  O  
ATOM   2547  CB  THR H 114      68.098  -3.820   2.649  1.00  0.00      LH0  C  
ATOM   2548  CG2 THR H 114      67.849  -3.135   3.994  1.00  0.00      LH0  C  
ATOM   2549  OG1 THR H 114      69.341  -4.537   2.665  1.00  0.00      LH0  O  
ATOM   2550  H   THR H 114      65.281  -3.402   2.727  1.00  0.00      LH0  H  
ATOM   2551  HG1 THR H 114      69.414  -4.904   3.539  1.00  0.00      LH0  H  
ATOM   2552  N   LEU H 115      66.872  -7.088   2.455  1.00  0.00      LH0  N  
ATOM   2553  CA  LEU H 115      66.551  -8.301   3.204  1.00  0.00      LH0  C  
ATOM   2554  C   LEU H 115      67.610  -8.649   4.235  1.00  0.00      LH0  C  
ATOM   2555  O   LEU H 115      68.792  -8.764   3.932  1.00  0.00      LH0  O  
ATOM   2556  CB  LEU H 115      66.313  -9.453   2.221  1.00  0.00      LH0  C  
ATOM   2557  CG  LEU H 115      65.878 -10.786   2.845  1.00  0.00      LH0  C  
ATOM   2558  CD1 LEU H 115      64.581 -10.671   3.650  1.00  0.00      LH0  C  
ATOM   2559  CD2 LEU H 115      65.802 -11.894   1.794  1.00  0.00      LH0  C  
ATOM   2560  H   LEU H 115      67.314  -7.114   1.560  1.00  0.00      LH0  H  
ATOM   2561  N   VAL H 116      67.131  -8.813   5.471  1.00  0.00      LH0  N  
ATOM   2562  CA  VAL H 116      68.008  -9.390   6.481  1.00  0.00      LH0  C  
ATOM   2563  C   VAL H 116      67.414 -10.689   6.981  1.00  0.00      LH0  C  
ATOM   2564  O   VAL H 116      66.364 -10.726   7.615  1.00  0.00      LH0  O  
ATOM   2565  CB  VAL H 116      68.255  -8.403   7.631  1.00  0.00      LH0  C  
ATOM   2566  CG1 VAL H 116      69.142  -9.000   8.727  1.00  0.00      LH0  C  
ATOM   2567  CG2 VAL H 116      68.837  -7.091   7.100  1.00  0.00      LH0  C  
ATOM   2568  H   VAL H 116      66.165  -8.643   5.679  1.00  0.00      LH0  H  
ATOM   2569  N   THR H 117      68.137 -11.755   6.643  1.00  0.00      LH0  N  
ATOM   2570  CA  THR H 117      67.648 -13.072   7.016  1.00  0.00      LH0  C  
ATOM   2571  C   THR H 117      68.476 -13.662   8.136  1.00  0.00      LH0  C  
ATOM   2572  O   THR H 117      69.600 -14.106   7.937  1.00  0.00      LH0  O  
ATOM   2573  CB  THR H 117      67.652 -13.973   5.780  1.00  0.00      LH0  C  
ATOM   2574  CG2 THR H 117      66.844 -15.257   5.989  1.00  0.00      LH0  C  
ATOM   2575  OG1 THR H 117      67.162 -13.242   4.648  1.00  0.00      LH0  O  
ATOM   2576  H   THR H 117      69.006 -11.651   6.159  1.00  0.00      LH0  H  
ATOM   2577  HG1 THR H 117      67.121 -13.852   3.922  1.00  0.00      LH0  H  
ATOM   2578  N   VAL H 118      67.887 -13.626   9.335  1.00  0.00      LH0  N  
ATOM   2579  CA  VAL H 118      68.646 -14.125  10.476  1.00  0.00      LH0  C  
ATOM   2580  C   VAL H 118      68.533 -15.634  10.610  1.00  0.00      LH0  C  
ATOM   2581  O   VAL H 118      67.684 -16.178  11.305  1.00  0.00      LH0  O  
ATOM   2582  CB  VAL H 118      68.222 -13.409  11.765  1.00  0.00      LH0  C  
ATOM   2583  CG1 VAL H 118      69.202 -13.701  12.902  1.00  0.00      LH0  C  
ATOM   2584  CG2 VAL H 118      68.057 -11.904  11.541  1.00  0.00      LH0  C  
ATOM   2585  H   VAL H 118      66.924 -13.374   9.451  1.00  0.00      LH0  H  
ATOM   2586  N   SER H 119      69.424 -16.294   9.870  1.00  0.00      LH0  N  
ATOM   2587  CA  SER H 119      69.377 -17.746   9.886  1.00  0.00      LH0  C  
ATOM   2588  C   SER H 119      70.765 -18.331   9.930  1.00  0.00      LH0  C  
ATOM   2589  O   SER H 119      71.742 -17.764   9.452  1.00  0.00      LH0  O  
ATOM   2590  CB  SER H 119      68.580 -18.281   8.689  1.00  0.00      LH0  C  
ATOM   2591  OG  SER H 119      68.464 -19.712   8.745  1.00  0.00      LH0  O  
ATOM   2592  H   SER H 119      70.160 -15.798   9.403  1.00  0.00      LH0  H  
ATOM   2593  HG  SER H 119      67.779 -19.945   8.128  1.00  0.00      LH0  H  
ATOM   2594  N   SER H 120      70.791 -19.513  10.542  1.00  0.00      LH0  N  
ATOM   2595  CA  SER H 120      72.031 -20.267  10.568  1.00  0.00      LH0  C  
ATOM   2596  C   SER H 120      72.285 -21.075   9.307  1.00  0.00      LH0  C  
ATOM   2597  O   SER H 120      73.418 -21.407   8.977  1.00  0.00      LH0  O  
ATOM   2598  CB  SER H 120      72.026 -21.147  11.816  1.00  0.00      LH0  C  
ATOM   2599  OG  SER H 120      70.670 -21.502  12.139  1.00  0.00      LH0  O  
ATOM   2600  H   SER H 120      69.964 -19.943  10.906  1.00  0.00      LH0  H  
ATOM   2601  HG  SER H 120      70.716 -22.005  12.943  1.00  0.00      LH0  H  
ATOM   2602  N   ALA H 121      71.171 -21.398   8.625  1.00  0.00      LH0  N  
ATOM   2603  CA  ALA H 121      71.289 -22.359   7.531  1.00  0.00      LH0  C  
ATOM   2604  C   ALA H 121      72.079 -21.862   6.334  1.00  0.00      LH0  C  
ATOM   2605  O   ALA H 121      71.951 -20.731   5.881  1.00  0.00      LH0  O  
ATOM   2606  CB  ALA H 121      69.907 -22.824   7.071  1.00  0.00      LH0  C  
ATOM   2607  H   ALA H 121      70.297 -20.968   8.852  1.00  0.00      LH0  H  
ATOM   2608  N   SER H 122      72.915 -22.788   5.856  1.00  0.00      LH0  N  
ATOM   2609  CA  SER H 122      73.808 -22.478   4.748  1.00  0.00      LH0  C  
ATOM   2610  C   SER H 122      73.126 -22.154   3.428  1.00  0.00      LH0  C  
ATOM   2611  O   SER H 122      71.983 -22.513   3.168  1.00  0.00      LH0  O  
ATOM   2612  CB  SER H 122      74.778 -23.648   4.579  1.00  0.00      LH0  C  
ATOM   2613  OG  SER H 122      75.021 -24.247   5.860  1.00  0.00      LH0  O  
ATOM   2614  H   SER H 122      73.044 -23.661   6.325  1.00  0.00      LH0  H  
ATOM   2615  HG  SER H 122      75.825 -24.745   5.783  1.00  0.00      LH0  H  
ATOM   2616  N   THR H 123      73.917 -21.479   2.588  1.00  0.00      LH0  N  
ATOM   2617  CA  THR H 123      73.481 -21.134   1.239  1.00  0.00      LH0  C  
ATOM   2618  C   THR H 123      73.369 -22.311   0.275  1.00  0.00      LH0  C  
ATOM   2619  O   THR H 123      74.205 -22.529  -0.596  1.00  0.00      LH0  O  
ATOM   2620  CB  THR H 123      74.435 -20.064   0.710  1.00  0.00      LH0  C  
ATOM   2621  CG2 THR H 123      73.871 -18.660   0.922  1.00  0.00      LH0  C  
ATOM   2622  OG1 THR H 123      75.710 -20.174   1.371  1.00  0.00      LH0  O  
ATOM   2623  H   THR H 123      74.843 -21.195   2.835  1.00  0.00      LH0  H  
ATOM   2624  HG1 THR H 123      76.296 -19.583   0.914  1.00  0.00      LH0  H  
ATOM   2625  N   LYS H 124      72.300 -23.096   0.470  1.00  0.00      LH0  N  
ATOM   2626  CA  LYS H 124      72.177 -24.250  -0.416  1.00  0.00      LH0  C  
ATOM   2627  C   LYS H 124      71.784 -23.904  -1.843  1.00  0.00      LH0  C  
ATOM   2628  O   LYS H 124      70.709 -23.385  -2.121  1.00  0.00      LH0  O  
ATOM   2629  CB  LYS H 124      71.233 -25.319   0.152  1.00  0.00      LH0  C  
ATOM   2630  CG  LYS H 124      71.290 -26.602  -0.690  1.00  0.00      LH0  C  
ATOM   2631  CD  LYS H 124      70.281 -27.686  -0.319  1.00  0.00      LH0  C  
ATOM   2632  CE  LYS H 124      70.231 -28.826  -1.346  1.00  0.00      LH0  C  
ATOM   2633  NZ  LYS H 124      69.742 -28.323  -2.637  1.00  0.00      LH0  N1+
ATOM   2634  H   LYS H 124      71.631 -22.839   1.170  1.00  0.00      LH0  H  
ATOM   2635  HZ1 LYS H 124      69.566 -29.096  -3.312  1.00  0.00      LH0  H  
ATOM   2636  HZ2 LYS H 124      68.851 -27.809  -2.492  1.00  0.00      LH0  H  
ATOM   2637  HZ3 LYS H 124      70.410 -27.648  -3.059  1.00  0.00      LH0  H  
ATOM   2638  N   GLY H 125      72.702 -24.293  -2.741  1.00  0.00      LH0  N  
ATOM   2639  CA  GLY H 125      72.347 -24.335  -4.159  1.00  0.00      LH0  C  
ATOM   2640  C   GLY H 125      71.183 -25.276  -4.454  1.00  0.00      LH0  C  
ATOM   2641  O   GLY H 125      71.068 -26.377  -3.912  1.00  0.00      LH0  O  
ATOM   2642  H   GLY H 125      73.606 -24.551  -2.405  1.00  0.00      LH0  H  
ATOM   2643  N   PRO H 126      70.292 -24.777  -5.332  1.00  0.00      LH0  N  
ATOM   2644  CA  PRO H 126      69.051 -25.494  -5.615  1.00  0.00      LH0  C  
ATOM   2645  C   PRO H 126      69.236 -26.770  -6.414  1.00  0.00      LH0  C  
ATOM   2646  O   PRO H 126      69.922 -26.847  -7.426  1.00  0.00      LH0  O  
ATOM   2647  CB  PRO H 126      68.224 -24.436  -6.341  1.00  0.00      LH0  C  
ATOM   2648  CG  PRO H 126      69.241 -23.531  -7.026  1.00  0.00      LH0  C  
ATOM   2649  CD  PRO H 126      70.400 -23.511  -6.043  1.00  0.00      LH0  C  
ATOM   2650  N   SER H 127      68.558 -27.788  -5.895  1.00  0.00      LH0  N  
ATOM   2651  CA  SER H 127      68.465 -29.039  -6.630  1.00  0.00      LH0  C  
ATOM   2652  C   SER H 127      67.315 -29.002  -7.628  1.00  0.00      LH0  C  
ATOM   2653  O   SER H 127      66.215 -29.472  -7.379  1.00  0.00      LH0  O  
ATOM   2654  CB  SER H 127      68.336 -30.160  -5.600  1.00  0.00      LH0  C  
ATOM   2655  OG  SER H 127      69.429 -30.056  -4.662  1.00  0.00      LH0  O  
ATOM   2656  H   SER H 127      67.935 -27.605  -5.135  1.00  0.00      LH0  H  
ATOM   2657  HG  SER H 127      70.105 -30.617  -5.035  1.00  0.00      LH0  H  
ATOM   2658  N   VAL H 128      67.608 -28.367  -8.771  1.00  0.00      LH0  N  
ATOM   2659  CA  VAL H 128      66.510 -28.139  -9.713  1.00  0.00      LH0  C  
ATOM   2660  C   VAL H 128      66.224 -29.315 -10.628  1.00  0.00      LH0  C  
ATOM   2661  O   VAL H 128      67.124 -29.890 -11.235  1.00  0.00      LH0  O  
ATOM   2662  CB  VAL H 128      66.761 -26.869 -10.532  1.00  0.00      LH0  C  
ATOM   2663  CG1 VAL H 128      65.539 -26.437 -11.347  1.00  0.00      LH0  C  
ATOM   2664  CG2 VAL H 128      67.210 -25.745  -9.611  1.00  0.00      LH0  C  
ATOM   2665  H   VAL H 128      68.542 -28.045  -8.935  1.00  0.00      LH0  H  
ATOM   2666  N   PHE H 129      64.927 -29.629 -10.711  1.00  0.00      LH0  N  
ATOM   2667  CA  PHE H 129      64.479 -30.749 -11.536  1.00  0.00      LH0  C  
ATOM   2668  C   PHE H 129      63.553 -30.279 -12.650  1.00  0.00      LH0  C  
ATOM   2669  O   PHE H 129      62.804 -29.327 -12.474  1.00  0.00      LH0  O  
ATOM   2670  CB  PHE H 129      63.770 -31.765 -10.638  1.00  0.00      LH0  C  
ATOM   2671  CG  PHE H 129      64.679 -32.233  -9.523  1.00  0.00      LH0  C  
ATOM   2672  CD1 PHE H 129      65.831 -32.991  -9.827  1.00  0.00      LH0  C  
ATOM   2673  CD2 PHE H 129      64.344 -31.918  -8.188  1.00  0.00      LH0  C  
ATOM   2674  CE1 PHE H 129      66.653 -33.454  -8.782  1.00  0.00      LH0  C  
ATOM   2675  CE2 PHE H 129      65.163 -32.384  -7.141  1.00  0.00      LH0  C  
ATOM   2676  CZ  PHE H 129      66.306 -33.152  -7.448  1.00  0.00      LH0  C  
ATOM   2677  H   PHE H 129      64.266 -29.078 -10.198  1.00  0.00      LH0  H  
ATOM   2678  N   PRO H 130      63.621 -30.946 -13.824  1.00  0.00      LH0  N  
ATOM   2679  CA  PRO H 130      62.728 -30.549 -14.918  1.00  0.00      LH0  C  
ATOM   2680  C   PRO H 130      61.308 -31.048 -14.699  1.00  0.00      LH0  C  
ATOM   2681  O   PRO H 130      61.074 -32.145 -14.203  1.00  0.00      LH0  O  
ATOM   2682  CB  PRO H 130      63.408 -31.197 -16.124  1.00  0.00      LH0  C  
ATOM   2683  CG  PRO H 130      64.050 -32.471 -15.576  1.00  0.00      LH0  C  
ATOM   2684  CD  PRO H 130      64.505 -32.049 -14.185  1.00  0.00      LH0  C  
ATOM   2685  N   LEU H 131      60.358 -30.197 -15.083  1.00  0.00      LH0  N  
ATOM   2686  CA  LEU H 131      58.972 -30.640 -14.976  1.00  0.00      LH0  C  
ATOM   2687  C   LEU H 131      58.339 -30.811 -16.337  1.00  0.00      LH0  C  
ATOM   2688  O   LEU H 131      57.678 -29.927 -16.869  1.00  0.00      LH0  O  
ATOM   2689  CB  LEU H 131      58.135 -29.679 -14.133  1.00  0.00      LH0  C  
ATOM   2690  CG  LEU H 131      58.594 -29.506 -12.687  1.00  0.00      LH0  C  
ATOM   2691  CD1 LEU H 131      57.765 -28.424 -11.995  1.00  0.00      LH0  C  
ATOM   2692  CD2 LEU H 131      58.609 -30.824 -11.908  1.00  0.00      LH0  C  
ATOM   2693  H   LEU H 131      60.585 -29.324 -15.515  1.00  0.00      LH0  H  
ATOM   2694  N   ALA H 132      58.582 -32.008 -16.880  1.00  0.00      LH0  N  
ATOM   2695  CA  ALA H 132      57.880 -32.366 -18.110  1.00  0.00      LH0  C  
ATOM   2696  C   ALA H 132      56.417 -32.639 -17.805  1.00  0.00      LH0  C  
ATOM   2697  O   ALA H 132      56.108 -33.154 -16.739  1.00  0.00      LH0  O  
ATOM   2698  CB  ALA H 132      58.501 -33.634 -18.700  1.00  0.00      LH0  C  
ATOM   2699  H   ALA H 132      59.081 -32.690 -16.349  1.00  0.00      LH0  H  
ATOM   2700  N   PRO H 133      55.518 -32.274 -18.744  1.00  0.00      LH0  N  
ATOM   2701  CA  PRO H 133      54.111 -32.624 -18.531  1.00  0.00      LH0  C  
ATOM   2702  C   PRO H 133      53.880 -34.114 -18.725  1.00  0.00      LH0  C  
ATOM   2703  O   PRO H 133      54.562 -34.772 -19.501  1.00  0.00      LH0  O  
ATOM   2704  CB  PRO H 133      53.409 -31.768 -19.588  1.00  0.00      LH0  C  
ATOM   2705  CG  PRO H 133      54.419 -31.633 -20.729  1.00  0.00      LH0  C  
ATOM   2706  CD  PRO H 133      55.751 -31.552 -19.992  1.00  0.00      LH0  C  
ATOM   2707  N   SER H 134      52.862 -34.621 -18.014  1.00  0.00      LH0  N  
ATOM   2708  CA  SER H 134      52.503 -36.020 -18.257  1.00  0.00      LH0  C  
ATOM   2709  C   SER H 134      51.942 -36.338 -19.638  1.00  0.00      LH0  C  
ATOM   2710  O   SER H 134      51.932 -37.478 -20.082  1.00  0.00      LH0  O  
ATOM   2711  CB  SER H 134      51.529 -36.499 -17.187  1.00  0.00      LH0  C  
ATOM   2712  OG  SER H 134      52.016 -36.113 -15.898  1.00  0.00      LH0  O  
ATOM   2713  H   SER H 134      52.438 -34.096 -17.272  1.00  0.00      LH0  H  
ATOM   2714  HG  SER H 134      52.669 -36.760 -15.663  1.00  0.00      LH0  H  
ATOM   2715  N   SER H 135      51.448 -35.278 -20.295  1.00  0.00      LH0  N  
ATOM   2716  CA  SER H 135      50.897 -35.479 -21.629  1.00  0.00      LH0  C  
ATOM   2717  C   SER H 135      50.913 -34.170 -22.384  1.00  0.00      LH0  C  
ATOM   2718  O   SER H 135      51.226 -33.126 -21.821  1.00  0.00      LH0  O  
ATOM   2719  CB  SER H 135      49.484 -36.069 -21.553  1.00  0.00      LH0  C  
ATOM   2720  OG  SER H 135      49.174 -36.725 -22.786  1.00  0.00      LH0  O  
ATOM   2721  H   SER H 135      51.509 -34.345 -19.941  1.00  0.00      LH0  H  
ATOM   2722  HG  SER H 135      49.441 -37.631 -22.674  1.00  0.00      LH0  H  
ATOM   2723  N   LYS H 136      50.583 -34.267 -23.676  1.00  0.00      LH0  N  
ATOM   2724  CA  LYS H 136      50.658 -33.069 -24.500  1.00  0.00      LH0  C  
ATOM   2725  C   LYS H 136      49.378 -32.897 -25.285  1.00  0.00      LH0  C  
ATOM   2726  O   LYS H 136      48.862 -33.842 -25.867  1.00  0.00      LH0  O  
ATOM   2727  CB  LYS H 136      51.849 -33.173 -25.461  1.00  0.00      LH0  C  
ATOM   2728  CG  LYS H 136      52.302 -31.839 -26.064  1.00  0.00      LH0  C  
ATOM   2729  CD  LYS H 136      53.338 -32.005 -27.182  1.00  0.00      LH0  C  
ATOM   2730  CE  LYS H 136      52.767 -32.501 -28.515  1.00  0.00      LH0  C  
ATOM   2731  NZ  LYS H 136      51.933 -31.450 -29.108  1.00  0.00      LH0  N1+
ATOM   2732  H   LYS H 136      50.214 -35.125 -24.041  1.00  0.00      LH0  H  
ATOM   2733  HZ1 LYS H 136      51.523 -31.751 -30.017  1.00  0.00      LH0  H  
ATOM   2734  HZ2 LYS H 136      51.122 -31.244 -28.491  1.00  0.00      LH0  H  
ATOM   2735  HZ3 LYS H 136      52.477 -30.577 -29.259  1.00  0.00      LH0  H  
ATOM   2736  N   SER H 137      48.904 -31.647 -25.316  1.00  0.00      LH0  N  
ATOM   2737  CA  SER H 137      47.861 -31.335 -26.292  1.00  0.00      LH0  C  
ATOM   2738  C   SER H 137      48.385 -31.516 -27.713  1.00  0.00      LH0  C  
ATOM   2739  O   SER H 137      49.594 -31.571 -27.938  1.00  0.00      LH0  O  
ATOM   2740  CB  SER H 137      47.352 -29.917 -26.003  1.00  0.00      LH0  C  
ATOM   2741  OG  SER H 137      48.349 -29.198 -25.261  1.00  0.00      LH0  O  
ATOM   2742  H   SER H 137      49.315 -30.887 -24.813  1.00  0.00      LH0  H  
ATOM   2743  HG  SER H 137      47.914 -28.432 -24.883  1.00  0.00      LH0  H  
ATOM   2744  N   THR H 138      47.449 -31.655 -28.662  1.00  0.00      LH0  N  
ATOM   2745  CA  THR H 138      47.857 -32.060 -30.008  1.00  0.00      LH0  C  
ATOM   2746  C   THR H 138      48.882 -31.136 -30.657  1.00  0.00      LH0  C  
ATOM   2747  O   THR H 138      50.053 -31.478 -30.812  1.00  0.00      LH0  O  
ATOM   2748  CB  THR H 138      46.595 -32.214 -30.854  1.00  0.00      LH0  C  
ATOM   2749  CG2 THR H 138      45.902 -33.552 -30.588  1.00  0.00      LH0  C  
ATOM   2750  OG1 THR H 138      45.699 -31.134 -30.553  1.00  0.00      LH0  O  
ATOM   2751  H   THR H 138      46.476 -31.495 -28.493  1.00  0.00      LH0  H  
ATOM   2752  HG1 THR H 138      44.917 -31.271 -31.077  1.00  0.00      LH0  H  
ATOM   2753  N   SER H 139      48.396 -29.936 -30.980  1.00  0.00      LH0  N  
ATOM   2754  CA  SER H 139      49.289 -28.881 -31.440  1.00  0.00      LH0  C  
ATOM   2755  C   SER H 139      48.579 -27.564 -31.244  1.00  0.00      LH0  C  
ATOM   2756  O   SER H 139      47.371 -27.534 -31.032  1.00  0.00      LH0  O  
ATOM   2757  CB  SER H 139      49.694 -29.089 -32.905  1.00  0.00      LH0  C  
ATOM   2758  OG  SER H 139      50.878 -28.336 -33.198  1.00  0.00      LH0  O  
ATOM   2759  H   SER H 139      47.428 -29.713 -30.833  1.00  0.00      LH0  H  
ATOM   2760  HG  SER H 139      51.119 -28.568 -34.089  1.00  0.00      LH0  H  
ATOM   2761  N   GLY H 140      49.361 -26.479 -31.311  1.00  0.00      LH0  N  
ATOM   2762  CA  GLY H 140      48.743 -25.174 -31.097  1.00  0.00      LH0  C  
ATOM   2763  C   GLY H 140      48.381 -24.926 -29.646  1.00  0.00      LH0  C  
ATOM   2764  O   GLY H 140      49.159 -24.374 -28.878  1.00  0.00      LH0  O  
ATOM   2765  H   GLY H 140      50.343 -26.580 -31.469  1.00  0.00      LH0  H  
ATOM   2766  N   GLY H 141      47.157 -25.376 -29.316  1.00  0.00      LH0  N  
ATOM   2767  CA  GLY H 141      46.590 -25.165 -27.982  1.00  0.00      LH0  C  
ATOM   2768  C   GLY H 141      47.554 -25.485 -26.859  1.00  0.00      LH0  C  
ATOM   2769  O   GLY H 141      48.406 -26.360 -26.972  1.00  0.00      LH0  O  
ATOM   2770  H   GLY H 141      46.676 -25.922 -30.004  1.00  0.00      LH0  H  
ATOM   2771  N   THR H 142      47.425 -24.698 -25.796  1.00  0.00      LH0  N  
ATOM   2772  CA  THR H 142      48.476 -24.740 -24.793  1.00  0.00      LH0  C  
ATOM   2773  C   THR H 142      48.608 -26.049 -24.033  1.00  0.00      LH0  C  
ATOM   2774  O   THR H 142      47.691 -26.857 -23.916  1.00  0.00      LH0  O  
ATOM   2775  CB  THR H 142      48.278 -23.543 -23.866  1.00  0.00      LH0  C  
ATOM   2776  CG2 THR H 142      49.043 -22.327 -24.389  1.00  0.00      LH0  C  
ATOM   2777  OG1 THR H 142      46.881 -23.222 -23.773  1.00  0.00      LH0  O  
ATOM   2778  H   THR H 142      46.653 -24.084 -25.631  1.00  0.00      LH0  H  
ATOM   2779  HG1 THR H 142      46.797 -22.607 -23.053  1.00  0.00      LH0  H  
ATOM   2780  N   ALA H 143      49.830 -26.204 -23.533  1.00  0.00      LH0  N  
ATOM   2781  CA  ALA H 143      50.141 -27.190 -22.513  1.00  0.00      LH0  C  
ATOM   2782  C   ALA H 143      51.072 -26.454 -21.576  1.00  0.00      LH0  C  
ATOM   2783  O   ALA H 143      51.272 -25.257 -21.741  1.00  0.00      LH0  O  
ATOM   2784  CB  ALA H 143      50.843 -28.405 -23.125  1.00  0.00      LH0  C  
ATOM   2785  H   ALA H 143      50.553 -25.541 -23.739  1.00  0.00      LH0  H  
ATOM   2786  N   ALA H 144      51.639 -27.169 -20.605  1.00  0.00      LH0  N  
ATOM   2787  CA  ALA H 144      52.601 -26.439 -19.792  1.00  0.00      LH0  C  
ATOM   2788  C   ALA H 144      53.747 -27.336 -19.432  1.00  0.00      LH0  C  
ATOM   2789  O   ALA H 144      53.594 -28.549 -19.379  1.00  0.00      LH0  O  
ATOM   2790  CB  ALA H 144      51.959 -25.925 -18.504  1.00  0.00      LH0  C  
ATOM   2791  H   ALA H 144      51.506 -28.149 -20.460  1.00  0.00      LH0  H  
ATOM   2792  N   LEU H 145      54.883 -26.688 -19.180  1.00  0.00      LH0  N  
ATOM   2793  CA  LEU H 145      55.968 -27.410 -18.530  1.00  0.00      LH0  C  
ATOM   2794  C   LEU H 145      56.600 -26.498 -17.510  1.00  0.00      LH0  C  
ATOM   2795  O   LEU H 145      56.188 -25.352 -17.375  1.00  0.00      LH0  O  
ATOM   2796  CB  LEU H 145      56.961 -28.007 -19.542  1.00  0.00      LH0  C  
ATOM   2797  CG  LEU H 145      57.433 -27.139 -20.712  1.00  0.00      LH0  C  
ATOM   2798  CD1 LEU H 145      58.373 -26.006 -20.302  1.00  0.00      LH0  C  
ATOM   2799  CD2 LEU H 145      58.068 -28.018 -21.788  1.00  0.00      LH0  C  
ATOM   2800  H   LEU H 145      54.938 -25.690 -19.276  1.00  0.00      LH0  H  
ATOM   2801  N   GLY H 146      57.594 -27.025 -16.799  1.00  0.00      LH0  N  
ATOM   2802  CA  GLY H 146      58.178 -26.146 -15.800  1.00  0.00      LH0  C  
ATOM   2803  C   GLY H 146      59.520 -26.634 -15.322  1.00  0.00      LH0  C  
ATOM   2804  O   GLY H 146      60.112 -27.546 -15.886  1.00  0.00      LH0  O  
ATOM   2805  H   GLY H 146      57.895 -27.974 -16.913  1.00  0.00      LH0  H  
ATOM   2806  N   CYS H 147      59.950 -26.023 -14.220  1.00  0.00      LH0  N  
ATOM   2807  CA  CYS H 147      61.050 -26.611 -13.477  1.00  0.00      LH0  C  
ATOM   2808  C   CYS H 147      60.843 -26.379 -11.998  1.00  0.00      LH0  C  
ATOM   2809  O   CYS H 147      60.380 -25.329 -11.564  1.00  0.00      LH0  O  
ATOM   2810  CB  CYS H 147      62.405 -26.093 -13.971  1.00  0.00      LH0  C  
ATOM   2811  SG  CYS H 147      62.881 -24.460 -13.352  1.00  0.00      LH0  S  
ATOM   2812  H   CYS H 147      59.496 -25.198 -13.880  1.00  0.00      LH0  H  
ATOM   2813  N   LEU H 148      61.162 -27.426 -11.239  1.00  0.00      LH0  N  
ATOM   2814  CA  LEU H 148      61.092 -27.274  -9.797  1.00  0.00      LH0  C  
ATOM   2815  C   LEU H 148      62.440 -26.873  -9.253  1.00  0.00      LH0  C  
ATOM   2816  O   LEU H 148      63.388 -27.650  -9.212  1.00  0.00      LH0  O  
ATOM   2817  CB  LEU H 148      60.607 -28.573  -9.155  1.00  0.00      LH0  C  
ATOM   2818  CG  LEU H 148      60.446 -28.496  -7.635  1.00  0.00      LH0  C  
ATOM   2819  CD1 LEU H 148      59.397 -27.478  -7.193  1.00  0.00      LH0  C  
ATOM   2820  CD2 LEU H 148      60.172 -29.874  -7.053  1.00  0.00      LH0  C  
ATOM   2821  H   LEU H 148      61.560 -28.244 -11.651  1.00  0.00      LH0  H  
ATOM   2822  N   VAL H 149      62.477 -25.612  -8.828  1.00  0.00      LH0  N  
ATOM   2823  CA  VAL H 149      63.635 -25.155  -8.073  1.00  0.00      LH0  C  
ATOM   2824  C   VAL H 149      63.535 -25.673  -6.647  1.00  0.00      LH0  C  
ATOM   2825  O   VAL H 149      62.993 -25.048  -5.740  1.00  0.00      LH0  O  
ATOM   2826  CB  VAL H 149      63.721 -23.624  -8.149  1.00  0.00      LH0  C  
ATOM   2827  CG1 VAL H 149      64.959 -23.067  -7.448  1.00  0.00      LH0  C  
ATOM   2828  CG2 VAL H 149      63.667 -23.163  -9.608  1.00  0.00      LH0  C  
ATOM   2829  H   VAL H 149      61.636 -25.068  -8.847  1.00  0.00      LH0  H  
ATOM   2830  N   LYS H 150      64.040 -26.902  -6.507  1.00  0.00      LH0  N  
ATOM   2831  CA  LYS H 150      63.914 -27.528  -5.200  1.00  0.00      LH0  C  
ATOM   2832  C   LYS H 150      65.081 -27.201  -4.292  1.00  0.00      LH0  C  
ATOM   2833  O   LYS H 150      66.201 -27.003  -4.748  1.00  0.00      LH0  O  
ATOM   2834  CB  LYS H 150      63.710 -29.035  -5.366  1.00  0.00      LH0  C  
ATOM   2835  CG  LYS H 150      62.874 -29.663  -4.250  1.00  0.00      LH0  C  
ATOM   2836  CD  LYS H 150      62.843 -31.189  -4.327  1.00  0.00      LH0  C  
ATOM   2837  CE  LYS H 150      62.136 -31.834  -3.132  1.00  0.00      LH0  C  
ATOM   2838  NZ  LYS H 150      60.688 -31.598  -3.190  1.00  0.00      LH0  N1+
ATOM   2839  H   LYS H 150      64.478 -27.374  -7.274  1.00  0.00      LH0  H  
ATOM   2840  HZ1 LYS H 150      60.215 -32.118  -2.424  1.00  0.00      LH0  H  
ATOM   2841  HZ2 LYS H 150      60.489 -30.587  -3.029  1.00  0.00      LH0  H  
ATOM   2842  HZ3 LYS H 150      60.284 -31.937  -4.088  1.00  0.00      LH0  H  
ATOM   2843  N   ASP H 151      64.764 -27.147  -2.992  1.00  0.00      LH0  N  
ATOM   2844  CA  ASP H 151      65.786 -27.054  -1.947  1.00  0.00      LH0  C  
ATOM   2845  C   ASP H 151      66.892 -26.038  -2.155  1.00  0.00      LH0  C  
ATOM   2846  O   ASP H 151      68.039 -26.379  -2.441  1.00  0.00      LH0  O  
ATOM   2847  CB  ASP H 151      66.360 -28.438  -1.630  1.00  0.00      LH0  C  
ATOM   2848  CG  ASP H 151      65.289 -29.290  -0.987  1.00  0.00      LH0  C  
ATOM   2849  OD1 ASP H 151      64.976 -29.064   0.175  1.00  0.00      LH0  O  
ATOM   2850  OD2 ASP H 151      64.739 -30.159  -1.653  1.00  0.00      LH0  O1-
ATOM   2851  H   ASP H 151      63.818 -27.294  -2.711  1.00  0.00      LH0  H  
ATOM   2852  N   TYR H 152      66.502 -24.774  -1.979  1.00  0.00      LH0  N  
ATOM   2853  CA  TYR H 152      67.507 -23.718  -1.992  1.00  0.00      LH0  C  
ATOM   2854  C   TYR H 152      67.469 -22.901  -0.720  1.00  0.00      LH0  C  
ATOM   2855  O   TYR H 152      66.491 -22.951   0.017  1.00  0.00      LH0  O  
ATOM   2856  CB  TYR H 152      67.372 -22.839  -3.242  1.00  0.00      LH0  C  
ATOM   2857  CG  TYR H 152      66.120 -21.988  -3.275  1.00  0.00      LH0  C  
ATOM   2858  CD1 TYR H 152      66.177 -20.688  -2.737  1.00  0.00      LH0  C  
ATOM   2859  CD2 TYR H 152      64.946 -22.494  -3.871  1.00  0.00      LH0  C  
ATOM   2860  CE1 TYR H 152      65.057 -19.852  -2.842  1.00  0.00      LH0  C  
ATOM   2861  CE2 TYR H 152      63.823 -21.656  -3.977  1.00  0.00      LH0  C  
ATOM   2862  CZ  TYR H 152      63.900 -20.340  -3.475  1.00  0.00      LH0  C  
ATOM   2863  OH  TYR H 152      62.811 -19.508  -3.624  1.00  0.00      LH0  O  
ATOM   2864  H   TYR H 152      65.546 -24.578  -1.756  1.00  0.00      LH0  H  
ATOM   2865  HH  TYR H 152      62.686 -18.935  -2.868  1.00  0.00      LH0  H  
ATOM   2866  N   PHE H 153      68.558 -22.153  -0.495  1.00  0.00      LH0  N  
ATOM   2867  CA  PHE H 153      68.576 -21.308   0.697  1.00  0.00      LH0  C  
ATOM   2868  C   PHE H 153      69.610 -20.199   0.607  1.00  0.00      LH0  C  
ATOM   2869  O   PHE H 153      70.740 -20.439   0.195  1.00  0.00      LH0  O  
ATOM   2870  CB  PHE H 153      68.844 -22.162   1.949  1.00  0.00      LH0  C  
ATOM   2871  CG  PHE H 153      68.327 -21.476   3.194  1.00  0.00      LH0  C  
ATOM   2872  CD1 PHE H 153      66.969 -21.628   3.548  1.00  0.00      LH0  C  
ATOM   2873  CD2 PHE H 153      69.203 -20.689   3.974  1.00  0.00      LH0  C  
ATOM   2874  CE1 PHE H 153      66.473 -20.967   4.688  1.00  0.00      LH0  C  
ATOM   2875  CE2 PHE H 153      68.707 -20.024   5.111  1.00  0.00      LH0  C  
ATOM   2876  CZ  PHE H 153      67.346 -20.164   5.453  1.00  0.00      LH0  C  
ATOM   2877  H   PHE H 153      69.349 -22.193  -1.110  1.00  0.00      LH0  H  
ATOM   2878  N   PRO H 154      69.214 -18.981   1.055  1.00  0.00      LH0  N  
ATOM   2879  CA  PRO H 154      67.806 -18.577   1.163  1.00  0.00      LH0  C  
ATOM   2880  C   PRO H 154      67.296 -18.112  -0.197  1.00  0.00      LH0  C  
ATOM   2881  O   PRO H 154      67.849 -18.455  -1.231  1.00  0.00      LH0  O  
ATOM   2882  CB  PRO H 154      67.910 -17.454   2.203  1.00  0.00      LH0  C  
ATOM   2883  CG  PRO H 154      69.241 -16.769   1.895  1.00  0.00      LH0  C  
ATOM   2884  CD  PRO H 154      70.134 -17.932   1.480  1.00  0.00      LH0  C  
ATOM   2885  N   GLU H 155      66.234 -17.301  -0.149  1.00  0.00      LH0  N  
ATOM   2886  CA  GLU H 155      65.794 -16.610  -1.363  1.00  0.00      LH0  C  
ATOM   2887  C   GLU H 155      66.697 -15.408  -1.640  1.00  0.00      LH0  C  
ATOM   2888  O   GLU H 155      67.485 -15.049  -0.772  1.00  0.00      LH0  O  
ATOM   2889  CB  GLU H 155      64.337 -16.208  -1.127  1.00  0.00      LH0  C  
ATOM   2890  CG  GLU H 155      63.484 -17.445  -0.871  1.00  0.00      LH0  C  
ATOM   2891  CD  GLU H 155      62.058 -17.054  -0.587  1.00  0.00      LH0  C  
ATOM   2892  OE1 GLU H 155      61.225 -17.236  -1.473  1.00  0.00      LH0  O  
ATOM   2893  OE2 GLU H 155      61.787 -16.593   0.522  1.00  0.00      LH0  O1-
ATOM   2894  H   GLU H 155      65.812 -17.052   0.720  1.00  0.00      LH0  H  
ATOM   2895  N   PRO H 156      66.571 -14.753  -2.829  1.00  0.00      LH0  N  
ATOM   2896  CA  PRO H 156      65.722 -15.149  -3.963  1.00  0.00      LH0  C  
ATOM   2897  C   PRO H 156      66.442 -15.920  -5.066  1.00  0.00      LH0  C  
ATOM   2898  O   PRO H 156      67.660 -15.910  -5.213  1.00  0.00      LH0  O  
ATOM   2899  CB  PRO H 156      65.267 -13.771  -4.442  1.00  0.00      LH0  C  
ATOM   2900  CG  PRO H 156      66.522 -12.901  -4.303  1.00  0.00      LH0  C  
ATOM   2901  CD  PRO H 156      67.221 -13.467  -3.066  1.00  0.00      LH0  C  
ATOM   2902  N   VAL H 157      65.597 -16.546  -5.895  1.00  0.00      LH0  N  
ATOM   2903  CA  VAL H 157      66.131 -17.065  -7.149  1.00  0.00      LH0  C  
ATOM   2904  C   VAL H 157      65.426 -16.418  -8.334  1.00  0.00      LH0  C  
ATOM   2905  O   VAL H 157      64.206 -16.363  -8.420  1.00  0.00      LH0  O  
ATOM   2906  CB  VAL H 157      66.065 -18.604  -7.156  1.00  0.00      LH0  C  
ATOM   2907  CG1 VAL H 157      64.660 -19.143  -6.894  1.00  0.00      LH0  C  
ATOM   2908  CG2 VAL H 157      66.696 -19.198  -8.412  1.00  0.00      LH0  C  
ATOM   2909  H   VAL H 157      64.612 -16.572  -5.721  1.00  0.00      LH0  H  
ATOM   2910  N   THR H 158      66.250 -15.871  -9.231  1.00  0.00      LH0  N  
ATOM   2911  CA  THR H 158      65.659 -15.080 -10.309  1.00  0.00      LH0  C  
ATOM   2912  C   THR H 158      65.192 -15.889 -11.514  1.00  0.00      LH0  C  
ATOM   2913  O   THR H 158      65.807 -15.870 -12.573  1.00  0.00      LH0  O  
ATOM   2914  CB  THR H 158      66.660 -14.000 -10.728  1.00  0.00      LH0  C  
ATOM   2915  CG2 THR H 158      65.968 -12.733 -11.234  1.00  0.00      LH0  C  
ATOM   2916  OG1 THR H 158      67.563 -13.707  -9.647  1.00  0.00      LH0  O  
ATOM   2917  H   THR H 158      67.246 -15.941  -9.148  1.00  0.00      LH0  H  
ATOM   2918  HG1 THR H 158      67.025 -13.356  -8.946  1.00  0.00      LH0  H  
ATOM   2919  N   VAL H 159      64.089 -16.622 -11.304  1.00  0.00      LH0  N  
ATOM   2920  CA  VAL H 159      63.676 -17.493 -12.405  1.00  0.00      LH0  C  
ATOM   2921  C   VAL H 159      62.771 -16.847 -13.438  1.00  0.00      LH0  C  
ATOM   2922  O   VAL H 159      61.566 -16.702 -13.250  1.00  0.00      LH0  O  
ATOM   2923  CB  VAL H 159      63.069 -18.813 -11.907  1.00  0.00      LH0  C  
ATOM   2924  CG1 VAL H 159      63.039 -19.847 -13.036  1.00  0.00      LH0  C  
ATOM   2925  CG2 VAL H 159      63.819 -19.374 -10.703  1.00  0.00      LH0  C  
ATOM   2926  H   VAL H 159      63.592 -16.561 -10.436  1.00  0.00      LH0  H  
ATOM   2927  N   SER H 160      63.417 -16.495 -14.554  1.00  0.00      LH0  N  
ATOM   2928  CA  SER H 160      62.657 -16.251 -15.777  1.00  0.00      LH0  C  
ATOM   2929  C   SER H 160      62.644 -17.514 -16.625  1.00  0.00      LH0  C  
ATOM   2930  O   SER H 160      63.170 -18.540 -16.210  1.00  0.00      LH0  O  
ATOM   2931  CB  SER H 160      63.295 -15.072 -16.516  1.00  0.00      LH0  C  
ATOM   2932  OG  SER H 160      64.724 -15.201 -16.506  1.00  0.00      LH0  O  
ATOM   2933  H   SER H 160      64.416 -16.534 -14.582  1.00  0.00      LH0  H  
ATOM   2934  HG  SER H 160      64.943 -15.892 -17.127  1.00  0.00      LH0  H  
ATOM   2935  N   TRP H 161      62.073 -17.409 -17.833  1.00  0.00      LH0  N  
ATOM   2936  CA  TRP H 161      62.354 -18.496 -18.765  1.00  0.00      LH0  C  
ATOM   2937  C   TRP H 161      63.126 -17.983 -19.955  1.00  0.00      LH0  C  
ATOM   2938  O   TRP H 161      63.153 -16.787 -20.233  1.00  0.00      LH0  O  
ATOM   2939  CB  TRP H 161      61.075 -19.190 -19.222  1.00  0.00      LH0  C  
ATOM   2940  CG  TRP H 161      60.617 -20.180 -18.185  1.00  0.00      LH0  C  
ATOM   2941  CD1 TRP H 161      59.988 -19.900 -16.967  1.00  0.00      LH0  C  
ATOM   2942  CD2 TRP H 161      60.737 -21.614 -18.227  1.00  0.00      LH0  C  
ATOM   2943  CE2 TRP H 161      60.163 -22.121 -17.014  1.00  0.00      LH0  C  
ATOM   2944  CE3 TRP H 161      61.278 -22.503 -19.179  1.00  0.00      LH0  C  
ATOM   2945  NE1 TRP H 161      59.719 -21.032 -16.273  1.00  0.00      LH0  N  
ATOM   2946  CZ2 TRP H 161      60.146 -23.508 -16.775  1.00  0.00      LH0  C  
ATOM   2947  CZ3 TRP H 161      61.255 -23.890 -18.925  1.00  0.00      LH0  C  
ATOM   2948  CH2 TRP H 161      60.692 -24.389 -17.731  1.00  0.00      LH0  C  
ATOM   2949  H   TRP H 161      61.590 -16.603 -18.174  1.00  0.00      LH0  H  
ATOM   2950  HE1 TRP H 161      59.299 -21.045 -15.384  1.00  0.00      LH0  H  
ATOM   2951  N   ASN H 162      63.780 -18.948 -20.627  1.00  0.00      LH0  N  
ATOM   2952  CA  ASN H 162      64.643 -18.718 -21.794  1.00  0.00      LH0  C  
ATOM   2953  C   ASN H 162      65.307 -17.359 -21.867  1.00  0.00      LH0  C  
ATOM   2954  O   ASN H 162      65.187 -16.610 -22.829  1.00  0.00      LH0  O  
ATOM   2955  CB  ASN H 162      63.935 -19.049 -23.114  1.00  0.00      LH0  C  
ATOM   2956  CG  ASN H 162      63.733 -20.546 -23.237  1.00  0.00      LH0  C  
ATOM   2957  ND2 ASN H 162      64.376 -21.099 -24.268  1.00  0.00      LH0  N  
ATOM   2958  OD1 ASN H 162      63.058 -21.182 -22.438  1.00  0.00      LH0  O  
ATOM   2959  H   ASN H 162      63.635 -19.889 -20.314  1.00  0.00      LH0  H  
ATOM   2960 HD21 ASN H 162      64.883 -20.551 -24.931  1.00  0.00      LH0  H  
ATOM   2961 HD22 ASN H 162      64.357 -22.094 -24.396  1.00  0.00      LH0  H  
ATOM   2962  N   SER H 163      66.006 -17.082 -20.758  1.00  0.00      LH0  N  
ATOM   2963  CA  SER H 163      66.767 -15.846 -20.608  1.00  0.00      LH0  C  
ATOM   2964  C   SER H 163      66.010 -14.569 -20.921  1.00  0.00      LH0  C  
ATOM   2965  O   SER H 163      66.421 -13.712 -21.693  1.00  0.00      LH0  O  
ATOM   2966  CB  SER H 163      68.096 -15.989 -21.345  1.00  0.00      LH0  C  
ATOM   2967  OG  SER H 163      68.709 -17.213 -20.903  1.00  0.00      LH0  O  
ATOM   2968  H   SER H 163      65.975 -17.729 -19.997  1.00  0.00      LH0  H  
ATOM   2969  HG  SER H 163      69.456 -17.349 -21.474  1.00  0.00      LH0  H  
ATOM   2970  N   GLY H 164      64.849 -14.486 -20.259  1.00  0.00      LH0  N  
ATOM   2971  CA  GLY H 164      64.053 -13.274 -20.412  1.00  0.00      LH0  C  
ATOM   2972  C   GLY H 164      63.055 -13.366 -21.547  1.00  0.00      LH0  C  
ATOM   2973  O   GLY H 164      61.866 -13.125 -21.379  1.00  0.00      LH0  O  
ATOM   2974  H   GLY H 164      64.481 -15.301 -19.807  1.00  0.00      LH0  H  
ATOM   2975  N   ALA H 165      63.597 -13.746 -22.719  1.00  0.00      LH0  N  
ATOM   2976  CA  ALA H 165      62.777 -13.826 -23.930  1.00  0.00      LH0  C  
ATOM   2977  C   ALA H 165      61.471 -14.583 -23.758  1.00  0.00      LH0  C  
ATOM   2978  O   ALA H 165      60.395 -14.147 -24.154  1.00  0.00      LH0  O  
ATOM   2979  CB  ALA H 165      63.573 -14.465 -25.070  1.00  0.00      LH0  C  
ATOM   2980  H   ALA H 165      64.585 -13.906 -22.753  1.00  0.00      LH0  H  
ATOM   2981  N   LEU H 166      61.602 -15.745 -23.103  1.00  0.00      LH0  N  
ATOM   2982  CA  LEU H 166      60.341 -16.371 -22.733  1.00  0.00      LH0  C  
ATOM   2983  C   LEU H 166      59.796 -15.790 -21.443  1.00  0.00      LH0  C  
ATOM   2984  O   LEU H 166      60.060 -16.251 -20.341  1.00  0.00      LH0  O  
ATOM   2985  CB  LEU H 166      60.474 -17.894 -22.696  1.00  0.00      LH0  C  
ATOM   2986  CG  LEU H 166      59.147 -18.652 -22.592  1.00  0.00      LH0  C  
ATOM   2987  CD1 LEU H 166      58.193 -18.329 -23.743  1.00  0.00      LH0  C  
ATOM   2988  CD2 LEU H 166      59.381 -20.156 -22.465  1.00  0.00      LH0  C  
ATOM   2989  H   LEU H 166      62.481 -16.016 -22.710  1.00  0.00      LH0  H  
ATOM   2990  N   THR H 167      59.006 -14.736 -21.657  1.00  0.00      LH0  N  
ATOM   2991  CA  THR H 167      58.309 -14.143 -20.521  1.00  0.00      LH0  C  
ATOM   2992  C   THR H 167      56.817 -14.480 -20.492  1.00  0.00      LH0  C  
ATOM   2993  O   THR H 167      56.136 -14.431 -19.471  1.00  0.00      LH0  O  
ATOM   2994  CB  THR H 167      58.603 -12.629 -20.483  1.00  0.00      LH0  C  
ATOM   2995  CG2 THR H 167      58.084 -11.888 -21.720  1.00  0.00      LH0  C  
ATOM   2996  OG1 THR H 167      58.113 -12.023 -19.281  1.00  0.00      LH0  O  
ATOM   2997  H   THR H 167      58.983 -14.356 -22.584  1.00  0.00      LH0  H  
ATOM   2998  HG1 THR H 167      58.498 -12.508 -18.561  1.00  0.00      LH0  H  
ATOM   2999  N   SER H 168      56.322 -14.857 -21.679  1.00  0.00      LH0  N  
ATOM   3000  CA  SER H 168      54.895 -15.130 -21.807  1.00  0.00      LH0  C  
ATOM   3001  C   SER H 168      54.420 -16.326 -21.001  1.00  0.00      LH0  C  
ATOM   3002  O   SER H 168      54.623 -17.468 -21.389  1.00  0.00      LH0  O  
ATOM   3003  CB  SER H 168      54.602 -15.319 -23.291  1.00  0.00      LH0  C  
ATOM   3004  OG  SER H 168      55.661 -16.101 -23.857  1.00  0.00      LH0  O  
ATOM   3005  H   SER H 168      56.892 -15.006 -22.486  1.00  0.00      LH0  H  
ATOM   3006  HG  SER H 168      55.548 -16.976 -23.491  1.00  0.00      LH0  H  
ATOM   3007  N   GLY H 169      53.763 -15.998 -19.880  1.00  0.00      LH0  N  
ATOM   3008  CA  GLY H 169      53.190 -17.073 -19.072  1.00  0.00      LH0  C  
ATOM   3009  C   GLY H 169      54.178 -17.717 -18.117  1.00  0.00      LH0  C  
ATOM   3010  O   GLY H 169      54.073 -18.885 -17.769  1.00  0.00      LH0  O  
ATOM   3011  H   GLY H 169      53.799 -15.053 -19.559  1.00  0.00      LH0  H  
ATOM   3012  N   VAL H 170      55.152 -16.891 -17.702  1.00  0.00      LH0  N  
ATOM   3013  CA  VAL H 170      56.071 -17.387 -16.681  1.00  0.00      LH0  C  
ATOM   3014  C   VAL H 170      55.492 -17.268 -15.285  1.00  0.00      LH0  C  
ATOM   3015  O   VAL H 170      55.601 -16.262 -14.591  1.00  0.00      LH0  O  
ATOM   3016  CB  VAL H 170      57.429 -16.688 -16.813  1.00  0.00      LH0  C  
ATOM   3017  CG1 VAL H 170      58.434 -17.035 -15.708  1.00  0.00      LH0  C  
ATOM   3018  CG2 VAL H 170      57.995 -17.033 -18.184  1.00  0.00      LH0  C  
ATOM   3019  H   VAL H 170      55.204 -15.944 -18.019  1.00  0.00      LH0  H  
ATOM   3020  N   HIS H 171      54.854 -18.368 -14.895  1.00  0.00      LH0  N  
ATOM   3021  CA  HIS H 171      54.369 -18.385 -13.523  1.00  0.00      LH0  C  
ATOM   3022  C   HIS H 171      55.425 -18.905 -12.570  1.00  0.00      LH0  C  
ATOM   3023  O   HIS H 171      55.442 -20.065 -12.174  1.00  0.00      LH0  O  
ATOM   3024  CB  HIS H 171      53.059 -19.170 -13.394  1.00  0.00      LH0  C  
ATOM   3025  CG  HIS H 171      52.032 -18.672 -14.386  1.00  0.00      LH0  C  
ATOM   3026  CD2 HIS H 171      51.719 -19.235 -15.625  1.00  0.00      LH0  C  
ATOM   3027  ND1 HIS H 171      51.260 -17.584 -14.198  1.00  0.00      LH0  N  
ATOM   3028  CE1 HIS H 171      50.463 -17.454 -15.306  1.00  0.00      LH0  C  
ATOM   3029  NE2 HIS H 171      50.748 -18.471 -16.181  1.00  0.00      LH0  N  
ATOM   3030  H   HIS H 171      54.849 -19.166 -15.504  1.00  0.00      LH0  H  
ATOM   3031  HD1 HIS H 171      51.257 -16.982 -13.427  1.00  0.00      LH0  H  
ATOM   3032  N   THR H 172      56.317 -17.976 -12.214  1.00  0.00      LH0  N  
ATOM   3033  CA  THR H 172      57.207 -18.288 -11.101  1.00  0.00      LH0  C  
ATOM   3034  C   THR H 172      56.501 -18.092  -9.770  1.00  0.00      LH0  C  
ATOM   3035  O   THR H 172      56.007 -17.020  -9.439  1.00  0.00      LH0  O  
ATOM   3036  CB  THR H 172      58.495 -17.462 -11.220  1.00  0.00      LH0  C  
ATOM   3037  CG2 THR H 172      59.517 -17.777 -10.123  1.00  0.00      LH0  C  
ATOM   3038  OG1 THR H 172      59.077 -17.693 -12.512  1.00  0.00      LH0  O  
ATOM   3039  H   THR H 172      56.288 -17.067 -12.635  1.00  0.00      LH0  H  
ATOM   3040  HG1 THR H 172      59.834 -17.110 -12.599  1.00  0.00      LH0  H  
ATOM   3041  N   PHE H 173      56.432 -19.208  -9.044  1.00  0.00      LH0  N  
ATOM   3042  CA  PHE H 173      55.766 -19.176  -7.746  1.00  0.00      LH0  C  
ATOM   3043  C   PHE H 173      56.722 -18.679  -6.681  1.00  0.00      LH0  C  
ATOM   3044  O   PHE H 173      57.921 -18.888  -6.790  1.00  0.00      LH0  O  
ATOM   3045  CB  PHE H 173      55.265 -20.587  -7.399  1.00  0.00      LH0  C  
ATOM   3046  CG  PHE H 173      54.324 -21.085  -8.470  1.00  0.00      LH0  C  
ATOM   3047  CD1 PHE H 173      52.970 -20.693  -8.437  1.00  0.00      LH0  C  
ATOM   3048  CD2 PHE H 173      54.816 -21.921  -9.495  1.00  0.00      LH0  C  
ATOM   3049  CE1 PHE H 173      52.109 -21.116  -9.466  1.00  0.00      LH0  C  
ATOM   3050  CE2 PHE H 173      53.953 -22.349 -10.521  1.00  0.00      LH0  C  
ATOM   3051  CZ  PHE H 173      52.608 -21.929 -10.503  1.00  0.00      LH0  C  
ATOM   3052  H   PHE H 173      56.938 -20.020  -9.337  1.00  0.00      LH0  H  
ATOM   3053  N   PRO H 174      56.169 -18.015  -5.639  1.00  0.00      LH0  N  
ATOM   3054  CA  PRO H 174      56.952 -17.807  -4.413  1.00  0.00      LH0  C  
ATOM   3055  C   PRO H 174      57.373 -19.138  -3.806  1.00  0.00      LH0  C  
ATOM   3056  O   PRO H 174      56.787 -20.178  -4.101  1.00  0.00      LH0  O  
ATOM   3057  CB  PRO H 174      55.970 -17.052  -3.509  1.00  0.00      LH0  C  
ATOM   3058  CG  PRO H 174      54.937 -16.427  -4.445  1.00  0.00      LH0  C  
ATOM   3059  CD  PRO H 174      54.826 -17.458  -5.558  1.00  0.00      LH0  C  
ATOM   3060  N   ALA H 175      58.407 -19.088  -2.960  1.00  0.00      LH0  N  
ATOM   3061  CA  ALA H 175      58.790 -20.381  -2.412  1.00  0.00      LH0  C  
ATOM   3062  C   ALA H 175      57.967 -20.816  -1.222  1.00  0.00      LH0  C  
ATOM   3063  O   ALA H 175      57.545 -20.032  -0.381  1.00  0.00      LH0  O  
ATOM   3064  CB  ALA H 175      60.259 -20.395  -2.016  1.00  0.00      LH0  C  
ATOM   3065  H   ALA H 175      58.851 -18.246  -2.645  1.00  0.00      LH0  H  
ATOM   3066  N   VAL H 176      57.773 -22.135  -1.180  1.00  0.00      LH0  N  
ATOM   3067  CA  VAL H 176      57.378 -22.707   0.098  1.00  0.00      LH0  C  
ATOM   3068  C   VAL H 176      58.617 -23.109   0.868  1.00  0.00      LH0  C  
ATOM   3069  O   VAL H 176      59.662 -23.400   0.295  1.00  0.00      LH0  O  
ATOM   3070  CB  VAL H 176      56.441 -23.910  -0.091  1.00  0.00      LH0  C  
ATOM   3071  CG1 VAL H 176      55.081 -23.445  -0.608  1.00  0.00      LH0  C  
ATOM   3072  CG2 VAL H 176      57.049 -25.007  -0.973  1.00  0.00      LH0  C  
ATOM   3073  H   VAL H 176      58.136 -22.698  -1.922  1.00  0.00      LH0  H  
ATOM   3074  N   LEU H 177      58.460 -23.128   2.193  1.00  0.00      LH0  N  
ATOM   3075  CA  LEU H 177      59.524 -23.785   2.939  1.00  0.00      LH0  C  
ATOM   3076  C   LEU H 177      59.172 -25.248   3.094  1.00  0.00      LH0  C  
ATOM   3077  O   LEU H 177      58.172 -25.591   3.714  1.00  0.00      LH0  O  
ATOM   3078  CB  LEU H 177      59.719 -23.117   4.300  1.00  0.00      LH0  C  
ATOM   3079  CG  LEU H 177      61.064 -23.453   4.948  1.00  0.00      LH0  C  
ATOM   3080  CD1 LEU H 177      62.225 -22.802   4.196  1.00  0.00      LH0  C  
ATOM   3081  CD2 LEU H 177      61.088 -23.102   6.435  1.00  0.00      LH0  C  
ATOM   3082  H   LEU H 177      57.588 -22.889   2.615  1.00  0.00      LH0  H  
ATOM   3083  N   GLN H 178      60.001 -26.090   2.472  1.00  0.00      LH0  N  
ATOM   3084  CA  GLN H 178      59.736 -27.516   2.624  1.00  0.00      LH0  C  
ATOM   3085  C   GLN H 178      60.151 -28.009   3.992  1.00  0.00      LH0  C  
ATOM   3086  O   GLN H 178      60.855 -27.333   4.734  1.00  0.00      LH0  O  
ATOM   3087  CB  GLN H 178      60.465 -28.335   1.560  1.00  0.00      LH0  C  
ATOM   3088  CG  GLN H 178      60.124 -27.971   0.115  1.00  0.00      LH0  C  
ATOM   3089  CD  GLN H 178      60.936 -28.847  -0.820  1.00  0.00      LH0  C  
ATOM   3090  NE2 GLN H 178      62.252 -28.783  -0.607  1.00  0.00      LH0  N  
ATOM   3091  OE1 GLN H 178      60.417 -29.558  -1.677  1.00  0.00      LH0  O  
ATOM   3092  H   GLN H 178      60.842 -25.750   2.049  1.00  0.00      LH0  H  
ATOM   3093 HE21 GLN H 178      62.680 -28.181   0.069  1.00  0.00      LH0  H  
ATOM   3094 HE22 GLN H 178      62.946 -29.352  -1.060  1.00  0.00      LH0  H  
ATOM   3095  N   SER H 179      59.726 -29.246   4.276  1.00  0.00      LH0  N  
ATOM   3096  CA  SER H 179      60.076 -29.890   5.543  1.00  0.00      LH0  C  
ATOM   3097  C   SER H 179      61.564 -30.009   5.866  1.00  0.00      LH0  C  
ATOM   3098  O   SER H 179      61.969 -30.205   7.002  1.00  0.00      LH0  O  
ATOM   3099  CB  SER H 179      59.397 -31.258   5.585  1.00  0.00      LH0  C  
ATOM   3100  OG  SER H 179      58.181 -31.194   4.824  1.00  0.00      LH0  O  
ATOM   3101  H   SER H 179      59.063 -29.715   3.690  1.00  0.00      LH0  H  
ATOM   3102  HG  SER H 179      57.639 -31.918   5.115  1.00  0.00      LH0  H  
ATOM   3103  N   SER H 180      62.365 -29.868   4.802  1.00  0.00      LH0  N  
ATOM   3104  CA  SER H 180      63.818 -29.863   4.944  1.00  0.00      LH0  C  
ATOM   3105  C   SER H 180      64.399 -28.623   5.615  1.00  0.00      LH0  C  
ATOM   3106  O   SER H 180      65.575 -28.563   5.948  1.00  0.00      LH0  O  
ATOM   3107  CB  SER H 180      64.393 -30.025   3.539  1.00  0.00      LH0  C  
ATOM   3108  OG  SER H 180      63.568 -29.286   2.623  1.00  0.00      LH0  O  
ATOM   3109  H   SER H 180      62.016 -29.677   3.885  1.00  0.00      LH0  H  
ATOM   3110  HG  SER H 180      64.032 -29.322   1.782  1.00  0.00      LH0  H  
ATOM   3111  N   GLY H 181      63.530 -27.608   5.760  1.00  0.00      LH0  N  
ATOM   3112  CA  GLY H 181      64.051 -26.302   6.151  1.00  0.00      LH0  C  
ATOM   3113  C   GLY H 181      64.581 -25.500   4.973  1.00  0.00      LH0  C  
ATOM   3114  O   GLY H 181      65.173 -24.438   5.124  1.00  0.00      LH0  O  
ATOM   3115  H   GLY H 181      62.576 -27.703   5.481  1.00  0.00      LH0  H  
ATOM   3116  N   LEU H 182      64.348 -26.060   3.776  1.00  0.00      LH0  N  
ATOM   3117  CA  LEU H 182      64.878 -25.393   2.595  1.00  0.00      LH0  C  
ATOM   3118  C   LEU H 182      63.744 -24.985   1.686  1.00  0.00      LH0  C  
ATOM   3119  O   LEU H 182      62.692 -25.614   1.648  1.00  0.00      LH0  O  
ATOM   3120  CB  LEU H 182      65.860 -26.316   1.877  1.00  0.00      LH0  C  
ATOM   3121  CG  LEU H 182      66.998 -26.794   2.784  1.00  0.00      LH0  C  
ATOM   3122  CD1 LEU H 182      67.652 -28.070   2.261  1.00  0.00      LH0  C  
ATOM   3123  CD2 LEU H 182      68.016 -25.690   3.066  1.00  0.00      LH0  C  
ATOM   3124  H   LEU H 182      63.789 -26.880   3.661  1.00  0.00      LH0  H  
ATOM   3125  N   TYR H 183      63.984 -23.877   0.984  1.00  0.00      LH0  N  
ATOM   3126  CA  TYR H 183      62.931 -23.358   0.118  1.00  0.00      LH0  C  
ATOM   3127  C   TYR H 183      62.751 -24.178  -1.141  1.00  0.00      LH0  C  
ATOM   3128  O   TYR H 183      63.665 -24.851  -1.597  1.00  0.00      LH0  O  
ATOM   3129  CB  TYR H 183      63.267 -21.941  -0.316  1.00  0.00      LH0  C  
ATOM   3130  CG  TYR H 183      63.113 -20.926   0.784  1.00  0.00      LH0  C  
ATOM   3131  CD1 TYR H 183      61.815 -20.527   1.161  1.00  0.00      LH0  C  
ATOM   3132  CD2 TYR H 183      64.269 -20.359   1.355  1.00  0.00      LH0  C  
ATOM   3133  CE1 TYR H 183      61.670 -19.431   2.022  1.00  0.00      LH0  C  
ATOM   3134  CE2 TYR H 183      64.125 -19.263   2.221  1.00  0.00      LH0  C  
ATOM   3135  CZ  TYR H 183      62.829 -18.772   2.479  1.00  0.00      LH0  C  
ATOM   3136  OH  TYR H 183      62.689 -17.583   3.157  1.00  0.00      LH0  O  
ATOM   3137  H   TYR H 183      64.903 -23.480   0.973  1.00  0.00      LH0  H  
ATOM   3138  HH  TYR H 183      62.232 -17.001   2.541  1.00  0.00      LH0  H  
ATOM   3139  N   SER H 184      61.556 -24.046  -1.717  1.00  0.00      LH0  N  
ATOM   3140  CA  SER H 184      61.365 -24.578  -3.058  1.00  0.00      LH0  C  
ATOM   3141  C   SER H 184      60.281 -23.815  -3.772  1.00  0.00      LH0  C  
ATOM   3142  O   SER H 184      59.234 -23.525  -3.206  1.00  0.00      LH0  O  
ATOM   3143  CB  SER H 184      61.021 -26.068  -3.013  1.00  0.00      LH0  C  
ATOM   3144  OG  SER H 184      61.120 -26.657  -4.315  1.00  0.00      LH0  O  
ATOM   3145  H   SER H 184      60.801 -23.592  -1.238  1.00  0.00      LH0  H  
ATOM   3146  HG  SER H 184      61.704 -26.096  -4.821  1.00  0.00      LH0  H  
ATOM   3147  N   LEU H 185      60.569 -23.509  -5.037  1.00  0.00      LH0  N  
ATOM   3148  CA  LEU H 185      59.484 -22.968  -5.840  1.00  0.00      LH0  C  
ATOM   3149  C   LEU H 185      59.424 -23.665  -7.171  1.00  0.00      LH0  C  
ATOM   3150  O   LEU H 185      60.404 -24.237  -7.632  1.00  0.00      LH0  O  
ATOM   3151  CB  LEU H 185      59.589 -21.440  -5.973  1.00  0.00      LH0  C  
ATOM   3152  CG  LEU H 185      60.852 -20.815  -6.587  1.00  0.00      LH0  C  
ATOM   3153  CD1 LEU H 185      60.909 -20.891  -8.114  1.00  0.00      LH0  C  
ATOM   3154  CD2 LEU H 185      60.984 -19.357  -6.152  1.00  0.00      LH0  C  
ATOM   3155  H   LEU H 185      61.444 -23.749  -5.462  1.00  0.00      LH0  H  
ATOM   3156  N   SER H 186      58.246 -23.582  -7.781  1.00  0.00      LH0  N  
ATOM   3157  CA  SER H 186      58.244 -23.998  -9.173  1.00  0.00      LH0  C  
ATOM   3158  C   SER H 186      58.247 -22.767 -10.048  1.00  0.00      LH0  C  
ATOM   3159  O   SER H 186      57.798 -21.701  -9.644  1.00  0.00      LH0  O  
ATOM   3160  CB  SER H 186      57.023 -24.868  -9.463  1.00  0.00      LH0  C  
ATOM   3161  OG  SER H 186      56.848 -25.827  -8.413  1.00  0.00      LH0  O  
ATOM   3162  H   SER H 186      57.472 -23.096  -7.382  1.00  0.00      LH0  H  
ATOM   3163  HG  SER H 186      55.929 -26.085  -8.459  1.00  0.00      LH0  H  
ATOM   3164  N   SER H 187      58.743 -22.951 -11.263  1.00  0.00      LH0  N  
ATOM   3165  CA  SER H 187      58.408 -21.950 -12.260  1.00  0.00      LH0  C  
ATOM   3166  C   SER H 187      57.834 -22.697 -13.430  1.00  0.00      LH0  C  
ATOM   3167  O   SER H 187      58.418 -23.667 -13.895  1.00  0.00      LH0  O  
ATOM   3168  CB  SER H 187      59.646 -21.152 -12.654  1.00  0.00      LH0  C  
ATOM   3169  OG  SER H 187      59.315 -20.192 -13.663  1.00  0.00      LH0  O  
ATOM   3170  H   SER H 187      59.229 -23.788 -11.525  1.00  0.00      LH0  H  
ATOM   3171  HG  SER H 187      59.227 -19.344 -13.229  1.00  0.00      LH0  H  
ATOM   3172  N   VAL H 188      56.653 -22.255 -13.853  1.00  0.00      LH0  N  
ATOM   3173  CA  VAL H 188      56.093 -22.936 -15.012  1.00  0.00      LH0  C  
ATOM   3174  C   VAL H 188      55.872 -21.961 -16.141  1.00  0.00      LH0  C  
ATOM   3175  O   VAL H 188      55.906 -20.752 -15.943  1.00  0.00      LH0  O  
ATOM   3176  CB  VAL H 188      54.792 -23.668 -14.656  1.00  0.00      LH0  C  
ATOM   3177  CG1 VAL H 188      55.038 -24.803 -13.658  1.00  0.00      LH0  C  
ATOM   3178  CG2 VAL H 188      53.720 -22.691 -14.173  1.00  0.00      LH0  C  
ATOM   3179  H   VAL H 188      56.228 -21.437 -13.460  1.00  0.00      LH0  H  
ATOM   3180  N   VAL H 189      55.620 -22.548 -17.313  1.00  0.00      LH0  N  
ATOM   3181  CA  VAL H 189      55.218 -21.737 -18.450  1.00  0.00      LH0  C  
ATOM   3182  C   VAL H 189      54.248 -22.508 -19.331  1.00  0.00      LH0  C  
ATOM   3183  O   VAL H 189      54.483 -23.646 -19.735  1.00  0.00      LH0  O  
ATOM   3184  CB  VAL H 189      56.463 -21.217 -19.196  1.00  0.00      LH0  C  
ATOM   3185  CG1 VAL H 189      57.382 -22.344 -19.674  1.00  0.00      LH0  C  
ATOM   3186  CG2 VAL H 189      56.094 -20.222 -20.297  1.00  0.00      LH0  C  
ATOM   3187  H   VAL H 189      55.699 -23.540 -17.415  1.00  0.00      LH0  H  
ATOM   3188  N   THR H 190      53.117 -21.842 -19.582  1.00  0.00      LH0  N  
ATOM   3189  CA  THR H 190      52.080 -22.489 -20.382  1.00  0.00      LH0  C  
ATOM   3190  C   THR H 190      52.317 -22.404 -21.886  1.00  0.00      LH0  C  
ATOM   3191  O   THR H 190      51.718 -21.627 -22.621  1.00  0.00      LH0  O  
ATOM   3192  CB  THR H 190      50.715 -21.936 -19.966  1.00  0.00      LH0  C  
ATOM   3193  CG2 THR H 190      49.561 -22.848 -20.388  1.00  0.00      LH0  C  
ATOM   3194  OG1 THR H 190      50.694 -21.739 -18.546  1.00  0.00      LH0  O  
ATOM   3195  H   THR H 190      52.945 -20.949 -19.164  1.00  0.00      LH0  H  
ATOM   3196  HG1 THR H 190      49.798 -21.478 -18.335  1.00  0.00      LH0  H  
ATOM   3197  N   VAL H 191      53.276 -23.233 -22.308  1.00  0.00      LH0  N  
ATOM   3198  CA  VAL H 191      53.686 -23.190 -23.708  1.00  0.00      LH0  C  
ATOM   3199  C   VAL H 191      52.762 -23.907 -24.686  1.00  0.00      LH0  C  
ATOM   3200  O   VAL H 191      52.262 -25.001 -24.443  1.00  0.00      LH0  O  
ATOM   3201  CB  VAL H 191      55.131 -23.684 -23.846  1.00  0.00      LH0  C  
ATOM   3202  CG1 VAL H 191      56.085 -22.662 -23.233  1.00  0.00      LH0  C  
ATOM   3203  CG2 VAL H 191      55.333 -25.083 -23.260  1.00  0.00      LH0  C  
ATOM   3204  H   VAL H 191      53.624 -23.898 -21.647  1.00  0.00      LH0  H  
ATOM   3205  N   PRO H 192      52.550 -23.238 -25.846  1.00  0.00      LH0  N  
ATOM   3206  CA  PRO H 192      51.799 -23.866 -26.942  1.00  0.00      LH0  C  
ATOM   3207  C   PRO H 192      52.299 -25.256 -27.296  1.00  0.00      LH0  C  
ATOM   3208  O   PRO H 192      53.496 -25.514 -27.383  1.00  0.00      LH0  O  
ATOM   3209  CB  PRO H 192      51.983 -22.868 -28.089  1.00  0.00      LH0  C  
ATOM   3210  CG  PRO H 192      52.186 -21.518 -27.406  1.00  0.00      LH0  C  
ATOM   3211  CD  PRO H 192      53.000 -21.889 -26.174  1.00  0.00      LH0  C  
ATOM   3212  N   SER H 193      51.339 -26.168 -27.500  1.00  0.00      LH0  N  
ATOM   3213  CA  SER H 193      51.802 -27.546 -27.651  1.00  0.00      LH0  C  
ATOM   3214  C   SER H 193      52.522 -27.888 -28.947  1.00  0.00      LH0  C  
ATOM   3215  O   SER H 193      53.012 -29.001 -29.134  1.00  0.00      LH0  O  
ATOM   3216  CB  SER H 193      50.672 -28.530 -27.387  1.00  0.00      LH0  C  
ATOM   3217  OG  SER H 193      49.621 -28.345 -28.340  1.00  0.00      LH0  O  
ATOM   3218  H   SER H 193      50.367 -25.918 -27.515  1.00  0.00      LH0  H  
ATOM   3219  HG  SER H 193      48.979 -27.803 -27.883  1.00  0.00      LH0  H  
ATOM   3220  N   SER H 194      52.568 -26.885 -29.832  1.00  0.00      LH0  N  
ATOM   3221  CA  SER H 194      53.469 -26.962 -30.973  1.00  0.00      LH0  C  
ATOM   3222  C   SER H 194      54.903 -26.646 -30.578  1.00  0.00      LH0  C  
ATOM   3223  O   SER H 194      55.806 -27.462 -30.722  1.00  0.00      LH0  O  
ATOM   3224  CB  SER H 194      52.958 -26.009 -32.053  1.00  0.00      LH0  C  
ATOM   3225  OG  SER H 194      52.155 -24.992 -31.430  1.00  0.00      LH0  O  
ATOM   3226  H   SER H 194      52.092 -26.019 -29.675  1.00  0.00      LH0  H  
ATOM   3227  HG  SER H 194      51.969 -24.343 -32.101  1.00  0.00      LH0  H  
ATOM   3228  N   SER H 195      55.074 -25.424 -30.040  1.00  0.00      LH0  N  
ATOM   3229  CA  SER H 195      56.435 -24.997 -29.710  1.00  0.00      LH0  C  
ATOM   3230  C   SER H 195      57.112 -25.862 -28.662  1.00  0.00      LH0  C  
ATOM   3231  O   SER H 195      58.319 -26.040 -28.635  1.00  0.00      LH0  O  
ATOM   3232  CB  SER H 195      56.437 -23.522 -29.309  1.00  0.00      LH0  C  
ATOM   3233  OG  SER H 195      55.543 -23.322 -28.209  1.00  0.00      LH0  O  
ATOM   3234  H   SER H 195      54.304 -24.833 -29.796  1.00  0.00      LH0  H  
ATOM   3235  HG  SER H 195      56.109 -23.151 -27.456  1.00  0.00      LH0  H  
ATOM   3236  N   LEU H 196      56.248 -26.456 -27.818  1.00  0.00      LH0  N  
ATOM   3237  CA  LEU H 196      56.694 -27.475 -26.865  1.00  0.00      LH0  C  
ATOM   3238  C   LEU H 196      57.662 -28.524 -27.416  1.00  0.00      LH0  C  
ATOM   3239  O   LEU H 196      58.578 -28.969 -26.739  1.00  0.00      LH0  O  
ATOM   3240  CB  LEU H 196      55.449 -28.092 -26.212  1.00  0.00      LH0  C  
ATOM   3241  CG  LEU H 196      55.668 -28.878 -24.914  1.00  0.00      LH0  C  
ATOM   3242  CD1 LEU H 196      54.487 -28.720 -23.959  1.00  0.00      LH0  C  
ATOM   3243  CD2 LEU H 196      55.957 -30.357 -25.160  1.00  0.00      LH0  C  
ATOM   3244  H   LEU H 196      55.298 -26.137 -27.828  1.00  0.00      LH0  H  
ATOM   3245  N   GLY H 197      57.417 -28.898 -28.682  1.00  0.00      LH0  N  
ATOM   3246  CA  GLY H 197      58.352 -29.848 -29.280  1.00  0.00      LH0  C  
ATOM   3247  C   GLY H 197      59.555 -29.215 -29.965  1.00  0.00      LH0  C  
ATOM   3248  O   GLY H 197      60.602 -29.826 -30.127  1.00  0.00      LH0  O  
ATOM   3249  H   GLY H 197      56.710 -28.451 -29.231  1.00  0.00      LH0  H  
ATOM   3250  N   THR H 198      59.355 -27.967 -30.400  1.00  0.00      LH0  N  
ATOM   3251  CA  THR H 198      60.400 -27.365 -31.219  1.00  0.00      LH0  C  
ATOM   3252  C   THR H 198      61.335 -26.395 -30.513  1.00  0.00      LH0  C  
ATOM   3253  O   THR H 198      62.282 -25.881 -31.100  1.00  0.00      LH0  O  
ATOM   3254  CB  THR H 198      59.739 -26.706 -32.427  1.00  0.00      LH0  C  
ATOM   3255  CG2 THR H 198      59.358 -27.746 -33.483  1.00  0.00      LH0  C  
ATOM   3256  OG1 THR H 198      58.569 -25.982 -32.015  1.00  0.00      LH0  O  
ATOM   3257  H   THR H 198      58.530 -27.435 -30.211  1.00  0.00      LH0  H  
ATOM   3258  HG1 THR H 198      58.182 -25.644 -32.812  1.00  0.00      LH0  H  
ATOM   3259  N   GLN H 199      61.031 -26.129 -29.236  1.00  0.00      LH0  N  
ATOM   3260  CA  GLN H 199      61.839 -25.138 -28.535  1.00  0.00      LH0  C  
ATOM   3261  C   GLN H 199      62.374 -25.637 -27.216  1.00  0.00      LH0  C  
ATOM   3262  O   GLN H 199      61.640 -25.945 -26.288  1.00  0.00      LH0  O  
ATOM   3263  CB  GLN H 199      61.047 -23.843 -28.329  1.00  0.00      LH0  C  
ATOM   3264  CG  GLN H 199      60.851 -23.013 -29.602  1.00  0.00      LH0  C  
ATOM   3265  CD  GLN H 199      62.169 -22.384 -30.017  1.00  0.00      LH0  C  
ATOM   3266  NE2 GLN H 199      62.843 -23.063 -30.948  1.00  0.00      LH0  N  
ATOM   3267  OE1 GLN H 199      62.561 -21.331 -29.539  1.00  0.00      LH0  O  
ATOM   3268  H   GLN H 199      60.231 -26.536 -28.791  1.00  0.00      LH0  H  
ATOM   3269 HE21 GLN H 199      62.541 -23.963 -31.272  1.00  0.00      LH0  H  
ATOM   3270 HE22 GLN H 199      63.680 -22.662 -31.311  1.00  0.00      LH0  H  
ATOM   3271  N   THR H 200      63.709 -25.675 -27.165  1.00  0.00      LH0  N  
ATOM   3272  CA  THR H 200      64.366 -26.039 -25.914  1.00  0.00      LH0  C  
ATOM   3273  C   THR H 200      64.121 -25.051 -24.783  1.00  0.00      LH0  C  
ATOM   3274  O   THR H 200      64.734 -23.991 -24.696  1.00  0.00      LH0  O  
ATOM   3275  CB  THR H 200      65.860 -26.203 -26.181  1.00  0.00      LH0  C  
ATOM   3276  CG2 THR H 200      66.540 -27.079 -25.124  1.00  0.00      LH0  C  
ATOM   3277  OG1 THR H 200      66.058 -26.733 -27.501  1.00  0.00      LH0  O  
ATOM   3278  H   THR H 200      64.276 -25.530 -27.975  1.00  0.00      LH0  H  
ATOM   3279  HG1 THR H 200      66.988 -26.898 -27.591  1.00  0.00      LH0  H  
ATOM   3280  N   TYR H 201      63.179 -25.441 -23.922  1.00  0.00      LH0  N  
ATOM   3281  CA  TYR H 201      62.892 -24.545 -22.811  1.00  0.00      LH0  C  
ATOM   3282  C   TYR H 201      63.894 -24.668 -21.678  1.00  0.00      LH0  C  
ATOM   3283  O   TYR H 201      64.305 -25.755 -21.283  1.00  0.00      LH0  O  
ATOM   3284  CB  TYR H 201      61.458 -24.748 -22.323  1.00  0.00      LH0  C  
ATOM   3285  CG  TYR H 201      60.461 -24.542 -23.443  1.00  0.00      LH0  C  
ATOM   3286  CD1 TYR H 201      60.306 -23.266 -24.027  1.00  0.00      LH0  C  
ATOM   3287  CD2 TYR H 201      59.693 -25.645 -23.862  1.00  0.00      LH0  C  
ATOM   3288  CE1 TYR H 201      59.324 -23.080 -25.015  1.00  0.00      LH0  C  
ATOM   3289  CE2 TYR H 201      58.712 -25.460 -24.847  1.00  0.00      LH0  C  
ATOM   3290  CZ  TYR H 201      58.518 -24.174 -25.391  1.00  0.00      LH0  C  
ATOM   3291  OH  TYR H 201      57.488 -23.987 -26.297  1.00  0.00      LH0  O  
ATOM   3292  H   TYR H 201      62.681 -26.296 -24.065  1.00  0.00      LH0  H  
ATOM   3293  HH  TYR H 201      57.015 -24.809 -26.352  1.00  0.00      LH0  H  
ATOM   3294  N   ILE H 202      64.294 -23.484 -21.207  1.00  0.00      LH0  N  
ATOM   3295  CA  ILE H 202      65.299 -23.392 -20.152  1.00  0.00      LH0  C  
ATOM   3296  C   ILE H 202      64.749 -22.491 -19.066  1.00  0.00      LH0  C  
ATOM   3297  O   ILE H 202      64.375 -21.355 -19.332  1.00  0.00      LH0  O  
ATOM   3298  CB  ILE H 202      66.611 -22.787 -20.695  1.00  0.00      LH0  C  
ATOM   3299  CG1 ILE H 202      67.126 -23.496 -21.955  1.00  0.00      LH0  C  
ATOM   3300  CG2 ILE H 202      67.691 -22.698 -19.608  1.00  0.00      LH0  C  
ATOM   3301  CD1 ILE H 202      67.627 -24.921 -21.712  1.00  0.00      LH0  C  
ATOM   3302  H   ILE H 202      63.865 -22.650 -21.556  1.00  0.00      LH0  H  
ATOM   3303  N   CYS H 203      64.705 -23.013 -17.838  1.00  0.00      LH0  N  
ATOM   3304  CA  CYS H 203      64.372 -22.046 -16.799  1.00  0.00      LH0  C  
ATOM   3305  C   CYS H 203      65.621 -21.409 -16.234  1.00  0.00      LH0  C  
ATOM   3306  O   CYS H 203      66.636 -22.057 -16.015  1.00  0.00      LH0  O  
ATOM   3307  CB  CYS H 203      63.500 -22.665 -15.707  1.00  0.00      LH0  C  
ATOM   3308  SG  CYS H 203      64.339 -23.858 -14.640  1.00  0.00      LH0  S  
ATOM   3309  H   CYS H 203      65.093 -23.916 -17.647  1.00  0.00      LH0  H  
ATOM   3310  N   ASN H 204      65.531 -20.096 -16.037  1.00  0.00      LH0  N  
ATOM   3311  CA  ASN H 204      66.727 -19.416 -15.552  1.00  0.00      LH0  C  
ATOM   3312  C   ASN H 204      66.859 -19.521 -14.056  1.00  0.00      LH0  C  
ATOM   3313  O   ASN H 204      66.345 -18.704 -13.305  1.00  0.00      LH0  O  
ATOM   3314  CB  ASN H 204      66.756 -17.941 -15.951  1.00  0.00      LH0  C  
ATOM   3315  CG  ASN H 204      66.705 -17.785 -17.454  1.00  0.00      LH0  C  
ATOM   3316  ND2 ASN H 204      67.833 -18.124 -18.090  1.00  0.00      LH0  N  
ATOM   3317  OD1 ASN H 204      65.709 -17.337 -18.013  1.00  0.00      LH0  O  
ATOM   3318  H   ASN H 204      64.656 -19.628 -16.153  1.00  0.00      LH0  H  
ATOM   3319 HD21 ASN H 204      68.576 -18.571 -17.584  1.00  0.00      LH0  H  
ATOM   3320 HD22 ASN H 204      67.983 -17.949 -19.066  1.00  0.00      LH0  H  
ATOM   3321  N   VAL H 205      67.558 -20.573 -13.629  1.00  0.00      LH0  N  
ATOM   3322  CA  VAL H 205      67.717 -20.707 -12.185  1.00  0.00      LH0  C  
ATOM   3323  C   VAL H 205      68.865 -19.878 -11.643  1.00  0.00      LH0  C  
ATOM   3324  O   VAL H 205      69.956 -20.322 -11.299  1.00  0.00      LH0  O  
ATOM   3325  CB  VAL H 205      67.800 -22.168 -11.754  1.00  0.00      LH0  C  
ATOM   3326  CG1 VAL H 205      67.737 -22.287 -10.233  1.00  0.00      LH0  C  
ATOM   3327  CG2 VAL H 205      66.686 -22.979 -12.412  1.00  0.00      LH0  C  
ATOM   3328  H   VAL H 205      68.041 -21.138 -14.296  1.00  0.00      LH0  H  
ATOM   3329  N   ASN H 206      68.532 -18.591 -11.587  1.00  0.00      LH0  N  
ATOM   3330  CA  ASN H 206      69.525 -17.607 -11.197  1.00  0.00      LH0  C  
ATOM   3331  C   ASN H 206      69.637 -17.459  -9.693  1.00  0.00      LH0  C  
ATOM   3332  O   ASN H 206      69.146 -16.503  -9.103  1.00  0.00      LH0  O  
ATOM   3333  CB  ASN H 206      69.151 -16.296 -11.872  1.00  0.00      LH0  C  
ATOM   3334  CG  ASN H 206      70.378 -15.445 -12.029  1.00  0.00      LH0  C  
ATOM   3335  ND2 ASN H 206      70.434 -14.402 -11.198  1.00  0.00      LH0  N  
ATOM   3336  OD1 ASN H 206      71.221 -15.720 -12.877  1.00  0.00      LH0  O  
ATOM   3337  H   ASN H 206      67.602 -18.331 -11.860  1.00  0.00      LH0  H  
ATOM   3338 HD21 ASN H 206      69.692 -14.245 -10.537  1.00  0.00      LH0  H  
ATOM   3339 HD22 ASN H 206      71.201 -13.765 -11.241  1.00  0.00      LH0  H  
ATOM   3340  N   HIS H 207      70.270 -18.467  -9.080  1.00  0.00      LH0  N  
ATOM   3341  CA  HIS H 207      70.277 -18.455  -7.619  1.00  0.00      LH0  C  
ATOM   3342  C   HIS H 207      71.335 -17.558  -7.010  1.00  0.00      LH0  C  
ATOM   3343  O   HIS H 207      72.458 -17.958  -6.717  1.00  0.00      LH0  O  
ATOM   3344  CB  HIS H 207      70.371 -19.879  -7.079  1.00  0.00      LH0  C  
ATOM   3345  CG  HIS H 207      70.035 -19.917  -5.607  1.00  0.00      LH0  C  
ATOM   3346  CD2 HIS H 207      68.846 -19.520  -4.993  1.00  0.00      LH0  C  
ATOM   3347  ND1 HIS H 207      70.873 -20.376  -4.663  1.00  0.00      LH0  N  
ATOM   3348  CE1 HIS H 207      70.234 -20.280  -3.457  1.00  0.00      LH0  C  
ATOM   3349  NE2 HIS H 207      68.990 -19.752  -3.669  1.00  0.00      LH0  N  
ATOM   3350  H   HIS H 207      70.707 -19.204  -9.606  1.00  0.00      LH0  H  
ATOM   3351  HD1 HIS H 207      71.777 -20.733  -4.791  1.00  0.00      LH0  H  
ATOM   3352  N   LYS H 208      70.914 -16.299  -6.824  1.00  0.00      LH0  N  
ATOM   3353  CA  LYS H 208      71.873 -15.336  -6.291  1.00  0.00      LH0  C  
ATOM   3354  C   LYS H 208      72.603 -15.645  -4.980  1.00  0.00      LH0  C  
ATOM   3355  O   LYS H 208      73.816 -15.460  -4.960  1.00  0.00      LH0  O  
ATOM   3356  CB  LYS H 208      71.349 -13.889  -6.368  1.00  0.00      LH0  C  
ATOM   3357  CG  LYS H 208      72.477 -12.849  -6.506  1.00  0.00      LH0  C  
ATOM   3358  CD  LYS H 208      73.116 -12.375  -5.190  1.00  0.00      LH0  C  
ATOM   3359  CE  LYS H 208      74.631 -12.144  -5.291  1.00  0.00      LH0  C  
ATOM   3360  NZ  LYS H 208      75.344 -13.432  -5.300  1.00  0.00      LH0  N1+
ATOM   3361  H   LYS H 208      69.975 -16.058  -7.083  1.00  0.00      LH0  H  
ATOM   3362  HZ1 LYS H 208      76.163 -13.412  -5.946  1.00  0.00      LH0  H  
ATOM   3363  HZ2 LYS H 208      75.655 -13.708  -4.349  1.00  0.00      LH0  H  
ATOM   3364  HZ3 LYS H 208      74.731 -14.199  -5.641  1.00  0.00      LH0  H  
ATOM   3365  N   PRO H 209      71.906 -16.093  -3.897  1.00  0.00      LH0  N  
ATOM   3366  CA  PRO H 209      72.616 -16.395  -2.641  1.00  0.00      LH0  C  
ATOM   3367  C   PRO H 209      73.923 -17.169  -2.765  1.00  0.00      LH0  C  
ATOM   3368  O   PRO H 209      74.999 -16.628  -2.546  1.00  0.00      LH0  O  
ATOM   3369  CB  PRO H 209      71.546 -17.099  -1.808  1.00  0.00      LH0  C  
ATOM   3370  CG  PRO H 209      70.249 -16.440  -2.252  1.00  0.00      LH0  C  
ATOM   3371  CD  PRO H 209      70.464 -16.287  -3.748  1.00  0.00      LH0  C  
ATOM   3372  N   SER H 210      73.797 -18.443  -3.170  1.00  0.00      LH0  N  
ATOM   3373  CA  SER H 210      75.023 -19.211  -3.398  1.00  0.00      LH0  C  
ATOM   3374  C   SER H 210      75.757 -18.877  -4.692  1.00  0.00      LH0  C  
ATOM   3375  O   SER H 210      76.788 -19.448  -5.019  1.00  0.00      LH0  O  
ATOM   3376  CB  SER H 210      74.677 -20.696  -3.344  1.00  0.00      LH0  C  
ATOM   3377  OG  SER H 210      73.494 -20.918  -4.122  1.00  0.00      LH0  O  
ATOM   3378  H   SER H 210      72.921 -18.888  -3.360  1.00  0.00      LH0  H  
ATOM   3379  HG  SER H 210      73.771 -21.409  -4.896  1.00  0.00      LH0  H  
ATOM   3380  N   ASN H 211      75.149 -17.935  -5.438  1.00  0.00      LH0  N  
ATOM   3381  CA  ASN H 211      75.647 -17.500  -6.744  1.00  0.00      LH0  C  
ATOM   3382  C   ASN H 211      75.673 -18.583  -7.801  1.00  0.00      LH0  C  
ATOM   3383  O   ASN H 211      76.430 -18.553  -8.765  1.00  0.00      LH0  O  
ATOM   3384  CB  ASN H 211      76.992 -16.777  -6.639  1.00  0.00      LH0  C  
ATOM   3385  CG  ASN H 211      76.974 -15.593  -7.577  1.00  0.00      LH0  C  
ATOM   3386  ND2 ASN H 211      77.369 -15.865  -8.821  1.00  0.00      LH0  N  
ATOM   3387  OD1 ASN H 211      76.625 -14.481  -7.188  1.00  0.00      LH0  O  
ATOM   3388  H   ASN H 211      74.283 -17.556  -5.123  1.00  0.00      LH0  H  
ATOM   3389 HD21 ASN H 211      77.553 -16.820  -9.075  1.00  0.00      LH0  H  
ATOM   3390 HD22 ASN H 211      77.475 -15.146  -9.505  1.00  0.00      LH0  H  
ATOM   3391  N   THR H 212      74.798 -19.560  -7.558  1.00  0.00      LH0  N  
ATOM   3392  CA  THR H 212      74.801 -20.727  -8.421  1.00  0.00      LH0  C  
ATOM   3393  C   THR H 212      73.822 -20.559  -9.556  1.00  0.00      LH0  C  
ATOM   3394  O   THR H 212      72.613 -20.542  -9.352  1.00  0.00      LH0  O  
ATOM   3395  CB  THR H 212      74.451 -21.949  -7.574  1.00  0.00      LH0  C  
ATOM   3396  CG2 THR H 212      75.649 -22.429  -6.755  1.00  0.00      LH0  C  
ATOM   3397  OG1 THR H 212      73.349 -21.634  -6.707  1.00  0.00      LH0  O  
ATOM   3398  H   THR H 212      74.091 -19.455  -6.857  1.00  0.00      LH0  H  
ATOM   3399  HG1 THR H 212      72.646 -21.377  -7.304  1.00  0.00      LH0  H  
ATOM   3400  N   LYS H 213      74.394 -20.450 -10.759  1.00  0.00      LH0  N  
ATOM   3401  CA  LYS H 213      73.511 -20.601 -11.908  1.00  0.00      LH0  C  
ATOM   3402  C   LYS H 213      73.186 -22.054 -12.158  1.00  0.00      LH0  C  
ATOM   3403  O   LYS H 213      74.020 -22.825 -12.611  1.00  0.00      LH0  O  
ATOM   3404  CB  LYS H 213      74.124 -20.003 -13.167  1.00  0.00      LH0  C  
ATOM   3405  CG  LYS H 213      73.592 -18.603 -13.437  1.00  0.00      LH0  C  
ATOM   3406  CD  LYS H 213      73.685 -18.271 -14.926  1.00  0.00      LH0  C  
ATOM   3407  CE  LYS H 213      72.748 -17.129 -15.317  1.00  0.00      LH0  C  
ATOM   3408  NZ  LYS H 213      71.381 -17.470 -14.905  1.00  0.00      LH0  N1+
ATOM   3409  H   LYS H 213      75.389 -20.468 -10.851  1.00  0.00      LH0  H  
ATOM   3410  HZ1 LYS H 213      70.750 -17.612 -15.722  1.00  0.00      LH0  H  
ATOM   3411  HZ2 LYS H 213      71.351 -18.410 -14.454  1.00  0.00      LH0  H  
ATOM   3412  HZ3 LYS H 213      71.010 -16.761 -14.243  1.00  0.00      LH0  H  
ATOM   3413  N   VAL H 214      71.941 -22.398 -11.830  1.00  0.00      LH0  N  
ATOM   3414  CA  VAL H 214      71.537 -23.767 -12.138  1.00  0.00      LH0  C  
ATOM   3415  C   VAL H 214      70.512 -23.782 -13.266  1.00  0.00      LH0  C  
ATOM   3416  O   VAL H 214      69.564 -24.557 -13.290  1.00  0.00      LH0  O  
ATOM   3417  CB  VAL H 214      71.044 -24.496 -10.869  1.00  0.00      LH0  C  
ATOM   3418  CG1 VAL H 214      70.987 -26.018 -11.052  1.00  0.00      LH0  C  
ATOM   3419  CG2 VAL H 214      71.924 -24.163  -9.660  1.00  0.00      LH0  C  
ATOM   3420  H   VAL H 214      71.301 -21.713 -11.476  1.00  0.00      LH0  H  
ATOM   3421  N   ASP H 215      70.741 -22.839 -14.200  1.00  0.00      LH0  N  
ATOM   3422  CA  ASP H 215      69.823 -22.637 -15.323  1.00  0.00      LH0  C  
ATOM   3423  C   ASP H 215      69.505 -23.924 -16.068  1.00  0.00      LH0  C  
ATOM   3424  O   ASP H 215      70.339 -24.582 -16.680  1.00  0.00      LH0  O  
ATOM   3425  CB  ASP H 215      70.330 -21.514 -16.250  1.00  0.00      LH0  C  
ATOM   3426  CG  ASP H 215      70.290 -20.131 -15.589  1.00  0.00      LH0  C  
ATOM   3427  OD1 ASP H 215      69.962 -19.152 -16.256  1.00  0.00      LH0  O  
ATOM   3428  OD2 ASP H 215      70.615 -19.989 -14.412  1.00  0.00      LH0  O1-
ATOM   3429  H   ASP H 215      71.498 -22.197 -14.099  1.00  0.00      LH0  H  
ATOM   3430  N   LYS H 216      68.241 -24.301 -15.882  1.00  0.00      LH0  N  
ATOM   3431  CA  LYS H 216      67.882 -25.695 -16.061  1.00  0.00      LH0  C  
ATOM   3432  C   LYS H 216      67.293 -25.995 -17.418  1.00  0.00      LH0  C  
ATOM   3433  O   LYS H 216      66.347 -25.360 -17.867  1.00  0.00      LH0  O  
ATOM   3434  CB  LYS H 216      66.896 -26.074 -14.956  1.00  0.00      LH0  C  
ATOM   3435  CG  LYS H 216      66.588 -27.564 -14.850  1.00  0.00      LH0  C  
ATOM   3436  CD  LYS H 216      67.738 -28.372 -14.259  1.00  0.00      LH0  C  
ATOM   3437  CE  LYS H 216      67.444 -29.858 -14.414  1.00  0.00      LH0  C  
ATOM   3438  NZ  LYS H 216      68.262 -30.657 -13.498  1.00  0.00      LH0  N1+
ATOM   3439  H   LYS H 216      67.575 -23.632 -15.554  1.00  0.00      LH0  H  
ATOM   3440  HZ1 LYS H 216      68.197 -31.665 -13.776  1.00  0.00      LH0  H  
ATOM   3441  HZ2 LYS H 216      69.254 -30.373 -13.453  1.00  0.00      LH0  H  
ATOM   3442  HZ3 LYS H 216      67.848 -30.652 -12.540  1.00  0.00      LH0  H  
ATOM   3443  N   LYS H 217      67.855 -27.050 -18.027  1.00  0.00      LH0  N  
ATOM   3444  CA  LYS H 217      67.093 -27.645 -19.122  1.00  0.00      LH0  C  
ATOM   3445  C   LYS H 217      65.796 -28.270 -18.631  1.00  0.00      LH0  C  
ATOM   3446  O   LYS H 217      65.781 -29.009 -17.650  1.00  0.00      LH0  O  
ATOM   3447  CB  LYS H 217      67.953 -28.623 -19.950  1.00  0.00      LH0  C  
ATOM   3448  CG  LYS H 217      68.122 -30.083 -19.483  1.00  0.00      LH0  C  
ATOM   3449  CD  LYS H 217      68.823 -30.299 -18.136  1.00  0.00      LH0  C  
ATOM   3450  CE  LYS H 217      68.968 -31.777 -17.741  1.00  0.00      LH0  C  
ATOM   3451  NZ  LYS H 217      67.664 -32.410 -17.512  1.00  0.00      LH0  N1+
ATOM   3452  H   LYS H 217      68.675 -27.464 -17.640  1.00  0.00      LH0  H  
ATOM   3453  HZ1 LYS H 217      67.487 -33.133 -18.243  1.00  0.00      LH0  H  
ATOM   3454  HZ2 LYS H 217      67.575 -32.852 -16.574  1.00  0.00      LH0  H  
ATOM   3455  HZ3 LYS H 217      66.864 -31.762 -17.683  1.00  0.00      LH0  H  
ATOM   3456  N   ALA H 218      64.720 -27.904 -19.329  1.00  0.00      LH0  N  
ATOM   3457  CA  ALA H 218      63.441 -28.498 -18.969  1.00  0.00      LH0  C  
ATOM   3458  C   ALA H 218      62.899 -29.316 -20.116  1.00  0.00      LH0  C  
ATOM   3459  O   ALA H 218      61.980 -28.932 -20.829  1.00  0.00      LH0  O  
ATOM   3460  CB  ALA H 218      62.433 -27.419 -18.572  1.00  0.00      LH0  C  
ATOM   3461  H   ALA H 218      64.780 -27.249 -20.086  1.00  0.00      LH0  H  
ATOM   3462  N   GLU H 219      63.547 -30.475 -20.276  1.00  0.00      LH0  N  
ATOM   3463  CA  GLU H 219      63.119 -31.372 -21.344  1.00  0.00      LH0  C  
ATOM   3464  C   GLU H 219      61.687 -31.864 -21.182  1.00  0.00      LH0  C  
ATOM   3465  O   GLU H 219      61.274 -32.373 -20.145  1.00  0.00      LH0  O  
ATOM   3466  CB  GLU H 219      64.099 -32.545 -21.531  1.00  0.00      LH0  C  
ATOM   3467  CG  GLU H 219      64.402 -33.410 -20.298  1.00  0.00      LH0  C  
ATOM   3468  CD  GLU H 219      65.584 -32.854 -19.525  1.00  0.00      LH0  C  
ATOM   3469  OE1 GLU H 219      65.401 -32.026 -18.639  1.00  0.00      LH0  O  
ATOM   3470  OE2 GLU H 219      66.710 -33.266 -19.781  1.00  0.00      LH0  O1-
ATOM   3471  H   GLU H 219      64.234 -30.767 -19.609  1.00  0.00      LH0  H  
ATOM   3472  N   PRO H 220      60.908 -31.669 -22.268  1.00  0.00      LH0  N  
ATOM   3473  CA  PRO H 220      59.531 -32.164 -22.240  1.00  0.00      LH0  C  
ATOM   3474  C   PRO H 220      59.473 -33.683 -22.211  1.00  0.00      LH0  C  
ATOM   3475  O   PRO H 220      60.210 -34.382 -22.898  1.00  0.00      LH0  O  
ATOM   3476  CB  PRO H 220      58.946 -31.544 -23.510  1.00  0.00      LH0  C  
ATOM   3477  CG  PRO H 220      60.125 -31.351 -24.464  1.00  0.00      LH0  C  
ATOM   3478  CD  PRO H 220      61.264 -31.000 -23.517  1.00  0.00      LH0  C  
TER   
ATOM   3479  N   ASP L   1      52.295   0.563  21.549  1.00  0.00      LL0  N  
ATOM   3480  CA  ASP L   1      51.046  -0.177  21.381  1.00  0.00      LL0  C  
ATOM   3481  C   ASP L   1      49.840   0.634  20.978  1.00  0.00      LL0  C  
ATOM   3482  O   ASP L   1      48.688   0.373  21.318  1.00  0.00      LL0  O  
ATOM   3483  CB  ASP L   1      50.768  -1.054  22.598  1.00  0.00      LL0  C  
ATOM   3484  CG  ASP L   1      51.448  -2.386  22.362  1.00  0.00      LL0  C  
ATOM   3485  OD1 ASP L   1      52.672  -2.414  22.241  1.00  0.00      LL0  O  
ATOM   3486  OD2 ASP L   1      50.745  -3.386  22.245  1.00  0.00      LL0  O1-
ATOM   3487  H   ASP L   1      53.032  -0.033  21.883  1.00  0.00      LL0  H  
ATOM   3488  N   ILE L   2      50.154   1.644  20.158  1.00  0.00      LL0  N  
ATOM   3489  CA  ILE L   2      49.032   2.263  19.460  1.00  0.00      LL0  C  
ATOM   3490  C   ILE L   2      48.659   1.454  18.229  1.00  0.00      LL0  C  
ATOM   3491  O   ILE L   2      48.930   1.816  17.091  1.00  0.00      LL0  O  
ATOM   3492  CB  ILE L   2      49.303   3.725  19.105  1.00  0.00      LL0  C  
ATOM   3493  CG1 ILE L   2      50.008   4.472  20.241  1.00  0.00      LL0  C  
ATOM   3494  CG2 ILE L   2      47.980   4.390  18.721  1.00  0.00      LL0  C  
ATOM   3495  CD1 ILE L   2      50.441   5.884  19.847  1.00  0.00      LL0  C  
ATOM   3496  H   ILE L   2      51.115   1.799  19.935  1.00  0.00      LL0  H  
ATOM   3497  N   GLN L   3      48.073   0.291  18.521  1.00  0.00      LL0  N  
ATOM   3498  CA  GLN L   3      47.892  -0.681  17.453  1.00  0.00      LL0  C  
ATOM   3499  C   GLN L   3      46.936  -0.223  16.376  1.00  0.00      LL0  C  
ATOM   3500  O   GLN L   3      45.794   0.146  16.627  1.00  0.00      LL0  O  
ATOM   3501  CB  GLN L   3      47.487  -2.042  18.029  1.00  0.00      LL0  C  
ATOM   3502  CG  GLN L   3      48.486  -2.616  19.048  1.00  0.00      LL0  C  
ATOM   3503  CD  GLN L   3      49.846  -2.863  18.413  1.00  0.00      LL0  C  
ATOM   3504  NE2 GLN L   3      50.813  -3.111  19.296  1.00  0.00      LL0  N  
ATOM   3505  OE1 GLN L   3      50.026  -2.819  17.201  1.00  0.00      LL0  O  
ATOM   3506  H   GLN L   3      47.750   0.140  19.457  1.00  0.00      LL0  H  
ATOM   3507 HE21 GLN L   3      50.650  -3.165  20.288  1.00  0.00      LL0  H  
ATOM   3508 HE22 GLN L   3      51.761  -3.255  19.024  1.00  0.00      LL0  H  
ATOM   3509  N   MET L   4      47.477  -0.246  15.154  1.00  0.00      LL0  N  
ATOM   3510  CA  MET L   4      46.610   0.112  14.043  1.00  0.00      LL0  C  
ATOM   3511  C   MET L   4      45.836  -1.075  13.521  1.00  0.00      LL0  C  
ATOM   3512  O   MET L   4      46.285  -1.863  12.694  1.00  0.00      LL0  O  
ATOM   3513  CB  MET L   4      47.397   0.819  12.942  1.00  0.00      LL0  C  
ATOM   3514  CG  MET L   4      47.474   2.326  13.171  1.00  0.00      LL0  C  
ATOM   3515  SD  MET L   4      45.823   3.042  13.225  1.00  0.00      LL0  S  
ATOM   3516  CE  MET L   4      46.297   4.772  13.212  1.00  0.00      LL0  C  
ATOM   3517  H   MET L   4      48.401  -0.601  15.013  1.00  0.00      LL0  H  
ATOM   3518  N   THR L   5      44.624  -1.162  14.070  1.00  0.00      LL0  N  
ATOM   3519  CA  THR L   5      43.687  -2.211  13.679  1.00  0.00      LL0  C  
ATOM   3520  C   THR L   5      43.080  -1.988  12.302  1.00  0.00      LL0  C  
ATOM   3521  O   THR L   5      41.921  -1.618  12.121  1.00  0.00      LL0  O  
ATOM   3522  CB  THR L   5      42.595  -2.363  14.742  1.00  0.00      LL0  C  
ATOM   3523  CG2 THR L   5      41.965  -3.758  14.717  1.00  0.00      LL0  C  
ATOM   3524  OG1 THR L   5      43.116  -2.056  16.042  1.00  0.00      LL0  O  
ATOM   3525  H   THR L   5      44.378  -0.479  14.759  1.00  0.00      LL0  H  
ATOM   3526  HG1 THR L   5      43.187  -1.104  16.081  1.00  0.00      LL0  H  
ATOM   3527  N   GLN L   6      43.947  -2.223  11.313  1.00  0.00      LL0  N  
ATOM   3528  CA  GLN L   6      43.480  -2.144   9.939  1.00  0.00      LL0  C  
ATOM   3529  C   GLN L   6      42.542  -3.291   9.653  1.00  0.00      LL0  C  
ATOM   3530  O   GLN L   6      42.817  -4.430  10.006  1.00  0.00      LL0  O  
ATOM   3531  CB  GLN L   6      44.678  -2.140   9.001  1.00  0.00      LL0  C  
ATOM   3532  CG  GLN L   6      44.354  -1.563   7.627  1.00  0.00      LL0  C  
ATOM   3533  CD  GLN L   6      45.638  -1.436   6.844  1.00  0.00      LL0  C  
ATOM   3534  NE2 GLN L   6      45.454  -1.378   5.532  1.00  0.00      LL0  N  
ATOM   3535  OE1 GLN L   6      46.743  -1.416   7.372  1.00  0.00      LL0  O  
ATOM   3536  H   GLN L   6      44.876  -2.509  11.549  1.00  0.00      LL0  H  
ATOM   3537 HE21 GLN L   6      44.561  -1.401   5.077  1.00  0.00      LL0  H  
ATOM   3538 HE22 GLN L   6      46.254  -1.362   4.937  1.00  0.00      LL0  H  
ATOM   3539  N   SER L   7      41.412  -2.924   9.062  1.00  0.00      LL0  N  
ATOM   3540  CA  SER L   7      40.363  -3.918   8.944  1.00  0.00      LL0  C  
ATOM   3541  C   SER L   7      39.752  -3.885   7.556  1.00  0.00      LL0  C  
ATOM   3542  O   SER L   7      39.419  -2.816   7.051  1.00  0.00      LL0  O  
ATOM   3543  CB  SER L   7      39.313  -3.656  10.027  1.00  0.00      LL0  C  
ATOM   3544  OG  SER L   7      39.937  -3.563  11.317  1.00  0.00      LL0  O  
ATOM   3545  H   SER L   7      41.266  -1.992   8.730  1.00  0.00      LL0  H  
ATOM   3546  HG  SER L   7      40.502  -2.794  11.316  1.00  0.00      LL0  H  
ATOM   3547  N   PRO L   8      39.590  -5.087   6.947  1.00  0.00      LL0  N  
ATOM   3548  CA  PRO L   8      40.132  -6.361   7.449  1.00  0.00      LL0  C  
ATOM   3549  C   PRO L   8      41.602  -6.510   7.053  1.00  0.00      LL0  C  
ATOM   3550  O   PRO L   8      42.329  -5.532   6.980  1.00  0.00      LL0  O  
ATOM   3551  CB  PRO L   8      39.220  -7.392   6.756  1.00  0.00      LL0  C  
ATOM   3552  CG  PRO L   8      38.190  -6.626   5.921  1.00  0.00      LL0  C  
ATOM   3553  CD  PRO L   8      38.830  -5.262   5.722  1.00  0.00      LL0  C  
ATOM   3554  N   SER L   9      41.996  -7.755   6.740  1.00  0.00      LL0  N  
ATOM   3555  CA  SER L   9      43.280  -7.912   6.055  1.00  0.00      LL0  C  
ATOM   3556  C   SER L   9      43.207  -7.820   4.538  1.00  0.00      LL0  C  
ATOM   3557  O   SER L   9      44.191  -7.638   3.826  1.00  0.00      LL0  O  
ATOM   3558  CB  SER L   9      43.924  -9.227   6.477  1.00  0.00      LL0  C  
ATOM   3559  OG  SER L   9      43.924  -9.294   7.906  1.00  0.00      LL0  O  
ATOM   3560  H   SER L   9      41.481  -8.572   6.992  1.00  0.00      LL0  H  
ATOM   3561  HG  SER L   9      44.723  -8.836   8.167  1.00  0.00      LL0  H  
ATOM   3562  N   SER L  10      41.972  -7.976   4.044  1.00  0.00      LL0  N  
ATOM   3563  CA  SER L  10      41.834  -8.021   2.595  1.00  0.00      LL0  C  
ATOM   3564  C   SER L  10      40.474  -7.528   2.165  1.00  0.00      LL0  C  
ATOM   3565  O   SER L  10      39.518  -7.579   2.929  1.00  0.00      LL0  O  
ATOM   3566  CB  SER L  10      42.085  -9.443   2.078  1.00  0.00      LL0  C  
ATOM   3567  OG  SER L  10      43.235  -9.992   2.737  1.00  0.00      LL0  O  
ATOM   3568  H   SER L  10      41.162  -8.133   4.606  1.00  0.00      LL0  H  
ATOM   3569  HG  SER L  10      43.916  -9.327   2.686  1.00  0.00      LL0  H  
ATOM   3570  N   LEU L  11      40.444  -7.042   0.923  1.00  0.00      LL0  N  
ATOM   3571  CA  LEU L  11      39.192  -6.671   0.275  1.00  0.00      LL0  C  
ATOM   3572  C   LEU L  11      39.288  -7.156  -1.153  1.00  0.00      LL0  C  
ATOM   3573  O   LEU L  11      40.321  -7.665  -1.573  1.00  0.00      LL0  O  
ATOM   3574  CB  LEU L  11      38.987  -5.152   0.308  1.00  0.00      LL0  C  
ATOM   3575  CG  LEU L  11      38.578  -4.599   1.675  1.00  0.00      LL0  C  
ATOM   3576  CD1 LEU L  11      38.714  -3.078   1.739  1.00  0.00      LL0  C  
ATOM   3577  CD2 LEU L  11      37.175  -5.061   2.074  1.00  0.00      LL0  C  
ATOM   3578  H   LEU L  11      41.286  -7.030   0.378  1.00  0.00      LL0  H  
ATOM   3579  N   SER L  12      38.200  -6.975  -1.900  1.00  0.00      LL0  N  
ATOM   3580  CA  SER L  12      38.331  -7.378  -3.294  1.00  0.00      LL0  C  
ATOM   3581  C   SER L  12      37.738  -6.352  -4.229  1.00  0.00      LL0  C  
ATOM   3582  O   SER L  12      36.531  -6.132  -4.275  1.00  0.00      LL0  O  
ATOM   3583  CB  SER L  12      37.747  -8.777  -3.487  1.00  0.00      LL0  C  
ATOM   3584  OG  SER L  12      38.222  -9.619  -2.429  1.00  0.00      LL0  O  
ATOM   3585  H   SER L  12      37.337  -6.635  -1.531  1.00  0.00      LL0  H  
ATOM   3586  HG  SER L  12      39.169  -9.510  -2.400  1.00  0.00      LL0  H  
ATOM   3587  N   ALA L  13      38.650  -5.681  -4.931  1.00  0.00      LL0  N  
ATOM   3588  CA  ALA L  13      38.256  -4.454  -5.603  1.00  0.00      LL0  C  
ATOM   3589  C   ALA L  13      38.381  -4.541  -7.104  1.00  0.00      LL0  C  
ATOM   3590  O   ALA L  13      39.364  -5.024  -7.642  1.00  0.00      LL0  O  
ATOM   3591  CB  ALA L  13      39.123  -3.311  -5.101  1.00  0.00      LL0  C  
ATOM   3592  H   ALA L  13      39.582  -6.038  -5.027  1.00  0.00      LL0  H  
ATOM   3593  N   SER L  14      37.322  -4.082  -7.764  1.00  0.00      LL0  N  
ATOM   3594  CA  SER L  14      37.403  -3.940  -9.210  1.00  0.00      LL0  C  
ATOM   3595  C   SER L  14      37.978  -2.576  -9.532  1.00  0.00      LL0  C  
ATOM   3596  O   SER L  14      38.131  -1.712  -8.674  1.00  0.00      LL0  O  
ATOM   3597  CB  SER L  14      35.992  -4.098  -9.802  1.00  0.00      LL0  C  
ATOM   3598  OG  SER L  14      35.990  -3.967 -11.230  1.00  0.00      LL0  O  
ATOM   3599  H   SER L  14      36.603  -3.588  -7.277  1.00  0.00      LL0  H  
ATOM   3600  HG  SER L  14      35.644  -3.093 -11.419  1.00  0.00      LL0  H  
ATOM   3601  N   VAL L  15      38.220  -2.395 -10.836  1.00  0.00      LL0  N  
ATOM   3602  CA  VAL L  15      38.235  -1.010 -11.296  1.00  0.00      LL0  C  
ATOM   3603  C   VAL L  15      36.820  -0.474 -11.153  1.00  0.00      LL0  C  
ATOM   3604  O   VAL L  15      35.868  -1.159 -11.517  1.00  0.00      LL0  O  
ATOM   3605  CB  VAL L  15      38.711  -0.938 -12.752  1.00  0.00      LL0  C  
ATOM   3606  CG1 VAL L  15      38.916   0.508 -13.214  1.00  0.00      LL0  C  
ATOM   3607  CG2 VAL L  15      39.968  -1.788 -12.955  1.00  0.00      LL0  C  
ATOM   3608  H   VAL L  15      38.008  -3.154 -11.452  1.00  0.00      LL0  H  
ATOM   3609  N   GLY L  16      36.716   0.713 -10.551  1.00  0.00      LL0  N  
ATOM   3610  CA  GLY L  16      35.366   1.168 -10.233  1.00  0.00      LL0  C  
ATOM   3611  C   GLY L  16      34.933   0.910  -8.798  1.00  0.00      LL0  C  
ATOM   3612  O   GLY L  16      33.871   1.343  -8.366  1.00  0.00      LL0  O  
ATOM   3613  H   GLY L  16      37.525   1.220 -10.243  1.00  0.00      LL0  H  
ATOM   3614  N   ASP L  17      35.788   0.183  -8.056  1.00  0.00      LL0  N  
ATOM   3615  CA  ASP L  17      35.355  -0.088  -6.685  1.00  0.00      LL0  C  
ATOM   3616  C   ASP L  17      35.401   1.106  -5.762  1.00  0.00      LL0  C  
ATOM   3617  O   ASP L  17      36.448   1.621  -5.381  1.00  0.00      LL0  O  
ATOM   3618  CB  ASP L  17      36.127  -1.236  -6.046  1.00  0.00      LL0  C  
ATOM   3619  CG  ASP L  17      35.272  -2.486  -5.936  1.00  0.00      LL0  C  
ATOM   3620  OD1 ASP L  17      34.720  -2.943  -6.931  1.00  0.00      LL0  O  
ATOM   3621  OD2 ASP L  17      35.214  -3.087  -4.870  1.00  0.00      LL0  O1-
ATOM   3622  H   ASP L  17      36.659  -0.162  -8.405  1.00  0.00      LL0  H  
ATOM   3623  N   ARG L  18      34.185   1.501  -5.389  1.00  0.00      LL0  N  
ATOM   3624  CA  ARG L  18      34.038   2.549  -4.387  1.00  0.00      LL0  C  
ATOM   3625  C   ARG L  18      34.106   1.980  -2.976  1.00  0.00      LL0  C  
ATOM   3626  O   ARG L  18      33.128   1.960  -2.232  1.00  0.00      LL0  O  
ATOM   3627  CB  ARG L  18      32.725   3.286  -4.678  1.00  0.00      LL0  C  
ATOM   3628  CG  ARG L  18      32.597   4.767  -4.293  1.00  0.00      LL0  C  
ATOM   3629  CD  ARG L  18      32.502   5.075  -2.797  1.00  0.00      LL0  C  
ATOM   3630  NE  ARG L  18      33.815   5.237  -2.176  1.00  0.00      LL0  N  
ATOM   3631  CZ  ARG L  18      34.064   4.752  -0.945  1.00  0.00      LL0  C  
ATOM   3632  NH1 ARG L  18      33.282   3.840  -0.384  1.00  0.00      LL0  N1+
ATOM   3633  NH2 ARG L  18      35.117   5.186  -0.282  1.00  0.00      LL0  N  
ATOM   3634  H   ARG L  18      33.404   1.057  -5.827  1.00  0.00      LL0  H  
ATOM   3635  HE  ARG L  18      34.505   5.822  -2.613  1.00  0.00      LL0  H  
ATOM   3636 HH11 ARG L  18      33.442   3.565   0.568  1.00  0.00      LL0  H  
ATOM   3637 HH12 ARG L  18      32.564   3.388  -0.922  1.00  0.00      LL0  H  
ATOM   3638 HH21 ARG L  18      35.326   4.839   0.636  1.00  0.00      LL0  H  
ATOM   3639 HH22 ARG L  18      35.725   5.865  -0.704  1.00  0.00      LL0  H  
ATOM   3640  N   VAL L  19      35.306   1.495  -2.630  1.00  0.00      LL0  N  
ATOM   3641  CA  VAL L  19      35.412   0.875  -1.310  1.00  0.00      LL0  C  
ATOM   3642  C   VAL L  19      35.965   1.816  -0.241  1.00  0.00      LL0  C  
ATOM   3643  O   VAL L  19      36.578   2.836  -0.534  1.00  0.00      LL0  O  
ATOM   3644  CB  VAL L  19      36.179  -0.463  -1.412  1.00  0.00      LL0  C  
ATOM   3645  CG1 VAL L  19      37.700  -0.310  -1.299  1.00  0.00      LL0  C  
ATOM   3646  CG2 VAL L  19      35.621  -1.509  -0.445  1.00  0.00      LL0  C  
ATOM   3647  H   VAL L  19      36.081   1.598  -3.258  1.00  0.00      LL0  H  
ATOM   3648  N   THR L  20      35.717   1.450   1.019  1.00  0.00      LL0  N  
ATOM   3649  CA  THR L  20      36.392   2.199   2.072  1.00  0.00      LL0  C  
ATOM   3650  C   THR L  20      37.182   1.242   2.948  1.00  0.00      LL0  C  
ATOM   3651  O   THR L  20      36.654   0.245   3.421  1.00  0.00      LL0  O  
ATOM   3652  CB  THR L  20      35.365   2.994   2.891  1.00  0.00      LL0  C  
ATOM   3653  CG2 THR L  20      36.033   3.910   3.917  1.00  0.00      LL0  C  
ATOM   3654  OG1 THR L  20      34.502   3.769   2.035  1.00  0.00      LL0  O  
ATOM   3655  H   THR L  20      35.206   0.624   1.251  1.00  0.00      LL0  H  
ATOM   3656  HG1 THR L  20      34.003   4.303   2.652  1.00  0.00      LL0  H  
ATOM   3657  N   ILE L  21      38.467   1.570   3.117  1.00  0.00      LL0  N  
ATOM   3658  CA  ILE L  21      39.289   0.774   4.028  1.00  0.00      LL0  C  
ATOM   3659  C   ILE L  21      39.209   1.399   5.410  1.00  0.00      LL0  C  
ATOM   3660  O   ILE L  21      39.142   2.617   5.518  1.00  0.00      LL0  O  
ATOM   3661  CB  ILE L  21      40.729   0.760   3.489  1.00  0.00      LL0  C  
ATOM   3662  CG1 ILE L  21      40.740   0.195   2.065  1.00  0.00      LL0  C  
ATOM   3663  CG2 ILE L  21      41.717   0.032   4.407  1.00  0.00      LL0  C  
ATOM   3664  CD1 ILE L  21      42.102   0.275   1.377  1.00  0.00      LL0  C  
ATOM   3665  H   ILE L  21      38.804   2.443   2.760  1.00  0.00      LL0  H  
ATOM   3666  N   THR L  22      39.203   0.561   6.453  1.00  0.00      LL0  N  
ATOM   3667  CA  THR L  22      39.190   1.207   7.761  1.00  0.00      LL0  C  
ATOM   3668  C   THR L  22      40.377   0.795   8.614  1.00  0.00      LL0  C  
ATOM   3669  O   THR L  22      41.063  -0.179   8.321  1.00  0.00      LL0  O  
ATOM   3670  CB  THR L  22      37.836   0.982   8.458  1.00  0.00      LL0  C  
ATOM   3671  CG2 THR L  22      37.558  -0.487   8.784  1.00  0.00      LL0  C  
ATOM   3672  OG1 THR L  22      37.727   1.799   9.629  1.00  0.00      LL0  O  
ATOM   3673  H   THR L  22      39.286  -0.435   6.370  1.00  0.00      LL0  H  
ATOM   3674  HG1 THR L  22      36.838   1.715   9.952  1.00  0.00      LL0  H  
ATOM   3675  N   CYS L  23      40.597   1.585   9.670  1.00  0.00      LL0  N  
ATOM   3676  CA  CYS L  23      41.715   1.333  10.572  1.00  0.00      LL0  C  
ATOM   3677  C   CYS L  23      41.496   2.037  11.892  1.00  0.00      LL0  C  
ATOM   3678  O   CYS L  23      41.454   3.258  11.970  1.00  0.00      LL0  O  
ATOM   3679  CB  CYS L  23      43.020   1.788   9.917  1.00  0.00      LL0  C  
ATOM   3680  SG  CYS L  23      44.536   1.424  10.834  1.00  0.00      LL0  S  
ATOM   3681  H   CYS L  23      40.032   2.407   9.793  1.00  0.00      LL0  H  
ATOM   3682  N   ARG L  24      41.332   1.216  12.932  1.00  0.00      LL0  N  
ATOM   3683  CA  ARG L  24      41.156   1.852  14.234  1.00  0.00      LL0  C  
ATOM   3684  C   ARG L  24      42.413   1.737  15.067  1.00  0.00      LL0  C  
ATOM   3685  O   ARG L  24      42.921   0.641  15.272  1.00  0.00      LL0  O  
ATOM   3686  CB  ARG L  24      39.995   1.212  14.993  1.00  0.00      LL0  C  
ATOM   3687  CG  ARG L  24      39.509   2.096  16.143  1.00  0.00      LL0  C  
ATOM   3688  CD  ARG L  24      38.640   1.376  17.176  1.00  0.00      LL0  C  
ATOM   3689  NE  ARG L  24      37.568   0.588  16.566  1.00  0.00      LL0  N  
ATOM   3690  CZ  ARG L  24      36.303   1.059  16.487  1.00  0.00      LL0  C  
ATOM   3691  NH1 ARG L  24      36.009   2.308  16.817  1.00  0.00      LL0  N1+
ATOM   3692  NH2 ARG L  24      35.336   0.253  16.057  1.00  0.00      LL0  N  
ATOM   3693  H   ARG L  24      41.416   0.224  12.827  1.00  0.00      LL0  H  
ATOM   3694  HE  ARG L  24      37.828  -0.312  16.216  1.00  0.00      LL0  H  
ATOM   3695 HH11 ARG L  24      35.090   2.663  16.954  1.00  0.00      LL0  H  
ATOM   3696 HH12 ARG L  24      36.746   3.001  16.831  1.00  0.00      LL0  H  
ATOM   3697 HH21 ARG L  24      34.407   0.601  15.941  1.00  0.00      LL0  H  
ATOM   3698 HH22 ARG L  24      35.531  -0.699  15.826  1.00  0.00      LL0  H  
ATOM   3699  N   ALA L  25      42.895   2.886  15.547  1.00  0.00      LL0  N  
ATOM   3700  CA  ALA L  25      43.968   2.778  16.532  1.00  0.00      LL0  C  
ATOM   3701  C   ALA L  25      43.439   2.289  17.871  1.00  0.00      LL0  C  
ATOM   3702  O   ALA L  25      42.238   2.273  18.109  1.00  0.00      LL0  O  
ATOM   3703  CB  ALA L  25      44.655   4.130  16.718  1.00  0.00      LL0  C  
ATOM   3704  H   ALA L  25      42.418   3.749  15.374  1.00  0.00      LL0  H  
ATOM   3705  N   SER L  26      44.373   1.897  18.745  1.00  0.00      LL0  N  
ATOM   3706  CA  SER L  26      43.922   1.511  20.083  1.00  0.00      LL0  C  
ATOM   3707  C   SER L  26      43.477   2.679  20.954  1.00  0.00      LL0  C  
ATOM   3708  O   SER L  26      42.618   2.565  21.820  1.00  0.00      LL0  O  
ATOM   3709  CB  SER L  26      45.026   0.707  20.765  1.00  0.00      LL0  C  
ATOM   3710  OG  SER L  26      46.295   1.306  20.467  1.00  0.00      LL0  O  
ATOM   3711  H   SER L  26      45.340   1.828  18.502  1.00  0.00      LL0  H  
ATOM   3712  HG  SER L  26      46.911   0.969  21.121  1.00  0.00      LL0  H  
ATOM   3713  N   GLN L  27      44.124   3.818  20.683  1.00  0.00      LL0  N  
ATOM   3714  CA  GLN L  27      43.816   5.027  21.437  1.00  0.00      LL0  C  
ATOM   3715  C   GLN L  27      43.792   6.202  20.484  1.00  0.00      LL0  C  
ATOM   3716  O   GLN L  27      43.986   6.029  19.288  1.00  0.00      LL0  O  
ATOM   3717  CB  GLN L  27      44.853   5.257  22.546  1.00  0.00      LL0  C  
ATOM   3718  CG  GLN L  27      46.294   5.333  22.031  1.00  0.00      LL0  C  
ATOM   3719  CD  GLN L  27      47.157   6.057  23.041  1.00  0.00      LL0  C  
ATOM   3720  NE2 GLN L  27      47.469   7.304  22.679  1.00  0.00      LL0  N  
ATOM   3721  OE1 GLN L  27      47.519   5.542  24.088  1.00  0.00      LL0  O  
ATOM   3722  H   GLN L  27      44.771   3.869  19.924  1.00  0.00      LL0  H  
ATOM   3723 HE21 GLN L  27      47.154   7.683  21.804  1.00  0.00      LL0  H  
ATOM   3724 HE22 GLN L  27      48.018   7.875  23.282  1.00  0.00      LL0  H  
ATOM   3725  N   ASP L  28      43.604   7.394  21.076  1.00  0.00      LL0  N  
ATOM   3726  CA  ASP L  28      43.850   8.625  20.324  1.00  0.00      LL0  C  
ATOM   3727  C   ASP L  28      45.223   8.637  19.665  1.00  0.00      LL0  C  
ATOM   3728  O   ASP L  28      46.220   8.214  20.245  1.00  0.00      LL0  O  
ATOM   3729  CB  ASP L  28      43.689   9.831  21.270  1.00  0.00      LL0  C  
ATOM   3730  CG  ASP L  28      44.097  11.132  20.597  1.00  0.00      LL0  C  
ATOM   3731  OD1 ASP L  28      43.300  11.686  19.849  1.00  0.00      LL0  O  
ATOM   3732  OD2 ASP L  28      45.244  11.549  20.757  1.00  0.00      LL0  O1-
ATOM   3733  H   ASP L  28      43.389   7.451  22.047  1.00  0.00      LL0  H  
ATOM   3734  N   VAL L  29      45.210   9.162  18.438  1.00  0.00      LL0  N  
ATOM   3735  CA  VAL L  29      46.457   9.600  17.824  1.00  0.00      LL0  C  
ATOM   3736  C   VAL L  29      46.325  10.955  17.176  1.00  0.00      LL0  C  
ATOM   3737  O   VAL L  29      46.978  11.257  16.179  1.00  0.00      LL0  O  
ATOM   3738  CB  VAL L  29      46.996   8.600  16.803  1.00  0.00      LL0  C  
ATOM   3739  CG1 VAL L  29      47.998   7.689  17.490  1.00  0.00      LL0  C  
ATOM   3740  CG2 VAL L  29      45.897   7.862  16.035  1.00  0.00      LL0  C  
ATOM   3741  H   VAL L  29      44.321   9.333  18.004  1.00  0.00      LL0  H  
ATOM   3742  N   SER L  30      45.426  11.755  17.767  1.00  0.00      LL0  N  
ATOM   3743  CA  SER L  30      45.107  13.068  17.223  1.00  0.00      LL0  C  
ATOM   3744  C   SER L  30      44.820  13.006  15.724  1.00  0.00      LL0  C  
ATOM   3745  O   SER L  30      43.788  12.496  15.297  1.00  0.00      LL0  O  
ATOM   3746  CB  SER L  30      46.197  14.057  17.687  1.00  0.00      LL0  C  
ATOM   3747  OG  SER L  30      45.878  15.412  17.343  1.00  0.00      LL0  O  
ATOM   3748  H   SER L  30      44.987  11.484  18.628  1.00  0.00      LL0  H  
ATOM   3749  HG  SER L  30      45.127  15.645  17.880  1.00  0.00      LL0  H  
ATOM   3750  N   TRP L  31      45.772  13.520  14.933  1.00  0.00      LL0  N  
ATOM   3751  CA  TRP L  31      45.525  13.553  13.498  1.00  0.00      LL0  C  
ATOM   3752  C   TRP L  31      46.762  13.147  12.725  1.00  0.00      LL0  C  
ATOM   3753  O   TRP L  31      47.074  13.652  11.652  1.00  0.00      LL0  O  
ATOM   3754  CB  TRP L  31      45.060  14.951  13.078  1.00  0.00      LL0  C  
ATOM   3755  CG  TRP L  31      43.855  15.371  13.890  1.00  0.00      LL0  C  
ATOM   3756  CD1 TRP L  31      43.846  16.276  14.962  1.00  0.00      LL0  C  
ATOM   3757  CD2 TRP L  31      42.485  14.940  13.748  1.00  0.00      LL0  C  
ATOM   3758  CE2 TRP L  31      41.720  15.622  14.752  1.00  0.00      LL0  C  
ATOM   3759  CE3 TRP L  31      41.844  14.046  12.865  1.00  0.00      LL0  C  
ATOM   3760  NE1 TRP L  31      42.596  16.430  15.469  1.00  0.00      LL0  N  
ATOM   3761  CZ2 TRP L  31      40.330  15.402  14.850  1.00  0.00      LL0  C  
ATOM   3762  CZ3 TRP L  31      40.455  13.833  12.973  1.00  0.00      LL0  C  
ATOM   3763  CH2 TRP L  31      39.702  14.508  13.958  1.00  0.00      LL0  C  
ATOM   3764  H   TRP L  31      46.634  13.871  15.300  1.00  0.00      LL0  H  
ATOM   3765  HE1 TRP L  31      42.338  17.063  16.171  1.00  0.00      LL0  H  
ATOM   3766  N   GLY L  32      47.513  12.227  13.335  1.00  0.00      LL0  N  
ATOM   3767  CA  GLY L  32      48.777  11.901  12.683  1.00  0.00      LL0  C  
ATOM   3768  C   GLY L  32      48.760  10.587  11.945  1.00  0.00      LL0  C  
ATOM   3769  O   GLY L  32      49.666   9.775  12.049  1.00  0.00      LL0  O  
ATOM   3770  H   GLY L  32      47.234  11.810  14.203  1.00  0.00      LL0  H  
ATOM   3771  N   VAL L  33      47.673  10.400  11.193  1.00  0.00      LL0  N  
ATOM   3772  CA  VAL L  33      47.576   9.115  10.508  1.00  0.00      LL0  C  
ATOM   3773  C   VAL L  33      47.943   9.225   9.048  1.00  0.00      LL0  C  
ATOM   3774  O   VAL L  33      47.453  10.094   8.333  1.00  0.00      LL0  O  
ATOM   3775  CB  VAL L  33      46.173   8.539  10.714  1.00  0.00      LL0  C  
ATOM   3776  CG1 VAL L  33      45.895   7.241   9.945  1.00  0.00      LL0  C  
ATOM   3777  CG2 VAL L  33      45.972   8.353  12.214  1.00  0.00      LL0  C  
ATOM   3778  H   VAL L  33      46.997  11.125  11.073  1.00  0.00      LL0  H  
ATOM   3779  N   ALA L  34      48.830   8.315   8.649  1.00  0.00      LL0  N  
ATOM   3780  CA  ALA L  34      49.134   8.220   7.233  1.00  0.00      LL0  C  
ATOM   3781  C   ALA L  34      48.590   6.942   6.627  1.00  0.00      LL0  C  
ATOM   3782  O   ALA L  34      48.288   5.965   7.305  1.00  0.00      LL0  O  
ATOM   3783  CB  ALA L  34      50.642   8.294   7.010  1.00  0.00      LL0  C  
ATOM   3784  H   ALA L  34      49.184   7.637   9.297  1.00  0.00      LL0  H  
ATOM   3785  N   TRP L  35      48.475   7.003   5.300  1.00  0.00      LL0  N  
ATOM   3786  CA  TRP L  35      48.048   5.847   4.526  1.00  0.00      LL0  C  
ATOM   3787  C   TRP L  35      49.059   5.624   3.428  1.00  0.00      LL0  C  
ATOM   3788  O   TRP L  35      49.517   6.569   2.793  1.00  0.00      LL0  O  
ATOM   3789  CB  TRP L  35      46.666   6.075   3.908  1.00  0.00      LL0  C  
ATOM   3790  CG  TRP L  35      45.590   6.108   4.970  1.00  0.00      LL0  C  
ATOM   3791  CD1 TRP L  35      45.129   7.230   5.678  1.00  0.00      LL0  C  
ATOM   3792  CD2 TRP L  35      44.803   5.003   5.461  1.00  0.00      LL0  C  
ATOM   3793  CE2 TRP L  35      43.901   5.528   6.447  1.00  0.00      LL0  C  
ATOM   3794  CE3 TRP L  35      44.779   3.627   5.145  1.00  0.00      LL0  C  
ATOM   3795  NE1 TRP L  35      44.138   6.896   6.547  1.00  0.00      LL0  N  
ATOM   3796  CZ2 TRP L  35      42.993   4.665   7.096  1.00  0.00      LL0  C  
ATOM   3797  CZ3 TRP L  35      43.864   2.775   5.800  1.00  0.00      LL0  C  
ATOM   3798  CH2 TRP L  35      42.976   3.292   6.768  1.00  0.00      LL0  C  
ATOM   3799  H   TRP L  35      48.758   7.839   4.831  1.00  0.00      LL0  H  
ATOM   3800  HE1 TRP L  35      43.670   7.524   7.140  1.00  0.00      LL0  H  
ATOM   3801  N   TYR L  36      49.405   4.348   3.255  1.00  0.00      LL0  N  
ATOM   3802  CA  TYR L  36      50.454   4.003   2.303  1.00  0.00      LL0  C  
ATOM   3803  C   TYR L  36      49.967   2.994   1.290  1.00  0.00      LL0  C  
ATOM   3804  O   TYR L  36      49.159   2.122   1.591  1.00  0.00      LL0  O  
ATOM   3805  CB  TYR L  36      51.673   3.415   3.023  1.00  0.00      LL0  C  
ATOM   3806  CG  TYR L  36      52.372   4.452   3.870  1.00  0.00      LL0  C  
ATOM   3807  CD1 TYR L  36      52.005   4.596   5.223  1.00  0.00      LL0  C  
ATOM   3808  CD2 TYR L  36      53.375   5.247   3.281  1.00  0.00      LL0  C  
ATOM   3809  CE1 TYR L  36      52.636   5.585   5.993  1.00  0.00      LL0  C  
ATOM   3810  CE2 TYR L  36      54.000   6.239   4.053  1.00  0.00      LL0  C  
ATOM   3811  CZ  TYR L  36      53.610   6.408   5.396  1.00  0.00      LL0  C  
ATOM   3812  OH  TYR L  36      54.187   7.413   6.147  1.00  0.00      LL0  O  
ATOM   3813  H   TYR L  36      48.930   3.638   3.775  1.00  0.00      LL0  H  
ATOM   3814  HH  TYR L  36      54.502   8.091   5.551  1.00  0.00      LL0  H  
ATOM   3815  N   GLN L  37      50.517   3.126   0.080  1.00  0.00      LL0  N  
ATOM   3816  CA  GLN L  37      50.363   2.008  -0.842  1.00  0.00      LL0  C  
ATOM   3817  C   GLN L  37      51.602   1.143  -0.797  1.00  0.00      LL0  C  
ATOM   3818  O   GLN L  37      52.702   1.596  -1.098  1.00  0.00      LL0  O  
ATOM   3819  CB  GLN L  37      50.133   2.483  -2.281  1.00  0.00      LL0  C  
ATOM   3820  CG  GLN L  37      49.646   1.348  -3.187  1.00  0.00      LL0  C  
ATOM   3821  CD  GLN L  37      49.708   1.741  -4.648  1.00  0.00      LL0  C  
ATOM   3822  NE2 GLN L  37      48.578   2.242  -5.144  1.00  0.00      LL0  N  
ATOM   3823  OE1 GLN L  37      50.718   1.541  -5.316  1.00  0.00      LL0  O  
ATOM   3824  H   GLN L  37      51.144   3.887  -0.100  1.00  0.00      LL0  H  
ATOM   3825 HE21 GLN L  37      47.727   2.321  -4.619  1.00  0.00      LL0  H  
ATOM   3826 HE22 GLN L  37      48.527   2.530  -6.110  1.00  0.00      LL0  H  
ATOM   3827  N   GLN L  38      51.390  -0.122  -0.430  1.00  0.00      LL0  N  
ATOM   3828  CA  GLN L  38      52.484  -1.033  -0.719  1.00  0.00      LL0  C  
ATOM   3829  C   GLN L  38      52.219  -1.836  -1.976  1.00  0.00      LL0  C  
ATOM   3830  O   GLN L  38      51.269  -2.600  -2.083  1.00  0.00      LL0  O  
ATOM   3831  CB  GLN L  38      52.797  -1.947   0.469  1.00  0.00      LL0  C  
ATOM   3832  CG  GLN L  38      54.057  -2.762   0.182  1.00  0.00      LL0  C  
ATOM   3833  CD  GLN L  38      54.436  -3.650   1.336  1.00  0.00      LL0  C  
ATOM   3834  NE2 GLN L  38      55.735  -3.587   1.620  1.00  0.00      LL0  N  
ATOM   3835  OE1 GLN L  38      53.635  -4.373   1.910  1.00  0.00      LL0  O  
ATOM   3836  H   GLN L  38      50.509  -0.472  -0.103  1.00  0.00      LL0  H  
ATOM   3837 HE21 GLN L  38      56.355  -2.984   1.114  1.00  0.00      LL0  H  
ATOM   3838 HE22 GLN L  38      56.106  -4.168   2.344  1.00  0.00      LL0  H  
ATOM   3839  N   LYS L  39      53.138  -1.641  -2.926  1.00  0.00      LL0  N  
ATOM   3840  CA  LYS L  39      53.264  -2.678  -3.947  1.00  0.00      LL0  C  
ATOM   3841  C   LYS L  39      54.063  -3.822  -3.344  1.00  0.00      LL0  C  
ATOM   3842  O   LYS L  39      55.087  -3.583  -2.715  1.00  0.00      LL0  O  
ATOM   3843  CB  LYS L  39      53.919  -2.068  -5.191  1.00  0.00      LL0  C  
ATOM   3844  CG  LYS L  39      52.930  -1.154  -5.923  1.00  0.00      LL0  C  
ATOM   3845  CD  LYS L  39      51.843  -1.977  -6.618  1.00  0.00      LL0  C  
ATOM   3846  CE  LYS L  39      50.443  -1.360  -6.607  1.00  0.00      LL0  C  
ATOM   3847  NZ  LYS L  39      50.355  -0.110  -7.371  1.00  0.00      LL0  N1+
ATOM   3848  H   LYS L  39      53.873  -0.986  -2.762  1.00  0.00      LL0  H  
ATOM   3849  HZ1 LYS L  39      49.376   0.012  -7.726  1.00  0.00      LL0  H  
ATOM   3850  HZ2 LYS L  39      50.528   0.731  -6.780  1.00  0.00      LL0  H  
ATOM   3851  HZ3 LYS L  39      50.970  -0.093  -8.199  1.00  0.00      LL0  H  
ATOM   3852  N   PRO L  40      53.523  -5.057  -3.479  1.00  0.00      LL0  N  
ATOM   3853  CA  PRO L  40      54.062  -6.211  -2.745  1.00  0.00      LL0  C  
ATOM   3854  C   PRO L  40      55.578  -6.316  -2.630  1.00  0.00      LL0  C  
ATOM   3855  O   PRO L  40      56.314  -6.370  -3.607  1.00  0.00      LL0  O  
ATOM   3856  CB  PRO L  40      53.395  -7.390  -3.458  1.00  0.00      LL0  C  
ATOM   3857  CG  PRO L  40      52.030  -6.843  -3.875  1.00  0.00      LL0  C  
ATOM   3858  CD  PRO L  40      52.352  -5.408  -4.279  1.00  0.00      LL0  C  
ATOM   3859  N   GLY L  41      56.012  -6.327  -1.356  1.00  0.00      LL0  N  
ATOM   3860  CA  GLY L  41      57.444  -6.476  -1.083  1.00  0.00      LL0  C  
ATOM   3861  C   GLY L  41      58.317  -5.322  -1.557  1.00  0.00      LL0  C  
ATOM   3862  O   GLY L  41      59.520  -5.438  -1.796  1.00  0.00      LL0  O  
ATOM   3863  H   GLY L  41      55.356  -6.225  -0.609  1.00  0.00      LL0  H  
ATOM   3864  N   LYS L  42      57.659  -4.171  -1.711  1.00  0.00      LL0  N  
ATOM   3865  CA  LYS L  42      58.408  -2.981  -2.077  1.00  0.00      LL0  C  
ATOM   3866  C   LYS L  42      58.076  -1.868  -1.119  1.00  0.00      LL0  C  
ATOM   3867  O   LYS L  42      57.098  -1.918  -0.387  1.00  0.00      LL0  O  
ATOM   3868  CB  LYS L  42      58.152  -2.601  -3.543  1.00  0.00      LL0  C  
ATOM   3869  CG  LYS L  42      58.610  -3.689  -4.531  1.00  0.00      LL0  C  
ATOM   3870  CD  LYS L  42      60.011  -3.527  -5.147  1.00  0.00      LL0  C  
ATOM   3871  CE  LYS L  42      61.187  -3.224  -4.206  1.00  0.00      LL0  C  
ATOM   3872  NZ  LYS L  42      61.436  -4.286  -3.216  1.00  0.00      LL0  N1+
ATOM   3873  H   LYS L  42      56.671  -4.095  -1.565  1.00  0.00      LL0  H  
ATOM   3874  HZ1 LYS L  42      62.135  -3.932  -2.526  1.00  0.00      LL0  H  
ATOM   3875  HZ2 LYS L  42      60.574  -4.539  -2.691  1.00  0.00      LL0  H  
ATOM   3876  HZ3 LYS L  42      61.807  -5.143  -3.666  1.00  0.00      LL0  H  
ATOM   3877  N   ALA L  43      58.972  -0.881  -1.124  1.00  0.00      LL0  N  
ATOM   3878  CA  ALA L  43      58.891   0.112  -0.063  1.00  0.00      LL0  C  
ATOM   3879  C   ALA L  43      57.802   1.155  -0.272  1.00  0.00      LL0  C  
ATOM   3880  O   ALA L  43      57.861   1.964  -1.199  1.00  0.00      LL0  O  
ATOM   3881  CB  ALA L  43      60.255   0.770   0.069  1.00  0.00      LL0  C  
ATOM   3882  H   ALA L  43      59.693  -0.831  -1.810  1.00  0.00      LL0  H  
ATOM   3883  N   PRO L  44      56.791   1.096   0.636  1.00  0.00      LL0  N  
ATOM   3884  CA  PRO L  44      55.534   1.841   0.468  1.00  0.00      LL0  C  
ATOM   3885  C   PRO L  44      55.663   3.281   0.011  1.00  0.00      LL0  C  
ATOM   3886  O   PRO L  44      56.688   3.930   0.191  1.00  0.00      LL0  O  
ATOM   3887  CB  PRO L  44      54.887   1.715   1.849  1.00  0.00      LL0  C  
ATOM   3888  CG  PRO L  44      55.362   0.365   2.375  1.00  0.00      LL0  C  
ATOM   3889  CD  PRO L  44      56.792   0.290   1.857  1.00  0.00      LL0  C  
ATOM   3890  N   LYS L  45      54.591   3.769  -0.612  1.00  0.00      LL0  N  
ATOM   3891  CA  LYS L  45      54.592   5.209  -0.843  1.00  0.00      LL0  C  
ATOM   3892  C   LYS L  45      53.476   5.881  -0.088  1.00  0.00      LL0  C  
ATOM   3893  O   LYS L  45      52.420   5.302   0.139  1.00  0.00      LL0  O  
ATOM   3894  CB  LYS L  45      54.543   5.576  -2.331  1.00  0.00      LL0  C  
ATOM   3895  CG  LYS L  45      55.944   5.822  -2.902  1.00  0.00      LL0  C  
ATOM   3896  CD  LYS L  45      56.742   4.548  -3.181  1.00  0.00      LL0  C  
ATOM   3897  CE  LYS L  45      58.238   4.686  -2.884  1.00  0.00      LL0  C  
ATOM   3898  NZ  LYS L  45      58.449   4.681  -1.432  1.00  0.00      LL0  N1+
ATOM   3899  H   LYS L  45      53.780   3.203  -0.775  1.00  0.00      LL0  H  
ATOM   3900  HZ1 LYS L  45      59.450   4.582  -1.198  1.00  0.00      LL0  H  
ATOM   3901  HZ2 LYS L  45      58.076   5.549  -0.987  1.00  0.00      LL0  H  
ATOM   3902  HZ3 LYS L  45      57.939   3.870  -1.012  1.00  0.00      LL0  H  
ATOM   3903  N   LEU L  46      53.773   7.125   0.302  1.00  0.00      LL0  N  
ATOM   3904  CA  LEU L  46      52.741   7.912   0.965  1.00  0.00      LL0  C  
ATOM   3905  C   LEU L  46      51.605   8.242   0.018  1.00  0.00      LL0  C  
ATOM   3906  O   LEU L  46      51.825   8.630  -1.120  1.00  0.00      LL0  O  
ATOM   3907  CB  LEU L  46      53.371   9.186   1.531  1.00  0.00      LL0  C  
ATOM   3908  CG  LEU L  46      52.430  10.054   2.367  1.00  0.00      LL0  C  
ATOM   3909  CD1 LEU L  46      51.939   9.324   3.615  1.00  0.00      LL0  C  
ATOM   3910  CD2 LEU L  46      53.062  11.403   2.696  1.00  0.00      LL0  C  
ATOM   3911  H   LEU L  46      54.656   7.536   0.082  1.00  0.00      LL0  H  
ATOM   3912  N   LEU L  47      50.392   8.064   0.546  1.00  0.00      LL0  N  
ATOM   3913  CA  LEU L  47      49.229   8.542  -0.194  1.00  0.00      LL0  C  
ATOM   3914  C   LEU L  47      48.591   9.715   0.512  1.00  0.00      LL0  C  
ATOM   3915  O   LEU L  47      48.403  10.801  -0.021  1.00  0.00      LL0  O  
ATOM   3916  CB  LEU L  47      48.171   7.452  -0.337  1.00  0.00      LL0  C  
ATOM   3917  CG  LEU L  47      48.669   6.122  -0.884  1.00  0.00      LL0  C  
ATOM   3918  CD1 LEU L  47      47.589   5.064  -0.699  1.00  0.00      LL0  C  
ATOM   3919  CD2 LEU L  47      49.164   6.214  -2.329  1.00  0.00      LL0  C  
ATOM   3920  H   LEU L  47      50.318   7.657   1.457  1.00  0.00      LL0  H  
ATOM   3921  N   ILE L  48      48.242   9.410   1.767  1.00  0.00      LL0  N  
ATOM   3922  CA  ILE L  48      47.549  10.394   2.586  1.00  0.00      LL0  C  
ATOM   3923  C   ILE L  48      48.386  10.608   3.823  1.00  0.00      LL0  C  
ATOM   3924  O   ILE L  48      48.819   9.646   4.442  1.00  0.00      LL0  O  
ATOM   3925  CB  ILE L  48      46.156   9.858   2.965  1.00  0.00      LL0  C  
ATOM   3926  CG1 ILE L  48      45.287   9.605   1.729  1.00  0.00      LL0  C  
ATOM   3927  CG2 ILE L  48      45.438  10.739   3.990  1.00  0.00      LL0  C  
ATOM   3928  CD1 ILE L  48      44.903  10.882   0.981  1.00  0.00      LL0  C  
ATOM   3929  H   ILE L  48      48.508   8.534   2.173  1.00  0.00      LL0  H  
ATOM   3930  N   TYR L  49      48.604  11.874   4.158  1.00  0.00      LL0  N  
ATOM   3931  CA  TYR L  49      49.172  12.117   5.474  1.00  0.00      LL0  C  
ATOM   3932  C   TYR L  49      48.158  12.841   6.329  1.00  0.00      LL0  C  
ATOM   3933  O   TYR L  49      47.175  13.365   5.816  1.00  0.00      LL0  O  
ATOM   3934  CB  TYR L  49      50.517  12.851   5.369  1.00  0.00      LL0  C  
ATOM   3935  CG  TYR L  49      50.400  14.237   4.772  1.00  0.00      LL0  C  
ATOM   3936  CD1 TYR L  49      50.279  14.389   3.374  1.00  0.00      LL0  C  
ATOM   3937  CD2 TYR L  49      50.431  15.346   5.641  1.00  0.00      LL0  C  
ATOM   3938  CE1 TYR L  49      50.180  15.681   2.834  1.00  0.00      LL0  C  
ATOM   3939  CE2 TYR L  49      50.339  16.638   5.101  1.00  0.00      LL0  C  
ATOM   3940  CZ  TYR L  49      50.213  16.788   3.705  1.00  0.00      LL0  C  
ATOM   3941  OH  TYR L  49      50.119  18.058   3.177  1.00  0.00      LL0  O  
ATOM   3942  H   TYR L  49      48.207  12.619   3.622  1.00  0.00      LL0  H  
ATOM   3943  HH  TYR L  49      50.728  18.623   3.651  1.00  0.00      LL0  H  
ATOM   3944  N   SER L  50      48.422  12.830   7.642  1.00  0.00      LL0  N  
ATOM   3945  CA  SER L  50      47.533  13.477   8.606  1.00  0.00      LL0  C  
ATOM   3946  C   SER L  50      46.045  13.447   8.314  1.00  0.00      LL0  C  
ATOM   3947  O   SER L  50      45.429  14.440   7.940  1.00  0.00      LL0  O  
ATOM   3948  CB  SER L  50      48.030  14.886   8.929  1.00  0.00      LL0  C  
ATOM   3949  OG  SER L  50      49.024  14.780   9.961  1.00  0.00      LL0  O  
ATOM   3950  H   SER L  50      49.292  12.447   7.953  1.00  0.00      LL0  H  
ATOM   3951  HG  SER L  50      48.513  14.499  10.722  1.00  0.00      LL0  H  
ATOM   3952  N   THR L  51      45.512  12.232   8.511  1.00  0.00      LL0  N  
ATOM   3953  CA  THR L  51      44.074  11.979   8.431  1.00  0.00      LL0  C  
ATOM   3954  C   THR L  51      43.505  11.974   7.023  1.00  0.00      LL0  C  
ATOM   3955  O   THR L  51      43.071  10.946   6.523  1.00  0.00      LL0  O  
ATOM   3956  CB  THR L  51      43.289  12.940   9.334  1.00  0.00      LL0  C  
ATOM   3957  CG2 THR L  51      41.823  12.552   9.522  1.00  0.00      LL0  C  
ATOM   3958  OG1 THR L  51      43.955  13.092  10.589  1.00  0.00      LL0  O  
ATOM   3959  H   THR L  51      46.145  11.472   8.658  1.00  0.00      LL0  H  
ATOM   3960  HG1 THR L  51      43.665  13.950  10.902  1.00  0.00      LL0  H  
ATOM   3961  N   ALA L  52      43.500  13.170   6.418  1.00  0.00      LL0  N  
ATOM   3962  CA  ALA L  52      42.801  13.312   5.149  1.00  0.00      LL0  C  
ATOM   3963  C   ALA L  52      43.667  13.787   4.001  1.00  0.00      LL0  C  
ATOM   3964  O   ALA L  52      43.355  13.570   2.836  1.00  0.00      LL0  O  
ATOM   3965  CB  ALA L  52      41.624  14.276   5.302  1.00  0.00      LL0  C  
ATOM   3966  H   ALA L  52      43.953  13.949   6.853  1.00  0.00      LL0  H  
ATOM   3967  N   SER L  53      44.756  14.469   4.379  1.00  0.00      LL0  N  
ATOM   3968  CA  SER L  53      45.494  15.227   3.377  1.00  0.00      LL0  C  
ATOM   3969  C   SER L  53      46.168  14.415   2.287  1.00  0.00      LL0  C  
ATOM   3970  O   SER L  53      47.069  13.616   2.515  1.00  0.00      LL0  O  
ATOM   3971  CB  SER L  53      46.496  16.132   4.087  1.00  0.00      LL0  C  
ATOM   3972  OG  SER L  53      45.847  16.770   5.196  1.00  0.00      LL0  O  
ATOM   3973  H   SER L  53      45.087  14.511   5.322  1.00  0.00      LL0  H  
ATOM   3974  HG  SER L  53      46.494  17.357   5.566  1.00  0.00      LL0  H  
ATOM   3975  N   LEU L  54      45.695  14.687   1.066  1.00  0.00      LL0  N  
ATOM   3976  CA  LEU L  54      46.369  14.124  -0.102  1.00  0.00      LL0  C  
ATOM   3977  C   LEU L  54      47.800  14.626  -0.216  1.00  0.00      LL0  C  
ATOM   3978  O   LEU L  54      48.052  15.824  -0.185  1.00  0.00      LL0  O  
ATOM   3979  CB  LEU L  54      45.566  14.496  -1.348  1.00  0.00      LL0  C  
ATOM   3980  CG  LEU L  54      46.013  13.805  -2.636  1.00  0.00      LL0  C  
ATOM   3981  CD1 LEU L  54      45.581  12.339  -2.678  1.00  0.00      LL0  C  
ATOM   3982  CD2 LEU L  54      45.547  14.584  -3.864  1.00  0.00      LL0  C  
ATOM   3983  H   LEU L  54      44.923  15.310   0.971  1.00  0.00      LL0  H  
ATOM   3984  N   TYR L  55      48.725  13.668  -0.338  1.00  0.00      LL0  N  
ATOM   3985  CA  TYR L  55      50.102  14.103  -0.547  1.00  0.00      LL0  C  
ATOM   3986  C   TYR L  55      50.301  14.653  -1.949  1.00  0.00      LL0  C  
ATOM   3987  O   TYR L  55      49.723  14.189  -2.925  1.00  0.00      LL0  O  
ATOM   3988  CB  TYR L  55      51.060  12.948  -0.217  1.00  0.00      LL0  C  
ATOM   3989  CG  TYR L  55      52.518  13.312  -0.412  1.00  0.00      LL0  C  
ATOM   3990  CD1 TYR L  55      53.107  14.326   0.375  1.00  0.00      LL0  C  
ATOM   3991  CD2 TYR L  55      53.254  12.609  -1.387  1.00  0.00      LL0  C  
ATOM   3992  CE1 TYR L  55      54.463  14.640   0.181  1.00  0.00      LL0  C  
ATOM   3993  CE2 TYR L  55      54.610  12.919  -1.576  1.00  0.00      LL0  C  
ATOM   3994  CZ  TYR L  55      55.199  13.928  -0.787  1.00  0.00      LL0  C  
ATOM   3995  OH  TYR L  55      56.536  14.220  -0.967  1.00  0.00      LL0  O  
ATOM   3996  H   TYR L  55      48.457  12.704  -0.387  1.00  0.00      LL0  H  
ATOM   3997  HH  TYR L  55      56.985  13.403  -1.183  1.00  0.00      LL0  H  
ATOM   3998  N   SER L  56      51.152  15.682  -2.006  1.00  0.00      LL0  N  
ATOM   3999  CA  SER L  56      51.467  16.309  -3.285  1.00  0.00      LL0  C  
ATOM   4000  C   SER L  56      51.993  15.338  -4.329  1.00  0.00      LL0  C  
ATOM   4001  O   SER L  56      53.113  14.854  -4.237  1.00  0.00      LL0  O  
ATOM   4002  CB  SER L  56      52.477  17.420  -3.007  1.00  0.00      LL0  C  
ATOM   4003  OG  SER L  56      53.377  16.981  -1.979  1.00  0.00      LL0  O  
ATOM   4004  H   SER L  56      51.626  16.011  -1.188  1.00  0.00      LL0  H  
ATOM   4005  HG  SER L  56      53.911  16.295  -2.374  1.00  0.00      LL0  H  
ATOM   4006  N   GLY L  57      51.131  15.085  -5.322  1.00  0.00      LL0  N  
ATOM   4007  CA  GLY L  57      51.563  14.185  -6.388  1.00  0.00      LL0  C  
ATOM   4008  C   GLY L  57      50.746  12.910  -6.465  1.00  0.00      LL0  C  
ATOM   4009  O   GLY L  57      50.595  12.296  -7.512  1.00  0.00      LL0  O  
ATOM   4010  H   GLY L  57      50.189  15.414  -5.260  1.00  0.00      LL0  H  
ATOM   4011  N   VAL L  58      50.204  12.539  -5.298  1.00  0.00      LL0  N  
ATOM   4012  CA  VAL L  58      49.341  11.361  -5.278  1.00  0.00      LL0  C  
ATOM   4013  C   VAL L  58      48.027  11.645  -5.991  1.00  0.00      LL0  C  
ATOM   4014  O   VAL L  58      47.388  12.663  -5.762  1.00  0.00      LL0  O  
ATOM   4015  CB  VAL L  58      49.128  10.933  -3.818  1.00  0.00      LL0  C  
ATOM   4016  CG1 VAL L  58      48.186   9.738  -3.652  1.00  0.00      LL0  C  
ATOM   4017  CG2 VAL L  58      50.486  10.658  -3.178  1.00  0.00      LL0  C  
ATOM   4018  H   VAL L  58      50.262  13.127  -4.491  1.00  0.00      LL0  H  
ATOM   4019  N   PRO L  59      47.644  10.714  -6.898  1.00  0.00      LL0  N  
ATOM   4020  CA  PRO L  59      46.349  10.853  -7.570  1.00  0.00      LL0  C  
ATOM   4021  C   PRO L  59      45.182  11.049  -6.616  1.00  0.00      LL0  C  
ATOM   4022  O   PRO L  59      44.950  10.263  -5.703  1.00  0.00      LL0  O  
ATOM   4023  CB  PRO L  59      46.241   9.547  -8.364  1.00  0.00      LL0  C  
ATOM   4024  CG  PRO L  59      47.683   9.114  -8.617  1.00  0.00      LL0  C  
ATOM   4025  CD  PRO L  59      48.391   9.540  -7.338  1.00  0.00      LL0  C  
ATOM   4026  N   SER L  60      44.417  12.108  -6.914  1.00  0.00      LL0  N  
ATOM   4027  CA  SER L  60      43.279  12.519  -6.086  1.00  0.00      LL0  C  
ATOM   4028  C   SER L  60      42.132  11.539  -5.851  1.00  0.00      LL0  C  
ATOM   4029  O   SER L  60      41.112  11.873  -5.268  1.00  0.00      LL0  O  
ATOM   4030  CB  SER L  60      42.741  13.837  -6.638  1.00  0.00      LL0  C  
ATOM   4031  OG  SER L  60      43.812  14.544  -7.285  1.00  0.00      LL0  O  
ATOM   4032  H   SER L  60      44.719  12.770  -7.601  1.00  0.00      LL0  H  
ATOM   4033  HG  SER L  60      43.726  15.453  -7.022  1.00  0.00      LL0  H  
ATOM   4034  N   ARG L  61      42.324  10.304  -6.336  1.00  0.00      LL0  N  
ATOM   4035  CA  ARG L  61      41.336   9.281  -6.029  1.00  0.00      LL0  C  
ATOM   4036  C   ARG L  61      41.318   8.845  -4.571  1.00  0.00      LL0  C  
ATOM   4037  O   ARG L  61      40.317   8.343  -4.070  1.00  0.00      LL0  O  
ATOM   4038  CB  ARG L  61      41.509   8.087  -6.972  1.00  0.00      LL0  C  
ATOM   4039  CG  ARG L  61      42.849   7.362  -6.829  1.00  0.00      LL0  C  
ATOM   4040  CD  ARG L  61      42.976   6.218  -7.826  1.00  0.00      LL0  C  
ATOM   4041  NE  ARG L  61      44.209   5.467  -7.615  1.00  0.00      LL0  N  
ATOM   4042  CZ  ARG L  61      44.146   4.164  -7.274  1.00  0.00      LL0  C  
ATOM   4043  NH1 ARG L  61      42.986   3.552  -7.069  1.00  0.00      LL0  N1+
ATOM   4044  NH2 ARG L  61      45.256   3.460  -7.151  1.00  0.00      LL0  N  
ATOM   4045  H   ARG L  61      43.204  10.057  -6.728  1.00  0.00      LL0  H  
ATOM   4046  HE  ARG L  61      45.104   5.896  -7.749  1.00  0.00      LL0  H  
ATOM   4047 HH11 ARG L  61      43.039   2.567  -6.847  1.00  0.00      LL0  H  
ATOM   4048 HH12 ARG L  61      42.084   3.995  -7.121  1.00  0.00      LL0  H  
ATOM   4049 HH21 ARG L  61      45.163   2.474  -6.947  1.00  0.00      LL0  H  
ATOM   4050 HH22 ARG L  61      46.191   3.807  -7.284  1.00  0.00      LL0  H  
ATOM   4051  N   PHE L  62      42.475   9.044  -3.919  1.00  0.00      LL0  N  
ATOM   4052  CA  PHE L  62      42.521   8.712  -2.499  1.00  0.00      LL0  C  
ATOM   4053  C   PHE L  62      42.052   9.874  -1.651  1.00  0.00      LL0  C  
ATOM   4054  O   PHE L  62      42.412  11.021  -1.886  1.00  0.00      LL0  O  
ATOM   4055  CB  PHE L  62      43.945   8.353  -2.061  1.00  0.00      LL0  C  
ATOM   4056  CG  PHE L  62      44.499   7.169  -2.817  1.00  0.00      LL0  C  
ATOM   4057  CD1 PHE L  62      44.173   5.862  -2.395  1.00  0.00      LL0  C  
ATOM   4058  CD2 PHE L  62      45.350   7.390  -3.921  1.00  0.00      LL0  C  
ATOM   4059  CE1 PHE L  62      44.720   4.760  -3.079  1.00  0.00      LL0  C  
ATOM   4060  CE2 PHE L  62      45.898   6.289  -4.606  1.00  0.00      LL0  C  
ATOM   4061  CZ  PHE L  62      45.582   4.984  -4.173  1.00  0.00      LL0  C  
ATOM   4062  H   PHE L  62      43.236   9.532  -4.349  1.00  0.00      LL0  H  
ATOM   4063  N   SER L  63      41.275   9.532  -0.625  1.00  0.00      LL0  N  
ATOM   4064  CA  SER L  63      41.083  10.524   0.421  1.00  0.00      LL0  C  
ATOM   4065  C   SER L  63      41.086   9.842   1.770  1.00  0.00      LL0  C  
ATOM   4066  O   SER L  63      40.625   8.716   1.923  1.00  0.00      LL0  O  
ATOM   4067  CB  SER L  63      39.796  11.314   0.175  1.00  0.00      LL0  C  
ATOM   4068  OG  SER L  63      39.796  11.833  -1.162  1.00  0.00      LL0  O  
ATOM   4069  H   SER L  63      40.796   8.655  -0.547  1.00  0.00      LL0  H  
ATOM   4070  HG  SER L  63      40.707  11.882  -1.448  1.00  0.00      LL0  H  
ATOM   4071  N   GLY L  64      41.665  10.538   2.747  1.00  0.00      LL0  N  
ATOM   4072  CA  GLY L  64      41.591   9.917   4.062  1.00  0.00      LL0  C  
ATOM   4073  C   GLY L  64      40.487  10.549   4.877  1.00  0.00      LL0  C  
ATOM   4074  O   GLY L  64      39.863  11.515   4.452  1.00  0.00      LL0  O  
ATOM   4075  H   GLY L  64      41.988  11.478   2.622  1.00  0.00      LL0  H  
ATOM   4076  N   SER L  65      40.271   9.970   6.059  1.00  0.00      LL0  N  
ATOM   4077  CA  SER L  65      39.273  10.516   6.972  1.00  0.00      LL0  C  
ATOM   4078  C   SER L  65      39.540   9.972   8.357  1.00  0.00      LL0  C  
ATOM   4079  O   SER L  65      40.287   9.010   8.506  1.00  0.00      LL0  O  
ATOM   4080  CB  SER L  65      37.872  10.126   6.493  1.00  0.00      LL0  C  
ATOM   4081  OG  SER L  65      37.814   8.709   6.295  1.00  0.00      LL0  O  
ATOM   4082  H   SER L  65      40.793   9.160   6.334  1.00  0.00      LL0  H  
ATOM   4083  HG  SER L  65      38.577   8.474   5.766  1.00  0.00      LL0  H  
ATOM   4084  N   GLY L  66      38.902  10.591   9.356  1.00  0.00      LL0  N  
ATOM   4085  CA  GLY L  66      39.041   9.987  10.673  1.00  0.00      LL0  C  
ATOM   4086  C   GLY L  66      38.666  10.940  11.777  1.00  0.00      LL0  C  
ATOM   4087  O   GLY L  66      38.206  12.044  11.516  1.00  0.00      LL0  O  
ATOM   4088  H   GLY L  66      38.344  11.416   9.258  1.00  0.00      LL0  H  
ATOM   4089  N   SER L  67      38.875  10.450  13.006  1.00  0.00      LL0  N  
ATOM   4090  CA  SER L  67      38.394  11.165  14.183  1.00  0.00      LL0  C  
ATOM   4091  C   SER L  67      39.074  10.681  15.453  1.00  0.00      LL0  C  
ATOM   4092  O   SER L  67      38.446  10.061  16.305  1.00  0.00      LL0  O  
ATOM   4093  CB  SER L  67      36.864  11.024  14.281  1.00  0.00      LL0  C  
ATOM   4094  OG  SER L  67      36.345  11.715  15.423  1.00  0.00      LL0  O  
ATOM   4095  H   SER L  67      39.238   9.521  13.090  1.00  0.00      LL0  H  
ATOM   4096  HG  SER L  67      36.667  11.227  16.177  1.00  0.00      LL0  H  
ATOM   4097  N   GLY L  68      40.376  10.990  15.560  1.00  0.00      LL0  N  
ATOM   4098  CA  GLY L  68      41.067  10.652  16.808  1.00  0.00      LL0  C  
ATOM   4099  C   GLY L  68      41.537   9.210  16.899  1.00  0.00      LL0  C  
ATOM   4100  O   GLY L  68      42.726   8.913  16.890  1.00  0.00      LL0  O  
ATOM   4101  H   GLY L  68      40.876  11.440  14.820  1.00  0.00      LL0  H  
ATOM   4102  N   THR L  69      40.537   8.325  16.966  1.00  0.00      LL0  N  
ATOM   4103  CA  THR L  69      40.850   6.902  17.054  1.00  0.00      LL0  C  
ATOM   4104  C   THR L  69      40.641   6.149  15.746  1.00  0.00      LL0  C  
ATOM   4105  O   THR L  69      41.499   5.426  15.253  1.00  0.00      LL0  O  
ATOM   4106  CB  THR L  69      40.017   6.288  18.182  1.00  0.00      LL0  C  
ATOM   4107  CG2 THR L  69      40.617   4.983  18.704  1.00  0.00      LL0  C  
ATOM   4108  OG1 THR L  69      39.853   7.234  19.249  1.00  0.00      LL0  O  
ATOM   4109  H   THR L  69      39.598   8.657  17.052  1.00  0.00      LL0  H  
ATOM   4110  HG1 THR L  69      39.324   6.802  19.907  1.00  0.00      LL0  H  
ATOM   4111  N   ASP L  70      39.438   6.362  15.195  1.00  0.00      LL0  N  
ATOM   4112  CA  ASP L  70      39.092   5.670  13.953  1.00  0.00      LL0  C  
ATOM   4113  C   ASP L  70      39.517   6.468  12.745  1.00  0.00      LL0  C  
ATOM   4114  O   ASP L  70      39.347   7.682  12.712  1.00  0.00      LL0  O  
ATOM   4115  CB  ASP L  70      37.581   5.443  13.874  1.00  0.00      LL0  C  
ATOM   4116  CG  ASP L  70      37.134   4.385  14.860  1.00  0.00      LL0  C  
ATOM   4117  OD1 ASP L  70      37.156   4.630  16.068  1.00  0.00      LL0  O  
ATOM   4118  OD2 ASP L  70      36.748   3.306  14.416  1.00  0.00      LL0  O1-
ATOM   4119  H   ASP L  70      38.760   6.947  15.633  1.00  0.00      LL0  H  
ATOM   4120  N   PHE L  71      40.072   5.754  11.757  1.00  0.00      LL0  N  
ATOM   4121  CA  PHE L  71      40.500   6.418  10.526  1.00  0.00      LL0  C  
ATOM   4122  C   PHE L  71      40.160   5.575   9.313  1.00  0.00      LL0  C  
ATOM   4123  O   PHE L  71      40.371   4.367   9.296  1.00  0.00      LL0  O  
ATOM   4124  CB  PHE L  71      42.008   6.711  10.550  1.00  0.00      LL0  C  
ATOM   4125  CG  PHE L  71      42.332   7.786  11.565  1.00  0.00      LL0  C  
ATOM   4126  CD1 PHE L  71      42.583   7.429  12.908  1.00  0.00      LL0  C  
ATOM   4127  CD2 PHE L  71      42.368   9.137  11.154  1.00  0.00      LL0  C  
ATOM   4128  CE1 PHE L  71      42.832   8.437  13.858  1.00  0.00      LL0  C  
ATOM   4129  CE2 PHE L  71      42.620  10.146  12.104  1.00  0.00      LL0  C  
ATOM   4130  CZ  PHE L  71      42.835   9.787  13.450  1.00  0.00      LL0  C  
ATOM   4131  H   PHE L  71      40.257   4.777  11.882  1.00  0.00      LL0  H  
ATOM   4132  N   THR L  72      39.600   6.240   8.291  1.00  0.00      LL0  N  
ATOM   4133  CA  THR L  72      39.308   5.435   7.109  1.00  0.00      LL0  C  
ATOM   4134  C   THR L  72      39.935   5.983   5.839  1.00  0.00      LL0  C  
ATOM   4135  O   THR L  72      39.975   7.189   5.602  1.00  0.00      LL0  O  
ATOM   4136  CB  THR L  72      37.795   5.150   6.926  1.00  0.00      LL0  C  
ATOM   4137  CG2 THR L  72      37.078   4.809   8.234  1.00  0.00      LL0  C  
ATOM   4138  OG1 THR L  72      37.102   6.199   6.239  1.00  0.00      LL0  O  
ATOM   4139  H   THR L  72      39.500   7.235   8.304  1.00  0.00      LL0  H  
ATOM   4140  HG1 THR L  72      37.243   7.014   6.717  1.00  0.00      LL0  H  
ATOM   4141  N   LEU L  73      40.425   5.042   5.023  1.00  0.00      LL0  N  
ATOM   4142  CA  LEU L  73      40.797   5.429   3.669  1.00  0.00      LL0  C  
ATOM   4143  C   LEU L  73      39.583   5.357   2.771  1.00  0.00      LL0  C  
ATOM   4144  O   LEU L  73      39.154   4.299   2.319  1.00  0.00      LL0  O  
ATOM   4145  CB  LEU L  73      41.923   4.543   3.130  1.00  0.00      LL0  C  
ATOM   4146  CG  LEU L  73      42.499   4.985   1.779  1.00  0.00      LL0  C  
ATOM   4147  CD1 LEU L  73      43.062   6.406   1.823  1.00  0.00      LL0  C  
ATOM   4148  CD2 LEU L  73      43.535   3.990   1.253  1.00  0.00      LL0  C  
ATOM   4149  H   LEU L  73      40.316   4.083   5.281  1.00  0.00      LL0  H  
ATOM   4150  N   THR L  74      39.028   6.543   2.550  1.00  0.00      LL0  N  
ATOM   4151  CA  THR L  74      37.938   6.559   1.595  1.00  0.00      LL0  C  
ATOM   4152  C   THR L  74      38.456   6.808   0.188  1.00  0.00      LL0  C  
ATOM   4153  O   THR L  74      38.877   7.889  -0.205  1.00  0.00      LL0  O  
ATOM   4154  CB  THR L  74      36.830   7.522   2.065  1.00  0.00      LL0  C  
ATOM   4155  CG2 THR L  74      37.263   8.986   2.200  1.00  0.00      LL0  C  
ATOM   4156  OG1 THR L  74      35.658   7.386   1.252  1.00  0.00      LL0  O  
ATOM   4157  H   THR L  74      39.492   7.383   2.837  1.00  0.00      LL0  H  
ATOM   4158  HG1 THR L  74      35.126   8.150   1.451  1.00  0.00      LL0  H  
ATOM   4159  N   ILE L  75      38.440   5.710  -0.575  1.00  0.00      LL0  N  
ATOM   4160  CA  ILE L  75      38.832   5.928  -1.961  1.00  0.00      LL0  C  
ATOM   4161  C   ILE L  75      37.617   6.337  -2.782  1.00  0.00      LL0  C  
ATOM   4162  O   ILE L  75      36.479   6.161  -2.354  1.00  0.00      LL0  O  
ATOM   4163  CB  ILE L  75      39.553   4.674  -2.493  1.00  0.00      LL0  C  
ATOM   4164  CG1 ILE L  75      40.540   5.001  -3.615  1.00  0.00      LL0  C  
ATOM   4165  CG2 ILE L  75      38.579   3.549  -2.856  1.00  0.00      LL0  C  
ATOM   4166  CD1 ILE L  75      41.414   3.804  -3.985  1.00  0.00      LL0  C  
ATOM   4167  H   ILE L  75      38.086   4.832  -0.250  1.00  0.00      LL0  H  
ATOM   4168  N   SER L  76      37.887   6.877  -3.968  1.00  0.00      LL0  N  
ATOM   4169  CA  SER L  76      36.787   6.979  -4.917  1.00  0.00      LL0  C  
ATOM   4170  C   SER L  76      36.684   5.717  -5.755  1.00  0.00      LL0  C  
ATOM   4171  O   SER L  76      35.657   5.056  -5.789  1.00  0.00      LL0  O  
ATOM   4172  CB  SER L  76      36.981   8.228  -5.768  1.00  0.00      LL0  C  
ATOM   4173  OG  SER L  76      38.380   8.379  -6.026  1.00  0.00      LL0  O  
ATOM   4174  H   SER L  76      38.827   7.094  -4.231  1.00  0.00      LL0  H  
ATOM   4175  HG  SER L  76      38.743   8.815  -5.257  1.00  0.00      LL0  H  
ATOM   4176  N   SER L  77      37.822   5.401  -6.393  1.00  0.00      LL0  N  
ATOM   4177  CA  SER L  77      37.845   4.196  -7.214  1.00  0.00      LL0  C  
ATOM   4178  C   SER L  77      39.193   3.505  -7.179  1.00  0.00      LL0  C  
ATOM   4179  O   SER L  77      40.256   4.127  -7.144  1.00  0.00      LL0  O  
ATOM   4180  CB  SER L  77      37.441   4.544  -8.653  1.00  0.00      LL0  C  
ATOM   4181  OG  SER L  77      37.424   3.375  -9.479  1.00  0.00      LL0  O  
ATOM   4182  H   SER L  77      38.604   6.024  -6.378  1.00  0.00      LL0  H  
ATOM   4183  HG  SER L  77      38.228   3.404 -10.002  1.00  0.00      LL0  H  
ATOM   4184  N   LEU L  78      39.098   2.171  -7.207  1.00  0.00      LL0  N  
ATOM   4185  CA  LEU L  78      40.308   1.422  -7.522  1.00  0.00      LL0  C  
ATOM   4186  C   LEU L  78      40.439   1.221  -9.017  1.00  0.00      LL0  C  
ATOM   4187  O   LEU L  78      39.484   1.353  -9.774  1.00  0.00      LL0  O  
ATOM   4188  CB  LEU L  78      40.404   0.111  -6.737  1.00  0.00      LL0  C  
ATOM   4189  CG  LEU L  78      40.568   0.365  -5.234  1.00  0.00      LL0  C  
ATOM   4190  CD1 LEU L  78      39.235   0.350  -4.501  1.00  0.00      LL0  C  
ATOM   4191  CD2 LEU L  78      41.558  -0.583  -4.567  1.00  0.00      LL0  C  
ATOM   4192  H   LEU L  78      38.193   1.744  -7.203  1.00  0.00      LL0  H  
ATOM   4193  N   GLN L  79      41.692   0.990  -9.407  1.00  0.00      LL0  N  
ATOM   4194  CA  GLN L  79      42.118   1.138 -10.794  1.00  0.00      LL0  C  
ATOM   4195  C   GLN L  79      43.031  -0.037 -11.134  1.00  0.00      LL0  C  
ATOM   4196  O   GLN L  79      43.424  -0.783 -10.248  1.00  0.00      LL0  O  
ATOM   4197  CB  GLN L  79      42.862   2.483 -10.933  1.00  0.00      LL0  C  
ATOM   4198  CG  GLN L  79      42.080   3.759 -10.591  1.00  0.00      LL0  C  
ATOM   4199  CD  GLN L  79      40.833   3.907 -11.443  1.00  0.00      LL0  C  
ATOM   4200  NE2 GLN L  79      41.062   3.978 -12.758  1.00  0.00      LL0  N  
ATOM   4201  OE1 GLN L  79      39.718   3.977 -10.950  1.00  0.00      LL0  O  
ATOM   4202  H   GLN L  79      42.391   0.731  -8.735  1.00  0.00      LL0  H  
ATOM   4203 HE21 GLN L  79      41.979   3.952 -13.148  1.00  0.00      LL0  H  
ATOM   4204 HE22 GLN L  79      40.261   4.074 -13.348  1.00  0.00      LL0  H  
ATOM   4205  N   PRO L  80      43.403  -0.206 -12.434  1.00  0.00      LL0  N  
ATOM   4206  CA  PRO L  80      44.376  -1.263 -12.760  1.00  0.00      LL0  C  
ATOM   4207  C   PRO L  80      45.692  -1.275 -11.980  1.00  0.00      LL0  C  
ATOM   4208  O   PRO L  80      46.381  -2.283 -11.919  1.00  0.00      LL0  O  
ATOM   4209  CB  PRO L  80      44.596  -1.082 -14.265  1.00  0.00      LL0  C  
ATOM   4210  CG  PRO L  80      43.312  -0.440 -14.780  1.00  0.00      LL0  C  
ATOM   4211  CD  PRO L  80      42.926   0.484 -13.633  1.00  0.00      LL0  C  
ATOM   4212  N   GLU L  81      46.044  -0.114 -11.399  1.00  0.00      LL0  N  
ATOM   4213  CA  GLU L  81      47.313  -0.120 -10.675  1.00  0.00      LL0  C  
ATOM   4214  C   GLU L  81      47.272  -0.763  -9.294  1.00  0.00      LL0  C  
ATOM   4215  O   GLU L  81      48.300  -1.085  -8.705  1.00  0.00      LL0  O  
ATOM   4216  CB  GLU L  81      47.938   1.287 -10.674  1.00  0.00      LL0  C  
ATOM   4217  CG  GLU L  81      47.268   2.361  -9.799  1.00  0.00      LL0  C  
ATOM   4218  CD  GLU L  81      47.979   2.543  -8.462  1.00  0.00      LL0  C  
ATOM   4219  OE1 GLU L  81      47.864   3.612  -7.869  1.00  0.00      LL0  O  
ATOM   4220  OE2 GLU L  81      48.650   1.631  -7.995  1.00  0.00      LL0  O1-
ATOM   4221  H   GLU L  81      45.426   0.665 -11.343  1.00  0.00      LL0  H  
ATOM   4222  N   ASP L  82      46.038  -0.960  -8.808  1.00  0.00      LL0  N  
ATOM   4223  CA  ASP L  82      45.827  -1.316  -7.405  1.00  0.00      LL0  C  
ATOM   4224  C   ASP L  82      46.081  -2.758  -6.992  1.00  0.00      LL0  C  
ATOM   4225  O   ASP L  82      45.448  -3.275  -6.083  1.00  0.00      LL0  O  
ATOM   4226  CB  ASP L  82      44.413  -0.922  -6.965  1.00  0.00      LL0  C  
ATOM   4227  CG  ASP L  82      44.192   0.575  -7.037  1.00  0.00      LL0  C  
ATOM   4228  OD1 ASP L  82      44.223   1.147  -8.117  1.00  0.00      LL0  O  
ATOM   4229  OD2 ASP L  82      43.965   1.203  -6.012  1.00  0.00      LL0  O1-
ATOM   4230  H   ASP L  82      45.222  -0.701  -9.327  1.00  0.00      LL0  H  
ATOM   4231  N   PHE L  83      47.055  -3.402  -7.649  1.00  0.00      LL0  N  
ATOM   4232  CA  PHE L  83      47.498  -4.685  -7.093  1.00  0.00      LL0  C  
ATOM   4233  C   PHE L  83      48.345  -4.446  -5.852  1.00  0.00      LL0  C  
ATOM   4234  O   PHE L  83      49.567  -4.373  -5.912  1.00  0.00      LL0  O  
ATOM   4235  CB  PHE L  83      48.300  -5.484  -8.127  1.00  0.00      LL0  C  
ATOM   4236  CG  PHE L  83      47.447  -5.885  -9.309  1.00  0.00      LL0  C  
ATOM   4237  CD1 PHE L  83      47.343  -5.020 -10.422  1.00  0.00      LL0  C  
ATOM   4238  CD2 PHE L  83      46.777  -7.128  -9.288  1.00  0.00      LL0  C  
ATOM   4239  CE1 PHE L  83      46.562  -5.405 -11.529  1.00  0.00      LL0  C  
ATOM   4240  CE2 PHE L  83      45.998  -7.513 -10.396  1.00  0.00      LL0  C  
ATOM   4241  CZ  PHE L  83      45.898  -6.648 -11.505  1.00  0.00      LL0  C  
ATOM   4242  H   PHE L  83      47.567  -2.932  -8.365  1.00  0.00      LL0  H  
ATOM   4243  N   ALA L  84      47.640  -4.243  -4.732  1.00  0.00      LL0  N  
ATOM   4244  CA  ALA L  84      48.354  -3.611  -3.631  1.00  0.00      LL0  C  
ATOM   4245  C   ALA L  84      47.876  -4.000  -2.257  1.00  0.00      LL0  C  
ATOM   4246  O   ALA L  84      46.702  -4.258  -2.013  1.00  0.00      LL0  O  
ATOM   4247  CB  ALA L  84      48.239  -2.089  -3.726  1.00  0.00      LL0  C  
ATOM   4248  H   ALA L  84      46.639  -4.322  -4.743  1.00  0.00      LL0  H  
ATOM   4249  N   THR L  85      48.858  -3.965  -1.358  1.00  0.00      LL0  N  
ATOM   4250  CA  THR L  85      48.519  -3.989   0.054  1.00  0.00      LL0  C  
ATOM   4251  C   THR L  85      48.545  -2.579   0.613  1.00  0.00      LL0  C  
ATOM   4252  O   THR L  85      49.585  -1.963   0.802  1.00  0.00      LL0  O  
ATOM   4253  CB  THR L  85      49.489  -4.907   0.796  1.00  0.00      LL0  C  
ATOM   4254  CG2 THR L  85      49.002  -5.231   2.211  1.00  0.00      LL0  C  
ATOM   4255  OG1 THR L  85      49.682  -6.114   0.046  1.00  0.00      LL0  O  
ATOM   4256  H   THR L  85      49.802  -3.793  -1.640  1.00  0.00      LL0  H  
ATOM   4257  HG1 THR L  85      50.304  -6.635   0.539  1.00  0.00      LL0  H  
ATOM   4258  N   TYR L  86      47.337  -2.064   0.845  1.00  0.00      LL0  N  
ATOM   4259  CA  TYR L  86      47.297  -0.755   1.491  1.00  0.00      LL0  C  
ATOM   4260  C   TYR L  86      47.626  -0.848   2.966  1.00  0.00      LL0  C  
ATOM   4261  O   TYR L  86      47.474  -1.900   3.577  1.00  0.00      LL0  O  
ATOM   4262  CB  TYR L  86      45.933  -0.103   1.254  1.00  0.00      LL0  C  
ATOM   4263  CG  TYR L  86      45.853   0.356  -0.182  1.00  0.00      LL0  C  
ATOM   4264  CD1 TYR L  86      45.251  -0.465  -1.162  1.00  0.00      LL0  C  
ATOM   4265  CD2 TYR L  86      46.413   1.606  -0.500  1.00  0.00      LL0  C  
ATOM   4266  CE1 TYR L  86      45.258  -0.040  -2.504  1.00  0.00      LL0  C  
ATOM   4267  CE2 TYR L  86      46.420   2.025  -1.835  1.00  0.00      LL0  C  
ATOM   4268  CZ  TYR L  86      45.870   1.191  -2.823  1.00  0.00      LL0  C  
ATOM   4269  OH  TYR L  86      45.966   1.610  -4.133  1.00  0.00      LL0  O  
ATOM   4270  H   TYR L  86      46.524  -2.622   0.681  1.00  0.00      LL0  H  
ATOM   4271  HH  TYR L  86      45.279   1.192  -4.656  1.00  0.00      LL0  H  
ATOM   4272  N   TYR L  87      48.077   0.285   3.512  1.00  0.00      LL0  N  
ATOM   4273  CA  TYR L  87      48.434   0.319   4.929  1.00  0.00      LL0  C  
ATOM   4274  C   TYR L  87      47.915   1.574   5.591  1.00  0.00      LL0  C  
ATOM   4275  O   TYR L  87      47.905   2.639   4.988  1.00  0.00      LL0  O  
ATOM   4276  CB  TYR L  87      49.955   0.259   5.104  1.00  0.00      LL0  C  
ATOM   4277  CG  TYR L  87      50.424  -1.174   5.170  1.00  0.00      LL0  C  
ATOM   4278  CD1 TYR L  87      50.884  -1.817   4.002  1.00  0.00      LL0  C  
ATOM   4279  CD2 TYR L  87      50.381  -1.829   6.415  1.00  0.00      LL0  C  
ATOM   4280  CE1 TYR L  87      51.280  -3.164   4.079  1.00  0.00      LL0  C  
ATOM   4281  CE2 TYR L  87      50.779  -3.172   6.488  1.00  0.00      LL0  C  
ATOM   4282  CZ  TYR L  87      51.199  -3.831   5.318  1.00  0.00      LL0  C  
ATOM   4283  OH  TYR L  87      51.529  -5.170   5.393  1.00  0.00      LL0  O  
ATOM   4284  H   TYR L  87      48.213   1.099   2.942  1.00  0.00      LL0  H  
ATOM   4285  HH  TYR L  87      51.012  -5.576   6.089  1.00  0.00      LL0  H  
ATOM   4286  N   CYS L  88      47.511   1.416   6.855  1.00  0.00      LL0  N  
ATOM   4287  CA  CYS L  88      47.470   2.624   7.676  1.00  0.00      LL0  C  
ATOM   4288  C   CYS L  88      48.749   2.723   8.471  1.00  0.00      LL0  C  
ATOM   4289  O   CYS L  88      49.526   1.774   8.514  1.00  0.00      LL0  O  
ATOM   4290  CB  CYS L  88      46.264   2.639   8.619  1.00  0.00      LL0  C  
ATOM   4291  SG  CYS L  88      45.902   1.032   9.369  1.00  0.00      LL0  S  
ATOM   4292  H   CYS L  88      47.494   0.507   7.278  1.00  0.00      LL0  H  
ATOM   4293  N   GLN L  89      48.922   3.890   9.095  1.00  0.00      LL0  N  
ATOM   4294  CA  GLN L  89      50.064   4.112   9.972  1.00  0.00      LL0  C  
ATOM   4295  C   GLN L  89      49.736   5.298  10.855  1.00  0.00      LL0  C  
ATOM   4296  O   GLN L  89      48.943   6.149  10.468  1.00  0.00      LL0  O  
ATOM   4297  CB  GLN L  89      51.312   4.312   9.092  1.00  0.00      LL0  C  
ATOM   4298  CG  GLN L  89      52.620   4.755   9.749  1.00  0.00      LL0  C  
ATOM   4299  CD  GLN L  89      52.773   6.246   9.552  1.00  0.00      LL0  C  
ATOM   4300  NE2 GLN L  89      53.894   6.593   8.920  1.00  0.00      LL0  N  
ATOM   4301  OE1 GLN L  89      51.899   7.036   9.874  1.00  0.00      LL0  O  
ATOM   4302  H   GLN L  89      48.343   4.684   8.888  1.00  0.00      LL0  H  
ATOM   4303 HE21 GLN L  89      54.634   5.951   8.733  1.00  0.00      LL0  H  
ATOM   4304 HE22 GLN L  89      53.986   7.522   8.563  1.00  0.00      LL0  H  
ATOM   4305  N   GLN L  90      50.350   5.325  12.041  1.00  0.00      LL0  N  
ATOM   4306  CA  GLN L  90      50.374   6.614  12.718  1.00  0.00      LL0  C  
ATOM   4307  C   GLN L  90      51.797   7.053  12.975  1.00  0.00      LL0  C  
ATOM   4308  O   GLN L  90      52.694   6.231  13.139  1.00  0.00      LL0  O  
ATOM   4309  CB  GLN L  90      49.511   6.603  13.987  1.00  0.00      LL0  C  
ATOM   4310  CG  GLN L  90      49.976   5.708  15.141  1.00  0.00      LL0  C  
ATOM   4311  CD  GLN L  90      51.105   6.363  15.915  1.00  0.00      LL0  C  
ATOM   4312  NE2 GLN L  90      51.955   5.494  16.451  1.00  0.00      LL0  N  
ATOM   4313  OE1 GLN L  90      51.219   7.580  16.012  1.00  0.00      LL0  O  
ATOM   4314  H   GLN L  90      50.904   4.551  12.352  1.00  0.00      LL0  H  
ATOM   4315 HE21 GLN L  90      51.840   4.500  16.376  1.00  0.00      LL0  H  
ATOM   4316 HE22 GLN L  90      52.762   5.823  16.948  1.00  0.00      LL0  H  
ATOM   4317  N   TYR L  91      51.943   8.377  13.011  1.00  0.00      LL0  N  
ATOM   4318  CA  TYR L  91      53.238   8.983  13.290  1.00  0.00      LL0  C  
ATOM   4319  C   TYR L  91      53.160  10.100  14.316  1.00  0.00      LL0  C  
ATOM   4320  O   TYR L  91      54.035  10.950  14.411  1.00  0.00      LL0  O  
ATOM   4321  CB  TYR L  91      53.907   9.462  11.989  1.00  0.00      LL0  C  
ATOM   4322  CG  TYR L  91      53.049  10.444  11.216  1.00  0.00      LL0  C  
ATOM   4323  CD1 TYR L  91      53.167  11.826  11.472  1.00  0.00      LL0  C  
ATOM   4324  CD2 TYR L  91      52.163   9.947  10.240  1.00  0.00      LL0  C  
ATOM   4325  CE1 TYR L  91      52.405  12.730  10.712  1.00  0.00      LL0  C  
ATOM   4326  CE2 TYR L  91      51.401  10.848   9.481  1.00  0.00      LL0  C  
ATOM   4327  CZ  TYR L  91      51.552  12.227   9.711  1.00  0.00      LL0  C  
ATOM   4328  OH  TYR L  91      50.850  13.102   8.910  1.00  0.00      LL0  O  
ATOM   4329  H   TYR L  91      51.144   8.944  12.812  1.00  0.00      LL0  H  
ATOM   4330  HH  TYR L  91      50.559  13.861   9.414  1.00  0.00      LL0  H  
ATOM   4331  N   SER L  92      52.049  10.078  15.061  1.00  0.00      LL0  N  
ATOM   4332  CA  SER L  92      51.842  11.120  16.061  1.00  0.00      LL0  C  
ATOM   4333  C   SER L  92      52.723  10.961  17.284  1.00  0.00      LL0  C  
ATOM   4334  O   SER L  92      53.196  11.926  17.876  1.00  0.00      LL0  O  
ATOM   4335  CB  SER L  92      50.377  11.120  16.484  1.00  0.00      LL0  C  
ATOM   4336  OG  SER L  92      49.568  10.664  15.393  1.00  0.00      LL0  O  
ATOM   4337  H   SER L  92      51.378   9.337  15.007  1.00  0.00      LL0  H  
ATOM   4338  HG  SER L  92      48.668  10.776  15.684  1.00  0.00      LL0  H  
ATOM   4339  N   ASN L  93      52.891   9.673  17.626  1.00  0.00      LL0  N  
ATOM   4340  CA  ASN L  93      53.670   9.303  18.803  1.00  0.00      LL0  C  
ATOM   4341  C   ASN L  93      54.412   8.010  18.522  1.00  0.00      LL0  C  
ATOM   4342  O   ASN L  93      53.981   7.179  17.729  1.00  0.00      LL0  O  
ATOM   4343  CB  ASN L  93      52.739   9.185  20.024  1.00  0.00      LL0  C  
ATOM   4344  CG  ASN L  93      53.466   8.651  21.248  1.00  0.00      LL0  C  
ATOM   4345  ND2 ASN L  93      52.798   7.682  21.875  1.00  0.00      LL0  N  
ATOM   4346  OD1 ASN L  93      54.595   8.999  21.563  1.00  0.00      LL0  O  
ATOM   4347  H   ASN L  93      52.467   8.945  17.079  1.00  0.00      LL0  H  
ATOM   4348 HD21 ASN L  93      51.841   7.487  21.673  1.00  0.00      LL0  H  
ATOM   4349 HD22 ASN L  93      53.323   7.129  22.521  1.00  0.00      LL0  H  
ATOM   4350  N   PHE L  94      55.553   7.863  19.201  1.00  0.00      LL0  N  
ATOM   4351  CA  PHE L  94      56.224   6.573  19.111  1.00  0.00      LL0  C  
ATOM   4352  C   PHE L  94      55.579   5.521  20.006  1.00  0.00      LL0  C  
ATOM   4353  O   PHE L  94      55.030   5.841  21.054  1.00  0.00      LL0  O  
ATOM   4354  CB  PHE L  94      57.726   6.740  19.393  1.00  0.00      LL0  C  
ATOM   4355  CG  PHE L  94      58.454   7.369  18.219  1.00  0.00      LL0  C  
ATOM   4356  CD1 PHE L  94      57.974   7.224  16.895  1.00  0.00      LL0  C  
ATOM   4357  CD2 PHE L  94      59.636   8.092  18.476  1.00  0.00      LL0  C  
ATOM   4358  CE1 PHE L  94      58.678   7.814  15.829  1.00  0.00      LL0  C  
ATOM   4359  CE2 PHE L  94      60.344   8.682  17.411  1.00  0.00      LL0  C  
ATOM   4360  CZ  PHE L  94      59.853   8.540  16.099  1.00  0.00      LL0  C  
ATOM   4361  H   PHE L  94      55.763   8.537  19.913  1.00  0.00      LL0  H  
ATOM   4362  N   PRO L  95      55.656   4.236  19.574  1.00  0.00      LL0  N  
ATOM   4363  CA  PRO L  95      56.242   3.830  18.288  1.00  0.00      LL0  C  
ATOM   4364  C   PRO L  95      55.306   4.080  17.117  1.00  0.00      LL0  C  
ATOM   4365  O   PRO L  95      54.094   3.970  17.230  1.00  0.00      LL0  O  
ATOM   4366  CB  PRO L  95      56.510   2.341  18.529  1.00  0.00      LL0  C  
ATOM   4367  CG  PRO L  95      55.380   1.889  19.456  1.00  0.00      LL0  C  
ATOM   4368  CD  PRO L  95      55.171   3.103  20.356  1.00  0.00      LL0  C  
ATOM   4369  N   ILE L  96      55.937   4.406  15.975  1.00  0.00      LL0  N  
ATOM   4370  CA  ILE L  96      55.142   4.445  14.746  1.00  0.00      LL0  C  
ATOM   4371  C   ILE L  96      54.568   3.072  14.447  1.00  0.00      LL0  C  
ATOM   4372  O   ILE L  96      55.278   2.078  14.346  1.00  0.00      LL0  O  
ATOM   4373  CB  ILE L  96      55.990   4.978  13.576  1.00  0.00      LL0  C  
ATOM   4374  CG1 ILE L  96      56.206   6.479  13.755  1.00  0.00      LL0  C  
ATOM   4375  CG2 ILE L  96      55.419   4.669  12.185  1.00  0.00      LL0  C  
ATOM   4376  CD1 ILE L  96      57.044   7.092  12.633  1.00  0.00      LL0  C  
ATOM   4377  H   ILE L  96      56.932   4.458  15.945  1.00  0.00      LL0  H  
ATOM   4378  N   THR L  97      53.246   3.067  14.344  1.00  0.00      LL0  N  
ATOM   4379  CA  THR L  97      52.608   1.783  14.122  1.00  0.00      LL0  C  
ATOM   4380  C   THR L  97      51.963   1.741  12.759  1.00  0.00      LL0  C  
ATOM   4381  O   THR L  97      51.141   2.580  12.409  1.00  0.00      LL0  O  
ATOM   4382  CB  THR L  97      51.596   1.545  15.239  1.00  0.00      LL0  C  
ATOM   4383  CG2 THR L  97      52.223   0.802  16.421  1.00  0.00      LL0  C  
ATOM   4384  OG1 THR L  97      51.059   2.799  15.687  1.00  0.00      LL0  O  
ATOM   4385  H   THR L  97      52.695   3.895  14.446  1.00  0.00      LL0  H  
ATOM   4386  HG1 THR L  97      50.244   2.575  16.131  1.00  0.00      LL0  H  
ATOM   4387  N   PHE L  98      52.389   0.735  11.988  1.00  0.00      LL0  N  
ATOM   4388  CA  PHE L  98      51.617   0.485  10.776  1.00  0.00      LL0  C  
ATOM   4389  C   PHE L  98      50.423  -0.383  11.108  1.00  0.00      LL0  C  
ATOM   4390  O   PHE L  98      50.319  -0.930  12.200  1.00  0.00      LL0  O  
ATOM   4391  CB  PHE L  98      52.477  -0.190   9.704  1.00  0.00      LL0  C  
ATOM   4392  CG  PHE L  98      53.388   0.799   9.012  1.00  0.00      LL0  C  
ATOM   4393  CD1 PHE L  98      54.520   1.317   9.681  1.00  0.00      LL0  C  
ATOM   4394  CD2 PHE L  98      53.091   1.176   7.683  1.00  0.00      LL0  C  
ATOM   4395  CE1 PHE L  98      55.370   2.217   9.010  1.00  0.00      LL0  C  
ATOM   4396  CE2 PHE L  98      53.941   2.074   7.010  1.00  0.00      LL0  C  
ATOM   4397  CZ  PHE L  98      55.074   2.583   7.680  1.00  0.00      LL0  C  
ATOM   4398  H   PHE L  98      53.053   0.068  12.325  1.00  0.00      LL0  H  
ATOM   4399  N   GLY L  99      49.536  -0.490  10.116  1.00  0.00      LL0  N  
ATOM   4400  CA  GLY L  99      48.499  -1.502  10.242  1.00  0.00      LL0  C  
ATOM   4401  C   GLY L  99      49.036  -2.853   9.833  1.00  0.00      LL0  C  
ATOM   4402  O   GLY L  99      50.192  -2.998   9.448  1.00  0.00      LL0  O  
ATOM   4403  H   GLY L  99      49.691   0.009   9.264  1.00  0.00      LL0  H  
ATOM   4404  N   GLN L 100      48.140  -3.844   9.917  1.00  0.00      LL0  N  
ATOM   4405  CA  GLN L 100      48.579  -5.141   9.407  1.00  0.00      LL0  C  
ATOM   4406  C   GLN L 100      48.541  -5.263   7.886  1.00  0.00      LL0  C  
ATOM   4407  O   GLN L 100      49.391  -5.896   7.266  1.00  0.00      LL0  O  
ATOM   4408  CB  GLN L 100      47.896  -6.287  10.176  1.00  0.00      LL0  C  
ATOM   4409  CG  GLN L 100      46.364  -6.279  10.283  1.00  0.00      LL0  C  
ATOM   4410  CD  GLN L 100      45.745  -6.718   8.975  1.00  0.00      LL0  C  
ATOM   4411  NE2 GLN L 100      44.730  -5.957   8.582  1.00  0.00      LL0  N  
ATOM   4412  OE1 GLN L 100      46.190  -7.656   8.329  1.00  0.00      LL0  O  
ATOM   4413  H   GLN L 100      47.229  -3.648  10.273  1.00  0.00      LL0  H  
ATOM   4414 HE21 GLN L 100      44.241  -5.344   9.199  1.00  0.00      LL0  H  
ATOM   4415 HE22 GLN L 100      44.410  -5.996   7.631  1.00  0.00      LL0  H  
ATOM   4416  N   GLY L 101      47.550  -4.561   7.314  1.00  0.00      LL0  N  
ATOM   4417  CA  GLY L 101      47.486  -4.521   5.858  1.00  0.00      LL0  C  
ATOM   4418  C   GLY L 101      46.104  -4.814   5.319  1.00  0.00      LL0  C  
ATOM   4419  O   GLY L 101      45.330  -5.568   5.889  1.00  0.00      LL0  O  
ATOM   4420  H   GLY L 101      46.885  -4.058   7.860  1.00  0.00      LL0  H  
ATOM   4421  N   THR L 102      45.829  -4.179   4.180  1.00  0.00      LL0  N  
ATOM   4422  CA  THR L 102      44.655  -4.574   3.414  1.00  0.00      LL0  C  
ATOM   4423  C   THR L 102      45.067  -4.798   1.984  1.00  0.00      LL0  C  
ATOM   4424  O   THR L 102      45.160  -3.844   1.217  1.00  0.00      LL0  O  
ATOM   4425  CB  THR L 102      43.557  -3.506   3.447  1.00  0.00      LL0  C  
ATOM   4426  CG2 THR L 102      42.713  -3.549   4.714  1.00  0.00      LL0  C  
ATOM   4427  OG1 THR L 102      44.126  -2.204   3.255  1.00  0.00      LL0  O  
ATOM   4428  H   THR L 102      46.448  -3.473   3.837  1.00  0.00      LL0  H  
ATOM   4429  HG1 THR L 102      44.507  -2.244   2.381  1.00  0.00      LL0  H  
ATOM   4430  N   LYS L 103      45.321  -6.067   1.649  1.00  0.00      LL0  N  
ATOM   4431  CA  LYS L 103      45.492  -6.288   0.216  1.00  0.00      LL0  C  
ATOM   4432  C   LYS L 103      44.139  -6.266  -0.466  1.00  0.00      LL0  C  
ATOM   4433  O   LYS L 103      43.161  -6.785   0.062  1.00  0.00      LL0  O  
ATOM   4434  CB  LYS L 103      46.209  -7.608  -0.089  1.00  0.00      LL0  C  
ATOM   4435  CG  LYS L 103      46.600  -7.673  -1.570  1.00  0.00      LL0  C  
ATOM   4436  CD  LYS L 103      46.674  -9.077  -2.155  1.00  0.00      LL0  C  
ATOM   4437  CE  LYS L 103      46.685  -9.019  -3.684  1.00  0.00      LL0  C  
ATOM   4438  NZ  LYS L 103      46.698 -10.375  -4.234  1.00  0.00      LL0  N1+
ATOM   4439  H   LYS L 103      45.162  -6.804   2.307  1.00  0.00      LL0  H  
ATOM   4440  HZ1 LYS L 103      46.975 -10.352  -5.235  1.00  0.00      LL0  H  
ATOM   4441  HZ2 LYS L 103      47.451 -10.936  -3.787  1.00  0.00      LL0  H  
ATOM   4442  HZ3 LYS L 103      45.784 -10.868  -4.128  1.00  0.00      LL0  H  
ATOM   4443  N   VAL L 104      44.113  -5.641  -1.642  1.00  0.00      LL0  N  
ATOM   4444  CA  VAL L 104      42.931  -5.884  -2.455  1.00  0.00      LL0  C  
ATOM   4445  C   VAL L 104      43.224  -6.885  -3.556  1.00  0.00      LL0  C  
ATOM   4446  O   VAL L 104      44.190  -6.766  -4.298  1.00  0.00      LL0  O  
ATOM   4447  CB  VAL L 104      42.357  -4.569  -2.997  1.00  0.00      LL0  C  
ATOM   4448  CG1 VAL L 104      41.750  -3.745  -1.861  1.00  0.00      LL0  C  
ATOM   4449  CG2 VAL L 104      43.394  -3.751  -3.767  1.00  0.00      LL0  C  
ATOM   4450  H   VAL L 104      44.936  -5.201  -2.009  1.00  0.00      LL0  H  
ATOM   4451  N   GLU L 105      42.341  -7.887  -3.618  1.00  0.00      LL0  N  
ATOM   4452  CA  GLU L 105      42.355  -8.733  -4.808  1.00  0.00      LL0  C  
ATOM   4453  C   GLU L 105      41.525  -8.065  -5.875  1.00  0.00      LL0  C  
ATOM   4454  O   GLU L 105      40.381  -7.693  -5.631  1.00  0.00      LL0  O  
ATOM   4455  CB  GLU L 105      41.751 -10.112  -4.528  1.00  0.00      LL0  C  
ATOM   4456  CG  GLU L 105      42.448 -10.951  -3.448  1.00  0.00      LL0  C  
ATOM   4457  CD  GLU L 105      43.872 -11.330  -3.826  1.00  0.00      LL0  C  
ATOM   4458  OE1 GLU L 105      44.660 -11.612  -2.934  1.00  0.00      LL0  O  
ATOM   4459  OE2 GLU L 105      44.240 -11.323  -4.998  1.00  0.00      LL0  O1-
ATOM   4460  H   GLU L 105      41.611  -7.949  -2.940  1.00  0.00      LL0  H  
ATOM   4461  N   ILE L 106      42.129  -7.902  -7.051  1.00  0.00      LL0  N  
ATOM   4462  CA  ILE L 106      41.349  -7.278  -8.115  1.00  0.00      LL0  C  
ATOM   4463  C   ILE L 106      40.272  -8.213  -8.643  1.00  0.00      LL0  C  
ATOM   4464  O   ILE L 106      40.530  -9.349  -9.034  1.00  0.00      LL0  O  
ATOM   4465  CB  ILE L 106      42.274  -6.745  -9.223  1.00  0.00      LL0  C  
ATOM   4466  CG1 ILE L 106      43.296  -5.762  -8.632  1.00  0.00      LL0  C  
ATOM   4467  CG2 ILE L 106      41.506  -6.116 -10.393  1.00  0.00      LL0  C  
ATOM   4468  CD1 ILE L 106      42.681  -4.478  -8.063  1.00  0.00      LL0  C  
ATOM   4469  H   ILE L 106      43.049  -8.272  -7.196  1.00  0.00      LL0  H  
ATOM   4470  N   LYS L 107      39.037  -7.687  -8.589  1.00  0.00      LL0  N  
ATOM   4471  CA  LYS L 107      37.896  -8.463  -9.064  1.00  0.00      LL0  C  
ATOM   4472  C   LYS L 107      37.886  -8.593 -10.570  1.00  0.00      LL0  C  
ATOM   4473  O   LYS L 107      38.003  -7.615 -11.296  1.00  0.00      LL0  O  
ATOM   4474  CB  LYS L 107      36.555  -7.872  -8.606  1.00  0.00      LL0  C  
ATOM   4475  CG  LYS L 107      36.287  -7.934  -7.099  1.00  0.00      LL0  C  
ATOM   4476  CD  LYS L 107      34.818  -7.660  -6.735  1.00  0.00      LL0  C  
ATOM   4477  CE  LYS L 107      34.315  -6.225  -6.950  1.00  0.00      LL0  C  
ATOM   4478  NZ  LYS L 107      34.561  -5.383  -5.770  1.00  0.00      LL0  N1+
ATOM   4479  H   LYS L 107      38.978  -6.717  -8.364  1.00  0.00      LL0  H  
ATOM   4480  HZ1 LYS L 107      34.403  -4.369  -5.978  1.00  0.00      LL0  H  
ATOM   4481  HZ2 LYS L 107      33.959  -5.621  -4.964  1.00  0.00      LL0  H  
ATOM   4482  HZ3 LYS L 107      35.542  -5.418  -5.432  1.00  0.00      LL0  H  
ATOM   4483  N   ARG L 108      37.726  -9.849 -10.995  1.00  0.00      LL0  N  
ATOM   4484  CA  ARG L 108      37.590 -10.123 -12.423  1.00  0.00      LL0  C  
ATOM   4485  C   ARG L 108      36.783 -11.388 -12.644  1.00  0.00      LL0  C  
ATOM   4486  O   ARG L 108      36.228 -11.957 -11.714  1.00  0.00      LL0  O  
ATOM   4487  CB  ARG L 108      38.958 -10.195 -13.118  1.00  0.00      LL0  C  
ATOM   4488  CG  ARG L 108      39.988 -11.054 -12.388  1.00  0.00      LL0  C  
ATOM   4489  CD  ARG L 108      40.810 -11.907 -13.346  1.00  0.00      LL0  C  
ATOM   4490  NE  ARG L 108      39.977 -12.938 -13.963  1.00  0.00      LL0  N  
ATOM   4491  CZ  ARG L 108      40.388 -13.605 -15.058  1.00  0.00      LL0  C  
ATOM   4492  NH1 ARG L 108      41.503 -13.255 -15.674  1.00  0.00      LL0  N1+
ATOM   4493  NH2 ARG L 108      39.677 -14.631 -15.503  1.00  0.00      LL0  N  
ATOM   4494  H   ARG L 108      37.695 -10.592 -10.322  1.00  0.00      LL0  H  
ATOM   4495  HE  ARG L 108      39.142 -13.240 -13.497  1.00  0.00      LL0  H  
ATOM   4496 HH11 ARG L 108      41.928 -13.806 -16.405  1.00  0.00      LL0  H  
ATOM   4497 HH12 ARG L 108      41.993 -12.419 -15.415  1.00  0.00      LL0  H  
ATOM   4498 HH21 ARG L 108      39.976 -15.167 -16.293  1.00  0.00      LL0  H  
ATOM   4499 HH22 ARG L 108      38.822 -14.872 -15.030  1.00  0.00      LL0  H  
ATOM   4500  N   THR L 109      36.731 -11.820 -13.910  1.00  0.00      LL0  N  
ATOM   4501  CA  THR L 109      35.948 -13.016 -14.207  1.00  0.00      LL0  C  
ATOM   4502  C   THR L 109      36.524 -14.292 -13.614  1.00  0.00      LL0  C  
ATOM   4503  O   THR L 109      37.731 -14.518 -13.620  1.00  0.00      LL0  O  
ATOM   4504  CB  THR L 109      35.834 -13.121 -15.725  1.00  0.00      LL0  C  
ATOM   4505  CG2 THR L 109      34.708 -12.232 -16.257  1.00  0.00      LL0  C  
ATOM   4506  OG1 THR L 109      37.083 -12.736 -16.325  1.00  0.00      LL0  O  
ATOM   4507  H   THR L 109      37.237 -11.398 -14.662  1.00  0.00      LL0  H  
ATOM   4508  HG1 THR L 109      36.937 -12.739 -17.265  1.00  0.00      LL0  H  
ATOM   4509  N   VAL L 110      35.601 -15.130 -13.124  1.00  0.00      LL0  N  
ATOM   4510  CA  VAL L 110      35.999 -16.474 -12.695  1.00  0.00      LL0  C  
ATOM   4511  C   VAL L 110      36.666 -17.232 -13.841  1.00  0.00      LL0  C  
ATOM   4512  O   VAL L 110      36.327 -17.032 -15.002  1.00  0.00      LL0  O  
ATOM   4513  CB  VAL L 110      34.752 -17.196 -12.148  1.00  0.00      LL0  C  
ATOM   4514  CG1 VAL L 110      34.980 -18.660 -11.759  1.00  0.00      LL0  C  
ATOM   4515  CG2 VAL L 110      34.180 -16.408 -10.966  1.00  0.00      LL0  C  
ATOM   4516  H   VAL L 110      34.642 -14.856 -13.129  1.00  0.00      LL0  H  
ATOM   4517  N   ALA L 111      37.651 -18.060 -13.477  1.00  0.00      LL0  N  
ATOM   4518  CA  ALA L 111      38.338 -18.827 -14.507  1.00  0.00      LL0  C  
ATOM   4519  C   ALA L 111      38.608 -20.227 -14.016  1.00  0.00      LL0  C  
ATOM   4520  O   ALA L 111      39.044 -20.439 -12.890  1.00  0.00      LL0  O  
ATOM   4521  CB  ALA L 111      39.662 -18.168 -14.891  1.00  0.00      LL0  C  
ATOM   4522  H   ALA L 111      37.865 -18.207 -12.510  1.00  0.00      LL0  H  
ATOM   4523  N   ALA L 112      38.282 -21.170 -14.910  1.00  0.00      LL0  N  
ATOM   4524  CA  ALA L 112      38.439 -22.574 -14.549  1.00  0.00      LL0  C  
ATOM   4525  C   ALA L 112      39.897 -22.998 -14.567  1.00  0.00      LL0  C  
ATOM   4526  O   ALA L 112      40.642 -22.685 -15.488  1.00  0.00      LL0  O  
ATOM   4527  CB  ALA L 112      37.643 -23.456 -15.517  1.00  0.00      LL0  C  
ATOM   4528  H   ALA L 112      38.063 -20.902 -15.846  1.00  0.00      LL0  H  
ATOM   4529  N   PRO L 113      40.290 -23.726 -13.498  1.00  0.00      LL0  N  
ATOM   4530  CA  PRO L 113      41.690 -24.129 -13.380  1.00  0.00      LL0  C  
ATOM   4531  C   PRO L 113      42.145 -25.038 -14.505  1.00  0.00      LL0  C  
ATOM   4532  O   PRO L 113      41.734 -26.186 -14.645  1.00  0.00      LL0  O  
ATOM   4533  CB  PRO L 113      41.736 -24.780 -11.992  1.00  0.00      LL0  C  
ATOM   4534  CG  PRO L 113      40.315 -25.267 -11.726  1.00  0.00      LL0  C  
ATOM   4535  CD  PRO L 113      39.469 -24.187 -12.385  1.00  0.00      LL0  C  
ATOM   4536  N   SER L 114      43.057 -24.468 -15.292  1.00  0.00      LL0  N  
ATOM   4537  CA  SER L 114      43.726 -25.290 -16.290  1.00  0.00      LL0  C  
ATOM   4538  C   SER L 114      44.770 -26.192 -15.654  1.00  0.00      LL0  C  
ATOM   4539  O   SER L 114      45.958 -25.903 -15.592  1.00  0.00      LL0  O  
ATOM   4540  CB  SER L 114      44.294 -24.380 -17.376  1.00  0.00      LL0  C  
ATOM   4541  OG  SER L 114      43.220 -23.610 -17.932  1.00  0.00      LL0  O  
ATOM   4542  H   SER L 114      43.348 -23.526 -15.110  1.00  0.00      LL0  H  
ATOM   4543  HG  SER L 114      42.816 -23.127 -17.218  1.00  0.00      LL0  H  
ATOM   4544  N   VAL L 115      44.237 -27.305 -15.134  1.00  0.00      LL0  N  
ATOM   4545  CA  VAL L 115      45.105 -28.204 -14.383  1.00  0.00      LL0  C  
ATOM   4546  C   VAL L 115      45.903 -29.147 -15.255  1.00  0.00      LL0  C  
ATOM   4547  O   VAL L 115      45.353 -30.051 -15.883  1.00  0.00      LL0  O  
ATOM   4548  CB  VAL L 115      44.307 -28.961 -13.314  1.00  0.00      LL0  C  
ATOM   4549  CG1 VAL L 115      45.158 -29.933 -12.492  1.00  0.00      LL0  C  
ATOM   4550  CG2 VAL L 115      43.606 -27.957 -12.406  1.00  0.00      LL0  C  
ATOM   4551  H   VAL L 115      43.245 -27.429 -15.196  1.00  0.00      LL0  H  
ATOM   4552  N   PHE L 116      47.215 -28.888 -15.239  1.00  0.00      LL0  N  
ATOM   4553  CA  PHE L 116      48.197 -29.810 -15.805  1.00  0.00      LL0  C  
ATOM   4554  C   PHE L 116      48.820 -30.634 -14.689  1.00  0.00      LL0  C  
ATOM   4555  O   PHE L 116      48.486 -30.449 -13.524  1.00  0.00      LL0  O  
ATOM   4556  CB  PHE L 116      49.286 -29.033 -16.558  1.00  0.00      LL0  C  
ATOM   4557  CG  PHE L 116      48.685 -28.140 -17.621  1.00  0.00      LL0  C  
ATOM   4558  CD1 PHE L 116      48.536 -26.760 -17.358  1.00  0.00      LL0  C  
ATOM   4559  CD2 PHE L 116      48.285 -28.695 -18.856  1.00  0.00      LL0  C  
ATOM   4560  CE1 PHE L 116      47.981 -25.922 -18.344  1.00  0.00      LL0  C  
ATOM   4561  CE2 PHE L 116      47.728 -27.858 -19.842  1.00  0.00      LL0  C  
ATOM   4562  CZ  PHE L 116      47.582 -26.480 -19.577  1.00  0.00      LL0  C  
ATOM   4563  H   PHE L 116      47.502 -28.108 -14.679  1.00  0.00      LL0  H  
ATOM   4564  N   ILE L 117      49.737 -31.534 -15.074  1.00  0.00      LL0  N  
ATOM   4565  CA  ILE L 117      50.465 -32.273 -14.043  1.00  0.00      LL0  C  
ATOM   4566  C   ILE L 117      51.849 -32.650 -14.553  1.00  0.00      LL0  C  
ATOM   4567  O   ILE L 117      52.050 -32.824 -15.752  1.00  0.00      LL0  O  
ATOM   4568  CB  ILE L 117      49.645 -33.493 -13.564  1.00  0.00      LL0  C  
ATOM   4569  CG1 ILE L 117      50.149 -34.067 -12.233  1.00  0.00      LL0  C  
ATOM   4570  CG2 ILE L 117      49.496 -34.551 -14.660  1.00  0.00      LL0  C  
ATOM   4571  CD1 ILE L 117      49.251 -35.172 -11.671  1.00  0.00      LL0  C  
ATOM   4572  H   ILE L 117      50.001 -31.677 -16.028  1.00  0.00      LL0  H  
ATOM   4573  N   PHE L 118      52.780 -32.724 -13.594  1.00  0.00      LL0  N  
ATOM   4574  CA  PHE L 118      54.168 -33.043 -13.908  1.00  0.00      LL0  C  
ATOM   4575  C   PHE L 118      54.659 -34.184 -13.037  1.00  0.00      LL0  C  
ATOM   4576  O   PHE L 118      54.657 -34.091 -11.812  1.00  0.00      LL0  O  
ATOM   4577  CB  PHE L 118      55.071 -31.827 -13.674  1.00  0.00      LL0  C  
ATOM   4578  CG  PHE L 118      54.538 -30.583 -14.349  1.00  0.00      LL0  C  
ATOM   4579  CD1 PHE L 118      54.498 -30.505 -15.757  1.00  0.00      LL0  C  
ATOM   4580  CD2 PHE L 118      54.089 -29.511 -13.548  1.00  0.00      LL0  C  
ATOM   4581  CE1 PHE L 118      53.996 -29.344 -16.372  1.00  0.00      LL0  C  
ATOM   4582  CE2 PHE L 118      53.591 -28.347 -14.162  1.00  0.00      LL0  C  
ATOM   4583  CZ  PHE L 118      53.547 -28.276 -15.569  1.00  0.00      LL0  C  
ATOM   4584  H   PHE L 118      52.528 -32.509 -12.651  1.00  0.00      LL0  H  
ATOM   4585  N   PRO L 119      55.076 -35.281 -13.708  1.00  0.00      LL0  N  
ATOM   4586  CA  PRO L 119      55.639 -36.421 -12.981  1.00  0.00      LL0  C  
ATOM   4587  C   PRO L 119      56.980 -36.091 -12.344  1.00  0.00      LL0  C  
ATOM   4588  O   PRO L 119      57.754 -35.282 -12.845  1.00  0.00      LL0  O  
ATOM   4589  CB  PRO L 119      55.749 -37.480 -14.090  1.00  0.00      LL0  C  
ATOM   4590  CG  PRO L 119      55.934 -36.698 -15.386  1.00  0.00      LL0  C  
ATOM   4591  CD  PRO L 119      55.050 -35.484 -15.150  1.00  0.00      LL0  C  
ATOM   4592  N   PRO L 120      57.251 -36.775 -11.207  1.00  0.00      LL0  N  
ATOM   4593  CA  PRO L 120      58.591 -36.701 -10.622  1.00  0.00      LL0  C  
ATOM   4594  C   PRO L 120      59.662 -37.154 -11.590  1.00  0.00      LL0  C  
ATOM   4595  O   PRO L 120      59.810 -38.327 -11.918  1.00  0.00      LL0  O  
ATOM   4596  CB  PRO L 120      58.507 -37.602  -9.395  1.00  0.00      LL0  C  
ATOM   4597  CG  PRO L 120      57.022 -37.675  -9.071  1.00  0.00      LL0  C  
ATOM   4598  CD  PRO L 120      56.354 -37.623 -10.437  1.00  0.00      LL0  C  
ATOM   4599  N   SER L 121      60.375 -36.115 -12.025  1.00  0.00      LL0  N  
ATOM   4600  CA  SER L 121      61.422 -36.170 -13.036  1.00  0.00      LL0  C  
ATOM   4601  C   SER L 121      62.357 -37.362 -12.969  1.00  0.00      LL0  C  
ATOM   4602  O   SER L 121      62.686 -37.859 -11.899  1.00  0.00      LL0  O  
ATOM   4603  CB  SER L 121      62.233 -34.881 -12.918  1.00  0.00      LL0  C  
ATOM   4604  OG  SER L 121      61.492 -33.899 -12.171  1.00  0.00      LL0  O  
ATOM   4605  H   SER L 121      60.068 -35.208 -11.740  1.00  0.00      LL0  H  
ATOM   4606  HG  SER L 121      61.115 -33.316 -12.832  1.00  0.00      LL0  H  
ATOM   4607  N   ASP L 122      62.837 -37.751 -14.161  1.00  0.00      LL0  N  
ATOM   4608  CA  ASP L 122      63.840 -38.820 -14.228  1.00  0.00      LL0  C  
ATOM   4609  C   ASP L 122      65.027 -38.656 -13.272  1.00  0.00      LL0  C  
ATOM   4610  O   ASP L 122      65.507 -39.590 -12.628  1.00  0.00      LL0  O  
ATOM   4611  CB  ASP L 122      64.288 -39.005 -15.683  1.00  0.00      LL0  C  
ATOM   4612  CG  ASP L 122      65.239 -40.177 -15.764  1.00  0.00      LL0  C  
ATOM   4613  OD1 ASP L 122      66.443 -39.954 -15.840  1.00  0.00      LL0  O  
ATOM   4614  OD2 ASP L 122      64.804 -41.317 -15.618  1.00  0.00      LL0  O1-
ATOM   4615  H   ASP L 122      62.456 -37.374 -15.003  1.00  0.00      LL0  H  
ATOM   4616  N   GLU L 123      65.435 -37.380 -13.174  1.00  0.00      LL0  N  
ATOM   4617  CA  GLU L 123      66.431 -37.001 -12.173  1.00  0.00      LL0  C  
ATOM   4618  C   GLU L 123      66.014 -37.310 -10.736  1.00  0.00      LL0  C  
ATOM   4619  O   GLU L 123      66.737 -37.946  -9.974  1.00  0.00      LL0  O  
ATOM   4620  CB  GLU L 123      66.777 -35.519 -12.325  1.00  0.00      LL0  C  
ATOM   4621  CG  GLU L 123      67.313 -35.110 -13.709  1.00  0.00      LL0  C  
ATOM   4622  CD  GLU L 123      67.575 -33.608 -13.771  1.00  0.00      LL0  C  
ATOM   4623  OE1 GLU L 123      67.492 -32.934 -12.750  1.00  0.00      LL0  O  
ATOM   4624  OE2 GLU L 123      67.857 -33.075 -14.845  1.00  0.00      LL0  O1-
ATOM   4625  H   GLU L 123      65.083 -36.726 -13.840  1.00  0.00      LL0  H  
ATOM   4626  N   GLN L 124      64.790 -36.857 -10.401  1.00  0.00      LL0  N  
ATOM   4627  CA  GLN L 124      64.262 -37.093  -9.049  1.00  0.00      LL0  C  
ATOM   4628  C   GLN L 124      64.206 -38.557  -8.663  1.00  0.00      LL0  C  
ATOM   4629  O   GLN L 124      64.593 -38.981  -7.579  1.00  0.00      LL0  O  
ATOM   4630  CB  GLN L 124      62.860 -36.517  -8.860  1.00  0.00      LL0  C  
ATOM   4631  CG  GLN L 124      62.760 -35.004  -8.963  1.00  0.00      LL0  C  
ATOM   4632  CD  GLN L 124      61.419 -34.559  -8.425  1.00  0.00      LL0  C  
ATOM   4633  NE2 GLN L 124      60.586 -34.079  -9.353  1.00  0.00      LL0  N  
ATOM   4634  OE1 GLN L 124      61.135 -34.663  -7.236  1.00  0.00      LL0  O  
ATOM   4635  H   GLN L 124      64.214 -36.460 -11.111  1.00  0.00      LL0  H  
ATOM   4636 HE21 GLN L 124      60.917 -33.936 -10.289  1.00  0.00      LL0  H  
ATOM   4637 HE22 GLN L 124      59.633 -33.850  -9.135  1.00  0.00      LL0  H  
ATOM   4638  N   LEU L 125      63.734 -39.341  -9.642  1.00  0.00      LL0  N  
ATOM   4639  CA  LEU L 125      63.638 -40.764  -9.352  1.00  0.00      LL0  C  
ATOM   4640  C   LEU L 125      64.949 -41.506  -9.172  1.00  0.00      LL0  C  
ATOM   4641  O   LEU L 125      64.947 -42.638  -8.699  1.00  0.00      LL0  O  
ATOM   4642  CB  LEU L 125      62.674 -41.469 -10.313  1.00  0.00      LL0  C  
ATOM   4643  CG  LEU L 125      63.004 -41.514 -11.805  1.00  0.00      LL0  C  
ATOM   4644  CD1 LEU L 125      63.867 -42.719 -12.182  1.00  0.00      LL0  C  
ATOM   4645  CD2 LEU L 125      61.726 -41.475 -12.644  1.00  0.00      LL0  C  
ATOM   4646  H   LEU L 125      63.414 -38.942 -10.503  1.00  0.00      LL0  H  
ATOM   4647  N   LYS L 126      66.048 -40.822  -9.537  1.00  0.00      LL0  N  
ATOM   4648  CA  LYS L 126      67.346 -41.323  -9.088  1.00  0.00      LL0  C  
ATOM   4649  C   LYS L 126      67.704 -40.813  -7.704  1.00  0.00      LL0  C  
ATOM   4650  O   LYS L 126      68.109 -41.552  -6.821  1.00  0.00      LL0  O  
ATOM   4651  CB  LYS L 126      68.486 -40.925 -10.033  1.00  0.00      LL0  C  
ATOM   4652  CG  LYS L 126      68.232 -41.101 -11.529  1.00  0.00      LL0  C  
ATOM   4653  CD  LYS L 126      67.864 -42.526 -11.947  1.00  0.00      LL0  C  
ATOM   4654  CE  LYS L 126      67.665 -42.641 -13.460  1.00  0.00      LL0  C  
ATOM   4655  NZ  LYS L 126      66.687 -41.648 -13.912  1.00  0.00      LL0  N1+
ATOM   4656  H   LYS L 126      65.966 -39.914  -9.949  1.00  0.00      LL0  H  
ATOM   4657  HZ1 LYS L 126      67.097 -40.991 -14.611  1.00  0.00      LL0  H  
ATOM   4658  HZ2 LYS L 126      65.900 -42.056 -14.461  1.00  0.00      LL0  H  
ATOM   4659  HZ3 LYS L 126      66.270 -41.055 -13.168  1.00  0.00      LL0  H  
ATOM   4660  N   SER L 127      67.548 -39.488  -7.571  1.00  0.00      LL0  N  
ATOM   4661  CA  SER L 127      68.072 -38.818  -6.380  1.00  0.00      LL0  C  
ATOM   4662  C   SER L 127      67.387 -39.157  -5.065  1.00  0.00      LL0  C  
ATOM   4663  O   SER L 127      67.970 -39.069  -3.992  1.00  0.00      LL0  O  
ATOM   4664  CB  SER L 127      68.108 -37.306  -6.617  1.00  0.00      LL0  C  
ATOM   4665  OG  SER L 127      67.049 -36.919  -7.505  1.00  0.00      LL0  O  
ATOM   4666  H   SER L 127      67.056 -38.957  -8.261  1.00  0.00      LL0  H  
ATOM   4667  HG  SER L 127      67.364 -37.072  -8.390  1.00  0.00      LL0  H  
ATOM   4668  N   GLY L 128      66.121 -39.564  -5.200  1.00  0.00      LL0  N  
ATOM   4669  CA  GLY L 128      65.428 -39.966  -3.983  1.00  0.00      LL0  C  
ATOM   4670  C   GLY L 128      64.071 -39.320  -3.783  1.00  0.00      LL0  C  
ATOM   4671  O   GLY L 128      63.420 -39.489  -2.755  1.00  0.00      LL0  O  
ATOM   4672  H   GLY L 128      65.699 -39.570  -6.105  1.00  0.00      LL0  H  
ATOM   4673  N   THR L 129      63.654 -38.585  -4.815  1.00  0.00      LL0  N  
ATOM   4674  CA  THR L 129      62.512 -37.730  -4.546  1.00  0.00      LL0  C  
ATOM   4675  C   THR L 129      61.338 -37.972  -5.472  1.00  0.00      LL0  C  
ATOM   4676  O   THR L 129      61.487 -38.308  -6.641  1.00  0.00      LL0  O  
ATOM   4677  CB  THR L 129      62.986 -36.277  -4.594  1.00  0.00      LL0  C  
ATOM   4678  CG2 THR L 129      62.061 -35.356  -3.800  1.00  0.00      LL0  C  
ATOM   4679  OG1 THR L 129      64.330 -36.185  -4.099  1.00  0.00      LL0  O  
ATOM   4680  H   THR L 129      64.161 -38.487  -5.670  1.00  0.00      LL0  H  
ATOM   4681  HG1 THR L 129      64.621 -35.291  -4.224  1.00  0.00      LL0  H  
ATOM   4682  N   ALA L 130      60.152 -37.771  -4.894  1.00  0.00      LL0  N  
ATOM   4683  CA  ALA L 130      58.960 -37.769  -5.722  1.00  0.00      LL0  C  
ATOM   4684  C   ALA L 130      58.144 -36.512  -5.526  1.00  0.00      LL0  C  
ATOM   4685  O   ALA L 130      57.085 -36.485  -4.906  1.00  0.00      LL0  O  
ATOM   4686  CB  ALA L 130      58.094 -38.983  -5.432  1.00  0.00      LL0  C  
ATOM   4687  H   ALA L 130      60.069 -37.631  -3.905  1.00  0.00      LL0  H  
ATOM   4688  N   SER L 131      58.702 -35.447  -6.105  1.00  0.00      LL0  N  
ATOM   4689  CA  SER L 131      57.877 -34.250  -6.165  1.00  0.00      LL0  C  
ATOM   4690  C   SER L 131      56.997 -34.241  -7.398  1.00  0.00      LL0  C  
ATOM   4691  O   SER L 131      57.482 -34.093  -8.516  1.00  0.00      LL0  O  
ATOM   4692  CB  SER L 131      58.708 -32.968  -6.100  1.00  0.00      LL0  C  
ATOM   4693  OG  SER L 131      59.866 -33.126  -5.256  1.00  0.00      LL0  O  
ATOM   4694  H   SER L 131      59.550 -35.536  -6.626  1.00  0.00      LL0  H  
ATOM   4695  HG  SER L 131      60.420 -33.732  -5.754  1.00  0.00      LL0  H  
ATOM   4696  N   VAL L 132      55.698 -34.445  -7.143  1.00  0.00      LL0  N  
ATOM   4697  CA  VAL L 132      54.741 -34.365  -8.245  1.00  0.00      LL0  C  
ATOM   4698  C   VAL L 132      54.156 -32.971  -8.257  1.00  0.00      LL0  C  
ATOM   4699  O   VAL L 132      53.715 -32.477  -7.227  1.00  0.00      LL0  O  
ATOM   4700  CB  VAL L 132      53.593 -35.376  -8.088  1.00  0.00      LL0  C  
ATOM   4701  CG1 VAL L 132      52.859 -35.579  -9.416  1.00  0.00      LL0  C  
ATOM   4702  CG2 VAL L 132      54.035 -36.706  -7.485  1.00  0.00      LL0  C  
ATOM   4703  H   VAL L 132      55.401 -34.420  -6.188  1.00  0.00      LL0  H  
ATOM   4704  N   VAL L 133      54.180 -32.344  -9.434  1.00  0.00      LL0  N  
ATOM   4705  CA  VAL L 133      53.602 -31.005  -9.421  1.00  0.00      LL0  C  
ATOM   4706  C   VAL L 133      52.281 -30.950 -10.160  1.00  0.00      LL0  C  
ATOM   4707  O   VAL L 133      52.196 -31.136 -11.367  1.00  0.00      LL0  O  
ATOM   4708  CB  VAL L 133      54.605 -29.968  -9.946  1.00  0.00      LL0  C  
ATOM   4709  CG1 VAL L 133      54.032 -28.546  -9.935  1.00  0.00      LL0  C  
ATOM   4710  CG2 VAL L 133      55.908 -30.036  -9.146  1.00  0.00      LL0  C  
ATOM   4711  H   VAL L 133      54.496 -32.800 -10.269  1.00  0.00      LL0  H  
ATOM   4712  N   CYS L 134      51.239 -30.688  -9.371  1.00  0.00      LL0  N  
ATOM   4713  CA  CYS L 134      49.967 -30.388 -10.016  1.00  0.00      LL0  C  
ATOM   4714  C   CYS L 134      49.881 -28.907 -10.300  1.00  0.00      LL0  C  
ATOM   4715  O   CYS L 134      50.205 -28.082  -9.454  1.00  0.00      LL0  O  
ATOM   4716  CB  CYS L 134      48.819 -30.843  -9.123  1.00  0.00      LL0  C  
ATOM   4717  SG  CYS L 134      47.218 -30.930  -9.953  1.00  0.00      LL0  S  
ATOM   4718  H   CYS L 134      51.388 -30.528  -8.394  1.00  0.00      LL0  H  
ATOM   4719  N   LEU L 135      49.474 -28.598 -11.531  1.00  0.00      LL0  N  
ATOM   4720  CA  LEU L 135      49.490 -27.189 -11.894  1.00  0.00      LL0  C  
ATOM   4721  C   LEU L 135      48.109 -26.635 -12.138  1.00  0.00      LL0  C  
ATOM   4722  O   LEU L 135      47.426 -27.004 -13.081  1.00  0.00      LL0  O  
ATOM   4723  CB  LEU L 135      50.370 -26.963 -13.123  1.00  0.00      LL0  C  
ATOM   4724  CG  LEU L 135      50.460 -25.489 -13.528  1.00  0.00      LL0  C  
ATOM   4725  CD1 LEU L 135      51.085 -24.630 -12.428  1.00  0.00      LL0  C  
ATOM   4726  CD2 LEU L 135      51.132 -25.314 -14.885  1.00  0.00      LL0  C  
ATOM   4727  H   LEU L 135      49.137 -29.304 -12.156  1.00  0.00      LL0  H  
ATOM   4728  N   LEU L 136      47.742 -25.702 -11.264  1.00  0.00      LL0  N  
ATOM   4729  CA  LEU L 136      46.513 -24.955 -11.502  1.00  0.00      LL0  C  
ATOM   4730  C   LEU L 136      46.838 -23.695 -12.276  1.00  0.00      LL0  C  
ATOM   4731  O   LEU L 136      47.106 -22.653 -11.691  1.00  0.00      LL0  O  
ATOM   4732  CB  LEU L 136      45.842 -24.538 -10.190  1.00  0.00      LL0  C  
ATOM   4733  CG  LEU L 136      45.293 -25.606  -9.237  1.00  0.00      LL0  C  
ATOM   4734  CD1 LEU L 136      46.348 -26.530  -8.619  1.00  0.00      LL0  C  
ATOM   4735  CD2 LEU L 136      44.487 -24.921  -8.135  1.00  0.00      LL0  C  
ATOM   4736  H   LEU L 136      48.371 -25.460 -10.525  1.00  0.00      LL0  H  
ATOM   4737  N   ASN L 137      46.841 -23.820 -13.605  1.00  0.00      LL0  N  
ATOM   4738  CA  ASN L 137      47.104 -22.590 -14.353  1.00  0.00      LL0  C  
ATOM   4739  C   ASN L 137      45.841 -21.760 -14.539  1.00  0.00      LL0  C  
ATOM   4740  O   ASN L 137      44.745 -22.301 -14.637  1.00  0.00      LL0  O  
ATOM   4741  CB  ASN L 137      47.812 -22.946 -15.669  1.00  0.00      LL0  C  
ATOM   4742  CG  ASN L 137      48.203 -21.729 -16.493  1.00  0.00      LL0  C  
ATOM   4743  ND2 ASN L 137      48.739 -20.714 -15.812  1.00  0.00      LL0  N  
ATOM   4744  OD1 ASN L 137      48.022 -21.703 -17.702  1.00  0.00      LL0  O  
ATOM   4745  H   ASN L 137      46.590 -24.678 -14.060  1.00  0.00      LL0  H  
ATOM   4746 HD21 ASN L 137      48.982 -20.688 -14.841  1.00  0.00      LL0  H  
ATOM   4747 HD22 ASN L 137      48.885 -19.850 -16.306  1.00  0.00      LL0  H  
ATOM   4748  N   ASN L 138      46.054 -20.434 -14.544  1.00  0.00      LL0  N  
ATOM   4749  CA  ASN L 138      45.016 -19.424 -14.786  1.00  0.00      LL0  C  
ATOM   4750  C   ASN L 138      43.652 -19.646 -14.165  1.00  0.00      LL0  C  
ATOM   4751  O   ASN L 138      42.622 -19.704 -14.825  1.00  0.00      LL0  O  
ATOM   4752  CB  ASN L 138      44.895 -19.066 -16.273  1.00  0.00      LL0  C  
ATOM   4753  CG  ASN L 138      46.025 -18.127 -16.649  1.00  0.00      LL0  C  
ATOM   4754  ND2 ASN L 138      45.632 -16.918 -17.065  1.00  0.00      LL0  N  
ATOM   4755  OD1 ASN L 138      47.198 -18.465 -16.554  1.00  0.00      LL0  O  
ATOM   4756  H   ASN L 138      47.000 -20.113 -14.475  1.00  0.00      LL0  H  
ATOM   4757 HD21 ASN L 138      44.683 -16.600 -17.142  1.00  0.00      LL0  H  
ATOM   4758 HD22 ASN L 138      46.317 -16.220 -17.266  1.00  0.00      LL0  H  
ATOM   4759  N   PHE L 139      43.690 -19.753 -12.832  1.00  0.00      LL0  N  
ATOM   4760  CA  PHE L 139      42.413 -19.920 -12.147  1.00  0.00      LL0  C  
ATOM   4761  C   PHE L 139      42.015 -18.695 -11.349  1.00  0.00      LL0  C  
ATOM   4762  O   PHE L 139      42.854 -17.895 -10.947  1.00  0.00      LL0  O  
ATOM   4763  CB  PHE L 139      42.399 -21.204 -11.302  1.00  0.00      LL0  C  
ATOM   4764  CG  PHE L 139      43.217 -21.112 -10.031  1.00  0.00      LL0  C  
ATOM   4765  CD1 PHE L 139      44.605 -20.858 -10.082  1.00  0.00      LL0  C  
ATOM   4766  CD2 PHE L 139      42.555 -21.292  -8.799  1.00  0.00      LL0  C  
ATOM   4767  CE1 PHE L 139      45.332 -20.750  -8.883  1.00  0.00      LL0  C  
ATOM   4768  CE2 PHE L 139      43.283 -21.189  -7.600  1.00  0.00      LL0  C  
ATOM   4769  CZ  PHE L 139      44.661 -20.902  -7.653  1.00  0.00      LL0  C  
ATOM   4770  H   PHE L 139      44.551 -19.587 -12.348  1.00  0.00      LL0  H  
ATOM   4771  N   TYR L 140      40.699 -18.568 -11.155  1.00  0.00      LL0  N  
ATOM   4772  CA  TYR L 140      40.205 -17.407 -10.419  1.00  0.00      LL0  C  
ATOM   4773  C   TYR L 140      38.833 -17.712  -9.849  1.00  0.00      LL0  C  
ATOM   4774  O   TYR L 140      37.958 -18.123 -10.601  1.00  0.00      LL0  O  
ATOM   4775  CB  TYR L 140      40.144 -16.183 -11.350  1.00  0.00      LL0  C  
ATOM   4776  CG  TYR L 140      39.793 -14.919 -10.599  1.00  0.00      LL0  C  
ATOM   4777  CD1 TYR L 140      40.826 -14.143 -10.034  1.00  0.00      LL0  C  
ATOM   4778  CD2 TYR L 140      38.437 -14.553 -10.486  1.00  0.00      LL0  C  
ATOM   4779  CE1 TYR L 140      40.493 -12.960  -9.353  1.00  0.00      LL0  C  
ATOM   4780  CE2 TYR L 140      38.105 -13.376  -9.801  1.00  0.00      LL0  C  
ATOM   4781  CZ  TYR L 140      39.136 -12.583  -9.265  1.00  0.00      LL0  C  
ATOM   4782  OH  TYR L 140      38.793 -11.394  -8.658  1.00  0.00      LL0  O  
ATOM   4783  H   TYR L 140      40.064 -19.263 -11.506  1.00  0.00      LL0  H  
ATOM   4784  HH  TYR L 140      39.587 -10.879  -8.513  1.00  0.00      LL0  H  
ATOM   4785  N   PRO L 141      38.637 -17.468  -8.529  1.00  0.00      LL0  N  
ATOM   4786  CA  PRO L 141      39.663 -16.941  -7.617  1.00  0.00      LL0  C  
ATOM   4787  C   PRO L 141      40.608 -18.030  -7.122  1.00  0.00      LL0  C  
ATOM   4788  O   PRO L 141      40.726 -19.090  -7.714  1.00  0.00      LL0  O  
ATOM   4789  CB  PRO L 141      38.784 -16.342  -6.514  1.00  0.00      LL0  C  
ATOM   4790  CG  PRO L 141      37.592 -17.294  -6.419  1.00  0.00      LL0  C  
ATOM   4791  CD  PRO L 141      37.347 -17.667  -7.876  1.00  0.00      LL0  C  
ATOM   4792  N   ARG L 142      41.261 -17.743  -5.982  1.00  0.00      LL0  N  
ATOM   4793  CA  ARG L 142      42.122 -18.785  -5.416  1.00  0.00      LL0  C  
ATOM   4794  C   ARG L 142      41.372 -19.970  -4.807  1.00  0.00      LL0  C  
ATOM   4795  O   ARG L 142      41.957 -21.001  -4.495  1.00  0.00      LL0  O  
ATOM   4796  CB  ARG L 142      43.145 -18.142  -4.451  1.00  0.00      LL0  C  
ATOM   4797  CG  ARG L 142      44.297 -19.017  -3.911  1.00  0.00      LL0  C  
ATOM   4798  CD  ARG L 142      43.954 -19.794  -2.629  1.00  0.00      LL0  C  
ATOM   4799  NE  ARG L 142      44.972 -20.782  -2.262  1.00  0.00      LL0  N  
ATOM   4800  CZ  ARG L 142      44.771 -22.112  -2.443  1.00  0.00      LL0  C  
ATOM   4801  NH1 ARG L 142      43.708 -22.567  -3.100  1.00  0.00      LL0  N1+
ATOM   4802  NH2 ARG L 142      45.654 -22.970  -1.955  1.00  0.00      LL0  N  
ATOM   4803  H   ARG L 142      41.178 -16.846  -5.547  1.00  0.00      LL0  H  
ATOM   4804  HE  ARG L 142      45.812 -20.448  -1.832  1.00  0.00      LL0  H  
ATOM   4805 HH11 ARG L 142      43.514 -23.554  -3.179  1.00  0.00      LL0  H  
ATOM   4806 HH12 ARG L 142      43.064 -21.938  -3.544  1.00  0.00      LL0  H  
ATOM   4807 HH21 ARG L 142      45.586 -23.975  -2.105  1.00  0.00      LL0  H  
ATOM   4808 HH22 ARG L 142      46.444 -22.704  -1.409  1.00  0.00      LL0  H  
ATOM   4809  N   GLU L 143      40.057 -19.779  -4.610  1.00  0.00      LL0  N  
ATOM   4810  CA  GLU L 143      39.337 -20.806  -3.859  1.00  0.00      LL0  C  
ATOM   4811  C   GLU L 143      39.117 -22.127  -4.581  1.00  0.00      LL0  C  
ATOM   4812  O   GLU L 143      38.151 -22.370  -5.300  1.00  0.00      LL0  O  
ATOM   4813  CB  GLU L 143      38.057 -20.240  -3.250  1.00  0.00      LL0  C  
ATOM   4814  CG  GLU L 143      37.896 -20.614  -1.770  1.00  0.00      LL0  C  
ATOM   4815  CD  GLU L 143      37.692 -22.108  -1.592  1.00  0.00      LL0  C  
ATOM   4816  OE1 GLU L 143      38.672 -22.846  -1.516  1.00  0.00      LL0  O  
ATOM   4817  OE2 GLU L 143      36.549 -22.552  -1.495  1.00  0.00      LL0  O1-
ATOM   4818  H   GLU L 143      39.576 -19.002  -5.005  1.00  0.00      LL0  H  
ATOM   4819  N   ALA L 144      40.137 -22.954  -4.350  1.00  0.00      LL0  N  
ATOM   4820  CA  ALA L 144      40.348 -24.201  -5.057  1.00  0.00      LL0  C  
ATOM   4821  C   ALA L 144      41.131 -25.108  -4.142  1.00  0.00      LL0  C  
ATOM   4822  O   ALA L 144      42.091 -24.684  -3.505  1.00  0.00      LL0  O  
ATOM   4823  CB  ALA L 144      41.177 -23.964  -6.320  1.00  0.00      LL0  C  
ATOM   4824  H   ALA L 144      40.835 -22.641  -3.707  1.00  0.00      LL0  H  
ATOM   4825  N   LYS L 145      40.647 -26.350  -4.062  1.00  0.00      LL0  N  
ATOM   4826  CA  LYS L 145      41.242 -27.283  -3.113  1.00  0.00      LL0  C  
ATOM   4827  C   LYS L 145      41.753 -28.499  -3.850  1.00  0.00      LL0  C  
ATOM   4828  O   LYS L 145      41.014 -29.169  -4.570  1.00  0.00      LL0  O  
ATOM   4829  CB  LYS L 145      40.226 -27.705  -2.043  1.00  0.00      LL0  C  
ATOM   4830  CG  LYS L 145      39.147 -26.651  -1.773  1.00  0.00      LL0  C  
ATOM   4831  CD  LYS L 145      38.107 -27.070  -0.735  1.00  0.00      LL0  C  
ATOM   4832  CE  LYS L 145      36.894 -26.134  -0.718  1.00  0.00      LL0  C  
ATOM   4833  NZ  LYS L 145      37.321 -24.750  -0.491  1.00  0.00      LL0  N1+
ATOM   4834  H   LYS L 145      39.923 -26.641  -4.690  1.00  0.00      LL0  H  
ATOM   4835  HZ1 LYS L 145      36.537 -24.065  -0.550  1.00  0.00      LL0  H  
ATOM   4836  HZ2 LYS L 145      37.837 -24.591   0.390  1.00  0.00      LL0  H  
ATOM   4837  HZ3 LYS L 145      37.934 -24.400  -1.260  1.00  0.00      LL0  H  
ATOM   4838  N   VAL L 146      43.053 -28.740  -3.670  1.00  0.00      LL0  N  
ATOM   4839  CA  VAL L 146      43.641 -29.835  -4.434  1.00  0.00      LL0  C  
ATOM   4840  C   VAL L 146      43.497 -31.183  -3.750  1.00  0.00      LL0  C  
ATOM   4841  O   VAL L 146      44.098 -31.459  -2.721  1.00  0.00      LL0  O  
ATOM   4842  CB  VAL L 146      45.112 -29.530  -4.747  1.00  0.00      LL0  C  
ATOM   4843  CG1 VAL L 146      45.725 -30.579  -5.679  1.00  0.00      LL0  C  
ATOM   4844  CG2 VAL L 146      45.269 -28.117  -5.314  1.00  0.00      LL0  C  
ATOM   4845  H   VAL L 146      43.599 -28.205  -3.024  1.00  0.00      LL0  H  
ATOM   4846  N   GLN L 147      42.688 -32.039  -4.388  1.00  0.00      LL0  N  
ATOM   4847  CA  GLN L 147      42.752 -33.434  -3.962  1.00  0.00      LL0  C  
ATOM   4848  C   GLN L 147      44.011 -34.093  -4.484  1.00  0.00      LL0  C  
ATOM   4849  O   GLN L 147      44.103 -34.444  -5.656  1.00  0.00      LL0  O  
ATOM   4850  CB  GLN L 147      41.577 -34.250  -4.492  1.00  0.00      LL0  C  
ATOM   4851  CG  GLN L 147      40.174 -33.793  -4.107  1.00  0.00      LL0  C  
ATOM   4852  CD  GLN L 147      39.208 -34.597  -4.951  1.00  0.00      LL0  C  
ATOM   4853  NE2 GLN L 147      38.499 -33.855  -5.798  1.00  0.00      LL0  N  
ATOM   4854  OE1 GLN L 147      39.147 -35.822  -4.905  1.00  0.00      LL0  O  
ATOM   4855  H   GLN L 147      42.198 -31.761  -5.215  1.00  0.00      LL0  H  
ATOM   4856 HE21 GLN L 147      38.553 -32.860  -5.808  1.00  0.00      LL0  H  
ATOM   4857 HE22 GLN L 147      37.941 -34.341  -6.477  1.00  0.00      LL0  H  
ATOM   4858  N   TRP L 148      44.975 -34.274  -3.580  1.00  0.00      LL0  N  
ATOM   4859  CA  TRP L 148      46.038 -35.176  -4.005  1.00  0.00      LL0  C  
ATOM   4860  C   TRP L 148      45.581 -36.613  -3.978  1.00  0.00      LL0  C  
ATOM   4861  O   TRP L 148      45.077 -37.105  -2.978  1.00  0.00      LL0  O  
ATOM   4862  CB  TRP L 148      47.303 -34.964  -3.184  1.00  0.00      LL0  C  
ATOM   4863  CG  TRP L 148      48.102 -33.885  -3.865  1.00  0.00      LL0  C  
ATOM   4864  CD1 TRP L 148      48.226 -32.543  -3.478  1.00  0.00      LL0  C  
ATOM   4865  CD2 TRP L 148      48.879 -34.014  -5.071  1.00  0.00      LL0  C  
ATOM   4866  CE2 TRP L 148      49.438 -32.725  -5.351  1.00  0.00      LL0  C  
ATOM   4867  CE3 TRP L 148      49.138 -35.103  -5.933  1.00  0.00      LL0  C  
ATOM   4868  NE1 TRP L 148      49.011 -31.856  -4.351  1.00  0.00      LL0  N  
ATOM   4869  CZ2 TRP L 148      50.252 -32.553  -6.489  1.00  0.00      LL0  C  
ATOM   4870  CZ3 TRP L 148      49.952 -34.914  -7.069  1.00  0.00      LL0  C  
ATOM   4871  CH2 TRP L 148      50.506 -33.645  -7.345  1.00  0.00      LL0  C  
ATOM   4872  H   TRP L 148      44.889 -33.922  -2.647  1.00  0.00      LL0  H  
ATOM   4873  HE1 TRP L 148      49.205 -30.891  -4.298  1.00  0.00      LL0  H  
ATOM   4874  N   LYS L 149      45.729 -37.239  -5.146  1.00  0.00      LL0  N  
ATOM   4875  CA  LYS L 149      45.115 -38.548  -5.311  1.00  0.00      LL0  C  
ATOM   4876  C   LYS L 149      46.147 -39.580  -5.736  1.00  0.00      LL0  C  
ATOM   4877  O   LYS L 149      46.128 -40.184  -6.804  1.00  0.00      LL0  O  
ATOM   4878  CB  LYS L 149      43.913 -38.398  -6.252  1.00  0.00      LL0  C  
ATOM   4879  CG  LYS L 149      42.889 -39.531  -6.182  1.00  0.00      LL0  C  
ATOM   4880  CD  LYS L 149      41.565 -39.189  -6.874  1.00  0.00      LL0  C  
ATOM   4881  CE  LYS L 149      40.878 -38.008  -6.186  1.00  0.00      LL0  C  
ATOM   4882  NZ  LYS L 149      39.554 -37.735  -6.756  1.00  0.00      LL0  N1+
ATOM   4883  H   LYS L 149      46.209 -36.801  -5.908  1.00  0.00      LL0  H  
ATOM   4884  HZ1 LYS L 149      39.146 -36.862  -6.344  1.00  0.00      LL0  H  
ATOM   4885  HZ2 LYS L 149      39.595 -37.519  -7.776  1.00  0.00      LL0  H  
ATOM   4886  HZ3 LYS L 149      38.880 -38.504  -6.619  1.00  0.00      LL0  H  
ATOM   4887  N   VAL L 150      47.120 -39.711  -4.832  1.00  0.00      LL0  N  
ATOM   4888  CA  VAL L 150      48.250 -40.580  -5.144  1.00  0.00      LL0  C  
ATOM   4889  C   VAL L 150      47.858 -42.037  -5.010  1.00  0.00      LL0  C  
ATOM   4890  O   VAL L 150      47.325 -42.476  -4.001  1.00  0.00      LL0  O  
ATOM   4891  CB  VAL L 150      49.437 -40.199  -4.257  1.00  0.00      LL0  C  
ATOM   4892  CG1 VAL L 150      50.626 -41.148  -4.391  1.00  0.00      LL0  C  
ATOM   4893  CG2 VAL L 150      49.833 -38.751  -4.547  1.00  0.00      LL0  C  
ATOM   4894  H   VAL L 150      46.898 -39.432  -3.896  1.00  0.00      LL0  H  
ATOM   4895  N   ASP L 151      48.079 -42.740  -6.130  1.00  0.00      LL0  N  
ATOM   4896  CA  ASP L 151      47.571 -44.102  -6.314  1.00  0.00      LL0  C  
ATOM   4897  C   ASP L 151      46.093 -44.276  -5.995  1.00  0.00      LL0  C  
ATOM   4898  O   ASP L 151      45.628 -45.262  -5.437  1.00  0.00      LL0  O  
ATOM   4899  CB  ASP L 151      48.467 -45.123  -5.598  1.00  0.00      LL0  C  
ATOM   4900  CG  ASP L 151      48.753 -46.329  -6.482  1.00  0.00      LL0  C  
ATOM   4901  OD1 ASP L 151      48.229 -46.438  -7.587  1.00  0.00      LL0  O  
ATOM   4902  OD2 ASP L 151      49.517 -47.199  -6.079  1.00  0.00      LL0  O1-
ATOM   4903  H   ASP L 151      48.662 -42.347  -6.840  1.00  0.00      LL0  H  
ATOM   4904  N   ASN L 152      45.373 -43.193  -6.361  1.00  0.00      LL0  N  
ATOM   4905  CA  ASN L 152      43.945 -43.025  -6.067  1.00  0.00      LL0  C  
ATOM   4906  C   ASN L 152      43.555 -42.832  -4.602  1.00  0.00      LL0  C  
ATOM   4907  O   ASN L 152      42.409 -42.549  -4.277  1.00  0.00      LL0  O  
ATOM   4908  CB  ASN L 152      43.075 -44.086  -6.761  1.00  0.00      LL0  C  
ATOM   4909  CG  ASN L 152      41.641 -43.600  -6.868  1.00  0.00      LL0  C  
ATOM   4910  ND2 ASN L 152      40.759 -44.369  -6.225  1.00  0.00      LL0  N  
ATOM   4911  OD1 ASN L 152      41.333 -42.602  -7.505  1.00  0.00      LL0  O  
ATOM   4912  H   ASN L 152      45.863 -42.433  -6.788  1.00  0.00      LL0  H  
ATOM   4913 HD21 ASN L 152      41.053 -45.161  -5.695  1.00  0.00      LL0  H  
ATOM   4914 HD22 ASN L 152      39.797 -44.111  -6.276  1.00  0.00      LL0  H  
ATOM   4915  N   ALA L 153      44.550 -42.964  -3.718  1.00  0.00      LL0  N  
ATOM   4916  CA  ALA L 153      44.276 -42.582  -2.340  1.00  0.00      LL0  C  
ATOM   4917  C   ALA L 153      44.494 -41.096  -2.154  1.00  0.00      LL0  C  
ATOM   4918  O   ALA L 153      45.258 -40.460  -2.872  1.00  0.00      LL0  O  
ATOM   4919  CB  ALA L 153      45.190 -43.344  -1.379  1.00  0.00      LL0  C  
ATOM   4920  H   ALA L 153      45.493 -43.138  -3.999  1.00  0.00      LL0  H  
ATOM   4921  N   LEU L 154      43.778 -40.557  -1.161  1.00  0.00      LL0  N  
ATOM   4922  CA  LEU L 154      44.021 -39.144  -0.891  1.00  0.00      LL0  C  
ATOM   4923  C   LEU L 154      45.294 -38.940  -0.098  1.00  0.00      LL0  C  
ATOM   4924  O   LEU L 154      45.674 -39.768   0.723  1.00  0.00      LL0  O  
ATOM   4925  CB  LEU L 154      42.822 -38.506  -0.189  1.00  0.00      LL0  C  
ATOM   4926  CG  LEU L 154      41.563 -38.482  -1.062  1.00  0.00      LL0  C  
ATOM   4927  CD1 LEU L 154      40.345 -37.991  -0.280  1.00  0.00      LL0  C  
ATOM   4928  CD2 LEU L 154      41.768 -37.681  -2.350  1.00  0.00      LL0  C  
ATOM   4929  H   LEU L 154      43.236 -41.132  -0.553  1.00  0.00      LL0  H  
ATOM   4930  N   GLN L 155      45.948 -37.816  -0.399  1.00  0.00      LL0  N  
ATOM   4931  CA  GLN L 155      47.189 -37.475   0.288  1.00  0.00      LL0  C  
ATOM   4932  C   GLN L 155      47.168 -36.017   0.676  1.00  0.00      LL0  C  
ATOM   4933  O   GLN L 155      46.536 -35.194   0.023  1.00  0.00      LL0  O  
ATOM   4934  CB  GLN L 155      48.397 -37.764  -0.608  1.00  0.00      LL0  C  
ATOM   4935  CG  GLN L 155      48.680 -39.252  -0.829  1.00  0.00      LL0  C  
ATOM   4936  CD  GLN L 155      49.272 -39.864   0.423  1.00  0.00      LL0  C  
ATOM   4937  NE2 GLN L 155      48.400 -40.528   1.182  1.00  0.00      LL0  N  
ATOM   4938  OE1 GLN L 155      50.461 -39.755   0.691  1.00  0.00      LL0  O
[truncated: 43,914 more chars]
