# Supplementary material for: Integrative Computational Prediction Strategy for Antibody–Antigen Binding: A Case Study on Interleukin‑1 Beta
Source: J Chem Inf Model. 2026 May 27;66(11):6659–75. doi: 10.1021/acs.jcim.6c00781 (PMC13250912; doi:10.1021/acs.jcim.6c00781)
Supplement: Supplementary file 4 [file ci6c00781_si_004.zip › Cluspro_poses/7Z4T/7z4t-Ag_ESSA-pose.pdb]

ATOM      1  N   PRO I   2       6.676  -2.419  77.216  1.00  0.00      RI0  N  
ATOM      2  CA  PRO I   2       7.449  -2.291  76.026  1.00  0.00      RI0  C  
ATOM      3  C   PRO I   2       7.291  -0.943  75.187  1.00  0.00      RI0  C  
ATOM      4  O   PRO I   2       7.402  -1.154  73.994  1.00  0.00      RI0  O  
ATOM      5  CB  PRO I   2       7.023  -3.552  75.275  1.00  0.00      RI0  C  
ATOM      6  CG  PRO I   2       5.561  -3.769  75.658  1.00  0.00      RI0  C  
ATOM      7  CD  PRO I   2       5.561  -3.354  77.121  1.00  0.00      RI0  C  
ATOM      8  N   VAL I   3       6.315   0.080  75.564  1.00  0.00      RI0  N  
ATOM      9  CA  VAL I   3       6.390   0.705  74.240  1.00  0.00      RI0  C  
ATOM     10  C   VAL I   3       6.360   2.237  74.358  1.00  0.00      RI0  C  
ATOM     11  O   VAL I   3       5.632   2.777  75.196  1.00  0.00      RI0  O  
ATOM     12  CB  VAL I   3       5.154   0.276  73.390  1.00  0.00      RI0  C  
ATOM     13  CG1 VAL I   3       3.835   0.519  74.123  1.00  0.00      RI0  C  
ATOM     14  CG2 VAL I   3       5.180   0.846  71.970  1.00  0.00      RI0  C  
ATOM     15  H   VAL I   3       6.042   0.519  76.419  1.00  0.00      RI0  H  
ATOM     16  N   ARG I   4       7.154   2.928  73.519  1.00  0.00      RI0  N  
ATOM     17  CA  ARG I   4       7.200   4.383  73.507  1.00  0.00      RI0  C  
ATOM     18  C   ARG I   4       6.253   4.904  72.460  1.00  0.00      RI0  C  
ATOM     19  O   ARG I   4       6.169   4.353  71.362  1.00  0.00      RI0  O  
ATOM     20  CB  ARG I   4       8.596   4.894  73.161  1.00  0.00      RI0  C  
ATOM     21  CG  ARG I   4       9.743   4.203  73.893  1.00  0.00      RI0  C  
ATOM     22  CD  ARG I   4      11.092   4.800  73.485  1.00  0.00      RI0  C  
ATOM     23  NE  ARG I   4      11.273   4.757  72.033  1.00  0.00      RI0  N  
ATOM     24  CZ  ARG I   4      12.027   5.725  71.424  1.00  0.00      RI0  C  
ATOM     25  NH1 ARG I   4      12.560   6.716  72.177  1.00  0.00      RI0  N1+
ATOM     26  NH2 ARG I   4      12.227   5.677  70.085  1.00  0.00      RI0  N  
ATOM     27  H   ARG I   4       7.557   2.432  72.752  1.00  0.00      RI0  H  
ATOM     28  HE  ARG I   4      10.853   3.974  71.562  1.00  0.00      RI0  H  
ATOM     29 HH11 ARG I   4      12.415   6.756  73.171  1.00  0.00      RI0  H  
ATOM     30 HH12 ARG I   4      13.122   7.453  71.789  1.00  0.00      RI0  H  
ATOM     31 HH21 ARG I   4      11.832   4.948  69.516  1.00  0.00      RI0  H  
ATOM     32 HH22 ARG I   4      12.777   6.358  69.592  1.00  0.00      RI0  H  
ATOM     33  N   SER I   5       5.545   5.978  72.795  1.00  0.00      RI0  N  
ATOM     34  CA  SER I   5       4.574   6.589  71.898  1.00  0.00      RI0  C  
ATOM     35  C   SER I   5       4.665   8.106  71.941  1.00  0.00      RI0  C  
ATOM     36  O   SER I   5       5.182   8.684  72.899  1.00  0.00      RI0  O  
ATOM     37  CB  SER I   5       3.199   6.030  72.257  1.00  0.00      RI0  C  
ATOM     38  OG  SER I   5       3.286   4.598  72.338  1.00  0.00      RI0  O  
ATOM     39  H   SER I   5       5.664   6.468  73.659  1.00  0.00      RI0  H  
ATOM     40  HG  SER I   5       3.650   4.400  73.193  1.00  0.00      RI0  H  
ATOM     41  N   LEU I   6       4.192   8.743  70.865  1.00  0.00      RI0  N  
ATOM     42  CA  LEU I   6       4.173  10.187  70.713  1.00  0.00      RI0  C  
ATOM     43  C   LEU I   6       2.795  10.613  70.257  1.00  0.00      RI0  C  
ATOM     44  O   LEU I   6       2.290  10.050  69.295  1.00  0.00      RI0  O  
ATOM     45  CB  LEU I   6       5.226  10.575  69.674  1.00  0.00      RI0  C  
ATOM     46  CG  LEU I   6       5.235  12.055  69.285  1.00  0.00      RI0  C  
ATOM     47  CD1 LEU I   6       5.627  12.966  70.450  1.00  0.00      RI0  C  
ATOM     48  CD2 LEU I   6       6.101  12.290  68.048  1.00  0.00      RI0  C  
ATOM     49  H   LEU I   6       3.824   8.220  70.091  1.00  0.00      RI0  H  
ATOM     50  N   ASN I   7       2.242  11.673  70.859  1.00  0.00      RI0  N  
ATOM     51  CA  ASN I   7       0.983  12.245  70.395  1.00  0.00      RI0  C  
ATOM     52  C   ASN I   7       1.307  13.198  69.253  1.00  0.00      RI0  C  
ATOM     53  O   ASN I   7       2.264  13.974  69.336  1.00  0.00      RI0  O  
ATOM     54  CB  ASN I   7       0.283  13.102  71.446  1.00  0.00      RI0  C  
ATOM     55  CG  ASN I   7      -0.085  12.305  72.668  1.00  0.00      RI0  C  
ATOM     56  ND2 ASN I   7       0.150  12.981  73.807  1.00  0.00      RI0  N  
ATOM     57  OD1 ASN I   7      -0.540  11.166  72.608  1.00  0.00      RI0  O  
ATOM     58  H   ASN I   7       2.803  12.209  71.487  1.00  0.00      RI0  H  
ATOM     59 HD21 ASN I   7       0.062  12.566  74.712  1.00  0.00      RI0  H  
ATOM     60 HD22 ASN I   7       0.420  13.950  73.759  1.00  0.00      RI0  H  
ATOM     61  N   CYS I   8       0.538  13.113  68.175  1.00  0.00      RI0  N  
ATOM     62  CA  CYS I   8       0.797  13.929  67.002  1.00  0.00      RI0  C  
ATOM     63  C   CYS I   8      -0.405  14.067  66.095  1.00  0.00      RI0  C  
ATOM     64  O   CYS I   8      -1.349  13.302  66.186  1.00  0.00      RI0  O  
ATOM     65  CB  CYS I   8       1.994  13.321  66.273  1.00  0.00      RI0  C  
ATOM     66  SG  CYS I   8       1.830  11.529  66.060  1.00  0.00      RI0  S  
ATOM     67  H   CYS I   8      -0.195  12.433  68.093  1.00  0.00      RI0  H  
ATOM     68  N   THR I   9      -0.338  15.029  65.178  1.00  0.00      RI0  N  
ATOM     69  CA  THR I   9      -1.297  15.163  64.095  1.00  0.00      RI0  C  
ATOM     70  C   THR I   9      -0.514  14.998  62.787  1.00  0.00      RI0  C  
ATOM     71  O   THR I   9       0.718  15.161  62.753  1.00  0.00      RI0  O  
ATOM     72  CB  THR I   9      -1.936  16.527  64.305  1.00  0.00      RI0  C  
ATOM     73  CG2 THR I   9      -3.080  16.466  65.317  1.00  0.00      RI0  C  
ATOM     74  OG1 THR I   9      -0.928  17.421  64.785  1.00  0.00      RI0  O  
ATOM     75  H   THR I   9       0.396  15.709  65.174  1.00  0.00      RI0  H  
ATOM     76  HG1 THR I   9      -0.472  17.694  63.993  1.00  0.00      RI0  H  
ATOM     77  N   LEU I  10      -1.235  14.684  61.711  1.00  0.00      RI0  N  
ATOM     78  CA  LEU I  10      -0.647  14.564  60.391  1.00  0.00      RI0  C  
ATOM     79  C   LEU I  10      -1.402  15.456  59.426  1.00  0.00      RI0  C  
ATOM     80  O   LEU I  10      -2.621  15.593  59.546  1.00  0.00      RI0  O  
ATOM     81  CB  LEU I  10      -0.729  13.119  59.894  1.00  0.00      RI0  C  
ATOM     82  CG  LEU I  10       0.050  12.106  60.734  1.00  0.00      RI0  C  
ATOM     83  CD1 LEU I  10      -0.327  10.666  60.382  1.00  0.00      RI0  C  
ATOM     84  CD2 LEU I  10       1.557  12.333  60.637  1.00  0.00      RI0  C  
ATOM     85  H   LEU I  10      -2.235  14.645  61.737  1.00  0.00      RI0  H  
ATOM     86  N   ARG I  11      -0.691  16.047  58.460  1.00  0.00      RI0  N  
ATOM     87  CA  ARG I  11      -1.315  16.801  57.372  1.00  0.00      RI0  C  
ATOM     88  C   ARG I  11      -0.678  16.359  56.080  1.00  0.00      RI0  C  
ATOM     89  O   ARG I  11       0.541  16.178  56.042  1.00  0.00      RI0  O  
ATOM     90  CB  ARG I  11      -1.204  18.314  57.536  1.00  0.00      RI0  C  
ATOM     91  CG  ARG I  11      -2.086  18.818  58.673  1.00  0.00      RI0  C  
ATOM     92  CD  ARG I  11      -2.521  20.264  58.462  1.00  0.00      RI0  C  
ATOM     93  NE  ARG I  11      -1.375  21.146  58.287  1.00  0.00      RI0  N  
ATOM     94  CZ  ARG I  11      -0.887  21.843  59.346  1.00  0.00      RI0  C  
ATOM     95  NH1 ARG I  11      -1.455  21.684  60.564  1.00  0.00      RI0  N1+
ATOM     96  NH2 ARG I  11       0.156  22.675  59.139  1.00  0.00      RI0  N  
ATOM     97  H   ARG I  11       0.292  15.870  58.368  1.00  0.00      RI0  H  
ATOM     98  HE  ARG I  11      -0.984  21.212  57.361  1.00  0.00      RI0  H  
ATOM     99 HH11 ARG I  11      -2.224  21.046  60.690  1.00  0.00      RI0  H  
ATOM    100 HH12 ARG I  11      -1.151  22.179  61.381  1.00  0.00      RI0  H  
ATOM    101 HH21 ARG I  11       0.546  22.734  58.205  1.00  0.00      RI0  H  
ATOM    102 HH22 ARG I  11       0.577  23.248  59.845  1.00  0.00      RI0  H  
ATOM    103  N   ASP I  12      -1.473  16.229  55.005  1.00  0.00      RI0  N  
ATOM    104  CA  ASP I  12      -0.900  15.829  53.720  1.00  0.00      RI0  C  
ATOM    105  C   ASP I  12      -0.088  16.990  53.103  1.00  0.00      RI0  C  
ATOM    106  O   ASP I  12      -0.062  18.085  53.676  1.00  0.00      RI0  O  
ATOM    107  CB  ASP I  12      -1.935  15.192  52.771  1.00  0.00      RI0  C  
ATOM    108  CG  ASP I  12      -2.942  16.125  52.107  1.00  0.00      RI0  C  
ATOM    109  OD1 ASP I  12      -2.751  17.335  52.084  1.00  0.00      RI0  O  
ATOM    110  OD2 ASP I  12      -3.932  15.620  51.577  1.00  0.00      RI0  O1-
ATOM    111  H   ASP I  12      -2.430  16.526  55.044  1.00  0.00      RI0  H  
ATOM    112  N   SER I  13       0.577  16.758  51.963  1.00  0.00      RI0  N  
ATOM    113  CA  SER I  13       1.413  17.799  51.371  1.00  0.00      RI0  C  
ATOM    114  C   SER I  13       0.625  18.976  50.748  1.00  0.00      RI0  C  
ATOM    115  O   SER I  13       1.230  19.986  50.386  1.00  0.00      RI0  O  
ATOM    116  CB  SER I  13       2.264  17.105  50.341  1.00  0.00      RI0  C  
ATOM    117  OG  SER I  13       1.490  16.013  49.859  1.00  0.00      RI0  O  
ATOM    118  H   SER I  13       0.575  15.860  51.516  1.00  0.00      RI0  H  
ATOM    119  HG  SER I  13       2.139  15.315  49.732  1.00  0.00      RI0  H  
ATOM    120  N   GLN I  14      -0.707  18.873  50.669  1.00  0.00      RI0  N  
ATOM    121  CA  GLN I  14      -1.557  20.012  50.299  1.00  0.00      RI0  C  
ATOM    122  C   GLN I  14      -2.133  20.687  51.571  1.00  0.00      RI0  C  
ATOM    123  O   GLN I  14      -3.098  21.445  51.490  1.00  0.00      RI0  O  
ATOM    124  CB  GLN I  14      -2.674  19.574  49.353  1.00  0.00      RI0  C  
ATOM    125  CG  GLN I  14      -2.213  18.530  48.332  1.00  0.00      RI0  C  
ATOM    126  CD  GLN I  14      -0.998  19.004  47.561  1.00  0.00      RI0  C  
ATOM    127  NE2 GLN I  14       0.034  18.138  47.619  1.00  0.00      RI0  N  
ATOM    128  OE1 GLN I  14      -0.983  20.066  46.949  1.00  0.00      RI0  O  
ATOM    129  H   GLN I  14      -1.172  18.055  51.020  1.00  0.00      RI0  H  
ATOM    130 HE21 GLN I  14      -0.012  17.289  48.153  1.00  0.00      RI0  H  
ATOM    131 HE22 GLN I  14       0.892  18.325  47.143  1.00  0.00      RI0  H  
ATOM    132  N   GLN I  15      -1.534  20.396  52.745  1.00  0.00      RI0  N  
ATOM    133  CA  GLN I  15      -1.895  20.932  54.042  1.00  0.00      RI0  C  
ATOM    134  C   GLN I  15      -3.332  20.595  54.432  1.00  0.00      RI0  C  
ATOM    135  O   GLN I  15      -3.955  21.342  55.191  1.00  0.00      RI0  O  
ATOM    136  CB  GLN I  15      -1.458  22.383  54.195  1.00  0.00      RI0  C  
ATOM    137  CG  GLN I  15       0.077  22.404  54.220  1.00  0.00      RI0  C  
ATOM    138  CD  GLN I  15       0.593  21.626  55.424  1.00  0.00      RI0  C  
ATOM    139  NE2 GLN I  15       1.048  20.386  55.151  1.00  0.00      RI0  N  
ATOM    140  OE1 GLN I  15       0.599  22.127  56.549  1.00  0.00      RI0  O  
ATOM    141  H   GLN I  15      -0.896  19.628  52.738  1.00  0.00      RI0  H  
ATOM    142 HE21 GLN I  15       0.912  19.962  54.250  1.00  0.00      RI0  H  
ATOM    143 HE22 GLN I  15       1.521  19.790  55.806  1.00  0.00      RI0  H  
ATOM    144  N   LYS I  16      -3.840  19.436  53.967  1.00  0.00      RI0  N  
ATOM    145  CA  LYS I  16      -5.159  18.989  54.384  1.00  0.00      RI0  C  
ATOM    146  C   LYS I  16      -4.994  18.221  55.694  1.00  0.00      RI0  C  
ATOM    147  O   LYS I  16      -4.087  17.397  55.829  1.00  0.00      RI0  O  
ATOM    148  CB  LYS I  16      -5.869  18.128  53.337  1.00  0.00      RI0  C  
ATOM    149  CG  LYS I  16      -6.031  18.843  51.996  1.00  0.00      RI0  C  
ATOM    150  CD  LYS I  16      -7.182  18.294  51.149  1.00  0.00      RI0  C  
ATOM    151  CE  LYS I  16      -7.087  16.817  50.772  1.00  0.00      RI0  C  
ATOM    152  NZ  LYS I  16      -5.886  16.575  49.966  1.00  0.00      RI0  N1+
ATOM    153  H   LYS I  16      -3.284  18.797  53.430  1.00  0.00      RI0  H  
ATOM    154  HZ1 LYS I  16      -6.011  15.684  49.438  1.00  0.00      RI0  H  
ATOM    155  HZ2 LYS I  16      -5.746  17.352  49.294  1.00  0.00      RI0  H  
ATOM    156  HZ3 LYS I  16      -5.049  16.494  50.589  1.00  0.00      RI0  H  
ATOM    157  N   SER I  17      -5.866  18.513  56.651  1.00  0.00      RI0  N  
ATOM    158  CA  SER I  17      -5.915  17.861  57.952  1.00  0.00      RI0  C  
ATOM    159  C   SER I  17      -6.779  16.618  57.901  1.00  0.00      RI0  C  
ATOM    160  O   SER I  17      -7.605  16.468  57.005  1.00  0.00      RI0  O  
ATOM    161  CB  SER I  17      -6.463  18.848  58.984  1.00  0.00      RI0  C  
ATOM    162  OG  SER I  17      -5.519  19.892  59.242  1.00  0.00      RI0  O  
ATOM    163  H   SER I  17      -6.617  19.139  56.447  1.00  0.00      RI0  H  
ATOM    164  HG  SER I  17      -5.331  19.820  60.177  1.00  0.00      RI0  H  
ATOM    165  N   LEU I  18      -6.595  15.725  58.873  1.00  0.00      RI0  N  
ATOM    166  CA  LEU I  18      -7.357  14.488  58.938  1.00  0.00      RI0  C  
ATOM    167  C   LEU I  18      -8.375  14.573  60.051  1.00  0.00      RI0  C  
ATOM    168  O   LEU I  18      -8.030  14.975  61.165  1.00  0.00      RI0  O  
ATOM    169  CB  LEU I  18      -6.431  13.292  59.175  1.00  0.00      RI0  C  
ATOM    170  CG  LEU I  18      -5.225  13.235  58.232  1.00  0.00      RI0  C  
ATOM    171  CD1 LEU I  18      -4.308  12.061  58.575  1.00  0.00      RI0  C  
ATOM    172  CD2 LEU I  18      -5.625  13.224  56.757  1.00  0.00      RI0  C  
ATOM    173  H   LEU I  18      -5.971  15.918  59.630  1.00  0.00      RI0  H  
ATOM    174  N   VAL I  19      -9.626  14.195  59.749  1.00  0.00      RI0  N  
ATOM    175  CA  VAL I  19     -10.714  14.215  60.722  1.00  0.00      RI0  C  
ATOM    176  C   VAL I  19     -11.415  12.869  60.714  1.00  0.00      RI0  C  
ATOM    177  O   VAL I  19     -11.298  12.124  59.737  1.00  0.00      RI0  O  
ATOM    178  CB  VAL I  19     -11.737  15.314  60.435  1.00  0.00      RI0  C  
ATOM    179  CG1 VAL I  19     -11.116  16.697  60.600  1.00  0.00      RI0  C  
ATOM    180  CG2 VAL I  19     -12.413  15.102  59.079  1.00  0.00      RI0  C  
ATOM    181  H   VAL I  19      -9.834  13.832  58.838  1.00  0.00      RI0  H  
ATOM    182  N   MET I  20     -12.182  12.570  61.773  1.00  0.00      RI0  N  
ATOM    183  CA  MET I  20     -12.994  11.364  61.792  1.00  0.00      RI0  C  
ATOM    184  C   MET I  20     -14.175  11.676  60.915  1.00  0.00      RI0  C  
ATOM    185  O   MET I  20     -14.780  12.745  61.056  1.00  0.00      RI0  O  
ATOM    186  CB  MET I  20     -13.464  11.017  63.205  1.00  0.00      RI0  C  
ATOM    187  CG  MET I  20     -12.373  10.380  64.066  1.00  0.00      RI0  C  
ATOM    188  SD  MET I  20     -12.913  10.064  65.754  1.00  0.00      RI0  S  
ATOM    189  CE  MET I  20     -13.101  11.774  66.283  1.00  0.00      RI0  C  
ATOM    190  H   MET I  20     -12.314  13.280  62.462  1.00  0.00      RI0  H  
ATOM    191  N   SER I  21     -14.501  10.768  60.014  1.00  0.00      RI0  N  
ATOM    192  CA  SER I  21     -15.583  11.002  59.071  1.00  0.00      RI0  C  
ATOM    193  C   SER I  21     -16.825  10.442  59.761  1.00  0.00      RI0  C  
ATOM    194  O   SER I  21     -17.730  11.191  60.087  1.00  0.00      RI0  O  
ATOM    195  CB  SER I  21     -15.217  10.258  57.798  1.00  0.00      RI0  C  
ATOM    196  OG  SER I  21     -16.259  10.256  56.817  1.00  0.00      RI0  O  
ATOM    197  H   SER I  21     -14.003   9.899  60.030  1.00  0.00      RI0  H  
ATOM    198  HG  SER I  21     -16.121   9.433  56.329  1.00  0.00      RI0  H  
ATOM    199  N   GLY I  22     -16.752   9.176  60.133  1.00  0.00      RI0  N  
ATOM    200  CA  GLY I  22     -17.685   8.467  60.993  1.00  0.00      RI0  C  
ATOM    201  C   GLY I  22     -16.856   7.789  62.071  1.00  0.00      RI0  C  
ATOM    202  O   GLY I  22     -15.720   8.202  62.340  1.00  0.00      RI0  O  
ATOM    203  H   GLY I  22     -15.931   8.686  59.846  1.00  0.00      RI0  H  
ATOM    204  N   PRO I  23     -17.334   6.688  62.656  1.00  0.00      RI0  N  
ATOM    205  CA  PRO I  23     -16.547   6.020  63.707  1.00  0.00      RI0  C  
ATOM    206  C   PRO I  23     -15.355   5.164  63.264  1.00  0.00      RI0  C  
ATOM    207  O   PRO I  23     -14.463   4.974  64.081  1.00  0.00      RI0  O  
ATOM    208  CB  PRO I  23     -17.610   5.111  64.335  1.00  0.00      RI0  C  
ATOM    209  CG  PRO I  23     -18.980   5.564  63.839  1.00  0.00      RI0  C  
ATOM    210  CD  PRO I  23     -18.656   6.116  62.465  1.00  0.00      RI0  C  
ATOM    211  N   TYR I  24     -15.318   4.644  62.019  1.00  0.00      RI0  N  
ATOM    212  CA  TYR I  24     -14.211   3.782  61.570  1.00  0.00      RI0  C  
ATOM    213  C   TYR I  24     -13.557   4.212  60.267  1.00  0.00      RI0  C  
ATOM    214  O   TYR I  24     -12.980   3.375  59.571  1.00  0.00      RI0  O  
ATOM    215  CB  TYR I  24     -14.671   2.322  61.429  1.00  0.00      RI0  C  
ATOM    216  CG  TYR I  24     -14.962   1.641  62.750  1.00  0.00      RI0  C  
ATOM    217  CD1 TYR I  24     -13.900   1.305  63.617  1.00  0.00      RI0  C  
ATOM    218  CD2 TYR I  24     -16.297   1.314  63.056  1.00  0.00      RI0  C  
ATOM    219  CE1 TYR I  24     -14.176   0.565  64.781  1.00  0.00      RI0  C  
ATOM    220  CE2 TYR I  24     -16.570   0.576  64.220  1.00  0.00      RI0  C  
ATOM    221  CZ  TYR I  24     -15.506   0.186  65.058  1.00  0.00      RI0  C  
ATOM    222  OH  TYR I  24     -15.777  -0.596  66.170  1.00  0.00      RI0  O  
ATOM    223  H   TYR I  24     -16.086   4.822  61.407  1.00  0.00      RI0  H  
ATOM    224  HH  TYR I  24     -16.550  -1.125  65.954  1.00  0.00      RI0  H  
ATOM    225  N   GLU I  25     -13.587   5.512  59.965  1.00  0.00      RI0  N  
ATOM    226  CA  GLU I  25     -12.922   6.029  58.779  1.00  0.00      RI0  C  
ATOM    227  C   GLU I  25     -12.497   7.470  59.000  1.00  0.00      RI0  C  
ATOM    228  O   GLU I  25     -13.081   8.179  59.828  1.00  0.00      RI0  O  
ATOM    229  CB  GLU I  25     -13.812   5.928  57.534  1.00  0.00      RI0  C  
ATOM    230  CG  GLU I  25     -15.193   6.564  57.723  1.00  0.00      RI0  C  
ATOM    231  CD  GLU I  25     -15.672   7.231  56.444  1.00  0.00      RI0  C  
ATOM    232  OE1 GLU I  25     -14.882   7.885  55.773  1.00  0.00      RI0  O  
ATOM    233  OE2 GLU I  25     -16.859   7.177  56.154  1.00  0.00      RI0  O1-
ATOM    234  H   GLU I  25     -14.007   6.173  60.587  1.00  0.00      RI0  H  
ATOM    235  N   LEU I  26     -11.449   7.876  58.281  1.00  0.00      RI0  N  
ATOM    236  CA  LEU I  26     -10.914   9.225  58.335  1.00  0.00      RI0  C  
ATOM    237  C   LEU I  26     -11.121   9.879  56.992  1.00  0.00      RI0  C  
ATOM    238  O   LEU I  26     -11.179   9.194  55.979  1.00  0.00      RI0  O  
ATOM    239  CB  LEU I  26      -9.427   9.209  58.692  1.00  0.00      RI0  C  
ATOM    240  CG  LEU I  26      -9.105   8.530  60.025  1.00  0.00      RI0  C  
ATOM    241  CD1 LEU I  26      -7.597   8.425  60.252  1.00  0.00      RI0  C  
ATOM    242  CD2 LEU I  26      -9.805   9.210  61.201  1.00  0.00      RI0  C  
ATOM    243  H   LEU I  26     -11.140   7.318  57.513  1.00  0.00      RI0  H  
ATOM    244  N   LYS I  27     -11.186  11.204  56.970  1.00  0.00      RI0  N  
ATOM    245  CA  LYS I  27     -11.260  11.970  55.727  1.00  0.00      RI0  C  
ATOM    246  C   LYS I  27     -10.292  13.150  55.824  1.00  0.00      RI0  C  
ATOM    247  O   LYS I  27      -9.883  13.534  56.923  1.00  0.00      RI0  O  
ATOM    248  CB  LYS I  27     -12.664  12.454  55.377  1.00  0.00      RI0  C  
ATOM    249  CG  LYS I  27     -13.529  11.291  54.900  1.00  0.00      RI0  C  
ATOM    250  CD  LYS I  27     -14.778  11.708  54.138  1.00  0.00      RI0  C  
ATOM    251  CE  LYS I  27     -15.605  12.749  54.880  1.00  0.00      RI0  C  
ATOM    252  NZ  LYS I  27     -16.809  13.003  54.093  1.00  0.00      RI0  N1+
ATOM    253  H   LYS I  27     -11.091  11.733  57.818  1.00  0.00      RI0  H  
ATOM    254  HZ1 LYS I  27     -17.102  13.996  54.212  1.00  0.00      RI0  H  
ATOM    255  HZ2 LYS I  27     -16.628  12.858  53.081  1.00  0.00      RI0  H  
ATOM    256  HZ3 LYS I  27     -17.586  12.405  54.446  1.00  0.00      RI0  H  
ATOM    257  N   ALA I  28      -9.908  13.708  54.671  1.00  0.00      RI0  N  
ATOM    258  CA  ALA I  28      -8.949  14.805  54.623  1.00  0.00      RI0  C  
ATOM    259  C   ALA I  28      -9.591  16.056  54.063  1.00  0.00      RI0  C  
ATOM    260  O   ALA I  28     -10.287  16.009  53.046  1.00  0.00      RI0  O  
ATOM    261  CB  ALA I  28      -7.757  14.446  53.745  1.00  0.00      RI0  C  
ATOM    262  H   ALA I  28     -10.298  13.389  53.804  1.00  0.00      RI0  H  
ATOM    263  N   LEU I  29      -9.372  17.178  54.737  1.00  0.00      RI0  N  
ATOM    264  CA  LEU I  29      -9.941  18.446  54.301  1.00  0.00      RI0  C  
ATOM    265  C   LEU I  29      -9.093  19.633  54.745  1.00  0.00      RI0  C  
ATOM    266  O   LEU I  29      -8.311  19.538  55.685  1.00  0.00      RI0  O  
ATOM    267  CB  LEU I  29     -11.415  18.603  54.707  1.00  0.00      RI0  C  
ATOM    268  CG  LEU I  29     -11.690  19.069  56.135  1.00  0.00      RI0  C  
ATOM    269  CD1 LEU I  29     -13.158  19.451  56.311  1.00  0.00      RI0  C  
ATOM    270  CD2 LEU I  29     -11.250  18.058  57.186  1.00  0.00      RI0  C  
ATOM    271  H   LEU I  29      -8.790  17.203  55.555  1.00  0.00      RI0  H  
ATOM    272  N   HIS I  30      -9.245  20.745  54.053  1.00  0.00      RI0  N  
ATOM    273  CA  HIS I  30      -8.561  21.971  54.385  1.00  0.00      RI0  C  
ATOM    274  C   HIS I  30      -9.239  22.576  55.595  1.00  0.00      RI0  C  
ATOM    275  O   HIS I  30     -10.400  22.984  55.518  1.00  0.00      RI0  O  
ATOM    276  CB  HIS I  30      -8.622  23.014  53.267  1.00  0.00      RI0  C  
ATOM    277  CG  HIS I  30      -8.009  22.534  51.975  1.00  0.00      RI0  C  
ATOM    278  CD2 HIS I  30      -6.712  22.754  51.505  1.00  0.00      RI0  C  
ATOM    279  ND1 HIS I  30      -8.688  21.838  51.050  1.00  0.00      RI0  N  
ATOM    280  CE1 HIS I  30      -7.844  21.619  49.997  1.00  0.00      RI0  C  
ATOM    281  NE2 HIS I  30      -6.624  22.183  50.277  1.00  0.00      RI0  N  
ATOM    282  H   HIS I  30      -9.949  20.767  53.334  1.00  0.00      RI0  H  
ATOM    283  HD1 HIS I  30      -9.616  21.505  51.142  1.00  0.00      RI0  H  
ATOM    284  N   LEU I  31      -8.514  22.621  56.712  1.00  0.00      RI0  N  
ATOM    285  CA  LEU I  31      -8.975  23.230  57.947  1.00  0.00      RI0  C  
ATOM    286  C   LEU I  31      -8.000  24.315  58.322  1.00  0.00      RI0  C  
ATOM    287  O   LEU I  31      -6.783  24.133  58.210  1.00  0.00      RI0  O  
ATOM    288  CB  LEU I  31      -8.996  22.231  59.101  1.00  0.00      RI0  C  
ATOM    289  CG  LEU I  31     -10.120  21.207  59.058  1.00  0.00      RI0  C  
ATOM    290  CD1 LEU I  31     -10.012  20.239  60.234  1.00  0.00      RI0  C  
ATOM    291  CD2 LEU I  31     -11.495  21.869  58.992  1.00  0.00      RI0  C  
ATOM    292  H   LEU I  31      -7.562  22.312  56.702  1.00  0.00      RI0  H  
ATOM    293  N   GLN I  32      -8.529  25.396  58.868  1.00  0.00      RI0  N  
ATOM    294  CA  GLN I  32      -7.721  26.500  59.352  1.00  0.00      RI0  C  
ATOM    295  C   GLN I  32      -8.519  27.233  60.446  1.00  0.00      RI0  C  
ATOM    296  O   GLN I  32      -9.757  27.191  60.456  1.00  0.00      RI0  O  
ATOM    297  CB  GLN I  32      -7.384  27.504  58.245  1.00  0.00      RI0  C  
ATOM    298  CG  GLN I  32      -6.251  27.079  57.309  1.00  0.00      RI0  C  
ATOM    299  CD  GLN I  32      -6.018  28.166  56.286  1.00  0.00      RI0  C  
ATOM    300  NE2 GLN I  32      -5.761  27.690  55.055  1.00  0.00      RI0  N  
ATOM    301  OE1 GLN I  32      -6.068  29.353  56.585  1.00  0.00      RI0  O  
ATOM    302  H   GLN I  32      -9.518  25.516  58.990  1.00  0.00      RI0  H  
ATOM    303 HE21 GLN I  32      -5.737  26.702  54.890  1.00  0.00      RI0  H  
ATOM    304 HE22 GLN I  32      -5.592  28.303  54.284  1.00  0.00      RI0  H  
ATOM    305  N   GLY I  33      -7.802  27.813  61.397  1.00  0.00      RI0  N  
ATOM    306  CA  GLY I  33      -8.406  28.526  62.514  1.00  0.00      RI0  C  
ATOM    307  C   GLY I  33      -9.014  27.612  63.561  1.00  0.00      RI0  C  
ATOM    308  O   GLY I  33      -8.465  26.546  63.864  1.00  0.00      RI0  O  
ATOM    309  H   GLY I  33      -6.815  27.665  61.404  1.00  0.00      RI0  H  
ATOM    310  N   GLN I  34     -10.163  28.029  64.125  1.00  0.00      RI0  N  
ATOM    311  CA  GLN I  34     -10.880  27.259  65.148  1.00  0.00      RI0  C  
ATOM    312  C   GLN I  34     -11.305  25.864  64.654  1.00  0.00      RI0  C  
ATOM    313  O   GLN I  34     -11.220  24.906  65.424  1.00  0.00      RI0  O  
ATOM    314  CB  GLN I  34     -12.072  28.036  65.714  1.00  0.00      RI0  C  
ATOM    315  CG  GLN I  34     -12.683  27.328  66.930  1.00  0.00      RI0  C  
ATOM    316  CD  GLN I  34     -11.624  27.163  68.001  1.00  0.00      RI0  C  
ATOM    317  NE2 GLN I  34     -11.661  25.976  68.631  1.00  0.00      RI0  N  
ATOM    318  OE1 GLN I  34     -10.835  28.073  68.241  1.00  0.00      RI0  O  
ATOM    319  H   GLN I  34     -10.598  28.852  63.764  1.00  0.00      RI0  H  
ATOM    320 HE21 GLN I  34     -12.281  25.211  68.421  1.00  0.00      RI0  H  
ATOM    321 HE22 GLN I  34     -11.084  25.649  69.387  1.00  0.00      RI0  H  
ATOM    322  N   ASP I  35     -11.716  25.739  63.375  1.00  0.00      RI0  N  
ATOM    323  CA  ASP I  35     -12.120  24.448  62.812  1.00  0.00      RI0  C  
ATOM    324  C   ASP I  35     -10.995  23.391  62.804  1.00  0.00      RI0  C  
ATOM    325  O   ASP I  35     -11.292  22.211  62.619  1.00  0.00      RI0  O  
ATOM    326  CB  ASP I  35     -12.676  24.652  61.410  1.00  0.00      RI0  C  
ATOM    327  CG  ASP I  35     -13.984  25.386  61.550  1.00  0.00      RI0  C  
ATOM    328  OD1 ASP I  35     -13.952  26.608  61.699  1.00  0.00      RI0  O  
ATOM    329  OD2 ASP I  35     -15.021  24.725  61.540  1.00  0.00      RI0  O1-
ATOM    330  H   ASP I  35     -11.931  26.533  62.802  1.00  0.00      RI0  H  
ATOM    331  N   MET I  36      -9.735  23.788  63.086  1.00  0.00      RI0  N  
ATOM    332  CA  MET I  36      -8.612  22.846  63.202  1.00  0.00      RI0  C  
ATOM    333  C   MET I  36      -8.746  21.898  64.393  1.00  0.00      RI0  C  
ATOM    334  O   MET I  36      -8.189  20.805  64.365  1.00  0.00      RI0  O  
ATOM    335  CB  MET I  36      -7.244  23.518  63.246  1.00  0.00      RI0  C  
ATOM    336  CG  MET I  36      -6.938  24.258  61.953  1.00  0.00      RI0  C  
ATOM    337  SD  MET I  36      -5.193  24.632  61.738  1.00  0.00      RI0  S  
ATOM    338  CE  MET I  36      -4.701  23.012  61.128  1.00  0.00      RI0  C  
ATOM    339  H   MET I  36      -9.577  24.748  63.324  1.00  0.00      RI0  H  
ATOM    340  N   GLU I  37      -9.476  22.316  65.434  1.00  0.00      RI0  N  
ATOM    341  CA  GLU I  37      -9.740  21.487  66.609  1.00  0.00      RI0  C  
ATOM    342  C   GLU I  37     -10.425  20.149  66.217  1.00  0.00      RI0  C  
ATOM    343  O   GLU I  37     -10.358  19.195  66.991  1.00  0.00      RI0  O  
ATOM    344  CB  GLU I  37     -10.595  22.354  67.526  1.00  0.00      RI0  C  
ATOM    345  CG  GLU I  37     -10.797  21.917  68.970  1.00  0.00      RI0  C  
ATOM    346  CD  GLU I  37     -11.537  23.052  69.635  1.00  0.00      RI0  C  
ATOM    347  OE1 GLU I  37     -10.943  23.744  70.459  1.00  0.00      RI0  O  
ATOM    348  OE2 GLU I  37     -12.691  23.285  69.283  1.00  0.00      RI0  O1-
ATOM    349  H   GLU I  37      -9.936  23.208  65.406  1.00  0.00      RI0  H  
ATOM    350  N   GLN I  38     -11.059  20.073  65.021  1.00  0.00      RI0  N  
ATOM    351  CA  GLN I  38     -11.704  18.851  64.547  1.00  0.00      RI0  C  
ATOM    352  C   GLN I  38     -10.687  17.757  64.183  1.00  0.00      RI0  C  
ATOM    353  O   GLN I  38     -11.074  16.584  64.087  1.00  0.00      RI0  O  
ATOM    354  CB  GLN I  38     -12.610  19.166  63.357  1.00  0.00      RI0  C  
ATOM    355  CG  GLN I  38     -13.641  20.258  63.659  1.00  0.00      RI0  C  
ATOM    356  CD  GLN I  38     -14.449  20.539  62.407  1.00  0.00      RI0  C  
ATOM    357  NE2 GLN I  38     -14.647  21.849  62.173  1.00  0.00      RI0  N  
ATOM    358  OE1 GLN I  38     -14.863  19.624  61.702  1.00  0.00      RI0  O  
ATOM    359  H   GLN I  38     -11.054  20.867  64.412  1.00  0.00      RI0  H  
ATOM    360 HE21 GLN I  38     -14.296  22.579  62.764  1.00  0.00      RI0  H  
ATOM    361 HE22 GLN I  38     -15.141  22.246  61.396  1.00  0.00      RI0  H  
ATOM    362  N   GLN I  39      -9.409  18.122  63.961  1.00  0.00      RI0  N  
ATOM    363  CA  GLN I  39      -8.426  17.143  63.531  1.00  0.00      RI0  C  
ATOM    364  C   GLN I  39      -8.148  16.041  64.549  1.00  0.00      RI0  C  
ATOM    365  O   GLN I  39      -8.208  16.255  65.757  1.00  0.00      RI0  O  
ATOM    366  CB  GLN I  39      -7.184  17.809  62.924  1.00  0.00      RI0  C  
ATOM    367  CG  GLN I  39      -6.213  18.431  63.918  1.00  0.00      RI0  C  
ATOM    368  CD  GLN I  39      -5.448  19.550  63.234  1.00  0.00      RI0  C  
ATOM    369  NE2 GLN I  39      -5.277  20.606  64.045  1.00  0.00      RI0  N  
ATOM    370  OE1 GLN I  39      -5.041  19.484  62.074  1.00  0.00      RI0  O  
ATOM    371  H   GLN I  39      -9.109  19.042  64.210  1.00  0.00      RI0  H  
ATOM    372 HE21 GLN I  39      -5.743  20.573  64.933  1.00  0.00      RI0  H  
ATOM    373 HE22 GLN I  39      -4.754  21.424  63.817  1.00  0.00      RI0  H  
ATOM    374  N   VAL I  40      -7.853  14.853  64.021  1.00  0.00      RI0  N  
ATOM    375  CA  VAL I  40      -7.580  13.671  64.819  1.00  0.00      RI0  C  
ATOM    376  C   VAL I  40      -6.200  13.753  65.383  1.00  0.00      RI0  C  
ATOM    377  O   VAL I  40      -5.265  14.122  64.673  1.00  0.00      RI0  O  
ATOM    378  CB  VAL I  40      -7.733  12.417  63.959  1.00  0.00      RI0  C  
ATOM    379  CG1 VAL I  40      -7.372  11.133  64.706  1.00  0.00      RI0  C  
ATOM    380  CG2 VAL I  40      -9.151  12.351  63.416  1.00  0.00      RI0  C  
ATOM    381  H   VAL I  40      -7.703  14.816  63.033  1.00  0.00      RI0  H  
ATOM    382  N   VAL I  41      -6.063  13.363  66.655  1.00  0.00      RI0  N  
ATOM    383  CA  VAL I  41      -4.780  13.268  67.303  1.00  0.00      RI0  C  
ATOM    384  C   VAL I  41      -4.440  11.796  67.377  1.00  0.00      RI0  C  
ATOM    385  O   VAL I  41      -5.248  10.995  67.842  1.00  0.00      RI0  O  
ATOM    386  CB  VAL I  41      -4.784  13.912  68.687  1.00  0.00      RI0  C  
ATOM    387  CG1 VAL I  41      -3.367  13.918  69.266  1.00  0.00      RI0  C  
ATOM    388  CG2 VAL I  41      -5.380  15.320  68.634  1.00  0.00      RI0  C  
ATOM    389  H   VAL I  41      -6.846  12.985  67.146  1.00  0.00      RI0  H  
ATOM    390  N   PHE I  42      -3.257  11.442  66.883  1.00  0.00      RI0  N  
ATOM    391  CA  PHE I  42      -2.751  10.083  66.914  1.00  0.00      RI0  C  
ATOM    392  C   PHE I  42      -1.798   9.855  68.079  1.00  0.00      RI0  C  
ATOM    393  O   PHE I  42      -1.153  10.789  68.551  1.00  0.00      RI0  O  
ATOM    394  CB  PHE I  42      -2.024   9.754  65.608  1.00  0.00      RI0  C  
ATOM    395  CG  PHE I  42      -2.927   9.989  64.421  1.00  0.00      RI0  C  
ATOM    396  CD1 PHE I  42      -3.828   9.005  64.029  1.00  0.00      RI0  C  
ATOM    397  CD2 PHE I  42      -2.853  11.186  63.715  1.00  0.00      RI0  C  
ATOM    398  CE1 PHE I  42      -4.647   9.215  62.926  1.00  0.00      RI0  C  
ATOM    399  CE2 PHE I  42      -3.675  11.397  62.614  1.00  0.00      RI0  C  
ATOM    400  CZ  PHE I  42      -4.569  10.409  62.218  1.00  0.00      RI0  C  
ATOM    401  H   PHE I  42      -2.643  12.160  66.578  1.00  0.00      RI0  H  
ATOM    402  N   SER I  43      -1.712   8.601  68.530  1.00  0.00      RI0  N  
ATOM    403  CA  SER I  43      -0.673   8.116  69.408  1.00  0.00      RI0  C  
ATOM    404  C   SER I  43       0.162   7.205  68.490  1.00  0.00      RI0  C  
ATOM    405  O   SER I  43      -0.301   6.134  68.102  1.00  0.00      RI0  O  
ATOM    406  CB  SER I  43      -1.354   7.466  70.593  1.00  0.00      RI0  C  
ATOM    407  OG  SER I  43      -2.243   8.441  71.147  1.00  0.00      RI0  O  
ATOM    408  H   SER I  43      -2.288   7.888  68.140  1.00  0.00      RI0  H  
ATOM    409  HG  SER I  43      -1.719   9.226  71.281  1.00  0.00      RI0  H  
ATOM    410  N   MET I  44       1.343   7.680  68.066  1.00  0.00      RI0  N  
ATOM    411  CA  MET I  44       2.248   6.948  67.186  1.00  0.00      RI0  C  
ATOM    412  C   MET I  44       3.176   6.131  68.069  1.00  0.00      RI0  C  
ATOM    413  O   MET I  44       3.954   6.713  68.808  1.00  0.00      RI0  O  
ATOM    414  CB  MET I  44       3.063   7.921  66.336  1.00  0.00      RI0  C  
ATOM    415  CG  MET I  44       4.112   7.202  65.487  1.00  0.00      RI0  C  
ATOM    416  SD  MET I  44       5.156   8.324  64.541  1.00  0.00      RI0  S  
ATOM    417  CE  MET I  44       3.874   9.070  63.523  1.00  0.00      RI0  C  
ATOM    418  H   MET I  44       1.672   8.547  68.436  1.00  0.00      RI0  H  
ATOM    419  N   SER I  45       3.092   4.803  68.009  1.00  0.00      RI0  N  
ATOM    420  CA  SER I  45       3.960   3.938  68.810  1.00  0.00      RI0  C  
ATOM    421  C   SER I  45       5.118   3.434  67.968  1.00  0.00      RI0  C  
ATOM    422  O   SER I  45       4.956   3.208  66.779  1.00  0.00      RI0  O  
ATOM    423  CB  SER I  45       3.056   2.867  69.397  1.00  0.00      RI0  C  
ATOM    424  OG  SER I  45       1.957   3.543  70.016  1.00  0.00      RI0  O  
ATOM    425  H   SER I  45       2.454   4.375  67.367  1.00  0.00      RI0  H  
ATOM    426  HG  SER I  45       2.320   3.943  70.805  1.00  0.00      RI0  H  
ATOM    427  N   PHE I  46       6.283   3.251  68.585  1.00  0.00      RI0  N  
ATOM    428  CA  PHE I  46       7.499   2.776  67.909  1.00  0.00      RI0  C  
ATOM    429  C   PHE I  46       7.584   1.284  68.210  1.00  0.00      RI0  C  
ATOM    430  O   PHE I  46       7.859   0.874  69.338  1.00  0.00      RI0  O  
ATOM    431  CB  PHE I  46       8.711   3.545  68.431  1.00  0.00      RI0  C  
ATOM    432  CG  PHE I  46       8.391   5.020  68.367  1.00  0.00      RI0  C  
ATOM    433  CD1 PHE I  46       8.383   5.780  69.531  1.00  0.00      RI0  C  
ATOM    434  CD2 PHE I  46       8.084   5.615  67.148  1.00  0.00      RI0  C  
ATOM    435  CE1 PHE I  46       8.037   7.125  69.483  1.00  0.00      RI0  C  
ATOM    436  CE2 PHE I  46       7.739   6.961  67.100  1.00  0.00      RI0  C  
ATOM    437  CZ  PHE I  46       7.702   7.712  68.268  1.00  0.00      RI0  C  
ATOM    438  H   PHE I  46       6.308   3.395  69.577  1.00  0.00      RI0  H  
ATOM    439  N   VAL I  47       7.288   0.480  67.189  1.00  0.00      RI0  N  
ATOM    440  CA  VAL I  47       7.073  -0.948  67.323  1.00  0.00      RI0  C  
ATOM    441  C   VAL I  47       8.183  -1.807  66.727  1.00  0.00      RI0  C  
ATOM    442  O   VAL I  47       9.100  -1.292  66.090  1.00  0.00      RI0  O  
ATOM    443  CB  VAL I  47       5.708  -1.309  66.739  1.00  0.00      RI0  C  
ATOM    444  CG1 VAL I  47       4.633  -0.445  67.396  1.00  0.00      RI0  C  
ATOM    445  CG2 VAL I  47       5.685  -1.187  65.215  1.00  0.00      RI0  C  
ATOM    446  H   VAL I  47       7.270   0.874  66.264  1.00  0.00      RI0  H  
ATOM    447  N   GLN I  48       8.103  -3.129  66.957  1.00  0.00      RI0  N  
ATOM    448  CA  GLN I  48       9.053  -4.088  66.423  1.00  0.00      RI0  C  
ATOM    449  C   GLN I  48       8.812  -4.262  64.905  1.00  0.00      RI0  C  
ATOM    450  O   GLN I  48       7.672  -4.251  64.434  1.00  0.00      RI0  O  
ATOM    451  CB  GLN I  48       8.834  -5.423  67.149  1.00  0.00      RI0  C  
ATOM    452  CG  GLN I  48       9.582  -6.641  66.594  1.00  0.00      RI0  C  
ATOM    453  CD  GLN I  48       8.910  -7.905  67.103  1.00  0.00      RI0  C  
ATOM    454  NE2 GLN I  48       7.890  -8.303  66.320  1.00  0.00      RI0  N  
ATOM    455  OE1 GLN I  48       9.274  -8.485  68.130  1.00  0.00      RI0  O  
ATOM    456  H   GLN I  48       7.241  -3.465  67.344  1.00  0.00      RI0  H  
ATOM    457 HE21 GLN I  48       7.612  -7.743  65.534  1.00  0.00      RI0  H  
ATOM    458 HE22 GLN I  48       7.365  -9.148  66.436  1.00  0.00      RI0  H  
ATOM    459  N   GLY I  49       9.890  -4.432  64.164  1.00  0.00      RI0  N  
ATOM    460  CA  GLY I  49       9.822  -4.652  62.728  1.00  0.00      RI0  C  
ATOM    461  C   GLY I  49      11.142  -4.375  62.052  1.00  0.00      RI0  C  
ATOM    462  O   GLY I  49      12.054  -3.809  62.672  1.00  0.00      RI0  O  
ATOM    463  H   GLY I  49      10.830  -4.281  64.480  1.00  0.00      RI0  H  
ATOM    464  N   GLU I  50      11.254  -4.757  60.752  1.00  0.00      RI0  N  
ATOM    465  CA  GLU I  50      12.461  -4.521  59.944  1.00  0.00      RI0  C  
ATOM    466  C   GLU I  50      12.692  -3.017  59.885  1.00  0.00      RI0  C  
ATOM    467  O   GLU I  50      11.783  -2.276  59.510  1.00  0.00      RI0  O  
ATOM    468  CB  GLU I  50      12.278  -5.111  58.539  1.00  0.00      RI0  C  
ATOM    469  CG  GLU I  50      13.457  -4.921  57.572  1.00  0.00      RI0  C  
ATOM    470  CD  GLU I  50      13.351  -3.595  56.849  1.00  0.00      RI0  C  
ATOM    471  OE1 GLU I  50      14.290  -2.805  56.890  1.00  0.00      RI0  O  
ATOM    472  OE2 GLU I  50      12.322  -3.333  56.235  1.00  0.00      RI0  O1-
ATOM    473  H   GLU I  50      10.431  -5.044  60.269  1.00  0.00      RI0  H  
ATOM    474  N   GLU I  51      13.844  -2.570  60.381  1.00  0.00      RI0  N  
ATOM    475  CA  GLU I  51      14.129  -1.149  60.489  1.00  0.00      RI0  C  
ATOM    476  C   GLU I  51      15.416  -0.832  59.768  1.00  0.00      RI0  C  
ATOM    477  O   GLU I  51      16.423  -1.515  59.942  1.00  0.00      RI0  O  
ATOM    478  CB  GLU I  51      14.154  -0.888  62.012  1.00  0.00      RI0  C  
ATOM    479  CG  GLU I  51      14.179   0.539  62.572  1.00  0.00      RI0  C  
ATOM    480  CD  GLU I  51      13.651   0.528  64.012  1.00  0.00      RI0  C  
ATOM    481  OE1 GLU I  51      13.744  -0.501  64.686  1.00  0.00      RI0  O  
ATOM    482  OE2 GLU I  51      13.112   1.542  64.457  1.00  0.00      RI0  O1-
ATOM    483  H   GLU I  51      14.595  -3.181  60.625  1.00  0.00      RI0  H  
ATOM    484  N   SER I  52      15.373   0.224  58.978  1.00  0.00      RI0  N  
ATOM    485  CA  SER I  52      16.512   0.697  58.244  1.00  0.00      RI0  C  
ATOM    486  C   SER I  52      16.706   2.149  58.702  1.00  0.00      RI0  C  
ATOM    487  O   SER I  52      15.986   2.646  59.589  1.00  0.00      RI0  O  
ATOM    488  CB  SER I  52      16.090   0.541  56.811  1.00  0.00      RI0  C  
ATOM    489  OG  SER I  52      14.872  -0.208  56.880  1.00  0.00      RI0  O  
ATOM    490  H   SER I  52      14.581   0.838  58.996  1.00  0.00      RI0  H  
ATOM    491  HG  SER I  52      15.123  -1.069  57.231  1.00  0.00      RI0  H  
ATOM    492  N   ASN I  53      17.704   2.806  58.140  1.00  0.00      RI0  N  
ATOM    493  CA  ASN I  53      18.063   4.150  58.550  1.00  0.00      RI0  C  
ATOM    494  C   ASN I  53      16.937   5.207  58.311  1.00  0.00      RI0  C  
ATOM    495  O   ASN I  53      16.642   5.991  59.227  1.00  0.00      RI0  O  
ATOM    496  CB  ASN I  53      19.312   4.656  57.827  1.00  0.00      RI0  C  
ATOM    497  CG  ASN I  53      20.539   3.922  58.310  1.00  0.00      RI0  C  
ATOM    498  ND2 ASN I  53      21.372   4.685  59.041  1.00  0.00      RI0  N  
ATOM    499  OD1 ASN I  53      20.729   2.741  58.036  1.00  0.00      RI0  O  
ATOM    500  H   ASN I  53      18.273   2.367  57.445  1.00  0.00      RI0  H  
ATOM    501 HD21 ASN I  53      22.225   4.316  59.409  1.00  0.00      RI0  H  
ATOM    502 HD22 ASN I  53      21.142   5.641  59.227  1.00  0.00      RI0  H  
ATOM    503  N   ASP I  54      16.266   5.189  57.139  1.00  0.00      RI0  N  
ATOM    504  CA  ASP I  54      15.146   6.119  56.867  1.00  0.00      RI0  C  
ATOM    505  C   ASP I  54      13.750   5.447  56.909  1.00  0.00      RI0  C  
ATOM    506  O   ASP I  54      12.766   6.105  56.570  1.00  0.00      RI0  O  
ATOM    507  CB  ASP I  54      15.356   6.557  55.423  1.00  0.00      RI0  C  
ATOM    508  CG  ASP I  54      15.651   5.292  54.616  1.00  0.00      RI0  C  
ATOM    509  OD1 ASP I  54      16.824   5.012  54.363  1.00  0.00      RI0  O  
ATOM    510  OD2 ASP I  54      14.734   4.529  54.320  1.00  0.00      RI0  O1-
ATOM    511  H   ASP I  54      16.515   4.554  56.404  1.00  0.00      RI0  H  
ATOM    512  N   LYS I  55      13.656   4.177  57.390  1.00  0.00      RI0  N  
ATOM    513  CA  LYS I  55      12.403   3.392  57.509  1.00  0.00      RI0  C  
ATOM    514  C   LYS I  55      12.243   2.944  58.964  1.00  0.00      RI0  C  
ATOM    515  O   LYS I  55      12.982   2.068  59.417  1.00  0.00      RI0  O  
ATOM    516  CB  LYS I  55      12.393   2.097  56.689  1.00  0.00      RI0  C  
ATOM    517  CG  LYS I  55      12.224   2.254  55.180  1.00  0.00      RI0  C  
ATOM    518  CD  LYS I  55      11.824   0.960  54.437  1.00  0.00      RI0  C  
ATOM    519  CE  LYS I  55      12.814  -0.223  54.353  1.00  0.00      RI0  C  
ATOM    520  NZ  LYS I  55      12.910  -0.992  55.603  1.00  0.00      RI0  N1+
ATOM    521  H   LYS I  55      14.485   3.767  57.768  1.00  0.00      RI0  H  
ATOM    522  HZ1 LYS I  55      13.594  -1.780  55.542  1.00  0.00      RI0  H  
ATOM    523  HZ2 LYS I  55      13.274  -0.430  56.396  1.00  0.00      RI0  H  
ATOM    524  HZ3 LYS I  55      12.064  -1.526  55.894  1.00  0.00      RI0  H  
ATOM    525  N   ILE I  56      11.251   3.486  59.663  1.00  0.00      RI0  N  
ATOM    526  CA  ILE I  56      11.018   3.216  61.081  1.00  0.00      RI0  C  
ATOM    527  C   ILE I  56       9.645   2.592  61.268  1.00  0.00      RI0  C  
ATOM    528  O   ILE I  56       8.667   3.253  60.938  1.00  0.00      RI0  O  
ATOM    529  CB  ILE I  56      11.157   4.497  61.908  1.00  0.00      RI0  C  
ATOM    530  CG1 ILE I  56      12.520   5.161  61.682  1.00  0.00      RI0  C  
ATOM    531  CG2 ILE I  56      10.874   4.239  63.390  1.00  0.00      RI0  C  
ATOM    532  CD1 ILE I  56      13.699   4.330  62.187  1.00  0.00      RI0  C  
ATOM    533  H   ILE I  56      10.640   4.127  59.199  1.00  0.00      RI0  H  
ATOM    534  N   PRO I  57       9.522   1.357  61.815  1.00  0.00      RI0  N  
ATOM    535  CA  PRO I  57       8.178   0.792  61.997  1.00  0.00      RI0  C  
ATOM    536  C   PRO I  57       7.410   1.470  63.125  1.00  0.00      RI0  C  
ATOM    537  O   PRO I  57       7.937   1.660  64.229  1.00  0.00      RI0  O  
ATOM    538  CB  PRO I  57       8.474  -0.674  62.335  1.00  0.00      RI0  C  
ATOM    539  CG  PRO I  57       9.940  -0.915  61.978  1.00  0.00      RI0  C  
ATOM    540  CD  PRO I  57      10.581   0.444  62.192  1.00  0.00      RI0  C  
ATOM    541  N   VAL I  58       6.157   1.849  62.824  1.00  0.00      RI0  N  
ATOM    542  CA  VAL I  58       5.267   2.492  63.773  1.00  0.00      RI0  C  
ATOM    543  C   VAL I  58       3.864   1.898  63.674  1.00  0.00      RI0  C  
ATOM    544  O   VAL I  58       3.516   1.276  62.674  1.00  0.00      RI0  O  
ATOM    545  CB  VAL I  58       5.205   4.007  63.528  1.00  0.00      RI0  C  
ATOM    546  CG1 VAL I  58       6.555   4.687  63.767  1.00  0.00      RI0  C  
ATOM    547  CG2 VAL I  58       4.641   4.325  62.142  1.00  0.00      RI0  C  
ATOM    548  H   VAL I  58       5.762   1.656  61.924  1.00  0.00      RI0  H  
ATOM    549  N   ALA I  59       3.059   2.102  64.717  1.00  0.00      RI0  N  
ATOM    550  CA  ALA I  59       1.627   1.860  64.693  1.00  0.00      RI0  C  
ATOM    551  C   ALA I  59       0.953   3.223  64.912  1.00  0.00      RI0  C  
ATOM    552  O   ALA I  59       1.498   4.092  65.599  1.00  0.00      RI0  O  
ATOM    553  CB  ALA I  59       1.210   0.910  65.815  1.00  0.00      RI0  C  
ATOM    554  H   ALA I  59       3.413   2.640  65.486  1.00  0.00      RI0  H  
ATOM    555  N   LEU I  60      -0.227   3.405  64.331  1.00  0.00      RI0  N  
ATOM    556  CA  LEU I  60      -0.984   4.648  64.450  1.00  0.00      RI0  C  
ATOM    557  C   LEU I  60      -2.328   4.405  65.110  1.00  0.00      RI0  C  
ATOM    558  O   LEU I  60      -3.252   3.916  64.471  1.00  0.00      RI0  O  
ATOM    559  CB  LEU I  60      -1.189   5.276  63.072  1.00  0.00      RI0  C  
ATOM    560  CG  LEU I  60       0.113   5.781  62.453  1.00  0.00      RI0  C  
ATOM    561  CD1 LEU I  60      -0.062   6.200  60.993  1.00  0.00      RI0  C  
ATOM    562  CD2 LEU I  60       0.719   6.902  63.293  1.00  0.00      RI0  C  
ATOM    563  H   LEU I  60      -0.652   2.652  63.827  1.00  0.00      RI0  H  
ATOM    564  N   GLY I  61      -2.410   4.715  66.392  1.00  0.00      RI0  N  
ATOM    565  CA  GLY I  61      -3.641   4.626  67.156  1.00  0.00      RI0  C  
ATOM    566  C   GLY I  61      -4.253   5.997  67.336  1.00  0.00      RI0  C  
ATOM    567  O   GLY I  61      -3.563   6.998  67.190  1.00  0.00      RI0  O  
ATOM    568  H   GLY I  61      -1.640   5.179  66.839  1.00  0.00      RI0  H  
ATOM    569  N   LEU I  62      -5.545   6.072  67.618  1.00  0.00      RI0  N  
ATOM    570  CA  LEU I  62      -6.199   7.360  67.908  1.00  0.00      RI0  C  
ATOM    571  C   LEU I  62      -5.991   7.646  69.385  1.00  0.00      RI0  C  
ATOM    572  O   LEU I  62      -6.196   6.751  70.202  1.00  0.00      RI0  O  
ATOM    573  CB  LEU I  62      -7.691   7.291  67.582  1.00  0.00      RI0  C  
ATOM    574  CG  LEU I  62      -8.067   7.767  66.172  1.00  0.00      RI0  C  
ATOM    575  CD1 LEU I  62      -7.287   7.067  65.055  1.00  0.00      RI0  C  
ATOM    576  CD2 LEU I  62      -9.579   7.682  65.946  1.00  0.00      RI0  C  
ATOM    577  H   LEU I  62      -6.037   5.222  67.819  1.00  0.00      RI0  H  
ATOM    578  N   LYS I  63      -5.553   8.862  69.743  1.00  0.00      RI0  N  
ATOM    579  CA  LYS I  63      -5.249   9.206  71.137  1.00  0.00      RI0  C  
ATOM    580  C   LYS I  63      -6.451   8.944  72.061  1.00  0.00      RI0  C  
ATOM    581  O   LYS I  63      -7.561   9.391  71.768  1.00  0.00      RI0  O  
ATOM    582  CB  LYS I  63      -4.862  10.684  71.214  1.00  0.00      RI0  C  
ATOM    583  CG  LYS I  63      -4.128  11.061  72.498  1.00  0.00      RI0  C  
ATOM    584  CD  LYS I  63      -4.081  12.570  72.745  1.00  0.00      RI0  C  
ATOM    585  CE  LYS I  63      -3.209  12.941  73.950  1.00  0.00      RI0  C  
ATOM    586  NZ  LYS I  63      -3.656  12.227  75.149  1.00  0.00      RI0  N1+
ATOM    587  H   LYS I  63      -5.481   9.568  69.041  1.00  0.00      RI0  H  
ATOM    588  HZ1 LYS I  63      -3.063  12.375  75.984  1.00  0.00      RI0  H  
ATOM    589  HZ2 LYS I  63      -4.640  12.482  75.384  1.00  0.00      RI0  H  
ATOM    590  HZ3 LYS I  63      -3.751  11.199  74.984  1.00  0.00      RI0  H  
ATOM    591  N   GLU I  64      -6.206   8.196  73.162  1.00  0.00      RI0  N  
ATOM    592  CA  GLU I  64      -7.192   7.817  74.178  1.00  0.00      RI0  C  
ATOM    593  C   GLU I  64      -8.342   6.972  73.621  1.00  0.00      RI0  C  
ATOM    594  O   GLU I  64      -9.422   6.947  74.204  1.00  0.00      RI0  O  
ATOM    595  CB  GLU I  64      -7.781   8.994  74.967  1.00  0.00      RI0  C  
ATOM    596  CG  GLU I  64      -6.939   9.437  76.164  1.00  0.00      RI0  C  
ATOM    597  CD  GLU I  64      -5.812  10.334  75.713  1.00  0.00      RI0  C  
ATOM    598  OE1 GLU I  64      -6.049  11.525  75.536  1.00  0.00      RI0  O  
ATOM    599  OE2 GLU I  64      -4.685   9.870  75.559  1.00  0.00      RI0  O1-
ATOM    600  H   GLU I  64      -5.248   7.958  73.325  1.00  0.00      RI0  H  
ATOM    601  N   LYS I  65      -8.104   6.241  72.525  1.00  0.00      RI0  N  
ATOM    602  CA  LYS I  65      -9.109   5.358  71.956  1.00  0.00      RI0  C  
ATOM    603  C   LYS I  65      -8.441   4.052  71.549  1.00  0.00      RI0  C  
ATOM    604  O   LYS I  65      -7.308   4.055  71.061  1.00  0.00      RI0  O  
ATOM    605  CB  LYS I  65      -9.835   6.052  70.791  1.00  0.00      RI0  C  
ATOM    606  CG  LYS I  65     -10.727   7.207  71.277  1.00  0.00      RI0  C  
ATOM    607  CD  LYS I  65     -11.375   8.061  70.185  1.00  0.00      RI0  C  
ATOM    608  CE  LYS I  65     -12.065   9.306  70.764  1.00  0.00      RI0  C  
ATOM    609  NZ  LYS I  65     -13.336   8.980  71.424  1.00  0.00      RI0  N1+
ATOM    610  H   LYS I  65      -7.225   6.315  72.048  1.00  0.00      RI0  H  
ATOM    611  HZ1 LYS I  65     -14.139   9.029  70.763  1.00  0.00      RI0  H  
ATOM    612  HZ2 LYS I  65     -13.338   8.072  71.936  1.00  0.00      RI0  H  
ATOM    613  HZ3 LYS I  65     -13.557   9.656  72.188  1.00  0.00      RI0  H  
ATOM    614  N   ASN I  66      -9.150   2.937  71.707  1.00  0.00      RI0  N  
ATOM    615  CA  ASN I  66      -8.622   1.610  71.358  1.00  0.00      RI0  C  
ATOM    616  C   ASN I  66      -8.993   1.362  69.933  1.00  0.00      RI0  C  
ATOM    617  O   ASN I  66      -9.766   0.462  69.618  1.00  0.00      RI0  O  
ATOM    618  CB  ASN I  66      -9.235   0.473  72.181  1.00  0.00      RI0  C  
ATOM    619  CG  ASN I  66      -9.516   0.847  73.613  1.00  0.00      RI0  C  
ATOM    620  ND2 ASN I  66     -10.677   0.368  74.056  1.00  0.00      RI0  N  
ATOM    621  OD1 ASN I  66      -8.754   1.510  74.298  1.00  0.00      RI0  O  
ATOM    622  H   ASN I  66     -10.123   3.016  71.929  1.00  0.00      RI0  H  
ATOM    623 HD21 ASN I  66     -10.921   0.515  75.011  1.00  0.00      RI0  H  
ATOM    624 HD22 ASN I  66     -11.300  -0.129  73.454  1.00  0.00      RI0  H  
ATOM    625  N   LEU I  67      -8.450   2.226  69.065  1.00  0.00      RI0  N  
ATOM    626  CA  LEU I  67      -8.682   2.214  67.630  1.00  0.00      RI0  C  
ATOM    627  C   LEU I  67      -7.358   2.417  66.953  1.00  0.00      RI0  C  
ATOM    628  O   LEU I  67      -6.653   3.367  67.280  1.00  0.00      RI0  O  
ATOM    629  CB  LEU I  67      -9.602   3.359  67.199  1.00  0.00      RI0  C  
ATOM    630  CG  LEU I  67     -11.055   3.250  67.651  1.00  0.00      RI0  C  
ATOM    631  CD1 LEU I  67     -11.819   4.541  67.369  1.00  0.00      RI0  C  
ATOM    632  CD2 LEU I  67     -11.756   2.031  67.057  1.00  0.00      RI0  C  
ATOM    633  H   LEU I  67      -7.821   2.917  69.432  1.00  0.00      RI0  H  
ATOM    634  N   TYR I  68      -7.029   1.544  66.000  1.00  0.00      RI0  N  
ATOM    635  CA  TYR I  68      -5.776   1.615  65.261  1.00  0.00      RI0  C  
ATOM    636  C   TYR I  68      -5.992   1.524  63.787  1.00  0.00      RI0  C  
ATOM    637  O   TYR I  68      -6.877   0.795  63.336  1.00  0.00      RI0  O  
ATOM    638  CB  TYR I  68      -4.809   0.503  65.688  1.00  0.00      RI0  C  
ATOM    639  CG  TYR I  68      -4.256   0.717  67.080  1.00  0.00      RI0  C  
ATOM    640  CD1 TYR I  68      -5.071   0.560  68.195  1.00  0.00      RI0  C  
ATOM    641  CD2 TYR I  68      -2.920   1.063  67.250  1.00  0.00      RI0  C  
ATOM    642  CE1 TYR I  68      -4.563   0.760  69.471  1.00  0.00      RI0  C  
ATOM    643  CE2 TYR I  68      -2.404   1.246  68.529  1.00  0.00      RI0  C  
ATOM    644  CZ  TYR I  68      -3.227   1.093  69.639  1.00  0.00      RI0  C  
ATOM    645  OH  TYR I  68      -2.724   1.261  70.913  1.00  0.00      RI0  O  
ATOM    646  H   TYR I  68      -7.651   0.797  65.749  1.00  0.00      RI0  H  
ATOM    647  HH  TYR I  68      -3.420   1.555  71.489  1.00  0.00      RI0  H  
ATOM    648  N   LEU I  69      -5.143   2.216  63.018  1.00  0.00      RI0  N  
ATOM    649  CA  LEU I  69      -5.164   2.059  61.580  1.00  0.00      RI0  C  
ATOM    650  C   LEU I  69      -4.551   0.703  61.271  1.00  0.00      RI0  C  
ATOM    651  O   LEU I  69      -3.596   0.284  61.929  1.00  0.00      RI0  O  
ATOM    652  CB  LEU I  69      -4.377   3.177  60.898  1.00  0.00      RI0  C  
ATOM    653  CG  LEU I  69      -5.134   4.505  60.876  1.00  0.00      RI0  C  
ATOM    654  CD1 LEU I  69      -4.250   5.658  60.398  1.00  0.00      RI0  C  
ATOM    655  CD2 LEU I  69      -6.416   4.398  60.050  1.00  0.00      RI0  C  
ATOM    656  H   LEU I  69      -4.381   2.703  63.446  1.00  0.00      RI0  H  
ATOM    657  N   SER I  70      -5.137  -0.004  60.317  1.00  0.00      RI0  N  
ATOM    658  CA  SER I  70      -4.637  -1.307  59.926  1.00  0.00      RI0  C  
ATOM    659  C   SER I  70      -4.882  -1.556  58.452  1.00  0.00      RI0  C  
ATOM    660  O   SER I  70      -5.707  -0.898  57.818  1.00  0.00      RI0  O  
ATOM    661  CB  SER I  70      -5.292  -2.357  60.823  1.00  0.00      RI0  C  
ATOM    662  OG  SER I  70      -6.712  -2.183  60.848  1.00  0.00      RI0  O  
ATOM    663  H   SER I  70      -5.998   0.271  59.886  1.00  0.00      RI0  H  
ATOM    664  HG  SER I  70      -7.037  -2.822  61.481  1.00  0.00      RI0  H  
ATOM    665  N   CYS I  71      -4.104  -2.471  57.900  1.00  0.00      RI0  N  
ATOM    666  CA  CYS I  71      -4.142  -2.812  56.490  1.00  0.00      RI0  C  
ATOM    667  C   CYS I  71      -4.579  -4.246  56.335  1.00  0.00      RI0  C  
ATOM    668  O   CYS I  71      -3.914  -5.139  56.855  1.00  0.00      RI0  O  
ATOM    669  CB  CYS I  71      -2.779  -2.550  55.873  1.00  0.00      RI0  C  
ATOM    670  SG  CYS I  71      -2.262  -0.825  56.047  1.00  0.00      RI0  S  
ATOM    671  H   CYS I  71      -3.449  -2.973  58.464  1.00  0.00      RI0  H  
ATOM    672  N   VAL I  72      -5.682  -4.474  55.616  1.00  0.00      RI0  N  
ATOM    673  CA  VAL I  72      -6.224  -5.813  55.400  1.00  0.00      RI0  C  
ATOM    674  C   VAL I  72      -6.755  -5.948  53.966  1.00  0.00      RI0  C  
ATOM    675  O   VAL I  72      -7.094  -4.939  53.342  1.00  0.00      RI0  O  
ATOM    676  CB  VAL I  72      -7.365  -6.142  56.375  1.00  0.00      RI0  C  
ATOM    677  CG1 VAL I  72      -6.927  -6.142  57.842  1.00  0.00      RI0  C  
ATOM    678  CG2 VAL I  72      -8.565  -5.229  56.122  1.00  0.00      RI0  C  
ATOM    679  H   VAL I  72      -6.187  -3.708  55.206  1.00  0.00      RI0  H  
ATOM    680  N   LEU I  73      -6.896  -7.184  53.466  1.00  0.00      RI0  N  
ATOM    681  CA  LEU I  73      -7.520  -7.387  52.160  1.00  0.00      RI0  C  
ATOM    682  C   LEU I  73      -9.026  -7.286  52.358  1.00  0.00      RI0  C  
ATOM    683  O   LEU I  73      -9.556  -7.888  53.294  1.00  0.00      RI0  O  
ATOM    684  CB  LEU I  73      -7.170  -8.764  51.600  1.00  0.00      RI0  C  
ATOM    685  CG  LEU I  73      -5.685  -8.932  51.284  1.00  0.00      RI0  C  
ATOM    686  CD1 LEU I  73      -5.333 -10.386  50.971  1.00  0.00      RI0  C  
ATOM    687  CD2 LEU I  73      -5.241  -7.994  50.164  1.00  0.00      RI0  C  
ATOM    688  H   LEU I  73      -6.802  -7.973  54.070  1.00  0.00      RI0  H  
ATOM    689  N   LYS I  74      -9.702  -6.488  51.522  1.00  0.00      RI0  N  
ATOM    690  CA  LYS I  74     -11.161  -6.338  51.531  1.00  0.00      RI0  C  
ATOM    691  C   LYS I  74     -11.575  -6.369  50.073  1.00  0.00      RI0  C  
ATOM    692  O   LYS I  74     -11.034  -5.591  49.288  1.00  0.00      RI0  O  
ATOM    693  CB  LYS I  74     -11.495  -5.042  52.263  1.00  0.00      RI0  C  
ATOM    694  CG  LYS I  74     -12.983  -4.835  52.498  1.00  0.00      RI0  C  
ATOM    695  CD  LYS I  74     -13.277  -3.641  53.404  1.00  0.00      RI0  C  
ATOM    696  CE  LYS I  74     -12.943  -3.841  54.890  1.00  0.00      RI0  C  
ATOM    697  NZ  LYS I  74     -13.955  -3.105  55.659  1.00  0.00      RI0  N1+
ATOM    698  H   LYS I  74      -9.195  -5.977  50.824  1.00  0.00      RI0  H  
ATOM    699  HZ1 LYS I  74     -13.843  -3.162  56.692  1.00  0.00      RI0  H  
ATOM    700  HZ2 LYS I  74     -13.962  -2.107  55.372  1.00  0.00      RI0  H  
ATOM    701  HZ3 LYS I  74     -14.894  -3.512  55.428  1.00  0.00      RI0  H  
ATOM    702  N   ASP I  75     -12.470  -7.286  49.675  1.00  0.00      RI0  N  
ATOM    703  CA  ASP I  75     -12.843  -7.447  48.257  1.00  0.00      RI0  C  
ATOM    704  C   ASP I  75     -11.550  -7.705  47.376  1.00  0.00      RI0  C  
ATOM    705  O   ASP I  75     -11.398  -7.181  46.265  1.00  0.00      RI0  O  
ATOM    706  CB  ASP I  75     -13.747  -6.327  47.725  1.00  0.00      RI0  C  
ATOM    707  CG  ASP I  75     -15.116  -6.901  47.385  1.00  0.00      RI0  C  
ATOM    708  OD1 ASP I  75     -15.424  -8.033  47.765  1.00  0.00      RI0  O  
ATOM    709  OD2 ASP I  75     -15.908  -6.202  46.760  1.00  0.00      RI0  O1-
ATOM    710  H   ASP I  75     -12.939  -7.843  50.357  1.00  0.00      RI0  H  
ATOM    711  N   ASP I  76     -10.608  -8.494  47.945  1.00  0.00      RI0  N  
ATOM    712  CA  ASP I  76      -9.325  -8.876  47.339  1.00  0.00      RI0  C  
ATOM    713  C   ASP I  76      -8.382  -7.688  47.132  1.00  0.00      RI0  C  
ATOM    714  O   ASP I  76      -7.427  -7.820  46.363  1.00  0.00      RI0  O  
ATOM    715  CB  ASP I  76      -9.489  -9.801  46.133  1.00  0.00      RI0  C  
ATOM    716  CG  ASP I  76      -9.733 -11.196  46.682  1.00  0.00      RI0  C  
ATOM    717  OD1 ASP I  76      -9.874 -12.129  45.893  1.00  0.00      RI0  O  
ATOM    718  OD2 ASP I  76      -9.770 -11.344  47.906  1.00  0.00      RI0  O1-
ATOM    719  H   ASP I  76     -10.868  -9.036  48.741  1.00  0.00      RI0  H  
ATOM    720  N   LYS I  77      -8.602  -6.542  47.820  1.00  0.00      RI0  N  
ATOM    721  CA  LYS I  77      -7.741  -5.373  47.652  1.00  0.00      RI0  C  
ATOM    722  C   LYS I  77      -7.150  -4.935  48.977  1.00  0.00      RI0  C  
ATOM    723  O   LYS I  77      -7.899  -4.860  49.952  1.00  0.00      RI0  O  
ATOM    724  CB  LYS I  77      -8.596  -4.308  46.933  1.00  0.00      RI0  C  
ATOM    725  CG  LYS I  77      -7.947  -3.016  46.411  1.00  0.00      RI0  C  
ATOM    726  CD  LYS I  77      -8.049  -1.860  47.409  1.00  0.00      RI0  C  
ATOM    727  CE  LYS I  77      -7.317  -0.572  47.006  1.00  0.00      RI0  C  
ATOM    728  NZ  LYS I  77      -6.809   0.075  48.228  1.00  0.00      RI0  N1+
ATOM    729  H   LYS I  77      -9.417  -6.446  48.393  1.00  0.00      RI0  H  
ATOM    730  HZ1 LYS I  77      -6.296   0.973  48.069  1.00  0.00      RI0  H  
ATOM    731  HZ2 LYS I  77      -7.597   0.210  48.888  1.00  0.00      RI0  H  
ATOM    732  HZ3 LYS I  77      -6.160  -0.602  48.686  1.00  0.00      RI0  H  
ATOM    733  N   PRO I  78      -5.848  -4.559  49.038  1.00  0.00      RI0  N  
ATOM    734  CA  PRO I  78      -5.289  -3.989  50.288  1.00  0.00      RI0  C  
ATOM    735  C   PRO I  78      -6.047  -2.717  50.644  1.00  0.00      RI0  C  
ATOM    736  O   PRO I  78      -6.253  -1.866  49.788  1.00  0.00      RI0  O  
ATOM    737  CB  PRO I  78      -3.832  -3.725  49.901  1.00  0.00      RI0  C  
ATOM    738  CG  PRO I  78      -3.535  -4.675  48.740  1.00  0.00      RI0  C  
ATOM    739  CD  PRO I  78      -4.855  -4.703  47.982  1.00  0.00      RI0  C  
ATOM    740  N   THR I  79      -6.530  -2.635  51.870  1.00  0.00      RI0  N  
ATOM    741  CA  THR I  79      -7.435  -1.588  52.306  1.00  0.00      RI0  C  
ATOM    742  C   THR I  79      -7.032  -1.072  53.658  1.00  0.00      RI0  C  
ATOM    743  O   THR I  79      -6.614  -1.843  54.517  1.00  0.00      RI0  O  
ATOM    744  CB  THR I  79      -8.868  -2.128  52.218  1.00  0.00      RI0  C  
ATOM    745  CG2 THR I  79      -9.950  -1.141  52.667  1.00  0.00      RI0  C  
ATOM    746  OG1 THR I  79      -9.104  -2.511  50.856  1.00  0.00      RI0  O  
ATOM    747  H   THR I  79      -6.364  -3.350  52.552  1.00  0.00      RI0  H  
ATOM    748  HG1 THR I  79      -8.849  -3.430  50.778  1.00  0.00      RI0  H  
ATOM    749  N   LEU I  80      -7.193   0.230  53.859  1.00  0.00      RI0  N  
ATOM    750  CA  LEU I  80      -6.946   0.855  55.143  1.00  0.00      RI0  C  
ATOM    751  C   LEU I  80      -8.240   0.841  55.925  1.00  0.00      RI0  C  
ATOM    752  O   LEU I  80      -9.279   1.194  55.378  1.00  0.00      RI0  O  
ATOM    753  CB  LEU I  80      -6.419   2.277  54.937  1.00  0.00      RI0  C  
ATOM    754  CG  LEU I  80      -5.830   2.926  56.191  1.00  0.00      RI0  C  
ATOM    755  CD1 LEU I  80      -4.654   2.124  56.753  1.00  0.00      RI0  C  
ATOM    756  CD2 LEU I  80      -5.449   4.385  55.938  1.00  0.00      RI0  C  
ATOM    757  H   LEU I  80      -7.697   0.761  53.183  1.00  0.00      RI0  H  
ATOM    758  N   GLN I  81      -8.193   0.468  57.190  1.00  0.00      RI0  N  
ATOM    759  CA  GLN I  81      -9.377   0.487  58.057  1.00  0.00      RI0  C  
ATOM    760  C   GLN I  81      -8.976   0.971  59.448  1.00  0.00      RI0  C  
ATOM    761  O   GLN I  81      -7.793   0.979  59.803  1.00  0.00      RI0  O  
ATOM    762  CB  GLN I  81     -10.041  -0.894  58.119  1.00  0.00      RI0  C  
ATOM    763  CG  GLN I  81      -9.131  -2.016  58.631  1.00  0.00      RI0  C  
ATOM    764  CD  GLN I  81      -9.921  -3.305  58.710  1.00  0.00      RI0  C  
ATOM    765  NE2 GLN I  81      -9.487  -4.152  59.651  1.00  0.00      RI0  N  
ATOM    766  OE1 GLN I  81     -10.877  -3.528  57.976  1.00  0.00      RI0  O  
ATOM    767  H   GLN I  81      -7.329   0.184  57.613  1.00  0.00      RI0  H  
ATOM    768 HE21 GLN I  81      -8.711  -3.958  60.260  1.00  0.00      RI0  H  
ATOM    769 HE22 GLN I  81      -9.942  -5.031  59.774  1.00  0.00      RI0  H  
ATOM    770  N   LEU I  82      -9.966   1.361  60.243  1.00  0.00      RI0  N  
ATOM    771  CA  LEU I  82      -9.752   1.673  61.643  1.00  0.00      RI0  C  
ATOM    772  C   LEU I  82     -10.333   0.457  62.351  1.00  0.00      RI0  C  
ATOM    773  O   LEU I  82     -11.466   0.049  62.068  1.00  0.00      RI0  O  
ATOM    774  CB  LEU I  82     -10.530   2.916  62.064  1.00  0.00      RI0  C  
ATOM    775  CG  LEU I  82      -9.679   4.179  62.168  1.00  0.00      RI0  C  
ATOM    776  CD1 LEU I  82     -10.539   5.422  62.395  1.00  0.00      RI0  C  
ATOM    777  CD2 LEU I  82      -8.606   4.035  63.247  1.00  0.00      RI0  C  
ATOM    778  H   LEU I  82     -10.906   1.339  59.902  1.00  0.00      RI0  H  
ATOM    779  N   GLU I  83      -9.544  -0.155  63.229  1.00  0.00      RI0  N  
ATOM    780  CA  GLU I  83      -9.901  -1.396  63.896  1.00  0.00      RI0  C  
ATOM    781  C   GLU I  83      -9.911  -1.228  65.390  1.00  0.00      RI0  C  
ATOM    782  O   GLU I  83      -8.985  -0.642  65.955  1.00  0.00      RI0  O  
ATOM    783  CB  GLU I  83      -8.932  -2.481  63.432  1.00  0.00      RI0  C  
ATOM    784  CG  GLU I  83      -9.462  -3.912  63.559  1.00  0.00      RI0  C  
ATOM    785  CD  GLU I  83      -8.553  -4.903  62.845  1.00  0.00      RI0  C  
ATOM    786  OE1 GLU I  83      -8.716  -6.099  63.049  1.00  0.00      RI0  O  
ATOM    787  OE2 GLU I  83      -7.674  -4.507  62.086  1.00  0.00      RI0  O1-
ATOM    788  H   GLU I  83      -8.635   0.226  63.393  1.00  0.00      RI0  H  
ATOM    789  N   SER I  84     -10.945  -1.784  66.033  1.00  0.00      RI0  N  
ATOM    790  CA  SER I  84     -11.077  -1.786  67.484  1.00  0.00      RI0  C  
ATOM    791  C   SER I  84     -10.152  -2.868  68.061  1.00  0.00      RI0  C  
ATOM    792  O   SER I  84     -10.001  -3.924  67.448  1.00  0.00      RI0  O  
ATOM    793  CB  SER I  84     -12.551  -2.043  67.813  1.00  0.00      RI0  C  
ATOM    794  OG  SER I  84     -13.347  -2.059  66.611  1.00  0.00      RI0  O  
ATOM    795  H   SER I  84     -11.661  -2.260  65.524  1.00  0.00      RI0  H  
ATOM    796  HG  SER I  84     -14.044  -1.410  66.716  1.00  0.00      RI0  H  
ATOM    797  N   VAL I  85      -9.530  -2.611  69.218  1.00  0.00      RI0  N  
ATOM    798  CA  VAL I  85      -8.669  -3.600  69.861  1.00  0.00      RI0  C  
ATOM    799  C   VAL I  85      -8.999  -3.675  71.355  1.00  0.00      RI0  C  
ATOM    800  O   VAL I  85      -9.562  -2.734  71.931  1.00  0.00      RI0  O  
ATOM    801  CB  VAL I  85      -7.183  -3.261  69.661  1.00  0.00      RI0  C  
ATOM    802  CG1 VAL I  85      -6.734  -3.448  68.210  1.00  0.00      RI0  C  
ATOM    803  CG2 VAL I  85      -6.853  -1.863  70.184  1.00  0.00      RI0  C  
ATOM    804  H   VAL I  85      -9.659  -1.705  69.630  1.00  0.00      RI0  H  
ATOM    805  N   ASP I  86      -8.574  -4.762  71.995  1.00  0.00      RI0  N  
ATOM    806  CA  ASP I  86      -8.788  -4.928  73.415  1.00  0.00      RI0  C  
ATOM    807  C   ASP I  86      -7.865  -3.944  74.160  1.00  0.00      RI0  C  
ATOM    808  O   ASP I  86      -6.655  -4.015  73.979  1.00  0.00      RI0  O  
ATOM    809  CB  ASP I  86      -8.511  -6.387  73.800  1.00  0.00      RI0  C  
ATOM    810  CG  ASP I  86      -8.947  -6.685  75.223  1.00  0.00      RI0  C  
ATOM    811  OD1 ASP I  86      -9.417  -7.782  75.493  1.00  0.00      RI0  O  
ATOM    812  OD2 ASP I  86      -8.846  -5.821  76.082  1.00  0.00      RI0  O1-
ATOM    813  H   ASP I  86      -8.043  -5.440  71.491  1.00  0.00      RI0  H  
ATOM    814  N   PRO I  87      -8.392  -3.000  74.974  1.00  0.00      RI0  N  
ATOM    815  CA  PRO I  87      -7.507  -2.038  75.649  1.00  0.00      RI0  C  
ATOM    816  C   PRO I  87      -6.530  -2.632  76.649  1.00  0.00      RI0  C  
ATOM    817  O   PRO I  87      -5.546  -1.969  76.972  1.00  0.00      RI0  O  
ATOM    818  CB  PRO I  87      -8.504  -1.106  76.344  1.00  0.00      RI0  C  
ATOM    819  CG  PRO I  87      -9.766  -1.942  76.558  1.00  0.00      RI0  C  
ATOM    820  CD  PRO I  87      -9.799  -2.807  75.306  1.00  0.00      RI0  C  
ATOM    821  N   LYS I  88      -6.776  -3.861  77.133  1.00  0.00      RI0  N  
ATOM    822  CA  LYS I  88      -5.850  -4.497  78.069  1.00  0.00      RI0  C  
ATOM    823  C   LYS I  88      -4.531  -4.870  77.404  1.00  0.00      RI0  C  
ATOM    824  O   LYS I  88      -3.516  -4.954  78.079  1.00  0.00      RI0  O  
ATOM    825  CB  LYS I  88      -6.471  -5.765  78.667  1.00  0.00      RI0  C  
ATOM    826  CG  LYS I  88      -7.942  -5.635  79.078  1.00  0.00      RI0  C  
ATOM    827  CD  LYS I  88      -8.543  -6.993  79.457  1.00  0.00      RI0  C  
ATOM    828  CE  LYS I  88     -10.057  -7.094  79.225  1.00  0.00      RI0  C  
ATOM    829  NZ  LYS I  88     -10.334  -7.052  77.784  1.00  0.00      RI0  N1+
ATOM    830  H   LYS I  88      -7.547  -4.380  76.761  1.00  0.00      RI0  H  
ATOM    831  HZ1 LYS I  88     -11.325  -7.216  77.510  1.00  0.00      RI0  H  
ATOM    832  HZ2 LYS I  88     -10.036  -6.153  77.354  1.00  0.00      RI0  H  
ATOM    833  HZ3 LYS I  88      -9.759  -7.736  77.244  1.00  0.00      RI0  H  
ATOM    834  N   ASN I  89      -4.535  -5.071  76.091  1.00  0.00      RI0  N  
ATOM    835  CA  ASN I  89      -3.380  -5.547  75.374  1.00  0.00      RI0  C  
ATOM    836  C   ASN I  89      -2.675  -4.513  74.516  1.00  0.00      RI0  C  
ATOM    837  O   ASN I  89      -1.665  -4.857  73.916  1.00  0.00      RI0  O  
ATOM    838  CB  ASN I  89      -3.743  -6.719  74.457  1.00  0.00      RI0  C  
ATOM    839  CG  ASN I  89      -4.024  -7.987  75.234  1.00  0.00      RI0  C  
ATOM    840  ND2 ASN I  89      -5.331  -8.172  75.512  1.00  0.00      RI0  N  
ATOM    841  OD1 ASN I  89      -3.132  -8.772  75.533  1.00  0.00      RI0  O  
ATOM    842  H   ASN I  89      -5.340  -4.809  75.556  1.00  0.00      RI0  H  
ATOM    843 HD21 ASN I  89      -5.638  -8.993  75.994  1.00  0.00      RI0  H  
ATOM    844 HD22 ASN I  89      -6.037  -7.514  75.244  1.00  0.00      RI0  H  
ATOM    845  N   TYR I  90      -3.181  -3.272  74.424  1.00  0.00      RI0  N  
ATOM    846  CA  TYR I  90      -2.591  -2.257  73.554  1.00  0.00      RI0  C  
ATOM    847  C   TYR I  90      -2.339  -0.896  74.219  1.00  0.00      RI0  C  
ATOM    848  O   TYR I  90      -3.075  -0.509  75.127  1.00  0.00      RI0  O  
ATOM    849  CB  TYR I  90      -3.529  -2.035  72.354  1.00  0.00      RI0  C  
ATOM    850  CG  TYR I  90      -3.581  -3.263  71.479  1.00  0.00      RI0  C  
ATOM    851  CD1 TYR I  90      -4.442  -4.312  71.783  1.00  0.00      RI0  C  
ATOM    852  CD2 TYR I  90      -2.748  -3.350  70.373  1.00  0.00      RI0  C  
ATOM    853  CE1 TYR I  90      -4.378  -5.495  71.061  1.00  0.00      RI0  C  
ATOM    854  CE2 TYR I  90      -2.702  -4.524  69.634  1.00  0.00      RI0  C  
ATOM    855  CZ  TYR I  90      -3.464  -5.617  70.023  1.00  0.00      RI0  C  
ATOM    856  OH  TYR I  90      -3.282  -6.844  69.415  1.00  0.00      RI0  O  
ATOM    857  H   TYR I  90      -3.907  -2.947  75.033  1.00  0.00      RI0  H  
ATOM    858  HH  TYR I  90      -3.073  -6.736  68.483  1.00  0.00      RI0  H  
ATOM    859  N   PRO I  91      -1.349  -0.118  73.709  1.00  0.00      RI0  N  
ATOM    860  CA  PRO I  91      -0.386  -0.510  72.671  1.00  0.00      RI0  C  
ATOM    861  C   PRO I  91       0.642  -1.474  73.262  1.00  0.00      RI0  C  
ATOM    862  O   PRO I  91       0.734  -1.680  74.473  1.00  0.00      RI0  O  
ATOM    863  CB  PRO I  91       0.226   0.830  72.254  1.00  0.00      RI0  C  
ATOM    864  CG  PRO I  91       0.186   1.675  73.523  1.00  0.00      RI0  C  
ATOM    865  CD  PRO I  91      -1.124   1.246  74.174  1.00  0.00      RI0  C  
ATOM    866  N   LYS I  92       1.378  -2.105  72.375  1.00  0.00      RI0  N  
ATOM    867  CA  LYS I  92       2.437  -3.024  72.739  1.00  0.00      RI0  C  
ATOM    868  C   LYS I  92       3.555  -2.881  71.707  1.00  0.00      RI0  C  
ATOM    869  O   LYS I  92       3.340  -2.341  70.609  1.00  0.00      RI0  O  
ATOM    870  CB  LYS I  92       1.883  -4.453  72.789  1.00  0.00      RI0  C  
ATOM    871  CG  LYS I  92       1.333  -4.888  71.430  1.00  0.00      RI0  C  
ATOM    872  CD  LYS I  92       0.514  -6.182  71.419  1.00  0.00      RI0  C  
ATOM    873  CE  LYS I  92       0.109  -6.490  69.977  1.00  0.00      RI0  C  
ATOM    874  NZ  LYS I  92      -0.864  -7.580  69.860  1.00  0.00      RI0  N1+
ATOM    875  H   LYS I  92       1.336  -1.888  71.397  1.00  0.00      RI0  H  
ATOM    876  HZ1 LYS I  92      -1.060  -7.708  68.841  1.00  0.00      RI0  H  
ATOM    877  HZ2 LYS I  92      -0.510  -8.504  70.168  1.00  0.00      RI0  H  
ATOM    878  HZ3 LYS I  92      -1.799  -7.373  70.267  1.00  0.00      RI0  H  
ATOM    879  N   LYS I  93       4.756  -3.333  72.071  1.00  0.00      RI0  N  
ATOM    880  CA  LYS I  93       5.896  -3.229  71.182  1.00  0.00      RI0  C  
ATOM    881  C   LYS I  93       5.724  -4.171  69.974  1.00  0.00      RI0  C  
ATOM    882  O   LYS I  93       5.968  -3.763  68.838  1.00  0.00      RI0  O  
ATOM    883  CB  LYS I  93       7.302  -3.446  71.782  1.00  0.00      RI0  C  
ATOM    884  CG  LYS I  93       8.446  -2.465  71.379  1.00  0.00      RI0  C  
ATOM    885  CD  LYS I  93       9.085  -2.514  69.972  1.00  0.00      RI0  C  
ATOM    886  CE  LYS I  93      10.181  -1.442  69.704  1.00  0.00      RI0  C  
ATOM    887  NZ  LYS I  93      10.687  -1.406  68.304  1.00  0.00      RI0  N1+
ATOM    888  H   LYS I  93       4.862  -3.725  72.983  1.00  0.00      RI0  H  
ATOM    889  HZ1 LYS I  93       9.989  -1.015  67.631  1.00  0.00      RI0  H  
ATOM    890  HZ2 LYS I  93      11.526  -0.793  68.221  1.00  0.00      RI0  H  
ATOM    891  HZ3 LYS I  93      10.960  -2.345  67.957  1.00  0.00      RI0  H  
ATOM    892  N   LYS I  94       5.272  -5.410  70.218  1.00  0.00      RI0  N  
ATOM    893  CA  LYS I  94       5.103  -6.409  69.165  1.00  0.00      RI0  C  
ATOM    894  C   LYS I  94       3.705  -6.340  68.550  1.00  0.00      RI0  C  
ATOM    895  O   LYS I  94       2.895  -7.245  68.746  1.00  0.00      RI0  O  
ATOM    896  CB  LYS I  94       5.378  -7.804  69.729  1.00  0.00      RI0  C  
ATOM    897  CG  LYS I  94       6.776  -7.975  70.332  1.00  0.00      RI0  C  
ATOM    898  CD  LYS I  94       6.933  -9.346  70.999  1.00  0.00      RI0  C  
ATOM    899  CE  LYS I  94       8.358  -9.642  71.477  1.00  0.00      RI0  C  
ATOM    900  NZ  LYS I  94       9.245  -9.860  70.325  1.00  0.00      RI0  N1+
ATOM    901  H   LYS I  94       4.931  -5.622  71.132  1.00  0.00      RI0  H  
ATOM    902  HZ1 LYS I  94      10.215 -10.030  70.649  1.00  0.00      RI0  H  
ATOM    903  HZ2 LYS I  94       8.926 -10.676  69.769  1.00  0.00      RI0  H  
ATOM    904  HZ3 LYS I  94       9.245  -9.034  69.689  1.00  0.00      RI0  H  
ATOM    905  N   MET I  95       3.422  -5.267  67.802  1.00  0.00      RI0  N  
ATOM    906  CA  MET I  95       2.122  -5.121  67.140  1.00  0.00      RI0  C  
ATOM    907  C   MET I  95       2.007  -6.099  65.983  1.00  0.00      RI0  C  
ATOM    908  O   MET I  95       2.995  -6.347  65.289  1.00  0.00      RI0  O  
ATOM    909  CB  MET I  95       1.915  -3.693  66.640  1.00  0.00      RI0  C  
ATOM    910  CG  MET I  95       1.795  -2.684  67.779  1.00  0.00      RI0  C  
ATOM    911  SD  MET I  95       0.288  -2.856  68.744  1.00  0.00      RI0  S  
ATOM    912  CE  MET I  95      -0.836  -2.113  67.554  1.00  0.00      RI0  C  
ATOM    913  H   MET I  95       4.152  -4.615  67.593  1.00  0.00      RI0  H  
ATOM    914  N   GLU I  96       0.790  -6.624  65.745  1.00  0.00      RI0  N  
ATOM    915  CA  GLU I  96       0.529  -7.530  64.625  1.00  0.00      RI0  C  
ATOM    916  C   GLU I  96       0.787  -6.788  63.314  1.00  0.00      RI0  C  
ATOM    917  O   GLU I  96       0.591  -5.572  63.240  1.00  0.00      RI0  O  
ATOM    918  CB  GLU I  96      -0.939  -7.962  64.573  1.00  0.00      RI0  C  
ATOM    919  CG  GLU I  96      -1.418  -8.995  65.593  1.00  0.00      RI0  C  
ATOM    920  CD  GLU I  96      -1.453  -8.429  66.996  1.00  0.00      RI0  C  
ATOM    921  OE1 GLU I  96      -1.227  -9.183  67.931  1.00  0.00      RI0  O  
ATOM    922  OE2 GLU I  96      -1.702  -7.238  67.184  1.00  0.00      RI0  O1-
ATOM    923  H   GLU I  96       0.014  -6.396  66.334  1.00  0.00      RI0  H  
ATOM    924  N   LYS I  97       1.267  -7.507  62.300  1.00  0.00      RI0  N  
ATOM    925  CA  LYS I  97       1.710  -6.899  61.051  1.00  0.00      RI0  C  
ATOM    926  C   LYS I  97       0.695  -5.987  60.377  1.00  0.00      RI0  C  
ATOM    927  O   LYS I  97       1.111  -4.994  59.779  1.00  0.00      RI0  O  
ATOM    928  CB  LYS I  97       2.317  -7.961  60.122  1.00  0.00      RI0  C  
ATOM    929  CG  LYS I  97       3.275  -7.382  59.069  1.00  0.00      RI0  C  
ATOM    930  CD  LYS I  97       4.280  -8.416  58.540  1.00  0.00      RI0  C  
ATOM    931  CE  LYS I  97       5.233  -7.884  57.455  1.00  0.00      RI0  C  
ATOM    932  NZ  LYS I  97       4.555  -7.815  56.152  1.00  0.00      RI0  N1+
ATOM    933  H   LYS I  97       1.426  -8.479  62.464  1.00  0.00      RI0  H  
ATOM    934  HZ1 LYS I  97       4.810  -6.941  55.638  1.00  0.00      RI0  H  
ATOM    935  HZ2 LYS I  97       4.806  -8.633  55.565  1.00  0.00      RI0  H  
ATOM    936  HZ3 LYS I  97       3.523  -7.850  56.297  1.00  0.00      RI0  H  
ATOM    937  N   ARG I  98      -0.616  -6.282  60.480  1.00  0.00      RI0  N  
ATOM    938  CA  ARG I  98      -1.613  -5.410  59.854  1.00  0.00      RI0  C  
ATOM    939  C   ARG I  98      -1.574  -3.989  60.395  1.00  0.00      RI0  C  
ATOM    940  O   ARG I  98      -1.957  -3.076  59.676  1.00  0.00      RI0  O  
ATOM    941  CB  ARG I  98      -3.001  -6.055  59.944  1.00  0.00      RI0  C  
ATOM    942  CG  ARG I  98      -3.691  -6.035  61.312  1.00  0.00      RI0  C  
ATOM    943  CD  ARG I  98      -4.877  -7.007  61.332  1.00  0.00      RI0  C  
ATOM    944  NE  ARG I  98      -5.820  -6.746  62.419  1.00  0.00      RI0  N  
ATOM    945  CZ  ARG I  98      -5.676  -7.200  63.691  1.00  0.00      RI0  C  
ATOM    946  NH1 ARG I  98      -4.584  -7.917  64.036  1.00  0.00      RI0  N1+
ATOM    947  NH2 ARG I  98      -6.645  -6.913  64.579  1.00  0.00      RI0  N  
ATOM    948  H   ARG I  98      -0.897  -7.062  61.033  1.00  0.00      RI0  H  
ATOM    949  HE  ARG I  98      -6.645  -6.194  62.218  1.00  0.00      RI0  H  
ATOM    950 HH11 ARG I  98      -3.890  -8.147  63.352  1.00  0.00      RI0  H  
ATOM    951 HH12 ARG I  98      -4.418  -8.241  64.973  1.00  0.00      RI0  H  
ATOM    952 HH21 ARG I  98      -7.463  -6.409  64.250  1.00  0.00      RI0  H  
ATOM    953 HH22 ARG I  98      -6.636  -7.164  65.548  1.00  0.00      RI0  H  
ATOM    954  N   PHE I  99      -1.094  -3.790  61.637  1.00  0.00      RI0  N  
ATOM    955  CA  PHE I  99      -1.030  -2.467  62.266  1.00  0.00      RI0  C  
ATOM    956  C   PHE I  99       0.263  -1.702  62.001  1.00  0.00      RI0  C  
ATOM    957  O   PHE I  99       0.371  -0.542  62.408  1.00  0.00      RI0  O  
ATOM    958  CB  PHE I  99      -1.148  -2.571  63.784  1.00  0.00      RI0  C  
ATOM    959  CG  PHE I  99      -2.457  -3.179  64.217  1.00  0.00      RI0  C  
ATOM    960  CD1 PHE I  99      -2.461  -4.376  64.922  1.00  0.00      RI0  C  
ATOM    961  CD2 PHE I  99      -3.652  -2.527  63.941  1.00  0.00      RI0  C  
ATOM    962  CE1 PHE I  99      -3.661  -4.904  65.381  1.00  0.00      RI0  C  
ATOM    963  CE2 PHE I  99      -4.853  -3.056  64.396  1.00  0.00      RI0  C  
ATOM    964  CZ  PHE I  99      -4.853  -4.236  65.129  1.00  0.00      RI0  C  
ATOM    965  H   PHE I  99      -0.649  -4.532  62.138  1.00  0.00      RI0  H  
ATOM    966  N   VAL I 100       1.262  -2.350  61.391  1.00  0.00      RI0  N  
ATOM    967  CA  VAL I 100       2.570  -1.752  61.236  1.00  0.00      RI0  C  
ATOM    968  C   VAL I 100       2.714  -0.997  59.931  1.00  0.00      RI0  C  
ATOM    969  O   VAL I 100       2.377  -1.511  58.861  1.00  0.00      RI0  O  
ATOM    970  CB  VAL I 100       3.653  -2.823  61.396  1.00  0.00      RI0  C  
ATOM    971  CG1 VAL I 100       5.057  -2.217  61.387  1.00  0.00      RI0  C  
ATOM    972  CG2 VAL I 100       3.403  -3.642  62.664  1.00  0.00      RI0  C  
ATOM    973  H   VAL I 100       1.084  -3.201  60.896  1.00  0.00      RI0  H  
ATOM    974  N   PHE I 101       3.246   0.222  60.036  1.00  0.00      RI0  N  
ATOM    975  CA  PHE I 101       3.565   1.069  58.908  1.00  0.00      RI0  C  
ATOM    976  C   PHE I 101       5.029   1.436  58.986  1.00  0.00      RI0  C  
ATOM    977  O   PHE I 101       5.525   1.739  60.066  1.00  0.00      RI0  O  
ATOM    978  CB  PHE I 101       2.715   2.340  58.930  1.00  0.00      RI0  C  
ATOM    979  CG  PHE I 101       1.262   1.979  59.124  1.00  0.00      RI0  C  
ATOM    980  CD1 PHE I 101       0.560   1.344  58.107  1.00  0.00      RI0  C  
ATOM    981  CD2 PHE I 101       0.631   2.274  60.328  1.00  0.00      RI0  C  
ATOM    982  CE1 PHE I 101      -0.769   0.990  58.301  1.00  0.00      RI0  C  
ATOM    983  CE2 PHE I 101      -0.699   1.921  60.521  1.00  0.00      RI0  C  
ATOM    984  CZ  PHE I 101      -1.396   1.271  59.509  1.00  0.00      RI0  C  
ATOM    985  H   PHE I 101       3.505   0.570  60.938  1.00  0.00      RI0  H  
ATOM    986  N   ASN I 102       5.711   1.456  57.846  1.00  0.00      RI0  N  
ATOM    987  CA  ASN I 102       7.076   1.926  57.780  1.00  0.00      RI0  C  
ATOM    988  C   ASN I 102       7.022   3.414  57.541  1.00  0.00      RI0  C  
ATOM    989  O   ASN I 102       6.558   3.851  56.488  1.00  0.00      RI0  O  
ATOM    990  CB  ASN I 102       7.942   1.170  56.767  1.00  0.00      RI0  C  
ATOM    991  CG  ASN I 102       8.388  -0.144  57.389  1.00  0.00      RI0  C  
ATOM    992  ND2 ASN I 102       9.601  -0.098  57.981  1.00  0.00      RI0  N  
ATOM    993  OD1 ASN I 102       7.678  -1.142  57.348  1.00  0.00      RI0  O  
ATOM    994  H   ASN I 102       5.273   1.219  56.988  1.00  0.00      RI0  H  
ATOM    995 HD21 ASN I 102      10.005  -0.907  58.423  1.00  0.00      RI0  H  
ATOM    996 HD22 ASN I 102      10.146   0.737  58.017  1.00  0.00      RI0  H  
ATOM    997  N   LYS I 103       7.438   4.195  58.544  1.00  0.00      RI0  N  
ATOM    998  CA  LYS I 103       7.495   5.649  58.443  1.00  0.00      RI0  C  
ATOM    999  C   LYS I 103       8.803   5.954  57.724  1.00  0.00      RI0  C  
ATOM   1000  O   LYS I 103       9.881   5.607  58.214  1.00  0.00      RI0  O  
ATOM   1001  CB  LYS I 103       7.550   6.322  59.810  1.00  0.00      RI0  C  
ATOM   1002  CG  LYS I 103       7.805   7.817  59.613  1.00  0.00      RI0  C  
ATOM   1003  CD  LYS I 103       8.564   8.459  60.769  1.00  0.00      RI0  C  
ATOM   1004  CE  LYS I 103       9.925   7.799  61.010  1.00  0.00      RI0  C  
ATOM   1005  NZ  LYS I 103      10.713   7.717  59.773  1.00  0.00      RI0  N1+
ATOM   1006  H   LYS I 103       7.794   3.758  59.369  1.00  0.00      RI0  H  
ATOM   1007  HZ1 LYS I 103      11.735   7.700  59.983  1.00  0.00      RI0  H  
ATOM   1008  HZ2 LYS I 103      10.522   6.910  59.148  1.00  0.00      RI0  H  
ATOM   1009  HZ3 LYS I 103      10.653   8.595  59.214  1.00  0.00      RI0  H  
ATOM   1010  N   ILE I 104       8.694   6.561  56.544  1.00  0.00      RI0  N  
ATOM   1011  CA  ILE I 104       9.828   6.818  55.681  1.00  0.00      RI0  C  
ATOM   1012  C   ILE I 104      10.019   8.298  55.493  1.00  0.00      RI0  C  
ATOM   1013  O   ILE I 104       9.082   9.001  55.138  1.00  0.00      RI0  O  
ATOM   1014  CB  ILE I 104       9.607   6.152  54.323  1.00  0.00      RI0  C  
ATOM   1015  CG1 ILE I 104       9.192   4.693  54.491  1.00  0.00      RI0  C  
ATOM   1016  CG2 ILE I 104      10.829   6.302  53.413  1.00  0.00      RI0  C  
ATOM   1017  CD1 ILE I 104       8.847   4.043  53.155  1.00  0.00      RI0  C  
ATOM   1018  H   ILE I 104       7.802   6.861  56.199  1.00  0.00      RI0  H  
ATOM   1019  N   GLU I 105      11.250   8.760  55.680  1.00  0.00      RI0  N  
ATOM   1020  CA  GLU I 105      11.602  10.152  55.442  1.00  0.00      RI0  C  
ATOM   1021  C   GLU I 105      11.866  10.360  53.947  1.00  0.00      RI0  C  
ATOM   1022  O   GLU I 105      12.717   9.668  53.382  1.00  0.00      RI0  O  
ATOM   1023  CB  GLU I 105      12.788  10.652  56.284  1.00  0.00      RI0  C  
ATOM   1024  CG  GLU I 105      13.508   9.653  57.198  1.00  0.00      RI0  C  
ATOM   1025  CD  GLU I 105      12.682   9.291  58.418  1.00  0.00      RI0  C  
ATOM   1026  OE1 GLU I 105      13.074   8.390  59.152  1.00  0.00      RI0  O  
ATOM   1027  OE2 GLU I 105      11.629   9.879  58.647  1.00  0.00      RI0  O1-
ATOM   1028  H   GLU I 105      11.979   8.090  55.844  1.00  0.00      RI0  H  
ATOM   1029  N   ILE I 106      11.147  11.309  53.311  1.00  0.00      RI0  N  
ATOM   1030  CA  ILE I 106      11.304  11.625  51.884  1.00  0.00      RI0  C  
ATOM   1031  C   ILE I 106      11.449  13.144  51.785  1.00  0.00      RI0  C  
ATOM   1032  O   ILE I 106      10.481  13.871  52.010  1.00  0.00      RI0  O  
ATOM   1033  CB  ILE I 106      10.113  11.125  51.059  1.00  0.00      RI0  C  
ATOM   1034  CG1 ILE I 106      10.215  11.652  49.624  1.00  0.00      RI0  C  
ATOM   1035  CG2 ILE I 106       8.775  11.468  51.718  1.00  0.00      RI0  C  
ATOM   1036  CD1 ILE I 106       8.966  11.373  48.787  1.00  0.00      RI0  C  
ATOM   1037  H   ILE I 106      10.484  11.841  53.842  1.00  0.00      RI0  H  
ATOM   1038  N   ASN I 107      12.682  13.619  51.504  1.00  0.00      RI0  N  
ATOM   1039  CA  ASN I 107      13.047  15.044  51.481  1.00  0.00      RI0  C  
ATOM   1040  C   ASN I 107      12.756  15.624  52.903  1.00  0.00      RI0  C  
ATOM   1041  O   ASN I 107      13.380  15.150  53.858  1.00  0.00      RI0  O  
ATOM   1042  CB  ASN I 107      12.322  15.860  50.401  1.00  0.00      RI0  C  
ATOM   1043  CG  ASN I 107      12.869  15.579  49.018  1.00  0.00      RI0  C  
ATOM   1044  ND2 ASN I 107      14.200  15.751  48.898  1.00  0.00      RI0  N  
ATOM   1045  OD1 ASN I 107      12.129  15.240  48.104  1.00  0.00      RI0  O  
ATOM   1046  H   ASN I 107      13.402  12.928  51.466  1.00  0.00      RI0  H  
ATOM   1047 HD21 ASN I 107      14.642  15.587  48.014  1.00  0.00      RI0  H  
ATOM   1048 HD22 ASN I 107      14.786  16.041  49.654  1.00  0.00      RI0  H  
ATOM   1049  N   ASN I 108      11.786  16.553  53.068  1.00  0.00      RI0  N  
ATOM   1050  CA  ASN I 108      11.401  17.079  54.385  1.00  0.00      RI0  C  
ATOM   1051  C   ASN I 108       9.997  16.568  54.815  1.00  0.00      RI0  C  
ATOM   1052  O   ASN I 108       9.403  17.133  55.731  1.00  0.00      RI0  O  
ATOM   1053  CB  ASN I 108      11.241  18.593  54.295  1.00  0.00      RI0  C  
ATOM   1054  CG  ASN I 108       9.874  18.925  53.692  1.00  0.00      RI0  C  
ATOM   1055  ND2 ASN I 108       9.154  19.749  54.475  1.00  0.00      RI0  N  
ATOM   1056  OD1 ASN I 108       9.504  18.519  52.582  1.00  0.00      RI0  O  
ATOM   1057  H   ASN I 108      11.174  16.812  52.322  1.00  0.00      RI0  H  
ATOM   1058 HD21 ASN I 108       8.286  20.181  54.237  1.00  0.00      RI0  H  
ATOM   1059 HD22 ASN I 108       9.502  19.935  55.397  1.00  0.00      RI0  H  
ATOM   1060  N   LYS I 109       9.495  15.488  54.170  1.00  0.00      RI0  N  
ATOM   1061  CA  LYS I 109       8.171  14.917  54.403  1.00  0.00      RI0  C  
ATOM   1062  C   LYS I 109       8.263  13.453  54.880  1.00  0.00      RI0  C  
ATOM   1063  O   LYS I 109       9.354  12.880  54.985  1.00  0.00      RI0  O  
ATOM   1064  CB  LYS I 109       7.357  14.806  53.131  1.00  0.00      RI0  C  
ATOM   1065  CG  LYS I 109       7.263  16.064  52.305  1.00  0.00      RI0  C  
ATOM   1066  CD  LYS I 109       6.458  17.190  52.936  1.00  0.00      RI0  C  
ATOM   1067  CE  LYS I 109       6.184  18.202  51.831  1.00  0.00      RI0  C  
ATOM   1068  NZ  LYS I 109       7.309  18.129  50.891  1.00  0.00      RI0  N1+
ATOM   1069  H   LYS I 109      10.076  14.931  53.574  1.00  0.00      RI0  H  
ATOM   1070  HZ1 LYS I 109       7.274  18.929  50.232  1.00  0.00      RI0  H  
ATOM   1071  HZ2 LYS I 109       8.212  18.144  51.421  1.00  0.00      RI0  H  
ATOM   1072  HZ3 LYS I 109       7.215  17.242  50.348  1.00  0.00      RI0  H  
ATOM   1073  N   LEU I 110       7.097  12.857  55.152  1.00  0.00      RI0  N  
ATOM   1074  CA  LEU I 110       6.980  11.481  55.592  1.00  0.00      RI0  C  
ATOM   1075  C   LEU I 110       6.003  10.709  54.738  1.00  0.00      RI0  C  
ATOM   1076  O   LEU I 110       4.973  11.242  54.346  1.00  0.00      RI0  O  
ATOM   1077  CB  LEU I 110       6.495  11.407  57.039  1.00  0.00      RI0  C  
ATOM   1078  CG  LEU I 110       7.398  12.120  58.043  1.00  0.00      RI0  C  
ATOM   1079  CD1 LEU I 110       6.767  12.147  59.434  1.00  0.00      RI0  C  
ATOM   1080  CD2 LEU I 110       8.805  11.524  58.069  1.00  0.00      RI0  C  
ATOM   1081  H   LEU I 110       6.230  13.340  55.023  1.00  0.00      RI0  H  
ATOM   1082  N   GLU I 111       6.295   9.436  54.500  1.00  0.00      RI0  N  
ATOM   1083  CA  GLU I 111       5.358   8.519  53.855  1.00  0.00      RI0  C  
ATOM   1084  C   GLU I 111       5.114   7.398  54.864  1.00  0.00      RI0  C  
ATOM   1085  O   GLU I 111       5.996   7.089  55.664  1.00  0.00      RI0  O  
ATOM   1086  CB  GLU I 111       5.998   7.813  52.669  1.00  0.00      RI0  C  
ATOM   1087  CG  GLU I 111       6.655   8.704  51.629  1.00  0.00      RI0  C  
ATOM   1088  CD  GLU I 111       7.541   7.829  50.771  1.00  0.00      RI0  C  
ATOM   1089  OE1 GLU I 111       8.226   8.323  49.879  1.00  0.00      RI0  O  
ATOM   1090  OE2 GLU I 111       7.526   6.616  50.945  1.00  0.00      RI0  O1-
ATOM   1091  H   GLU I 111       7.159   9.043  54.823  1.00  0.00      RI0  H  
ATOM   1092  N   PHE I 112       3.958   6.752  54.795  1.00  0.00      RI0  N  
ATOM   1093  CA  PHE I 112       3.635   5.639  55.679  1.00  0.00      RI0  C  
ATOM   1094  C   PHE I 112       3.292   4.438  54.817  1.00  0.00      RI0  C  
ATOM   1095  O   PHE I 112       2.176   4.327  54.314  1.00  0.00      RI0  O  
ATOM   1096  CB  PHE I 112       2.477   5.996  56.609  1.00  0.00      RI0  C  
ATOM   1097  CG  PHE I 112       2.876   7.130  57.523  1.00  0.00      RI0  C  
ATOM   1098  CD1 PHE I 112       3.632   6.869  58.659  1.00  0.00      RI0  C  
ATOM   1099  CD2 PHE I 112       2.490   8.432  57.228  1.00  0.00      RI0  C  
ATOM   1100  CE1 PHE I 112       4.005   7.912  59.499  1.00  0.00      RI0  C  
ATOM   1101  CE2 PHE I 112       2.866   9.476  58.066  1.00  0.00      RI0  C  
ATOM   1102  CZ  PHE I 112       3.626   9.216  59.200  1.00  0.00      RI0  C  
ATOM   1103  H   PHE I 112       3.308   6.986  54.071  1.00  0.00      RI0  H  
ATOM   1104  N   GLU I 113       4.271   3.564  54.607  1.00  0.00      RI0  N  
ATOM   1105  CA  GLU I 113       4.094   2.375  53.796  1.00  0.00      RI0  C  
ATOM   1106  C   GLU I 113       3.550   1.257  54.656  1.00  0.00      RI0  C  
ATOM   1107  O   GLU I 113       4.034   1.061  55.757  1.00  0.00      RI0  O  
ATOM   1108  CB  GLU I 113       5.427   1.989  53.147  1.00  0.00      RI0  C  
ATOM   1109  CG  GLU I 113       5.339   0.864  52.110  1.00  0.00      RI0  C  
ATOM   1110  CD  GLU I 113       6.618   0.819  51.292  1.00  0.00      RI0  C  
ATOM   1111  OE1 GLU I 113       6.940  -0.225  50.737  1.00  0.00      RI0  O  
ATOM   1112  OE2 GLU I 113       7.285   1.836  51.173  1.00  0.00      RI0  O1-
ATOM   1113  H   GLU I 113       5.133   3.665  55.110  1.00  0.00      RI0  H  
ATOM   1114  N   SER I 114       2.591   0.477  54.148  1.00  0.00      RI0  N  
ATOM   1115  CA  SER I 114       2.099  -0.694  54.862  1.00  0.00      RI0  C  
ATOM   1116  C   SER I 114       3.239  -1.715  54.960  1.00  0.00      RI0  C  
ATOM   1117  O   SER I 114       3.858  -2.006  53.938  1.00  0.00      RI0  O  
ATOM   1118  CB  SER I 114       0.895  -1.235  54.090  1.00  0.00      RI0  C  
ATOM   1119  OG  SER I 114       0.208  -2.224  54.866  1.00  0.00      RI0  O  
ATOM   1120  H   SER I 114       2.361   0.582  53.182  1.00  0.00      RI0  H  
ATOM   1121  HG  SER I 114      -0.211  -1.733  55.568  1.00  0.00      RI0  H  
ATOM   1122  N   ALA I 115       3.533  -2.227  56.165  1.00  0.00      RI0  N  
ATOM   1123  CA  ALA I 115       4.554  -3.267  56.297  1.00  0.00      RI0  C  
ATOM   1124  C   ALA I 115       4.029  -4.579  55.680  1.00  0.00      RI0  C  
ATOM   1125  O   ALA I 115       4.808  -5.335  55.103  1.00  0.00      RI0  O  
ATOM   1126  CB  ALA I 115       4.907  -3.513  57.762  1.00  0.00      RI0  C  
ATOM   1127  H   ALA I 115       3.035  -1.910  56.977  1.00  0.00      RI0  H  
ATOM   1128  N   GLN I 116       2.712  -4.833  55.782  1.00  0.00      RI0  N  
ATOM   1129  CA  GLN I 116       2.083  -6.028  55.222  1.00  0.00      RI0  C  
ATOM   1130  C   GLN I 116       2.030  -6.030  53.682  1.00  0.00      RI0  C  
ATOM   1131  O   GLN I 116       2.173  -7.092  53.059  1.00  0.00      RI0  O  
ATOM   1132  CB  GLN I 116       0.732  -6.310  55.889  1.00  0.00      RI0  C  
ATOM   1133  CG  GLN I 116       0.077  -7.617  55.424  1.00  0.00      RI0  C  
ATOM   1134  CD  GLN I 116       1.034  -8.796  55.549  1.00  0.00      RI0  C  
ATOM   1135  NE2 GLN I 116       0.593  -9.891  54.913  1.00  0.00      RI0  N  
ATOM   1136  OE1 GLN I 116       2.104  -8.737  56.158  1.00  0.00      RI0  O  
ATOM   1137  H   GLN I 116       2.135  -4.121  56.186  1.00  0.00      RI0  H  
ATOM   1138 HE21 GLN I 116      -0.275  -9.866  54.418  1.00  0.00      RI0  H  
ATOM   1139 HE22 GLN I 116       1.083 -10.762  54.886  1.00  0.00      RI0  H  
ATOM   1140  N   PHE I 117       1.775  -4.863  53.078  1.00  0.00      RI0  N  
ATOM   1141  CA  PHE I 117       1.619  -4.735  51.639  1.00  0.00      RI0  C  
ATOM   1142  C   PHE I 117       2.667  -3.795  51.092  1.00  0.00      RI0  C  
ATOM   1143  O   PHE I 117       2.444  -2.590  51.035  1.00  0.00      RI0  O  
ATOM   1144  CB  PHE I 117       0.221  -4.219  51.299  1.00  0.00      RI0  C  
ATOM   1145  CG  PHE I 117      -0.836  -5.108  51.907  1.00  0.00      RI0  C  
ATOM   1146  CD1 PHE I 117      -0.962  -6.428  51.491  1.00  0.00      RI0  C  
ATOM   1147  CD2 PHE I 117      -1.690  -4.601  52.879  1.00  0.00      RI0  C  
ATOM   1148  CE1 PHE I 117      -1.949  -7.237  52.041  1.00  0.00      RI0  C  
ATOM   1149  CE2 PHE I 117      -2.678  -5.410  53.427  1.00  0.00      RI0  C  
ATOM   1150  CZ  PHE I 117      -2.810  -6.727  53.005  1.00  0.00      RI0  C  
ATOM   1151  H   PHE I 117       1.740  -4.005  53.592  1.00  0.00      RI0  H  
ATOM   1152  N   PRO I 118       3.841  -4.312  50.705  1.00  0.00      RI0  N  
ATOM   1153  CA  PRO I 118       4.886  -3.428  50.168  1.00  0.00      RI0  C  
ATOM   1154  C   PRO I 118       4.412  -2.525  49.030  1.00  0.00      RI0  C  
ATOM   1155  O   PRO I 118       3.615  -2.928  48.177  1.00  0.00      RI0  O  
ATOM   1156  CB  PRO I 118       5.971  -4.420  49.735  1.00  0.00      RI0  C  
ATOM   1157  CG  PRO I 118       5.757  -5.652  50.615  1.00  0.00      RI0  C  
ATOM   1158  CD  PRO I 118       4.241  -5.711  50.748  1.00  0.00      RI0  C  
ATOM   1159  N   ASN I 119       4.869  -1.271  49.079  1.00  0.00      RI0  N  
ATOM   1160  CA  ASN I 119       4.575  -0.239  48.093  1.00  0.00      RI0  C  
ATOM   1161  C   ASN I 119       3.108   0.215  48.096  1.00  0.00      RI0  C  
ATOM   1162  O   ASN I 119       2.673   0.842  47.137  1.00  0.00      RI0  O  
ATOM   1163  CB  ASN I 119       5.217  -0.484  46.730  1.00  0.00      RI0  C  
ATOM   1164  CG  ASN I 119       6.564   0.240  46.680  1.00  0.00      RI0  C  
ATOM   1165  ND2 ASN I 119       7.075   0.640  47.870  1.00  0.00      RI0  N  
ATOM   1166  OD1 ASN I 119       7.127   0.443  45.608  1.00  0.00      RI0  O  
ATOM   1167  H   ASN I 119       5.431  -1.029  49.872  1.00  0.00      RI0  H  
ATOM   1168 HD21 ASN I 119       7.908   1.189  47.933  1.00  0.00      RI0  H  
ATOM   1169 HD22 ASN I 119       6.735   0.440  48.798  1.00  0.00      RI0  H  
ATOM   1170  N   TRP I 120       2.373  -0.049  49.188  1.00  0.00      RI0  N  
ATOM   1171  CA  TRP I 120       1.033   0.475  49.428  1.00  0.00      RI0  C  
ATOM   1172  C   TRP I 120       1.201   1.498  50.533  1.00  0.00      RI0  C  
ATOM   1173  O   TRP I 120       1.883   1.213  51.513  1.00  0.00      RI0  O  
ATOM   1174  CB  TRP I 120       0.080  -0.638  49.846  1.00  0.00      RI0  C  
ATOM   1175  CG  TRP I 120      -0.348  -1.397  48.618  1.00  0.00      RI0  C  
ATOM   1176  CD1 TRP I 120       0.382  -2.354  47.900  1.00  0.00      RI0  C  
ATOM   1177  CD2 TRP I 120      -1.596  -1.269  47.913  1.00  0.00      RI0  C  
ATOM   1178  CE2 TRP I 120      -1.552  -2.139  46.801  1.00  0.00      RI0  C  
ATOM   1179  CE3 TRP I 120      -2.717  -0.480  48.133  1.00  0.00      RI0  C  
ATOM   1180  NE1 TRP I 120      -0.325  -2.796  46.826  1.00  0.00      RI0  N  
ATOM   1181  CZ2 TRP I 120      -2.638  -2.204  45.938  1.00  0.00      RI0  C  
ATOM   1182  CZ3 TRP I 120      -3.794  -0.555  47.262  1.00  0.00      RI0  C  
ATOM   1183  CH2 TRP I 120      -3.755  -1.409  46.167  1.00  0.00      RI0  C  
ATOM   1184  H   TRP I 120       2.787  -0.537  49.959  1.00  0.00      RI0  H  
ATOM   1185  HE1 TRP I 120       0.002  -3.448  46.172  1.00  0.00      RI0  H  
ATOM   1186  N   TYR I 121       0.633   2.695  50.374  1.00  0.00      RI0  N  
ATOM   1187  CA  TYR I 121       0.851   3.802  51.302  1.00  0.00      RI0  C  
ATOM   1188  C   TYR I 121      -0.416   4.431  51.799  1.00  0.00      RI0  C  
ATOM   1189  O   TYR I 121      -1.395   4.494  51.049  1.00  0.00      RI0  O  
ATOM   1190  CB  TYR I 121       1.656   4.920  50.654  1.00  0.00      RI0  C  
ATOM   1191  CG  TYR I 121       3.041   4.499  50.243  1.00  0.00      RI0  C  
ATOM   1192  CD1 TYR I 121       3.261   3.870  49.022  1.00  0.00      RI0  C  
ATOM   1193  CD2 TYR I 121       4.103   4.777  51.089  1.00  0.00      RI0  C  
ATOM   1194  CE1 TYR I 121       4.555   3.548  48.632  1.00  0.00      RI0  C  
ATOM   1195  CE2 TYR I 121       5.392   4.457  50.698  1.00  0.00      RI0  C  
ATOM   1196  CZ  TYR I 121       5.621   3.862  49.466  1.00  0.00      RI0  C  
ATOM   1197  OH  TYR I 121       6.921   3.609  49.072  1.00  0.00      RI0  O  
ATOM   1198  H   TYR I 121       0.076   2.895  49.568  1.00  0.00      RI0  H  
ATOM   1199  HH  TYR I 121       7.263   2.983  49.722  1.00  0.00      RI0  H  
ATOM   1200  N   ILE I 122      -0.373   5.045  53.014  1.00  0.00      RI0  N  
ATOM   1201  CA  ILE I 122      -1.481   5.880  53.503  1.00  0.00      RI0  C  
ATOM   1202  C   ILE I 122      -1.571   7.065  52.516  1.00  0.00      RI0  C  
ATOM   1203  O   ILE I 122      -0.550   7.680  52.199  1.00  0.00      RI0  O  
ATOM   1204  CB  ILE I 122      -1.238   6.309  54.949  1.00  0.00      RI0  C  
ATOM   1205  CG1 ILE I 122      -1.305   5.066  55.841  1.00  0.00      RI0  C  
ATOM   1206  CG2 ILE I 122      -2.227   7.385  55.401  1.00  0.00      RI0  C  
ATOM   1207  CD1 ILE I 122      -1.243   5.391  57.333  1.00  0.00      RI0  C  
ATOM   1208  H   ILE I 122       0.495   5.017  53.514  1.00  0.00      RI0  H  
ATOM   1209  N   SER I 123      -2.757   7.292  51.966  1.00  0.00      RI0  N  
ATOM   1210  CA  SER I 123      -2.959   8.250  50.902  1.00  0.00      RI0  C  
ATOM   1211  C   SER I 123      -4.190   9.109  51.114  1.00  0.00      RI0  C  
ATOM   1212  O   SER I 123      -5.147   8.704  51.778  1.00  0.00      RI0  O  
ATOM   1213  CB  SER I 123      -3.046   7.505  49.571  1.00  0.00      RI0  C  
ATOM   1214  OG  SER I 123      -2.041   6.491  49.487  1.00  0.00      RI0  O  
ATOM   1215  H   SER I 123      -3.579   6.804  52.256  1.00  0.00      RI0  H  
ATOM   1216  HG  SER I 123      -1.964   6.096  50.346  1.00  0.00      RI0  H  
ATOM   1217  N   THR I 124      -4.178  10.282  50.484  1.00  0.00      RI0  N  
ATOM   1218  CA  THR I 124      -5.329  11.166  50.418  1.00  0.00      RI0  C  
ATOM   1219  C   THR I 124      -5.557  11.550  48.941  1.00  0.00      RI0  C  
ATOM   1220  O   THR I 124      -4.652  11.469  48.105  1.00  0.00      RI0  O  
ATOM   1221  CB  THR I 124      -4.971  12.333  51.323  1.00  0.00      RI0  C  
ATOM   1222  CG2 THR I 124      -5.259  12.014  52.788  1.00  0.00      RI0  C  
ATOM   1223  OG1 THR I 124      -3.578  12.619  51.183  1.00  0.00      RI0  O  
ATOM   1224  H   THR I 124      -3.346  10.647  50.056  1.00  0.00      RI0  H  
ATOM   1225  HG1 THR I 124      -3.462  13.528  51.463  1.00  0.00      RI0  H  
ATOM   1226  N   SER I 125      -6.773  11.959  48.633  1.00  0.00      RI0  N  
ATOM   1227  CA  SER I 125      -7.120  12.426  47.297  1.00  0.00      RI0  C  
ATOM   1228  C   SER I 125      -6.885  13.933  47.225  1.00  0.00      RI0  C  
ATOM   1229  O   SER I 125      -6.792  14.596  48.265  1.00  0.00      RI0  O  
ATOM   1230  CB  SER I 125      -8.558  11.982  47.170  1.00  0.00      RI0  C  
ATOM   1231  OG  SER I 125      -8.756  11.075  48.262  1.00  0.00      RI0  O  
ATOM   1232  H   SER I 125      -7.496  12.034  49.320  1.00  0.00      RI0  H  
ATOM   1233  HG  SER I 125      -8.304  10.270  48.037  1.00  0.00      RI0  H  
ATOM   1234  N   GLN I 126      -6.791  14.480  46.008  1.00  0.00      RI0  N  
ATOM   1235  CA  GLN I 126      -6.675  15.925  45.845  1.00  0.00      RI0  C  
ATOM   1236  C   GLN I 126      -7.998  16.576  46.253  1.00  0.00      RI0  C  
ATOM   1237  O   GLN I 126      -7.980  17.646  46.859  1.00  0.00      RI0  O  
ATOM   1238  CB  GLN I 126      -6.304  16.295  44.411  1.00  0.00      RI0  C  
ATOM   1239  CG  GLN I 126      -4.926  15.777  43.998  1.00  0.00      RI0  C  
ATOM   1240  CD  GLN I 126      -3.830  16.432  44.817  1.00  0.00      RI0  C  
ATOM   1241  NE2 GLN I 126      -2.619  15.900  44.592  1.00  0.00      RI0  N  
ATOM   1242  OE1 GLN I 126      -4.053  17.364  45.582  1.00  0.00      RI0  O  
ATOM   1243  H   GLN I 126      -6.838  13.896  45.198  1.00  0.00      RI0  H  
ATOM   1244 HE21 GLN I 126      -2.528  15.069  44.032  1.00  0.00      RI0  H  
ATOM   1245 HE22 GLN I 126      -1.778  16.274  44.982  1.00  0.00      RI0  H  
ATOM   1246  N   ALA I 127      -9.142  15.928  45.937  1.00  0.00      RI0  N  
ATOM   1247  CA  ALA I 127     -10.456  16.454  46.276  1.00  0.00      RI0  C  
ATOM   1248  C   ALA I 127     -10.680  16.545  47.788  1.00  0.00      RI0  C  
ATOM   1249  O   ALA I 127     -10.107  15.794  48.575  1.00  0.00      RI0  O  
ATOM   1250  CB  ALA I 127     -11.557  15.599  45.647  1.00  0.00      RI0  C  
ATOM   1251  H   ALA I 127      -9.084  15.027  45.517  1.00  0.00      RI0  H  
ATOM   1252  N   GLU I 128     -11.512  17.501  48.170  1.00  0.00      RI0  N  
ATOM   1253  CA  GLU I 128     -11.851  17.795  49.555  1.00  0.00      RI0  C  
ATOM   1254  C   GLU I 128     -12.825  16.762  50.096  1.00  0.00      RI0  C  
ATOM   1255  O   GLU I 128     -13.677  16.273  49.349  1.00  0.00      RI0  O  
ATOM   1256  CB  GLU I 128     -12.486  19.186  49.584  1.00  0.00      RI0  C  
ATOM   1257  CG  GLU I 128     -12.738  19.778  50.969  1.00  0.00      RI0  C  
ATOM   1258  CD  GLU I 128     -11.437  20.279  51.554  1.00  0.00      RI0  C  
ATOM   1259  OE1 GLU I 128     -10.427  19.587  51.483  1.00  0.00      RI0  O  
ATOM   1260  OE2 GLU I 128     -11.420  21.384  52.078  1.00  0.00      RI0  O1-
ATOM   1261  H   GLU I 128     -12.012  18.004  47.470  1.00  0.00      RI0  H  
ATOM   1262  N   ASN I 129     -12.738  16.462  51.400  1.00  0.00      RI0  N  
ATOM   1263  CA  ASN I 129     -13.731  15.629  52.077  1.00  0.00      RI0  C  
ATOM   1264  C   ASN I 129     -13.806  14.197  51.538  1.00  0.00      RI0  C  
ATOM   1265  O   ASN I 129     -14.892  13.619  51.452  1.00  0.00      RI0  O  
ATOM   1266  CB  ASN I 129     -15.022  16.490  52.117  1.00  0.00      RI0  C  
ATOM   1267  CG  ASN I 129     -16.347  15.754  52.083  1.00  0.00      RI0  C  
ATOM   1268  ND2 ASN I 129     -16.898  15.724  50.868  1.00  0.00      RI0  N  
ATOM   1269  OD1 ASN I 129     -16.864  15.267  53.083  1.00  0.00      RI0  O  
ATOM   1270  H   ASN I 129     -11.945  16.822  51.902  1.00  0.00      RI0  H  
ATOM   1271 HD21 ASN I 129     -17.807  15.342  50.716  1.00  0.00      RI0  H  
ATOM   1272 HD22 ASN I 129     -16.374  16.078  50.091  1.00  0.00      RI0  H  
ATOM   1273  N   MET I 130     -12.658  13.639  51.138  1.00  0.00      RI0  N  
ATOM   1274  CA  MET I 130     -12.599  12.266  50.655  1.00  0.00      RI0  C  
ATOM   1275  C   MET I 130     -11.880  11.394  51.669  1.00  0.00      RI0  C  
ATOM   1276  O   MET I 130     -11.056  11.891  52.446  1.00  0.00      RI0  O  
ATOM   1277  CB  MET I 130     -11.882  12.247  49.303  1.00  0.00      RI0  C  
ATOM   1278  CG  MET I 130     -12.655  12.986  48.211  1.00  0.00      RI0  C  
ATOM   1279  SD  MET I 130     -14.254  12.242  47.842  1.00  0.00      RI0  S  
ATOM   1280  CE  MET I 130     -13.666  10.685  47.154  1.00  0.00      RI0  C  
ATOM   1281  H   MET I 130     -11.806  14.156  51.247  1.00  0.00      RI0  H  
ATOM   1282  N   PRO I 131     -12.205  10.093  51.723  1.00  0.00      RI0  N  
ATOM   1283  CA  PRO I 131     -11.540   9.222  52.698  1.00  0.00      RI0  C  
ATOM   1284  C   PRO I 131     -10.031   9.133  52.576  1.00  0.00      RI0  C  
ATOM   1285  O   PRO I 131      -9.452   9.304  51.503  1.00  0.00      RI0  O  
ATOM   1286  CB  PRO I 131     -12.223   7.867  52.479  1.00  0.00      RI0  C  
ATOM   1287  CG  PRO I 131     -13.573   8.194  51.846  1.00  0.00      RI0  C  
ATOM   1288  CD  PRO I 131     -13.243   9.396  50.971  1.00  0.00      RI0  C  
ATOM   1289  N   VAL I 132      -9.397   8.842  53.706  1.00  0.00      RI0  N  
ATOM   1290  CA  VAL I 132      -7.990   8.492  53.753  1.00  0.00      RI0  C  
ATOM   1291  C   VAL I 132      -8.037   7.010  53.354  1.00  0.00      RI0  C  
ATOM   1292  O   VAL I 132      -8.931   6.274  53.802  1.00  0.00      RI0  O  
ATOM   1293  CB  VAL I 132      -7.437   8.709  55.159  1.00  0.00      RI0  C  
ATOM   1294  CG1 VAL I 132      -5.983   8.255  55.277  1.00  0.00      RI0  C  
ATOM   1295  CG2 VAL I 132      -7.602  10.179  55.543  1.00  0.00      RI0  C  
ATOM   1296  H   VAL I 132      -9.971   8.622  54.494  1.00  0.00      RI0  H  
ATOM   1297  N   PHE I 133      -7.110   6.580  52.512  1.00  0.00      RI0  N  
ATOM   1298  CA  PHE I 133      -7.137   5.212  52.009  1.00  0.00      RI0  C  
ATOM   1299  C   PHE I 133      -5.747   4.659  51.808  1.00  0.00      RI0  C  
ATOM   1300  O   PHE I 133      -4.774   5.367  52.017  1.00  0.00      RI0  O  
ATOM   1301  CB  PHE I 133      -7.955   5.143  50.711  1.00  0.00      RI0  C  
ATOM   1302  CG  PHE I 133      -7.343   6.008  49.629  1.00  0.00      RI0  C  
ATOM   1303  CD1 PHE I 133      -6.515   5.438  48.667  1.00  0.00      RI0  C  
ATOM   1304  CD2 PHE I 133      -7.612   7.373  49.581  1.00  0.00      RI0  C  
ATOM   1305  CE1 PHE I 133      -5.960   6.226  47.666  1.00  0.00      RI0  C  
ATOM   1306  CE2 PHE I 133      -7.056   8.162  48.582  1.00  0.00      RI0  C  
ATOM   1307  CZ  PHE I 133      -6.229   7.589  47.624  1.00  0.00      RI0  C  
ATOM   1308  H   PHE I 133      -6.370   7.186  52.206  1.00  0.00      RI0  H  
ATOM   1309  N   LEU I 134      -5.652   3.389  51.430  1.00  0.00      RI0  N  
ATOM   1310  CA  LEU I 134      -4.378   2.786  51.124  1.00  0.00      RI0  C  
ATOM   1311  C   LEU I 134      -4.243   2.775  49.598  1.00  0.00      RI0  C  
ATOM   1312  O   LEU I 134      -5.118   2.250  48.911  1.00  0.00      RI0  O  
ATOM   1313  CB  LEU I 134      -4.362   1.364  51.685  1.00  0.00      RI0  C  
ATOM   1314  CG  LEU I 134      -2.973   0.758  51.867  1.00  0.00      RI0  C  
ATOM   1315  CD1 LEU I 134      -2.146   1.539  52.886  1.00  0.00      RI0  C  
ATOM   1316  CD2 LEU I 134      -3.058  -0.721  52.241  1.00  0.00      RI0  C  
ATOM   1317  H   LEU I 134      -6.482   2.902  51.174  1.00  0.00      RI0  H  
ATOM   1318  N   GLY I 135      -3.185   3.398  49.085  1.00  0.00      RI0  N  
ATOM   1319  CA  GLY I 135      -2.963   3.511  47.652  1.00  0.00      RI0  C  
ATOM   1320  C   GLY I 135      -1.710   2.798  47.213  1.00  0.00      RI0  C  
ATOM   1321  O   GLY I 135      -0.693   2.889  47.891  1.00  0.00      RI0  O  
ATOM   1322  H   GLY I 135      -2.471   3.804  49.661  1.00  0.00      RI0  H  
ATOM   1323  N   GLY I 136      -1.778   2.109  46.074  1.00  0.00      RI0  N  
ATOM   1324  CA  GLY I 136      -0.655   1.360  45.524  1.00  0.00      RI0  C  
ATOM   1325  C   GLY I 136       0.242   2.178  44.621  1.00  0.00      RI0  C  
ATOM   1326  O   GLY I 136       1.186   1.632  44.049  1.00  0.00      RI0  O  
ATOM   1327  H   GLY I 136      -2.573   2.245  45.486  1.00  0.00      RI0  H  
ATOM   1328  N   THR I 137      -0.043   3.494  44.482  1.00  0.00      RI0  N  
ATOM   1329  CA  THR I 137       0.789   4.446  43.752  1.00  0.00      RI0  C  
ATOM   1330  C   THR I 137       1.279   5.513  44.717  1.00  0.00      RI0  C  
ATOM   1331  O   THR I 137       0.596   5.866  45.685  1.00  0.00      RI0  O  
ATOM   1332  CB  THR I 137      -0.207   5.005  42.752  1.00  0.00      RI0  C  
ATOM   1333  CG2 THR I 137      -0.200   4.213  41.441  1.00  0.00      RI0  C  
ATOM   1334  OG1 THR I 137      -1.510   4.935  43.360  1.00  0.00      RI0  O  
ATOM   1335  H   THR I 137      -0.804   3.961  44.929  1.00  0.00      RI0  H  
ATOM   1336  HG1 THR I 137      -1.699   5.840  43.647  1.00  0.00      RI0  H  
ATOM   1337  N   LYS I 138       2.455   6.033  44.418  1.00  0.00      RI0  N  
ATOM   1338  CA  LYS I 138       3.087   7.091  45.168  1.00  0.00      RI0  C  
ATOM   1339  C   LYS I 138       3.616   8.036  44.094  1.00  0.00      RI0  C  
ATOM   1340  O   LYS I 138       4.430   7.624  43.264  1.00  0.00      RI0  O  
ATOM   1341  CB  LYS I 138       4.208   6.543  46.047  1.00  0.00      RI0  C  
ATOM   1342  CG  LYS I 138       4.894   7.672  46.810  1.00  0.00      RI0  C  
ATOM   1343  CD  LYS I 138       5.851   7.162  47.881  1.00  0.00      RI0  C  
ATOM   1344  CE  LYS I 138       7.089   6.428  47.358  1.00  0.00      RI0  C  
ATOM   1345  NZ  LYS I 138       7.884   5.967  48.503  1.00  0.00      RI0  N1+
ATOM   1346  H   LYS I 138       2.958   5.751  43.600  1.00  0.00      RI0  H  
ATOM   1347  HZ1 LYS I 138       8.811   5.597  48.249  1.00  0.00      RI0  H  
ATOM   1348  HZ2 LYS I 138       8.019   6.750  49.184  1.00  0.00      RI0  H  
ATOM   1349  HZ3 LYS I 138       7.377   5.245  49.058  1.00  0.00      RI0  H  
ATOM   1350  N   GLY I 139       3.036   9.229  44.022  1.00  0.00      RI0  N  
ATOM   1351  CA  GLY I 139       3.444  10.231  43.048  1.00  0.00      RI0  C  
ATOM   1352  C   GLY I 139       2.488  10.463  41.896  1.00  0.00      RI0  C  
ATOM   1353  O   GLY I 139       2.812  11.243  40.992  1.00  0.00      RI0  O  
ATOM   1354  H   GLY I 139       2.306   9.459  44.670  1.00  0.00      RI0  H  
ATOM   1355  N   GLY I 140       1.321   9.812  41.910  1.00  0.00      RI0  N  
ATOM   1356  CA  GLY I 140       0.307  10.033  40.880  1.00  0.00      RI0  C  
ATOM   1357  C   GLY I 140      -0.558  11.212  41.290  1.00  0.00      RI0  C  
ATOM   1358  O   GLY I 140      -0.060  12.144  41.934  1.00  0.00      RI0  O  
ATOM   1359  H   GLY I 140       1.025   9.354  42.748  1.00  0.00      RI0  H  
ATOM   1360  N   GLN I 141      -1.858  11.189  40.957  1.00  0.00      RI0  N  
ATOM   1361  CA  GLN I 141      -2.773  12.244  41.414  1.00  0.00      RI0  C  
ATOM   1362  C   GLN I 141      -2.904  12.188  42.942  1.00  0.00      RI0  C  
ATOM   1363  O   GLN I 141      -2.935  13.231  43.598  1.00  0.00      RI0  O  
ATOM   1364  CB  GLN I 141      -4.154  12.157  40.762  1.00  0.00      RI0  C  
ATOM   1365  CG  GLN I 141      -4.918  13.450  41.060  1.00  0.00      RI0  C  
ATOM   1366  CD  GLN I 141      -6.374  13.336  40.665  1.00  0.00      RI0  C  
ATOM   1367  NE2 GLN I 141      -6.653  13.912  39.483  1.00  0.00      RI0  N  
ATOM   1368  OE1 GLN I 141      -7.202  12.799  41.395  1.00  0.00      RI0  O  
ATOM   1369  H   GLN I 141      -2.224  10.336  40.589  1.00  0.00      RI0  H  
ATOM   1370 HE21 GLN I 141      -5.930  14.350  38.947  1.00  0.00      RI0  H  
ATOM   1371 HE22 GLN I 141      -7.584  13.929  39.117  1.00  0.00      RI0  H  
ATOM   1372  N   ASP I 142      -2.939  10.969  43.502  1.00  0.00      RI0  N  
ATOM   1373  CA  ASP I 142      -3.057  10.758  44.933  1.00  0.00      RI0  C  
ATOM   1374  C   ASP I 142      -1.816  11.176  45.697  1.00  0.00      RI0  C  
ATOM   1375  O   ASP I 142      -0.688  11.027  45.227  1.00  0.00      RI0  O  
ATOM   1376  CB  ASP I 142      -3.335   9.253  45.150  1.00  0.00      RI0  C  
ATOM   1377  CG  ASP I 142      -2.607   8.374  44.122  1.00  0.00      RI0  C  
ATOM   1378  OD1 ASP I 142      -3.116   8.208  43.013  1.00  0.00      RI0  O  
ATOM   1379  OD2 ASP I 142      -1.538   7.845  44.411  1.00  0.00      RI0  O1-
ATOM   1380  H   ASP I 142      -2.806  10.164  42.925  1.00  0.00      RI0  H  
ATOM   1381  N   ILE I 143      -2.051  11.680  46.900  1.00  0.00      RI0  N  
ATOM   1382  CA  ILE I 143      -1.032  12.234  47.767  1.00  0.00      RI0  C  
ATOM   1383  C   ILE I 143      -0.587  11.186  48.764  1.00  0.00      RI0  C  
ATOM   1384  O   ILE I 143      -1.409  10.651  49.503  1.00  0.00      RI0  O  
ATOM   1385  CB  ILE I 143      -1.681  13.370  48.532  1.00  0.00      RI0  C  
ATOM   1386  CG1 ILE I 143      -2.342  14.351  47.578  1.00  0.00      RI0  C  
ATOM   1387  CG2 ILE I 143      -0.720  14.010  49.521  1.00  0.00      RI0  C  
ATOM   1388  CD1 ILE I 143      -3.458  15.118  48.274  1.00  0.00      RI0  C  
ATOM   1389  H   ILE I 143      -2.966  11.569  47.285  1.00  0.00      RI0  H  
ATOM   1390  N   THR I 144       0.716  10.932  48.820  1.00  0.00      RI0  N  
ATOM   1391  CA  THR I 144       1.270   9.942  49.732  1.00  0.00      RI0  C  
ATOM   1392  C   THR I 144       2.289  10.513  50.711  1.00  0.00      RI0  C  
ATOM   1393  O   THR I 144       2.880   9.738  51.465  1.00  0.00      RI0  O  
ATOM   1394  CB  THR I 144       1.802   8.964  48.712  1.00  0.00      RI0  C  
ATOM   1395  CG2 THR I 144       0.959   7.696  48.658  1.00  0.00      RI0  C  
ATOM   1396  OG1 THR I 144       1.707   9.610  47.426  1.00  0.00      RI0  O  
ATOM   1397  H   THR I 144       1.371  11.351  48.191  1.00  0.00      RI0  H  
ATOM   1398  HG1 THR I 144       0.826   9.422  47.110  1.00  0.00      RI0  H  
ATOM   1399  N   ASP I 145       2.496  11.842  50.734  1.00  0.00      RI0  N  
ATOM   1400  CA  ASP I 145       3.462  12.432  51.651  1.00  0.00      RI0  C  
ATOM   1401  C   ASP I 145       2.758  13.399  52.585  1.00  0.00      RI0  C  
ATOM   1402  O   ASP I 145       1.750  14.028  52.229  1.00  0.00      RI0  O  
ATOM   1403  CB  ASP I 145       4.680  13.051  50.942  1.00  0.00      RI0  C  
ATOM   1404  CG  ASP I 145       4.325  14.285  50.133  1.00  0.00      RI0  C  
ATOM   1405  OD1 ASP I 145       3.511  14.172  49.220  1.00  0.00      RI0  O  
ATOM   1406  OD2 ASP I 145       4.881  15.356  50.392  1.00  0.00      RI0  O1-
ATOM   1407  H   ASP I 145       2.018  12.505  50.157  1.00  0.00      RI0  H  
ATOM   1408  N   PHE I 146       3.271  13.438  53.817  1.00  0.00      RI0  N  
ATOM   1409  CA  PHE I 146       2.696  14.151  54.938  1.00  0.00      RI0  C  
ATOM   1410  C   PHE I 146       3.740  14.876  55.753  1.00  0.00      RI0  C  
ATOM   1411  O   PHE I 146       4.935  14.623  55.622  1.00  0.00      RI0  O  
ATOM   1412  CB  PHE I 146       1.976  13.172  55.877  1.00  0.00      RI0  C  
ATOM   1413  CG  PHE I 146       1.097  12.207  55.114  1.00  0.00      RI0  C  
ATOM   1414  CD1 PHE I 146       1.564  10.932  54.808  1.00  0.00      RI0  C  
ATOM   1415  CD2 PHE I 146      -0.177  12.589  54.715  1.00  0.00      RI0  C  
ATOM   1416  CE1 PHE I 146       0.766  10.053  54.086  1.00  0.00      RI0  C  
ATOM   1417  CE2 PHE I 146      -0.977  11.712  53.992  1.00  0.00      RI0  C  
ATOM   1418  CZ  PHE I 146      -0.500  10.448  53.669  1.00  0.00      RI0  C  
ATOM   1419  H   PHE I 146       4.095  12.897  53.993  1.00  0.00      RI0  H  
ATOM   1420  N   THR I 147       3.276  15.760  56.631  1.00  0.00      RI0  N  
ATOM   1421  CA  THR I 147       4.095  16.352  57.672  1.00  0.00      RI0  C  
ATOM   1422  C   THR I 147       3.436  15.968  59.009  1.00  0.00      RI0  C  
ATOM   1423  O   THR I 147       2.229  15.732  59.071  1.00  0.00      RI0  O  
ATOM   1424  CB  THR I 147       4.090  17.846  57.366  1.00  0.00      RI0  C  
ATOM   1425  CG2 THR I 147       5.358  18.257  56.615  1.00  0.00      RI0  C  
ATOM   1426  OG1 THR I 147       2.929  18.177  56.581  1.00  0.00      RI0  O  
ATOM   1427  H   THR I 147       2.292  15.923  56.727  1.00  0.00      RI0  H  
ATOM   1428  HG1 THR I 147       2.943  17.619  55.810  1.00  0.00      RI0  H  
ATOM   1429  N   MET I 148       4.232  15.904  60.066  1.00  0.00      RI0  N  
ATOM   1430  CA  MET I 148       3.775  15.533  61.403  1.00  0.00      RI0  C  
ATOM   1431  C   MET I 148       3.952  16.717  62.344  1.00  0.00      RI0  C  
ATOM   1432  O   MET I 148       4.985  17.381  62.304  1.00  0.00      RI0  O  
ATOM   1433  CB  MET I 148       4.570  14.322  61.890  1.00  0.00      RI0  C  
ATOM   1434  CG  MET I 148       4.277  13.931  63.338  1.00  0.00      RI0  C  
ATOM   1435  SD  MET I 148       5.113  12.416  63.832  1.00  0.00      RI0  S  
ATOM   1436  CE  MET I 148       6.780  12.858  63.319  1.00  0.00      RI0  C  
ATOM   1437  H   MET I 148       5.187  16.197  60.015  1.00  0.00      RI0  H  
ATOM   1438  N   GLN I 149       2.928  16.993  63.168  1.00  0.00      RI0  N  
ATOM   1439  CA  GLN I 149       2.957  18.077  64.150  1.00  0.00      RI0  C  
ATOM   1440  C   GLN I 149       2.872  17.418  65.500  1.00  0.00      RI0  C  
ATOM   1441  O   GLN I 149       2.037  16.554  65.719  1.00  0.00      RI0  O  
ATOM   1442  CB  GLN I 149       1.821  19.086  63.951  1.00  0.00      RI0  C  
ATOM   1443  CG  GLN I 149       1.634  19.585  62.512  1.00  0.00      RI0  C  
ATOM   1444  CD  GLN I 149       0.869  18.551  61.712  1.00  0.00      RI0  C  
ATOM   1445  NE2 GLN I 149       1.464  18.208  60.556  1.00  0.00      RI0  N  
ATOM   1446  OE1 GLN I 149      -0.181  18.080  62.135  1.00  0.00      RI0  O  
ATOM   1447  H   GLN I 149       2.153  16.357  63.220  1.00  0.00      RI0  H  
ATOM   1448 HE21 GLN I 149       2.293  18.675  60.249  1.00  0.00      RI0  H  
ATOM   1449 HE22 GLN I 149       1.128  17.462  59.975  1.00  0.00      RI0  H  
ATOM   1450  N   PHE I 150       3.707  17.849  66.414  1.00  0.00      RI0  N  
ATOM   1451  CA  PHE I 150       3.779  17.265  67.746  1.00  0.00      RI0  C  
ATOM   1452  C   PHE I 150       2.742  17.908  68.638  1.00  0.00      RI0  C  
ATOM   1453  O   PHE I 150       2.488  19.110  68.550  1.00  0.00      RI0  O  
ATOM   1454  CB  PHE I 150       5.179  17.449  68.327  1.00  0.00      RI0  C  
ATOM   1455  CG  PHE I 150       6.194  17.042  67.288  1.00  0.00      RI0  C  
ATOM   1456  CD1 PHE I 150       7.067  17.989  66.763  1.00  0.00      RI0  C  
ATOM   1457  CD2 PHE I 150       6.251  15.725  66.850  1.00  0.00      RI0  C  
ATOM   1458  CE1 PHE I 150       7.989  17.621  65.792  1.00  0.00      RI0  C  
ATOM   1459  CE2 PHE I 150       7.175  15.358  65.880  1.00  0.00      RI0  C  
ATOM   1460  CZ  PHE I 150       8.040  16.305  65.346  1.00  0.00      RI0  C  
ATOM   1461  H   PHE I 150       4.224  18.685  66.246  1.00  0.00      RI0  H  
ATOM   1462  N   VAL I 151       2.102  17.079  69.458  1.00  0.00      RI0  N  
ATOM   1463  CA  VAL I 151       1.051  17.483  70.387  1.00  0.00      RI0  C  
ATOM   1464  C   VAL I 151       1.509  17.191  71.821  1.00  0.00      RI0  C  
ATOM   1465  O   VAL I 151       2.211  16.198  72.046  1.00  0.00      RI0  O  
ATOM   1466  CB  VAL I 151      -0.247  16.737  70.038  1.00  0.00      RI0  C  
ATOM   1467  CG1 VAL I 151      -1.399  17.047  70.997  1.00  0.00      RI0  C  
ATOM   1468  CG2 VAL I 151      -0.647  17.020  68.589  1.00  0.00      RI0  C  
ATOM   1469  H   VAL I 151       2.392  16.120  69.528  1.00  0.00      RI0  H  
ATOM   1470  N   SER I 152       1.085  18.034  72.796  1.00  0.00      RI0  N  
ATOM   1471  CA  SER I 152       1.463  17.865  74.209  1.00  0.00      RI0  C  
ATOM   1472  C   SER I 152       0.992  16.525  74.780  1.00  0.00      RI0  C  
ATOM   1473  O   SER I 152      -0.014  15.973  74.318  1.00  0.00      RI0  O  
ATOM   1474  CB  SER I 152       0.885  19.104  74.855  1.00  0.00      RI0  C  
ATOM   1475  OG  SER I 152       0.869  20.096  73.818  1.00  0.00      RI0  O  
ATOM   1476  H   SER I 152       0.440  18.767  72.582  1.00  0.00      RI0  H  
ATOM   1477  HG  SER I 152       1.773  20.353  73.676  1.00  0.00      RI0  H  
ATOM   1478  N   SER I 153       1.740  15.999  75.774  1.00  0.00      RI0  N  
ATOM   1479  CA  SER I 153       1.435  14.718  76.413  1.00  0.00      RI0  C  
ATOM   1480  C   SER I 153       0.245  14.819  77.378  1.00  0.00      RI0  C  
ATOM   1481  O   SER I 153      -0.616  13.939  77.394  1.00  0.00      RI0  O  
ATOM   1482  CB  SER I 153       2.750  14.335  77.064  1.00  0.00      RI0  C  
ATOM   1483  OG  SER I 153       3.744  15.120  76.390  1.00  0.00      RI0  O  
ATOM   1484  H   SER I 153       2.559  16.478  76.087  1.00  0.00      RI0  H  
ATOM   1485  HG  SER I 153       4.560  14.636  76.457  1.00  0.00      RI0  H  
TER   
ATOM   1486  N   GLU H   1     -20.559 -15.749  75.928  1.00  0.00      LH0  N  
ATOM   1487  CA  GLU H   1     -20.962 -15.787  74.525  1.00  0.00      LH0  C  
ATOM   1488  C   GLU H   1     -21.003 -14.364  73.988  1.00  0.00      LH0  C  
ATOM   1489  O   GLU H   1     -21.122 -13.415  74.758  1.00  0.00      LH0  O  
ATOM   1490  CB  GLU H   1     -22.289 -16.545  74.417  1.00  0.00      LH0  C  
ATOM   1491  CG  GLU H   1     -22.528 -17.222  73.062  1.00  0.00      LH0  C  
ATOM   1492  CD  GLU H   1     -23.506 -16.418  72.231  1.00  0.00      LH0  C  
ATOM   1493  OE1 GLU H   1     -24.535 -16.964  71.850  1.00  0.00      LH0  O  
ATOM   1494  OE2 GLU H   1     -23.267 -15.240  71.990  1.00  0.00      LH0  O1-
ATOM   1495  H   GLU H   1     -20.864 -14.934  76.422  1.00  0.00      LH0  H  
ATOM   1496  N   VAL H   2     -20.802 -14.237  72.672  1.00  0.00      LH0  N  
ATOM   1497  CA  VAL H   2     -20.514 -12.911  72.128  1.00  0.00      LH0  C  
ATOM   1498  C   VAL H   2     -21.769 -12.154  71.703  1.00  0.00      LH0  C  
ATOM   1499  O   VAL H   2     -21.942 -11.741  70.562  1.00  0.00      LH0  O  
ATOM   1500  CB  VAL H   2     -19.475 -13.019  70.993  1.00  0.00      LH0  C  
ATOM   1501  CG1 VAL H   2     -18.893 -11.659  70.593  1.00  0.00      LH0  C  
ATOM   1502  CG2 VAL H   2     -18.343 -13.976  71.380  1.00  0.00      LH0  C  
ATOM   1503  H   VAL H   2     -21.128 -14.986  72.091  1.00  0.00      LH0  H  
ATOM   1504  N   GLN H   3     -22.653 -11.987  72.692  1.00  0.00      LH0  N  
ATOM   1505  CA  GLN H   3     -23.929 -11.370  72.348  1.00  0.00      LH0  C  
ATOM   1506  C   GLN H   3     -24.207 -10.083  73.094  1.00  0.00      LH0  C  
ATOM   1507  O   GLN H   3     -23.549  -9.735  74.071  1.00  0.00      LH0  O  
ATOM   1508  CB  GLN H   3     -25.072 -12.373  72.524  1.00  0.00      LH0  C  
ATOM   1509  CG  GLN H   3     -25.136 -12.991  73.923  1.00  0.00      LH0  C  
ATOM   1510  CD  GLN H   3     -26.315 -13.936  73.995  1.00  0.00      LH0  C  
ATOM   1511  NE2 GLN H   3     -26.159 -15.053  73.288  1.00  0.00      LH0  N  
ATOM   1512  OE1 GLN H   3     -27.314 -13.675  74.652  1.00  0.00      LH0  O  
ATOM   1513  H   GLN H   3     -22.433 -12.316  73.610  1.00  0.00      LH0  H  
ATOM   1514 HE21 GLN H   3     -25.323 -15.245  72.755  1.00  0.00      LH0  H  
ATOM   1515 HE22 GLN H   3     -26.851 -15.768  73.254  1.00  0.00      LH0  H  
ATOM   1516  N   LEU H   4     -25.229  -9.388  72.579  1.00  0.00      LH0  N  
ATOM   1517  CA  LEU H   4     -25.666  -8.180  73.266  1.00  0.00      LH0  C  
ATOM   1518  C   LEU H   4     -26.974  -8.407  73.995  1.00  0.00      LH0  C  
ATOM   1519  O   LEU H   4     -28.058  -8.343  73.429  1.00  0.00      LH0  O  
ATOM   1520  CB  LEU H   4     -25.784  -7.028  72.273  1.00  0.00      LH0  C  
ATOM   1521  CG  LEU H   4     -24.465  -6.654  71.596  1.00  0.00      LH0  C  
ATOM   1522  CD1 LEU H   4     -24.693  -5.698  70.433  1.00  0.00      LH0  C  
ATOM   1523  CD2 LEU H   4     -23.443  -6.089  72.578  1.00  0.00      LH0  C  
ATOM   1524  H   LEU H   4     -25.736  -9.726  71.785  1.00  0.00      LH0  H  
ATOM   1525  N   VAL H   5     -26.825  -8.708  75.288  1.00  0.00      LH0  N  
ATOM   1526  CA  VAL H   5     -28.031  -9.034  76.051  1.00  0.00      LH0  C  
ATOM   1527  C   VAL H   5     -28.824  -7.792  76.424  1.00  0.00      LH0  C  
ATOM   1528  O   VAL H   5     -28.454  -7.035  77.315  1.00  0.00      LH0  O  
ATOM   1529  CB  VAL H   5     -27.675  -9.854  77.300  1.00  0.00      LH0  C  
ATOM   1530  CG1 VAL H   5     -28.932 -10.371  78.009  1.00  0.00      LH0  C  
ATOM   1531  CG2 VAL H   5     -26.712 -10.995  76.963  1.00  0.00      LH0  C  
ATOM   1532  H   VAL H   5     -25.916  -8.625  75.700  1.00  0.00      LH0  H  
ATOM   1533  N   GLN H   6     -29.918  -7.593  75.689  1.00  0.00      LH0  N  
ATOM   1534  CA  GLN H   6     -30.715  -6.411  75.994  1.00  0.00      LH0  C  
ATOM   1535  C   GLN H   6     -31.772  -6.630  77.050  1.00  0.00      LH0  C  
ATOM   1536  O   GLN H   6     -32.191  -7.742  77.346  1.00  0.00      LH0  O  
ATOM   1537  CB  GLN H   6     -31.398  -5.872  74.747  1.00  0.00      LH0  C  
ATOM   1538  CG  GLN H   6     -30.442  -5.240  73.752  1.00  0.00      LH0  C  
ATOM   1539  CD  GLN H   6     -31.242  -4.682  72.599  1.00  0.00      LH0  C  
ATOM   1540  NE2 GLN H   6     -32.179  -3.801  72.952  1.00  0.00      LH0  N  
ATOM   1541  OE1 GLN H   6     -31.043  -5.025  71.442  1.00  0.00      LH0  O  
ATOM   1542  H   GLN H   6     -30.202  -8.278  75.014  1.00  0.00      LH0  H  
ATOM   1543 HE21 GLN H   6     -32.392  -3.570  73.904  1.00  0.00      LH0  H  
ATOM   1544 HE22 GLN H   6     -32.723  -3.380  72.228  1.00  0.00      LH0  H  
ATOM   1545  N   SER H   7     -32.229  -5.483  77.562  1.00  0.00      LH0  N  
ATOM   1546  CA  SER H   7     -33.412  -5.460  78.421  1.00  0.00      LH0  C  
ATOM   1547  C   SER H   7     -34.651  -6.103  77.806  1.00  0.00      LH0  C  
ATOM   1548  O   SER H   7     -34.791  -6.189  76.589  1.00  0.00      LH0  O  
ATOM   1549  CB  SER H   7     -33.683  -4.003  78.799  1.00  0.00      LH0  C  
ATOM   1550  OG  SER H   7     -33.097  -3.131  77.816  1.00  0.00      LH0  O  
ATOM   1551  H   SER H   7     -31.765  -4.624  77.329  1.00  0.00      LH0  H  
ATOM   1552  HG  SER H   7     -33.496  -3.356  76.974  1.00  0.00      LH0  H  
ATOM   1553  N   GLY H   8     -35.544  -6.541  78.708  1.00  0.00      LH0  N  
ATOM   1554  CA  GLY H   8     -36.836  -7.027  78.227  1.00  0.00      LH0  C  
ATOM   1555  C   GLY H   8     -37.763  -5.884  77.857  1.00  0.00      LH0  C  
ATOM   1556  O   GLY H   8     -37.366  -4.727  77.847  1.00  0.00      LH0  O  
ATOM   1557  H   GLY H   8     -35.384  -6.389  79.681  1.00  0.00      LH0  H  
ATOM   1558  N   ALA H   9     -39.009  -6.260  77.539  1.00  0.00      LH0  N  
ATOM   1559  CA  ALA H   9     -39.962  -5.215  77.171  1.00  0.00      LH0  C  
ATOM   1560  C   ALA H   9     -40.466  -4.437  78.373  1.00  0.00      LH0  C  
ATOM   1561  O   ALA H   9     -40.477  -4.944  79.487  1.00  0.00      LH0  O  
ATOM   1562  CB  ALA H   9     -41.160  -5.824  76.440  1.00  0.00      LH0  C  
ATOM   1563  H   ALA H   9     -39.308  -7.195  77.711  1.00  0.00      LH0  H  
ATOM   1564  N   GLU H  10     -40.880  -3.197  78.083  1.00  0.00      LH0  N  
ATOM   1565  CA  GLU H  10     -41.385  -2.319  79.134  1.00  0.00      LH0  C  
ATOM   1566  C   GLU H  10     -42.581  -1.542  78.616  1.00  0.00      LH0  C  
ATOM   1567  O   GLU H  10     -42.703  -1.275  77.420  1.00  0.00      LH0  O  
ATOM   1568  CB  GLU H  10     -40.259  -1.385  79.600  1.00  0.00      LH0  C  
ATOM   1569  CG  GLU H  10     -39.928  -1.462  81.101  1.00  0.00      LH0  C  
ATOM   1570  CD  GLU H  10     -40.767  -0.499  81.930  1.00  0.00      LH0  C  
ATOM   1571  OE1 GLU H  10     -41.950  -0.331  81.671  1.00  0.00      LH0  O  
ATOM   1572  OE2 GLU H  10     -40.234   0.135  82.833  1.00  0.00      LH0  O1-
ATOM   1573  H   GLU H  10     -40.846  -2.863  77.140  1.00  0.00      LH0  H  
ATOM   1574  N   VAL H  11     -43.480  -1.221  79.550  1.00  0.00      LH0  N  
ATOM   1575  CA  VAL H  11     -44.614  -0.376  79.195  1.00  0.00      LH0  C  
ATOM   1576  C   VAL H  11     -44.419   1.002  79.794  1.00  0.00      LH0  C  
ATOM   1577  O   VAL H  11     -44.173   1.184  80.979  1.00  0.00      LH0  O  
ATOM   1578  CB  VAL H  11     -45.936  -1.002  79.661  1.00  0.00      LH0  C  
ATOM   1579  CG1 VAL H  11     -47.148  -0.138  79.293  1.00  0.00      LH0  C  
ATOM   1580  CG2 VAL H  11     -46.080  -2.419  79.104  1.00  0.00      LH0  C  
ATOM   1581  H   VAL H  11     -43.231  -1.353  80.514  1.00  0.00      LH0  H  
ATOM   1582  N   LYS H  12     -44.498   1.986  78.906  1.00  0.00      LH0  N  
ATOM   1583  CA  LYS H  12     -44.234   3.325  79.400  1.00  0.00      LH0  C  
ATOM   1584  C   LYS H  12     -45.442   4.212  79.274  1.00  0.00      LH0  C  
ATOM   1585  O   LYS H  12     -46.141   4.212  78.272  1.00  0.00      LH0  O  
ATOM   1586  CB  LYS H  12     -43.014   3.884  78.675  1.00  0.00      LH0  C  
ATOM   1587  CG  LYS H  12     -41.750   3.236  79.233  1.00  0.00      LH0  C  
ATOM   1588  CD  LYS H  12     -41.388   3.876  80.568  1.00  0.00      LH0  C  
ATOM   1589  CE  LYS H  12     -40.901   2.917  81.649  1.00  0.00      LH0  C  
ATOM   1590  NZ  LYS H  12     -42.010   2.215  82.314  1.00  0.00      LH0  N1+
ATOM   1591  H   LYS H  12     -44.809   1.821  77.972  1.00  0.00      LH0  H  
ATOM   1592  HZ1 LYS H  12     -41.604   1.403  82.834  1.00  0.00      LH0  H  
ATOM   1593  HZ2 LYS H  12     -42.528   2.871  82.949  1.00  0.00      LH0  H  
ATOM   1594  HZ3 LYS H  12     -42.687   1.777  81.657  1.00  0.00      LH0  H  
ATOM   1595  N   LYS H  13     -45.664   4.967  80.341  1.00  0.00      LH0  N  
ATOM   1596  CA  LYS H  13     -46.665   6.015  80.242  1.00  0.00      LH0  C  
ATOM   1597  C   LYS H  13     -45.987   7.291  79.800  1.00  0.00      LH0  C  
ATOM   1598  O   LYS H  13     -44.870   7.580  80.211  1.00  0.00      LH0  O  
ATOM   1599  CB  LYS H  13     -47.335   6.168  81.604  1.00  0.00      LH0  C  
ATOM   1600  CG  LYS H  13     -48.454   5.145  81.777  1.00  0.00      LH0  C  
ATOM   1601  CD  LYS H  13     -48.729   4.814  83.243  1.00  0.00      LH0  C  
ATOM   1602  CE  LYS H  13     -50.055   4.083  83.470  1.00  0.00      LH0  C  
ATOM   1603  NZ  LYS H  13     -50.247   2.998  82.499  1.00  0.00      LH0  N1+
ATOM   1604  H   LYS H  13     -45.035   4.924  81.120  1.00  0.00      LH0  H  
ATOM   1605  HZ1 LYS H  13     -50.996   2.346  82.814  1.00  0.00      LH0  H  
ATOM   1606  HZ2 LYS H  13     -50.605   3.372  81.594  1.00  0.00      LH0  H  
ATOM   1607  HZ3 LYS H  13     -49.383   2.460  82.303  1.00  0.00      LH0  H  
ATOM   1608  N   PRO H  14     -46.689   8.051  78.926  1.00  0.00      LH0  N  
ATOM   1609  CA  PRO H  14     -46.178   9.373  78.550  1.00  0.00      LH0  C  
ATOM   1610  C   PRO H  14     -45.808  10.217  79.760  1.00  0.00      LH0  C  
ATOM   1611  O   PRO H  14     -46.650  10.545  80.586  1.00  0.00      LH0  O  
ATOM   1612  CB  PRO H  14     -47.329   9.954  77.723  1.00  0.00      LH0  C  
ATOM   1613  CG  PRO H  14     -48.047   8.738  77.140  1.00  0.00      LH0  C  
ATOM   1614  CD  PRO H  14     -47.949   7.722  78.270  1.00  0.00      LH0  C  
ATOM   1615  N   GLY H  15     -44.506  10.502  79.848  1.00  0.00      LH0  N  
ATOM   1616  CA  GLY H  15     -44.051  11.164  81.064  1.00  0.00      LH0  C  
ATOM   1617  C   GLY H  15     -42.873  10.477  81.729  1.00  0.00      LH0  C  
ATOM   1618  O   GLY H  15     -41.939  11.124  82.190  1.00  0.00      LH0  O  
ATOM   1619  H   GLY H  15     -43.882  10.248  79.107  1.00  0.00      LH0  H  
ATOM   1620  N   GLU H  16     -42.947   9.134  81.762  1.00  0.00      LH0  N  
ATOM   1621  CA  GLU H  16     -41.883   8.388  82.442  1.00  0.00      LH0  C  
ATOM   1622  C   GLU H  16     -40.498   8.592  81.844  1.00  0.00      LH0  C  
ATOM   1623  O   GLU H  16     -40.332   9.053  80.718  1.00  0.00      LH0  O  
ATOM   1624  CB  GLU H  16     -42.166   6.881  82.465  1.00  0.00      LH0  C  
ATOM   1625  CG  GLU H  16     -43.358   6.374  83.284  1.00  0.00      LH0  C  
ATOM   1626  CD  GLU H  16     -43.300   4.851  83.334  1.00  0.00      LH0  C  
ATOM   1627  OE1 GLU H  16     -42.498   4.303  84.081  1.00  0.00      LH0  O  
ATOM   1628  OE2 GLU H  16     -44.014   4.184  82.594  1.00  0.00      LH0  O1-
ATOM   1629  H   GLU H  16     -43.700   8.660  81.304  1.00  0.00      LH0  H  
ATOM   1630  N   SER H  17     -39.512   8.178  82.646  1.00  0.00      LH0  N  
ATOM   1631  CA  SER H  17     -38.146   8.140  82.140  1.00  0.00      LH0  C  
ATOM   1632  C   SER H  17     -37.582   6.749  82.355  1.00  0.00      LH0  C  
ATOM   1633  O   SER H  17     -37.866   6.104  83.354  1.00  0.00      LH0  O  
ATOM   1634  CB  SER H  17     -37.297   9.191  82.855  1.00  0.00      LH0  C  
ATOM   1635  OG  SER H  17     -37.963  10.457  82.819  1.00  0.00      LH0  O  
ATOM   1636  H   SER H  17     -39.703   7.832  83.563  1.00  0.00      LH0  H  
ATOM   1637  HG  SER H  17     -37.771  10.846  81.967  1.00  0.00      LH0  H  
ATOM   1638  N   LEU H  18     -36.798   6.296  81.371  1.00  0.00      LH0  N  
ATOM   1639  CA  LEU H  18     -36.314   4.920  81.457  1.00  0.00      LH0  C  
ATOM   1640  C   LEU H  18     -34.885   4.867  80.962  1.00  0.00      LH0  C  
ATOM   1641  O   LEU H  18     -34.476   5.717  80.179  1.00  0.00      LH0  O  
ATOM   1642  CB  LEU H  18     -37.243   4.016  80.633  1.00  0.00      LH0  C  
ATOM   1643  CG  LEU H  18     -36.984   2.507  80.676  1.00  0.00      LH0  C  
ATOM   1644  CD1 LEU H  18     -37.123   1.924  82.084  1.00  0.00      LH0  C  
ATOM   1645  CD2 LEU H  18     -37.857   1.771  79.660  1.00  0.00      LH0  C  
ATOM   1646  H   LEU H  18     -36.555   6.860  80.583  1.00  0.00      LH0  H  
ATOM   1647  N   LYS H  19     -34.154   3.854  81.454  1.00  0.00      LH0  N  
ATOM   1648  CA  LYS H  19     -32.791   3.630  80.981  1.00  0.00      LH0  C  
ATOM   1649  C   LYS H  19     -32.552   2.151  80.741  1.00  0.00      LH0  C  
ATOM   1650  O   LYS H  19     -32.207   1.406  81.646  1.00  0.00      LH0  O  
ATOM   1651  CB  LYS H  19     -31.784   4.217  81.980  1.00  0.00      LH0  C  
ATOM   1652  CG  LYS H  19     -30.355   4.392  81.450  1.00  0.00      LH0  C  
ATOM   1653  CD  LYS H  19     -29.471   5.125  82.465  1.00  0.00      LH0  C  
ATOM   1654  CE  LYS H  19     -28.053   5.455  81.979  1.00  0.00      LH0  C  
ATOM   1655  NZ  LYS H  19     -28.054   6.532  80.977  1.00  0.00      LH0  N1+
ATOM   1656  H   LYS H  19     -34.550   3.232  82.129  1.00  0.00      LH0  H  
ATOM   1657  HZ1 LYS H  19     -27.081   6.707  80.647  1.00  0.00      LH0  H  
ATOM   1658  HZ2 LYS H  19     -28.642   6.309  80.154  1.00  0.00      LH0  H  
ATOM   1659  HZ3 LYS H  19     -28.410   7.413  81.404  1.00  0.00      LH0  H  
ATOM   1660  N   ILE H  20     -32.789   1.755  79.484  1.00  0.00      LH0  N  
ATOM   1661  CA  ILE H  20     -32.605   0.341  79.153  1.00  0.00      LH0  C  
ATOM   1662  C   ILE H  20     -31.144  -0.065  79.053  1.00  0.00      LH0  C  
ATOM   1663  O   ILE H  20     -30.242   0.753  79.220  1.00  0.00      LH0  O  
ATOM   1664  CB  ILE H  20     -33.372  -0.023  77.878  1.00  0.00      LH0  C  
ATOM   1665  CG1 ILE H  20     -32.886   0.756  76.654  1.00  0.00      LH0  C  
ATOM   1666  CG2 ILE H  20     -34.874   0.102  78.120  1.00  0.00      LH0  C  
ATOM   1667  CD1 ILE H  20     -33.518   0.269  75.353  1.00  0.00      LH0  C  
ATOM   1668  H   ILE H  20     -32.952   2.453  78.786  1.00  0.00      LH0  H  
ATOM   1669  N   SER H  21     -30.931  -1.360  78.787  1.00  0.00      LH0  N  
ATOM   1670  CA  SER H  21     -29.554  -1.837  78.846  1.00  0.00      LH0  C  
ATOM   1671  C   SER H  21     -29.219  -2.885  77.802  1.00  0.00      LH0  C  
ATOM   1672  O   SER H  21     -30.088  -3.475  77.170  1.00  0.00      LH0  O  
ATOM   1673  CB  SER H  21     -29.243  -2.347  80.254  1.00  0.00      LH0  C  
ATOM   1674  OG  SER H  21     -29.627  -1.361  81.221  1.00  0.00      LH0  O  
ATOM   1675  H   SER H  21     -31.679  -1.999  78.591  1.00  0.00      LH0  H  
ATOM   1676  HG  SER H  21     -29.593  -0.511  80.790  1.00  0.00      LH0  H  
ATOM   1677  N   CYS H  22     -27.901  -3.076  77.659  1.00  0.00      LH0  N  
ATOM   1678  CA  CYS H  22     -27.365  -3.996  76.662  1.00  0.00      LH0  C  
ATOM   1679  C   CYS H  22     -26.000  -4.494  77.094  1.00  0.00      LH0  C  
ATOM   1680  O   CYS H  22     -24.986  -3.826  76.925  1.00  0.00      LH0  O  
ATOM   1681  CB  CYS H  22     -27.290  -3.275  75.315  1.00  0.00      LH0  C  
ATOM   1682  SG  CYS H  22     -26.406  -4.149  74.003  1.00  0.00      LH0  S  
ATOM   1683  H   CYS H  22     -27.271  -2.475  78.154  1.00  0.00      LH0  H  
ATOM   1684  N   LYS H  23     -26.007  -5.689  77.695  1.00  0.00      LH0  N  
ATOM   1685  CA  LYS H  23     -24.730  -6.287  78.078  1.00  0.00      LH0  C  
ATOM   1686  C   LYS H  23     -23.910  -6.679  76.863  1.00  0.00      LH0  C  
ATOM   1687  O   LYS H  23     -24.304  -7.531  76.077  1.00  0.00      LH0  O  
ATOM   1688  CB  LYS H  23     -24.959  -7.516  78.968  1.00  0.00      LH0  C  
ATOM   1689  CG  LYS H  23     -23.669  -8.207  79.432  1.00  0.00      LH0  C  
ATOM   1690  CD  LYS H  23     -23.009  -7.566  80.650  1.00  0.00      LH0  C  
ATOM   1691  CE  LYS H  23     -21.520  -7.900  80.787  1.00  0.00      LH0  C  
ATOM   1692  NZ  LYS H  23     -20.748  -6.936  79.994  1.00  0.00      LH0  N1+
ATOM   1693  H   LYS H  23     -26.864  -6.197  77.773  1.00  0.00      LH0  H  
ATOM   1694  HZ1 LYS H  23     -19.744  -6.892  80.268  1.00  0.00      LH0  H  
ATOM   1695  HZ2 LYS H  23     -20.806  -7.123  78.975  1.00  0.00      LH0  H  
ATOM   1696  HZ3 LYS H  23     -21.124  -5.977  80.166  1.00  0.00      LH0  H  
ATOM   1697  N   GLY H  24     -22.739  -6.038  76.764  1.00  0.00      LH0  N  
ATOM   1698  CA  GLY H  24     -21.792  -6.571  75.791  1.00  0.00      LH0  C  
ATOM   1699  C   GLY H  24     -21.118  -7.795  76.364  1.00  0.00      LH0  C  
ATOM   1700  O   GLY H  24     -20.571  -7.752  77.466  1.00  0.00      LH0  O  
ATOM   1701  H   GLY H  24     -22.473  -5.345  77.435  1.00  0.00      LH0  H  
ATOM   1702  N   SER H  25     -21.224  -8.885  75.608  1.00  0.00      LH0  N  
ATOM   1703  CA  SER H  25     -20.779 -10.129  76.216  1.00  0.00      LH0  C  
ATOM   1704  C   SER H  25     -19.747 -10.842  75.368  1.00  0.00      LH0  C  
ATOM   1705  O   SER H  25     -19.675 -10.657  74.159  1.00  0.00      LH0  O  
ATOM   1706  CB  SER H  25     -22.008 -10.990  76.513  1.00  0.00      LH0  C  
ATOM   1707  OG  SER H  25     -23.097 -10.134  76.889  1.00  0.00      LH0  O  
ATOM   1708  H   SER H  25     -21.705  -8.897  74.729  1.00  0.00      LH0  H  
ATOM   1709  HG  SER H  25     -23.425  -9.760  76.069  1.00  0.00      LH0  H  
ATOM   1710  N   GLY H  26     -18.918 -11.639  76.058  1.00  0.00      LH0  N  
ATOM   1711  CA  GLY H  26     -17.872 -12.356  75.330  1.00  0.00      LH0  C  
ATOM   1712  C   GLY H  26     -16.683 -11.482  74.975  1.00  0.00      LH0  C  
ATOM   1713  O   GLY H  26     -15.642 -11.493  75.619  1.00  0.00      LH0  O  
ATOM   1714  H   GLY H  26     -18.994 -11.696  77.051  1.00  0.00      LH0  H  
ATOM   1715  N   TYR H  27     -16.891 -10.710  73.903  1.00  0.00      LH0  N  
ATOM   1716  CA  TYR H  27     -15.844  -9.766  73.522  1.00  0.00      LH0  C  
ATOM   1717  C   TYR H  27     -15.683  -8.633  74.526  1.00  0.00      LH0  C  
ATOM   1718  O   TYR H  27     -16.609  -8.283  75.251  1.00  0.00      LH0  O  
ATOM   1719  CB  TYR H  27     -16.108  -9.227  72.099  1.00  0.00      LH0  C  
ATOM   1720  CG  TYR H  27     -17.210  -8.183  72.071  1.00  0.00      LH0  C  
ATOM   1721  CD1 TYR H  27     -18.542  -8.553  72.351  1.00  0.00      LH0  C  
ATOM   1722  CD2 TYR H  27     -16.859  -6.850  71.783  1.00  0.00      LH0  C  
ATOM   1723  CE1 TYR H  27     -19.532  -7.561  72.414  1.00  0.00      LH0  C  
ATOM   1724  CE2 TYR H  27     -17.848  -5.855  71.839  1.00  0.00      LH0  C  
ATOM   1725  CZ  TYR H  27     -19.166  -6.221  72.180  1.00  0.00      LH0  C  
ATOM   1726  OH  TYR H  27     -20.131  -5.243  72.297  1.00  0.00      LH0  O  
ATOM   1727  H   TYR H  27     -17.823 -10.684  73.535  1.00  0.00      LH0  H  
ATOM   1728  HH  TYR H  27     -19.744  -4.383  72.196  1.00  0.00      LH0  H  
ATOM   1729  N   SER H  28     -14.487  -8.023  74.488  1.00  0.00      LH0  N  
ATOM   1730  CA  SER H  28     -14.365  -6.742  75.182  1.00  0.00      LH0  C  
ATOM   1731  C   SER H  28     -15.271  -5.664  74.598  1.00  0.00      LH0  C  
ATOM   1732  O   SER H  28     -14.940  -4.986  73.634  1.00  0.00      LH0  O  
ATOM   1733  CB  SER H  28     -12.903  -6.273  75.196  1.00  0.00      LH0  C  
ATOM   1734  OG  SER H  28     -12.082  -7.196  75.938  1.00  0.00      LH0  O  
ATOM   1735  H   SER H  28     -13.738  -8.388  73.939  1.00  0.00      LH0  H  
ATOM   1736  HG  SER H  28     -11.354  -7.424  75.348  1.00  0.00      LH0  H  
ATOM   1737  N   PHE H  29     -16.441  -5.525  75.250  1.00  0.00      LH0  N  
ATOM   1738  CA  PHE H  29     -17.397  -4.464  74.903  1.00  0.00      LH0  C  
ATOM   1739  C   PHE H  29     -16.743  -3.106  74.700  1.00  0.00      LH0  C  
ATOM   1740  O   PHE H  29     -16.949  -2.402  73.720  1.00  0.00      LH0  O  
ATOM   1741  CB  PHE H  29     -18.481  -4.449  75.986  1.00  0.00      LH0  C  
ATOM   1742  CG  PHE H  29     -19.460  -3.301  75.862  1.00  0.00      LH0  C  
ATOM   1743  CD1 PHE H  29     -20.538  -3.393  74.957  1.00  0.00      LH0  C  
ATOM   1744  CD2 PHE H  29     -19.285  -2.163  76.678  1.00  0.00      LH0  C  
ATOM   1745  CE1 PHE H  29     -21.466  -2.338  74.878  1.00  0.00      LH0  C  
ATOM   1746  CE2 PHE H  29     -20.210  -1.106  76.602  1.00  0.00      LH0  C  
ATOM   1747  CZ  PHE H  29     -21.289  -1.205  75.700  1.00  0.00      LH0  C  
ATOM   1748  H   PHE H  29     -16.693  -6.273  75.868  1.00  0.00      LH0  H  
ATOM   1749  N   THR H  30     -15.869  -2.830  75.670  1.00  0.00      LH0  N  
ATOM   1750  CA  THR H  30     -15.086  -1.601  75.728  1.00  0.00      LH0  C  
ATOM   1751  C   THR H  30     -14.125  -1.301  74.570  1.00  0.00      LH0  C  
ATOM   1752  O   THR H  30     -13.396  -0.315  74.578  1.00  0.00      LH0  O  
ATOM   1753  CB  THR H  30     -14.378  -1.600  77.091  1.00  0.00      LH0  C  
ATOM   1754  CG2 THR H  30     -14.212  -0.190  77.664  1.00  0.00      LH0  C  
ATOM   1755  OG1 THR H  30     -15.103  -2.453  78.000  1.00  0.00      LH0  O  
ATOM   1756  H   THR H  30     -15.816  -3.426  76.471  1.00  0.00      LH0  H  
ATOM   1757  HG1 THR H  30     -14.850  -2.233  78.898  1.00  0.00      LH0  H  
ATOM   1758  N   SER H  31     -14.140  -2.187  73.568  1.00  0.00      LH0  N  
ATOM   1759  CA  SER H  31     -13.307  -1.945  72.398  1.00  0.00      LH0  C  
ATOM   1760  C   SER H  31     -14.004  -1.311  71.208  1.00  0.00      LH0  C  
ATOM   1761  O   SER H  31     -13.382  -0.602  70.426  1.00  0.00      LH0  O  
ATOM   1762  CB  SER H  31     -12.669  -3.259  71.967  1.00  0.00      LH0  C  
ATOM   1763  OG  SER H  31     -11.873  -3.763  73.042  1.00  0.00      LH0  O  
ATOM   1764  H   SER H  31     -14.708  -3.010  73.597  1.00  0.00      LH0  H  
ATOM   1765  HG  SER H  31     -11.036  -3.316  72.945  1.00  0.00      LH0  H  
ATOM   1766  N   TYR H  32     -15.296  -1.647  71.062  1.00  0.00      LH0  N  
ATOM   1767  CA  TYR H  32     -15.937  -1.318  69.787  1.00  0.00      LH0  C  
ATOM   1768  C   TYR H  32     -16.814  -0.096  69.884  1.00  0.00      LH0  C  
ATOM   1769  O   TYR H  32     -17.177   0.332  70.968  1.00  0.00      LH0  O  
ATOM   1770  CB  TYR H  32     -16.814  -2.475  69.305  1.00  0.00      LH0  C  
ATOM   1771  CG  TYR H  32     -16.008  -3.596  68.696  1.00  0.00      LH0  C  
ATOM   1772  CD1 TYR H  32     -15.974  -3.711  67.291  1.00  0.00      LH0  C  
ATOM   1773  CD2 TYR H  32     -15.344  -4.510  69.538  1.00  0.00      LH0  C  
ATOM   1774  CE1 TYR H  32     -15.316  -4.809  66.714  1.00  0.00      LH0  C  
ATOM   1775  CE2 TYR H  32     -14.688  -5.608  68.963  1.00  0.00      LH0  C  
ATOM   1776  CZ  TYR H  32     -14.724  -5.765  67.563  1.00  0.00      LH0  C  
ATOM   1777  OH  TYR H  32     -14.206  -6.924  67.016  1.00  0.00      LH0  O  
ATOM   1778  H   TYR H  32     -15.832  -1.995  71.834  1.00  0.00      LH0  H  
ATOM   1779  HH  TYR H  32     -13.579  -6.681  66.339  1.00  0.00      LH0  H  
ATOM   1780  N   TRP H  33     -17.186   0.409  68.700  1.00  0.00      LH0  N  
ATOM   1781  CA  TRP H  33     -18.340   1.305  68.693  1.00  0.00      LH0  C  
ATOM   1782  C   TRP H  33     -19.630   0.504  68.781  1.00  0.00      LH0  C  
ATOM   1783  O   TRP H  33     -19.784  -0.525  68.130  1.00  0.00      LH0  O  
ATOM   1784  CB  TRP H  33     -18.368   2.142  67.416  1.00  0.00      LH0  C  
ATOM   1785  CG  TRP H  33     -17.327   3.237  67.408  1.00  0.00      LH0  C  
ATOM   1786  CD1 TRP H  33     -15.983   3.125  67.021  1.00  0.00      LH0  C  
ATOM   1787  CD2 TRP H  33     -17.513   4.634  67.724  1.00  0.00      LH0  C  
ATOM   1788  CE2 TRP H  33     -16.256   5.291  67.503  1.00  0.00      LH0  C  
ATOM   1789  CE3 TRP H  33     -18.628   5.384  68.155  1.00  0.00      LH0  C  
ATOM   1790  NE1 TRP H  33     -15.351   4.328  67.072  1.00  0.00      LH0  N  
ATOM   1791  CZ2 TRP H  33     -16.145   6.682  67.714  1.00  0.00      LH0  C  
ATOM   1792  CZ3 TRP H  33     -18.505   6.774  68.363  1.00  0.00      LH0  C  
ATOM   1793  CH2 TRP H  33     -17.270   7.420  68.143  1.00  0.00      LH0  C  
ATOM   1794  H   TRP H  33     -16.811   0.038  67.850  1.00  0.00      LH0  H  
ATOM   1795  HE1 TRP H  33     -14.425   4.496  66.796  1.00  0.00      LH0  H  
ATOM   1796  N   ILE H  34     -20.545   1.006  69.616  1.00  0.00      LH0  N  
ATOM   1797  CA  ILE H  34     -21.838   0.340  69.767  1.00  0.00      LH0  C  
ATOM   1798  C   ILE H  34     -22.954   1.284  69.365  1.00  0.00      LH0  C  
ATOM   1799  O   ILE H  34     -23.121   2.360  69.929  1.00  0.00      LH0  O  
ATOM   1800  CB  ILE H  34     -22.036  -0.139  71.216  1.00  0.00      LH0  C  
ATOM   1801  CG1 ILE H  34     -20.847  -0.980  71.691  1.00  0.00      LH0  C  
ATOM   1802  CG2 ILE H  34     -23.367  -0.879  71.407  1.00  0.00      LH0  C  
ATOM   1803  CD1 ILE H  34     -20.700  -2.306  70.944  1.00  0.00      LH0  C  
ATOM   1804  H   ILE H  34     -20.345   1.849  70.115  1.00  0.00      LH0  H  
ATOM   1805  N   GLY H  35     -23.693   0.854  68.341  1.00  0.00      LH0  N  
ATOM   1806  CA  GLY H  35     -24.806   1.689  67.911  1.00  0.00      LH0  C  
ATOM   1807  C   GLY H  35     -26.115   1.297  68.558  1.00  0.00      LH0  C  
ATOM   1808  O   GLY H  35     -26.373   0.135  68.852  1.00  0.00      LH0  O  
ATOM   1809  H   GLY H  35     -23.577  -0.079  67.999  1.00  0.00      LH0  H  
ATOM   1810  N   TRP H  36     -26.939   2.329  68.751  1.00  0.00      LH0  N  
ATOM   1811  CA  TRP H  36     -28.331   2.035  69.056  1.00  0.00      LH0  C  
ATOM   1812  C   TRP H  36     -29.178   2.272  67.828  1.00  0.00      LH0  C  
ATOM   1813  O   TRP H  36     -29.102   3.306  67.169  1.00  0.00      LH0  O  
ATOM   1814  CB  TRP H  36     -28.837   2.860  70.240  1.00  0.00      LH0  C  
ATOM   1815  CG  TRP H  36     -28.295   2.292  71.532  1.00  0.00      LH0  C  
ATOM   1816  CD1 TRP H  36     -27.068   2.601  72.137  1.00  0.00      LH0  C  
ATOM   1817  CD2 TRP H  36     -28.918   1.330  72.412  1.00  0.00      LH0  C  
ATOM   1818  CE2 TRP H  36     -28.021   1.117  73.513  1.00  0.00      LH0  C  
ATOM   1819  CE3 TRP H  36     -30.147   0.637  72.365  1.00  0.00      LH0  C  
ATOM   1820  NE1 TRP H  36     -26.901   1.915  73.300  1.00  0.00      LH0  N  
ATOM   1821  CZ2 TRP H  36     -28.373   0.219  74.543  1.00  0.00      LH0  C  
ATOM   1822  CZ3 TRP H  36     -30.486  -0.260  73.400  1.00  0.00      LH0  C  
ATOM   1823  CH2 TRP H  36     -29.605  -0.466  74.484  1.00  0.00      LH0  C  
ATOM   1824  H   TRP H  36     -26.651   3.250  68.490  1.00  0.00      LH0  H  
ATOM   1825  HE1 TRP H  36     -26.117   1.979  73.884  1.00  0.00      LH0  H  
ATOM   1826  N   VAL H  37     -29.953   1.229  67.542  1.00  0.00      LH0  N  
ATOM   1827  CA  VAL H  37     -30.845   1.207  66.391  1.00  0.00      LH0  C  
ATOM   1828  C   VAL H  37     -32.262   1.207  66.950  1.00  0.00      LH0  C  
ATOM   1829  O   VAL H  37     -32.461   0.917  68.124  1.00  0.00      LH0  O  
ATOM   1830  CB  VAL H  37     -30.533  -0.056  65.558  1.00  0.00      LH0  C  
ATOM   1831  CG1 VAL H  37     -31.311  -0.142  64.242  1.00  0.00      LH0  C  
ATOM   1832  CG2 VAL H  37     -29.029  -0.176  65.289  1.00  0.00      LH0  C  
ATOM   1833  H   VAL H  37     -30.008   0.490  68.214  1.00  0.00      LH0  H  
ATOM   1834  N   ARG H  38     -33.230   1.554  66.105  1.00  0.00      LH0  N  
ATOM   1835  CA  ARG H  38     -34.606   1.568  66.577  1.00  0.00      LH0  C  
ATOM   1836  C   ARG H  38     -35.504   1.044  65.484  1.00  0.00      LH0  C  
ATOM   1837  O   ARG H  38     -35.069   0.892  64.349  1.00  0.00      LH0  O  
ATOM   1838  CB  ARG H  38     -34.999   2.993  66.950  1.00  0.00      LH0  C  
ATOM   1839  CG  ARG H  38     -35.867   3.083  68.198  1.00  0.00      LH0  C  
ATOM   1840  CD  ARG H  38     -36.212   4.527  68.554  1.00  0.00      LH0  C  
ATOM   1841  NE  ARG H  38     -37.132   5.109  67.591  1.00  0.00      LH0  N  
ATOM   1842  CZ  ARG H  38     -38.277   5.699  67.966  1.00  0.00      LH0  C  
ATOM   1843  NH1 ARG H  38     -38.631   5.795  69.243  1.00  0.00      LH0  N1+
ATOM   1844  NH2 ARG H  38     -39.065   6.189  67.026  1.00  0.00      LH0  N  
ATOM   1845  H   ARG H  38     -33.038   1.779  65.149  1.00  0.00      LH0  H  
ATOM   1846  HE  ARG H  38     -36.949   5.063  66.600  1.00  0.00      LH0  H  
ATOM   1847 HH11 ARG H  38     -38.065   5.430  69.992  1.00  0.00      LH0  H  
ATOM   1848 HH12 ARG H  38     -39.500   6.247  69.462  1.00  0.00      LH0  H  
ATOM   1849 HH21 ARG H  38     -38.753   6.096  66.064  1.00  0.00      LH0  H  
ATOM   1850 HH22 ARG H  38     -39.942   6.625  67.233  1.00  0.00      LH0  H  
ATOM   1851  N   GLN H  39     -36.761   0.801  65.864  1.00  0.00      LH0  N  
ATOM   1852  CA  GLN H  39     -37.765   0.466  64.865  1.00  0.00      LH0  C  
ATOM   1853  C   GLN H  39     -39.160   0.675  65.407  1.00  0.00      LH0  C  
ATOM   1854  O   GLN H  39     -39.699  -0.156  66.131  1.00  0.00      LH0  O  
ATOM   1855  CB  GLN H  39     -37.594  -0.982  64.406  1.00  0.00      LH0  C  
ATOM   1856  CG  GLN H  39     -38.423  -1.354  63.179  1.00  0.00      LH0  C  
ATOM   1857  CD  GLN H  39     -38.113  -2.788  62.816  1.00  0.00      LH0  C  
ATOM   1858  NE2 GLN H  39     -38.191  -3.043  61.513  1.00  0.00      LH0  N  
ATOM   1859  OE1 GLN H  39     -37.801  -3.622  63.658  1.00  0.00      LH0  O  
ATOM   1860  H   GLN H  39     -36.963   0.744  66.842  1.00  0.00      LH0  H  
ATOM   1861 HE21 GLN H  39     -38.438  -2.348  60.833  1.00  0.00      LH0  H  
ATOM   1862 HE22 GLN H  39     -37.984  -3.959  61.171  1.00  0.00      LH0  H  
ATOM   1863  N   MET H  40     -39.755   1.807  65.013  1.00  0.00      LH0  N  
ATOM   1864  CA  MET H  40     -41.199   1.921  65.238  1.00  0.00      LH0  C  
ATOM   1865  C   MET H  40     -41.953   0.792  64.547  1.00  0.00      LH0  C  
ATOM   1866  O   MET H  40     -41.552   0.333  63.482  1.00  0.00      LH0  O  
ATOM   1867  CB  MET H  40     -41.706   3.279  64.749  1.00  0.00      LH0  C  
ATOM   1868  CG  MET H  40     -41.475   4.394  65.763  1.00  0.00      LH0  C  
ATOM   1869  SD  MET H  40     -42.029   6.001  65.169  1.00  0.00      LH0  S  
ATOM   1870  CE  MET H  40     -40.925   6.142  63.753  1.00  0.00      LH0  C  
ATOM   1871  H   MET H  40     -39.211   2.526  64.570  1.00  0.00      LH0  H  
ATOM   1872  N   PRO H  41     -43.059   0.331  65.188  1.00  0.00      LH0  N  
ATOM   1873  CA  PRO H  41     -43.849  -0.770  64.622  1.00  0.00      LH0  C  
ATOM   1874  C   PRO H  41     -44.009  -0.764  63.106  1.00  0.00      LH0  C  
ATOM   1875  O   PRO H  41     -44.638   0.106  62.501  1.00  0.00      LH0  O  
ATOM   1876  CB  PRO H  41     -45.160  -0.664  65.404  1.00  0.00      LH0  C  
ATOM   1877  CG  PRO H  41     -44.719  -0.185  66.787  1.00  0.00      LH0  C  
ATOM   1878  CD  PRO H  41     -43.598   0.796  66.466  1.00  0.00      LH0  C  
ATOM   1879  N   GLY H  42     -43.360  -1.786  62.521  1.00  0.00      LH0  N  
ATOM   1880  CA  GLY H  42     -43.354  -1.943  61.066  1.00  0.00      LH0  C  
ATOM   1881  C   GLY H  42     -42.889  -0.709  60.312  1.00  0.00      LH0  C  
ATOM   1882  O   GLY H  42     -43.638  -0.108  59.545  1.00  0.00      LH0  O  
ATOM   1883  H   GLY H  42     -42.828  -2.400  63.102  1.00  0.00      LH0  H  
ATOM   1884  N   LYS H  43     -41.642  -0.331  60.604  1.00  0.00      LH0  N  
ATOM   1885  CA  LYS H  43     -40.981   0.738  59.859  1.00  0.00      LH0  C  
ATOM   1886  C   LYS H  43     -39.589   0.255  59.518  1.00  0.00      LH0  C  
ATOM   1887  O   LYS H  43     -39.192  -0.819  59.953  1.00  0.00      LH0  O  
ATOM   1888  CB  LYS H  43     -40.898   2.034  60.683  1.00  0.00      LH0  C  
ATOM   1889  CG  LYS H  43     -42.258   2.603  61.095  1.00  0.00      LH0  C  
ATOM   1890  CD  LYS H  43     -43.113   3.077  59.919  1.00  0.00      LH0  C  
ATOM   1891  CE  LYS H  43     -44.602   3.130  60.272  1.00  0.00      LH0  C  
ATOM   1892  NZ  LYS H  43     -45.080   1.767  60.546  1.00  0.00      LH0  N1+
ATOM   1893  H   LYS H  43     -41.100  -0.816  61.293  1.00  0.00      LH0  H  
ATOM   1894  HZ1 LYS H  43     -46.113   1.723  60.611  1.00  0.00      LH0  H  
ATOM   1895  HZ2 LYS H  43     -44.751   1.122  59.794  1.00  0.00      LH0  H  
ATOM   1896  HZ3 LYS H  43     -44.680   1.402  61.436  1.00  0.00      LH0  H  
ATOM   1897  N   GLY H  44     -38.869   1.082  58.745  1.00  0.00      LH0  N  
ATOM   1898  CA  GLY H  44     -37.455   0.761  58.560  1.00  0.00      LH0  C  
ATOM   1899  C   GLY H  44     -36.681   0.976  59.846  1.00  0.00      LH0  C  
ATOM   1900  O   GLY H  44     -37.207   1.499  60.822  1.00  0.00      LH0  O  
ATOM   1901  H   GLY H  44     -39.232   1.965  58.458  1.00  0.00      LH0  H  
ATOM   1902  N   LEU H  45     -35.417   0.540  59.814  1.00  0.00      LH0  N  
ATOM   1903  CA  LEU H  45     -34.637   0.728  61.034  1.00  0.00      LH0  C  
ATOM   1904  C   LEU H  45     -34.156   2.160  61.194  1.00  0.00      LH0  C  
ATOM   1905  O   LEU H  45     -33.476   2.718  60.342  1.00  0.00      LH0  O  
ATOM   1906  CB  LEU H  45     -33.456  -0.243  61.074  1.00  0.00      LH0  C  
ATOM   1907  CG  LEU H  45     -33.825  -1.727  61.000  1.00  0.00      LH0  C  
ATOM   1908  CD1 LEU H  45     -32.597  -2.592  60.719  1.00  0.00      LH0  C  
ATOM   1909  CD2 LEU H  45     -34.562  -2.204  62.250  1.00  0.00      LH0  C  
ATOM   1910  H   LEU H  45     -35.005   0.240  58.955  1.00  0.00      LH0  H  
ATOM   1911  N   GLU H  46     -34.557   2.734  62.327  1.00  0.00      LH0  N  
ATOM   1912  CA  GLU H  46     -34.087   4.073  62.665  1.00  0.00      LH0  C  
ATOM   1913  C   GLU H  46     -32.692   4.015  63.264  1.00  0.00      LH0  C  
ATOM   1914  O   GLU H  46     -32.335   3.073  63.960  1.00  0.00      LH0  O  
ATOM   1915  CB  GLU H  46     -35.052   4.713  63.665  1.00  0.00      LH0  C  
ATOM   1916  CG  GLU H  46     -36.529   4.650  63.257  1.00  0.00      LH0  C  
ATOM   1917  CD  GLU H  46     -37.398   5.037  64.439  1.00  0.00      LH0  C  
ATOM   1918  OE1 GLU H  46     -37.418   6.203  64.821  1.00  0.00      LH0  O  
ATOM   1919  OE2 GLU H  46     -38.043   4.171  65.021  1.00  0.00      LH0  O1-
ATOM   1920  H   GLU H  46     -35.091   2.184  62.969  1.00  0.00      LH0  H  
ATOM   1921  N   TRP H  47     -31.907   5.061  62.989  1.00  0.00      LH0  N  
ATOM   1922  CA  TRP H  47     -30.649   5.127  63.727  1.00  0.00      LH0  C  
ATOM   1923  C   TRP H  47     -30.775   6.112  64.875  1.00  0.00      LH0  C  
ATOM   1924  O   TRP H  47     -31.267   7.220  64.697  1.00  0.00      LH0  O  
ATOM   1925  CB  TRP H  47     -29.491   5.479  62.780  1.00  0.00      LH0  C  
ATOM   1926  CG  TRP H  47     -28.194   5.632  63.547  1.00  0.00      LH0  C  
ATOM   1927  CD1 TRP H  47     -27.575   4.675  64.369  1.00  0.00      LH0  C  
ATOM   1928  CD2 TRP H  47     -27.360   6.806  63.635  1.00  0.00      LH0  C  
ATOM   1929  CE2 TRP H  47     -26.278   6.492  64.523  1.00  0.00      LH0  C  
ATOM   1930  CE3 TRP H  47     -27.437   8.085  63.045  1.00  0.00      LH0  C  
ATOM   1931  NE1 TRP H  47     -26.452   5.177  64.948  1.00  0.00      LH0  N  
ATOM   1932  CZ2 TRP H  47     -25.301   7.469  64.810  1.00  0.00      LH0  C  
ATOM   1933  CZ3 TRP H  47     -26.450   9.051  63.338  1.00  0.00      LH0  C  
ATOM   1934  CH2 TRP H  47     -25.389   8.746  64.218  1.00  0.00      LH0  C  
ATOM   1935  H   TRP H  47     -32.237   5.819  62.430  1.00  0.00      LH0  H  
ATOM   1936  HE1 TRP H  47     -25.879   4.697  65.588  1.00  0.00      LH0  H  
ATOM   1937  N   MET H  48     -30.321   5.654  66.053  1.00  0.00      LH0  N  
ATOM   1938  CA  MET H  48     -30.416   6.522  67.226  1.00  0.00      LH0  C  
ATOM   1939  C   MET H  48     -29.133   7.210  67.630  1.00  0.00      LH0  C  
ATOM   1940  O   MET H  48     -29.114   8.383  67.985  1.00  0.00      LH0  O  
ATOM   1941  CB  MET H  48     -30.929   5.777  68.448  1.00  0.00      LH0  C  
ATOM   1942  CG  MET H  48     -32.209   4.996  68.208  1.00  0.00      LH0  C  
ATOM   1943  SD  MET H  48     -32.829   4.350  69.760  1.00  0.00      LH0  S  
ATOM   1944  CE  MET H  48     -33.150   5.942  70.531  1.00  0.00      LH0  C  
ATOM   1945  H   MET H  48     -29.910   4.742  66.113  1.00  0.00      LH0  H  
ATOM   1946  N   GLY H  49     -28.054   6.426  67.586  1.00  0.00      LH0  N  
ATOM   1947  CA  GLY H  49     -26.800   7.004  68.051  1.00  0.00      LH0  C  
ATOM   1948  C   GLY H  49     -25.711   5.963  68.034  1.00  0.00      LH0  C  
ATOM   1949  O   GLY H  49     -25.952   4.812  67.681  1.00  0.00      LH0  O  
ATOM   1950  H   GLY H  49     -28.090   5.470  67.284  1.00  0.00      LH0  H  
ATOM   1951  N   ILE H  50     -24.514   6.401  68.427  1.00  0.00      LH0  N  
ATOM   1952  CA  ILE H  50     -23.418   5.448  68.542  1.00  0.00      LH0  C  
ATOM   1953  C   ILE H  50     -22.418   5.926  69.577  1.00  0.00      LH0  C  
ATOM   1954  O   ILE H  50     -22.039   7.089  69.610  1.00  0.00      LH0  O  
ATOM   1955  CB  ILE H  50     -22.786   5.165  67.160  1.00  0.00      LH0  C  
ATOM   1956  CG1 ILE H  50     -21.822   3.980  67.223  1.00  0.00      LH0  C  
ATOM   1957  CG2 ILE H  50     -22.174   6.404  66.498  1.00  0.00      LH0  C  
ATOM   1958  CD1 ILE H  50     -21.573   3.340  65.860  1.00  0.00      LH0  C  
ATOM   1959  H   ILE H  50     -24.373   7.357  68.696  1.00  0.00      LH0  H  
ATOM   1960  N   ILE H  51     -22.052   4.990  70.452  1.00  0.00      LH0  N  
ATOM   1961  CA  ILE H  51     -21.108   5.362  71.495  1.00  0.00      LH0  C  
ATOM   1962  C   ILE H  51     -19.814   4.587  71.324  1.00  0.00      LH0  C  
ATOM   1963  O   ILE H  51     -19.803   3.500  70.759  1.00  0.00      LH0  O  
ATOM   1964  CB  ILE H  51     -21.760   5.148  72.877  1.00  0.00      LH0  C  
ATOM   1965  CG1 ILE H  51     -20.978   5.828  74.006  1.00  0.00      LH0  C  
ATOM   1966  CG2 ILE H  51     -22.058   3.667  73.151  1.00  0.00      LH0  C  
ATOM   1967  CD1 ILE H  51     -21.760   5.942  75.312  1.00  0.00      LH0  C  
ATOM   1968  H   ILE H  51     -22.355   4.042  70.348  1.00  0.00      LH0  H  
ATOM   1969  N   TYR H  52     -18.731   5.170  71.836  1.00  0.00      LH0  N  
ATOM   1970  CA  TYR H  52     -17.487   4.419  71.906  1.00  0.00      LH0  C  
ATOM   1971  C   TYR H  52     -17.060   4.231  73.349  1.00  0.00      LH0  C  
ATOM   1972  O   TYR H  52     -16.406   5.085  73.930  1.00  0.00      LH0  O  
ATOM   1973  CB  TYR H  52     -16.416   5.151  71.100  1.00  0.00      LH0  C  
ATOM   1974  CG  TYR H  52     -15.166   4.321  70.952  1.00  0.00      LH0  C  
ATOM   1975  CD1 TYR H  52     -15.261   2.996  70.481  1.00  0.00      LH0  C  
ATOM   1976  CD2 TYR H  52     -13.935   4.910  71.291  1.00  0.00      LH0  C  
ATOM   1977  CE1 TYR H  52     -14.092   2.231  70.375  1.00  0.00      LH0  C  
ATOM   1978  CE2 TYR H  52     -12.768   4.143  71.183  1.00  0.00      LH0  C  
ATOM   1979  CZ  TYR H  52     -12.864   2.810  70.744  1.00  0.00      LH0  C  
ATOM   1980  OH  TYR H  52     -11.712   2.057  70.687  1.00  0.00      LH0  O  
ATOM   1981  H   TYR H  52     -18.796   6.103  72.187  1.00  0.00      LH0  H  
ATOM   1982  HH  TYR H  52     -11.916   1.194  70.327  1.00  0.00      LH0  H  
ATOM   1983  N   PRO H  53     -17.470   3.075  73.925  1.00  0.00      LH0  N  
ATOM   1984  CA  PRO H  53     -17.259   2.783  75.349  1.00  0.00      LH0  C  
ATOM   1985  C   PRO H  53     -15.951   3.227  75.986  1.00  0.00      LH0  C  
ATOM   1986  O   PRO H  53     -15.934   3.751  77.095  1.00  0.00      LH0  O  
ATOM   1987  CB  PRO H  53     -17.477   1.270  75.407  1.00  0.00      LH0  C  
ATOM   1988  CG  PRO H  53     -18.534   1.006  74.341  1.00  0.00      LH0  C  
ATOM   1989  CD  PRO H  53     -18.180   1.998  73.246  1.00  0.00      LH0  C  
ATOM   1990  N   SER H  54     -14.859   2.980  75.245  1.00  0.00      LH0  N  
ATOM   1991  CA  SER H  54     -13.508   3.258  75.739  1.00  0.00      LH0  C  
ATOM   1992  C   SER H  54     -13.338   4.578  76.473  1.00  0.00      LH0  C  
ATOM   1993  O   SER H  54     -13.252   4.625  77.697  1.00  0.00      LH0  O  
ATOM   1994  CB  SER H  54     -12.542   3.134  74.569  1.00  0.00      LH0  C  
ATOM   1995  OG  SER H  54     -13.102   2.212  73.624  1.00  0.00      LH0  O  
ATOM   1996  H   SER H  54     -14.936   2.597  74.323  1.00  0.00      LH0  H  
ATOM   1997  HG  SER H  54     -12.950   1.338  73.969  1.00  0.00      LH0  H  
ATOM   1998  N   ASP H  55     -13.371   5.659  75.688  1.00  0.00      LH0  N  
ATOM   1999  CA  ASP H  55     -13.464   6.957  76.346  1.00  0.00      LH0  C  
ATOM   2000  C   ASP H  55     -14.878   7.230  76.838  1.00  0.00      LH0  C  
ATOM   2001  O   ASP H  55     -15.094   7.583  77.995  1.00  0.00      LH0  O  
ATOM   2002  CB  ASP H  55     -12.905   8.065  75.437  1.00  0.00      LH0  C  
ATOM   2003  CG  ASP H  55     -13.706   8.241  74.156  1.00  0.00      LH0  C  
ATOM   2004  OD1 ASP H  55     -14.094   9.361  73.860  1.00  0.00      LH0  O  
ATOM   2005  OD2 ASP H  55     -13.935   7.279  73.425  1.00  0.00      LH0  O1-
ATOM   2006  H   ASP H  55     -13.476   5.635  74.691  1.00  0.00      LH0  H  
ATOM   2007  N   SER H  56     -15.805   6.922  75.913  1.00  0.00      LH0  N  
ATOM   2008  CA  SER H  56     -17.263   7.103  75.934  1.00  0.00      LH0  C  
ATOM   2009  C   SER H  56     -17.724   8.234  75.028  1.00  0.00      LH0  C  
ATOM   2010  O   SER H  56     -18.652   8.983  75.311  1.00  0.00      LH0  O  
ATOM   2011  CB  SER H  56     -17.914   7.138  77.327  1.00  0.00      LH0  C  
ATOM   2012  OG  SER H  56     -17.610   5.917  78.034  1.00  0.00      LH0  O  
ATOM   2013  H   SER H  56     -15.417   6.629  75.034  1.00  0.00      LH0  H  
ATOM   2014  HG  SER H  56     -18.419   5.410  78.048  1.00  0.00      LH0  H  
ATOM   2015  N   ASP H  57     -17.040   8.277  73.872  1.00  0.00      LH0  N  
ATOM   2016  CA  ASP H  57     -17.439   9.160  72.774  1.00  0.00      LH0  C  
ATOM   2017  C   ASP H  57     -18.890   8.969  72.375  1.00  0.00      LH0  C  
ATOM   2018  O   ASP H  57     -19.286   7.883  71.972  1.00  0.00      LH0  O  
ATOM   2019  CB  ASP H  57     -16.546   8.852  71.573  1.00  0.00      LH0  C  
ATOM   2020  CG  ASP H  57     -16.329  10.044  70.666  1.00  0.00      LH0  C  
ATOM   2021  OD1 ASP H  57     -17.137  10.961  70.661  1.00  0.00      LH0  O  
ATOM   2022  OD2 ASP H  57     -15.336  10.063  69.944  1.00  0.00      LH0  O1-
ATOM   2023  H   ASP H  57     -16.192   7.753  73.772  1.00  0.00      LH0  H  
ATOM   2024  N   THR H  58     -19.685  10.026  72.539  1.00  0.00      LH0  N  
ATOM   2025  CA  THR H  58     -21.097   9.766  72.289  1.00  0.00      LH0  C  
ATOM   2026  C   THR H  58     -21.685  10.608  71.173  1.00  0.00      LH0  C  
ATOM   2027  O   THR H  58     -21.759  11.827  71.247  1.00  0.00      LH0  O  
ATOM   2028  CB  THR H  58     -21.899   9.896  73.589  1.00  0.00      LH0  C  
ATOM   2029  CG2 THR H  58     -23.335   9.401  73.414  1.00  0.00      LH0  C  
ATOM   2030  OG1 THR H  58     -21.276   9.156  74.647  1.00  0.00      LH0  O  
ATOM   2031  H   THR H  58     -19.314  10.924  72.769  1.00  0.00      LH0  H  
ATOM   2032  HG1 THR H  58     -20.369   9.444  74.718  1.00  0.00      LH0  H  
ATOM   2033  N   ARG H  59     -22.091   9.894  70.119  1.00  0.00      LH0  N  
ATOM   2034  CA  ARG H  59     -22.720  10.580  68.995  1.00  0.00      LH0  C  
ATOM   2035  C   ARG H  59     -24.202  10.281  68.951  1.00  0.00      LH0  C  
ATOM   2036  O   ARG H  59     -24.638   9.185  69.287  1.00  0.00      LH0  O  
ATOM   2037  CB  ARG H  59     -22.071  10.154  67.675  1.00  0.00      LH0  C  
ATOM   2038  CG  ARG H  59     -20.544  10.189  67.724  1.00  0.00      LH0  C  
ATOM   2039  CD  ARG H  59     -19.966  11.595  67.870  1.00  0.00      LH0  C  
ATOM   2040  NE  ARG H  59     -18.579  11.511  68.316  1.00  0.00      LH0  N  
ATOM   2041  CZ  ARG H  59     -17.563  12.166  67.730  1.00  0.00      LH0  C  
ATOM   2042  NH1 ARG H  59     -17.778  12.917  66.651  1.00  0.00      LH0  N1+
ATOM   2043  NH2 ARG H  59     -16.347  12.048  68.248  1.00  0.00      LH0  N  
ATOM   2044  H   ARG H  59     -22.029   8.895  70.134  1.00  0.00      LH0  H  
ATOM   2045  HE  ARG H  59     -18.372  10.980  69.147  1.00  0.00      LH0  H  
ATOM   2046 HH11 ARG H  59     -18.701  12.982  66.270  1.00  0.00      LH0  H  
ATOM   2047 HH12 ARG H  59     -17.040  13.418  66.201  1.00  0.00      LH0  H  
ATOM   2048 HH21 ARG H  59     -16.236  11.471  69.080  1.00  0.00      LH0  H  
ATOM   2049 HH22 ARG H  59     -15.531  12.484  67.882  1.00  0.00      LH0  H  
ATOM   2050  N   TYR H  60     -24.961  11.292  68.520  1.00  0.00      LH0  N  
ATOM   2051  CA  TYR H  60     -26.386  11.029  68.363  1.00  0.00      LH0  C  
ATOM   2052  C   TYR H  60     -26.825  11.222  66.933  1.00  0.00      LH0  C  
ATOM   2053  O   TYR H  60     -26.189  11.905  66.142  1.00  0.00      LH0  O  
ATOM   2054  CB  TYR H  60     -27.236  11.924  69.270  1.00  0.00      LH0  C  
ATOM   2055  CG  TYR H  60     -27.007  11.598  70.726  1.00  0.00      LH0  C  
ATOM   2056  CD1 TYR H  60     -27.751  10.555  71.312  1.00  0.00      LH0  C  
ATOM   2057  CD2 TYR H  60     -26.059  12.344  71.455  1.00  0.00      LH0  C  
ATOM   2058  CE1 TYR H  60     -27.521  10.234  72.659  1.00  0.00      LH0  C  
ATOM   2059  CE2 TYR H  60     -25.829  12.020  72.801  1.00  0.00      LH0  C  
ATOM   2060  CZ  TYR H  60     -26.551  10.957  73.379  1.00  0.00      LH0  C  
ATOM   2061  OH  TYR H  60     -26.291  10.597  74.688  1.00  0.00      LH0  O  
ATOM   2062  H   TYR H  60     -24.578  12.169  68.231  1.00  0.00      LH0  H  
ATOM   2063  HH  TYR H  60     -25.560  11.113  75.013  1.00  0.00      LH0  H  
ATOM   2064  N   SER H  61     -27.967  10.596  66.656  1.00  0.00      LH0  N  
ATOM   2065  CA  SER H  61     -28.709  10.927  65.447  1.00  0.00      LH0  C  
ATOM   2066  C   SER H  61     -29.405  12.252  65.681  1.00  0.00      LH0  C  
ATOM   2067  O   SER H  61     -29.860  12.506  66.791  1.00  0.00      LH0  O  
ATOM   2068  CB  SER H  61     -29.729   9.812  65.240  1.00  0.00      LH0  C  
ATOM   2069  OG  SER H  61     -30.394   9.881  63.979  1.00  0.00      LH0  O  
ATOM   2070  H   SER H  61     -28.405  10.056  67.376  1.00  0.00      LH0  H  
ATOM   2071  HG  SER H  61     -30.894   9.066  63.932  1.00  0.00      LH0  H  
ATOM   2072  N   PRO H  62     -29.491  13.095  64.623  1.00  0.00      LH0  N  
ATOM   2073  CA  PRO H  62     -30.206  14.374  64.746  1.00  0.00      LH0  C  
ATOM   2074  C   PRO H  62     -31.535  14.297  65.491  1.00  0.00      LH0  C  
ATOM   2075  O   PRO H  62     -31.775  14.993  66.467  1.00  0.00      LH0  O  
ATOM   2076  CB  PRO H  62     -30.327  14.822  63.286  1.00  0.00      LH0  C  
ATOM   2077  CG  PRO H  62     -29.083  14.246  62.611  1.00  0.00      LH0  C  
ATOM   2078  CD  PRO H  62     -28.920  12.894  63.295  1.00  0.00      LH0  C  
ATOM   2079  N   SER H  63     -32.373  13.364  65.017  1.00  0.00      LH0  N  
ATOM   2080  CA  SER H  63     -33.682  13.160  65.641  1.00  0.00      LH0  C  
ATOM   2081  C   SER H  63     -33.688  12.830  67.132  1.00  0.00      LH0  C  
ATOM   2082  O   SER H  63     -34.656  13.043  67.849  1.00  0.00      LH0  O  
ATOM   2083  CB  SER H  63     -34.417  12.077  64.853  1.00  0.00      LH0  C  
ATOM   2084  OG  SER H  63     -33.971  12.111  63.487  1.00  0.00      LH0  O  
ATOM   2085  H   SER H  63     -32.184  12.850  64.179  1.00  0.00      LH0  H  
ATOM   2086  HG  SER H  63     -34.514  11.490  63.015  1.00  0.00      LH0  H  
ATOM   2087  N   PHE H  64     -32.552  12.269  67.562  1.00  0.00      LH0  N  
ATOM   2088  CA  PHE H  64     -32.452  11.865  68.958  1.00  0.00      LH0  C  
ATOM   2089  C   PHE H  64     -31.506  12.720  69.787  1.00  0.00      LH0  C  
ATOM   2090  O   PHE H  64     -31.273  12.462  70.966  1.00  0.00      LH0  O  
ATOM   2091  CB  PHE H  64     -32.075  10.383  69.037  1.00  0.00      LH0  C  
ATOM   2092  CG  PHE H  64     -33.146   9.533  68.389  1.00  0.00      LH0  C  
ATOM   2093  CD1 PHE H  64     -32.940   9.034  67.084  1.00  0.00      LH0  C  
ATOM   2094  CD2 PHE H  64     -34.337   9.254  69.096  1.00  0.00      LH0  C  
ATOM   2095  CE1 PHE H  64     -33.937   8.248  66.475  1.00  0.00      LH0  C  
ATOM   2096  CE2 PHE H  64     -35.336   8.468  68.489  1.00  0.00      LH0  C  
ATOM   2097  CZ  PHE H  64     -35.126   7.974  67.184  1.00  0.00      LH0  C  
ATOM   2098  H   PHE H  64     -31.761  12.183  66.959  1.00  0.00      LH0  H  
ATOM   2099  N   GLN H  65     -30.967  13.762  69.133  1.00  0.00      LH0  N  
ATOM   2100  CA  GLN H  65     -30.039  14.648  69.829  1.00  0.00      LH0  C  
ATOM   2101  C   GLN H  65     -30.718  15.440  70.931  1.00  0.00      LH0  C  
ATOM   2102  O   GLN H  65     -31.605  16.250  70.710  1.00  0.00      LH0  O  
ATOM   2103  CB  GLN H  65     -29.332  15.554  68.809  1.00  0.00      LH0  C  
ATOM   2104  CG  GLN H  65     -28.387  16.625  69.374  1.00  0.00      LH0  C  
ATOM   2105  CD  GLN H  65     -27.292  15.998  70.215  1.00  0.00      LH0  C  
ATOM   2106  NE2 GLN H  65     -27.175  16.539  71.430  1.00  0.00      LH0  N  
ATOM   2107  OE1 GLN H  65     -26.597  15.077  69.818  1.00  0.00      LH0  O  
ATOM   2108  H   GLN H  65     -31.234  13.974  68.191  1.00  0.00      LH0  H  
ATOM   2109 HE21 GLN H  65     -27.760  17.291  71.728  1.00  0.00      LH0  H  
ATOM   2110 HE22 GLN H  65     -26.466  16.173  72.030  1.00  0.00      LH0  H  
ATOM   2111  N   GLY H  66     -30.263  15.141  72.157  1.00  0.00      LH0  N  
ATOM   2112  CA  GLY H  66     -30.930  15.778  73.294  1.00  0.00      LH0  C  
ATOM   2113  C   GLY H  66     -32.280  15.165  73.643  1.00  0.00      LH0  C  
ATOM   2114  O   GLY H  66     -33.035  15.657  74.471  1.00  0.00      LH0  O  
ATOM   2115  H   GLY H  66     -29.606  14.396  72.267  1.00  0.00      LH0  H  
ATOM   2116  N   GLN H  67     -32.551  14.041  72.971  1.00  0.00      LH0  N  
ATOM   2117  CA  GLN H  67     -33.760  13.325  73.333  1.00  0.00      LH0  C  
ATOM   2118  C   GLN H  67     -33.481  12.073  74.121  1.00  0.00      LH0  C  
ATOM   2119  O   GLN H  67     -34.106  11.795  75.141  1.00  0.00      LH0  O  
ATOM   2120  CB  GLN H  67     -34.626  13.036  72.106  1.00  0.00      LH0  C  
ATOM   2121  CG  GLN H  67     -35.861  13.938  72.077  1.00  0.00      LH0  C  
ATOM   2122  CD  GLN H  67     -36.646  13.714  73.354  1.00  0.00      LH0  C  
ATOM   2123  NE2 GLN H  67     -36.565  14.724  74.222  1.00  0.00      LH0  N  
ATOM   2124  OE1 GLN H  67     -37.236  12.664  73.581  1.00  0.00      LH0  O  
ATOM   2125  H   GLN H  67     -31.902  13.663  72.314  1.00  0.00      LH0  H  
ATOM   2126 HE21 GLN H  67     -36.111  15.585  73.992  1.00  0.00      LH0  H  
ATOM   2127 HE22 GLN H  67     -36.909  14.589  75.153  1.00  0.00      LH0  H  
ATOM   2128  N   VAL H  68     -32.491  11.343  73.598  1.00  0.00      LH0  N  
ATOM   2129  CA  VAL H  68     -32.012  10.210  74.373  1.00  0.00      LH0  C  
ATOM   2130  C   VAL H  68     -30.635  10.499  74.932  1.00  0.00      LH0  C  
ATOM   2131  O   VAL H  68     -30.013  11.508  74.611  1.00  0.00      LH0  O  
ATOM   2132  CB  VAL H  68     -32.028   8.926  73.531  1.00  0.00      LH0  C  
ATOM   2133  CG1 VAL H  68     -33.466   8.572  73.148  1.00  0.00      LH0  C  
ATOM   2134  CG2 VAL H  68     -31.095   8.993  72.319  1.00  0.00      LH0  C  
ATOM   2135  H   VAL H  68     -32.000  11.642  72.778  1.00  0.00      LH0  H  
ATOM   2136  N   THR H  69     -30.179   9.571  75.776  1.00  0.00      LH0  N  
ATOM   2137  CA  THR H  69     -28.813   9.691  76.266  1.00  0.00      LH0  C  
ATOM   2138  C   THR H  69     -28.195   8.331  76.510  1.00  0.00      LH0  C  
ATOM   2139  O   THR H  69     -28.596   7.564  77.386  1.00  0.00      LH0  O  
ATOM   2140  CB  THR H  69     -28.750  10.579  77.514  1.00  0.00      LH0  C  
ATOM   2141  CG2 THR H  69     -27.322  11.015  77.853  1.00  0.00      LH0  C  
ATOM   2142  OG1 THR H  69     -29.608  11.716  77.353  1.00  0.00      LH0  O  
ATOM   2143  H   THR H  69     -30.779   8.825  76.063  1.00  0.00      LH0  H  
ATOM   2144  HG1 THR H  69     -29.478  12.022  76.457  1.00  0.00      LH0  H  
ATOM   2145  N   ILE H  70     -27.214   8.049  75.647  1.00  0.00      LH0  N  
ATOM   2146  CA  ILE H  70     -26.528   6.768  75.764  1.00  0.00      LH0  C  
ATOM   2147  C   ILE H  70     -25.566   6.814  76.944  1.00  0.00      LH0  C  
ATOM   2148  O   ILE H  70     -25.183   7.875  77.426  1.00  0.00      LH0  O  
ATOM   2149  CB  ILE H  70     -25.805   6.420  74.444  1.00  0.00      LH0  C  
ATOM   2150  CG1 ILE H  70     -26.633   6.805  73.214  1.00  0.00      LH0  C  
ATOM   2151  CG2 ILE H  70     -25.429   4.937  74.369  1.00  0.00      LH0  C  
ATOM   2152  CD1 ILE H  70     -25.875   6.618  71.898  1.00  0.00      LH0  C  
ATOM   2153  H   ILE H  70     -26.857   8.793  75.078  1.00  0.00      LH0  H  
ATOM   2154  N   SER H  71     -25.199   5.627  77.419  1.00  0.00      LH0  N  
ATOM   2155  CA  SER H  71     -24.115   5.523  78.382  1.00  0.00      LH0  C  
ATOM   2156  C   SER H  71     -23.440   4.192  78.135  1.00  0.00      LH0  C  
ATOM   2157  O   SER H  71     -24.074   3.283  77.617  1.00  0.00      LH0  O  
ATOM   2158  CB  SER H  71     -24.674   5.627  79.805  1.00  0.00      LH0  C  
ATOM   2159  OG  SER H  71     -25.632   6.702  79.879  1.00  0.00      LH0  O  
ATOM   2160  H   SER H  71     -25.638   4.793  77.079  1.00  0.00      LH0  H  
ATOM   2161  HG  SER H  71     -25.295   7.370  79.271  1.00  0.00      LH0  H  
ATOM   2162  N   ALA H  72     -22.156   4.103  78.490  1.00  0.00      LH0  N  
ATOM   2163  CA  ALA H  72     -21.517   2.803  78.312  1.00  0.00      LH0  C  
ATOM   2164  C   ALA H  72     -20.403   2.632  79.306  1.00  0.00      LH0  C  
ATOM   2165  O   ALA H  72     -19.462   3.421  79.347  1.00  0.00      LH0  O  
ATOM   2166  CB  ALA H  72     -20.940   2.641  76.905  1.00  0.00      LH0  C  
ATOM   2167  H   ALA H  72     -21.631   4.872  78.854  1.00  0.00      LH0  H  
ATOM   2168  N   ASP H  73     -20.589   1.591  80.120  1.00  0.00      LH0  N  
ATOM   2169  CA  ASP H  73     -19.575   1.311  81.127  1.00  0.00      LH0  C  
ATOM   2170  C   ASP H  73     -18.414   0.507  80.558  1.00  0.00      LH0  C  
ATOM   2171  O   ASP H  73     -18.523  -0.221  79.576  1.00  0.00      LH0  O  
ATOM   2172  CB  ASP H  73     -20.242   0.670  82.361  1.00  0.00      LH0  C  
ATOM   2173  CG  ASP H  73     -19.222   0.011  83.275  1.00  0.00      LH0  C  
ATOM   2174  OD1 ASP H  73     -19.185  -1.203  83.297  1.00  0.00      LH0  O  
ATOM   2175  OD2 ASP H  73     -18.369   0.679  83.850  1.00  0.00      LH0  O1-
ATOM   2176  H   ASP H  73     -21.350   0.960  79.956  1.00  0.00      LH0  H  
ATOM   2177  N   LYS H  74     -17.285   0.723  81.242  1.00  0.00      LH0  N  
ATOM   2178  CA  LYS H  74     -16.018   0.091  80.903  1.00  0.00      LH0  C  
ATOM   2179  C   LYS H  74     -15.890  -1.333  81.424  1.00  0.00      LH0  C  
ATOM   2180  O   LYS H  74     -15.270  -2.188  80.800  1.00  0.00      LH0  O  
ATOM   2181  CB  LYS H  74     -14.850   0.908  81.472  1.00  0.00      LH0  C  
ATOM   2182  CG  LYS H  74     -15.065   2.425  81.571  1.00  0.00      LH0  C  
ATOM   2183  CD  LYS H  74     -15.176   3.146  80.230  1.00  0.00      LH0  C  
ATOM   2184  CE  LYS H  74     -15.487   4.634  80.402  1.00  0.00      LH0  C  
ATOM   2185  NZ  LYS H  74     -15.438   5.274  79.088  1.00  0.00      LH0  N1+
ATOM   2186  H   LYS H  74     -17.420   1.182  82.123  1.00  0.00      LH0  H  
ATOM   2187  HZ1 LYS H  74     -15.601   6.303  79.111  1.00  0.00      LH0  H  
ATOM   2188  HZ2 LYS H  74     -14.519   5.095  78.644  1.00  0.00      LH0  H  
ATOM   2189  HZ3 LYS H  74     -16.167   4.885  78.448  1.00  0.00      LH0  H  
ATOM   2190  N   SER H  75     -16.454  -1.511  82.628  1.00  0.00      LH0  N  
ATOM   2191  CA  SER H  75     -16.133  -2.670  83.457  1.00  0.00      LH0  C  
ATOM   2192  C   SER H  75     -17.109  -3.836  83.317  1.00  0.00      LH0  C  
ATOM   2193  O   SER H  75     -16.867  -4.815  82.613  1.00  0.00      LH0  O  
ATOM   2194  CB  SER H  75     -15.960  -2.175  84.902  1.00  0.00      LH0  C  
ATOM   2195  OG  SER H  75     -17.167  -1.583  85.413  1.00  0.00      LH0  O  
ATOM   2196  H   SER H  75     -17.130  -0.847  82.959  1.00  0.00      LH0  H  
ATOM   2197  HG  SER H  75     -17.495  -0.901  84.817  1.00  0.00      LH0  H  
ATOM   2198  N   ILE H  76     -18.277  -3.670  83.964  1.00  0.00      LH0  N  
ATOM   2199  CA  ILE H  76     -19.392  -4.563  83.655  1.00  0.00      LH0  C  
ATOM   2200  C   ILE H  76     -19.951  -4.383  82.248  1.00  0.00      LH0  C  
ATOM   2201  O   ILE H  76     -20.848  -5.097  81.813  1.00  0.00      LH0  O  
ATOM   2202  CB  ILE H  76     -20.509  -4.498  84.711  1.00  0.00      LH0  C  
ATOM   2203  CG1 ILE H  76     -21.301  -3.184  84.683  1.00  0.00      LH0  C  
ATOM   2204  CG2 ILE H  76     -19.940  -4.819  86.096  1.00  0.00      LH0  C  
ATOM   2205  CD1 ILE H  76     -22.541  -3.204  85.577  1.00  0.00      LH0  C  
ATOM   2206  H   ILE H  76     -18.439  -2.808  84.454  1.00  0.00      LH0  H  
ATOM   2207  N   SER H  77     -19.331  -3.444  81.512  1.00  0.00      LH0  N  
ATOM   2208  CA  SER H  77     -19.290  -3.522  80.053  1.00  0.00      LH0  C  
ATOM   2209  C   SER H  77     -20.657  -3.656  79.409  1.00  0.00      LH0  C  
ATOM   2210  O   SER H  77     -21.028  -4.671  78.820  1.00  0.00      LH0  O  
ATOM   2211  CB  SER H  77     -18.294  -4.612  79.611  1.00  0.00      LH0  C  
ATOM   2212  OG  SER H  77     -18.404  -5.793  80.432  1.00  0.00      LH0  O  
ATOM   2213  H   SER H  77     -18.858  -2.711  82.004  1.00  0.00      LH0  H  
ATOM   2214  HG  SER H  77     -17.748  -5.653  81.123  1.00  0.00      LH0  H  
ATOM   2215  N   THR H  78     -21.407  -2.577  79.620  1.00  0.00      LH0  N  
ATOM   2216  CA  THR H  78     -22.802  -2.596  79.216  1.00  0.00      LH0  C  
ATOM   2217  C   THR H  78     -23.188  -1.229  78.689  1.00  0.00      LH0  C  
ATOM   2218  O   THR H  78     -22.800  -0.199  79.232  1.00  0.00      LH0  O  
ATOM   2219  CB  THR H  78     -23.642  -3.048  80.423  1.00  0.00      LH0  C  
ATOM   2220  CG2 THR H  78     -25.152  -3.054  80.182  1.00  0.00      LH0  C  
ATOM   2221  OG1 THR H  78     -23.216  -4.357  80.822  1.00  0.00      LH0  O  
ATOM   2222  H   THR H  78     -21.033  -1.779  80.096  1.00  0.00      LH0  H  
ATOM   2223  HG1 THR H  78     -22.535  -4.233  81.477  1.00  0.00      LH0  H  
ATOM   2224  N   ALA H  79     -23.930  -1.266  77.577  1.00  0.00      LH0  N  
ATOM   2225  CA  ALA H  79     -24.505  -0.022  77.089  1.00  0.00      LH0  C  
ATOM   2226  C   ALA H  79     -25.839   0.218  77.754  1.00  0.00      LH0  C  
ATOM   2227  O   ALA H  79     -26.514  -0.702  78.203  1.00  0.00      LH0  O  
ATOM   2228  CB  ALA H  79     -24.705  -0.067  75.573  1.00  0.00      LH0  C  
ATOM   2229  H   ALA H  79     -24.211  -2.147  77.198  1.00  0.00      LH0  H  
ATOM   2230  N   TYR H  80     -26.175   1.502  77.810  1.00  0.00      LH0  N  
ATOM   2231  CA  TYR H  80     -27.407   1.917  78.458  1.00  0.00      LH0  C  
ATOM   2232  C   TYR H  80     -28.029   2.987  77.603  1.00  0.00      LH0  C  
ATOM   2233  O   TYR H  80     -27.334   3.854  77.088  1.00  0.00      LH0  O  
ATOM   2234  CB  TYR H  80     -27.136   2.517  79.841  1.00  0.00      LH0  C  
ATOM   2235  CG  TYR H  80     -26.430   1.551  80.763  1.00  0.00      LH0  C  
ATOM   2236  CD1 TYR H  80     -27.193   0.601  81.470  1.00  0.00      LH0  C  
ATOM   2237  CD2 TYR H  80     -25.029   1.631  80.895  1.00  0.00      LH0  C  
ATOM   2238  CE1 TYR H  80     -26.537  -0.306  82.316  1.00  0.00      LH0  C  
ATOM   2239  CE2 TYR H  80     -24.372   0.722  81.740  1.00  0.00      LH0  C  
ATOM   2240  CZ  TYR H  80     -25.133  -0.242  82.429  1.00  0.00      LH0  C  
ATOM   2241  OH  TYR H  80     -24.479  -1.159  83.227  1.00  0.00      LH0  O  
ATOM   2242  H   TYR H  80     -25.569   2.189  77.410  1.00  0.00      LH0  H  
ATOM   2243  HH  TYR H  80     -25.107  -1.631  83.759  1.00  0.00      LH0  H  
ATOM   2244  N   LEU H  81     -29.350   2.913  77.480  1.00  0.00      LH0  N  
ATOM   2245  CA  LEU H  81     -29.993   3.967  76.710  1.00  0.00      LH0  C  
ATOM   2246  C   LEU H  81     -31.109   4.582  77.513  1.00  0.00      LH0  C  
ATOM   2247  O   LEU H  81     -32.065   3.915  77.884  1.00  0.00      LH0  O  
ATOM   2248  CB  LEU H  81     -30.508   3.406  75.386  1.00  0.00      LH0  C  
ATOM   2249  CG  LEU H  81     -31.137   4.448  74.464  1.00  0.00      LH0  C  
ATOM   2250  CD1 LEU H  81     -30.126   5.493  73.993  1.00  0.00      LH0  C  
ATOM   2251  CD2 LEU H  81     -31.860   3.780  73.301  1.00  0.00      LH0  C  
ATOM   2252  H   LEU H  81     -29.871   2.183  77.928  1.00  0.00      LH0  H  
ATOM   2253  N   GLN H  82     -30.935   5.874  77.803  1.00  0.00      LH0  N  
ATOM   2254  CA  GLN H  82     -32.076   6.505  78.448  1.00  0.00      LH0  C  
ATOM   2255  C   GLN H  82     -32.842   7.380  77.496  1.00  0.00      LH0  C  
ATOM   2256  O   GLN H  82     -32.320   7.802  76.473  1.00  0.00      LH0  O  
ATOM   2257  CB  GLN H  82     -31.666   7.287  79.697  1.00  0.00      LH0  C  
ATOM   2258  CG  GLN H  82     -30.964   8.617  79.452  1.00  0.00      LH0  C  
ATOM   2259  CD  GLN H  82     -30.478   9.142  80.775  1.00  0.00      LH0  C  
ATOM   2260  NE2 GLN H  82     -31.193  10.160  81.254  1.00  0.00      LH0  N  
ATOM   2261  OE1 GLN H  82     -29.509   8.639  81.336  1.00  0.00      LH0  O  
ATOM   2262  H   GLN H  82     -30.179   6.403  77.414  1.00  0.00      LH0  H  
ATOM   2263 HE21 GLN H  82     -31.995  10.488  80.750  1.00  0.00      LH0  H  
ATOM   2264 HE22 GLN H  82     -30.942  10.601  82.113  1.00  0.00      LH0  H  
ATOM   2265  N   TRP H  83     -34.075   7.661  77.903  1.00  0.00      LH0  N  
ATOM   2266  CA  TRP H  83     -34.767   8.763  77.252  1.00  0.00      LH0  C  
ATOM   2267  C   TRP H  83     -34.696   9.956  78.178  1.00  0.00      LH0  C  
ATOM   2268  O   TRP H  83     -34.236   9.850  79.310  1.00  0.00      LH0  O  
ATOM   2269  CB  TRP H  83     -36.229   8.401  76.969  1.00  0.00      LH0  C  
ATOM   2270  CG  TRP H  83     -36.331   7.242  76.003  1.00  0.00      LH0  C  
ATOM   2271  CD1 TRP H  83     -36.687   7.311  74.647  1.00  0.00      LH0  C  
ATOM   2272  CD2 TRP H  83     -36.101   5.840  76.261  1.00  0.00      LH0  C  
ATOM   2273  CE2 TRP H  83     -36.333   5.137  75.033  1.00  0.00      LH0  C  
ATOM   2274  CE3 TRP H  83     -35.722   5.124  77.417  1.00  0.00      LH0  C  
ATOM   2275  NE1 TRP H  83     -36.690   6.077  74.072  1.00  0.00      LH0  N  
ATOM   2276  CZ2 TRP H  83     -36.180   3.736  74.992  1.00  0.00      LH0  C  
ATOM   2277  CZ3 TRP H  83     -35.570   3.725  77.360  1.00  0.00      LH0  C  
ATOM   2278  CH2 TRP H  83     -35.799   3.035  76.153  1.00  0.00      LH0  C  
ATOM   2279  H   TRP H  83     -34.408   7.243  78.751  1.00  0.00      LH0  H  
ATOM   2280  HE1 TRP H  83     -36.920   5.882  73.135  1.00  0.00      LH0  H  
ATOM   2281  N   SER H  84     -35.208  11.077  77.670  1.00  0.00      LH0  N  
ATOM   2282  CA  SER H  84     -35.549  12.138  78.609  1.00  0.00      LH0  C  
ATOM   2283  C   SER H  84     -36.915  11.863  79.223  1.00  0.00      LH0  C  
ATOM   2284  O   SER H  84     -37.063  11.581  80.406  1.00  0.00      LH0  O  
ATOM   2285  CB  SER H  84     -35.488  13.475  77.871  1.00  0.00      LH0  C  
ATOM   2286  OG  SER H  84     -36.036  13.300  76.556  1.00  0.00      LH0  O  
ATOM   2287  H   SER H  84     -35.442  11.141  76.699  1.00  0.00      LH0  H  
ATOM   2288  HG  SER H  84     -35.310  12.980  76.018  1.00  0.00      LH0  H  
ATOM   2289  N   SER H  85     -37.910  11.898  78.329  1.00  0.00      LH0  N  
ATOM   2290  CA  SER H  85     -39.245  11.493  78.745  1.00  0.00      LH0  C  
ATOM   2291  C   SER H  85     -39.933  10.791  77.594  1.00  0.00      LH0  C  
ATOM   2292  O   SER H  85     -39.747  11.136  76.426  1.00  0.00      LH0  O  
ATOM   2293  CB  SER H  85     -40.036  12.707  79.244  1.00  0.00      LH0  C  
ATOM   2294  OG  SER H  85     -41.275  12.297  79.827  1.00  0.00      LH0  O  
ATOM   2295  H   SER H  85     -37.741  12.188  77.385  1.00  0.00      LH0  H  
ATOM   2296  HG  SER H  85     -41.084  11.996  80.717  1.00  0.00      LH0  H  
ATOM   2297  N   LEU H  86     -40.685   9.756  77.979  1.00  0.00      LH0  N  
ATOM   2298  CA  LEU H  86     -41.274   8.897  76.962  1.00  0.00      LH0  C  
ATOM   2299  C   LEU H  86     -42.627   9.352  76.477  1.00  0.00      LH0  C  
ATOM   2300  O   LEU H  86     -43.467   9.829  77.229  1.00  0.00      LH0  O  
ATOM   2301  CB  LEU H  86     -41.299   7.446  77.428  1.00  0.00      LH0  C  
ATOM   2302  CG  LEU H  86     -39.885   6.867  77.432  1.00  0.00      LH0  C  
ATOM   2303  CD1 LEU H  86     -39.357   6.606  78.837  1.00  0.00      LH0  C  
ATOM   2304  CD2 LEU H  86     -39.781   5.636  76.543  1.00  0.00      LH0  C  
ATOM   2305  H   LEU H  86     -40.857   9.614  78.956  1.00  0.00      LH0  H  
ATOM   2306  N   LYS H  87     -42.776   9.214  75.156  1.00  0.00      LH0  N  
ATOM   2307  CA  LYS H  87     -43.977   9.681  74.467  1.00  0.00      LH0  C  
ATOM   2308  C   LYS H  87     -44.385   8.618  73.471  1.00  0.00      LH0  C  
ATOM   2309  O   LYS H  87     -43.675   7.642  73.282  1.00  0.00      LH0  O  
ATOM   2310  CB  LYS H  87     -43.708  10.974  73.690  1.00  0.00      LH0  C  
ATOM   2311  CG  LYS H  87     -42.486  11.750  74.174  1.00  0.00      LH0  C  
ATOM   2312  CD  LYS H  87     -41.706  12.326  73.001  1.00  0.00      LH0  C  
ATOM   2313  CE  LYS H  87     -40.258  12.627  73.368  1.00  0.00      LH0  C  
ATOM   2314  NZ  LYS H  87     -39.540  11.403  73.752  1.00  0.00      LH0  N1+
ATOM   2315  H   LYS H  87     -42.029   8.791  74.634  1.00  0.00      LH0  H  
ATOM   2316  HZ1 LYS H  87     -38.513  11.563  73.724  1.00  0.00      LH0  H  
ATOM   2317  HZ2 LYS H  87     -39.782  11.082  74.714  1.00  0.00      LH0  H  
ATOM   2318  HZ3 LYS H  87     -39.766  10.576  73.149  1.00  0.00      LH0  H  
ATOM   2319  N   ALA H  88     -45.526   8.850  72.799  1.00  0.00      LH0  N  
ATOM   2320  CA  ALA H  88     -45.967   7.868  71.800  1.00  0.00      LH0  C  
ATOM   2321  C   ALA H  88     -44.913   7.467  70.770  1.00  0.00      LH0  C  
ATOM   2322  O   ALA H  88     -44.729   6.299  70.447  1.00  0.00      LH0  O  
ATOM   2323  CB  ALA H  88     -47.207   8.378  71.064  1.00  0.00      LH0  C  
ATOM   2324  H   ALA H  88     -46.088   9.639  73.041  1.00  0.00      LH0  H  
ATOM   2325  N   SER H  89     -44.188   8.503  70.314  1.00  0.00      LH0  N  
ATOM   2326  CA  SER H  89     -43.078   8.366  69.361  1.00  0.00      LH0  C  
ATOM   2327  C   SER H  89     -41.970   7.398  69.762  1.00  0.00      LH0  C  
ATOM   2328  O   SER H  89     -41.170   6.903  68.968  1.00  0.00      LH0  O  
ATOM   2329  CB  SER H  89     -42.488   9.761  69.185  1.00  0.00      LH0  C  
ATOM   2330  OG  SER H  89     -42.461  10.400  70.473  1.00  0.00      LH0  O  
ATOM   2331  H   SER H  89     -44.341   9.421  70.680  1.00  0.00      LH0  H  
ATOM   2332  HG  SER H  89     -41.705  10.035  70.940  1.00  0.00      LH0  H  
ATOM   2333  N   ASP H  90     -41.942   7.185  71.075  1.00  0.00      LH0  N  
ATOM   2334  CA  ASP H  90     -40.862   6.401  71.637  1.00  0.00      LH0  C  
ATOM   2335  C   ASP H  90     -41.193   4.916  71.692  1.00  0.00      LH0  C  
ATOM   2336  O   ASP H  90     -40.346   4.085  71.994  1.00  0.00      LH0  O  
ATOM   2337  CB  ASP H  90     -40.447   6.956  73.009  1.00  0.00      LH0  C  
ATOM   2338  CG  ASP H  90     -40.232   8.475  73.072  1.00  0.00      LH0  C  
ATOM   2339  OD1 ASP H  90     -39.989   8.967  74.162  1.00  0.00      LH0  O  
ATOM   2340  OD2 ASP H  90     -40.323   9.204  72.083  1.00  0.00      LH0  O1-
ATOM   2341  H   ASP H  90     -42.597   7.604  71.701  1.00  0.00      LH0  H  
ATOM   2342  N   THR H  91     -42.453   4.610  71.339  1.00  0.00      LH0  N  
ATOM   2343  CA  THR H  91     -42.834   3.210  71.163  1.00  0.00      LH0  C  
ATOM   2344  C   THR H  91     -42.137   2.566  69.980  1.00  0.00      LH0  C  
ATOM   2345  O   THR H  91     -42.397   2.899  68.828  1.00  0.00      LH0  O  
ATOM   2346  CB  THR H  91     -44.350   3.110  70.998  1.00  0.00      LH0  C  
ATOM   2347  CG2 THR H  91     -44.866   1.669  71.035  1.00  0.00      LH0  C  
ATOM   2348  OG1 THR H  91     -44.993   3.898  72.004  1.00  0.00      LH0  O  
ATOM   2349  H   THR H  91     -43.117   5.322  71.116  1.00  0.00      LH0  H  
ATOM   2350  HG1 THR H  91     -45.092   4.766  71.620  1.00  0.00      LH0  H  
ATOM   2351  N   ALA H  92     -41.230   1.645  70.319  1.00  0.00      LH0  N  
ATOM   2352  CA  ALA H  92     -40.424   1.035  69.270  1.00  0.00      LH0  C  
ATOM   2353  C   ALA H  92     -39.670  -0.156  69.803  1.00  0.00      LH0  C  
ATOM   2354  O   ALA H  92     -39.489  -0.316  71.004  1.00  0.00      LH0  O  
ATOM   2355  CB  ALA H  92     -39.392   2.028  68.727  1.00  0.00      LH0  C  
ATOM   2356  H   ALA H  92     -41.097   1.390  71.281  1.00  0.00      LH0  H  
ATOM   2357  N   MET H  93     -39.207  -0.972  68.851  1.00  0.00      LH0  N  
ATOM   2358  CA  MET H  93     -38.177  -1.925  69.235  1.00  0.00      LH0  C  
ATOM   2359  C   MET H  93     -36.825  -1.240  69.199  1.00  0.00      LH0  C  
ATOM   2360  O   MET H  93     -36.422  -0.659  68.200  1.00  0.00      LH0  O  
ATOM   2361  CB  MET H  93     -38.205  -3.139  68.304  1.00  0.00      LH0  C  
ATOM   2362  CG  MET H  93     -37.307  -4.286  68.778  1.00  0.00      LH0  C  
ATOM   2363  SD  MET H  93     -37.882  -5.061  70.294  1.00  0.00      LH0  S  
ATOM   2364  CE  MET H  93     -39.259  -5.979  69.586  1.00  0.00      LH0  C  
ATOM   2365  H   MET H  93     -39.409  -0.792  67.888  1.00  0.00      LH0  H  
ATOM   2366  N   TYR H  94     -36.159  -1.303  70.349  1.00  0.00      LH0  N  
ATOM   2367  CA  TYR H  94     -34.825  -0.723  70.427  1.00  0.00      LH0  C  
ATOM   2368  C   TYR H  94     -33.804  -1.825  70.294  1.00  0.00      LH0  C  
ATOM   2369  O   TYR H  94     -33.967  -2.892  70.872  1.00  0.00      LH0  O  
ATOM   2370  CB  TYR H  94     -34.648  -0.003  71.768  1.00  0.00      LH0  C  
ATOM   2371  CG  TYR H  94     -35.486   1.255  71.831  1.00  0.00      LH0  C  
ATOM   2372  CD1 TYR H  94     -34.826   2.496  71.765  1.00  0.00      LH0  C  
ATOM   2373  CD2 TYR H  94     -36.889   1.169  71.946  1.00  0.00      LH0  C  
ATOM   2374  CE1 TYR H  94     -35.587   3.675  71.758  1.00  0.00      LH0  C  
ATOM   2375  CE2 TYR H  94     -37.652   2.347  71.924  1.00  0.00      LH0  C  
ATOM   2376  CZ  TYR H  94     -36.992   3.585  71.800  1.00  0.00      LH0  C  
ATOM   2377  OH  TYR H  94     -37.741   4.743  71.702  1.00  0.00      LH0  O  
ATOM   2378  H   TYR H  94     -36.565  -1.782  71.126  1.00  0.00      LH0  H  
ATOM   2379  HH  TYR H  94     -38.597   4.544  72.083  1.00  0.00      LH0  H  
ATOM   2380  N   TYR H  95     -32.762  -1.542  69.519  1.00  0.00      LH0  N  
ATOM   2381  CA  TYR H  95     -31.710  -2.540  69.360  1.00  0.00      LH0  C  
ATOM   2382  C   TYR H  95     -30.395  -1.941  69.799  1.00  0.00      LH0  C  
ATOM   2383  O   TYR H  95     -30.152  -0.758  69.602  1.00  0.00      LH0  O  
ATOM   2384  CB  TYR H  95     -31.543  -2.964  67.896  1.00  0.00      LH0  C  
ATOM   2385  CG  TYR H  95     -32.814  -3.496  67.274  1.00  0.00      LH0  C  
ATOM   2386  CD1 TYR H  95     -33.109  -4.869  67.388  1.00  0.00      LH0  C  
ATOM   2387  CD2 TYR H  95     -33.652  -2.608  66.567  1.00  0.00      LH0  C  
ATOM   2388  CE1 TYR H  95     -34.257  -5.373  66.754  1.00  0.00      LH0  C  
ATOM   2389  CE2 TYR H  95     -34.801  -3.111  65.937  1.00  0.00      LH0  C  
ATOM   2390  CZ  TYR H  95     -35.085  -4.489  66.032  1.00  0.00      LH0  C  
ATOM   2391  OH  TYR H  95     -36.206  -4.995  65.406  1.00  0.00      LH0  O  
ATOM   2392  H   TYR H  95     -32.655  -0.630  69.123  1.00  0.00      LH0  H  
ATOM   2393  HH  TYR H  95     -36.705  -4.287  65.001  1.00  0.00      LH0  H  
ATOM   2394  N   CYS H  96     -29.539  -2.791  70.359  1.00  0.00      LH0  N  
ATOM   2395  CA  CYS H  96     -28.143  -2.373  70.310  1.00  0.00      LH0  C  
ATOM   2396  C   CYS H  96     -27.446  -3.229  69.286  1.00  0.00      LH0  C  
ATOM   2397  O   CYS H  96     -27.913  -4.318  68.970  1.00  0.00      LH0  O  
ATOM   2398  CB  CYS H  96     -27.464  -2.491  71.672  1.00  0.00      LH0  C  
ATOM   2399  SG  CYS H  96     -27.700  -4.114  72.433  1.00  0.00      LH0  S  
ATOM   2400  H   CYS H  96     -29.787  -3.748  70.531  1.00  0.00      LH0  H  
ATOM   2401  N   ALA H  97     -26.336  -2.700  68.770  1.00  0.00      LH0  N  
ATOM   2402  CA  ALA H  97     -25.622  -3.481  67.773  1.00  0.00      LH0  C  
ATOM   2403  C   ALA H  97     -24.163  -3.079  67.720  1.00  0.00      LH0  C  
ATOM   2404  O   ALA H  97     -23.798  -1.941  67.988  1.00  0.00      LH0  O  
ATOM   2405  CB  ALA H  97     -26.290  -3.321  66.408  1.00  0.00      LH0  C  
ATOM   2406  H   ALA H  97     -26.040  -1.766  68.980  1.00  0.00      LH0  H  
ATOM   2407  N   ARG H  98     -23.334  -4.075  67.410  1.00  0.00      LH0  N  
ATOM   2408  CA  ARG H  98     -21.895  -3.847  67.426  1.00  0.00      LH0  C  
ATOM   2409  C   ARG H  98     -21.412  -3.423  66.057  1.00  0.00      LH0  C  
ATOM   2410  O   ARG H  98     -21.577  -4.149  65.085  1.00  0.00      LH0  O  
ATOM   2411  CB  ARG H  98     -21.196  -5.131  67.872  1.00  0.00      LH0  C  
ATOM   2412  CG  ARG H  98     -19.725  -4.958  68.253  1.00  0.00      LH0  C  
ATOM   2413  CD  ARG H  98     -19.025  -6.299  68.480  1.00  0.00      LH0  C  
ATOM   2414  NE  ARG H  98     -18.882  -7.016  67.218  1.00  0.00      LH0  N  
ATOM   2415  CZ  ARG H  98     -17.772  -7.703  66.893  1.00  0.00      LH0  C  
ATOM   2416  NH1 ARG H  98     -16.795  -7.867  67.779  1.00  0.00      LH0  N1+
ATOM   2417  NH2 ARG H  98     -17.660  -8.200  65.672  1.00  0.00      LH0  N  
ATOM   2418  H   ARG H  98     -23.716  -4.944  67.097  1.00  0.00      LH0  H  
ATOM   2419  HE  ARG H  98     -19.617  -6.963  66.531  1.00  0.00      LH0  H  
ATOM   2420 HH11 ARG H  98     -16.937  -7.609  68.732  1.00  0.00      LH0  H  
ATOM   2421 HH12 ARG H  98     -15.896  -8.219  67.505  1.00  0.00      LH0  H  
ATOM   2422 HH21 ARG H  98     -18.420  -8.052  65.014  1.00  0.00      LH0  H  
ATOM   2423 HH22 ARG H  98     -16.875  -8.712  65.336  1.00  0.00      LH0  H  
ATOM   2424  N   TYR H  99     -20.827  -2.221  66.017  1.00  0.00      LH0  N  
ATOM   2425  CA  TYR H  99     -20.351  -1.769  64.715  1.00  0.00      LH0  C  
ATOM   2426  C   TYR H  99     -18.954  -2.255  64.410  1.00  0.00      LH0  C  
ATOM   2427  O   TYR H  99     -17.991  -1.965  65.119  1.00  0.00      LH0  O  
ATOM   2428  CB  TYR H  99     -20.426  -0.242  64.606  1.00  0.00      LH0  C  
ATOM   2429  CG  TYR H  99     -20.640   0.195  63.171  1.00  0.00      LH0  C  
ATOM   2430  CD1 TYR H  99     -21.825  -0.192  62.519  1.00  0.00      LH0  C  
ATOM   2431  CD2 TYR H  99     -19.672   0.994  62.528  1.00  0.00      LH0  C  
ATOM   2432  CE1 TYR H  99     -22.082   0.267  61.220  1.00  0.00      LH0  C  
ATOM   2433  CE2 TYR H  99     -19.923   1.455  61.222  1.00  0.00      LH0  C  
ATOM   2434  CZ  TYR H  99     -21.142   1.109  60.601  1.00  0.00      LH0  C  
ATOM   2435  OH  TYR H  99     -21.457   1.621  59.359  1.00  0.00      LH0  O  
ATOM   2436  H   TYR H  99     -20.626  -1.712  66.856  1.00  0.00      LH0  H  
ATOM   2437  HH  TYR H  99     -20.650   1.850  58.895  1.00  0.00      LH0  H  
ATOM   2438  N   THR H 100     -18.885  -3.002  63.316  1.00  0.00      LH0  N  
ATOM   2439  CA  THR H 100     -17.569  -3.372  62.825  1.00  0.00      LH0  C  
ATOM   2440  C   THR H 100     -17.088  -2.387  61.775  1.00  0.00      LH0  C  
ATOM   2441  O   THR H 100     -17.814  -1.501  61.335  1.00  0.00      LH0  O  
ATOM   2442  CB  THR H 100     -17.617  -4.809  62.298  1.00  0.00      LH0  C  
ATOM   2443  CG2 THR H 100     -16.628  -5.694  63.061  1.00  0.00      LH0  C  
ATOM   2444  OG1 THR H 100     -18.954  -5.327  62.381  1.00  0.00      LH0  O  
ATOM   2445  H   THR H 100     -19.697  -3.272  62.790  1.00  0.00      LH0  H  
ATOM   2446  HG1 THR H 100     -18.898  -6.265  62.573  1.00  0.00      LH0  H  
ATOM   2447  N   ASN H 101     -15.826  -2.566  61.367  1.00  0.00      LH0  N  
ATOM   2448  CA  ASN H 101     -15.273  -1.709  60.310  1.00  0.00      LH0  C  
ATOM   2449  C   ASN H 101     -15.598  -2.191  58.904  1.00  0.00      LH0  C  
ATOM   2450  O   ASN H 101     -14.759  -2.305  58.011  1.00  0.00      LH0  O  
ATOM   2451  CB  ASN H 101     -13.762  -1.509  60.493  1.00  0.00      LH0  C  
ATOM   2452  CG  ASN H 101     -13.032  -2.824  60.704  1.00  0.00      LH0  C  
ATOM   2453  ND2 ASN H 101     -11.792  -2.669  61.157  1.00  0.00      LH0  N  
ATOM   2454  OD1 ASN H 101     -13.561  -3.914  60.531  1.00  0.00      LH0  O  
ATOM   2455  H   ASN H 101     -15.301  -3.371  61.649  1.00  0.00      LH0  H  
ATOM   2456 HD21 ASN H 101     -11.212  -3.469  61.307  1.00  0.00      LH0  H  
ATOM   2457 HD22 ASN H 101     -11.449  -1.748  61.349  1.00  0.00      LH0  H  
ATOM   2458  N   TRP H 102     -16.896  -2.489  58.779  1.00  0.00      LH0  N  
ATOM   2459  CA  TRP H 102     -17.428  -3.157  57.596  1.00  0.00      LH0  C  
ATOM   2460  C   TRP H 102     -18.623  -2.400  57.032  1.00  0.00      LH0  C  
ATOM   2461  O   TRP H 102     -19.473  -2.950  56.341  1.00  0.00      LH0  O  
ATOM   2462  CB  TRP H 102     -17.917  -4.564  57.962  1.00  0.00      LH0  C  
ATOM   2463  CG  TRP H 102     -16.856  -5.510  58.491  1.00  0.00      LH0  C  
ATOM   2464  CD1 TRP H 102     -15.459  -5.400  58.409  1.00  0.00      LH0  C  
ATOM   2465  CD2 TRP H 102     -17.086  -6.754  59.187  1.00  0.00      LH0  C  
ATOM   2466  CE2 TRP H 102     -15.804  -7.323  59.490  1.00  0.00      LH0  C  
ATOM   2467  CE3 TRP H 102     -18.264  -7.432  59.570  1.00  0.00      LH0  C  
ATOM   2468  NE1 TRP H 102     -14.836  -6.456  58.995  1.00  0.00      LH0  N  
ATOM   2469  CZ2 TRP H 102     -15.726  -8.557  60.170  1.00  0.00      LH0  C  
ATOM   2470  CZ3 TRP H 102     -18.172  -8.666  60.247  1.00  0.00      LH0  C  
ATOM   2471  CH2 TRP H 102     -16.911  -9.224  60.547  1.00  0.00      LH0  C  
ATOM   2472  H   TRP H 102     -17.521  -2.248  59.520  1.00  0.00      LH0  H  
ATOM   2473  HE1 TRP H 102     -13.864  -6.565  59.065  1.00  0.00      LH0  H  
ATOM   2474  N   ASP H 103     -18.708  -1.133  57.495  1.00  0.00      LH0  N  
ATOM   2475  CA  ASP H 103     -19.980  -0.402  57.588  1.00  0.00      LH0  C  
ATOM   2476  C   ASP H 103     -21.227  -1.241  57.802  1.00  0.00      LH0  C  
ATOM   2477  O   ASP H 103     -22.198  -1.234  57.054  1.00  0.00      LH0  O  
ATOM   2478  CB  ASP H 103     -20.158   0.661  56.493  1.00  0.00      LH0  C  
ATOM   2479  CG  ASP H 103     -19.275   1.878  56.758  1.00  0.00      LH0  C  
ATOM   2480  OD1 ASP H 103     -19.047   2.234  57.913  1.00  0.00      LH0  O  
ATOM   2481  OD2 ASP H 103     -18.816   2.500  55.806  1.00  0.00      LH0  O1-
ATOM   2482  H   ASP H 103     -17.877  -0.669  57.791  1.00  0.00      LH0  H  
ATOM   2483  N   ALA H 104     -21.105  -1.994  58.905  1.00  0.00      LH0  N  
ATOM   2484  CA  ALA H 104     -22.117  -2.979  59.248  1.00  0.00      LH0  C  
ATOM   2485  C   ALA H 104     -22.112  -3.191  60.740  1.00  0.00      LH0  C  
ATOM   2486  O   ALA H 104     -21.118  -2.943  61.416  1.00  0.00      LH0  O  
ATOM   2487  CB  ALA H 104     -21.801  -4.322  58.589  1.00  0.00      LH0  C  
ATOM   2488  H   ALA H 104     -20.315  -1.901  59.509  1.00  0.00      LH0  H  
ATOM   2489  N   PHE H 105     -23.263  -3.665  61.210  1.00  0.00      LH0  N  
ATOM   2490  CA  PHE H 105     -23.361  -4.145  62.578  1.00  0.00      LH0  C  
ATOM   2491  C   PHE H 105     -23.448  -5.655  62.524  1.00  0.00      LH0  C  
ATOM   2492  O   PHE H 105     -24.374  -6.198  61.929  1.00  0.00      LH0  O  
ATOM   2493  CB  PHE H 105     -24.636  -3.631  63.247  1.00  0.00      LH0  C  
ATOM   2494  CG  PHE H 105     -24.718  -2.125  63.369  1.00  0.00      LH0  C  
ATOM   2495  CD1 PHE H 105     -24.156  -1.487  64.497  1.00  0.00      LH0  C  
ATOM   2496  CD2 PHE H 105     -25.399  -1.383  62.380  1.00  0.00      LH0  C  
ATOM   2497  CE1 PHE H 105     -24.317  -0.097  64.662  1.00  0.00      LH0  C  
ATOM   2498  CE2 PHE H 105     -25.554   0.008  62.538  1.00  0.00      LH0  C  
ATOM   2499  CZ  PHE H 105     -25.026   0.635  63.686  1.00  0.00      LH0  C  
ATOM   2500  H   PHE H 105     -24.031  -3.819  60.588  1.00  0.00      LH0  H  
ATOM   2501  N   ASP H 106     -22.464  -6.315  63.141  1.00  0.00      LH0  N  
ATOM   2502  CA  ASP H 106     -22.548  -7.774  63.072  1.00  0.00      LH0  C  
ATOM   2503  C   ASP H 106     -23.295  -8.441  64.212  1.00  0.00      LH0  C  
ATOM   2504  O   ASP H 106     -24.186  -9.259  64.017  1.00  0.00      LH0  O  
ATOM   2505  CB  ASP H 106     -21.182  -8.433  62.797  1.00  0.00      LH0  C  
ATOM   2506  CG  ASP H 106     -20.038  -7.962  63.685  1.00  0.00      LH0  C  
ATOM   2507  OD1 ASP H 106     -20.251  -7.465  64.784  1.00  0.00      LH0  O  
ATOM   2508  OD2 ASP H 106     -18.892  -8.097  63.279  1.00  0.00      LH0  O1-
ATOM   2509  H   ASP H 106     -21.737  -5.844  63.649  1.00  0.00      LH0  H  
ATOM   2510  N   ILE H 107     -22.913  -8.045  65.429  1.00  0.00      LH0  N  
ATOM   2511  CA  ILE H 107     -23.633  -8.589  66.575  1.00  0.00      LH0  C  
ATOM   2512  C   ILE H 107     -24.825  -7.714  66.900  1.00  0.00      LH0  C  
ATOM   2513  O   ILE H 107     -24.693  -6.515  67.105  1.00  0.00      LH0  O  
ATOM   2514  CB  ILE H 107     -22.695  -8.729  67.787  1.00  0.00      LH0  C  
ATOM   2515  CG1 ILE H 107     -21.451  -9.557  67.442  1.00  0.00      LH0  C  
ATOM   2516  CG2 ILE H 107     -23.421  -9.288  69.015  1.00  0.00      LH0  C  
ATOM   2517  CD1 ILE H 107     -21.753 -11.012  67.071  1.00  0.00      LH0  C  
ATOM   2518  H   ILE H 107     -22.174  -7.374  65.489  1.00  0.00      LH0  H  
ATOM   2519  N   TRP H 108     -25.994  -8.355  66.927  1.00  0.00      LH0  N  
ATOM   2520  CA  TRP H 108     -27.164  -7.579  67.321  1.00  0.00      LH0  C  
ATOM   2521  C   TRP H 108     -27.625  -7.992  68.700  1.00  0.00      LH0  C  
ATOM   2522  O   TRP H 108     -27.331  -9.088  69.168  1.00  0.00      LH0  O  
ATOM   2523  CB  TRP H 108     -28.288  -7.738  66.289  1.00  0.00      LH0  C  
ATOM   2524  CG  TRP H 108     -27.984  -6.933  65.044  1.00  0.00      LH0  C  
ATOM   2525  CD1 TRP H 108     -26.960  -7.156  64.110  1.00  0.00      LH0  C  
ATOM   2526  CD2 TRP H 108     -28.677  -5.760  64.566  1.00  0.00      LH0  C  
ATOM   2527  CE2 TRP H 108     -28.020  -5.337  63.361  1.00  0.00      LH0  C  
ATOM   2528  CE3 TRP H 108     -29.786  -5.037  65.054  1.00  0.00      LH0  C  
ATOM   2529  NE1 TRP H 108     -26.972  -6.223  63.122  1.00  0.00      LH0  N  
ATOM   2530  CZ2 TRP H 108     -28.489  -4.199  62.670  1.00  0.00      LH0  C  
ATOM   2531  CZ3 TRP H 108     -30.244  -3.902  64.352  1.00  0.00      LH0  C  
ATOM   2532  CH2 TRP H 108     -29.599  -3.485  63.167  1.00  0.00      LH0  C  
ATOM   2533  H   TRP H 108     -26.045  -9.342  66.788  1.00  0.00      LH0  H  
ATOM   2534  HE1 TRP H 108     -26.322  -6.188  62.382  1.00  0.00      LH0  H  
ATOM   2535  N   GLY H 109     -28.356  -7.069  69.328  1.00  0.00      LH0  N  
ATOM   2536  CA  GLY H 109     -29.076  -7.466  70.530  1.00  0.00      LH0  C  
ATOM   2537  C   GLY H 109     -30.449  -7.974  70.159  1.00  0.00      LH0  C  
ATOM   2538  O   GLY H 109     -30.899  -7.807  69.030  1.00  0.00      LH0  O  
ATOM   2539  H   GLY H 109     -28.525  -6.180  68.900  1.00  0.00      LH0  H  
ATOM   2540  N   GLN H 110     -31.106  -8.612  71.139  1.00  0.00      LH0  N  
ATOM   2541  CA  GLN H 110     -32.395  -9.195  70.766  1.00  0.00      LH0  C  
ATOM   2542  C   GLN H 110     -33.558  -8.224  70.620  1.00  0.00      LH0  C  
ATOM   2543  O   GLN H 110     -34.642  -8.582  70.175  1.00  0.00      LH0  O  
ATOM   2544  CB  GLN H 110     -32.758 -10.380  71.678  1.00  0.00      LH0  C  
ATOM   2545  CG  GLN H 110     -33.549 -10.077  72.962  1.00  0.00      LH0  C  
ATOM   2546  CD  GLN H 110     -32.755  -9.229  73.934  1.00  0.00      LH0  C  
ATOM   2547  NE2 GLN H 110     -33.520  -8.548  74.787  1.00  0.00      LH0  N  
ATOM   2548  OE1 GLN H 110     -31.531  -9.224  73.960  1.00  0.00      LH0  O  
ATOM   2549  H   GLN H 110     -30.719  -8.701  72.061  1.00  0.00      LH0  H  
ATOM   2550 HE21 GLN H 110     -34.480  -8.351  74.576  1.00  0.00      LH0  H  
ATOM   2551 HE22 GLN H 110     -33.143  -8.204  75.647  1.00  0.00      LH0  H  
ATOM   2552  N   GLY H 111     -33.297  -6.981  71.041  1.00  0.00      LH0  N  
ATOM   2553  CA  GLY H 111     -34.418  -6.056  71.055  1.00  0.00      LH0  C  
ATOM   2554  C   GLY H 111     -35.018  -5.857  72.432  1.00  0.00      LH0  C  
ATOM   2555  O   GLY H 111     -35.170  -6.768  73.239  1.00  0.00      LH0  O  
ATOM   2556  H   GLY H 111     -32.384  -6.702  71.339  1.00  0.00      LH0  H  
ATOM   2557  N   THR H 112     -35.360  -4.589  72.652  1.00  0.00      LH0  N  
ATOM   2558  CA  THR H 112     -36.129  -4.198  73.823  1.00  0.00      LH0  C  
ATOM   2559  C   THR H 112     -37.363  -3.463  73.337  1.00  0.00      LH0  C  
ATOM   2560  O   THR H 112     -37.266  -2.391  72.754  1.00  0.00      LH0  O  
ATOM   2561  CB  THR H 112     -35.266  -3.295  74.715  1.00  0.00      LH0  C  
ATOM   2562  CG2 THR H 112     -36.037  -2.733  75.908  1.00  0.00      LH0  C  
ATOM   2563  OG1 THR H 112     -34.088  -3.994  75.154  1.00  0.00      LH0  O  
ATOM   2564  H   THR H 112     -35.133  -3.909  71.956  1.00  0.00      LH0  H  
ATOM   2565  HG1 THR H 112     -34.381  -4.892  75.330  1.00  0.00      LH0  H  
ATOM   2566  N   MET H 113     -38.526  -4.086  73.564  1.00  0.00      LH0  N  
ATOM   2567  CA  MET H 113     -39.721  -3.372  73.123  1.00  0.00      LH0  C  
ATOM   2568  C   MET H 113     -40.176  -2.357  74.149  1.00  0.00      LH0  C  
ATOM   2569  O   MET H 113     -40.593  -2.699  75.248  1.00  0.00      LH0  O  
ATOM   2570  CB  MET H 113     -40.849  -4.352  72.783  1.00  0.00      LH0  C  
ATOM   2571  CG  MET H 113     -42.086  -3.668  72.190  1.00  0.00      LH0  C  
ATOM   2572  SD  MET H 113     -41.721  -2.796  70.658  1.00  0.00      LH0  S  
ATOM   2573  CE  MET H 113     -43.270  -1.893  70.519  1.00  0.00      LH0  C  
ATOM   2574  H   MET H 113     -38.571  -4.924  74.104  1.00  0.00      LH0  H  
ATOM   2575  N   VAL H 114     -40.060  -1.090  73.752  1.00  0.00      LH0  N  
ATOM   2576  CA  VAL H 114     -40.615  -0.082  74.642  1.00  0.00      LH0  C  
ATOM   2577  C   VAL H 114     -41.969   0.370  74.134  1.00  0.00      LH0  C  
ATOM   2578  O   VAL H 114     -42.144   0.730  72.975  1.00  0.00      LH0  O  
ATOM   2579  CB  VAL H 114     -39.629   1.077  74.820  1.00  0.00      LH0  C  
ATOM   2580  CG1 VAL H 114     -40.155   2.121  75.802  1.00  0.00      LH0  C  
ATOM   2581  CG2 VAL H 114     -38.270   0.544  75.281  1.00  0.00      LH0  C  
ATOM   2582  H   VAL H 114     -39.734  -0.865  72.831  1.00  0.00      LH0  H  
ATOM   2583  N   THR H 115     -42.927   0.283  75.057  1.00  0.00      LH0  N  
ATOM   2584  CA  THR H 115     -44.316   0.348  74.624  1.00  0.00      LH0  C  
ATOM   2585  C   THR H 115     -45.066   1.486  75.286  1.00  0.00      LH0  C  
ATOM   2586  O   THR H 115     -45.632   1.331  76.363  1.00  0.00      LH0  O  
ATOM   2587  CB  THR H 115     -44.975  -0.998  74.937  1.00  0.00      LH0  C  
ATOM   2588  CG2 THR H 115     -46.177  -1.270  74.029  1.00  0.00      LH0  C  
ATOM   2589  OG1 THR H 115     -44.011  -2.059  74.857  1.00  0.00      LH0  O  
ATOM   2590  H   THR H 115     -42.696   0.028  75.996  1.00  0.00      LH0  H  
ATOM   2591  HG1 THR H 115     -43.444  -1.962  75.621  1.00  0.00      LH0  H  
ATOM   2592  N   VAL H 116     -45.011   2.656  74.639  1.00  0.00      LH0  N  
ATOM   2593  CA  VAL H 116     -45.507   3.819  75.368  1.00  0.00      LH0  C  
ATOM   2594  C   VAL H 116     -47.009   4.041  75.262  1.00  0.00      LH0  C  
ATOM   2595  O   VAL H 116     -47.518   4.767  74.417  1.00  0.00      LH0  O  
ATOM   2596  CB  VAL H 116     -44.712   5.083  75.012  1.00  0.00      LH0  C  
ATOM   2597  CG1 VAL H 116     -44.994   6.217  76.000  1.00  0.00      LH0  C  
ATOM   2598  CG2 VAL H 116     -43.213   4.786  74.938  1.00  0.00      LH0  C  
ATOM   2599  H   VAL H 116     -44.714   2.752  73.687  1.00  0.00      LH0  H  
ATOM   2600  N   SER H 117     -47.701   3.367  76.184  1.00  0.00      LH0  N  
ATOM   2601  CA  SER H 117     -49.133   3.596  76.273  1.00  0.00      LH0  C  
ATOM   2602  C   SER H 117     -49.551   4.028  77.661  1.00  0.00      LH0  C  
ATOM   2603  O   SER H 117     -49.119   3.521  78.692  1.00  0.00      LH0  O  
ATOM   2604  CB  SER H 117     -49.911   2.354  75.823  1.00  0.00      LH0  C  
ATOM   2605  OG  SER H 117     -51.329   2.558  75.956  1.00  0.00      LH0  O  
ATOM   2606  H   SER H 117     -47.202   2.858  76.888  1.00  0.00      LH0  H  
ATOM   2607  HG  SER H 117     -51.746   1.893  75.417  1.00  0.00      LH0  H  
ATOM   2608  N   SER H 118     -50.484   4.985  77.632  1.00  0.00      LH0  N  
ATOM   2609  CA  SER H 118     -51.135   5.399  78.867  1.00  0.00      LH0  C  
ATOM   2610  C   SER H 118     -51.839   4.280  79.624  1.00  0.00      LH0  C  
ATOM   2611  O   SER H 118     -51.887   4.271  80.852  1.00  0.00      LH0  O  
ATOM   2612  CB  SER H 118     -52.094   6.543  78.543  1.00  0.00      LH0  C  
ATOM   2613  OG  SER H 118     -51.501   7.359  77.523  1.00  0.00      LH0  O  
ATOM   2614  H   SER H 118     -50.728   5.444  76.777  1.00  0.00      LH0  H  
ATOM   2615  HG  SER H 118     -52.067   8.113  77.412  1.00  0.00      LH0  H  
ATOM   2616  N   ALA H 119     -52.371   3.324  78.840  1.00  0.00      LH0  N  
ATOM   2617  CA  ALA H 119     -53.184   2.260  79.432  1.00  0.00      LH0  C  
ATOM   2618  C   ALA H 119     -52.480   1.433  80.501  1.00  0.00      LH0  C  
ATOM   2619  O   ALA H 119     -51.284   1.567  80.748  1.00  0.00      LH0  O  
ATOM   2620  CB  ALA H 119     -53.717   1.338  78.335  1.00  0.00      LH0  C  
ATOM   2621  H   ALA H 119     -52.169   3.319  77.857  1.00  0.00      LH0  H  
ATOM   2622  N   SER H 120     -53.285   0.596  81.162  1.00  0.00      LH0  N  
ATOM   2623  CA  SER H 120     -52.728  -0.160  82.278  1.00  0.00      LH0  C  
ATOM   2624  C   SER H 120     -53.286  -1.566  82.304  1.00  0.00      LH0  C  
ATOM   2625  O   SER H 120     -54.243  -1.867  81.603  1.00  0.00      LH0  O  
ATOM   2626  CB  SER H 120     -52.991   0.585  83.590  1.00  0.00      LH0  C  
ATOM   2627  OG  SER H 120     -52.492   1.931  83.486  1.00  0.00      LH0  O  
ATOM   2628  H   SER H 120     -54.236   0.439  80.896  1.00  0.00      LH0  H  
ATOM   2629  HG  SER H 120     -53.211   2.478  83.797  1.00  0.00      LH0  H  
ATOM   2630  N   THR H 121     -52.632  -2.402  83.117  1.00  0.00      LH0  N  
ATOM   2631  CA  THR H 121     -52.918  -3.833  83.128  1.00  0.00      LH0  C  
ATOM   2632  C   THR H 121     -54.364  -4.264  83.336  1.00  0.00      LH0  C  
ATOM   2633  O   THR H 121     -54.877  -4.298  84.448  1.00  0.00      LH0  O  
ATOM   2634  CB  THR H 121     -51.989  -4.487  84.150  1.00  0.00      LH0  C  
ATOM   2635  CG2 THR H 121     -51.727  -5.965  83.844  1.00  0.00      LH0  C  
ATOM   2636  OG1 THR H 121     -50.758  -3.744  84.221  1.00  0.00      LH0  O  
ATOM   2637  H   THR H 121     -51.829  -2.128  83.647  1.00  0.00      LH0  H  
ATOM   2638  HG1 THR H 121     -50.191  -4.229  84.808  1.00  0.00      LH0  H  
ATOM   2639  N   LYS H 122     -55.000  -4.611  82.212  1.00  0.00      LH0  N  
ATOM   2640  CA  LYS H 122     -56.329  -5.188  82.357  1.00  0.00      LH0  C  
ATOM   2641  C   LYS H 122     -56.331  -6.655  81.987  1.00  0.00      LH0  C  
ATOM   2642  O   LYS H 122     -55.900  -7.051  80.909  1.00  0.00      LH0  O  
ATOM   2643  CB  LYS H 122     -57.384  -4.422  81.543  1.00  0.00      LH0  C  
ATOM   2644  CG  LYS H 122     -58.789  -4.994  81.781  1.00  0.00      LH0  C  
ATOM   2645  CD  LYS H 122     -59.910  -4.401  80.933  1.00  0.00      LH0  C  
ATOM   2646  CE  LYS H 122     -61.174  -5.272  80.965  1.00  0.00      LH0  C  
ATOM   2647  NZ  LYS H 122     -60.881  -6.583  80.370  1.00  0.00      LH0  N1+
ATOM   2648  H   LYS H 122     -54.496  -4.596  81.349  1.00  0.00      LH0  H  
ATOM   2649  HZ1 LYS H 122     -61.742  -7.115  80.120  1.00  0.00      LH0  H  
ATOM   2650  HZ2 LYS H 122     -60.378  -6.442  79.475  1.00  0.00      LH0  H  
ATOM   2651  HZ3 LYS H 122     -60.264  -7.172  80.964  1.00  0.00      LH0  H  
ATOM   2652  N   GLY H 123     -56.882  -7.437  82.930  1.00  0.00      LH0  N  
ATOM   2653  CA  GLY H 123     -57.146  -8.845  82.636  1.00  0.00      LH0  C  
ATOM   2654  C   GLY H 123     -58.084  -9.047  81.451  1.00  0.00      LH0  C  
ATOM   2655  O   GLY H 123     -59.025  -8.284  81.220  1.00  0.00      LH0  O  
ATOM   2656  H   GLY H 123     -57.140  -7.024  83.802  1.00  0.00      LH0  H  
ATOM   2657  N   PRO H 124     -57.764 -10.114  80.689  1.00  0.00      LH0  N  
ATOM   2658  CA  PRO H 124     -58.445 -10.359  79.419  1.00  0.00      LH0  C  
ATOM   2659  C   PRO H 124     -59.888 -10.792  79.573  1.00  0.00      LH0  C  
ATOM   2660  O   PRO H 124     -60.239 -11.764  80.231  1.00  0.00      LH0  O  
ATOM   2661  CB  PRO H 124     -57.546 -11.417  78.775  1.00  0.00      LH0  C  
ATOM   2662  CG  PRO H 124     -56.947 -12.194  79.941  1.00  0.00      LH0  C  
ATOM   2663  CD  PRO H 124     -56.731 -11.101  80.978  1.00  0.00      LH0  C  
ATOM   2664  N   SER H 125     -60.725 -10.012  78.899  1.00  0.00      LH0  N  
ATOM   2665  CA  SER H 125     -62.125 -10.403  78.805  1.00  0.00      LH0  C  
ATOM   2666  C   SER H 125     -62.320 -11.432  77.702  1.00  0.00      LH0  C  
ATOM   2667  O   SER H 125     -62.635 -11.118  76.562  1.00  0.00      LH0  O  
ATOM   2668  CB  SER H 125     -62.983  -9.149  78.596  1.00  0.00      LH0  C  
ATOM   2669  OG  SER H 125     -62.165  -7.967  78.709  1.00  0.00      LH0  O  
ATOM   2670  H   SER H 125     -60.379  -9.264  78.333  1.00  0.00      LH0  H  
ATOM   2671  HG  SER H 125     -61.850  -7.834  77.811  1.00  0.00      LH0  H  
ATOM   2672  N   VAL H 126     -62.054 -12.688  78.084  1.00  0.00      LH0  N  
ATOM   2673  CA  VAL H 126     -62.103 -13.710  77.042  1.00  0.00      LH0  C  
ATOM   2674  C   VAL H 126     -63.485 -14.289  76.814  1.00  0.00      LH0  C  
ATOM   2675  O   VAL H 126     -64.018 -15.058  77.613  1.00  0.00      LH0  O  
ATOM   2676  CB  VAL H 126     -61.091 -14.830  77.296  1.00  0.00      LH0  C  
ATOM   2677  CG1 VAL H 126     -60.966 -15.737  76.070  1.00  0.00      LH0  C  
ATOM   2678  CG2 VAL H 126     -59.731 -14.268  77.699  1.00  0.00      LH0  C  
ATOM   2679  H   VAL H 126     -61.807 -12.883  79.035  1.00  0.00      LH0  H  
ATOM   2680  N   PHE H 127     -64.029 -13.888  75.667  1.00  0.00      LH0  N  
ATOM   2681  CA  PHE H 127     -65.303 -14.457  75.244  1.00  0.00      LH0  C  
ATOM   2682  C   PHE H 127     -65.062 -15.574  74.250  1.00  0.00      LH0  C  
ATOM   2683  O   PHE H 127     -64.401 -15.382  73.238  1.00  0.00      LH0  O  
ATOM   2684  CB  PHE H 127     -66.182 -13.365  74.618  1.00  0.00      LH0  C  
ATOM   2685  CG  PHE H 127     -66.208 -12.141  75.506  1.00  0.00      LH0  C  
ATOM   2686  CD1 PHE H 127     -66.847 -12.199  76.763  1.00  0.00      LH0  C  
ATOM   2687  CD2 PHE H 127     -65.573 -10.961  75.062  1.00  0.00      LH0  C  
ATOM   2688  CE1 PHE H 127     -66.839 -11.064  77.597  1.00  0.00      LH0  C  
ATOM   2689  CE2 PHE H 127     -65.564  -9.826  75.895  1.00  0.00      LH0  C  
ATOM   2690  CZ  PHE H 127     -66.195  -9.890  77.155  1.00  0.00      LH0  C  
ATOM   2691  H   PHE H 127     -63.509 -13.279  75.063  1.00  0.00      LH0  H  
ATOM   2692  N   PRO H 128     -65.591 -16.776  74.558  1.00  0.00      LH0  N  
ATOM   2693  CA  PRO H 128     -65.479 -17.856  73.579  1.00  0.00      LH0  C  
ATOM   2694  C   PRO H 128     -66.262 -17.525  72.322  1.00  0.00      LH0  C  
ATOM   2695  O   PRO H 128     -67.448 -17.220  72.339  1.00  0.00      LH0  O  
ATOM   2696  CB  PRO H 128     -66.009 -19.066  74.356  1.00  0.00      LH0  C  
ATOM   2697  CG  PRO H 128     -66.962 -18.495  75.404  1.00  0.00      LH0  C  
ATOM   2698  CD  PRO H 128     -66.310 -17.166  75.761  1.00  0.00      LH0  C  
ATOM   2699  N   LEU H 129     -65.512 -17.572  71.221  1.00  0.00      LH0  N  
ATOM   2700  CA  LEU H 129     -66.164 -17.409  69.931  1.00  0.00      LH0  C  
ATOM   2701  C   LEU H 129     -66.847 -18.690  69.533  1.00  0.00      LH0  C  
ATOM   2702  O   LEU H 129     -66.223 -19.659  69.105  1.00  0.00      LH0  O  
ATOM   2703  CB  LEU H 129     -65.153 -17.004  68.868  1.00  0.00      LH0  C  
ATOM   2704  CG  LEU H 129     -64.644 -15.580  69.042  1.00  0.00      LH0  C  
ATOM   2705  CD1 LEU H 129     -63.489 -15.295  68.082  1.00  0.00      LH0  C  
ATOM   2706  CD2 LEU H 129     -65.778 -14.555  68.945  1.00  0.00      LH0  C  
ATOM   2707  H   LEU H 129     -64.587 -17.937  71.293  1.00  0.00      LH0  H  
ATOM   2708  N   ALA H 130     -68.167 -18.646  69.730  1.00  0.00      LH0  N  
ATOM   2709  CA  ALA H 130     -68.969 -19.826  69.441  1.00  0.00      LH0  C  
ATOM   2710  C   ALA H 130     -68.880 -20.217  67.979  1.00  0.00      LH0  C  
ATOM   2711  O   ALA H 130     -69.079 -19.409  67.080  1.00  0.00      LH0  O  
ATOM   2712  CB  ALA H 130     -70.434 -19.573  69.806  1.00  0.00      LH0  C  
ATOM   2713  H   ALA H 130     -68.587 -17.776  70.003  1.00  0.00      LH0  H  
ATOM   2714  N   PRO H 131     -68.562 -21.508  67.755  1.00  0.00      LH0  N  
ATOM   2715  CA  PRO H 131     -68.547 -21.987  66.373  1.00  0.00      LH0  C  
ATOM   2716  C   PRO H 131     -69.938 -21.907  65.782  1.00  0.00      LH0  C  
ATOM   2717  O   PRO H 131     -70.936 -22.030  66.482  1.00  0.00      LH0  O  
ATOM   2718  CB  PRO H 131     -68.057 -23.428  66.531  1.00  0.00      LH0  C  
ATOM   2719  CG  PRO H 131     -68.406 -23.837  67.959  1.00  0.00      LH0  C  
ATOM   2720  CD  PRO H 131     -68.258 -22.539  68.740  1.00  0.00      LH0  C  
ATOM   2721  N   SER H 132     -69.980 -21.723  64.455  1.00  0.00      LH0  N  
ATOM   2722  CA  SER H 132     -71.263 -21.969  63.797  1.00  0.00      LH0  C  
ATOM   2723  C   SER H 132     -71.724 -23.408  64.053  1.00  0.00      LH0  C  
ATOM   2724  O   SER H 132     -70.929 -24.308  63.832  1.00  0.00      LH0  O  
ATOM   2725  CB  SER H 132     -71.096 -21.682  62.307  1.00  0.00      LH0  C  
ATOM   2726  OG  SER H 132     -71.243 -20.273  62.037  1.00  0.00      LH0  O  
ATOM   2727  H   SER H 132     -69.117 -21.640  63.960  1.00  0.00      LH0  H  
ATOM   2728  HG  SER H 132     -70.618 -19.817  62.615  1.00  0.00      LH0  H  
ATOM   2729  N   SER H 133     -72.958 -23.645  64.562  1.00  0.00      LH0  N  
ATOM   2730  CA  SER H 133     -74.142 -22.776  64.654  1.00  0.00      LH0  C  
ATOM   2731  C   SER H 133     -74.730 -22.388  63.314  1.00  0.00      LH0  C  
ATOM   2732  O   SER H 133     -74.589 -21.281  62.792  1.00  0.00      LH0  O  
ATOM   2733  CB  SER H 133     -74.009 -21.609  65.642  1.00  0.00      LH0  C  
ATOM   2734  OG  SER H 133     -73.635 -22.137  66.917  1.00  0.00      LH0  O  
ATOM   2735  H   SER H 133     -73.049 -24.588  64.877  1.00  0.00      LH0  H  
ATOM   2736  HG  SER H 133     -72.682 -22.096  66.962  1.00  0.00      LH0  H  
ATOM   2737  N   LYS H 134     -75.356 -23.449  62.777  1.00  0.00      LH0  N  
ATOM   2738  CA  LYS H 134     -76.074 -23.613  61.507  1.00  0.00      LH0  C  
ATOM   2739  C   LYS H 134     -76.001 -25.096  61.211  1.00  0.00      LH0  C  
ATOM   2740  O   LYS H 134     -75.327 -25.814  61.938  1.00  0.00      LH0  O  
ATOM   2741  CB  LYS H 134     -75.485 -22.810  60.332  1.00  0.00      LH0  C  
ATOM   2742  CG  LYS H 134     -73.973 -22.980  60.125  1.00  0.00      LH0  C  
ATOM   2743  CD  LYS H 134     -73.383 -21.981  59.126  1.00  0.00      LH0  C  
ATOM   2744  CE  LYS H 134     -73.819 -20.522  59.343  1.00  0.00      LH0  C  
ATOM   2745  NZ  LYS H 134     -73.498 -19.997  60.683  1.00  0.00      LH0  N1+
ATOM   2746  H   LYS H 134     -75.307 -24.294  63.318  1.00  0.00      LH0  H  
ATOM   2747  HZ1 LYS H 134     -73.752 -18.987  60.700  1.00  0.00      LH0  H  
ATOM   2748  HZ2 LYS H 134     -74.041 -20.483  61.427  1.00  0.00      LH0  H  
ATOM   2749  HZ3 LYS H 134     -72.485 -20.079  60.918  1.00  0.00      LH0  H  
ATOM   2750  N   SER H 135     -76.672 -25.525  60.137  1.00  0.00      LH0  N  
ATOM   2751  CA  SER H 135     -76.456 -26.907  59.713  1.00  0.00      LH0  C  
ATOM   2752  C   SER H 135     -74.994 -27.185  59.392  1.00  0.00      LH0  C  
ATOM   2753  O   SER H 135     -74.377 -26.487  58.595  1.00  0.00      LH0  O  
ATOM   2754  CB  SER H 135     -77.352 -27.184  58.509  1.00  0.00      LH0  C  
ATOM   2755  OG  SER H 135     -78.573 -26.445  58.669  1.00  0.00      LH0  O  
ATOM   2756  H   SER H 135     -77.322 -24.978  59.612  1.00  0.00      LH0  H  
ATOM   2757  HG  SER H 135     -79.188 -26.797  58.035  1.00  0.00      LH0  H  
ATOM   2758  N   THR H 136     -74.460 -28.204  60.069  1.00  0.00      LH0  N  
ATOM   2759  CA  THR H 136     -73.015 -28.411  60.027  1.00  0.00      LH0  C  
ATOM   2760  C   THR H 136     -72.469 -29.126  58.797  1.00  0.00      LH0  C  
ATOM   2761  O   THR H 136     -71.826 -30.165  58.875  1.00  0.00      LH0  O  
ATOM   2762  CB  THR H 136     -72.586 -29.117  61.316  1.00  0.00      LH0  C  
ATOM   2763  CG2 THR H 136     -71.357 -28.443  61.931  1.00  0.00      LH0  C  
ATOM   2764  OG1 THR H 136     -73.675 -29.144  62.255  1.00  0.00      LH0  O  
ATOM   2765  H   THR H 136     -74.970 -28.695  60.776  1.00  0.00      LH0  H  
ATOM   2766  HG1 THR H 136     -73.338 -29.552  63.043  1.00  0.00      LH0  H  
ATOM   2767  N   SER H 137     -72.756 -28.527  57.637  1.00  0.00      LH0  N  
ATOM   2768  CA  SER H 137     -72.363 -29.169  56.387  1.00  0.00      LH0  C  
ATOM   2769  C   SER H 137     -70.935 -28.851  55.969  1.00  0.00      LH0  C  
ATOM   2770  O   SER H 137     -70.685 -28.315  54.896  1.00  0.00      LH0  O  
ATOM   2771  CB  SER H 137     -73.377 -28.792  55.299  1.00  0.00      LH0  C  
ATOM   2772  OG  SER H 137     -73.115 -29.499  54.084  1.00  0.00      LH0  O  
ATOM   2773  H   SER H 137     -73.183 -27.622  57.642  1.00  0.00      LH0  H  
ATOM   2774  HG  SER H 137     -72.281 -29.156  53.769  1.00  0.00      LH0  H  
ATOM   2775  N   GLY H 138     -70.009 -29.200  56.866  1.00  0.00      LH0  N  
ATOM   2776  CA  GLY H 138     -68.613 -28.918  56.569  1.00  0.00      LH0  C  
ATOM   2777  C   GLY H 138     -67.748 -29.976  57.205  1.00  0.00      LH0  C  
ATOM   2778  O   GLY H 138     -68.087 -30.526  58.245  1.00  0.00      LH0  O  
ATOM   2779  H   GLY H 138     -70.254 -29.693  57.706  1.00  0.00      LH0  H  
ATOM   2780  N   GLY H 139     -66.628 -30.261  56.526  1.00  0.00      LH0  N  
ATOM   2781  CA  GLY H 139     -65.698 -31.208  57.137  1.00  0.00      LH0  C  
ATOM   2782  C   GLY H 139     -64.921 -30.542  58.253  1.00  0.00      LH0  C  
ATOM   2783  O   GLY H 139     -65.031 -30.854  59.432  1.00  0.00      LH0  O  
ATOM   2784  H   GLY H 139     -66.399 -29.724  55.717  1.00  0.00      LH0  H  
ATOM   2785  N   THR H 140     -64.148 -29.550  57.814  1.00  0.00      LH0  N  
ATOM   2786  CA  THR H 140     -63.633 -28.626  58.810  1.00  0.00      LH0  C  
ATOM   2787  C   THR H 140     -64.711 -27.661  59.262  1.00  0.00      LH0  C  
ATOM   2788  O   THR H 140     -65.675 -27.382  58.557  1.00  0.00      LH0  O  
ATOM   2789  CB  THR H 140     -62.435 -27.887  58.218  1.00  0.00      LH0  C  
ATOM   2790  CG2 THR H 140     -61.119 -28.505  58.694  1.00  0.00      LH0  C  
ATOM   2791  OG1 THR H 140     -62.506 -27.913  56.781  1.00  0.00      LH0  O  
ATOM   2792  H   THR H 140     -64.038 -29.292  56.855  1.00  0.00      LH0  H  
ATOM   2793  HG1 THR H 140     -61.824 -27.328  56.469  1.00  0.00      LH0  H  
ATOM   2794  N   ALA H 141     -64.489 -27.178  60.481  1.00  0.00      LH0  N  
ATOM   2795  CA  ALA H 141     -65.239 -26.046  60.994  1.00  0.00      LH0  C  
ATOM   2796  C   ALA H 141     -64.206 -25.236  61.745  1.00  0.00      LH0  C  
ATOM   2797  O   ALA H 141     -63.015 -25.453  61.550  1.00  0.00      LH0  O  
ATOM   2798  CB  ALA H 141     -66.361 -26.520  61.922  1.00  0.00      LH0  C  
ATOM   2799  H   ALA H 141     -63.721 -27.481  61.047  1.00  0.00      LH0  H  
ATOM   2800  N   ALA H 142     -64.672 -24.324  62.603  1.00  0.00      LH0  N  
ATOM   2801  CA  ALA H 142     -63.696 -23.661  63.457  1.00  0.00      LH0  C  
ATOM   2802  C   ALA H 142     -64.391 -23.118  64.672  1.00  0.00      LH0  C  
ATOM   2803  O   ALA H 142     -65.596 -22.897  64.648  1.00  0.00      LH0  O  
ATOM   2804  CB  ALA H 142     -63.021 -22.493  62.735  1.00  0.00      LH0  C  
ATOM   2805  H   ALA H 142     -65.642 -24.128  62.744  1.00  0.00      LH0  H  
ATOM   2806  N   LEU H 143     -63.581 -22.902  65.709  1.00  0.00      LH0  N  
ATOM   2807  CA  LEU H 143     -64.052 -22.116  66.845  1.00  0.00      LH0  C  
ATOM   2808  C   LEU H 143     -62.934 -21.212  67.299  1.00  0.00      LH0  C  
ATOM   2809  O   LEU H 143     -61.841 -21.264  66.743  1.00  0.00      LH0  O  
ATOM   2810  CB  LEU H 143     -64.604 -22.995  67.981  1.00  0.00      LH0  C  
ATOM   2811  CG  LEU H 143     -63.894 -24.307  68.335  1.00  0.00      LH0  C  
ATOM   2812  CD1 LEU H 143     -62.491 -24.116  68.901  1.00  0.00      LH0  C  
ATOM   2813  CD2 LEU H 143     -64.745 -25.141  69.293  1.00  0.00      LH0  C  
ATOM   2814  H   LEU H 143     -62.609 -23.145  65.648  1.00  0.00      LH0  H  
ATOM   2815  N   GLY H 144     -63.225 -20.396  68.314  1.00  0.00      LH0  N  
ATOM   2816  CA  GLY H 144     -62.112 -19.577  68.767  1.00  0.00      LH0  C  
ATOM   2817  C   GLY H 144     -62.380 -18.913  70.089  1.00  0.00      LH0  C  
ATOM   2818  O   GLY H 144     -63.328 -19.235  70.794  1.00  0.00      LH0  O  
ATOM   2819  H   GLY H 144     -64.130 -20.328  68.745  1.00  0.00      LH0  H  
ATOM   2820  N   CYS H 145     -61.524 -17.931  70.366  1.00  0.00      LH0  N  
ATOM   2821  CA  CYS H 145     -61.740 -17.074  71.521  1.00  0.00      LH0  C  
ATOM   2822  C   CYS H 145     -61.364 -15.654  71.195  1.00  0.00      LH0  C  
ATOM   2823  O   CYS H 145     -60.269 -15.365  70.726  1.00  0.00      LH0  O  
ATOM   2824  CB  CYS H 145     -60.926 -17.544  72.721  1.00  0.00      LH0  C  
ATOM   2825  SG  CYS H 145     -61.467 -19.148  73.342  1.00  0.00      LH0  S  
ATOM   2826  H   CYS H 145     -60.715 -17.811  69.791  1.00  0.00      LH0  H  
ATOM   2827  N   LEU H 146     -62.334 -14.783  71.469  1.00  0.00      LH0  N  
ATOM   2828  CA  LEU H 146     -62.042 -13.361  71.449  1.00  0.00      LH0  C  
ATOM   2829  C   LEU H 146     -61.437 -12.952  72.772  1.00  0.00      LH0  C  
ATOM   2830  O   LEU H 146     -62.087 -12.863  73.807  1.00  0.00      LH0  O  
ATOM   2831  CB  LEU H 146     -63.316 -12.571  71.164  1.00  0.00      LH0  C  
ATOM   2832  CG  LEU H 146     -63.113 -11.061  71.045  1.00  0.00      LH0  C  
ATOM   2833  CD1 LEU H 146     -62.169 -10.675  69.903  1.00  0.00      LH0  C  
ATOM   2834  CD2 LEU H 146     -64.458 -10.349  70.961  1.00  0.00      LH0  C  
ATOM   2835  H   LEU H 146     -63.203 -15.100  71.848  1.00  0.00      LH0  H  
ATOM   2836  N   VAL H 147     -60.133 -12.723  72.687  1.00  0.00      LH0  N  
ATOM   2837  CA  VAL H 147     -59.464 -12.173  73.854  1.00  0.00      LH0  C  
ATOM   2838  C   VAL H 147     -59.601 -10.661  73.835  1.00  0.00      LH0  C  
ATOM   2839  O   VAL H 147     -58.785  -9.942  73.270  1.00  0.00      LH0  O  
ATOM   2840  CB  VAL H 147     -58.000 -12.623  73.865  1.00  0.00      LH0  C  
ATOM   2841  CG1 VAL H 147     -57.329 -12.249  75.182  1.00  0.00      LH0  C  
ATOM   2842  CG2 VAL H 147     -57.877 -14.125  73.589  1.00  0.00      LH0  C  
ATOM   2843  H   VAL H 147     -59.675 -12.771  71.798  1.00  0.00      LH0  H  
ATOM   2844  N   LYS H 148     -60.714 -10.219  74.432  1.00  0.00      LH0  N  
ATOM   2845  CA  LYS H 148     -61.012  -8.799  74.302  1.00  0.00      LH0  C  
ATOM   2846  C   LYS H 148     -60.530  -7.968  75.480  1.00  0.00      LH0  C  
ATOM   2847  O   LYS H 148     -60.444  -8.439  76.610  1.00  0.00      LH0  O  
ATOM   2848  CB  LYS H 148     -62.511  -8.611  74.059  1.00  0.00      LH0  C  
ATOM   2849  CG  LYS H 148     -62.834  -7.334  73.283  1.00  0.00      LH0  C  
ATOM   2850  CD  LYS H 148     -64.317  -6.972  73.296  1.00  0.00      LH0  C  
ATOM   2851  CE  LYS H 148     -64.578  -5.583  72.705  1.00  0.00      LH0  C  
ATOM   2852  NZ  LYS H 148     -63.785  -4.575  73.424  1.00  0.00      LH0  N1+
ATOM   2853  H   LYS H 148     -61.331 -10.836  74.927  1.00  0.00      LH0  H  
ATOM   2854  HZ1 LYS H 148     -63.872  -4.639  74.461  1.00  0.00      LH0  H  
ATOM   2855  HZ2 LYS H 148     -62.767  -4.716  73.249  1.00  0.00      LH0  H  
ATOM   2856  HZ3 LYS H 148     -63.985  -3.609  73.121  1.00  0.00      LH0  H  
ATOM   2857  N   ASP H 149     -60.228  -6.701  75.168  1.00  0.00      LH0  N  
ATOM   2858  CA  ASP H 149     -59.864  -5.688  76.163  1.00  0.00      LH0  C  
ATOM   2859  C   ASP H 149     -58.864  -6.128  77.212  1.00  0.00      LH0  C  
ATOM   2860  O   ASP H 149     -59.194  -6.327  78.377  1.00  0.00      LH0  O  
ATOM   2861  CB  ASP H 149     -61.084  -5.085  76.875  1.00  0.00      LH0  C  
ATOM   2862  CG  ASP H 149     -62.162  -4.635  75.913  1.00  0.00      LH0  C  
ATOM   2863  OD1 ASP H 149     -61.950  -3.713  75.127  1.00  0.00      LH0  O  
ATOM   2864  OD2 ASP H 149     -63.236  -5.219  75.944  1.00  0.00      LH0  O1-
ATOM   2865  H   ASP H 149     -60.369  -6.440  74.213  1.00  0.00      LH0  H  
ATOM   2866  N   TYR H 150     -57.622  -6.264  76.762  1.00  0.00      LH0  N  
ATOM   2867  CA  TYR H 150     -56.595  -6.556  77.753  1.00  0.00      LH0  C  
ATOM   2868  C   TYR H 150     -55.417  -5.638  77.563  1.00  0.00      LH0  C  
ATOM   2869  O   TYR H 150     -55.290  -4.985  76.534  1.00  0.00      LH0  O  
ATOM   2870  CB  TYR H 150     -56.171  -8.030  77.702  1.00  0.00      LH0  C  
ATOM   2871  CG  TYR H 150     -55.592  -8.381  76.354  1.00  0.00      LH0  C  
ATOM   2872  CD1 TYR H 150     -56.457  -8.831  75.339  1.00  0.00      LH0  C  
ATOM   2873  CD2 TYR H 150     -54.206  -8.232  76.150  1.00  0.00      LH0  C  
ATOM   2874  CE1 TYR H 150     -55.925  -9.107  74.073  1.00  0.00      LH0  C  
ATOM   2875  CE2 TYR H 150     -53.680  -8.500  74.880  1.00  0.00      LH0  C  
ATOM   2876  CZ  TYR H 150     -54.548  -8.923  73.855  1.00  0.00      LH0  C  
ATOM   2877  OH  TYR H 150     -54.055  -9.157  72.592  1.00  0.00      LH0  O  
ATOM   2878  H   TYR H 150     -57.382  -6.114  75.800  1.00  0.00      LH0  H  
ATOM   2879  HH  TYR H 150     -53.113  -9.343  72.656  1.00  0.00      LH0  H  
ATOM   2880  N   PHE H 151     -54.560  -5.624  78.584  1.00  0.00      LH0  N  
ATOM   2881  CA  PHE H 151     -53.362  -4.804  78.464  1.00  0.00      LH0  C  
ATOM   2882  C   PHE H 151     -52.364  -5.247  79.506  1.00  0.00      LH0  C  
ATOM   2883  O   PHE H 151     -52.761  -5.478  80.640  1.00  0.00      LH0  O  
ATOM   2884  CB  PHE H 151     -53.720  -3.325  78.679  1.00  0.00      LH0  C  
ATOM   2885  CG  PHE H 151     -52.602  -2.408  78.245  1.00  0.00      LH0  C  
ATOM   2886  CD1 PHE H 151     -52.498  -2.041  76.885  1.00  0.00      LH0  C  
ATOM   2887  CD2 PHE H 151     -51.680  -1.938  79.204  1.00  0.00      LH0  C  
ATOM   2888  CE1 PHE H 151     -51.442  -1.205  76.476  1.00  0.00      LH0  C  
ATOM   2889  CE2 PHE H 151     -50.624  -1.104  78.796  1.00  0.00      LH0  C  
ATOM   2890  CZ  PHE H 151     -50.511  -0.754  77.435  1.00  0.00      LH0  C  
ATOM   2891  H   PHE H 151     -54.733  -6.157  79.418  1.00  0.00      LH0  H  
ATOM   2892  N   PRO H 152     -51.070  -5.322  79.122  1.00  0.00      LH0  N  
ATOM   2893  CA  PRO H 152     -50.625  -5.250  77.725  1.00  0.00      LH0  C  
ATOM   2894  C   PRO H 152     -50.621  -6.623  77.056  1.00  0.00      LH0  C  
ATOM   2895  O   PRO H 152     -51.235  -7.572  77.525  1.00  0.00      LH0  O  
ATOM   2896  CB  PRO H 152     -49.229  -4.651  77.916  1.00  0.00      LH0  C  
ATOM   2897  CG  PRO H 152     -48.712  -5.290  79.205  1.00  0.00      LH0  C  
ATOM   2898  CD  PRO H 152     -49.964  -5.436  80.064  1.00  0.00      LH0  C  
ATOM   2899  N   GLU H 153     -49.875  -6.671  75.945  1.00  0.00      LH0  N  
ATOM   2900  CA  GLU H 153     -49.485  -7.958  75.370  1.00  0.00      LH0  C  
ATOM   2901  C   GLU H 153     -48.329  -8.531  76.186  1.00  0.00      LH0  C  
ATOM   2902  O   GLU H 153     -47.729  -7.794  76.962  1.00  0.00      LH0  O  
ATOM   2903  CB  GLU H 153     -49.062  -7.682  73.921  1.00  0.00      LH0  C  
ATOM   2904  CG  GLU H 153     -50.211  -7.766  72.915  1.00  0.00      LH0  C  
ATOM   2905  CD  GLU H 153     -50.599  -9.219  72.719  1.00  0.00      LH0  C  
ATOM   2906  OE1 GLU H 153     -51.418  -9.724  73.476  1.00  0.00      LH0  O  
ATOM   2907  OE2 GLU H 153     -50.069  -9.856  71.818  1.00  0.00      LH0  O1-
ATOM   2908  H   GLU H 153     -49.396  -5.858  75.628  1.00  0.00      LH0  H  
ATOM   2909  N   PRO H 154     -47.983  -9.832  75.998  1.00  0.00      LH0  N  
ATOM   2910  CA  PRO H 154     -48.738 -10.799  75.194  1.00  0.00      LH0  C  
ATOM   2911  C   PRO H 154     -49.772 -11.592  75.982  1.00  0.00      LH0  C  
ATOM   2912  O   PRO H 154     -49.584 -11.989  77.132  1.00  0.00      LH0  O  
ATOM   2913  CB  PRO H 154     -47.602 -11.682  74.676  1.00  0.00      LH0  C  
ATOM   2914  CG  PRO H 154     -46.624 -11.768  75.851  1.00  0.00      LH0  C  
ATOM   2915  CD  PRO H 154     -46.742 -10.398  76.518  1.00  0.00      LH0  C  
ATOM   2916  N   VAL H 155     -50.863 -11.884  75.275  1.00  0.00      LH0  N  
ATOM   2917  CA  VAL H 155     -51.620 -13.040  75.731  1.00  0.00      LH0  C  
ATOM   2918  C   VAL H 155     -51.121 -14.316  75.080  1.00  0.00      LH0  C  
ATOM   2919  O   VAL H 155     -51.436 -14.678  73.954  1.00  0.00      LH0  O  
ATOM   2920  CB  VAL H 155     -53.136 -12.854  75.575  1.00  0.00      LH0  C  
ATOM   2921  CG1 VAL H 155     -53.649 -11.861  76.611  1.00  0.00      LH0  C  
ATOM   2922  CG2 VAL H 155     -53.558 -12.444  74.166  1.00  0.00      LH0  C  
ATOM   2923  H   VAL H 155     -51.010 -11.447  74.380  1.00  0.00      LH0  H  
ATOM   2924  N   THR H 156     -50.293 -15.009  75.863  1.00  0.00      LH0  N  
ATOM   2925  CA  THR H 156     -49.880 -16.329  75.403  1.00  0.00      LH0  C  
ATOM   2926  C   THR H 156     -51.029 -17.326  75.446  1.00  0.00      LH0  C  
ATOM   2927  O   THR H 156     -51.307 -17.937  76.470  1.00  0.00      LH0  O  
ATOM   2928  CB  THR H 156     -48.687 -16.799  76.241  1.00  0.00      LH0  C  
ATOM   2929  CG2 THR H 156     -47.396 -16.117  75.783  1.00  0.00      LH0  C  
ATOM   2930  OG1 THR H 156     -48.907 -16.525  77.633  1.00  0.00      LH0  O  
ATOM   2931  H   THR H 156     -50.098 -14.697  76.793  1.00  0.00      LH0  H  
ATOM   2932  HG1 THR H 156     -49.857 -16.506  77.740  1.00  0.00      LH0  H  
ATOM   2933  N   VAL H 157     -51.699 -17.429  74.292  1.00  0.00      LH0  N  
ATOM   2934  CA  VAL H 157     -52.790 -18.391  74.192  1.00  0.00      LH0  C  
ATOM   2935  C   VAL H 157     -52.315 -19.688  73.569  1.00  0.00      LH0  C  
ATOM   2936  O   VAL H 157     -51.906 -19.723  72.414  1.00  0.00      LH0  O  
ATOM   2937  CB  VAL H 157     -53.958 -17.821  73.370  1.00  0.00      LH0  C  
ATOM   2938  CG1 VAL H 157     -55.180 -18.743  73.421  1.00  0.00      LH0  C  
ATOM   2939  CG2 VAL H 157     -54.317 -16.396  73.792  1.00  0.00      LH0  C  
ATOM   2940  H   VAL H 157     -51.447 -16.839  73.523  1.00  0.00      LH0  H  
ATOM   2941  N   SER H 158     -52.402 -20.752  74.367  1.00  0.00      LH0  N  
ATOM   2942  CA  SER H 158     -52.322 -22.045  73.697  1.00  0.00      LH0  C  
ATOM   2943  C   SER H 158     -53.720 -22.605  73.545  1.00  0.00      LH0  C  
ATOM   2944  O   SER H 158     -54.665 -22.059  74.103  1.00  0.00      LH0  O  
ATOM   2945  CB  SER H 158     -51.398 -22.983  74.480  1.00  0.00      LH0  C  
ATOM   2946  OG  SER H 158     -51.754 -23.003  75.868  1.00  0.00      LH0  O  
ATOM   2947  H   SER H 158     -52.713 -20.668  75.316  1.00  0.00      LH0  H  
ATOM   2948  HG  SER H 158     -52.616 -23.408  75.918  1.00  0.00      LH0  H  
ATOM   2949  N   TRP H 159     -53.832 -23.715  72.809  1.00  0.00      LH0  N  
ATOM   2950  CA  TRP H 159     -55.108 -24.405  72.937  1.00  0.00      LH0  C  
ATOM   2951  C   TRP H 159     -54.903 -25.770  73.546  1.00  0.00      LH0  C  
ATOM   2952  O   TRP H 159     -53.826 -26.356  73.470  1.00  0.00      LH0  O  
ATOM   2953  CB  TRP H 159     -55.826 -24.511  71.597  1.00  0.00      LH0  C  
ATOM   2954  CG  TRP H 159     -56.515 -23.217  71.246  1.00  0.00      LH0  C  
ATOM   2955  CD1 TRP H 159     -55.918 -22.026  70.813  1.00  0.00      LH0  C  
ATOM   2956  CD2 TRP H 159     -57.930 -22.944  71.262  1.00  0.00      LH0  C  
ATOM   2957  CE2 TRP H 159     -58.106 -21.588  70.825  1.00  0.00      LH0  C  
ATOM   2958  CE3 TRP H 159     -59.051 -23.725  71.611  1.00  0.00      LH0  C  
ATOM   2959  NE1 TRP H 159     -56.844 -21.066  70.562  1.00  0.00      LH0  N  
ATOM   2960  CZ2 TRP H 159     -59.403 -21.043  70.742  1.00  0.00      LH0  C  
ATOM   2961  CZ3 TRP H 159     -60.341 -23.165  71.529  1.00  0.00      LH0  C  
ATOM   2962  CH2 TRP H 159     -60.517 -21.833  71.094  1.00  0.00      LH0  C  
ATOM   2963  H   TRP H 159     -53.092 -24.135  72.283  1.00  0.00      LH0  H  
ATOM   2964  HE1 TRP H 159     -56.632 -20.158  70.244  1.00  0.00      LH0  H  
ATOM   2965  N   ASN H 160     -55.986 -26.240  74.186  1.00  0.00      LH0  N  
ATOM   2966  CA  ASN H 160     -56.017 -27.546  74.858  1.00  0.00      LH0  C  
ATOM   2967  C   ASN H 160     -54.750 -27.911  75.600  1.00  0.00      LH0  C  
ATOM   2968  O   ASN H 160     -54.158 -28.972  75.443  1.00  0.00      LH0  O  
ATOM   2969  CB  ASN H 160     -56.449 -28.675  73.917  1.00  0.00      LH0  C  
ATOM   2970  CG  ASN H 160     -57.931 -28.547  73.639  1.00  0.00      LH0  C  
ATOM   2971  ND2 ASN H 160     -58.597 -29.703  73.648  1.00  0.00      LH0  N  
ATOM   2972  OD1 ASN H 160     -58.464 -27.462  73.458  1.00  0.00      LH0  O  
ATOM   2973  H   ASN H 160     -56.810 -25.670  74.156  1.00  0.00      LH0  H  
ATOM   2974 HD21 ASN H 160     -59.592 -29.658  73.541  1.00  0.00      LH0  H  
ATOM   2975 HD22 ASN H 160     -58.138 -30.582  73.757  1.00  0.00      LH0  H  
ATOM   2976  N   SER H 161     -54.356 -26.923  76.410  1.00  0.00      LH0  N  
ATOM   2977  CA  SER H 161     -53.176 -27.034  77.261  1.00  0.00      LH0  C  
ATOM   2978  C   SER H 161     -51.902 -27.426  76.537  1.00  0.00      LH0  C  
ATOM   2979  O   SER H 161     -51.147 -28.304  76.933  1.00  0.00      LH0  O  
ATOM   2980  CB  SER H 161     -53.516 -27.903  78.469  1.00  0.00      LH0  C  
ATOM   2981  OG  SER H 161     -54.736 -27.398  79.041  1.00  0.00      LH0  O  
ATOM   2982  H   SER H 161     -54.877 -26.071  76.399  1.00  0.00      LH0  H  
ATOM   2983  HG  SER H 161     -55.027 -28.063  79.654  1.00  0.00      LH0  H  
ATOM   2984  N   GLY H 162     -51.703 -26.706  75.425  1.00  0.00      LH0  N  
ATOM   2985  CA  GLY H 162     -50.480 -26.938  74.665  1.00  0.00      LH0  C  
ATOM   2986  C   GLY H 162     -50.677 -27.897  73.511  1.00  0.00      LH0  C  
ATOM   2987  O   GLY H 162     -50.208 -27.677  72.401  1.00  0.00      LH0  O  
ATOM   2988  H   GLY H 162     -52.440 -26.134  75.064  1.00  0.00      LH0  H  
ATOM   2989  N   ALA H 163     -51.412 -28.980  73.818  1.00  0.00      LH0  N  
ATOM   2990  CA  ALA H 163     -51.589 -30.029  72.815  1.00  0.00      LH0  C  
ATOM   2991  C   ALA H 163     -52.157 -29.547  71.491  1.00  0.00      LH0  C  
ATOM   2992  O   ALA H 163     -51.696 -29.896  70.410  1.00  0.00      LH0  O  
ATOM   2993  CB  ALA H 163     -52.485 -31.143  73.361  1.00  0.00      LH0  C  
ATOM   2994  H   ALA H 163     -51.782 -29.080  74.743  1.00  0.00      LH0  H  
ATOM   2995  N   LEU H 164     -53.195 -28.708  71.616  1.00  0.00      LH0  N  
ATOM   2996  CA  LEU H 164     -53.722 -28.227  70.348  1.00  0.00      LH0  C  
ATOM   2997  C   LEU H 164     -52.938 -27.054  69.801  1.00  0.00      LH0  C  
ATOM   2998  O   LEU H 164     -53.123 -25.896  70.154  1.00  0.00      LH0  O  
ATOM   2999  CB  LEU H 164     -55.218 -27.935  70.432  1.00  0.00      LH0  C  
ATOM   3000  CG  LEU H 164     -55.849 -27.649  69.068  1.00  0.00      LH0  C  
ATOM   3001  CD1 LEU H 164     -55.826 -28.865  68.141  1.00  0.00      LH0  C  
ATOM   3002  CD2 LEU H 164     -57.249 -27.072  69.225  1.00  0.00      LH0  C  
ATOM   3003  H   LEU H 164     -53.429 -28.290  72.494  1.00  0.00      LH0  H  
ATOM   3004  N   THR H 165     -52.051 -27.444  68.890  1.00  0.00      LH0  N  
ATOM   3005  CA  THR H 165     -51.343 -26.448  68.097  1.00  0.00      LH0  C  
ATOM   3006  C   THR H 165     -51.810 -26.419  66.646  1.00  0.00      LH0  C  
ATOM   3007  O   THR H 165     -51.698 -25.431  65.927  1.00  0.00      LH0  O  
ATOM   3008  CB  THR H 165     -49.848 -26.732  68.214  1.00  0.00      LH0  C  
ATOM   3009  CG2 THR H 165     -49.244 -26.046  69.441  1.00  0.00      LH0  C  
ATOM   3010  OG1 THR H 165     -49.631 -28.150  68.291  1.00  0.00      LH0  O  
ATOM   3011  H   THR H 165     -51.865 -28.423  68.782  1.00  0.00      LH0  H  
ATOM   3012  HG1 THR H 165     -49.804 -28.406  69.193  1.00  0.00      LH0  H  
ATOM   3013  N   SER H 166     -52.373 -27.571  66.251  1.00  0.00      LH0  N  
ATOM   3014  CA  SER H 166     -52.856 -27.801  64.892  1.00  0.00      LH0  C  
ATOM   3015  C   SER H 166     -53.822 -26.779  64.310  1.00  0.00      LH0  C  
ATOM   3016  O   SER H 166     -55.035 -26.919  64.383  1.00  0.00      LH0  O  
ATOM   3017  CB  SER H 166     -53.460 -29.203  64.845  1.00  0.00      LH0  C  
ATOM   3018  OG  SER H 166     -52.738 -30.045  65.759  1.00  0.00      LH0  O  
ATOM   3019  H   SER H 166     -52.355 -28.376  66.843  1.00  0.00      LH0  H  
ATOM   3020  HG  SER H 166     -53.072 -30.925  65.638  1.00  0.00      LH0  H  
ATOM   3021  N   GLY H 167     -53.220 -25.758  63.688  1.00  0.00      LH0  N  
ATOM   3022  CA  GLY H 167     -54.065 -24.765  63.029  1.00  0.00      LH0  C  
ATOM   3023  C   GLY H 167     -54.606 -23.701  63.967  1.00  0.00      LH0  C  
ATOM   3024  O   GLY H 167     -55.679 -23.145  63.765  1.00  0.00      LH0  O  
ATOM   3025  H   GLY H 167     -52.245 -25.617  63.859  1.00  0.00      LH0  H  
ATOM   3026  N   VAL H 168     -53.798 -23.432  65.004  1.00  0.00      LH0  N  
ATOM   3027  CA  VAL H 168     -54.147 -22.295  65.850  1.00  0.00      LH0  C  
ATOM   3028  C   VAL H 168     -53.727 -20.979  65.220  1.00  0.00      LH0  C  
ATOM   3029  O   VAL H 168     -52.582 -20.543  65.278  1.00  0.00      LH0  O  
ATOM   3030  CB  VAL H 168     -53.562 -22.467  67.258  1.00  0.00      LH0  C  
ATOM   3031  CG1 VAL H 168     -53.815 -21.251  68.156  1.00  0.00      LH0  C  
ATOM   3032  CG2 VAL H 168     -54.114 -23.744  67.891  1.00  0.00      LH0  C  
ATOM   3033  H   VAL H 168     -52.937 -23.923  65.141  1.00  0.00      LH0  H  
ATOM   3034  N   HIS H 169     -54.725 -20.355  64.597  1.00  0.00      LH0  N  
ATOM   3035  CA  HIS H 169     -54.447 -19.022  64.086  1.00  0.00      LH0  C  
ATOM   3036  C   HIS H 169     -54.706 -17.971  65.145  1.00  0.00      LH0  C  
ATOM   3037  O   HIS H 169     -55.797 -17.434  65.299  1.00  0.00      LH0  O  
ATOM   3038  CB  HIS H 169     -55.222 -18.740  62.793  1.00  0.00      LH0  C  
ATOM   3039  CG  HIS H 169     -54.714 -19.615  61.668  1.00  0.00      LH0  C  
ATOM   3040  CD2 HIS H 169     -54.986 -20.968  61.446  1.00  0.00      LH0  C  
ATOM   3041  ND1 HIS H 169     -53.901 -19.178  60.687  1.00  0.00      LH0  N  
ATOM   3042  CE1 HIS H 169     -53.658 -20.237  59.853  1.00  0.00      LH0  C  
ATOM   3043  NE2 HIS H 169     -54.327 -21.340  60.320  1.00  0.00      LH0  N  
ATOM   3044  H   HIS H 169     -55.645 -20.750  64.655  1.00  0.00      LH0  H  
ATOM   3045  HD1 HIS H 169     -53.548 -18.271  60.570  1.00  0.00      LH0  H  
ATOM   3046  N   THR H 170     -53.628 -17.700  65.883  1.00  0.00      LH0  N  
ATOM   3047  CA  THR H 170     -53.682 -16.518  66.736  1.00  0.00      LH0  C  
ATOM   3048  C   THR H 170     -53.305 -15.272  65.951  1.00  0.00      LH0  C  
ATOM   3049  O   THR H 170     -52.278 -15.200  65.288  1.00  0.00      LH0  O  
ATOM   3050  CB  THR H 170     -52.795 -16.736  67.967  1.00  0.00      LH0  C  
ATOM   3051  CG2 THR H 170     -52.810 -15.558  68.946  1.00  0.00      LH0  C  
ATOM   3052  OG1 THR H 170     -53.211 -17.934  68.640  1.00  0.00      LH0  O  
ATOM   3053  H   THR H 170     -52.791 -18.232  65.755  1.00  0.00      LH0  H  
ATOM   3054  HG1 THR H 170     -52.494 -18.183  69.217  1.00  0.00      LH0  H  
ATOM   3055  N   PHE H 171     -54.223 -14.309  66.023  1.00  0.00      LH0  N  
ATOM   3056  CA  PHE H 171     -54.034 -13.076  65.269  1.00  0.00      LH0  C  
ATOM   3057  C   PHE H 171     -53.276 -12.057  66.085  1.00  0.00      LH0  C  
ATOM   3058  O   PHE H 171     -53.426 -11.998  67.296  1.00  0.00      LH0  O  
ATOM   3059  CB  PHE H 171     -55.401 -12.517  64.862  1.00  0.00      LH0  C  
ATOM   3060  CG  PHE H 171     -56.090 -13.505  63.957  1.00  0.00      LH0  C  
ATOM   3061  CD1 PHE H 171     -55.830 -13.461  62.573  1.00  0.00      LH0  C  
ATOM   3062  CD2 PHE H 171     -56.969 -14.462  64.510  1.00  0.00      LH0  C  
ATOM   3063  CE1 PHE H 171     -56.438 -14.409  61.732  1.00  0.00      LH0  C  
ATOM   3064  CE2 PHE H 171     -57.581 -15.405  63.666  1.00  0.00      LH0  C  
ATOM   3065  CZ  PHE H 171     -57.300 -15.376  62.286  1.00  0.00      LH0  C  
ATOM   3066  H   PHE H 171     -54.998 -14.410  66.647  1.00  0.00      LH0  H  
ATOM   3067  N   PRO H 172     -52.450 -11.241  65.389  1.00  0.00      LH0  N  
ATOM   3068  CA  PRO H 172     -51.853 -10.078  66.052  1.00  0.00      LH0  C  
ATOM   3069  C   PRO H 172     -52.887  -9.186  66.722  1.00  0.00      LH0  C  
ATOM   3070  O   PRO H 172     -53.971  -8.941  66.196  1.00  0.00      LH0  O  
ATOM   3071  CB  PRO H 172     -51.120  -9.375  64.905  1.00  0.00      LH0  C  
ATOM   3072  CG  PRO H 172     -50.815 -10.478  63.894  1.00  0.00      LH0  C  
ATOM   3073  CD  PRO H 172     -52.047 -11.366  63.995  1.00  0.00      LH0  C  
ATOM   3074  N   ALA H 173     -52.494  -8.724  67.915  1.00  0.00      LH0  N  
ATOM   3075  CA  ALA H 173     -53.401  -7.873  68.675  1.00  0.00      LH0  C  
ATOM   3076  C   ALA H 173     -53.701  -6.543  68.016  1.00  0.00      LH0  C  
ATOM   3077  O   ALA H 173     -52.823  -5.754  67.688  1.00  0.00      LH0  O  
ATOM   3078  CB  ALA H 173     -52.828  -7.600  70.060  1.00  0.00      LH0  C  
ATOM   3079  H   ALA H 173     -51.610  -8.985  68.300  1.00  0.00      LH0  H  
ATOM   3080  N   VAL H 174     -55.006  -6.323  67.850  1.00  0.00      LH0  N  
ATOM   3081  CA  VAL H 174     -55.429  -4.990  67.443  1.00  0.00      LH0  C  
ATOM   3082  C   VAL H 174     -55.445  -4.074  68.649  1.00  0.00      LH0  C  
ATOM   3083  O   VAL H 174     -55.831  -4.470  69.743  1.00  0.00      LH0  O  
ATOM   3084  CB  VAL H 174     -56.827  -4.993  66.804  1.00  0.00      LH0  C  
ATOM   3085  CG1 VAL H 174     -56.936  -3.866  65.776  1.00  0.00      LH0  C  
ATOM   3086  CG2 VAL H 174     -57.229  -6.340  66.206  1.00  0.00      LH0  C  
ATOM   3087  H   VAL H 174     -55.649  -7.013  68.179  1.00  0.00      LH0  H  
ATOM   3088  N   LEU H 175     -55.030  -2.826  68.408  1.00  0.00      LH0  N  
ATOM   3089  CA  LEU H 175     -55.356  -1.847  69.436  1.00  0.00      LH0  C  
ATOM   3090  C   LEU H 175     -56.772  -1.350  69.224  1.00  0.00      LH0  C  
ATOM   3091  O   LEU H 175     -57.147  -0.922  68.137  1.00  0.00      LH0  O  
ATOM   3092  CB  LEU H 175     -54.345  -0.698  69.423  1.00  0.00      LH0  C  
ATOM   3093  CG  LEU H 175     -54.459   0.237  70.632  1.00  0.00      LH0  C  
ATOM   3094  CD1 LEU H 175     -54.199  -0.495  71.949  1.00  0.00      LH0  C  
ATOM   3095  CD2 LEU H 175     -53.565   1.468  70.484  1.00  0.00      LH0  C  
ATOM   3096  H   LEU H 175     -54.730  -2.561  67.494  1.00  0.00      LH0  H  
ATOM   3097  N   GLN H 176     -57.555  -1.462  70.295  1.00  0.00      LH0  N  
ATOM   3098  CA  GLN H 176     -58.915  -0.957  70.170  1.00  0.00      LH0  C  
ATOM   3099  C   GLN H 176     -59.008   0.474  70.639  1.00  0.00      LH0  C  
ATOM   3100  O   GLN H 176     -58.112   1.002  71.287  1.00  0.00      LH0  O  
ATOM   3101  CB  GLN H 176     -59.873  -1.759  71.030  1.00  0.00      LH0  C  
ATOM   3102  CG  GLN H 176     -59.819  -3.270  70.880  1.00  0.00      LH0  C  
ATOM   3103  CD  GLN H 176     -60.549  -3.801  72.084  1.00  0.00      LH0  C  
ATOM   3104  NE2 GLN H 176     -59.817  -3.749  73.198  1.00  0.00      LH0  N  
ATOM   3105  OE1 GLN H 176     -61.718  -4.167  72.049  1.00  0.00      LH0  O  
ATOM   3106  H   GLN H 176     -57.188  -1.788  71.167  1.00  0.00      LH0  H  
ATOM   3107 HE21 GLN H 176     -58.859  -3.464  73.155  1.00  0.00      LH0  H  
ATOM   3108 HE22 GLN H 176     -60.259  -3.968  74.068  1.00  0.00      LH0  H  
ATOM   3109  N   SER H 177     -60.184   1.047  70.360  1.00  0.00      LH0  N  
ATOM   3110  CA  SER H 177     -60.519   2.368  70.889  1.00  0.00      LH0  C  
ATOM   3111  C   SER H 177     -60.436   2.523  72.406  1.00  0.00      LH0  C  
ATOM   3112  O   SER H 177     -60.257   3.609  72.937  1.00  0.00      LH0  O  
ATOM   3113  CB  SER H 177     -61.905   2.752  70.374  1.00  0.00      LH0  C  
ATOM   3114  OG  SER H 177     -62.127   2.101  69.113  1.00  0.00      LH0  O  
ATOM   3115  H   SER H 177     -60.835   0.631  69.723  1.00  0.00      LH0  H  
ATOM   3116  HG  SER H 177     -62.844   2.560  68.692  1.00  0.00      LH0  H  
ATOM   3117  N   SER H 178     -60.549   1.372  73.090  1.00  0.00      LH0  N  
ATOM   3118  CA  SER H 178     -60.397   1.382  74.543  1.00  0.00      LH0  C  
ATOM   3119  C   SER H 178     -58.973   1.581  75.059  1.00  0.00      LH0  C  
ATOM   3120  O   SER H 178     -58.726   1.600  76.257  1.00  0.00      LH0  O  
ATOM   3121  CB  SER H 178     -61.013   0.090  75.094  1.00  0.00      LH0  C  
ATOM   3122  OG  SER H 178     -60.823  -0.980  74.151  1.00  0.00      LH0  O  
ATOM   3123  H   SER H 178     -60.686   0.483  72.656  1.00  0.00      LH0  H  
ATOM   3124  HG  SER H 178     -61.195  -1.767  74.557  1.00  0.00      LH0  H  
ATOM   3125  N   GLY H 179     -58.026   1.688  74.107  1.00  0.00      LH0  N  
ATOM   3126  CA  GLY H 179     -56.625   1.743  74.524  1.00  0.00      LH0  C  
ATOM   3127  C   GLY H 179     -56.052   0.390  74.919  1.00  0.00      LH0  C  
ATOM   3128  O   GLY H 179     -54.927   0.266  75.389  1.00  0.00      LH0  O  
ATOM   3129  H   GLY H 179     -58.253   1.662  73.133  1.00  0.00      LH0  H  
ATOM   3130  N   LEU H 180     -56.893  -0.632  74.712  1.00  0.00      LH0  N  
ATOM   3131  CA  LEU H 180     -56.508  -1.966  75.144  1.00  0.00      LH0  C  
ATOM   3132  C   LEU H 180     -56.397  -2.841  73.920  1.00  0.00      LH0  C  
ATOM   3133  O   LEU H 180     -57.092  -2.622  72.933  1.00  0.00      LH0  O  
ATOM   3134  CB  LEU H 180     -57.566  -2.521  76.102  1.00  0.00      LH0  C  
ATOM   3135  CG  LEU H 180     -57.919  -1.582  77.263  1.00  0.00      LH0  C  
ATOM   3136  CD1 LEU H 180     -59.174  -2.037  78.000  1.00  0.00      LH0  C  
ATOM   3137  CD2 LEU H 180     -56.755  -1.356  78.226  1.00  0.00      LH0  C  
ATOM   3138  H   LEU H 180     -57.746  -0.507  74.209  1.00  0.00      LH0  H  
ATOM   3139  N   TYR H 181     -55.503  -3.826  74.007  1.00  0.00      LH0  N  
ATOM   3140  CA  TYR H 181     -55.406  -4.746  72.878  1.00  0.00      LH0  C  
ATOM   3141  C   TYR H 181     -56.562  -5.728  72.861  1.00  0.00      LH0  C  
ATOM   3142  O   TYR H 181     -57.257  -5.910  73.858  1.00  0.00      LH0  O  
ATOM   3143  CB  TYR H 181     -54.085  -5.515  72.918  1.00  0.00      LH0  C  
ATOM   3144  CG  TYR H 181     -52.886  -4.597  72.875  1.00  0.00      LH0  C  
ATOM   3145  CD1 TYR H 181     -52.586  -3.904  71.684  1.00  0.00      LH0  C  
ATOM   3146  CD2 TYR H 181     -52.090  -4.476  74.031  1.00  0.00      LH0  C  
ATOM   3147  CE1 TYR H 181     -51.458  -3.066  71.651  1.00  0.00      LH0  C  
ATOM   3148  CE2 TYR H 181     -50.960  -3.644  73.995  1.00  0.00      LH0  C  
ATOM   3149  CZ  TYR H 181     -50.661  -2.947  72.807  1.00  0.00      LH0  C  
ATOM   3150  OH  TYR H 181     -49.556  -2.119  72.775  1.00  0.00      LH0  O  
ATOM   3151  H   TYR H 181     -55.074  -4.033  74.887  1.00  0.00      LH0  H  
ATOM   3152  HH  TYR H 181     -48.982  -2.317  73.503  1.00  0.00      LH0  H  
ATOM   3153  N   SER H 182     -56.734  -6.356  71.695  1.00  0.00      LH0  N  
ATOM   3154  CA  SER H 182     -57.606  -7.521  71.575  1.00  0.00      LH0  C  
ATOM   3155  C   SER H 182     -57.151  -8.387  70.433  1.00  0.00      LH0  C  
ATOM   3156  O   SER H 182     -56.743  -7.881  69.396  1.00  0.00      LH0  O  
ATOM   3157  CB  SER H 182     -59.060  -7.129  71.324  1.00  0.00      LH0  C  
ATOM   3158  OG  SER H 182     -59.591  -6.506  72.494  1.00  0.00      LH0  O  
ATOM   3159  H   SER H 182     -56.235  -6.039  70.884  1.00  0.00      LH0  H  
ATOM   3160  HG  SER H 182     -58.835  -6.165  72.963  1.00  0.00      LH0  H  
ATOM   3161  N   LEU H 183     -57.256  -9.699  70.641  1.00  0.00      LH0  N  
ATOM   3162  CA  LEU H 183     -57.003 -10.550  69.488  1.00  0.00      LH0  C  
ATOM   3163  C   LEU H 183     -57.968 -11.704  69.436  1.00  0.00      LH0  C  
ATOM   3164  O   LEU H 183     -58.641 -12.016  70.410  1.00  0.00      LH0  O  
ATOM   3165  CB  LEU H 183     -55.531 -10.991  69.415  1.00  0.00      LH0  C  
ATOM   3166  CG  LEU H 183     -54.898 -11.719  70.609  1.00  0.00      LH0  C  
ATOM   3167  CD1 LEU H 183     -55.332 -13.180  70.753  1.00  0.00      LH0  C  
ATOM   3168  CD2 LEU H 183     -53.373 -11.627  70.535  1.00  0.00      LH0  C  
ATOM   3169  H   LEU H 183     -57.566 -10.072  71.520  1.00  0.00      LH0  H  
ATOM   3170  N   SER H 184     -58.007 -12.334  68.262  1.00  0.00      LH0  N  
ATOM   3171  CA  SER H 184     -58.689 -13.617  68.277  1.00  0.00      LH0  C  
ATOM   3172  C   SER H 184     -57.667 -14.728  68.228  1.00  0.00      LH0  C  
ATOM   3173  O   SER H 184     -56.632 -14.610  67.585  1.00  0.00      LH0  O  
ATOM   3174  CB  SER H 184     -59.668 -13.713  67.110  1.00  0.00      LH0  C  
ATOM   3175  OG  SER H 184     -60.611 -12.638  67.189  1.00  0.00      LH0  O  
ATOM   3176  H   SER H 184     -57.402 -12.080  67.508  1.00  0.00      LH0  H  
ATOM   3177  HG  SER H 184     -60.117 -11.831  67.123  1.00  0.00      LH0  H  
ATOM   3178  N   SER H 185     -57.992 -15.808  68.931  1.00  0.00      LH0  N  
ATOM   3179  CA  SER H 185     -57.216 -17.015  68.696  1.00  0.00      LH0  C  
ATOM   3180  C   SER H 185     -58.196 -18.069  68.248  1.00  0.00      LH0  C  
ATOM   3181  O   SER H 185     -59.132 -18.395  68.965  1.00  0.00      LH0  O  
ATOM   3182  CB  SER H 185     -56.476 -17.411  69.975  1.00  0.00      LH0  C  
ATOM   3183  OG  SER H 185     -55.675 -18.579  69.766  1.00  0.00      LH0  O  
ATOM   3184  H   SER H 185     -58.799 -15.816  69.524  1.00  0.00      LH0  H  
ATOM   3185  HG  SER H 185     -54.888 -18.302  69.294  1.00  0.00      LH0  H  
ATOM   3186  N   VAL H 186     -57.997 -18.530  67.013  1.00  0.00      LH0  N  
ATOM   3187  CA  VAL H 186     -58.961 -19.504  66.514  1.00  0.00      LH0  C  
ATOM   3188  C   VAL H 186     -58.274 -20.799  66.144  1.00  0.00      LH0  C  
ATOM   3189  O   VAL H 186     -57.054 -20.856  66.049  1.00  0.00      LH0  O  
ATOM   3190  CB  VAL H 186     -59.736 -18.947  65.312  1.00  0.00      LH0  C  
ATOM   3191  CG1 VAL H 186     -60.585 -17.727  65.684  1.00  0.00      LH0  C  
ATOM   3192  CG2 VAL H 186     -58.791 -18.653  64.150  1.00  0.00      LH0  C  
ATOM   3193  H   VAL H 186     -57.197 -18.267  66.469  1.00  0.00      LH0  H  
ATOM   3194  N   VAL H 187     -59.111 -21.814  65.908  1.00  0.00      LH0  N  
ATOM   3195  CA  VAL H 187     -58.573 -23.057  65.375  1.00  0.00      LH0  C  
ATOM   3196  C   VAL H 187     -59.601 -23.770  64.511  1.00  0.00      LH0  C  
ATOM   3197  O   VAL H 187     -60.772 -23.908  64.863  1.00  0.00      LH0  O  
ATOM   3198  CB  VAL H 187     -58.018 -23.930  66.517  1.00  0.00      LH0  C  
ATOM   3199  CG1 VAL H 187     -59.064 -24.215  67.595  1.00  0.00      LH0  C  
ATOM   3200  CG2 VAL H 187     -57.322 -25.186  65.993  1.00  0.00      LH0  C  
ATOM   3201  H   VAL H 187     -60.093 -21.724  66.088  1.00  0.00      LH0  H  
ATOM   3202  N   THR H 188     -59.109 -24.185  63.339  1.00  0.00      LH0  N  
ATOM   3203  CA  THR H 188     -59.981 -24.774  62.323  1.00  0.00      LH0  C  
ATOM   3204  C   THR H 188     -60.318 -26.251  62.530  1.00  0.00      LH0  C  
ATOM   3205  O   THR H 188     -59.962 -27.135  61.758  1.00  0.00      LH0  O  
ATOM   3206  CB  THR H 188     -59.348 -24.503  60.954  1.00  0.00      LH0  C  
ATOM   3207  CG2 THR H 188     -60.364 -24.526  59.809  1.00  0.00      LH0  C  
ATOM   3208  OG1 THR H 188     -58.665 -23.239  60.989  1.00  0.00      LH0  O  
ATOM   3209  H   THR H 188     -58.157 -23.984  63.104  1.00  0.00      LH0  H  
ATOM   3210  HG1 THR H 188     -58.221 -23.144  60.155  1.00  0.00      LH0  H  
ATOM   3211  N   VAL H 189     -61.004 -26.487  63.654  1.00  0.00      LH0  N  
ATOM   3212  CA  VAL H 189     -61.310 -27.870  64.017  1.00  0.00      LH0  C  
ATOM   3213  C   VAL H 189     -62.537 -28.451  63.325  1.00  0.00      LH0  C  
ATOM   3214  O   VAL H 189     -63.556 -27.795  63.148  1.00  0.00      LH0  O  
ATOM   3215  CB  VAL H 189     -61.405 -28.005  65.541  1.00  0.00      LH0  C  
ATOM   3216  CG1 VAL H 189     -60.022 -27.833  66.166  1.00  0.00      LH0  C  
ATOM   3217  CG2 VAL H 189     -62.433 -27.047  66.146  1.00  0.00      LH0  C  
ATOM   3218  H   VAL H 189     -61.352 -25.699  64.163  1.00  0.00      LH0  H  
ATOM   3219  N   PRO H 190     -62.401 -29.734  62.909  1.00  0.00      LH0  N  
ATOM   3220  CA  PRO H 190     -63.514 -30.434  62.253  1.00  0.00      LH0  C  
ATOM   3221  C   PRO H 190     -64.842 -30.415  62.998  1.00  0.00      LH0  C  
ATOM   3222  O   PRO H 190     -64.911 -30.374  64.222  1.00  0.00      LH0  O  
ATOM   3223  CB  PRO H 190     -62.965 -31.853  62.073  1.00  0.00      LH0  C  
ATOM   3224  CG  PRO H 190     -61.450 -31.683  62.003  1.00  0.00      LH0  C  
ATOM   3225  CD  PRO H 190     -61.198 -30.556  62.997  1.00  0.00      LH0  C  
ATOM   3226  N   SER H 191     -65.904 -30.481  62.185  1.00  0.00      LH0  N  
ATOM   3227  CA  SER H 191     -67.272 -30.469  62.706  1.00  0.00      LH0  C  
ATOM   3228  C   SER H 191     -67.535 -31.519  63.775  1.00  0.00      LH0  C  
ATOM   3229  O   SER H 191     -68.056 -31.262  64.854  1.00  0.00      LH0  O  
ATOM   3230  CB  SER H 191     -68.209 -30.653  61.519  1.00  0.00      LH0  C  
ATOM   3231  OG  SER H 191     -67.699 -31.719  60.709  1.00  0.00      LH0  O  
ATOM   3232  H   SER H 191     -65.777 -30.624  61.201  1.00  0.00      LH0  H  
ATOM   3233  HG  SER H 191     -67.867 -31.460  59.803  1.00  0.00      LH0  H  
ATOM   3234  N   SER H 192     -67.087 -32.732  63.432  1.00  0.00      LH0  N  
ATOM   3235  CA  SER H 192     -67.137 -33.848  64.376  1.00  0.00      LH0  C  
ATOM   3236  C   SER H 192     -66.521 -33.524  65.730  1.00  0.00      LH0  C  
ATOM   3237  O   SER H 192     -67.068 -33.792  66.796  1.00  0.00      LH0  O  
ATOM   3238  CB  SER H 192     -66.441 -35.034  63.714  1.00  0.00      LH0  C  
ATOM   3239  OG  SER H 192     -65.296 -34.549  62.993  1.00  0.00      LH0  O  
ATOM   3240  H   SER H 192     -66.714 -32.865  62.511  1.00  0.00      LH0  H  
ATOM   3241  HG  SER H 192     -64.997 -35.270  62.448  1.00  0.00      LH0  H  
ATOM   3242  N   SER H 193     -65.346 -32.886  65.625  1.00  0.00      LH0  N  
ATOM   3243  CA  SER H 193     -64.638 -32.485  66.833  1.00  0.00      LH0  C  
ATOM   3244  C   SER H 193     -65.412 -31.537  67.734  1.00  0.00      LH0  C  
ATOM   3245  O   SER H 193     -65.375 -31.656  68.951  1.00  0.00      LH0  O  
ATOM   3246  CB  SER H 193     -63.257 -31.941  66.474  1.00  0.00      LH0  C  
ATOM   3247  OG  SER H 193     -62.286 -32.421  67.409  1.00  0.00      LH0  O  
ATOM   3248  H   SER H 193     -65.005 -32.656  64.714  1.00  0.00      LH0  H  
ATOM   3249  HG  SER H 193     -62.430 -33.357  67.497  1.00  0.00      LH0  H  
ATOM   3250  N   LEU H 194     -66.178 -30.635  67.088  1.00  0.00      LH0  N  
ATOM   3251  CA  LEU H 194     -67.038 -29.746  67.881  1.00  0.00      LH0  C  
ATOM   3252  C   LEU H 194     -67.937 -30.472  68.871  1.00  0.00      LH0  C  
ATOM   3253  O   LEU H 194     -68.120 -30.066  70.010  1.00  0.00      LH0  O  
ATOM   3254  CB  LEU H 194     -67.938 -28.868  67.006  1.00  0.00      LH0  C  
ATOM   3255  CG  LEU H 194     -67.266 -28.075  65.883  1.00  0.00      LH0  C  
ATOM   3256  CD1 LEU H 194     -68.316 -27.344  65.047  1.00  0.00      LH0  C  
ATOM   3257  CD2 LEU H 194     -66.187 -27.121  66.386  1.00  0.00      LH0  C  
ATOM   3258  H   LEU H 194     -66.154 -30.582  66.087  1.00  0.00      LH0  H  
ATOM   3259  N   GLY H 195     -68.492 -31.589  68.377  1.00  0.00      LH0  N  
ATOM   3260  CA  GLY H 195     -69.393 -32.330  69.256  1.00  0.00      LH0  C  
ATOM   3261  C   GLY H 195     -68.736 -33.420  70.087  1.00  0.00      LH0  C  
ATOM   3262  O   GLY H 195     -69.397 -34.315  70.596  1.00  0.00      LH0  O  
ATOM   3263  H   GLY H 195     -68.245 -31.922  67.465  1.00  0.00      LH0  H  
ATOM   3264  N   THR H 196     -67.404 -33.329  70.193  1.00  0.00      LH0  N  
ATOM   3265  CA  THR H 196     -66.699 -34.344  70.971  1.00  0.00      LH0  C  
ATOM   3266  C   THR H 196     -65.600 -33.730  71.822  1.00  0.00      LH0  C  
ATOM   3267  O   THR H 196     -65.647 -33.662  73.047  1.00  0.00      LH0  O  
ATOM   3268  CB  THR H 196     -66.124 -35.423  70.038  1.00  0.00      LH0  C  
ATOM   3269  CG2 THR H 196     -67.138 -36.507  69.666  1.00  0.00      LH0  C  
ATOM   3270  OG1 THR H 196     -65.593 -34.812  68.853  1.00  0.00      LH0  O  
ATOM   3271  H   THR H 196     -66.897 -32.570  69.783  1.00  0.00      LH0  H  
ATOM   3272  HG1 THR H 196     -66.350 -34.554  68.330  1.00  0.00      LH0  H  
ATOM   3273  N   GLN H 197     -64.572 -33.277  71.099  1.00  0.00      LH0  N  
ATOM   3274  CA  GLN H 197     -63.432 -32.737  71.817  1.00  0.00      LH0  C  
ATOM   3275  C   GLN H 197     -63.668 -31.328  72.316  1.00  0.00      LH0  C  
ATOM   3276  O   GLN H 197     -63.544 -30.346  71.601  1.00  0.00      LH0  O  
ATOM   3277  CB  GLN H 197     -62.163 -32.847  70.961  1.00  0.00      LH0  C  
ATOM   3278  CG  GLN H 197     -60.865 -32.402  71.652  1.00  0.00      LH0  C  
ATOM   3279  CD  GLN H 197     -60.619 -33.211  72.910  1.00  0.00      LH0  C  
ATOM   3280  NE2 GLN H 197     -60.646 -32.485  74.031  1.00  0.00      LH0  N  
ATOM   3281  OE1 GLN H 197     -60.416 -34.414  72.893  1.00  0.00      LH0  O  
ATOM   3282  H   GLN H 197     -64.659 -33.203  70.103  1.00  0.00      LH0  H  
ATOM   3283 HE21 GLN H 197     -60.835 -31.502  74.018  1.00  0.00      LH0  H  
ATOM   3284 HE22 GLN H 197     -60.473 -32.966  74.888  1.00  0.00      LH0  H  
ATOM   3285  N   THR H 198     -63.957 -31.279  73.625  1.00  0.00      LH0  N  
ATOM   3286  CA  THR H 198     -63.884 -30.000  74.338  1.00  0.00      LH0  C  
ATOM   3287  C   THR H 198     -62.630 -29.198  73.983  1.00  0.00      LH0  C  
ATOM   3288  O   THR H 198     -61.511 -29.702  74.059  1.00  0.00      LH0  O  
ATOM   3289  CB  THR H 198     -63.950 -30.295  75.845  1.00  0.00      LH0  C  
ATOM   3290  CG2 THR H 198     -63.462 -29.148  76.735  1.00  0.00      LH0  C  
ATOM   3291  OG1 THR H 198     -65.283 -30.684  76.218  1.00  0.00      LH0  O  
ATOM   3292  H   THR H 198     -64.198 -32.151  74.052  1.00  0.00      LH0  H  
ATOM   3293  HG1 THR H 198     -65.590 -31.277  75.535  1.00  0.00      LH0  H  
ATOM   3294  N   TYR H 199     -62.876 -27.945  73.589  1.00  0.00      LH0  N  
ATOM   3295  CA  TYR H 199     -61.713 -27.109  73.341  1.00  0.00      LH0  C  
ATOM   3296  C   TYR H 199     -61.562 -26.061  74.415  1.00  0.00      LH0  C  
ATOM   3297  O   TYR H 199     -62.525 -25.665  75.058  1.00  0.00      LH0  O  
ATOM   3298  CB  TYR H 199     -61.772 -26.527  71.927  1.00  0.00      LH0  C  
ATOM   3299  CG  TYR H 199     -61.426 -27.620  70.940  1.00  0.00      LH0  C  
ATOM   3300  CD1 TYR H 199     -60.133 -28.176  70.991  1.00  0.00      LH0  C  
ATOM   3301  CD2 TYR H 199     -62.389 -28.066  70.012  1.00  0.00      LH0  C  
ATOM   3302  CE1 TYR H 199     -59.796 -29.214  70.114  1.00  0.00      LH0  C  
ATOM   3303  CE2 TYR H 199     -62.053 -29.111  69.131  1.00  0.00      LH0  C  
ATOM   3304  CZ  TYR H 199     -60.757 -29.666  69.193  1.00  0.00      LH0  C  
ATOM   3305  OH  TYR H 199     -60.389 -30.679  68.332  1.00  0.00      LH0  O  
ATOM   3306  H   TYR H 199     -63.798 -27.552  73.556  1.00  0.00      LH0  H  
ATOM   3307  HH  TYR H 199     -61.162 -31.160  68.048  1.00  0.00      LH0  H  
ATOM   3308  N   ILE H 200     -60.303 -25.672  74.623  1.00  0.00      LH0  N  
ATOM   3309  CA  ILE H 200     -59.999 -24.694  75.661  1.00  0.00      LH0  C  
ATOM   3310  C   ILE H 200     -58.958 -23.741  75.121  1.00  0.00      LH0  C  
ATOM   3311  O   ILE H 200     -57.853 -24.148  74.777  1.00  0.00      LH0  O  
ATOM   3312  CB  ILE H 200     -59.452 -25.367  76.939  1.00  0.00      LH0  C  
ATOM   3313  CG1 ILE H 200     -60.365 -26.475  77.475  1.00  0.00      LH0  C  
ATOM   3314  CG2 ILE H 200     -59.156 -24.328  78.027  1.00  0.00      LH0  C  
ATOM   3315  CD1 ILE H 200     -59.731 -27.277  78.613  1.00  0.00      LH0  C  
ATOM   3316  H   ILE H 200     -59.566 -26.059  74.067  1.00  0.00      LH0  H  
ATOM   3317  N   CYS H 201     -59.336 -22.464  75.069  1.00  0.00      LH0  N  
ATOM   3318  CA  CYS H 201     -58.265 -21.502  74.854  1.00  0.00      LH0  C  
ATOM   3319  C   CYS H 201     -57.590 -21.159  76.160  1.00  0.00      LH0  C  
ATOM   3320  O   CYS H 201     -58.143 -20.516  77.042  1.00  0.00      LH0  O  
ATOM   3321  CB  CYS H 201     -58.783 -20.255  74.144  1.00  0.00      LH0  C  
ATOM   3322  SG  CYS H 201     -60.232 -19.501  74.918  1.00  0.00      LH0  S  
ATOM   3323  H   CYS H 201     -60.238 -22.172  75.392  1.00  0.00      LH0  H  
ATOM   3324  N   ASN H 202     -56.355 -21.650  76.261  1.00  0.00      LH0  N  
ATOM   3325  CA  ASN H 202     -55.577 -21.316  77.451  1.00  0.00      LH0  C  
ATOM   3326  C   ASN H 202     -55.009 -19.924  77.329  1.00  0.00      LH0  C  
ATOM   3327  O   ASN H 202     -53.872 -19.728  76.915  1.00  0.00      LH0  O  
ATOM   3328  CB  ASN H 202     -54.392 -22.255  77.695  1.00  0.00      LH0  C  
ATOM   3329  CG  ASN H 202     -54.684 -23.699  77.358  1.00  0.00      LH0  C  
ATOM   3330  ND2 ASN H 202     -55.327 -24.384  78.309  1.00  0.00      LH0  N  
ATOM   3331  OD1 ASN H 202     -54.269 -24.196  76.316  1.00  0.00      LH0  O  
ATOM   3332  H   ASN H 202     -55.953 -22.120  75.473  1.00  0.00      LH0  H  
ATOM   3333 HD21 ASN H 202     -55.400 -25.383  78.318  1.00  0.00      LH0  H  
ATOM   3334 HD22 ASN H 202     -55.750 -23.881  79.067  1.00  0.00      LH0  H  
ATOM   3335  N   VAL H 203     -55.851 -18.950  77.680  1.00  0.00      LH0  N  
ATOM   3336  CA  VAL H 203     -55.371 -17.581  77.542  1.00  0.00      LH0  C  
ATOM   3337  C   VAL H 203     -54.525 -17.146  78.719  1.00  0.00      LH0  C  
ATOM   3338  O   VAL H 203     -54.977 -16.512  79.663  1.00  0.00      LH0  O  
ATOM   3339  CB  VAL H 203     -56.534 -16.611  77.302  1.00  0.00      LH0  C  
ATOM   3340  CG1 VAL H 203     -56.033 -15.194  77.012  1.00  0.00      LH0  C  
ATOM   3341  CG2 VAL H 203     -57.446 -17.123  76.186  1.00  0.00      LH0  C  
ATOM   3342  H   VAL H 203     -56.763 -19.157  78.050  1.00  0.00      LH0  H  
ATOM   3343  N   ASN H 204     -53.243 -17.501  78.626  1.00  0.00      LH0  N  
ATOM   3344  CA  ASN H 204     -52.369 -16.912  79.632  1.00  0.00      LH0  C  
ATOM   3345  C   ASN H 204     -52.004 -15.487  79.271  1.00  0.00      LH0  C  
ATOM   3346  O   ASN H 204     -51.122 -15.245  78.458  1.00  0.00      LH0  O  
ATOM   3347  CB  ASN H 204     -51.119 -17.775  79.837  1.00  0.00      LH0  C  
ATOM   3348  CG  ASN H 204     -50.176 -17.123  80.835  1.00  0.00      LH0  C  
ATOM   3349  ND2 ASN H 204     -48.903 -17.111  80.439  1.00  0.00      LH0  N  
ATOM   3350  OD1 ASN H 204     -50.561 -16.660  81.899  1.00  0.00      LH0  O  
ATOM   3351  H   ASN H 204     -52.904 -18.010  77.827  1.00  0.00      LH0  H  
ATOM   3352 HD21 ASN H 204     -48.197 -16.835  81.083  1.00  0.00      LH0  H  
ATOM   3353 HD22 ASN H 204     -48.660 -17.357  79.496  1.00  0.00      LH0  H  
ATOM   3354  N   HIS H 205     -52.695 -14.553  79.931  1.00  0.00      LH0  N  
ATOM   3355  CA  HIS H 205     -52.223 -13.169  79.886  1.00  0.00      LH0  C  
ATOM   3356  C   HIS H 205     -50.897 -13.039  80.609  1.00  0.00      LH0  C  
ATOM   3357  O   HIS H 205     -50.837 -12.885  81.827  1.00  0.00      LH0  O  
ATOM   3358  CB  HIS H 205     -53.288 -12.263  80.502  1.00  0.00      LH0  C  
ATOM   3359  CG  HIS H 205     -52.923 -10.796  80.458  1.00  0.00      LH0  C  
ATOM   3360  CD2 HIS H 205     -52.203 -10.074  81.412  1.00  0.00      LH0  C  
ATOM   3361  ND1 HIS H 205     -53.279  -9.959  79.467  1.00  0.00      LH0  N  
ATOM   3362  CE1 HIS H 205     -52.791  -8.721  79.790  1.00  0.00      LH0  C  
ATOM   3363  NE2 HIS H 205     -52.127  -8.794  80.986  1.00  0.00      LH0  N  
ATOM   3364  H   HIS H 205     -53.462 -14.840  80.512  1.00  0.00      LH0  H  
ATOM   3365  HD1 HIS H 205     -53.784 -10.172  78.657  1.00  0.00      LH0  H  
ATOM   3366  N   LYS H 206     -49.826 -13.141  79.812  1.00  0.00      LH0  N  
ATOM   3367  CA  LYS H 206     -48.534 -13.321  80.462  1.00  0.00      LH0  C  
ATOM   3368  C   LYS H 206     -48.089 -12.314  81.516  1.00  0.00      LH0  C  
ATOM   3369  O   LYS H 206     -47.659 -12.764  82.572  1.00  0.00      LH0  O  
ATOM   3370  CB  LYS H 206     -47.418 -13.698  79.469  1.00  0.00      LH0  C  
ATOM   3371  CG  LYS H 206     -46.297 -14.532  80.119  1.00  0.00      LH0  C  
ATOM   3372  CD  LYS H 206     -45.169 -13.734  80.796  1.00  0.00      LH0  C  
ATOM   3373  CE  LYS H 206     -44.680 -14.341  82.122  1.00  0.00      LH0  C  
ATOM   3374  NZ  LYS H 206     -45.612 -14.005  83.209  1.00  0.00      LH0  N1+
ATOM   3375  H   LYS H 206     -49.931 -13.152  78.814  1.00  0.00      LH0  H  
ATOM   3376  HZ1 LYS H 206     -45.547 -14.640  84.034  1.00  0.00      LH0  H  
ATOM   3377  HZ2 LYS H 206     -45.511 -13.023  83.532  1.00  0.00      LH0  H  
ATOM   3378  HZ3 LYS H 206     -46.605 -14.081  82.908  1.00  0.00      LH0  H  
ATOM   3379  N   PRO H 207     -48.167 -10.977  81.259  1.00  0.00      LH0  N  
ATOM   3380  CA  PRO H 207     -47.712 -10.020  82.282  1.00  0.00      LH0  C  
ATOM   3381  C   PRO H 207     -48.110 -10.332  83.721  1.00  0.00      LH0  C  
ATOM   3382  O   PRO H 207     -47.280 -10.721  84.534  1.00  0.00      LH0  O  
ATOM   3383  CB  PRO H 207     -48.229  -8.681  81.748  1.00  0.00      LH0  C  
ATOM   3384  CG  PRO H 207     -48.172  -8.855  80.234  1.00  0.00      LH0  C  
ATOM   3385  CD  PRO H 207     -48.620 -10.294  80.047  1.00  0.00      LH0  C  
ATOM   3386  N   SER H 208     -49.416 -10.189  83.991  1.00  0.00      LH0  N  
ATOM   3387  CA  SER H 208     -49.866 -10.512  85.344  1.00  0.00      LH0  C  
ATOM   3388  C   SER H 208     -49.964 -11.998  85.660  1.00  0.00      LH0  C  
ATOM   3389  O   SER H 208     -50.096 -12.390  86.812  1.00  0.00      LH0  O  
ATOM   3390  CB  SER H 208     -51.204  -9.824  85.589  1.00  0.00      LH0  C  
ATOM   3391  OG  SER H 208     -52.029 -10.032  84.437  1.00  0.00      LH0  O  
ATOM   3392  H   SER H 208     -50.102  -9.903  83.318  1.00  0.00      LH0  H  
ATOM   3393  HG  SER H 208     -52.906  -9.736  84.681  1.00  0.00      LH0  H  
ATOM   3394  N   ASN H 209     -49.891 -12.805  84.578  1.00  0.00      LH0  N  
ATOM   3395  CA  ASN H 209     -50.125 -14.258  84.617  1.00  0.00      LH0  C  
ATOM   3396  C   ASN H 209     -51.598 -14.584  84.766  1.00  0.00      LH0  C  
ATOM   3397  O   ASN H 209     -52.010 -15.509  85.455  1.00  0.00      LH0  O  
ATOM   3398  CB  ASN H 209     -49.321 -15.048  85.672  1.00  0.00      LH0  C  
ATOM   3399  CG  ASN H 209     -47.869 -14.620  85.744  1.00  0.00      LH0  C  
ATOM   3400  ND2 ASN H 209     -47.615 -13.808  86.774  1.00  0.00      LH0  N  
ATOM   3401  OD1 ASN H 209     -47.012 -14.994  84.947  1.00  0.00      LH0  O  
ATOM   3402  H   ASN H 209     -49.812 -12.381  83.676  1.00  0.00      LH0  H  
ATOM   3403 HD21 ASN H 209     -46.702 -13.494  87.019  1.00  0.00      LH0  H  
ATOM   3404 HD22 ASN H 209     -48.399 -13.488  87.316  1.00  0.00      LH0  H  
ATOM   3405  N   THR H 210     -52.400 -13.745  84.093  1.00  0.00      LH0  N  
ATOM   3406  CA  THR H 210     -53.835 -14.000  84.187  1.00  0.00      LH0  C  
ATOM   3407  C   THR H 210     -54.267 -15.094  83.226  1.00  0.00      LH0  C  
ATOM   3408  O   THR H 210     -54.665 -14.854  82.093  1.00  0.00      LH0  O  
ATOM   3409  CB  THR H 210     -54.635 -12.712  83.964  1.00  0.00      LH0  C  
ATOM   3410  CG2 THR H 210     -56.096 -12.864  84.398  1.00  0.00      LH0  C  
ATOM   3411  OG1 THR H 210     -54.028 -11.613  84.656  1.00  0.00      LH0  O  
ATOM   3412  H   THR H 210     -51.998 -13.140  83.407  1.00  0.00      LH0  H  
ATOM   3413  HG1 THR H 210     -53.111 -11.608  84.400  1.00  0.00      LH0  H  
ATOM   3414  N   LYS H 211     -54.125 -16.320  83.732  1.00  0.00      LH0  N  
ATOM   3415  CA  LYS H 211     -54.408 -17.475  82.889  1.00  0.00      LH0  C  
ATOM   3416  C   LYS H 211     -55.887 -17.820  82.799  1.00  0.00      LH0  C  
ATOM   3417  O   LYS H 211     -56.415 -18.650  83.526  1.00  0.00      LH0  O  
ATOM   3418  CB  LYS H 211     -53.554 -18.644  83.382  1.00  0.00      LH0  C  
ATOM   3419  CG  LYS H 211     -53.499 -19.856  82.454  1.00  0.00      LH0  C  
ATOM   3420  CD  LYS H 211     -52.604 -20.944  83.051  1.00  0.00      LH0  C  
ATOM   3421  CE  LYS H 211     -52.597 -22.242  82.246  1.00  0.00      LH0  C  
ATOM   3422  NZ  LYS H 211     -53.955 -22.789  82.205  1.00  0.00      LH0  N1+
ATOM   3423  H   LYS H 211     -53.771 -16.418  84.664  1.00  0.00      LH0  H  
ATOM   3424  HZ1 LYS H 211     -54.054 -23.695  81.717  1.00  0.00      LH0  H  
ATOM   3425  HZ2 LYS H 211     -54.442 -22.836  83.123  1.00  0.00      LH0  H  
ATOM   3426  HZ3 LYS H 211     -54.610 -22.157  81.688  1.00  0.00      LH0  H  
ATOM   3427  N   VAL H 212     -56.544 -17.131  81.863  1.00  0.00      LH0  N  
ATOM   3428  CA  VAL H 212     -57.940 -17.479  81.622  1.00  0.00      LH0  C  
ATOM   3429  C   VAL H 212     -58.081 -18.649  80.661  1.00  0.00      LH0  C  
ATOM   3430  O   VAL H 212     -58.108 -18.498  79.445  1.00  0.00      LH0  O  
ATOM   3431  CB  VAL H 212     -58.734 -16.257  81.132  1.00  0.00      LH0  C  
ATOM   3432  CG1 VAL H 212     -60.233 -16.559  81.007  1.00  0.00      LH0  C  
ATOM   3433  CG2 VAL H 212     -58.497 -15.051  82.043  1.00  0.00      LH0  C  
ATOM   3434  H   VAL H 212     -56.038 -16.491  81.279  1.00  0.00      LH0  H  
ATOM   3435  N   ASP H 213     -58.191 -19.834  81.267  1.00  0.00      LH0  N  
ATOM   3436  CA  ASP H 213     -58.532 -20.999  80.448  1.00  0.00      LH0  C  
ATOM   3437  C   ASP H 213     -59.997 -21.015  80.044  1.00  0.00      LH0  C  
ATOM   3438  O   ASP H 213     -60.859 -21.573  80.714  1.00  0.00      LH0  O  
ATOM   3439  CB  ASP H 213     -58.180 -22.303  81.170  1.00  0.00      LH0  C  
ATOM   3440  CG  ASP H 213     -56.698 -22.374  81.471  1.00  0.00      LH0  C  
ATOM   3441  OD1 ASP H 213     -56.307 -22.180  82.617  1.00  0.00      LH0  O  
ATOM   3442  OD2 ASP H 213     -55.904 -22.642  80.573  1.00  0.00      LH0  O1-
ATOM   3443  H   ASP H 213     -58.034 -19.923  82.253  1.00  0.00      LH0  H  
ATOM   3444  N   LYS H 214     -60.270 -20.349  78.918  1.00  0.00      LH0  N  
ATOM   3445  CA  LYS H 214     -61.673 -20.323  78.525  1.00  0.00      LH0  C  
ATOM   3446  C   LYS H 214     -62.110 -21.564  77.766  1.00  0.00      LH0  C  
ATOM   3447  O   LYS H 214     -61.569 -21.934  76.732  1.00  0.00      LH0  O  
ATOM   3448  CB  LYS H 214     -62.008 -19.031  77.774  1.00  0.00      LH0  C  
ATOM   3449  CG  LYS H 214     -63.462 -18.582  77.961  1.00  0.00      LH0  C  
ATOM   3450  CD  LYS H 214     -63.772 -18.242  79.422  1.00  0.00      LH0  C  
ATOM   3451  CE  LYS H 214     -65.236 -17.884  79.704  1.00  0.00      LH0  C  
ATOM   3452  NZ  LYS H 214     -65.609 -16.601  79.099  1.00  0.00      LH0  N1+
ATOM   3453  H   LYS H 214     -59.522 -19.986  78.355  1.00  0.00      LH0  H  
ATOM   3454  HZ1 LYS H 214     -66.016 -15.962  79.816  1.00  0.00      LH0  H  
ATOM   3455  HZ2 LYS H 214     -64.844 -16.112  78.596  1.00  0.00      LH0  H  
ATOM   3456  HZ3 LYS H 214     -66.424 -16.716  78.462  1.00  0.00      LH0  H  
ATOM   3457  N   ARG H 215     -63.123 -22.208  78.353  1.00  0.00      LH0  N  
ATOM   3458  CA  ARG H 215     -63.680 -23.382  77.688  1.00  0.00      LH0  C  
ATOM   3459  C   ARG H 215     -64.635 -22.981  76.571  1.00  0.00      LH0  C  
ATOM   3460  O   ARG H 215     -65.403 -22.035  76.709  1.00  0.00      LH0  O  
ATOM   3461  CB  ARG H 215     -64.338 -24.263  78.755  1.00  0.00      LH0  C  
ATOM   3462  CG  ARG H 215     -64.660 -25.689  78.314  1.00  0.00      LH0  C  
ATOM   3463  CD  ARG H 215     -65.244 -26.543  79.447  1.00  0.00      LH0  C  
ATOM   3464  NE  ARG H 215     -65.592 -27.872  78.946  1.00  0.00      LH0  N  
ATOM   3465  CZ  ARG H 215     -66.819 -28.089  78.428  1.00  0.00      LH0  C  
ATOM   3466  NH1 ARG H 215     -67.812 -27.250  78.693  1.00  0.00      LH0  N1+
ATOM   3467  NH2 ARG H 215     -67.030 -29.128  77.629  1.00  0.00      LH0  N  
ATOM   3468  H   ARG H 215     -63.519 -21.836  79.189  1.00  0.00      LH0  H  
ATOM   3469  HE  ARG H 215     -64.862 -28.542  78.817  1.00  0.00      LH0  H  
ATOM   3470 HH11 ARG H 215     -67.732 -26.496  79.337  1.00  0.00      LH0  H  
ATOM   3471 HH12 ARG H 215     -68.692 -27.346  78.194  1.00  0.00      LH0  H  
ATOM   3472 HH21 ARG H 215     -66.321 -29.790  77.364  1.00  0.00      LH0  H  
ATOM   3473 HH22 ARG H 215     -67.951 -29.239  77.228  1.00  0.00      LH0  H  
ATOM   3474  N   VAL H 216     -64.525 -23.715  75.456  1.00  0.00      LH0  N  
ATOM   3475  CA  VAL H 216     -65.308 -23.397  74.263  1.00  0.00      LH0  C  
ATOM   3476  C   VAL H 216     -66.089 -24.620  73.811  1.00  0.00      LH0  C  
ATOM   3477  O   VAL H 216     -65.558 -25.724  73.740  1.00  0.00      LH0  O  
ATOM   3478  CB  VAL H 216     -64.397 -22.905  73.119  1.00  0.00      LH0  C  
ATOM   3479  CG1 VAL H 216     -65.206 -22.278  71.978  1.00  0.00      LH0  C  
ATOM   3480  CG2 VAL H 216     -63.316 -21.941  73.610  1.00  0.00      LH0  C  
ATOM   3481  H   VAL H 216     -63.905 -24.498  75.430  1.00  0.00      LH0  H  
ATOM   3482  N   GLU H 217     -67.372 -24.362  73.518  1.00  0.00      LH0  N  
ATOM   3483  CA  GLU H 217     -68.288 -25.411  73.071  1.00  0.00      LH0  C  
ATOM   3484  C   GLU H 217     -69.205 -24.844  72.005  1.00  0.00      LH0  C  
ATOM   3485  O   GLU H 217     -69.434 -23.640  71.961  1.00  0.00      LH0  O  
ATOM   3486  CB  GLU H 217     -69.135 -25.894  74.249  1.00  0.00      LH0  C  
ATOM   3487  CG  GLU H 217     -68.486 -27.045  75.013  1.00  0.00      LH0  C  
ATOM   3488  CD  GLU H 217     -69.317 -27.402  76.229  1.00  0.00      LH0  C  
ATOM   3489  OE1 GLU H 217     -69.445 -28.583  76.537  1.00  0.00      LH0  O  
ATOM   3490  OE2 GLU H 217     -69.742 -26.508  76.955  1.00  0.00      LH0  O1-
ATOM   3491  H   GLU H 217     -67.734 -23.433  73.601  1.00  0.00      LH0  H  
ATOM   3492  N   PRO H 218     -69.747 -25.731  71.135  1.00  0.00      LH0  N  
ATOM   3493  CA  PRO H 218     -70.795 -25.266  70.219  1.00  0.00      LH0  C  
ATOM   3494  C   PRO H 218     -72.040 -24.775  70.948  1.00  0.00      LH0  C  
ATOM   3495  O   PRO H 218     -73.028 -25.482  71.113  1.00  0.00      LH0  O  
ATOM   3496  CB  PRO H 218     -71.027 -26.496  69.328  1.00  0.00      LH0  C  
ATOM   3497  CG  PRO H 218     -70.614 -27.698  70.177  1.00  0.00      LH0  C  
ATOM   3498  CD  PRO H 218     -69.440 -27.151  70.978  1.00  0.00      LH0  C  
TER   
ATOM   3499  N   GLU L   1     -28.200  11.342  56.026  1.00  0.00      LL0  N  
ATOM   3500  CA  GLU L   1     -27.504  12.107  54.989  1.00  0.00      LL0  C  
ATOM   3501  C   GLU L   1     -27.814  11.630  53.578  1.00  0.00      LL0  C  
ATOM   3502  O   GLU L   1     -27.853  12.383  52.609  1.00  0.00      LL0  O  
ATOM   3503  CB  GLU L   1     -25.996  12.058  55.221  1.00  0.00      LL0  C  
ATOM   3504  CG  GLU L   1     -25.519  12.619  56.566  1.00  0.00      LL0  C  
ATOM   3505  CD  GLU L   1     -24.030  12.365  56.737  1.00  0.00      LL0  C  
ATOM   3506  OE1 GLU L   1     -23.296  12.476  55.762  1.00  0.00      LL0  O  
ATOM   3507  OE2 GLU L   1     -23.597  12.045  57.841  1.00  0.00      LL0  O1-
ATOM   3508  H   GLU L   1     -28.037  11.569  56.987  1.00  0.00      LL0  H  
ATOM   3509  N   ILE L   2     -28.035  10.311  53.507  1.00  0.00      LL0  N  
ATOM   3510  CA  ILE L   2     -28.452   9.746  52.229  1.00  0.00      LL0  C  
ATOM   3511  C   ILE L   2     -29.690   8.896  52.421  1.00  0.00      LL0  C  
ATOM   3512  O   ILE L   2     -29.964   8.399  53.505  1.00  0.00      LL0  O  
ATOM   3513  CB  ILE L   2     -27.327   8.942  51.545  1.00  0.00      LL0  C  
ATOM   3514  CG1 ILE L   2     -26.941   7.689  52.324  1.00  0.00      LL0  C  
ATOM   3515  CG2 ILE L   2     -26.097   9.809  51.291  1.00  0.00      LL0  C  
ATOM   3516  CD1 ILE L   2     -25.874   6.855  51.624  1.00  0.00      LL0  C  
ATOM   3517  H   ILE L   2     -28.050   9.762  54.343  1.00  0.00      LL0  H  
ATOM   3518  N   VAL L   3     -30.435   8.760  51.323  1.00  0.00      LL0  N  
ATOM   3519  CA  VAL L   3     -31.576   7.857  51.385  1.00  0.00      LL0  C  
ATOM   3520  C   VAL L   3     -31.146   6.518  50.833  1.00  0.00      LL0  C  
ATOM   3521  O   VAL L   3     -30.537   6.452  49.772  1.00  0.00      LL0  O  
ATOM   3522  CB  VAL L   3     -32.751   8.432  50.577  1.00  0.00      LL0  C  
ATOM   3523  CG1 VAL L   3     -33.993   7.533  50.617  1.00  0.00      LL0  C  
ATOM   3524  CG2 VAL L   3     -33.077   9.856  51.034  1.00  0.00      LL0  C  
ATOM   3525  H   VAL L   3     -30.114   9.120  50.449  1.00  0.00      LL0  H  
ATOM   3526  N   LEU L   4     -31.485   5.467  51.588  1.00  0.00      LL0  N  
ATOM   3527  CA  LEU L   4     -31.324   4.151  50.985  1.00  0.00      LL0  C  
ATOM   3528  C   LEU L   4     -32.620   3.622  50.427  1.00  0.00      LL0  C  
ATOM   3529  O   LEU L   4     -33.398   2.927  51.075  1.00  0.00      LL0  O  
ATOM   3530  CB  LEU L   4     -30.739   3.145  51.960  1.00  0.00      LL0  C  
ATOM   3531  CG  LEU L   4     -29.278   3.392  52.298  1.00  0.00      LL0  C  
ATOM   3532  CD1 LEU L   4     -28.788   2.289  53.218  1.00  0.00      LL0  C  
ATOM   3533  CD2 LEU L   4     -28.393   3.508  51.059  1.00  0.00      LL0  C  
ATOM   3534  H   LEU L   4     -31.934   5.581  52.473  1.00  0.00      LL0  H  
ATOM   3535  N   THR L   5     -32.811   4.002  49.167  1.00  0.00      LL0  N  
ATOM   3536  CA  THR L   5     -33.982   3.500  48.458  1.00  0.00      LL0  C  
ATOM   3537  C   THR L   5     -33.879   1.998  48.244  1.00  0.00      LL0  C  
ATOM   3538  O   THR L   5     -32.853   1.508  47.790  1.00  0.00      LL0  O  
ATOM   3539  CB  THR L   5     -34.099   4.242  47.126  1.00  0.00      LL0  C  
ATOM   3540  CG2 THR L   5     -35.534   4.262  46.596  1.00  0.00      LL0  C  
ATOM   3541  OG1 THR L   5     -33.564   5.570  47.242  1.00  0.00      LL0  O  
ATOM   3542  H   THR L   5     -32.119   4.558  48.706  1.00  0.00      LL0  H  
ATOM   3543  HG1 THR L   5     -32.615   5.488  47.155  1.00  0.00      LL0  H  
ATOM   3544  N   GLN L   6     -34.934   1.272  48.614  1.00  0.00      LL0  N  
ATOM   3545  CA  GLN L   6     -34.806  -0.154  48.342  1.00  0.00      LL0  C  
ATOM   3546  C   GLN L   6     -35.572  -0.571  47.111  1.00  0.00      LL0  C  
ATOM   3547  O   GLN L   6     -36.287   0.216  46.500  1.00  0.00      LL0  O  
ATOM   3548  CB  GLN L   6     -35.133  -0.985  49.582  1.00  0.00      LL0  C  
ATOM   3549  CG  GLN L   6     -33.820  -1.473  50.199  1.00  0.00      LL0  C  
ATOM   3550  CD  GLN L   6     -34.068  -2.176  51.513  1.00  0.00      LL0  C  
ATOM   3551  NE2 GLN L   6     -34.703  -3.339  51.412  1.00  0.00      LL0  N  
ATOM   3552  OE1 GLN L   6     -33.707  -1.701  52.580  1.00  0.00      LL0  O  
ATOM   3553  H   GLN L   6     -35.794   1.701  48.897  1.00  0.00      LL0  H  
ATOM   3554 HE21 GLN L   6     -35.065  -3.689  50.544  1.00  0.00      LL0  H  
ATOM   3555 HE22 GLN L   6     -34.873  -3.866  52.244  1.00  0.00      LL0  H  
ATOM   3556  N   SER L   7     -35.370  -1.832  46.728  1.00  0.00      LL0  N  
ATOM   3557  CA  SER L   7     -36.078  -2.297  45.544  1.00  0.00      LL0  C  
ATOM   3558  C   SER L   7     -36.272  -3.799  45.564  1.00  0.00      LL0  C  
ATOM   3559  O   SER L   7     -35.308  -4.543  45.713  1.00  0.00      LL0  O  
ATOM   3560  CB  SER L   7     -35.335  -1.912  44.256  1.00  0.00      LL0  C  
ATOM   3561  OG  SER L   7     -34.581  -0.699  44.429  1.00  0.00      LL0  O  
ATOM   3562  H   SER L   7     -34.668  -2.397  47.166  1.00  0.00      LL0  H  
ATOM   3563  HG  SER L   7     -35.189  -0.085  44.845  1.00  0.00      LL0  H  
ATOM   3564  N   PRO L   8     -37.537  -4.237  45.367  1.00  0.00      LL0  N  
ATOM   3565  CA  PRO L   8     -38.719  -3.364  45.382  1.00  0.00      LL0  C  
ATOM   3566  C   PRO L   8     -39.209  -3.156  46.815  1.00  0.00      LL0  C  
ATOM   3567  O   PRO L   8     -38.430  -3.217  47.757  1.00  0.00      LL0  O  
ATOM   3568  CB  PRO L   8     -39.671  -4.182  44.503  1.00  0.00      LL0  C  
ATOM   3569  CG  PRO L   8     -39.364  -5.635  44.862  1.00  0.00      LL0  C  
ATOM   3570  CD  PRO L   8     -37.859  -5.632  45.099  1.00  0.00      LL0  C  
ATOM   3571  N   ALA L   9     -40.531  -2.941  46.943  1.00  0.00      LL0  N  
ATOM   3572  CA  ALA L   9     -41.081  -2.973  48.297  1.00  0.00      LL0  C  
ATOM   3573  C   ALA L   9     -41.487  -4.378  48.709  1.00  0.00      LL0  C  
ATOM   3574  O   ALA L   9     -41.003  -4.939  49.684  1.00  0.00      LL0  O  
ATOM   3575  CB  ALA L   9     -42.285  -2.035  48.415  1.00  0.00      LL0  C  
ATOM   3576  H   ALA L   9     -41.127  -2.869  46.148  1.00  0.00      LL0  H  
ATOM   3577  N   THR L  10     -42.376  -4.951  47.893  1.00  0.00      LL0  N  
ATOM   3578  CA  THR L  10     -42.728  -6.336  48.181  1.00  0.00      LL0  C  
ATOM   3579  C   THR L  10     -42.181  -7.251  47.105  1.00  0.00      LL0  C  
ATOM   3580  O   THR L  10     -42.159  -6.905  45.931  1.00  0.00      LL0  O  
ATOM   3581  CB  THR L  10     -44.247  -6.464  48.323  1.00  0.00      LL0  C  
ATOM   3582  CG2 THR L  10     -44.660  -7.738  49.070  1.00  0.00      LL0  C  
ATOM   3583  OG1 THR L  10     -44.767  -5.299  48.981  1.00  0.00      LL0  O  
ATOM   3584  H   THR L  10     -42.791  -4.488  47.114  1.00  0.00      LL0  H  
ATOM   3585  HG1 THR L  10     -45.677  -5.488  49.175  1.00  0.00      LL0  H  
ATOM   3586  N   LEU L  11     -41.706  -8.408  47.565  1.00  0.00      LL0  N  
ATOM   3587  CA  LEU L  11     -41.020  -9.332  46.677  1.00  0.00      LL0  C  
ATOM   3588  C   LEU L  11     -41.457 -10.754  46.962  1.00  0.00      LL0  C  
ATOM   3589  O   LEU L  11     -40.749 -11.567  47.545  1.00  0.00      LL0  O  
ATOM   3590  CB  LEU L  11     -39.503  -9.143  46.813  1.00  0.00      LL0  C  
ATOM   3591  CG  LEU L  11     -38.661  -9.833  45.734  1.00  0.00      LL0  C  
ATOM   3592  CD1 LEU L  11     -39.089  -9.445  44.317  1.00  0.00      LL0  C  
ATOM   3593  CD2 LEU L  11     -37.165  -9.604  45.960  1.00  0.00      LL0  C  
ATOM   3594  H   LEU L  11     -41.791  -8.626  48.536  1.00  0.00      LL0  H  
ATOM   3595  N   SER L  12     -42.688 -11.017  46.527  1.00  0.00      LL0  N  
ATOM   3596  CA  SER L  12     -43.178 -12.380  46.677  1.00  0.00      LL0  C  
ATOM   3597  C   SER L  12     -42.576 -13.338  45.658  1.00  0.00      LL0  C  
ATOM   3598  O   SER L  12     -42.949 -13.369  44.489  1.00  0.00      LL0  O  
ATOM   3599  CB  SER L  12     -44.708 -12.350  46.657  1.00  0.00      LL0  C  
ATOM   3600  OG  SER L  12     -45.150 -11.182  47.370  1.00  0.00      LL0  O  
ATOM   3601  H   SER L  12     -43.296 -10.322  46.149  1.00  0.00      LL0  H  
ATOM   3602  HG  SER L  12     -45.753 -11.483  48.058  1.00  0.00      LL0  H  
ATOM   3603  N   LEU L  13     -41.595 -14.105  46.144  1.00  0.00      LL0  N  
ATOM   3604  CA  LEU L  13     -40.966 -15.091  45.273  1.00  0.00      LL0  C  
ATOM   3605  C   LEU L  13     -41.139 -16.488  45.829  1.00  0.00      LL0  C  
ATOM   3606  O   LEU L  13     -41.429 -16.685  47.001  1.00  0.00      LL0  O  
ATOM   3607  CB  LEU L  13     -39.483 -14.785  45.064  1.00  0.00      LL0  C  
ATOM   3608  CG  LEU L  13     -39.167 -13.458  44.370  1.00  0.00      LL0  C  
ATOM   3609  CD1 LEU L  13     -37.659 -13.278  44.213  1.00  0.00      LL0  C  
ATOM   3610  CD2 LEU L  13     -39.883 -13.291  43.028  1.00  0.00      LL0  C  
ATOM   3611  H   LEU L  13     -41.386 -14.079  47.124  1.00  0.00      LL0  H  
ATOM   3612  N   SER L  14     -40.986 -17.463  44.937  1.00  0.00      LL0  N  
ATOM   3613  CA  SER L  14     -41.124 -18.828  45.428  1.00  0.00      LL0  C  
ATOM   3614  C   SER L  14     -39.807 -19.305  46.011  1.00  0.00      LL0  C  
ATOM   3615  O   SER L  14     -38.744 -18.868  45.584  1.00  0.00      LL0  O  
ATOM   3616  CB  SER L  14     -41.545 -19.750  44.279  1.00  0.00      LL0  C  
ATOM   3617  OG  SER L  14     -42.283 -19.012  43.297  1.00  0.00      LL0  O  
ATOM   3618  H   SER L  14     -40.642 -17.291  44.014  1.00  0.00      LL0  H  
ATOM   3619  HG  SER L  14     -41.702 -18.962  42.537  1.00  0.00      LL0  H  
ATOM   3620  N   PRO L  15     -39.875 -20.244  46.985  1.00  0.00      LL0  N  
ATOM   3621  CA  PRO L  15     -38.655 -20.994  47.310  1.00  0.00      LL0  C  
ATOM   3622  C   PRO L  15     -38.047 -21.593  46.048  1.00  0.00      LL0  C  
ATOM   3623  O   PRO L  15     -38.757 -22.127  45.204  1.00  0.00      LL0  O  
ATOM   3624  CB  PRO L  15     -39.167 -22.051  48.295  1.00  0.00      LL0  C  
ATOM   3625  CG  PRO L  15     -40.426 -21.447  48.917  1.00  0.00      LL0  C  
ATOM   3626  CD  PRO L  15     -41.036 -20.666  47.759  1.00  0.00      LL0  C  
ATOM   3627  N   GLY L  16     -36.730 -21.420  45.915  1.00  0.00      LL0  N  
ATOM   3628  CA  GLY L  16     -36.137 -21.806  44.639  1.00  0.00      LL0  C  
ATOM   3629  C   GLY L  16     -35.775 -20.636  43.739  1.00  0.00      LL0  C  
ATOM   3630  O   GLY L  16     -34.729 -20.625  43.099  1.00  0.00      LL0  O  
ATOM   3631  H   GLY L  16     -36.196 -21.024  46.661  1.00  0.00      LL0  H  
ATOM   3632  N   GLU L  17     -36.676 -19.642  43.712  1.00  0.00      LL0  N  
ATOM   3633  CA  GLU L  17     -36.394 -18.483  42.864  1.00  0.00      LL0  C  
ATOM   3634  C   GLU L  17     -35.223 -17.651  43.365  1.00  0.00      LL0  C  
ATOM   3635  O   GLU L  17     -34.747 -17.811  44.483  1.00  0.00      LL0  O  
ATOM   3636  CB  GLU L  17     -37.657 -17.632  42.666  1.00  0.00      LL0  C  
ATOM   3637  CG  GLU L  17     -38.724 -18.375  41.847  1.00  0.00      LL0  C  
ATOM   3638  CD  GLU L  17     -40.022 -17.588  41.678  1.00  0.00      LL0  C  
ATOM   3639  OE1 GLU L  17     -40.921 -18.076  41.003  1.00  0.00      LL0  O  
ATOM   3640  OE2 GLU L  17     -40.189 -16.510  42.238  1.00  0.00      LL0  O1-
ATOM   3641  H   GLU L  17     -37.466 -19.645  44.326  1.00  0.00      LL0  H  
ATOM   3642  N   ARG L  18     -34.764 -16.773  42.463  1.00  0.00      LL0  N  
ATOM   3643  CA  ARG L  18     -33.604 -15.955  42.801  1.00  0.00      LL0  C  
ATOM   3644  C   ARG L  18     -34.013 -14.585  43.307  1.00  0.00      LL0  C  
ATOM   3645  O   ARG L  18     -34.537 -13.756  42.568  1.00  0.00      LL0  O  
ATOM   3646  CB  ARG L  18     -32.700 -15.807  41.570  1.00  0.00      LL0  C  
ATOM   3647  CG  ARG L  18     -31.513 -14.867  41.799  1.00  0.00      LL0  C  
ATOM   3648  CD  ARG L  18     -30.849 -14.401  40.506  1.00  0.00      LL0  C  
ATOM   3649  NE  ARG L  18     -30.044 -13.212  40.779  1.00  0.00      LL0  N  
ATOM   3650  CZ  ARG L  18     -29.026 -12.829  39.987  1.00  0.00      LL0  C  
ATOM   3651  NH1 ARG L  18     -28.766 -13.494  38.862  1.00  0.00      LL0  N1+
ATOM   3652  NH2 ARG L  18     -28.277 -11.788  40.344  1.00  0.00      LL0  N  
ATOM   3653  H   ARG L  18     -35.262 -16.635  41.609  1.00  0.00      LL0  H  
ATOM   3654  HE  ARG L  18     -30.357 -12.634  41.544  1.00  0.00      LL0  H  
ATOM   3655 HH11 ARG L  18     -29.343 -14.271  38.606  1.00  0.00      LL0  H  
ATOM   3656 HH12 ARG L  18     -28.010 -13.243  38.258  1.00  0.00      LL0  H  
ATOM   3657 HH21 ARG L  18     -28.400 -11.366  41.254  1.00  0.00      LL0  H  
ATOM   3658 HH22 ARG L  18     -27.564 -11.406  39.759  1.00  0.00      LL0  H  
ATOM   3659  N   ALA L  19     -33.725 -14.350  44.591  1.00  0.00      LL0  N  
ATOM   3660  CA  ALA L  19     -33.949 -12.977  45.026  1.00  0.00      LL0  C  
ATOM   3661  C   ALA L  19     -32.858 -12.054  44.529  1.00  0.00      LL0  C  
ATOM   3662  O   ALA L  19     -31.671 -12.346  44.605  1.00  0.00      LL0  O  
ATOM   3663  CB  ALA L  19     -34.037 -12.875  46.544  1.00  0.00      LL0  C  
ATOM   3664  H   ALA L  19     -33.165 -15.007  45.100  1.00  0.00      LL0  H  
ATOM   3665  N   THR L  20     -33.325 -10.926  43.990  1.00  0.00      LL0  N  
ATOM   3666  CA  THR L  20     -32.349  -9.950  43.526  1.00  0.00      LL0  C  
ATOM   3667  C   THR L  20     -32.754  -8.548  43.939  1.00  0.00      LL0  C  
ATOM   3668  O   THR L  20     -33.384  -7.798  43.206  1.00  0.00      LL0  O  
ATOM   3669  CB  THR L  20     -32.151 -10.084  42.012  1.00  0.00      LL0  C  
ATOM   3670  CG2 THR L  20     -30.925  -9.309  41.523  1.00  0.00      LL0  C  
ATOM   3671  OG1 THR L  20     -32.025 -11.470  41.652  1.00  0.00      LL0  O  
ATOM   3672  H   THR L  20     -34.307 -10.765  43.903  1.00  0.00      LL0  H  
ATOM   3673  HG1 THR L  20     -32.871 -11.868  41.841  1.00  0.00      LL0  H  
ATOM   3674  N   LEU L  21     -32.407  -8.261  45.196  1.00  0.00      LL0  N  
ATOM   3675  CA  LEU L  21     -32.827  -6.983  45.759  1.00  0.00      LL0  C  
ATOM   3676  C   LEU L  21     -31.875  -5.872  45.377  1.00  0.00      LL0  C  
ATOM   3677  O   LEU L  21     -30.702  -6.109  45.113  1.00  0.00      LL0  O  
ATOM   3678  CB  LEU L  21     -32.930  -7.055  47.286  1.00  0.00      LL0  C  
ATOM   3679  CG  LEU L  21     -33.899  -8.103  47.842  1.00  0.00      LL0  C  
ATOM   3680  CD1 LEU L  21     -33.257  -9.475  48.062  1.00  0.00      LL0  C  
ATOM   3681  CD2 LEU L  21     -34.539  -7.606  49.132  1.00  0.00      LL0  C  
ATOM   3682  H   LEU L  21     -31.772  -8.866  45.677  1.00  0.00      LL0  H  
ATOM   3683  N   SER L  22     -32.422  -4.655  45.380  1.00  0.00      LL0  N  
ATOM   3684  CA  SER L  22     -31.555  -3.507  45.160  1.00  0.00      LL0  C  
ATOM   3685  C   SER L  22     -31.666  -2.542  46.323  1.00  0.00      LL0  C  
ATOM   3686  O   SER L  22     -32.676  -2.475  47.016  1.00  0.00      LL0  O  
ATOM   3687  CB  SER L  22     -31.845  -2.908  43.763  1.00  0.00      LL0  C  
ATOM   3688  OG  SER L  22     -31.905  -1.466  43.726  1.00  0.00      LL0  O  
ATOM   3689  H   SER L  22     -33.389  -4.538  45.613  1.00  0.00      LL0  H  
ATOM   3690  HG  SER L  22     -32.771  -1.240  44.078  1.00  0.00      LL0  H  
ATOM   3691  N   CYS L  23     -30.570  -1.810  46.496  1.00  0.00      LL0  N  
ATOM   3692  CA  CYS L  23     -30.528  -0.671  47.395  1.00  0.00      LL0  C  
ATOM   3693  C   CYS L  23     -29.968   0.460  46.567  1.00  0.00      LL0  C  
ATOM   3694  O   CYS L  23     -29.325   0.222  45.547  1.00  0.00      LL0  O  
ATOM   3695  CB  CYS L  23     -29.644  -0.974  48.605  1.00  0.00      LL0  C  
ATOM   3696  SG  CYS L  23     -29.682   0.275  49.917  1.00  0.00      LL0  S  
ATOM   3697  H   CYS L  23     -29.793  -1.958  45.883  1.00  0.00      LL0  H  
ATOM   3698  N   ARG L  24     -30.286   1.676  47.009  1.00  0.00      LL0  N  
ATOM   3699  CA  ARG L  24     -30.120   2.802  46.105  1.00  0.00      LL0  C  
ATOM   3700  C   ARG L  24     -29.875   4.081  46.864  1.00  0.00      LL0  C  
ATOM   3701  O   ARG L  24     -30.799   4.803  47.234  1.00  0.00      LL0  O  
ATOM   3702  CB  ARG L  24     -31.360   2.887  45.219  1.00  0.00      LL0  C  
ATOM   3703  CG  ARG L  24     -31.213   3.699  43.939  1.00  0.00      LL0  C  
ATOM   3704  CD  ARG L  24     -32.066   3.052  42.841  1.00  0.00      LL0  C  
ATOM   3705  NE  ARG L  24     -31.711   1.636  42.707  1.00  0.00      LL0  N  
ATOM   3706  CZ  ARG L  24     -30.578   1.269  42.072  1.00  0.00      LL0  C  
ATOM   3707  NH1 ARG L  24     -29.892   2.148  41.349  1.00  0.00      LL0  N1+
ATOM   3708  NH2 ARG L  24     -30.139   0.023  42.187  1.00  0.00      LL0  N  
ATOM   3709  H   ARG L  24     -30.856   1.757  47.828  1.00  0.00      LL0  H  
ATOM   3710  HE  ARG L  24     -32.213   0.945  43.233  1.00  0.00      LL0  H  
ATOM   3711 HH11 ARG L  24     -30.198   3.082  41.196  1.00  0.00      LL0  H  
ATOM   3712 HH12 ARG L  24     -28.998   1.873  40.952  1.00  0.00      LL0  H  
ATOM   3713 HH21 ARG L  24     -30.621  -0.660  42.748  1.00  0.00      LL0  H  
ATOM   3714 HH22 ARG L  24     -29.289  -0.228  41.702  1.00  0.00      LL0  H  
ATOM   3715  N   ALA L  25     -28.578   4.298  47.099  1.00  0.00      LL0  N  
ATOM   3716  CA  ALA L  25     -28.161   5.505  47.800  1.00  0.00      LL0  C  
ATOM   3717  C   ALA L  25     -28.374   6.744  46.960  1.00  0.00      LL0  C  
ATOM   3718  O   ALA L  25     -28.082   6.763  45.771  1.00  0.00      LL0  O  
ATOM   3719  CB  ALA L  25     -26.679   5.418  48.158  1.00  0.00      LL0  C  
ATOM   3720  H   ALA L  25     -27.907   3.676  46.690  1.00  0.00      LL0  H  
ATOM   3721  N   SER L  26     -28.888   7.786  47.626  1.00  0.00      LL0  N  
ATOM   3722  CA  SER L  26     -29.056   9.033  46.880  1.00  0.00      LL0  C  
ATOM   3723  C   SER L  26     -27.746   9.698  46.479  1.00  0.00      LL0  C  
ATOM   3724  O   SER L  26     -27.551  10.159  45.363  1.00  0.00      LL0  O  
ATOM   3725  CB  SER L  26     -29.949   9.994  47.664  1.00  0.00      LL0  C  
ATOM   3726  OG  SER L  26     -29.462  10.141  49.007  1.00  0.00      LL0  O  
ATOM   3727  H   SER L  26     -29.207   7.666  48.567  1.00  0.00      LL0  H  
ATOM   3728  HG  SER L  26     -29.601  11.058  49.228  1.00  0.00      LL0  H  
ATOM   3729  N   GLN L  27     -26.841   9.731  47.466  1.00  0.00      LL0  N  
ATOM   3730  CA  GLN L  27     -25.507  10.196  47.111  1.00  0.00      LL0  C  
ATOM   3731  C   GLN L  27     -24.582   9.006  47.020  1.00  0.00      LL0  C  
ATOM   3732  O   GLN L  27     -24.656   8.092  47.830  1.00  0.00      LL0  O  
ATOM   3733  CB  GLN L  27     -24.962  11.192  48.136  1.00  0.00      LL0  C  
ATOM   3734  CG  GLN L  27     -25.899  12.353  48.483  1.00  0.00      LL0  C  
ATOM   3735  CD  GLN L  27     -25.205  13.247  49.492  1.00  0.00      LL0  C  
ATOM   3736  NE2 GLN L  27     -25.797  13.312  50.689  1.00  0.00      LL0  N  
ATOM   3737  OE1 GLN L  27     -24.176  13.846  49.215  1.00  0.00      LL0  O  
ATOM   3738  H   GLN L  27     -27.033   9.287  48.340  1.00  0.00      LL0  H  
ATOM   3739 HE21 GLN L  27     -26.641  12.840  50.954  1.00  0.00      LL0  H  
ATOM   3740 HE22 GLN L  27     -25.354  13.873  51.386  1.00  0.00      LL0  H  
ATOM   3741  N   SER L  28     -23.710   9.055  46.009  1.00  0.00      LL0  N  
ATOM   3742  CA  SER L  28     -22.763   7.954  45.839  1.00  0.00      LL0  C  
ATOM   3743  C   SER L  28     -21.582   8.025  46.796  1.00  0.00      LL0  C  
ATOM   3744  O   SER L  28     -20.452   8.287  46.397  1.00  0.00      LL0  O  
ATOM   3745  CB  SER L  28     -22.305   7.920  44.374  1.00  0.00      LL0  C  
ATOM   3746  OG  SER L  28     -21.375   6.857  44.143  1.00  0.00      LL0  O  
ATOM   3747  H   SER L  28     -23.697   9.852  45.408  1.00  0.00      LL0  H  
ATOM   3748  HG  SER L  28     -20.594   7.099  44.636  1.00  0.00      LL0  H  
ATOM   3749  N   VAL L  29     -21.886   7.793  48.079  1.00  0.00      LL0  N  
ATOM   3750  CA  VAL L  29     -20.788   7.836  49.040  1.00  0.00      LL0  C  
ATOM   3751  C   VAL L  29     -19.867   6.631  48.943  1.00  0.00      LL0  C  
ATOM   3752  O   VAL L  29     -20.212   5.593  48.393  1.00  0.00      LL0  O  
ATOM   3753  CB  VAL L  29     -21.310   8.036  50.470  1.00  0.00      LL0  C  
ATOM   3754  CG1 VAL L  29     -22.044   9.374  50.582  1.00  0.00      LL0  C  
ATOM   3755  CG2 VAL L  29     -22.172   6.865  50.949  1.00  0.00      LL0  C  
ATOM   3756  H   VAL L  29     -22.811   7.487  48.317  1.00  0.00      LL0  H  
ATOM   3757  N   SER L  30     -18.668   6.827  49.501  1.00  0.00      LL0  N  
ATOM   3758  CA  SER L  30     -17.687   5.747  49.445  1.00  0.00      LL0  C  
ATOM   3759  C   SER L  30     -17.873   4.636  50.470  1.00  0.00      LL0  C  
ATOM   3760  O   SER L  30     -17.247   3.587  50.405  1.00  0.00      LL0  O  
ATOM   3761  CB  SER L  30     -16.293   6.360  49.554  1.00  0.00      LL0  C  
ATOM   3762  OG  SER L  30     -16.291   7.627  48.878  1.00  0.00      LL0  O  
ATOM   3763  H   SER L  30     -18.406   7.704  49.902  1.00  0.00      LL0  H  
ATOM   3764  HG  SER L  30     -16.499   7.445  47.970  1.00  0.00      LL0  H  
ATOM   3765  N   SER L  31     -18.754   4.933  51.434  1.00  0.00      LL0  N  
ATOM   3766  CA  SER L  31     -18.983   4.000  52.529  1.00  0.00      LL0  C  
ATOM   3767  C   SER L  31     -19.537   2.656  52.102  1.00  0.00      LL0  C  
ATOM   3768  O   SER L  31     -20.224   2.533  51.090  1.00  0.00      LL0  O  
ATOM   3769  CB  SER L  31     -19.923   4.663  53.523  1.00  0.00      LL0  C  
ATOM   3770  OG  SER L  31     -19.808   6.092  53.407  1.00  0.00      LL0  O  
ATOM   3771  H   SER L  31     -19.227   5.809  51.494  1.00  0.00      LL0  H  
ATOM   3772  HG  SER L  31     -20.098   6.428  54.254  1.00  0.00      LL0  H  
ATOM   3773  N   TYR L  32     -19.200   1.650  52.918  1.00  0.00      LL0  N  
ATOM   3774  CA  TYR L  32     -19.662   0.318  52.550  1.00  0.00      LL0  C  
ATOM   3775  C   TYR L  32     -21.142   0.147  52.828  1.00  0.00      LL0  C  
ATOM   3776  O   TYR L  32     -21.783   1.014  53.410  1.00  0.00      LL0  O  
ATOM   3777  CB  TYR L  32     -18.916  -0.782  53.297  1.00  0.00      LL0  C  
ATOM   3778  CG  TYR L  32     -17.464  -0.478  53.575  1.00  0.00      LL0  C  
ATOM   3779  CD1 TYR L  32     -17.126  -0.034  54.868  1.00  0.00      LL0  C  
ATOM   3780  CD2 TYR L  32     -16.486  -0.712  52.587  1.00  0.00      LL0  C  
ATOM   3781  CE1 TYR L  32     -15.778   0.027  55.241  1.00  0.00      LL0  C  
ATOM   3782  CE2 TYR L  32     -15.132  -0.652  52.959  1.00  0.00      LL0  C  
ATOM   3783  CZ  TYR L  32     -14.807  -0.359  54.301  1.00  0.00      LL0  C  
ATOM   3784  OH  TYR L  32     -13.503  -0.504  54.738  1.00  0.00      LL0  O  
ATOM   3785  H   TYR L  32     -18.819   1.843  53.826  1.00  0.00      LL0  H  
ATOM   3786  HH  TYR L  32     -13.179   0.352  55.007  1.00  0.00      LL0  H  
ATOM   3787  N   LEU L  33     -21.651  -1.011  52.394  1.00  0.00      LL0  N  
ATOM   3788  CA  LEU L  33     -23.061  -1.254  52.656  1.00  0.00      LL0  C  
ATOM   3789  C   LEU L  33     -23.292  -2.621  53.269  1.00  0.00      LL0  C  
ATOM   3790  O   LEU L  33     -22.751  -3.625  52.821  1.00  0.00      LL0  O  
ATOM   3791  CB  LEU L  33     -23.849  -1.050  51.358  1.00  0.00      LL0  C  
ATOM   3792  CG  LEU L  33     -25.367  -1.135  51.513  1.00  0.00      LL0  C  
ATOM   3793  CD1 LEU L  33     -26.074   0.124  51.017  1.00  0.00      LL0  C  
ATOM   3794  CD2 LEU L  33     -25.923  -2.414  50.898  1.00  0.00      LL0  C  
ATOM   3795  H   LEU L  33     -21.096  -1.699  51.931  1.00  0.00      LL0  H  
ATOM   3796  N   ALA L  34     -24.120  -2.617  54.310  1.00  0.00      LL0  N  
ATOM   3797  CA  ALA L  34     -24.567  -3.879  54.876  1.00  0.00      LL0  C  
ATOM   3798  C   ALA L  34     -25.922  -4.297  54.342  1.00  0.00      LL0  C  
ATOM   3799  O   ALA L  34     -26.761  -3.472  53.995  1.00  0.00      LL0  O  
ATOM   3800  CB  ALA L  34     -24.679  -3.754  56.390  1.00  0.00      LL0  C  
ATOM   3801  H   ALA L  34     -24.475  -1.743  54.638  1.00  0.00      LL0  H  
ATOM   3802  N   TRP L  35     -26.114  -5.619  54.320  1.00  0.00      LL0  N  
ATOM   3803  CA  TRP L  35     -27.469  -6.125  54.113  1.00  0.00      LL0  C  
ATOM   3804  C   TRP L  35     -27.916  -6.881  55.342  1.00  0.00      LL0  C  
ATOM   3805  O   TRP L  35     -27.159  -7.658  55.912  1.00  0.00      LL0  O  
ATOM   3806  CB  TRP L  35     -27.558  -7.072  52.917  1.00  0.00      LL0  C  
ATOM   3807  CG  TRP L  35     -27.521  -6.336  51.598  1.00  0.00      LL0  C  
ATOM   3808  CD1 TRP L  35     -26.401  -6.127  50.779  1.00  0.00      LL0  C  
ATOM   3809  CD2 TRP L  35     -28.627  -5.743  50.885  1.00  0.00      LL0  C  
ATOM   3810  CE2 TRP L  35     -28.104  -5.209  49.659  1.00  0.00      LL0  C  
ATOM   3811  CE3 TRP L  35     -30.005  -5.628  51.173  1.00  0.00      LL0  C  
ATOM   3812  NE1 TRP L  35     -26.736  -5.466  49.639  1.00  0.00      LL0  N  
ATOM   3813  CZ2 TRP L  35     -28.972  -4.576  48.744  1.00  0.00      LL0  C  
ATOM   3814  CZ3 TRP L  35     -30.862  -4.992  50.250  1.00  0.00      LL0  C  
ATOM   3815  CH2 TRP L  35     -30.348  -4.472  49.042  1.00  0.00      LL0  C  
ATOM   3816  H   TRP L  35     -25.359  -6.210  54.607  1.00  0.00      LL0  H  
ATOM   3817  HE1 TRP L  35     -26.104  -5.212  48.933  1.00  0.00      LL0  H  
ATOM   3818  N   TYR L  36     -29.172  -6.624  55.716  1.00  0.00      LL0  N  
ATOM   3819  CA  TYR L  36     -29.752  -7.279  56.882  1.00  0.00      LL0  C  
ATOM   3820  C   TYR L  36     -30.992  -8.053  56.515  1.00  0.00      LL0  C  
ATOM   3821  O   TYR L  36     -31.835  -7.594  55.752  1.00  0.00      LL0  O  
ATOM   3822  CB  TYR L  36     -30.164  -6.267  57.952  1.00  0.00      LL0  C  
ATOM   3823  CG  TYR L  36     -28.978  -5.504  58.481  1.00  0.00      LL0  C  
ATOM   3824  CD1 TYR L  36     -28.797  -4.172  58.064  1.00  0.00      LL0  C  
ATOM   3825  CD2 TYR L  36     -28.095  -6.140  59.377  1.00  0.00      LL0  C  
ATOM   3826  CE1 TYR L  36     -27.695  -3.457  58.553  1.00  0.00      LL0  C  
ATOM   3827  CE2 TYR L  36     -26.992  -5.421  59.861  1.00  0.00      LL0  C  
ATOM   3828  CZ  TYR L  36     -26.801  -4.093  59.435  1.00  0.00      LL0  C  
ATOM   3829  OH  TYR L  36     -25.701  -3.403  59.894  1.00  0.00      LL0  O  
ATOM   3830  H   TYR L  36     -29.727  -5.999  55.168  1.00  0.00      LL0  H  
ATOM   3831  HH  TYR L  36     -25.693  -2.506  59.559  1.00  0.00      LL0  H  
ATOM   3832  N   GLN L  37     -31.078  -9.236  57.125  1.00  0.00      LL0  N  
ATOM   3833  CA  GLN L  37     -32.327  -9.978  57.033  1.00  0.00      LL0  C  
ATOM   3834  C   GLN L  37     -33.061  -9.943  58.355  1.00  0.00      LL0  C  
ATOM   3835  O   GLN L  37     -32.765 -10.694  59.279  1.00  0.00      LL0  O  
ATOM   3836  CB  GLN L  37     -32.051 -11.421  56.630  1.00  0.00      LL0  C  
ATOM   3837  CG  GLN L  37     -33.283 -12.198  56.179  1.00  0.00      LL0  C  
ATOM   3838  CD  GLN L  37     -32.890 -13.642  55.986  1.00  0.00      LL0  C  
ATOM   3839  NE2 GLN L  37     -32.647 -13.989  54.726  1.00  0.00      LL0  N  
ATOM   3840  OE1 GLN L  37     -32.798 -14.415  56.933  1.00  0.00      LL0  O  
ATOM   3841  H   GLN L  37     -30.332  -9.538  57.720  1.00  0.00      LL0  H  
ATOM   3842 HE21 GLN L  37     -32.735 -13.336  53.970  1.00  0.00      LL0  H  
ATOM   3843 HE22 GLN L  37     -32.466 -14.924  54.407  1.00  0.00      LL0  H  
ATOM   3844  N   GLN L  38     -34.036  -9.038  58.414  1.00  0.00      LL0  N  
ATOM   3845  CA  GLN L  38     -34.931  -9.133  59.557  1.00  0.00      LL0  C  
ATOM   3846  C   GLN L  38     -36.008 -10.173  59.340  1.00  0.00      LL0  C  
ATOM   3847  O   GLN L  38     -37.016  -9.958  58.677  1.00  0.00      LL0  O  
ATOM   3848  CB  GLN L  38     -35.549  -7.782  59.905  1.00  0.00      LL0  C  
ATOM   3849  CG  GLN L  38     -36.384  -7.877  61.183  1.00  0.00      LL0  C  
ATOM   3850  CD  GLN L  38     -36.914  -6.523  61.579  1.00  0.00      LL0  C  
ATOM   3851  NE2 GLN L  38     -36.774  -6.269  62.878  1.00  0.00      LL0  N  
ATOM   3852  OE1 GLN L  38     -37.419  -5.754  60.770  1.00  0.00      LL0  O  
ATOM   3853  H   GLN L  38     -34.284  -8.512  57.598  1.00  0.00      LL0  H  
ATOM   3854 HE21 GLN L  38     -36.357  -6.937  63.502  1.00  0.00      LL0  H  
ATOM   3855 HE22 GLN L  38     -37.077  -5.404  63.282  1.00  0.00      LL0  H  
ATOM   3856  N   LYS L  39     -35.759 -11.328  59.966  1.00  0.00      LL0  N  
ATOM   3857  CA  LYS L  39     -36.867 -12.277  60.047  1.00  0.00      LL0  C  
ATOM   3858  C   LYS L  39     -38.010 -11.679  60.858  1.00  0.00      LL0  C  
ATOM   3859  O   LYS L  39     -37.764 -10.903  61.774  1.00  0.00      LL0  O  
ATOM   3860  CB  LYS L  39     -36.370 -13.594  60.637  1.00  0.00      LL0  C  
ATOM   3861  CG  LYS L  39     -35.213 -14.214  59.857  1.00  0.00      LL0  C  
ATOM   3862  CD  LYS L  39     -34.841 -15.576  60.440  1.00  0.00      LL0  C  
ATOM   3863  CE  LYS L  39     -33.615 -16.211  59.789  1.00  0.00      LL0  C  
ATOM   3864  NZ  LYS L  39     -33.830 -16.392  58.350  1.00  0.00      LL0  N1+
ATOM   3865  H   LYS L  39     -34.919 -11.417  60.501  1.00  0.00      LL0  H  
ATOM   3866  HZ1 LYS L  39     -33.654 -15.522  57.814  1.00  0.00      LL0  H  
ATOM   3867  HZ2 LYS L  39     -33.195 -17.129  57.983  1.00  0.00      LL0  H  
ATOM   3868  HZ3 LYS L  39     -34.797 -16.705  58.129  1.00  0.00      LL0  H  
ATOM   3869  N   PRO L  40     -39.268 -12.004  60.469  1.00  0.00      LL0  N  
ATOM   3870  CA  PRO L  40     -40.426 -11.377  61.121  1.00  0.00      LL0  C  
ATOM   3871  C   PRO L  40     -40.367 -11.285  62.640  1.00  0.00      LL0  C  
ATOM   3872  O   PRO L  40     -40.391 -12.280  63.355  1.00  0.00      LL0  O  
ATOM   3873  CB  PRO L  40     -41.595 -12.211  60.590  1.00  0.00      LL0  C  
ATOM   3874  CG  PRO L  40     -41.145 -12.643  59.195  1.00  0.00      LL0  C  
ATOM   3875  CD  PRO L  40     -39.659 -12.912  59.392  1.00  0.00      LL0  C  
ATOM   3876  N   GLY L  41     -40.280 -10.020  63.087  1.00  0.00      LL0  N  
ATOM   3877  CA  GLY L  41     -40.281  -9.752  64.527  1.00  0.00      LL0  C  
ATOM   3878  C   GLY L  41     -39.032 -10.185  65.279  1.00  0.00      LL0  C  
ATOM   3879  O   GLY L  41     -39.057 -10.441  66.474  1.00  0.00      LL0  O  
ATOM   3880  H   GLY L  41     -40.151  -9.285  62.425  1.00  0.00      LL0  H  
ATOM   3881  N   GLN L  42     -37.934 -10.269  64.519  1.00  0.00      LL0  N  
ATOM   3882  CA  GLN L  42     -36.692 -10.741  65.121  1.00  0.00      LL0  C  
ATOM   3883  C   GLN L  42     -35.575  -9.753  64.868  1.00  0.00      LL0  C  
ATOM   3884  O   GLN L  42     -35.716  -8.806  64.101  1.00  0.00      LL0  O  
ATOM   3885  CB  GLN L  42     -36.350 -12.120  64.549  1.00  0.00      LL0  C  
ATOM   3886  CG  GLN L  42     -37.367 -13.183  64.970  1.00  0.00      LL0  C  
ATOM   3887  CD  GLN L  42     -37.374 -14.316  63.970  1.00  0.00      LL0  C  
ATOM   3888  NE2 GLN L  42     -38.570 -14.517  63.410  1.00  0.00      LL0  N  
ATOM   3889  OE1 GLN L  42     -36.380 -14.975  63.700  1.00  0.00      LL0  O  
ATOM   3890  H   GLN L  42     -37.941 -10.031  63.548  1.00  0.00      LL0  H  
ATOM   3891 HE21 GLN L  42     -39.337 -13.908  63.631  1.00  0.00      LL0  H  
ATOM   3892 HE22 GLN L  42     -38.693 -15.275  62.776  1.00  0.00      LL0  H  
ATOM   3893  N   ALA L  43     -34.444 -10.022  65.535  1.00  0.00      LL0  N  
ATOM   3894  CA  ALA L  43     -33.269  -9.203  65.249  1.00  0.00      LL0  C  
ATOM   3895  C   ALA L  43     -32.722  -9.477  63.855  1.00  0.00      LL0  C  
ATOM   3896  O   ALA L  43     -32.577 -10.621  63.438  1.00  0.00      LL0  O  
ATOM   3897  CB  ALA L  43     -32.172  -9.471  66.285  1.00  0.00      LL0  C  
ATOM   3898  H   ALA L  43     -34.387 -10.821  66.130  1.00  0.00      LL0  H  
ATOM   3899  N   PRO L  44     -32.450  -8.375  63.120  1.00  0.00      LL0  N  
ATOM   3900  CA  PRO L  44     -31.867  -8.514  61.782  1.00  0.00      LL0  C  
ATOM   3901  C   PRO L  44     -30.527  -9.235  61.781  1.00  0.00      LL0  C  
ATOM   3902  O   PRO L  44     -29.557  -8.755  62.350  1.00  0.00      LL0  O  
ATOM   3903  CB  PRO L  44     -31.730  -7.058  61.323  1.00  0.00      LL0  C  
ATOM   3904  CG  PRO L  44     -32.719  -6.254  62.164  1.00  0.00      LL0  C  
ATOM   3905  CD  PRO L  44     -32.698  -6.987  63.496  1.00  0.00      LL0  C  
ATOM   3906  N   ARG L  45     -30.491 -10.394  61.106  1.00  0.00      LL0  N  
ATOM   3907  CA  ARG L  45     -29.157 -10.977  60.974  1.00  0.00      LL0  C  
ATOM   3908  C   ARG L  45     -28.347 -10.285  59.892  1.00  0.00      LL0  C  
ATOM   3909  O   ARG L  45     -28.863  -9.939  58.833  1.00  0.00      LL0  O  
ATOM   3910  CB  ARG L  45     -29.199 -12.505  60.769  1.00  0.00      LL0  C  
ATOM   3911  CG  ARG L  45     -29.792 -13.005  59.444  1.00  0.00      LL0  C  
ATOM   3912  CD  ARG L  45     -29.655 -14.520  59.233  1.00  0.00      LL0  C  
ATOM   3913  NE  ARG L  45     -30.192 -14.896  57.925  1.00  0.00      LL0  N  
ATOM   3914  CZ  ARG L  45     -30.354 -16.175  57.519  1.00  0.00      LL0  C  
ATOM   3915  NH1 ARG L  45     -30.011 -17.205  58.281  1.00  0.00      LL0  N1+
ATOM   3916  NH2 ARG L  45     -30.902 -16.420  56.339  1.00  0.00      LL0  N  
ATOM   3917  H   ARG L  45     -31.304 -10.735  60.632  1.00  0.00      LL0  H  
ATOM   3918  HE  ARG L  45     -30.518 -14.165  57.324  1.00  0.00      LL0  H  
ATOM   3919 HH11 ARG L  45     -29.509 -17.113  59.137  1.00  0.00      LL0  H  
ATOM   3920 HH12 ARG L  45     -30.306 -18.127  57.970  1.00  0.00      LL0  H  
ATOM   3921 HH21 ARG L  45     -31.217 -15.720  55.699  1.00  0.00      LL0  H  
ATOM   3922 HH22 ARG L  45     -31.050 -17.376  56.044  1.00  0.00      LL0  H  
ATOM   3923  N   LEU L  46     -27.057 -10.097  60.197  1.00  0.00      LL0  N  
ATOM   3924  CA  LEU L  46     -26.192  -9.572  59.144  1.00  0.00      LL0  C  
ATOM   3925  C   LEU L  46     -25.960 -10.603  58.055  1.00  0.00      LL0  C  
ATOM   3926  O   LEU L  46     -25.465 -11.694  58.295  1.00  0.00      LL0  O  
ATOM   3927  CB  LEU L  46     -24.861  -9.084  59.732  1.00  0.00      LL0  C  
ATOM   3928  CG  LEU L  46     -23.939  -8.415  58.704  1.00  0.00      LL0  C  
ATOM   3929  CD1 LEU L  46     -24.567  -7.163  58.100  1.00  0.00      LL0  C  
ATOM   3930  CD2 LEU L  46     -22.549  -8.128  59.266  1.00  0.00      LL0  C  
ATOM   3931  H   LEU L  46     -26.690 -10.368  61.087  1.00  0.00      LL0  H  
ATOM   3932  N   LEU L  47     -26.358 -10.206  56.844  1.00  0.00      LL0  N  
ATOM   3933  CA  LEU L  47     -26.060 -11.068  55.706  1.00  0.00      LL0  C  
ATOM   3934  C   LEU L  47     -24.755 -10.705  55.039  1.00  0.00      LL0  C  
ATOM   3935  O   LEU L  47     -23.903 -11.538  54.760  1.00  0.00      LL0  O  
ATOM   3936  CB  LEU L  47     -27.145 -10.984  54.639  1.00  0.00      LL0  C  
ATOM   3937  CG  LEU L  47     -28.540 -11.376  55.097  1.00  0.00      LL0  C  
ATOM   3938  CD1 LEU L  47     -29.541 -11.083  53.985  1.00  0.00      LL0  C  
ATOM   3939  CD2 LEU L  47     -28.613 -12.825  55.575  1.00  0.00      LL0  C  
ATOM   3940  H   LEU L  47     -26.764  -9.297  56.749  1.00  0.00      LL0  H  
ATOM   3941  N   ILE L  48     -24.675  -9.400  54.750  1.00  0.00      LL0  N  
ATOM   3942  CA  ILE L  48     -23.569  -8.922  53.927  1.00  0.00      LL0  C  
ATOM   3943  C   ILE L  48     -22.903  -7.768  54.636  1.00  0.00      LL0  C  
ATOM   3944  O   ILE L  48     -23.574  -6.834  55.057  1.00  0.00      LL0  O  
ATOM   3945  CB  ILE L  48     -24.097  -8.477  52.548  1.00  0.00      LL0  C  
ATOM   3946  CG1 ILE L  48     -24.759  -9.628  51.785  1.00  0.00      LL0  C  
ATOM   3947  CG2 ILE L  48     -23.034  -7.786  51.692  1.00  0.00      LL0  C  
ATOM   3948  CD1 ILE L  48     -23.791 -10.736  51.374  1.00  0.00      LL0  C  
ATOM   3949  H   ILE L  48     -25.357  -8.755  55.099  1.00  0.00      LL0  H  
ATOM   3950  N   TYR L  49     -21.581  -7.881  54.751  1.00  0.00      LL0  N  
ATOM   3951  CA  TYR L  49     -20.810  -6.724  55.180  1.00  0.00      LL0  C  
ATOM   3952  C   TYR L  49     -20.051  -6.175  53.986  1.00  0.00      LL0  C  
ATOM   3953  O   TYR L  49     -19.984  -6.833  52.954  1.00  0.00      LL0  O  
ATOM   3954  CB  TYR L  49     -19.909  -7.103  56.367  1.00  0.00      LL0  C  
ATOM   3955  CG  TYR L  49     -18.789  -8.067  56.020  1.00  0.00      LL0  C  
ATOM   3956  CD1 TYR L  49     -19.026  -9.455  56.033  1.00  0.00      LL0  C  
ATOM   3957  CD2 TYR L  49     -17.519  -7.543  55.709  1.00  0.00      LL0  C  
ATOM   3958  CE1 TYR L  49     -17.977 -10.331  55.702  1.00  0.00      LL0  C  
ATOM   3959  CE2 TYR L  49     -16.470  -8.414  55.377  1.00  0.00      LL0  C  
ATOM   3960  CZ  TYR L  49     -16.720  -9.800  55.351  1.00  0.00      LL0  C  
ATOM   3961  OH  TYR L  49     -15.718 -10.658  54.946  1.00  0.00      LL0  O  
ATOM   3962  H   TYR L  49     -21.118  -8.645  54.303  1.00  0.00      LL0  H  
ATOM   3963  HH  TYR L  49     -15.430 -10.410  54.067  1.00  0.00      LL0  H  
ATOM   3964  N   ASP L  50     -19.501  -4.960  54.145  1.00  0.00      LL0  N  
ATOM   3965  CA  ASP L  50     -18.635  -4.399  53.098  1.00  0.00      LL0  C  
ATOM   3966  C   ASP L  50     -19.103  -4.535  51.651  1.00  0.00      LL0  C  
ATOM   3967  O   ASP L  50     -18.337  -4.858  50.755  1.00  0.00      LL0  O  
ATOM   3968  CB  ASP L  50     -17.190  -4.908  53.227  1.00  0.00      LL0  C  
ATOM   3969  CG  ASP L  50     -16.474  -4.325  54.435  1.00  0.00      LL0  C  
ATOM   3970  OD1 ASP L  50     -15.848  -5.062  55.185  1.00  0.00      LL0  O  
ATOM   3971  OD2 ASP L  50     -16.449  -3.115  54.617  1.00  0.00      LL0  O1-
ATOM   3972  H   ASP L  50     -19.567  -4.476  55.020  1.00  0.00      LL0  H  
ATOM   3973  N   ALA L  51     -20.411  -4.262  51.465  1.00  0.00      LL0  N  
ATOM   3974  CA  ALA L  51     -21.084  -4.233  50.156  1.00  0.00      LL0  C  
ATOM   3975  C   ALA L  51     -21.310  -5.564  49.446  1.00  0.00      LL0  C  
ATOM   3976  O   ALA L  51     -22.423  -5.908  49.060  1.00  0.00      LL0  O  
ATOM   3977  CB  ALA L  51     -20.432  -3.237  49.186  1.00  0.00      LL0  C  
ATOM   3978  H   ALA L  51     -20.969  -4.171  52.290  1.00  0.00      LL0  H  
ATOM   3979  N   SER L  52     -20.212  -6.298  49.277  1.00  0.00      LL0  N  
ATOM   3980  CA  SER L  52     -20.268  -7.584  48.590  1.00  0.00      LL0  C  
ATOM   3981  C   SER L  52     -20.273  -8.768  49.543  1.00  0.00      LL0  C  
ATOM   3982  O   SER L  52     -20.893  -9.809  49.337  1.00  0.00      LL0  O  
ATOM   3983  CB  SER L  52     -19.031  -7.638  47.707  1.00  0.00      LL0  C  
ATOM   3984  OG  SER L  52     -17.939  -7.199  48.523  1.00  0.00      LL0  O  
ATOM   3985  H   SER L  52     -19.302  -5.964  49.541  1.00  0.00      LL0  H  
ATOM   3986  HG  SER L  52     -17.179  -7.099  47.932  1.00  0.00      LL0  H  
ATOM   3987  N   ASN L  53     -19.471  -8.551  50.591  1.00  0.00      LL0  N  
ATOM   3988  CA  ASN L  53     -18.893  -9.647  51.356  1.00  0.00      LL0  C  
ATOM   3989  C   ASN L  53     -19.874 -10.394  52.228  1.00  0.00      LL0  C  
ATOM   3990  O   ASN L  53     -20.728  -9.824  52.892  1.00  0.00      LL0  O  
ATOM   3991  CB  ASN L  53     -17.756  -9.081  52.194  1.00  0.00      LL0  C  
ATOM   3992  CG  ASN L  53     -16.413  -9.338  51.552  1.00  0.00      LL0  C  
ATOM   3993  ND2 ASN L  53     -16.249  -8.758  50.359  1.00  0.00      LL0  N  
ATOM   3994  OD1 ASN L  53     -15.575 -10.035  52.112  1.00  0.00      LL0  O  
ATOM   3995  H   ASN L  53     -19.200  -7.609  50.794  1.00  0.00      LL0  H  
ATOM   3996 HD21 ASN L  53     -15.458  -8.881  49.755  1.00  0.00      LL0  H  
ATOM   3997 HD22 ASN L  53     -16.911  -8.136  49.929  1.00  0.00      LL0  H  
ATOM   3998  N   ARG L  54     -19.731 -11.724  52.209  1.00  0.00      LL0  N  
ATOM   3999  CA  ARG L  54     -20.699 -12.447  53.025  1.00  0.00      LL0  C  
ATOM   4000  C   ARG L  54     -20.265 -12.636  54.461  1.00  0.00      LL0  C  
ATOM   4001  O   ARG L  54     -19.145 -13.039  54.741  1.00  0.00      LL0  O  
ATOM   4002  CB  ARG L  54     -21.065 -13.786  52.404  1.00  0.00      LL0  C  
ATOM   4003  CG  ARG L  54     -22.563 -14.035  52.554  1.00  0.00      LL0  C  
ATOM   4004  CD  ARG L  54     -22.972 -15.483  52.326  1.00  0.00      LL0  C  
ATOM   4005  NE  ARG L  54     -22.484 -16.005  51.057  1.00  0.00      LL0  N  
ATOM   4006  CZ  ARG L  54     -21.608 -17.022  51.039  1.00  0.00      LL0  C  
ATOM   4007  NH1 ARG L  54     -21.263 -17.637  52.173  1.00  0.00      LL0  N1+
ATOM   4008  NH2 ARG L  54     -21.108 -17.403  49.868  1.00  0.00      LL0  N  
ATOM   4009  H   ARG L  54     -18.937 -12.154  51.784  1.00  0.00      LL0  H  
ATOM   4010  HE  ARG L  54     -22.797 -15.565  50.211  1.00  0.00      LL0  H  
ATOM   4011 HH11 ARG L  54     -21.762 -17.426  53.025  1.00  0.00      LL0  H  
ATOM   4012 HH12 ARG L  54     -20.537 -18.319  52.220  1.00  0.00      LL0  H  
ATOM   4013 HH21 ARG L  54     -21.505 -17.010  49.032  1.00  0.00      LL0  H  
ATOM   4014 HH22 ARG L  54     -20.375 -18.074  49.777  1.00  0.00      LL0  H  
ATOM   4015  N   ALA L  55     -21.204 -12.307  55.352  1.00  0.00      LL0  N  
ATOM   4016  CA  ALA L  55     -20.886 -12.341  56.773  1.00  0.00      LL0  C  
ATOM   4017  C   ALA L  55     -20.715 -13.733  57.354  1.00  0.00      LL0  C  
ATOM   4018  O   ALA L  55     -20.953 -14.757  56.719  1.00  0.00      LL0  O  
ATOM   4019  CB  ALA L  55     -21.954 -11.583  57.565  1.00  0.00      LL0  C  
ATOM   4020  H   ALA L  55     -22.117 -12.060  55.028  1.00  0.00      LL0  H  
ATOM   4021  N   THR L  56     -20.290 -13.702  58.624  1.00  0.00      LL0  N  
ATOM   4022  CA  THR L  56     -20.010 -14.880  59.440  1.00  0.00      LL0  C  
ATOM   4023  C   THR L  56     -20.929 -16.087  59.283  1.00  0.00      LL0  C  
ATOM   4024  O   THR L  56     -21.952 -16.224  59.939  1.00  0.00      LL0  O  
ATOM   4025  CB  THR L  56     -19.951 -14.408  60.894  1.00  0.00      LL0  C  
ATOM   4026  CG2 THR L  56     -19.172 -15.369  61.797  1.00  0.00      LL0  C  
ATOM   4027  OG1 THR L  56     -19.383 -13.088  60.938  1.00  0.00      LL0  O  
ATOM   4028  H   THR L  56     -20.076 -12.825  59.057  1.00  0.00      LL0  H  
ATOM   4029  HG1 THR L  56     -19.486 -12.774  61.829  1.00  0.00      LL0  H  
ATOM   4030  N   GLY L  57     -20.486 -16.982  58.389  1.00  0.00      LL0  N  
ATOM   4031  CA  GLY L  57     -21.192 -18.259  58.275  1.00  0.00      LL0  C  
ATOM   4032  C   GLY L  57     -22.517 -18.218  57.529  1.00  0.00      LL0  C  
ATOM   4033  O   GLY L  57     -23.249 -19.197  57.455  1.00  0.00      LL0  O  
ATOM   4034  H   GLY L  57     -19.767 -16.701  57.755  1.00  0.00      LL0  H  
ATOM   4035  N   ILE L  58     -22.800 -17.042  56.951  1.00  0.00      LL0  N  
ATOM   4036  CA  ILE L  58     -24.055 -16.917  56.213  1.00  0.00      LL0  C  
ATOM   4037  C   ILE L  58     -24.053 -17.822  54.979  1.00  0.00      LL0  C  
ATOM   4038  O   ILE L  58     -23.070 -17.891  54.238  1.00  0.00      LL0  O  
ATOM   4039  CB  ILE L  58     -24.287 -15.420  55.911  1.00  0.00      LL0  C  
ATOM   4040  CG1 ILE L  58     -24.365 -14.646  57.231  1.00  0.00      LL0  C  
ATOM   4041  CG2 ILE L  58     -25.517 -15.119  55.054  1.00  0.00      LL0  C  
ATOM   4042  CD1 ILE L  58     -25.561 -15.038  58.105  1.00  0.00      LL0  C  
ATOM   4043  H   ILE L  58     -22.141 -16.290  56.980  1.00  0.00      LL0  H  
ATOM   4044  N   PRO L  59     -25.180 -18.570  54.821  1.00  0.00      LL0  N  
ATOM   4045  CA  PRO L  59     -25.306 -19.551  53.736  1.00  0.00      LL0  C  
ATOM   4046  C   PRO L  59     -24.810 -19.117  52.367  1.00  0.00      LL0  C  
ATOM   4047  O   PRO L  59     -24.991 -17.993  51.917  1.00  0.00      LL0  O  
ATOM   4048  CB  PRO L  59     -26.797 -19.893  53.761  1.00  0.00      LL0  C  
ATOM   4049  CG  PRO L  59     -27.189 -19.757  55.229  1.00  0.00      LL0  C  
ATOM   4050  CD  PRO L  59     -26.359 -18.564  55.689  1.00  0.00      LL0  C  
ATOM   4051  N   ALA L  60     -24.166 -20.102  51.714  1.00  0.00      LL0  N  
ATOM   4052  CA  ALA L  60     -23.471 -19.871  50.443  1.00  0.00      LL0  C  
ATOM   4053  C   ALA L  60     -24.162 -18.978  49.421  1.00  0.00      LL0  C  
ATOM   4054  O   ALA L  60     -23.543 -18.148  48.767  1.00  0.00      LL0  O  
ATOM   4055  CB  ALA L  60     -23.134 -21.205  49.774  1.00  0.00      LL0  C  
ATOM   4056  H   ALA L  60     -24.081 -20.979  52.186  1.00  0.00      LL0  H  
ATOM   4057  N   ARG L  61     -25.479 -19.199  49.344  1.00  0.00      LL0  N  
ATOM   4058  CA  ARG L  61     -26.334 -18.534  48.364  1.00  0.00      LL0  C  
ATOM   4059  C   ARG L  61     -26.344 -17.006  48.321  1.00  0.00      LL0  C  
ATOM   4060  O   ARG L  61     -26.669 -16.410  47.298  1.00  0.00      LL0  O  
ATOM   4061  CB  ARG L  61     -27.749 -19.100  48.518  1.00  0.00      LL0  C  
ATOM   4062  CG  ARG L  61     -28.341 -18.806  49.897  1.00  0.00      LL0  C  
ATOM   4063  CD  ARG L  61     -29.593 -19.616  50.206  1.00  0.00      LL0  C  
ATOM   4064  NE  ARG L  61     -30.195 -19.152  51.451  1.00  0.00      LL0  N  
ATOM   4065  CZ  ARG L  61     -30.442 -19.977  52.484  1.00  0.00      LL0  C  
ATOM   4066  NH1 ARG L  61     -30.008 -21.230  52.456  1.00  0.00      LL0  N1+
ATOM   4067  NH2 ARG L  61     -31.150 -19.542  53.517  1.00  0.00      LL0  N  
ATOM   4068  H   ARG L  61     -25.864 -19.885  49.956  1.00  0.00      LL0  H  
ATOM   4069  HE  ARG L  61     -30.597 -18.230  51.496  1.00  0.00      LL0  H  
ATOM   4070 HH11 ARG L  61     -29.426 -21.594  51.738  1.00  0.00      LL0  H  
ATOM   4071 HH12 ARG L  61     -30.340 -21.880  53.164  1.00  0.00      LL0  H  
ATOM   4072 HH21 ARG L  61     -31.550 -18.611  53.513  1.00  0.00      LL0  H  
ATOM   4073 HH22 ARG L  61     -31.333 -20.142  54.309  1.00  0.00      LL0  H  
ATOM   4074  N   PHE L  62     -26.011 -16.389  49.467  1.00  0.00      LL0  N  
ATOM   4075  CA  PHE L  62     -26.090 -14.928  49.470  1.00  0.00      LL0  C  
ATOM   4076  C   PHE L  62     -24.894 -14.284  48.796  1.00  0.00      LL0  C  
ATOM   4077  O   PHE L  62     -23.774 -14.779  48.865  1.00  0.00      LL0  O  
ATOM   4078  CB  PHE L  62     -26.203 -14.364  50.891  1.00  0.00      LL0  C  
ATOM   4079  CG  PHE L  62     -27.430 -14.849  51.625  1.00  0.00      LL0  C  
ATOM   4080  CD1 PHE L  62     -28.568 -14.017  51.680  1.00  0.00      LL0  C  
ATOM   4081  CD2 PHE L  62     -27.414 -16.106  52.268  1.00  0.00      LL0  C  
ATOM   4082  CE1 PHE L  62     -29.698 -14.439  52.407  1.00  0.00      LL0  C  
ATOM   4083  CE2 PHE L  62     -28.541 -16.529  52.996  1.00  0.00      LL0  C  
ATOM   4084  CZ  PHE L  62     -29.666 -15.684  53.065  1.00  0.00      LL0  C  
ATOM   4085  H   PHE L  62     -25.645 -16.901  50.246  1.00  0.00      LL0  H  
ATOM   4086  N   SER L  63     -25.179 -13.138  48.177  1.00  0.00      LL0  N  
ATOM   4087  CA  SER L  63     -24.102 -12.348  47.594  1.00  0.00      LL0  C  
ATOM   4088  C   SER L  63     -24.500 -10.889  47.559  1.00  0.00      LL0  C  
ATOM   4089  O   SER L  63     -25.606 -10.549  47.152  1.00  0.00      LL0  O  
ATOM   4090  CB  SER L  63     -23.758 -12.885  46.195  1.00  0.00      LL0  C  
ATOM   4091  OG  SER L  63     -24.947 -13.159  45.437  1.00  0.00      LL0  O  
ATOM   4092  H   SER L  63     -26.127 -12.842  48.044  1.00  0.00      LL0  H  
ATOM   4093  HG  SER L  63     -25.602 -13.488  46.048  1.00  0.00      LL0  H  
ATOM   4094  N   GLY L  64     -23.581 -10.044  48.030  1.00  0.00      LL0  N  
ATOM   4095  CA  GLY L  64     -23.839  -8.627  47.817  1.00  0.00      LL0  C  
ATOM   4096  C   GLY L  64     -23.041  -8.190  46.613  1.00  0.00      LL0  C  
ATOM   4097  O   GLY L  64     -22.153  -8.904  46.160  1.00  0.00      LL0  O  
ATOM   4098  H   GLY L  64     -22.667 -10.330  48.330  1.00  0.00      LL0  H  
ATOM   4099  N   SER L  65     -23.396  -7.011  46.102  1.00  0.00      LL0  N  
ATOM   4100  CA  SER L  65     -22.682  -6.498  44.939  1.00  0.00      LL0  C  
ATOM   4101  C   SER L  65     -22.950  -5.016  44.798  1.00  0.00      LL0  C  
ATOM   4102  O   SER L  65     -23.793  -4.472  45.504  1.00  0.00      LL0  O  
ATOM   4103  CB  SER L  65     -23.093  -7.279  43.678  1.00  0.00      LL0  C  
ATOM   4104  OG  SER L  65     -24.519  -7.418  43.603  1.00  0.00      LL0  O  
ATOM   4105  H   SER L  65     -24.111  -6.454  46.526  1.00  0.00      LL0  H  
ATOM   4106  HG  SER L  65     -24.812  -7.699  44.468  1.00  0.00      LL0  H  
ATOM   4107  N   GLY L  66     -22.238  -4.404  43.845  1.00  0.00      LL0  N  
ATOM   4108  CA  GLY L  66     -22.555  -3.007  43.572  1.00  0.00      LL0  C  
ATOM   4109  C   GLY L  66     -21.654  -2.047  44.318  1.00  0.00      LL0  C  
ATOM   4110  O   GLY L  66     -20.811  -2.440  45.117  1.00  0.00      LL0  O  
ATOM   4111  H   GLY L  66     -21.438  -4.840  43.439  1.00  0.00      LL0  H  
ATOM   4112  N   SER L  67     -21.837  -0.768  43.982  1.00  0.00      LL0  N  
ATOM   4113  CA  SER L  67     -20.999   0.280  44.548  1.00  0.00      LL0  C  
ATOM   4114  C   SER L  67     -21.709   1.617  44.458  1.00  0.00      LL0  C  
ATOM   4115  O   SER L  67     -22.554   1.831  43.595  1.00  0.00      LL0  O  
ATOM   4116  CB  SER L  67     -19.654   0.360  43.815  1.00  0.00      LL0  C  
ATOM   4117  OG  SER L  67     -19.079  -0.944  43.658  1.00  0.00      LL0  O  
ATOM   4118  H   SER L  67     -22.638  -0.506  43.439  1.00  0.00      LL0  H  
ATOM   4119  HG  SER L  67     -19.324  -1.458  44.427  1.00  0.00      LL0  H  
ATOM   4120  N   GLY L  68     -21.316   2.517  45.372  1.00  0.00      LL0  N  
ATOM   4121  CA  GLY L  68     -21.812   3.888  45.258  1.00  0.00      LL0  C  
ATOM   4122  C   GLY L  68     -23.302   4.040  45.498  1.00  0.00      LL0  C  
ATOM   4123  O   GLY L  68     -23.774   4.025  46.626  1.00  0.00      LL0  O  
ATOM   4124  H   GLY L  68     -20.736   2.251  46.139  1.00  0.00      LL0  H  
ATOM   4125  N   THR L  69     -24.016   4.182  44.376  1.00  0.00      LL0  N  
ATOM   4126  CA  THR L  69     -25.471   4.228  44.462  1.00  0.00      LL0  C  
ATOM   4127  C   THR L  69     -26.097   2.850  44.569  1.00  0.00      LL0  C  
ATOM   4128  O   THR L  69     -27.052   2.612  45.300  1.00  0.00      LL0  O  
ATOM   4129  CB  THR L  69     -26.006   4.950  43.226  1.00  0.00      LL0  C  
ATOM   4130  CG2 THR L  69     -25.798   6.461  43.333  1.00  0.00      LL0  C  
ATOM   4131  OG1 THR L  69     -25.353   4.447  42.048  1.00  0.00      LL0  O  
ATOM   4132  H   THR L  69     -23.589   4.141  43.472  1.00  0.00      LL0  H  
ATOM   4133  HG1 THR L  69     -25.896   3.725  41.716  1.00  0.00      LL0  H  
ATOM   4134  N   ASP L  70     -25.520   1.963  43.754  1.00  0.00      LL0  N  
ATOM   4135  CA  ASP L  70     -26.214   0.715  43.472  1.00  0.00      LL0  C  
ATOM   4136  C   ASP L  70     -25.704  -0.412  44.314  1.00  0.00      LL0  C  
ATOM   4137  O   ASP L  70     -24.518  -0.715  44.315  1.00  0.00      LL0  O  
ATOM   4138  CB  ASP L  70     -26.051   0.349  41.999  1.00  0.00      LL0  C  
ATOM   4139  CG  ASP L  70     -27.110   1.047  41.180  1.00  0.00      LL0  C  
ATOM   4140  OD1 ASP L  70     -27.943   0.360  40.596  1.00  0.00      LL0  O  
ATOM   4141  OD2 ASP L  70     -27.156   2.276  41.158  1.00  0.00      LL0  O1-
ATOM   4142  H   ASP L  70     -24.634   2.152  43.327  1.00  0.00      LL0  H  
ATOM   4143  N   PHE L  71     -26.644  -1.038  45.022  1.00  0.00      LL0  N  
ATOM   4144  CA  PHE L  71     -26.232  -2.240  45.734  1.00  0.00      LL0  C  
ATOM   4145  C   PHE L  71     -27.206  -3.364  45.502  1.00  0.00      LL0  C  
ATOM   4146  O   PHE L  71     -28.415  -3.170  45.507  1.00  0.00      LL0  O  
ATOM   4147  CB  PHE L  71     -26.069  -1.970  47.229  1.00  0.00      LL0  C  
ATOM   4148  CG  PHE L  71     -24.930  -1.006  47.467  1.00  0.00      LL0  C  
ATOM   4149  CD1 PHE L  71     -25.206   0.372  47.610  1.00  0.00      LL0  C  
ATOM   4150  CD2 PHE L  71     -23.609  -1.500  47.539  1.00  0.00      LL0  C  
ATOM   4151  CE1 PHE L  71     -24.145   1.268  47.837  1.00  0.00      LL0  C  
ATOM   4152  CE2 PHE L  71     -22.548  -0.602  47.765  1.00  0.00      LL0  C  
ATOM   4153  CZ  PHE L  71     -22.827   0.772  47.916  1.00  0.00      LL0  C  
ATOM   4154  H   PHE L  71     -27.587  -0.696  45.039  1.00  0.00      LL0  H  
ATOM   4155  N   THR L  72     -26.635  -4.546  45.295  1.00  0.00      LL0  N  
ATOM   4156  CA  THR L  72     -27.502  -5.621  44.844  1.00  0.00      LL0  C  
ATOM   4157  C   THR L  72     -27.326  -6.895  45.645  1.00  0.00      LL0  C  
ATOM   4158  O   THR L  72     -26.274  -7.527  45.650  1.00  0.00      LL0  O  
ATOM   4159  CB  THR L  72     -27.259  -5.839  43.348  1.00  0.00      LL0  C  
ATOM   4160  CG2 THR L  72     -28.307  -6.751  42.707  1.00  0.00      LL0  C  
ATOM   4161  OG1 THR L  72     -27.204  -4.573  42.676  1.00  0.00      LL0  O  
ATOM   4162  H   THR L  72     -25.641  -4.628  45.285  1.00  0.00      LL0  H  
ATOM   4163  HG1 THR L  72     -26.902  -4.745  41.794  1.00  0.00      LL0  H  
ATOM   4164  N   LEU L  73     -28.414  -7.243  46.337  1.00  0.00      LL0  N  
ATOM   4165  CA  LEU L  73     -28.403  -8.510  47.055  1.00  0.00      LL0  C  
ATOM   4166  C   LEU L  73     -28.938  -9.635  46.195  1.00  0.00      LL0  C  
ATOM   4167  O   LEU L  73     -30.137  -9.802  46.010  1.00  0.00      LL0  O  
ATOM   4168  CB  LEU L  73     -29.197  -8.387  48.358  1.00  0.00      LL0  C  
ATOM   4169  CG  LEU L  73     -29.215  -9.640  49.242  1.00  0.00      LL0  C  
ATOM   4170  CD1 LEU L  73     -27.818 -10.124  49.627  1.00  0.00      LL0  C  
ATOM   4171  CD2 LEU L  73     -30.094  -9.428  50.471  1.00  0.00      LL0  C  
ATOM   4172  H   LEU L  73     -29.249  -6.705  46.216  1.00  0.00      LL0  H  
ATOM   4173  N   THR L  74     -27.985 -10.405  45.674  1.00  0.00      LL0  N  
ATOM   4174  CA  THR L  74     -28.417 -11.662  45.085  1.00  0.00      LL0  C  
ATOM   4175  C   THR L  74     -28.440 -12.786  46.109  1.00  0.00      LL0  C  
ATOM   4176  O   THR L  74     -27.420 -13.269  46.588  1.00  0.00      LL0  O  
ATOM   4177  CB  THR L  74     -27.534 -11.991  43.877  1.00  0.00      LL0  C  
ATOM   4178  CG2 THR L  74     -27.772 -13.394  43.309  1.00  0.00      LL0  C  
ATOM   4179  OG1 THR L  74     -27.727 -10.988  42.860  1.00  0.00      LL0  O  
ATOM   4180  H   THR L  74     -27.029 -10.239  45.926  1.00  0.00      LL0  H  
ATOM   4181  HG1 THR L  74     -27.447 -10.179  43.283  1.00  0.00      LL0  H  
ATOM   4182  N   ILE L  75     -29.670 -13.199  46.410  1.00  0.00      LL0  N  
ATOM   4183  CA  ILE L  75     -29.793 -14.516  47.020  1.00  0.00      LL0  C  
ATOM   4184  C   ILE L  75     -30.112 -15.495  45.912  1.00  0.00      LL0  C  
ATOM   4185  O   ILE L  75     -31.200 -15.499  45.350  1.00  0.00      LL0  O  
ATOM   4186  CB  ILE L  75     -30.881 -14.539  48.094  1.00  0.00      LL0  C  
ATOM   4187  CG1 ILE L  75     -30.829 -13.282  48.964  1.00  0.00      LL0  C  
ATOM   4188  CG2 ILE L  75     -30.794 -15.827  48.920  1.00  0.00      LL0  C  
ATOM   4189  CD1 ILE L  75     -32.036 -13.159  49.891  1.00  0.00      LL0  C  
ATOM   4190  H   ILE L  75     -30.462 -12.739  46.007  1.00  0.00      LL0  H  
ATOM   4191  N   SER L  76     -29.082 -16.281  45.578  1.00  0.00      LL0  N  
ATOM   4192  CA  SER L  76     -29.157 -17.065  44.343  1.00  0.00      LL0  C  
ATOM   4193  C   SER L  76     -30.334 -18.021  44.217  1.00  0.00      LL0  C  
ATOM   4194  O   SER L  76     -30.888 -18.214  43.143  1.00  0.00      LL0  O  
ATOM   4195  CB  SER L  76     -27.823 -17.772  44.102  1.00  0.00      LL0  C  
ATOM   4196  OG  SER L  76     -27.258 -18.172  45.355  1.00  0.00      LL0  O  
ATOM   4197  H   SER L  76     -28.258 -16.279  46.145  1.00  0.00      LL0  H  
ATOM   4198  HG  SER L  76     -26.752 -17.429  45.678  1.00  0.00      LL0  H  
ATOM   4199  N   SER L  77     -30.700 -18.583  45.373  1.00  0.00      LL0  N  
ATOM   4200  CA  SER L  77     -31.925 -19.366  45.415  1.00  0.00      LL0  C  
ATOM   4201  C   SER L  77     -32.523 -19.222  46.795  1.00  0.00      LL0  C  
ATOM   4202  O   SER L  77     -31.802 -19.102  47.780  1.00  0.00      LL0  O  
ATOM   4203  CB  SER L  77     -31.630 -20.828  45.066  1.00  0.00      LL0  C  
ATOM   4204  OG  SER L  77     -32.842 -21.539  44.802  1.00  0.00      LL0  O  
ATOM   4205  H   SER L  77     -30.189 -18.440  46.220  1.00  0.00      LL0  H  
ATOM   4206  HG  SER L  77     -33.180 -21.200  43.973  1.00  0.00      LL0  H  
ATOM   4207  N   LEU L  78     -33.858 -19.196  46.821  1.00  0.00      LL0  N  
ATOM   4208  CA  LEU L  78     -34.511 -18.944  48.100  1.00  0.00      LL0  C  
ATOM   4209  C   LEU L  78     -34.854 -20.168  48.909  1.00  0.00      LL0  C  
ATOM   4210  O   LEU L  78     -35.641 -21.016  48.506  1.00  0.00      LL0  O  
ATOM   4211  CB  LEU L  78     -35.761 -18.104  47.888  1.00  0.00      LL0  C  
ATOM   4212  CG  LEU L  78     -35.388 -16.707  47.419  1.00  0.00      LL0  C  
ATOM   4213  CD1 LEU L  78     -36.616 -15.910  47.004  1.00  0.00      LL0  C  
ATOM   4214  CD2 LEU L  78     -34.534 -15.990  48.460  1.00  0.00      LL0  C  
ATOM   4215  H   LEU L  78     -34.358 -19.239  45.955  1.00  0.00      LL0  H  
ATOM   4216  N   GLU L  79     -34.247 -20.197  50.094  1.00  0.00      LL0  N  
ATOM   4217  CA  GLU L  79     -34.666 -21.197  51.068  1.00  0.00      LL0  C  
ATOM   4218  C   GLU L  79     -35.731 -20.566  51.950  1.00  0.00      LL0  C  
ATOM   4219  O   GLU L  79     -35.671 -19.375  52.224  1.00  0.00      LL0  O  
ATOM   4220  CB  GLU L  79     -33.414 -21.603  51.842  1.00  0.00      LL0  C  
ATOM   4221  CG  GLU L  79     -33.501 -22.715  52.890  1.00  0.00      LL0  C  
ATOM   4222  CD  GLU L  79     -32.120 -22.869  53.485  1.00  0.00      LL0  C  
ATOM   4223  OE1 GLU L  79     -31.316 -23.627  52.953  1.00  0.00      LL0  O  
ATOM   4224  OE2 GLU L  79     -31.786 -22.141  54.413  1.00  0.00      LL0  O1-
ATOM   4225  H   GLU L  79     -33.656 -19.437  50.372  1.00  0.00      LL0  H  
ATOM   4226  N   PRO L  80     -36.734 -21.372  52.383  1.00  0.00      LL0  N  
ATOM   4227  CA  PRO L  80     -37.773 -20.856  53.288  1.00  0.00      LL0  C  
ATOM   4228  C   PRO L  80     -37.353 -19.881  54.388  1.00  0.00      LL0  C  
ATOM   4229  O   PRO L  80     -38.020 -18.884  54.636  1.00  0.00      LL0  O  
ATOM   4230  CB  PRO L  80     -38.432 -22.140  53.797  1.00  0.00      LL0  C  
ATOM   4231  CG  PRO L  80     -38.338 -23.091  52.606  1.00  0.00      LL0  C  
ATOM   4232  CD  PRO L  80     -36.969 -22.767  52.018  1.00  0.00      LL0  C  
ATOM   4233  N   GLU L  81     -36.210 -20.181  55.036  1.00  0.00      LL0  N  
ATOM   4234  CA  GLU L  81     -35.811 -19.288  56.131  1.00  0.00      LL0  C  
ATOM   4235  C   GLU L  81     -35.556 -17.827  55.770  1.00  0.00      LL0  C  
ATOM   4236  O   GLU L  81     -35.541 -16.952  56.633  1.00  0.00      LL0  O  
ATOM   4237  CB  GLU L  81     -34.621 -19.847  56.927  1.00  0.00      LL0  C  
ATOM   4238  CG  GLU L  81     -33.283 -19.846  56.173  1.00  0.00      LL0  C  
ATOM   4239  CD  GLU L  81     -32.162 -19.169  56.957  1.00  0.00      LL0  C  
ATOM   4240  OE1 GLU L  81     -32.394 -18.623  58.031  1.00  0.00      LL0  O  
ATOM   4241  OE2 GLU L  81     -31.035 -19.127  56.474  1.00  0.00      LL0  O1-
ATOM   4242  H   GLU L  81     -35.645 -20.961  54.770  1.00  0.00      LL0  H  
ATOM   4243  N   ASP L  82     -35.345 -17.601  54.470  1.00  0.00      LL0  N  
ATOM   4244  CA  ASP L  82     -35.024 -16.250  54.027  1.00  0.00      LL0  C  
ATOM   4245  C   ASP L  82     -36.202 -15.324  53.834  1.00  0.00      LL0  C  
ATOM   4246  O   ASP L  82     -36.039 -14.120  53.659  1.00  0.00      LL0  O  
ATOM   4247  CB  ASP L  82     -34.196 -16.280  52.742  1.00  0.00      LL0  C  
ATOM   4248  CG  ASP L  82     -32.839 -16.923  52.962  1.00  0.00      LL0  C  
ATOM   4249  OD1 ASP L  82     -32.297 -16.887  54.066  1.00  0.00      LL0  O  
ATOM   4250  OD2 ASP L  82     -32.307 -17.473  52.012  1.00  0.00      LL0  O1-
ATOM   4251  H   ASP L  82     -35.362 -18.340  53.797  1.00  0.00      LL0  H  
ATOM   4252  N   PHE L  83     -37.405 -15.914  53.858  1.00  0.00      LL0  N  
ATOM   4253  CA  PHE L  83     -38.563 -15.040  53.685  1.00  0.00      LL0  C  
ATOM   4254  C   PHE L  83     -38.791 -14.165  54.903  1.00  0.00      LL0  C  
ATOM   4255  O   PHE L  83     -39.043 -14.627  56.010  1.00  0.00      LL0  O  
ATOM   4256  CB  PHE L  83     -39.790 -15.861  53.288  1.00  0.00      LL0  C  
ATOM   4257  CG  PHE L  83     -39.544 -16.497  51.936  1.00  0.00      LL0  C  
ATOM   4258  CD1 PHE L  83     -39.063 -17.822  51.859  1.00  0.00      LL0  C  
ATOM   4259  CD2 PHE L  83     -39.797 -15.749  50.766  1.00  0.00      LL0  C  
ATOM   4260  CE1 PHE L  83     -38.835 -18.408  50.599  1.00  0.00      LL0  C  
ATOM   4261  CE2 PHE L  83     -39.571 -16.331  49.505  1.00  0.00      LL0  C  
ATOM   4262  CZ  PHE L  83     -39.095 -17.656  49.434  1.00  0.00      LL0  C  
ATOM   4263  H   PHE L  83     -37.516 -16.881  54.095  1.00  0.00      LL0  H  
ATOM   4264  N   ALA L  84     -38.579 -12.869  54.644  1.00  0.00      LL0  N  
ATOM   4265  CA  ALA L  84     -38.301 -11.933  55.727  1.00  0.00      LL0  C  
ATOM   4266  C   ALA L  84     -38.197 -10.537  55.163  1.00  0.00      LL0  C  
ATOM   4267  O   ALA L  84     -38.186 -10.344  53.954  1.00  0.00      LL0  O  
ATOM   4268  CB  ALA L  84     -36.960 -12.264  56.387  1.00  0.00      LL0  C  
ATOM   4269  H   ALA L  84     -38.526 -12.549  53.697  1.00  0.00      LL0  H  
ATOM   4270  N   VAL L  85     -38.114  -9.567  56.078  1.00  0.00      LL0  N  
ATOM   4271  CA  VAL L  85     -37.873  -8.213  55.593  1.00  0.00      LL0  C  
ATOM   4272  C   VAL L  85     -36.378  -7.978  55.451  1.00  0.00      LL0  C  
ATOM   4273  O   VAL L  85     -35.573  -8.498  56.214  1.00  0.00      LL0  O  
ATOM   4274  CB  VAL L  85     -38.524  -7.182  56.532  1.00  0.00      LL0  C  
ATOM   4275  CG1 VAL L  85     -38.564  -5.781  55.912  1.00  0.00      LL0  C  
ATOM   4276  CG2 VAL L  85     -39.931  -7.623  56.947  1.00  0.00      LL0  C  
ATOM   4277  H   VAL L  85     -38.007  -9.785  57.049  1.00  0.00      LL0  H  
ATOM   4278  N   TYR L  86     -36.030  -7.192  54.434  1.00  0.00      LL0  N  
ATOM   4279  CA  TYR L  86     -34.626  -6.863  54.234  1.00  0.00      LL0  C  
ATOM   4280  C   TYR L  86     -34.415  -5.386  54.381  1.00  0.00      LL0  C  
ATOM   4281  O   TYR L  86     -35.272  -4.595  54.002  1.00  0.00      LL0  O  
ATOM   4282  CB  TYR L  86     -34.166  -7.267  52.837  1.00  0.00      LL0  C  
ATOM   4283  CG  TYR L  86     -34.108  -8.767  52.726  1.00  0.00      LL0  C  
ATOM   4284  CD1 TYR L  86     -32.858  -9.394  52.875  1.00  0.00      LL0  C  
ATOM   4285  CD2 TYR L  86     -35.293  -9.492  52.484  1.00  0.00      LL0  C  
ATOM   4286  CE1 TYR L  86     -32.793 -10.791  52.796  1.00  0.00      LL0  C  
ATOM   4287  CE2 TYR L  86     -35.226 -10.890  52.426  1.00  0.00      LL0  C  
ATOM   4288  CZ  TYR L  86     -33.979 -11.517  52.587  1.00  0.00      LL0  C  
ATOM   4289  OH  TYR L  86     -33.899 -12.890  52.549  1.00  0.00      LL0  O  
ATOM   4290  H   TYR L  86     -36.737  -6.833  53.829  1.00  0.00      LL0  H  
ATOM   4291  HH  TYR L  86     -34.777 -13.261  52.627  1.00  0.00      LL0  H  
ATOM   4292  N   TYR L  87     -33.236  -5.060  54.913  1.00  0.00      LL0  N  
ATOM   4293  CA  TYR L  87     -32.829  -3.659  54.925  1.00  0.00      LL0  C  
ATOM   4294  C   TYR L  87     -31.418  -3.579  54.404  1.00  0.00      LL0  C  
ATOM   4295  O   TYR L  87     -30.630  -4.493  54.612  1.00  0.00      LL0  O  
ATOM   4296  CB  TYR L  87     -32.850  -3.059  56.337  1.00  0.00      LL0  C  
ATOM   4297  CG  TYR L  87     -34.190  -3.261  57.003  1.00  0.00      LL0  C  
ATOM   4298  CD1 TYR L  87     -35.243  -2.363  56.733  1.00  0.00      LL0  C  
ATOM   4299  CD2 TYR L  87     -34.345  -4.354  57.878  1.00  0.00      LL0  C  
ATOM   4300  CE1 TYR L  87     -36.492  -2.579  57.338  1.00  0.00      LL0  C  
ATOM   4301  CE2 TYR L  87     -35.592  -4.566  58.482  1.00  0.00      LL0  C  
ATOM   4302  CZ  TYR L  87     -36.652  -3.684  58.198  1.00  0.00      LL0  C  
ATOM   4303  OH  TYR L  87     -37.884  -3.919  58.772  1.00  0.00      LL0  O  
ATOM   4304  H   TYR L  87     -32.599  -5.777  55.206  1.00  0.00      LL0  H  
ATOM   4305  HH  TYR L  87     -37.832  -4.708  59.308  1.00  0.00      LL0  H  
ATOM   4306  N   CYS L  88     -31.108  -2.466  53.746  1.00  0.00      LL0  N  
ATOM   4307  CA  CYS L  88     -29.676  -2.200  53.645  1.00  0.00      LL0  C  
ATOM   4308  C   CYS L  88     -29.217  -1.317  54.792  1.00  0.00      LL0  C  
ATOM   4309  O   CYS L  88     -30.031  -0.875  55.594  1.00  0.00      LL0  O  
ATOM   4310  CB  CYS L  88     -29.328  -1.619  52.272  1.00  0.00      LL0  C  
ATOM   4311  SG  CYS L  88     -30.628  -0.628  51.488  1.00  0.00      LL0  S  
ATOM   4312  H   CYS L  88     -31.811  -1.791  53.513  1.00  0.00      LL0  H  
ATOM   4313  N   GLN L  89     -27.906  -1.065  54.838  1.00  0.00      LL0  N  
ATOM   4314  CA  GLN L  89     -27.397   0.002  55.695  1.00  0.00      LL0  C  
ATOM   4315  C   GLN L  89     -26.190   0.581  55.010  1.00  0.00      LL0  C  
ATOM   4316  O   GLN L  89     -25.401  -0.152  54.439  1.00  0.00      LL0  O  
ATOM   4317  CB  GLN L  89     -26.979  -0.510  57.075  1.00  0.00      LL0  C  
ATOM   4318  CG  GLN L  89     -26.564   0.593  58.058  1.00  0.00      LL0  C  
ATOM   4319  CD  GLN L  89     -25.230   0.240  58.681  1.00  0.00      LL0  C  
ATOM   4320  NE2 GLN L  89     -24.307   1.196  58.545  1.00  0.00      LL0  N  
ATOM   4321  OE1 GLN L  89     -25.042  -0.833  59.237  1.00  0.00      LL0  O  
ATOM   4322  H   GLN L  89     -27.259  -1.587  54.276  1.00  0.00      LL0  H  
ATOM   4323 HE21 GLN L  89     -24.540   2.067  58.111  1.00  0.00      LL0  H  
ATOM   4324 HE22 GLN L  89     -23.364   1.060  58.862  1.00  0.00      LL0  H  
ATOM   4325  N   GLN L  90     -26.070   1.899  55.086  1.00  0.00      LL0  N  
ATOM   4326  CA  GLN L  90     -24.797   2.481  54.691  1.00  0.00      LL0  C  
ATOM   4327  C   GLN L  90     -24.434   3.411  55.825  1.00  0.00      LL0  C  
ATOM   4328  O   GLN L  90     -25.154   3.470  56.818  1.00  0.00      LL0  O  
ATOM   4329  CB  GLN L  90     -24.950   3.162  53.322  1.00  0.00      LL0  C  
ATOM   4330  CG  GLN L  90     -23.663   3.246  52.492  1.00  0.00      LL0  C  
ATOM   4331  CD  GLN L  90     -23.986   3.530  51.039  1.00  0.00      LL0  C  
ATOM   4332  NE2 GLN L  90     -22.947   3.405  50.209  1.00  0.00      LL0  N  
ATOM   4333  OE1 GLN L  90     -25.108   3.848  50.677  1.00  0.00      LL0  O  
ATOM   4334  H   GLN L  90     -26.764   2.448  55.558  1.00  0.00      LL0  H  
ATOM   4335 HE21 GLN L  90     -22.037   3.116  50.519  1.00  0.00      LL0  H  
ATOM   4336 HE22 GLN L  90     -23.097   3.602  49.240  1.00  0.00      LL0  H  
ATOM   4337  N   ARG L  91     -23.338   4.146  55.660  1.00  0.00      LL0  N  
ATOM   4338  CA  ARG L  91     -23.141   5.225  56.615  1.00  0.00      LL0  C  
ATOM   4339  C   ARG L  91     -22.465   6.398  55.947  1.00  0.00      LL0  C  
ATOM   4340  O   ARG L  91     -21.269   6.390  55.679  1.00  0.00      LL0  O  
ATOM   4341  CB  ARG L  91     -22.352   4.734  57.828  1.00  0.00      LL0  C  
ATOM   4342  CG  ARG L  91     -22.001   5.855  58.810  1.00  0.00      LL0  C  
ATOM   4343  CD  ARG L  91     -20.731   5.521  59.582  1.00  0.00      LL0  C  
ATOM   4344  NE  ARG L  91     -19.741   4.919  58.692  1.00  0.00      LL0  N  
ATOM   4345  CZ  ARG L  91     -18.968   5.620  57.843  1.00  0.00      LL0  C  
ATOM   4346  NH1 ARG L  91     -18.922   6.949  57.876  1.00  0.00      LL0  N1+
ATOM   4347  NH2 ARG L  91     -18.242   4.957  56.954  1.00  0.00      LL0  N  
ATOM   4348  H   ARG L  91     -22.670   3.945  54.944  1.00  0.00      LL0  H  
ATOM   4349  HE  ARG L  91     -19.723   3.921  58.585  1.00  0.00      LL0  H  
ATOM   4350 HH11 ARG L  91     -19.484   7.512  58.492  1.00  0.00      LL0  H  
ATOM   4351 HH12 ARG L  91     -18.295   7.416  57.241  1.00  0.00      LL0  H  
ATOM   4352 HH21 ARG L  91     -18.331   3.951  56.850  1.00  0.00      LL0  H  
ATOM   4353 HH22 ARG L  91     -17.604   5.458  56.357  1.00  0.00      LL0  H  
ATOM   4354  N   SER L  92     -23.285   7.411  55.665  1.00  0.00      LL0  N  
ATOM   4355  CA  SER L  92     -22.609   8.628  55.234  1.00  0.00      LL0  C  
ATOM   4356  C   SER L  92     -22.105   9.316  56.485  1.00  0.00      LL0  C  
ATOM   4357  O   SER L  92     -22.547   8.960  57.568  1.00  0.00      LL0  O  
ATOM   4358  CB  SER L  92     -23.556   9.481  54.398  1.00  0.00      LL0  C  
ATOM   4359  OG  SER L  92     -22.841  10.549  53.768  1.00  0.00      LL0  O  
ATOM   4360  H   SER L  92     -24.158   7.449  56.154  1.00  0.00      LL0  H  
ATOM   4361  HG  SER L  92     -23.040  11.326  54.296  1.00  0.00      LL0  H  
ATOM   4362  N   ASN L  93     -21.116  10.213  56.300  1.00  0.00      LL0  N  
ATOM   4363  CA  ASN L  93     -20.271  10.722  57.399  1.00  0.00      LL0  C  
ATOM   4364  C   ASN L  93     -20.545  10.134  58.783  1.00  0.00      LL0  C  
ATOM   4365  O   ASN L  93     -19.984   9.101  59.142  1.00  0.00      LL0  O  
ATOM   4366  CB  ASN L  93     -20.236  12.258  57.469  1.00  0.00      LL0  C  
ATOM   4367  CG  ASN L  93     -19.885  12.893  56.139  1.00  0.00      LL0  C  
ATOM   4368  ND2 ASN L  93     -20.832  13.705  55.678  1.00  0.00      LL0  N  
ATOM   4369  OD1 ASN L  93     -18.819  12.710  55.560  1.00  0.00      LL0  O  
ATOM   4370  H   ASN L  93     -20.993  10.517  55.357  1.00  0.00      LL0  H  
ATOM   4371 HD21 ASN L  93     -20.732  14.305  54.890  1.00  0.00      LL0  H  
ATOM   4372 HD22 ASN L  93     -21.733  13.658  56.127  1.00  0.00      LL0  H  
ATOM   4373  N   TRP L  94     -21.467  10.789  59.511  1.00  0.00      LL0  N  
ATOM   4374  CA  TRP L  94     -21.859  10.198  60.788  1.00  0.00      LL0  C  
ATOM   4375  C   TRP L  94     -23.187   9.459  60.771  1.00  0.00      LL0  C  
ATOM   4376  O   TRP L  94     -23.458   8.644  61.644  1.00  0.00      LL0  O  
ATOM   4377  CB  TRP L  94     -21.864  11.240  61.914  1.00  0.00      LL0  C  
ATOM   4378  CG  TRP L  94     -20.451  11.570  62.338  1.00  0.00      LL0  C  
ATOM   4379  CD1 TRP L  94     -19.678  12.661  61.912  1.00  0.00      LL0  C  
ATOM   4380  CD2 TRP L  94     -19.596  10.832  63.239  1.00  0.00      LL0  C  
ATOM   4381  CE2 TRP L  94     -18.340  11.525  63.300  1.00  0.00      LL0  C  
ATOM   4382  CE3 TRP L  94     -19.781   9.651  63.991  1.00  0.00      LL0  C  
ATOM   4383  NE1 TRP L  94     -18.436  12.638  62.472  1.00  0.00      LL0  N  
ATOM   4384  CZ2 TRP L  94     -17.294  11.019  64.102  1.00  0.00      LL0  C  
ATOM   4385  CZ3 TRP L  94     -18.729   9.160  64.793  1.00  0.00      LL0  C  
ATOM   4386  CH2 TRP L  94     -17.491   9.837  64.847  1.00  0.00      LL0  C  
ATOM   4387  H   TRP L  94     -22.019  11.510  59.084  1.00  0.00      LL0  H  
ATOM   4388  HE1 TRP L  94     -17.709  13.257  62.246  1.00  0.00      LL0  H  
ATOM   4389  N   MET L  95     -24.033   9.785  59.784  1.00  0.00      LL0  N  
ATOM   4390  CA  MET L  95     -25.340   9.137  59.831  1.00  0.00      LL0  C  
ATOM   4391  C   MET L  95     -25.395   7.771  59.185  1.00  0.00      LL0  C  
ATOM   4392  O   MET L  95     -24.844   7.512  58.123  1.00  0.00      LL0  O  
ATOM   4393  CB  MET L  95     -26.439  10.022  59.253  1.00  0.00      LL0  C  
ATOM   4394  CG  MET L  95     -26.689  11.285  60.078  1.00  0.00      LL0  C  
ATOM   4395  SD  MET L  95     -28.104  12.218  59.469  1.00  0.00      LL0  S  
ATOM   4396  CE  MET L  95     -29.367  10.961  59.730  1.00  0.00      LL0  C  
ATOM   4397  H   MET L  95     -23.727  10.302  58.980  1.00  0.00      LL0  H  
ATOM   4398  N   PHE L  96     -26.130   6.900  59.887  1.00  0.00      LL0  N  
ATOM   4399  CA  PHE L  96     -26.293   5.532  59.396  1.00  0.00      LL0  C  
ATOM   4400  C   PHE L  96     -27.690   5.321  58.837  1.00  0.00      LL0  C  
ATOM   4401  O   PHE L  96     -28.608   4.972  59.570  1.00  0.00      LL0  O  
ATOM   4402  CB  PHE L  96     -26.110   4.498  60.522  1.00  0.00      LL0  C  
ATOM   4403  CG  PHE L  96     -24.787   4.556  61.259  1.00  0.00      LL0  C  
ATOM   4404  CD1 PHE L  96     -24.376   5.730  61.929  1.00  0.00      LL0  C  
ATOM   4405  CD2 PHE L  96     -23.992   3.393  61.300  1.00  0.00      LL0  C  
ATOM   4406  CE1 PHE L  96     -23.173   5.743  62.657  1.00  0.00      LL0  C  
ATOM   4407  CE2 PHE L  96     -22.791   3.401  62.034  1.00  0.00      LL0  C  
ATOM   4408  CZ  PHE L  96     -22.394   4.573  62.705  1.00  0.00      LL0  C  
ATOM   4409  H   PHE L  96     -26.557   7.193  60.740  1.00  0.00      LL0  H  
ATOM   4410  N   PRO L  97     -27.867   5.539  57.516  1.00  0.00      LL0  N  
ATOM   4411  CA  PRO L  97     -29.171   5.209  56.948  1.00  0.00      LL0  C  
ATOM   4412  C   PRO L  97     -29.349   3.706  56.862  1.00  0.00      LL0  C  
ATOM   4413  O   PRO L  97     -28.501   2.971  56.364  1.00  0.00      LL0  O  
ATOM   4414  CB  PRO L  97     -29.106   5.881  55.576  1.00  0.00      LL0  C  
ATOM   4415  CG  PRO L  97     -27.631   5.810  55.196  1.00  0.00      LL0  C  
ATOM   4416  CD  PRO L  97     -26.933   6.051  56.523  1.00  0.00      LL0  C  
ATOM   4417  N   PHE L  98     -30.507   3.282  57.361  1.00  0.00      LL0  N  
ATOM   4418  CA  PHE L  98     -30.903   1.943  56.961  1.00  0.00      LL0  C  
ATOM   4419  C   PHE L  98     -31.774   2.051  55.730  1.00  0.00      LL0  C  
ATOM   4420  O   PHE L  98     -32.156   3.142  55.317  1.00  0.00      LL0  O  
ATOM   4421  CB  PHE L  98     -31.607   1.215  58.106  1.00  0.00      LL0  C  
ATOM   4422  CG  PHE L  98     -30.638   0.926  59.233  1.00  0.00      LL0  C  
ATOM   4423  CD1 PHE L  98     -30.359   1.922  60.197  1.00  0.00      LL0  C  
ATOM   4424  CD2 PHE L  98     -30.036  -0.348  59.310  1.00  0.00      LL0  C  
ATOM   4425  CE1 PHE L  98     -29.469   1.639  61.251  1.00  0.00      LL0  C  
ATOM   4426  CE2 PHE L  98     -29.149  -0.635  60.366  1.00  0.00      LL0  C  
ATOM   4427  CZ  PHE L  98     -28.876   0.362  61.325  1.00  0.00      LL0  C  
ATOM   4428  H   PHE L  98     -31.158   3.911  57.780  1.00  0.00      LL0  H  
ATOM   4429  N   GLY L  99     -32.045   0.886  55.146  1.00  0.00      LL0  N  
ATOM   4430  CA  GLY L  99     -32.849   0.913  53.937  1.00  0.00      LL0  C  
ATOM   4431  C   GLY L  99     -34.328   0.948  54.227  1.00  0.00      LL0  C  
ATOM   4432  O   GLY L  99     -34.784   0.658  55.328  1.00  0.00      LL0  O  
ATOM   4433  H   GLY L  99     -31.728   0.037  55.567  1.00  0.00      LL0  H  
ATOM   4434  N   GLN L 100     -35.056   1.317  53.165  1.00  0.00      LL0  N  
ATOM   4435  CA  GLN L 100     -36.510   1.432  53.289  1.00  0.00      LL0  C  
ATOM   4436  C   GLN L 100     -37.260   0.160  53.662  1.00  0.00      LL0  C  
ATOM   4437  O   GLN L 100     -38.338   0.204  54.241  1.00  0.00      LL0  O  
ATOM   4438  CB  GLN L 100     -37.086   2.030  52.010  1.00  0.00      LL0  C  
ATOM   4439  CG  GLN L 100     -36.590   3.456  51.768  1.00  0.00      LL0  C  
ATOM   4440  CD  GLN L 100     -36.988   3.893  50.377  1.00  0.00      LL0  C  
ATOM   4441  NE2 GLN L 100     -37.317   5.182  50.282  1.00  0.00      LL0  N  
ATOM   4442  OE1 GLN L 100     -36.988   3.122  49.428  1.00  0.00      LL0  O  
ATOM   4443  H   GLN L 100     -34.565   1.582  52.332  1.00  0.00      LL0  H  
ATOM   4444 HE21 GLN L 100     -37.312   5.782  51.080  1.00  0.00      LL0  H  
ATOM   4445 HE22 GLN L 100     -37.569   5.530  49.381  1.00  0.00      LL0  H  
ATOM   4446  N   GLY L 101     -36.643  -0.974  53.303  1.00  0.00      LL0  N  
ATOM   4447  CA  GLY L 101     -37.344  -2.221  53.575  1.00  0.00      LL0  C  
ATOM   4448  C   GLY L 101     -37.875  -2.905  52.331  1.00  0.00      LL0  C  
ATOM   4449  O   GLY L 101     -38.383  -2.286  51.404  1.00  0.00      LL0  O  
ATOM   4450  H   GLY L 101     -35.744  -0.960  52.869  1.00  0.00      LL0  H  
ATOM   4451  N   THR L 102     -37.739  -4.235  52.374  1.00  0.00      LL0  N  
ATOM   4452  CA  THR L 102     -38.369  -5.059  51.345  1.00  0.00      LL0  C  
ATOM   4453  C   THR L 102     -38.868  -6.356  51.956  1.00  0.00      LL0  C  
ATOM   4454  O   THR L 102     -38.099  -7.090  52.563  1.00  0.00      LL0  O  
ATOM   4455  CB  THR L 102     -37.374  -5.355  50.214  1.00  0.00      LL0  C  
ATOM   4456  CG2 THR L 102     -38.004  -6.140  49.057  1.00  0.00      LL0  C  
ATOM   4457  OG1 THR L 102     -36.766  -4.145  49.740  1.00  0.00      LL0  O  
ATOM   4458  H   THR L 102     -37.173  -4.635  53.095  1.00  0.00      LL0  H  
ATOM   4459  HG1 THR L 102     -37.482  -3.617  49.380  1.00  0.00      LL0  H  
ATOM   4460  N   LYS L 103     -40.171  -6.617  51.800  1.00  0.00      LL0  N  
ATOM   4461  CA  LYS L 103     -40.640  -7.918  52.271  1.00  0.00      LL0  C  
ATOM   4462  C   LYS L 103     -40.467  -8.997  51.218  1.00  0.00      LL0  C  
ATOM   4463  O   LYS L 103     -41.165  -9.023  50.214  1.00  0.00      LL0  O  
ATOM   4464  CB  LYS L 103     -42.109  -7.861  52.705  1.00  0.00      LL0  C  
ATOM   4465  CG  LYS L 103     -42.582  -9.199  53.287  1.00  0.00      LL0  C  
ATOM   4466  CD  LYS L 103     -44.098  -9.343  53.411  1.00  0.00      LL0  C  
ATOM   4467  CE  LYS L 103     -44.455 -10.756  53.871  1.00  0.00      LL0  C  
ATOM   4468  NZ  LYS L 103     -45.909 -10.931  53.950  1.00  0.00      LL0  N1+
ATOM   4469  H   LYS L 103     -40.737  -6.014  51.235  1.00  0.00      LL0  H  
ATOM   4470  HZ1 LYS L 103     -46.127 -11.770  54.529  1.00  0.00      LL0  H  
ATOM   4471  HZ2 LYS L 103     -46.358 -10.176  54.506  1.00  0.00      LL0  H  
ATOM   4472  HZ3 LYS L 103     -46.377 -11.050  53.023  1.00  0.00      LL0  H  
ATOM   4473  N   LEU L 104     -39.528  -9.900  51.498  1.00  0.00      LL0  N  
ATOM   4474  CA  LEU L 104     -39.506 -11.132  50.715  1.00  0.00      LL0  C  
ATOM   4475  C   LEU L 104     -40.572 -12.089  51.224  1.00  0.00      LL0  C  
ATOM   4476  O   LEU L 104     -40.606 -12.425  52.402  1.00  0.00      LL0  O  
ATOM   4477  CB  LEU L 104     -38.115 -11.748  50.818  1.00  0.00      LL0  C  
ATOM   4478  CG  LEU L 104     -37.851 -12.958  49.928  1.00  0.00      LL0  C  
ATOM   4479  CD1 LEU L 104     -37.818 -12.596  48.445  1.00  0.00      LL0  C  
ATOM   4480  CD2 LEU L 104     -36.580 -13.678  50.364  1.00  0.00      LL0  C  
ATOM   4481  H   LEU L 104     -38.994  -9.813  52.339  1.00  0.00      LL0  H  
ATOM   4482  N   GLU L 105     -41.453 -12.471  50.297  1.00  0.00      LL0  N  
ATOM   4483  CA  GLU L 105     -42.646 -13.213  50.699  1.00  0.00      LL0  C  
ATOM   4484  C   GLU L 105     -42.752 -14.504  49.912  1.00  0.00      LL0  C  
ATOM   4485  O   GLU L 105     -42.333 -14.556  48.764  1.00  0.00      LL0  O  
ATOM   4486  CB  GLU L 105     -43.861 -12.317  50.454  1.00  0.00      LL0  C  
ATOM   4487  CG  GLU L 105     -45.213 -12.935  50.811  1.00  0.00      LL0  C  
ATOM   4488  CD  GLU L 105     -46.323 -11.980  50.457  1.00  0.00      LL0  C  
ATOM   4489  OE1 GLU L 105     -47.004 -12.219  49.465  1.00  0.00      LL0  O  
ATOM   4490  OE2 GLU L 105     -46.528 -11.017  51.194  1.00  0.00      LL0  O1-
ATOM   4491  H   GLU L 105     -41.300 -12.239  49.334  1.00  0.00      LL0  H  
ATOM   4492  N   ILE L 106     -43.317 -15.538  50.555  1.00  0.00      LL0  N  
ATOM   4493  CA  ILE L 106     -43.554 -16.775  49.809  1.00  0.00      LL0  C  
ATOM   4494  C   ILE L 106     -44.693 -16.633  48.811  1.00  0.00      LL0  C  
ATOM   4495  O   ILE L 106     -45.870 -16.633  49.153  1.00  0.00      LL0  O  
ATOM   4496  CB  ILE L 106     -43.818 -17.955  50.760  1.00  0.00      LL0  C  
ATOM   4497  CG1 ILE L 106     -42.743 -18.039  51.844  1.00  0.00      LL0  C  
ATOM   4498  CG2 ILE L 106     -43.964 -19.279  49.999  1.00  0.00      LL0  C  
ATOM   4499  CD1 ILE L 106     -43.010 -19.097  52.916  1.00  0.00      LL0  C  
ATOM   4500  H   ILE L 106     -43.702 -15.403  51.471  1.00  0.00      LL0  H  
ATOM   4501  N   LYS L 107     -44.282 -16.527  47.546  1.00  0.00      LL0  N  
ATOM   4502  CA  LYS L 107     -45.278 -16.565  46.480  1.00  0.00      LL0  C  
ATOM   4503  C   LYS L 107     -45.891 -17.944  46.352  1.00  0.00      LL0  C  
ATOM   4504  O   LYS L 107     -45.195 -18.947  46.257  1.00  0.00      LL0  O  
ATOM   4505  CB  LYS L 107     -44.622 -16.152  45.167  1.00  0.00      LL0  C  
ATOM   4506  CG  LYS L 107     -45.538 -15.837  43.983  1.00  0.00      LL0  C  
ATOM   4507  CD  LYS L 107     -44.691 -15.441  42.770  1.00  0.00      LL0  C  
ATOM   4508  CE  LYS L 107     -43.819 -16.603  42.297  1.00  0.00      LL0  C  
ATOM   4509  NZ  LYS L 107     -42.637 -16.127  41.569  1.00  0.00      LL0  N1+
ATOM   4510  H   LYS L 107     -43.295 -16.531  47.383  1.00  0.00      LL0  H  
ATOM   4511  HZ1 LYS L 107     -42.197 -16.923  41.058  1.00  0.00      LL0  H  
ATOM   4512  HZ2 LYS L 107     -42.827 -15.352  40.914  1.00  0.00      LL0  H  
ATOM   4513  HZ3 LYS L 107     -41.871 -15.858  42.225  1.00  0.00      LL0  H  
ATOM   4514  N   ARG L 108     -47.226 -17.946  46.360  1.00  0.00      LL0  N  
ATOM   4515  CA  ARG L 108     -47.922 -19.224  46.259  1.00  0.00      LL0  C  
ATOM   4516  C   ARG L 108     -49.258 -19.070  45.560  1.00  0.00      LL0  C  
ATOM   4517  O   ARG L 108     -49.629 -17.992  45.116  1.00  0.00      LL0  O  
ATOM   4518  CB  ARG L 108     -48.084 -19.870  47.639  1.00  0.00      LL0  C  
ATOM   4519  CG  ARG L 108     -48.676 -18.930  48.686  1.00  0.00      LL0  C  
ATOM   4520  CD  ARG L 108     -49.639 -19.662  49.611  1.00  0.00      LL0  C  
ATOM   4521  NE  ARG L 108     -50.799 -20.140  48.863  1.00  0.00      LL0  N  
ATOM   4522  CZ  ARG L 108     -51.462 -21.255  49.224  1.00  0.00      LL0  C  
ATOM   4523  NH1 ARG L 108     -51.031 -21.991  50.233  1.00  0.00      LL0  N1+
ATOM   4524  NH2 ARG L 108     -52.557 -21.595  48.561  1.00  0.00      LL0  N  
ATOM   4525  H   ARG L 108     -47.725 -17.084  46.457  1.00  0.00      LL0  H  
ATOM   4526  HE  ARG L 108     -51.164 -19.572  48.122  1.00  0.00      LL0  H  
ATOM   4527 HH11 ARG L 108     -50.165 -21.784  50.695  1.00  0.00      LL0  H  
ATOM   4528 HH12 ARG L 108     -51.525 -22.776  50.641  1.00  0.00      LL0  H  
ATOM   4529 HH21 ARG L 108     -52.849 -21.030  47.781  1.00  0.00      LL0  H  
ATOM   4530 HH22 ARG L 108     -53.088 -22.401  48.824  1.00  0.00      LL0  H  
ATOM   4531  N   THR L 109     -49.977 -20.195  45.473  1.00  0.00      LL0  N  
ATOM   4532  CA  THR L 109     -51.265 -20.155  44.789  1.00  0.00      LL0  C  
ATOM   4533  C   THR L 109     -52.327 -19.372  45.540  1.00  0.00      LL0  C  
ATOM   4534  O   THR L 109     -52.469 -19.484  46.755  1.00  0.00      LL0  O  
ATOM   4535  CB  THR L 109     -51.707 -21.599  44.565  1.00  0.00      LL0  C  
ATOM   4536  CG2 THR L 109     -51.036 -22.195  43.326  1.00  0.00      LL0  C  
ATOM   4537  OG1 THR L 109     -51.379 -22.385  45.722  1.00  0.00      LL0  O  
ATOM   4538  H   THR L 109     -49.705 -21.056  45.904  1.00  0.00      LL0  H  
ATOM   4539  HG1 THR L 109     -51.592 -23.286  45.501  1.00  0.00      LL0  H  
ATOM   4540  N   VAL L 110     -53.087 -18.594  44.751  1.00  0.00      LL0  N  
ATOM   4541  CA  VAL L 110     -54.267 -17.919  45.303  1.00  0.00      LL0  C  
ATOM   4542  C   VAL L 110     -55.180 -18.909  46.016  1.00  0.00      LL0  C  
ATOM   4543  O   VAL L 110     -55.365 -20.033  45.562  1.00  0.00      LL0  O  
ATOM   4544  CB  VAL L 110     -54.995 -17.167  44.171  1.00  0.00      LL0  C  
ATOM   4545  CG1 VAL L 110     -56.309 -16.503  44.601  1.00  0.00      LL0  C  
ATOM   4546  CG2 VAL L 110     -54.049 -16.142  43.540  1.00  0.00      LL0  C  
ATOM   4547  H   VAL L 110     -52.864 -18.525  43.781  1.00  0.00      LL0  H  
ATOM   4548  N   ALA L 111     -55.684 -18.475  47.175  1.00  0.00      LL0  N  
ATOM   4549  CA  ALA L 111     -56.454 -19.429  47.961  1.00  0.00      LL0  C  
ATOM   4550  C   ALA L 111     -57.748 -18.822  48.440  1.00  0.00      LL0  C  
ATOM   4551  O   ALA L 111     -57.789 -17.684  48.886  1.00  0.00      LL0  O  
ATOM   4552  CB  ALA L 111     -55.652 -19.910  49.169  1.00  0.00      LL0  C  
ATOM   4553  H   ALA L 111     -55.564 -17.520  47.456  1.00  0.00      LL0  H  
ATOM   4554  N   ALA L 112     -58.806 -19.629  48.297  1.00  0.00      LL0  N  
ATOM   4555  CA  ALA L 112     -60.096 -19.166  48.794  1.00  0.00      LL0  C  
ATOM   4556  C   ALA L 112     -60.254 -19.505  50.264  1.00  0.00      LL0  C  
ATOM   4557  O   ALA L 112     -60.151 -20.658  50.665  1.00  0.00      LL0  O  
ATOM   4558  CB  ALA L 112     -61.234 -19.808  47.997  1.00  0.00      LL0  C  
ATOM   4559  H   ALA L 112     -58.673 -20.580  48.026  1.00  0.00      LL0  H  
ATOM   4560  N   PRO L 113     -60.488 -18.446  51.066  1.00  0.00      LL0  N  
ATOM   4561  CA  PRO L 113     -60.504 -18.645  52.512  1.00  0.00      LL0  C  
ATOM   4562  C   PRO L 113     -61.675 -19.472  53.007  1.00  0.00      LL0  C  
ATOM   4563  O   PRO L 113     -62.833 -19.279  52.647  1.00  0.00      LL0  O  
ATOM   4564  CB  PRO L 113     -60.501 -17.210  53.047  1.00  0.00      LL0  C  
ATOM   4565  CG  PRO L 113     -61.148 -16.364  51.952  1.00  0.00      LL0  C  
ATOM   4566  CD  PRO L 113     -60.698 -17.058  50.673  1.00  0.00      LL0  C  
ATOM   4567  N   SER L 114     -61.313 -20.386  53.911  1.00  0.00      LL0  N  
ATOM   4568  CA  SER L 114     -62.342 -20.999  54.740  1.00  0.00      LL0  C  
ATOM   4569  C   SER L 114     -62.901 -20.005  55.745  1.00  0.00      LL0  C  
ATOM   4570  O   SER L 114     -62.376 -19.798  56.833  1.00  0.00      LL0  O  
ATOM   4571  CB  SER L 114     -61.761 -22.234  55.423  1.00  0.00      LL0  C  
ATOM   4572  OG  SER L 114     -61.277 -23.143  54.427  1.00  0.00      LL0  O  
ATOM   4573  H   SER L 114     -60.341 -20.452  54.140  1.00  0.00      LL0  H  
ATOM   4574  HG  SER L 114     -60.713 -22.645  53.845  1.00  0.00      LL0  H  
ATOM   4575  N   VAL L 115     -63.981 -19.358  55.293  1.00  0.00      LL0  N  
ATOM   4576  CA  VAL L 115     -64.585 -18.346  56.154  1.00  0.00      LL0  C  
ATOM   4577  C   VAL L 115     -65.620 -18.925  57.102  1.00  0.00      LL0  C  
ATOM   4578  O   VAL L 115     -66.577 -19.568  56.684  1.00  0.00      LL0  O  
ATOM   4579  CB  VAL L 115     -65.186 -17.208  55.315  1.00  0.00      LL0  C  
ATOM   4580  CG1 VAL L 115     -65.665 -16.050  56.191  1.00  0.00      LL0  C  
ATOM   4581  CG2 VAL L 115     -64.197 -16.702  54.268  1.00  0.00      LL0  C  
ATOM   4582  H   VAL L 115     -64.316 -19.566  54.374  1.00  0.00      LL0  H  
ATOM   4583  N   PHE L 116     -65.391 -18.658  58.390  1.00  0.00      LL0  N  
ATOM   4584  CA  PHE L 116     -66.368 -19.047  59.400  1.00  0.00      LL0  C  
ATOM   4585  C   PHE L 116     -66.839 -17.823  60.156  1.00  0.00      LL0  C  
ATOM   4586  O   PHE L 116     -66.139 -16.823  60.242  1.00  0.00      LL0  O  
ATOM   4587  CB  PHE L 116     -65.769 -20.068  60.372  1.00  0.00      LL0  C  
ATOM   4588  CG  PHE L 116     -65.301 -21.303  59.637  1.00  0.00      LL0  C  
ATOM   4589  CD1 PHE L 116     -66.245 -22.272  59.231  1.00  0.00      LL0  C  
ATOM   4590  CD2 PHE L 116     -63.925 -21.466  59.368  1.00  0.00      LL0  C  
ATOM   4591  CE1 PHE L 116     -65.806 -23.420  58.544  1.00  0.00      LL0  C  
ATOM   4592  CE2 PHE L 116     -63.484 -22.615  58.684  1.00  0.00      LL0  C  
ATOM   4593  CZ  PHE L 116     -64.429 -23.580  58.278  1.00  0.00      LL0  C  
ATOM   4594  H   PHE L 116     -64.601 -18.092  58.634  1.00  0.00      LL0  H  
ATOM   4595  N   ILE L 117     -68.057 -17.931  60.698  1.00  0.00      LL0  N  
ATOM   4596  CA  ILE L 117     -68.530 -16.789  61.476  1.00  0.00      LL0  C  
ATOM   4597  C   ILE L 117     -68.874 -17.214  62.893  1.00  0.00      LL0  C  
ATOM   4598  O   ILE L 117     -69.454 -18.279  63.109  1.00  0.00      LL0  O  
ATOM   4599  CB  ILE L 117     -69.703 -16.098  60.751  1.00  0.00      LL0  C  
ATOM   4600  CG1 ILE L 117     -70.044 -14.739  61.373  1.00  0.00      LL0  C  
ATOM   4601  CG2 ILE L 117     -70.915 -17.025  60.612  1.00  0.00      LL0  C  
ATOM   4602  CD1 ILE L 117     -71.110 -13.962  60.598  1.00  0.00      LL0  C  
ATOM   4603  H   ILE L 117     -68.577 -18.781  60.658  1.00  0.00      LL0  H  
ATOM   4604  N   PHE L 118     -68.456 -16.347  63.826  1.00  0.00      LL0  N  
ATOM   4605  CA  PHE L 118     -68.598 -16.666  65.242  1.00  0.00      LL0  C  
ATOM   4606  C   PHE L 118     -69.340 -15.602  66.026  1.00  0.00      LL0  C  
ATOM   4607  O   PHE L 118     -68.906 -14.457  66.130  1.00  0.00      LL0  O  
ATOM   4608  CB  PHE L 118     -67.237 -16.822  65.920  1.00  0.00      LL0  C  
ATOM   4609  CG  PHE L 118     -66.293 -17.735  65.178  1.00  0.00      LL0  C  
ATOM   4610  CD1 PHE L 118     -66.657 -19.072  64.908  1.00  0.00      LL0  C  
ATOM   4611  CD2 PHE L 118     -65.041 -17.220  64.782  1.00  0.00      LL0  C  
ATOM   4612  CE1 PHE L 118     -65.748 -19.907  64.234  1.00  0.00      LL0  C  
ATOM   4613  CE2 PHE L 118     -64.130 -18.058  64.115  1.00  0.00      LL0  C  
ATOM   4614  CZ  PHE L 118     -64.492 -19.394  63.850  1.00  0.00      LL0  C  
ATOM   4615  H   PHE L 118     -67.982 -15.503  63.568  1.00  0.00      LL0  H  
ATOM   4616  N   PRO L 119     -70.478 -16.030  66.612  1.00  0.00      LL0  N  
ATOM   4617  CA  PRO L 119     -71.078 -15.243  67.694  1.00  0.00      LL0  C  
ATOM   4618  C   PRO L 119     -70.139 -15.122  68.892  1.00  0.00      LL0  C  
ATOM   4619  O   PRO L 119     -69.438 -16.065  69.250  1.00  0.00      LL0  O  
ATOM   4620  CB  PRO L 119     -72.329 -16.058  68.054  1.00  0.00      LL0  C  
ATOM   4621  CG  PRO L 119     -72.601 -16.987  66.871  1.00  0.00      LL0  C  
ATOM   4622  CD  PRO L 119     -71.210 -17.256  66.319  1.00  0.00      LL0  C  
ATOM   4623  N   PRO L 120     -70.158 -13.924  69.518  1.00  0.00      LL0  N  
ATOM   4624  CA  PRO L 120     -69.550 -13.810  70.848  1.00  0.00      LL0  C  
ATOM   4625  C   PRO L 120     -70.448 -14.505  71.862  1.00  0.00      LL0  C  
ATOM   4626  O   PRO L 120     -71.573 -14.882  71.550  1.00  0.00      LL0  O  
ATOM   4627  CB  PRO L 120     -69.503 -12.290  71.036  1.00  0.00      LL0  C  
ATOM   4628  CG  PRO L 120     -70.722 -11.766  70.274  1.00  0.00      LL0  C  
ATOM   4629  CD  PRO L 120     -70.784 -12.687  69.060  1.00  0.00      LL0  C  
ATOM   4630  N   SER L 121     -69.927 -14.656  73.083  1.00  0.00      LL0  N  
ATOM   4631  CA  SER L 121     -70.828 -15.208  74.086  1.00  0.00      LL0  C  
ATOM   4632  C   SER L 121     -71.728 -14.145  74.693  1.00  0.00      LL0  C  
ATOM   4633  O   SER L 121     -71.450 -12.949  74.637  1.00  0.00      LL0  O  
ATOM   4634  CB  SER L 121     -69.999 -15.913  75.160  1.00  0.00      LL0  C  
ATOM   4635  OG  SER L 121     -68.910 -15.070  75.566  1.00  0.00      LL0  O  
ATOM   4636  H   SER L 121     -69.027 -14.332  73.366  1.00  0.00      LL0  H  
ATOM   4637  HG  SER L 121     -68.639 -15.386  76.431  1.00  0.00      LL0  H  
ATOM   4638  N   ASP L 122     -72.790 -14.641  75.343  1.00  0.00      LL0  N  
ATOM   4639  CA  ASP L 122     -73.689 -13.781  76.122  1.00  0.00      LL0  C  
ATOM   4640  C   ASP L 122     -72.976 -12.920  77.147  1.00  0.00      LL0  C  
ATOM   4641  O   ASP L 122     -73.365 -11.803  77.470  1.00  0.00      LL0  O  
ATOM   4642  CB  ASP L 122     -74.755 -14.615  76.840  1.00  0.00      LL0  C  
ATOM   4643  CG  ASP L 122     -75.387 -15.596  75.877  1.00  0.00      LL0  C  
ATOM   4644  OD1 ASP L 122     -76.433 -15.281  75.317  1.00  0.00      LL0  O  
ATOM   4645  OD2 ASP L 122     -74.809 -16.665  75.679  1.00  0.00      LL0  O1-
ATOM   4646  H   ASP L 122     -73.090 -15.592  75.213  1.00  0.00      LL0  H  
ATOM   4647  N   GLU L 123     -71.848 -13.480  77.619  1.00  0.00      LL0  N  
ATOM   4648  CA  GLU L 123     -70.931 -12.717  78.469  1.00  0.00      LL0  C  
ATOM   4649  C   GLU L 123     -70.633 -11.310  77.979  1.00  0.00      LL0  C  
ATOM   4650  O   GLU L 123     -70.650 -10.353  78.742  1.00  0.00      LL0  O  
ATOM   4651  CB  GLU L 123     -69.611 -13.455  78.640  1.00  0.00      LL0  C  
ATOM   4652  CG  GLU L 123     -69.720 -14.840  79.268  1.00  0.00      LL0  C  
ATOM   4653  CD  GLU L 123     -68.348 -15.471  79.217  1.00  0.00      LL0  C  
ATOM   4654  OE1 GLU L 123     -67.635 -15.448  80.216  1.00  0.00      LL0  O  
ATOM   4655  OE2 GLU L 123     -67.970 -15.980  78.167  1.00  0.00      LL0  O1-
ATOM   4656  H   GLU L 123     -71.663 -14.427  77.362  1.00  0.00      LL0  H  
ATOM   4657  N   GLN L 124     -70.391 -11.212  76.661  1.00  0.00      LL0  N  
ATOM   4658  CA  GLN L 124     -70.124  -9.863  76.176  1.00  0.00      LL0  C  
ATOM   4659  C   GLN L 124     -71.302  -8.908  76.254  1.00  0.00      LL0  C  
ATOM   4660  O   GLN L 124     -71.157  -7.733  76.581  1.00  0.00      LL0  O  
ATOM   4661  CB  GLN L 124     -69.494  -9.847  74.788  1.00  0.00      LL0  C  
ATOM   4662  CG  GLN L 124     -68.662  -8.570  74.705  1.00  0.00      LL0  C  
ATOM   4663  CD  GLN L 124     -68.137  -8.335  73.316  1.00  0.00      LL0  C  
ATOM   4664  NE2 GLN L 124     -67.886  -7.049  73.080  1.00  0.00      LL0  N  
ATOM   4665  OE1 GLN L 124     -67.974  -9.224  72.490  1.00  0.00      LL0  O  
ATOM   4666  H   GLN L 124     -70.460 -12.000  76.047  1.00  0.00      LL0  H  
ATOM   4667 HE21 GLN L 124     -68.051  -6.379  73.809  1.00  0.00      LL0  H  
ATOM   4668 HE22 GLN L 124     -67.542  -6.758  72.185  1.00  0.00      LL0  H  
ATOM   4669  N   LEU L 125     -72.488  -9.486  76.005  1.00  0.00      LL0  N  
ATOM   4670  CA  LEU L 125     -73.709  -8.701  76.198  1.00  0.00      LL0  C  
ATOM   4671  C   LEU L 125     -73.881  -8.223  77.628  1.00  0.00      LL0  C  
ATOM   4672  O   LEU L 125     -74.327  -7.116  77.903  1.00  0.00      LL0  O  
ATOM   4673  CB  LEU L 125     -74.938  -9.497  75.758  1.00  0.00      LL0  C  
ATOM   4674  CG  LEU L 125     -74.920  -9.864  74.274  1.00  0.00      LL0  C  
ATOM   4675  CD1 LEU L 125     -76.027 -10.858  73.925  1.00  0.00      LL0  C  
ATOM   4676  CD2 LEU L 125     -74.963  -8.621  73.386  1.00  0.00      LL0  C  
ATOM   4677  H   LEU L 125     -72.525 -10.459  75.774  1.00  0.00      LL0  H  
ATOM   4678  N   LYS L 126     -73.451  -9.104  78.543  1.00  0.00      LL0  N  
ATOM   4679  CA  LYS L 126     -73.351  -8.704  79.945  1.00  0.00      LL0  C  
ATOM   4680  C   LYS L 126     -72.418  -7.514  80.156  1.00  0.00      LL0  C  
ATOM   4681  O   LYS L 126     -72.722  -6.581  80.885  1.00  0.00      LL0  O  
ATOM   4682  CB  LYS L 126     -72.957  -9.935  80.764  1.00  0.00      LL0  C  
ATOM   4683  CG  LYS L 126     -72.870  -9.772  82.280  1.00  0.00      LL0  C  
ATOM   4684  CD  LYS L 126     -72.413 -11.090  82.904  1.00  0.00      LL0  C  
ATOM   4685  CE  LYS L 126     -72.265 -11.035  84.423  1.00  0.00      LL0  C  
ATOM   4686  NZ  LYS L 126     -71.810 -12.351  84.894  1.00  0.00      LL0  N1+
ATOM   4687  H   LYS L 126     -73.150 -10.007  78.232  1.00  0.00      LL0  H  
ATOM   4688  HZ1 LYS L 126     -71.705 -12.335  85.928  1.00  0.00      LL0  H  
ATOM   4689  HZ2 LYS L 126     -72.508 -13.074  84.624  1.00  0.00      LL0  H  
ATOM   4690  HZ3 LYS L 126     -70.895 -12.576  84.453  1.00  0.00      LL0  H  
ATOM   4691  N   SER L 127     -71.294  -7.548  79.428  1.00  0.00      LL0  N  
ATOM   4692  CA  SER L 127     -70.464  -6.344  79.358  1.00  0.00      LL0  C  
ATOM   4693  C   SER L 127     -70.870  -5.343  78.274  1.00  0.00      LL0  C  
ATOM   4694  O   SER L 127     -70.042  -4.744  77.594  1.00  0.00      LL0  O  
ATOM   4695  CB  SER L 127     -69.002  -6.763  79.205  1.00  0.00      LL0  C  
ATOM   4696  OG  SER L 127     -68.906  -7.822  78.245  1.00  0.00      LL0  O  
ATOM   4697  H   SER L 127     -71.030  -8.360  78.901  1.00  0.00      LL0  H  
ATOM   4698  HG  SER L 127     -69.393  -7.525  77.481  1.00  0.00      LL0  H  
ATOM   4699  N   GLY L 128     -72.194  -5.186  78.125  1.00  0.00      LL0  N  
ATOM   4700  CA  GLY L 128     -72.719  -4.089  77.314  1.00  0.00      LL0  C  
ATOM   4701  C   GLY L 128     -72.397  -4.046  75.824  1.00  0.00      LL0  C  
ATOM   4702  O   GLY L 128     -72.739  -3.083  75.146  1.00  0.00      LL0  O  
ATOM   4703  H   GLY L 128     -72.830  -5.771  78.629  1.00  0.00      LL0  H  
ATOM   4704  N   THR L 129     -71.740  -5.097  75.318  1.00  0.00      LL0  N  
ATOM   4705  CA  THR L 129     -71.287  -5.010  73.931  1.00  0.00      LL0  C  
ATOM   4706  C   THR L 129     -71.409  -6.347  73.224  1.00  0.00      LL0  C  
ATOM   4707  O   THR L 129     -71.760  -7.351  73.828  1.00  0.00      LL0  O  
ATOM   4708  CB  THR L 129     -69.839  -4.497  73.885  1.00  0.00      LL0  C  
ATOM   4709  CG2 THR L 129     -69.723  -2.973  73.964  1.00  0.00      LL0  C  
ATOM   4710  OG1 THR L 129     -69.052  -5.121  74.913  1.00  0.00      LL0  O  
ATOM   4711  H   THR L 129     -71.525  -5.915  75.854  1.00  0.00      LL0  H  
ATOM   4712  HG1 THR L 129     -69.395  -4.813  75.755  1.00  0.00      LL0  H  
ATOM   4713  N   ALA L 130     -71.083  -6.334  71.927  1.00  0.00      LL0  N  
ATOM   4714  CA  ALA L 130     -70.990  -7.606  71.221  1.00  0.00      LL0  C  
ATOM   4715  C   ALA L 130     -69.982  -7.491  70.106  1.00  0.00      LL0  C  
ATOM   4716  O   ALA L 130     -70.014  -6.541  69.336  1.00  0.00      LL0  O  
ATOM   4717  CB  ALA L 130     -72.333  -7.993  70.605  1.00  0.00      LL0  C  
ATOM   4718  H   ALA L 130     -70.913  -5.484  71.422  1.00  0.00      LL0  H  
ATOM   4719  N   SER L 131     -69.097  -8.486  70.042  1.00  0.00      LL0  N  
ATOM   4720  CA  SER L 131     -68.198  -8.452  68.897  1.00  0.00      LL0  C  
ATOM   4721  C   SER L 131     -68.238  -9.723  68.084  1.00  0.00      LL0  C  
ATOM   4722  O   SER L 131     -67.754 -10.772  68.489  1.00  0.00      LL0  O  
ATOM   4723  CB  SER L 131     -66.767  -8.092  69.300  1.00  0.00      LL0  C  
ATOM   4724  OG  SER L 131     -66.729  -7.613  70.652  1.00  0.00      LL0  O  
ATOM   4725  H   SER L 131     -69.017  -9.192  70.748  1.00  0.00      LL0  H  
ATOM   4726  HG  SER L 131     -66.914  -8.390  71.179  1.00  0.00      LL0  H  
ATOM   4727  N   VAL L 132     -68.882  -9.593  66.921  1.00  0.00      LL0  N  
ATOM   4728  CA  VAL L 132     -68.954 -10.766  66.054  1.00  0.00      LL0  C  
ATOM   4729  C   VAL L 132     -67.646 -10.915  65.302  1.00  0.00      LL0  C  
ATOM   4730  O   VAL L 132     -67.157  -9.962  64.709  1.00  0.00      LL0  O  
ATOM   4731  CB  VAL L 132     -70.140 -10.626  65.089  1.00  0.00      LL0  C  
ATOM   4732  CG1 VAL L 132     -70.266 -11.827  64.150  1.00  0.00      LL0  C  
ATOM   4733  CG2 VAL L 132     -71.442 -10.365  65.852  1.00  0.00      LL0  C  
ATOM   4734  H   VAL L 132     -69.087  -8.666  66.602  1.00  0.00      LL0  H  
ATOM   4735  N   VAL L 133     -67.082 -12.124  65.367  1.00  0.00      LL0  N  
ATOM   4736  CA  VAL L 133     -65.816 -12.258  64.657  1.00  0.00      LL0  C  
ATOM   4737  C   VAL L 133     -65.952 -13.145  63.435  1.00  0.00      LL0  C  
ATOM   4738  O   VAL L 133     -66.581 -14.197  63.454  1.00  0.00      LL0  O  
ATOM   4739  CB  VAL L 133     -64.702 -12.721  65.614  1.00  0.00      LL0  C  
ATOM   4740  CG1 VAL L 133     -63.356 -12.974  64.924  1.00  0.00      LL0  C  
ATOM   4741  CG2 VAL L 133     -64.532 -11.695  66.739  1.00  0.00      LL0  C  
ATOM   4742  H   VAL L 133     -67.543 -12.897  65.810  1.00  0.00      LL0  H  
ATOM   4743  N   CYS L 134     -65.345 -12.654  62.352  1.00  0.00      LL0  N  
ATOM   4744  CA  CYS L 134     -65.312 -13.484  61.154  1.00  0.00      LL0  C  
ATOM   4745  C   CYS L 134     -63.905 -13.961  60.885  1.00  0.00      LL0  C  
ATOM   4746  O   CYS L 134     -62.975 -13.166  60.784  1.00  0.00      LL0  O  
ATOM   4747  CB  CYS L 134     -65.860 -12.706  59.960  1.00  0.00      LL0  C  
ATOM   4748  SG  CYS L 134     -66.388 -13.722  58.561  1.00  0.00      LL0  S  
ATOM   4749  H   CYS L 134     -64.847 -11.788  62.431  1.00  0.00      LL0  H  
ATOM   4750  N   LEU L 135     -63.797 -15.291  60.806  1.00  0.00      LL0  N  
ATOM   4751  CA  LEU L 135     -62.523 -15.904  60.451  1.00  0.00      LL0  C  
ATOM   4752  C   LEU L 135     -62.450 -16.137  58.960  1.00  0.00      LL0  C  
ATOM   4753  O   LEU L 135     -63.342 -16.707  58.351  1.00  0.00      LL0  O  
ATOM   4754  CB  LEU L 135     -62.354 -17.233  61.195  1.00  0.00      LL0  C  
ATOM   4755  CG  LEU L 135     -61.170 -18.099  60.739  1.00  0.00      LL0  C  
ATOM   4756  CD1 LEU L 135     -59.822 -17.405  60.931  1.00  0.00      LL0  C  
ATOM   4757  CD2 LEU L 135     -61.209 -19.492  61.361  1.00  0.00      LL0  C  
ATOM   4758  H   LEU L 135     -64.635 -15.838  60.814  1.00  0.00      LL0  H  
ATOM   4759  N   LEU L 136     -61.327 -15.694  58.409  1.00  0.00      LL0  N  
ATOM   4760  CA  LEU L 136     -61.008 -16.002  57.024  1.00  0.00      LL0  C  
ATOM   4761  C   LEU L 136     -59.745 -16.823  57.052  1.00  0.00      LL0  C  
ATOM   4762  O   LEU L 136     -58.647 -16.283  57.025  1.00  0.00      LL0  O  
ATOM   4763  CB  LEU L 136     -60.715 -14.727  56.234  1.00  0.00      LL0  C  
ATOM   4764  CG  LEU L 136     -61.873 -13.833  55.795  1.00  0.00      LL0  C  
ATOM   4765  CD1 LEU L 136     -62.807 -13.394  56.922  1.00  0.00      LL0  C  
ATOM   4766  CD2 LEU L 136     -61.311 -12.624  55.050  1.00  0.00      LL0  C  
ATOM   4767  H   LEU L 136     -60.678 -15.207  58.990  1.00  0.00      LL0  H  
ATOM   4768  N   ASN L 137     -59.926 -18.141  57.158  1.00  0.00      LL0  N  
ATOM   4769  CA  ASN L 137     -58.685 -18.906  57.240  1.00  0.00      LL0  C  
ATOM   4770  C   ASN L 137     -58.131 -19.234  55.874  1.00  0.00      LL0  C  
ATOM   4771  O   ASN L 137     -58.882 -19.626  54.993  1.00  0.00      LL0  O  
ATOM   4772  CB  ASN L 137     -58.881 -20.179  58.061  1.00  0.00      LL0  C  
ATOM   4773  CG  ASN L 137     -57.662 -20.371  58.935  1.00  0.00      LL0  C  
ATOM   4774  ND2 ASN L 137     -57.018 -21.522  58.756  1.00  0.00      LL0  N  
ATOM   4775  OD1 ASN L 137     -57.307 -19.516  59.734  1.00  0.00      LL0  O  
ATOM   4776  H   ASN L 137     -60.829 -18.572  57.113  1.00  0.00      LL0  H  
ATOM   4777 HD21 ASN L 137     -56.235 -21.730  59.343  1.00  0.00      LL0  H  
ATOM   4778 HD22 ASN L 137     -57.253 -22.156  58.014  1.00  0.00      LL0  H  
ATOM   4779  N   ASN L 138     -56.806 -19.071  55.735  1.00  0.00      LL0  N  
ATOM   4780  CA  ASN L 138     -56.116 -19.555  54.528  1.00  0.00      LL0  C  
ATOM   4781  C   ASN L 138     -56.488 -18.890  53.210  1.00  0.00      LL0  C  
ATOM   4782  O   ASN L 138     -56.968 -19.515  52.272  1.00  0.00      LL0  O  
ATOM   4783  CB  ASN L 138     -56.192 -21.083  54.329  1.00  0.00      LL0  C  
ATOM   4784  CG  ASN L 138     -55.800 -21.848  55.573  1.00  0.00      LL0  C  
ATOM   4785  ND2 ASN L 138     -54.504 -21.785  55.884  1.00  0.00      LL0  N  
ATOM   4786  OD1 ASN L 138     -56.625 -22.468  56.233  1.00  0.00      LL0  O  
ATOM   4787  H   ASN L 138     -56.295 -18.600  56.461  1.00  0.00      LL0  H  
ATOM   4788 HD21 ASN L 138     -54.158 -22.274  56.681  1.00  0.00      LL0  H  
ATOM   4789 HD22 ASN L 138     -53.862 -21.260  55.321  1.00  0.00      LL0  H  
ATOM   4790  N   PHE L 139     -56.204 -17.587  53.153  1.00  0.00      LL0  N  
ATOM   4791  CA  PHE L 139     -56.292 -16.939  51.845  1.00  0.00      LL0  C  
ATOM   4792  C   PHE L 139     -54.941 -16.479  51.342  1.00  0.00      LL0  C  
ATOM   4793  O   PHE L 139     -53.991 -16.338  52.104  1.00  0.00      LL0  O  
ATOM   4794  CB  PHE L 139     -57.296 -15.782  51.850  1.00  0.00      LL0  C  
ATOM   4795  CG  PHE L 139     -56.984 -14.760  52.915  1.00  0.00      LL0  C  
ATOM   4796  CD1 PHE L 139     -56.095 -13.703  52.630  1.00  0.00      LL0  C  
ATOM   4797  CD2 PHE L 139     -57.594 -14.884  54.180  1.00  0.00      LL0  C  
ATOM   4798  CE1 PHE L 139     -55.800 -12.761  53.631  1.00  0.00      LL0  C  
ATOM   4799  CE2 PHE L 139     -57.298 -13.940  55.177  1.00  0.00      LL0  C  
ATOM   4800  CZ  PHE L 139     -56.402 -12.889  54.897  1.00  0.00      LL0  C  
ATOM   4801  H   PHE L 139     -55.833 -17.112  53.951  1.00  0.00      LL0  H  
ATOM   4802  N   TYR L 140     -54.893 -16.253  50.027  1.00  0.00      LL0  N  
ATOM   4803  CA  TYR L 140     -53.676 -15.703  49.432  1.00  0.00      LL0  C  
ATOM   4804  C   TYR L 140     -54.068 -15.050  48.123  1.00  0.00      LL0  C  
ATOM   4805  O   TYR L 140     -54.820 -15.662  47.374  1.00  0.00      LL0  O  
ATOM   4806  CB  TYR L 140     -52.615 -16.798  49.208  1.00  0.00      LL0  C  
ATOM   4807  CG  TYR L 140     -51.281 -16.192  48.821  1.00  0.00      LL0  C  
ATOM   4808  CD1 TYR L 140     -50.429 -15.689  49.828  1.00  0.00      LL0  C  
ATOM   4809  CD2 TYR L 140     -50.931 -16.134  47.456  1.00  0.00      LL0  C  
ATOM   4810  CE1 TYR L 140     -49.212 -15.088  49.458  1.00  0.00      LL0  C  
ATOM   4811  CE2 TYR L 140     -49.716 -15.533  47.088  1.00  0.00      LL0  C  
ATOM   4812  CZ  TYR L 140     -48.873 -15.013  48.091  1.00  0.00      LL0  C  
ATOM   4813  OH  TYR L 140     -47.689 -14.417  47.706  1.00  0.00      LL0  O  
ATOM   4814  H   TYR L 140     -55.722 -16.360  49.471  1.00  0.00      LL0  H  
ATOM   4815  HH  TYR L 140     -47.412 -13.795  48.383  1.00  0.00      LL0  H  
ATOM   4816  N   PRO L 141     -53.563 -13.819  47.847  1.00  0.00      LL0  N  
ATOM   4817  CA  PRO L 141     -52.662 -13.057  48.728  1.00  0.00      LL0  C  
ATOM   4818  C   PRO L 141     -53.395 -12.437  49.907  1.00  0.00      LL0  C  
ATOM   4819  O   PRO L 141     -54.530 -12.788  50.197  1.00  0.00      LL0  O  
ATOM   4820  CB  PRO L 141     -52.088 -12.022  47.753  1.00  0.00      LL0  C  
ATOM   4821  CG  PRO L 141     -53.233 -11.738  46.783  1.00  0.00      LL0  C  
ATOM   4822  CD  PRO L 141     -53.858 -13.116  46.604  1.00  0.00      LL0  C  
ATOM   4823  N   ARG L 142     -52.708 -11.487  50.569  1.00  0.00      LL0  N  
ATOM   4824  CA  ARG L 142     -53.331 -10.858  51.738  1.00  0.00      LL0  C  
ATOM   4825  C   ARG L 142     -54.684 -10.203  51.483  1.00  0.00      LL0  C  
ATOM   4826  O   ARG L 142     -55.532 -10.114  52.363  1.00  0.00      LL0  O  
ATOM   4827  CB  ARG L 142     -52.367  -9.857  52.390  1.00  0.00      LL0  C  
ATOM   4828  CG  ARG L 142     -52.734  -9.501  53.839  1.00  0.00      LL0  C  
ATOM   4829  CD  ARG L 142     -53.026  -8.013  54.104  1.00  0.00      LL0  C  
ATOM   4830  NE  ARG L 142     -54.166  -7.501  53.337  1.00  0.00      LL0  N  
ATOM   4831  CZ  ARG L 142     -55.454  -7.650  53.726  1.00  0.00      LL0  C  
ATOM   4832  NH1 ARG L 142     -55.754  -8.255  54.873  1.00  0.00      LL0  N1+
ATOM   4833  NH2 ARG L 142     -56.428  -7.197  52.946  1.00  0.00      LL0  N  
ATOM   4834  H   ARG L 142     -51.783 -11.229  50.290  1.00  0.00      LL0  H  
ATOM   4835  HE  ARG L 142     -53.981  -7.053  52.446  1.00  0.00      LL0  H  
ATOM   4836 HH11 ARG L 142     -55.021  -8.605  55.454  1.00  0.00      LL0  H  
ATOM   4837 HH12 ARG L 142     -56.703  -8.371  55.160  1.00  0.00      LL0  H  
ATOM   4838 HH21 ARG L 142     -56.152  -6.661  52.136  1.00  0.00      LL0  H  
ATOM   4839 HH22 ARG L 142     -57.406  -7.361  53.111  1.00  0.00      LL0  H  
ATOM   4840  N   GLU L 143     -54.840  -9.748  50.232  1.00  0.00      LL0  N  
ATOM   4841  CA  GLU L 143     -55.987  -8.915  49.891  1.00  0.00      LL0  C  
ATOM   4842  C   GLU L 143     -57.357  -9.554  49.834  1.00  0.00      LL0  C  
ATOM   4843  O   GLU L 143     -57.948  -9.823  48.794  1.00  0.00      LL0  O  
ATOM   4844  CB  GLU L 143     -55.636  -8.081  48.658  1.00  0.00      LL0  C  
ATOM   4845  CG  GLU L 143     -55.381  -6.602  48.997  1.00  0.00      LL0  C  
ATOM   4846  CD  GLU L 143     -54.580  -6.436  50.283  1.00  0.00      LL0  C  
ATOM   4847  OE1 GLU L 143     -53.541  -7.069  50.454  1.00  0.00      LL0  O  
ATOM   4848  OE2 GLU L 143     -55.038  -5.709  51.159  1.00  0.00      LL0  O1-
ATOM   4849  H   GLU L 143     -54.067  -9.792  49.604  1.00  0.00      LL0  H  
ATOM   4850  N   ALA L 144     -57.851  -9.757  51.053  1.00  0.00      LL0  N  
ATOM   4851  CA  ALA L 144     -59.250 -10.055  51.282  1.00  0.00      LL0  C  
ATOM   4852  C   ALA L 144     -59.785  -8.952  52.164  1.00  0.00      LL0  C  
ATOM   4853  O   ALA L 144     -59.025  -8.286  52.870  1.00  0.00      LL0  O  
ATOM   4854  CB  ALA L 144     -59.393 -11.392  52.011  1.00  0.00      LL0  C  
ATOM   4855  H   ALA L 144     -57.258  -9.580  51.839  1.00  0.00      LL0  H  
ATOM   4856  N   LYS L 145     -61.107  -8.789  52.083  1.00  0.00      LL0  N  
ATOM   4857  CA  LYS L 145     -61.763  -7.798  52.923  1.00  0.00      LL0  C  
ATOM   4858  C   LYS L 145     -63.058  -8.389  53.447  1.00  0.00      LL0  C  
ATOM   4859  O   LYS L 145     -63.846  -8.977  52.711  1.00  0.00      LL0  O  
ATOM   4860  CB  LYS L 145     -61.971  -6.498  52.121  1.00  0.00      LL0  C  
ATOM   4861  CG  LYS L 145     -62.020  -5.193  52.934  1.00  0.00      LL0  C  
ATOM   4862  CD  LYS L 145     -63.262  -5.079  53.815  1.00  0.00      LL0  C  
ATOM   4863  CE  LYS L 145     -63.230  -3.980  54.876  1.00  0.00      LL0  C  
ATOM   4864  NZ  LYS L 145     -64.163  -4.388  55.932  1.00  0.00      LL0  N1+
ATOM   4865  H   LYS L 145     -61.652  -9.345  51.450  1.00  0.00      LL0  H  
ATOM   4866  HZ1 LYS L 145     -64.244  -3.693  56.694  1.00  0.00      LL0  H  
ATOM   4867  HZ2 LYS L 145     -65.101  -4.617  55.534  1.00  0.00      LL0  H  
ATOM   4868  HZ3 LYS L 145     -63.805  -5.259  56.399  1.00  0.00      LL0  H  
ATOM   4869  N   VAL L 146     -63.236  -8.222  54.762  1.00  0.00      LL0  N  
ATOM   4870  CA  VAL L 146     -64.510  -8.646  55.331  1.00  0.00      LL0  C  
ATOM   4871  C   VAL L 146     -65.541  -7.558  55.169  1.00  0.00      LL0  C  
ATOM   4872  O   VAL L 146     -65.489  -6.519  55.822  1.00  0.00      LL0  O  
ATOM   4873  CB  VAL L 146     -64.353  -8.968  56.814  1.00  0.00      LL0  C  
ATOM   4874  CG1 VAL L 146     -65.646  -9.493  57.441  1.00  0.00      LL0  C  
ATOM   4875  CG2 VAL L 146     -63.185  -9.919  57.016  1.00  0.00      LL0  C  
ATOM   4876  H   VAL L 146     -62.598  -7.683  55.321  1.00  0.00      LL0  H  
ATOM   4877  N   GLN L 147     -66.498  -7.812  54.279  1.00  0.00      LL0  N  
ATOM   4878  CA  GLN L 147     -67.512  -6.782  54.338  1.00  0.00      LL0  C  
ATOM   4879  C   GLN L 147     -68.685  -7.090  55.233  1.00  0.00      LL0  C  
ATOM   4880  O   GLN L 147     -69.641  -7.782  54.907  1.00  0.00      LL0  O  
ATOM   4881  CB  GLN L 147     -67.816  -6.184  52.963  1.00  0.00      LL0  C  
ATOM   4882  CG  GLN L 147     -68.302  -4.728  53.047  1.00  0.00      LL0  C  
ATOM   4883  CD  GLN L 147     -67.613  -3.950  54.166  1.00  0.00      LL0  C  
ATOM   4884  NE2 GLN L 147     -68.488  -3.305  54.931  1.00  0.00      LL0  N  
ATOM   4885  OE1 GLN L 147     -66.404  -3.969  54.383  1.00  0.00      LL0  O  
ATOM   4886  H   GLN L 147     -66.560  -8.617  53.686  1.00  0.00      LL0  H  
ATOM   4887 HE21 GLN L 147     -69.468  -3.335  54.747  1.00  0.00      LL0  H  
ATOM   4888 HE22 GLN L 147     -68.185  -2.790  55.736  1.00  0.00      LL0  H  
ATOM   4889  N   TRP L 148     -68.510  -6.540  56.440  1.00  0.00      LL0  N  
ATOM   4890  CA  TRP L 148     -69.519  -6.720  57.477  1.00  0.00      LL0  C  
ATOM   4891  C   TRP L 148     -70.890  -6.218  57.099  1.00  0.00      LL0  C  
ATOM   4892  O   TRP L 148     -71.051  -5.191  56.444  1.00  0.00      LL0  O  
ATOM   4893  CB  TRP L 148     -69.107  -6.007  58.755  1.00  0.00      LL0  C  
ATOM   4894  CG  TRP L 148     -68.079  -6.797  59.517  1.00  0.00      LL0  C  
ATOM   4895  CD1 TRP L 148     -66.777  -6.386  59.822  1.00  0.00      LL0  C  
ATOM   4896  CD2 TRP L 148     -68.228  -8.093  60.131  1.00  0.00      LL0  C  
ATOM   4897  CE2 TRP L 148     -66.991  -8.389  60.794  1.00  0.00      LL0  C  
ATOM   4898  CE3 TRP L 148     -69.298  -9.011  60.194  1.00  0.00      LL0  C  
ATOM   4899  NE1 TRP L 148     -66.135  -7.316  60.572  1.00  0.00      LL0  N  
ATOM   4900  CZ2 TRP L 148     -66.849  -9.599  61.503  1.00  0.00      LL0  C  
ATOM   4901  CZ3 TRP L 148     -69.145 -10.218  60.906  1.00  0.00      LL0  C  
ATOM   4902  CH2 TRP L 148     -67.929 -10.506  61.562  1.00  0.00      LL0  C  
ATOM   4903  H   TRP L 148     -67.669  -6.027  56.612  1.00  0.00      LL0  H  
ATOM   4904  HE1 TRP L 148     -65.214  -7.226  60.898  1.00  0.00      LL0  H  
ATOM   4905  N   LYS L 149     -71.860  -6.992  57.584  1.00  0.00      LL0  N  
ATOM   4906  CA  LYS L 149     -73.252  -6.600  57.451  1.00  0.00      LL0  C  
ATOM   4907  C   LYS L 149     -73.986  -6.903  58.730  1.00  0.00      LL0  C  
ATOM   4908  O   LYS L 149     -73.850  -7.972  59.310  1.00  0.00      LL0  O  
ATOM   4909  CB  LYS L 149     -73.930  -7.372  56.327  1.00  0.00      LL0  C  
ATOM   4910  CG  LYS L 149     -73.473  -6.977  54.930  1.00  0.00      LL0  C  
ATOM   4911  CD  LYS L 149     -74.171  -7.827  53.880  1.00  0.00      LL0  C  
ATOM   4912  CE  LYS L 149     -73.926  -7.320  52.464  1.00  0.00      LL0  C  
ATOM   4913  NZ  LYS L 149     -74.613  -8.222  51.539  1.00  0.00      LL0  N1+
ATOM   4914  H   LYS L 149     -71.646  -7.846  58.065  1.00  0.00      LL0  H  
ATOM   4915  HZ1 LYS L 149     -74.167  -8.183  50.596  1.00  0.00      LL0  H  
ATOM   4916  HZ2 LYS L 149     -74.409  -9.204  51.819  1.00  0.00      LL0  H  
ATOM   4917  HZ3 LYS L 149     -75.640  -8.065  51.512  1.00  0.00      LL0  H  
ATOM   4918  N   VAL L 150     -74.794  -5.928  59.126  1.00  0.00      LL0  N  
ATOM   4919  CA  VAL L 150     -75.829  -6.250  60.094  1.00  0.00      LL0  C  
ATOM   4920  C   VAL L 150     -77.129  -6.052  59.350  1.00  0.00      LL0  C  
ATOM   4921  O   VAL L 150     -77.351  -5.002  58.760  1.00  0.00      LL0  O  
ATOM   4922  CB  VAL L 150     -75.697  -5.337  61.316  1.00  0.00      LL0  C  
ATOM   4923  CG1 VAL L 150     -76.864  -5.481  62.278  1.00  0.00      LL0  C  
ATOM   4924  CG2 VAL L 150     -74.395  -5.629  62.058  1.00  0.00      LL0  C  
ATOM   4925  H   VAL L 150     -74.838  -5.058  58.632  1.00  0.00      LL0  H  
ATOM   4926  N   ASP L 151     -77.910  -7.139  59.304  1.00  0.00      LL0  N  
ATOM   4927  CA  ASP L 151     -79.161  -7.166  58.537  1.00  0.00      LL0  C  
ATOM   4928  C   ASP L 151     -79.033  -6.595  57.132  1.00  0.00      LL0  C  
ATOM   4929  O   ASP L 151     -79.773  -5.743  56.657  1.00  0.00      LL0  O  
ATOM   4930  CB  ASP L 151     -80.305  -6.548  59.352  1.00  0.00      LL0  C  
ATOM   4931  CG  ASP L 151     -80.528  -7.374  60.609  1.00  0.00      LL0  C  
ATOM   4932  OD1 ASP L 151     -79.735  -7.282  61.540  1.00  0.00      LL0  O  
ATOM   4933  OD2 ASP L 151     -81.486  -8.131  60.665  1.00  0.00      LL0  O1-
ATOM   4934  H   ASP L 151     -77.730  -7.891  59.939  1.00  0.00      LL0  H  
ATOM   4935  N   ASN L 152     -77.965  -7.111  56.491  1.00  0.00      LL0  N  
ATOM   4936  CA  ASN L 152     -77.523  -6.682  55.155  1.00  0.00      LL0  C  
ATOM   4937  C   ASN L 152     -76.941  -5.273  55.023  1.00  0.00      LL0  C  
ATOM   4938  O   ASN L 152     -76.236  -4.978  54.065  1.00  0.00      LL0  O
[truncated: 48,207 more chars]
