# Supplementary material for: Integrative Computational Prediction Strategy for Antibody–Antigen Binding: A Case Study on Interleukin‑1 Beta
Source: J Chem Inf Model. 2026 May 27;66(11):6659–75. doi: 10.1021/acs.jcim.6c00781 (PMC13250912; doi:10.1021/acs.jcim.6c00781)
Supplement: Supplementary file 4 [file ci6c00781_si_004.zip › Cluspro_poses/7Z4T/7z4t-Blind-pose.pdb]

ATOM      1  N   PRO I   2       6.676  -2.419  77.216  1.00  0.00      RI0  N  
ATOM      2  CA  PRO I   2       7.449  -2.291  76.026  1.00  0.00      RI0  C  
ATOM      3  C   PRO I   2       7.291  -0.943  75.187  1.00  0.00      RI0  C  
ATOM      4  O   PRO I   2       7.402  -1.154  73.994  1.00  0.00      RI0  O  
ATOM      5  CB  PRO I   2       7.025  -3.554  75.271  1.00  0.00      RI0  C  
ATOM      6  CG  PRO I   2       5.564  -3.776  75.660  1.00  0.00      RI0  C  
ATOM      7  CD  PRO I   2       5.562  -3.353  77.121  1.00  0.00      RI0  C  
ATOM      8  N   VAL I   3       6.315   0.080  75.564  1.00  0.00      RI0  N  
ATOM      9  CA  VAL I   3       6.390   0.705  74.240  1.00  0.00      RI0  C  
ATOM     10  C   VAL I   3       6.360   2.237  74.358  1.00  0.00      RI0  C  
ATOM     11  O   VAL I   3       5.632   2.777  75.196  1.00  0.00      RI0  O  
ATOM     12  CB  VAL I   3       5.153   0.277  73.391  1.00  0.00      RI0  C  
ATOM     13  CG1 VAL I   3       3.835   0.517  74.126  1.00  0.00      RI0  C  
ATOM     14  CG2 VAL I   3       5.177   0.849  71.971  1.00  0.00      RI0  C  
ATOM     15  H   VAL I   3       6.042   0.519  76.419  1.00  0.00      RI0  H  
ATOM     16  N   ARG I   4       7.154   2.928  73.519  1.00  0.00      RI0  N  
ATOM     17  CA  ARG I   4       7.200   4.383  73.507  1.00  0.00      RI0  C  
ATOM     18  C   ARG I   4       6.253   4.904  72.460  1.00  0.00      RI0  C  
ATOM     19  O   ARG I   4       6.169   4.353  71.362  1.00  0.00      RI0  O  
ATOM     20  CB  ARG I   4       8.596   4.895  73.160  1.00  0.00      RI0  C  
ATOM     21  CG  ARG I   4       9.744   4.204  73.890  1.00  0.00      RI0  C  
ATOM     22  CD  ARG I   4      11.092   4.801  73.479  1.00  0.00      RI0  C  
ATOM     23  NE  ARG I   4      11.271   4.757  72.025  1.00  0.00      RI0  N  
ATOM     24  CZ  ARG I   4      12.023   5.724  71.415  1.00  0.00      RI0  C  
ATOM     25  NH1 ARG I   4      12.559   6.715  72.166  1.00  0.00      RI0  N1+
ATOM     26  NH2 ARG I   4      12.220   5.674  70.075  1.00  0.00      RI0  N  
ATOM     27  H   ARG I   4       7.557   2.432  72.752  1.00  0.00      RI0  H  
ATOM     28  HE  ARG I   4      10.848   3.974  71.556  1.00  0.00      RI0  H  
ATOM     29 HH11 ARG I   4      12.416   6.756  73.160  1.00  0.00      RI0  H  
ATOM     30 HH12 ARG I   4      13.120   7.451  71.776  1.00  0.00      RI0  H  
ATOM     31 HH21 ARG I   4      11.824   4.945  69.508  1.00  0.00      RI0  H  
ATOM     32 HH22 ARG I   4      12.770   6.355  69.580  1.00  0.00      RI0  H  
ATOM     33  N   SER I   5       5.545   5.978  72.795  1.00  0.00      RI0  N  
ATOM     34  CA  SER I   5       4.574   6.589  71.898  1.00  0.00      RI0  C  
ATOM     35  C   SER I   5       4.665   8.106  71.941  1.00  0.00      RI0  C  
ATOM     36  O   SER I   5       5.182   8.684  72.899  1.00  0.00      RI0  O  
ATOM     37  CB  SER I   5       3.196   6.029  72.256  1.00  0.00      RI0  C  
ATOM     38  OG  SER I   5       3.285   4.597  72.338  1.00  0.00      RI0  O  
ATOM     39  H   SER I   5       5.665   6.468  73.659  1.00  0.00      RI0  H  
ATOM     40  HG  SER I   5       3.652   4.400  73.192  1.00  0.00      RI0  H  
ATOM     41  N   LEU I   6       4.192   8.743  70.865  1.00  0.00      RI0  N  
ATOM     42  CA  LEU I   6       4.173  10.187  70.713  1.00  0.00      RI0  C  
ATOM     43  C   LEU I   6       2.795  10.613  70.257  1.00  0.00      RI0  C  
ATOM     44  O   LEU I   6       2.290  10.050  69.295  1.00  0.00      RI0  O  
ATOM     45  CB  LEU I   6       5.225  10.576  69.674  1.00  0.00      RI0  C  
ATOM     46  CG  LEU I   6       5.235  12.055  69.284  1.00  0.00      RI0  C  
ATOM     47  CD1 LEU I   6       5.626  12.966  70.450  1.00  0.00      RI0  C  
ATOM     48  CD2 LEU I   6       6.101  12.290  68.048  1.00  0.00      RI0  C  
ATOM     49  H   LEU I   6       3.824   8.219  70.092  1.00  0.00      RI0  H  
ATOM     50  N   ASN I   7       2.242  11.673  70.859  1.00  0.00      RI0  N  
ATOM     51  CA  ASN I   7       0.983  12.245  70.395  1.00  0.00      RI0  C  
ATOM     52  C   ASN I   7       1.307  13.198  69.253  1.00  0.00      RI0  C  
ATOM     53  O   ASN I   7       2.264  13.974  69.336  1.00  0.00      RI0  O  
ATOM     54  CB  ASN I   7       0.282  13.102  71.445  1.00  0.00      RI0  C  
ATOM     55  CG  ASN I   7      -0.105  12.304  72.662  1.00  0.00      RI0  C  
ATOM     56  ND2 ASN I   7       0.115  12.980  73.804  1.00  0.00      RI0  N  
ATOM     57  OD1 ASN I   7      -0.556  11.164  72.596  1.00  0.00      RI0  O  
ATOM     58  H   ASN I   7       2.803  12.208  71.487  1.00  0.00      RI0  H  
ATOM     59 HD21 ASN I   7       0.018  12.567  74.709  1.00  0.00      RI0  H  
ATOM     60 HD22 ASN I   7       0.386  13.950  73.760  1.00  0.00      RI0  H  
ATOM     61  N   CYS I   8       0.538  13.113  68.175  1.00  0.00      RI0  N  
ATOM     62  CA  CYS I   8       0.797  13.929  67.002  1.00  0.00      RI0  C  
ATOM     63  C   CYS I   8      -0.405  14.067  66.095  1.00  0.00      RI0  C  
ATOM     64  O   CYS I   8      -1.349  13.302  66.186  1.00  0.00      RI0  O  
ATOM     65  CB  CYS I   8       1.994  13.321  66.274  1.00  0.00      RI0  C  
ATOM     66  SG  CYS I   8       1.830  11.529  66.061  1.00  0.00      RI0  S  
ATOM     67  H   CYS I   8      -0.195  12.433  68.093  1.00  0.00      RI0  H  
ATOM     68  N   THR I   9      -0.338  15.029  65.178  1.00  0.00      RI0  N  
ATOM     69  CA  THR I   9      -1.297  15.163  64.095  1.00  0.00      RI0  C  
ATOM     70  C   THR I   9      -0.514  14.998  62.787  1.00  0.00      RI0  C  
ATOM     71  O   THR I   9       0.718  15.161  62.753  1.00  0.00      RI0  O  
ATOM     72  CB  THR I   9      -1.936  16.525  64.305  1.00  0.00      RI0  C  
ATOM     73  CG2 THR I   9      -3.080  16.466  65.317  1.00  0.00      RI0  C  
ATOM     74  OG1 THR I   9      -0.930  17.423  64.781  1.00  0.00      RI0  O  
ATOM     75  H   THR I   9       0.396  15.709  65.173  1.00  0.00      RI0  H  
ATOM     76  HG1 THR I   9      -0.476  17.696  63.988  1.00  0.00      RI0  H  
ATOM     77  N   LEU I  10      -1.235  14.684  61.711  1.00  0.00      RI0  N  
ATOM     78  CA  LEU I  10      -0.647  14.564  60.391  1.00  0.00      RI0  C  
ATOM     79  C   LEU I  10      -1.402  15.456  59.426  1.00  0.00      RI0  C  
ATOM     80  O   LEU I  10      -2.621  15.593  59.546  1.00  0.00      RI0  O  
ATOM     81  CB  LEU I  10      -0.729  13.119  59.894  1.00  0.00      RI0  C  
ATOM     82  CG  LEU I  10       0.050  12.106  60.734  1.00  0.00      RI0  C  
ATOM     83  CD1 LEU I  10      -0.327  10.666  60.382  1.00  0.00      RI0  C  
ATOM     84  CD2 LEU I  10       1.558  12.333  60.636  1.00  0.00      RI0  C  
ATOM     85  H   LEU I  10      -2.235  14.645  61.738  1.00  0.00      RI0  H  
ATOM     86  N   ARG I  11      -0.691  16.047  58.460  1.00  0.00      RI0  N  
ATOM     87  CA  ARG I  11      -1.315  16.801  57.372  1.00  0.00      RI0  C  
ATOM     88  C   ARG I  11      -0.678  16.359  56.080  1.00  0.00      RI0  C  
ATOM     89  O   ARG I  11       0.541  16.178  56.042  1.00  0.00      RI0  O  
ATOM     90  CB  ARG I  11      -1.204  18.314  57.537  1.00  0.00      RI0  C  
ATOM     91  CG  ARG I  11      -2.090  18.816  58.672  1.00  0.00      RI0  C  
ATOM     92  CD  ARG I  11      -2.527  20.262  58.463  1.00  0.00      RI0  C  
ATOM     93  NE  ARG I  11      -1.381  21.146  58.290  1.00  0.00      RI0  N  
ATOM     94  CZ  ARG I  11      -0.887  21.832  59.353  1.00  0.00      RI0  C  
ATOM     95  NH1 ARG I  11      -1.451  21.667  60.572  1.00  0.00      RI0  N1+
ATOM     96  NH2 ARG I  11       0.158  22.662  59.148  1.00  0.00      RI0  N  
ATOM     97  H   ARG I  11       0.292  15.870  58.368  1.00  0.00      RI0  H  
ATOM     98  HE  ARG I  11      -0.995  21.219  57.363  1.00  0.00      RI0  H  
ATOM     99 HH11 ARG I  11      -2.223  21.031  60.696  1.00  0.00      RI0  H  
ATOM    100 HH12 ARG I  11      -1.143  22.154  61.392  1.00  0.00      RI0  H  
ATOM    101 HH21 ARG I  11       0.546  22.725  58.214  1.00  0.00      RI0  H  
ATOM    102 HH22 ARG I  11       0.583  23.228  59.857  1.00  0.00      RI0  H  
ATOM    103  N   ASP I  12      -1.473  16.229  55.005  1.00  0.00      RI0  N  
ATOM    104  CA  ASP I  12      -0.900  15.829  53.720  1.00  0.00      RI0  C  
ATOM    105  C   ASP I  12      -0.088  16.990  53.103  1.00  0.00      RI0  C  
ATOM    106  O   ASP I  12      -0.062  18.085  53.676  1.00  0.00      RI0  O  
ATOM    107  CB  ASP I  12      -1.935  15.191  52.771  1.00  0.00      RI0  C  
ATOM    108  CG  ASP I  12      -2.941  16.125  52.107  1.00  0.00      RI0  C  
ATOM    109  OD1 ASP I  12      -2.752  17.336  52.083  1.00  0.00      RI0  O  
ATOM    110  OD2 ASP I  12      -3.931  15.621  51.575  1.00  0.00      RI0  O1-
ATOM    111  H   ASP I  12      -2.430  16.526  55.045  1.00  0.00      RI0  H  
ATOM    112  N   SER I  13       0.577  16.758  51.963  1.00  0.00      RI0  N  
ATOM    113  CA  SER I  13       1.413  17.799  51.371  1.00  0.00      RI0  C  
ATOM    114  C   SER I  13       0.625  18.976  50.748  1.00  0.00      RI0  C  
ATOM    115  O   SER I  13       1.230  19.986  50.386  1.00  0.00      RI0  O  
ATOM    116  CB  SER I  13       2.263  17.106  50.342  1.00  0.00      RI0  C  
ATOM    117  OG  SER I  13       1.492  16.012  49.859  1.00  0.00      RI0  O  
ATOM    118  H   SER I  13       0.575  15.860  51.516  1.00  0.00      RI0  H  
ATOM    119  HG  SER I  13       2.140  15.314  49.732  1.00  0.00      RI0  H  
ATOM    120  N   GLN I  14      -0.707  18.873  50.669  1.00  0.00      RI0  N  
ATOM    121  CA  GLN I  14      -1.557  20.012  50.299  1.00  0.00      RI0  C  
ATOM    122  C   GLN I  14      -2.133  20.687  51.571  1.00  0.00      RI0  C  
ATOM    123  O   GLN I  14      -3.098  21.445  51.490  1.00  0.00      RI0  O  
ATOM    124  CB  GLN I  14      -2.674  19.573  49.354  1.00  0.00      RI0  C  
ATOM    125  CG  GLN I  14      -2.213  18.529  48.334  1.00  0.00      RI0  C  
ATOM    126  CD  GLN I  14      -0.995  19.001  47.565  1.00  0.00      RI0  C  
ATOM    127  NE2 GLN I  14       0.034  18.132  47.621  1.00  0.00      RI0  N  
ATOM    128  OE1 GLN I  14      -0.977  20.063  46.952  1.00  0.00      RI0  O  
ATOM    129  H   GLN I  14      -1.172  18.055  51.020  1.00  0.00      RI0  H  
ATOM    130 HE21 GLN I  14      -0.013  17.282  48.154  1.00  0.00      RI0  H  
ATOM    131 HE22 GLN I  14       0.893  18.317  47.145  1.00  0.00      RI0  H  
ATOM    132  N   GLN I  15      -1.534  20.396  52.745  1.00  0.00      RI0  N  
ATOM    133  CA  GLN I  15      -1.895  20.932  54.042  1.00  0.00      RI0  C  
ATOM    134  C   GLN I  15      -3.332  20.595  54.432  1.00  0.00      RI0  C  
ATOM    135  O   GLN I  15      -3.955  21.342  55.191  1.00  0.00      RI0  O  
ATOM    136  CB  GLN I  15      -1.449  22.378  54.199  1.00  0.00      RI0  C  
ATOM    137  CG  GLN I  15       0.086  22.384  54.229  1.00  0.00      RI0  C  
ATOM    138  CD  GLN I  15       0.592  21.605  55.438  1.00  0.00      RI0  C  
ATOM    139  NE2 GLN I  15       1.035  20.357  55.172  1.00  0.00      RI0  N  
ATOM    140  OE1 GLN I  15       0.603  22.113  56.560  1.00  0.00      RI0  O  
ATOM    141  H   GLN I  15      -0.894  19.630  52.737  1.00  0.00      RI0  H  
ATOM    142 HE21 GLN I  15       0.894  19.923  54.277  1.00  0.00      RI0  H  
ATOM    143 HE22 GLN I  15       1.507  19.761  55.829  1.00  0.00      RI0  H  
ATOM    144  N   LYS I  16      -3.840  19.436  53.967  1.00  0.00      RI0  N  
ATOM    145  CA  LYS I  16      -5.159  18.989  54.384  1.00  0.00      RI0  C  
ATOM    146  C   LYS I  16      -4.994  18.221  55.694  1.00  0.00      RI0  C  
ATOM    147  O   LYS I  16      -4.087  17.397  55.829  1.00  0.00      RI0  O  
ATOM    148  CB  LYS I  16      -5.869  18.129  53.336  1.00  0.00      RI0  C  
ATOM    149  CG  LYS I  16      -6.033  18.843  51.997  1.00  0.00      RI0  C  
ATOM    150  CD  LYS I  16      -7.182  18.292  51.150  1.00  0.00      RI0  C  
ATOM    151  CE  LYS I  16      -7.084  16.817  50.770  1.00  0.00      RI0  C  
ATOM    152  NZ  LYS I  16      -5.884  16.576  49.964  1.00  0.00      RI0  N1+
ATOM    153  H   LYS I  16      -3.283  18.798  53.430  1.00  0.00      RI0  H  
ATOM    154  HZ1 LYS I  16      -6.007  15.686  49.436  1.00  0.00      RI0  H  
ATOM    155  HZ2 LYS I  16      -5.744  17.354  49.293  1.00  0.00      RI0  H  
ATOM    156  HZ3 LYS I  16      -5.046  16.496  50.587  1.00  0.00      RI0  H  
ATOM    157  N   SER I  17      -5.866  18.513  56.651  1.00  0.00      RI0  N  
ATOM    158  CA  SER I  17      -5.915  17.861  57.952  1.00  0.00      RI0  C  
ATOM    159  C   SER I  17      -6.779  16.618  57.901  1.00  0.00      RI0  C  
ATOM    160  O   SER I  17      -7.605  16.468  57.005  1.00  0.00      RI0  O  
ATOM    161  CB  SER I  17      -6.465  18.848  58.982  1.00  0.00      RI0  C  
ATOM    162  OG  SER I  17      -5.525  19.894  59.242  1.00  0.00      RI0  O  
ATOM    163  H   SER I  17      -6.617  19.140  56.447  1.00  0.00      RI0  H  
ATOM    164  HG  SER I  17      -5.334  19.821  60.176  1.00  0.00      RI0  H  
ATOM    165  N   LEU I  18      -6.595  15.725  58.873  1.00  0.00      RI0  N  
ATOM    166  CA  LEU I  18      -7.357  14.488  58.938  1.00  0.00      RI0  C  
ATOM    167  C   LEU I  18      -8.375  14.573  60.051  1.00  0.00      RI0  C  
ATOM    168  O   LEU I  18      -8.030  14.975  61.165  1.00  0.00      RI0  O  
ATOM    169  CB  LEU I  18      -6.432  13.293  59.174  1.00  0.00      RI0  C  
ATOM    170  CG  LEU I  18      -5.225  13.235  58.232  1.00  0.00      RI0  C  
ATOM    171  CD1 LEU I  18      -4.308  12.061  58.575  1.00  0.00      RI0  C  
ATOM    172  CD2 LEU I  18      -5.624  13.224  56.757  1.00  0.00      RI0  C  
ATOM    173  H   LEU I  18      -5.970  15.918  59.629  1.00  0.00      RI0  H  
ATOM    174  N   VAL I  19      -9.626  14.195  59.749  1.00  0.00      RI0  N  
ATOM    175  CA  VAL I  19     -10.714  14.215  60.722  1.00  0.00      RI0  C  
ATOM    176  C   VAL I  19     -11.415  12.869  60.714  1.00  0.00      RI0  C  
ATOM    177  O   VAL I  19     -11.298  12.124  59.737  1.00  0.00      RI0  O  
ATOM    178  CB  VAL I  19     -11.737  15.314  60.436  1.00  0.00      RI0  C  
ATOM    179  CG1 VAL I  19     -11.116  16.696  60.602  1.00  0.00      RI0  C  
ATOM    180  CG2 VAL I  19     -12.413  15.102  59.080  1.00  0.00      RI0  C  
ATOM    181  H   VAL I  19      -9.832  13.833  58.837  1.00  0.00      RI0  H  
ATOM    182  N   MET I  20     -12.182  12.570  61.773  1.00  0.00      RI0  N  
ATOM    183  CA  MET I  20     -12.994  11.364  61.792  1.00  0.00      RI0  C  
ATOM    184  C   MET I  20     -14.175  11.676  60.915  1.00  0.00      RI0  C  
ATOM    185  O   MET I  20     -14.780  12.745  61.056  1.00  0.00      RI0  O  
ATOM    186  CB  MET I  20     -13.429  11.003  63.211  1.00  0.00      RI0  C  
ATOM    187  CG  MET I  20     -12.441  10.057  63.895  1.00  0.00      RI0  C  
ATOM    188  SD  MET I  20     -12.854   9.715  65.613  1.00  0.00      RI0  S  
ATOM    189  CE  MET I  20     -12.353  11.297  66.307  1.00  0.00      RI0  C  
ATOM    190  H   MET I  20     -12.306  13.279  62.464  1.00  0.00      RI0  H  
ATOM    191  N   SER I  21     -14.501  10.768  60.014  1.00  0.00      RI0  N  
ATOM    192  CA  SER I  21     -15.583  11.002  59.071  1.00  0.00      RI0  C  
ATOM    193  C   SER I  21     -16.825  10.442  59.761  1.00  0.00      RI0  C  
ATOM    194  O   SER I  21     -17.730  11.191  60.087  1.00  0.00      RI0  O  
ATOM    195  CB  SER I  21     -15.249  10.266  57.782  1.00  0.00      RI0  C  
ATOM    196  OG  SER I  21     -16.279  10.393  56.796  1.00  0.00      RI0  O  
ATOM    197  H   SER I  21     -14.001   9.900  60.034  1.00  0.00      RI0  H  
ATOM    198  HG  SER I  21     -16.143   9.636  56.221  1.00  0.00      RI0  H  
ATOM    199  N   GLY I  22     -16.752   9.176  60.133  1.00  0.00      RI0  N  
ATOM    200  CA  GLY I  22     -17.685   8.467  60.993  1.00  0.00      RI0  C  
ATOM    201  C   GLY I  22     -16.856   7.789  62.071  1.00  0.00      RI0  C  
ATOM    202  O   GLY I  22     -15.720   8.202  62.340  1.00  0.00      RI0  O  
ATOM    203  H   GLY I  22     -15.917   8.695  59.873  1.00  0.00      RI0  H  
ATOM    204  N   PRO I  23     -17.334   6.688  62.656  1.00  0.00      RI0  N  
ATOM    205  CA  PRO I  23     -16.547   6.020  63.707  1.00  0.00      RI0  C  
ATOM    206  C   PRO I  23     -15.355   5.164  63.264  1.00  0.00      RI0  C  
ATOM    207  O   PRO I  23     -14.463   4.974  64.081  1.00  0.00      RI0  O  
ATOM    208  CB  PRO I  23     -17.609   5.111  64.332  1.00  0.00      RI0  C  
ATOM    209  CG  PRO I  23     -18.973   5.578  63.848  1.00  0.00      RI0  C  
ATOM    210  CD  PRO I  23     -18.654   6.114  62.466  1.00  0.00      RI0  C  
ATOM    211  N   TYR I  24     -15.318   4.644  62.019  1.00  0.00      RI0  N  
ATOM    212  CA  TYR I  24     -14.211   3.782  61.570  1.00  0.00      RI0  C  
ATOM    213  C   TYR I  24     -13.557   4.212  60.267  1.00  0.00      RI0  C  
ATOM    214  O   TYR I  24     -12.980   3.375  59.571  1.00  0.00      RI0  O  
ATOM    215  CB  TYR I  24     -14.672   2.323  61.521  1.00  0.00      RI0  C  
ATOM    216  CG  TYR I  24     -14.977   1.802  62.911  1.00  0.00      RI0  C  
ATOM    217  CD1 TYR I  24     -13.910   1.484  63.777  1.00  0.00      RI0  C  
ATOM    218  CD2 TYR I  24     -16.321   1.621  63.298  1.00  0.00      RI0  C  
ATOM    219  CE1 TYR I  24     -14.193   0.916  65.031  1.00  0.00      RI0  C  
ATOM    220  CE2 TYR I  24     -16.602   1.059  64.555  1.00  0.00      RI0  C  
ATOM    221  CZ  TYR I  24     -15.534   0.690  65.398  1.00  0.00      RI0  C  
ATOM    222  OH  TYR I  24     -15.806   0.084  66.612  1.00  0.00      RI0  O  
ATOM    223  H   TYR I  24     -16.093   4.808  61.412  1.00  0.00      RI0  H  
ATOM    224  HH  TYR I  24     -16.713  -0.222  66.592  1.00  0.00      RI0  H  
ATOM    225  N   GLU I  25     -13.587   5.512  59.965  1.00  0.00      RI0  N  
ATOM    226  CA  GLU I  25     -12.922   6.029  58.779  1.00  0.00      RI0  C  
ATOM    227  C   GLU I  25     -12.497   7.470  59.000  1.00  0.00      RI0  C  
ATOM    228  O   GLU I  25     -13.081   8.179  59.828  1.00  0.00      RI0  O  
ATOM    229  CB  GLU I  25     -13.793   5.934  57.513  1.00  0.00      RI0  C  
ATOM    230  CG  GLU I  25     -15.127   6.680  57.624  1.00  0.00      RI0  C  
ATOM    231  CD  GLU I  25     -15.735   6.958  56.258  1.00  0.00      RI0  C  
ATOM    232  OE1 GLU I  25     -15.404   7.966  55.647  1.00  0.00      RI0  O  
ATOM    233  OE2 GLU I  25     -16.607   6.213  55.831  1.00  0.00      RI0  O1-
ATOM    234  H   GLU I  25     -14.006   6.170  60.591  1.00  0.00      RI0  H  
ATOM    235  N   LEU I  26     -11.449   7.876  58.281  1.00  0.00      RI0  N  
ATOM    236  CA  LEU I  26     -10.914   9.225  58.335  1.00  0.00      RI0  C  
ATOM    237  C   LEU I  26     -11.121   9.879  56.992  1.00  0.00      RI0  C  
ATOM    238  O   LEU I  26     -11.179   9.194  55.979  1.00  0.00      RI0  O  
ATOM    239  CB  LEU I  26      -9.425   9.208  58.683  1.00  0.00      RI0  C  
ATOM    240  CG  LEU I  26      -9.090   8.525  60.009  1.00  0.00      RI0  C  
ATOM    241  CD1 LEU I  26      -7.579   8.408  60.215  1.00  0.00      RI0  C  
ATOM    242  CD2 LEU I  26      -9.766   9.211  61.195  1.00  0.00      RI0  C  
ATOM    243  H   LEU I  26     -11.123   7.309  57.527  1.00  0.00      RI0  H  
ATOM    244  N   LYS I  27     -11.186  11.204  56.970  1.00  0.00      RI0  N  
ATOM    245  CA  LYS I  27     -11.260  11.970  55.727  1.00  0.00      RI0  C  
ATOM    246  C   LYS I  27     -10.292  13.150  55.824  1.00  0.00      RI0  C  
ATOM    247  O   LYS I  27      -9.883  13.534  56.923  1.00  0.00      RI0  O  
ATOM    248  CB  LYS I  27     -12.666  12.461  55.367  1.00  0.00      RI0  C  
ATOM    249  CG  LYS I  27     -13.572  11.305  54.946  1.00  0.00      RI0  C  
ATOM    250  CD  LYS I  27     -14.735  11.684  54.032  1.00  0.00      RI0  C  
ATOM    251  CE  LYS I  27     -15.622  12.822  54.531  1.00  0.00      RI0  C  
ATOM    252  NZ  LYS I  27     -16.626  13.083  53.494  1.00  0.00      RI0  N1+
ATOM    253  H   LYS I  27     -11.087  11.733  57.817  1.00  0.00      RI0  H  
ATOM    254  HZ1 LYS I  27     -17.045  14.032  53.596  1.00  0.00      RI0  H  
ATOM    255  HZ2 LYS I  27     -16.206  13.051  52.540  1.00  0.00      RI0  H  
ATOM    256  HZ3 LYS I  27     -17.409  12.402  53.591  1.00  0.00      RI0  H  
ATOM    257  N   ALA I  28      -9.908  13.708  54.671  1.00  0.00      RI0  N  
ATOM    258  CA  ALA I  28      -8.949  14.805  54.623  1.00  0.00      RI0  C  
ATOM    259  C   ALA I  28      -9.591  16.056  54.063  1.00  0.00      RI0  C  
ATOM    260  O   ALA I  28     -10.287  16.009  53.046  1.00  0.00      RI0  O  
ATOM    261  CB  ALA I  28      -7.757  14.445  53.746  1.00  0.00      RI0  C  
ATOM    262  H   ALA I  28     -10.294  13.387  53.803  1.00  0.00      RI0  H  
ATOM    263  N   LEU I  29      -9.372  17.178  54.737  1.00  0.00      RI0  N  
ATOM    264  CA  LEU I  29      -9.941  18.446  54.301  1.00  0.00      RI0  C  
ATOM    265  C   LEU I  29      -9.093  19.633  54.745  1.00  0.00      RI0  C  
ATOM    266  O   LEU I  29      -8.311  19.538  55.685  1.00  0.00      RI0  O  
ATOM    267  CB  LEU I  29     -11.414  18.602  54.708  1.00  0.00      RI0  C  
ATOM    268  CG  LEU I  29     -11.687  19.069  56.138  1.00  0.00      RI0  C  
ATOM    269  CD1 LEU I  29     -13.157  19.450  56.315  1.00  0.00      RI0  C  
ATOM    270  CD2 LEU I  29     -11.245  18.057  57.189  1.00  0.00      RI0  C  
ATOM    271  H   LEU I  29      -8.788  17.203  55.555  1.00  0.00      RI0  H  
ATOM    272  N   HIS I  30      -9.245  20.745  54.053  1.00  0.00      RI0  N  
ATOM    273  CA  HIS I  30      -8.561  21.971  54.385  1.00  0.00      RI0  C  
ATOM    274  C   HIS I  30      -9.239  22.576  55.595  1.00  0.00      RI0  C  
ATOM    275  O   HIS I  30     -10.400  22.984  55.518  1.00  0.00      RI0  O  
ATOM    276  CB  HIS I  30      -8.624  23.014  53.267  1.00  0.00      RI0  C  
ATOM    277  CG  HIS I  30      -8.026  22.527  51.970  1.00  0.00      RI0  C  
ATOM    278  CD2 HIS I  30      -6.731  22.738  51.486  1.00  0.00      RI0  C  
ATOM    279  ND1 HIS I  30      -8.718  21.833  51.053  1.00  0.00      RI0  N  
ATOM    280  CE1 HIS I  30      -7.886  21.607  49.993  1.00  0.00      RI0  C  
ATOM    281  NE2 HIS I  30      -6.660  22.164  50.259  1.00  0.00      RI0  N  
ATOM    282  H   HIS I  30      -9.952  20.767  53.336  1.00  0.00      RI0  H  
ATOM    283  HD1 HIS I  30      -9.647  21.506  51.155  1.00  0.00      RI0  H  
ATOM    284  N   LEU I  31      -8.514  22.621  56.712  1.00  0.00      RI0  N  
ATOM    285  CA  LEU I  31      -8.975  23.230  57.947  1.00  0.00      RI0  C  
ATOM    286  C   LEU I  31      -8.000  24.315  58.322  1.00  0.00      RI0  C  
ATOM    287  O   LEU I  31      -6.783  24.133  58.210  1.00  0.00      RI0  O  
ATOM    288  CB  LEU I  31      -8.995  22.232  59.102  1.00  0.00      RI0  C  
ATOM    289  CG  LEU I  31     -10.119  21.207  59.058  1.00  0.00      RI0  C  
ATOM    290  CD1 LEU I  31     -10.011  20.239  60.236  1.00  0.00      RI0  C  
ATOM    291  CD2 LEU I  31     -11.495  21.871  58.992  1.00  0.00      RI0  C  
ATOM    292  H   LEU I  31      -7.562  22.312  56.701  1.00  0.00      RI0  H  
ATOM    293  N   GLN I  32      -8.529  25.396  58.868  1.00  0.00      RI0  N  
ATOM    294  CA  GLN I  32      -7.721  26.500  59.352  1.00  0.00      RI0  C  
ATOM    295  C   GLN I  32      -8.519  27.233  60.446  1.00  0.00      RI0  C  
ATOM    296  O   GLN I  32      -9.757  27.191  60.456  1.00  0.00      RI0  O  
ATOM    297  CB  GLN I  32      -7.386  27.506  58.244  1.00  0.00      RI0  C  
ATOM    298  CG  GLN I  32      -6.261  27.079  57.300  1.00  0.00      RI0  C  
ATOM    299  CD  GLN I  32      -6.033  28.163  56.276  1.00  0.00      RI0  C  
ATOM    300  NE2 GLN I  32      -5.776  27.687  55.045  1.00  0.00      RI0  N  
ATOM    301  OE1 GLN I  32      -6.089  29.350  56.575  1.00  0.00      RI0  O  
ATOM    302  H   GLN I  32      -9.518  25.516  58.990  1.00  0.00      RI0  H  
ATOM    303 HE21 GLN I  32      -5.746  26.700  54.882  1.00  0.00      RI0  H  
ATOM    304 HE22 GLN I  32      -5.610  28.301  54.274  1.00  0.00      RI0  H  
ATOM    305  N   GLY I  33      -7.802  27.813  61.397  1.00  0.00      RI0  N  
ATOM    306  CA  GLY I  33      -8.406  28.526  62.514  1.00  0.00      RI0  C  
ATOM    307  C   GLY I  33      -9.014  27.612  63.561  1.00  0.00      RI0  C  
ATOM    308  O   GLY I  33      -8.465  26.546  63.864  1.00  0.00      RI0  O  
ATOM    309  H   GLY I  33      -6.815  27.664  61.404  1.00  0.00      RI0  H  
ATOM    310  N   GLN I  34     -10.163  28.029  64.125  1.00  0.00      RI0  N  
ATOM    311  CA  GLN I  34     -10.880  27.259  65.148  1.00  0.00      RI0  C  
ATOM    312  C   GLN I  34     -11.305  25.864  64.654  1.00  0.00      RI0  C  
ATOM    313  O   GLN I  34     -11.220  24.906  65.424  1.00  0.00      RI0  O  
ATOM    314  CB  GLN I  34     -12.070  28.028  65.723  1.00  0.00      RI0  C  
ATOM    315  CG  GLN I  34     -12.698  27.305  66.920  1.00  0.00      RI0  C  
ATOM    316  CD  GLN I  34     -11.628  27.128  67.986  1.00  0.00      RI0  C  
ATOM    317  NE2 GLN I  34     -11.679  25.937  68.613  1.00  0.00      RI0  N  
ATOM    318  OE1 GLN I  34     -10.818  28.024  68.221  1.00  0.00      RI0  O  
ATOM    319  H   GLN I  34     -10.596  28.853  63.766  1.00  0.00      RI0  H  
ATOM    320 HE21 GLN I  34     -12.317  25.189  68.397  1.00  0.00      RI0  H  
ATOM    321 HE22 GLN I  34     -11.113  25.591  69.371  1.00  0.00      RI0  H  
ATOM    322  N   ASP I  35     -11.716  25.739  63.375  1.00  0.00      RI0  N  
ATOM    323  CA  ASP I  35     -12.120  24.448  62.812  1.00  0.00      RI0  C  
ATOM    324  C   ASP I  35     -10.995  23.391  62.804  1.00  0.00      RI0  C  
ATOM    325  O   ASP I  35     -11.292  22.211  62.619  1.00  0.00      RI0  O  
ATOM    326  CB  ASP I  35     -12.680  24.648  61.412  1.00  0.00      RI0  C  
ATOM    327  CG  ASP I  35     -14.002  25.352  61.554  1.00  0.00      RI0  C  
ATOM    328  OD1 ASP I  35     -13.998  26.573  61.709  1.00  0.00      RI0  O  
ATOM    329  OD2 ASP I  35     -15.024  24.667  61.546  1.00  0.00      RI0  O1-
ATOM    330  H   ASP I  35     -11.928  26.533  62.801  1.00  0.00      RI0  H  
ATOM    331  N   MET I  36      -9.735  23.788  63.086  1.00  0.00      RI0  N  
ATOM    332  CA  MET I  36      -8.612  22.846  63.202  1.00  0.00      RI0  C  
ATOM    333  C   MET I  36      -8.746  21.898  64.393  1.00  0.00      RI0  C  
ATOM    334  O   MET I  36      -8.189  20.805  64.365  1.00  0.00      RI0  O  
ATOM    335  CB  MET I  36      -7.244  23.519  63.246  1.00  0.00      RI0  C  
ATOM    336  CG  MET I  36      -6.937  24.255  61.951  1.00  0.00      RI0  C  
ATOM    337  SD  MET I  36      -5.192  24.627  61.735  1.00  0.00      RI0  S  
ATOM    338  CE  MET I  36      -4.703  23.009  61.119  1.00  0.00      RI0  C  
ATOM    339  H   MET I  36      -9.578  24.748  63.323  1.00  0.00      RI0  H  
ATOM    340  N   GLU I  37      -9.476  22.316  65.434  1.00  0.00      RI0  N  
ATOM    341  CA  GLU I  37      -9.740  21.487  66.609  1.00  0.00      RI0  C  
ATOM    342  C   GLU I  37     -10.425  20.149  66.217  1.00  0.00      RI0  C  
ATOM    343  O   GLU I  37     -10.358  19.195  66.991  1.00  0.00      RI0  O  
ATOM    344  CB  GLU I  37     -10.601  22.347  67.533  1.00  0.00      RI0  C  
ATOM    345  CG  GLU I  37     -10.850  21.872  68.960  1.00  0.00      RI0  C  
ATOM    346  CD  GLU I  37     -11.599  22.999  69.642  1.00  0.00      RI0  C  
ATOM    347  OE1 GLU I  37     -11.003  23.707  70.452  1.00  0.00      RI0  O  
ATOM    348  OE2 GLU I  37     -12.766  23.210  69.316  1.00  0.00      RI0  O1-
ATOM    349  H   GLU I  37      -9.937  23.207  65.405  1.00  0.00      RI0  H  
ATOM    350  N   GLN I  38     -11.059  20.073  65.021  1.00  0.00      RI0  N  
ATOM    351  CA  GLN I  38     -11.704  18.851  64.547  1.00  0.00      RI0  C  
ATOM    352  C   GLN I  38     -10.687  17.757  64.183  1.00  0.00      RI0  C  
ATOM    353  O   GLN I  38     -11.074  16.584  64.087  1.00  0.00      RI0  O  
ATOM    354  CB  GLN I  38     -12.617  19.166  63.362  1.00  0.00      RI0  C  
ATOM    355  CG  GLN I  38     -13.637  20.267  63.669  1.00  0.00      RI0  C  
ATOM    356  CD  GLN I  38     -14.491  20.506  62.441  1.00  0.00      RI0  C  
ATOM    357  NE2 GLN I  38     -14.676  21.806  62.150  1.00  0.00      RI0  N  
ATOM    358  OE1 GLN I  38     -14.954  19.565  61.803  1.00  0.00      RI0  O  
ATOM    359  H   GLN I  38     -11.051  20.867  64.413  1.00  0.00      RI0  H  
ATOM    360 HE21 GLN I  38     -14.286  22.563  62.681  1.00  0.00      RI0  H  
ATOM    361 HE22 GLN I  38     -15.205  22.173  61.382  1.00  0.00      RI0  H  
ATOM    362  N   GLN I  39      -9.409  18.122  63.961  1.00  0.00      RI0  N  
ATOM    363  CA  GLN I  39      -8.426  17.143  63.531  1.00  0.00      RI0  C  
ATOM    364  C   GLN I  39      -8.148  16.041  64.549  1.00  0.00      RI0  C  
ATOM    365  O   GLN I  39      -8.208  16.255  65.757  1.00  0.00      RI0  O  
ATOM    366  CB  GLN I  39      -7.184  17.809  62.923  1.00  0.00      RI0  C  
ATOM    367  CG  GLN I  39      -6.212  18.433  63.916  1.00  0.00      RI0  C  
ATOM    368  CD  GLN I  39      -5.447  19.550  63.231  1.00  0.00      RI0  C  
ATOM    369  NE2 GLN I  39      -5.277  20.609  64.039  1.00  0.00      RI0  N  
ATOM    370  OE1 GLN I  39      -5.038  19.482  62.070  1.00  0.00      RI0  O  
ATOM    371  H   GLN I  39      -9.117  19.040  64.218  1.00  0.00      RI0  H  
ATOM    372 HE21 GLN I  39      -5.743  20.576  64.927  1.00  0.00      RI0  H  
ATOM    373 HE22 GLN I  39      -4.754  21.427  63.810  1.00  0.00      RI0  H  
ATOM    374  N   VAL I  40      -7.853  14.853  64.021  1.00  0.00      RI0  N  
ATOM    375  CA  VAL I  40      -7.580  13.671  64.819  1.00  0.00      RI0  C  
ATOM    376  C   VAL I  40      -6.200  13.753  65.383  1.00  0.00      RI0  C  
ATOM    377  O   VAL I  40      -5.265  14.122  64.673  1.00  0.00      RI0  O  
ATOM    378  CB  VAL I  40      -7.750  12.415  63.964  1.00  0.00      RI0  C  
ATOM    379  CG1 VAL I  40      -7.357  11.134  64.699  1.00  0.00      RI0  C  
ATOM    380  CG2 VAL I  40      -9.186  12.337  63.467  1.00  0.00      RI0  C  
ATOM    381  H   VAL I  40      -7.699  14.819  63.034  1.00  0.00      RI0  H  
ATOM    382  N   VAL I  41      -6.063  13.363  66.655  1.00  0.00      RI0  N  
ATOM    383  CA  VAL I  41      -4.780  13.268  67.303  1.00  0.00      RI0  C  
ATOM    384  C   VAL I  41      -4.440  11.796  67.377  1.00  0.00      RI0  C  
ATOM    385  O   VAL I  41      -5.248  10.995  67.842  1.00  0.00      RI0  O  
ATOM    386  CB  VAL I  41      -4.784  13.910  68.688  1.00  0.00      RI0  C  
ATOM    387  CG1 VAL I  41      -3.370  13.906  69.274  1.00  0.00      RI0  C  
ATOM    388  CG2 VAL I  41      -5.368  15.322  68.632  1.00  0.00      RI0  C  
ATOM    389  H   VAL I  41      -6.846  12.986  67.146  1.00  0.00      RI0  H  
ATOM    390  N   PHE I  42      -3.257  11.442  66.883  1.00  0.00      RI0  N  
ATOM    391  CA  PHE I  42      -2.751  10.083  66.914  1.00  0.00      RI0  C  
ATOM    392  C   PHE I  42      -1.798   9.855  68.079  1.00  0.00      RI0  C  
ATOM    393  O   PHE I  42      -1.153  10.789  68.551  1.00  0.00      RI0  O  
ATOM    394  CB  PHE I  42      -2.025   9.754  65.609  1.00  0.00      RI0  C  
ATOM    395  CG  PHE I  42      -2.926   9.986  64.420  1.00  0.00      RI0  C  
ATOM    396  CD1 PHE I  42      -3.821   8.998  64.026  1.00  0.00      RI0  C  
ATOM    397  CD2 PHE I  42      -2.856  11.183  63.715  1.00  0.00      RI0  C  
ATOM    398  CE1 PHE I  42      -4.640   9.205  62.922  1.00  0.00      RI0  C  
ATOM    399  CE2 PHE I  42      -3.677  11.392  62.613  1.00  0.00      RI0  C  
ATOM    400  CZ  PHE I  42      -4.565  10.399  62.214  1.00  0.00      RI0  C  
ATOM    401  H   PHE I  42      -2.642  12.160  66.579  1.00  0.00      RI0  H  
ATOM    402  N   SER I  43      -1.712   8.601  68.530  1.00  0.00      RI0  N  
ATOM    403  CA  SER I  43      -0.673   8.116  69.408  1.00  0.00      RI0  C  
ATOM    404  C   SER I  43       0.162   7.205  68.490  1.00  0.00      RI0  C  
ATOM    405  O   SER I  43      -0.301   6.134  68.102  1.00  0.00      RI0  O  
ATOM    406  CB  SER I  43      -1.355   7.464  70.597  1.00  0.00      RI0  C  
ATOM    407  OG  SER I  43      -2.247   8.445  71.138  1.00  0.00      RI0  O  
ATOM    408  H   SER I  43      -2.285   7.887  68.138  1.00  0.00      RI0  H  
ATOM    409  HG  SER I  43      -1.721   9.226  71.283  1.00  0.00      RI0  H  
ATOM    410  N   MET I  44       1.343   7.680  68.066  1.00  0.00      RI0  N  
ATOM    411  CA  MET I  44       2.248   6.948  67.186  1.00  0.00      RI0  C  
ATOM    412  C   MET I  44       3.176   6.131  68.069  1.00  0.00      RI0  C  
ATOM    413  O   MET I  44       3.954   6.713  68.808  1.00  0.00      RI0  O  
ATOM    414  CB  MET I  44       3.063   7.921  66.336  1.00  0.00      RI0  C  
ATOM    415  CG  MET I  44       4.113   7.202  65.488  1.00  0.00      RI0  C  
ATOM    416  SD  MET I  44       5.157   8.324  64.541  1.00  0.00      RI0  S  
ATOM    417  CE  MET I  44       3.876   9.069  63.521  1.00  0.00      RI0  C  
ATOM    418  H   MET I  44       1.672   8.547  68.436  1.00  0.00      RI0  H  
ATOM    419  N   SER I  45       3.092   4.803  68.009  1.00  0.00      RI0  N  
ATOM    420  CA  SER I  45       3.960   3.938  68.810  1.00  0.00      RI0  C  
ATOM    421  C   SER I  45       5.118   3.434  67.968  1.00  0.00      RI0  C  
ATOM    422  O   SER I  45       4.956   3.208  66.779  1.00  0.00      RI0  O  
ATOM    423  CB  SER I  45       3.056   2.869  69.396  1.00  0.00      RI0  C  
ATOM    424  OG  SER I  45       1.956   3.543  70.015  1.00  0.00      RI0  O  
ATOM    425  H   SER I  45       2.453   4.376  67.367  1.00  0.00      RI0  H  
ATOM    426  HG  SER I  45       2.317   3.942  70.805  1.00  0.00      RI0  H  
ATOM    427  N   PHE I  46       6.283   3.251  68.585  1.00  0.00      RI0  N  
ATOM    428  CA  PHE I  46       7.499   2.776  67.909  1.00  0.00      RI0  C  
ATOM    429  C   PHE I  46       7.584   1.284  68.210  1.00  0.00      RI0  C  
ATOM    430  O   PHE I  46       7.859   0.874  69.338  1.00  0.00      RI0  O  
ATOM    431  CB  PHE I  46       8.711   3.546  68.431  1.00  0.00      RI0  C  
ATOM    432  CG  PHE I  46       8.391   5.021  68.366  1.00  0.00      RI0  C  
ATOM    433  CD1 PHE I  46       8.381   5.780  69.530  1.00  0.00      RI0  C  
ATOM    434  CD2 PHE I  46       8.086   5.615  67.148  1.00  0.00      RI0  C  
ATOM    435  CE1 PHE I  46       8.036   7.125  69.481  1.00  0.00      RI0  C  
ATOM    436  CE2 PHE I  46       7.741   6.961  67.098  1.00  0.00      RI0  C  
ATOM    437  CZ  PHE I  46       7.703   7.713  68.266  1.00  0.00      RI0  C  
ATOM    438  H   PHE I  46       6.307   3.395  69.577  1.00  0.00      RI0  H  
ATOM    439  N   VAL I  47       7.288   0.480  67.189  1.00  0.00      RI0  N  
ATOM    440  CA  VAL I  47       7.073  -0.948  67.323  1.00  0.00      RI0  C  
ATOM    441  C   VAL I  47       8.183  -1.807  66.727  1.00  0.00      RI0  C  
ATOM    442  O   VAL I  47       9.100  -1.292  66.090  1.00  0.00      RI0  O  
ATOM    443  CB  VAL I  47       5.708  -1.309  66.739  1.00  0.00      RI0  C  
ATOM    444  CG1 VAL I  47       4.633  -0.444  67.395  1.00  0.00      RI0  C  
ATOM    445  CG2 VAL I  47       5.686  -1.188  65.215  1.00  0.00      RI0  C  
ATOM    446  H   VAL I  47       7.272   0.875  66.264  1.00  0.00      RI0  H  
ATOM    447  N   GLN I  48       8.103  -3.129  66.957  1.00  0.00      RI0  N  
ATOM    448  CA  GLN I  48       9.053  -4.088  66.423  1.00  0.00      RI0  C  
ATOM    449  C   GLN I  48       8.812  -4.262  64.905  1.00  0.00      RI0  C  
ATOM    450  O   GLN I  48       7.672  -4.251  64.434  1.00  0.00      RI0  O  
ATOM    451  CB  GLN I  48       8.836  -5.416  67.164  1.00  0.00      RI0  C  
ATOM    452  CG  GLN I  48       9.505  -6.658  66.564  1.00  0.00      RI0  C  
ATOM    453  CD  GLN I  48       8.814  -7.898  67.098  1.00  0.00      RI0  C  
ATOM    454  NE2 GLN I  48       7.843  -8.344  66.280  1.00  0.00      RI0  N  
ATOM    455  OE1 GLN I  48       9.118  -8.414  68.177  1.00  0.00      RI0  O  
ATOM    456  H   GLN I  48       7.239  -3.464  67.343  1.00  0.00      RI0  H  
ATOM    457 HE21 GLN I  48       7.652  -7.842  65.432  1.00  0.00      RI0  H  
ATOM    458 HE22 GLN I  48       7.268  -9.151  66.424  1.00  0.00      RI0  H  
ATOM    459  N   GLY I  49       9.890  -4.432  64.164  1.00  0.00      RI0  N  
ATOM    460  CA  GLY I  49       9.822  -4.652  62.728  1.00  0.00      RI0  C  
ATOM    461  C   GLY I  49      11.142  -4.375  62.052  1.00  0.00      RI0  C  
ATOM    462  O   GLY I  49      12.054  -3.809  62.672  1.00  0.00      RI0  O  
ATOM    463  H   GLY I  49      10.830  -4.280  64.478  1.00  0.00      RI0  H  
ATOM    464  N   GLU I  50      11.254  -4.757  60.752  1.00  0.00      RI0  N  
ATOM    465  CA  GLU I  50      12.461  -4.521  59.944  1.00  0.00      RI0  C  
ATOM    466  C   GLU I  50      12.692  -3.017  59.885  1.00  0.00      RI0  C  
ATOM    467  O   GLU I  50      11.783  -2.276  59.510  1.00  0.00      RI0  O  
ATOM    468  CB  GLU I  50      12.269  -5.158  58.561  1.00  0.00      RI0  C  
ATOM    469  CG  GLU I  50      13.378  -4.900  57.529  1.00  0.00      RI0  C  
ATOM    470  CD  GLU I  50      13.223  -3.526  56.892  1.00  0.00      RI0  C  
ATOM    471  OE1 GLU I  50      14.171  -2.743  56.891  1.00  0.00      RI0  O  
ATOM    472  OE2 GLU I  50      12.148  -3.217  56.386  1.00  0.00      RI0  O1-
ATOM    473  H   GLU I  50      10.434  -5.047  60.266  1.00  0.00      RI0  H  
ATOM    474  N   GLU I  51      13.844  -2.570  60.381  1.00  0.00      RI0  N  
ATOM    475  CA  GLU I  51      14.129  -1.149  60.489  1.00  0.00      RI0  C  
ATOM    476  C   GLU I  51      15.416  -0.832  59.768  1.00  0.00      RI0  C  
ATOM    477  O   GLU I  51      16.423  -1.515  59.942  1.00  0.00      RI0  O  
ATOM    478  CB  GLU I  51      14.155  -0.891  62.009  1.00  0.00      RI0  C  
ATOM    479  CG  GLU I  51      14.178   0.533  62.576  1.00  0.00      RI0  C  
ATOM    480  CD  GLU I  51      13.646   0.518  64.014  1.00  0.00      RI0  C  
ATOM    481  OE1 GLU I  51      13.745  -0.510  64.688  1.00  0.00      RI0  O  
ATOM    482  OE2 GLU I  51      13.091   1.526  64.455  1.00  0.00      RI0  O1-
ATOM    483  H   GLU I  51      14.594  -3.183  60.623  1.00  0.00      RI0  H  
ATOM    484  N   SER I  52      15.373   0.224  58.978  1.00  0.00      RI0  N  
ATOM    485  CA  SER I  52      16.512   0.697  58.244  1.00  0.00      RI0  C  
ATOM    486  C   SER I  52      16.706   2.149  58.702  1.00  0.00      RI0  C  
ATOM    487  O   SER I  52      15.986   2.646  59.589  1.00  0.00      RI0  O  
ATOM    488  CB  SER I  52      16.092   0.548  56.799  1.00  0.00      RI0  C  
ATOM    489  OG  SER I  52      14.861  -0.185  56.846  1.00  0.00      RI0  O  
ATOM    490  H   SER I  52      14.575   0.830  58.987  1.00  0.00      RI0  H  
ATOM    491  HG  SER I  52      15.087  -1.055  57.192  1.00  0.00      RI0  H  
ATOM    492  N   ASN I  53      17.704   2.806  58.140  1.00  0.00      RI0  N  
ATOM    493  CA  ASN I  53      18.063   4.150  58.550  1.00  0.00      RI0  C  
ATOM    494  C   ASN I  53      16.937   5.207  58.311  1.00  0.00      RI0  C  
ATOM    495  O   ASN I  53      16.642   5.991  59.227  1.00  0.00      RI0  O  
ATOM    496  CB  ASN I  53      19.313   4.656  57.826  1.00  0.00      RI0  C  
ATOM    497  CG  ASN I  53      20.539   3.920  58.303  1.00  0.00      RI0  C  
ATOM    498  ND2 ASN I  53      21.374   4.680  59.032  1.00  0.00      RI0  N  
ATOM    499  OD1 ASN I  53      20.728   2.742  58.021  1.00  0.00      RI0  O  
ATOM    500  H   ASN I  53      18.270   2.364  57.444  1.00  0.00      RI0  H  
ATOM    501 HD21 ASN I  53      22.228   4.311  59.396  1.00  0.00      RI0  H  
ATOM    502 HD22 ASN I  53      21.144   5.634  59.224  1.00  0.00      RI0  H  
ATOM    503  N   ASP I  54      16.266   5.189  57.139  1.00  0.00      RI0  N  
ATOM    504  CA  ASP I  54      15.146   6.119  56.867  1.00  0.00      RI0  C  
ATOM    505  C   ASP I  54      13.750   5.447  56.909  1.00  0.00      RI0  C  
ATOM    506  O   ASP I  54      12.766   6.105  56.570  1.00  0.00      RI0  O  
ATOM    507  CB  ASP I  54      15.362   6.577  55.427  1.00  0.00      RI0  C  
ATOM    508  CG  ASP I  54      15.661   5.320  54.610  1.00  0.00      RI0  C  
ATOM    509  OD1 ASP I  54      16.834   5.039  54.361  1.00  0.00      RI0  O  
ATOM    510  OD2 ASP I  54      14.742   4.568  54.292  1.00  0.00      RI0  O1-
ATOM    511  H   ASP I  54      16.513   4.562  56.398  1.00  0.00      RI0  H  
ATOM    512  N   LYS I  55      13.656   4.177  57.390  1.00  0.00      RI0  N  
ATOM    513  CA  LYS I  55      12.403   3.392  57.509  1.00  0.00      RI0  C  
ATOM    514  C   LYS I  55      12.243   2.944  58.964  1.00  0.00      RI0  C  
ATOM    515  O   LYS I  55      12.982   2.068  59.417  1.00  0.00      RI0  O  
ATOM    516  CB  LYS I  55      12.373   2.111  56.671  1.00  0.00      RI0  C  
ATOM    517  CG  LYS I  55      12.241   2.277  55.159  1.00  0.00      RI0  C  
ATOM    518  CD  LYS I  55      11.744   1.019  54.421  1.00  0.00      RI0  C  
ATOM    519  CE  LYS I  55      12.666  -0.210  54.373  1.00  0.00      RI0  C  
ATOM    520  NZ  LYS I  55      12.748  -0.886  55.673  1.00  0.00      RI0  N1+
ATOM    521  H   LYS I  55      14.485   3.769  57.769  1.00  0.00      RI0  H  
ATOM    522  HZ1 LYS I  55      13.274  -1.790  55.632  1.00  0.00      RI0  H  
ATOM    523  HZ2 LYS I  55      13.273  -0.317  56.365  1.00  0.00      RI0  H  
ATOM    524  HZ3 LYS I  55      11.840  -1.203  56.066  1.00  0.00      RI0  H  
ATOM    525  N   ILE I  56      11.251   3.486  59.663  1.00  0.00      RI0  N  
ATOM    526  CA  ILE I  56      11.018   3.216  61.081  1.00  0.00      RI0  C  
ATOM    527  C   ILE I  56       9.645   2.592  61.268  1.00  0.00      RI0  C  
ATOM    528  O   ILE I  56       8.667   3.253  60.938  1.00  0.00      RI0  O  
ATOM    529  CB  ILE I  56      11.160   4.496  61.909  1.00  0.00      RI0  C  
ATOM    530  CG1 ILE I  56      12.525   5.157  61.687  1.00  0.00      RI0  C  
ATOM    531  CG2 ILE I  56      10.874   4.238  63.390  1.00  0.00      RI0  C  
ATOM    532  CD1 ILE I  56      13.701   4.321  62.191  1.00  0.00      RI0  C  
ATOM    533  H   ILE I  56      10.641   4.130  59.201  1.00  0.00      RI0  H  
ATOM    534  N   PRO I  57       9.522   1.357  61.815  1.00  0.00      RI0  N  
ATOM    535  CA  PRO I  57       8.178   0.792  61.997  1.00  0.00      RI0  C  
ATOM    536  C   PRO I  57       7.410   1.470  63.125  1.00  0.00      RI0  C  
ATOM    537  O   PRO I  57       7.937   1.660  64.229  1.00  0.00      RI0  O  
ATOM    538  CB  PRO I  57       8.475  -0.674  62.336  1.00  0.00      RI0  C  
ATOM    539  CG  PRO I  57       9.940  -0.915  61.977  1.00  0.00      RI0  C  
ATOM    540  CD  PRO I  57      10.582   0.444  62.192  1.00  0.00      RI0  C  
ATOM    541  N   VAL I  58       6.157   1.849  62.824  1.00  0.00      RI0  N  
ATOM    542  CA  VAL I  58       5.267   2.492  63.773  1.00  0.00      RI0  C  
ATOM    543  C   VAL I  58       3.864   1.898  63.674  1.00  0.00      RI0  C  
ATOM    544  O   VAL I  58       3.516   1.276  62.674  1.00  0.00      RI0  O  
ATOM    545  CB  VAL I  58       5.205   4.008  63.528  1.00  0.00      RI0  C  
ATOM    546  CG1 VAL I  58       6.555   4.687  63.767  1.00  0.00      RI0  C  
ATOM    547  CG2 VAL I  58       4.641   4.326  62.141  1.00  0.00      RI0  C  
ATOM    548  H   VAL I  58       5.762   1.656  61.925  1.00  0.00      RI0  H  
ATOM    549  N   ALA I  59       3.059   2.102  64.717  1.00  0.00      RI0  N  
ATOM    550  CA  ALA I  59       1.627   1.860  64.693  1.00  0.00      RI0  C  
ATOM    551  C   ALA I  59       0.953   3.223  64.912  1.00  0.00      RI0  C  
ATOM    552  O   ALA I  59       1.498   4.092  65.599  1.00  0.00      RI0  O  
ATOM    553  CB  ALA I  59       1.211   0.910  65.815  1.00  0.00      RI0  C  
ATOM    554  H   ALA I  59       3.414   2.640  65.486  1.00  0.00      RI0  H  
ATOM    555  N   LEU I  60      -0.227   3.405  64.331  1.00  0.00      RI0  N  
ATOM    556  CA  LEU I  60      -0.984   4.648  64.450  1.00  0.00      RI0  C  
ATOM    557  C   LEU I  60      -2.328   4.405  65.110  1.00  0.00      RI0  C  
ATOM    558  O   LEU I  60      -3.252   3.916  64.471  1.00  0.00      RI0  O  
ATOM    559  CB  LEU I  60      -1.189   5.276  63.072  1.00  0.00      RI0  C  
ATOM    560  CG  LEU I  60       0.113   5.781  62.453  1.00  0.00      RI0  C  
ATOM    561  CD1 LEU I  60      -0.062   6.200  60.993  1.00  0.00      RI0  C  
ATOM    562  CD2 LEU I  60       0.719   6.903  63.293  1.00  0.00      RI0  C  
ATOM    563  H   LEU I  60      -0.652   2.651  63.828  1.00  0.00      RI0  H  
ATOM    564  N   GLY I  61      -2.410   4.715  66.392  1.00  0.00      RI0  N  
ATOM    565  CA  GLY I  61      -3.641   4.626  67.156  1.00  0.00      RI0  C  
ATOM    566  C   GLY I  61      -4.253   5.997  67.336  1.00  0.00      RI0  C  
ATOM    567  O   GLY I  61      -3.563   6.998  67.190  1.00  0.00      RI0  O  
ATOM    568  H   GLY I  61      -1.639   5.178  66.839  1.00  0.00      RI0  H  
ATOM    569  N   LEU I  62      -5.545   6.072  67.618  1.00  0.00      RI0  N  
ATOM    570  CA  LEU I  62      -6.199   7.360  67.908  1.00  0.00      RI0  C  
ATOM    571  C   LEU I  62      -5.991   7.646  69.385  1.00  0.00      RI0  C  
ATOM    572  O   LEU I  62      -6.196   6.751  70.202  1.00  0.00      RI0  O  
ATOM    573  CB  LEU I  62      -7.686   7.294  67.562  1.00  0.00      RI0  C  
ATOM    574  CG  LEU I  62      -8.042   7.755  66.141  1.00  0.00      RI0  C  
ATOM    575  CD1 LEU I  62      -7.254   7.040  65.040  1.00  0.00      RI0  C  
ATOM    576  CD2 LEU I  62      -9.551   7.673  65.897  1.00  0.00      RI0  C  
ATOM    577  H   LEU I  62      -6.035   5.220  67.817  1.00  0.00      RI0  H  
ATOM    578  N   LYS I  63      -5.553   8.862  69.743  1.00  0.00      RI0  N  
ATOM    579  CA  LYS I  63      -5.249   9.206  71.137  1.00  0.00      RI0  C  
ATOM    580  C   LYS I  63      -6.451   8.944  72.061  1.00  0.00      RI0  C  
ATOM    581  O   LYS I  63      -7.561   9.391  71.768  1.00  0.00      RI0  O  
ATOM    582  CB  LYS I  63      -4.853  10.681  71.226  1.00  0.00      RI0  C  
ATOM    583  CG  LYS I  63      -4.129  11.046  72.521  1.00  0.00      RI0  C  
ATOM    584  CD  LYS I  63      -4.092  12.556  72.768  1.00  0.00      RI0  C  
ATOM    585  CE  LYS I  63      -3.232  12.958  73.971  1.00  0.00      RI0  C  
ATOM    586  NZ  LYS I  63      -3.659  12.247  75.177  1.00  0.00      RI0  N1+
ATOM    587  H   LYS I  63      -5.467   9.564  69.038  1.00  0.00      RI0  H  
ATOM    588  HZ1 LYS I  63      -3.727  11.217  75.016  1.00  0.00      RI0  H  
ATOM    589  HZ2 LYS I  63      -3.070  12.418  76.009  1.00  0.00      RI0  H  
ATOM    590  HZ3 LYS I  63      -4.648  12.478  75.413  1.00  0.00      RI0  H  
ATOM    591  N   GLU I  64      -6.206   8.196  73.162  1.00  0.00      RI0  N  
ATOM    592  CA  GLU I  64      -7.192   7.817  74.178  1.00  0.00      RI0  C  
ATOM    593  C   GLU I  64      -8.342   6.972  73.621  1.00  0.00      RI0  C  
ATOM    594  O   GLU I  64      -9.422   6.947  74.204  1.00  0.00      RI0  O  
ATOM    595  CB  GLU I  64      -7.762   8.995  74.981  1.00  0.00      RI0  C  
ATOM    596  CG  GLU I  64      -6.919   9.418  76.187  1.00  0.00      RI0  C  
ATOM    597  CD  GLU I  64      -5.799  10.331  75.749  1.00  0.00      RI0  C  
ATOM    598  OE1 GLU I  64      -6.048  11.520  75.582  1.00  0.00      RI0  O  
ATOM    599  OE2 GLU I  64      -4.667   9.879  75.586  1.00  0.00      RI0  O1-
ATOM    600  H   GLU I  64      -5.246   7.969  73.313  1.00  0.00      RI0  H  
ATOM    601  N   LYS I  65      -8.104   6.241  72.525  1.00  0.00      RI0  N  
ATOM    602  CA  LYS I  65      -9.109   5.358  71.956  1.00  0.00      RI0  C  
ATOM    603  C   LYS I  65      -8.441   4.052  71.549  1.00  0.00      RI0  C  
ATOM    604  O   LYS I  65      -7.308   4.055  71.061  1.00  0.00      RI0  O  
ATOM    605  CB  LYS I  65      -9.741   6.050  70.734  1.00  0.00      RI0  C  
ATOM    606  CG  LYS I  65     -10.368   7.419  71.047  1.00  0.00      RI0  C  
ATOM    607  CD  LYS I  65     -10.798   8.229  69.822  1.00  0.00      RI0  C  
ATOM    608  CE  LYS I  65     -11.089   9.701  70.152  1.00  0.00      RI0  C  
ATOM    609  NZ  LYS I  65     -12.362   9.862  70.861  1.00  0.00      RI0  N1+
ATOM    610  H   LYS I  65      -7.224   6.310  72.046  1.00  0.00      RI0  H  
ATOM    611  HZ1 LYS I  65     -13.172  10.013  70.224  1.00  0.00      RI0  H  
ATOM    612  HZ2 LYS I  65     -12.565   9.082  71.522  1.00  0.00      RI0  H  
ATOM    613  HZ3 LYS I  65     -12.347  10.683  71.505  1.00  0.00      RI0  H  
ATOM    614  N   ASN I  66      -9.150   2.937  71.707  1.00  0.00      RI0  N  
ATOM    615  CA  ASN I  66      -8.622   1.610  71.358  1.00  0.00      RI0  C  
ATOM    616  C   ASN I  66      -8.993   1.362  69.933  1.00  0.00      RI0  C  
ATOM    617  O   ASN I  66      -9.766   0.462  69.618  1.00  0.00      RI0  O  
ATOM    618  CB  ASN I  66      -9.244   0.551  72.269  1.00  0.00      RI0  C  
ATOM    619  CG  ASN I  66      -9.055   0.993  73.696  1.00  0.00      RI0  C  
ATOM    620  ND2 ASN I  66     -10.168   1.450  74.278  1.00  0.00      RI0  N  
ATOM    621  OD1 ASN I  66      -7.954   1.008  74.222  1.00  0.00      RI0  O  
ATOM    622  H   ASN I  66     -10.121   3.012  71.940  1.00  0.00      RI0  H  
ATOM    623 HD21 ASN I  66     -10.058   1.929  75.149  1.00  0.00      RI0  H  
ATOM    624 HD22 ASN I  66     -11.078   1.384  73.864  1.00  0.00      RI0  H  
ATOM    625  N   LEU I  67      -8.450   2.226  69.065  1.00  0.00      RI0  N  
ATOM    626  CA  LEU I  67      -8.682   2.214  67.630  1.00  0.00      RI0  C  
ATOM    627  C   LEU I  67      -7.358   2.417  66.953  1.00  0.00      RI0  C  
ATOM    628  O   LEU I  67      -6.653   3.367  67.280  1.00  0.00      RI0  O  
ATOM    629  CB  LEU I  67      -9.603   3.357  67.198  1.00  0.00      RI0  C  
ATOM    630  CG  LEU I  67     -11.032   3.298  67.736  1.00  0.00      RI0  C  
ATOM    631  CD1 LEU I  67     -11.813   4.564  67.379  1.00  0.00      RI0  C  
ATOM    632  CD2 LEU I  67     -11.764   2.034  67.288  1.00  0.00      RI0  C  
ATOM    633  H   LEU I  67      -7.813   2.911  69.430  1.00  0.00      RI0  H  
ATOM    634  N   TYR I  68      -7.029   1.544  66.000  1.00  0.00      RI0  N  
ATOM    635  CA  TYR I  68      -5.776   1.615  65.261  1.00  0.00      RI0  C  
ATOM    636  C   TYR I  68      -5.992   1.524  63.787  1.00  0.00      RI0  C  
ATOM    637  O   TYR I  68      -6.877   0.795  63.336  1.00  0.00      RI0  O  
ATOM    638  CB  TYR I  68      -4.809   0.502  65.689  1.00  0.00      RI0  C  
ATOM    639  CG  TYR I  68      -4.258   0.716  67.082  1.00  0.00      RI0  C  
ATOM    640  CD1 TYR I  68      -5.071   0.551  68.195  1.00  0.00      RI0  C  
ATOM    641  CD2 TYR I  68      -2.924   1.068  67.254  1.00  0.00      RI0  C  
ATOM    642  CE1 TYR I  68      -4.565   0.748  69.472  1.00  0.00      RI0  C  
ATOM    643  CE2 TYR I  68      -2.410   1.249  68.534  1.00  0.00      RI0  C  
ATOM    644  CZ  TYR I  68      -3.231   1.085  69.643  1.00  0.00      RI0  C  
ATOM    645  OH  TYR I  68      -2.729   1.247  70.918  1.00  0.00      RI0  O  
ATOM    646  H   TYR I  68      -7.650   0.796  65.748  1.00  0.00      RI0  H  
ATOM    647  HH  TYR I  68      -3.437   1.478  71.509  1.00  0.00      RI0  H  
ATOM    648  N   LEU I  69      -5.143   2.216  63.018  1.00  0.00      RI0  N  
ATOM    649  CA  LEU I  69      -5.164   2.059  61.580  1.00  0.00      RI0  C  
ATOM    650  C   LEU I  69      -4.551   0.703  61.271  1.00  0.00      RI0  C  
ATOM    651  O   LEU I  69      -3.596   0.284  61.929  1.00  0.00      RI0  O  
ATOM    652  CB  LEU I  69      -4.377   3.177  60.899  1.00  0.00      RI0  C  
ATOM    653  CG  LEU I  69      -5.130   4.507  60.882  1.00  0.00      RI0  C  
ATOM    654  CD1 LEU I  69      -4.246   5.659  60.403  1.00  0.00      RI0  C  
ATOM    655  CD2 LEU I  69      -6.416   4.404  60.062  1.00  0.00      RI0  C  
ATOM    656  H   LEU I  69      -4.380   2.700  63.448  1.00  0.00      RI0  H  
ATOM    657  N   SER I  70      -5.137  -0.004  60.317  1.00  0.00      RI0  N  
ATOM    658  CA  SER I  70      -4.637  -1.307  59.926  1.00  0.00      RI0  C  
ATOM    659  C   SER I  70      -4.882  -1.556  58.452  1.00  0.00      RI0  C  
ATOM    660  O   SER I  70      -5.707  -0.898  57.818  1.00  0.00      RI0  O  
ATOM    661  CB  SER I  70      -5.224  -2.357  60.866  1.00  0.00      RI0  C  
ATOM    662  OG  SER I  70      -6.537  -1.972  61.281  1.00  0.00      RI0  O  
ATOM    663  H   SER I  70      -6.003   0.274  59.901  1.00  0.00      RI0  H  
ATOM    664  HG  SER I  70      -6.718  -2.518  62.049  1.00  0.00      RI0  H  
ATOM    665  N   CYS I  71      -4.104  -2.471  57.900  1.00  0.00      RI0  N  
ATOM    666  CA  CYS I  71      -4.142  -2.812  56.490  1.00  0.00      RI0  C  
ATOM    667  C   CYS I  71      -4.579  -4.246  56.335  1.00  0.00      RI0  C  
ATOM    668  O   CYS I  71      -3.914  -5.139  56.855  1.00  0.00      RI0  O  
ATOM    669  CB  CYS I  71      -2.780  -2.549  55.873  1.00  0.00      RI0  C  
ATOM    670  SG  CYS I  71      -2.268  -0.821  56.046  1.00  0.00      RI0  S  
ATOM    671  H   CYS I  71      -3.445  -2.970  58.463  1.00  0.00      RI0  H  
ATOM    672  N   VAL I  72      -5.682  -4.474  55.616  1.00  0.00      RI0  N  
ATOM    673  CA  VAL I  72      -6.224  -5.813  55.400  1.00  0.00      RI0  C  
ATOM    674  C   VAL I  72      -6.755  -5.948  53.966  1.00  0.00      RI0  C  
ATOM    675  O   VAL I  72      -7.094  -4.939  53.342  1.00  0.00      RI0  O  
ATOM    676  CB  VAL I  72      -7.364  -6.119  56.386  1.00  0.00      RI0  C  
ATOM    677  CG1 VAL I  72      -6.884  -6.244  57.834  1.00  0.00      RI0  C  
ATOM    678  CG2 VAL I  72      -8.493  -5.096  56.239  1.00  0.00      RI0  C  
ATOM    679  H   VAL I  72      -6.182  -3.708  55.200  1.00  0.00      RI0  H  
ATOM    680  N   LEU I  73      -6.896  -7.184  53.466  1.00  0.00      RI0  N  
ATOM    681  CA  LEU I  73      -7.520  -7.387  52.160  1.00  0.00      RI0  C  
ATOM    682  C   LEU I  73      -9.026  -7.286  52.358  1.00  0.00      RI0  C  
ATOM    683  O   LEU I  73      -9.556  -7.888  53.294  1.00  0.00      RI0  O  
ATOM    684  CB  LEU I  73      -7.170  -8.764  51.600  1.00  0.00      RI0  C  
ATOM    685  CG  LEU I  73      -5.685  -8.931  51.286  1.00  0.00      RI0  C  
ATOM    686  CD1 LEU I  73      -5.330 -10.386  50.978  1.00  0.00      RI0  C  
ATOM    687  CD2 LEU I  73      -5.240  -7.995  50.165  1.00  0.00      RI0  C  
ATOM    688  H   LEU I  73      -6.797  -7.974  54.068  1.00  0.00      RI0  H  
ATOM    689  N   LYS I  74      -9.702  -6.488  51.522  1.00  0.00      RI0  N  
ATOM    690  CA  LYS I  74     -11.161  -6.338  51.531  1.00  0.00      RI0  C  
ATOM    691  C   LYS I  74     -11.575  -6.369  50.073  1.00  0.00      RI0  C  
ATOM    692  O   LYS I  74     -11.034  -5.591  49.288  1.00  0.00      RI0  O  
ATOM    693  CB  LYS I  74     -11.600  -5.067  52.268  1.00  0.00      RI0  C  
ATOM    694  CG  LYS I  74     -13.120  -4.895  52.204  1.00  0.00      RI0  C  
ATOM    695  CD  LYS I  74     -13.726  -3.863  53.152  1.00  0.00      RI0  C  
ATOM    696  CE  LYS I  74     -13.690  -4.309  54.614  1.00  0.00      RI0  C  
ATOM    697  NZ  LYS I  74     -14.661  -3.506  55.357  1.00  0.00      RI0  N1+
ATOM    698  H   LYS I  74      -9.240  -5.997  50.780  1.00  0.00      RI0  H  
ATOM    699  HZ1 LYS I  74     -14.899  -3.905  56.290  1.00  0.00      RI0  H  
ATOM    700  HZ2 LYS I  74     -14.419  -2.496  55.417  1.00  0.00      RI0  H  
ATOM    701  HZ3 LYS I  74     -15.583  -3.589  54.875  1.00  0.00      RI0  H  
ATOM    702  N   ASP I  75     -12.470  -7.286  49.675  1.00  0.00      RI0  N  
ATOM    703  CA  ASP I  75     -12.843  -7.447  48.257  1.00  0.00      RI0  C  
ATOM    704  C   ASP I  75     -11.550  -7.705  47.376  1.00  0.00      RI0  C  
ATOM    705  O   ASP I  75     -11.398  -7.181  46.265  1.00  0.00      RI0  O  
ATOM    706  CB  ASP I  75     -13.754  -6.307  47.794  1.00  0.00      RI0  C  
ATOM    707  CG  ASP I  75     -15.062  -6.381  48.571  1.00  0.00      RI0  C  
ATOM    708  OD1 ASP I  75     -15.068  -6.066  49.761  1.00  0.00      RI0  O  
ATOM    709  OD2 ASP I  75     -16.075  -6.773  47.992  1.00  0.00      RI0  O1-
ATOM    710  H   ASP I  75     -13.061  -7.728  50.346  1.00  0.00      RI0  H  
ATOM    711  N   ASP I  76     -10.608  -8.494  47.945  1.00  0.00      RI0  N  
ATOM    712  CA  ASP I  76      -9.325  -8.876  47.339  1.00  0.00      RI0  C  
ATOM    713  C   ASP I  76      -8.382  -7.688  47.132  1.00  0.00      RI0  C  
ATOM    714  O   ASP I  76      -7.427  -7.820  46.363  1.00  0.00      RI0  O  
ATOM    715  CB  ASP I  76      -9.500  -9.787  46.125  1.00  0.00      RI0  C  
ATOM    716  CG  ASP I  76      -9.883 -11.162  46.640  1.00  0.00      RI0  C  
ATOM    717  OD1 ASP I  76     -10.172 -12.042  45.831  1.00  0.00      RI0  O  
ATOM    718  OD2 ASP I  76      -9.888 -11.350  47.858  1.00  0.00      RI0  O1-
ATOM    719  H   ASP I  76     -10.875  -9.024  48.747  1.00  0.00      RI0  H  
ATOM    720  N   LYS I  77      -8.602  -6.542  47.820  1.00  0.00      RI0  N  
ATOM    721  CA  LYS I  77      -7.741  -5.373  47.652  1.00  0.00      RI0  C  
ATOM    722  C   LYS I  77      -7.150  -4.935  48.977  1.00  0.00      RI0  C  
ATOM    723  O   LYS I  77      -7.899  -4.860  49.952  1.00  0.00      RI0  O  
ATOM    724  CB  LYS I  77      -8.606  -4.300  46.950  1.00  0.00      RI0  C  
ATOM    725  CG  LYS I  77      -7.968  -2.988  46.458  1.00  0.00      RI0  C  
ATOM    726  CD  LYS I  77      -8.057  -1.827  47.452  1.00  0.00      RI0  C  
ATOM    727  CE  LYS I  77      -7.288  -0.567  47.025  1.00  0.00      RI0  C  
ATOM    728  NZ  LYS I  77      -6.805   0.126  48.233  1.00  0.00      RI0  N1+
ATOM    729  H   LYS I  77      -9.418  -6.445  48.392  1.00  0.00      RI0  H  
ATOM    730  HZ1 LYS I  77      -6.265   1.000  48.043  1.00  0.00      RI0  H  
ATOM    731  HZ2 LYS I  77      -7.608   0.336  48.852  1.00  0.00      RI0  H  
ATOM    732  HZ3 LYS I  77      -6.190  -0.536  48.753  1.00  0.00      RI0  H  
ATOM    733  N   PRO I  78      -5.848  -4.559  49.038  1.00  0.00      RI0  N  
ATOM    734  CA  PRO I  78      -5.289  -3.989  50.288  1.00  0.00      RI0  C  
ATOM    735  C   PRO I  78      -6.047  -2.717  50.644  1.00  0.00      RI0  C  
ATOM    736  O   PRO I  78      -6.253  -1.866  49.788  1.00  0.00      RI0  O  
ATOM    737  CB  PRO I  78      -3.832  -3.722  49.900  1.00  0.00      RI0  C  
ATOM    738  CG  PRO I  78      -3.535  -4.665  48.735  1.00  0.00      RI0  C  
ATOM    739  CD  PRO I  78      -4.857  -4.698  47.980  1.00  0.00      RI0  C  
ATOM    740  N   THR I  79      -6.530  -2.635  51.870  1.00  0.00      RI0  N  
ATOM    741  CA  THR I  79      -7.435  -1.588  52.306  1.00  0.00      RI0  C  
ATOM    742  C   THR I  79      -7.032  -1.072  53.658  1.00  0.00      RI0  C  
ATOM    743  O   THR I  79      -6.614  -1.843  54.517  1.00  0.00      RI0  O  
ATOM    744  CB  THR I  79      -8.851  -2.146  52.172  1.00  0.00      RI0  C  
ATOM    745  CG2 THR I  79      -9.953  -1.165  52.587  1.00  0.00      RI0  C  
ATOM    746  OG1 THR I  79      -9.025  -2.523  50.800  1.00  0.00      RI0  O  
ATOM    747  H   THR I  79      -6.383  -3.356  52.549  1.00  0.00      RI0  H  
ATOM    748  HG1 THR I  79      -8.843  -3.459  50.746  1.00  0.00      RI0  H  
ATOM    749  N   LEU I  80      -7.193   0.230  53.859  1.00  0.00      RI0  N  
ATOM    750  CA  LEU I  80      -6.946   0.855  55.143  1.00  0.00      RI0  C  
ATOM    751  C   LEU I  80      -8.240   0.841  55.925  1.00  0.00      RI0  C  
ATOM    752  O   LEU I  80      -9.279   1.194  55.378  1.00  0.00      RI0  O  
ATOM    753  CB  LEU I  80      -6.425   2.278  54.939  1.00  0.00      RI0  C  
ATOM    754  CG  LEU I  80      -5.874   2.931  56.208  1.00  0.00      RI0  C  
ATOM    755  CD1 LEU I  80      -4.702   2.143  56.795  1.00  0.00      RI0  C  
ATOM    756  CD2 LEU I  80      -5.505   4.394  55.966  1.00  0.00      RI0  C  
ATOM    757  H   LEU I  80      -7.738   0.767  53.219  1.00  0.00      RI0  H  
ATOM    758  N   GLN I  81      -8.193   0.468  57.190  1.00  0.00      RI0  N  
ATOM    759  CA  GLN I  81      -9.377   0.487  58.057  1.00  0.00      RI0  C  
ATOM    760  C   GLN I  81      -8.976   0.971  59.448  1.00  0.00      RI0  C  
ATOM    761  O   GLN I  81      -7.793   0.979  59.803  1.00  0.00      RI0  O  
ATOM    762  CB  GLN I  81      -9.962  -0.920  58.197  1.00  0.00      RI0  C  
ATOM    763  CG  GLN I  81      -8.900  -1.885  58.733  1.00  0.00      RI0  C  
ATOM    764  CD  GLN I  81      -9.530  -3.140  59.300  1.00  0.00      RI0  C  
ATOM    765  NE2 GLN I  81      -8.777  -3.717  60.235  1.00  0.00      RI0  N  
ATOM    766  OE1 GLN I  81     -10.624  -3.557  58.943  1.00  0.00      RI0  O  
ATOM    767  H   GLN I  81      -7.326   0.197  57.613  1.00  0.00      RI0  H  
ATOM    768 HE21 GLN I  81      -7.916  -3.295  60.527  1.00  0.00      RI0  H  
ATOM    769 HE22 GLN I  81      -9.034  -4.553  60.725  1.00  0.00      RI0  H  
ATOM    770  N   LEU I  82      -9.966   1.361  60.243  1.00  0.00      RI0  N  
ATOM    771  CA  LEU I  82      -9.752   1.673  61.643  1.00  0.00      RI0  C  
ATOM    772  C   LEU I  82     -10.333   0.457  62.351  1.00  0.00      RI0  C  
ATOM    773  O   LEU I  82     -11.466   0.049  62.068  1.00  0.00      RI0  O  
ATOM    774  CB  LEU I  82     -10.537   2.913  62.059  1.00  0.00      RI0  C  
ATOM    775  CG  LEU I  82      -9.684   4.171  62.172  1.00  0.00      RI0  C  
ATOM    776  CD1 LEU I  82     -10.535   5.417  62.421  1.00  0.00      RI0  C  
ATOM    777  CD2 LEU I  82      -8.604   4.001  63.239  1.00  0.00      RI0  C  
ATOM    778  H   LEU I  82     -10.907   1.328  59.906  1.00  0.00      RI0  H  
ATOM    779  N   GLU I  83      -9.544  -0.155  63.229  1.00  0.00      RI0  N  
ATOM    780  CA  GLU I  83      -9.901  -1.396  63.896  1.00  0.00      RI0  C  
ATOM    781  C   GLU I  83      -9.911  -1.228  65.390  1.00  0.00      RI0  C  
ATOM    782  O   GLU I  83      -8.985  -0.642  65.955  1.00  0.00      RI0  O  
ATOM    783  CB  GLU I  83      -8.900  -2.442  63.433  1.00  0.00      RI0  C  
ATOM    784  CG  GLU I  83      -9.187  -3.899  63.785  1.00  0.00      RI0  C  
ATOM    785  CD  GLU I  83      -8.175  -4.777  63.073  1.00  0.00      RI0  C  
ATOM    786  OE1 GLU I  83      -8.495  -5.912  62.751  1.00  0.00      RI0  O  
ATOM    787  OE2 GLU I  83      -7.045  -4.360  62.844  1.00  0.00      RI0  O1-
ATOM    788  H   GLU I  83      -8.632   0.221  63.387  1.00  0.00      RI0  H  
ATOM    789  N   SER I  84     -10.945  -1.784  66.033  1.00  0.00      RI0  N  
ATOM    790  CA  SER I  84     -11.077  -1.786  67.484  1.00  0.00      RI0  C  
ATOM    791  C   SER I  84     -10.152  -2.868  68.061  1.00  0.00      RI0  C  
ATOM    792  O   SER I  84     -10.001  -3.924  67.448  1.00  0.00      RI0  O  
ATOM    793  CB  SER I  84     -12.545  -2.037  67.845  1.00  0.00      RI0  C  
ATOM    794  OG  SER I  84     -13.399  -1.664  66.748  1.00  0.00      RI0  O  
ATOM    795  H   SER I  84     -11.673  -2.231  65.516  1.00  0.00      RI0  H  
ATOM    796  HG  SER I  84     -13.962  -0.950  67.049  1.00  0.00      RI0  H  
ATOM    797  N   VAL I  85      -9.530  -2.611  69.218  1.00  0.00      RI0  N  
ATOM    798  CA  VAL I  85      -8.669  -3.600  69.861  1.00  0.00      RI0  C  
ATOM    799  C   VAL I  85      -8.999  -3.675  71.355  1.00  0.00      RI0  C  
ATOM    800  O   VAL I  85      -9.562  -2.734  71.931  1.00  0.00      RI0  O  
ATOM    801  CB  VAL I  85      -7.184  -3.254  69.664  1.00  0.00      RI0  C  
ATOM    802  CG1 VAL I  85      -6.734  -3.426  68.212  1.00  0.00      RI0  C  
ATOM    803  CG2 VAL I  85      -6.862  -1.858  70.200  1.00  0.00      RI0  C  
ATOM    804  H   VAL I  85      -9.654  -1.703  69.627  1.00  0.00      RI0  H  
ATOM    805  N   ASP I  86      -8.574  -4.762  71.995  1.00  0.00      RI0  N  
ATOM    806  CA  ASP I  86      -8.788  -4.928  73.415  1.00  0.00      RI0  C  
ATOM    807  C   ASP I  86      -7.865  -3.944  74.160  1.00  0.00      RI0  C  
ATOM    808  O   ASP I  86      -6.655  -4.015  73.979  1.00  0.00      RI0  O  
ATOM    809  CB  ASP I  86      -8.521  -6.380  73.818  1.00  0.00      RI0  C  
ATOM    810  CG  ASP I  86      -8.653  -6.542  75.321  1.00  0.00      RI0  C  
ATOM    811  OD1 ASP I  86      -9.757  -6.488  75.848  1.00  0.00      RI0  O  
ATOM    812  OD2 ASP I  86      -7.640  -6.694  75.995  1.00  0.00      RI0  O1-
ATOM    813  H   ASP I  86      -8.037  -5.438  71.495  1.00  0.00      RI0  H  
ATOM    814  N   PRO I  87      -8.392  -3.000  74.974  1.00  0.00      RI0  N  
ATOM    815  CA  PRO I  87      -7.507  -2.038  75.649  1.00  0.00      RI0  C  
ATOM    816  C   PRO I  87      -6.530  -2.632  76.649  1.00  0.00      RI0  C  
ATOM    817  O   PRO I  87      -5.546  -1.969  76.972  1.00  0.00      RI0  O  
ATOM    818  CB  PRO I  87      -8.511  -1.129  76.366  1.00  0.00      RI0  C  
ATOM    819  CG  PRO I  87      -9.753  -1.985  76.597  1.00  0.00      RI0  C  
ATOM    820  CD  PRO I  87      -9.787  -2.843  75.343  1.00  0.00      RI0  C  
ATOM    821  N   LYS I  88      -6.776  -3.861  77.133  1.00  0.00      RI0  N  
ATOM    822  CA  LYS I  88      -5.850  -4.497  78.069  1.00  0.00      RI0  C  
ATOM    823  C   LYS I  88      -4.531  -4.870  77.404  1.00  0.00      RI0  C  
ATOM    824  O   LYS I  88      -3.516  -4.954  78.079  1.00  0.00      RI0  O  
ATOM    825  CB  LYS I  88      -6.512  -5.684  78.771  1.00  0.00      RI0  C  
ATOM    826  CG  LYS I  88      -7.689  -5.231  79.643  1.00  0.00      RI0  C  
ATOM    827  CD  LYS I  88      -8.547  -6.359  80.229  1.00  0.00      RI0  C  
ATOM    828  CE  LYS I  88      -9.639  -6.879  79.284  1.00  0.00      RI0  C  
ATOM    829  NZ  LYS I  88      -9.071  -7.449  78.056  1.00  0.00      RI0  N1+
ATOM    830  H   LYS I  88      -7.514  -4.390  76.715  1.00  0.00      RI0  H  
ATOM    831  HZ1 LYS I  88      -9.809  -7.672  77.353  1.00  0.00      RI0  H  
ATOM    832  HZ2 LYS I  88      -8.535  -6.733  77.518  1.00  0.00      RI0  H  
ATOM    833  HZ3 LYS I  88      -8.442  -8.257  78.198  1.00  0.00      RI0  H  
ATOM    834  N   ASN I  89      -4.535  -5.071  76.091  1.00  0.00      RI0  N  
ATOM    835  CA  ASN I  89      -3.380  -5.547  75.374  1.00  0.00      RI0  C  
ATOM    836  C   ASN I  89      -2.675  -4.513  74.516  1.00  0.00      RI0  C  
ATOM    837  O   ASN I  89      -1.665  -4.857  73.916  1.00  0.00      RI0  O  
ATOM    838  CB  ASN I  89      -3.741  -6.711  74.452  1.00  0.00      RI0  C  
ATOM    839  CG  ASN I  89      -3.789  -8.016  75.205  1.00  0.00      RI0  C  
ATOM    840  ND2 ASN I  89      -5.006  -8.302  75.703  1.00  0.00      RI0  N  
ATOM    841  OD1 ASN I  89      -2.808  -8.745  75.295  1.00  0.00      RI0  O  
ATOM    842  H   ASN I  89      -5.351  -4.838  75.557  1.00  0.00      RI0  H  
ATOM    843 HD21 ASN I  89      -5.170  -9.172  76.163  1.00  0.00      RI0  H  
ATOM    844 HD22 ASN I  89      -5.774  -7.658  75.612  1.00  0.00      RI0  H  
ATOM    845  N   TYR I  90      -3.181  -3.272  74.424  1.00  0.00      RI0  N  
ATOM    846  CA  TYR I  90      -2.591  -2.257  73.554  1.00  0.00      RI0  C  
ATOM    847  C   TYR I  90      -2.339  -0.896  74.219  1.00  0.00      RI0  C  
ATOM    848  O   TYR I  90      -3.075  -0.509  75.127  1.00  0.00      RI0  O  
ATOM    849  CB  TYR I  90      -3.529  -2.036  72.354  1.00  0.00      RI0  C  
ATOM    850  CG  TYR I  90      -3.582  -3.264  71.480  1.00  0.00      RI0  C  
ATOM    851  CD1 TYR I  90      -4.442  -4.311  71.783  1.00  0.00      RI0  C  
ATOM    852  CD2 TYR I  90      -2.750  -3.351  70.374  1.00  0.00      RI0  C  
ATOM    853  CE1 TYR I  90      -4.381  -5.493  71.059  1.00  0.00      RI0  C  
ATOM    854  CE2 TYR I  90      -2.706  -4.524  69.634  1.00  0.00      RI0  C  
ATOM    855  CZ  TYR I  90      -3.470  -5.616  70.021  1.00  0.00      RI0  C  
ATOM    856  OH  TYR I  90      -3.290  -6.840  69.408  1.00  0.00      RI0  O  
ATOM    857  H   TYR I  90      -3.909  -2.947  75.031  1.00  0.00      RI0  H  
ATOM    858  HH  TYR I  90      -3.071  -6.728  68.479  1.00  0.00      RI0  H  
ATOM    859  N   PRO I  91      -1.349  -0.118  73.709  1.00  0.00      RI0  N  
ATOM    860  CA  PRO I  91      -0.386  -0.510  72.671  1.00  0.00      RI0  C  
ATOM    861  C   PRO I  91       0.642  -1.474  73.262  1.00  0.00      RI0  C  
ATOM    862  O   PRO I  91       0.734  -1.680  74.473  1.00  0.00      RI0  O  
ATOM    863  CB  PRO I  91       0.226   0.830  72.254  1.00  0.00      RI0  C  
ATOM    864  CG  PRO I  91       0.185   1.675  73.523  1.00  0.00      RI0  C  
ATOM    865  CD  PRO I  91      -1.124   1.246  74.175  1.00  0.00      RI0  C  
ATOM    866  N   LYS I  92       1.378  -2.105  72.375  1.00  0.00      RI0  N  
ATOM    867  CA  LYS I  92       2.437  -3.024  72.739  1.00  0.00      RI0  C  
ATOM    868  C   LYS I  92       3.555  -2.881  71.707  1.00  0.00      RI0  C  
ATOM    869  O   LYS I  92       3.340  -2.341  70.609  1.00  0.00      RI0  O  
ATOM    870  CB  LYS I  92       1.883  -4.453  72.790  1.00  0.00      RI0  C  
ATOM    871  CG  LYS I  92       1.332  -4.891  71.432  1.00  0.00      RI0  C  
ATOM    872  CD  LYS I  92       0.510  -6.184  71.428  1.00  0.00      RI0  C  
ATOM    873  CE  LYS I  92       0.103  -6.500  69.989  1.00  0.00      RI0  C  
ATOM    874  NZ  LYS I  92      -0.876  -7.586  69.881  1.00  0.00      RI0  N1+
ATOM    875  H   LYS I  92       1.334  -1.889  71.397  1.00  0.00      RI0  H  
ATOM    876  HZ1 LYS I  92      -1.067  -7.724  68.862  1.00  0.00      RI0  H  
ATOM    877  HZ2 LYS I  92      -0.528  -8.507  70.201  1.00  0.00      RI0  H  
ATOM    878  HZ3 LYS I  92      -1.811  -7.368  70.282  1.00  0.00      RI0  H  
ATOM    879  N   LYS I  93       4.756  -3.333  72.071  1.00  0.00      RI0  N  
ATOM    880  CA  LYS I  93       5.896  -3.229  71.182  1.00  0.00      RI0  C  
ATOM    881  C   LYS I  93       5.724  -4.171  69.974  1.00  0.00      RI0  C  
ATOM    882  O   LYS I  93       5.968  -3.763  68.838  1.00  0.00      RI0  O  
ATOM    883  CB  LYS I  93       7.301  -3.464  71.773  1.00  0.00      RI0  C  
ATOM    884  CG  LYS I  93       8.431  -2.460  71.384  1.00  0.00      RI0  C  
ATOM    885  CD  LYS I  93       9.081  -2.519  69.980  1.00  0.00      RI0  C  
ATOM    886  CE  LYS I  93      10.198  -1.474  69.689  1.00  0.00      RI0  C  
ATOM    887  NZ  LYS I  93      10.700  -1.478  68.286  1.00  0.00      RI0  N1+
ATOM    888  H   LYS I  93       4.861  -3.726  72.983  1.00  0.00      RI0  H  
ATOM    889  HZ1 LYS I  93      10.056  -0.987  67.625  1.00  0.00      RI0  H  
ATOM    890  HZ2 LYS I  93      11.609  -0.976  68.208  1.00  0.00      RI0  H  
ATOM    891  HZ3 LYS I  93      10.845  -2.435  67.912  1.00  0.00      RI0  H  
ATOM    892  N   LYS I  94       5.272  -5.410  70.218  1.00  0.00      RI0  N  
ATOM    893  CA  LYS I  94       5.103  -6.409  69.165  1.00  0.00      RI0  C  
ATOM    894  C   LYS I  94       3.705  -6.340  68.550  1.00  0.00      RI0  C  
ATOM    895  O   LYS I  94       2.895  -7.245  68.746  1.00  0.00      RI0  O  
ATOM    896  CB  LYS I  94       5.334  -7.806  69.740  1.00  0.00      RI0  C  
ATOM    897  CG  LYS I  94       6.679  -8.008  70.436  1.00  0.00      RI0  C  
ATOM    898  CD  LYS I  94       6.772  -9.403  71.060  1.00  0.00      RI0  C  
ATOM    899  CE  LYS I  94       8.193  -9.751  71.506  1.00  0.00      RI0  C  
ATOM    900  NZ  LYS I  94       9.070  -9.789  70.323  1.00  0.00      RI0  N1+
ATOM    901  H   LYS I  94       4.930  -5.620  71.131  1.00  0.00      RI0  H  
ATOM    902  HZ1 LYS I  94      10.058  -9.947  70.603  1.00  0.00      RI0  H  
ATOM    903  HZ2 LYS I  94       8.775 -10.540  69.667  1.00  0.00      RI0  H  
ATOM    904  HZ3 LYS I  94       9.014  -8.897  69.781  1.00  0.00      RI0  H  
ATOM    905  N   MET I  95       3.422  -5.267  67.802  1.00  0.00      RI0  N  
ATOM    906  CA  MET I  95       2.122  -5.121  67.140  1.00  0.00      RI0  C  
ATOM    907  C   MET I  95       2.007  -6.099  65.983  1.00  0.00      RI0  C  
ATOM    908  O   MET I  95       2.995  -6.347  65.289  1.00  0.00      RI0  O  
ATOM    909  CB  MET I  95       1.915  -3.692  66.640  1.00  0.00      RI0  C  
ATOM    910  CG  MET I  95       1.796  -2.682  67.778  1.00  0.00      RI0  C  
ATOM    911  SD  MET I  95       0.292  -2.856  68.746  1.00  0.00      RI0  S  
ATOM    912  CE  MET I  95      -0.836  -2.114  67.559  1.00  0.00      RI0  C  
ATOM    913  H   MET I  95       4.152  -4.615  67.594  1.00  0.00      RI0  H  
ATOM    914  N   GLU I  96       0.790  -6.624  65.745  1.00  0.00      RI0  N  
ATOM    915  CA  GLU I  96       0.529  -7.530  64.625  1.00  0.00      RI0  C  
ATOM    916  C   GLU I  96       0.787  -6.788  63.314  1.00  0.00      RI0  C  
ATOM    917  O   GLU I  96       0.591  -5.572  63.240  1.00  0.00      RI0  O  
ATOM    918  CB  GLU I  96      -0.935  -7.973  64.579  1.00  0.00      RI0  C  
ATOM    919  CG  GLU I  96      -1.401  -9.009  65.602  1.00  0.00      RI0  C  
ATOM    920  CD  GLU I  96      -1.417  -8.446  67.006  1.00  0.00      RI0  C  
ATOM    921  OE1 GLU I  96      -1.156  -9.196  67.936  1.00  0.00      RI0  O  
ATOM    922  OE2 GLU I  96      -1.687  -7.261  67.202  1.00  0.00      RI0  O1-
ATOM    923  H   GLU I  96       0.014  -6.399  66.335  1.00  0.00      RI0  H  
ATOM    924  N   LYS I  97       1.267  -7.507  62.300  1.00  0.00      RI0  N  
ATOM    925  CA  LYS I  97       1.710  -6.899  61.051  1.00  0.00      RI0  C  
ATOM    926  C   LYS I  97       0.695  -5.987  60.377  1.00  0.00      RI0  C  
ATOM    927  O   LYS I  97       1.111  -4.994  59.779  1.00  0.00      RI0  O  
ATOM    928  CB  LYS I  97       2.314  -7.955  60.111  1.00  0.00      RI0  C  
ATOM    929  CG  LYS I  97       3.267  -7.371  59.056  1.00  0.00      RI0  C  
ATOM    930  CD  LYS I  97       4.290  -8.398  58.550  1.00  0.00      RI0  C  
ATOM    931  CE  LYS I  97       5.235  -7.868  57.459  1.00  0.00      RI0  C  
ATOM    932  NZ  LYS I  97       4.565  -7.819  56.150  1.00  0.00      RI0  N1+
ATOM    933  H   LYS I  97       1.424  -8.479  62.464  1.00  0.00      RI0  H  
ATOM    934  HZ1 LYS I  97       4.809  -6.941  55.639  1.00  0.00      RI0  H  
ATOM    935  HZ2 LYS I  97       4.840  -8.629  55.562  1.00  0.00      RI0  H  
ATOM    936  HZ3 LYS I  97       3.533  -7.873  56.279  1.00  0.00      RI0  H  
ATOM    937  N   ARG I  98      -0.616  -6.282  60.480  1.00  0.00      RI0  N  
ATOM    938  CA  ARG I  98      -1.613  -5.410  59.854  1.00  0.00      RI0  C  
ATOM    939  C   ARG I  98      -1.574  -3.989  60.395  1.00  0.00      RI0  C  
ATOM    940  O   ARG I  98      -1.957  -3.076  59.676  1.00  0.00      RI0  O  
ATOM    941  CB  ARG I  98      -2.992  -6.067  59.947  1.00  0.00      RI0  C  
ATOM    942  CG  ARG I  98      -3.619  -6.107  61.341  1.00  0.00      RI0  C  
ATOM    943  CD  ARG I  98      -4.737  -7.149  61.398  1.00  0.00      RI0  C  
ATOM    944  NE  ARG I  98      -5.724  -6.836  62.426  1.00  0.00      RI0  N  
ATOM    945  CZ  ARG I  98      -5.662  -7.277  63.714  1.00  0.00      RI0  C  
ATOM    946  NH1 ARG I  98      -4.626  -8.046  64.121  1.00  0.00      RI0  N1+
ATOM    947  NH2 ARG I  98      -6.653  -6.926  64.556  1.00  0.00      RI0  N  
ATOM    948  H   ARG I  98      -0.897  -7.059  61.036  1.00  0.00      RI0  H  
ATOM    949  HE  ARG I  98      -6.480  -6.206  62.172  1.00  0.00      RI0  H  
ATOM    950 HH11 ARG I  98      -3.913  -8.326  63.476  1.00  0.00      RI0  H  
ATOM    951 HH12 ARG I  98      -4.523  -8.357  65.070  1.00  0.00      RI0  H  
ATOM    952 HH21 ARG I  98      -7.401  -6.354  64.172  1.00  0.00      RI0  H  
ATOM    953 HH22 ARG I  98      -6.722  -7.171  65.523  1.00  0.00      RI0  H  
ATOM    954  N   PHE I  99      -1.094  -3.790  61.637  1.00  0.00      RI0  N  
ATOM    955  CA  PHE I  99      -1.030  -2.467  62.266  1.00  0.00      RI0  C  
ATOM    956  C   PHE I  99       0.263  -1.702  62.001  1.00  0.00      RI0  C  
ATOM    957  O   PHE I  99       0.371  -0.542  62.408  1.00  0.00      RI0  O  
ATOM    958  CB  PHE I  99      -1.121  -2.568  63.785  1.00  0.00      RI0  C  
ATOM    959  CG  PHE I  99      -2.401  -3.208  64.253  1.00  0.00      RI0  C  
ATOM    960  CD1 PHE I  99      -2.362  -4.452  64.869  1.00  0.00      RI0  C  
ATOM    961  CD2 PHE I  99      -3.607  -2.538  64.104  1.00  0.00      RI0  C  
ATOM    962  CE1 PHE I  99      -3.528  -5.010  65.374  1.00  0.00      RI0  C  
ATOM    963  CE2 PHE I  99      -4.773  -3.095  64.610  1.00  0.00      RI0  C  
ATOM    964  CZ  PHE I  99      -4.730  -4.322  65.259  1.00  0.00      RI0  C  
ATOM    965  H   PHE I  99      -0.654  -4.534  62.140  1.00  0.00      RI0  H  
ATOM    966  N   VAL I 100       1.262  -2.350  61.391  1.00  0.00      RI0  N  
ATOM    967  CA  VAL I 100       2.570  -1.752  61.236  1.00  0.00      RI0  C  
ATOM    968  C   VAL I 100       2.714  -0.997  59.931  1.00  0.00      RI0  C  
ATOM    969  O   VAL I 100       2.377  -1.511  58.861  1.00  0.00      RI0  O  
ATOM    970  CB  VAL I 100       3.652  -2.823  61.396  1.00  0.00      RI0  C  
ATOM    971  CG1 VAL I 100       5.057  -2.217  61.387  1.00  0.00      RI0  C  
ATOM    972  CG2 VAL I 100       3.403  -3.642  62.664  1.00  0.00      RI0  C  
ATOM    973  H   VAL I 100       1.083  -3.202  60.898  1.00  0.00      RI0  H  
ATOM    974  N   PHE I 101       3.246   0.222  60.036  1.00  0.00      RI0  N  
ATOM    975  CA  PHE I 101       3.565   1.069  58.908  1.00  0.00      RI0  C  
ATOM    976  C   PHE I 101       5.029   1.436  58.986  1.00  0.00      RI0  C  
ATOM    977  O   PHE I 101       5.525   1.739  60.066  1.00  0.00      RI0  O  
ATOM    978  CB  PHE I 101       2.714   2.340  58.930  1.00  0.00      RI0  C  
ATOM    979  CG  PHE I 101       1.262   1.978  59.124  1.00  0.00      RI0  C  
ATOM    980  CD1 PHE I 101       0.560   1.345  58.105  1.00  0.00      RI0  C  
ATOM    981  CD2 PHE I 101       0.631   2.272  60.327  1.00  0.00      RI0  C  
ATOM    982  CE1 PHE I 101      -0.769   0.991  58.299  1.00  0.00      RI0  C  
ATOM    983  CE2 PHE I 101      -0.699   1.919  60.519  1.00  0.00      RI0  C  
ATOM    984  CZ  PHE I 101      -1.396   1.271  59.506  1.00  0.00      RI0  C  
ATOM    985  H   PHE I 101       3.504   0.570  60.939  1.00  0.00      RI0  H  
ATOM    986  N   ASN I 102       5.711   1.456  57.846  1.00  0.00      RI0  N  
ATOM    987  CA  ASN I 102       7.076   1.926  57.780  1.00  0.00      RI0  C  
ATOM    988  C   ASN I 102       7.022   3.414  57.541  1.00  0.00      RI0  C  
ATOM    989  O   ASN I 102       6.558   3.851  56.488  1.00  0.00      RI0  O  
ATOM    990  CB  ASN I 102       7.938   1.182  56.756  1.00  0.00      RI0  C  
ATOM    991  CG  ASN I 102       8.381  -0.148  57.349  1.00  0.00      RI0  C  
ATOM    992  ND2 ASN I 102       9.566  -0.104  57.999  1.00  0.00      RI0  N  
ATOM    993  OD1 ASN I 102       7.697  -1.159  57.230  1.00  0.00      RI0  O  
ATOM    994  H   ASN I 102       5.272   1.222  56.988  1.00  0.00      RI0  H  
ATOM    995 HD21 ASN I 102       9.970  -0.926  58.418  1.00  0.00      RI0  H  
ATOM    996 HD22 ASN I 102      10.086   0.740  58.110  1.00  0.00      RI0  H  
ATOM    997  N   LYS I 103       7.438   4.195  58.544  1.00  0.00      RI0  N  
ATOM    998  CA  LYS I 103       7.495   5.649  58.443  1.00  0.00      RI0  C  
ATOM    999  C   LYS I 103       8.803   5.954  57.724  1.00  0.00      RI0  C  
ATOM   1000  O   LYS I 103       9.881   5.607  58.214  1.00  0.00      RI0  O  
ATOM   1001  CB  LYS I 103       7.558   6.320  59.807  1.00  0.00      RI0  C  
ATOM   1002  CG  LYS I 103       7.801   7.818  59.621  1.00  0.00      RI0  C  
ATOM   1003  CD  LYS I 103       8.573   8.463  60.768  1.00  0.00      RI0  C  
ATOM   1004  CE  LYS I 103       9.928   7.792  61.008  1.00  0.00      RI0  C  
ATOM   1005  NZ  LYS I 103      10.722   7.710  59.775  1.00  0.00      RI0  N1+
ATOM   1006  H   LYS I 103       7.794   3.758  59.369  1.00  0.00      RI0  H  
ATOM   1007  HZ1 LYS I 103      11.743   7.691  59.992  1.00  0.00      RI0  H  
ATOM   1008  HZ2 LYS I 103      10.533   6.902  59.151  1.00  0.00      RI0  H  
ATOM   1009  HZ3 LYS I 103      10.666   8.588  59.217  1.00  0.00      RI0  H  
ATOM   1010  N   ILE I 104       8.694   6.561  56.544  1.00  0.00      RI0  N  
ATOM   1011  CA  ILE I 104       9.828   6.818  55.681  1.00  0.00      RI0  C  
ATOM   1012  C   ILE I 104      10.019   8.298  55.493  1.00  0.00      RI0  C  
ATOM   1013  O   ILE I 104       9.082   9.001  55.138  1.00  0.00      RI0  O  
ATOM   1014  CB  ILE I 104       9.603   6.153  54.321  1.00  0.00      RI0  C  
ATOM   1015  CG1 ILE I 104       9.213   4.686  54.488  1.00  0.00      RI0  C  
ATOM   1016  CG2 ILE I 104      10.810   6.327  53.398  1.00  0.00      RI0  C  
ATOM   1017  CD1 ILE I 104       8.899   4.023  53.150  1.00  0.00      RI0  C  
ATOM   1018  H   ILE I 104       7.801   6.861  56.200  1.00  0.00      RI0  H  
ATOM   1019  N   GLU I 105      11.250   8.760  55.680  1.00  0.00      RI0  N  
ATOM   1020  CA  GLU I 105      11.602  10.152  55.442  1.00  0.00      RI0  C  
ATOM   1021  C   GLU I 105      11.866  10.360  53.947  1.00  0.00      RI0  C  
ATOM   1022  O   GLU I 105      12.717   9.668  53.382  1.00  0.00      RI0  O  
ATOM   1023  CB  GLU I 105      12.787  10.653  56.282  1.00  0.00      RI0  C  
ATOM   1024  CG  GLU I 105      13.513   9.658  57.197  1.00  0.00      RI0  C  
ATOM   1025  CD  GLU I 105      12.688   9.283  58.413  1.00  0.00      RI0  C  
ATOM   1026  OE1 GLU I 105      13.077   8.374  59.139  1.00  0.00      RI0  O  
ATOM   1027  OE2 GLU I 105      11.637   9.871  58.645  1.00  0.00      RI0  O1-
ATOM   1028  H   GLU I 105      11.985   8.096  55.841  1.00  0.00      RI0  H  
ATOM   1029  N   ILE I 106      11.147  11.309  53.311  1.00  0.00      RI0  N  
ATOM   1030  CA  ILE I 106      11.304  11.625  51.884  1.00  0.00      RI0  C  
ATOM   1031  C   ILE I 106      11.449  13.144  51.785  1.00  0.00      RI0  C  
ATOM   1032  O   ILE I 106      10.481  13.871  52.010  1.00  0.00      RI0  O  
ATOM   1033  CB  ILE I 106      10.113  11.125  51.060  1.00  0.00      RI0  C  
ATOM   1034  CG1 ILE I 106      10.213  11.651  49.625  1.00  0.00      RI0  C  
ATOM   1035  CG2 ILE I 106       8.776  11.463  51.722  1.00  0.00      RI0  C  
ATOM   1036  CD1 ILE I 106       8.963  11.372  48.790  1.00  0.00      RI0  C  
ATOM   1037  H   ILE I 106      10.485  11.841  53.843  1.00  0.00      RI0  H  
ATOM   1038  N   ASN I 107      12.682  13.619  51.504  1.00  0.00      RI0  N  
ATOM   1039  CA  ASN I 107      13.047  15.044  51.481  1.00  0.00      RI0  C  
ATOM   1040  C   ASN I 107      12.756  15.624  52.903  1.00  0.00      RI0  C  
ATOM   1041  O   ASN I 107      13.380  15.150  53.858  1.00  0.00      RI0  O  
ATOM   1042  CB  ASN I 107      12.322  15.859  50.400  1.00  0.00      RI0  C  
ATOM   1043  CG  ASN I 107      12.871  15.578  49.018  1.00  0.00      RI0  C  
ATOM   1044  ND2 ASN I 107      14.202  15.751  48.899  1.00  0.00      RI0  N  
ATOM   1045  OD1 ASN I 107      12.132  15.237  48.104  1.00  0.00      RI0  O  
ATOM   1046  H   ASN I 107      13.402  12.927  51.465  1.00  0.00      RI0  H  
ATOM   1047 HD21 ASN I 107      14.644  15.587  48.016  1.00  0.00      RI0  H  
ATOM   1048 HD22 ASN I 107      14.786  16.044  49.656  1.00  0.00      RI0  H  
ATOM   1049  N   ASN I 108      11.786  16.553  53.068  1.00  0.00      RI0  N  
ATOM   1050  CA  ASN I 108      11.401  17.079  54.385  1.00  0.00      RI0  C  
ATOM   1051  C   ASN I 108       9.997  16.568  54.815  1.00  0.00      RI0  C  
ATOM   1052  O   ASN I 108       9.403  17.133  55.731  1.00  0.00      RI0  O  
ATOM   1053  CB  ASN I 108      11.240  18.592  54.293  1.00  0.00      RI0  C  
ATOM   1054  CG  ASN I 108       9.871  18.924  53.695  1.00  0.00      RI0  C  
ATOM   1055  ND2 ASN I 108       9.150  19.745  54.480  1.00  0.00      RI0  N  
ATOM   1056  OD1 ASN I 108       9.500  18.520  52.585  1.00  0.00      RI0  O  
ATOM   1057  H   ASN I 108      11.174  16.812  52.322  1.00  0.00      RI0  H  
ATOM   1058 HD21 ASN I 108       8.281  20.177  54.247  1.00  0.00      RI0  H  
ATOM   1059 HD22 ASN I 108       9.500  19.927  55.403  1.00  0.00      RI0  H  
ATOM   1060  N   LYS I 109       9.495  15.488  54.170  1.00  0.00      RI0  N  
ATOM   1061  CA  LYS I 109       8.171  14.917  54.403  1.00  0.00      RI0  C  
ATOM   1062  C   LYS I 109       8.263  13.453  54.880  1.00  0.00      RI0  C  
ATOM   1063  O   LYS I 109       9.354  12.880  54.985  1.00  0.00      RI0  O  
ATOM   1064  CB  LYS I 109       7.357  14.806  53.130  1.00  0.00      RI0  C  
ATOM   1065  CG  LYS I 109       7.262  16.064  52.305  1.00  0.00      RI0  C  
ATOM   1066  CD  LYS I 109       6.454  17.188  52.938  1.00  0.00      RI0  C  
ATOM   1067  CE  LYS I 109       6.178  18.201  51.836  1.00  0.00      RI0  C  
ATOM   1068  NZ  LYS I 109       7.302  18.130  50.893  1.00  0.00      RI0  N1+
ATOM   1069  H   LYS I 109      10.076  14.932  53.573  1.00  0.00      RI0  H  
ATOM   1070  HZ1 LYS I 109       7.264  18.930  50.236  1.00  0.00      RI0  H  
ATOM   1071  HZ2 LYS I 109       8.206  18.146  51.422  1.00  0.00      RI0  H  
ATOM   1072  HZ3 LYS I 109       7.208  17.244  50.351  1.00  0.00      RI0  H  
ATOM   1073  N   LEU I 110       7.097  12.857  55.152  1.00  0.00      RI0  N  
ATOM   1074  CA  LEU I 110       6.980  11.481  55.592  1.00  0.00      RI0  C  
ATOM   1075  C   LEU I 110       6.003  10.709  54.738  1.00  0.00      RI0  C  
ATOM   1076  O   LEU I 110       4.973  11.242  54.346  1.00  0.00      RI0  O  
ATOM   1077  CB  LEU I 110       6.487  11.410  57.037  1.00  0.00      RI0  C  
ATOM   1078  CG  LEU I 110       7.382  12.131  58.041  1.00  0.00      RI0  C  
ATOM   1079  CD1 LEU I 110       6.747  12.162  59.430  1.00  0.00      RI0  C  
ATOM   1080  CD2 LEU I 110       8.792  11.541  58.068  1.00  0.00      RI0  C  
ATOM   1081  H   LEU I 110       6.230  13.341  55.023  1.00  0.00      RI0  H  
ATOM   1082  N   GLU I 111       6.295   9.436  54.500  1.00  0.00      RI0  N  
ATOM   1083  CA  GLU I 111       5.358   8.519  53.855  1.00  0.00      RI0  C  
ATOM   1084  C   GLU I 111       5.114   7.398  54.864  1.00  0.00      RI0  C  
ATOM   1085  O   GLU I 111       5.996   7.089  55.664  1.00  0.00      RI0  O  
ATOM   1086  CB  GLU I 111       6.001   7.812  52.673  1.00  0.00      RI0  C  
ATOM   1087  CG  GLU I 111       6.653   8.702  51.630  1.00  0.00      RI0  C  
ATOM   1088  CD  GLU I 111       7.542   7.827  50.776  1.00  0.00      RI0  C  
ATOM   1089  OE1 GLU I 111       8.228   8.324  49.887  1.00  0.00      RI0  O  
ATOM   1090  OE2 GLU I 111       7.526   6.613  50.947  1.00  0.00      RI0  O1-
ATOM   1091  H   GLU I 111       7.159   9.045  54.823  1.00  0.00      RI0  H  
ATOM   1092  N   PHE I 112       3.958   6.752  54.795  1.00  0.00      RI0  N  
ATOM   1093  CA  PHE I 112       3.635   5.639  55.679  1.00  0.00      RI0  C  
ATOM   1094  C   PHE I 112       3.292   4.438  54.817  1.00  0.00      RI0  C  
ATOM   1095  O   PHE I 112       2.176   4.327  54.314  1.00  0.00      RI0  O  
ATOM   1096  CB  PHE I 112       2.477   5.996  56.609  1.00  0.00      RI0  C  
ATOM   1097  CG  PHE I 112       2.876   7.129  57.523  1.00  0.00      RI0  C  
ATOM   1098  CD1 PHE I 112       3.627   6.867  58.662  1.00  0.00      RI0  C  
ATOM   1099  CD2 PHE I 112       2.494   8.432  57.227  1.00  0.00      RI0  C  
ATOM   1100  CE1 PHE I 112       4.000   7.910  59.502  1.00  0.00      RI0  C  
ATOM   1101  CE2 PHE I 112       2.870   9.475  58.065  1.00  0.00      RI0  C  
ATOM   1102  CZ  PHE I 112       3.625   9.214  59.202  1.00  0.00      RI0  C  
ATOM   1103  H   PHE I 112       3.308   6.986  54.071  1.00  0.00      RI0  H  
ATOM   1104  N   GLU I 113       4.271   3.564  54.607  1.00  0.00      RI0  N  
ATOM   1105  CA  GLU I 113       4.094   2.375  53.796  1.00  0.00      RI0  C  
ATOM   1106  C   GLU I 113       3.550   1.257  54.656  1.00  0.00      RI0  C  
ATOM   1107  O   GLU I 113       4.034   1.061  55.757  1.00  0.00      RI0  O  
ATOM   1108  CB  GLU I 113       5.426   1.990  53.142  1.00  0.00      RI0  C  
ATOM   1109  CG  GLU I 113       5.325   0.869  52.103  1.00  0.00      RI0  C  
ATOM   1110  CD  GLU I 113       6.604   0.809  51.289  1.00  0.00      RI0  C  
ATOM   1111  OE1 GLU I 113       6.926  -0.245  50.752  1.00  0.00      RI0  O  
ATOM   1112  OE2 GLU I 113       7.270   1.827  51.159  1.00  0.00      RI0  O1-
ATOM   1113  H   GLU I 113       5.132   3.666  55.110  1.00  0.00      RI0  H  
ATOM   1114  N   SER I 114       2.591   0.477  54.148  1.00  0.00      RI0  N  
ATOM   1115  CA  SER I 114       2.099  -0.694  54.862  1.00  0.00      RI0  C  
ATOM   1116  C   SER I 114       3.239  -1.715  54.960  1.00  0.00      RI0  C  
ATOM   1117  O   SER I 114       3.858  -2.006  53.938  1.00  0.00      RI0  O  
ATOM   1118  CB  SER I 114       0.893  -1.236  54.094  1.00  0.00      RI0  C  
ATOM   1119  OG  SER I 114       0.206  -2.222  54.873  1.00  0.00      RI0  O  
ATOM   1120  H   SER I 114       2.361   0.582  53.182  1.00  0.00      RI0  H  
ATOM   1121  HG  SER I 114      -0.215  -1.728  55.572  1.00  0.00      RI0  H  
ATOM   1122  N   ALA I 115       3.533  -2.227  56.165  1.00  0.00      RI0  N  
ATOM   1123  CA  ALA I 115       4.554  -3.267  56.297  1.00  0.00      RI0  C  
ATOM   1124  C   ALA I 115       4.029  -4.579  55.680  1.00  0.00      RI0  C  
ATOM   1125  O   ALA I 115       4.808  -5.335  55.103  1.00  0.00      RI0  O  
ATOM   1126  CB  ALA I 115       4.907  -3.514  57.762  1.00  0.00      RI0  C  
ATOM   1127  H   ALA I 115       3.034  -1.909  56.976  1.00  0.00      RI0  H  
ATOM   1128  N   GLN I 116       2.712  -4.833  55.782  1.00  0.00      RI0  N  
ATOM   1129  CA  GLN I 116       2.083  -6.028  55.222  1.00  0.00      RI0  C  
ATOM   1130  C   GLN I 116       2.030  -6.030  53.682  1.00  0.00      RI0  C  
ATOM   1131  O   GLN I 116       2.173  -7.092  53.059  1.00  0.00      RI0  O  
ATOM   1132  CB  GLN I 116       0.737  -6.315  55.897  1.00  0.00      RI0  C  
ATOM   1133  CG  GLN I 116       0.081  -7.622  55.428  1.00  0.00      RI0  C  
ATOM   1134  CD  GLN I 116       1.037  -8.800  55.543  1.00  0.00      RI0  C  
ATOM   1135  NE2 GLN I 116       0.586  -9.898  54.913  1.00  0.00      RI0  N  
ATOM   1136  OE1 GLN I 116       2.104  -8.735  56.157  1.00  0.00      RI0  O  
ATOM   1137  H   GLN I 116       2.135  -4.120  56.184  1.00  0.00      RI0  H  
ATOM   1138 HE21 GLN I 116      -0.281  -9.861  54.413  1.00  0.00      RI0  H  
ATOM   1139 HE22 GLN I 116       1.060 -10.779  54.898  1.00  0.00      RI0  H  
ATOM   1140  N   PHE I 117       1.775  -4.863  53.078  1.00  0.00      RI0  N  
ATOM   1141  CA  PHE I 117       1.619  -4.735  51.639  1.00  0.00      RI0  C  
ATOM   1142  C   PHE I 117       2.667  -3.795  51.092  1.00  0.00      RI0  C  
ATOM   1143  O   PHE I 117       2.444  -2.590  51.035  1.00  0.00      RI0  O  
ATOM   1144  CB  PHE I 117       0.221  -4.219  51.299  1.00  0.00      RI0  C  
ATOM   1145  CG  PHE I 117      -0.837  -5.109  51.905  1.00  0.00      RI0  C  
ATOM   1146  CD1 PHE I 117      -0.958  -6.431  51.495  1.00  0.00      RI0  C  
ATOM   1147  CD2 PHE I 117      -1.698  -4.600  52.870  1.00  0.00      RI0  C  
ATOM   1148  CE1 PHE I 117      -1.946  -7.240  52.044  1.00  0.00      RI0  C  
ATOM   1149  CE2 PHE I 117      -2.686  -5.409  53.417  1.00  0.00      RI0  C  
ATOM   1150  CZ  PHE I 117      -2.814  -6.728  53.001  1.00  0.00      RI0  C  
ATOM   1151  H   PHE I 117       1.740  -4.005  53.593  1.00  0.00      RI0  H  
ATOM   1152  N   PRO I 118       3.841  -4.312  50.705  1.00  0.00      RI0  N  
ATOM   1153  CA  PRO I 118       4.886  -3.428  50.168  1.00  0.00      RI0  C  
ATOM   1154  C   PRO I 118       4.412  -2.525  49.030  1.00  0.00      RI0  C  
ATOM   1155  O   PRO I 118       3.615  -2.928  48.177  1.00  0.00      RI0  O  
ATOM   1156  CB  PRO I 118       5.971  -4.420  49.735  1.00  0.00      RI0  C  
ATOM   1157  CG  PRO I 118       5.757  -5.652  50.615  1.00  0.00      RI0  C  
ATOM   1158  CD  PRO I 118       4.241  -5.711  50.748  1.00  0.00      RI0  C  
ATOM   1159  N   ASN I 119       4.869  -1.271  49.079  1.00  0.00      RI0  N  
ATOM   1160  CA  ASN I 119       4.575  -0.239  48.093  1.00  0.00      RI0  C  
ATOM   1161  C   ASN I 119       3.108   0.215  48.096  1.00  0.00      RI0  C  
ATOM   1162  O   ASN I 119       2.673   0.842  47.137  1.00  0.00      RI0  O  
ATOM   1163  CB  ASN I 119       5.210  -0.491  46.735  1.00  0.00      RI0  C  
ATOM   1164  CG  ASN I 119       6.536   0.263  46.683  1.00  0.00      RI0  C  
ATOM   1165  ND2 ASN I 119       7.043   0.664  47.875  1.00  0.00      RI0  N  
ATOM   1166  OD1 ASN I 119       7.083   0.491  45.608  1.00  0.00      RI0  O  
ATOM   1167  H   ASN I 119       5.428  -1.035  49.875  1.00  0.00      RI0  H  
ATOM   1168 HD21 ASN I 119       7.836   1.266  47.937  1.00  0.00      RI0  H  
ATOM   1169 HD22 ASN I 119       6.742   0.425  48.809  1.00  0.00      RI0  H  
ATOM   1170  N   TRP I 120       2.373  -0.049  49.188  1.00  0.00      RI0  N  
ATOM   1171  CA  TRP I 120       1.033   0.475  49.428  1.00  0.00      RI0  C  
ATOM   1172  C   TRP I 120       1.201   1.498  50.533  1.00  0.00      RI0  C  
ATOM   1173  O   TRP I 120       1.883   1.213  51.513  1.00  0.00      RI0  O  
ATOM   1174  CB  TRP I 120       0.073  -0.631  49.848  1.00  0.00      RI0  C  
ATOM   1175  CG  TRP I 120      -0.351  -1.396  48.622  1.00  0.00      RI0  C  
ATOM   1176  CD1 TRP I 120       0.387  -2.353  47.914  1.00  0.00      RI0  C  
ATOM   1177  CD2 TRP I 120      -1.592  -1.270  47.905  1.00  0.00      RI0  C  
ATOM   1178  CE2 TRP I 120      -1.540  -2.151  46.801  1.00  0.00      RI0  C  
ATOM   1179  CE3 TRP I 120      -2.720  -0.487  48.114  1.00  0.00      RI0  C  
ATOM   1180  NE1 TRP I 120      -0.311  -2.801  46.837  1.00  0.00      RI0  N  
ATOM   1181  CZ2 TRP I 120      -2.617  -2.220  45.926  1.00  0.00      RI0  C  
ATOM   1182  CZ3 TRP I 120      -3.789  -0.568  47.232  1.00  0.00      RI0  C  
ATOM   1183  CH2 TRP I 120      -3.739  -1.429  46.143  1.00  0.00      RI0  C  
ATOM   1184  H   TRP I 120       2.788  -0.537  49.958  1.00  0.00      RI0  H  
ATOM   1185  HE1 TRP I 120       0.024  -3.456  46.189  1.00  0.00      RI0  H  
ATOM   1186  N   TYR I 121       0.633   2.695  50.374  1.00  0.00      RI0  N  
ATOM   1187  CA  TYR I 121       0.851   3.802  51.302  1.00  0.00      RI0  C  
ATOM   1188  C   TYR I 121      -0.416   4.431  51.799  1.00  0.00      RI0  C  
ATOM   1189  O   TYR I 121      -1.395   4.494  51.049  1.00  0.00      RI0  O  
ATOM   1190  CB  TYR I 121       1.654   4.920  50.651  1.00  0.00      RI0  C  
ATOM   1191  CG  TYR I 121       3.038   4.500  50.238  1.00  0.00      RI0  C  
ATOM   1192  CD1 TYR I 121       3.259   3.874  49.017  1.00  0.00      RI0  C  
ATOM   1193  CD2 TYR I 121       4.098   4.778  51.085  1.00  0.00      RI0  C  
ATOM   1194  CE1 TYR I 121       4.553   3.555  48.625  1.00  0.00      RI0  C  
ATOM   1195  CE2 TYR I 121       5.387   4.460  50.691  1.00  0.00      RI0  C  
ATOM   1196  CZ  TYR I 121       5.618   3.867  49.459  1.00  0.00      RI0  C  
ATOM   1197  OH  TYR I 121       6.919   3.616  49.064  1.00  0.00      RI0  O  
ATOM   1198  H   TYR I 121       0.077   2.895  49.568  1.00  0.00      RI0  H  
ATOM   1199  HH  TYR I 121       7.270   3.005  49.723  1.00  0.00      RI0  H  
ATOM   1200  N   ILE I 122      -0.373   5.045  53.014  1.00  0.00      RI0  N  
ATOM   1201  CA  ILE I 122      -1.481   5.880  53.503  1.00  0.00      RI0  C  
ATOM   1202  C   ILE I 122      -1.571   7.065  52.516  1.00  0.00      RI0  C  
ATOM   1203  O   ILE I 122      -0.550   7.680  52.199  1.00  0.00      RI0  O  
ATOM   1204  CB  ILE I 122      -1.239   6.308  54.949  1.00  0.00      RI0  C  
ATOM   1205  CG1 ILE I 122      -1.309   5.065  55.841  1.00  0.00      RI0  C  
ATOM   1206  CG2 ILE I 122      -2.227   7.385  55.400  1.00  0.00      RI0  C  
ATOM   1207  CD1 ILE I 122      -1.246   5.388  57.334  1.00  0.00      RI0  C  
ATOM   1208  H   ILE I 122       0.495   5.016  53.513  1.00  0.00      RI0  H  
ATOM   1209  N   SER I 123      -2.757   7.292  51.966  1.00  0.00      RI0  N  
ATOM   1210  CA  SER I 123      -2.959   8.250  50.902  1.00  0.00      RI0  C  
ATOM   1211  C   SER I 123      -4.190   9.109  51.114  1.00  0.00      RI0  C  
ATOM   1212  O   SER I 123      -5.147   8.704  51.778  1.00  0.00      RI0  O  
ATOM   1213  CB  SER I 123      -3.044   7.505  49.571  1.00  0.00      RI0  C  
ATOM   1214  OG  SER I 123      -2.034   6.496  49.486  1.00  0.00      RI0  O  
ATOM   1215  H   SER I 123      -3.579   6.804  52.257  1.00  0.00      RI0  H  
ATOM   1216  HG  SER I 123      -1.961   6.095  50.341  1.00  0.00      RI0  H  
ATOM   1217  N   THR I 124      -4.178  10.282  50.484  1.00  0.00      RI0  N  
ATOM   1218  CA  THR I 124      -5.329  11.166  50.418  1.00  0.00      RI0  C  
ATOM   1219  C   THR I 124      -5.557  11.550  48.941  1.00  0.00      RI0  C  
ATOM   1220  O   THR I 124      -4.652  11.469  48.105  1.00  0.00      RI0  O  
ATOM   1221  CB  THR I 124      -4.969  12.336  51.323  1.00  0.00      RI0  C  
ATOM   1222  CG2 THR I 124      -5.258  12.015  52.790  1.00  0.00      RI0  C  
ATOM   1223  OG1 THR I 124      -3.575  12.618  51.182  1.00  0.00      RI0  O  
ATOM   1224  H   THR I 124      -3.346  10.648  50.056  1.00  0.00      RI0  H  
ATOM   1225  HG1 THR I 124      -3.459  13.526  51.462  1.00  0.00      RI0  H  
ATOM   1226  N   SER I 125      -6.773  11.959  48.633  1.00  0.00      RI0  N  
ATOM   1227  CA  SER I 125      -7.120  12.426  47.297  1.00  0.00      RI0  C  
ATOM   1228  C   SER I 125      -6.885  13.933  47.225  1.00  0.00      RI0  C  
ATOM   1229  O   SER I 125      -6.792  14.596  48.265  1.00  0.00      RI0  O  
ATOM   1230  CB  SER I 125      -8.559  11.983  47.168  1.00  0.00      RI0  C  
ATOM   1231  OG  SER I 125      -8.757  11.070  48.255  1.00  0.00      RI0  O  
ATOM   1232  H   SER I 125      -7.496  12.034  49.320  1.00  0.00      RI0  H  
ATOM   1233  HG  SER I 125      -8.291  10.273  48.034  1.00  0.00      RI0  H  
ATOM   1234  N   GLN I 126      -6.791  14.480  46.008  1.00  0.00      RI0  N  
ATOM   1235  CA  GLN I 126      -6.675  15.925  45.845  1.00  0.00      RI0  C  
ATOM   1236  C   GLN I 126      -7.998  16.576  46.253  1.00  0.00      RI0  C  
ATOM   1237  O   GLN I 126      -7.980  17.646  46.859  1.00  0.00      RI0  O  
ATOM   1238  CB  GLN I 126      -6.304  16.294  44.411  1.00  0.00      RI0  C  
ATOM   1239  CG  GLN I 126      -4.926  15.778  43.998  1.00  0.00      RI0  C  
ATOM   1240  CD  GLN I 126      -3.831  16.433  44.817  1.00  0.00      RI0  C  
ATOM   1241  NE2 GLN I 126      -2.619  15.900  44.593  1.00  0.00      RI0  N  
ATOM   1242  OE1 GLN I 126      -4.054  17.364  45.584  1.00  0.00      RI0  O  
ATOM   1243  H   GLN I 126      -6.837  13.895  45.198  1.00  0.00      RI0  H  
ATOM   1244 HE21 GLN I 126      -2.528  15.070  44.031  1.00  0.00      RI0  H  
ATOM   1245 HE22 GLN I 126      -1.778  16.274  44.983  1.00  0.00      RI0  H  
ATOM   1246  N   ALA I 127      -9.142  15.928  45.937  1.00  0.00      RI0  N  
ATOM   1247  CA  ALA I 127     -10.456  16.454  46.276  1.00  0.00      RI0  C  
ATOM   1248  C   ALA I 127     -10.680  16.545  47.788  1.00  0.00      RI0  C  
ATOM   1249  O   ALA I 127     -10.107  15.794  48.575  1.00  0.00      RI0  O  
ATOM   1250  CB  ALA I 127     -11.557  15.600  45.647  1.00  0.00      RI0  C  
ATOM   1251  H   ALA I 127      -9.083  15.029  45.515  1.00  0.00      RI0  H  
ATOM   1252  N   GLU I 128     -11.512  17.501  48.170  1.00  0.00      RI0  N  
ATOM   1253  CA  GLU I 128     -11.851  17.795  49.555  1.00  0.00      RI0  C  
ATOM   1254  C   GLU I 128     -12.825  16.762  50.096  1.00  0.00      RI0  C  
ATOM   1255  O   GLU I 128     -13.677  16.273  49.349  1.00  0.00      RI0  O  
ATOM   1256  CB  GLU I 128     -12.489  19.185  49.582  1.00  0.00      RI0  C  
ATOM   1257  CG  GLU I 128     -12.754  19.773  50.966  1.00  0.00      RI0  C  
ATOM   1258  CD  GLU I 128     -11.459  20.269  51.566  1.00  0.00      RI0  C  
ATOM   1259  OE1 GLU I 128     -10.448  19.580  51.492  1.00  0.00      RI0  O  
ATOM   1260  OE2 GLU I 128     -11.446  21.366  52.103  1.00  0.00      RI0  O1-
ATOM   1261  H   GLU I 128     -12.005  18.009  47.469  1.00  0.00      RI0  H  
ATOM   1262  N   ASN I 129     -12.738  16.462  51.400  1.00  0.00      RI0  N  
ATOM   1263  CA  ASN I 129     -13.731  15.629  52.077  1.00  0.00      RI0  C  
ATOM   1264  C   ASN I 129     -13.806  14.197  51.538  1.00  0.00      RI0  C  
ATOM   1265  O   ASN I 129     -14.892  13.619  51.452  1.00  0.00      RI0  O  
ATOM   1266  CB  ASN I 129     -15.032  16.454  52.269  1.00  0.00      RI0  C  
ATOM   1267  CG  ASN I 129     -16.296  15.858  51.678  1.00  0.00      RI0  C  
ATOM   1268  ND2 ASN I 129     -16.429  16.027  50.360  1.00  0.00      RI0  N  
ATOM   1269  OD1 ASN I 129     -17.112  15.273  52.386  1.00  0.00      RI0  O  
ATOM   1270  H   ASN I 129     -11.946  16.828  51.901  1.00  0.00      RI0  H  
ATOM   1271 HD21 ASN I 129     -17.266  15.738  49.899  1.00  0.00      RI0  H  
ATOM   1272 HD22 ASN I 129     -15.678  16.417  49.819  1.00  0.00      RI0  H  
ATOM   1273  N   MET I 130     -12.658  13.639  51.138  1.00  0.00      RI0  N  
ATOM   1274  CA  MET I 130     -12.599  12.266  50.655  1.00  0.00      RI0  C  
ATOM   1275  C   MET I 130     -11.880  11.394  51.669  1.00  0.00      RI0  C  
ATOM   1276  O   MET I 130     -11.056  11.891  52.446  1.00  0.00      RI0  O  
ATOM   1277  CB  MET I 130     -11.877  12.250  49.307  1.00  0.00      RI0  C  
ATOM   1278  CG  MET I 130     -12.649  13.005  48.227  1.00  0.00      RI0  C  
ATOM   1279  SD  MET I 130     -14.256  12.275  47.874  1.00  0.00      RI0  S  
ATOM   1280  CE  MET I 130     -13.683  10.741  47.125  1.00  0.00      RI0  C  
ATOM   1281  H   MET I 130     -11.797  14.125  51.283  1.00  0.00      RI0  H  
ATOM   1282  N   PRO I 131     -12.205  10.093  51.723  1.00  0.00      RI0  N  
ATOM   1283  CA  PRO I 131     -11.540   9.222  52.698  1.00  0.00      RI0  C  
ATOM   1284  C   PRO I 131     -10.031   9.133  52.576  1.00  0.00      RI0  C  
ATOM   1285  O   PRO I 131      -9.452   9.304  51.503  1.00  0.00      RI0  O  
ATOM   1286  CB  PRO I 131     -12.220   7.866  52.477  1.00  0.00      RI0  C  
ATOM   1287  CG  PRO I 131     -13.566   8.188  51.831  1.00  0.00      RI0  C  
ATOM   1288  CD  PRO I 131     -13.235   9.393  50.962  1.00  0.00      RI0  C  
ATOM   1289  N   VAL I 132      -9.397   8.842  53.706  1.00  0.00      RI0  N  
ATOM   1290  CA  VAL I 132      -7.990   8.492  53.753  1.00  0.00      RI0  C  
ATOM   1291  C   VAL I 132      -8.037   7.010  53.354  1.00  0.00      RI0  C  
ATOM   1292  O   VAL I 132      -8.931   6.274  53.802  1.00  0.00      RI0  O  
ATOM   1293  CB  VAL I 132      -7.436   8.710  55.158  1.00  0.00      RI0  C  
ATOM   1294  CG1 VAL I 132      -5.981   8.257  55.276  1.00  0.00      RI0  C  
ATOM   1295  CG2 VAL I 132      -7.601  10.180  55.541  1.00  0.00      RI0  C  
ATOM   1296  H   VAL I 132      -9.968   8.624  54.499  1.00  0.00      RI0  H  
ATOM   1297  N   PHE I 133      -7.110   6.580  52.512  1.00  0.00      RI0  N  
ATOM   1298  CA  PHE I 133      -7.137   5.212  52.009  1.00  0.00      RI0  C  
ATOM   1299  C   PHE I 133      -5.747   4.659  51.808  1.00  0.00      RI0  C  
ATOM   1300  O   PHE I 133      -4.774   5.367  52.017  1.00  0.00      RI0  O  
ATOM   1301  CB  PHE I 133      -7.954   5.143  50.711  1.00  0.00      RI0  C  
ATOM   1302  CG  PHE I 133      -7.343   6.008  49.629  1.00  0.00      RI0  C  
ATOM   1303  CD1 PHE I 133      -6.515   5.439  48.668  1.00  0.00      RI0  C  
ATOM   1304  CD2 PHE I 133      -7.614   7.372  49.581  1.00  0.00      RI0  C  
ATOM   1305  CE1 PHE I 133      -5.959   6.228  47.667  1.00  0.00      RI0  C  
ATOM   1306  CE2 PHE I 133      -7.057   8.162  48.584  1.00  0.00      RI0  C  
ATOM   1307  CZ  PHE I 133      -6.229   7.591  47.625  1.00  0.00      RI0  C  
ATOM   1308  H   PHE I 133      -6.369   7.186  52.208  1.00  0.00      RI0  H  
ATOM   1309  N   LEU I 134      -5.652   3.389  51.430  1.00  0.00      RI0  N  
ATOM   1310  CA  LEU I 134      -4.378   2.786  51.124  1.00  0.00      RI0  C  
ATOM   1311  C   LEU I 134      -4.243   2.775  49.598  1.00  0.00      RI0  C  
ATOM   1312  O   LEU I 134      -5.118   2.250  48.911  1.00  0.00      RI0  O  
ATOM   1313  CB  LEU I 134      -4.362   1.365  51.686  1.00  0.00      RI0  C  
ATOM   1314  CG  LEU I 134      -2.973   0.759  51.865  1.00  0.00      RI0  C  
ATOM   1315  CD1 LEU I 134      -2.145   1.538  52.886  1.00  0.00      RI0  C  
ATOM   1316  CD2 LEU I 134      -3.057  -0.721  52.237  1.00  0.00      RI0  C  
ATOM   1317  H   LEU I 134      -6.484   2.895  51.195  1.00  0.00      RI0  H  
ATOM   1318  N   GLY I 135      -3.185   3.398  49.085  1.00  0.00      RI0  N  
ATOM   1319  CA  GLY I 135      -2.963   3.511  47.652  1.00  0.00      RI0  C  
ATOM   1320  C   GLY I 135      -1.710   2.798  47.213  1.00  0.00      RI0  C  
ATOM   1321  O   GLY I 135      -0.693   2.889  47.891  1.00  0.00      RI0  O  
ATOM   1322  H   GLY I 135      -2.470   3.801  49.661  1.00  0.00      RI0  H  
ATOM   1323  N   GLY I 136      -1.778   2.109  46.074  1.00  0.00      RI0  N  
ATOM   1324  CA  GLY I 136      -0.655   1.360  45.524  1.00  0.00      RI0  C  
ATOM   1325  C   GLY I 136       0.242   2.178  44.621  1.00  0.00      RI0  C  
ATOM   1326  O   GLY I 136       1.186   1.632  44.049  1.00  0.00      RI0  O  
ATOM   1327  H   GLY I 136      -2.572   2.245  45.485  1.00  0.00      RI0  H  
ATOM   1328  N   THR I 137      -0.043   3.494  44.482  1.00  0.00      RI0  N  
ATOM   1329  CA  THR I 137       0.789   4.446  43.752  1.00  0.00      RI0  C  
ATOM   1330  C   THR I 137       1.279   5.513  44.717  1.00  0.00      RI0  C  
ATOM   1331  O   THR I 137       0.596   5.866  45.685  1.00  0.00      RI0  O  
ATOM   1332  CB  THR I 137      -0.205   5.002  42.750  1.00  0.00      RI0  C  
ATOM   1333  CG2 THR I 137      -0.179   4.226  41.432  1.00  0.00      RI0  C  
ATOM   1334  OG1 THR I 137      -1.513   4.916  43.344  1.00  0.00      RI0  O  
ATOM   1335  H   THR I 137      -0.807   3.960  44.925  1.00  0.00      RI0  H  
ATOM   1336  HG1 THR I 137      -1.729   5.822  43.606  1.00  0.00      RI0  H  
ATOM   1337  N   LYS I 138       2.455   6.033  44.418  1.00  0.00      RI0  N  
ATOM   1338  CA  LYS I 138       3.087   7.091  45.168  1.00  0.00      RI0  C  
ATOM   1339  C   LYS I 138       3.616   8.036  44.094  1.00  0.00      RI0  C  
ATOM   1340  O   LYS I 138       4.430   7.624  43.264  1.00  0.00      RI0  O  
ATOM   1341  CB  LYS I 138       4.209   6.547  46.046  1.00  0.00      RI0  C  
ATOM   1342  CG  LYS I 138       4.894   7.677  46.810  1.00  0.00      RI0  C  
ATOM   1343  CD  LYS I 138       5.853   7.169  47.879  1.00  0.00      RI0  C  
ATOM   1344  CE  LYS I 138       7.091   6.435  47.354  1.00  0.00      RI0  C  
ATOM   1345  NZ  LYS I 138       7.886   5.974  48.500  1.00  0.00      RI0  N1+
ATOM   1346  H   LYS I 138       2.958   5.750  43.601  1.00  0.00      RI0  H  
ATOM   1347  HZ1 LYS I 138       8.812   5.601  48.247  1.00  0.00      RI0  H  
ATOM   1348  HZ2 LYS I 138       8.022   6.755  49.183  1.00  0.00      RI0  H  
ATOM   1349  HZ3 LYS I 138       7.377   5.252  49.051  1.00  0.00      RI0  H  
ATOM   1350  N   GLY I 139       3.036   9.229  44.022  1.00  0.00      RI0  N  
ATOM   1351  CA  GLY I 139       3.444  10.231  43.048  1.00  0.00      RI0  C  
ATOM   1352  C   GLY I 139       2.488  10.463  41.896  1.00  0.00      RI0  C  
ATOM   1353  O   GLY I 139       2.812  11.243  40.992  1.00  0.00      RI0  O  
ATOM   1354  H   GLY I 139       2.308   9.459  44.671  1.00  0.00      RI0  H  
ATOM   1355  N   GLY I 140       1.321   9.812  41.910  1.00  0.00      RI0  N  
ATOM   1356  CA  GLY I 140       0.307  10.033  40.880  1.00  0.00      RI0  C  
ATOM   1357  C   GLY I 140      -0.558  11.212  41.290  1.00  0.00      RI0  C  
ATOM   1358  O   GLY I 140      -0.060  12.144  41.934  1.00  0.00      RI0  O  
ATOM   1359  H   GLY I 140       1.026   9.356  42.749  1.00  0.00      RI0  H  
ATOM   1360  N   GLN I 141      -1.858  11.189  40.957  1.00  0.00      RI0  N  
ATOM   1361  CA  GLN I 141      -2.773  12.244  41.414  1.00  0.00      RI0  C  
ATOM   1362  C   GLN I 141      -2.904  12.188  42.942  1.00  0.00      RI0  C  
ATOM   1363  O   GLN I 141      -2.935  13.231  43.598  1.00  0.00      RI0  O  
ATOM   1364  CB  GLN I 141      -4.153  12.158  40.765  1.00  0.00      RI0  C  
ATOM   1365  CG  GLN I 141      -4.922  13.444  41.071  1.00  0.00      RI0  C  
ATOM   1366  CD  GLN I 141      -6.374  13.330  40.671  1.00  0.00      RI0  C  
ATOM   1367  NE2 GLN I 141      -6.651  13.918  39.493  1.00  0.00      RI0  N  
ATOM   1368  OE1 GLN I 141      -7.203  12.794  41.400  1.00  0.00      RI0  O  
ATOM   1369  H   GLN I 141      -2.225  10.340  40.581  1.00  0.00      RI0  H  
ATOM   1370 HE21 GLN I 141      -5.928  14.355  38.957  1.00  0.00      RI0  H  
ATOM   1371 HE22 GLN I 141      -7.579  13.933  39.120  1.00  0.00      RI0  H  
ATOM   1372  N   ASP I 142      -2.939  10.969  43.502  1.00  0.00      RI0  N  
ATOM   1373  CA  ASP I 142      -3.057  10.758  44.933  1.00  0.00      RI0  C  
ATOM   1374  C   ASP I 142      -1.816  11.176  45.697  1.00  0.00      RI0  C  
ATOM   1375  O   ASP I 142      -0.688  11.027  45.227  1.00  0.00      RI0  O  
ATOM   1376  CB  ASP I 142      -3.341   9.256  45.166  1.00  0.00      RI0  C  
ATOM   1377  CG  ASP I 142      -2.692   8.366  44.094  1.00  0.00      RI0  C  
ATOM   1378  OD1 ASP I 142      -3.288   8.195  43.029  1.00  0.00      RI0  O  
ATOM   1379  OD2 ASP I 142      -1.600   7.840  44.304  1.00  0.00      RI0  O1-
ATOM   1380  H   ASP I 142      -2.842  10.157  42.927  1.00  0.00      RI0  H  
ATOM   1381  N   ILE I 143      -2.051  11.680  46.900  1.00  0.00      RI0  N  
ATOM   1382  CA  ILE I 143      -1.032  12.234  47.767  1.00  0.00      RI0  C  
ATOM   1383  C   ILE I 143      -0.587  11.186  48.764  1.00  0.00      RI0  C  
ATOM   1384  O   ILE I 143      -1.409  10.651  49.503  1.00  0.00      RI0  O  
ATOM   1385  CB  ILE I 143      -1.681  13.371  48.531  1.00  0.00      RI0  C  
ATOM   1386  CG1 ILE I 143      -2.341  14.353  47.577  1.00  0.00      RI0  C  
ATOM   1387  CG2 ILE I 143      -0.720  14.009  49.521  1.00  0.00      RI0  C  
ATOM   1388  CD1 ILE I 143      -3.458  15.118  48.274  1.00  0.00      RI0  C  
ATOM   1389  H   ILE I 143      -2.966  11.571  47.285  1.00  0.00      RI0  H  
ATOM   1390  N   THR I 144       0.716  10.932  48.820  1.00  0.00      RI0  N  
ATOM   1391  CA  THR I 144       1.270   9.942  49.732  1.00  0.00      RI0  C  
ATOM   1392  C   THR I 144       2.289  10.513  50.711  1.00  0.00      RI0  C  
ATOM   1393  O   THR I 144       2.880   9.738  51.465  1.00  0.00      RI0  O  
ATOM   1394  CB  THR I 144       1.803   8.966  48.710  1.00  0.00      RI0  C  
ATOM   1395  CG2 THR I 144       0.966   7.695  48.658  1.00  0.00      RI0  C  
ATOM   1396  OG1 THR I 144       1.707   9.613  47.424  1.00  0.00      RI0  O  
ATOM   1397  H   THR I 144       1.372  11.354  48.194  1.00  0.00      RI0  H  
ATOM   1398  HG1 THR I 144       0.821   9.434  47.114  1.00  0.00      RI0  H  
ATOM   1399  N   ASP I 145       2.496  11.842  50.734  1.00  0.00      RI0  N  
ATOM   1400  CA  ASP I 145       3.462  12.432  51.651  1.00  0.00      RI0  C  
ATOM   1401  C   ASP I 145       2.758  13.399  52.585  1.00  0.00      RI0  C  
ATOM   1402  O   ASP I 145       1.750  14.028  52.229  1.00  0.00      RI0  O  
ATOM   1403  CB  ASP I 145       4.679  13.051  50.943  1.00  0.00      RI0  C  
ATOM   1404  CG  ASP I 145       4.324  14.284  50.133  1.00  0.00      RI0  C  
ATOM   1405  OD1 ASP I 145       3.511  14.172  49.220  1.00  0.00      RI0  O  
ATOM   1406  OD2 ASP I 145       4.880  15.355  50.388  1.00  0.00      RI0  O1-
ATOM   1407  H   ASP I 145       2.019  12.505  50.158  1.00  0.00      RI0  H  
ATOM   1408  N   PHE I 146       3.271  13.438  53.817  1.00  0.00      RI0  N  
ATOM   1409  CA  PHE I 146       2.696  14.151  54.938  1.00  0.00      RI0  C  
ATOM   1410  C   PHE I 146       3.740  14.876  55.753  1.00  0.00      RI0  C  
ATOM   1411  O   PHE I 146       4.935  14.623  55.622  1.00  0.00      RI0  O  
ATOM   1412  CB  PHE I 146       1.976  13.173  55.877  1.00  0.00      RI0  C  
ATOM   1413  CG  PHE I 146       1.098  12.206  55.115  1.00  0.00      RI0  C  
ATOM   1414  CD1 PHE I 146       1.564  10.931  54.809  1.00  0.00      RI0  C  
ATOM   1415  CD2 PHE I 146      -0.177  12.588  54.717  1.00  0.00      RI0  C  
ATOM   1416  CE1 PHE I 146       0.766  10.053  54.086  1.00  0.00      RI0  C  
ATOM   1417  CE2 PHE I 146      -0.976  11.711  53.994  1.00  0.00      RI0  C  
ATOM   1418  CZ  PHE I 146      -0.500  10.447  53.670  1.00  0.00      RI0  C  
ATOM   1419  H   PHE I 146       4.095  12.897  53.993  1.00  0.00      RI0  H  
ATOM   1420  N   THR I 147       3.276  15.760  56.631  1.00  0.00      RI0  N  
ATOM   1421  CA  THR I 147       4.095  16.352  57.672  1.00  0.00      RI0  C  
ATOM   1422  C   THR I 147       3.436  15.968  59.009  1.00  0.00      RI0  C  
ATOM   1423  O   THR I 147       2.229  15.732  59.071  1.00  0.00      RI0  O  
ATOM   1424  CB  THR I 147       4.087  17.846  57.367  1.00  0.00      RI0  C  
ATOM   1425  CG2 THR I 147       5.350  18.258  56.608  1.00  0.00      RI0  C  
ATOM   1426  OG1 THR I 147       2.919  18.177  56.591  1.00  0.00      RI0  O  
ATOM   1427  H   THR I 147       2.292  15.921  56.728  1.00  0.00      RI0  H  
ATOM   1428  HG1 THR I 147       2.930  17.620  55.819  1.00  0.00      RI0  H  
ATOM   1429  N   MET I 148       4.232  15.904  60.066  1.00  0.00      RI0  N  
ATOM   1430  CA  MET I 148       3.775  15.533  61.403  1.00  0.00      RI0  C  
ATOM   1431  C   MET I 148       3.952  16.717  62.344  1.00  0.00      RI0  C  
ATOM   1432  O   MET I 148       4.985  17.381  62.304  1.00  0.00      RI0  O  
ATOM   1433  CB  MET I 148       4.570  14.321  61.891  1.00  0.00      RI0  C  
ATOM   1434  CG  MET I 148       4.277  13.931  63.339  1.00  0.00      RI0  C  
ATOM   1435  SD  MET I 148       5.114  12.416  63.831  1.00  0.00      RI0  S  
ATOM   1436  CE  MET I 148       6.780  12.859  63.317  1.00  0.00      RI0  C  
ATOM   1437  H   MET I 148       5.187  16.197  60.015  1.00  0.00      RI0  H  
ATOM   1438  N   GLN I 149       2.928  16.993  63.168  1.00  0.00      RI0  N  
ATOM   1439  CA  GLN I 149       2.957  18.077  64.150  1.00  0.00      RI0  C  
ATOM   1440  C   GLN I 149       2.872  17.418  65.500  1.00  0.00      RI0  C  
ATOM   1441  O   GLN I 149       2.037  16.554  65.719  1.00  0.00      RI0  O  
ATOM   1442  CB  GLN I 149       1.821  19.086  63.951  1.00  0.00      RI0  C  
ATOM   1443  CG  GLN I 149       1.636  19.587  62.512  1.00  0.00      RI0  C  
ATOM   1444  CD  GLN I 149       0.870  18.555  61.711  1.00  0.00      RI0  C  
ATOM   1445  NE2 GLN I 149       1.466  18.213  60.555  1.00  0.00      RI0  N  
ATOM   1446  OE1 GLN I 149      -0.181  18.086  62.132  1.00  0.00      RI0  O  
ATOM   1447  H   GLN I 149       2.154  16.356  63.219  1.00  0.00      RI0  H  
ATOM   1448 HE21 GLN I 149       2.297  18.678  60.251  1.00  0.00      RI0  H  
ATOM   1449 HE22 GLN I 149       1.128  17.469  59.971  1.00  0.00      RI0  H  
ATOM   1450  N   PHE I 150       3.707  17.849  66.414  1.00  0.00      RI0  N  
ATOM   1451  CA  PHE I 150       3.779  17.265  67.746  1.00  0.00      RI0  C  
ATOM   1452  C   PHE I 150       2.742  17.908  68.638  1.00  0.00      RI0  C  
ATOM   1453  O   PHE I 150       2.488  19.110  68.550  1.00  0.00      RI0  O  
ATOM   1454  CB  PHE I 150       5.178  17.450  68.327  1.00  0.00      RI0  C  
ATOM   1455  CG  PHE I 150       6.194  17.042  67.289  1.00  0.00      RI0  C  
ATOM   1456  CD1 PHE I 150       7.067  17.988  66.764  1.00  0.00      RI0  C  
ATOM   1457  CD2 PHE I 150       6.252  15.726  66.850  1.00  0.00      RI0  C  
ATOM   1458  CE1 PHE I 150       7.989  17.621  65.792  1.00  0.00      RI0  C  
ATOM   1459  CE2 PHE I 150       7.176  15.358  65.880  1.00  0.00      RI0  C  
ATOM   1460  CZ  PHE I 150       8.041  16.305  65.347  1.00  0.00      RI0  C  
ATOM   1461  H   PHE I 150       4.224  18.686  66.246  1.00  0.00      RI0  H  
ATOM   1462  N   VAL I 151       2.102  17.079  69.458  1.00  0.00      RI0  N  
ATOM   1463  CA  VAL I 151       1.051  17.483  70.387  1.00  0.00      RI0  C  
ATOM   1464  C   VAL I 151       1.509  17.191  71.821  1.00  0.00      RI0  C  
ATOM   1465  O   VAL I 151       2.211  16.198  72.046  1.00  0.00      RI0  O  
ATOM   1466  CB  VAL I 151      -0.247  16.737  70.038  1.00  0.00      RI0  C  
ATOM   1467  CG1 VAL I 151      -1.398  17.045  70.998  1.00  0.00      RI0  C  
ATOM   1468  CG2 VAL I 151      -0.647  17.020  68.589  1.00  0.00      RI0  C  
ATOM   1469  H   VAL I 151       2.394  16.120  69.527  1.00  0.00      RI0  H  
ATOM   1470  N   SER I 152       1.085  18.034  72.796  1.00  0.00      RI0  N  
ATOM   1471  CA  SER I 152       1.463  17.865  74.209  1.00  0.00      RI0  C  
ATOM   1472  C   SER I 152       0.992  16.525  74.780  1.00  0.00      RI0  C  
ATOM   1473  O   SER I 152      -0.014  15.973  74.318  1.00  0.00      RI0  O  
ATOM   1474  CB  SER I 152       0.884  19.107  74.857  1.00  0.00      RI0  C  
ATOM   1475  OG  SER I 152       0.869  20.096  73.817  1.00  0.00      RI0  O  
ATOM   1476  H   SER I 152       0.440  18.767  72.582  1.00  0.00      RI0  H  
ATOM   1477  HG  SER I 152       1.773  20.349  73.670  1.00  0.00      RI0  H  
ATOM   1478  N   SER I 153       1.740  15.999  75.774  1.00  0.00      RI0  N  
ATOM   1479  CA  SER I 153       1.435  14.718  76.413  1.00  0.00      RI0  C  
ATOM   1480  C   SER I 153       0.245  14.819  77.378  1.00  0.00      RI0  C  
ATOM   1481  O   SER I 153      -0.616  13.939  77.394  1.00  0.00      RI0  O  
ATOM   1482  CB  SER I 153       2.748  14.337  77.062  1.00  0.00      RI0  C  
ATOM   1483  OG  SER I 153       3.744  15.118  76.385  1.00  0.00      RI0  O  
ATOM   1484  H   SER I 153       2.561  16.477  76.084  1.00  0.00      RI0  H  
ATOM   1485  HG  SER I 153       4.555  14.622  76.430  1.00  0.00      RI0  H  
TER   
ATOM   1486  N   GLU H   1     -21.760 -12.464  79.080  1.00  0.00      LH0  N  
ATOM   1487  CA  GLU H   1     -22.307 -12.734  77.753  1.00  0.00      LH0  C  
ATOM   1488  C   GLU H   1     -22.288 -11.446  76.943  1.00  0.00      LH0  C  
ATOM   1489  O   GLU H   1     -22.231 -10.360  77.513  1.00  0.00      LH0  O  
ATOM   1490  CB  GLU H   1     -23.694 -13.365  77.913  1.00  0.00      LH0  C  
ATOM   1491  CG  GLU H   1     -24.125 -14.260  76.745  1.00  0.00      LH0  C  
ATOM   1492  CD  GLU H   1     -25.127 -13.540  75.869  1.00  0.00      LH0  C  
ATOM   1493  OE1 GLU H   1     -26.238 -14.036  75.721  1.00  0.00      LH0  O  
ATOM   1494  OE2 GLU H   1     -24.822 -12.467  75.360  1.00  0.00      LH0  O1-
ATOM   1495  H   GLU H   1     -21.951 -11.543  79.423  1.00  0.00      LH0  H  
ATOM   1496  N   VAL H   2     -22.234 -11.600  75.616  1.00  0.00      LH0  N  
ATOM   1497  CA  VAL H   2     -21.898 -10.459  74.767  1.00  0.00      LH0  C  
ATOM   1498  C   VAL H   2     -23.117  -9.633  74.364  1.00  0.00      LH0  C  
ATOM   1499  O   VAL H   2     -23.458  -9.482  73.196  1.00  0.00      LH0  O  
ATOM   1500  CB  VAL H   2     -21.080 -10.939  73.551  1.00  0.00      LH0  C  
ATOM   1501  CG1 VAL H   2     -20.453  -9.786  72.761  1.00  0.00      LH0  C  
ATOM   1502  CG2 VAL H   2     -19.992 -11.926  73.983  1.00  0.00      LH0  C  
ATOM   1503  H   VAL H   2     -22.693 -12.409  75.241  1.00  0.00      LH0  H  
ATOM   1504  N   GLN H   3     -23.767  -9.096  75.400  1.00  0.00      LH0  N  
ATOM   1505  CA  GLN H   3     -25.019  -8.406  75.116  1.00  0.00      LH0  C  
ATOM   1506  C   GLN H   3     -25.098  -7.007  75.690  1.00  0.00      LH0  C  
ATOM   1507  O   GLN H   3     -24.315  -6.598  76.543  1.00  0.00      LH0  O  
ATOM   1508  CB  GLN H   3     -26.211  -9.255  75.565  1.00  0.00      LH0  C  
ATOM   1509  CG  GLN H   3     -26.153  -9.665  77.038  1.00  0.00      LH0  C  
ATOM   1510  CD  GLN H   3     -27.404 -10.441  77.387  1.00  0.00      LH0  C  
ATOM   1511  NE2 GLN H   3     -27.444 -11.668  76.874  1.00  0.00      LH0  N  
ATOM   1512  OE1 GLN H   3     -28.289  -9.961  78.083  1.00  0.00      LH0  O  
ATOM   1513  H   GLN H   3     -23.414  -9.226  76.327  1.00  0.00      LH0  H  
ATOM   1514 HE21 GLN H   3     -26.701 -12.043  76.302  1.00  0.00      LH0  H  
ATOM   1515 HE22 GLN H   3     -28.198 -12.296  77.036  1.00  0.00      LH0  H  
ATOM   1516  N   LEU H   4     -26.100  -6.288  75.170  1.00  0.00      LH0  N  
ATOM   1517  CA  LEU H   4     -26.361  -4.957  75.702  1.00  0.00      LH0  C  
ATOM   1518  C   LEU H   4     -27.602  -4.942  76.569  1.00  0.00      LH0  C  
ATOM   1519  O   LEU H   4     -28.730  -4.862  76.099  1.00  0.00      LH0  O  
ATOM   1520  CB  LEU H   4     -26.479  -3.965  74.551  1.00  0.00      LH0  C  
ATOM   1521  CG  LEU H   4     -25.146  -3.694  73.862  1.00  0.00      LH0  C  
ATOM   1522  CD1 LEU H   4     -25.328  -3.041  72.498  1.00  0.00      LH0  C  
ATOM   1523  CD2 LEU H   4     -24.231  -2.864  74.753  1.00  0.00      LH0  C  
ATOM   1524  H   LEU H   4     -26.709  -6.679  74.479  1.00  0.00      LH0  H  
ATOM   1525  N   VAL H   5     -27.343  -5.051  77.875  1.00  0.00      LH0  N  
ATOM   1526  CA  VAL H   5     -28.485  -5.130  78.785  1.00  0.00      LH0  C  
ATOM   1527  C   VAL H   5     -29.102  -3.765  79.042  1.00  0.00      LH0  C  
ATOM   1528  O   VAL H   5     -28.588  -2.956  79.806  1.00  0.00      LH0  O  
ATOM   1529  CB  VAL H   5     -28.083  -5.809  80.103  1.00  0.00      LH0  C  
ATOM   1530  CG1 VAL H   5     -29.304  -6.088  80.986  1.00  0.00      LH0  C  
ATOM   1531  CG2 VAL H   5     -27.269  -7.080  79.853  1.00  0.00      LH0  C  
ATOM   1532  H   VAL H   5     -26.392  -4.993  78.186  1.00  0.00      LH0  H  
ATOM   1533  N   GLN H   6     -30.213  -3.524  78.346  1.00  0.00      LH0  N  
ATOM   1534  CA  GLN H   6     -30.844  -2.224  78.538  1.00  0.00      LH0  C  
ATOM   1535  C   GLN H   6     -31.816  -2.173  79.693  1.00  0.00      LH0  C  
ATOM   1536  O   GLN H   6     -32.323  -3.179  80.173  1.00  0.00      LH0  O  
ATOM   1537  CB  GLN H   6     -31.580  -1.782  77.283  1.00  0.00      LH0  C  
ATOM   1538  CG  GLN H   6     -30.659  -1.445  76.125  1.00  0.00      LH0  C  
ATOM   1539  CD  GLN H   6     -31.493  -0.952  74.967  1.00  0.00      LH0  C  
ATOM   1540  NE2 GLN H   6     -32.282   0.084  75.258  1.00  0.00      LH0  N  
ATOM   1541  OE1 GLN H   6     -31.447  -1.474  73.862  1.00  0.00      LH0  O  
ATOM   1542  H   GLN H   6     -30.618  -4.248  77.782  1.00  0.00      LH0  H  
ATOM   1543 HE21 GLN H   6     -32.373   0.473  76.177  1.00  0.00      LH0  H  
ATOM   1544 HE22 GLN H   6     -32.841   0.465  74.523  1.00  0.00      LH0  H  
ATOM   1545  N   SER H   7     -32.100  -0.922  80.071  1.00  0.00      LH0  N  
ATOM   1546  CA  SER H   7     -33.198  -0.651  80.997  1.00  0.00      LH0  C  
ATOM   1547  C   SER H   7     -34.540  -1.232  80.560  1.00  0.00      LH0  C  
ATOM   1548  O   SER H   7     -34.781  -1.465  79.379  1.00  0.00      LH0  O  
ATOM   1549  CB  SER H   7     -33.290   0.865  81.183  1.00  0.00      LH0  C  
ATOM   1550  OG  SER H   7     -32.685   1.532  80.059  1.00  0.00      LH0  O  
ATOM   1551  H   SER H   7     -31.569  -0.161  79.689  1.00  0.00      LH0  H  
ATOM   1552  HG  SER H   7     -33.163   1.247  79.278  1.00  0.00      LH0  H  
ATOM   1553  N   GLY H   8     -35.398  -1.451  81.570  1.00  0.00      LH0  N  
ATOM   1554  CA  GLY H   8     -36.756  -1.884  81.244  1.00  0.00      LH0  C  
ATOM   1555  C   GLY H   8     -37.615  -0.731  80.759  1.00  0.00      LH0  C  
ATOM   1556  O   GLY H   8     -37.124   0.359  80.497  1.00  0.00      LH0  O  
ATOM   1557  H   GLY H   8     -35.152  -1.187  82.499  1.00  0.00      LH0  H  
ATOM   1558  N   ALA H   9     -38.917  -1.020  80.641  1.00  0.00      LH0  N  
ATOM   1559  CA  ALA H   9     -39.809   0.054  80.208  1.00  0.00      LH0  C  
ATOM   1560  C   ALA H   9     -40.108   1.035  81.325  1.00  0.00      LH0  C  
ATOM   1561  O   ALA H   9     -40.052   0.683  82.497  1.00  0.00      LH0  O  
ATOM   1562  CB  ALA H   9     -41.127  -0.525  79.692  1.00  0.00      LH0  C  
ATOM   1563  H   ALA H   9     -39.277  -1.875  81.007  1.00  0.00      LH0  H  
ATOM   1564  N   GLU H  10     -40.426   2.263  80.900  1.00  0.00      LH0  N  
ATOM   1565  CA  GLU H  10     -40.738   3.320  81.857  1.00  0.00      LH0  C  
ATOM   1566  C   GLU H  10     -41.901   4.142  81.335  1.00  0.00      LH0  C  
ATOM   1567  O   GLU H  10     -42.100   4.273  80.127  1.00  0.00      LH0  O  
ATOM   1568  CB  GLU H  10     -39.490   4.183  82.088  1.00  0.00      LH0  C  
ATOM   1569  CG  GLU H  10     -39.026   4.276  83.553  1.00  0.00      LH0  C  
ATOM   1570  CD  GLU H  10     -39.699   5.418  84.303  1.00  0.00      LH0  C  
ATOM   1571  OE1 GLU H  10     -40.880   5.670  84.112  1.00  0.00      LH0  O  
ATOM   1572  OE2 GLU H  10     -39.035   6.106  85.069  1.00  0.00      LH0  O1-
ATOM   1573  H   GLU H  10     -40.456   2.465  79.920  1.00  0.00      LH0  H  
ATOM   1574  N   VAL H  11     -42.684   4.661  82.284  1.00  0.00      LH0  N  
ATOM   1575  CA  VAL H  11     -43.762   5.566  81.906  1.00  0.00      LH0  C  
ATOM   1576  C   VAL H  11     -43.378   6.984  82.275  1.00  0.00      LH0  C  
ATOM   1577  O   VAL H  11     -43.015   7.304  83.399  1.00  0.00      LH0  O  
ATOM   1578  CB  VAL H  11     -45.086   5.160  82.568  1.00  0.00      LH0  C  
ATOM   1579  CG1 VAL H  11     -46.238   6.093  82.179  1.00  0.00      LH0  C  
ATOM   1580  CG2 VAL H  11     -45.420   3.703  82.241  1.00  0.00      LH0  C  
ATOM   1581  H   VAL H  11     -42.361   4.629  83.234  1.00  0.00      LH0  H  
ATOM   1582  N   LYS H  12     -43.435   7.834  81.257  1.00  0.00      LH0  N  
ATOM   1583  CA  LYS H  12     -43.011   9.195  81.528  1.00  0.00      LH0  C  
ATOM   1584  C   LYS H  12     -44.144  10.170  81.369  1.00  0.00      LH0  C  
ATOM   1585  O   LYS H  12     -44.920  10.109  80.428  1.00  0.00      LH0  O  
ATOM   1586  CB  LYS H  12     -41.816   9.523  80.639  1.00  0.00      LH0  C  
ATOM   1587  CG  LYS H  12     -40.570   8.832  81.186  1.00  0.00      LH0  C  
ATOM   1588  CD  LYS H  12     -40.035   9.606  82.385  1.00  0.00      LH0  C  
ATOM   1589  CE  LYS H  12     -39.543   8.758  83.553  1.00  0.00      LH0  C  
ATOM   1590  NZ  LYS H  12     -40.648   8.271  84.394  1.00  0.00      LH0  N1+
ATOM   1591  H   LYS H  12     -43.835   7.571  80.381  1.00  0.00      LH0  H  
ATOM   1592  HZ1 LYS H  12     -40.274   7.499  84.993  1.00  0.00      LH0  H  
ATOM   1593  HZ2 LYS H  12     -41.044   9.057  84.965  1.00  0.00      LH0  H  
ATOM   1594  HZ3 LYS H  12     -41.418   7.821  83.860  1.00  0.00      LH0  H  
ATOM   1595  N   LYS H  13     -44.213  11.074  82.337  1.00  0.00      LH0  N  
ATOM   1596  CA  LYS H  13     -45.127  12.190  82.166  1.00  0.00      LH0  C  
ATOM   1597  C   LYS H  13     -44.384  13.325  81.502  1.00  0.00      LH0  C  
ATOM   1598  O   LYS H  13     -43.216  13.561  81.790  1.00  0.00      LH0  O  
ATOM   1599  CB  LYS H  13     -45.667  12.581  83.538  1.00  0.00      LH0  C  
ATOM   1600  CG  LYS H  13     -46.849  11.698  83.926  1.00  0.00      LH0  C  
ATOM   1601  CD  LYS H  13     -47.017  11.565  85.438  1.00  0.00      LH0  C  
ATOM   1602  CE  LYS H  13     -48.372  10.990  85.858  1.00  0.00      LH0  C  
ATOM   1603  NZ  LYS H  13     -48.737   9.820  85.049  1.00  0.00      LH0  N1+
ATOM   1604  H   LYS H  13     -43.526  11.073  83.067  1.00  0.00      LH0  H  
ATOM   1605  HZ1 LYS H  13     -49.510   9.284  85.498  1.00  0.00      LH0  H  
ATOM   1606  HZ2 LYS H  13     -49.137  10.115  84.133  1.00  0.00      LH0  H  
ATOM   1607  HZ3 LYS H  13     -47.942   9.183  84.860  1.00  0.00      LH0  H  
ATOM   1608  N   PRO H  14     -45.088  14.022  80.579  1.00  0.00      LH0  N  
ATOM   1609  CA  PRO H  14     -44.497  15.221  79.975  1.00  0.00      LH0  C  
ATOM   1610  C   PRO H  14     -43.946  16.184  81.013  1.00  0.00      LH0  C  
ATOM   1611  O   PRO H  14     -44.677  16.716  81.839  1.00  0.00      LH0  O  
ATOM   1612  CB  PRO H  14     -45.662  15.793  79.159  1.00  0.00      LH0  C  
ATOM   1613  CG  PRO H  14     -46.531  14.585  78.815  1.00  0.00      LH0  C  
ATOM   1614  CD  PRO H  14     -46.424  13.730  80.071  1.00  0.00      LH0  C  
ATOM   1615  N   GLY H  15     -42.620  16.339  80.962  1.00  0.00      LH0  N  
ATOM   1616  CA  GLY H  15     -41.997  17.116  82.026  1.00  0.00      LH0  C  
ATOM   1617  C   GLY H  15     -40.826  16.416  82.688  1.00  0.00      LH0  C  
ATOM   1618  O   GLY H  15     -39.801  17.026  82.971  1.00  0.00      LH0  O  
ATOM   1619  H   GLY H  15     -42.092  15.915  80.224  1.00  0.00      LH0  H  
ATOM   1620  N   GLU H  16     -41.013  15.105  82.925  1.00  0.00      LH0  N  
ATOM   1621  CA  GLU H  16     -39.963  14.358  83.624  1.00  0.00      LH0  C  
ATOM   1622  C   GLU H  16     -38.621  14.340  82.904  1.00  0.00      LH0  C  
ATOM   1623  O   GLU H  16     -38.512  14.623  81.714  1.00  0.00      LH0  O  
ATOM   1624  CB  GLU H  16     -40.373  12.904  83.886  1.00  0.00      LH0  C  
ATOM   1625  CG  GLU H  16     -41.529  12.635  84.857  1.00  0.00      LH0  C  
ATOM   1626  CD  GLU H  16     -41.600  11.135  85.121  1.00  0.00      LH0  C  
ATOM   1627  OE1 GLU H  16     -40.787  10.616  85.876  1.00  0.00      LH0  O  
ATOM   1628  OE2 GLU H  16     -42.433  10.448  84.541  1.00  0.00      LH0  O1-
ATOM   1629  H   GLU H  16     -41.845  14.650  82.606  1.00  0.00      LH0  H  
ATOM   1630  N   SER H  17     -37.610  13.947  83.685  1.00  0.00      LH0  N  
ATOM   1631  CA  SER H  17     -36.298  13.711  83.097  1.00  0.00      LH0  C  
ATOM   1632  C   SER H  17     -35.842  12.313  83.467  1.00  0.00      LH0  C  
ATOM   1633  O   SER H  17     -36.124  11.830  84.555  1.00  0.00      LH0  O  
ATOM   1634  CB  SER H  17     -35.307  14.760  83.600  1.00  0.00      LH0  C  
ATOM   1635  OG  SER H  17     -35.873  16.067  83.458  1.00  0.00      LH0  O  
ATOM   1636  H   SER H  17     -37.752  13.748  84.653  1.00  0.00      LH0  H  
ATOM   1637  HG  SER H  17     -35.739  16.328  82.549  1.00  0.00      LH0  H  
ATOM   1638  N   LEU H  18     -35.153  11.667  82.519  1.00  0.00      LH0  N  
ATOM   1639  CA  LEU H  18     -34.785  10.275  82.767  1.00  0.00      LH0  C  
ATOM   1640  C   LEU H  18     -33.418  10.009  82.173  1.00  0.00      LH0  C  
ATOM   1641  O   LEU H  18     -33.015  10.690  81.237  1.00  0.00      LH0  O  
ATOM   1642  CB  LEU H  18     -35.860   9.360  82.163  1.00  0.00      LH0  C  
ATOM   1643  CG  LEU H  18     -35.734   7.856  82.426  1.00  0.00      LH0  C  
ATOM   1644  CD1 LEU H  18     -35.811   7.510  83.915  1.00  0.00      LH0  C  
ATOM   1645  CD2 LEU H  18     -36.748   7.066  81.599  1.00  0.00      LH0  C  
ATOM   1646  H   LEU H  18     -34.908  12.099  81.652  1.00  0.00      LH0  H  
ATOM   1647  N   LYS H  19     -32.733   9.013  82.754  1.00  0.00      LH0  N  
ATOM   1648  CA  LYS H  19     -31.457   8.578  82.193  1.00  0.00      LH0  C  
ATOM   1649  C   LYS H  19     -31.395   7.064  82.134  1.00  0.00      LH0  C  
ATOM   1650  O   LYS H  19     -31.072   6.401  83.109  1.00  0.00      LH0  O  
ATOM   1651  CB  LYS H  19     -30.292   9.162  83.004  1.00  0.00      LH0  C  
ATOM   1652  CG  LYS H  19     -28.915   9.072  82.330  1.00  0.00      LH0  C  
ATOM   1653  CD  LYS H  19     -27.844   9.799  83.151  1.00  0.00      LH0  C  
ATOM   1654  CE  LYS H  19     -26.453   9.852  82.506  1.00  0.00      LH0  C  
ATOM   1655  NZ  LYS H  19     -26.410  10.782  81.368  1.00  0.00      LH0  N1+
ATOM   1656  H   LYS H  19     -33.110   8.537  83.548  1.00  0.00      LH0  H  
ATOM   1657  HZ1 LYS H  19     -25.462  10.767  80.937  1.00  0.00      LH0  H  
ATOM   1658  HZ2 LYS H  19     -27.109  10.554  80.637  1.00  0.00      LH0  H  
ATOM   1659  HZ3 LYS H  19     -26.597  11.752  81.698  1.00  0.00      LH0  H  
ATOM   1660  N   ILE H  20     -31.757   6.545  80.955  1.00  0.00      LH0  N  
ATOM   1661  CA  ILE H  20     -31.733   5.090  80.805  1.00  0.00      LH0  C  
ATOM   1662  C   ILE H  20     -30.332   4.525  80.650  1.00  0.00      LH0  C  
ATOM   1663  O   ILE H  20     -29.345   5.259  80.617  1.00  0.00      LH0  O  
ATOM   1664  CB  ILE H  20     -32.638   4.643  79.654  1.00  0.00      LH0  C  
ATOM   1665  CG1 ILE H  20     -32.192   5.207  78.302  1.00  0.00      LH0  C  
ATOM   1666  CG2 ILE H  20     -34.096   4.943  79.992  1.00  0.00      LH0  C  
ATOM   1667  CD1 ILE H  20     -32.957   4.604  77.128  1.00  0.00      LH0  C  
ATOM   1668  H   ILE H  20     -31.896   7.163  80.180  1.00  0.00      LH0  H  
ATOM   1669  N   SER H  21     -30.274   3.191  80.569  1.00  0.00      LH0  N  
ATOM   1670  CA  SER H  21     -28.956   2.569  80.586  1.00  0.00      LH0  C  
ATOM   1671  C   SER H  21     -28.848   1.349  79.693  1.00  0.00      LH0  C  
ATOM   1672  O   SER H  21     -29.836   0.784  79.237  1.00  0.00      LH0  O  
ATOM   1673  CB  SER H  21     -28.566   2.230  82.025  1.00  0.00      LH0  C  
ATOM   1674  OG  SER H  21     -28.742   3.383  82.858  1.00  0.00      LH0  O  
ATOM   1675  H   SER H  21     -31.098   2.619  80.536  1.00  0.00      LH0  H  
ATOM   1676  HG  SER H  21     -28.676   4.151  82.297  1.00  0.00      LH0  H  
ATOM   1677  N   CYS H  22     -27.582   0.982  79.466  1.00  0.00      LH0  N  
ATOM   1678  CA  CYS H  22     -27.261  -0.130  78.580  1.00  0.00      LH0  C  
ATOM   1679  C   CYS H  22     -25.925  -0.727  78.969  1.00  0.00      LH0  C  
ATOM   1680  O   CYS H  22     -24.864  -0.221  78.622  1.00  0.00      LH0  O  
ATOM   1681  CB  CYS H  22     -27.246   0.378  77.138  1.00  0.00      LH0  C  
ATOM   1682  SG  CYS H  22     -26.591  -0.782  75.919  1.00  0.00      LH0  S  
ATOM   1683  H   CYS H  22     -26.840   1.564  79.803  1.00  0.00      LH0  H  
ATOM   1684  N   LYS H  23     -26.010  -1.816  79.742  1.00  0.00      LH0  N  
ATOM   1685  CA  LYS H  23     -24.782  -2.512  80.117  1.00  0.00      LH0  C  
ATOM   1686  C   LYS H  23     -24.108  -3.145  78.914  1.00  0.00      LH0  C  
ATOM   1687  O   LYS H  23     -24.648  -4.041  78.276  1.00  0.00      LH0  O  
ATOM   1688  CB  LYS H  23     -25.084  -3.586  81.170  1.00  0.00      LH0  C  
ATOM   1689  CG  LYS H  23     -23.851  -4.365  81.645  1.00  0.00      LH0  C  
ATOM   1690  CD  LYS H  23     -23.037  -3.663  82.729  1.00  0.00      LH0  C  
ATOM   1691  CE  LYS H  23     -21.597  -4.173  82.826  1.00  0.00      LH0  C  
ATOM   1692  NZ  LYS H  23     -20.774  -3.442  81.855  1.00  0.00      LH0  N1+
ATOM   1693  H   LYS H  23     -26.908  -2.192  79.968  1.00  0.00      LH0  H  
ATOM   1694  HZ1 LYS H  23     -19.756  -3.487  82.073  1.00  0.00      LH0  H  
ATOM   1695  HZ2 LYS H  23     -20.922  -3.765  80.880  1.00  0.00      LH0  H  
ATOM   1696  HZ3 LYS H  23     -21.019  -2.428  81.898  1.00  0.00      LH0  H  
ATOM   1697  N   GLY H  24     -22.889  -2.654  78.654  1.00  0.00      LH0  N  
ATOM   1698  CA  GLY H  24     -22.080  -3.388  77.690  1.00  0.00      LH0  C  
ATOM   1699  C   GLY H  24     -21.495  -4.611  78.354  1.00  0.00      LH0  C  
ATOM   1700  O   GLY H  24     -20.864  -4.516  79.407  1.00  0.00      LH0  O  
ATOM   1701  H   GLY H  24     -22.504  -1.920  79.215  1.00  0.00      LH0  H  
ATOM   1702  N   SER H  25     -21.766  -5.755  77.729  1.00  0.00      LH0  N  
ATOM   1703  CA  SER H  25     -21.391  -6.975  78.428  1.00  0.00      LH0  C  
ATOM   1704  C   SER H  25     -20.605  -7.915  77.541  1.00  0.00      LH0  C  
ATOM   1705  O   SER H  25     -20.780  -7.939  76.328  1.00  0.00      LH0  O  
ATOM   1706  CB  SER H  25     -22.655  -7.626  78.996  1.00  0.00      LH0  C  
ATOM   1707  OG  SER H  25     -23.595  -6.600  79.347  1.00  0.00      LH0  O  
ATOM   1708  H   SER H  25     -22.332  -5.804  76.903  1.00  0.00      LH0  H  
ATOM   1709  HG  SER H  25     -23.984  -6.315  78.517  1.00  0.00      LH0  H  
ATOM   1710  N   GLY H  26     -19.710  -8.674  78.192  1.00  0.00      LH0  N  
ATOM   1711  CA  GLY H  26     -18.925  -9.649  77.434  1.00  0.00      LH0  C  
ATOM   1712  C   GLY H  26     -17.773  -9.041  76.656  1.00  0.00      LH0  C  
ATOM   1713  O   GLY H  26     -16.609  -9.140  77.021  1.00  0.00      LH0  O  
ATOM   1714  H   GLY H  26     -19.555  -8.540  79.167  1.00  0.00      LH0  H  
ATOM   1715  N   TYR H  27     -18.154  -8.399  75.544  1.00  0.00      LH0  N  
ATOM   1716  CA  TYR H  27     -17.135  -7.698  74.770  1.00  0.00      LH0  C  
ATOM   1717  C   TYR H  27     -16.545  -6.514  75.521  1.00  0.00      LH0  C  
ATOM   1718  O   TYR H  27     -17.156  -5.951  76.423  1.00  0.00      LH0  O  
ATOM   1719  CB  TYR H  27     -17.704  -7.268  73.403  1.00  0.00      LH0  C  
ATOM   1720  CG  TYR H  27     -18.679  -6.115  73.545  1.00  0.00      LH0  C  
ATOM   1721  CD1 TYR H  27     -20.023  -6.360  73.895  1.00  0.00      LH0  C  
ATOM   1722  CD2 TYR H  27     -18.194  -4.808  73.349  1.00  0.00      LH0  C  
ATOM   1723  CE1 TYR H  27     -20.879  -5.272  74.130  1.00  0.00      LH0  C  
ATOM   1724  CE2 TYR H  27     -19.045  -3.719  73.578  1.00  0.00      LH0  C  
ATOM   1725  CZ  TYR H  27     -20.365  -3.967  73.993  1.00  0.00      LH0  C  
ATOM   1726  OH  TYR H  27     -21.176  -2.893  74.280  1.00  0.00      LH0  O  
ATOM   1727  H   TYR H  27     -19.136  -8.284  75.383  1.00  0.00      LH0  H  
ATOM   1728  HH  TYR H  27     -20.721  -2.080  74.106  1.00  0.00      LH0  H  
ATOM   1729  N   SER H  28     -15.348  -6.124  75.069  1.00  0.00      LH0  N  
ATOM   1730  CA  SER H  28     -14.819  -4.872  75.596  1.00  0.00      LH0  C  
ATOM   1731  C   SER H  28     -15.606  -3.658  75.129  1.00  0.00      LH0  C  
ATOM   1732  O   SER H  28     -15.435  -3.141  74.031  1.00  0.00      LH0  O  
ATOM   1733  CB  SER H  28     -13.332  -4.745  75.258  1.00  0.00      LH0  C  
ATOM   1734  OG  SER H  28     -12.828  -3.484  75.708  1.00  0.00      LH0  O  
ATOM   1735  H   SER H  28     -14.881  -6.628  74.347  1.00  0.00      LH0  H  
ATOM   1736  HG  SER H  28     -12.457  -3.087  74.920  1.00  0.00      LH0  H  
ATOM   1737  N   PHE H  29     -16.473  -3.213  76.052  1.00  0.00      LH0  N  
ATOM   1738  CA  PHE H  29     -17.235  -1.974  75.868  1.00  0.00      LH0  C  
ATOM   1739  C   PHE H  29     -16.378  -0.812  75.376  1.00  0.00      LH0  C  
ATOM   1740  O   PHE H  29     -16.647  -0.149  74.383  1.00  0.00      LH0  O  
ATOM   1741  CB  PHE H  29     -17.936  -1.671  77.198  1.00  0.00      LH0  C  
ATOM   1742  CG  PHE H  29     -18.958  -0.562  77.089  1.00  0.00      LH0  C  
ATOM   1743  CD1 PHE H  29     -20.137  -0.766  76.340  1.00  0.00      LH0  C  
ATOM   1744  CD2 PHE H  29     -18.724   0.654  77.765  1.00  0.00      LH0  C  
ATOM   1745  CE1 PHE H  29     -21.103   0.255  76.276  1.00  0.00      LH0  C  
ATOM   1746  CE2 PHE H  29     -19.688   1.678  77.702  1.00  0.00      LH0  C  
ATOM   1747  CZ  PHE H  29     -20.864   1.467  76.954  1.00  0.00      LH0  C  
ATOM   1748  H   PHE H  29     -16.641  -3.827  76.825  1.00  0.00      LH0  H  
ATOM   1749  N   THR H  30     -15.277  -0.659  76.117  1.00  0.00      LH0  N  
ATOM   1750  CA  THR H  30     -14.276   0.375  75.875  1.00  0.00      LH0  C  
ATOM   1751  C   THR H  30     -13.695   0.476  74.462  1.00  0.00      LH0  C  
ATOM   1752  O   THR H  30     -13.168   1.507  74.055  1.00  0.00      LH0  O  
ATOM   1753  CB  THR H  30     -13.189   0.166  76.934  1.00  0.00      LH0  C  
ATOM   1754  CG2 THR H  30     -12.380   1.427  77.238  1.00  0.00      LH0  C  
ATOM   1755  OG1 THR H  30     -13.800  -0.338  78.132  1.00  0.00      LH0  O  
ATOM   1756  H   THR H  30     -15.143  -1.212  76.941  1.00  0.00      LH0  H  
ATOM   1757  HG1 THR H  30     -13.111  -0.429  78.781  1.00  0.00      LH0  H  
ATOM   1758  N   SER H  31     -13.800  -0.645  73.736  1.00  0.00      LH0  N  
ATOM   1759  CA  SER H  31     -13.185  -0.685  72.414  1.00  0.00      LH0  C  
ATOM   1760  C   SER H  31     -14.032  -0.207  71.254  1.00  0.00      LH0  C  
ATOM   1761  O   SER H  31     -13.515   0.106  70.188  1.00  0.00      LH0  O  
ATOM   1762  CB  SER H  31     -12.725  -2.103  72.118  1.00  0.00      LH0  C  
ATOM   1763  OG  SER H  31     -11.962  -2.584  73.226  1.00  0.00      LH0  O  
ATOM   1764  H   SER H  31     -14.296  -1.448  74.070  1.00  0.00      LH0  H  
ATOM   1765  HG  SER H  31     -11.052  -2.490  72.945  1.00  0.00      LH0  H  
ATOM   1766  N   TYR H  32     -15.352  -0.222  71.472  1.00  0.00      LH0  N  
ATOM   1767  CA  TYR H  32     -16.194  -0.010  70.299  1.00  0.00      LH0  C  
ATOM   1768  C   TYR H  32     -16.922   1.304  70.366  1.00  0.00      LH0  C  
ATOM   1769  O   TYR H  32     -16.908   1.981  71.383  1.00  0.00      LH0  O  
ATOM   1770  CB  TYR H  32     -17.219  -1.131  70.154  1.00  0.00      LH0  C  
ATOM   1771  CG  TYR H  32     -16.559  -2.461  69.891  1.00  0.00      LH0  C  
ATOM   1772  CD1 TYR H  32     -16.267  -2.833  68.563  1.00  0.00      LH0  C  
ATOM   1773  CD2 TYR H  32     -16.285  -3.308  70.982  1.00  0.00      LH0  C  
ATOM   1774  CE1 TYR H  32     -15.757  -4.119  68.317  1.00  0.00      LH0  C  
ATOM   1775  CE2 TYR H  32     -15.779  -4.592  70.737  1.00  0.00      LH0  C  
ATOM   1776  CZ  TYR H  32     -15.567  -4.996  69.404  1.00  0.00      LH0  C  
ATOM   1777  OH  TYR H  32     -15.203  -6.306  69.166  1.00  0.00      LH0  O  
ATOM   1778  H   TYR H  32     -15.748  -0.286  72.390  1.00  0.00      LH0  H  
ATOM   1779  HH  TYR H  32     -14.628  -6.333  68.406  1.00  0.00      LH0  H  
ATOM   1780  N   TRP H  33     -17.581   1.624  69.249  1.00  0.00      LH0  N  
ATOM   1781  CA  TRP H  33     -18.556   2.703  69.351  1.00  0.00      LH0  C  
ATOM   1782  C   TRP H  33     -19.905   2.119  69.718  1.00  0.00      LH0  C  
ATOM   1783  O   TRP H  33     -20.253   1.029  69.280  1.00  0.00      LH0  O  
ATOM   1784  CB  TRP H  33     -18.668   3.443  68.022  1.00  0.00      LH0  C  
ATOM   1785  CG  TRP H  33     -17.441   4.270  67.717  1.00  0.00      LH0  C  
ATOM   1786  CD1 TRP H  33     -16.222   3.816  67.188  1.00  0.00      LH0  C  
ATOM   1787  CD2 TRP H  33     -17.293   5.701  67.844  1.00  0.00      LH0  C  
ATOM   1788  CE2 TRP H  33     -15.975   6.034  67.383  1.00  0.00      LH0  C  
ATOM   1789  CE3 TRP H  33     -18.156   6.720  68.302  1.00  0.00      LH0  C  
ATOM   1790  NE1 TRP H  33     -15.360   4.850  66.983  1.00  0.00      LH0  N  
ATOM   1791  CZ2 TRP H  33     -15.552   7.381  67.379  1.00  0.00      LH0  C  
ATOM   1792  CZ3 TRP H  33     -17.721   8.062  68.295  1.00  0.00      LH0  C  
ATOM   1793  CH2 TRP H  33     -16.425   8.390  67.841  1.00  0.00      LH0  C  
ATOM   1794  H   TRP H  33     -17.556   1.026  68.450  1.00  0.00      LH0  H  
ATOM   1795  HE1 TRP H  33     -14.471   4.778  66.570  1.00  0.00      LH0  H  
ATOM   1796  N   ILE H  34     -20.647   2.867  70.539  1.00  0.00      LH0  N  
ATOM   1797  CA  ILE H  34     -21.987   2.418  70.908  1.00  0.00      LH0  C  
ATOM   1798  C   ILE H  34     -23.003   3.460  70.485  1.00  0.00      LH0  C  
ATOM   1799  O   ILE H  34     -22.940   4.615  70.891  1.00  0.00      LH0  O  
ATOM   1800  CB  ILE H  34     -22.080   2.154  72.421  1.00  0.00      LH0  C  
ATOM   1801  CG1 ILE H  34     -20.963   1.220  72.898  1.00  0.00      LH0  C  
ATOM   1802  CG2 ILE H  34     -23.465   1.638  72.834  1.00  0.00      LH0  C  
ATOM   1803  CD1 ILE H  34     -21.070  -0.200  72.337  1.00  0.00      LH0  C  
ATOM   1804  H   ILE H  34     -20.288   3.736  70.875  1.00  0.00      LH0  H  
ATOM   1805  N   GLY H  35     -23.920   3.020  69.624  1.00  0.00      LH0  N  
ATOM   1806  CA  GLY H  35     -24.943   3.959  69.186  1.00  0.00      LH0  C  
ATOM   1807  C   GLY H  35     -26.233   3.821  69.959  1.00  0.00      LH0  C  
ATOM   1808  O   GLY H  35     -26.659   2.726  70.312  1.00  0.00      LH0  O  
ATOM   1809  H   GLY H  35     -23.970   2.047  69.404  1.00  0.00      LH0  H  
ATOM   1810  N   TRP H  36     -26.845   4.987  70.189  1.00  0.00      LH0  N  
ATOM   1811  CA  TRP H  36     -28.249   4.947  70.572  1.00  0.00      LH0  C  
ATOM   1812  C   TRP H  36     -29.113   5.108  69.340  1.00  0.00      LH0  C  
ATOM   1813  O   TRP H  36     -28.977   6.047  68.559  1.00  0.00      LH0  O  
ATOM   1814  CB  TRP H  36     -28.590   6.019  71.608  1.00  0.00      LH0  C  
ATOM   1815  CG  TRP H  36     -28.066   5.634  72.973  1.00  0.00      LH0  C  
ATOM   1816  CD1 TRP H  36     -26.877   6.078  73.567  1.00  0.00      LH0  C  
ATOM   1817  CD2 TRP H  36     -28.673   4.764  73.954  1.00  0.00      LH0  C  
ATOM   1818  CE2 TRP H  36     -27.803   4.737  75.097  1.00  0.00      LH0  C  
ATOM   1819  CE3 TRP H  36     -29.871   4.017  73.969  1.00  0.00      LH0  C  
ATOM   1820  NE1 TRP H  36     -26.717   5.558  74.814  1.00  0.00      LH0  N  
ATOM   1821  CZ2 TRP H  36     -28.149   3.966  76.227  1.00  0.00      LH0  C  
ATOM   1822  CZ3 TRP H  36     -30.206   3.249  75.104  1.00  0.00      LH0  C  
ATOM   1823  CH2 TRP H  36     -29.350   3.224  76.227  1.00  0.00      LH0  C  
ATOM   1824  H   TRP H  36     -26.422   5.830  69.860  1.00  0.00      LH0  H  
ATOM   1825  HE1 TRP H  36     -25.971   5.758  75.419  1.00  0.00      LH0  H  
ATOM   1826  N   VAL H  37     -29.980   4.109  69.201  1.00  0.00      LH0  N  
ATOM   1827  CA  VAL H  37     -30.939   4.041  68.106  1.00  0.00      LH0  C  
ATOM   1828  C   VAL H  37     -32.312   4.256  68.732  1.00  0.00      LH0  C  
ATOM   1829  O   VAL H  37     -32.459   4.154  69.944  1.00  0.00      LH0  O  
ATOM   1830  CB  VAL H  37     -30.800   2.659  67.429  1.00  0.00      LH0  C  
ATOM   1831  CG1 VAL H  37     -31.654   2.491  66.170  1.00  0.00      LH0  C  
ATOM   1832  CG2 VAL H  37     -29.331   2.354  67.112  1.00  0.00      LH0  C  
ATOM   1833  H   VAL H  37     -30.056   3.456  69.954  1.00  0.00      LH0  H  
ATOM   1834  N   ARG H  38     -33.302   4.570  67.898  1.00  0.00      LH0  N  
ATOM   1835  CA  ARG H  38     -34.633   4.793  68.440  1.00  0.00      LH0  C  
ATOM   1836  C   ARG H  38     -35.657   4.231  67.484  1.00  0.00      LH0  C  
ATOM   1837  O   ARG H  38     -35.333   3.921  66.344  1.00  0.00      LH0  O  
ATOM   1838  CB  ARG H  38     -34.856   6.288  68.640  1.00  0.00      LH0  C  
ATOM   1839  CG  ARG H  38     -35.663   6.625  69.886  1.00  0.00      LH0  C  
ATOM   1840  CD  ARG H  38     -35.852   8.130  70.063  1.00  0.00      LH0  C  
ATOM   1841  NE  ARG H  38     -36.777   8.673  69.084  1.00  0.00      LH0  N  
ATOM   1842  CZ  ARG H  38     -37.832   9.422  69.441  1.00  0.00      LH0  C  
ATOM   1843  NH1 ARG H  38     -38.084   9.717  70.713  1.00  0.00      LH0  N1+
ATOM   1844  NH2 ARG H  38     -38.634   9.866  68.490  1.00  0.00      LH0  N  
ATOM   1845  H   ARG H  38     -33.159   4.639  66.909  1.00  0.00      LH0  H  
ATOM   1846  HE  ARG H  38     -36.670   8.478  68.099  1.00  0.00      LH0  H  
ATOM   1847 HH11 ARG H  38     -37.499   9.398  71.469  1.00  0.00      LH0  H  
ATOM   1848 HH12 ARG H  38     -38.892  10.275  70.922  1.00  0.00      LH0  H  
ATOM   1849 HH21 ARG H  38     -38.401   9.617  67.534  1.00  0.00      LH0  H  
ATOM   1850 HH22 ARG H  38     -39.448  10.413  68.685  1.00  0.00      LH0  H  
ATOM   1851  N   GLN H  39     -36.891   4.135  67.983  1.00  0.00      LH0  N  
ATOM   1852  CA  GLN H  39     -37.996   3.779  67.107  1.00  0.00      LH0  C  
ATOM   1853  C   GLN H  39     -39.318   4.192  67.711  1.00  0.00      LH0  C  
ATOM   1854  O   GLN H  39     -39.865   3.520  68.581  1.00  0.00      LH0  O  
ATOM   1855  CB  GLN H  39     -37.991   2.274  66.834  1.00  0.00      LH0  C  
ATOM   1856  CG  GLN H  39     -38.955   1.828  65.736  1.00  0.00      LH0  C  
ATOM   1857  CD  GLN H  39     -38.818   0.333  65.565  1.00  0.00      LH0  C  
ATOM   1858  NE2 GLN H  39     -38.969  -0.083  64.311  1.00  0.00      LH0  N  
ATOM   1859  OE1 GLN H  39     -38.574  -0.413  66.507  1.00  0.00      LH0  O  
ATOM   1860  H   GLN H  39     -37.017   4.196  68.974  1.00  0.00      LH0  H  
ATOM   1861 HE21 GLN H  39     -39.167   0.539  63.549  1.00  0.00      LH0  H  
ATOM   1862 HE22 GLN H  39     -38.870  -1.052  64.090  1.00  0.00      LH0  H  
ATOM   1863  N   MET H  40     -39.845   5.314  67.207  1.00  0.00      LH0  N  
ATOM   1864  CA  MET H  40     -41.251   5.592  67.512  1.00  0.00      LH0  C  
ATOM   1865  C   MET H  40     -42.149   4.458  67.033  1.00  0.00      LH0  C  
ATOM   1866  O   MET H  40     -41.870   3.830  66.018  1.00  0.00      LH0  O  
ATOM   1867  CB  MET H  40     -41.681   6.916  66.877  1.00  0.00      LH0  C  
ATOM   1868  CG  MET H  40     -41.274   8.128  67.708  1.00  0.00      LH0  C  
ATOM   1869  SD  MET H  40     -41.740   9.687  66.936  1.00  0.00      LH0  S  
ATOM   1870  CE  MET H  40     -40.755   9.531  65.436  1.00  0.00      LH0  C  
ATOM   1871  H   MET H  40     -39.280   5.911  66.629  1.00  0.00      LH0  H  
ATOM   1872  N   PRO H  41     -43.237   4.190  67.801  1.00  0.00      LH0  N  
ATOM   1873  CA  PRO H  41     -44.156   3.101  67.442  1.00  0.00      LH0  C  
ATOM   1874  C   PRO H  41     -44.425   2.920  65.953  1.00  0.00      LH0  C  
ATOM   1875  O   PRO H  41     -45.024   3.756  65.273  1.00  0.00      LH0  O  
ATOM   1876  CB  PRO H  41     -45.392   3.433  68.282  1.00  0.00      LH0  C  
ATOM   1877  CG  PRO H  41     -44.811   4.045  69.556  1.00  0.00      LH0  C  
ATOM   1878  CD  PRO H  41     -43.636   4.865  69.035  1.00  0.00      LH0  C  
ATOM   1879  N   GLY H  42     -43.904   1.777  65.475  1.00  0.00      LH0  N  
ATOM   1880  CA  GLY H  42     -44.013   1.430  64.058  1.00  0.00      LH0  C  
ATOM   1881  C   GLY H  42     -43.504   2.506  63.115  1.00  0.00      LH0  C  
ATOM   1882  O   GLY H  42     -44.254   3.069  62.322  1.00  0.00      LH0  O  
ATOM   1883  H   GLY H  42     -43.382   1.199  66.102  1.00  0.00      LH0  H  
ATOM   1884  N   LYS H  43     -42.210   2.801  63.273  1.00  0.00      LH0  N  
ATOM   1885  CA  LYS H  43     -41.518   3.697  62.348  1.00  0.00      LH0  C  
ATOM   1886  C   LYS H  43     -40.202   3.043  61.988  1.00  0.00      LH0  C  
ATOM   1887  O   LYS H  43     -39.876   1.994  62.531  1.00  0.00      LH0  O  
ATOM   1888  CB  LYS H  43     -41.266   5.076  62.979  1.00  0.00      LH0  C  
ATOM   1889  CG  LYS H  43     -42.540   5.818  63.393  1.00  0.00      LH0  C  
ATOM   1890  CD  LYS H  43     -43.439   6.210  62.220  1.00  0.00      LH0  C  
ATOM   1891  CE  LYS H  43     -44.887   6.448  62.656  1.00  0.00      LH0  C  
ATOM   1892  NZ  LYS H  43     -45.458   5.184  63.142  1.00  0.00      LH0  N1+
ATOM   1893  H   LYS H  43     -41.661   2.361  63.985  1.00  0.00      LH0  H  
ATOM   1894  HZ1 LYS H  43     -46.483   5.246  63.275  1.00  0.00      LH0  H  
ATOM   1895  HZ2 LYS H  43     -45.241   4.418  62.468  1.00  0.00      LH0  H  
ATOM   1896  HZ3 LYS H  43     -45.027   4.902  64.048  1.00  0.00      LH0  H  
ATOM   1897  N   GLY H  44     -39.465   3.696  61.077  1.00  0.00      LH0  N  
ATOM   1898  CA  GLY H  44     -38.108   3.205  60.842  1.00  0.00      LH0  C  
ATOM   1899  C   GLY H  44     -37.212   3.500  62.030  1.00  0.00      LH0  C  
ATOM   1900  O   GLY H  44     -37.608   4.182  62.969  1.00  0.00      LH0  O  
ATOM   1901  H   GLY H  44     -39.761   4.573  60.709  1.00  0.00      LH0  H  
ATOM   1902  N   LEU H  45     -35.993   2.952  61.957  1.00  0.00      LH0  N  
ATOM   1903  CA  LEU H  45     -35.098   3.209  63.082  1.00  0.00      LH0  C  
ATOM   1904  C   LEU H  45     -34.464   4.588  63.016  1.00  0.00      LH0  C  
ATOM   1905  O   LEU H  45     -33.735   4.928  62.091  1.00  0.00      LH0  O  
ATOM   1906  CB  LEU H  45     -34.022   2.127  63.175  1.00  0.00      LH0  C  
ATOM   1907  CG  LEU H  45     -34.544   0.698  63.334  1.00  0.00      LH0  C  
ATOM   1908  CD1 LEU H  45     -33.433  -0.326  63.106  1.00  0.00      LH0  C  
ATOM   1909  CD2 LEU H  45     -35.237   0.479  64.678  1.00  0.00      LH0  C  
ATOM   1910  H   LEU H  45     -35.684   2.510  61.117  1.00  0.00      LH0  H  
ATOM   1911  N   GLU H  46     -34.793   5.371  64.044  1.00  0.00      LH0  N  
ATOM   1912  CA  GLU H  46     -34.181   6.688  64.188  1.00  0.00      LH0  C  
ATOM   1913  C   GLU H  46     -32.763   6.567  64.724  1.00  0.00      LH0  C  
ATOM   1914  O   GLU H  46     -32.446   5.667  65.492  1.00  0.00      LH0  O  
ATOM   1915  CB  GLU H  46     -35.020   7.539  65.145  1.00  0.00      LH0  C  
ATOM   1916  CG  GLU H  46     -36.522   7.570  64.831  1.00  0.00      LH0  C  
ATOM   1917  CD  GLU H  46     -37.270   8.194  65.995  1.00  0.00      LH0  C  
ATOM   1918  OE1 GLU H  46     -37.167   9.398  66.207  1.00  0.00      LH0  O  
ATOM   1919  OE2 GLU H  46     -37.942   7.479  66.731  1.00  0.00      LH0  O1-
ATOM   1920  H   GLU H  46     -35.372   4.980  64.759  1.00  0.00      LH0  H  
ATOM   1921  N   TRP H  47     -31.911   7.512  64.314  1.00  0.00      LH0  N  
ATOM   1922  CA  TRP H  47     -30.601   7.516  64.960  1.00  0.00      LH0  C  
ATOM   1923  C   TRP H  47     -30.503   8.667  65.943  1.00  0.00      LH0  C  
ATOM   1924  O   TRP H  47     -30.870   9.794  65.627  1.00  0.00      LH0  O  
ATOM   1925  CB  TRP H  47     -29.482   7.556  63.907  1.00  0.00      LH0  C  
ATOM   1926  CG  TRP H  47     -28.127   7.630  64.575  1.00  0.00      LH0  C  
ATOM   1927  CD1 TRP H  47     -27.575   6.706  65.478  1.00  0.00      LH0  C  
ATOM   1928  CD2 TRP H  47     -27.150   8.686  64.467  1.00  0.00      LH0  C  
ATOM   1929  CE2 TRP H  47     -26.056   8.343  65.328  1.00  0.00      LH0  C  
ATOM   1930  CE3 TRP H  47     -27.111   9.887  63.727  1.00  0.00      LH0  C  
ATOM   1931  NE1 TRP H  47     -26.361   7.123  65.926  1.00  0.00      LH0  N  
ATOM   1932  CZ2 TRP H  47     -24.944   9.207  65.429  1.00  0.00      LH0  C  
ATOM   1933  CZ3 TRP H  47     -25.993  10.741  63.840  1.00  0.00      LH0  C  
ATOM   1934  CH2 TRP H  47     -24.915  10.405  64.686  1.00  0.00      LH0  C  
ATOM   1935  H   TRP H  47     -32.204   8.242  63.700  1.00  0.00      LH0  H  
ATOM   1936  HE1 TRP H  47     -25.809   6.653  66.591  1.00  0.00      LH0  H  
ATOM   1937  N   MET H  48     -30.001   8.330  67.142  1.00  0.00      LH0  N  
ATOM   1938  CA  MET H  48     -29.888   9.360  68.173  1.00  0.00      LH0  C  
ATOM   1939  C   MET H  48     -28.490   9.888  68.410  1.00  0.00      LH0  C  
ATOM   1940  O   MET H  48     -28.270  11.084  68.565  1.00  0.00      LH0  O  
ATOM   1941  CB  MET H  48     -30.435   8.884  69.510  1.00  0.00      LH0  C  
ATOM   1942  CG  MET H  48     -31.802   8.223  69.416  1.00  0.00      LH0  C  
ATOM   1943  SD  MET H  48     -32.430   7.870  71.056  1.00  0.00      LH0  S  
ATOM   1944  CE  MET H  48     -32.593   9.580  71.584  1.00  0.00      LH0  C  
ATOM   1945  H   MET H  48     -29.698   7.390  67.315  1.00  0.00      LH0  H  
ATOM   1946  N   GLY H  49     -27.544   8.947  68.445  1.00  0.00      LH0  N  
ATOM   1947  CA  GLY H  49     -26.188   9.395  68.735  1.00  0.00      LH0  C  
ATOM   1948  C   GLY H  49     -25.241   8.222  68.779  1.00  0.00      LH0  C  
ATOM   1949  O   GLY H  49     -25.659   7.078  68.634  1.00  0.00      LH0  O  
ATOM   1950  H   GLY H  49     -27.742   7.972  68.314  1.00  0.00      LH0  H  
ATOM   1951  N   ILE H  50     -23.960   8.541  68.982  1.00  0.00      LH0  N  
ATOM   1952  CA  ILE H  50     -22.981   7.469  69.121  1.00  0.00      LH0  C  
ATOM   1953  C   ILE H  50     -21.829   7.930  69.993  1.00  0.00      LH0  C  
ATOM   1954  O   ILE H  50     -21.417   9.080  69.930  1.00  0.00      LH0  O  
ATOM   1955  CB  ILE H  50     -22.533   6.955  67.734  1.00  0.00      LH0  C  
ATOM   1956  CG1 ILE H  50     -21.782   5.628  67.841  1.00  0.00      LH0  C  
ATOM   1957  CG2 ILE H  50     -21.780   8.003  66.907  1.00  0.00      LH0  C  
ATOM   1958  CD1 ILE H  50     -21.815   4.816  66.549  1.00  0.00      LH0  C  
ATOM   1959  H   ILE H  50     -23.671   9.496  69.092  1.00  0.00      LH0  H  
ATOM   1960  N   ILE H  51     -21.361   7.008  70.836  1.00  0.00      LH0  N  
ATOM   1961  CA  ILE H  51     -20.291   7.385  71.750  1.00  0.00      LH0  C  
ATOM   1962  C   ILE H  51     -19.131   6.412  71.638  1.00  0.00      LH0  C  
ATOM   1963  O   ILE H  51     -19.328   5.247  71.317  1.00  0.00      LH0  O  
ATOM   1964  CB  ILE H  51     -20.861   7.483  73.180  1.00  0.00      LH0  C  
ATOM   1965  CG1 ILE H  51     -19.895   8.165  74.153  1.00  0.00      LH0  C  
ATOM   1966  CG2 ILE H  51     -21.378   6.132  73.689  1.00  0.00      LH0  C  
ATOM   1967  CD1 ILE H  51     -20.568   8.659  75.430  1.00  0.00      LH0  C  
ATOM   1968  H   ILE H  51     -21.733   6.080  70.845  1.00  0.00      LH0  H  
ATOM   1969  N   TYR H  52     -17.922   6.910  71.913  1.00  0.00      LH0  N  
ATOM   1970  CA  TYR H  52     -16.809   5.977  72.034  1.00  0.00      LH0  C  
ATOM   1971  C   TYR H  52     -16.290   5.917  73.460  1.00  0.00      LH0  C  
ATOM   1972  O   TYR H  52     -15.534   6.774  73.893  1.00  0.00      LH0  O  
ATOM   1973  CB  TYR H  52     -15.688   6.356  71.065  1.00  0.00      LH0  C  
ATOM   1974  CG  TYR H  52     -14.660   5.255  71.002  1.00  0.00      LH0  C  
ATOM   1975  CD1 TYR H  52     -14.929   4.107  70.233  1.00  0.00      LH0  C  
ATOM   1976  CD2 TYR H  52     -13.464   5.402  71.725  1.00  0.00      LH0  C  
ATOM   1977  CE1 TYR H  52     -13.983   3.071  70.195  1.00  0.00      LH0  C  
ATOM   1978  CE2 TYR H  52     -12.527   4.361  71.690  1.00  0.00      LH0  C  
ATOM   1979  CZ  TYR H  52     -12.793   3.210  70.933  1.00  0.00      LH0  C  
ATOM   1980  OH  TYR H  52     -11.847   2.205  70.926  1.00  0.00      LH0  O  
ATOM   1981  H   TYR H  52     -17.821   7.893  72.075  1.00  0.00      LH0  H  
ATOM   1982  HH  TYR H  52     -12.149   1.494  70.359  1.00  0.00      LH0  H  
ATOM   1983  N   PRO H  53     -16.724   4.864  74.191  1.00  0.00      LH0  N  
ATOM   1984  CA  PRO H  53     -16.412   4.713  75.618  1.00  0.00      LH0  C  
ATOM   1985  C   PRO H  53     -15.041   5.136  76.130  1.00  0.00      LH0  C  
ATOM   1986  O   PRO H  53     -14.956   5.863  77.114  1.00  0.00      LH0  O  
ATOM   1987  CB  PRO H  53     -16.747   3.244  75.874  1.00  0.00      LH0  C  
ATOM   1988  CG  PRO H  53     -17.922   2.974  74.939  1.00  0.00      LH0  C  
ATOM   1989  CD  PRO H  53     -17.568   3.781  73.702  1.00  0.00      LH0  C  
ATOM   1990  N   SER H  54     -13.980   4.652  75.450  1.00  0.00      LH0  N  
ATOM   1991  CA  SER H  54     -12.607   4.902  75.920  1.00  0.00      LH0  C  
ATOM   1992  C   SER H  54     -12.344   6.300  76.463  1.00  0.00      LH0  C  
ATOM   1993  O   SER H  54     -12.208   6.507  77.666  1.00  0.00      LH0  O  
ATOM   1994  CB  SER H  54     -11.610   4.522  74.824  1.00  0.00      LH0  C  
ATOM   1995  OG  SER H  54     -10.271   4.442  75.314  1.00  0.00      LH0  O  
ATOM   1996  H   SER H  54     -14.138   4.054  74.664  1.00  0.00      LH0  H  
ATOM   1997  HG  SER H  54      -9.874   5.296  75.132  1.00  0.00      LH0  H  
ATOM   1998  N   ASP H  55     -12.357   7.269  75.547  1.00  0.00      LH0  N  
ATOM   1999  CA  ASP H  55     -12.364   8.643  76.035  1.00  0.00      LH0  C  
ATOM   2000  C   ASP H  55     -13.736   9.059  76.551  1.00  0.00      LH0  C  
ATOM   2001  O   ASP H  55     -13.874   9.561  77.664  1.00  0.00      LH0  O  
ATOM   2002  CB  ASP H  55     -11.800   9.588  74.963  1.00  0.00      LH0  C  
ATOM   2003  CG  ASP H  55     -12.640   9.629  73.694  1.00  0.00      LH0  C  
ATOM   2004  OD1 ASP H  55     -12.898  10.719  73.207  1.00  0.00      LH0  O  
ATOM   2005  OD2 ASP H  55     -13.029   8.590  73.160  1.00  0.00      LH0  O1-
ATOM   2006  H   ASP H  55     -12.463   7.123  74.562  1.00  0.00      LH0  H  
ATOM   2007  N   SER H  56     -14.724   8.705  75.711  1.00  0.00      LH0  N  
ATOM   2008  CA  SER H  56     -16.161   9.006  75.759  1.00  0.00      LH0  C  
ATOM   2009  C   SER H  56     -16.559  10.063  74.740  1.00  0.00      LH0  C  
ATOM   2010  O   SER H  56     -17.372  10.949  74.978  1.00  0.00      LH0  O  
ATOM   2011  CB  SER H  56     -16.754   9.252  77.161  1.00  0.00      LH0  C  
ATOM   2012  OG  SER H  56     -16.485   8.120  78.019  1.00  0.00      LH0  O  
ATOM   2013  H   SER H  56     -14.395   8.281  74.862  1.00  0.00      LH0  H  
ATOM   2014  HG  SER H  56     -17.333   7.785  78.317  1.00  0.00      LH0  H  
ATOM   2015  N   ASP H  57     -15.954   9.889  73.552  1.00  0.00      LH0  N  
ATOM   2016  CA  ASP H  57     -16.278  10.718  72.387  1.00  0.00      LH0  C  
ATOM   2017  C   ASP H  57     -17.759  10.731  72.066  1.00  0.00      LH0  C  
ATOM   2018  O   ASP H  57     -18.336   9.691  71.775  1.00  0.00      LH0  O  
ATOM   2019  CB  ASP H  57     -15.517  10.172  71.178  1.00  0.00      LH0  C  
ATOM   2020  CG  ASP H  57     -15.240  11.235  70.132  1.00  0.00      LH0  C  
ATOM   2021  OD1 ASP H  57     -15.961  12.221  70.063  1.00  0.00      LH0  O  
ATOM   2022  OD2 ASP H  57     -14.288  11.083  69.370  1.00  0.00      LH0  O1-
ATOM   2023  H   ASP H  57     -15.199   9.234  73.473  1.00  0.00      LH0  H  
ATOM   2024  N   THR H  58     -18.367  11.914  72.164  1.00  0.00      LH0  N  
ATOM   2025  CA  THR H  58     -19.818  11.884  72.014  1.00  0.00      LH0  C  
ATOM   2026  C   THR H  58     -20.326  12.645  70.800  1.00  0.00      LH0  C  
ATOM   2027  O   THR H  58     -20.141  13.847  70.656  1.00  0.00      LH0  O  
ATOM   2028  CB  THR H  58     -20.484  12.362  73.309  1.00  0.00      LH0  C  
ATOM   2029  CG2 THR H  58     -21.997  12.145  73.278  1.00  0.00      LH0  C  
ATOM   2030  OG1 THR H  58     -19.940  11.678  74.445  1.00  0.00      LH0  O  
ATOM   2031  H   THR H  58     -17.837  12.755  72.265  1.00  0.00      LH0  H  
ATOM   2032  HG1 THR H  58     -18.987  11.734  74.403  1.00  0.00      LH0  H  
ATOM   2033  N   ARG H  59     -20.979  11.878  69.920  1.00  0.00      LH0  N  
ATOM   2034  CA  ARG H  59     -21.574  12.485  68.732  1.00  0.00      LH0  C  
ATOM   2035  C   ARG H  59     -23.086  12.414  68.801  1.00  0.00      LH0  C  
ATOM   2036  O   ARG H  59     -23.656  11.448  69.296  1.00  0.00      LH0  O  
ATOM   2037  CB  ARG H  59     -21.080  11.780  67.466  1.00  0.00      LH0  C  
ATOM   2038  CG  ARG H  59     -19.561  11.599  67.427  1.00  0.00      LH0  C  
ATOM   2039  CD  ARG H  59     -18.783  12.908  67.293  1.00  0.00      LH0  C  
ATOM   2040  NE  ARG H  59     -17.395  12.704  67.697  1.00  0.00      LH0  N  
ATOM   2041  CZ  ARG H  59     -16.344  13.269  67.076  1.00  0.00      LH0  C  
ATOM   2042  NH1 ARG H  59     -16.516  13.974  65.959  1.00  0.00      LH0  N1+
ATOM   2043  NH2 ARG H  59     -15.135  13.110  67.600  1.00  0.00      LH0  N  
ATOM   2044  H   ARG H  59     -21.108  10.905  70.110  1.00  0.00      LH0  H  
ATOM   2045  HE  ARG H  59     -17.211  12.201  68.550  1.00  0.00      LH0  H  
ATOM   2046 HH11 ARG H  59     -17.431  14.053  65.561  1.00  0.00      LH0  H  
ATOM   2047 HH12 ARG H  59     -15.753  14.428  65.501  1.00  0.00      LH0  H  
ATOM   2048 HH21 ARG H  59     -15.053  12.563  68.456  1.00  0.00      LH0  H  
ATOM   2049 HH22 ARG H  59     -14.298  13.490  67.219  1.00  0.00      LH0  H  
ATOM   2050  N   TYR H  60     -23.715  13.480  68.293  1.00  0.00      LH0  N  
ATOM   2051  CA  TYR H  60     -25.175  13.477  68.317  1.00  0.00      LH0  C  
ATOM   2052  C   TYR H  60     -25.764  13.490  66.928  1.00  0.00      LH0  C  
ATOM   2053  O   TYR H  60     -25.161  13.959  65.972  1.00  0.00      LH0  O  
ATOM   2054  CB  TYR H  60     -25.726  14.675  69.097  1.00  0.00      LH0  C  
ATOM   2055  CG  TYR H  60     -25.497  14.500  70.578  1.00  0.00      LH0  C  
ATOM   2056  CD1 TYR H  60     -26.406  13.716  71.318  1.00  0.00      LH0  C  
ATOM   2057  CD2 TYR H  60     -24.382  15.121  71.176  1.00  0.00      LH0  C  
ATOM   2058  CE1 TYR H  60     -26.174  13.522  72.688  1.00  0.00      LH0  C  
ATOM   2059  CE2 TYR H  60     -24.153  14.925  72.547  1.00  0.00      LH0  C  
ATOM   2060  CZ  TYR H  60     -25.039  14.109  73.279  1.00  0.00      LH0  C  
ATOM   2061  OH  TYR H  60     -24.777  13.858  74.612  1.00  0.00      LH0  O  
ATOM   2062  H   TYR H  60     -23.217  14.213  67.833  1.00  0.00      LH0  H  
ATOM   2063  HH  TYR H  60     -23.972  14.303  74.857  1.00  0.00      LH0  H  
ATOM   2064  N   SER H  61     -26.995  12.978  66.879  1.00  0.00      LH0  N  
ATOM   2065  CA  SER H  61     -27.829  13.225  65.710  1.00  0.00      LH0  C  
ATOM   2066  C   SER H  61     -28.383  14.630  65.811  1.00  0.00      LH0  C  
ATOM   2067  O   SER H  61     -28.780  15.051  66.892  1.00  0.00      LH0  O  
ATOM   2068  CB  SER H  61     -28.967  12.210  65.732  1.00  0.00      LH0  C  
ATOM   2069  OG  SER H  61     -29.696  12.165  64.505  1.00  0.00      LH0  O  
ATOM   2070  H   SER H  61     -27.403  12.598  67.711  1.00  0.00      LH0  H  
ATOM   2071  HG  SER H  61     -30.301  11.431  64.616  1.00  0.00      LH0  H  
ATOM   2072  N   PRO H  62     -28.409  15.355  64.666  1.00  0.00      LH0  N  
ATOM   2073  CA  PRO H  62     -28.994  16.703  64.649  1.00  0.00      LH0  C  
ATOM   2074  C   PRO H  62     -30.312  16.836  65.402  1.00  0.00      LH0  C  
ATOM   2075  O   PRO H  62     -30.471  17.660  66.291  1.00  0.00      LH0  O  
ATOM   2076  CB  PRO H  62     -29.097  16.996  63.149  1.00  0.00      LH0  C  
ATOM   2077  CG  PRO H  62     -27.932  16.223  62.532  1.00  0.00      LH0  C  
ATOM   2078  CD  PRO H  62     -27.893  14.947  63.364  1.00  0.00      LH0  C  
ATOM   2079  N   SER H  63     -31.236  15.934  65.042  1.00  0.00      LH0  N  
ATOM   2080  CA  SER H  63     -32.555  15.924  65.677  1.00  0.00      LH0  C  
ATOM   2081  C   SER H  63     -32.591  15.782  67.196  1.00  0.00      LH0  C  
ATOM   2082  O   SER H  63     -33.547  16.154  67.863  1.00  0.00      LH0  O  
ATOM   2083  CB  SER H  63     -33.388  14.824  65.020  1.00  0.00      LH0  C  
ATOM   2084  OG  SER H  63     -32.949  14.657  63.662  1.00  0.00      LH0  O  
ATOM   2085  H   SER H  63     -31.102  15.309  64.272  1.00  0.00      LH0  H  
ATOM   2086  HG  SER H  63     -33.558  14.049  63.260  1.00  0.00      LH0  H  
ATOM   2087  N   PHE H  64     -31.505  15.194  67.713  1.00  0.00      LH0  N  
ATOM   2088  CA  PHE H  64     -31.452  14.982  69.154  1.00  0.00      LH0  C  
ATOM   2089  C   PHE H  64     -30.416  15.835  69.867  1.00  0.00      LH0  C  
ATOM   2090  O   PHE H  64     -30.223  15.738  71.078  1.00  0.00      LH0  O  
ATOM   2091  CB  PHE H  64     -31.246  13.494  69.451  1.00  0.00      LH0  C  
ATOM   2092  CG  PHE H  64     -32.421  12.688  68.943  1.00  0.00      LH0  C  
ATOM   2093  CD1 PHE H  64     -32.304  11.980  67.727  1.00  0.00      LH0  C  
ATOM   2094  CD2 PHE H  64     -33.618  12.657  69.692  1.00  0.00      LH0  C  
ATOM   2095  CE1 PHE H  64     -33.397  11.229  67.252  1.00  0.00      LH0  C  
ATOM   2096  CE2 PHE H  64     -34.713  11.908  69.219  1.00  0.00      LH0  C  
ATOM   2097  CZ  PHE H  64     -34.591  11.201  68.003  1.00  0.00      LH0  C  
ATOM   2098  H   PHE H  64     -30.717  14.967  67.143  1.00  0.00      LH0  H  
ATOM   2099  N   GLN H  65     -29.745  16.685  69.073  1.00  0.00      LH0  N  
ATOM   2100  CA  GLN H  65     -28.762  17.563  69.695  1.00  0.00      LH0  C  
ATOM   2101  C   GLN H  65     -29.426  18.633  70.538  1.00  0.00      LH0  C  
ATOM   2102  O   GLN H  65     -30.408  19.253  70.156  1.00  0.00      LH0  O  
ATOM   2103  CB  GLN H  65     -27.804  18.126  68.630  1.00  0.00      LH0  C  
ATOM   2104  CG  GLN H  65     -26.906  19.320  69.009  1.00  0.00      LH0  C  
ATOM   2105  CD  GLN H  65     -26.049  19.068  70.244  1.00  0.00      LH0  C  
ATOM   2106  NE2 GLN H  65     -25.218  20.076  70.518  1.00  0.00      LH0  N  
ATOM   2107  OE1 GLN H  65     -26.141  18.069  70.945  1.00  0.00      LH0  O  
ATOM   2108  H   GLN H  65     -29.997  16.813  68.113  1.00  0.00      LH0  H  
ATOM   2109 HE21 GLN H  65     -25.161  20.883  69.932  1.00  0.00      LH0  H  
ATOM   2110 HE22 GLN H  65     -24.649  20.004  71.335  1.00  0.00      LH0  H  
ATOM   2111  N   GLY H  66     -28.870  18.771  71.749  1.00  0.00      LH0  N  
ATOM   2112  CA  GLY H  66     -29.550  19.629  72.719  1.00  0.00      LH0  C  
ATOM   2113  C   GLY H  66     -30.862  19.053  73.237  1.00  0.00      LH0  C  
ATOM   2114  O   GLY H  66     -31.682  19.723  73.857  1.00  0.00      LH0  O  
ATOM   2115  H   GLY H  66     -28.044  18.242  71.960  1.00  0.00      LH0  H  
ATOM   2116  N   GLN H  67     -31.027  17.753  72.962  1.00  0.00      LH0  N  
ATOM   2117  CA  GLN H  67     -32.212  17.113  73.501  1.00  0.00      LH0  C  
ATOM   2118  C   GLN H  67     -31.909  15.966  74.420  1.00  0.00      LH0  C  
ATOM   2119  O   GLN H  67     -32.450  15.866  75.518  1.00  0.00      LH0  O  
ATOM   2120  CB  GLN H  67     -33.193  16.713  72.397  1.00  0.00      LH0  C  
ATOM   2121  CG  GLN H  67     -34.274  17.780  72.216  1.00  0.00      LH0  C  
ATOM   2122  CD  GLN H  67     -35.004  17.937  73.535  1.00  0.00      LH0  C  
ATOM   2123  NE2 GLN H  67     -34.632  19.010  74.238  1.00  0.00      LH0  N  
ATOM   2124  OE1 GLN H  67     -35.810  17.104  73.933  1.00  0.00      LH0  O  
ATOM   2125  H   GLN H  67     -30.365  17.236  72.419  1.00  0.00      LH0  H  
ATOM   2126 HE21 GLN H  67     -33.957  19.662  73.883  1.00  0.00      LH0  H  
ATOM   2127 HE22 GLN H  67     -34.970  19.126  75.172  1.00  0.00      LH0  H  
ATOM   2128  N   VAL H  68     -31.005  15.121  73.920  1.00  0.00      LH0  N  
ATOM   2129  CA  VAL H  68     -30.542  14.044  74.780  1.00  0.00      LH0  C  
ATOM   2130  C   VAL H  68     -29.107  14.265  75.207  1.00  0.00      LH0  C  
ATOM   2131  O   VAL H  68     -28.427  15.168  74.731  1.00  0.00      LH0  O  
ATOM   2132  CB  VAL H  68     -30.728  12.687  74.090  1.00  0.00      LH0  C  
ATOM   2133  CG1 VAL H  68     -32.217  12.412  73.884  1.00  0.00      LH0  C  
ATOM   2134  CG2 VAL H  68     -29.915  12.558  72.798  1.00  0.00      LH0  C  
ATOM   2135  H   VAL H  68     -30.585  15.279  73.024  1.00  0.00      LH0  H  
ATOM   2136  N   THR H  69     -28.669  13.398  76.122  1.00  0.00      LH0  N  
ATOM   2137  CA  THR H  69     -27.257  13.425  76.482  1.00  0.00      LH0  C  
ATOM   2138  C   THR H  69     -26.752  12.044  76.847  1.00  0.00      LH0  C  
ATOM   2139  O   THR H  69     -27.136  11.432  77.844  1.00  0.00      LH0  O  
ATOM   2140  CB  THR H  69     -26.983  14.444  77.594  1.00  0.00      LH0  C  
ATOM   2141  CG2 THR H  69     -25.495  14.775  77.734  1.00  0.00      LH0  C  
ATOM   2142  OG1 THR H  69     -27.757  15.631  77.379  1.00  0.00      LH0  O  
ATOM   2143  H   THR H  69     -29.318  12.764  76.543  1.00  0.00      LH0  H  
ATOM   2144  HG1 THR H  69     -27.686  15.828  76.445  1.00  0.00      LH0  H  
ATOM   2145  N   ILE H  70     -25.893  11.566  75.943  1.00  0.00      LH0  N  
ATOM   2146  CA  ILE H  70     -25.319  10.236  76.117  1.00  0.00      LH0  C  
ATOM   2147  C   ILE H  70     -24.274  10.273  77.223  1.00  0.00      LH0  C  
ATOM   2148  O   ILE H  70     -23.738  11.321  77.567  1.00  0.00      LH0  O  
ATOM   2149  CB  ILE H  70     -24.720   9.753  74.780  1.00  0.00      LH0  C  
ATOM   2150  CG1 ILE H  70     -25.663  10.040  73.609  1.00  0.00      LH0  C  
ATOM   2151  CG2 ILE H  70     -24.343   8.270  74.792  1.00  0.00      LH0  C  
ATOM   2152  CD1 ILE H  70     -25.012   9.751  72.258  1.00  0.00      LH0  C  
ATOM   2153  H   ILE H  70     -25.534  12.204  75.258  1.00  0.00      LH0  H  
ATOM   2154  N   SER H  71     -24.009   9.097  77.791  1.00  0.00      LH0  N  
ATOM   2155  CA  SER H  71     -22.841   8.967  78.651  1.00  0.00      LH0  C  
ATOM   2156  C   SER H  71     -22.321   7.552  78.503  1.00  0.00      LH0  C  
ATOM   2157  O   SER H  71     -23.086   6.670  78.139  1.00  0.00      LH0  O  
ATOM   2158  CB  SER H  71     -23.223   9.293  80.100  1.00  0.00      LH0  C  
ATOM   2159  OG  SER H  71     -24.061  10.467  80.134  1.00  0.00      LH0  O  
ATOM   2160  H   SER H  71     -24.555   8.288  77.558  1.00  0.00      LH0  H  
ATOM   2161  HG  SER H  71     -23.704  11.036  79.443  1.00  0.00      LH0  H  
ATOM   2162  N   ALA H  72     -21.026   7.359  78.775  1.00  0.00      LH0  N  
ATOM   2163  CA  ALA H  72     -20.540   5.981  78.754  1.00  0.00      LH0  C  
ATOM   2164  C   ALA H  72     -19.351   5.827  79.660  1.00  0.00      LH0  C  
ATOM   2165  O   ALA H  72     -18.339   6.509  79.502  1.00  0.00      LH0  O  
ATOM   2166  CB  ALA H  72     -20.123   5.528  77.352  1.00  0.00      LH0  C  
ATOM   2167  H   ALA H  72     -20.397   8.106  78.989  1.00  0.00      LH0  H  
ATOM   2168  N   ASP H  73     -19.549   4.923  80.621  1.00  0.00      LH0  N  
ATOM   2169  CA  ASP H  73     -18.463   4.612  81.541  1.00  0.00      LH0  C  
ATOM   2170  C   ASP H  73     -17.648   3.425  81.044  1.00  0.00      LH0  C  
ATOM   2171  O   ASP H  73     -18.104   2.596  80.264  1.00  0.00      LH0  O  
ATOM   2172  CB  ASP H  73     -19.036   4.424  82.961  1.00  0.00      LH0  C  
ATOM   2173  CG  ASP H  73     -18.046   3.722  83.874  1.00  0.00      LH0  C  
ATOM   2174  OD1 ASP H  73     -18.249   2.551  84.136  1.00  0.00      LH0  O  
ATOM   2175  OD2 ASP H  73     -17.000   4.273  84.202  1.00  0.00      LH0  O1-
ATOM   2176  H   ASP H  73     -20.390   4.378  80.619  1.00  0.00      LH0  H  
ATOM   2177  N   LYS H  74     -16.404   3.426  81.536  1.00  0.00      LH0  N  
ATOM   2178  CA  LYS H  74     -15.421   2.397  81.218  1.00  0.00      LH0  C  
ATOM   2179  C   LYS H  74     -15.477   1.214  82.176  1.00  0.00      LH0  C  
ATOM   2180  O   LYS H  74     -15.291   0.066  81.795  1.00  0.00      LH0  O  
ATOM   2181  CB  LYS H  74     -13.992   2.967  81.246  1.00  0.00      LH0  C  
ATOM   2182  CG  LYS H  74     -13.852   4.491  81.402  1.00  0.00      LH0  C  
ATOM   2183  CD  LYS H  74     -14.168   5.281  80.131  1.00  0.00      LH0  C  
ATOM   2184  CE  LYS H  74     -14.243   6.796  80.343  1.00  0.00      LH0  C  
ATOM   2185  NZ  LYS H  74     -14.307   7.431  79.026  1.00  0.00      LH0  N1+
ATOM   2186  H   LYS H  74     -16.273   4.056  82.305  1.00  0.00      LH0  H  
ATOM   2187  HZ1 LYS H  74     -14.387   8.470  79.034  1.00  0.00      LH0  H  
ATOM   2188  HZ2 LYS H  74     -13.454   7.185  78.492  1.00  0.00      LH0  H  
ATOM   2189  HZ3 LYS H  74     -15.116   7.086  78.460  1.00  0.00      LH0  H  
ATOM   2190  N   SER H  75     -15.700   1.559  83.453  1.00  0.00      LH0  N  
ATOM   2191  CA  SER H  75     -15.534   0.571  84.516  1.00  0.00      LH0  C  
ATOM   2192  C   SER H  75     -16.693  -0.418  84.631  1.00  0.00      LH0  C  
ATOM   2193  O   SER H  75     -16.646  -1.551  84.158  1.00  0.00      LH0  O  
ATOM   2194  CB  SER H  75     -15.215   1.317  85.822  1.00  0.00      LH0  C  
ATOM   2195  OG  SER H  75     -16.286   2.190  86.220  1.00  0.00      LH0  O  
ATOM   2196  H   SER H  75     -16.096   2.456  83.664  1.00  0.00      LH0  H  
ATOM   2197  HG  SER H  75     -16.525   2.781  85.498  1.00  0.00      LH0  H  
ATOM   2198  N   ILE H  76     -17.792   0.081  85.220  1.00  0.00      LH0  N  
ATOM   2199  CA  ILE H  76     -19.041  -0.663  85.091  1.00  0.00      LH0  C  
ATOM   2200  C   ILE H  76     -19.600  -0.675  83.674  1.00  0.00      LH0  C  
ATOM   2201  O   ILE H  76     -20.587  -1.339  83.378  1.00  0.00      LH0  O  
ATOM   2202  CB  ILE H  76     -20.100  -0.211  86.111  1.00  0.00      LH0  C  
ATOM   2203  CG1 ILE H  76     -20.649   1.194  85.838  1.00  0.00      LH0  C  
ATOM   2204  CG2 ILE H  76     -19.551  -0.366  87.532  1.00  0.00      LH0  C  
ATOM   2205  CD1 ILE H  76     -21.810   1.574  86.758  1.00  0.00      LH0  C  
ATOM   2206  H   ILE H  76     -17.789   1.040  85.522  1.00  0.00      LH0  H  
ATOM   2207  N   SER H  77     -18.889   0.035  82.778  1.00  0.00      LH0  N  
ATOM   2208  CA  SER H  77     -18.945  -0.270  81.347  1.00  0.00      LH0  C  
ATOM   2209  C   SER H  77     -20.354  -0.299  80.784  1.00  0.00      LH0  C  
ATOM   2210  O   SER H  77     -20.900  -1.330  80.394  1.00  0.00      LH0  O  
ATOM   2211  CB  SER H  77     -18.140  -1.546  81.034  1.00  0.00      LH0  C  
ATOM   2212  OG  SER H  77     -18.317  -2.544  82.061  1.00  0.00      LH0  O  
ATOM   2213  H   SER H  77     -18.293   0.760  83.130  1.00  0.00      LH0  H  
ATOM   2214  HG  SER H  77     -17.598  -2.369  82.680  1.00  0.00      LH0  H  
ATOM   2215  N   THR H  78     -20.933   0.899  80.841  1.00  0.00      LH0  N  
ATOM   2216  CA  THR H  78     -22.349   1.018  80.536  1.00  0.00      LH0  C  
ATOM   2217  C   THR H  78     -22.605   2.332  79.826  1.00  0.00      LH0  C  
ATOM   2218  O   THR H  78     -22.056   3.372  80.179  1.00  0.00      LH0  O  
ATOM   2219  CB  THR H  78     -23.143   0.867  81.847  1.00  0.00      LH0  C  
ATOM   2220  CG2 THR H  78     -24.651   1.073  81.710  1.00  0.00      LH0  C  
ATOM   2221  OG1 THR H  78     -22.891  -0.432  82.398  1.00  0.00      LH0  O  
ATOM   2222  H   THR H  78     -20.406   1.702  81.126  1.00  0.00      LH0  H  
ATOM   2223  HG1 THR H  78     -22.143  -0.339  82.980  1.00  0.00      LH0  H  
ATOM   2224  N   ALA H  79     -23.431   2.227  78.780  1.00  0.00      LH0  N  
ATOM   2225  CA  ALA H  79     -23.898   3.445  78.137  1.00  0.00      LH0  C  
ATOM   2226  C   ALA H  79     -25.146   3.938  78.830  1.00  0.00      LH0  C  
ATOM   2227  O   ALA H  79     -25.866   3.190  79.482  1.00  0.00      LH0  O  
ATOM   2228  CB  ALA H  79     -24.208   3.197  76.659  1.00  0.00      LH0  C  
ATOM   2229  H   ALA H  79     -23.844   1.343  78.565  1.00  0.00      LH0  H  
ATOM   2230  N   TYR H  80     -25.356   5.240  78.675  1.00  0.00      LH0  N  
ATOM   2231  CA  TYR H  80     -26.476   5.893  79.332  1.00  0.00      LH0  C  
ATOM   2232  C   TYR H  80     -27.063   6.880  78.361  1.00  0.00      LH0  C  
ATOM   2233  O   TYR H  80     -26.354   7.420  77.518  1.00  0.00      LH0  O  
ATOM   2234  CB  TYR H  80     -26.024   6.675  80.570  1.00  0.00      LH0  C  
ATOM   2235  CG  TYR H  80     -25.358   5.797  81.602  1.00  0.00      LH0  C  
ATOM   2236  CD1 TYR H  80     -26.162   5.103  82.526  1.00  0.00      LH0  C  
ATOM   2237  CD2 TYR H  80     -23.951   5.702  81.616  1.00  0.00      LH0  C  
ATOM   2238  CE1 TYR H  80     -25.546   4.275  83.478  1.00  0.00      LH0  C  
ATOM   2239  CE2 TYR H  80     -23.335   4.873  82.567  1.00  0.00      LH0  C  
ATOM   2240  CZ  TYR H  80     -24.141   4.161  83.476  1.00  0.00      LH0  C  
ATOM   2241  OH  TYR H  80     -23.533   3.316  84.381  1.00  0.00      LH0  O  
ATOM   2242  H   TYR H  80     -24.727   5.778  78.113  1.00  0.00      LH0  H  
ATOM   2243  HH  TYR H  80     -24.168   3.014  85.019  1.00  0.00      LH0  H  
ATOM   2244  N   LEU H  81     -28.361   7.116  78.538  1.00  0.00      LH0  N  
ATOM   2245  CA  LEU H  81     -28.994   8.124  77.700  1.00  0.00      LH0  C  
ATOM   2246  C   LEU H  81     -29.967   8.930  78.523  1.00  0.00      LH0  C  
ATOM   2247  O   LEU H  81     -30.930   8.401  79.059  1.00  0.00      LH0  O  
ATOM   2248  CB  LEU H  81     -29.710   7.452  76.531  1.00  0.00      LH0  C  
ATOM   2249  CG  LEU H  81     -30.299   8.420  75.509  1.00  0.00      LH0  C  
ATOM   2250  CD1 LEU H  81     -29.217   9.232  74.799  1.00  0.00      LH0  C  
ATOM   2251  CD2 LEU H  81     -31.207   7.687  74.528  1.00  0.00      LH0  C  
ATOM   2252  H   LEU H  81     -28.888   6.589  79.210  1.00  0.00      LH0  H  
ATOM   2253  N   GLN H  82     -29.662  10.224  78.635  1.00  0.00      LH0  N  
ATOM   2254  CA  GLN H  82     -30.681  11.033  79.290  1.00  0.00      LH0  C  
ATOM   2255  C   GLN H  82     -31.460  11.842  78.290  1.00  0.00      LH0  C  
ATOM   2256  O   GLN H  82     -30.982  12.095  77.193  1.00  0.00      LH0  O  
ATOM   2257  CB  GLN H  82     -30.079  11.928  80.377  1.00  0.00      LH0  C  
ATOM   2258  CG  GLN H  82     -29.290  13.133  79.880  1.00  0.00      LH0  C  
ATOM   2259  CD  GLN H  82     -28.501  13.699  81.032  1.00  0.00      LH0  C  
ATOM   2260  NE2 GLN H  82     -28.897  14.909  81.426  1.00  0.00      LH0  N  
ATOM   2261  OE1 GLN H  82     -27.581  13.065  81.540  1.00  0.00      LH0  O  
ATOM   2262  H   GLN H  82     -28.907  10.629  78.118  1.00  0.00      LH0  H  
ATOM   2263 HE21 GLN H  82     -29.667  15.358  80.970  1.00  0.00      LH0  H  
ATOM   2264 HE22 GLN H  82     -28.430  15.379  82.172  1.00  0.00      LH0  H  
ATOM   2265  N   TRP H  83     -32.644  12.256  78.729  1.00  0.00      LH0  N  
ATOM   2266  CA  TRP H  83     -33.300  13.325  77.989  1.00  0.00      LH0  C  
ATOM   2267  C   TRP H  83     -33.091  14.606  78.760  1.00  0.00      LH0  C  
ATOM   2268  O   TRP H  83     -32.612  14.591  79.888  1.00  0.00      LH0  O  
ATOM   2269  CB  TRP H  83     -34.802  13.063  77.837  1.00  0.00      LH0  C  
ATOM   2270  CG  TRP H  83     -35.067  11.807  77.039  1.00  0.00      LH0  C  
ATOM   2271  CD1 TRP H  83     -35.505  11.733  75.707  1.00  0.00      LH0  C  
ATOM   2272  CD2 TRP H  83     -34.953  10.436  77.476  1.00  0.00      LH0  C  
ATOM   2273  CE2 TRP H  83     -35.327   9.605  76.370  1.00  0.00      LH0  C  
ATOM   2274  CE3 TRP H  83     -34.565   9.847  78.698  1.00  0.00      LH0  C  
ATOM   2275  NE1 TRP H  83     -35.660  10.441  75.309  1.00  0.00      LH0  N  
ATOM   2276  CZ2 TRP H  83     -35.311   8.203  76.516  1.00  0.00      LH0  C  
ATOM   2277  CZ3 TRP H  83     -34.550   8.446  78.828  1.00  0.00      LH0  C  
ATOM   2278  CH2 TRP H  83     -34.921   7.629  77.741  1.00  0.00      LH0  C  
ATOM   2279  H   TRP H  83     -32.945  11.974  79.642  1.00  0.00      LH0  H  
ATOM   2280  HE1 TRP H  83     -35.972  10.148  74.422  1.00  0.00      LH0  H  
ATOM   2281  N   SER H  84     -33.508  15.701  78.127  1.00  0.00      LH0  N  
ATOM   2282  CA  SER H  84     -33.687  16.911  78.919  1.00  0.00      LH0  C  
ATOM   2283  C   SER H  84     -35.031  16.873  79.634  1.00  0.00      LH0  C  
ATOM   2284  O   SER H  84     -35.128  16.791  80.852  1.00  0.00      LH0  O  
ATOM   2285  CB  SER H  84     -33.541  18.118  77.992  1.00  0.00      LH0  C  
ATOM   2286  OG  SER H  84     -34.158  17.807  76.734  1.00  0.00      LH0  O  
ATOM   2287  H   SER H  84     -33.773  15.661  77.163  1.00  0.00      LH0  H  
ATOM   2288  HG  SER H  84     -33.490  17.345  76.227  1.00  0.00      LH0  H  
ATOM   2289  N   SER H  85     -36.075  16.875  78.796  1.00  0.00      LH0  N  
ATOM   2290  CA  SER H  85     -37.410  16.679  79.343  1.00  0.00      LH0  C  
ATOM   2291  C   SER H  85     -38.249  15.898  78.355  1.00  0.00      LH0  C  
ATOM   2292  O   SER H  85     -38.143  16.071  77.140  1.00  0.00      LH0  O  
ATOM   2293  CB  SER H  85     -38.042  18.028  79.705  1.00  0.00      LH0  C  
ATOM   2294  OG  SER H  85     -39.258  17.837  80.430  1.00  0.00      LH0  O  
ATOM   2295  H   SER H  85     -35.944  17.003  77.811  1.00  0.00      LH0  H  
ATOM   2296  HG  SER H  85     -39.019  17.634  81.336  1.00  0.00      LH0  H  
ATOM   2297  N   LEU H  86     -39.041  14.992  78.937  1.00  0.00      LH0  N  
ATOM   2298  CA  LEU H  86     -39.784  14.059  78.103  1.00  0.00      LH0  C  
ATOM   2299  C   LEU H  86     -41.135  14.566  77.664  1.00  0.00      LH0  C  
ATOM   2300  O   LEU H  86     -41.871  15.199  78.410  1.00  0.00      LH0  O  
ATOM   2301  CB  LEU H  86     -39.885  12.699  78.783  1.00  0.00      LH0  C  
ATOM   2302  CG  LEU H  86     -38.527  11.998  78.765  1.00  0.00      LH0  C  
ATOM   2303  CD1 LEU H  86     -37.925  11.838  80.155  1.00  0.00      LH0  C  
ATOM   2304  CD2 LEU H  86     -38.590  10.677  78.012  1.00  0.00      LH0  C  
ATOM   2305  H   LEU H  86     -39.132  14.995  79.935  1.00  0.00      LH0  H  
ATOM   2306  N   LYS H  87     -41.405  14.280  76.387  1.00  0.00      LH0  N  
ATOM   2307  CA  LYS H  87     -42.626  14.756  75.740  1.00  0.00      LH0  C  
ATOM   2308  C   LYS H  87     -43.200  13.618  74.927  1.00  0.00      LH0  C  
ATOM   2309  O   LYS H  87     -42.591  12.563  74.819  1.00  0.00      LH0  O  
ATOM   2310  CB  LYS H  87     -42.337  15.918  74.785  1.00  0.00      LH0  C  
ATOM   2311  CG  LYS H  87     -41.015  16.632  75.052  1.00  0.00      LH0  C  
ATOM   2312  CD  LYS H  87     -40.311  16.974  73.748  1.00  0.00      LH0  C  
ATOM   2313  CE  LYS H  87     -38.818  17.210  73.947  1.00  0.00      LH0  C  
ATOM   2314  NZ  LYS H  87     -38.147  15.998  74.442  1.00  0.00      LH0  N1+
ATOM   2315  H   LYS H  87     -40.737  13.739  75.869  1.00  0.00      LH0  H  
ATOM   2316  HZ1 LYS H  87     -37.119  16.086  74.313  1.00  0.00      LH0  H  
ATOM   2317  HZ2 LYS H  87     -38.326  15.827  75.455  1.00  0.00      LH0  H  
ATOM   2318  HZ3 LYS H  87     -38.474  15.117  73.977  1.00  0.00      LH0  H  
ATOM   2319  N   ALA H  88     -44.370  13.867  74.313  1.00  0.00      LH0  N  
ATOM   2320  CA  ALA H  88     -44.974  12.812  73.488  1.00  0.00      LH0  C  
ATOM   2321  C   ALA H  88     -44.045  12.183  72.451  1.00  0.00      LH0  C  
ATOM   2322  O   ALA H  88     -43.986  10.971  72.283  1.00  0.00      LH0  O  
ATOM   2323  CB  ALA H  88     -46.221  13.340  72.778  1.00  0.00      LH0  C  
ATOM   2324  H   ALA H  88     -44.844  14.727  74.489  1.00  0.00      LH0  H  
ATOM   2325  N   SER H  89     -43.279  13.077  71.803  1.00  0.00      LH0  N  
ATOM   2326  CA  SER H  89     -42.269  12.711  70.801  1.00  0.00      LH0  C  
ATOM   2327  C   SER H  89     -41.213  11.709  71.254  1.00  0.00      LH0  C  
ATOM   2328  O   SER H  89     -40.528  11.036  70.483  1.00  0.00      LH0  O  
ATOM   2329  CB  SER H  89     -41.586  14.010  70.387  1.00  0.00      LH0  C  
ATOM   2330  OG  SER H  89     -41.400  14.812  71.565  1.00  0.00      LH0  O  
ATOM   2331  H   SER H  89     -43.324  14.046  72.048  1.00  0.00      LH0  H  
ATOM   2332  HG  SER H  89     -40.636  14.451  72.021  1.00  0.00      LH0  H  
ATOM   2333  N   ASP H  90     -41.088  11.678  72.578  1.00  0.00      LH0  N  
ATOM   2334  CA  ASP H  90     -40.031  10.881  73.166  1.00  0.00      LH0  C  
ATOM   2335  C   ASP H  90     -40.479   9.456  73.458  1.00  0.00      LH0  C  
ATOM   2336  O   ASP H  90     -39.680   8.596  73.805  1.00  0.00      LH0  O  
ATOM   2337  CB  ASP H  90     -39.455  11.580  74.408  1.00  0.00      LH0  C  
ATOM   2338  CG  ASP H  90     -39.113  13.068  74.236  1.00  0.00      LH0  C  
ATOM   2339  OD1 ASP H  90     -38.737  13.681  75.223  1.00  0.00      LH0  O  
ATOM   2340  OD2 ASP H  90     -39.232  13.661  73.163  1.00  0.00      LH0  O1-
ATOM   2341  H   ASP H  90     -41.649  12.240  73.183  1.00  0.00      LH0  H  
ATOM   2342  N   THR H  91     -41.788   9.227  73.255  1.00  0.00      LH0  N  
ATOM   2343  CA  THR H  91     -42.302   7.859  73.310  1.00  0.00      LH0  C  
ATOM   2344  C   THR H  91     -41.770   6.994  72.184  1.00  0.00      LH0  C  
ATOM   2345  O   THR H  91     -42.091   7.195  71.018  1.00  0.00      LH0  O  
ATOM   2346  CB  THR H  91     -43.831   7.884  73.272  1.00  0.00      LH0  C  
ATOM   2347  CG2 THR H  91     -44.464   6.518  73.549  1.00  0.00      LH0  C  
ATOM   2348  OG1 THR H  91     -44.316   8.858  74.201  1.00  0.00      LH0  O  
ATOM   2349  H   THR H  91     -42.407   9.964  72.988  1.00  0.00      LH0  H  
ATOM   2350  HG1 THR H  91     -44.373   9.672  73.704  1.00  0.00      LH0  H  
ATOM   2351  N   ALA H  92     -40.930   6.036  72.587  1.00  0.00      LH0  N  
ATOM   2352  CA  ALA H  92     -40.281   5.206  71.581  1.00  0.00      LH0  C  
ATOM   2353  C   ALA H  92     -39.607   4.020  72.223  1.00  0.00      LH0  C  
ATOM   2354  O   ALA H  92     -39.337   4.004  73.418  1.00  0.00      LH0  O  
ATOM   2355  CB  ALA H  92     -39.206   5.997  70.830  1.00  0.00      LH0  C  
ATOM   2356  H   ALA H  92     -40.743   5.899  73.564  1.00  0.00      LH0  H  
ATOM   2357  N   MET H  93     -39.317   3.039  71.365  1.00  0.00      LH0  N  
ATOM   2358  CA  MET H  93     -38.358   2.036  71.802  1.00  0.00      LH0  C  
ATOM   2359  C   MET H  93     -36.953   2.550  71.559  1.00  0.00      LH0  C  
ATOM   2360  O   MET H  93     -36.569   2.890  70.446  1.00  0.00      LH0  O  
ATOM   2361  CB  MET H  93     -38.598   0.715  71.069  1.00  0.00      LH0  C  
ATOM   2362  CG  MET H  93     -37.793  -0.449  71.652  1.00  0.00      LH0  C  
ATOM   2363  SD  MET H  93     -38.334  -0.934  73.297  1.00  0.00      LH0  S  
ATOM   2364  CE  MET H  93     -39.840  -1.790  72.810  1.00  0.00      LH0  C  
ATOM   2365  H   MET H  93     -39.582   3.110  70.403  1.00  0.00      LH0  H  
ATOM   2366  N   TYR H  94     -36.212   2.627  72.659  1.00  0.00      LH0  N  
ATOM   2367  CA  TYR H  94     -34.824   3.054  72.545  1.00  0.00      LH0  C  
ATOM   2368  C   TYR H  94     -33.941   1.833  72.488  1.00  0.00      LH0  C  
ATOM   2369  O   TYR H  94     -34.161   0.877  73.221  1.00  0.00      LH0  O  
ATOM   2370  CB  TYR H  94     -34.448   3.923  73.750  1.00  0.00      LH0  C  
ATOM   2371  CG  TYR H  94     -35.150   5.263  73.701  1.00  0.00      LH0  C  
ATOM   2372  CD1 TYR H  94     -34.381   6.404  73.410  1.00  0.00      LH0  C  
ATOM   2373  CD2 TYR H  94     -36.539   5.347  73.934  1.00  0.00      LH0  C  
ATOM   2374  CE1 TYR H  94     -35.021   7.648  73.293  1.00  0.00      LH0  C  
ATOM   2375  CE2 TYR H  94     -37.183   6.587  73.802  1.00  0.00      LH0  C  
ATOM   2376  CZ  TYR H  94     -36.419   7.718  73.451  1.00  0.00      LH0  C  
ATOM   2377  OH  TYR H  94     -37.058   8.927  73.240  1.00  0.00      LH0  O  
ATOM   2378  H   TYR H  94     -36.602   2.341  73.534  1.00  0.00      LH0  H  
ATOM   2379  HH  TYR H  94     -37.893   8.877  73.709  1.00  0.00      LH0  H  
ATOM   2380  N   TYR H  95     -32.953   1.885  71.601  1.00  0.00      LH0  N  
ATOM   2381  CA  TYR H  95     -32.034   0.756  71.509  1.00  0.00      LH0  C  
ATOM   2382  C   TYR H  95     -30.629   1.241  71.766  1.00  0.00      LH0  C  
ATOM   2383  O   TYR H  95     -30.293   2.373  71.447  1.00  0.00      LH0  O  
ATOM   2384  CB  TYR H  95     -32.042   0.127  70.112  1.00  0.00      LH0  C  
ATOM   2385  CG  TYR H  95     -33.408  -0.357  69.684  1.00  0.00      LH0  C  
ATOM   2386  CD1 TYR H  95     -33.816  -1.658  70.042  1.00  0.00      LH0  C  
ATOM   2387  CD2 TYR H  95     -34.223   0.497  68.914  1.00  0.00      LH0  C  
ATOM   2388  CE1 TYR H  95     -35.064  -2.125  69.597  1.00  0.00      LH0  C  
ATOM   2389  CE2 TYR H  95     -35.471   0.031  68.473  1.00  0.00      LH0  C  
ATOM   2390  CZ  TYR H  95     -35.873  -1.276  68.816  1.00  0.00      LH0  C  
ATOM   2391  OH  TYR H  95     -37.098  -1.741  68.383  1.00  0.00      LH0  O  
ATOM   2392  H   TYR H  95     -32.781   2.719  71.077  1.00  0.00      LH0  H  
ATOM   2393  HH  TYR H  95     -37.560  -1.050  67.911  1.00  0.00      LH0  H  
ATOM   2394  N   CYS H  96     -29.808   0.347  72.307  1.00  0.00      LH0  N  
ATOM   2395  CA  CYS H  96     -28.389   0.608  72.098  1.00  0.00      LH0  C  
ATOM   2396  C   CYS H  96     -27.854  -0.445  71.163  1.00  0.00      LH0  C  
ATOM   2397  O   CYS H  96     -28.451  -1.506  71.019  1.00  0.00      LH0  O  
ATOM   2398  CB  CYS H  96     -27.618   0.621  73.415  1.00  0.00      LH0  C  
ATOM   2399  SG  CYS H  96     -27.988  -0.818  74.442  1.00  0.00      LH0  S  
ATOM   2400  H   CYS H  96     -30.132  -0.552  72.610  1.00  0.00      LH0  H  
ATOM   2401  N   ALA H  97     -26.729  -0.113  70.524  1.00  0.00      LH0  N  
ATOM   2402  CA  ALA H  97     -26.177  -1.081  69.588  1.00  0.00      LH0  C  
ATOM   2403  C   ALA H  97     -24.686  -0.875  69.411  1.00  0.00      LH0  C  
ATOM   2404  O   ALA H  97     -24.164   0.209  69.642  1.00  0.00      LH0  O  
ATOM   2405  CB  ALA H  97     -26.906  -0.979  68.251  1.00  0.00      LH0  C  
ATOM   2406  H   ALA H  97     -26.332   0.804  70.599  1.00  0.00      LH0  H  
ATOM   2407  N   ARG H  98     -24.013  -1.963  69.031  1.00  0.00      LH0  N  
ATOM   2408  CA  ARG H  98     -22.558  -1.916  68.964  1.00  0.00      LH0  C  
ATOM   2409  C   ARG H  98     -22.064  -1.775  67.542  1.00  0.00      LH0  C  
ATOM   2410  O   ARG H  98     -22.274  -2.650  66.714  1.00  0.00      LH0  O  
ATOM   2411  CB  ARG H  98     -21.974  -3.179  69.597  1.00  0.00      LH0  C  
ATOM   2412  CG  ARG H  98     -20.458  -3.121  69.794  1.00  0.00      LH0  C  
ATOM   2413  CD  ARG H  98     -19.849  -4.469  70.177  1.00  0.00      LH0  C  
ATOM   2414  NE  ARG H  98     -19.927  -5.405  69.062  1.00  0.00      LH0  N  
ATOM   2415  CZ  ARG H  98     -19.086  -6.445  68.908  1.00  0.00      LH0  C  
ATOM   2416  NH1 ARG H  98     -18.127  -6.676  69.800  1.00  0.00      LH0  N1+
ATOM   2417  NH2 ARG H  98     -19.218  -7.226  67.848  1.00  0.00      LH0  N  
ATOM   2418  H   ARG H  98     -24.519  -2.787  68.778  1.00  0.00      LH0  H  
ATOM   2419  HE  ARG H  98     -20.645  -5.277  68.368  1.00  0.00      LH0  H  
ATOM   2420 HH11 ARG H  98     -18.081  -6.127  70.632  1.00  0.00      LH0  H  
ATOM   2421 HH12 ARG H  98     -17.424  -7.374  69.652  1.00  0.00      LH0  H  
ATOM   2422 HH21 ARG H  98     -19.939  -7.000  67.166  1.00  0.00      LH0  H  
ATOM   2423 HH22 ARG H  98     -18.657  -8.024  67.650  1.00  0.00      LH0  H  
ATOM   2424  N   TYR H  99     -21.403  -0.641  67.300  1.00  0.00      LH0  N  
ATOM   2425  CA  TYR H  99     -20.841  -0.432  65.970  1.00  0.00      LH0  C  
ATOM   2426  C   TYR H  99     -19.491  -1.098  65.792  1.00  0.00      LH0  C  
ATOM   2427  O   TYR H  99     -18.486  -0.706  66.386  1.00  0.00      LH0  O  
ATOM   2428  CB  TYR H  99     -20.738   1.067  65.671  1.00  0.00      LH0  C  
ATOM   2429  CG  TYR H  99     -20.995   1.353  64.208  1.00  0.00      LH0  C  
ATOM   2430  CD1 TYR H  99     -22.317   1.269  63.734  1.00  0.00      LH0  C  
ATOM   2431  CD2 TYR H  99     -19.928   1.717  63.362  1.00  0.00      LH0  C  
ATOM   2432  CE1 TYR H  99     -22.595   1.596  62.401  1.00  0.00      LH0  C  
ATOM   2433  CE2 TYR H  99     -20.202   2.046  62.023  1.00  0.00      LH0  C  
ATOM   2434  CZ  TYR H  99     -21.538   2.001  61.568  1.00  0.00      LH0  C  
ATOM   2435  OH  TYR H  99     -21.842   2.376  60.274  1.00  0.00      LH0  O  
ATOM   2436  H   TYR H  99     -21.206  -0.016  68.055  1.00  0.00      LH0  H  
ATOM   2437  HH  TYR H  99     -21.042   2.371  59.749  1.00  0.00      LH0  H  
ATOM   2438  N   THR H 100     -19.507  -2.121  64.942  1.00  0.00      LH0  N  
ATOM   2439  CA  THR H 100     -18.233  -2.689  64.526  1.00  0.00      LH0  C  
ATOM   2440  C   THR H 100     -17.721  -2.009  63.271  1.00  0.00      LH0  C  
ATOM   2441  O   THR H 100     -18.393  -1.172  62.678  1.00  0.00      LH0  O  
ATOM   2442  CB  THR H 100     -18.404  -4.193  64.350  1.00  0.00      LH0  C  
ATOM   2443  CG2 THR H 100     -17.954  -4.917  65.614  1.00  0.00      LH0  C  
ATOM   2444  OG1 THR H 100     -19.767  -4.509  64.032  1.00  0.00      LH0  O  
ATOM   2445  H   THR H 100     -20.352  -2.416  64.486  1.00  0.00      LH0  H  
ATOM   2446  HG1 THR H 100     -19.976  -5.353  64.442  1.00  0.00      LH0  H  
ATOM   2447  N   ASN H 101     -16.492  -2.372  62.874  1.00  0.00      LH0  N  
ATOM   2448  CA  ASN H 101     -15.912  -1.639  61.745  1.00  0.00      LH0  C  
ATOM   2449  C   ASN H 101     -16.332  -2.094  60.354  1.00  0.00      LH0  C  
ATOM   2450  O   ASN H 101     -15.605  -1.969  59.377  1.00  0.00      LH0  O  
ATOM   2451  CB  ASN H 101     -14.384  -1.525  61.879  1.00  0.00      LH0  C  
ATOM   2452  CG  ASN H 101     -13.669  -2.836  61.628  1.00  0.00      LH0  C  
ATOM   2453  ND2 ASN H 101     -12.474  -2.678  61.055  1.00  0.00      LH0  N  
ATOM   2454  OD1 ASN H 101     -14.173  -3.913  61.918  1.00  0.00      LH0  O  
ATOM   2455  H   ASN H 101     -15.994  -3.152  63.256  1.00  0.00      LH0  H  
ATOM   2456 HD21 ASN H 101     -11.954  -3.447  60.678  1.00  0.00      LH0  H  
ATOM   2457 HD22 ASN H 101     -12.089  -1.756  60.987  1.00  0.00      LH0  H  
ATOM   2458  N   TRP H 102     -17.562  -2.624  60.315  1.00  0.00      LH0  N  
ATOM   2459  CA  TRP H 102     -18.094  -3.141  59.059  1.00  0.00      LH0  C  
ATOM   2460  C   TRP H 102     -19.326  -2.354  58.647  1.00  0.00      LH0  C  
ATOM   2461  O   TRP H 102     -20.301  -2.890  58.134  1.00  0.00      LH0  O  
ATOM   2462  CB  TRP H 102     -18.465  -4.619  59.214  1.00  0.00      LH0  C  
ATOM   2463  CG  TRP H 102     -17.379  -5.423  59.893  1.00  0.00      LH0  C  
ATOM   2464  CD1 TRP H 102     -16.011  -5.458  59.578  1.00  0.00      LH0  C  
ATOM   2465  CD2 TRP H 102     -17.531  -6.314  61.016  1.00  0.00      LH0  C  
ATOM   2466  CE2 TRP H 102     -16.232  -6.841  61.322  1.00  0.00      LH0  C  
ATOM   2467  CE3 TRP H 102     -18.648  -6.709  61.782  1.00  0.00      LH0  C  
ATOM   2468  NE1 TRP H 102     -15.334  -6.286  60.418  1.00  0.00      LH0  N  
ATOM   2469  CZ2 TRP H 102     -16.077  -7.750  62.391  1.00  0.00      LH0  C  
ATOM   2470  CZ3 TRP H 102     -18.480  -7.620  62.845  1.00  0.00      LH0  C  
ATOM   2471  CH2 TRP H 102     -17.202  -8.138  63.149  1.00  0.00      LH0  C  
ATOM   2472  H   TRP H 102     -18.145  -2.604  61.125  1.00  0.00      LH0  H  
ATOM   2473  HE1 TRP H 102     -14.364  -6.429  60.411  1.00  0.00      LH0  H  
ATOM   2474  N   ASP H 103     -19.254  -1.055  59.000  1.00  0.00      LH0  N  
ATOM   2475  CA  ASP H 103     -20.420  -0.164  59.007  1.00  0.00      LH0  C  
ATOM   2476  C   ASP H 103     -21.748  -0.771  59.420  1.00  0.00      LH0  C  
ATOM   2477  O   ASP H 103     -22.751  -0.737  58.718  1.00  0.00      LH0  O  
ATOM   2478  CB  ASP H 103     -20.559   0.647  57.714  1.00  0.00      LH0  C  
ATOM   2479  CG  ASP H 103     -19.593   1.820  57.705  1.00  0.00      LH0  C  
ATOM   2480  OD1 ASP H 103     -19.442   2.499  58.718  1.00  0.00      LH0  O  
ATOM   2481  OD2 ASP H 103     -18.998   2.090  56.670  1.00  0.00      LH0  O1-
ATOM   2482  H   ASP H 103     -18.358  -0.677  59.219  1.00  0.00      LH0  H  
ATOM   2483  N   ALA H 104     -21.687  -1.340  60.632  1.00  0.00      LH0  N  
ATOM   2484  CA  ALA H 104     -22.878  -2.016  61.124  1.00  0.00      LH0  C  
ATOM   2485  C   ALA H 104     -22.923  -2.012  62.629  1.00  0.00      LH0  C  
ATOM   2486  O   ALA H 104     -21.914  -1.844  63.305  1.00  0.00      LH0  O  
ATOM   2487  CB  ALA H 104     -22.898  -3.472  60.666  1.00  0.00      LH0  C  
ATOM   2488  H   ALA H 104     -20.859  -1.322  61.192  1.00  0.00      LH0  H  
ATOM   2489  N   PHE H 105     -24.148  -2.222  63.107  1.00  0.00      LH0  N  
ATOM   2490  CA  PHE H 105     -24.360  -2.516  64.513  1.00  0.00      LH0  C  
ATOM   2491  C   PHE H 105     -24.656  -3.996  64.651  1.00  0.00      LH0  C  
ATOM   2492  O   PHE H 105     -25.703  -4.465  64.218  1.00  0.00      LH0  O  
ATOM   2493  CB  PHE H 105     -25.557  -1.734  65.050  1.00  0.00      LH0  C  
ATOM   2494  CG  PHE H 105     -25.378  -0.231  65.020  1.00  0.00      LH0  C  
ATOM   2495  CD1 PHE H 105     -24.661   0.409  66.055  1.00  0.00      LH0  C  
ATOM   2496  CD2 PHE H 105     -25.974   0.516  63.980  1.00  0.00      LH0  C  
ATOM   2497  CE1 PHE H 105     -24.578   1.815  66.078  1.00  0.00      LH0  C  
ATOM   2498  CE2 PHE H 105     -25.887   1.922  63.997  1.00  0.00      LH0  C  
ATOM   2499  CZ  PHE H 105     -25.206   2.559  65.056  1.00  0.00      LH0  C  
ATOM   2500  H   PHE H 105     -24.918  -2.313  62.475  1.00  0.00      LH0  H  
ATOM   2501  N   ASP H 106     -23.705  -4.722  65.245  1.00  0.00      LH0  N  
ATOM   2502  CA  ASP H 106     -23.971  -6.157  65.344  1.00  0.00      LH0  C  
ATOM   2503  C   ASP H 106     -24.681  -6.613  66.607  1.00  0.00      LH0  C  
ATOM   2504  O   ASP H 106     -25.659  -7.353  66.574  1.00  0.00      LH0  O  
ATOM   2505  CB  ASP H 106     -22.723  -7.007  65.028  1.00  0.00      LH0  C  
ATOM   2506  CG  ASP H 106     -21.468  -6.640  65.807  1.00  0.00      LH0  C  
ATOM   2507  OD1 ASP H 106     -21.530  -5.959  66.821  1.00  0.00      LH0  O  
ATOM   2508  OD2 ASP H 106     -20.389  -7.054  65.406  1.00  0.00      LH0  O1-
ATOM   2509  H   ASP H 106     -22.877  -4.306  65.632  1.00  0.00      LH0  H  
ATOM   2510  N   ILE H 107     -24.165  -6.124  67.738  1.00  0.00      LH0  N  
ATOM   2511  CA  ILE H 107     -24.832  -6.445  68.996  1.00  0.00      LH0  C  
ATOM   2512  C   ILE H 107     -25.892  -5.405  69.293  1.00  0.00      LH0  C  
ATOM   2513  O   ILE H 107     -25.629  -4.210  69.252  1.00  0.00      LH0  O  
ATOM   2514  CB  ILE H 107     -23.802  -6.543  70.137  1.00  0.00      LH0  C  
ATOM   2515  CG1 ILE H 107     -22.710  -7.569  69.808  1.00  0.00      LH0  C  
ATOM   2516  CG2 ILE H 107     -24.449  -6.828  71.497  1.00  0.00      LH0  C  
ATOM   2517  CD1 ILE H 107     -23.227  -9.003  69.665  1.00  0.00      LH0  C  
ATOM   2518  H   ILE H 107     -23.361  -5.534  67.658  1.00  0.00      LH0  H  
ATOM   2519  N   TRP H 108     -27.098  -5.899  69.577  1.00  0.00      LH0  N  
ATOM   2520  CA  TRP H 108     -28.145  -4.947  69.929  1.00  0.00      LH0  C  
ATOM   2521  C   TRP H 108     -28.549  -5.118  71.376  1.00  0.00      LH0  C  
ATOM   2522  O   TRP H 108     -28.293  -6.148  71.992  1.00  0.00      LH0  O  
ATOM   2523  CB  TRP H 108     -29.354  -5.103  68.998  1.00  0.00      LH0  C  
ATOM   2524  CG  TRP H 108     -29.069  -4.475  67.652  1.00  0.00      LH0  C  
ATOM   2525  CD1 TRP H 108     -28.149  -4.910  66.685  1.00  0.00      LH0  C  
ATOM   2526  CD2 TRP H 108     -29.674  -3.293  67.087  1.00  0.00      LH0  C  
ATOM   2527  CE2 TRP H 108     -29.072  -3.077  65.802  1.00  0.00      LH0  C  
ATOM   2528  CE3 TRP H 108     -30.661  -2.402  67.560  1.00  0.00      LH0  C  
ATOM   2529  NE1 TRP H 108     -28.144  -4.094  65.598  1.00  0.00      LH0  N  
ATOM   2530  CZ2 TRP H 108     -29.476  -1.977  65.014  1.00  0.00      LH0  C  
ATOM   2531  CZ3 TRP H 108     -31.055  -1.307  66.762  1.00  0.00      LH0  C  
ATOM   2532  CH2 TRP H 108     -30.464  -1.094  65.497  1.00  0.00      LH0  C  
ATOM   2533  H   TRP H 108     -27.255  -6.883  69.637  1.00  0.00      LH0  H  
ATOM   2534  HE1 TRP H 108     -27.555  -4.212  64.817  1.00  0.00      LH0  H  
ATOM   2535  N   GLY H 109     -29.188  -4.064  71.887  1.00  0.00      LH0  N  
ATOM   2536  CA  GLY H 109     -29.844  -4.211  73.179  1.00  0.00      LH0  C  
ATOM   2537  C   GLY H 109     -31.287  -4.604  72.986  1.00  0.00      LH0  C  
ATOM   2538  O   GLY H 109     -31.819  -4.531  71.884  1.00  0.00      LH0  O  
ATOM   2539  H   GLY H 109     -29.324  -3.242  71.332  1.00  0.00      LH0  H  
ATOM   2540  N   GLN H 110     -31.910  -5.035  74.093  1.00  0.00      LH0  N  
ATOM   2541  CA  GLN H 110     -33.281  -5.512  73.911  1.00  0.00      LH0  C  
ATOM   2542  C   GLN H 110     -34.346  -4.442  73.710  1.00  0.00      LH0  C  
ATOM   2543  O   GLN H 110     -35.493  -4.729  73.392  1.00  0.00      LH0  O  
ATOM   2544  CB  GLN H 110     -33.680  -6.502  75.019  1.00  0.00      LH0  C  
ATOM   2545  CG  GLN H 110     -34.315  -5.928  76.298  1.00  0.00      LH0  C  
ATOM   2546  CD  GLN H 110     -33.354  -5.043  77.065  1.00  0.00      LH0  C  
ATOM   2547  NE2 GLN H 110     -33.965  -4.164  77.859  1.00  0.00      LH0  N  
ATOM   2548  OE1 GLN H 110     -32.138  -5.171  76.995  1.00  0.00      LH0  O  
ATOM   2549  H   GLN H 110     -31.448  -5.047  74.984  1.00  0.00      LH0  H  
ATOM   2550 HE21 GLN H 110     -34.917  -3.895  77.696  1.00  0.00      LH0  H  
ATOM   2551 HE22 GLN H 110     -33.477  -3.743  78.624  1.00  0.00      LH0  H  
ATOM   2552  N   GLY H 111     -33.923  -3.193  73.938  1.00  0.00      LH0  N  
ATOM   2553  CA  GLY H 111     -34.938  -2.153  73.903  1.00  0.00      LH0  C  
ATOM   2554  C   GLY H 111     -35.389  -1.705  75.279  1.00  0.00      LH0  C  
ATOM   2555  O   GLY H 111     -35.603  -2.479  76.204  1.00  0.00      LH0  O  
ATOM   2556  H   GLY H 111     -32.965  -2.983  74.128  1.00  0.00      LH0  H  
ATOM   2557  N   THR H 112     -35.527  -0.382  75.355  1.00  0.00      LH0  N  
ATOM   2558  CA  THR H 112     -36.142   0.255  76.508  1.00  0.00      LH0  C  
ATOM   2559  C   THR H 112     -37.349   1.029  76.015  1.00  0.00      LH0  C  
ATOM   2560  O   THR H 112     -37.216   1.993  75.272  1.00  0.00      LH0  O  
ATOM   2561  CB  THR H 112     -35.118   1.189  77.168  1.00  0.00      LH0  C  
ATOM   2562  CG2 THR H 112     -35.715   2.007  78.313  1.00  0.00      LH0  C  
ATOM   2563  OG1 THR H 112     -33.974   0.444  77.618  1.00  0.00      LH0  O  
ATOM   2564  H   THR H 112     -35.273   0.167  74.560  1.00  0.00      LH0  H  
ATOM   2565  HG1 THR H 112     -34.332  -0.384  77.949  1.00  0.00      LH0  H  
ATOM   2566  N   MET H 113     -38.533   0.560  76.424  1.00  0.00      LH0  N  
ATOM   2567  CA  MET H 113     -39.700   1.314  75.971  1.00  0.00      LH0  C  
ATOM   2568  C   MET H 113     -39.980   2.505  76.861  1.00  0.00      LH0  C  
ATOM   2569  O   MET H 113     -40.380   2.369  78.011  1.00  0.00      LH0  O  
ATOM   2570  CB  MET H 113     -40.931   0.409  75.859  1.00  0.00      LH0  C  
ATOM   2571  CG  MET H 113     -42.146   1.120  75.254  1.00  0.00      LH0  C  
ATOM   2572  SD  MET H 113     -41.826   1.733  73.592  1.00  0.00      LH0  S  
ATOM   2573  CE  MET H 113     -43.292   2.760  73.426  1.00  0.00      LH0  C  
ATOM   2574  H   MET H 113     -38.598  -0.184  77.086  1.00  0.00      LH0  H  
ATOM   2575  N   VAL H 114     -39.734   3.682  76.287  1.00  0.00      LH0  N  
ATOM   2576  CA  VAL H 114     -40.119   4.861  77.049  1.00  0.00      LH0  C  
ATOM   2577  C   VAL H 114     -41.469   5.365  76.581  1.00  0.00      LH0  C  
ATOM   2578  O   VAL H 114     -41.709   5.587  75.400  1.00  0.00      LH0  O  
ATOM   2579  CB  VAL H 114     -39.026   5.930  76.972  1.00  0.00      LH0  C  
ATOM   2580  CG1 VAL H 114     -39.373   7.156  77.814  1.00  0.00      LH0  C  
ATOM   2581  CG2 VAL H 114     -37.684   5.339  77.411  1.00  0.00      LH0  C  
ATOM   2582  H   VAL H 114     -39.439   3.738  75.330  1.00  0.00      LH0  H  
ATOM   2583  N   THR H 115     -42.350   5.485  77.574  1.00  0.00      LH0  N  
ATOM   2584  CA  THR H 115     -43.760   5.629  77.238  1.00  0.00      LH0  C  
ATOM   2585  C   THR H 115     -44.345   6.914  77.788  1.00  0.00      LH0  C  
ATOM   2586  O   THR H 115     -44.828   6.960  78.914  1.00  0.00      LH0  O  
ATOM   2587  CB  THR H 115     -44.507   4.409  77.783  1.00  0.00      LH0  C  
ATOM   2588  CG2 THR H 115     -45.808   4.148  77.021  1.00  0.00      LH0  C  
ATOM   2589  OG1 THR H 115     -43.654   3.253  77.769  1.00  0.00      LH0  O  
ATOM   2590  H   THR H 115     -42.065   5.333  78.520  1.00  0.00      LH0  H  
ATOM   2591  HG1 THR H 115     -43.008   3.390  78.460  1.00  0.00      LH0  H  
ATOM   2592  N   VAL H 116     -44.240   7.977  76.982  1.00  0.00      LH0  N  
ATOM   2593  CA  VAL H 116     -44.569   9.270  77.574  1.00  0.00      LH0  C  
ATOM   2594  C   VAL H 116     -46.050   9.619  77.551  1.00  0.00      LH0  C  
ATOM   2595  O   VAL H 116     -46.566  10.280  76.659  1.00  0.00      LH0  O  
ATOM   2596  CB  VAL H 116     -43.703  10.392  76.984  1.00  0.00      LH0  C  
ATOM   2597  CG1 VAL H 116     -43.801  11.671  77.821  1.00  0.00      LH0  C  
ATOM   2598  CG2 VAL H 116     -42.246   9.947  76.842  1.00  0.00      LH0  C  
ATOM   2599  H   VAL H 116     -44.014   7.916  76.008  1.00  0.00      LH0  H  
ATOM   2600  N   SER H 117     -46.716   9.130  78.600  1.00  0.00      LH0  N  
ATOM   2601  CA  SER H 117     -48.113   9.496  78.762  1.00  0.00      LH0  C  
ATOM   2602  C   SER H 117     -48.375  10.146  80.103  1.00  0.00      LH0  C  
ATOM   2603  O   SER H 117     -47.903   9.742  81.161  1.00  0.00      LH0  O  
ATOM   2604  CB  SER H 117     -49.022   8.281  78.550  1.00  0.00      LH0  C  
ATOM   2605  OG  SER H 117     -50.403   8.630  78.752  1.00  0.00      LH0  O  
ATOM   2606  H   SER H 117     -46.202   8.666  79.325  1.00  0.00      LH0  H  
ATOM   2607  HG  SER H 117     -50.916   7.940  78.342  1.00  0.00      LH0  H  
ATOM   2608  N   SER H 118     -49.225  11.173  80.006  1.00  0.00      LH0  N  
ATOM   2609  CA  SER H 118     -49.740  11.803  81.214  1.00  0.00      LH0  C  
ATOM   2610  C   SER H 118     -50.467  10.861  82.165  1.00  0.00      LH0  C  
ATOM   2611  O   SER H 118     -50.414  11.015  83.383  1.00  0.00      LH0  O  
ATOM   2612  CB  SER H 118     -50.627  12.976  80.803  1.00  0.00      LH0  C  
ATOM   2613  OG  SER H 118     -50.055  13.593  79.641  1.00  0.00      LH0  O  
ATOM   2614  H   SER H 118     -49.498  11.537  79.115  1.00  0.00      LH0  H  
ATOM   2615  HG  SER H 118     -50.567  14.374  79.465  1.00  0.00      LH0  H  
ATOM   2616  N   ALA H 119     -51.138   9.863  81.558  1.00  0.00      LH0  N  
ATOM   2617  CA  ALA H 119     -51.982   8.963  82.346  1.00  0.00      LH0  C  
ATOM   2618  C   ALA H 119     -51.260   8.221  83.463  1.00  0.00      LH0  C  
ATOM   2619  O   ALA H 119     -50.040   8.272  83.601  1.00  0.00      LH0  O  
ATOM   2620  CB  ALA H 119     -52.677   7.958  81.426  1.00  0.00      LH0  C  
ATOM   2621  H   ALA H 119     -51.019   9.712  80.574  1.00  0.00      LH0  H  
ATOM   2622  N   SER H 120     -52.073   7.557  84.291  1.00  0.00      LH0  N  
ATOM   2623  CA  SER H 120     -51.489   6.906  85.458  1.00  0.00      LH0  C  
ATOM   2624  C   SER H 120     -52.165   5.578  85.721  1.00  0.00      LH0  C  
ATOM   2625  O   SER H 120     -53.201   5.283  85.140  1.00  0.00      LH0  O  
ATOM   2626  CB  SER H 120     -51.570   7.841  86.667  1.00  0.00      LH0  C  
ATOM   2627  OG  SER H 120     -50.970   9.107  86.337  1.00  0.00      LH0  O  
ATOM   2628  H   SER H 120     -53.053   7.458  84.119  1.00  0.00      LH0  H  
ATOM   2629  HG  SER H 120     -51.615   9.757  86.611  1.00  0.00      LH0  H  
ATOM   2630  N   THR H 121     -51.521   4.797  86.594  1.00  0.00      LH0  N  
ATOM   2631  CA  THR H 121     -51.930   3.415  86.826  1.00  0.00      LH0  C  
ATOM   2632  C   THR H 121     -53.387   3.161  87.194  1.00  0.00      LH0  C  
ATOM   2633  O   THR H 121     -53.806   3.321  88.334  1.00  0.00      LH0  O  
ATOM   2634  CB  THR H 121     -50.981   2.817  87.864  1.00  0.00      LH0  C  
ATOM   2635  CG2 THR H 121     -50.877   1.292  87.753  1.00  0.00      LH0  C  
ATOM   2636  OG1 THR H 121     -49.689   3.437  87.743  1.00  0.00      LH0  O  
ATOM   2637  H   THR H 121     -50.655   5.057  87.021  1.00  0.00      LH0  H  
ATOM   2638  HG1 THR H 121     -49.121   2.985  88.356  1.00  0.00      LH0  H  
ATOM   2639  N   LYS H 122     -54.143   2.736  86.177  1.00  0.00      LH0  N  
ATOM   2640  CA  LYS H 122     -55.500   2.314  86.495  1.00  0.00      LH0  C  
ATOM   2641  C   LYS H 122     -55.659   0.818  86.334  1.00  0.00      LH0  C  
ATOM   2642  O   LYS H 122     -55.359   0.245  85.292  1.00  0.00      LH0  O  
ATOM   2643  CB  LYS H 122     -56.551   3.063  85.660  1.00  0.00      LH0  C  
ATOM   2644  CG  LYS H 122     -57.974   2.663  86.075  1.00  0.00      LH0  C  
ATOM   2645  CD  LYS H 122     -59.109   3.240  85.231  1.00  0.00      LH0  C  
ATOM   2646  CE  LYS H 122     -60.434   2.504  85.475  1.00  0.00      LH0  C  
ATOM   2647  NZ  LYS H 122     -60.304   1.104  85.049  1.00  0.00      LH0  N1+
ATOM   2648  H   LYS H 122     -53.715   2.588  85.285  1.00  0.00      LH0  H  
ATOM   2649  HZ1 LYS H 122     -61.223   0.627  84.943  1.00  0.00      LH0  H  
ATOM   2650  HZ2 LYS H 122     -59.871   1.077  84.108  1.00  0.00      LH0  H  
ATOM   2651  HZ3 LYS H 122     -59.687   0.544  85.673  1.00  0.00      LH0  H  
ATOM   2652  N   GLY H 123     -56.189   0.222  87.415  1.00  0.00      LH0  N  
ATOM   2653  CA  GLY H 123     -56.596  -1.180  87.339  1.00  0.00      LH0  C  
ATOM   2654  C   GLY H 123     -57.643  -1.448  86.263  1.00  0.00      LH0  C  
ATOM   2655  O   GLY H 123     -58.530  -0.635  85.993  1.00  0.00      LH0  O  
ATOM   2656  H   GLY H 123     -56.332   0.768  88.239  1.00  0.00      LH0  H  
ATOM   2657  N   PRO H 124     -57.481  -2.633  85.640  1.00  0.00      LH0  N  
ATOM   2658  CA  PRO H 124     -58.283  -2.979  84.467  1.00  0.00      LH0  C  
ATOM   2659  C   PRO H 124     -59.740  -3.249  84.782  1.00  0.00      LH0  C  
ATOM   2660  O   PRO H 124     -60.117  -4.087  85.592  1.00  0.00      LH0  O  
ATOM   2661  CB  PRO H 124     -57.534  -4.195  83.917  1.00  0.00      LH0  C  
ATOM   2662  CG  PRO H 124     -56.913  -4.864  85.138  1.00  0.00      LH0  C  
ATOM   2663  CD  PRO H 124     -56.520  -3.669  85.995  1.00  0.00      LH0  C  
ATOM   2664  N   SER H 125     -60.561  -2.488  84.066  1.00  0.00      LH0  N  
ATOM   2665  CA  SER H 125     -61.992  -2.752  84.126  1.00  0.00      LH0  C  
ATOM   2666  C   SER H 125     -62.365  -3.896  83.196  1.00  0.00      LH0  C  
ATOM   2667  O   SER H 125     -62.745  -3.711  82.047  1.00  0.00      LH0  O  
ATOM   2668  CB  SER H 125     -62.754  -1.462  83.803  1.00  0.00      LH0  C  
ATOM   2669  OG  SER H 125     -61.832  -0.359  83.693  1.00  0.00      LH0  O  
ATOM   2670  H   SER H 125     -60.199  -1.859  83.378  1.00  0.00      LH0  H  
ATOM   2671  HG  SER H 125     -61.579  -0.378  82.766  1.00  0.00      LH0  H  
ATOM   2672  N   VAL H 126     -62.178  -5.109  83.733  1.00  0.00      LH0  N  
ATOM   2673  CA  VAL H 126     -62.400  -6.253  82.852  1.00  0.00      LH0  C  
ATOM   2674  C   VAL H 126     -63.841  -6.720  82.804  1.00  0.00      LH0  C  
ATOM   2675  O   VAL H 126     -64.372  -7.318  83.739  1.00  0.00      LH0  O  
ATOM   2676  CB  VAL H 126     -61.470  -7.421  83.192  1.00  0.00      LH0  C  
ATOM   2677  CG1 VAL H 126     -61.525  -8.491  82.099  1.00  0.00      LH0  C  
ATOM   2678  CG2 VAL H 126     -60.039  -6.944  83.418  1.00  0.00      LH0  C  
ATOM   2679  H   VAL H 126     -61.871  -5.197  84.682  1.00  0.00      LH0  H  
ATOM   2680  N   PHE H 127     -64.439  -6.427  81.651  1.00  0.00      LH0  N  
ATOM   2681  CA  PHE H 127     -65.788  -6.920  81.401  1.00  0.00      LH0  C  
ATOM   2682  C   PHE H 127     -65.725  -8.178  80.559  1.00  0.00      LH0  C  
ATOM   2683  O   PHE H 127     -65.137  -8.187  79.485  1.00  0.00      LH0  O  
ATOM   2684  CB  PHE H 127     -66.616  -5.843  80.689  1.00  0.00      LH0  C  
ATOM   2685  CG  PHE H 127     -66.465  -4.514  81.396  1.00  0.00      LH0  C  
ATOM   2686  CD1 PHE H 127     -67.002  -4.341  82.690  1.00  0.00      LH0  C  
ATOM   2687  CD2 PHE H 127     -65.768  -3.470  80.749  1.00  0.00      LH0  C  
ATOM   2688  CE1 PHE H 127     -66.830  -3.112  83.354  1.00  0.00      LH0  C  
ATOM   2689  CE2 PHE H 127     -65.595  -2.240  81.412  1.00  0.00      LH0  C  
ATOM   2690  CZ  PHE H 127     -66.126  -2.074  82.708  1.00  0.00      LH0  C  
ATOM   2691  H   PHE H 127     -63.919  -5.959  80.932  1.00  0.00      LH0  H  
ATOM   2692  N   PRO H 128     -66.326  -9.273  81.069  1.00  0.00      LH0  N  
ATOM   2693  CA  PRO H 128     -66.385 -10.479  80.246  1.00  0.00      LH0  C  
ATOM   2694  C   PRO H 128     -67.235 -10.247  79.010  1.00  0.00      LH0  C  
ATOM   2695  O   PRO H 128     -68.385  -9.827  79.065  1.00  0.00      LH0  O  
ATOM   2696  CB  PRO H 128     -66.951 -11.519  81.220  1.00  0.00      LH0  C  
ATOM   2697  CG  PRO H 128     -67.763 -10.725  82.241  1.00  0.00      LH0  C  
ATOM   2698  CD  PRO H 128     -66.973  -9.429  82.362  1.00  0.00      LH0  C  
ATOM   2699  N   LEU H 129     -66.584 -10.516  77.880  1.00  0.00      LH0  N  
ATOM   2700  CA  LEU H 129     -67.323 -10.468  76.628  1.00  0.00      LH0  C  
ATOM   2701  C   LEU H 129     -68.137 -11.724  76.465  1.00  0.00      LH0  C  
ATOM   2702  O   LEU H 129     -67.632 -12.794  76.135  1.00  0.00      LH0  O  
ATOM   2703  CB  LEU H 129     -66.372 -10.304  75.451  1.00  0.00      LH0  C  
ATOM   2704  CG  LEU H 129     -65.735  -8.923  75.386  1.00  0.00      LH0  C  
ATOM   2705  CD1 LEU H 129     -64.640  -8.880  74.320  1.00  0.00      LH0  C  
ATOM   2706  CD2 LEU H 129     -66.785  -7.820  75.218  1.00  0.00      LH0  C  
ATOM   2707  H   LEU H 129     -65.692 -10.960  77.939  1.00  0.00      LH0  H  
ATOM   2708  N   ALA H 130     -69.429 -11.531  76.747  1.00  0.00      LH0  N  
ATOM   2709  CA  ALA H 130     -70.346 -12.660  76.684  1.00  0.00      LH0  C  
ATOM   2710  C   ALA H 130     -70.412 -13.243  75.288  1.00  0.00      LH0  C  
ATOM   2711  O   ALA H 130     -70.607 -12.541  74.303  1.00  0.00      LH0  O  
ATOM   2712  CB  ALA H 130     -71.749 -12.226  77.116  1.00  0.00      LH0  C  
ATOM   2713  H   ALA H 130     -69.751 -10.596  76.918  1.00  0.00      LH0  H  
ATOM   2714  N   PRO H 131     -70.234 -14.577  75.219  1.00  0.00      LH0  N  
ATOM   2715  CA  PRO H 131     -70.375 -15.224  73.915  1.00  0.00      LH0  C  
ATOM   2716  C   PRO H 131     -71.800 -15.084  73.423  1.00  0.00      LH0  C  
ATOM   2717  O   PRO H 131     -72.740 -14.993  74.202  1.00  0.00      LH0  O  
ATOM   2718  CB  PRO H 131     -70.000 -16.675  74.225  1.00  0.00      LH0  C  
ATOM   2719  CG  PRO H 131     -70.270 -16.869  75.714  1.00  0.00      LH0  C  
ATOM   2720  CD  PRO H 131     -69.949 -15.504  76.308  1.00  0.00      LH0  C  
ATOM   2721  N   SER H 132     -71.937 -15.100  72.092  1.00  0.00      LH0  N  
ATOM   2722  CA  SER H 132     -73.286 -15.317  71.570  1.00  0.00      LH0  C  
ATOM   2723  C   SER H 132     -73.848 -16.651  72.076  1.00  0.00      LH0  C  
ATOM   2724  O   SER H 132     -73.161 -17.652  71.933  1.00  0.00      LH0  O  
ATOM   2725  CB  SER H 132     -73.216 -15.269  70.047  1.00  0.00      LH0  C  
ATOM   2726  OG  SER H 132     -73.263 -13.905  69.580  1.00  0.00      LH0  O  
ATOM   2727  H   SER H 132     -71.111 -15.176  71.536  1.00  0.00      LH0  H  
ATOM   2728  HG  SER H 132     -72.567 -13.430  70.051  1.00  0.00      LH0  H  
ATOM   2729  N   SER H 133     -75.044 -16.684  72.714  1.00  0.00      LH0  N  
ATOM   2730  CA  SER H 133     -76.139 -15.702  72.752  1.00  0.00      LH0  C  
ATOM   2731  C   SER H 133     -76.799 -15.454  71.412  1.00  0.00      LH0  C  
ATOM   2732  O   SER H 133     -76.614 -14.449  70.725  1.00  0.00      LH0  O  
ATOM   2733  CB  SER H 133     -75.827 -14.431  73.554  1.00  0.00      LH0  C  
ATOM   2734  OG  SER H 133     -75.390 -14.825  74.857  1.00  0.00      LH0  O  
ATOM   2735  H   SER H 133     -75.178 -17.542  73.206  1.00  0.00      LH0  H  
ATOM   2736  HG  SER H 133     -74.436 -14.855  74.828  1.00  0.00      LH0  H  
ATOM   2737  N   LYS H 134     -77.545 -16.521  71.081  1.00  0.00      LH0  N  
ATOM   2738  CA  LYS H 134     -78.356 -16.811  69.892  1.00  0.00      LH0  C  
ATOM   2739  C   LYS H 134     -78.394 -18.322  69.810  1.00  0.00      LH0  C  
ATOM   2740  O   LYS H 134     -77.701 -18.980  70.577  1.00  0.00      LH0  O  
ATOM   2741  CB  LYS H 134     -77.806 -16.223  68.580  1.00  0.00      LH0  C  
ATOM   2742  CG  LYS H 134     -76.333 -16.538  68.282  1.00  0.00      LH0  C  
ATOM   2743  CD  LYS H 134     -75.775 -15.736  67.104  1.00  0.00      LH0  C  
ATOM   2744  CE  LYS H 134     -76.088 -14.233  67.155  1.00  0.00      LH0  C  
ATOM   2745  NZ  LYS H 134     -75.610 -13.572  68.383  1.00  0.00      LH0  N1+
ATOM   2746  H   LYS H 134     -77.534 -17.276  71.743  1.00  0.00      LH0  H  
ATOM   2747  HZ1 LYS H 134     -75.753 -12.546  68.274  1.00  0.00      LH0  H  
ATOM   2748  HZ2 LYS H 134     -76.141 -13.889  69.220  1.00  0.00      LH0  H  
ATOM   2749  HZ3 LYS H 134     -74.597 -13.740  68.559  1.00  0.00      LH0  H  
ATOM   2750  N   SER H 135     -79.180 -18.846  68.864  1.00  0.00      LH0  N  
ATOM   2751  CA  SER H 135     -79.073 -20.281  68.616  1.00  0.00      LH0  C  
ATOM   2752  C   SER H 135     -77.665 -20.688  68.207  1.00  0.00      LH0  C  
ATOM   2753  O   SER H 135     -77.105 -20.165  67.249  1.00  0.00      LH0  O  
ATOM   2754  CB  SER H 135     -80.094 -20.657  67.545  1.00  0.00      LH0  C  
ATOM   2755  OG  SER H 135     -81.257 -19.834  67.716  1.00  0.00      LH0  O  
ATOM   2756  H   SER H 135     -79.852 -18.332  68.331  1.00  0.00      LH0  H  
ATOM   2757  HG  SER H 135     -81.949 -20.229  67.199  1.00  0.00      LH0  H  
ATOM   2758  N   THR H 136     -77.104 -21.612  68.989  1.00  0.00      LH0  N  
ATOM   2759  CA  THR H 136     -75.694 -21.948  68.813  1.00  0.00      LH0  C  
ATOM   2760  C   THR H 136     -75.388 -22.926  67.687  1.00  0.00      LH0  C  
ATOM   2761  O   THR H 136     -74.817 -23.991  67.878  1.00  0.00      LH0  O  
ATOM   2762  CB  THR H 136     -75.150 -22.438  70.156  1.00  0.00      LH0  C  
ATOM   2763  CG2 THR H 136     -74.301 -21.359  70.832  1.00  0.00      LH0  C  
ATOM   2764  OG1 THR H 136     -76.237 -22.824  71.017  1.00  0.00      LH0  O  
ATOM   2765  H   THR H 136     -77.568 -22.013  69.781  1.00  0.00      LH0  H  
ATOM   2766  HG1 THR H 136     -75.841 -23.176  71.806  1.00  0.00      LH0  H  
ATOM   2767  N   SER H 137     -75.792 -22.512  66.479  1.00  0.00      LH0  N  
ATOM   2768  CA  SER H 137     -75.611 -23.385  65.323  1.00  0.00      LH0  C  
ATOM   2769  C   SER H 137     -74.228 -23.275  64.699  1.00  0.00      LH0  C  
ATOM   2770  O   SER H 137     -74.076 -22.956  63.525  1.00  0.00      LH0  O  
ATOM   2771  CB  SER H 137     -76.725 -23.095  64.308  1.00  0.00      LH0  C  
ATOM   2772  OG  SER H 137     -76.669 -24.004  63.205  1.00  0.00      LH0  O  
ATOM   2773  H   SER H 137     -76.149 -21.583  66.373  1.00  0.00      LH0  H  
ATOM   2774  HG  SER H 137     -75.854 -23.801  62.752  1.00  0.00      LH0  H  
ATOM   2775  N   GLY H 138     -73.225 -23.550  65.537  1.00  0.00      LH0  N  
ATOM   2776  CA  GLY H 138     -71.856 -23.461  65.051  1.00  0.00      LH0  C  
ATOM   2777  C   GLY H 138     -71.001 -24.401  65.860  1.00  0.00      LH0  C  
ATOM   2778  O   GLY H 138     -71.273 -24.647  67.028  1.00  0.00      LH0  O  
ATOM   2779  H   GLY H 138     -73.397 -23.859  66.476  1.00  0.00      LH0  H  
ATOM   2780  N   GLY H 139     -69.976 -24.943  65.187  1.00  0.00      LH0  N  
ATOM   2781  CA  GLY H 139     -69.081 -25.830  65.929  1.00  0.00      LH0  C  
ATOM   2782  C   GLY H 139     -68.192 -25.042  66.869  1.00  0.00      LH0  C  
ATOM   2783  O   GLY H 139     -68.256 -25.132  68.089  1.00  0.00      LH0  O  
ATOM   2784  H   GLY H 139     -69.789 -24.642  64.254  1.00  0.00      LH0  H  
ATOM   2785  N   THR H 140     -67.369 -24.217  66.224  1.00  0.00      LH0  N  
ATOM   2786  CA  THR H 140     -66.685 -23.211  67.018  1.00  0.00      LH0  C  
ATOM   2787  C   THR H 140     -67.618 -22.075  67.388  1.00  0.00      LH0  C  
ATOM   2788  O   THR H 140     -68.563 -21.749  66.679  1.00  0.00      LH0  O  
ATOM   2789  CB  THR H 140     -65.476 -22.706  66.233  1.00  0.00      LH0  C  
ATOM   2790  CG2 THR H 140     -64.185 -23.344  66.748  1.00  0.00      LH0  C  
ATOM   2791  OG1 THR H 140     -65.647 -22.988  64.833  1.00  0.00      LH0  O  
ATOM   2792  H   THR H 140     -67.304 -24.134  65.231  1.00  0.00      LH0  H  
ATOM   2793  HG1 THR H 140     -64.948 -22.528  64.381  1.00  0.00      LH0  H  
ATOM   2794  N   ALA H 141     -67.297 -21.502  68.543  1.00  0.00      LH0  N  
ATOM   2795  CA  ALA H 141     -67.883 -20.232  68.930  1.00  0.00      LH0  C  
ATOM   2796  C   ALA H 141     -66.719 -19.445  69.491  1.00  0.00      LH0  C  
ATOM   2797  O   ALA H 141     -65.574 -19.813  69.250  1.00  0.00      LH0  O  
ATOM   2798  CB  ALA H 141     -68.977 -20.442  69.981  1.00  0.00      LH0  C  
ATOM   2799  H   ALA H 141     -66.546 -21.830  69.118  1.00  0.00      LH0  H  
ATOM   2800  N   ALA H 142     -67.025 -18.386  70.244  1.00  0.00      LH0  N  
ATOM   2801  CA  ALA H 142     -65.928 -17.726  70.937  1.00  0.00      LH0  C  
ATOM   2802  C   ALA H 142     -66.477 -16.961  72.107  1.00  0.00      LH0  C  
ATOM   2803  O   ALA H 142     -67.656 -16.626  72.128  1.00  0.00      LH0  O  
ATOM   2804  CB  ALA H 142     -65.202 -16.738  70.023  1.00  0.00      LH0  C  
ATOM   2805  H   ALA H 142     -67.957 -18.070  70.419  1.00  0.00      LH0  H  
ATOM   2806  N   LEU H 143     -65.575 -16.692  73.052  1.00  0.00      LH0  N  
ATOM   2807  CA  LEU H 143     -65.887 -15.719  74.093  1.00  0.00      LH0  C  
ATOM   2808  C   LEU H 143     -64.661 -14.876  74.343  1.00  0.00      LH0  C  
ATOM   2809  O   LEU H 143     -63.622 -15.112  73.734  1.00  0.00      LH0  O  
ATOM   2810  CB  LEU H 143     -66.427 -16.378  75.374  1.00  0.00      LH0  C  
ATOM   2811  CG  LEU H 143     -65.808 -17.691  75.870  1.00  0.00      LH0  C  
ATOM   2812  CD1 LEU H 143     -64.358 -17.554  76.322  1.00  0.00      LH0  C  
ATOM   2813  CD2 LEU H 143     -66.658 -18.304  76.984  1.00  0.00      LH0  C  
ATOM   2814  H   LEU H 143     -64.636 -17.035  72.963  1.00  0.00      LH0  H  
ATOM   2815  N   GLY H 144     -64.801 -13.903  75.245  1.00  0.00      LH0  N  
ATOM   2816  CA  GLY H 144     -63.589 -13.142  75.500  1.00  0.00      LH0  C  
ATOM   2817  C   GLY H 144     -63.687 -12.289  76.735  1.00  0.00      LH0  C  
ATOM   2818  O   GLY H 144     -64.593 -12.427  77.545  1.00  0.00      LH0  O  
ATOM   2819  H   GLY H 144     -65.661 -13.688  75.718  1.00  0.00      LH0  H  
ATOM   2820  N   CYS H 145     -62.731 -11.364  76.810  1.00  0.00      LH0  N  
ATOM   2821  CA  CYS H 145     -62.774 -10.347  77.847  1.00  0.00      LH0  C  
ATOM   2822  C   CYS H 145     -62.307  -9.025  77.301  1.00  0.00      LH0  C  
ATOM   2823  O   CYS H 145     -61.232  -8.907  76.724  1.00  0.00      LH0  O  
ATOM   2824  CB  CYS H 145     -61.904 -10.731  79.039  1.00  0.00      LH0  C  
ATOM   2825  SG  CYS H 145     -62.533 -12.174  79.920  1.00  0.00      LH0  S  
ATOM   2826  H   CYS H 145     -61.968 -11.396  76.164  1.00  0.00      LH0  H  
ATOM   2827  N   LEU H 146     -63.176  -8.038  77.513  1.00  0.00      LH0  N  
ATOM   2828  CA  LEU H 146     -62.767  -6.665  77.273  1.00  0.00      LH0  C  
ATOM   2829  C   LEU H 146     -62.023  -6.143  78.479  1.00  0.00      LH0  C  
ATOM   2830  O   LEU H 146     -62.576  -5.852  79.533  1.00  0.00      LH0  O  
ATOM   2831  CB  LEU H 146     -63.991  -5.804  76.970  1.00  0.00      LH0  C  
ATOM   2832  CG  LEU H 146     -63.674  -4.348  76.630  1.00  0.00      LH0  C  
ATOM   2833  CD1 LEU H 146     -62.795  -4.204  75.385  1.00  0.00      LH0  C  
ATOM   2834  CD2 LEU H 146     -64.959  -3.533  76.538  1.00  0.00      LH0  C  
ATOM   2835  H   LEU H 146     -64.035  -8.218  77.990  1.00  0.00      LH0  H  
ATOM   2836  N   VAL H 147     -60.715  -6.055  78.273  1.00  0.00      LH0  N  
ATOM   2837  CA  VAL H 147     -59.909  -5.418  79.300  1.00  0.00      LH0  C  
ATOM   2838  C   VAL H 147     -59.919  -3.917  79.074  1.00  0.00      LH0  C  
ATOM   2839  O   VAL H 147     -59.098  -3.363  78.353  1.00  0.00      LH0  O  
ATOM   2840  CB  VAL H 147     -58.493  -6.000  79.273  1.00  0.00      LH0  C  
ATOM   2841  CG1 VAL H 147     -57.687  -5.515  80.472  1.00  0.00      LH0  C  
ATOM   2842  CG2 VAL H 147     -58.521  -7.530  79.209  1.00  0.00      LH0  C  
ATOM   2843  H   VAL H 147     -60.337  -6.271  77.371  1.00  0.00      LH0  H  
ATOM   2844  N   LYS H 148     -60.934  -3.293  79.684  1.00  0.00      LH0  N  
ATOM   2845  CA  LYS H 148     -61.120  -1.881  79.375  1.00  0.00      LH0  C  
ATOM   2846  C   LYS H 148     -60.477  -0.949  80.388  1.00  0.00      LH0  C  
ATOM   2847  O   LYS H 148     -60.338  -1.270  81.565  1.00  0.00      LH0  O  
ATOM   2848  CB  LYS H 148     -62.612  -1.586  79.211  1.00  0.00      LH0  C  
ATOM   2849  CG  LYS H 148     -62.887  -0.401  78.285  1.00  0.00      LH0  C  
ATOM   2850  CD  LYS H 148     -64.330   0.096  78.348  1.00  0.00      LH0  C  
ATOM   2851  CE  LYS H 148     -64.521   1.410  77.586  1.00  0.00      LH0  C  
ATOM   2852  NZ  LYS H 148     -63.592   2.427  78.098  1.00  0.00      LH0  N1+
ATOM   2853  H   LYS H 148     -61.556  -3.776  80.306  1.00  0.00      LH0  H  
ATOM   2854  HZ1 LYS H 148     -63.599   2.512  79.137  1.00  0.00      LH0  H  
ATOM   2855  HZ2 LYS H 148     -62.607   2.170  77.875  1.00  0.00      LH0  H  
ATOM   2856  HZ3 LYS H 148     -63.735   3.358  77.677  1.00  0.00      LH0  H  
ATOM   2857  N   ASP H 149     -60.098   0.232  79.881  1.00  0.00      LH0  N  
ATOM   2858  CA  ASP H 149     -59.572   1.332  80.693  1.00  0.00      LH0  C  
ATOM   2859  C   ASP H 149     -58.529   0.945  81.720  1.00  0.00      LH0  C  
ATOM   2860  O   ASP H 149     -58.778   0.933  82.922  1.00  0.00      LH0  O  
ATOM   2861  CB  ASP H 149     -60.676   2.136  81.396  1.00  0.00      LH0  C  
ATOM   2862  CG  ASP H 149     -61.785   2.553  80.456  1.00  0.00      LH0  C  
ATOM   2863  OD1 ASP H 149     -61.559   3.335  79.534  1.00  0.00      LH0  O  
ATOM   2864  OD2 ASP H 149     -62.899   2.085  80.643  1.00  0.00      LH0  O1-
ATOM   2865  H   ASP H 149     -60.292   0.372  78.910  1.00  0.00      LH0  H  
ATOM   2866  N   TYR H 150     -57.343   0.637  81.208  1.00  0.00      LH0  N  
ATOM   2867  CA  TYR H 150     -56.268   0.379  82.156  1.00  0.00      LH0  C  
ATOM   2868  C   TYR H 150     -55.031   1.142  81.757  1.00  0.00      LH0  C  
ATOM   2869  O   TYR H 150     -54.933   1.639  80.641  1.00  0.00      LH0  O  
ATOM   2870  CB  TYR H 150     -55.983  -1.123  82.285  1.00  0.00      LH0  C  
ATOM   2871  CG  TYR H 150     -55.549  -1.706  80.963  1.00  0.00      LH0  C  
ATOM   2872  CD1 TYR H 150     -56.531  -2.199  80.083  1.00  0.00      LH0  C  
ATOM   2873  CD2 TYR H 150     -54.177  -1.722  80.645  1.00  0.00      LH0  C  
ATOM   2874  CE1 TYR H 150     -56.130  -2.691  78.833  1.00  0.00      LH0  C  
ATOM   2875  CE2 TYR H 150     -53.782  -2.205  79.392  1.00  0.00      LH0  C  
ATOM   2876  CZ  TYR H 150     -54.766  -2.672  78.497  1.00  0.00      LH0  C  
ATOM   2877  OH  TYR H 150     -54.400  -3.118  77.248  1.00  0.00      LH0  O  
ATOM   2878  H   TYR H 150     -57.173   0.634  80.219  1.00  0.00      LH0  H  
ATOM   2879  HH  TYR H 150     -53.476  -3.386  77.275  1.00  0.00      LH0  H  
ATOM   2880  N   PHE H 151     -54.094   1.202  82.703  1.00  0.00      LH0  N  
ATOM   2881  CA  PHE H 151     -52.843   1.879  82.387  1.00  0.00      LH0  C  
ATOM   2882  C   PHE H 151     -51.803   1.482  83.408  1.00  0.00      LH0  C  
ATOM   2883  O   PHE H 151     -52.124   1.442  84.588  1.00  0.00      LH0  O  
ATOM   2884  CB  PHE H 151     -53.053   3.401  82.423  1.00  0.00      LH0  C  
ATOM   2885  CG  PHE H 151     -51.904   4.139  81.779  1.00  0.00      LH0  C  
ATOM   2886  CD1 PHE H 151     -51.890   4.307  80.378  1.00  0.00      LH0  C  
ATOM   2887  CD2 PHE H 151     -50.864   4.643  82.589  1.00  0.00      LH0  C  
ATOM   2888  CE1 PHE H 151     -50.806   4.974  79.774  1.00  0.00      LH0  C  
ATOM   2889  CE2 PHE H 151     -49.780   5.308  81.988  1.00  0.00      LH0  C  
ATOM   2890  CZ  PHE H 151     -49.758   5.457  80.586  1.00  0.00      LH0  C  
ATOM   2891  H   PHE H 151     -54.245   0.801  83.612  1.00  0.00      LH0  H  
ATOM   2892  N   PRO H 152     -50.557   1.232  82.948  1.00  0.00      LH0  N  
ATOM   2893  CA  PRO H 152     -50.222   1.081  81.526  1.00  0.00      LH0  C  
ATOM   2894  C   PRO H 152     -50.394  -0.360  81.051  1.00  0.00      LH0  C  
ATOM   2895  O   PRO H 152     -51.062  -1.170  81.677  1.00  0.00      LH0  O  
ATOM   2896  CB  PRO H 152     -48.768   1.560  81.539  1.00  0.00      LH0  C  
ATOM   2897  CG  PRO H 152     -48.206   1.042  82.863  1.00  0.00      LH0  C  
ATOM   2898  CD  PRO H 152     -49.392   1.133  83.818  1.00  0.00      LH0  C  
ATOM   2899  N   GLU H 153     -49.734  -0.629  79.917  1.00  0.00      LH0  N  
ATOM   2900  CA  GLU H 153     -49.510  -2.014  79.502  1.00  0.00      LH0  C  
ATOM   2901  C   GLU H 153     -48.348  -2.585  80.311  1.00  0.00      LH0  C  
ATOM   2902  O   GLU H 153     -47.622  -1.813  80.929  1.00  0.00      LH0  O  
ATOM   2903  CB  GLU H 153     -49.181  -1.979  78.004  1.00  0.00      LH0  C  
ATOM   2904  CG  GLU H 153     -50.406  -2.115  77.097  1.00  0.00      LH0  C  
ATOM   2905  CD  GLU H 153     -50.926  -3.538  77.174  1.00  0.00      LH0  C  
ATOM   2906  OE1 GLU H 153     -51.765  -3.818  78.020  1.00  0.00      LH0  O  
ATOM   2907  OE2 GLU H 153     -50.476  -4.376  76.402  1.00  0.00      LH0  O1-
ATOM   2908  H   GLU H 153     -49.198   0.080  79.470  1.00  0.00      LH0  H  
ATOM   2909  N   PRO H 154     -48.138  -3.928  80.292  1.00  0.00      LH0  N  
ATOM   2910  CA  PRO H 154     -49.037  -4.916  79.686  1.00  0.00      LH0  C  
ATOM   2911  C   PRO H 154     -50.071  -5.493  80.644  1.00  0.00      LH0  C  
ATOM   2912  O   PRO H 154     -49.828  -5.754  81.822  1.00  0.00      LH0  O  
ATOM   2913  CB  PRO H 154     -48.028  -5.966  79.222  1.00  0.00      LH0  C  
ATOM   2914  CG  PRO H 154     -46.971  -5.990  80.331  1.00  0.00      LH0  C  
ATOM   2915  CD  PRO H 154     -46.917  -4.539  80.808  1.00  0.00      LH0  C  
ATOM   2916  N   VAL H 155     -51.237  -5.764  80.058  1.00  0.00      LH0  N  
ATOM   2917  CA  VAL H 155     -52.053  -6.774  80.715  1.00  0.00      LH0  C  
ATOM   2918  C   VAL H 155     -51.711  -8.169  80.222  1.00  0.00      LH0  C  
ATOM   2919  O   VAL H 155     -52.149  -8.654  79.187  1.00  0.00      LH0  O  
ATOM   2920  CB  VAL H 155     -53.555  -6.473  80.624  1.00  0.00      LH0  C  
ATOM   2921  CG1 VAL H 155     -53.913  -5.316  81.551  1.00  0.00      LH0  C  
ATOM   2922  CG2 VAL H 155     -54.037  -6.204  79.201  1.00  0.00      LH0  C  
ATOM   2923  H   VAL H 155     -51.413  -5.436  79.123  1.00  0.00      LH0  H  
ATOM   2924  N   THR H 156     -50.876  -8.817  81.036  1.00  0.00      LH0  N  
ATOM   2925  CA  THR H 156     -50.616 -10.224  80.753  1.00  0.00      LH0  C  
ATOM   2926  C   THR H 156     -51.834 -11.097  81.023  1.00  0.00      LH0  C  
ATOM   2927  O   THR H 156     -52.061 -11.559  82.135  1.00  0.00      LH0  O  
ATOM   2928  CB  THR H 156     -49.397 -10.683  81.558  1.00  0.00      LH0  C  
ATOM   2929  CG2 THR H 156     -48.098 -10.247  80.878  1.00  0.00      LH0  C  
ATOM   2930  OG1 THR H 156     -49.440 -10.157  82.894  1.00  0.00      LH0  O  
ATOM   2931  H   THR H 156     -50.570  -8.388  81.887  1.00  0.00      LH0  H  
ATOM   2932  HG1 THR H 156     -50.366  -9.999  83.074  1.00  0.00      LH0  H  
ATOM   2933  N   VAL H 157     -52.618 -11.270  79.953  1.00  0.00      LH0  N  
ATOM   2934  CA  VAL H 157     -53.785 -12.138  80.063  1.00  0.00      LH0  C  
ATOM   2935  C   VAL H 157     -53.465 -13.543  79.595  1.00  0.00      LH0  C  
ATOM   2936  O   VAL H 157     -53.127 -13.763  78.437  1.00  0.00      LH0  O  
ATOM   2937  CB  VAL H 157     -54.965 -11.578  79.251  1.00  0.00      LH0  C  
ATOM   2938  CG1 VAL H 157     -56.251 -12.370  79.509  1.00  0.00      LH0  C  
ATOM   2939  CG2 VAL H 157     -55.174 -10.084  79.495  1.00  0.00      LH0  C  
ATOM   2940  H   VAL H 157     -52.393 -10.797  79.100  1.00  0.00      LH0  H  
ATOM   2941  N   SER H 158     -53.601 -14.485  80.528  1.00  0.00      LH0  N  
ATOM   2942  CA  SER H 158     -53.685 -15.854  80.031  1.00  0.00      LH0  C  
ATOM   2943  C   SER H 158     -55.132 -16.299  80.060  1.00  0.00      LH0  C  
ATOM   2944  O   SER H 158     -55.980 -15.596  80.597  1.00  0.00      LH0  O  
ATOM   2945  CB  SER H 158     -52.774 -16.767  80.858  1.00  0.00      LH0  C  
ATOM   2946  OG  SER H 158     -53.009 -16.585  82.260  1.00  0.00      LH0  O  
ATOM   2947  H   SER H 158     -53.838 -14.250  81.473  1.00  0.00      LH0  H  
ATOM   2948  HG  SER H 158     -53.896 -16.893  82.427  1.00  0.00      LH0  H  
ATOM   2949  N   TRP H 159     -55.394 -17.484  79.501  1.00  0.00      LH0  N  
ATOM   2950  CA  TRP H 159     -56.709 -18.028  79.813  1.00  0.00      LH0  C  
ATOM   2951  C   TRP H 159     -56.572 -19.312  80.593  1.00  0.00      LH0  C  
ATOM   2952  O   TRP H 159     -55.558 -20.004  80.527  1.00  0.00      LH0  O  
ATOM   2953  CB  TRP H 159     -57.541 -18.245  78.555  1.00  0.00      LH0  C  
ATOM   2954  CG  TRP H 159     -58.140 -16.950  78.068  1.00  0.00      LH0  C  
ATOM   2955  CD1 TRP H 159     -57.478 -15.895  77.427  1.00  0.00      LH0  C  
ATOM   2956  CD2 TRP H 159     -59.518 -16.536  78.150  1.00  0.00      LH0  C  
ATOM   2957  CE2 TRP H 159     -59.611 -15.246  77.527  1.00  0.00      LH0  C  
ATOM   2958  CE3 TRP H 159     -60.671 -17.148  78.682  1.00  0.00      LH0  C  
ATOM   2959  NE1 TRP H 159     -58.333 -14.890  77.107  1.00  0.00      LH0  N  
ATOM   2960  CZ2 TRP H 159     -60.856 -14.588  77.463  1.00  0.00      LH0  C  
ATOM   2961  CZ3 TRP H 159     -61.909 -16.477  78.614  1.00  0.00      LH0  C  
ATOM   2962  CH2 TRP H 159     -62.002 -15.209  78.002  1.00  0.00      LH0  C  
ATOM   2963  H   TRP H 159     -54.735 -18.040  78.993  1.00  0.00      LH0  H  
ATOM   2964  HE1 TRP H 159     -58.071 -14.061  76.645  1.00  0.00      LH0  H  
ATOM   2965  N   ASN H 160     -57.636 -19.586  81.365  1.00  0.00      LH0  N  
ATOM   2966  CA  ASN H 160     -57.725 -20.781  82.216  1.00  0.00      LH0  C  
ATOM   2967  C   ASN H 160     -56.439 -21.167  82.911  1.00  0.00      LH0  C  
ATOM   2968  O   ASN H 160     -55.963 -22.295  82.869  1.00  0.00      LH0  O  
ATOM   2969  CB  ASN H 160     -58.332 -21.979  81.477  1.00  0.00      LH0  C  
ATOM   2970  CG  ASN H 160     -59.814 -21.745  81.286  1.00  0.00      LH0  C  
ATOM   2971  ND2 ASN H 160     -60.575 -22.819  81.504  1.00  0.00      LH0  N  
ATOM   2972  OD1 ASN H 160     -60.264 -20.647  80.990  1.00  0.00      LH0  O  
ATOM   2973  H   ASN H 160     -58.408 -18.949  81.311  1.00  0.00      LH0  H  
ATOM   2974 HD21 ASN H 160     -61.568 -22.694  81.458  1.00  0.00      LH0  H  
ATOM   2975 HD22 ASN H 160     -60.186 -23.716  81.706  1.00  0.00      LH0  H  
ATOM   2976  N   SER H 161     -55.889 -20.122  83.540  1.00  0.00      LH0  N  
ATOM   2977  CA  SER H 161     -54.653 -20.236  84.307  1.00  0.00      LH0  C  
ATOM   2978  C   SER H 161     -53.487 -20.845  83.550  1.00  0.00      LH0  C  
ATOM   2979  O   SER H 161     -52.791 -21.745  83.999  1.00  0.00      LH0  O  
ATOM   2980  CB  SER H 161     -54.959 -20.901  85.646  1.00  0.00      LH0  C  
ATOM   2981  OG  SER H 161     -56.074 -20.206  86.234  1.00  0.00      LH0  O  
ATOM   2982  H   SER H 161     -56.328 -19.231  83.441  1.00  0.00      LH0  H  
ATOM   2983  HG  SER H 161     -56.372 -20.757  86.950  1.00  0.00      LH0  H  
ATOM   2984  N   GLY H 162     -53.313 -20.287  82.345  1.00  0.00      LH0  N  
ATOM   2985  CA  GLY H 162     -52.186 -20.735  81.535  1.00  0.00      LH0  C  
ATOM   2986  C   GLY H 162     -52.563 -21.820  80.549  1.00  0.00      LH0  C  
ATOM   2987  O   GLY H 162     -52.198 -21.787  79.381  1.00  0.00      LH0  O  
ATOM   2988  H   GLY H 162     -54.022 -19.690  81.967  1.00  0.00      LH0  H  
ATOM   2989  N   ALA H 163     -53.333 -22.788  81.074  1.00  0.00      LH0  N  
ATOM   2990  CA  ALA H 163     -53.696 -23.943  80.253  1.00  0.00      LH0  C  
ATOM   2991  C   ALA H 163     -54.341 -23.597  78.921  1.00  0.00      LH0  C  
ATOM   2992  O   ALA H 163     -54.015 -24.140  77.871  1.00  0.00      LH0  O  
ATOM   2993  CB  ALA H 163     -54.631 -24.875  81.026  1.00  0.00      LH0  C  
ATOM   2994  H   ALA H 163     -53.595 -22.738  82.039  1.00  0.00      LH0  H  
ATOM   2995  N   LEU H 164     -55.282 -22.647  79.000  1.00  0.00      LH0  N  
ATOM   2996  CA  LEU H 164     -55.869 -22.290  77.717  1.00  0.00      LH0  C  
ATOM   2997  C   LEU H 164     -55.038 -21.279  76.958  1.00  0.00      LH0  C  
ATOM   2998  O   LEU H 164     -55.111 -20.071  77.146  1.00  0.00      LH0  O  
ATOM   2999  CB  LEU H 164     -57.323 -21.849  77.863  1.00  0.00      LH0  C  
ATOM   3000  CG  LEU H 164     -58.040 -21.699  76.520  1.00  0.00      LH0  C  
ATOM   3001  CD1 LEU H 164     -58.209 -23.034  75.792  1.00  0.00      LH0  C  
ATOM   3002  CD2 LEU H 164     -59.363 -20.964  76.684  1.00  0.00      LH0  C  
ATOM   3003  H   LEU H 164     -55.400 -22.090  79.823  1.00  0.00      LH0  H  
ATOM   3004  N   THR H 165     -54.250 -21.867  76.062  1.00  0.00      LH0  N  
ATOM   3005  CA  THR H 165     -53.546 -21.050  75.081  1.00  0.00      LH0  C  
ATOM   3006  C   THR H 165     -54.133 -21.185  73.680  1.00  0.00      LH0  C  
ATOM   3007  O   THR H 165     -53.985 -20.332  72.809  1.00  0.00      LH0  O  
ATOM   3008  CB  THR H 165     -52.069 -21.429  75.125  1.00  0.00      LH0  C  
ATOM   3009  CG2 THR H 165     -51.317 -20.615  76.180  1.00  0.00      LH0  C  
ATOM   3010  OG1 THR H 165     -51.937 -22.831  75.403  1.00  0.00      LH0  O  
ATOM   3011  H   THR H 165     -54.141 -22.863  76.087  1.00  0.00      LH0  H  
ATOM   3012  HG1 THR H 165     -52.045 -22.935  76.345  1.00  0.00      LH0  H  
ATOM   3013  N   SER H 166     -54.840 -22.312  73.509  1.00  0.00      LH0  N  
ATOM   3014  CA  SER H 166     -55.451 -22.688  72.236  1.00  0.00      LH0  C  
ATOM   3015  C   SER H 166     -56.367 -21.672  71.570  1.00  0.00      LH0  C  
ATOM   3016  O   SER H 166     -57.578 -21.685  71.734  1.00  0.00      LH0  O  
ATOM   3017  CB  SER H 166     -56.178 -24.016  72.446  1.00  0.00      LH0  C  
ATOM   3018  OG  SER H 166     -55.461 -24.781  73.427  1.00  0.00      LH0  O  
ATOM   3019  H   SER H 166     -54.858 -23.016  74.218  1.00  0.00      LH0  H  
ATOM   3020  HG  SER H 166     -55.886 -25.629  73.473  1.00  0.00      LH0  H  
ATOM   3021  N   GLY H 167     -55.726 -20.809  70.772  1.00  0.00      LH0  N  
ATOM   3022  CA  GLY H 167     -56.529 -19.840  70.030  1.00  0.00      LH0  C  
ATOM   3023  C   GLY H 167     -56.893 -18.604  70.832  1.00  0.00      LH0  C  
ATOM   3024  O   GLY H 167     -57.922 -17.974  70.621  1.00  0.00      LH0  O  
ATOM   3025  H   GLY H 167     -54.733 -20.738  70.866  1.00  0.00      LH0  H  
ATOM   3026  N   VAL H 168     -55.981 -18.275  71.762  1.00  0.00      LH0  N  
ATOM   3027  CA  VAL H 168     -56.155 -17.000  72.451  1.00  0.00      LH0  C  
ATOM   3028  C   VAL H 168     -55.671 -15.836  71.606  1.00  0.00      LH0  C  
ATOM   3029  O   VAL H 168     -54.488 -15.529  71.505  1.00  0.00      LH0  O  
ATOM   3030  CB  VAL H 168     -55.472 -17.031  73.824  1.00  0.00      LH0  C  
ATOM   3031  CG1 VAL H 168     -55.538 -15.682  74.548  1.00  0.00      LH0  C  
ATOM   3032  CG2 VAL H 168     -56.079 -18.146  74.676  1.00  0.00      LH0  C  
ATOM   3033  H   VAL H 168     -55.161 -18.827  71.913  1.00  0.00      LH0  H  
ATOM   3034  N   HIS H 169     -56.659 -15.192  70.986  1.00  0.00      LH0  N  
ATOM   3035  CA  HIS H 169     -56.300 -13.975  70.274  1.00  0.00      LH0  C  
ATOM   3036  C   HIS H 169     -56.383 -12.771  71.187  1.00  0.00      LH0  C  
ATOM   3037  O   HIS H 169     -57.409 -12.119  71.338  1.00  0.00      LH0  O  
ATOM   3038  CB  HIS H 169     -57.142 -13.796  69.004  1.00  0.00      LH0  C  
ATOM   3039  CG  HIS H 169     -56.793 -14.856  67.981  1.00  0.00      LH0  C  
ATOM   3040  CD2 HIS H 169     -57.169 -16.203  67.979  1.00  0.00      LH0  C  
ATOM   3041  ND1 HIS H 169     -56.044 -14.622  66.886  1.00  0.00      LH0  N  
ATOM   3042  CE1 HIS H 169     -55.944 -15.802  66.197  1.00  0.00      LH0  C  
ATOM   3043  NE2 HIS H 169     -56.637 -16.775  66.870  1.00  0.00      LH0  N  
ATOM   3044  H   HIS H 169     -57.604 -15.471  71.173  1.00  0.00      LH0  H  
ATOM   3045  HD1 HIS H 169     -55.646 -13.769  66.611  1.00  0.00      LH0  H  
ATOM   3046  N   THR H 170     -55.229 -12.504  71.803  1.00  0.00      LH0  N  
ATOM   3047  CA  THR H 170     -55.118 -11.219  72.482  1.00  0.00      LH0  C  
ATOM   3048  C   THR H 170     -54.705 -10.129  71.505  1.00  0.00      LH0  C  
ATOM   3049  O   THR H 170     -53.734 -10.246  70.767  1.00  0.00      LH0  O  
ATOM   3050  CB  THR H 170     -54.156 -11.349  73.668  1.00  0.00      LH0  C  
ATOM   3051  CG2 THR H 170     -54.000 -10.053  74.471  1.00  0.00      LH0  C  
ATOM   3052  OG1 THR H 170     -54.611 -12.403  74.530  1.00  0.00      LH0  O  
ATOM   3053  H   THR H 170     -54.450 -13.122  71.692  1.00  0.00      LH0  H  
ATOM   3054  HG1 THR H 170     -53.876 -12.625  75.095  1.00  0.00      LH0  H  
ATOM   3055  N   PHE H 171     -55.527  -9.081  71.507  1.00  0.00      LH0  N  
ATOM   3056  CA  PHE H 171     -55.298  -7.982  70.577  1.00  0.00      LH0  C  
ATOM   3057  C   PHE H 171     -54.394  -6.939  71.188  1.00  0.00      LH0  C  
ATOM   3058  O   PHE H 171     -54.439  -6.708  72.387  1.00  0.00      LH0  O  
ATOM   3059  CB  PHE H 171     -56.641  -7.356  70.193  1.00  0.00      LH0  C  
ATOM   3060  CG  PHE H 171     -57.479  -8.386  69.480  1.00  0.00      LH0  C  
ATOM   3061  CD1 PHE H 171     -57.321  -8.551  68.089  1.00  0.00      LH0  C  
ATOM   3062  CD2 PHE H 171     -58.391  -9.174  70.215  1.00  0.00      LH0  C  
ATOM   3063  CE1 PHE H 171     -58.067  -9.543  67.429  1.00  0.00      LH0  C  
ATOM   3064  CE2 PHE H 171     -59.141 -10.161  69.552  1.00  0.00      LH0  C  
ATOM   3065  CZ  PHE H 171     -58.962 -10.343  68.166  1.00  0.00      LH0  C  
ATOM   3066  H   PHE H 171     -56.252  -9.021  72.194  1.00  0.00      LH0  H  
ATOM   3067  N   PRO H 172     -53.563  -6.303  70.330  1.00  0.00      LH0  N  
ATOM   3068  CA  PRO H 172     -52.819  -5.123  70.781  1.00  0.00      LH0  C  
ATOM   3069  C   PRO H 172     -53.714  -4.057  71.394  1.00  0.00      LH0  C  
ATOM   3070  O   PRO H 172     -54.817  -3.785  70.923  1.00  0.00      LH0  O  
ATOM   3071  CB  PRO H 172     -52.129  -4.649  69.497  1.00  0.00      LH0  C  
ATOM   3072  CG  PRO H 172     -52.000  -5.900  68.631  1.00  0.00      LH0  C  
ATOM   3073  CD  PRO H 172     -53.289  -6.648  68.942  1.00  0.00      LH0  C  
ATOM   3074  N   ALA H 173     -53.179  -3.476  72.475  1.00  0.00      LH0  N  
ATOM   3075  CA  ALA H 173     -53.936  -2.445  73.174  1.00  0.00      LH0  C  
ATOM   3076  C   ALA H 173     -54.175  -1.194  72.355  1.00  0.00      LH0  C  
ATOM   3077  O   ALA H 173     -53.262  -0.543  71.861  1.00  0.00      LH0  O  
ATOM   3078  CB  ALA H 173     -53.217  -2.044  74.456  1.00  0.00      LH0  C  
ATOM   3079  H   ALA H 173     -52.287  -3.763  72.820  1.00  0.00      LH0  H  
ATOM   3080  N   VAL H 174     -55.466  -0.874  72.248  1.00  0.00      LH0  N  
ATOM   3081  CA  VAL H 174     -55.805   0.424  71.681  1.00  0.00      LH0  C  
ATOM   3082  C   VAL H 174     -55.654   1.493  72.743  1.00  0.00      LH0  C  
ATOM   3083  O   VAL H 174     -55.987   1.287  73.905  1.00  0.00      LH0  O  
ATOM   3084  CB  VAL H 174     -57.242   0.463  71.138  1.00  0.00      LH0  C  
ATOM   3085  CG1 VAL H 174     -57.336   1.455  69.978  1.00  0.00      LH0  C  
ATOM   3086  CG2 VAL H 174     -57.792  -0.909  70.750  1.00  0.00      LH0  C  
ATOM   3087  H   VAL H 174     -56.138  -1.447  72.714  1.00  0.00      LH0  H  
ATOM   3088  N   LEU H 175     -55.156   2.652  72.302  1.00  0.00      LH0  N  
ATOM   3089  CA  LEU H 175     -55.314   3.786  73.203  1.00  0.00      LH0  C  
ATOM   3090  C   LEU H 175     -56.695   4.385  73.020  1.00  0.00      LH0  C  
ATOM   3091  O   LEU H 175     -57.120   4.692  71.911  1.00  0.00      LH0  O  
ATOM   3092  CB  LEU H 175     -54.213   4.821  72.960  1.00  0.00      LH0  C  
ATOM   3093  CG  LEU H 175     -54.149   5.916  74.030  1.00  0.00      LH0  C  
ATOM   3094  CD1 LEU H 175     -53.846   5.346  75.417  1.00  0.00      LH0  C  
ATOM   3095  CD2 LEU H 175     -53.169   7.024  73.649  1.00  0.00      LH0  C  
ATOM   3096  H   LEU H 175     -54.908   2.764  71.342  1.00  0.00      LH0  H  
ATOM   3097  N   GLN H 176     -57.393   4.500  74.148  1.00  0.00      LH0  N  
ATOM   3098  CA  GLN H 176     -58.710   5.113  74.047  1.00  0.00      LH0  C  
ATOM   3099  C   GLN H 176     -58.640   6.595  74.318  1.00  0.00      LH0  C  
ATOM   3100  O   GLN H 176     -57.652   7.115  74.824  1.00  0.00      LH0  O  
ATOM   3101  CB  GLN H 176     -59.662   4.528  75.072  1.00  0.00      LH0  C  
ATOM   3102  CG  GLN H 176     -59.749   3.012  75.131  1.00  0.00      LH0  C  
ATOM   3103  CD  GLN H 176     -60.423   2.718  76.444  1.00  0.00      LH0  C  
ATOM   3104  NE2 GLN H 176     -59.602   2.847  77.486  1.00  0.00      LH0  N  
ATOM   3105  OE1 GLN H 176     -61.617   2.463  76.540  1.00  0.00      LH0  O  
ATOM   3106  H   GLN H 176     -56.985   4.261  75.031  1.00  0.00      LH0  H  
ATOM   3107 HE21 GLN H 176     -58.631   3.033  77.339  1.00  0.00      LH0  H  
ATOM   3108 HE22 GLN H 176     -59.990   2.786  78.406  1.00  0.00      LH0  H  
ATOM   3109  N   SER H 177     -59.781   7.238  74.043  1.00  0.00      LH0  N  
ATOM   3110  CA  SER H 177     -59.959   8.643  74.407  1.00  0.00      LH0  C  
ATOM   3111  C   SER H 177     -59.739   8.986  75.879  1.00  0.00      LH0  C  
ATOM   3112  O   SER H 177     -59.429  10.111  76.243  1.00  0.00      LH0  O  
ATOM   3113  CB  SER H 177     -61.346   9.084  73.945  1.00  0.00      LH0  C  
ATOM   3114  OG  SER H 177     -61.724   8.301  72.801  1.00  0.00      LH0  O  
ATOM   3115  H   SER H 177     -60.514   6.807  73.515  1.00  0.00      LH0  H  
ATOM   3116  HG  SER H 177     -62.435   8.766  72.375  1.00  0.00      LH0  H  
ATOM   3117  N   SER H 178     -59.891   7.951  76.721  1.00  0.00      LH0  N  
ATOM   3118  CA  SER H 178     -59.623   8.138  78.145  1.00  0.00      LH0  C  
ATOM   3119  C   SER H 178     -58.151   8.266  78.530  1.00  0.00      LH0  C  
ATOM   3120  O   SER H 178     -57.806   8.418  79.695  1.00  0.00      LH0  O  
ATOM   3121  CB  SER H 178     -60.302   6.995  78.908  1.00  0.00      LH0  C  
ATOM   3122  OG  SER H 178     -60.278   5.797  78.112  1.00  0.00      LH0  O  
ATOM   3123  H   SER H 178     -60.137   7.029  76.422  1.00  0.00      LH0  H  
ATOM   3124  HG  SER H 178     -60.683   5.109  78.647  1.00  0.00      LH0  H  
ATOM   3125  N   GLY H 179     -57.280   8.155  77.509  1.00  0.00      LH0  N  
ATOM   3126  CA  GLY H 179     -55.849   8.132  77.814  1.00  0.00      LH0  C  
ATOM   3127  C   GLY H 179     -55.364   6.796  78.356  1.00  0.00      LH0  C  
ATOM   3128  O   GLY H 179     -54.219   6.628  78.759  1.00  0.00      LH0  O  
ATOM   3129  H   GLY H 179     -57.585   8.020  76.567  1.00  0.00      LH0  H  
ATOM   3130  N   LEU H 180     -56.304   5.842  78.353  1.00  0.00      LH0  N  
ATOM   3131  CA  LEU H 180     -56.002   4.544  78.936  1.00  0.00      LH0  C  
ATOM   3132  C   LEU H 180     -56.070   3.509  77.840  1.00  0.00      LH0  C  
ATOM   3133  O   LEU H 180     -56.821   3.664  76.882  1.00  0.00      LH0  O  
ATOM   3134  CB  LEU H 180     -57.021   4.227  80.033  1.00  0.00      LH0  C  
ATOM   3135  CG  LEU H 180     -57.190   5.339  81.076  1.00  0.00      LH0  C  
ATOM   3136  CD1 LEU H 180     -58.417   5.111  81.952  1.00  0.00      LH0  C  
ATOM   3137  CD2 LEU H 180     -55.935   5.571  81.914  1.00  0.00      LH0  C  
ATOM   3138  H   LEU H 180     -57.182   5.982  77.899  1.00  0.00      LH0  H  
ATOM   3139  N   TYR H 181     -55.261   2.462  78.000  1.00  0.00      LH0  N  
ATOM   3140  CA  TYR H 181     -55.338   1.399  77.004  1.00  0.00      LH0  C  
ATOM   3141  C   TYR H 181     -56.572   0.539  77.205  1.00  0.00      LH0  C  
ATOM   3142  O   TYR H 181     -57.195   0.561  78.264  1.00  0.00      LH0  O  
ATOM   3143  CB  TYR H 181     -54.092   0.516  77.060  1.00  0.00      LH0  C  
ATOM   3144  CG  TYR H 181     -52.823   1.294  76.804  1.00  0.00      LH0  C  
ATOM   3145  CD1 TYR H 181     -52.562   1.791  75.510  1.00  0.00      LH0  C  
ATOM   3146  CD2 TYR H 181     -51.924   1.482  77.873  1.00  0.00      LH0  C  
ATOM   3147  CE1 TYR H 181     -51.370   2.497  75.282  1.00  0.00      LH0  C  
ATOM   3148  CE2 TYR H 181     -50.729   2.181  77.641  1.00  0.00      LH0  C  
ATOM   3149  CZ  TYR H 181     -50.471   2.685  76.351  1.00  0.00      LH0  C  
ATOM   3150  OH  TYR H 181     -49.304   3.390  76.127  1.00  0.00      LH0  O  
ATOM   3151  H   TYR H 181     -54.780   2.334  78.868  1.00  0.00      LH0  H  
ATOM   3152  HH  TYR H 181     -48.687   3.224  76.827  1.00  0.00      LH0  H  
ATOM   3153  N   SER H 182     -56.893  -0.219  76.155  1.00  0.00      LH0  N  
ATOM   3154  CA  SER H 182     -57.868  -1.302  76.262  1.00  0.00      LH0  C  
ATOM   3155  C   SER H 182     -57.582  -2.356  75.227  1.00  0.00      LH0  C  
ATOM   3156  O   SER H 182     -57.215  -2.035  74.105  1.00  0.00      LH0  O  
ATOM   3157  CB  SER H 182     -59.300  -0.812  76.062  1.00  0.00      LH0  C  
ATOM   3158  OG  SER H 182     -59.674   0.008  77.169  1.00  0.00      LH0  O  
ATOM   3159  H   SER H 182     -56.431  -0.071  75.277  1.00  0.00      LH0  H  
ATOM   3160  HG  SER H 182     -58.856   0.355  77.512  1.00  0.00      LH0  H  
ATOM   3161  N   LEU H 183     -57.782  -3.613  75.624  1.00  0.00      LH0  N  
ATOM   3162  CA  LEU H 183     -57.697  -4.632  74.586  1.00  0.00      LH0  C  
ATOM   3163  C   LEU H 183     -58.752  -5.690  74.767  1.00  0.00      LH0  C  
ATOM   3164  O   LEU H 183     -59.363  -5.807  75.821  1.00  0.00      LH0  O  
ATOM   3165  CB  LEU H 183     -56.277  -5.214  74.465  1.00  0.00      LH0  C  
ATOM   3166  CG  LEU H 183     -55.607  -5.833  75.700  1.00  0.00      LH0  C  
ATOM   3167  CD1 LEU H 183     -56.154  -7.211  76.082  1.00  0.00      LH0  C  
ATOM   3168  CD2 LEU H 183     -54.089  -5.897  75.510  1.00  0.00      LH0  C  
ATOM   3169  H   LEU H 183     -58.062  -3.834  76.562  1.00  0.00      LH0  H  
ATOM   3170  N   SER H 184     -58.940  -6.464  73.698  1.00  0.00      LH0  N  
ATOM   3171  CA  SER H 184     -59.722  -7.666  73.940  1.00  0.00      LH0  C  
ATOM   3172  C   SER H 184     -58.804  -8.865  73.976  1.00  0.00      LH0  C  
ATOM   3173  O   SER H 184     -57.822  -8.937  73.249  1.00  0.00      LH0  O  
ATOM   3174  CB  SER H 184     -60.800  -7.822  72.870  1.00  0.00      LH0  C  
ATOM   3175  OG  SER H 184     -61.638  -6.661  72.863  1.00  0.00      LH0  O  
ATOM   3176  H   SER H 184     -58.381  -6.368  72.875  1.00  0.00      LH0  H  
ATOM   3177  HG  SER H 184     -61.085  -5.921  72.647  1.00  0.00      LH0  H  
ATOM   3178  N   SER H 185     -59.156  -9.801  74.850  1.00  0.00      LH0  N  
ATOM   3179  CA  SER H 185     -58.510 -11.099  74.731  1.00  0.00      LH0  C  
ATOM   3180  C   SER H 185     -59.611 -12.102  74.503  1.00  0.00      LH0  C  
ATOM   3181  O   SER H 185     -60.515 -12.230  75.319  1.00  0.00      LH0  O  
ATOM   3182  CB  SER H 185     -57.704 -11.395  75.997  1.00  0.00      LH0  C  
ATOM   3183  OG  SER H 185     -57.028 -12.653  75.892  1.00  0.00      LH0  O  
ATOM   3184  H   SER H 185     -59.906  -9.650  75.497  1.00  0.00      LH0  H  
ATOM   3185  HG  SER H 185     -56.261 -12.518  75.333  1.00  0.00      LH0  H  
ATOM   3186  N   VAL H 186     -59.548 -12.750  73.340  1.00  0.00      LH0  N  
ATOM   3187  CA  VAL H 186     -60.629 -13.686  73.052  1.00  0.00      LH0  C  
ATOM   3188  C   VAL H 186     -60.088 -15.079  72.831  1.00  0.00      LH0  C  
ATOM   3189  O   VAL H 186     -58.888 -15.268  72.664  1.00  0.00      LH0  O  
ATOM   3190  CB  VAL H 186     -61.443 -13.228  71.833  1.00  0.00      LH0  C  
ATOM   3191  CG1 VAL H 186     -62.152 -11.893  72.079  1.00  0.00      LH0  C  
ATOM   3192  CG2 VAL H 186     -60.570 -13.192  70.582  1.00  0.00      LH0  C  
ATOM   3193  H   VAL H 186     -58.771 -12.646  72.715  1.00  0.00      LH0  H  
ATOM   3194  N   VAL H 187     -61.026 -16.031  72.802  1.00  0.00      LH0  N  
ATOM   3195  CA  VAL H 187     -60.643 -17.381  72.414  1.00  0.00      LH0  C  
ATOM   3196  C   VAL H 187     -61.795 -18.094  71.724  1.00  0.00      LH0  C  
ATOM   3197  O   VAL H 187     -62.942 -18.068  72.166  1.00  0.00      LH0  O  
ATOM   3198  CB  VAL H 187     -60.085 -18.146  73.629  1.00  0.00      LH0  C  
ATOM   3199  CG1 VAL H 187     -61.071 -18.188  74.797  1.00  0.00      LH0  C  
ATOM   3200  CG2 VAL H 187     -59.542 -19.521  73.240  1.00  0.00      LH0  C  
ATOM   3201  H   VAL H 187     -61.978 -15.823  73.034  1.00  0.00      LH0  H  
ATOM   3202  N   THR H 188     -61.434 -18.705  70.591  1.00  0.00      LH0  N  
ATOM   3203  CA  THR H 188     -62.432 -19.331  69.725  1.00  0.00      LH0  C  
ATOM   3204  C   THR H 188     -62.886 -20.726  70.156  1.00  0.00      LH0  C  
ATOM   3205  O   THR H 188     -62.668 -21.736  69.496  1.00  0.00      LH0  O  
ATOM   3206  CB  THR H 188     -61.888 -19.307  68.293  1.00  0.00      LH0  C  
ATOM   3207  CG2 THR H 188     -62.990 -19.380  67.232  1.00  0.00      LH0  C  
ATOM   3208  OG1 THR H 188     -61.094 -18.125  68.106  1.00  0.00      LH0  O  
ATOM   3209  H   THR H 188     -60.488 -18.633  70.269  1.00  0.00      LH0  H  
ATOM   3210  HG1 THR H 188     -60.715 -18.183  67.238  1.00  0.00      LH0  H  
ATOM   3211  N   VAL H 189     -63.509 -20.739  71.340  1.00  0.00      LH0  N  
ATOM   3212  CA  VAL H 189     -63.913 -22.023  71.909  1.00  0.00      LH0  C  
ATOM   3213  C   VAL H 189     -65.258 -22.541  71.413  1.00  0.00      LH0  C  
ATOM   3214  O   VAL H 189     -66.220 -21.801  71.245  1.00  0.00      LH0  O  
ATOM   3215  CB  VAL H 189     -63.862 -21.960  73.440  1.00  0.00      LH0  C  
ATOM   3216  CG1 VAL H 189     -62.409 -21.897  73.910  1.00  0.00      LH0  C  
ATOM   3217  CG2 VAL H 189     -64.697 -20.808  74.001  1.00  0.00      LH0  C  
ATOM   3218  H   VAL H 189     -63.747 -19.859  71.751  1.00  0.00      LH0  H  
ATOM   3219  N   PRO H 190     -65.292 -23.872  71.154  1.00  0.00      LH0  N  
ATOM   3220  CA  PRO H 190     -66.526 -24.520  70.688  1.00  0.00      LH0  C  
ATOM   3221  C   PRO H 190     -67.775 -24.259  71.520  1.00  0.00      LH0  C  
ATOM   3222  O   PRO H 190     -67.731 -24.064  72.731  1.00  0.00      LH0  O  
ATOM   3223  CB  PRO H 190     -66.141 -26.002  70.658  1.00  0.00      LH0  C  
ATOM   3224  CG  PRO H 190     -64.632 -26.010  70.435  1.00  0.00      LH0  C  
ATOM   3225  CD  PRO H 190     -64.172 -24.804  71.243  1.00  0.00      LH0  C  
ATOM   3226  N   SER H 191     -68.906 -24.303  70.804  1.00  0.00      LH0  N  
ATOM   3227  CA  SER H 191     -70.216 -24.081  71.420  1.00  0.00      LH0  C  
ATOM   3228  C   SER H 191     -70.488 -24.971  72.625  1.00  0.00      LH0  C  
ATOM   3229  O   SER H 191     -70.888 -24.541  73.700  1.00  0.00      LH0  O  
ATOM   3230  CB  SER H 191     -71.268 -24.291  70.338  1.00  0.00      LH0  C  
ATOM   3231  OG  SER H 191     -70.944 -25.497  69.635  1.00  0.00      LH0  O  
ATOM   3232  H   SER H 191     -68.878 -24.574  69.839  1.00  0.00      LH0  H  
ATOM   3233  HG  SER H 191     -71.139 -25.324  68.714  1.00  0.00      LH0  H  
ATOM   3234  N   SER H 192     -70.187 -26.255  72.400  1.00  0.00      LH0  N  
ATOM   3235  CA  SER H 192     -70.255 -27.243  73.475  1.00  0.00      LH0  C  
ATOM   3236  C   SER H 192     -69.476 -26.836  74.719  1.00  0.00      LH0  C  
ATOM   3237  O   SER H 192     -69.937 -26.914  75.854  1.00  0.00      LH0  O  
ATOM   3238  CB  SER H 192     -69.750 -28.567  72.907  1.00  0.00      LH0  C  
ATOM   3239  OG  SER H 192     -68.638 -28.297  72.038  1.00  0.00      LH0  O  
ATOM   3240  H   SER H 192     -69.911 -26.531  71.476  1.00  0.00      LH0  H  
ATOM   3241  HG  SER H 192     -68.463 -29.104  71.567  1.00  0.00      LH0  H  
ATOM   3242  N   SER H 193     -68.258 -26.357  74.431  1.00  0.00      LH0  N  
ATOM   3243  CA  SER H 193     -67.396 -25.901  75.514  1.00  0.00      LH0  C  
ATOM   3244  C   SER H 193     -67.968 -24.755  76.332  1.00  0.00      LH0  C  
ATOM   3245  O   SER H 193     -67.833 -24.725  77.547  1.00  0.00      LH0  O  
ATOM   3246  CB  SER H 193     -66.000 -25.592  74.978  1.00  0.00      LH0  C  
ATOM   3247  OG  SER H 193     -65.012 -25.941  75.952  1.00  0.00      LH0  O  
ATOM   3248  H   SER H 193     -67.986 -26.279  73.472  1.00  0.00      LH0  H  
ATOM   3249  HG  SER H 193     -65.219 -26.822  76.248  1.00  0.00      LH0  H  
ATOM   3250  N   LEU H 194     -68.679 -23.850  75.629  1.00  0.00      LH0  N  
ATOM   3251  CA  LEU H 194     -69.365 -22.774  76.358  1.00  0.00      LH0  C  
ATOM   3252  C   LEU H 194     -70.243 -23.262  77.501  1.00  0.00      LH0  C  
ATOM   3253  O   LEU H 194     -70.268 -22.711  78.591  1.00  0.00      LH0  O  
ATOM   3254  CB  LEU H 194     -70.250 -21.916  75.447  1.00  0.00      LH0  C  
ATOM   3255  CG  LEU H 194     -69.627 -21.368  74.163  1.00  0.00      LH0  C  
ATOM   3256  CD1 LEU H 194     -70.680 -20.631  73.336  1.00  0.00      LH0  C  
ATOM   3257  CD2 LEU H 194     -68.401 -20.495  74.415  1.00  0.00      LH0  C  
ATOM   3258  H   LEU H 194     -68.721 -23.917  74.630  1.00  0.00      LH0  H  
ATOM   3259  N   GLY H 195     -70.967 -24.349  77.193  1.00  0.00      LH0  N  
ATOM   3260  CA  GLY H 195     -71.863 -24.868  78.222  1.00  0.00      LH0  C  
ATOM   3261  C   GLY H 195     -71.258 -25.913  79.146  1.00  0.00      LH0  C  
ATOM   3262  O   GLY H 195     -71.966 -26.660  79.809  1.00  0.00      LH0  O  
ATOM   3263  H   GLY H 195     -70.849 -24.808  76.311  1.00  0.00      LH0  H  
ATOM   3264  N   THR H 196     -69.920 -25.959  79.155  1.00  0.00      LH0  N  
ATOM   3265  CA  THR H 196     -69.266 -26.935  80.022  1.00  0.00      LH0  C  
ATOM   3266  C   THR H 196     -68.049 -26.341  80.710  1.00  0.00      LH0  C  
ATOM   3267  O   THR H 196     -67.994 -26.109  81.915  1.00  0.00      LH0  O  
ATOM   3268  CB  THR H 196     -68.876 -28.184  79.215  1.00  0.00      LH0  C  
ATOM   3269  CG2 THR H 196     -70.017 -29.192  79.067  1.00  0.00      LH0  C  
ATOM   3270  OG1 THR H 196     -68.384 -27.799  77.924  1.00  0.00      LH0  O  
ATOM   3271  H   THR H 196     -69.371 -25.321  78.615  1.00  0.00      LH0  H  
ATOM   3272  HG1 THR H 196     -69.151 -27.534  77.420  1.00  0.00      LH0  H  
ATOM   3273  N   GLN H 197     -67.043 -26.094  79.868  1.00  0.00      LH0  N  
ATOM   3274  CA  GLN H 197     -65.804 -25.586  80.430  1.00  0.00      LH0  C  
ATOM   3275  C   GLN H 197     -65.869 -24.108  80.746  1.00  0.00      LH0  C  
ATOM   3276  O   GLN H 197     -65.717 -23.244  79.897  1.00  0.00      LH0  O  
ATOM   3277  CB  GLN H 197     -64.622 -25.935  79.515  1.00  0.00      LH0  C  
ATOM   3278  CG  GLN H 197     -63.239 -25.534  80.051  1.00  0.00      LH0  C  
ATOM   3279  CD  GLN H 197     -62.967 -26.190  81.390  1.00  0.00      LH0  C  
ATOM   3280  NE2 GLN H 197     -62.835 -25.324  82.398  1.00  0.00      LH0  N  
ATOM   3281  OE1 GLN H 197     -62.880 -27.399  81.528  1.00  0.00      LH0  O  
ATOM   3282  H   GLN H 197     -67.199 -26.143  78.879  1.00  0.00      LH0  H  
ATOM   3283 HE21 GLN H 197     -62.930 -24.337  82.259  1.00  0.00      LH0  H  
ATOM   3284 HE22 GLN H 197     -62.639 -25.701  83.301  1.00  0.00      LH0  H  
ATOM   3285  N   THR H 198     -66.044 -23.861  82.053  1.00  0.00      LH0  N  
ATOM   3286  CA  THR H 198     -65.797 -22.513  82.577  1.00  0.00      LH0  C  
ATOM   3287  C   THR H 198     -64.510 -21.893  82.030  1.00  0.00      LH0  C  
ATOM   3288  O   THR H 198     -63.437 -22.491  82.098  1.00  0.00      LH0  O  
ATOM   3289  CB  THR H 198     -65.767 -22.602  84.111  1.00  0.00      LH0  C  
ATOM   3290  CG2 THR H 198     -65.107 -21.404  84.801  1.00  0.00      LH0  C  
ATOM   3291  OG1 THR H 198     -67.094 -22.804  84.623  1.00  0.00      LH0  O  
ATOM   3292  H   THR H 198     -66.327 -24.641  82.612  1.00  0.00      LH0  H  
ATOM   3293  HG1 THR H 198     -67.508 -23.446  84.049  1.00  0.00      LH0  H  
ATOM   3294  N   TYR H 199     -64.674 -20.683  81.486  1.00  0.00      LH0  N  
ATOM   3295  CA  TYR H 199     -63.467 -20.004  81.046  1.00  0.00      LH0  C  
ATOM   3296  C   TYR H 199     -63.143 -18.842  81.949  1.00  0.00      LH0  C  
ATOM   3297  O   TYR H 199     -64.014 -18.274  82.593  1.00  0.00      LH0  O  
ATOM   3298  CB  TYR H 199     -63.589 -19.611  79.572  1.00  0.00      LH0  C  
ATOM   3299  CG  TYR H 199     -63.425 -20.853  78.725  1.00  0.00      LH0  C  
ATOM   3300  CD1 TYR H 199     -62.190 -21.528  78.767  1.00  0.00      LH0  C  
ATOM   3301  CD2 TYR H 199     -64.497 -21.316  77.934  1.00  0.00      LH0  C  
ATOM   3302  CE1 TYR H 199     -62.022 -22.701  78.020  1.00  0.00      LH0  C  
ATOM   3303  CE2 TYR H 199     -64.331 -22.496  77.185  1.00  0.00      LH0  C  
ATOM   3304  CZ  TYR H 199     -63.091 -23.169  77.237  1.00  0.00      LH0  C  
ATOM   3305  OH  TYR H 199     -62.890 -24.317  76.502  1.00  0.00      LH0  O  
ATOM   3306  H   TYR H 199     -65.558 -20.210  81.461  1.00  0.00      LH0  H  
ATOM   3307  HH  TYR H 199     -63.727 -24.733  76.317  1.00  0.00      LH0  H  
ATOM   3308  N   ILE H 200     -61.843 -18.551  82.016  1.00  0.00      LH0  N  
ATOM   3309  CA  ILE H 200     -61.373 -17.478  82.885  1.00  0.00      LH0  C  
ATOM   3310  C   ILE H 200     -60.299 -16.713  82.147  1.00  0.00      LH0  C  
ATOM   3311  O   ILE H 200     -59.267 -17.268  81.788  1.00  0.00      LH0  O  
ATOM   3312  CB  ILE H 200     -60.788 -18.024  84.205  1.00  0.00      LH0  C  
ATOM   3313  CG1 ILE H 200     -61.750 -18.953  84.953  1.00  0.00      LH0  C  
ATOM   3314  CG2 ILE H 200     -60.311 -16.884  85.112  1.00  0.00      LH0  C  
ATOM   3315  CD1 ILE H 200     -61.101 -19.653  86.147  1.00  0.00      LH0  C  
ATOM   3316  H   ILE H 200     -61.188 -19.076  81.470  1.00  0.00      LH0  H  
ATOM   3317  N   CYS H 201     -60.567 -15.423  81.942  1.00  0.00      LH0  N  
ATOM   3318  CA  CYS H 201     -59.437 -14.610  81.520  1.00  0.00      LH0  C  
ATOM   3319  C   CYS H 201     -58.629 -14.163  82.714  1.00  0.00      LH0  C  
ATOM   3320  O   CYS H 201     -59.052 -13.359  83.535  1.00  0.00      LH0  O  
ATOM   3321  CB  CYS H 201     -59.899 -13.425  80.678  1.00  0.00      LH0  C  
ATOM   3322  SG  CYS H 201     -61.204 -12.431  81.438  1.00  0.00      LH0  S  
ATOM   3323  H   CYS H 201     -61.410 -15.003  82.283  1.00  0.00      LH0  H  
ATOM   3324  N   ASN H 202     -57.436 -14.750  82.794  1.00  0.00      LH0  N  
ATOM   3325  CA  ASN H 202     -56.535 -14.336  83.866  1.00  0.00      LH0  C  
ATOM   3326  C   ASN H 202     -55.866 -13.031  83.511  1.00  0.00      LH0  C  
ATOM   3327  O   ASN H 202     -54.755 -13.000  82.993  1.00  0.00      LH0  O  
ATOM   3328  CB  ASN H 202     -55.415 -15.341  84.152  1.00  0.00      LH0  C  
ATOM   3329  CG  ASN H 202     -55.854 -16.782  84.042  1.00  0.00      LH0  C  
ATOM   3330  ND2 ASN H 202     -56.475 -17.269  85.122  1.00  0.00      LH0  N  
ATOM   3331  OD1 ASN H 202     -55.567 -17.452  83.056  1.00  0.00      LH0  O  
ATOM   3332  H   ASN H 202     -57.143 -15.358  82.054  1.00  0.00      LH0  H  
ATOM   3333 HD21 ASN H 202     -56.633 -18.246  85.276  1.00  0.00      LH0  H  
ATOM   3334 HD22 ASN H 202     -56.792 -16.631  85.828  1.00  0.00      LH0  H  
ATOM   3335  N   VAL H 203     -56.591 -11.944  83.782  1.00  0.00      LH0  N  
ATOM   3336  CA  VAL H 203     -56.011 -10.657  83.418  1.00  0.00      LH0  C  
ATOM   3337  C   VAL H 203     -55.029 -10.153  84.456  1.00  0.00      LH0  C  
ATOM   3338  O   VAL H 203     -55.340  -9.361  85.335  1.00  0.00      LH0  O  
ATOM   3339  CB  VAL H 203     -57.104  -9.621  83.134  1.00  0.00      LH0  C  
ATOM   3340  CG1 VAL H 203     -56.515  -8.306  82.616  1.00  0.00      LH0  C  
ATOM   3341  CG2 VAL H 203     -58.147 -10.187  82.170  1.00  0.00      LH0  C  
ATOM   3342  H   VAL H 203     -57.484 -12.013  84.239  1.00  0.00      LH0  H  
ATOM   3343  N   ASN H 204     -53.794 -10.638  84.317  1.00  0.00      LH0  N  
ATOM   3344  CA  ASN H 204     -52.786 -10.013  85.164  1.00  0.00      LH0  C  
ATOM   3345  C   ASN H 204     -52.336  -8.685  84.590  1.00  0.00      LH0  C  
ATOM   3346  O   ASN H 204     -51.510  -8.629  83.688  1.00  0.00      LH0  O  
ATOM   3347  CB  ASN H 204     -51.599 -10.958  85.386  1.00  0.00      LH0  C  
ATOM   3348  CG  ASN H 204     -50.523 -10.282  86.218  1.00  0.00      LH0  C  
ATOM   3349  ND2 ASN H 204     -49.291 -10.449  85.736  1.00  0.00      LH0  N  
ATOM   3350  OD1 ASN H 204     -50.775  -9.650  87.234  1.00  0.00      LH0  O  
ATOM   3351  H   ASN H 204     -53.571 -11.281  83.576  1.00  0.00      LH0  H  
ATOM   3352 HD21 ASN H 204     -48.513 -10.166  86.287  1.00  0.00      LH0  H  
ATOM   3353 HD22 ASN H 204     -49.147 -10.833  84.820  1.00  0.00      LH0  H  
ATOM   3354  N   HIS H 205     -52.890  -7.615  85.168  1.00  0.00      LH0  N  
ATOM   3355  CA  HIS H 205     -52.313  -6.299  84.893  1.00  0.00      LH0  C  
ATOM   3356  C   HIS H 205     -50.928  -6.192  85.499  1.00  0.00      LH0  C  
ATOM   3357  O   HIS H 205     -50.757  -5.875  86.674  1.00  0.00      LH0  O  
ATOM   3358  CB  HIS H 205     -53.252  -5.225  85.440  1.00  0.00      LH0  C  
ATOM   3359  CG  HIS H 205     -52.769  -3.818  85.168  1.00  0.00      LH0  C  
ATOM   3360  CD2 HIS H 205     -51.949  -3.033  85.983  1.00  0.00      LH0  C  
ATOM   3361  ND1 HIS H 205     -53.095  -3.104  84.077  1.00  0.00      LH0  N  
ATOM   3362  CE1 HIS H 205     -52.490  -1.881  84.198  1.00  0.00      LH0  C  
ATOM   3363  NE2 HIS H 205     -51.784  -1.840  85.371  1.00  0.00      LH0  N  
ATOM   3364  H   HIS H 205     -53.623  -7.753  85.841  1.00  0.00      LH0  H  
ATOM   3365  HD1 HIS H 205     -53.649  -3.385  83.321  1.00  0.00      LH0  H  
ATOM   3366  N   LYS H 206     -49.938  -6.508  84.655  1.00  0.00      LH0  N  
ATOM   3367  CA  LYS H 206     -48.617  -6.720  85.233  1.00  0.00      LH0  C  
ATOM   3368  C   LYS H 206     -48.004  -5.628  86.102  1.00  0.00      LH0  C  
ATOM   3369  O   LYS H 206     -47.529  -5.971  87.179  1.00  0.00      LH0  O  
ATOM   3370  CB  LYS H 206     -47.622  -7.333  84.229  1.00  0.00      LH0  C  
ATOM   3371  CG  LYS H 206     -46.525  -8.174  84.910  1.00  0.00      LH0  C  
ATOM   3372  CD  LYS H 206     -45.281  -7.404  85.384  1.00  0.00      LH0  C  
ATOM   3373  CE  LYS H 206     -44.737  -7.871  86.744  1.00  0.00      LH0  C  
ATOM   3374  NZ  LYS H 206     -45.543  -7.304  87.836  1.00  0.00      LH0  N1+
ATOM   3375  H   LYS H 206     -50.127  -6.651  83.680  1.00  0.00      LH0  H  
ATOM   3376  HZ1 LYS H 206     -45.461  -7.824  88.736  1.00  0.00      LH0  H  
ATOM   3377  HZ2 LYS H 206     -45.333  -6.301  88.008  1.00  0.00      LH0  H  
ATOM   3378  HZ3 LYS H 206     -46.562  -7.326  87.622  1.00  0.00      LH0  H  
ATOM   3379  N   PRO H 207     -47.991  -4.335  85.666  1.00  0.00      LH0  N  
ATOM   3380  CA  PRO H 207     -47.372  -3.299  86.510  1.00  0.00      LH0  C  
ATOM   3381  C   PRO H 207     -47.673  -3.378  88.003  1.00  0.00      LH0  C  
ATOM   3382  O   PRO H 207     -46.814  -3.730  88.803  1.00  0.00      LH0  O  
ATOM   3383  CB  PRO H 207     -47.816  -2.000  85.831  1.00  0.00      LH0  C  
ATOM   3384  CG  PRO H 207     -47.900  -2.379  84.357  1.00  0.00      LH0  C  
ATOM   3385  CD  PRO H 207     -48.486  -3.779  84.407  1.00  0.00      LH0  C  
ATOM   3386  N   SER H 208     -48.936  -3.080  88.341  1.00  0.00      LH0  N  
ATOM   3387  CA  SER H 208     -49.300  -3.175  89.754  1.00  0.00      LH0  C  
ATOM   3388  C   SER H 208     -49.499  -4.590  90.280  1.00  0.00      LH0  C  
ATOM   3389  O   SER H 208     -49.573  -4.813  91.481  1.00  0.00      LH0  O  
ATOM   3390  CB  SER H 208     -50.552  -2.339  89.986  1.00  0.00      LH0  C  
ATOM   3391  OG  SER H 208     -51.473  -2.615  88.925  1.00  0.00      LH0  O  
ATOM   3392  H   SER H 208     -49.650  -2.825  87.685  1.00  0.00      LH0  H  
ATOM   3393  HG  SER H 208     -52.300  -2.203  89.174  1.00  0.00      LH0  H  
ATOM   3394  N   ASN H 209     -49.581  -5.536  89.317  1.00  0.00      LH0  N  
ATOM   3395  CA  ASN H 209     -49.934  -6.941  89.574  1.00  0.00      LH0  C  
ATOM   3396  C   ASN H 209     -51.413  -7.100  89.869  1.00  0.00      LH0  C  
ATOM   3397  O   ASN H 209     -51.845  -7.881  90.707  1.00  0.00      LH0  O  
ATOM   3398  CB  ASN H 209     -49.116  -7.658  90.670  1.00  0.00      LH0  C  
ATOM   3399  CG  ASN H 209     -47.633  -7.360  90.581  1.00  0.00      LH0  C  
ATOM   3400  ND2 ASN H 209     -47.229  -6.447  91.468  1.00  0.00      LH0  N  
ATOM   3401  OD1 ASN H 209     -46.877  -7.915  89.787  1.00  0.00      LH0  O  
ATOM   3402  H   ASN H 209     -49.536  -5.245  88.363  1.00  0.00      LH0  H  
ATOM   3403 HD21 ASN H 209     -46.276  -6.191  91.603  1.00  0.00      LH0  H  
ATOM   3404 HD22 ASN H 209     -47.936  -5.986  92.013  1.00  0.00      LH0  H  
ATOM   3405  N   THR H 210     -52.192  -6.283  89.144  1.00  0.00      LH0  N  
ATOM   3406  CA  THR H 210     -53.632  -6.382  89.372  1.00  0.00      LH0  C  
ATOM   3407  C   THR H 210     -54.234  -7.547  88.605  1.00  0.00      LH0  C  
ATOM   3408  O   THR H 210     -54.702  -7.421  87.481  1.00  0.00      LH0  O  
ATOM   3409  CB  THR H 210     -54.333  -5.064  89.027  1.00  0.00      LH0  C  
ATOM   3410  CG2 THR H 210     -55.759  -5.011  89.584  1.00  0.00      LH0  C  
ATOM   3411  OG1 THR H 210     -53.575  -3.946  89.507  1.00  0.00      LH0  O  
ATOM   3412  H   THR H 210     -51.796  -5.813  88.356  1.00  0.00      LH0  H  
ATOM   3413  HG1 THR H 210     -52.688  -4.065  89.182  1.00  0.00      LH0  H  
ATOM   3414  N   LYS H 211     -54.155  -8.704  89.265  1.00  0.00      LH0  N  
ATOM   3415  CA  LYS H 211     -54.603  -9.927  88.612  1.00  0.00      LH0  C  
ATOM   3416  C   LYS H 211     -56.108 -10.137  88.676  1.00  0.00      LH0  C  
ATOM   3417  O   LYS H 211     -56.643 -10.804  89.551  1.00  0.00      LH0  O  
ATOM   3418  CB  LYS H 211     -53.813 -11.097  89.198  1.00  0.00      LH0  C  
ATOM   3419  CG  LYS H 211     -53.944 -12.421  88.448  1.00  0.00      LH0  C  
ATOM   3420  CD  LYS H 211     -53.099 -13.501  89.126  1.00  0.00      LH0  C  
ATOM   3421  CE  LYS H 211     -53.273 -14.890  88.512  1.00  0.00      LH0  C  
ATOM   3422  NZ  LYS H 211     -54.670 -15.304  88.648  1.00  0.00      LH0  N1+
ATOM   3423  H   LYS H 211     -53.736  -8.711  90.175  1.00  0.00      LH0  H  
ATOM   3424  HZ1 LYS H 211     -54.888 -16.252  88.294  1.00  0.00      LH0  H  
ATOM   3425  HZ2 LYS H 211     -55.078 -15.187  89.598  1.00  0.00      LH0  H  
ATOM   3426  HZ3 LYS H 211     -55.312 -14.684  88.100  1.00  0.00      LH0  H  
ATOM   3427  N   VAL H 212     -56.780  -9.524  87.698  1.00  0.00      LH0  N  
ATOM   3428  CA  VAL H 212     -58.216  -9.763  87.610  1.00  0.00      LH0  C  
ATOM   3429  C   VAL H 212     -58.539 -11.031  86.836  1.00  0.00      LH0  C  
ATOM   3430  O   VAL H 212     -58.654 -11.042  85.616  1.00  0.00      LH0  O  
ATOM   3431  CB  VAL H 212     -58.939  -8.546  87.010  1.00  0.00      LH0  C  
ATOM   3432  CG1 VAL H 212     -60.463  -8.712  87.041  1.00  0.00      LH0  C  
ATOM   3433  CG2 VAL H 212     -58.517  -7.257  87.717  1.00  0.00      LH0  C  
ATOM   3434  H   VAL H 212     -56.271  -9.022  86.994  1.00  0.00      LH0  H  
ATOM   3435  N   ASP H 213     -58.702 -12.109  87.608  1.00  0.00      LH0  N  
ATOM   3436  CA  ASP H 213     -59.207 -13.333  86.984  1.00  0.00      LH0  C  
ATOM   3437  C   ASP H 213     -60.697 -13.262  86.689  1.00  0.00      LH0  C  
ATOM   3438  O   ASP H 213     -61.545 -13.642  87.489  1.00  0.00      LH0  O  
ATOM   3439  CB  ASP H 213     -58.910 -14.559  87.853  1.00  0.00      LH0  C  
ATOM   3440  CG  ASP H 213     -57.419 -14.732  88.056  1.00  0.00      LH0  C  
ATOM   3441  OD1 ASP H 213     -56.919 -14.419  89.132  1.00  0.00      LH0  O  
ATOM   3442  OD2 ASP H 213     -56.728 -15.196  87.154  1.00  0.00      LH0  O1-
ATOM   3443  H   ASP H 213     -58.471 -12.083  88.583  1.00  0.00      LH0  H  
ATOM   3444  N   LYS H 214     -61.004 -12.729  85.502  1.00  0.00      LH0  N  
ATOM   3445  CA  LYS H 214     -62.427 -12.621  85.208  1.00  0.00      LH0  C  
ATOM   3446  C   LYS H 214     -63.029 -13.903  84.662  1.00  0.00      LH0  C  
ATOM   3447  O   LYS H 214     -62.604 -14.460  83.658  1.00  0.00      LH0  O  
ATOM   3448  CB  LYS H 214     -62.710 -11.413  84.310  1.00  0.00      LH0  C  
ATOM   3449  CG  LYS H 214     -64.097 -10.802  84.539  1.00  0.00      LH0  C  
ATOM   3450  CD  LYS H 214     -64.247 -10.238  85.956  1.00  0.00      LH0  C  
ATOM   3451  CE  LYS H 214     -65.644  -9.703  86.294  1.00  0.00      LH0  C  
ATOM   3452  NZ  LYS H 214     -65.958  -8.487  85.537  1.00  0.00      LH0  N1+
ATOM   3453  H   LYS H 214     -60.276 -12.521  84.843  1.00  0.00      LH0  H  
ATOM   3454  HZ1 LYS H 214     -66.255  -7.721  86.179  1.00  0.00      LH0  H  
ATOM   3455  HZ2 LYS H 214     -65.197  -8.143  84.920  1.00  0.00      LH0  H  
ATOM   3456  HZ3 LYS H 214     -66.826  -8.614  84.976  1.00  0.00      LH0  H  
ATOM   3457  N   ARG H 215     -64.047 -14.360  85.398  1.00  0.00      LH0  N  
ATOM   3458  CA  ARG H 215     -64.753 -15.554  84.942  1.00  0.00      LH0  C  
ATOM   3459  C   ARG H 215     -65.757 -15.216  83.848  1.00  0.00      LH0  C  
ATOM   3460  O   ARG H 215     -66.428 -14.192  83.906  1.00  0.00      LH0  O  
ATOM   3461  CB  ARG H 215     -65.395 -16.219  86.164  1.00  0.00      LH0  C  
ATOM   3462  CG  ARG H 215     -65.872 -17.654  85.949  1.00  0.00      LH0  C  
ATOM   3463  CD  ARG H 215     -66.433 -18.288  87.229  1.00  0.00      LH0  C  
ATOM   3464  NE  ARG H 215     -66.934 -19.633  86.945  1.00  0.00      LH0  N  
ATOM   3465  CZ  ARG H 215     -68.213 -19.798  86.548  1.00  0.00      LH0  C  
ATOM   3466  NH1 ARG H 215     -69.105 -18.839  86.759  1.00  0.00      LH0  N1+
ATOM   3467  NH2 ARG H 215     -68.577 -20.910  85.922  1.00  0.00      LH0  N  
ATOM   3468  H   ARG H 215     -64.346 -13.841  86.195  1.00  0.00      LH0  H  
ATOM   3469  HE  ARG H 215     -66.277 -20.381  86.863  1.00  0.00      LH0  H  
ATOM   3470 HH11 ARG H 215     -68.909 -18.015  87.282  1.00  0.00      LH0  H  
ATOM   3471 HH12 ARG H 215     -70.028 -18.916  86.341  1.00  0.00      LH0  H  
ATOM   3472 HH21 ARG H 215     -67.952 -21.667  85.705  1.00  0.00      LH0  H  
ATOM   3473 HH22 ARG H 215     -69.534 -20.984  85.605  1.00  0.00      LH0  H  
ATOM   3474  N   VAL H 216     -65.799 -16.097  82.840  1.00  0.00      LH0  N  
ATOM   3475  CA  VAL H 216     -66.648 -15.866  81.673  1.00  0.00      LH0  C  
ATOM   3476  C   VAL H 216     -67.567 -17.057  81.454  1.00  0.00      LH0  C  
ATOM   3477  O   VAL H 216     -67.140 -18.206  81.502  1.00  0.00      LH0  O  
ATOM   3478  CB  VAL H 216     -65.797 -15.621  80.410  1.00  0.00      LH0  C  
ATOM   3479  CG1 VAL H 216     -66.641 -15.072  79.254  1.00  0.00      LH0  C  
ATOM   3480  CG2 VAL H 216     -64.597 -14.714  80.684  1.00  0.00      LH0  C  
ATOM   3481  H   VAL H 216     -65.251 -16.932  82.880  1.00  0.00      LH0  H  
ATOM   3482  N   GLU H 217     -68.842 -16.717  81.218  1.00  0.00      LH0  N  
ATOM   3483  CA  GLU H 217     -69.877 -17.725  80.986  1.00  0.00      LH0  C  
ATOM   3484  C   GLU H 217     -70.825 -17.222  79.915  1.00  0.00      LH0  C  
ATOM   3485  O   GLU H 217     -70.957 -16.018  79.719  1.00  0.00      LH0  O  
ATOM   3486  CB  GLU H 217     -70.665 -17.965  82.274  1.00  0.00      LH0  C  
ATOM   3487  CG  GLU H 217     -70.059 -19.064  83.143  1.00  0.00      LH0  C  
ATOM   3488  CD  GLU H 217     -70.814 -19.176  84.451  1.00  0.00      LH0  C  
ATOM   3489  OE1 GLU H 217     -71.015 -20.288  84.929  1.00  0.00      LH0  O  
ATOM   3490  OE2 GLU H 217     -71.102 -18.158  85.073  1.00  0.00      LH0  O1-
ATOM   3491  H   GLU H 217     -69.116 -15.756  81.195  1.00  0.00      LH0  H  
ATOM   3492  N   PRO H 218     -71.505 -18.162  79.214  1.00  0.00      LH0  N  
ATOM   3493  CA  PRO H 218     -72.579 -17.727  78.312  1.00  0.00      LH0  C  
ATOM   3494  C   PRO H 218     -73.717 -17.026  79.043  1.00  0.00      LH0  C  
ATOM   3495  O   PRO H 218     -74.743 -17.611  79.377  1.00  0.00      LH0  O  
ATOM   3496  CB  PRO H 218     -72.982 -19.037  77.620  1.00  0.00      LH0  C  
ATOM   3497  CG  PRO H 218     -72.604 -20.150  78.597  1.00  0.00      LH0  C  
ATOM   3498  CD  PRO H 218     -71.331 -19.613  79.237  1.00  0.00      LH0  C  
TER   
ATOM   3499  N   GLU L   1     -27.756  12.818  54.565  1.00  0.00      LL0  N  
ATOM   3500  CA  GLU L   1     -27.926  13.103  53.140  1.00  0.00      LL0  C  
ATOM   3501  C   GLU L   1     -28.334  11.912  52.281  1.00  0.00      LL0  C  
ATOM   3502  O   GLU L   1     -28.844  12.052  51.169  1.00  0.00      LL0  O  
ATOM   3503  CB  GLU L   1     -26.716  13.863  52.562  1.00  0.00      LL0  C  
ATOM   3504  CG  GLU L   1     -25.344  13.711  53.250  1.00  0.00      LL0  C  
ATOM   3505  CD  GLU L   1     -24.680  12.357  53.028  1.00  0.00      LL0  C  
ATOM   3506  OE1 GLU L   1     -25.223  11.506  52.331  1.00  0.00      LL0  O  
ATOM   3507  OE2 GLU L   1     -23.613  12.133  53.588  1.00  0.00      LL0  O1-
ATOM   3508  H   GLU L   1     -27.103  12.104  54.825  1.00  0.00      LL0  H  
ATOM   3509  N   ILE L   2     -28.156  10.718  52.859  1.00  0.00      LL0  N  
ATOM   3510  CA  ILE L   2     -28.758   9.594  52.158  1.00  0.00      LL0  C  
ATOM   3511  C   ILE L   2     -30.053   9.110  52.775  1.00  0.00      LL0  C  
ATOM   3512  O   ILE L   2     -30.137   8.684  53.920  1.00  0.00      LL0  O  
ATOM   3513  CB  ILE L   2     -27.769   8.446  51.924  1.00  0.00      LL0  C  
ATOM   3514  CG1 ILE L   2     -27.205   7.875  53.215  1.00  0.00      LL0  C  
ATOM   3515  CG2 ILE L   2     -26.641   8.893  51.004  1.00  0.00      LL0  C  
ATOM   3516  CD1 ILE L   2     -26.388   6.614  52.985  1.00  0.00      LL0  C  
ATOM   3517  H   ILE L   2     -27.684  10.618  53.735  1.00  0.00      LL0  H  
ATOM   3518  N   VAL L   3     -31.093   9.188  51.940  1.00  0.00      LL0  N  
ATOM   3519  CA  VAL L   3     -32.305   8.494  52.357  1.00  0.00      LL0  C  
ATOM   3520  C   VAL L   3     -32.177   7.047  51.942  1.00  0.00      LL0  C  
ATOM   3521  O   VAL L   3     -31.980   6.749  50.773  1.00  0.00      LL0  O  
ATOM   3522  CB  VAL L   3     -33.549   9.136  51.725  1.00  0.00      LL0  C  
ATOM   3523  CG1 VAL L   3     -34.841   8.423  52.147  1.00  0.00      LL0  C  
ATOM   3524  CG2 VAL L   3     -33.604  10.633  52.038  1.00  0.00      LL0  C  
ATOM   3525  H   VAL L   3     -30.957   9.515  51.004  1.00  0.00      LL0  H  
ATOM   3526  N   LEU L   4     -32.279   6.157  52.935  1.00  0.00      LL0  N  
ATOM   3527  CA  LEU L   4     -32.279   4.759  52.522  1.00  0.00      LL0  C  
ATOM   3528  C   LEU L   4     -33.650   4.262  52.130  1.00  0.00      LL0  C  
ATOM   3529  O   LEU L   4     -34.402   3.662  52.893  1.00  0.00      LL0  O  
ATOM   3530  CB  LEU L   4     -31.647   3.865  53.574  1.00  0.00      LL0  C  
ATOM   3531  CG  LEU L   4     -30.143   4.060  53.692  1.00  0.00      LL0  C  
ATOM   3532  CD1 LEU L   4     -29.602   3.177  54.801  1.00  0.00      LL0  C  
ATOM   3533  CD2 LEU L   4     -29.408   3.803  52.376  1.00  0.00      LL0  C  
ATOM   3534  H   LEU L   4     -32.423   6.439  53.883  1.00  0.00      LL0  H  
ATOM   3535  N   THR L   5     -33.931   4.563  50.864  1.00  0.00      LL0  N  
ATOM   3536  CA  THR L   5     -35.196   4.131  50.285  1.00  0.00      LL0  C  
ATOM   3537  C   THR L   5     -35.269   2.616  50.195  1.00  0.00      LL0  C  
ATOM   3538  O   THR L   5     -34.386   1.982  49.634  1.00  0.00      LL0  O  
ATOM   3539  CB  THR L   5     -35.344   4.777  48.907  1.00  0.00      LL0  C  
ATOM   3540  CG2 THR L   5     -36.801   4.829  48.444  1.00  0.00      LL0  C  
ATOM   3541  OG1 THR L   5     -34.747   6.084  48.902  1.00  0.00      LL0  O  
ATOM   3542  H   THR L   5     -33.252   5.066  50.324  1.00  0.00      LL0  H  
ATOM   3543  HG1 THR L   5     -33.801   5.953  48.818  1.00  0.00      LL0  H  
ATOM   3544  N   GLN L   6     -36.311   2.042  50.797  1.00  0.00      LL0  N  
ATOM   3545  CA  GLN L   6     -36.346   0.591  50.680  1.00  0.00      LL0  C  
ATOM   3546  C   GLN L   6     -37.261   0.121  49.577  1.00  0.00      LL0  C  
ATOM   3547  O   GLN L   6     -37.958   0.903  48.938  1.00  0.00      LL0  O  
ATOM   3548  CB  GLN L   6     -36.629  -0.061  52.031  1.00  0.00      LL0  C  
ATOM   3549  CG  GLN L   6     -35.300  -0.531  52.625  1.00  0.00      LL0  C  
ATOM   3550  CD  GLN L   6     -35.489  -1.059  54.027  1.00  0.00      LL0  C  
ATOM   3551  NE2 GLN L   6     -36.252  -2.143  54.121  1.00  0.00      LL0  N  
ATOM   3552  OE1 GLN L   6     -34.975  -0.518  54.995  1.00  0.00      LL0  O  
ATOM   3553  H   GLN L   6     -37.079   2.587  51.140  1.00  0.00      LL0  H  
ATOM   3554 HE21 GLN L   6     -36.728  -2.551  53.336  1.00  0.00      LL0  H  
ATOM   3555 HE22 GLN L   6     -36.397  -2.543  55.024  1.00  0.00      LL0  H  
ATOM   3556  N   SER L   7     -37.210  -1.188  49.333  1.00  0.00      LL0  N  
ATOM   3557  CA  SER L   7     -38.075  -1.712  48.285  1.00  0.00      LL0  C  
ATOM   3558  C   SER L   7     -38.384  -3.178  48.508  1.00  0.00      LL0  C  
ATOM   3559  O   SER L   7     -37.473  -3.983  48.666  1.00  0.00      LL0  O  
ATOM   3560  CB  SER L   7     -37.444  -1.542  46.894  1.00  0.00      LL0  C  
ATOM   3561  OG  SER L   7     -36.549  -0.415  46.857  1.00  0.00      LL0  O  
ATOM   3562  H   SER L   7     -36.525  -1.770  49.776  1.00  0.00      LL0  H  
ATOM   3563  HG  SER L   7     -37.044   0.308  47.247  1.00  0.00      LL0  H  
ATOM   3564  N   PRO L   8     -39.693  -3.522  48.480  1.00  0.00      LL0  N  
ATOM   3565  CA  PRO L   8     -40.798  -2.554  48.479  1.00  0.00      LL0  C  
ATOM   3566  C   PRO L   8     -41.132  -2.125  49.908  1.00  0.00      LL0  C  
ATOM   3567  O   PRO L   8     -40.278  -2.146  50.784  1.00  0.00      LL0  O  
ATOM   3568  CB  PRO L   8     -41.890  -3.389  47.802  1.00  0.00      LL0  C  
ATOM   3569  CG  PRO L   8     -41.663  -4.806  48.327  1.00  0.00      LL0  C  
ATOM   3570  CD  PRO L   8     -40.146  -4.906  48.428  1.00  0.00      LL0  C  
ATOM   3571  N   ALA L   9     -42.412  -1.764  50.112  1.00  0.00      LL0  N  
ATOM   3572  CA  ALA L   9     -42.835  -1.569  51.497  1.00  0.00      LL0  C  
ATOM   3573  C   ALA L   9     -43.333  -2.862  52.122  1.00  0.00      LL0  C  
ATOM   3574  O   ALA L   9     -42.791  -3.366  53.096  1.00  0.00      LL0  O  
ATOM   3575  CB  ALA L   9     -43.926  -0.498  51.586  1.00  0.00      LL0  C  
ATOM   3576  H   ALA L   9     -43.072  -1.736  49.364  1.00  0.00      LL0  H  
ATOM   3577  N   THR L  10     -44.375  -3.409  51.491  1.00  0.00      LL0  N  
ATOM   3578  CA  THR L  10     -44.823  -4.707  51.982  1.00  0.00      LL0  C  
ATOM   3579  C   THR L  10     -44.426  -5.802  51.014  1.00  0.00      LL0  C  
ATOM   3580  O   THR L  10     -44.446  -5.615  49.804  1.00  0.00      LL0  O  
ATOM   3581  CB  THR L  10     -46.335  -4.675  52.219  1.00  0.00      LL0  C  
ATOM   3582  CG2 THR L  10     -46.804  -5.788  53.164  1.00  0.00      LL0  C  
ATOM   3583  OG1 THR L  10     -46.715  -3.387  52.724  1.00  0.00      LL0  O  
ATOM   3584  H   THR L  10     -44.837  -2.989  50.715  1.00  0.00      LL0  H  
ATOM   3585  HG1 THR L  10     -47.623  -3.463  52.992  1.00  0.00      LL0  H  
ATOM   3586  N   LEU L  11     -44.028  -6.931  51.600  1.00  0.00      LL0  N  
ATOM   3587  CA  LEU L  11     -43.491  -8.025  50.807  1.00  0.00      LL0  C  
ATOM   3588  C   LEU L  11     -44.020  -9.351  51.314  1.00  0.00      LL0  C  
ATOM   3589  O   LEU L  11     -43.333 -10.151  51.938  1.00  0.00      LL0  O  
ATOM   3590  CB  LEU L  11     -41.957  -7.961  50.816  1.00  0.00      LL0  C  
ATOM   3591  CG  LEU L  11     -41.259  -8.868  49.797  1.00  0.00      LL0  C  
ATOM   3592  CD1 LEU L  11     -41.764  -8.647  48.370  1.00  0.00      LL0  C  
ATOM   3593  CD2 LEU L  11     -39.737  -8.744  49.888  1.00  0.00      LL0  C  
ATOM   3594  H   LEU L  11     -44.064  -7.012  52.596  1.00  0.00      LL0  H  
ATOM   3595  N   SER L  12     -45.306  -9.545  51.022  1.00  0.00      LL0  N  
ATOM   3596  CA  SER L  12     -45.897 -10.822  51.393  1.00  0.00      LL0  C  
ATOM   3597  C   SER L  12     -45.476 -11.960  50.473  1.00  0.00      LL0  C  
ATOM   3598  O   SER L  12     -45.957 -12.109  49.354  1.00  0.00      LL0  O  
ATOM   3599  CB  SER L  12     -47.415 -10.646  51.487  1.00  0.00      LL0  C  
ATOM   3600  OG  SER L  12     -47.689  -9.359  52.067  1.00  0.00      LL0  O  
ATOM   3601  H   SER L  12     -45.885  -8.845  50.607  1.00  0.00      LL0  H  
ATOM   3602  HG  SER L  12     -48.250  -9.511  52.835  1.00  0.00      LL0  H  
ATOM   3603  N   LEU L  13     -44.522 -12.747  50.980  1.00  0.00      LL0  N  
ATOM   3604  CA  LEU L  13     -44.063 -13.897  50.209  1.00  0.00      LL0  C  
ATOM   3605  C   LEU L  13     -44.294 -15.183  50.974  1.00  0.00      LL0  C  
ATOM   3606  O   LEU L  13     -44.498 -15.188  52.181  1.00  0.00      LL0  O  
ATOM   3607  CB  LEU L  13     -42.588 -13.763  49.832  1.00  0.00      LL0  C  
ATOM   3608  CG  LEU L  13     -42.235 -12.578  48.929  1.00  0.00      LL0  C  
ATOM   3609  CD1 LEU L  13     -40.738 -12.556  48.629  1.00  0.00      LL0  C  
ATOM   3610  CD2 LEU L  13     -43.056 -12.538  47.638  1.00  0.00      LL0  C  
ATOM   3611  H   LEU L  13     -44.218 -12.609  51.926  1.00  0.00      LL0  H  
ATOM   3612  N   SER L  14     -44.291 -16.282  50.225  1.00  0.00      LL0  N  
ATOM   3613  CA  SER L  14     -44.499 -17.547  50.920  1.00  0.00      LL0  C  
ATOM   3614  C   SER L  14     -43.179 -18.070  51.453  1.00  0.00      LL0  C  
ATOM   3615  O   SER L  14     -42.129 -17.811  50.875  1.00  0.00      LL0  O  
ATOM   3616  CB  SER L  14     -45.111 -18.570  49.958  1.00  0.00      LL0  C  
ATOM   3617  OG  SER L  14     -45.876 -17.903  48.947  1.00  0.00      LL0  O  
ATOM   3618  H   SER L  14     -44.013 -16.274  49.265  1.00  0.00      LL0  H  
ATOM   3619  HG  SER L  14     -45.371 -18.016  48.140  1.00  0.00      LL0  H  
ATOM   3620  N   PRO L  15     -43.234 -18.850  52.558  1.00  0.00      LL0  N  
ATOM   3621  CA  PRO L  15     -42.063 -19.672  52.886  1.00  0.00      LL0  C  
ATOM   3622  C   PRO L  15     -41.643 -20.503  51.680  1.00  0.00      LL0  C  
ATOM   3623  O   PRO L  15     -42.482 -21.057  50.980  1.00  0.00      LL0  O  
ATOM   3624  CB  PRO L  15     -42.568 -20.521  54.058  1.00  0.00      LL0  C  
ATOM   3625  CG  PRO L  15     -43.698 -19.706  54.689  1.00  0.00      LL0  C  
ATOM   3626  CD  PRO L  15     -44.346 -19.036  53.484  1.00  0.00      LL0  C  
ATOM   3627  N   GLY L  16     -40.334 -20.508  51.420  1.00  0.00      LL0  N  
ATOM   3628  CA  GLY L  16     -39.913 -21.128  50.168  1.00  0.00      LL0  C  
ATOM   3629  C   GLY L  16     -39.539 -20.138  49.077  1.00  0.00      LL0  C  
ATOM   3630  O   GLY L  16     -38.558 -20.318  48.363  1.00  0.00      LL0  O  
ATOM   3631  H   GLY L  16     -39.690 -20.079  52.054  1.00  0.00      LL0  H  
ATOM   3632  N   GLU L  17     -40.353 -19.075  48.971  1.00  0.00      LL0  N  
ATOM   3633  CA  GLU L  17     -40.045 -18.074  47.948  1.00  0.00      LL0  C  
ATOM   3634  C   GLU L  17     -38.762 -17.311  48.237  1.00  0.00      LL0  C  
ATOM   3635  O   GLU L  17     -38.205 -17.372  49.328  1.00  0.00      LL0  O  
ATOM   3636  CB  GLU L  17     -41.237 -17.128  47.736  1.00  0.00      LL0  C  
ATOM   3637  CG  GLU L  17     -42.441 -17.853  47.115  1.00  0.00      LL0  C  
ATOM   3638  CD  GLU L  17     -43.671 -16.963  46.947  1.00  0.00      LL0  C  
ATOM   3639  OE1 GLU L  17     -44.674 -17.439  46.428  1.00  0.00      LL0  O  
ATOM   3640  OE2 GLU L  17     -43.682 -15.807  47.359  1.00  0.00      LL0  O1-
ATOM   3641  H   GLU L  17     -41.081 -18.915  49.638  1.00  0.00      LL0  H  
ATOM   3642  N   ARG L  18     -38.304 -16.612  47.192  1.00  0.00      LL0  N  
ATOM   3643  CA  ARG L  18     -37.054 -15.873  47.337  1.00  0.00      LL0  C  
ATOM   3644  C   ARG L  18     -37.311 -14.413  47.655  1.00  0.00      LL0  C  
ATOM   3645  O   ARG L  18     -37.879 -13.676  46.857  1.00  0.00      LL0  O  
ATOM   3646  CB  ARG L  18     -36.234 -15.988  46.045  1.00  0.00      LL0  C  
ATOM   3647  CG  ARG L  18     -34.963 -15.133  46.051  1.00  0.00      LL0  C  
ATOM   3648  CD  ARG L  18     -34.343 -14.953  44.668  1.00  0.00      LL0  C  
ATOM   3649  NE  ARG L  18     -33.396 -13.840  44.703  1.00  0.00      LL0  N  
ATOM   3650  CZ  ARG L  18     -32.439 -13.672  43.773  1.00  0.00      LL0  C  
ATOM   3651  NH1 ARG L  18     -32.366 -14.498  42.730  1.00  0.00      LL0  N1+
ATOM   3652  NH2 ARG L  18     -31.564 -12.679  43.912  1.00  0.00      LL0  N  
ATOM   3653  H   ARG L  18     -38.859 -16.531  46.366  1.00  0.00      LL0  H  
ATOM   3654  HE  ARG L  18     -33.558 -13.136  45.405  1.00  0.00      LL0  H  
ATOM   3655 HH11 ARG L  18     -33.036 -15.237  42.639  1.00  0.00      LL0  H  
ATOM   3656 HH12 ARG L  18     -31.661 -14.407  42.027  1.00  0.00      LL0  H  
ATOM   3657 HH21 ARG L  18     -31.554 -12.129  44.760  1.00  0.00      LL0  H  
ATOM   3658 HH22 ARG L  18     -30.883 -12.455  43.217  1.00  0.00      LL0  H  
ATOM   3659  N   ALA L  19     -36.840 -14.002  48.836  1.00  0.00      LL0  N  
ATOM   3660  CA  ALA L  19     -36.906 -12.560  49.045  1.00  0.00      LL0  C  
ATOM   3661  C   ALA L  19     -35.760 -11.853  48.357  1.00  0.00      LL0  C  
ATOM   3662  O   ALA L  19     -34.610 -12.272  48.413  1.00  0.00      LL0  O  
ATOM   3663  CB  ALA L  19     -36.893 -12.204  50.528  1.00  0.00      LL0  C  
ATOM   3664  H   ALA L  19     -36.268 -14.614  49.386  1.00  0.00      LL0  H  
ATOM   3665  N   THR L  20     -36.134 -10.760  47.690  1.00  0.00      LL0  N  
ATOM   3666  CA  THR L  20     -35.084  -9.940  47.100  1.00  0.00      LL0  C  
ATOM   3667  C   THR L  20     -35.356  -8.469  47.342  1.00  0.00      LL0  C  
ATOM   3668  O   THR L  20     -36.008  -7.786  46.564  1.00  0.00      LL0  O  
ATOM   3669  CB  THR L  20     -34.921 -10.258  45.610  1.00  0.00      LL0  C  
ATOM   3670  CG2 THR L  20     -33.624  -9.674  45.044  1.00  0.00      LL0  C  
ATOM   3671  OG1 THR L  20     -34.951 -11.679  45.403  1.00  0.00      LL0  O  
ATOM   3672  H   THR L  20     -37.097 -10.501  47.620  1.00  0.00      LL0  H  
ATOM   3673  HG1 THR L  20     -35.827 -11.955  45.660  1.00  0.00      LL0  H  
ATOM   3674  N   LEU L  21     -34.869  -8.032  48.506  1.00  0.00      LL0  N  
ATOM   3675  CA  LEU L  21     -35.156  -6.655  48.895  1.00  0.00      LL0  C  
ATOM   3676  C   LEU L  21     -34.193  -5.686  48.246  1.00  0.00      LL0  C  
ATOM   3677  O   LEU L  21     -33.080  -6.053  47.890  1.00  0.00      LL0  O  
ATOM   3678  CB  LEU L  21     -35.103  -6.488  50.417  1.00  0.00      LL0  C  
ATOM   3679  CG  LEU L  21     -36.092  -7.350  51.208  1.00  0.00      LL0  C  
ATOM   3680  CD1 LEU L  21     -35.535  -8.722  51.599  1.00  0.00      LL0  C  
ATOM   3681  CD2 LEU L  21     -36.584  -6.603  52.440  1.00  0.00      LL0  C  
ATOM   3682  H   LEU L  21     -34.237  -8.613  49.020  1.00  0.00      LL0  H  
ATOM   3683  N   SER L  22     -34.658  -4.441  48.126  1.00  0.00      LL0  N  
ATOM   3684  CA  SER L  22     -33.755  -3.395  47.667  1.00  0.00      LL0  C  
ATOM   3685  C   SER L  22     -33.681  -2.297  48.709  1.00  0.00      LL0  C  
ATOM   3686  O   SER L  22     -34.575  -2.121  49.532  1.00  0.00      LL0  O  
ATOM   3687  CB  SER L  22     -34.174  -2.942  46.246  1.00  0.00      LL0  C  
ATOM   3688  OG  SER L  22     -34.025  -1.528  45.990  1.00  0.00      LL0  O  
ATOM   3689  H   SER L  22     -35.583  -4.219  48.440  1.00  0.00      LL0  H  
ATOM   3690  HG  SER L  22     -34.815  -1.127  46.363  1.00  0.00      LL0  H  
ATOM   3691  N   CYS L  23     -32.563  -1.584  48.632  1.00  0.00      LL0  N  
ATOM   3692  CA  CYS L  23     -32.348  -0.374  49.408  1.00  0.00      LL0  C  
ATOM   3693  C   CYS L  23     -31.718   0.603  48.442  1.00  0.00      LL0  C  
ATOM   3694  O   CYS L  23     -31.205   0.195  47.403  1.00  0.00      LL0  O  
ATOM   3695  CB  CYS L  23     -31.459  -0.670  50.619  1.00  0.00      LL0  C  
ATOM   3696  SG  CYS L  23     -31.180   0.729  51.738  1.00  0.00      LL0  S  
ATOM   3697  H   CYS L  23     -31.899  -1.810  47.916  1.00  0.00      LL0  H  
ATOM   3698  N   ARG L  24     -31.829   1.889  48.778  1.00  0.00      LL0  N  
ATOM   3699  CA  ARG L  24     -31.629   2.868  47.719  1.00  0.00      LL0  C  
ATOM   3700  C   ARG L  24     -31.232   4.212  48.270  1.00  0.00      LL0  C  
ATOM   3701  O   ARG L  24     -32.076   5.019  48.647  1.00  0.00      LL0  O  
ATOM   3702  CB  ARG L  24     -32.920   2.955  46.908  1.00  0.00      LL0  C  
ATOM   3703  CG  ARG L  24     -32.821   3.615  45.539  1.00  0.00      LL0  C  
ATOM   3704  CD  ARG L  24     -33.838   2.949  44.604  1.00  0.00      LL0  C  
ATOM   3705  NE  ARG L  24     -33.628   1.497  44.599  1.00  0.00      LL0  N  
ATOM   3706  CZ  ARG L  24     -32.608   0.956  43.900  1.00  0.00      LL0  C  
ATOM   3707  NH1 ARG L  24     -31.929   1.691  43.026  1.00  0.00      LL0  N1+
ATOM   3708  NH2 ARG L  24     -32.275  -0.313  44.101  1.00  0.00      LL0  N  
ATOM   3709  H   ARG L  24     -32.314   2.131  49.619  1.00  0.00      LL0  H  
ATOM   3710  HE  ARG L  24     -34.129   0.923  45.249  1.00  0.00      LL0  H  
ATOM   3711 HH11 ARG L  24     -32.164   2.634  42.810  1.00  0.00      LL0  H  
ATOM   3712 HH12 ARG L  24     -31.111   1.298  42.569  1.00  0.00      LL0  H  
ATOM   3713 HH21 ARG L  24     -32.750  -0.893  44.774  1.00  0.00      LL0  H  
ATOM   3714 HH22 ARG L  24     -31.508  -0.689  43.561  1.00  0.00      LL0  H  
ATOM   3715  N   ALA L  25     -29.909   4.389  48.321  1.00  0.00      LL0  N  
ATOM   3716  CA  ALA L  25     -29.381   5.655  48.814  1.00  0.00      LL0  C  
ATOM   3717  C   ALA L  25     -29.428   6.734  47.754  1.00  0.00      LL0  C  
ATOM   3718  O   ALA L  25     -29.308   6.472  46.564  1.00  0.00      LL0  O  
ATOM   3719  CB  ALA L  25     -27.930   5.479  49.263  1.00  0.00      LL0  C  
ATOM   3720  H   ALA L  25     -29.315   3.707  47.888  1.00  0.00      LL0  H  
ATOM   3721  N   SER L  26     -29.596   7.970  48.241  1.00  0.00      LL0  N  
ATOM   3722  CA  SER L  26     -29.564   9.107  47.323  1.00  0.00      LL0  C  
ATOM   3723  C   SER L  26     -28.183   9.397  46.751  1.00  0.00      LL0  C  
ATOM   3724  O   SER L  26     -28.002   9.698  45.578  1.00  0.00      LL0  O  
ATOM   3725  CB  SER L  26     -30.141  10.334  48.036  1.00  0.00      LL0  C  
ATOM   3726  OG  SER L  26     -29.963  10.193  49.456  1.00  0.00      LL0  O  
ATOM   3727  H   SER L  26     -29.754   8.135  49.214  1.00  0.00      LL0  H  
ATOM   3728  HG  SER L  26     -29.646  11.040  49.782  1.00  0.00      LL0  H  
ATOM   3729  N   GLN L  27     -27.201   9.296  47.655  1.00  0.00      LL0  N  
ATOM   3730  CA  GLN L  27     -25.828   9.478  47.200  1.00  0.00      LL0  C  
ATOM   3731  C   GLN L  27     -25.042   8.202  47.371  1.00  0.00      LL0  C  
ATOM   3732  O   GLN L  27     -25.297   7.407  48.264  1.00  0.00      LL0  O  
ATOM   3733  CB  GLN L  27     -25.103  10.591  47.961  1.00  0.00      LL0  C  
ATOM   3734  CG  GLN L  27     -25.827  11.935  48.022  1.00  0.00      LL0  C  
ATOM   3735  CD  GLN L  27     -24.859  12.982  48.536  1.00  0.00      LL0  C  
ATOM   3736  NE2 GLN L  27     -24.624  12.928  49.847  1.00  0.00      LL0  N  
ATOM   3737  OE1 GLN L  27     -24.337  13.795  47.786  1.00  0.00      LL0  O  
ATOM   3738  H   GLN L  27     -27.403   8.979  48.579  1.00  0.00      LL0  H  
ATOM   3739 HE21 GLN L  27     -25.031  12.258  50.476  1.00  0.00      LL0  H  
ATOM   3740 HE22 GLN L  27     -24.009  13.586  50.277  1.00  0.00      LL0  H  
ATOM   3741  N   SER L  28     -24.051   8.053  46.490  1.00  0.00      LL0  N  
ATOM   3742  CA  SER L  28     -23.160   6.905  46.629  1.00  0.00      LL0  C  
ATOM   3743  C   SER L  28     -22.054   7.153  47.646  1.00  0.00      LL0  C  
ATOM   3744  O   SER L  28     -20.889   7.283  47.291  1.00  0.00      LL0  O  
ATOM   3745  CB  SER L  28     -22.596   6.565  45.243  1.00  0.00      LL0  C  
ATOM   3746  OG  SER L  28     -21.702   5.449  45.297  1.00  0.00      LL0  O  
ATOM   3747  H   SER L  28     -23.883   8.764  45.810  1.00  0.00      LL0  H  
ATOM   3748  HG  SER L  28     -20.970   5.740  45.839  1.00  0.00      LL0  H  
ATOM   3749  N   VAL L  29     -22.462   7.238  48.920  1.00  0.00      LL0  N  
ATOM   3750  CA  VAL L  29     -21.429   7.489  49.926  1.00  0.00      LL0  C  
ATOM   3751  C   VAL L  29     -20.546   6.284  50.219  1.00  0.00      LL0  C  
ATOM   3752  O   VAL L  29     -20.865   5.151  49.883  1.00  0.00      LL0  O  
ATOM   3753  CB  VAL L  29     -22.031   8.055  51.219  1.00  0.00      LL0  C  
ATOM   3754  CG1 VAL L  29     -22.673   9.420  50.972  1.00  0.00      LL0  C  
ATOM   3755  CG2 VAL L  29     -22.994   7.067  51.877  1.00  0.00      LL0  C  
ATOM   3756  H   VAL L  29     -23.415   7.024  49.146  1.00  0.00      LL0  H  
ATOM   3757  N   SER L  30     -19.419   6.595  50.875  1.00  0.00      LL0  N  
ATOM   3758  CA  SER L  30     -18.382   5.595  51.135  1.00  0.00      LL0  C  
ATOM   3759  C   SER L  30     -18.759   4.375  51.963  1.00  0.00      LL0  C  
ATOM   3760  O   SER L  30     -18.080   3.356  51.952  1.00  0.00      LL0  O  
ATOM   3761  CB  SER L  30     -17.193   6.276  51.814  1.00  0.00      LL0  C  
ATOM   3762  OG  SER L  30     -17.203   7.687  51.538  1.00  0.00      LL0  O  
ATOM   3763  H   SER L  30     -19.179   7.544  51.077  1.00  0.00      LL0  H  
ATOM   3764  HG  SER L  30     -16.553   8.044  52.134  1.00  0.00      LL0  H  
ATOM   3765  N   SER L  31     -19.827   4.553  52.748  1.00  0.00      LL0  N  
ATOM   3766  CA  SER L  31     -20.049   3.568  53.796  1.00  0.00      LL0  C  
ATOM   3767  C   SER L  31     -20.607   2.251  53.303  1.00  0.00      LL0  C  
ATOM   3768  O   SER L  31     -21.281   2.168  52.279  1.00  0.00      LL0  O  
ATOM   3769  CB  SER L  31     -20.937   4.195  54.862  1.00  0.00      LL0  C  
ATOM   3770  OG  SER L  31     -21.870   5.101  54.250  1.00  0.00      LL0  O  
ATOM   3771  H   SER L  31     -20.516   5.254  52.583  1.00  0.00      LL0  H  
ATOM   3772  HG  SER L  31     -21.680   5.970  54.599  1.00  0.00      LL0  H  
ATOM   3773  N   TYR L  32     -20.289   1.217  54.089  1.00  0.00      LL0  N  
ATOM   3774  CA  TYR L  32     -20.860  -0.080  53.748  1.00  0.00      LL0  C  
ATOM   3775  C   TYR L  32     -22.328  -0.130  54.103  1.00  0.00      LL0  C  
ATOM   3776  O   TYR L  32     -22.840   0.711  54.831  1.00  0.00      LL0  O  
ATOM   3777  CB  TYR L  32     -20.147  -1.226  54.468  1.00  0.00      LL0  C  
ATOM   3778  CG  TYR L  32     -18.648  -1.052  54.513  1.00  0.00      LL0  C  
ATOM   3779  CD1 TYR L  32     -18.035  -1.038  55.781  1.00  0.00      LL0  C  
ATOM   3780  CD2 TYR L  32     -17.903  -0.931  53.321  1.00  0.00      LL0  C  
ATOM   3781  CE1 TYR L  32     -16.640  -0.953  55.866  1.00  0.00      LL0  C  
ATOM   3782  CE2 TYR L  32     -16.504  -0.841  53.404  1.00  0.00      LL0  C  
ATOM   3783  CZ  TYR L  32     -15.894  -0.890  54.674  1.00  0.00      LL0  C  
ATOM   3784  OH  TYR L  32     -14.513  -0.917  54.764  1.00  0.00      LL0  O  
ATOM   3785  H   TYR L  32     -19.812   1.373  54.957  1.00  0.00      LL0  H  
ATOM   3786  HH  TYR L  32     -14.173  -0.202  54.233  1.00  0.00      LL0  H  
ATOM   3787  N   LEU L  33     -22.981  -1.158  53.556  1.00  0.00      LL0  N  
ATOM   3788  CA  LEU L  33     -24.359  -1.331  53.985  1.00  0.00      LL0  C  
ATOM   3789  C   LEU L  33     -24.474  -2.449  55.001  1.00  0.00      LL0  C  
ATOM   3790  O   LEU L  33     -23.744  -3.435  54.950  1.00  0.00      LL0  O  
ATOM   3791  CB  LEU L  33     -25.259  -1.599  52.779  1.00  0.00      LL0  C  
ATOM   3792  CG  LEU L  33     -26.743  -1.392  53.086  1.00  0.00      LL0  C  
ATOM   3793  CD1 LEU L  33     -27.231  -0.002  52.676  1.00  0.00      LL0  C  
ATOM   3794  CD2 LEU L  33     -27.600  -2.525  52.537  1.00  0.00      LL0  C  
ATOM   3795  H   LEU L  33     -22.510  -1.842  53.005  1.00  0.00      LL0  H  
ATOM   3796  N   ALA L  34     -25.442  -2.252  55.895  1.00  0.00      LL0  N  
ATOM   3797  CA  ALA L  34     -25.876  -3.327  56.768  1.00  0.00      LL0  C  
ATOM   3798  C   ALA L  34     -27.334  -3.645  56.500  1.00  0.00      LL0  C  
ATOM   3799  O   ALA L  34     -28.105  -2.787  56.082  1.00  0.00      LL0  O  
ATOM   3800  CB  ALA L  34     -25.724  -2.905  58.228  1.00  0.00      LL0  C  
ATOM   3801  H   ALA L  34     -25.915  -1.372  55.894  1.00  0.00      LL0  H  
ATOM   3802  N   TRP L  35     -27.685  -4.909  56.760  1.00  0.00      LL0  N  
ATOM   3803  CA  TRP L  35     -29.102  -5.269  56.730  1.00  0.00      LL0  C  
ATOM   3804  C   TRP L  35     -29.520  -5.771  58.092  1.00  0.00      LL0  C  
ATOM   3805  O   TRP L  35     -28.789  -6.514  58.736  1.00  0.00      LL0  O  
ATOM   3806  CB  TRP L  35     -29.403  -6.383  55.726  1.00  0.00      LL0  C  
ATOM   3807  CG  TRP L  35     -29.567  -5.880  54.311  1.00  0.00      LL0  C  
ATOM   3808  CD1 TRP L  35     -28.666  -6.056  53.250  1.00  0.00      LL0  C  
ATOM   3809  CD2 TRP L  35     -30.694  -5.180  53.739  1.00  0.00      LL0  C  
ATOM   3810  CE2 TRP L  35     -30.407  -4.980  52.346  1.00  0.00      LL0  C  
ATOM   3811  CE3 TRP L  35     -31.919  -4.729  54.275  1.00  0.00      LL0  C  
ATOM   3812  NE1 TRP L  35     -29.154  -5.533  52.093  1.00  0.00      LL0  N  
ATOM   3813  CZ2 TRP L  35     -31.348  -4.328  51.521  1.00  0.00      LL0  C  
ATOM   3814  CZ3 TRP L  35     -32.853  -4.079  53.440  1.00  0.00      LL0  C  
ATOM   3815  CH2 TRP L  35     -32.569  -3.881  52.071  1.00  0.00      LL0  C  
ATOM   3816  H   TRP L  35     -26.984  -5.527  57.122  1.00  0.00      LL0  H  
ATOM   3817  HE1 TRP L  35     -28.703  -5.581  51.219  1.00  0.00      LL0  H  
ATOM   3818  N   TYR L  36     -30.721  -5.347  58.488  1.00  0.00      LL0  N  
ATOM   3819  CA  TYR L  36     -31.267  -5.732  59.783  1.00  0.00      LL0  C  
ATOM   3820  C   TYR L  36     -32.597  -6.421  59.616  1.00  0.00      LL0  C  
ATOM   3821  O   TYR L  36     -33.416  -6.043  58.785  1.00  0.00      LL0  O  
ATOM   3822  CB  TYR L  36     -31.500  -4.515  60.681  1.00  0.00      LL0  C  
ATOM   3823  CG  TYR L  36     -30.206  -3.811  60.991  1.00  0.00      LL0  C  
ATOM   3824  CD1 TYR L  36     -29.822  -2.716  60.192  1.00  0.00      LL0  C  
ATOM   3825  CD2 TYR L  36     -29.422  -4.268  62.069  1.00  0.00      LL0  C  
ATOM   3826  CE1 TYR L  36     -28.608  -2.074  60.470  1.00  0.00      LL0  C  
ATOM   3827  CE2 TYR L  36     -28.210  -3.617  62.345  1.00  0.00      LL0  C  
ATOM   3828  CZ  TYR L  36     -27.812  -2.537  61.534  1.00  0.00      LL0  C  
ATOM   3829  OH  TYR L  36     -26.604  -1.926  61.792  1.00  0.00      LL0  O  
ATOM   3830  H   TYR L  36     -31.260  -4.773  57.874  1.00  0.00      LL0  H  
ATOM   3831  HH  TYR L  36     -26.508  -1.121  61.284  1.00  0.00      LL0  H  
ATOM   3832  N   GLN L  37     -32.780  -7.430  60.468  1.00  0.00      LL0  N  
ATOM   3833  CA  GLN L  37     -34.081  -8.075  60.533  1.00  0.00      LL0  C  
ATOM   3834  C   GLN L  37     -34.724  -7.829  61.879  1.00  0.00      LL0  C  
ATOM   3835  O   GLN L  37     -34.455  -8.513  62.862  1.00  0.00      LL0  O  
ATOM   3836  CB  GLN L  37     -33.930  -9.571  60.292  1.00  0.00      LL0  C  
ATOM   3837  CG  GLN L  37     -35.230 -10.291  59.952  1.00  0.00      LL0  C  
ATOM   3838  CD  GLN L  37     -34.957 -11.775  59.936  1.00  0.00      LL0  C  
ATOM   3839  NE2 GLN L  37     -34.825 -12.303  58.723  1.00  0.00      LL0  N  
ATOM   3840  OE1 GLN L  37     -34.857 -12.420  60.974  1.00  0.00      LL0  O  
ATOM   3841  H   GLN L  37     -32.043  -7.680  61.097  1.00  0.00      LL0  H  
ATOM   3842 HE21 GLN L  37     -34.923 -11.753  57.891  1.00  0.00      LL0  H  
ATOM   3843 HE22 GLN L  37     -34.727 -13.282  58.523  1.00  0.00      LL0  H  
ATOM   3844  N   GLN L  38     -35.588  -6.816  61.890  1.00  0.00      LL0  N  
ATOM   3845  CA  GLN L  38     -36.415  -6.676  63.079  1.00  0.00      LL0  C  
ATOM   3846  C   GLN L  38     -37.589  -7.629  63.061  1.00  0.00      LL0  C  
ATOM   3847  O   GLN L  38     -38.610  -7.413  62.420  1.00  0.00      LL0  O  
ATOM   3848  CB  GLN L  38     -36.892  -5.237  63.261  1.00  0.00      LL0  C  
ATOM   3849  CG  GLN L  38     -37.664  -5.074  64.570  1.00  0.00      LL0  C  
ATOM   3850  CD  GLN L  38     -38.032  -3.631  64.792  1.00  0.00      LL0  C  
ATOM   3851  NE2 GLN L  38     -37.835  -3.231  66.046  1.00  0.00      LL0  N  
ATOM   3852  OE1 GLN L  38     -38.467  -2.919  63.895  1.00  0.00      LL0  O  
ATOM   3853  H   GLN L  38     -35.820  -6.346  61.037  1.00  0.00      LL0  H  
ATOM   3854 HE21 GLN L  38     -37.478  -3.855  66.747  1.00  0.00      LL0  H  
ATOM   3855 HE22 GLN L  38     -38.033  -2.293  66.337  1.00  0.00      LL0  H  
ATOM   3856  N   LYS L  39     -37.402  -8.706  63.829  1.00  0.00      LL0  N  
ATOM   3857  CA  LYS L  39     -38.572  -9.547  64.075  1.00  0.00      LL0  C  
ATOM   3858  C   LYS L  39     -39.629  -8.764  64.845  1.00  0.00      LL0  C  
ATOM   3859  O   LYS L  39     -39.285  -7.889  65.632  1.00  0.00      LL0  O  
ATOM   3860  CB  LYS L  39     -38.139 -10.815  64.807  1.00  0.00      LL0  C  
ATOM   3861  CG  LYS L  39     -37.069 -11.606  64.057  1.00  0.00      LL0  C  
ATOM   3862  CD  LYS L  39     -36.741 -12.906  64.789  1.00  0.00      LL0  C  
ATOM   3863  CE  LYS L  39     -35.602 -13.697  64.150  1.00  0.00      LL0  C  
ATOM   3864  NZ  LYS L  39     -35.929 -14.040  62.763  1.00  0.00      LL0  N1+
ATOM   3865  H   LYS L  39     -36.545  -8.798  64.334  1.00  0.00      LL0  H  
ATOM   3866  HZ1 LYS L  39     -35.729 -13.264  62.104  1.00  0.00      LL0  H  
ATOM   3867  HZ2 LYS L  39     -35.380 -14.868  62.458  1.00  0.00      LL0  H  
ATOM   3868  HZ3 LYS L  39     -36.929 -14.301  62.647  1.00  0.00      LL0  H  
ATOM   3869  N   PRO L  40     -40.924  -9.049  64.563  1.00  0.00      LL0  N  
ATOM   3870  CA  PRO L  40     -42.003  -8.264  65.179  1.00  0.00      LL0  C  
ATOM   3871  C   PRO L  40     -41.855  -7.983  66.669  1.00  0.00      LL0  C  
ATOM   3872  O   PRO L  40     -41.904  -8.875  67.508  1.00  0.00      LL0  O  
ATOM   3873  CB  PRO L  40     -43.250  -9.075  64.817  1.00  0.00      LL0  C  
ATOM   3874  CG  PRO L  40     -42.906  -9.716  63.474  1.00  0.00      LL0  C  
ATOM   3875  CD  PRO L  40     -41.431 -10.061  63.638  1.00  0.00      LL0  C  
ATOM   3876  N   GLY L  41     -41.662  -6.681  66.942  1.00  0.00      LL0  N  
ATOM   3877  CA  GLY L  41     -41.564  -6.233  68.333  1.00  0.00      LL0  C  
ATOM   3878  C   GLY L  41     -40.306  -6.661  69.074  1.00  0.00      LL0  C  
ATOM   3879  O   GLY L  41     -40.281  -6.768  70.292  1.00  0.00      LL0  O  
ATOM   3880  H   GLY L  41     -41.522  -6.047  66.184  1.00  0.00      LL0  H  
ATOM   3881  N   GLN L  42     -39.260  -6.915  68.278  1.00  0.00      LL0  N  
ATOM   3882  CA  GLN L  42     -38.021  -7.403  68.871  1.00  0.00      LL0  C  
ATOM   3883  C   GLN L  42     -36.854  -6.549  68.424  1.00  0.00      LL0  C  
ATOM   3884  O   GLN L  42     -36.980  -5.689  67.558  1.00  0.00      LL0  O  
ATOM   3885  CB  GLN L  42     -37.815  -8.866  68.471  1.00  0.00      LL0  C  
ATOM   3886  CG  GLN L  42     -38.874  -9.786  69.081  1.00  0.00      LL0  C  
ATOM   3887  CD  GLN L  42     -39.013 -11.038  68.247  1.00  0.00      LL0  C  
ATOM   3888  NE2 GLN L  42     -40.248 -11.222  67.774  1.00  0.00      LL0  N  
ATOM   3889  OE1 GLN L  42     -38.082 -11.799  68.024  1.00  0.00      LL0  O  
ATOM   3890  H   GLN L  42     -39.306  -6.794  67.287  1.00  0.00      LL0  H  
ATOM   3891 HE21 GLN L  42     -40.959 -10.533  67.945  1.00  0.00      LL0  H  
ATOM   3892 HE22 GLN L  42     -40.459 -12.045  67.254  1.00  0.00      LL0  H  
ATOM   3893  N   ALA L  43     -35.701  -6.834  69.042  1.00  0.00      LL0  N  
ATOM   3894  CA  ALA L  43     -34.489  -6.168  68.572  1.00  0.00      LL0  C  
ATOM   3895  C   ALA L  43     -34.073  -6.673  67.199  1.00  0.00      LL0  C  
ATOM   3896  O   ALA L  43     -34.089  -7.869  66.927  1.00  0.00      LL0  O  
ATOM   3897  CB  ALA L  43     -33.343  -6.400  69.561  1.00  0.00      LL0  C  
ATOM   3898  H   ALA L  43     -35.659  -7.560  69.725  1.00  0.00      LL0  H  
ATOM   3899  N   PRO L  44     -33.719  -5.713  66.315  1.00  0.00      LL0  N  
ATOM   3900  CA  PRO L  44     -33.210  -6.094  64.993  1.00  0.00      LL0  C  
ATOM   3901  C   PRO L  44     -31.953  -6.946  65.066  1.00  0.00      LL0  C  
ATOM   3902  O   PRO L  44     -30.924  -6.502  65.555  1.00  0.00      LL0  O  
ATOM   3903  CB  PRO L  44     -32.937  -4.737  64.332  1.00  0.00      LL0  C  
ATOM   3904  CG  PRO L  44     -33.792  -3.720  65.085  1.00  0.00      LL0  C  
ATOM   3905  CD  PRO L  44     -33.797  -4.269  66.504  1.00  0.00      LL0  C  
ATOM   3906  N   ARG L  45     -32.054  -8.179  64.545  1.00  0.00      LL0  N  
ATOM   3907  CA  ARG L  45     -30.779  -8.886  64.431  1.00  0.00      LL0  C  
ATOM   3908  C   ARG L  45     -30.002  -8.410  63.218  1.00  0.00      LL0  C  
ATOM   3909  O   ARG L  45     -30.579  -8.113  62.176  1.00  0.00      LL0  O  
ATOM   3910  CB  ARG L  45     -30.951 -10.417  64.426  1.00  0.00      LL0  C  
ATOM   3911  CG  ARG L  45     -31.654 -11.018  63.202  1.00  0.00      LL0  C  
ATOM   3912  CD  ARG L  45     -31.626 -12.552  63.158  1.00  0.00      LL0  C  
ATOM   3913  NE  ARG L  45     -32.281 -13.029  61.941  1.00  0.00      LL0  N  
ATOM   3914  CZ  ARG L  45     -32.561 -14.328  61.701  1.00  0.00      LL0  C  
ATOM   3915  NH1 ARG L  45     -32.230 -15.290  62.552  1.00  0.00      LL0  N1+
ATOM   3916  NH2 ARG L  45     -33.217 -14.659  60.600  1.00  0.00      LL0  N  
ATOM   3917  H   ARG L  45     -32.910  -8.493  64.134  1.00  0.00      LL0  H  
ATOM   3918  HE  ARG L  45     -32.601 -12.347  61.281  1.00  0.00      LL0  H  
ATOM   3919 HH11 ARG L  45     -31.652 -15.143  63.350  1.00  0.00      LL0  H  
ATOM   3920 HH12 ARG L  45     -32.618 -16.213  62.376  1.00  0.00      LL0  H  
ATOM   3921 HH21 ARG L  45     -33.531 -14.012  59.906  1.00  0.00      LL0  H  
ATOM   3922 HH22 ARG L  45     -33.459 -15.627  60.432  1.00  0.00      LL0  H  
ATOM   3923  N   LEU L  46     -28.675  -8.353  63.382  1.00  0.00      LL0  N  
ATOM   3924  CA  LEU L  46     -27.896  -8.074  62.181  1.00  0.00      LL0  C  
ATOM   3925  C   LEU L  46     -27.882  -9.273  61.250  1.00  0.00      LL0  C  
ATOM   3926  O   LEU L  46     -27.641 -10.403  61.652  1.00  0.00      LL0  O  
ATOM   3927  CB  LEU L  46     -26.471  -7.639  62.542  1.00  0.00      LL0  C  
ATOM   3928  CG  LEU L  46     -25.656  -7.156  61.335  1.00  0.00      LL0  C  
ATOM   3929  CD1 LEU L  46     -26.235  -5.889  60.716  1.00  0.00      LL0  C  
ATOM   3930  CD2 LEU L  46     -24.180  -6.978  61.663  1.00  0.00      LL0  C  
ATOM   3931  H   LEU L  46     -28.241  -8.577  64.254  1.00  0.00      LL0  H  
ATOM   3932  N   LEU L  47     -28.176  -8.969  59.985  1.00  0.00      LL0  N  
ATOM   3933  CA  LEU L  47     -28.031 -10.006  58.971  1.00  0.00      LL0  C  
ATOM   3934  C   LEU L  47     -26.739  -9.856  58.208  1.00  0.00      LL0  C  
ATOM   3935  O   LEU L  47     -25.953 -10.780  58.055  1.00  0.00      LL0  O  
ATOM   3936  CB  LEU L  47     -29.169  -9.958  57.958  1.00  0.00      LL0  C  
ATOM   3937  CG  LEU L  47     -30.564 -10.114  58.541  1.00  0.00      LL0  C  
ATOM   3938  CD1 LEU L  47     -31.605  -9.829  57.466  1.00  0.00      LL0  C  
ATOM   3939  CD2 LEU L  47     -30.772 -11.477  59.200  1.00  0.00      LL0  C  
ATOM   3940  H   LEU L  47     -28.388  -8.017  59.766  1.00  0.00      LL0  H  
ATOM   3941  N   ILE L  48     -26.586  -8.632  57.692  1.00  0.00      LL0  N  
ATOM   3942  CA  ILE L  48     -25.495  -8.381  56.757  1.00  0.00      LL0  C  
ATOM   3943  C   ILE L  48     -24.677  -7.232  57.289  1.00  0.00      LL0  C  
ATOM   3944  O   ILE L  48     -25.241  -6.223  57.690  1.00  0.00      LL0  O  
ATOM   3945  CB  ILE L  48     -26.086  -8.039  55.374  1.00  0.00      LL0  C  
ATOM   3946  CG1 ILE L  48     -26.872  -9.221  54.797  1.00  0.00      LL0  C  
ATOM   3947  CG2 ILE L  48     -25.060  -7.495  54.375  1.00  0.00      LL0  C  
ATOM   3948  CD1 ILE L  48     -26.015 -10.446  54.480  1.00  0.00      LL0  C  
ATOM   3949  H   ILE L  48     -27.193  -7.883  57.962  1.00  0.00      LL0  H  
ATOM   3950  N   TYR L  49     -23.358  -7.427  57.278  1.00  0.00      LL0  N  
ATOM   3951  CA  TYR L  49     -22.497  -6.271  57.479  1.00  0.00      LL0  C  
ATOM   3952  C   TYR L  49     -21.616  -6.114  56.262  1.00  0.00      LL0  C  
ATOM   3953  O   TYR L  49     -21.606  -6.992  55.410  1.00  0.00      LL0  O  
ATOM   3954  CB  TYR L  49     -21.701  -6.370  58.792  1.00  0.00      LL0  C  
ATOM   3955  CG  TYR L  49     -20.855  -7.618  58.975  1.00  0.00      LL0  C  
ATOM   3956  CD1 TYR L  49     -21.106  -8.421  60.105  1.00  0.00      LL0  C  
ATOM   3957  CD2 TYR L  49     -19.816  -7.927  58.072  1.00  0.00      LL0  C  
ATOM   3958  CE1 TYR L  49     -20.272  -9.520  60.369  1.00  0.00      LL0  C  
ATOM   3959  CE2 TYR L  49     -18.989  -9.034  58.325  1.00  0.00      LL0  C  
ATOM   3960  CZ  TYR L  49     -19.219  -9.809  59.480  1.00  0.00      LL0  C  
ATOM   3961  OH  TYR L  49     -18.391 -10.879  59.751  1.00  0.00      LL0  O  
ATOM   3962  H   TYR L  49     -22.983  -8.246  56.839  1.00  0.00      LL0  H  
ATOM   3963  HH  TYR L  49     -17.991 -11.172  58.942  1.00  0.00      LL0  H  
ATOM   3964  N   ASP L  50     -20.878  -4.995  56.203  1.00  0.00      LL0  N  
ATOM   3965  CA  ASP L  50     -19.899  -4.835  55.120  1.00  0.00      LL0  C  
ATOM   3966  C   ASP L  50     -20.409  -5.185  53.726  1.00  0.00      LL0  C  
ATOM   3967  O   ASP L  50     -19.847  -6.000  53.001  1.00  0.00      LL0  O  
ATOM   3968  CB  ASP L  50     -18.601  -5.588  55.444  1.00  0.00      LL0  C  
ATOM   3969  CG  ASP L  50     -17.407  -4.653  55.419  1.00  0.00      LL0  C  
ATOM   3970  OD1 ASP L  50     -16.647  -4.627  56.383  1.00  0.00      LL0  O  
ATOM   3971  OD2 ASP L  50     -17.200  -3.952  54.435  1.00  0.00      LL0  O1-
ATOM   3972  H   ASP L  50     -20.930  -4.311  56.934  1.00  0.00      LL0  H  
ATOM   3973  N   ALA L  51     -21.552  -4.535  53.417  1.00  0.00      LL0  N  
ATOM   3974  CA  ALA L  51     -22.233  -4.608  52.119  1.00  0.00      LL0  C  
ATOM   3975  C   ALA L  51     -22.737  -5.975  51.668  1.00  0.00      LL0  C  
ATOM   3976  O   ALA L  51     -23.932  -6.239  51.615  1.00  0.00      LL0  O  
ATOM   3977  CB  ALA L  51     -21.394  -3.959  51.008  1.00  0.00      LL0  C  
ATOM   3978  H   ALA L  51     -21.999  -4.050  54.172  1.00  0.00      LL0  H  
ATOM   3979  N   SER L  52     -21.777  -6.832  51.323  1.00  0.00      LL0  N  
ATOM   3980  CA  SER L  52     -22.117  -8.184  50.898  1.00  0.00      LL0  C  
ATOM   3981  C   SER L  52     -22.152  -9.181  52.049  1.00  0.00      LL0  C  
ATOM   3982  O   SER L  52     -22.864 -10.184  52.046  1.00  0.00      LL0  O  
ATOM   3983  CB  SER L  52     -21.084  -8.578  49.843  1.00  0.00      LL0  C  
ATOM   3984  OG  SER L  52     -19.804  -8.076  50.260  1.00  0.00      LL0  O  
ATOM   3985  H   SER L  52     -20.804  -6.601  51.404  1.00  0.00      LL0  H  
ATOM   3986  HG  SER L  52     -19.231  -8.040  49.498  1.00  0.00      LL0  H  
ATOM   3987  N   ASN L  53     -21.289  -8.862  53.024  1.00  0.00      LL0  N  
ATOM   3988  CA  ASN L  53     -20.862  -9.871  53.989  1.00  0.00      LL0  C  
ATOM   3989  C   ASN L  53     -21.904 -10.245  55.018  1.00  0.00      LL0  C  
ATOM   3990  O   ASN L  53     -22.813  -9.499  55.355  1.00  0.00      LL0  O  
ATOM   3991  CB  ASN L  53     -19.567  -9.426  54.670  1.00  0.00      LL0  C  
ATOM   3992  CG  ASN L  53     -18.412  -9.557  53.704  1.00  0.00      LL0  C  
ATOM   3993  ND2 ASN L  53     -18.114  -8.439  53.032  1.00  0.00      LL0  N  
ATOM   3994  OD1 ASN L  53     -17.825 -10.622  53.564  1.00  0.00      LL0  O  
ATOM   3995  H   ASN L  53     -20.914  -7.935  53.066  1.00  0.00      LL0  H  
ATOM   3996 HD21 ASN L  53     -17.388  -8.445  52.346  1.00  0.00      LL0  H  
ATOM   3997 HD22 ASN L  53     -18.600  -7.570  53.156  1.00  0.00      LL0  H  
ATOM   3998  N   ARG L  54     -21.755 -11.476  55.513  1.00  0.00      LL0  N  
ATOM   3999  CA  ARG L  54     -22.784 -11.861  56.468  1.00  0.00      LL0  C  
ATOM   4000  C   ARG L  54     -22.320 -11.786  57.905  1.00  0.00      LL0  C  
ATOM   4001  O   ARG L  54     -21.140 -11.922  58.195  1.00  0.00      LL0  O  
ATOM   4002  CB  ARG L  54     -23.346 -13.235  56.123  1.00  0.00      LL0  C  
ATOM   4003  CG  ARG L  54     -24.828 -13.288  56.481  1.00  0.00      LL0  C  
ATOM   4004  CD  ARG L  54     -25.472 -14.638  56.243  1.00  0.00      LL0  C  
ATOM   4005  NE  ARG L  54     -25.366 -15.041  54.852  1.00  0.00      LL0  N  
ATOM   4006  CZ  ARG L  54     -24.880 -16.249  54.535  1.00  0.00      LL0  C  
ATOM   4007  NH1 ARG L  54     -24.503 -17.100  55.491  1.00  0.00      LL0  N1+
ATOM   4008  NH2 ARG L  54     -24.801 -16.562  53.248  1.00  0.00      LL0  N  
ATOM   4009  H   ARG L  54     -20.943 -12.026  55.330  1.00  0.00      LL0  H  
ATOM   4010  HE  ARG L  54     -25.680 -14.417  54.132  1.00  0.00      LL0  H  
ATOM   4011 HH11 ARG L  54     -24.709 -16.892  56.458  1.00  0.00      LL0  H  
ATOM   4012 HH12 ARG L  54     -24.032 -17.955  55.286  1.00  0.00      LL0  H  
ATOM   4013 HH21 ARG L  54     -25.180 -15.910  52.579  1.00  0.00      LL0  H  
ATOM   4014 HH22 ARG L  54     -24.435 -17.423  52.898  1.00  0.00      LL0  H  
ATOM   4015  N   ALA L  55     -23.304 -11.552  58.780  1.00  0.00      LL0  N  
ATOM   4016  CA  ALA L  55     -23.007 -11.514  60.203  1.00  0.00      LL0  C  
ATOM   4017  C   ALA L  55     -22.877 -12.886  60.833  1.00  0.00      LL0  C  
ATOM   4018  O   ALA L  55     -23.177 -13.921  60.242  1.00  0.00      LL0  O  
ATOM   4019  CB  ALA L  55     -24.084 -10.720  60.943  1.00  0.00      LL0  C  
ATOM   4020  H   ALA L  55     -24.248 -11.489  58.456  1.00  0.00      LL0  H  
ATOM   4021  N   THR L  56     -22.423 -12.821  62.089  1.00  0.00      LL0  N  
ATOM   4022  CA  THR L  56     -22.193 -13.972  62.957  1.00  0.00      LL0  C  
ATOM   4023  C   THR L  56     -23.186 -15.126  62.878  1.00  0.00      LL0  C  
ATOM   4024  O   THR L  56     -24.197 -15.172  63.565  1.00  0.00      LL0  O  
ATOM   4025  CB  THR L  56     -22.077 -13.433  64.384  1.00  0.00      LL0  C  
ATOM   4026  CG2 THR L  56     -21.324 -14.386  65.317  1.00  0.00      LL0  C  
ATOM   4027  OG1 THR L  56     -21.448 -12.142  64.351  1.00  0.00      LL0  O  
ATOM   4028  H   THR L  56     -22.147 -11.938  62.471  1.00  0.00      LL0  H  
ATOM   4029  HG1 THR L  56     -21.529 -11.774  65.223  1.00  0.00      LL0  H  
ATOM   4030  N   GLY L  57     -22.822 -16.084  62.013  1.00  0.00      LL0  N  
ATOM   4031  CA  GLY L  57     -23.594 -17.327  61.976  1.00  0.00      LL0  C  
ATOM   4032  C   GLY L  57     -24.965 -17.238  61.322  1.00  0.00      LL0  C  
ATOM   4033  O   GLY L  57     -25.770 -18.159  61.380  1.00  0.00      LL0  O  
ATOM   4034  H   GLY L  57     -22.103 -15.875  61.352  1.00  0.00      LL0  H  
ATOM   4035  N   ILE L  58     -25.204 -16.092  60.669  1.00  0.00      LL0  N  
ATOM   4036  CA  ILE L  58     -26.507 -15.941  60.024  1.00  0.00      LL0  C  
ATOM   4037  C   ILE L  58     -26.652 -16.914  58.847  1.00  0.00      LL0  C  
ATOM   4038  O   ILE L  58     -25.739 -17.088  58.037  1.00  0.00      LL0  O  
ATOM   4039  CB  ILE L  58     -26.701 -14.450  59.666  1.00  0.00      LL0  C  
ATOM   4040  CG1 ILE L  58     -26.605 -13.598  60.937  1.00  0.00      LL0  C  
ATOM   4041  CG2 ILE L  58     -27.996 -14.130  58.915  1.00  0.00      LL0  C  
ATOM   4042  CD1 ILE L  58     -27.734 -13.851  61.941  1.00  0.00      LL0  C  
ATOM   4043  H   ILE L  58     -24.492 -15.393  60.585  1.00  0.00      LL0  H  
ATOM   4044  N   PRO L  59     -27.827 -17.601  58.823  1.00  0.00      LL0  N  
ATOM   4045  CA  PRO L  59     -28.085 -18.657  57.837  1.00  0.00      LL0  C  
ATOM   4046  C   PRO L  59     -27.612 -18.432  56.410  1.00  0.00      LL0  C  
ATOM   4047  O   PRO L  59     -27.646 -17.346  55.841  1.00  0.00      LL0  O  
ATOM   4048  CB  PRO L  59     -29.596 -18.866  57.957  1.00  0.00      LL0  C  
ATOM   4049  CG  PRO L  59     -29.888 -18.604  59.431  1.00  0.00      LL0  C  
ATOM   4050  CD  PRO L  59     -28.939 -17.460  59.765  1.00  0.00      LL0  C  
ATOM   4051  N   ALA L  60     -27.171 -19.569  55.841  1.00  0.00      LL0  N  
ATOM   4052  CA  ALA L  60     -26.577 -19.586  54.500  1.00  0.00      LL0  C  
ATOM   4053  C   ALA L  60     -27.330 -18.843  53.406  1.00  0.00      LL0  C  
ATOM   4054  O   ALA L  60     -26.742 -18.282  52.493  1.00  0.00      LL0  O  
ATOM   4055  CB  ALA L  60     -26.349 -21.026  54.041  1.00  0.00      LL0  C  
ATOM   4056  H   ALA L  60     -27.176 -20.396  56.402  1.00  0.00      LL0  H  
ATOM   4057  N   ARG L  61     -28.657 -18.855  53.566  1.00  0.00      LL0  N  
ATOM   4058  CA  ARG L  61     -29.539 -18.237  52.579  1.00  0.00      LL0  C  
ATOM   4059  C   ARG L  61     -29.374 -16.741  52.302  1.00  0.00      LL0  C  
ATOM   4060  O   ARG L  61     -29.730 -16.255  51.233  1.00  0.00      LL0  O  
ATOM   4061  CB  ARG L  61     -30.982 -18.600  52.942  1.00  0.00      LL0  C  
ATOM   4062  CG  ARG L  61     -31.395 -18.070  54.316  1.00  0.00      LL0  C  
ATOM   4063  CD  ARG L  61     -32.660 -18.727  54.855  1.00  0.00      LL0  C  
ATOM   4064  NE  ARG L  61     -33.097 -18.057  56.075  1.00  0.00      LL0  N  
ATOM   4065  CZ  ARG L  61     -33.351 -18.725  57.215  1.00  0.00      LL0  C  
ATOM   4066  NH1 ARG L  61     -33.051 -20.014  57.313  1.00  0.00      LL0  N1+
ATOM   4067  NH2 ARG L  61     -33.932 -18.098  58.229  1.00  0.00      LL0  N  
ATOM   4068  H   ARG L  61     -29.035 -19.340  54.351  1.00  0.00      LL0  H  
ATOM   4069  HE  ARG L  61     -33.399 -17.098  56.034  1.00  0.00      LL0  H  
ATOM   4070 HH11 ARG L  61     -32.571 -20.521  56.608  1.00  0.00      LL0  H  
ATOM   4071 HH12 ARG L  61     -33.383 -20.536  58.120  1.00  0.00      LL0  H  
ATOM   4072 HH21 ARG L  61     -34.235 -17.136  58.134  1.00  0.00      LL0  H  
ATOM   4073 HH22 ARG L  61     -34.114 -18.578  59.099  1.00  0.00      LL0  H  
ATOM   4074  N   PHE L  62     -28.843 -16.021  53.306  1.00  0.00      LL0  N  
ATOM   4075  CA  PHE L  62     -28.767 -14.570  53.120  1.00  0.00      LL0  C  
ATOM   4076  C   PHE L  62     -27.586 -14.135  52.272  1.00  0.00      LL0  C  
ATOM   4077  O   PHE L  62     -26.496 -14.695  52.349  1.00  0.00      LL0  O  
ATOM   4078  CB  PHE L  62     -28.686 -13.831  54.460  1.00  0.00      LL0  C  
ATOM   4079  CG  PHE L  62     -29.901 -14.055  55.327  1.00  0.00      LL0  C  
ATOM   4080  CD1 PHE L  62     -30.940 -13.101  55.307  1.00  0.00      LL0  C  
ATOM   4081  CD2 PHE L  62     -29.972 -15.194  56.158  1.00  0.00      LL0  C  
ATOM   4082  CE1 PHE L  62     -32.059 -13.280  56.141  1.00  0.00      LL0  C  
ATOM   4083  CE2 PHE L  62     -31.090 -15.375  56.994  1.00  0.00      LL0  C  
ATOM   4084  CZ  PHE L  62     -32.118 -14.411  56.980  1.00  0.00      LL0  C  
ATOM   4085  H   PHE L  62     -28.470 -16.469  54.121  1.00  0.00      LL0  H  
ATOM   4086  N   SER L  63     -27.834 -13.080  51.494  1.00  0.00      LL0  N  
ATOM   4087  CA  SER L  63     -26.752 -12.531  50.684  1.00  0.00      LL0  C  
ATOM   4088  C   SER L  63     -26.891 -11.032  50.488  1.00  0.00      LL0  C  
ATOM   4089  O   SER L  63     -27.826 -10.540  49.860  1.00  0.00      LL0  O  
ATOM   4090  CB  SER L  63     -26.665 -13.295  49.354  1.00  0.00      LL0  C  
ATOM   4091  OG  SER L  63     -27.974 -13.554  48.825  1.00  0.00      LL0  O  
ATOM   4092  H   SER L  63     -28.768 -12.732  51.387  1.00  0.00      LL0  H  
ATOM   4093  HG  SER L  63     -28.531 -13.825  49.551  1.00  0.00      LL0  H  
ATOM   4094  N   GLY L  64     -25.930 -10.314  51.086  1.00  0.00      LL0  N  
ATOM   4095  CA  GLY L  64     -25.964  -8.871  50.878  1.00  0.00      LL0  C  
ATOM   4096  C   GLY L  64     -25.411  -8.566  49.511  1.00  0.00      LL0  C  
ATOM   4097  O   GLY L  64     -24.535  -9.263  49.011  1.00  0.00      LL0  O  
ATOM   4098  H   GLY L  64     -25.102 -10.724  51.472  1.00  0.00      LL0  H  
ATOM   4099  N   SER L  65     -26.006  -7.550  48.897  1.00  0.00      LL0  N  
ATOM   4100  CA  SER L  65     -25.632  -7.307  47.514  1.00  0.00      LL0  C  
ATOM   4101  C   SER L  65     -25.763  -5.836  47.170  1.00  0.00      LL0  C  
ATOM   4102  O   SER L  65     -26.302  -5.055  47.945  1.00  0.00      LL0  O  
ATOM   4103  CB  SER L  65     -26.453  -8.232  46.594  1.00  0.00      LL0  C  
ATOM   4104  OG  SER L  65     -27.695  -8.629  47.209  1.00  0.00      LL0  O  
ATOM   4105  H   SER L  65     -26.722  -6.993  49.324  1.00  0.00      LL0  H  
ATOM   4106  HG  SER L  65     -27.464  -9.049  48.034  1.00  0.00      LL0  H  
ATOM   4107  N   GLY L  66     -25.260  -5.495  45.975  1.00  0.00      LL0  N  
ATOM   4108  CA  GLY L  66     -25.390  -4.098  45.568  1.00  0.00      LL0  C  
ATOM   4109  C   GLY L  66     -24.215  -3.245  46.005  1.00  0.00      LL0  C  
ATOM   4110  O   GLY L  66     -23.366  -3.667  46.783  1.00  0.00      LL0  O  
ATOM   4111  H   GLY L  66     -24.681  -6.128  45.467  1.00  0.00      LL0  H  
ATOM   4112  N   SER L  67     -24.182  -2.039  45.432  1.00  0.00      LL0  N  
ATOM   4113  CA  SER L  67     -23.129  -1.078  45.727  1.00  0.00      LL0  C  
ATOM   4114  C   SER L  67     -23.600   0.328  45.396  1.00  0.00      LL0  C  
ATOM   4115  O   SER L  67     -24.479   0.533  44.567  1.00  0.00      LL0  O  
ATOM   4116  CB  SER L  67     -21.862  -1.396  44.925  1.00  0.00      LL0  C  
ATOM   4117  OG  SER L  67     -21.538  -2.791  45.008  1.00  0.00      LL0  O  
ATOM   4118  H   SER L  67     -24.972  -1.723  44.905  1.00  0.00      LL0  H  
ATOM   4119  HG  SER L  67     -21.806  -3.099  45.872  1.00  0.00      LL0  H  
ATOM   4120  N   GLY L  68     -22.955   1.298  46.058  1.00  0.00      LL0  N  
ATOM   4121  CA  GLY L  68     -23.211   2.678  45.652  1.00  0.00      LL0  C  
ATOM   4122  C   GLY L  68     -24.562   3.211  46.083  1.00  0.00      LL0  C  
ATOM   4123  O   GLY L  68     -24.793   3.516  47.244  1.00  0.00      LL0  O  
ATOM   4124  H   GLY L  68     -22.376   1.095  46.845  1.00  0.00      LL0  H  
ATOM   4125  N   THR L  69     -25.445   3.303  45.085  1.00  0.00      LL0  N  
ATOM   4126  CA  THR L  69     -26.825   3.670  45.390  1.00  0.00      LL0  C  
ATOM   4127  C   THR L  69     -27.681   2.460  45.712  1.00  0.00      LL0  C  
ATOM   4128  O   THR L  69     -28.597   2.485  46.528  1.00  0.00      LL0  O  
ATOM   4129  CB  THR L  69     -27.401   4.406  44.184  1.00  0.00      LL0  C  
ATOM   4130  CG2 THR L  69     -26.869   5.840  44.120  1.00  0.00      LL0  C  
ATOM   4131  OG1 THR L  69     -27.062   3.699  42.976  1.00  0.00      LL0  O  
ATOM   4132  H   THR L  69     -25.220   3.025  44.151  1.00  0.00      LL0  H  
ATOM   4133  HG1 THR L  69     -27.746   3.038  42.830  1.00  0.00      LL0  H  
ATOM   4134  N   ASP L  70     -27.340   1.400  44.973  1.00  0.00      LL0  N  
ATOM   4135  CA  ASP L  70     -28.230   0.254  44.923  1.00  0.00      LL0  C  
ATOM   4136  C   ASP L  70     -27.802  -0.791  45.899  1.00  0.00      LL0  C  
ATOM   4137  O   ASP L  70     -26.661  -1.229  45.905  1.00  0.00      LL0  O  
ATOM   4138  CB  ASP L  70     -28.230  -0.334  43.516  1.00  0.00      LL0  C  
ATOM   4139  CG  ASP L  70     -29.283   0.361  42.689  1.00  0.00      LL0  C  
ATOM   4140  OD1 ASP L  70     -30.225  -0.305  42.268  1.00  0.00      LL0  O  
ATOM   4141  OD2 ASP L  70     -29.217   1.578  42.512  1.00  0.00      LL0  O1-
ATOM   4142  H   ASP L  70     -26.477   1.362  44.471  1.00  0.00      LL0  H  
ATOM   4143  N   PHE L  71     -28.760  -1.178  46.732  1.00  0.00      LL0  N  
ATOM   4144  CA  PHE L  71     -28.422  -2.253  47.647  1.00  0.00      LL0  C  
ATOM   4145  C   PHE L  71     -29.487  -3.311  47.626  1.00  0.00      LL0  C  
ATOM   4146  O   PHE L  71     -30.636  -3.060  47.282  1.00  0.00      LL0  O  
ATOM   4147  CB  PHE L  71     -28.205  -1.714  49.057  1.00  0.00      LL0  C  
ATOM   4148  CG  PHE L  71     -27.018  -0.781  49.079  1.00  0.00      LL0  C  
ATOM   4149  CD1 PHE L  71     -27.238   0.614  49.094  1.00  0.00      LL0  C  
ATOM   4150  CD2 PHE L  71     -25.712  -1.320  49.077  1.00  0.00      LL0  C  
ATOM   4151  CE1 PHE L  71     -26.132   1.484  49.106  1.00  0.00      LL0  C  
ATOM   4152  CE2 PHE L  71     -24.607  -0.449  49.089  1.00  0.00      LL0  C  
ATOM   4153  CZ  PHE L  71     -24.829   0.943  49.103  1.00  0.00      LL0  C  
ATOM   4154  H   PHE L  71     -29.671  -0.764  46.712  1.00  0.00      LL0  H  
ATOM   4155  N   THR L  72     -29.050  -4.505  48.007  1.00  0.00      LL0  N  
ATOM   4156  CA  THR L  72     -29.921  -5.641  47.776  1.00  0.00      LL0  C  
ATOM   4157  C   THR L  72     -29.766  -6.648  48.897  1.00  0.00      LL0  C  
ATOM   4158  O   THR L  72     -28.711  -6.768  49.516  1.00  0.00      LL0  O  
ATOM   4159  CB  THR L  72     -29.584  -6.254  46.406  1.00  0.00      LL0  C  
ATOM   4160  CG2 THR L  72     -30.714  -7.112  45.831  1.00  0.00      LL0  C  
ATOM   4161  OG1 THR L  72     -29.203  -5.230  45.474  1.00  0.00      LL0  O  
ATOM   4162  H   THR L  72     -28.097  -4.642  48.272  1.00  0.00      LL0  H  
ATOM   4163  HG1 THR L  72     -29.151  -5.638  44.621  1.00  0.00      LL0  H  
ATOM   4164  N   LEU L  73     -30.867  -7.361  49.141  1.00  0.00      LL0  N  
ATOM   4165  CA  LEU L  73     -30.789  -8.503  50.035  1.00  0.00      LL0  C  
ATOM   4166  C   LEU L  73     -31.462  -9.682  49.383  1.00  0.00      LL0  C  
ATOM   4167  O   LEU L  73     -32.680  -9.744  49.265  1.00  0.00      LL0  O  
ATOM   4168  CB  LEU L  73     -31.440  -8.187  51.384  1.00  0.00      LL0  C  
ATOM   4169  CG  LEU L  73     -31.386  -9.320  52.415  1.00  0.00      LL0  C  
ATOM   4170  CD1 LEU L  73     -29.968  -9.839  52.663  1.00  0.00      LL0  C  
ATOM   4171  CD2 LEU L  73     -32.076  -8.911  53.714  1.00  0.00      LL0  C  
ATOM   4172  H   LEU L  73     -31.717  -7.126  48.668  1.00  0.00      LL0  H  
ATOM   4173  N   THR L  74     -30.615 -10.617  48.956  1.00  0.00      LL0  N  
ATOM   4174  CA  THR L  74     -31.228 -11.878  48.577  1.00  0.00      LL0  C  
ATOM   4175  C   THR L  74     -31.283 -12.831  49.757  1.00  0.00      LL0  C  
ATOM   4176  O   THR L  74     -30.276 -13.310  50.266  1.00  0.00      LL0  O  
ATOM   4177  CB  THR L  74     -30.497 -12.471  47.367  1.00  0.00      LL0  C  
ATOM   4178  CG2 THR L  74     -30.931 -13.903  47.036  1.00  0.00      LL0  C  
ATOM   4179  OG1 THR L  74     -30.672 -11.605  46.229  1.00  0.00      LL0  O  
ATOM   4180  H   THR L  74     -29.629 -10.535  49.122  1.00  0.00      LL0  H  
ATOM   4181  HG1 THR L  74     -30.256 -10.788  46.495  1.00  0.00      LL0  H  
ATOM   4182  N   ILE L  75     -32.525 -13.086  50.164  1.00  0.00      LL0  N  
ATOM   4183  CA  ILE L  75     -32.739 -14.268  50.985  1.00  0.00      LL0  C  
ATOM   4184  C   ILE L  75     -33.241 -15.353  50.058  1.00  0.00      LL0  C  
ATOM   4185  O   ILE L  75     -34.368 -15.320  49.581  1.00  0.00      LL0  O  
ATOM   4186  CB  ILE L  75     -33.749 -14.003  52.101  1.00  0.00      LL0  C  
ATOM   4187  CG1 ILE L  75     -33.518 -12.638  52.753  1.00  0.00      LL0  C  
ATOM   4188  CG2 ILE L  75     -33.733 -15.146  53.120  1.00  0.00      LL0  C  
ATOM   4189  CD1 ILE L  75     -34.634 -12.253  53.722  1.00  0.00      LL0  C  
ATOM   4190  H   ILE L  75     -33.297 -12.623  49.724  1.00  0.00      LL0  H  
ATOM   4191  N   SER L  76     -32.319 -16.277  49.769  1.00  0.00      LL0  N  
ATOM   4192  CA  SER L  76     -32.567 -17.204  48.663  1.00  0.00      LL0  C  
ATOM   4193  C   SER L  76     -33.827 -18.050  48.759  1.00  0.00      LL0  C  
ATOM   4194  O   SER L  76     -34.478 -18.342  47.765  1.00  0.00      LL0  O  
ATOM   4195  CB  SER L  76     -31.323 -18.059  48.419  1.00  0.00      LL0  C  
ATOM   4196  OG  SER L  76     -30.617 -18.243  49.652  1.00  0.00      LL0  O  
ATOM   4197  H   SER L  76     -31.455 -16.292  50.274  1.00  0.00      LL0  H  
ATOM   4198  HG  SER L  76     -30.033 -17.495  49.755  1.00  0.00      LL0  H  
ATOM   4199  N   SER L  77     -34.148 -18.398  50.009  1.00  0.00      LL0  N  
ATOM   4200  CA  SER L  77     -35.437 -19.027  50.253  1.00  0.00      LL0  C  
ATOM   4201  C   SER L  77     -35.890 -18.621  51.636  1.00  0.00      LL0  C  
ATOM   4202  O   SER L  77     -35.074 -18.436  52.533  1.00  0.00      LL0  O  
ATOM   4203  CB  SER L  77     -35.319 -20.547  50.109  1.00  0.00      LL0  C  
ATOM   4204  OG  SER L  77     -36.614 -21.150  50.047  1.00  0.00      LL0  O  
ATOM   4205  H   SER L  77     -33.564 -18.183  50.790  1.00  0.00      LL0  H  
ATOM   4206  HG  SER L  77     -36.991 -20.900  49.203  1.00  0.00      LL0  H  
ATOM   4207  N   LEU L  78     -37.208 -18.449  51.758  1.00  0.00      LL0  N  
ATOM   4208  CA  LEU L  78     -37.720 -17.947  53.028  1.00  0.00      LL0  C  
ATOM   4209  C   LEU L  78     -38.088 -19.004  54.036  1.00  0.00      LL0  C  
ATOM   4210  O   LEU L  78     -38.973 -19.826  53.826  1.00  0.00      LL0  O  
ATOM   4211  CB  LEU L  78     -38.912 -17.034  52.785  1.00  0.00      LL0  C  
ATOM   4212  CG  LEU L  78     -38.475 -15.764  52.072  1.00  0.00      LL0  C  
ATOM   4213  CD1 LEU L  78     -39.668 -14.928  51.635  1.00  0.00      LL0  C  
ATOM   4214  CD2 LEU L  78     -37.477 -14.977  52.916  1.00  0.00      LL0  C  
ATOM   4215  H   LEU L  78     -37.787 -18.569  50.950  1.00  0.00      LL0  H  
ATOM   4216  N   GLU L  79     -37.385 -18.916  55.163  1.00  0.00      LL0  N  
ATOM   4217  CA  GLU L  79     -37.795 -19.724  56.305  1.00  0.00      LL0  C  
ATOM   4218  C   GLU L  79     -38.716 -18.875  57.165  1.00  0.00      LL0  C  
ATOM   4219  O   GLU L  79     -38.523 -17.670  57.263  1.00  0.00      LL0  O  
ATOM   4220  CB  GLU L  79     -36.516 -20.135  57.029  1.00  0.00      LL0  C  
ATOM   4221  CG  GLU L  79     -36.602 -21.085  58.226  1.00  0.00      LL0  C  
ATOM   4222  CD  GLU L  79     -35.191 -21.293  58.725  1.00  0.00      LL0  C  
ATOM   4223  OE1 GLU L  79     -34.507 -22.187  58.240  1.00  0.00      LL0  O  
ATOM   4224  OE2 GLU L  79     -34.712 -20.484  59.512  1.00  0.00      LL0  O1-
ATOM   4225  H   GLU L  79     -36.711 -18.183  55.278  1.00  0.00      LL0  H  
ATOM   4226  N   PRO L  80     -39.747 -19.509  57.780  1.00  0.00      LL0  N  
ATOM   4227  CA  PRO L  80     -40.657 -18.772  58.672  1.00  0.00      LL0  C  
ATOM   4228  C   PRO L  80     -40.057 -17.706  59.587  1.00  0.00      LL0  C  
ATOM   4229  O   PRO L  80     -40.599 -16.617  59.732  1.00  0.00      LL0  O  
ATOM   4230  CB  PRO L  80     -41.382 -19.902  59.406  1.00  0.00      LL0  C  
ATOM   4231  CG  PRO L  80     -41.472 -21.013  58.362  1.00  0.00      LL0  C  
ATOM   4232  CD  PRO L  80     -40.134 -20.911  57.638  1.00  0.00      LL0  C  
ATOM   4233  N   GLU L  81     -38.900 -18.037  60.194  1.00  0.00      LL0  N  
ATOM   4234  CA  GLU L  81     -38.329 -17.055  61.121  1.00  0.00      LL0  C  
ATOM   4235  C   GLU L  81     -37.957 -15.693  60.541  1.00  0.00      LL0  C  
ATOM   4236  O   GLU L  81     -37.796 -14.714  61.265  1.00  0.00      LL0  O  
ATOM   4237  CB  GLU L  81     -37.151 -17.639  61.915  1.00  0.00      LL0  C  
ATOM   4238  CG  GLU L  81     -35.878 -17.899  61.095  1.00  0.00      LL0  C  
ATOM   4239  CD  GLU L  81     -34.659 -17.175  61.658  1.00  0.00      LL0  C  
ATOM   4240  OE1 GLU L  81     -34.766 -16.440  62.634  1.00  0.00      LL0  O  
ATOM   4241  OE2 GLU L  81     -33.576 -17.301  61.095  1.00  0.00      LL0  O1-
ATOM   4242  H   GLU L  81     -38.440 -18.904  60.005  1.00  0.00      LL0  H  
ATOM   4243  N   ASP L  82     -37.821 -15.669  59.211  1.00  0.00      LL0  N  
ATOM   4244  CA  ASP L  82     -37.422 -14.425  58.563  1.00  0.00      LL0  C  
ATOM   4245  C   ASP L  82     -38.525 -13.416  58.335  1.00  0.00      LL0  C  
ATOM   4246  O   ASP L  82     -38.268 -12.265  57.993  1.00  0.00      LL0  O  
ATOM   4247  CB  ASP L  82     -36.722 -14.700  57.231  1.00  0.00      LL0  C  
ATOM   4248  CG  ASP L  82     -35.399 -15.417  57.421  1.00  0.00      LL0  C  
ATOM   4249  OD1 ASP L  82     -34.746 -15.276  58.454  1.00  0.00      LL0  O  
ATOM   4250  OD2 ASP L  82     -35.005 -16.133  56.516  1.00  0.00      LL0  O1-
ATOM   4251  H   ASP L  82     -37.959 -16.485  58.651  1.00  0.00      LL0  H  
ATOM   4252  N   PHE L  83     -39.771 -13.875  58.520  1.00  0.00      LL0  N  
ATOM   4253  CA  PHE L  83     -40.859 -12.922  58.306  1.00  0.00      LL0  C  
ATOM   4254  C   PHE L  83     -40.905 -11.866  59.395  1.00  0.00      LL0  C  
ATOM   4255  O   PHE L  83     -41.081 -12.146  60.575  1.00  0.00      LL0  O  
ATOM   4256  CB  PHE L  83     -42.184 -13.664  58.126  1.00  0.00      LL0  C  
ATOM   4257  CG  PHE L  83     -42.123 -14.495  56.861  1.00  0.00      LL0  C  
ATOM   4258  CD1 PHE L  83     -41.752 -15.856  56.930  1.00  0.00      LL0  C  
ATOM   4259  CD2 PHE L  83     -42.438 -13.893  55.625  1.00  0.00      LL0  C  
ATOM   4260  CE1 PHE L  83     -41.697 -16.624  55.751  1.00  0.00      LL0  C  
ATOM   4261  CE2 PHE L  83     -42.386 -14.657  54.444  1.00  0.00      LL0  C  
ATOM   4262  CZ  PHE L  83     -42.019 -16.016  54.519  1.00  0.00      LL0  C  
ATOM   4263  H   PHE L  83     -39.949 -14.788  58.891  1.00  0.00      LL0  H  
ATOM   4264  N   ALA L  84     -40.630 -10.640  58.931  1.00  0.00      LL0  N  
ATOM   4265  CA  ALA L  84     -40.185  -9.587  59.836  1.00  0.00      LL0  C  
ATOM   4266  C   ALA L  84     -40.008  -8.301  59.064  1.00  0.00      LL0  C  
ATOM   4267  O   ALA L  84     -40.077  -8.284  57.842  1.00  0.00      LL0  O  
ATOM   4268  CB  ALA L  84     -38.828  -9.945  60.445  1.00  0.00      LL0  C  
ATOM   4269  H   ALA L  84     -40.656 -10.461  57.946  1.00  0.00      LL0  H  
ATOM   4270  N   VAL L  85     -39.769  -7.222  59.818  1.00  0.00      LL0  N  
ATOM   4271  CA  VAL L  85     -39.456  -5.976  59.127  1.00  0.00      LL0  C  
ATOM   4272  C   VAL L  85     -37.959  -5.879  58.880  1.00  0.00      LL0  C  
ATOM   4273  O   VAL L  85     -37.148  -6.268  59.710  1.00  0.00      LL0  O  
ATOM   4274  CB  VAL L  85     -39.978  -4.772  59.929  1.00  0.00      LL0  C  
ATOM   4275  CG1 VAL L  85     -39.904  -3.470  59.125  1.00  0.00      LL0  C  
ATOM   4276  CG2 VAL L  85     -41.405  -5.019  60.427  1.00  0.00      LL0  C  
ATOM   4277  H   VAL L  85     -39.619  -7.308  60.803  1.00  0.00      LL0  H  
ATOM   4278  N   TYR L  86     -37.619  -5.364  57.700  1.00  0.00      LL0  N  
ATOM   4279  CA  TYR L  86     -36.208  -5.202  57.376  1.00  0.00      LL0  C  
ATOM   4280  C   TYR L  86     -35.843  -3.748  57.317  1.00  0.00      LL0  C  
ATOM   4281  O   TYR L  86     -36.654  -2.924  56.908  1.00  0.00      LL0  O  
ATOM   4282  CB  TYR L  86     -35.889  -5.826  56.021  1.00  0.00      LL0  C  
ATOM   4283  CG  TYR L  86     -35.981  -7.327  56.105  1.00  0.00      LL0  C  
ATOM   4284  CD1 TYR L  86     -34.783  -8.058  56.200  1.00  0.00      LL0  C  
ATOM   4285  CD2 TYR L  86     -37.245  -7.950  56.092  1.00  0.00      LL0  C  
ATOM   4286  CE1 TYR L  86     -34.854  -9.453  56.311  1.00  0.00      LL0  C  
ATOM   4287  CE2 TYR L  86     -37.313  -9.342  56.224  1.00  0.00      LL0  C  
ATOM   4288  CZ  TYR L  86     -36.116 -10.071  56.338  1.00  0.00      LL0  C  
ATOM   4289  OH  TYR L  86     -36.165 -11.437  56.492  1.00  0.00      LL0  O  
ATOM   4290  H   TYR L  86     -38.337  -5.093  57.062  1.00  0.00      LL0  H  
ATOM   4291  HH  TYR L  86     -37.057 -11.700  56.718  1.00  0.00      LL0  H  
ATOM   4292  N   TYR L  87     -34.593  -3.484  57.708  1.00  0.00      LL0  N  
ATOM   4293  CA  TYR L  87     -34.051  -2.140  57.524  1.00  0.00      LL0  C  
ATOM   4294  C   TYR L  87     -32.674  -2.261  56.920  1.00  0.00      LL0  C  
ATOM   4295  O   TYR L  87     -31.937  -3.180  57.251  1.00  0.00      LL0  O  
ATOM   4296  CB  TYR L  87     -33.919  -1.381  58.851  1.00  0.00      LL0  C  
ATOM   4297  CG  TYR L  87     -35.225  -1.348  59.610  1.00  0.00      LL0  C  
ATOM   4298  CD1 TYR L  87     -36.181  -0.360  59.302  1.00  0.00      LL0  C  
ATOM   4299  CD2 TYR L  87     -35.444  -2.315  60.612  1.00  0.00      LL0  C  
ATOM   4300  CE1 TYR L  87     -37.397  -0.348  60.006  1.00  0.00      LL0  C  
ATOM   4301  CE2 TYR L  87     -36.658  -2.300  61.314  1.00  0.00      LL0  C  
ATOM   4302  CZ  TYR L  87     -37.621  -1.323  60.999  1.00  0.00      LL0  C  
ATOM   4303  OH  TYR L  87     -38.822  -1.328  61.678  1.00  0.00      LL0  O  
ATOM   4304  H   TYR L  87     -34.009  -4.225  58.048  1.00  0.00      LL0  H  
ATOM   4305  HH  TYR L  87     -38.815  -2.039  62.316  1.00  0.00      LL0  H  
ATOM   4306  N   CYS L  88     -32.332  -1.315  56.047  1.00  0.00      LL0  N  
ATOM   4307  CA  CYS L  88     -30.898  -1.218  55.774  1.00  0.00      LL0  C  
ATOM   4308  C   CYS L  88     -30.228  -0.258  56.743  1.00  0.00      LL0  C  
ATOM   4309  O   CYS L  88     -30.901   0.372  57.550  1.00  0.00      LL0  O  
ATOM   4310  CB  CYS L  88     -30.648  -0.843  54.310  1.00  0.00      LL0  C  
ATOM   4311  SG  CYS L  88     -31.957   0.146  53.536  1.00  0.00      LL0  S  
ATOM   4312  H   CYS L  88     -32.999  -0.634  55.739  1.00  0.00      LL0  H  
ATOM   4313  N   GLN L  89     -28.900  -0.152  56.627  1.00  0.00      LL0  N  
ATOM   4314  CA  GLN L  89     -28.193   0.951  57.274  1.00  0.00      LL0  C  
ATOM   4315  C   GLN L  89     -27.011   1.303  56.409  1.00  0.00      LL0  C  
ATOM   4316  O   GLN L  89     -26.416   0.428  55.797  1.00  0.00      LL0  O  
ATOM   4317  CB  GLN L  89     -27.696   0.585  58.675  1.00  0.00      LL0  C  
ATOM   4318  CG  GLN L  89     -27.124   1.759  59.482  1.00  0.00      LL0  C  
ATOM   4319  CD  GLN L  89     -25.772   1.369  60.041  1.00  0.00      LL0  C  
ATOM   4320  NE2 GLN L  89     -24.774   2.162  59.640  1.00  0.00      LL0  N  
ATOM   4321  OE1 GLN L  89     -25.636   0.401  60.776  1.00  0.00      LL0  O  
ATOM   4322  H   GLN L  89     -28.378  -0.814  56.084  1.00  0.00      LL0  H  
ATOM   4323 HE21 GLN L  89     -24.950   2.965  59.068  1.00  0.00      LL0  H  
ATOM   4324 HE22 GLN L  89     -23.825   1.962  59.897  1.00  0.00      LL0  H  
ATOM   4325  N   GLN L  90     -26.707   2.598  56.387  1.00  0.00      LL0  N  
ATOM   4326  CA  GLN L  90     -25.461   3.038  55.775  1.00  0.00      LL0  C  
ATOM   4327  C   GLN L  90     -25.016   4.230  56.598  1.00  0.00      LL0  C  
ATOM   4328  O   GLN L  90     -25.473   4.369  57.730  1.00  0.00      LL0  O  
ATOM   4329  CB  GLN L  90     -25.682   3.330  54.287  1.00  0.00      LL0  C  
ATOM   4330  CG  GLN L  90     -24.466   3.042  53.399  1.00  0.00      LL0  C  
ATOM   4331  CD  GLN L  90     -24.787   3.353  51.953  1.00  0.00      LL0  C  
ATOM   4332  NE2 GLN L  90     -23.722   3.358  51.149  1.00  0.00      LL0  N  
ATOM   4333  OE1 GLN L  90     -25.926   3.589  51.577  1.00  0.00      LL0  O  
ATOM   4334  H   GLN L  90     -27.278   3.252  56.890  1.00  0.00      LL0  H  
ATOM   4335 HE21 GLN L  90     -22.803   3.134  51.487  1.00  0.00      LL0  H  
ATOM   4336 HE22 GLN L  90     -23.851   3.579  50.183  1.00  0.00      LL0  H  
ATOM   4337  N   ARG L  91     -24.152   5.084  56.035  1.00  0.00      LL0  N  
ATOM   4338  CA  ARG L  91     -23.716   6.198  56.866  1.00  0.00      LL0  C  
ATOM   4339  C   ARG L  91     -23.376   7.449  56.077  1.00  0.00      LL0  C  
ATOM   4340  O   ARG L  91     -22.399   7.516  55.336  1.00  0.00      LL0  O  
ATOM   4341  CB  ARG L  91     -22.563   5.735  57.764  1.00  0.00      LL0  C  
ATOM   4342  CG  ARG L  91     -21.850   6.842  58.535  1.00  0.00      LL0  C  
ATOM   4343  CD  ARG L  91     -20.723   6.314  59.417  1.00  0.00      LL0  C  
ATOM   4344  NE  ARG L  91     -19.904   5.322  58.727  1.00  0.00      LL0  N  
ATOM   4345  CZ  ARG L  91     -18.904   5.637  57.883  1.00  0.00      LL0  C  
ATOM   4346  NH1 ARG L  91     -18.574   6.903  57.639  1.00  0.00      LL0  N1+
ATOM   4347  NH2 ARG L  91     -18.247   4.655  57.285  1.00  0.00      LL0  N  
ATOM   4348  H   ARG L  91     -23.726   4.923  55.142  1.00  0.00      LL0  H  
ATOM   4349  HE  ARG L  91     -20.119   4.345  58.837  1.00  0.00      LL0  H  
ATOM   4350 HH11 ARG L  91     -19.029   7.680  58.089  1.00  0.00      LL0  H  
ATOM   4351 HH12 ARG L  91     -17.837   7.080  56.970  1.00  0.00      LL0  H  
ATOM   4352 HH21 ARG L  91     -18.497   3.683  57.440  1.00  0.00      LL0  H  
ATOM   4353 HH22 ARG L  91     -17.492   4.858  56.649  1.00  0.00      LL0  H  
ATOM   4354  N   SER L  92     -24.223   8.456  56.310  1.00  0.00      LL0  N  
ATOM   4355  CA  SER L  92     -23.942   9.804  55.830  1.00  0.00      LL0  C  
ATOM   4356  C   SER L  92     -22.826  10.475  56.608  1.00  0.00      LL0  C  
ATOM   4357  O   SER L  92     -23.049  11.275  57.511  1.00  0.00      LL0  O  
ATOM   4358  CB  SER L  92     -25.210  10.643  55.928  1.00  0.00      LL0  C  
ATOM   4359  OG  SER L  92     -26.066  10.342  54.823  1.00  0.00      LL0  O  
ATOM   4360  H   SER L  92     -24.939   8.319  56.993  1.00  0.00      LL0  H  
ATOM   4361  HG  SER L  92     -25.555  10.594  54.043  1.00  0.00      LL0  H  
ATOM   4362  N   ASN L  93     -21.594  10.096  56.224  1.00  0.00      LL0  N  
ATOM   4363  CA  ASN L  93     -20.378  10.599  56.879  1.00  0.00      LL0  C  
ATOM   4364  C   ASN L  93     -20.309  10.243  58.361  1.00  0.00      LL0  C  
ATOM   4365  O   ASN L  93     -19.707   9.231  58.703  1.00  0.00      LL0  O  
ATOM   4366  CB  ASN L  93     -20.119  12.093  56.597  1.00  0.00      LL0  C  
ATOM   4367  CG  ASN L  93     -19.886  12.324  55.113  1.00  0.00      LL0  C  
ATOM   4368  ND2 ASN L  93     -20.998  12.528  54.405  1.00  0.00      LL0  N  
ATOM   4369  OD1 ASN L  93     -18.765  12.326  54.613  1.00  0.00      LL0  O  
ATOM   4370  H   ASN L  93     -21.553   9.394  55.509  1.00  0.00      LL0  H  
ATOM   4371 HD21 ASN L  93     -21.013  12.672  53.417  1.00  0.00      LL0  H  
ATOM   4372 HD22 ASN L  93     -21.933  12.515  54.772  1.00  0.00      LL0  H  
ATOM   4373  N   TRP L  94     -20.983  11.059  59.198  1.00  0.00      LL0  N  
ATOM   4374  CA  TRP L  94     -21.189  10.678  60.600  1.00  0.00      LL0  C  
ATOM   4375  C   TRP L  94     -22.495   9.936  60.848  1.00  0.00      LL0  C  
ATOM   4376  O   TRP L  94     -22.566   8.982  61.612  1.00  0.00      LL0  O  
ATOM   4377  CB  TRP L  94     -21.164  11.898  61.535  1.00  0.00      LL0  C  
ATOM   4378  CG  TRP L  94     -19.797  12.091  62.150  1.00  0.00      LL0  C  
ATOM   4379  CD1 TRP L  94     -18.895  13.133  61.879  1.00  0.00      LL0  C  
ATOM   4380  CD2 TRP L  94     -19.117  11.241  63.100  1.00  0.00      LL0  C  
ATOM   4381  CE2 TRP L  94     -17.822  11.817  63.336  1.00  0.00      LL0  C  
ATOM   4382  CE3 TRP L  94     -19.484  10.045  63.756  1.00  0.00      LL0  C  
ATOM   4383  NE1 TRP L  94     -17.731  12.974  62.567  1.00  0.00      LL0  N  
ATOM   4384  CZ2 TRP L  94     -16.923  11.181  64.218  1.00  0.00      LL0  C  
ATOM   4385  CZ3 TRP L  94     -18.576   9.423  64.639  1.00  0.00      LL0  C  
ATOM   4386  CH2 TRP L  94     -17.301   9.985  64.864  1.00  0.00      LL0  C  
ATOM   4387  H   TRP L  94     -21.499  11.816  58.799  1.00  0.00      LL0  H  
ATOM   4388  HE1 TRP L  94     -16.929  13.526  62.439  1.00  0.00      LL0  H  
ATOM   4389  N   MET L  95     -23.550  10.456  60.199  1.00  0.00      LL0  N  
ATOM   4390  CA  MET L  95     -24.891   9.988  60.552  1.00  0.00      LL0  C  
ATOM   4391  C   MET L  95     -25.196   8.596  60.053  1.00  0.00      LL0  C  
ATOM   4392  O   MET L  95     -24.731   8.199  58.995  1.00  0.00      LL0  O  
ATOM   4393  CB  MET L  95     -25.958  10.933  60.004  1.00  0.00      LL0  C  
ATOM   4394  CG  MET L  95     -25.897  12.357  60.554  1.00  0.00      LL0  C  
ATOM   4395  SD  MET L  95     -27.248  13.367  59.927  1.00  0.00      LL0  S  
ATOM   4396  CE  MET L  95     -28.620  12.362  60.522  1.00  0.00      LL0  C  
ATOM   4397  H   MET L  95     -23.408  11.083  59.433  1.00  0.00      LL0  H  
ATOM   4398  N   PHE L  96     -26.025   7.893  60.838  1.00  0.00      LL0  N  
ATOM   4399  CA  PHE L  96     -26.442   6.563  60.389  1.00  0.00      LL0  C  
ATOM   4400  C   PHE L  96     -27.912   6.512  60.032  1.00  0.00      LL0  C  
ATOM   4401  O   PHE L  96     -28.765   6.322  60.889  1.00  0.00      LL0  O  
ATOM   4402  CB  PHE L  96     -26.207   5.487  61.456  1.00  0.00      LL0  C  
ATOM   4403  CG  PHE L  96     -24.832   5.600  62.057  1.00  0.00      LL0  C  
ATOM   4404  CD1 PHE L  96     -24.659   6.384  63.215  1.00  0.00      LL0  C  
ATOM   4405  CD2 PHE L  96     -23.748   4.929  61.457  1.00  0.00      LL0  C  
ATOM   4406  CE1 PHE L  96     -23.380   6.524  63.777  1.00  0.00      LL0  C  
ATOM   4407  CE2 PHE L  96     -22.467   5.063  62.023  1.00  0.00      LL0  C  
ATOM   4408  CZ  PHE L  96     -22.296   5.866  63.167  1.00  0.00      LL0  C  
ATOM   4409  H   PHE L  96     -26.367   8.272  61.695  1.00  0.00      LL0  H  
ATOM   4410  N   PRO L  97     -28.209   6.679  58.729  1.00  0.00      LL0  N  
ATOM   4411  CA  PRO L  97     -29.582   6.423  58.305  1.00  0.00      LL0  C  
ATOM   4412  C   PRO L  97     -29.864   4.933  58.330  1.00  0.00      LL0  C  
ATOM   4413  O   PRO L  97     -29.092   4.105  57.853  1.00  0.00      LL0  O  
ATOM   4414  CB  PRO L  97     -29.599   7.016  56.896  1.00  0.00      LL0  C  
ATOM   4415  CG  PRO L  97     -28.175   6.811  56.392  1.00  0.00      LL0  C  
ATOM   4416  CD  PRO L  97     -27.332   7.056  57.631  1.00  0.00      LL0  C  
ATOM   4417  N   PHE L  98     -31.022   4.637  58.916  1.00  0.00      LL0  N  
ATOM   4418  CA  PHE L  98     -31.532   3.298  58.679  1.00  0.00      LL0  C  
ATOM   4419  C   PHE L  98     -32.483   3.353  57.506  1.00  0.00      LL0  C  
ATOM   4420  O   PHE L  98     -32.814   4.423  57.004  1.00  0.00      LL0  O  
ATOM   4421  CB  PHE L  98     -32.200   2.742  59.937  1.00  0.00      LL0  C  
ATOM   4422  CG  PHE L  98     -31.167   2.490  61.014  1.00  0.00      LL0  C  
ATOM   4423  CD1 PHE L  98     -30.765   3.543  61.866  1.00  0.00      LL0  C  
ATOM   4424  CD2 PHE L  98     -30.625   1.193  61.155  1.00  0.00      LL0  C  
ATOM   4425  CE1 PHE L  98     -29.813   3.298  62.873  1.00  0.00      LL0  C  
ATOM   4426  CE2 PHE L  98     -29.675   0.944  62.164  1.00  0.00      LL0  C  
ATOM   4427  CZ  PHE L  98     -29.280   1.999  63.013  1.00  0.00      LL0  C  
ATOM   4428  H   PHE L  98     -31.605   5.347  59.305  1.00  0.00      LL0  H  
ATOM   4429  N   GLY L  99     -32.888   2.160  57.074  1.00  0.00      LL0  N  
ATOM   4430  CA  GLY L  99     -33.795   2.131  55.940  1.00  0.00      LL0  C  
ATOM   4431  C   GLY L  99     -35.231   2.371  56.334  1.00  0.00      LL0  C  
ATOM   4432  O   GLY L  99     -35.611   2.294  57.497  1.00  0.00      LL0  O  
ATOM   4433  H   GLY L  99     -32.587   1.336  57.552  1.00  0.00      LL0  H  
ATOM   4434  N   GLN L 100     -36.013   2.665  55.287  1.00  0.00      LL0  N  
ATOM   4435  CA  GLN L 100     -37.430   2.959  55.507  1.00  0.00      LL0  C  
ATOM   4436  C   GLN L 100     -38.265   1.834  56.105  1.00  0.00      LL0  C  
ATOM   4437  O   GLN L 100     -39.269   2.070  56.766  1.00  0.00      LL0  O  
ATOM   4438  CB  GLN L 100     -38.060   3.448  54.207  1.00  0.00      LL0  C  
ATOM   4439  CG  GLN L 100     -37.450   4.766  53.728  1.00  0.00      LL0  C  
ATOM   4440  CD  GLN L 100     -37.941   5.057  52.328  1.00  0.00      LL0  C  
ATOM   4441  NE2 GLN L 100     -38.127   6.353  52.072  1.00  0.00      LL0  N  
ATOM   4442  OE1 GLN L 100     -38.129   4.170  51.508  1.00  0.00      LL0  O  
ATOM   4443  H   GLN L 100     -35.578   2.746  54.388  1.00  0.00      LL0  H  
ATOM   4444 HE21 GLN L 100     -37.973   7.052  52.766  1.00  0.00      LL0  H  
ATOM   4445 HE22 GLN L 100     -38.424   6.603  51.152  1.00  0.00      LL0  H  
ATOM   4446  N   GLY L 101     -37.807   0.604  55.840  1.00  0.00      LL0  N  
ATOM   4447  CA  GLY L 101     -38.603  -0.513  56.331  1.00  0.00      LL0  C  
ATOM   4448  C   GLY L 101     -39.300  -1.293  55.235  1.00  0.00      LL0  C  
ATOM   4449  O   GLY L 101     -39.848  -0.750  54.284  1.00  0.00      LL0  O  
ATOM   4450  H   GLY L 101     -36.959   0.463  55.332  1.00  0.00      LL0  H  
ATOM   4451  N   THR L 102     -39.261  -2.615  55.435  1.00  0.00      LL0  N  
ATOM   4452  CA  THR L 102     -40.048  -3.497  54.576  1.00  0.00      LL0  C  
ATOM   4453  C   THR L 102     -40.613  -4.647  55.390  1.00  0.00      LL0  C  
ATOM   4454  O   THR L 102     -39.865  -5.389  56.013  1.00  0.00      LL0  O  
ATOM   4455  CB  THR L 102     -39.181  -4.033  53.428  1.00  0.00      LL0  C  
ATOM   4456  CG2 THR L 102     -39.966  -4.905  52.442  1.00  0.00      LL0  C  
ATOM   4457  OG1 THR L 102     -38.521  -2.957  52.745  1.00  0.00      LL0  O  
ATOM   4458  H   THR L 102     -38.661  -2.971  56.153  1.00  0.00      LL0  H  
ATOM   4459  HG1 THR L 102     -39.221  -2.426  52.358  1.00  0.00      LL0  H  
ATOM   4460  N   LYS L 103     -41.946  -4.772  55.386  1.00  0.00      LL0  N  
ATOM   4461  CA  LYS L 103     -42.500  -5.941  56.066  1.00  0.00      LL0  C  
ATOM   4462  C   LYS L 103     -42.521  -7.164  55.168  1.00  0.00      LL0  C  
ATOM   4463  O   LYS L 103     -43.338  -7.279  54.266  1.00  0.00      LL0  O  
ATOM   4464  CB  LYS L 103     -43.916  -5.671  56.592  1.00  0.00      LL0  C  
ATOM   4465  CG  LYS L 103     -44.457  -6.857  57.402  1.00  0.00      LL0  C  
ATOM   4466  CD  LYS L 103     -45.964  -6.826  57.660  1.00  0.00      LL0  C  
ATOM   4467  CE  LYS L 103     -46.406  -8.112  58.362  1.00  0.00      LL0  C  
ATOM   4468  NZ  LYS L 103     -47.858  -8.129  58.568  1.00  0.00      LL0  N1+
ATOM   4469  H   LYS L 103     -42.499  -4.182  54.795  1.00  0.00      LL0  H  
ATOM   4470  HZ1 LYS L 103     -48.099  -8.847  59.285  1.00  0.00      LL0  H  
ATOM   4471  HZ2 LYS L 103     -48.194  -7.260  59.029  1.00  0.00      LL0  H  
ATOM   4472  HZ3 LYS L 103     -48.410  -8.340  57.706  1.00  0.00      LL0  H  
ATOM   4473  N   LEU L 104     -41.606  -8.086  55.469  1.00  0.00      LL0  N  
ATOM   4474  CA  LEU L 104     -41.754  -9.414  54.883  1.00  0.00      LL0  C  
ATOM   4475  C   LEU L 104     -42.840 -10.188  55.614  1.00  0.00      LL0  C  
ATOM   4476  O   LEU L 104     -42.774 -10.377  56.823  1.00  0.00      LL0  O  
ATOM   4477  CB  LEU L 104     -40.410 -10.132  54.963  1.00  0.00      LL0  C  
ATOM   4478  CG  LEU L 104     -40.331 -11.484  54.262  1.00  0.00      LL0  C  
ATOM   4479  CD1 LEU L 104     -40.433 -11.364  52.744  1.00  0.00      LL0  C  
ATOM   4480  CD2 LEU L 104     -39.079 -12.242  54.690  1.00  0.00      LL0  C  
ATOM   4481  H   LEU L 104     -40.966  -7.917  56.220  1.00  0.00      LL0  H  
ATOM   4482  N   GLU L 105     -43.850 -10.580  54.834  1.00  0.00      LL0  N  
ATOM   4483  CA  GLU L 105     -45.057 -11.144  55.436  1.00  0.00      LL0  C  
ATOM   4484  C   GLU L 105     -45.342 -12.513  54.851  1.00  0.00      LL0  C  
ATOM   4485  O   GLU L 105     -45.040 -12.757  53.691  1.00  0.00      LL0  O  
ATOM   4486  CB  GLU L 105     -46.213 -10.178  55.165  1.00  0.00      LL0  C  
ATOM   4487  CG  GLU L 105     -47.570 -10.618  55.714  1.00  0.00      LL0  C  
ATOM   4488  CD  GLU L 105     -48.637  -9.632  55.311  1.00  0.00      LL0  C  
ATOM   4489  OE1 GLU L 105     -49.420  -9.951  54.422  1.00  0.00      LL0  O  
ATOM   4490  OE2 GLU L 105     -48.708  -8.563  55.913  1.00  0.00      LL0  O1-
ATOM   4491  H   GLU L 105     -43.779 -10.484  53.839  1.00  0.00      LL0  H  
ATOM   4492  N   ILE L 106     -45.927 -13.393  55.678  1.00  0.00      LL0  N  
ATOM   4493  CA  ILE L 106     -46.338 -14.687  55.132  1.00  0.00      LL0  C  
ATOM   4494  C   ILE L 106     -47.554 -14.569  54.226  1.00  0.00      LL0  C  
ATOM   4495  O   ILE L 106     -48.685 -14.391  54.663  1.00  0.00      LL0  O  
ATOM   4496  CB  ILE L 106     -46.602 -15.705  56.255  1.00  0.00      LL0  C  
ATOM   4497  CG1 ILE L 106     -45.434 -15.750  57.242  1.00  0.00      LL0  C  
ATOM   4498  CG2 ILE L 106     -46.927 -17.096  55.696  1.00  0.00      LL0  C  
ATOM   4499  CD1 ILE L 106     -45.679 -16.634  58.465  1.00  0.00      LL0  C  
ATOM   4500  H   ILE L 106     -46.208 -13.104  56.595  1.00  0.00      LL0  H  
ATOM   4501  N   LYS L 107     -47.263 -14.690  52.930  1.00  0.00      LL0  N  
ATOM   4502  CA  LYS L 107     -48.356 -14.770  51.966  1.00  0.00      LL0  C  
ATOM   4503  C   LYS L 107     -49.098 -16.085  52.089  1.00  0.00      LL0  C  
ATOM   4504  O   LYS L 107     -48.502 -17.155  52.102  1.00  0.00      LL0  O  
ATOM   4505  CB  LYS L 107     -47.790 -14.608  50.559  1.00  0.00      LL0  C  
ATOM   4506  CG  LYS L 107     -48.779 -14.367  49.416  1.00  0.00      LL0  C  
ATOM   4507  CD  LYS L 107     -48.012 -14.225  48.097  1.00  0.00      LL0  C  
ATOM   4508  CE  LYS L 107     -47.290 -15.522  47.730  1.00  0.00      LL0  C  
ATOM   4509  NZ  LYS L 107     -46.142 -15.270  46.851  1.00  0.00      LL0  N1+
ATOM   4510  H   LYS L 107     -46.302 -14.827  52.687  1.00  0.00      LL0  H  
ATOM   4511  HZ1 LYS L 107     -45.831 -16.166  46.417  1.00  0.00      LL0  H  
ATOM   4512  HZ2 LYS L 107     -46.319 -14.566  46.117  1.00  0.00      LL0  H  
ATOM   4513  HZ3 LYS L 107     -45.296 -15.005  47.400  1.00  0.00      LL0  H  
ATOM   4514  N   ARG L 108     -50.423 -15.955  52.182  1.00  0.00      LL0  N  
ATOM   4515  CA  ARG L 108     -51.232 -17.161  52.319  1.00  0.00      LL0  C  
ATOM   4516  C   ARG L 108     -52.598 -16.985  51.685  1.00  0.00      LL0  C  
ATOM   4517  O   ARG L 108     -52.911 -15.951  51.111  1.00  0.00      LL0  O  
ATOM   4518  CB  ARG L 108     -51.350 -17.577  53.790  1.00  0.00      LL0  C  
ATOM   4519  CG  ARG L 108     -51.793 -16.438  54.704  1.00  0.00      LL0  C  
ATOM   4520  CD  ARG L 108     -52.743 -16.926  55.788  1.00  0.00      LL0  C  
ATOM   4521  NE  ARG L 108     -53.980 -17.430  55.197  1.00  0.00      LL0  N  
ATOM   4522  CZ  ARG L 108     -54.671 -18.441  55.757  1.00  0.00      LL0  C  
ATOM   4523  NH1 ARG L 108     -54.208 -19.055  56.832  1.00  0.00      LL0  N1+
ATOM   4524  NH2 ARG L 108     -55.828 -18.801  55.219  1.00  0.00      LL0  N  
ATOM   4525  H   ARG L 108     -50.836 -15.044  52.180  1.00  0.00      LL0  H  
ATOM   4526  HE  ARG L 108     -54.367 -16.949  54.407  1.00  0.00      LL0  H  
ATOM   4527 HH11 ARG L 108     -53.299 -18.839  57.198  1.00  0.00      LL0  H  
ATOM   4528 HH12 ARG L 108     -54.705 -19.745  57.383  1.00  0.00      LL0  H  
ATOM   4529 HH21 ARG L 108     -56.143 -18.332  54.387  1.00  0.00      LL0  H  
ATOM   4530 HH22 ARG L 108     -56.381 -19.527  55.626  1.00  0.00      LL0  H  
ATOM   4531  N   THR L 109     -53.412 -18.041  51.807  1.00  0.00      LL0  N  
ATOM   4532  CA  THR L 109     -54.737 -17.980  51.201  1.00  0.00      LL0  C  
ATOM   4533  C   THR L 109     -55.680 -17.015  51.898  1.00  0.00      LL0  C  
ATOM   4534  O   THR L 109     -55.750 -16.960  53.124  1.00  0.00      LL0  O  
ATOM   4535  CB  THR L 109     -55.306 -19.396  51.202  1.00  0.00      LL0  C  
ATOM   4536  CG2 THR L 109     -54.768 -20.207  50.022  1.00  0.00      LL0  C  
ATOM   4537  OG1 THR L 109     -54.965 -20.048  52.437  1.00  0.00      LL0  O  
ATOM   4538  H   THR L 109     -53.181 -18.854  52.342  1.00  0.00      LL0  H  
ATOM   4539  HG1 THR L 109     -55.258 -20.949  52.351  1.00  0.00      LL0  H  
ATOM   4540  N   VAL L 110     -56.423 -16.277  51.057  1.00  0.00      LL0  N  
ATOM   4541  CA  VAL L 110     -57.500 -15.428  51.578  1.00  0.00      LL0  C  
ATOM   4542  C   VAL L 110     -58.441 -16.222  52.477  1.00  0.00      LL0  C  
ATOM   4543  O   VAL L 110     -58.760 -17.371  52.193  1.00  0.00      LL0  O  
ATOM   4544  CB  VAL L 110     -58.242 -14.768  50.398  1.00  0.00      LL0  C  
ATOM   4545  CG1 VAL L 110     -59.464 -13.937  50.808  1.00  0.00      LL0  C  
ATOM   4546  CG2 VAL L 110     -57.261 -13.926  49.578  1.00  0.00      LL0  C  
ATOM   4547  H   VAL L 110     -56.260 -16.353  50.076  1.00  0.00      LL0  H  
ATOM   4548  N   ALA L 111     -58.811 -15.593  53.595  1.00  0.00      LL0  N  
ATOM   4549  CA  ALA L 111     -59.594 -16.355  54.559  1.00  0.00      LL0  C  
ATOM   4550  C   ALA L 111     -60.780 -15.563  55.045  1.00  0.00      LL0  C  
ATOM   4551  O   ALA L 111     -60.676 -14.381  55.343  1.00  0.00      LL0  O  
ATOM   4552  CB  ALA L 111     -58.735 -16.757  55.757  1.00  0.00      LL0  C  
ATOM   4553  H   ALA L 111     -58.587 -14.625  53.734  1.00  0.00      LL0  H  
ATOM   4554  N   ALA L 112     -61.918 -16.267  55.080  1.00  0.00      LL0  N  
ATOM   4555  CA  ALA L 112     -63.115 -15.614  55.597  1.00  0.00      LL0  C  
ATOM   4556  C   ALA L 112     -63.182 -15.738  57.107  1.00  0.00      LL0  C  
ATOM   4557  O   ALA L 112     -63.136 -16.830  57.659  1.00  0.00      LL0  O  
ATOM   4558  CB  ALA L 112     -64.368 -16.237  54.978  1.00  0.00      LL0  C  
ATOM   4559  H   ALA L 112     -61.897 -17.252  54.927  1.00  0.00      LL0  H  
ATOM   4560  N   PRO L 113     -63.271 -14.564  57.766  1.00  0.00      LL0  N  
ATOM   4561  CA  PRO L 113     -63.189 -14.565  59.224  1.00  0.00      LL0  C  
ATOM   4562  C   PRO L 113     -64.381 -15.207  59.908  1.00  0.00      LL0  C  
ATOM   4563  O   PRO L 113     -65.544 -14.963  59.599  1.00  0.00      LL0  O  
ATOM   4564  CB  PRO L 113     -63.028 -13.077  59.550  1.00  0.00      LL0  C  
ATOM   4565  CG  PRO L 113     -63.693 -12.331  58.394  1.00  0.00      LL0  C  
ATOM   4566  CD  PRO L 113     -63.406 -13.228  57.197  1.00  0.00      LL0  C  
ATOM   4567  N   SER L 114     -64.024 -16.015  60.910  1.00  0.00      LL0  N  
ATOM   4568  CA  SER L 114     -65.034 -16.412  61.883  1.00  0.00      LL0  C  
ATOM   4569  C   SER L 114     -65.429 -15.241  62.769  1.00  0.00      LL0  C  
ATOM   4570  O   SER L 114     -64.801 -14.931  63.775  1.00  0.00      LL0  O  
ATOM   4571  CB  SER L 114     -64.506 -17.588  62.699  1.00  0.00      LL0  C  
ATOM   4572  OG  SER L 114     -64.174 -18.666  61.815  1.00  0.00      LL0  O  
ATOM   4573  H   SER L 114     -63.047 -16.136  61.083  1.00  0.00      LL0  H  
ATOM   4574  HG  SER L 114     -63.620 -18.307  61.131  1.00  0.00      LL0  H  
ATOM   4575  N   VAL L 115     -66.488 -14.570  62.303  1.00  0.00      LL0  N  
ATOM   4576  CA  VAL L 115     -66.938 -13.397  63.045  1.00  0.00      LL0  C  
ATOM   4577  C   VAL L 115     -67.941 -13.741  64.131  1.00  0.00      LL0  C  
ATOM   4578  O   VAL L 115     -68.978 -14.343  63.873  1.00  0.00      LL0  O  
ATOM   4579  CB  VAL L 115     -67.509 -12.336  62.091  1.00  0.00      LL0  C  
ATOM   4580  CG1 VAL L 115     -67.817 -11.028  62.821  1.00  0.00      LL0  C  
ATOM   4581  CG2 VAL L 115     -66.573 -12.077  60.914  1.00  0.00      LL0  C  
ATOM   4582  H   VAL L 115     -66.916 -14.875  61.453  1.00  0.00      LL0  H  
ATOM   4583  N   PHE L 116     -67.591 -13.321  65.350  1.00  0.00      LL0  N  
ATOM   4584  CA  PHE L 116     -68.514 -13.476  66.468  1.00  0.00      LL0  C  
ATOM   4585  C   PHE L 116     -68.813 -12.125  67.081  1.00  0.00      LL0  C  
ATOM   4586  O   PHE L 116     -68.023 -11.196  66.983  1.00  0.00      LL0  O  
ATOM   4587  CB  PHE L 116     -67.933 -14.418  67.528  1.00  0.00      LL0  C  
ATOM   4588  CG  PHE L 116     -67.643 -15.778  66.937  1.00  0.00      LL0  C  
ATOM   4589  CD1 PHE L 116     -68.704 -16.683  66.715  1.00  0.00      LL0  C  
ATOM   4590  CD2 PHE L 116     -66.312 -16.120  66.615  1.00  0.00      LL0  C  
ATOM   4591  CE1 PHE L 116     -68.430 -17.947  66.158  1.00  0.00      LL0  C  
ATOM   4592  CE2 PHE L 116     -66.036 -17.385  66.062  1.00  0.00      LL0  C  
ATOM   4593  CZ  PHE L 116     -67.099 -18.285  65.836  1.00  0.00      LL0  C  
ATOM   4594  H   PHE L 116     -66.741 -12.802  65.455  1.00  0.00      LL0  H  
ATOM   4595  N   ILE L 117     -69.989 -12.042  67.712  1.00  0.00      LL0  N  
ATOM   4596  CA  ILE L 117     -70.303 -10.769  68.353  1.00  0.00      LL0  C  
ATOM   4597  C   ILE L 117     -70.565 -10.963  69.836  1.00  0.00      LL0  C  
ATOM   4598  O   ILE L 117     -71.215 -11.928  70.241  1.00  0.00      LL0  O  
ATOM   4599  CB  ILE L 117     -71.469 -10.076  67.620  1.00  0.00      LL0  C  
ATOM   4600  CG1 ILE L 117     -71.646  -8.620  68.068  1.00  0.00      LL0  C  
ATOM   4601  CG2 ILE L 117     -72.761 -10.896  67.695  1.00  0.00      LL0  C  
ATOM   4602  CD1 ILE L 117     -72.699  -7.856  67.262  1.00  0.00      LL0  C  
ATOM   4603  H   ILE L 117     -70.582 -12.837  67.822  1.00  0.00      LL0  H  
ATOM   4604  N   PHE L 118     -69.997 -10.023  70.604  1.00  0.00      LL0  N  
ATOM   4605  CA  PHE L 118     -70.045 -10.134  72.057  1.00  0.00      LL0  C  
ATOM   4606  C   PHE L 118     -70.628  -8.910  72.734  1.00  0.00      LL0  C  
ATOM   4607  O   PHE L 118     -70.090  -7.809  72.648  1.00  0.00      LL0  O  
ATOM   4608  CB  PHE L 118     -68.650 -10.324  72.653  1.00  0.00      LL0  C  
ATOM   4609  CG  PHE L 118     -67.848 -11.410  71.981  1.00  0.00      LL0  C  
ATOM   4610  CD1 PHE L 118     -68.343 -12.731  71.920  1.00  0.00      LL0  C  
ATOM   4611  CD2 PHE L 118     -66.592 -11.070  71.436  1.00  0.00      LL0  C  
ATOM   4612  CE1 PHE L 118     -67.564 -13.727  71.305  1.00  0.00      LL0  C  
ATOM   4613  CE2 PHE L 118     -65.810 -12.069  70.829  1.00  0.00      LL0  C  
ATOM   4614  CZ  PHE L 118     -66.304 -13.388  70.772  1.00  0.00      LL0  C  
ATOM   4615  H   PHE L 118     -69.478  -9.269  70.196  1.00  0.00      LL0  H  
ATOM   4616  N   PRO L 119     -71.748  -9.146  73.449  1.00  0.00      LL0  N  
ATOM   4617  CA  PRO L 119     -72.191  -8.168  74.448  1.00  0.00      LL0  C  
ATOM   4618  C   PRO L 119     -71.152  -7.981  75.552  1.00  0.00      LL0  C  
ATOM   4619  O   PRO L 119     -70.511  -8.932  75.992  1.00  0.00      LL0  O  
ATOM   4620  CB  PRO L 119     -73.475  -8.805  75.000  1.00  0.00      LL0  C  
ATOM   4621  CG  PRO L 119     -73.918  -9.852  73.978  1.00  0.00      LL0  C  
ATOM   4622  CD  PRO L 119     -72.603 -10.324  73.378  1.00  0.00      LL0  C  
ATOM   4623  N   PRO L 120     -71.017  -6.714  76.005  1.00  0.00      LL0  N  
ATOM   4624  CA  PRO L 120     -70.295  -6.484  77.261  1.00  0.00      LL0  C  
ATOM   4625  C   PRO L 120     -71.167  -6.945  78.422  1.00  0.00      LL0  C  
ATOM   4626  O   PRO L 120     -72.342  -7.248  78.242  1.00  0.00      LL0  O  
ATOM   4627  CB  PRO L 120     -70.097  -4.966  77.229  1.00  0.00      LL0  C  
ATOM   4628  CG  PRO L 120     -71.324  -4.430  76.488  1.00  0.00      LL0  C  
ATOM   4629  CD  PRO L 120     -71.567  -5.494  75.422  1.00  0.00      LL0  C  
ATOM   4630  N   SER L 121     -70.565  -6.979  79.614  1.00  0.00      LL0  N  
ATOM   4631  CA  SER L 121     -71.428  -7.299  80.744  1.00  0.00      LL0  C  
ATOM   4632  C   SER L 121     -72.181  -6.082  81.251  1.00  0.00      LL0  C  
ATOM   4633  O   SER L 121     -71.807  -4.937  81.006  1.00  0.00      LL0  O  
ATOM   4634  CB  SER L 121     -70.580  -7.928  81.850  1.00  0.00      LL0  C  
ATOM   4635  OG  SER L 121     -69.393  -7.146  82.057  1.00  0.00      LL0  O  
ATOM   4636  H   SER L 121     -69.619  -6.711  79.786  1.00  0.00      LL0  H  
ATOM   4637  HG  SER L 121     -69.081  -7.366  82.938  1.00  0.00      LL0  H  
ATOM   4638  N   ASP L 122     -73.227  -6.380  82.034  1.00  0.00      LL0  N  
ATOM   4639  CA  ASP L 122     -73.984  -5.339  82.740  1.00  0.00      LL0  C  
ATOM   4640  C   ASP L 122     -73.120  -4.420  83.583  1.00  0.00      LL0  C  
ATOM   4641  O   ASP L 122     -73.385  -3.237  83.771  1.00  0.00      LL0  O  
ATOM   4642  CB  ASP L 122     -75.059  -5.959  83.637  1.00  0.00      LL0  C  
ATOM   4643  CG  ASP L 122     -75.848  -6.996  82.867  1.00  0.00      LL0  C  
ATOM   4644  OD1 ASP L 122     -76.902  -6.658  82.336  1.00  0.00      LL0  O  
ATOM   4645  OD2 ASP L 122     -75.384  -8.133  82.786  1.00  0.00      LL0  O1-
ATOM   4646  H   ASP L 122     -73.618  -7.306  82.061  1.00  0.00      LL0  H  
ATOM   4647  N   GLU L 123     -72.010  -5.017  84.052  1.00  0.00      LL0  N  
ATOM   4648  CA  GLU L 123     -70.966  -4.238  84.722  1.00  0.00      LL0  C  
ATOM   4649  C   GLU L 123     -70.588  -2.945  84.019  1.00  0.00      LL0  C  
ATOM   4650  O   GLU L 123     -70.459  -1.897  84.639  1.00  0.00      LL0  O  
ATOM   4651  CB  GLU L 123     -69.704  -5.069  84.906  1.00  0.00      LL0  C  
ATOM   4652  CG  GLU L 123     -69.880  -6.339  85.731  1.00  0.00      LL0  C  
ATOM   4653  CD  GLU L 123     -68.574  -7.099  85.680  1.00  0.00      LL0  C  
ATOM   4654  OE1 GLU L 123     -67.785  -7.006  86.616  1.00  0.00      LL0  O  
ATOM   4655  OE2 GLU L 123     -68.324  -7.779  84.690  1.00  0.00      LL0  O1-
ATOM   4656  H   GLU L 123     -71.928  -6.004  83.920  1.00  0.00      LL0  H  
ATOM   4657  N   GLN L 124     -70.449  -3.047  82.686  1.00  0.00      LL0  N  
ATOM   4658  CA  GLN L 124     -70.108  -1.807  81.999  1.00  0.00      LL0  C  
ATOM   4659  C   GLN L 124     -71.190  -0.742  82.023  1.00  0.00      LL0  C  
ATOM   4660  O   GLN L 124     -70.919   0.447  82.170  1.00  0.00      LL0  O  
ATOM   4661  CB  GLN L 124     -69.594  -2.038  80.583  1.00  0.00      LL0  C  
ATOM   4662  CG  GLN L 124     -68.662  -0.871  80.265  1.00  0.00      LL0  C  
ATOM   4663  CD  GLN L 124     -68.234  -0.875  78.824  1.00  0.00      LL0  C  
ATOM   4664  NE2 GLN L 124     -67.896   0.338  78.392  1.00  0.00      LL0  N  
ATOM   4665  OE1 GLN L 124     -68.214  -1.878  78.122  1.00  0.00      LL0  O  
ATOM   4666  H   GLN L 124     -70.636  -3.900  82.197  1.00  0.00      LL0  H  
ATOM   4667 HE21 GLN L 124     -67.943   1.113  79.029  1.00  0.00      LL0  H  
ATOM   4668 HE22 GLN L 124     -67.602   0.473  77.443  1.00  0.00      LL0  H  
ATOM   4669  N   LEU L 125     -72.437  -1.231  81.941  1.00  0.00      LL0  N  
ATOM   4670  CA  LEU L 125     -73.567  -0.314  82.105  1.00  0.00      LL0  C  
ATOM   4671  C   LEU L 125     -73.580   0.367  83.462  1.00  0.00      LL0  C  
ATOM   4672  O   LEU L 125     -73.906   1.538  83.609  1.00  0.00      LL0  O  
ATOM   4673  CB  LEU L 125     -74.891  -1.038  81.867  1.00  0.00      LL0  C  
ATOM   4674  CG  LEU L 125     -75.026  -1.601  80.453  1.00  0.00      LL0  C  
ATOM   4675  CD1 LEU L 125     -76.242  -2.519  80.325  1.00  0.00      LL0  C  
ATOM   4676  CD2 LEU L 125     -75.032  -0.491  79.403  1.00  0.00      LL0  C  
ATOM   4677  H   LEU L 125     -72.577  -2.218  81.855  1.00  0.00      LL0  H  
ATOM   4678  N   LYS L 126     -73.155  -0.422  84.459  1.00  0.00      LL0  N  
ATOM   4679  CA  LYS L 126     -72.905   0.150  85.781  1.00  0.00      LL0  C  
ATOM   4680  C   LYS L 126     -71.859   1.263  85.756  1.00  0.00      LL0  C  
ATOM   4681  O   LYS L 126     -72.022   2.310  86.366  1.00  0.00      LL0  O  
ATOM   4682  CB  LYS L 126     -72.550  -0.993  86.733  1.00  0.00      LL0  C  
ATOM   4683  CG  LYS L 126     -72.312  -0.642  88.200  1.00  0.00      LL0  C  
ATOM   4684  CD  LYS L 126     -71.913  -1.905  88.963  1.00  0.00      LL0  C  
ATOM   4685  CE  LYS L 126     -71.621  -1.667  90.442  1.00  0.00      LL0  C  
ATOM   4686  NZ  LYS L 126     -71.236  -2.948  91.051  1.00  0.00      LL0  N1+
ATOM   4687  H   LYS L 126     -72.960  -1.384  84.258  1.00  0.00      LL0  H  
ATOM   4688  HZ1 LYS L 126     -71.034  -2.809  92.062  1.00  0.00      LL0  H  
ATOM   4689  HZ2 LYS L 126     -72.013  -3.630  90.941  1.00  0.00      LL0  H  
ATOM   4690  HZ3 LYS L 126     -70.388  -3.315  90.573  1.00  0.00      LL0  H  
ATOM   4691  N   SER L 127     -70.806   1.024  84.964  1.00  0.00      LL0  N  
ATOM   4692  CA  SER L 127     -69.886   2.123  84.668  1.00  0.00      LL0  C  
ATOM   4693  C   SER L 127     -70.291   3.004  83.485  1.00  0.00      LL0  C  
ATOM   4694  O   SER L 127     -69.474   3.424  82.670  1.00  0.00      LL0  O  
ATOM   4695  CB  SER L 127     -68.481   1.549  84.475  1.00  0.00      LL0  C  
ATOM   4696  OG  SER L 127     -68.554   0.367  83.670  1.00  0.00      LL0  O  
ATOM   4697  H   SER L 127     -70.656   0.128  84.540  1.00  0.00      LL0  H  
ATOM   4698  HG  SER L 127     -69.075   0.604  82.907  1.00  0.00      LL0  H  
ATOM   4699  N   GLY L 128     -71.605   3.265  83.406  1.00  0.00      LL0  N  
ATOM   4700  CA  GLY L 128     -72.098   4.289  82.486  1.00  0.00      LL0  C  
ATOM   4701  C   GLY L 128     -71.898   4.099  80.987  1.00  0.00      LL0  C  
ATOM   4702  O   GLY L 128     -72.212   4.990  80.205  1.00  0.00      LL0  O  
ATOM   4703  H   GLY L 128     -72.246   2.817  84.031  1.00  0.00      LL0  H  
ATOM   4704  N   THR L 129     -71.376   2.932  80.590  1.00  0.00      LL0  N  
ATOM   4705  CA  THR L 129     -71.032   2.787  79.177  1.00  0.00      LL0  C  
ATOM   4706  C   THR L 129     -71.324   1.385  78.676  1.00  0.00      LL0  C  
ATOM   4707  O   THR L 129     -71.709   0.510  79.440  1.00  0.00      LL0  O  
ATOM   4708  CB  THR L 129     -69.555   3.149  78.959  1.00  0.00      LL0  C  
ATOM   4709  CG2 THR L 129     -69.306   4.652  78.811  1.00  0.00      LL0  C  
ATOM   4710  OG1 THR L 129     -68.742   2.598  80.008  1.00  0.00      LL0  O  
ATOM   4711  H   THR L 129     -71.187   2.176  81.221  1.00  0.00      LL0  H  
ATOM   4712  HG1 THR L 129     -68.988   3.049  80.819  1.00  0.00      LL0  H  
ATOM   4713  N   ALA L 130     -71.103   1.191  77.372  1.00  0.00      LL0  N  
ATOM   4714  CA  ALA L 130     -71.172  -0.169  76.851  1.00  0.00      LL0  C  
ATOM   4715  C   ALA L 130     -70.249  -0.301  75.666  1.00  0.00      LL0  C  
ATOM   4716  O   ALA L 130     -70.257   0.541  74.778  1.00  0.00      LL0  O  
ATOM   4717  CB  ALA L 130     -72.587  -0.510  76.387  1.00  0.00      LL0  C  
ATOM   4718  H   ALA L 130     -70.903   1.944  76.741  1.00  0.00      LL0  H  
ATOM   4719  N   SER L 131     -69.465  -1.379  75.679  1.00  0.00      LL0  N  
ATOM   4720  CA  SER L 131     -68.663  -1.581  74.481  1.00  0.00      LL0  C  
ATOM   4721  C   SER L 131     -68.873  -2.941  73.861  1.00  0.00      LL0  C  
ATOM   4722  O   SER L 131     -68.444  -3.965  74.377  1.00  0.00      LL0  O  
ATOM   4723  CB  SER L 131     -67.179  -1.303  74.728  1.00  0.00      LL0  C  
ATOM   4724  OG  SER L 131     -66.992  -0.656  75.994  1.00  0.00      LL0  O  
ATOM   4725  H   SER L 131     -69.392  -1.991  76.468  1.00  0.00      LL0  H  
ATOM   4726  HG  SER L 131     -67.201  -1.334  76.636  1.00  0.00      LL0  H  
ATOM   4727  N   VAL L 132     -69.596  -2.911  72.739  1.00  0.00      LL0  N  
ATOM   4728  CA  VAL L 132     -69.834  -4.179  72.056  1.00  0.00      LL0  C  
ATOM   4729  C   VAL L 132     -68.610  -4.550  71.241  1.00  0.00      LL0  C  
ATOM   4730  O   VAL L 132     -68.093  -3.734  70.488  1.00  0.00      LL0  O  
ATOM   4731  CB  VAL L 132     -71.081  -4.065  71.168  1.00  0.00      LL0  C  
ATOM   4732  CG1 VAL L 132     -71.381  -5.368  70.424  1.00  0.00      LL0  C  
ATOM   4733  CG2 VAL L 132     -72.290  -3.585  71.977  1.00  0.00      LL0  C  
ATOM   4734  H   VAL L 132     -69.754  -2.021  72.308  1.00  0.00      LL0  H  
ATOM   4735  N   VAL L 133     -68.145  -5.787  71.433  1.00  0.00      LL0  N  
ATOM   4736  CA  VAL L 133     -66.957  -6.132  70.660  1.00  0.00      LL0  C  
ATOM   4737  C   VAL L 133     -67.267  -7.157  69.587  1.00  0.00      LL0  C  
ATOM   4738  O   VAL L 133     -67.980  -8.132  69.796  1.00  0.00      LL0  O  
ATOM   4739  CB  VAL L 133     -65.809  -6.564  71.592  1.00  0.00      LL0  C  
ATOM   4740  CG1 VAL L 133     -64.550  -7.027  70.849  1.00  0.00      LL0  C  
ATOM   4741  CG2 VAL L 133     -65.464  -5.419  72.549  1.00  0.00      LL0  C  
ATOM   4742  H   VAL L 133     -68.629  -6.450  72.009  1.00  0.00      LL0  H  
ATOM   4743  N   CYS L 134     -66.712  -6.876  68.405  1.00  0.00      LL0  N  
ATOM   4744  CA  CYS L 134     -66.850  -7.859  67.338  1.00  0.00      LL0  C  
ATOM   4745  C   CYS L 134     -65.515  -8.499  67.040  1.00  0.00      LL0  C  
ATOM   4746  O   CYS L 134     -64.535  -7.816  66.757  1.00  0.00      LL0  O  
ATOM   4747  CB  CYS L 134     -67.434  -7.204  66.089  1.00  0.00      LL0  C  
ATOM   4748  SG  CYS L 134     -68.158  -8.347  64.889  1.00  0.00      LL0  S  
ATOM   4749  H   CYS L 134     -66.136  -6.058  68.326  1.00  0.00      LL0  H  
ATOM   4750  N   LEU L 135     -65.524  -9.832  67.149  1.00  0.00      LL0  N  
ATOM   4751  CA  LEU L 135     -64.340 -10.605  66.799  1.00  0.00      LL0  C  
ATOM   4752  C   LEU L 135     -64.403 -11.040  65.353  1.00  0.00      LL0  C  
ATOM   4753  O   LEU L 135     -65.387 -11.595  64.889  1.00  0.00      LL0  O  
ATOM   4754  CB  LEU L 135     -64.228 -11.835  67.708  1.00  0.00      LL0  C  
ATOM   4755  CG  LEU L 135     -63.162 -12.863  67.299  1.00  0.00      LL0  C  
ATOM   4756  CD1 LEU L 135     -61.750 -12.280  67.301  1.00  0.00      LL0  C  
ATOM   4757  CD2 LEU L 135     -63.268 -14.152  68.109  1.00  0.00      LL0  C  
ATOM   4758  H   LEU L 135     -66.399 -10.292  67.300  1.00  0.00      LL0  H  
ATOM   4759  N   LEU L 136     -63.292 -10.783  64.673  1.00  0.00      LL0  N  
ATOM   4760  CA  LEU L 136     -63.111 -11.301  63.326  1.00  0.00      LL0  C  
ATOM   4761  C   LEU L 136     -61.921 -12.222  63.381  1.00  0.00      LL0  C  
ATOM   4762  O   LEU L 136     -60.788 -11.793  63.204  1.00  0.00      LL0  O  
ATOM   4763  CB  LEU L 136     -62.784 -10.176  62.347  1.00  0.00      LL0  C  
ATOM   4764  CG  LEU L 136     -63.901  -9.255  61.859  1.00  0.00      LL0  C  
ATOM   4765  CD1 LEU L 136     -64.717  -8.599  62.971  1.00  0.00      LL0  C  
ATOM   4766  CD2 LEU L 136     -63.306  -8.204  60.925  1.00  0.00      LL0  C  
ATOM   4767  H   LEU L 136     -62.560 -10.285  65.134  1.00  0.00      LL0  H  
ATOM   4768  N   ASN L 137     -62.199 -13.491  63.682  1.00  0.00      LL0  N  
ATOM   4769  CA  ASN L 137     -61.024 -14.350  63.793  1.00  0.00      LL0  C  
ATOM   4770  C   ASN L 137     -60.603 -14.913  62.457  1.00  0.00      LL0  C  
ATOM   4771  O   ASN L 137     -61.447 -15.356  61.690  1.00  0.00      LL0  O  
ATOM   4772  CB  ASN L 137     -61.259 -15.473  64.800  1.00  0.00      LL0  C  
ATOM   4773  CG  ASN L 137     -59.992 -15.661  65.604  1.00  0.00      LL0  C  
ATOM   4774  ND2 ASN L 137     -59.474 -16.886  65.558  1.00  0.00      LL0  N  
ATOM   4775  OD1 ASN L 137     -59.493 -14.741  66.236  1.00  0.00      LL0  O  
ATOM   4776  H   ASN L 137     -63.136 -13.837  63.761  1.00  0.00      LL0  H  
ATOM   4777 HD21 ASN L 137     -58.668 -17.087  66.116  1.00  0.00      LL0  H  
ATOM   4778 HD22 ASN L 137     -59.823 -17.591  64.936  1.00  0.00      LL0  H  
ATOM   4779  N   ASN L 138     -59.284 -14.891  62.213  1.00  0.00      LL0  N  
ATOM   4780  CA  ASN L 138     -58.724 -15.603  61.052  1.00  0.00      LL0  C  
ATOM   4781  C   ASN L 138     -59.141 -15.108  59.674  1.00  0.00      LL0  C  
ATOM   4782  O   ASN L 138     -59.700 -15.831  58.858  1.00  0.00      LL0  O  
ATOM   4783  CB  ASN L 138     -58.930 -17.131  61.090  1.00  0.00      LL0  C  
ATOM   4784  CG  ASN L 138     -58.501 -17.740  62.407  1.00  0.00      LL0  C  
ATOM   4785  ND2 ASN L 138     -57.186 -17.714  62.636  1.00  0.00      LL0  N  
ATOM   4786  OD1 ASN L 138     -59.316 -18.211  63.191  1.00  0.00      LL0  O  
ATOM   4787  H   ASN L 138     -58.685 -14.372  62.831  1.00  0.00      LL0  H  
ATOM   4788 HD21 ASN L 138     -56.820 -18.105  63.476  1.00  0.00      LL0  H  
ATOM   4789 HD22 ASN L 138     -56.551 -17.316  61.970  1.00  0.00      LL0  H  
ATOM   4790  N   PHE L 139     -58.807 -13.840  59.419  1.00  0.00      LL0  N  
ATOM   4791  CA  PHE L 139     -58.940 -13.382  58.038  1.00  0.00      LL0  C  
ATOM   4792  C   PHE L 139     -57.598 -13.139  57.382  1.00  0.00      LL0  C  
ATOM   4793  O   PHE L 139     -56.578 -13.004  58.049  1.00  0.00      LL0  O  
ATOM   4794  CB  PHE L 139     -59.829 -12.138  57.935  1.00  0.00      LL0  C  
ATOM   4795  CG  PHE L 139     -59.344 -11.017  58.819  1.00  0.00      LL0  C  
ATOM   4796  CD1 PHE L 139     -58.372 -10.116  58.337  1.00  0.00      LL0  C  
ATOM   4797  CD2 PHE L 139     -59.879 -10.892  60.117  1.00  0.00      LL0  C  
ATOM   4798  CE1 PHE L 139     -57.917  -9.080  59.171  1.00  0.00      LL0  C  
ATOM   4799  CE2 PHE L 139     -59.423  -9.855  60.947  1.00  0.00      LL0  C  
ATOM   4800  CZ  PHE L 139     -58.445  -8.960  60.471  1.00  0.00      LL0  C  
ATOM   4801  H   PHE L 139     -58.360 -13.282  60.119  1.00  0.00      LL0  H  
ATOM   4802  N   TYR L 140     -57.638 -13.086  56.048  1.00  0.00      LL0  N  
ATOM   4803  CA  TYR L 140     -56.430 -12.733  55.303  1.00  0.00      LL0  C  
ATOM   4804  C   TYR L 140     -56.867 -12.231  53.943  1.00  0.00      LL0  C  
ATOM   4805  O   TYR L 140     -57.723 -12.867  53.339  1.00  0.00      LL0  O  
ATOM   4806  CB  TYR L 140     -55.481 -13.940  55.167  1.00  0.00      LL0  C  
ATOM   4807  CG  TYR L 140     -54.136 -13.514  54.613  1.00  0.00      LL0  C  
ATOM   4808  CD1 TYR L 140     -53.171 -12.962  55.483  1.00  0.00      LL0  C  
ATOM   4809  CD2 TYR L 140     -53.888 -13.670  53.234  1.00  0.00      LL0  C  
ATOM   4810  CE1 TYR L 140     -51.937 -12.537  54.957  1.00  0.00      LL0  C  
ATOM   4811  CE2 TYR L 140     -52.657 -13.244  52.710  1.00  0.00      LL0  C  
ATOM   4812  CZ  TYR L 140     -51.697 -12.680  53.574  1.00  0.00      LL0  C  
ATOM   4813  OH  TYR L 140     -50.497 -12.263  53.036  1.00  0.00      LL0  O  
ATOM   4814  H   TYR L 140     -58.516 -13.186  55.570  1.00  0.00      LL0  H  
ATOM   4815  HH  TYR L 140     -50.103 -11.597  53.605  1.00  0.00      LL0  H  
ATOM   4816  N   PRO L 141     -56.285 -11.102  53.461  1.00  0.00      LL0  N  
ATOM   4817  CA  PRO L 141     -55.257 -10.313  54.162  1.00  0.00      LL0  C  
ATOM   4818  C   PRO L 141     -55.839  -9.472  55.286  1.00  0.00      LL0  C  
ATOM   4819  O   PRO L 141     -56.975  -9.669  55.695  1.00  0.00      LL0  O  
ATOM   4820  CB  PRO L 141     -54.676  -9.482  53.012  1.00  0.00      LL0  C  
ATOM   4821  CG  PRO L 141     -55.865  -9.228  52.088  1.00  0.00      LL0  C  
ATOM   4822  CD  PRO L 141     -56.618 -10.550  52.153  1.00  0.00      LL0  C  
ATOM   4823  N   ARG L 142     -55.023  -8.511  55.761  1.00  0.00      LL0  N  
ATOM   4824  CA  ARG L 142     -55.494  -7.672  56.867  1.00  0.00      LL0  C  
ATOM   4825  C   ARG L 142     -56.806  -6.937  56.615  1.00  0.00      LL0  C  
ATOM   4826  O   ARG L 142     -57.572  -6.655  57.530  1.00  0.00      LL0  O  
ATOM   4827  CB  ARG L 142     -54.401  -6.685  57.299  1.00  0.00      LL0  C  
ATOM   4828  CG  ARG L 142     -54.620  -6.100  58.702  1.00  0.00      LL0  C  
ATOM   4829  CD  ARG L 142     -54.766  -4.569  58.769  1.00  0.00      LL0  C  
ATOM   4830  NE  ARG L 142     -55.919  -4.066  58.015  1.00  0.00      LL0  N  
ATOM   4831  CZ  ARG L 142     -57.178  -4.040  58.511  1.00  0.00      LL0  C  
ATOM   4832  NH1 ARG L 142     -57.431  -4.451  59.752  1.00  0.00      LL0  N1+
ATOM   4833  NH2 ARG L 142     -58.173  -3.611  57.743  1.00  0.00      LL0  N  
ATOM   4834  H   ARG L 142     -54.104  -8.384  55.388  1.00  0.00      LL0  H  
ATOM   4835  HE  ARG L 142     -55.773  -3.765  57.058  1.00  0.00      LL0  H  
ATOM   4836 HH11 ARG L 142     -56.683  -4.782  60.325  1.00  0.00      LL0  H  
ATOM   4837 HH12 ARG L 142     -58.360  -4.440  60.119  1.00  0.00      LL0  H  
ATOM   4838 HH21 ARG L 142     -57.920  -3.217  56.847  1.00  0.00      LL0  H  
ATOM   4839 HH22 ARG L 142     -59.144  -3.664  57.997  1.00  0.00      LL0  H  
ATOM   4840  N   GLU L 143     -57.025  -6.641  55.327  1.00  0.00      LL0  N  
ATOM   4841  CA  GLU L 143     -58.126  -5.765  54.946  1.00  0.00      LL0  C  
ATOM   4842  C   GLU L 143     -59.541  -6.285  55.072  1.00  0.00      LL0  C  
ATOM   4843  O   GLU L 143     -60.230  -6.643  54.123  1.00  0.00      LL0  O  
ATOM   4844  CB  GLU L 143     -57.807  -5.146  53.584  1.00  0.00      LL0  C  
ATOM   4845  CG  GLU L 143     -57.396  -3.667  53.682  1.00  0.00      LL0  C  
ATOM   4846  CD  GLU L 143     -56.486  -3.399  54.875  1.00  0.00      LL0  C  
ATOM   4847  OE1 GLU L 143     -55.492  -4.096  55.065  1.00  0.00      LL0  O  
ATOM   4848  OE2 GLU L 143     -56.814  -2.521  55.665  1.00  0.00      LL0  O1-
ATOM   4849  H   GLU L 143     -56.308  -6.835  54.662  1.00  0.00      LL0  H  
ATOM   4850  N   ALA L 144     -59.950  -6.272  56.339  1.00  0.00      LL0  N  
ATOM   4851  CA  ALA L 144     -61.344  -6.402  56.710  1.00  0.00      LL0  C  
ATOM   4852  C   ALA L 144     -61.707  -5.150  57.470  1.00  0.00      LL0  C  
ATOM   4853  O   ALA L 144     -60.839  -4.473  58.024  1.00  0.00      LL0  O  
ATOM   4854  CB  ALA L 144     -61.538  -7.610  57.626  1.00  0.00      LL0  C  
ATOM   4855  H   ALA L 144     -59.280  -6.054  57.048  1.00  0.00      LL0  H  
ATOM   4856  N   LYS L 145     -63.013  -4.876  57.461  1.00  0.00      LL0  N  
ATOM   4857  CA  LYS L 145     -63.509  -3.720  58.194  1.00  0.00      LL0  C  
ATOM   4858  C   LYS L 145     -64.808  -4.099  58.876  1.00  0.00      LL0  C  
ATOM   4859  O   LYS L 145     -65.699  -4.696  58.277  1.00  0.00      LL0  O  
ATOM   4860  CB  LYS L 145     -63.665  -2.526  57.232  1.00  0.00      LL0  C  
ATOM   4861  CG  LYS L 145     -63.531  -1.127  57.859  1.00  0.00      LL0  C  
ATOM   4862  CD  LYS L 145     -64.695  -0.761  58.777  1.00  0.00      LL0  C  
ATOM   4863  CE  LYS L 145     -64.483   0.462  59.670  1.00  0.00      LL0  C  
ATOM   4864  NZ  LYS L 145     -65.368   0.297  60.830  1.00  0.00      LL0  N1+
ATOM   4865  H   LYS L 145     -63.650  -5.461  56.951  1.00  0.00      LL0  H  
ATOM   4866  HZ1 LYS L 145     -65.317   1.080  61.504  1.00  0.00      LL0  H  
ATOM   4867  HZ2 LYS L 145     -66.351   0.131  60.524  1.00  0.00      LL0  H  
ATOM   4868  HZ3 LYS L 145     -65.074  -0.543  61.390  1.00  0.00      LL0  H  
ATOM   4869  N   VAL L 146     -64.872  -3.741  60.164  1.00  0.00      LL0  N  
ATOM   4870  CA  VAL L 146     -66.134  -3.957  60.862  1.00  0.00      LL0  C  
ATOM   4871  C   VAL L 146     -67.069  -2.802  60.614  1.00  0.00      LL0  C  
ATOM   4872  O   VAL L 146     -66.870  -1.694  61.106  1.00  0.00      LL0  O  
ATOM   4873  CB  VAL L 146     -65.891  -4.093  62.364  1.00  0.00      LL0  C  
ATOM   4874  CG1 VAL L 146     -67.172  -4.387  63.146  1.00  0.00      LL0  C  
ATOM   4875  CG2 VAL L 146     -64.811  -5.131  62.621  1.00  0.00      LL0  C  
ATOM   4876  H   VAL L 146     -64.151  -3.197  60.604  1.00  0.00      LL0  H  
ATOM   4877  N   GLN L 147     -68.116  -3.075  59.838  1.00  0.00      LL0  N  
ATOM   4878  CA  GLN L 147     -69.025  -1.950  59.824  1.00  0.00      LL0  C  
ATOM   4879  C   GLN L 147     -70.143  -2.020  60.834  1.00  0.00      LL0  C  
ATOM   4880  O   GLN L 147     -71.178  -2.654  60.676  1.00  0.00      LL0  O  
ATOM   4881  CB  GLN L 147     -69.387  -1.517  58.402  1.00  0.00      LL0  C  
ATOM   4882  CG  GLN L 147     -69.745  -0.025  58.309  1.00  0.00      LL0  C  
ATOM   4883  CD  GLN L 147     -68.904   0.834  59.250  1.00  0.00      LL0  C  
ATOM   4884  NE2 GLN L 147     -69.658   1.667  59.962  1.00  0.00      LL0  N  
ATOM   4885  OE1 GLN L 147     -67.687   0.730  59.391  1.00  0.00      LL0  O  
ATOM   4886  H   GLN L 147     -68.300  -3.940  59.368  1.00  0.00      LL0  H  
ATOM   4887 HE21 GLN L 147     -70.647   1.704  59.842  1.00  0.00      LL0  H  
ATOM   4888 HE22 GLN L 147     -69.252   2.262  60.659  1.00  0.00      LL0  H  
ATOM   4889  N   TRP L 148     -69.824  -1.337  61.939  1.00  0.00      LL0  N  
ATOM   4890  CA  TRP L 148     -70.758  -1.281  63.057  1.00  0.00      LL0  C  
ATOM   4891  C   TRP L 148     -72.106  -0.703  62.709  1.00  0.00      LL0  C  
ATOM   4892  O   TRP L 148     -72.232   0.241  61.933  1.00  0.00      LL0  O  
ATOM   4893  CB  TRP L 148     -70.183  -0.448  64.191  1.00  0.00      LL0  C  
ATOM   4894  CG  TRP L 148     -69.167  -1.226  64.980  1.00  0.00      LL0  C  
ATOM   4895  CD1 TRP L 148     -67.813  -0.906  65.127  1.00  0.00      LL0  C  
ATOM   4896  CD2 TRP L 148     -69.376  -2.404  65.785  1.00  0.00      LL0  C  
ATOM   4897  CE2 TRP L 148     -68.115  -2.729  66.386  1.00  0.00      LL0  C  
ATOM   4898  CE3 TRP L 148     -70.512  -3.196  66.057  1.00  0.00      LL0  C  
ATOM   4899  NE1 TRP L 148     -67.192  -1.783  65.954  1.00  0.00      LL0  N  
ATOM   4900  CZ2 TRP L 148     -68.018  -3.837  67.252  1.00  0.00      LL0  C  
ATOM   4901  CZ3 TRP L 148     -70.403  -4.302  66.924  1.00  0.00      LL0  C  
ATOM   4902  CH2 TRP L 148     -69.164  -4.618  67.519  1.00  0.00      LL0  C  
ATOM   4903  H   TRP L 148     -68.932  -0.888  61.980  1.00  0.00      LL0  H  
ATOM   4904  HE1 TRP L 148     -66.243  -1.733  66.201  1.00  0.00      LL0  H  
ATOM   4905  N   LYS L 149     -73.095  -1.312  63.363  1.00  0.00      LL0  N  
ATOM   4906  CA  LYS L 149     -74.454  -0.811  63.275  1.00  0.00      LL0  C  
ATOM   4907  C   LYS L 149     -75.106  -0.866  64.631  1.00  0.00      LL0  C  
ATOM   4908  O   LYS L 149     -75.022  -1.855  65.346  1.00  0.00      LL0  O  
ATOM   4909  CB  LYS L 149     -75.285  -1.658  62.320  1.00  0.00      LL0  C  
ATOM   4910  CG  LYS L 149     -74.913  -1.500  60.853  1.00  0.00      LL0  C  
ATOM   4911  CD  LYS L 149     -75.767  -2.411  59.984  1.00  0.00      LL0  C  
ATOM   4912  CE  LYS L 149     -75.592  -2.130  58.497  1.00  0.00      LL0  C  
ATOM   4913  NZ  LYS L 149     -76.431  -3.077  57.759  1.00  0.00      LL0  N1+
ATOM   4914  H   LYS L 149     -72.913  -2.109  63.943  1.00  0.00      LL0  H  
ATOM   4915  HZ1 LYS L 149     -76.064  -3.207  56.792  1.00  0.00      LL0  H  
ATOM   4916  HZ2 LYS L 149     -76.291  -4.028  58.159  1.00  0.00      LL0  H  
ATOM   4917  HZ3 LYS L 149     -77.439  -2.822  57.783  1.00  0.00      LL0  H  
ATOM   4918  N   VAL L 150     -75.786   0.231  64.939  1.00  0.00      LL0  N  
ATOM   4919  CA  VAL L 150     -76.763   0.148  66.012  1.00  0.00      LL0  C  
ATOM   4920  C   VAL L 150     -78.098   0.365  65.339  1.00  0.00      LL0  C  
ATOM   4921  O   VAL L 150     -78.281   1.344  64.627  1.00  0.00      LL0  O  
ATOM   4922  CB  VAL L 150     -76.455   1.204  67.078  1.00  0.00      LL0  C  
ATOM   4923  CG1 VAL L 150     -77.548   1.305  68.129  1.00  0.00      LL0  C  
ATOM   4924  CG2 VAL L 150     -75.126   0.894  67.762  1.00  0.00      LL0  C  
ATOM   4925  H   VAL L 150     -75.790   1.027  64.333  1.00  0.00      LL0  H  
ATOM   4926  N   ASP L 151     -78.966  -0.644  65.496  1.00  0.00      LL0  N  
ATOM   4927  CA  ASP L 151     -80.274  -0.655  64.832  1.00  0.00      LL0  C  
ATOM   4928  C   ASP L 151     -80.216  -0.291  63.356  1.00  0.00      LL0  C  
ATOM   4929  O   ASP L 151     -80.917   0.557  62.819  1.00  0.00      LL0  O  
ATOM   4930  CB  ASP L 151     -81.290   0.174  65.631  1.00  0.00      LL0  C  
ATOM   4931  CG  ASP L 151     -81.480  -0.450  67.004  1.00  0.00      LL0  C  
ATOM   4932  OD1 ASP L 151     -80.595  -0.339  67.846  1.00  0.00      LL0  O  
ATOM   4933  OD2 ASP L 151     -82.507  -1.067  67.244  1.00  0.00      LL0  O1-
ATOM   4934  H   ASP L 151     -78.796  -1.321  66.214  1.00  0.00      LL0  H  
ATOM   4935  N   ASN L 152     -79.251  -0.987  62.721  1.00  0.00      LL0  N  
ATOM   4936  CA  ASN L 152     -78.886  -0.785  61.311  1.00  0.00      LL0  C  
ATOM   4937  C   ASN L 152     -78.198   0.531  60.942  1.00  0.00      LL0  C  
ATOM   4938  O   ASN L 152     -77.551   0.627  59.906  1.00  0.00      LL0  O
[truncated: 48,207 more chars]
