# Supplementary material for: Integrative Computational Prediction Strategy for Antibody–Antigen Binding: A Case Study on Interleukin‑1 Beta
Source: J Chem Inf Model. 2026 May 27;66(11):6659–75. doi: 10.1021/acs.jcim.6c00781 (PMC13250912; doi:10.1021/acs.jcim.6c00781)
Supplement: Supplementary file 4 [file ci6c00781_si_004.zip › Cluspro_poses/EPIGUIDE/1OAK-Max_Ave-Ep1+2.pdb]

ATOM      1  N   GLN H 215      63.640 -20.066  21.742  1.00  0.00      LH0  N  
ATOM      2  CA  GLN H 215      64.502 -20.248  22.906  1.00  0.00      LH0  C  
ATOM      3  C   GLN H 215      64.589 -18.983  23.743  1.00  0.00      LH0  C  
ATOM      4  O   GLN H 215      64.219 -18.937  24.912  1.00  0.00      LH0  O  
ATOM      5  CB  GLN H 215      65.902 -20.704  22.469  1.00  0.00      LH0  C  
ATOM      6  CG  GLN H 215      66.807 -21.149  23.625  1.00  0.00      LH0  C  
ATOM      7  CD  GLN H 215      68.244 -21.248  23.149  1.00  0.00      LH0  C  
ATOM      8  NE2 GLN H 215      69.152 -20.885  24.063  1.00  0.00      LH0  N  
ATOM      9  OE1 GLN H 215      68.535 -21.605  22.019  1.00  0.00      LH0  O  
ATOM     10  H   GLN H 215      62.662 -19.898  21.903  1.00  0.00      LH0  H  
ATOM     11 HE21 GLN H 215      68.940 -20.602  24.998  1.00  0.00      LH0  H  
ATOM     12 HE22 GLN H 215      70.108 -20.905  23.777  1.00  0.00      LH0  H  
ATOM     13  N   VAL H 216      65.129 -17.950  23.078  1.00  0.00      LH0  N  
ATOM     14  CA  VAL H 216      65.381 -16.707  23.804  1.00  0.00      LH0  C  
ATOM     15  C   VAL H 216      64.149 -15.827  23.844  1.00  0.00      LH0  C  
ATOM     16  O   VAL H 216      63.934 -14.949  23.020  1.00  0.00      LH0  O  
ATOM     17  CB  VAL H 216      66.595 -15.957  23.236  1.00  0.00      LH0  C  
ATOM     18  CG1 VAL H 216      67.052 -14.870  24.212  1.00  0.00      LH0  C  
ATOM     19  CG2 VAL H 216      67.753 -16.901  22.900  1.00  0.00      LH0  C  
ATOM     20  H   VAL H 216      65.244 -18.023  22.088  1.00  0.00      LH0  H  
ATOM     21  N   GLN H 217      63.315 -16.164  24.827  1.00  0.00      LH0  N  
ATOM     22  CA  GLN H 217      62.003 -15.535  24.888  1.00  0.00      LH0  C  
ATOM     23  C   GLN H 217      61.781 -14.933  26.251  1.00  0.00      LH0  C  
ATOM     24  O   GLN H 217      62.344 -15.382  27.242  1.00  0.00      LH0  O  
ATOM     25  CB  GLN H 217      60.930 -16.575  24.572  1.00  0.00      LH0  C  
ATOM     26  CG  GLN H 217      60.976 -17.013  23.107  1.00  0.00      LH0  C  
ATOM     27  CD  GLN H 217      60.286 -18.348  22.949  1.00  0.00      LH0  C  
ATOM     28  NE2 GLN H 217      58.956 -18.301  23.061  1.00  0.00      LH0  N  
ATOM     29  OE1 GLN H 217      60.917 -19.374  22.736  1.00  0.00      LH0  O  
ATOM     30  H   GLN H 217      63.609 -16.836  25.507  1.00  0.00      LH0  H  
ATOM     31 HE21 GLN H 217      58.469 -17.443  23.224  1.00  0.00      LH0  H  
ATOM     32 HE22 GLN H 217      58.452 -19.158  22.975  1.00  0.00      LH0  H  
ATOM     33  N   LEU H 218      60.948 -13.893  26.258  1.00  0.00      LH0  N  
ATOM     34  CA  LEU H 218      60.655 -13.274  27.542  1.00  0.00      LH0  C  
ATOM     35  C   LEU H 218      59.160 -13.311  27.751  1.00  0.00      LH0  C  
ATOM     36  O   LEU H 218      58.398 -12.958  26.861  1.00  0.00      LH0  O  
ATOM     37  CB  LEU H 218      61.194 -11.838  27.590  1.00  0.00      LH0  C  
ATOM     38  CG  LEU H 218      62.700 -11.720  27.319  1.00  0.00      LH0  C  
ATOM     39  CD1 LEU H 218      63.017 -11.386  25.860  1.00  0.00      LH0  C  
ATOM     40  CD2 LEU H 218      63.371 -10.731  28.263  1.00  0.00      LH0  C  
ATOM     41  H   LEU H 218      60.488 -13.558  25.435  1.00  0.00      LH0  H  
ATOM     42  N   ALA H 219      58.761 -13.808  28.922  1.00  0.00      LH0  N  
ATOM     43  CA  ALA H 219      57.322 -13.946  29.106  1.00  0.00      LH0  C  
ATOM     44  C   ALA H 219      56.811 -13.136  30.271  1.00  0.00      LH0  C  
ATOM     45  O   ALA H 219      57.042 -13.464  31.431  1.00  0.00      LH0  O  
ATOM     46  CB  ALA H 219      56.941 -15.413  29.310  1.00  0.00      LH0  C  
ATOM     47  H   ALA H 219      59.410 -14.113  29.621  1.00  0.00      LH0  H  
ATOM     48  N   GLU H 220      56.101 -12.062  29.912  1.00  0.00      LH0  N  
ATOM     49  CA  GLU H 220      55.491 -11.248  30.957  1.00  0.00      LH0  C  
ATOM     50  C   GLU H 220      54.384 -11.965  31.706  1.00  0.00      LH0  C  
ATOM     51  O   GLU H 220      53.783 -12.935  31.258  1.00  0.00      LH0  O  
ATOM     52  CB  GLU H 220      54.933  -9.924  30.418  1.00  0.00      LH0  C  
ATOM     53  CG  GLU H 220      55.899  -9.047  29.610  1.00  0.00      LH0  C  
ATOM     54  CD  GLU H 220      56.025  -9.493  28.159  1.00  0.00      LH0  C  
ATOM     55  OE1 GLU H 220      55.266 -10.347  27.699  1.00  0.00      LH0  O  
ATOM     56  OE2 GLU H 220      56.863  -8.945  27.454  1.00  0.00      LH0  O1-
ATOM     57  H   GLU H 220      55.984 -11.803  28.951  1.00  0.00      LH0  H  
ATOM     58  N   SER H 221      54.125 -11.413  32.888  1.00  0.00      LH0  N  
ATOM     59  CA  SER H 221      53.060 -11.903  33.750  1.00  0.00      LH0  C  
ATOM     60  C   SER H 221      52.608 -10.767  34.646  1.00  0.00      LH0  C  
ATOM     61  O   SER H 221      53.029 -10.623  35.787  1.00  0.00      LH0  O  
ATOM     62  CB  SER H 221      53.534 -13.098  34.588  1.00  0.00      LH0  C  
ATOM     63  OG  SER H 221      54.294 -14.019  33.791  1.00  0.00      LH0  O  
ATOM     64  H   SER H 221      54.788 -10.749  33.234  1.00  0.00      LH0  H  
ATOM     65  HG  SER H 221      53.970 -13.951  32.894  1.00  0.00      LH0  H  
ATOM     66  N   GLY H 222      51.760  -9.923  34.049  1.00  0.00      LH0  N  
ATOM     67  CA  GLY H 222      51.327  -8.747  34.795  1.00  0.00      LH0  C  
ATOM     68  C   GLY H 222      49.867  -8.471  34.530  1.00  0.00      LH0  C  
ATOM     69  O   GLY H 222      49.383  -8.711  33.429  1.00  0.00      LH0  O  
ATOM     70  H   GLY H 222      51.414 -10.099  33.127  1.00  0.00      LH0  H  
ATOM     71  N   PRO H 223      49.185  -7.970  35.587  1.00  0.00      LH0  N  
ATOM     72  CA  PRO H 223      47.715  -7.913  35.597  1.00  0.00      LH0  C  
ATOM     73  C   PRO H 223      47.052  -7.047  34.536  1.00  0.00      LH0  C  
ATOM     74  O   PRO H 223      45.885  -7.225  34.209  1.00  0.00      LH0  O  
ATOM     75  CB  PRO H 223      47.407  -7.458  37.031  1.00  0.00      LH0  C  
ATOM     76  CG  PRO H 223      48.655  -6.711  37.501  1.00  0.00      LH0  C  
ATOM     77  CD  PRO H 223      49.776  -7.497  36.835  1.00  0.00      LH0  C  
ATOM     78  N   GLY H 224      47.820  -6.085  34.008  1.00  0.00      LH0  N  
ATOM     79  CA  GLY H 224      47.186  -5.247  32.996  1.00  0.00      LH0  C  
ATOM     80  C   GLY H 224      46.407  -4.092  33.595  1.00  0.00      LH0  C  
ATOM     81  O   GLY H 224      46.835  -2.946  33.567  1.00  0.00      LH0  O  
ATOM     82  H   GLY H 224      48.735  -5.898  34.357  1.00  0.00      LH0  H  
ATOM     83  N   LEU H 225      45.237  -4.431  34.144  1.00  0.00      LH0  N  
ATOM     84  CA  LEU H 225      44.472  -3.341  34.747  1.00  0.00      LH0  C  
ATOM     85  C   LEU H 225      45.048  -2.905  36.080  1.00  0.00      LH0  C  
ATOM     86  O   LEU H 225      45.374  -3.721  36.935  1.00  0.00      LH0  O  
ATOM     87  CB  LEU H 225      42.994  -3.720  34.876  1.00  0.00      LH0  C  
ATOM     88  CG  LEU H 225      42.357  -4.160  33.551  1.00  0.00      LH0  C  
ATOM     89  CD1 LEU H 225      40.897  -4.571  33.738  1.00  0.00      LH0  C  
ATOM     90  CD2 LEU H 225      42.519  -3.115  32.444  1.00  0.00      LH0  C  
ATOM     91  H   LEU H 225      44.987  -5.396  34.235  1.00  0.00      LH0  H  
ATOM     92  N   VAL H 226      45.194  -1.580  36.199  1.00  0.00      LH0  N  
ATOM     93  CA  VAL H 226      45.755  -1.009  37.420  1.00  0.00      LH0  C  
ATOM     94  C   VAL H 226      44.874   0.143  37.867  1.00  0.00      LH0  C  
ATOM     95  O   VAL H 226      44.464   0.980  37.072  1.00  0.00      LH0  O  
ATOM     96  CB  VAL H 226      47.207  -0.542  37.172  1.00  0.00      LH0  C  
ATOM     97  CG1 VAL H 226      47.850   0.131  38.387  1.00  0.00      LH0  C  
ATOM     98  CG2 VAL H 226      48.092  -1.696  36.705  1.00  0.00      LH0  C  
ATOM     99  H   VAL H 226      44.930  -0.965  35.452  1.00  0.00      LH0  H  
ATOM    100  N   ALA H 227      44.589   0.152  39.173  1.00  0.00      LH0  N  
ATOM    101  CA  ALA H 227      43.921   1.334  39.712  1.00  0.00      LH0  C  
ATOM    102  C   ALA H 227      44.916   2.471  39.886  1.00  0.00      LH0  C  
ATOM    103  O   ALA H 227      46.069   2.247  40.237  1.00  0.00      LH0  O  
ATOM    104  CB  ALA H 227      43.295   1.000  41.069  1.00  0.00      LH0  C  
ATOM    105  H   ALA H 227      44.969  -0.551  39.776  1.00  0.00      LH0  H  
ATOM    106  N   PRO H 228      44.460   3.719  39.625  1.00  0.00      LH0  N  
ATOM    107  CA  PRO H 228      45.346   4.868  39.853  1.00  0.00      LH0  C  
ATOM    108  C   PRO H 228      45.987   4.879  41.233  1.00  0.00      LH0  C  
ATOM    109  O   PRO H 228      45.317   4.757  42.252  1.00  0.00      LH0  O  
ATOM    110  CB  PRO H 228      44.420   6.063  39.609  1.00  0.00      LH0  C  
ATOM    111  CG  PRO H 228      43.358   5.543  38.642  1.00  0.00      LH0  C  
ATOM    112  CD  PRO H 228      43.154   4.105  39.103  1.00  0.00      LH0  C  
ATOM    113  N   SER H 229      47.318   5.027  41.201  1.00  0.00      LH0  N  
ATOM    114  CA  SER H 229      48.196   5.041  42.376  1.00  0.00      LH0  C  
ATOM    115  C   SER H 229      48.624   3.692  42.944  1.00  0.00      LH0  C  
ATOM    116  O   SER H 229      49.493   3.604  43.808  1.00  0.00      LH0  O  
ATOM    117  CB  SER H 229      47.723   6.016  43.468  1.00  0.00      LH0  C  
ATOM    118  OG  SER H 229      46.913   7.047  42.876  1.00  0.00      LH0  O  
ATOM    119  H   SER H 229      47.742   5.118  40.300  1.00  0.00      LH0  H  
ATOM    120  HG  SER H 229      46.035   6.673  42.877  1.00  0.00      LH0  H  
ATOM    121  N   GLN H 230      48.017   2.629  42.392  1.00  0.00      LH0  N  
ATOM    122  CA  GLN H 230      48.461   1.275  42.730  1.00  0.00      LH0  C  
ATOM    123  C   GLN H 230      49.837   0.998  42.137  1.00  0.00      LH0  C  
ATOM    124  O   GLN H 230      50.240   1.598  41.148  1.00  0.00      LH0  O  
ATOM    125  CB  GLN H 230      47.421   0.289  42.184  1.00  0.00      LH0  C  
ATOM    126  CG  GLN H 230      47.632  -1.209  42.412  1.00  0.00      LH0  C  
ATOM    127  CD  GLN H 230      46.943  -1.955  41.289  1.00  0.00      LH0  C  
ATOM    128  NE2 GLN H 230      47.755  -2.767  40.607  1.00  0.00      LH0  N  
ATOM    129  OE1 GLN H 230      45.762  -1.795  41.021  1.00  0.00      LH0  O  
ATOM    130  H   GLN H 230      47.358   2.757  41.649  1.00  0.00      LH0  H  
ATOM    131 HE21 GLN H 230      48.729  -2.843  40.826  1.00  0.00      LH0  H  
ATOM    132 HE22 GLN H 230      47.356  -3.293  39.856  1.00  0.00      LH0  H  
ATOM    133  N   SER H 231      50.552   0.057  42.769  1.00  0.00      LH0  N  
ATOM    134  CA  SER H 231      51.762  -0.384  42.084  1.00  0.00      LH0  C  
ATOM    135  C   SER H 231      51.467  -1.399  40.997  1.00  0.00      LH0  C  
ATOM    136  O   SER H 231      50.669  -2.310  41.205  1.00  0.00      LH0  O  
ATOM    137  CB  SER H 231      52.746  -0.978  43.092  1.00  0.00      LH0  C  
ATOM    138  OG  SER H 231      52.226  -2.188  43.685  1.00  0.00      LH0  O  
ATOM    139  H   SER H 231      50.199  -0.389  43.588  1.00  0.00      LH0  H  
ATOM    140  HG  SER H 231      51.424  -2.393  43.198  1.00  0.00      LH0  H  
ATOM    141  N   LEU H 232      52.167  -1.238  39.876  1.00  0.00      LH0  N  
ATOM    142  CA  LEU H 232      52.234  -2.342  38.929  1.00  0.00      LH0  C  
ATOM    143  C   LEU H 232      53.325  -3.305  39.347  1.00  0.00      LH0  C  
ATOM    144  O   LEU H 232      54.395  -2.927  39.817  1.00  0.00      LH0  O  
ATOM    145  CB  LEU H 232      52.511  -1.785  37.537  1.00  0.00      LH0  C  
ATOM    146  CG  LEU H 232      52.553  -2.762  36.365  1.00  0.00      LH0  C  
ATOM    147  CD1 LEU H 232      51.267  -3.576  36.212  1.00  0.00      LH0  C  
ATOM    148  CD2 LEU H 232      52.932  -2.023  35.082  1.00  0.00      LH0  C  
ATOM    149  H   LEU H 232      52.823  -0.486  39.814  1.00  0.00      LH0  H  
ATOM    150  N   SER H 233      53.005  -4.583  39.172  1.00  0.00      LH0  N  
ATOM    151  CA  SER H 233      54.048  -5.570  39.386  1.00  0.00      LH0  C  
ATOM    152  C   SER H 233      53.929  -6.658  38.350  1.00  0.00      LH0  C  
ATOM    153  O   SER H 233      52.855  -7.204  38.133  1.00  0.00      LH0  O  
ATOM    154  CB  SER H 233      54.002  -6.058  40.838  1.00  0.00      LH0  C  
ATOM    155  OG  SER H 233      54.127  -4.904  41.694  1.00  0.00      LH0  O  
ATOM    156  H   SER H 233      52.105  -4.880  38.852  1.00  0.00      LH0  H  
ATOM    157  HG  SER H 233      54.576  -4.272  41.125  1.00  0.00      LH0  H  
ATOM    158  N   ILE H 234      55.055  -6.873  37.661  1.00  0.00      LH0  N  
ATOM    159  CA  ILE H 234      55.016  -7.810  36.541  1.00  0.00      LH0  C  
ATOM    160  C   ILE H 234      56.138  -8.809  36.680  1.00  0.00      LH0  C  
ATOM    161  O   ILE H 234      57.304  -8.437  36.723  1.00  0.00      LH0  O  
ATOM    162  CB  ILE H 234      55.159  -7.083  35.190  1.00  0.00      LH0  C  
ATOM    163  CG1 ILE H 234      54.202  -5.907  35.038  1.00  0.00      LH0  C  
ATOM    164  CG2 ILE H 234      54.993  -8.041  34.008  1.00  0.00      LH0  C  
ATOM    165  CD1 ILE H 234      54.493  -5.118  33.763  1.00  0.00      LH0  C  
ATOM    166  H   ILE H 234      55.908  -6.417  37.925  1.00  0.00      LH0  H  
ATOM    167  N   THR H 235      55.748 -10.080  36.724  1.00  0.00      LH0  N  
ATOM    168  CA  THR H 235      56.786 -11.090  36.557  1.00  0.00      LH0  C  
ATOM    169  C   THR H 235      57.197 -11.166  35.092  1.00  0.00      LH0  C  
ATOM    170  O   THR H 235      56.399 -10.893  34.208  1.00  0.00      LH0  O  
ATOM    171  CB  THR H 235      56.231 -12.424  37.069  1.00  0.00      LH0  C  
ATOM    172  CG2 THR H 235      57.274 -13.542  37.161  1.00  0.00      LH0  C  
ATOM    173  OG1 THR H 235      55.591 -12.218  38.336  1.00  0.00      LH0  O  
ATOM    174  H   THR H 235      54.781 -10.338  36.720  1.00  0.00      LH0  H  
ATOM    175  HG1 THR H 235      55.266 -13.063  38.617  1.00  0.00      LH0  H  
ATOM    176  N   CYS H 236      58.450 -11.546  34.855  1.00  0.00      LH0  N  
ATOM    177  CA  CYS H 236      58.799 -11.947  33.499  1.00  0.00      LH0  C  
ATOM    178  C   CYS H 236      59.692 -13.151  33.574  1.00  0.00      LH0  C  
ATOM    179  O   CYS H 236      60.832 -13.075  34.009  1.00  0.00      LH0  O  
ATOM    180  CB  CYS H 236      59.463 -10.814  32.713  1.00  0.00      LH0  C  
ATOM    181  SG  CYS H 236      60.009 -11.289  31.049  1.00  0.00      LH0  S  
ATOM    182  H   CYS H 236      59.108 -11.605  35.607  1.00  0.00      LH0  H  
ATOM    183  N   THR H 237      59.112 -14.282  33.177  1.00  0.00      LH0  N  
ATOM    184  CA  THR H 237      59.970 -15.457  33.156  1.00  0.00      LH0  C  
ATOM    185  C   THR H 237      60.745 -15.497  31.852  1.00  0.00      LH0  C  
ATOM    186  O   THR H 237      60.173 -15.540  30.768  1.00  0.00      LH0  O  
ATOM    187  CB  THR H 237      59.125 -16.712  33.383  1.00  0.00      LH0  C  
ATOM    188  CG2 THR H 237      59.989 -17.949  33.645  1.00  0.00      LH0  C  
ATOM    189  OG1 THR H 237      58.206 -16.489  34.471  1.00  0.00      LH0  O  
ATOM    190  H   THR H 237      58.233 -14.244  32.698  1.00  0.00      LH0  H  
ATOM    191  HG1 THR H 237      57.568 -15.866  34.139  1.00  0.00      LH0  H  
ATOM    192  N   VAL H 238      62.067 -15.400  32.000  1.00  0.00      LH0  N  
ATOM    193  CA  VAL H 238      62.867 -15.322  30.786  1.00  0.00      LH0  C  
ATOM    194  C   VAL H 238      63.464 -16.661  30.409  1.00  0.00      LH0  C  
ATOM    195  O   VAL H 238      63.561 -17.573  31.222  1.00  0.00      LH0  O  
ATOM    196  CB  VAL H 238      63.933 -14.222  30.903  1.00  0.00      LH0  C  
ATOM    197  CG1 VAL H 238      63.266 -12.891  31.247  1.00  0.00      LH0  C  
ATOM    198  CG2 VAL H 238      65.047 -14.556  31.897  1.00  0.00      LH0  C  
ATOM    199  H   VAL H 238      62.478 -15.449  32.911  1.00  0.00      LH0  H  
ATOM    200  N   SER H 239      63.847 -16.735  29.135  1.00  0.00      LH0  N  
ATOM    201  CA  SER H 239      64.338 -17.998  28.612  1.00  0.00      LH0  C  
ATOM    202  C   SER H 239      65.430 -17.740  27.597  1.00  0.00      LH0  C  
ATOM    203  O   SER H 239      65.594 -16.640  27.076  1.00  0.00      LH0  O  
ATOM    204  CB  SER H 239      63.156 -18.779  28.015  1.00  0.00      LH0  C  
ATOM    205  OG  SER H 239      63.584 -20.013  27.425  1.00  0.00      LH0  O  
ATOM    206  H   SER H 239      63.713 -15.965  28.509  1.00  0.00      LH0  H  
ATOM    207  HG  SER H 239      63.655 -19.838  26.487  1.00  0.00      LH0  H  
ATOM    208  N   GLY H 240      66.172 -18.818  27.324  1.00  0.00      LH0  N  
ATOM    209  CA  GLY H 240      67.218 -18.705  26.317  1.00  0.00      LH0  C  
ATOM    210  C   GLY H 240      68.537 -18.242  26.875  1.00  0.00      LH0  C  
ATOM    211  O   GLY H 240      69.502 -18.992  26.928  1.00  0.00      LH0  O  
ATOM    212  H   GLY H 240      65.989 -19.660  27.831  1.00  0.00      LH0  H  
ATOM    213  N   PHE H 241      68.511 -16.973  27.289  1.00  0.00      LH0  N  
ATOM    214  CA  PHE H 241      69.579 -16.524  28.172  1.00  0.00      LH0  C  
ATOM    215  C   PHE H 241      69.177 -16.836  29.599  1.00  0.00      LH0  C  
ATOM    216  O   PHE H 241      68.042 -17.235  29.843  1.00  0.00      LH0  O  
ATOM    217  CB  PHE H 241      69.865 -15.029  27.954  1.00  0.00      LH0  C  
ATOM    218  CG  PHE H 241      68.719 -14.138  28.389  1.00  0.00      LH0  C  
ATOM    219  CD1 PHE H 241      67.598 -13.965  27.549  1.00  0.00      LH0  C  
ATOM    220  CD2 PHE H 241      68.801 -13.480  29.635  1.00  0.00      LH0  C  
ATOM    221  CE1 PHE H 241      66.551 -13.114  27.949  1.00  0.00      LH0  C  
ATOM    222  CE2 PHE H 241      67.759 -12.625  30.038  1.00  0.00      LH0  C  
ATOM    223  CZ  PHE H 241      66.650 -12.445  29.185  1.00  0.00      LH0  C  
ATOM    224  H   PHE H 241      67.641 -16.480  27.242  1.00  0.00      LH0  H  
ATOM    225  N   SER H 242      70.118 -16.646  30.520  1.00  0.00      LH0  N  
ATOM    226  CA  SER H 242      69.698 -16.870  31.891  1.00  0.00      LH0  C  
ATOM    227  C   SER H 242      69.750 -15.572  32.668  1.00  0.00      LH0  C  
ATOM    228  O   SER H 242      70.353 -14.578  32.280  1.00  0.00      LH0  O  
ATOM    229  CB  SER H 242      70.556 -17.991  32.491  1.00  0.00      LH0  C  
ATOM    230  OG  SER H 242      70.387 -18.095  33.912  1.00  0.00      LH0  O  
ATOM    231  H   SER H 242      71.034 -16.264  30.341  1.00  0.00      LH0  H  
ATOM    232  HG  SER H 242      71.274 -18.235  34.246  1.00  0.00      LH0  H  
ATOM    233  N   LEU H 243      69.080 -15.614  33.827  1.00  0.00      LH0  N  
ATOM    234  CA  LEU H 243      69.198 -14.424  34.658  1.00  0.00      LH0  C  
ATOM    235  C   LEU H 243      70.509 -14.270  35.404  1.00  0.00      LH0  C  
ATOM    236  O   LEU H 243      70.713 -13.302  36.133  1.00  0.00      LH0  O  
ATOM    237  CB  LEU H 243      68.019 -14.286  35.612  1.00  0.00      LH0  C  
ATOM    238  CG  LEU H 243      66.920 -13.400  35.031  1.00  0.00      LH0  C  
ATOM    239  CD1 LEU H 243      65.805 -13.182  36.048  1.00  0.00      LH0  C  
ATOM    240  CD2 LEU H 243      67.463 -12.069  34.504  1.00  0.00      LH0  C  
ATOM    241  H   LEU H 243      68.696 -16.487  34.137  1.00  0.00      LH0  H  
ATOM    242  N   THR H 244      71.391 -15.255  35.195  1.00  0.00      LH0  N  
ATOM    243  CA  THR H 244      72.774 -15.103  35.634  1.00  0.00      LH0  C  
ATOM    244  C   THR H 244      73.555 -14.067  34.846  1.00  0.00      LH0  C  
ATOM    245  O   THR H 244      74.382 -13.333  35.373  1.00  0.00      LH0  O  
ATOM    246  CB  THR H 244      73.453 -16.469  35.544  1.00  0.00      LH0  C  
ATOM    247  CG2 THR H 244      73.307 -17.229  36.863  1.00  0.00      LH0  C  
ATOM    248  OG1 THR H 244      72.872 -17.243  34.480  1.00  0.00      LH0  O  
ATOM    249  H   THR H 244      71.165 -16.055  34.635  1.00  0.00      LH0  H  
ATOM    250  HG1 THR H 244      73.209 -16.896  33.645  1.00  0.00      LH0  H  
ATOM    251  N   ASP H 245      73.247 -14.070  33.548  1.00  0.00      LH0  N  
ATOM    252  CA  ASP H 245      74.136 -13.426  32.592  1.00  0.00      LH0  C  
ATOM    253  C   ASP H 245      73.591 -12.126  32.041  1.00  0.00      LH0  C  
ATOM    254  O   ASP H 245      74.068 -11.042  32.366  1.00  0.00      LH0  O  
ATOM    255  CB  ASP H 245      74.527 -14.424  31.480  1.00  0.00      LH0  C  
ATOM    256  CG  ASP H 245      73.355 -15.317  31.089  1.00  0.00      LH0  C  
ATOM    257  OD1 ASP H 245      73.109 -16.294  31.793  1.00  0.00      LH0  O  
ATOM    258  OD2 ASP H 245      72.669 -15.017  30.116  1.00  0.00      LH0  O1-
ATOM    259  H   ASP H 245      72.494 -14.609  33.162  1.00  0.00      LH0  H  
ATOM    260  N   TYR H 246      72.572 -12.262  31.189  1.00  0.00      LH0  N  
ATOM    261  CA  TYR H 246      72.128 -11.036  30.543  1.00  0.00      LH0  C  
ATOM    262  C   TYR H 246      71.200 -10.168  31.363  1.00  0.00      LH0  C  
ATOM    263  O   TYR H 246      70.685 -10.536  32.415  1.00  0.00      LH0  O  
ATOM    264  CB  TYR H 246      71.565 -11.324  29.149  1.00  0.00      LH0  C  
ATOM    265  CG  TYR H 246      72.677 -11.658  28.179  1.00  0.00      LH0  C  
ATOM    266  CD1 TYR H 246      72.543 -12.794  27.358  1.00  0.00      LH0  C  
ATOM    267  CD2 TYR H 246      73.809 -10.820  28.102  1.00  0.00      LH0  C  
ATOM    268  CE1 TYR H 246      73.541 -13.077  26.411  1.00  0.00      LH0  C  
ATOM    269  CE2 TYR H 246      74.811 -11.102  27.161  1.00  0.00      LH0  C  
ATOM    270  CZ  TYR H 246      74.652 -12.215  26.313  1.00  0.00      LH0  C  
ATOM    271  OH  TYR H 246      75.599 -12.458  25.340  1.00  0.00      LH0  O  
ATOM    272  H   TYR H 246      72.167 -13.165  31.014  1.00  0.00      LH0  H  
ATOM    273  HH  TYR H 246      76.362 -11.913  25.493  1.00  0.00      LH0  H  
ATOM    274  N   GLY H 247      71.045  -8.957  30.822  1.00  0.00      LH0  N  
ATOM    275  CA  GLY H 247      70.104  -8.031  31.422  1.00  0.00      LH0  C  
ATOM    276  C   GLY H 247      68.730  -8.144  30.806  1.00  0.00      LH0  C  
ATOM    277  O   GLY H 247      68.555  -8.610  29.686  1.00  0.00      LH0  O  
ATOM    278  H   GLY H 247      71.432  -8.738  29.926  1.00  0.00      LH0  H  
ATOM    279  N   VAL H 248      67.758  -7.696  31.605  1.00  0.00      LH0  N  
ATOM    280  CA  VAL H 248      66.394  -7.625  31.092  1.00  0.00      LH0  C  
ATOM    281  C   VAL H 248      65.860  -6.213  31.201  1.00  0.00      LH0  C  
ATOM    282  O   VAL H 248      65.719  -5.685  32.300  1.00  0.00      LH0  O  
ATOM    283  CB  VAL H 248      65.481  -8.599  31.851  1.00  0.00      LH0  C  
ATOM    284  CG1 VAL H 248      64.021  -8.516  31.400  1.00  0.00      LH0  C  
ATOM    285  CG2 VAL H 248      66.002 -10.028  31.741  1.00  0.00      LH0  C  
ATOM    286  H   VAL H 248      67.987  -7.406  32.534  1.00  0.00      LH0  H  
ATOM    287  N   ASP H 249      65.569  -5.633  30.037  1.00  0.00      LH0  N  
ATOM    288  CA  ASP H 249      64.909  -4.332  30.054  1.00  0.00      LH0  C  
ATOM    289  C   ASP H 249      63.437  -4.450  30.351  1.00  0.00      LH0  C  
ATOM    290  O   ASP H 249      62.799  -5.482  30.157  1.00  0.00      LH0  O  
ATOM    291  CB  ASP H 249      64.986  -3.595  28.715  1.00  0.00      LH0  C  
ATOM    292  CG  ASP H 249      66.350  -3.668  28.085  1.00  0.00      LH0  C  
ATOM    293  OD1 ASP H 249      66.640  -4.683  27.454  1.00  0.00      LH0  O  
ATOM    294  OD2 ASP H 249      67.096  -2.699  28.205  1.00  0.00      LH0  O1-
ATOM    295  H   ASP H 249      65.778  -6.069  29.158  1.00  0.00      LH0  H  
ATOM    296  N   TRP H 250      62.917  -3.298  30.765  1.00  0.00      LH0  N  
ATOM    297  CA  TRP H 250      61.492  -3.056  30.636  1.00  0.00      LH0  C  
ATOM    298  C   TRP H 250      61.301  -1.864  29.736  1.00  0.00      LH0  C  
ATOM    299  O   TRP H 250      61.701  -0.746  30.052  1.00  0.00      LH0  O  
ATOM    300  CB  TRP H 250      60.853  -2.797  31.996  1.00  0.00      LH0  C  
ATOM    301  CG  TRP H 250      60.800  -4.087  32.774  1.00  0.00      LH0  C  
ATOM    302  CD1 TRP H 250      61.693  -4.503  33.771  1.00  0.00      LH0  C  
ATOM    303  CD2 TRP H 250      59.829  -5.148  32.663  1.00  0.00      LH0  C  
ATOM    304  CE2 TRP H 250      60.196  -6.156  33.616  1.00  0.00      LH0  C  
ATOM    305  CE3 TRP H 250      58.687  -5.324  31.852  1.00  0.00      LH0  C  
ATOM    306  NE1 TRP H 250      61.343  -5.717  34.270  1.00  0.00      LH0  N  
ATOM    307  CZ2 TRP H 250      59.413  -7.323  33.737  1.00  0.00      LH0  C  
ATOM    308  CZ3 TRP H 250      57.913  -6.495  31.982  1.00  0.00      LH0  C  
ATOM    309  CH2 TRP H 250      58.275  -7.487  32.919  1.00  0.00      LH0  C  
ATOM    310  H   TRP H 250      63.544  -2.566  31.034  1.00  0.00      LH0  H  
ATOM    311  HE1 TRP H 250      61.829  -6.195  34.971  1.00  0.00      LH0  H  
ATOM    312  N   VAL H 251      60.692  -2.156  28.586  1.00  0.00      LH0  N  
ATOM    313  CA  VAL H 251      60.366  -1.048  27.698  1.00  0.00      LH0  C  
ATOM    314  C   VAL H 251      58.877  -1.083  27.443  1.00  0.00      LH0  C  
ATOM    315  O   VAL H 251      58.291  -2.142  27.261  1.00  0.00      LH0  O  
ATOM    316  CB  VAL H 251      61.151  -1.120  26.378  1.00  0.00      LH0  C  
ATOM    317  CG1 VAL H 251      60.929   0.136  25.537  1.00  0.00      LH0  C  
ATOM    318  CG2 VAL H 251      62.648  -1.337  26.600  1.00  0.00      LH0  C  
ATOM    319  H   VAL H 251      60.361  -3.087  28.405  1.00  0.00      LH0  H  
ATOM    320  N   ARG H 252      58.276   0.103  27.475  1.00  0.00      LH0  N  
ATOM    321  CA  ARG H 252      56.836   0.107  27.284  1.00  0.00      LH0  C  
ATOM    322  C   ARG H 252      56.433   0.940  26.089  1.00  0.00      LH0  C  
ATOM    323  O   ARG H 252      57.209   1.749  25.594  1.00  0.00      LH0  O  
ATOM    324  CB  ARG H 252      56.160   0.616  28.555  1.00  0.00      LH0  C  
ATOM    325  CG  ARG H 252      56.486   2.083  28.827  1.00  0.00      LH0  C  
ATOM    326  CD  ARG H 252      55.783   2.627  30.058  1.00  0.00      LH0  C  
ATOM    327  NE  ARG H 252      55.931   4.072  30.124  1.00  0.00      LH0  N  
ATOM    328  CZ  ARG H 252      55.382   4.787  31.118  1.00  0.00      LH0  C  
ATOM    329  NH1 ARG H 252      54.774   4.174  32.125  1.00  0.00      LH0  N1+
ATOM    330  NH2 ARG H 252      55.452   6.111  31.059  1.00  0.00      LH0  N  
ATOM    331  H   ARG H 252      58.800   0.951  27.573  1.00  0.00      LH0  H  
ATOM    332  HE  ARG H 252      56.334   4.574  29.352  1.00  0.00      LH0  H  
ATOM    333 HH11 ARG H 252      54.396   4.709  32.887  1.00  0.00      LH0  H  
ATOM    334 HH12 ARG H 252      54.658   3.176  32.172  1.00  0.00      LH0  H  
ATOM    335 HH21 ARG H 252      54.956   6.729  31.682  1.00  0.00      LH0  H  
ATOM    336 HH22 ARG H 252      55.995   6.542  30.323  1.00  0.00      LH0  H  
ATOM    337  N   GLN H 253      55.173   0.752  25.687  1.00  0.00      LH0  N  
ATOM    338  CA  GLN H 253      54.607   1.719  24.756  1.00  0.00      LH0  C  
ATOM    339  C   GLN H 253      53.169   2.060  25.086  1.00  0.00      LH0  C  
ATOM    340  O   GLN H 253      52.256   1.259  24.908  1.00  0.00      LH0  O  
ATOM    341  CB  GLN H 253      54.730   1.229  23.314  1.00  0.00      LH0  C  
ATOM    342  CG  GLN H 253      54.389   2.318  22.296  1.00  0.00      LH0  C  
ATOM    343  CD  GLN H 253      54.729   1.840  20.903  1.00  0.00      LH0  C  
ATOM    344  NE2 GLN H 253      54.873   2.836  20.028  1.00  0.00      LH0  N  
ATOM    345  OE1 GLN H 253      54.879   0.655  20.634  1.00  0.00      LH0  O  
ATOM    346  H   GLN H 253      54.662  -0.045  26.012  1.00  0.00      LH0  H  
ATOM    347 HE21 GLN H 253      54.687   3.783  20.300  1.00  0.00      LH0  H  
ATOM    348 HE22 GLN H 253      55.168   2.651  19.089  1.00  0.00      LH0  H  
ATOM    349  N   PRO H 254      52.985   3.292  25.603  1.00  0.00      LH0  N  
ATOM    350  CA  PRO H 254      51.632   3.848  25.698  1.00  0.00      LH0  C  
ATOM    351  C   PRO H 254      51.069   4.100  24.315  1.00  0.00      LH0  C  
ATOM    352  O   PRO H 254      51.790   4.515  23.414  1.00  0.00      LH0  O  
ATOM    353  CB  PRO H 254      51.852   5.164  26.452  1.00  0.00      LH0  C  
ATOM    354  CG  PRO H 254      53.201   5.006  27.139  1.00  0.00      LH0  C  
ATOM    355  CD  PRO H 254      53.999   4.192  26.131  1.00  0.00      LH0  C  
ATOM    356  N   PRO H 255      49.753   3.844  24.154  1.00  0.00      LH0  N  
ATOM    357  CA  PRO H 255      49.100   4.174  22.882  1.00  0.00      LH0  C  
ATOM    358  C   PRO H 255      49.282   5.631  22.470  1.00  0.00      LH0  C  
ATOM    359  O   PRO H 255      48.597   6.524  22.947  1.00  0.00      LH0  O  
ATOM    360  CB  PRO H 255      47.636   3.808  23.155  1.00  0.00      LH0  C  
ATOM    361  CG  PRO H 255      47.675   2.771  24.277  1.00  0.00      LH0  C  
ATOM    362  CD  PRO H 255      48.847   3.243  25.127  1.00  0.00      LH0  C  
ATOM    363  N   GLY H 256      50.245   5.831  21.560  1.00  0.00      LH0  N  
ATOM    364  CA  GLY H 256      50.470   7.203  21.111  1.00  0.00      LH0  C  
ATOM    365  C   GLY H 256      51.877   7.721  21.347  1.00  0.00      LH0  C  
ATOM    366  O   GLY H 256      52.352   8.615  20.659  1.00  0.00      LH0  O  
ATOM    367  H   GLY H 256      50.853   5.082  21.295  1.00  0.00      LH0  H  
ATOM    368  N   LYS H 257      52.540   7.126  22.349  1.00  0.00      LH0  N  
ATOM    369  CA  LYS H 257      53.955   7.465  22.463  1.00  0.00      LH0  C  
ATOM    370  C   LYS H 257      54.802   6.491  21.666  1.00  0.00      LH0  C  
ATOM    371  O   LYS H 257      54.318   5.494  21.139  1.00  0.00      LH0  O  
ATOM    372  CB  LYS H 257      54.434   7.455  23.916  1.00  0.00      LH0  C  
ATOM    373  CG  LYS H 257      53.831   8.475  24.883  1.00  0.00      LH0  C  
ATOM    374  CD  LYS H 257      54.550   8.315  26.224  1.00  0.00      LH0  C  
ATOM    375  CE  LYS H 257      53.949   9.032  27.433  1.00  0.00      LH0  C  
ATOM    376  NZ  LYS H 257      54.565   8.503  28.660  1.00  0.00      LH0  N1+
ATOM    377  H   LYS H 257      52.164   6.323  22.810  1.00  0.00      LH0  H  
ATOM    378  HZ1 LYS H 257      54.090   8.867  29.520  1.00  0.00      LH0  H  
ATOM    379  HZ2 LYS H 257      54.509   7.465  28.679  1.00  0.00      LH0  H  
ATOM    380  HZ3 LYS H 257      55.586   8.694  28.732  1.00  0.00      LH0  H  
ATOM    381  N   GLY H 258      56.104   6.815  21.633  1.00  0.00      LH0  N  
ATOM    382  CA  GLY H 258      57.045   5.783  21.210  1.00  0.00      LH0  C  
ATOM    383  C   GLY H 258      57.369   4.863  22.372  1.00  0.00      LH0  C  
ATOM    384  O   GLY H 258      56.673   4.827  23.381  1.00  0.00      LH0  O  
ATOM    385  H   GLY H 258      56.420   7.650  22.074  1.00  0.00      LH0  H  
ATOM    386  N   LEU H 259      58.468   4.126  22.192  1.00  0.00      LH0  N  
ATOM    387  CA  LEU H 259      58.851   3.211  23.264  1.00  0.00      LH0  C  
ATOM    388  C   LEU H 259      59.600   3.904  24.395  1.00  0.00      LH0  C  
ATOM    389  O   LEU H 259      60.720   4.375  24.231  1.00  0.00      LH0  O  
ATOM    390  CB  LEU H 259      59.675   2.068  22.670  1.00  0.00      LH0  C  
ATOM    391  CG  LEU H 259      58.928   1.202  21.652  1.00  0.00      LH0  C  
ATOM    392  CD1 LEU H 259      59.872   0.596  20.613  1.00  0.00      LH0  C  
ATOM    393  CD2 LEU H 259      58.087   0.126  22.335  1.00  0.00      LH0  C  
ATOM    394  H   LEU H 259      59.048   4.275  21.393  1.00  0.00      LH0  H  
ATOM    395  N   GLU H 260      58.936   3.954  25.557  1.00  0.00      LH0  N  
ATOM    396  CA  GLU H 260      59.624   4.481  26.735  1.00  0.00      LH0  C  
ATOM    397  C   GLU H 260      60.457   3.421  27.431  1.00  0.00      LH0  C  
ATOM    398  O   GLU H 260      59.947   2.434  27.950  1.00  0.00      LH0  O  
ATOM    399  CB  GLU H 260      58.636   5.076  27.743  1.00  0.00      LH0  C  
ATOM    400  CG  GLU H 260      57.983   6.396  27.325  1.00  0.00      LH0  C  
ATOM    401  CD  GLU H 260      56.902   6.770  28.326  1.00  0.00      LH0  C  
ATOM    402  OE1 GLU H 260      55.832   6.187  28.297  1.00  0.00      LH0  O  
ATOM    403  OE2 GLU H 260      57.075   7.665  29.141  1.00  0.00      LH0  O1-
ATOM    404  H   GLU H 260      58.044   3.502  25.612  1.00  0.00      LH0  H  
ATOM    405  N   TRP H 261      61.771   3.673  27.434  1.00  0.00      LH0  N  
ATOM    406  CA  TRP H 261      62.636   2.805  28.232  1.00  0.00      LH0  C  
ATOM    407  C   TRP H 261      62.527   3.125  29.715  1.00  0.00      LH0  C  
ATOM    408  O   TRP H 261      62.572   4.281  30.128  1.00  0.00      LH0  O  
ATOM    409  CB  TRP H 261      64.078   2.933  27.733  1.00  0.00      LH0  C  
ATOM    410  CG  TRP H 261      65.000   1.941  28.407  1.00  0.00      LH0  C  
ATOM    411  CD1 TRP H 261      65.325   0.657  27.948  1.00  0.00      LH0  C  
ATOM    412  CD2 TRP H 261      65.745   2.103  29.634  1.00  0.00      LH0  C  
ATOM    413  CE2 TRP H 261      66.491   0.896  29.839  1.00  0.00      LH0  C  
ATOM    414  CE3 TRP H 261      65.842   3.155  30.569  1.00  0.00      LH0  C  
ATOM    415  NE1 TRP H 261      66.200   0.038  28.784  1.00  0.00      LH0  N  
ATOM    416  CZ2 TRP H 261      67.326   0.772  30.969  1.00  0.00      LH0  C  
ATOM    417  CZ3 TRP H 261      66.673   3.017  31.699  1.00  0.00      LH0  C  
ATOM    418  CH2 TRP H 261      67.416   1.833  31.896  1.00  0.00      LH0  C  
ATOM    419  H   TRP H 261      62.116   4.488  26.972  1.00  0.00      LH0  H  
ATOM    420  HE1 TRP H 261      66.572  -0.871  28.647  1.00  0.00      LH0  H  
ATOM    421  N   LEU H 262      62.371   2.050  30.496  1.00  0.00      LH0  N  
ATOM    422  CA  LEU H 262      62.140   2.282  31.919  1.00  0.00      LH0  C  
ATOM    423  C   LEU H 262      63.316   1.959  32.818  1.00  0.00      LH0  C  
ATOM    424  O   LEU H 262      63.757   2.760  33.634  1.00  0.00      LH0  O  
ATOM    425  CB  LEU H 262      60.922   1.494  32.385  1.00  0.00      LH0  C  
ATOM    426  CG  LEU H 262      59.661   1.760  31.573  1.00  0.00      LH0  C  
ATOM    427  CD1 LEU H 262      58.592   0.736  31.932  1.00  0.00      LH0  C  
ATOM    428  CD2 LEU H 262      59.170   3.204  31.702  1.00  0.00      LH0  C  
ATOM    429  H   LEU H 262      62.345   1.128  30.103  1.00  0.00      LH0  H  
ATOM    430  N   GLY H 263      63.792   0.726  32.645  1.00  0.00      LH0  N  
ATOM    431  CA  GLY H 263      64.849   0.272  33.539  1.00  0.00      LH0  C  
ATOM    432  C   GLY H 263      65.288  -1.103  33.116  1.00  0.00      LH0  C  
ATOM    433  O   GLY H 263      64.524  -1.804  32.465  1.00  0.00      LH0  O  
ATOM    434  H   GLY H 263      63.420   0.086  31.969  1.00  0.00      LH0  H  
ATOM    435  N   MET H 264      66.522  -1.454  33.489  1.00  0.00      LH0  N  
ATOM    436  CA  MET H 264      66.964  -2.800  33.142  1.00  0.00      LH0  C  
ATOM    437  C   MET H 264      67.620  -3.484  34.318  1.00  0.00      LH0  C  
ATOM    438  O   MET H 264      68.114  -2.842  35.240  1.00  0.00      LH0  O  
ATOM    439  CB  MET H 264      67.855  -2.802  31.887  1.00  0.00      LH0  C  
ATOM    440  CG  MET H 264      69.213  -2.103  32.003  1.00  0.00      LH0  C  
ATOM    441  SD  MET H 264      70.371  -2.963  33.078  1.00  0.00      LH0  S  
ATOM    442  CE  MET H 264      70.682  -4.383  32.023  1.00  0.00      LH0  C  
ATOM    443  H   MET H 264      67.089  -0.852  34.055  1.00  0.00      LH0  H  
ATOM    444  N   ILE H 265      67.592  -4.817  34.260  1.00  0.00      LH0  N  
ATOM    445  CA  ILE H 265      68.186  -5.561  35.360  1.00  0.00      LH0  C  
ATOM    446  C   ILE H 265      69.275  -6.519  34.921  1.00  0.00      LH0  C  
ATOM    447  O   ILE H 265      69.050  -7.486  34.207  1.00  0.00      LH0  O  
ATOM    448  CB  ILE H 265      67.089  -6.247  36.189  1.00  0.00      LH0  C  
ATOM    449  CG1 ILE H 265      67.668  -6.884  37.449  1.00  0.00      LH0  C  
ATOM    450  CG2 ILE H 265      66.212  -7.202  35.374  1.00  0.00      LH0  C  
ATOM    451  CD1 ILE H 265      66.566  -7.153  38.464  1.00  0.00      LH0  C  
ATOM    452  H   ILE H 265      67.134  -5.260  33.488  1.00  0.00      LH0  H  
ATOM    453  N   TRP H 266      70.484  -6.192  35.386  1.00  0.00      LH0  N  
ATOM    454  CA  TRP H 266      71.663  -6.972  35.015  1.00  0.00      LH0  C  
ATOM    455  C   TRP H 266      71.608  -8.432  35.440  1.00  0.00      LH0  C  
ATOM    456  O   TRP H 266      70.907  -8.834  36.370  1.00  0.00      LH0  O  
ATOM    457  CB  TRP H 266      72.924  -6.366  35.637  1.00  0.00      LH0  C  
ATOM    458  CG  TRP H 266      73.282  -5.006  35.084  1.00  0.00      LH0  C  
ATOM    459  CD1 TRP H 266      72.646  -3.782  35.344  1.00  0.00      LH0  C  
ATOM    460  CD2 TRP H 266      74.371  -4.683  34.195  1.00  0.00      LH0  C  
ATOM    461  CE2 TRP H 266      74.327  -3.268  33.966  1.00  0.00      LH0  C  
ATOM    462  CE3 TRP H 266      75.376  -5.463  33.585  1.00  0.00      LH0  C  
ATOM    463  NE1 TRP H 266      73.256  -2.761  34.691  1.00  0.00      LH0  N  
ATOM    464  CZ2 TRP H 266      75.277  -2.662  33.119  1.00  0.00      LH0  C  
ATOM    465  CZ3 TRP H 266      76.327  -4.843  32.746  1.00  0.00      LH0  C  
ATOM    466  CH2 TRP H 266      76.274  -3.452  32.508  1.00  0.00      LH0  C  
ATOM    467  H   TRP H 266      70.534  -5.394  35.988  1.00  0.00      LH0  H  
ATOM    468  HE1 TRP H 266      72.939  -1.820  34.673  1.00  0.00      LH0  H  
ATOM    469  N   GLY H 267      72.470  -9.211  34.768  1.00  0.00      LH0  N  
ATOM    470  CA  GLY H 267      72.712 -10.579  35.226  1.00  0.00      LH0  C  
ATOM    471  C   GLY H 267      73.139 -10.664  36.682  1.00  0.00      LH0  C  
ATOM    472  O   GLY H 267      72.492 -11.289  37.515  1.00  0.00      LH0  O  
ATOM    473  H   GLY H 267      72.887  -8.898  33.913  1.00  0.00      LH0  H  
ATOM    474  N   ASP H 268      74.210  -9.916  36.973  1.00  0.00      LH0  N  
ATOM    475  CA  ASP H 268      74.723  -9.880  38.346  1.00  0.00      LH0  C  
ATOM    476  C   ASP H 268      73.819  -9.274  39.423  1.00  0.00      LH0  C  
ATOM    477  O   ASP H 268      74.147  -9.282  40.606  1.00  0.00      LH0  O  
ATOM    478  CB  ASP H 268      76.095  -9.185  38.370  1.00  0.00      LH0  C  
ATOM    479  CG  ASP H 268      75.964  -7.669  38.448  1.00  0.00      LH0  C  
ATOM    480  OD1 ASP H 268      75.031  -7.104  37.892  1.00  0.00      LH0  O  
ATOM    481  OD2 ASP H 268      76.767  -7.030  39.113  1.00  0.00      LH0  O1-
ATOM    482  H   ASP H 268      74.681  -9.425  36.241  1.00  0.00      LH0  H  
ATOM    483  N   GLY H 269      72.704  -8.681  38.969  1.00  0.00      LH0  N  
ATOM    484  CA  GLY H 269      71.856  -8.084  39.986  1.00  0.00      LH0  C  
ATOM    485  C   GLY H 269      71.432  -6.649  39.757  1.00  0.00      LH0  C  
ATOM    486  O   GLY H 269      70.275  -6.331  40.008  1.00  0.00      LH0  O  
ATOM    487  H   GLY H 269      72.484  -8.666  37.996  1.00  0.00      LH0  H  
ATOM    488  N   SER H 270      72.389  -5.800  39.325  1.00  0.00      LH0  N  
ATOM    489  CA  SER H 270      72.123  -4.350  39.330  1.00  0.00      LH0  C  
ATOM    490  C   SER H 270      70.882  -3.895  38.558  1.00  0.00      LH0  C  
ATOM    491  O   SER H 270      70.350  -4.642  37.747  1.00  0.00      LH0  O  
ATOM    492  CB  SER H 270      73.354  -3.580  38.833  1.00  0.00      LH0  C  
ATOM    493  OG  SER H 270      74.569  -4.237  39.242  1.00  0.00      LH0  O  
ATOM    494  H   SER H 270      73.272  -6.163  39.014  1.00  0.00      LH0  H  
ATOM    495  HG  SER H 270      74.465  -4.397  40.176  1.00  0.00      LH0  H  
ATOM    496  N   THR H 271      70.451  -2.655  38.841  1.00  0.00      LH0  N  
ATOM    497  CA  THR H 271      69.296  -2.158  38.093  1.00  0.00      LH0  C  
ATOM    498  C   THR H 271      69.413  -0.729  37.605  1.00  0.00      LH0  C  
ATOM    499  O   THR H 271      69.281   0.211  38.382  1.00  0.00      LH0  O  
ATOM    500  CB  THR H 271      68.000  -2.279  38.892  1.00  0.00      LH0  C  
ATOM    501  CG2 THR H 271      67.078  -3.306  38.275  1.00  0.00      LH0  C  
ATOM    502  OG1 THR H 271      68.196  -2.543  40.294  1.00  0.00      LH0  O  
ATOM    503  H   THR H 271      70.855  -2.058  39.530  1.00  0.00      LH0  H  
ATOM    504  HG1 THR H 271      67.504  -2.009  40.689  1.00  0.00      LH0  H  
ATOM    505  N   ASP H 272      69.645  -0.598  36.298  1.00  0.00      LH0  N  
ATOM    506  CA  ASP H 272      69.726   0.764  35.770  1.00  0.00      LH0  C  
ATOM    507  C   ASP H 272      68.329   1.353  35.640  1.00  0.00      LH0  C  
ATOM    508  O   ASP H 272      67.374   0.624  35.390  1.00  0.00      LH0  O  
ATOM    509  CB  ASP H 272      70.438   0.783  34.411  1.00  0.00      LH0  C  
ATOM    510  CG  ASP H 272      71.791   0.077  34.406  1.00  0.00      LH0  C  
ATOM    511  OD1 ASP H 272      72.514   0.077  35.398  1.00  0.00      LH0  O  
ATOM    512  OD2 ASP H 272      72.155  -0.468  33.370  1.00  0.00      LH0  O1-
ATOM    513  H   ASP H 272      69.623  -1.389  35.684  1.00  0.00      LH0  H  
ATOM    514  N   TYR H 273      68.218   2.677  35.853  1.00  0.00      LH0  N  
ATOM    515  CA  TYR H 273      66.866   3.248  35.878  1.00  0.00      LH0  C  
ATOM    516  C   TYR H 273      66.738   4.537  35.082  1.00  0.00      LH0  C  
ATOM    517  O   TYR H 273      67.701   5.251  34.841  1.00  0.00      LH0  O  
ATOM    518  CB  TYR H 273      66.379   3.546  37.308  1.00  0.00      LH0  C  
ATOM    519  CG  TYR H 273      66.263   2.331  38.208  1.00  0.00      LH0  C  
ATOM    520  CD1 TYR H 273      65.446   1.238  37.844  1.00  0.00      LH0  C  
ATOM    521  CD2 TYR H 273      66.966   2.352  39.429  1.00  0.00      LH0  C  
ATOM    522  CE1 TYR H 273      65.321   0.152  38.731  1.00  0.00      LH0  C  
ATOM    523  CE2 TYR H 273      66.831   1.275  40.319  1.00  0.00      LH0  C  
ATOM    524  CZ  TYR H 273      66.012   0.187  39.960  1.00  0.00      LH0  C  
ATOM    525  OH  TYR H 273      65.902  -0.873  40.847  1.00  0.00      LH0  O  
ATOM    526  H   TYR H 273      69.026   3.260  35.946  1.00  0.00      LH0  H  
ATOM    527  HH  TYR H 273      65.887  -0.502  41.728  1.00  0.00      LH0  H  
ATOM    528  N   ASN H 274      65.481   4.823  34.722  1.00  0.00      LH0  N  
ATOM    529  CA  ASN H 274      65.143   6.126  34.140  1.00  0.00      LH0  C  
ATOM    530  C   ASN H 274      65.037   7.232  35.198  1.00  0.00      LH0  C  
ATOM    531  O   ASN H 274      64.317   7.109  36.182  1.00  0.00      LH0  O  
ATOM    532  CB  ASN H 274      63.848   5.917  33.339  1.00  0.00      LH0  C  
ATOM    533  CG  ASN H 274      63.318   7.164  32.666  1.00  0.00      LH0  C  
ATOM    534  ND2 ASN H 274      62.746   6.933  31.483  1.00  0.00      LH0  N  
ATOM    535  OD1 ASN H 274      63.387   8.268  33.186  1.00  0.00      LH0  O  
ATOM    536  H   ASN H 274      64.769   4.129  34.854  1.00  0.00      LH0  H  
ATOM    537 HD21 ASN H 274      62.695   6.013  31.083  1.00  0.00      LH0  H  
ATOM    538 HD22 ASN H 274      62.355   7.700  30.975  1.00  0.00      LH0  H  
ATOM    539  N   SER H 275      65.783   8.317  34.943  1.00  0.00      LH0  N  
ATOM    540  CA  SER H 275      65.923   9.455  35.866  1.00  0.00      LH0  C  
ATOM    541  C   SER H 275      64.673  10.272  36.184  1.00  0.00      LH0  C  
ATOM    542  O   SER H 275      64.567  10.983  37.188  1.00  0.00      LH0  O  
ATOM    543  CB  SER H 275      66.988  10.387  35.297  1.00  0.00      LH0  C  
ATOM    544  OG  SER H 275      67.058  10.198  33.873  1.00  0.00      LH0  O  
ATOM    545  H   SER H 275      66.291   8.387  34.083  1.00  0.00      LH0  H  
ATOM    546  HG  SER H 275      67.662  10.848  33.528  1.00  0.00      LH0  H  
ATOM    547  N   ALA H 276      63.726  10.159  35.245  1.00  0.00      LH0  N  
ATOM    548  CA  ALA H 276      62.421  10.774  35.456  1.00  0.00      LH0  C  
ATOM    549  C   ALA H 276      61.473   9.881  36.233  1.00  0.00      LH0  C  
ATOM    550  O   ALA H 276      60.493  10.327  36.812  1.00  0.00      LH0  O  
ATOM    551  CB  ALA H 276      61.777  11.139  34.117  1.00  0.00      LH0  C  
ATOM    552  H   ALA H 276      63.904   9.605  34.430  1.00  0.00      LH0  H  
ATOM    553  N   LEU H 277      61.813   8.580  36.248  1.00  0.00      LH0  N  
ATOM    554  CA  LEU H 277      60.960   7.692  37.033  1.00  0.00      LH0  C  
ATOM    555  C   LEU H 277      61.057   7.852  38.535  1.00  0.00      LH0  C  
ATOM    556  O   LEU H 277      60.189   7.372  39.253  1.00  0.00      LH0  O  
ATOM    557  CB  LEU H 277      61.159   6.221  36.669  1.00  0.00      LH0  C  
ATOM    558  CG  LEU H 277      60.511   5.827  35.343  1.00  0.00      LH0  C  
ATOM    559  CD1 LEU H 277      60.781   4.358  35.030  1.00  0.00      LH0  C  
ATOM    560  CD2 LEU H 277      59.013   6.138  35.304  1.00  0.00      LH0  C  
ATOM    561  H   LEU H 277      62.651   8.250  35.812  1.00  0.00      LH0  H  
ATOM    562  N   LYS H 278      62.132   8.534  38.983  1.00  0.00      LH0  N  
ATOM    563  CA  LYS H 278      62.223   8.918  40.396  1.00  0.00      LH0  C  
ATOM    564  C   LYS H 278      62.055   7.771  41.372  1.00  0.00      LH0  C  
ATOM    565  O   LYS H 278      61.294   7.800  42.329  1.00  0.00      LH0  O  
ATOM    566  CB  LYS H 278      61.296  10.105  40.674  1.00  0.00      LH0  C  
ATOM    567  CG  LYS H 278      61.905  11.383  40.097  1.00  0.00      LH0  C  
ATOM    568  CD  LYS H 278      63.016  11.918  41.001  1.00  0.00      LH0  C  
ATOM    569  CE  LYS H 278      63.964  12.897  40.311  1.00  0.00      LH0  C  
ATOM    570  NZ  LYS H 278      65.071  12.159  39.691  1.00  0.00      LH0  N1+
ATOM    571  H   LYS H 278      62.867   8.805  38.361  1.00  0.00      LH0  H  
ATOM    572  HZ1 LYS H 278      65.954  12.691  39.865  1.00  0.00      LH0  H  
ATOM    573  HZ2 LYS H 278      65.165  11.222  40.138  1.00  0.00      LH0  H  
ATOM    574  HZ3 LYS H 278      64.913  11.950  38.680  1.00  0.00      LH0  H  
ATOM    575  N   SER H 279      62.787   6.706  41.017  1.00  0.00      LH0  N  
ATOM    576  CA  SER H 279      62.700   5.430  41.728  1.00  0.00      LH0  C  
ATOM    577  C   SER H 279      61.326   4.829  42.015  1.00  0.00      LH0  C  
ATOM    578  O   SER H 279      61.194   3.931  42.835  1.00  0.00      LH0  O  
ATOM    579  CB  SER H 279      63.580   5.461  42.981  1.00  0.00      LH0  C  
ATOM    580  OG  SER H 279      64.920   5.808  42.595  1.00  0.00      LH0  O  
ATOM    581  H   SER H 279      63.517   6.904  40.358  1.00  0.00      LH0  H  
ATOM    582  HG  SER H 279      64.849   6.707  42.258  1.00  0.00      LH0  H  
ATOM    583  N   ARG H 280      60.311   5.282  41.246  1.00  0.00      LH0  N  
ATOM    584  CA  ARG H 280      59.061   4.516  41.259  1.00  0.00      LH0  C  
ATOM    585  C   ARG H 280      59.272   3.090  40.800  1.00  0.00      LH0  C  
ATOM    586  O   ARG H 280      58.667   2.148  41.294  1.00  0.00      LH0  O  
ATOM    587  CB  ARG H 280      57.966   5.111  40.369  1.00  0.00      LH0  C  
ATOM    588  CG  ARG H 280      57.397   6.455  40.817  1.00  0.00      LH0  C  
ATOM    589  CD  ARG H 280      56.104   6.803  40.070  1.00  0.00      LH0  C  
ATOM    590  NE  ARG H 280      56.294   6.887  38.620  1.00  0.00      LH0  N  
ATOM    591  CZ  ARG H 280      55.344   6.402  37.783  1.00  0.00      LH0  C  
ATOM    592  NH1 ARG H 280      54.309   5.710  38.235  1.00  0.00      LH0  N1+
ATOM    593  NH2 ARG H 280      55.422   6.619  36.477  1.00  0.00      LH0  N  
ATOM    594  H   ARG H 280      60.400   6.129  40.721  1.00  0.00      LH0  H  
ATOM    595  HE  ARG H 280      57.093   7.395  38.292  1.00  0.00      LH0  H  
ATOM    596 HH11 ARG H 280      53.608   5.402  37.580  1.00  0.00      LH0  H  
ATOM    597 HH12 ARG H 280      54.160   5.494  39.208  1.00  0.00      LH0  H  
ATOM    598 HH21 ARG H 280      54.688   6.256  35.876  1.00  0.00      LH0  H  
ATOM    599 HH22 ARG H 280      56.163   7.129  36.049  1.00  0.00      LH0  H  
ATOM    600  N   LEU H 281      60.168   2.990  39.810  1.00  0.00      LH0  N  
ATOM    601  CA  LEU H 281      60.575   1.659  39.391  1.00  0.00      LH0  C  
ATOM    602  C   LEU H 281      61.746   1.147  40.204  1.00  0.00      LH0  C  
ATOM    603  O   LEU H 281      62.839   1.703  40.199  1.00  0.00      LH0  O  
ATOM    604  CB  LEU H 281      60.905   1.670  37.897  1.00  0.00      LH0  C  
ATOM    605  CG  LEU H 281      61.280   0.305  37.314  1.00  0.00      LH0  C  
ATOM    606  CD1 LEU H 281      60.165  -0.729  37.463  1.00  0.00      LH0  C  
ATOM    607  CD2 LEU H 281      61.743   0.427  35.867  1.00  0.00      LH0  C  
ATOM    608  H   LEU H 281      60.650   3.802  39.490  1.00  0.00      LH0  H  
ATOM    609  N   SER H 282      61.459   0.032  40.870  1.00  0.00      LH0  N  
ATOM    610  CA  SER H 282      62.554  -0.816  41.306  1.00  0.00      LH0  C  
ATOM    611  C   SER H 282      62.373  -2.131  40.578  1.00  0.00      LH0  C  
ATOM    612  O   SER H 282      61.248  -2.541  40.314  1.00  0.00      LH0  O  
ATOM    613  CB  SER H 282      62.492  -0.988  42.826  1.00  0.00      LH0  C  
ATOM    614  OG  SER H 282      63.745  -1.453  43.355  1.00  0.00      LH0  O  
ATOM    615  H   SER H 282      60.518  -0.313  40.897  1.00  0.00      LH0  H  
ATOM    616  HG  SER H 282      63.511  -2.007  44.094  1.00  0.00      LH0  H  
ATOM    617  N   ILE H 283      63.492  -2.772  40.233  1.00  0.00      LH0  N  
ATOM    618  CA  ILE H 283      63.278  -4.093  39.646  1.00  0.00      LH0  C  
ATOM    619  C   ILE H 283      63.985  -5.150  40.465  1.00  0.00      LH0  C  
ATOM    620  O   ILE H 283      65.191  -5.093  40.687  1.00  0.00      LH0  O  
ATOM    621  CB  ILE H 283      63.723  -4.162  38.175  1.00  0.00      LH0  C  
ATOM    622  CG1 ILE H 283      63.314  -2.928  37.371  1.00  0.00      LH0  C  
ATOM    623  CG2 ILE H 283      63.230  -5.443  37.501  1.00  0.00      LH0  C  
ATOM    624  CD1 ILE H 283      64.003  -2.864  36.009  1.00  0.00      LH0  C  
ATOM    625  H   ILE H 283      64.401  -2.395  40.425  1.00  0.00      LH0  H  
ATOM    626  N   THR H 284      63.186  -6.108  40.929  1.00  0.00      LH0  N  
ATOM    627  CA  THR H 284      63.806  -7.259  41.567  1.00  0.00      LH0  C  
ATOM    628  C   THR H 284      63.899  -8.410  40.582  1.00  0.00      LH0  C  
ATOM    629  O   THR H 284      63.474  -8.296  39.439  1.00  0.00      LH0  O  
ATOM    630  CB  THR H 284      63.007  -7.620  42.821  1.00  0.00      LH0  C  
ATOM    631  CG2 THR H 284      63.506  -6.826  44.030  1.00  0.00      LH0  C  
ATOM    632  OG1 THR H 284      61.614  -7.364  42.616  1.00  0.00      LH0  O  
ATOM    633  H   THR H 284      62.208  -6.144  40.705  1.00  0.00      LH0  H  
ATOM    634  HG1 THR H 284      61.151  -7.715  43.366  1.00  0.00      LH0  H  
ATOM    635  N   LYS H 285      64.486  -9.518  41.060  1.00  0.00      LH0  N  
ATOM    636  CA  LYS H 285      64.427 -10.743  40.269  1.00  0.00      LH0  C  
ATOM    637  C   LYS H 285      64.724 -11.933  41.144  1.00  0.00      LH0  C  
ATOM    638  O   LYS H 285      65.460 -11.828  42.119  1.00  0.00      LH0  O  
ATOM    639  CB  LYS H 285      65.382 -10.734  39.065  1.00  0.00      LH0  C  
ATOM    640  CG  LYS H 285      66.877 -10.699  39.399  1.00  0.00      LH0  C  
ATOM    641  CD  LYS H 285      67.724 -10.776  38.132  1.00  0.00      LH0  C  
ATOM    642  CE  LYS H 285      69.219 -10.839  38.416  1.00  0.00      LH0  C  
ATOM    643  NZ  LYS H 285      69.923 -11.181  37.179  1.00  0.00      LH0  N1+
ATOM    644  H   LYS H 285      64.852  -9.600  41.986  1.00  0.00      LH0  H  
ATOM    645  HZ1 LYS H 285      70.866 -11.557  37.409  1.00  0.00      LH0  H  
ATOM    646  HZ2 LYS H 285      69.469 -11.969  36.674  1.00  0.00      LH0  H  
ATOM    647  HZ3 LYS H 285      70.044 -10.352  36.559  1.00  0.00      LH0  H  
ATOM    648  N   ASP H 286      64.129 -13.047  40.733  1.00  0.00      LH0  N  
ATOM    649  CA  ASP H 286      64.524 -14.345  41.246  1.00  0.00      LH0  C  
ATOM    650  C   ASP H 286      65.455 -14.975  40.228  1.00  0.00      LH0  C  
ATOM    651  O   ASP H 286      65.223 -14.954  39.023  1.00  0.00      LH0  O  
ATOM    652  CB  ASP H 286      63.256 -15.172  41.500  1.00  0.00      LH0  C  
ATOM    653  CG  ASP H 286      63.556 -16.646  41.678  1.00  0.00      LH0  C  
ATOM    654  OD1 ASP H 286      63.754 -17.327  40.685  1.00  0.00      LH0  O  
ATOM    655  OD2 ASP H 286      63.561 -17.152  42.791  1.00  0.00      LH0  O1-
ATOM    656  H   ASP H 286      63.520 -13.014  39.943  1.00  0.00      LH0  H  
ATOM    657  N   ASN H 287      66.540 -15.525  40.782  1.00  0.00      LH0  N  
ATOM    658  CA  ASN H 287      67.513 -16.127  39.876  1.00  0.00      LH0  C  
ATOM    659  C   ASN H 287      67.456 -17.638  39.793  1.00  0.00      LH0  C  
ATOM    660  O   ASN H 287      68.269 -18.263  39.129  1.00  0.00      LH0  O  
ATOM    661  CB  ASN H 287      68.931 -15.678  40.224  1.00  0.00      LH0  C  
ATOM    662  CG  ASN H 287      69.504 -14.870  39.079  1.00  0.00      LH0  C  
ATOM    663  ND2 ASN H 287      70.637 -15.358  38.572  1.00  0.00      LH0  N  
ATOM    664  OD1 ASN H 287      68.990 -13.832  38.688  1.00  0.00      LH0  O  
ATOM    665  H   ASN H 287      66.624 -15.542  41.777  1.00  0.00      LH0  H  
ATOM    666 HD21 ASN H 287      71.009 -16.237  38.867  1.00  0.00      LH0  H  
ATOM    667 HD22 ASN H 287      71.108 -14.813  37.879  1.00  0.00      LH0  H  
ATOM    668  N   SER H 288      66.480 -18.212  40.515  1.00  0.00      LH0  N  
ATOM    669  CA  SER H 288      66.386 -19.672  40.473  1.00  0.00      LH0  C  
ATOM    670  C   SER H 288      65.594 -20.199  39.286  1.00  0.00      LH0  C  
ATOM    671  O   SER H 288      65.804 -21.289  38.774  1.00  0.00      LH0  O  
ATOM    672  CB  SER H 288      65.822 -20.209  41.799  1.00  0.00      LH0  C  
ATOM    673  OG  SER H 288      64.530 -19.645  42.094  1.00  0.00      LH0  O  
ATOM    674  H   SER H 288      65.758 -17.656  40.929  1.00  0.00      LH0  H  
ATOM    675  HG  SER H 288      64.677 -18.719  42.314  1.00  0.00      LH0  H  
ATOM    676  N   LYS H 289      64.637 -19.351  38.888  1.00  0.00      LH0  N  
ATOM    677  CA  LYS H 289      63.675 -19.713  37.852  1.00  0.00      LH0  C  
ATOM    678  C   LYS H 289      63.618 -18.648  36.773  1.00  0.00      LH0  C  
ATOM    679  O   LYS H 289      62.652 -18.534  36.034  1.00  0.00      LH0  O  
ATOM    680  CB  LYS H 289      62.287 -19.883  38.485  1.00  0.00      LH0  C  
ATOM    681  CG  LYS H 289      62.258 -20.926  39.607  1.00  0.00      LH0  C  
ATOM    682  CD  LYS H 289      61.030 -20.864  40.524  1.00  0.00      LH0  C  
ATOM    683  CE  LYS H 289      60.838 -19.524  41.252  1.00  0.00      LH0  C  
ATOM    684  NZ  LYS H 289      62.109 -19.062  41.819  1.00  0.00      LH0  N1+
ATOM    685  H   LYS H 289      64.560 -18.461  39.335  1.00  0.00      LH0  H  
ATOM    686  HZ1 LYS H 289      62.684 -18.644  41.060  1.00  0.00      LH0  H  
ATOM    687  HZ2 LYS H 289      62.034 -18.268  42.489  1.00  0.00      LH0  H  
ATOM    688  HZ3 LYS H 289      62.719 -19.794  42.234  1.00  0.00      LH0  H  
ATOM    689  N   SER H 290      64.687 -17.829  36.764  1.00  0.00      LH0  N  
ATOM    690  CA  SER H 290      64.748 -16.695  35.842  1.00  0.00      LH0  C  
ATOM    691  C   SER H 290      63.525 -15.784  35.789  1.00  0.00      LH0  C  
ATOM    692  O   SER H 290      62.978 -15.480  34.736  1.00  0.00      LH0  O  
ATOM    693  CB  SER H 290      65.165 -17.198  34.460  1.00  0.00      LH0  C  
ATOM    694  OG  SER H 290      66.416 -17.888  34.583  1.00  0.00      LH0  O  
ATOM    695  H   SER H 290      65.514 -18.102  37.248  1.00  0.00      LH0  H  
ATOM    696  HG  SER H 290      66.486 -18.433  33.807  1.00  0.00      LH0  H  
ATOM    697  N   GLN H 291      63.112 -15.352  36.991  1.00  0.00      LH0  N  
ATOM    698  CA  GLN H 291      61.899 -14.537  37.014  1.00  0.00      LH0  C  
ATOM    699  C   GLN H 291      62.128 -13.097  37.420  1.00  0.00      LH0  C  
ATOM    700  O   GLN H 291      62.336 -12.760  38.577  1.00  0.00      LH0  O  
ATOM    701  CB  GLN H 291      60.820 -15.195  37.872  1.00  0.00      LH0  C  
ATOM    702  CG  GLN H 291      60.433 -16.553  37.288  1.00  0.00      LH0  C  
ATOM    703  CD  GLN H 291      59.293 -17.174  38.057  1.00  0.00      LH0  C  
ATOM    704  NE2 GLN H 291      58.195 -17.344  37.318  1.00  0.00      LH0  N  
ATOM    705  OE1 GLN H 291      59.385 -17.495  39.236  1.00  0.00      LH0  O  
ATOM    706  H   GLN H 291      63.656 -15.518  37.816  1.00  0.00      LH0  H  
ATOM    707 HE21 GLN H 291      58.203 -17.090  36.346  1.00  0.00      LH0  H  
ATOM    708 HE22 GLN H 291      57.377 -17.736  37.729  1.00  0.00      LH0  H  
ATOM    709  N   VAL H 292      62.082 -12.242  36.398  1.00  0.00      LH0  N  
ATOM    710  CA  VAL H 292      62.187 -10.804  36.649  1.00  0.00      LH0  C  
ATOM    711  C   VAL H 292      60.941 -10.281  37.355  1.00  0.00      LH0  C  
ATOM    712  O   VAL H 292      59.854 -10.801  37.141  1.00  0.00      LH0  O  
ATOM    713  CB  VAL H 292      62.405 -10.084  35.308  1.00  0.00      LH0  C  
ATOM    714  CG1 VAL H 292      62.727  -8.602  35.468  1.00  0.00      LH0  C  
ATOM    715  CG2 VAL H 292      63.492 -10.776  34.491  1.00  0.00      LH0  C  
ATOM    716  H   VAL H 292      61.874 -12.612  35.493  1.00  0.00      LH0  H  
ATOM    717  N   PHE H 293      61.136  -9.250  38.187  1.00  0.00      LH0  N  
ATOM    718  CA  PHE H 293      59.983  -8.612  38.817  1.00  0.00      LH0  C  
ATOM    719  C   PHE H 293      60.020  -7.102  38.683  1.00  0.00      LH0  C  
ATOM    720  O   PHE H 293      60.712  -6.396  39.407  1.00  0.00      LH0  O  
ATOM    721  CB  PHE H 293      59.870  -8.964  40.305  1.00  0.00      LH0  C  
ATOM    722  CG  PHE H 293      59.778 -10.454  40.534  1.00  0.00      LH0  C  
ATOM    723  CD1 PHE H 293      58.607 -11.152  40.166  1.00  0.00      LH0  C  
ATOM    724  CD2 PHE H 293      60.870 -11.120  41.129  1.00  0.00      LH0  C  
ATOM    725  CE1 PHE H 293      58.528 -12.538  40.398  1.00  0.00      LH0  C  
ATOM    726  CE2 PHE H 293      60.791 -12.506  41.362  1.00  0.00      LH0  C  
ATOM    727  CZ  PHE H 293      59.622 -13.202  40.993  1.00  0.00      LH0  C  
ATOM    728  H   PHE H 293      62.057  -8.904  38.368  1.00  0.00      LH0  H  
ATOM    729  N   LEU H 294      59.216  -6.621  37.728  1.00  0.00      LH0  N  
ATOM    730  CA  LEU H 294      58.964  -5.182  37.692  1.00  0.00      LH0  C  
ATOM    731  C   LEU H 294      58.166  -4.739  38.907  1.00  0.00      LH0  C  
ATOM    732  O   LEU H 294      57.041  -5.179  39.127  1.00  0.00      LH0  O  
ATOM    733  CB  LEU H 294      58.257  -4.817  36.374  1.00  0.00      LH0  C  
ATOM    734  CG  LEU H 294      57.813  -3.356  36.187  1.00  0.00      LH0  C  
ATOM    735  CD1 LEU H 294      57.968  -2.883  34.744  1.00  0.00      LH0  C  
ATOM    736  CD2 LEU H 294      56.379  -3.110  36.656  1.00  0.00      LH0  C  
ATOM    737  H   LEU H 294      58.685  -7.267  37.180  1.00  0.00      LH0  H  
ATOM    738  N   LYS H 295      58.786  -3.834  39.666  1.00  0.00      LH0  N  
ATOM    739  CA  LYS H 295      58.037  -3.196  40.738  1.00  0.00      LH0  C  
ATOM    740  C   LYS H 295      57.933  -1.702  40.498  1.00  0.00      LH0  C  
ATOM    741  O   LYS H 295      58.687  -0.903  41.040  1.00  0.00      LH0  O  
ATOM    742  CB  LYS H 295      58.679  -3.521  42.096  1.00  0.00      LH0  C  
ATOM    743  CG  LYS H 295      57.848  -3.074  43.303  1.00  0.00      LH0  C  
ATOM    744  CD  LYS H 295      56.485  -3.758  43.316  1.00  0.00      LH0  C  
ATOM    745  CE  LYS H 295      55.524  -3.222  44.375  1.00  0.00      LH0  C  
ATOM    746  NZ  LYS H 295      54.208  -3.848  44.182  1.00  0.00      LH0  N1+
ATOM    747  H   LYS H 295      59.743  -3.579  39.505  1.00  0.00      LH0  H  
ATOM    748  HZ1 LYS H 295      53.463  -3.129  44.312  1.00  0.00      LH0  H  
ATOM    749  HZ2 LYS H 295      54.122  -4.220  43.212  1.00  0.00      LH0  H  
ATOM    750  HZ3 LYS H 295      54.066  -4.625  44.851  1.00  0.00      LH0  H  
ATOM    751  N   MET H 296      56.965  -1.351  39.640  1.00  0.00      LH0  N  
ATOM    752  CA  MET H 296      56.781   0.086  39.463  1.00  0.00      LH0  C  
ATOM    753  C   MET H 296      55.644   0.573  40.324  1.00  0.00      LH0  C  
ATOM    754  O   MET H 296      54.585  -0.035  40.409  1.00  0.00      LH0  O  
ATOM    755  CB  MET H 296      56.608   0.469  37.989  1.00  0.00      LH0  C  
ATOM    756  CG  MET H 296      56.840   1.966  37.744  1.00  0.00      LH0  C  
ATOM    757  SD  MET H 296      57.022   2.407  36.008  1.00  0.00      LH0  S  
ATOM    758  CE  MET H 296      55.357   2.012  35.459  1.00  0.00      LH0  C  
ATOM    759  H   MET H 296      56.279  -2.013  39.335  1.00  0.00      LH0  H  
ATOM    760  N   ASN H 297      55.922   1.672  41.014  1.00  0.00      LH0  N  
ATOM    761  CA  ASN H 297      54.954   2.059  42.028  1.00  0.00      LH0  C  
ATOM    762  C   ASN H 297      54.130   3.241  41.587  1.00  0.00      LH0  C  
ATOM    763  O   ASN H 297      54.494   3.953  40.655  1.00  0.00      LH0  O  
ATOM    764  CB  ASN H 297      55.659   2.267  43.371  1.00  0.00      LH0  C  
ATOM    765  CG  ASN H 297      56.235   0.936  43.825  1.00  0.00      LH0  C  
ATOM    766  ND2 ASN H 297      57.537   0.789  43.566  1.00  0.00      LH0  N  
ATOM    767  OD1 ASN H 297      55.549   0.068  44.352  1.00  0.00      LH0  O  
ATOM    768  H   ASN H 297      56.777   2.165  40.867  1.00  0.00      LH0  H  
ATOM    769 HD21 ASN H 297      58.057   1.479  43.056  1.00  0.00      LH0  H  
ATOM    770 HD22 ASN H 297      58.024  -0.035  43.842  1.00  0.00      LH0  H  
ATOM    771  N   SER H 298      52.981   3.367  42.270  1.00  0.00      LH0  N  
ATOM    772  CA  SER H 298      51.981   4.391  41.969  1.00  0.00      LH0  C  
ATOM    773  C   SER H 298      51.837   4.845  40.530  1.00  0.00      LH0  C  
ATOM    774  O   SER H 298      52.447   5.797  40.059  1.00  0.00      LH0  O  
ATOM    775  CB  SER H 298      52.129   5.529  42.969  1.00  0.00      LH0  C  
ATOM    776  OG  SER H 298      52.057   4.935  44.274  1.00  0.00      LH0  O  
ATOM    777  H   SER H 298      52.845   2.834  43.102  1.00  0.00      LH0  H  
ATOM    778  HG  SER H 298      51.174   4.576  44.352  1.00  0.00      LH0  H  
ATOM    779  N   LEU H 299      51.014   4.045  39.846  1.00  0.00      LH0  N  
ATOM    780  CA  LEU H 299      50.785   4.295  38.432  1.00  0.00      LH0  C  
ATOM    781  C   LEU H 299      49.693   5.302  38.205  1.00  0.00      LH0  C  
ATOM    782  O   LEU H 299      48.556   5.134  38.634  1.00  0.00      LH0  O  
ATOM    783  CB  LEU H 299      50.420   3.004  37.717  1.00  0.00      LH0  C  
ATOM    784  CG  LEU H 299      51.618   2.279  37.117  1.00  0.00      LH0  C  
ATOM    785  CD1 LEU H 299      52.632   1.800  38.156  1.00  0.00      LH0  C  
ATOM    786  CD2 LEU H 299      51.140   1.188  36.164  1.00  0.00      LH0  C  
ATOM    787  H   LEU H 299      50.520   3.311  40.312  1.00  0.00      LH0  H  
ATOM    788  N   GLN H 300      50.084   6.369  37.514  1.00  0.00      LH0  N  
ATOM    789  CA  GLN H 300      49.025   7.295  37.154  1.00  0.00      LH0  C  
ATOM    790  C   GLN H 300      48.820   7.199  35.656  1.00  0.00      LH0  C  
ATOM    791  O   GLN H 300      49.501   6.426  35.000  1.00  0.00      LH0  O  
ATOM    792  CB  GLN H 300      49.331   8.714  37.657  1.00  0.00      LH0  C  
ATOM    793  CG  GLN H 300      50.020   8.820  39.036  1.00  0.00      LH0  C  
ATOM    794  CD  GLN H 300      49.309   8.044  40.141  1.00  0.00      LH0  C  
ATOM    795  NE2 GLN H 300      48.154   8.572  40.555  1.00  0.00      LH0  N  
ATOM    796  OE1 GLN H 300      49.794   7.035  40.633  1.00  0.00      LH0  O  
ATOM    797  H   GLN H 300      50.987   6.377  37.078  1.00  0.00      LH0  H  
ATOM    798 HE21 GLN H 300      47.748   9.387  40.149  1.00  0.00      LH0  H  
ATOM    799 HE22 GLN H 300      47.705   8.114  41.328  1.00  0.00      LH0  H  
ATOM    800  N   THR H 301      47.877   7.984  35.124  1.00  0.00      LH0  N  
ATOM    801  CA  THR H 301      47.423   7.725  33.754  1.00  0.00      LH0  C  
ATOM    802  C   THR H 301      48.462   7.494  32.652  1.00  0.00      LH0  C  
ATOM    803  O   THR H 301      48.297   6.631  31.797  1.00  0.00      LH0  O  
ATOM    804  CB  THR H 301      46.415   8.806  33.365  1.00  0.00      LH0  C  
ATOM    805  CG2 THR H 301      45.331   8.260  32.432  1.00  0.00      LH0  C  
ATOM    806  OG1 THR H 301      45.836   9.377  34.552  1.00  0.00      LH0  O  
ATOM    807  H   THR H 301      47.316   8.606  35.671  1.00  0.00      LH0  H  
ATOM    808  HG1 THR H 301      45.009   9.762  34.284  1.00  0.00      LH0  H  
ATOM    809  N   ASP H 302      49.558   8.280  32.734  1.00  0.00      LH0  N  
ATOM    810  CA  ASP H 302      50.683   8.145  31.790  1.00  0.00      LH0  C  
ATOM    811  C   ASP H 302      51.189   6.716  31.614  1.00  0.00      LH0  C  
ATOM    812  O   ASP H 302      51.536   6.243  30.537  1.00  0.00      LH0  O  
ATOM    813  CB  ASP H 302      51.834   9.066  32.229  1.00  0.00      LH0  C  
ATOM    814  CG  ASP H 302      52.950   9.107  31.195  1.00  0.00      LH0  C  
ATOM    815  OD1 ASP H 302      53.882   8.310  31.272  1.00  0.00      LH0  O  
ATOM    816  OD2 ASP H 302      52.897   9.930  30.290  1.00  0.00      LH0  O1-
ATOM    817  H   ASP H 302      49.619   8.938  33.481  1.00  0.00      LH0  H  
ATOM    818  N   ASP H 303      51.169   6.025  32.757  1.00  0.00      LH0  N  
ATOM    819  CA  ASP H 303      51.657   4.656  32.783  1.00  0.00      LH0  C  
ATOM    820  C   ASP H 303      50.797   3.608  32.074  1.00  0.00      LH0  C  
ATOM    821  O   ASP H 303      51.130   2.426  32.066  1.00  0.00      LH0  O  
ATOM    822  CB  ASP H 303      51.962   4.244  34.230  1.00  0.00      LH0  C  
ATOM    823  CG  ASP H 303      52.950   5.172  34.940  1.00  0.00      LH0  C  
ATOM    824  OD1 ASP H 303      54.035   5.423  34.428  1.00  0.00      LH0  O  
ATOM    825  OD2 ASP H 303      52.662   5.629  36.042  1.00  0.00      LH0  O1-
ATOM    826  H   ASP H 303      50.860   6.444  33.611  1.00  0.00      LH0  H  
ATOM    827  N   THR H 304      49.690   4.072  31.463  1.00  0.00      LH0  N  
ATOM    828  CA  THR H 304      48.909   3.191  30.592  1.00  0.00      LH0  C  
ATOM    829  C   THR H 304      49.676   2.811  29.336  1.00  0.00      LH0  C  
ATOM    830  O   THR H 304      49.822   3.586  28.399  1.00  0.00      LH0  O  
ATOM    831  CB  THR H 304      47.579   3.867  30.235  1.00  0.00      LH0  C  
ATOM    832  CG2 THR H 304      46.687   3.032  29.311  1.00  0.00      LH0  C  
ATOM    833  OG1 THR H 304      46.874   4.200  31.436  1.00  0.00      LH0  O  
ATOM    834  H   THR H 304      49.494   5.052  31.472  1.00  0.00      LH0  H  
ATOM    835  HG1 THR H 304      47.258   5.024  31.734  1.00  0.00      LH0  H  
ATOM    836  N   ALA H 305      50.189   1.581  29.373  1.00  0.00      LH0  N  
ATOM    837  CA  ALA H 305      51.130   1.200  28.334  1.00  0.00      LH0  C  
ATOM    838  C   ALA H 305      51.222  -0.293  28.211  1.00  0.00      LH0  C  
ATOM    839  O   ALA H 305      50.904  -1.034  29.132  1.00  0.00      LH0  O  
ATOM    840  CB  ALA H 305      52.523   1.702  28.687  1.00  0.00      LH0  C  
ATOM    841  H   ALA H 305      49.946   0.949  30.111  1.00  0.00      LH0  H  
ATOM    842  N   ARG H 306      51.708  -0.724  27.047  1.00  0.00      LH0  N  
ATOM    843  CA  ARG H 306      52.044  -2.138  27.050  1.00  0.00      LH0  C  
ATOM    844  C   ARG H 306      53.508  -2.383  27.367  1.00  0.00      LH0  C  
ATOM    845  O   ARG H 306      54.396  -1.784  26.777  1.00  0.00      LH0  O  
ATOM    846  CB  ARG H 306      51.515  -2.806  25.782  1.00  0.00      LH0  C  
ATOM    847  CG  ARG H 306      52.183  -2.495  24.438  1.00  0.00      LH0  C  
ATOM    848  CD  ARG H 306      51.384  -3.060  23.249  1.00  0.00      LH0  C  
ATOM    849  NE  ARG H 306      50.562  -4.207  23.650  1.00  0.00      LH0  N  
ATOM    850  CZ  ARG H 306      51.049  -5.463  23.709  1.00  0.00      LH0  C  
ATOM    851  NH1 ARG H 306      52.213  -5.781  23.156  1.00  0.00      LH0  N1+
ATOM    852  NH2 ARG H 306      50.351  -6.373  24.371  1.00  0.00      LH0  N  
ATOM    853  H   ARG H 306      51.930  -0.107  26.290  1.00  0.00      LH0  H  
ATOM    854  HE  ARG H 306      49.660  -4.010  24.038  1.00  0.00      LH0  H  
ATOM    855 HH11 ARG H 306      52.586  -6.714  23.223  1.00  0.00      LH0  H  
ATOM    856 HH12 ARG H 306      52.766  -5.101  22.658  1.00  0.00      LH0  H  
ATOM    857 HH21 ARG H 306      50.724  -7.293  24.535  1.00  0.00      LH0  H  
ATOM    858 HH22 ARG H 306      49.460  -6.145  24.776  1.00  0.00      LH0  H  
ATOM    859  N   TYR H 307      53.707  -3.227  28.384  1.00  0.00      LH0  N  
ATOM    860  CA  TYR H 307      55.045  -3.400  28.949  1.00  0.00      LH0  C  
ATOM    861  C   TYR H 307      55.672  -4.691  28.480  1.00  0.00      LH0  C  
ATOM    862  O   TYR H 307      55.117  -5.760  28.704  1.00  0.00      LH0  O  
ATOM    863  CB  TYR H 307      54.991  -3.433  30.482  1.00  0.00      LH0  C  
ATOM    864  CG  TYR H 307      54.626  -2.096  31.090  1.00  0.00      LH0  C  
ATOM    865  CD1 TYR H 307      53.314  -1.599  30.958  1.00  0.00      LH0  C  
ATOM    866  CD2 TYR H 307      55.619  -1.383  31.789  1.00  0.00      LH0  C  
ATOM    867  CE1 TYR H 307      53.001  -0.338  31.490  1.00  0.00      LH0  C  
ATOM    868  CE2 TYR H 307      55.303  -0.124  32.325  1.00  0.00      LH0  C  
ATOM    869  CZ  TYR H 307      54.010   0.399  32.137  1.00  0.00      LH0  C  
ATOM    870  OH  TYR H 307      53.735   1.679  32.577  1.00  0.00      LH0  O  
ATOM    871  H   TYR H 307      52.933  -3.766  28.720  1.00  0.00      LH0  H  
ATOM    872  HH  TYR H 307      52.783   1.800  32.561  1.00  0.00      LH0  H  
ATOM    873  N   TYR H 308      56.827  -4.529  27.828  1.00  0.00      LH0  N  
ATOM    874  CA  TYR H 308      57.608  -5.674  27.364  1.00  0.00      LH0  C  
ATOM    875  C   TYR H 308      58.803  -5.879  28.268  1.00  0.00      LH0  C  
ATOM    876  O   TYR H 308      59.421  -4.914  28.713  1.00  0.00      LH0  O  
ATOM    877  CB  TYR H 308      58.189  -5.433  25.963  1.00  0.00      LH0  C  
ATOM    878  CG  TYR H 308      57.145  -5.158  24.907  1.00  0.00      LH0  C  
ATOM    879  CD1 TYR H 308      56.542  -3.884  24.837  1.00  0.00      LH0  C  
ATOM    880  CD2 TYR H 308      56.820  -6.187  24.002  1.00  0.00      LH0  C  
ATOM    881  CE1 TYR H 308      55.571  -3.644  23.853  1.00  0.00      LH0  C  
ATOM    882  CE2 TYR H 308      55.856  -5.945  23.011  1.00  0.00      LH0  C  
ATOM    883  CZ  TYR H 308      55.233  -4.683  22.964  1.00  0.00      LH0  C  
ATOM    884  OH  TYR H 308      54.243  -4.461  22.026  1.00  0.00      LH0  O  
ATOM    885  H   TYR H 308      57.225  -3.615  27.736  1.00  0.00      LH0  H  
ATOM    886  HH  TYR H 308      54.620  -4.618  21.160  1.00  0.00      LH0  H  
ATOM    887  N   CYS H 309      59.138  -7.156  28.475  1.00  0.00      LH0  N  
ATOM    888  CA  CYS H 309      60.518  -7.381  28.900  1.00  0.00      LH0  C  
ATOM    889  C   CYS H 309      61.412  -7.628  27.697  1.00  0.00      LH0  C  
ATOM    890  O   CYS H 309      60.970  -8.153  26.682  1.00  0.00      LH0  O  
ATOM    891  CB  CYS H 309      60.611  -8.500  29.941  1.00  0.00      LH0  C  
ATOM    892  SG  CYS H 309      59.354  -9.799  29.814  1.00  0.00      LH0  S  
ATOM    893  H   CYS H 309      58.554  -7.902  28.140  1.00  0.00      LH0  H  
ATOM    894  N   VAL H 310      62.664  -7.164  27.817  1.00  0.00      LH0  N  
ATOM    895  CA  VAL H 310      63.568  -7.183  26.661  1.00  0.00      LH0  C  
ATOM    896  C   VAL H 310      64.918  -7.745  27.101  1.00  0.00      LH0  C  
ATOM    897  O   VAL H 310      65.198  -7.770  28.292  1.00  0.00      LH0  O  
ATOM    898  CB  VAL H 310      63.704  -5.755  26.087  1.00  0.00      LH0  C  
ATOM    899  CG1 VAL H 310      64.428  -5.724  24.745  1.00  0.00      LH0  C  
ATOM    900  CG2 VAL H 310      62.360  -5.035  25.962  1.00  0.00      LH0  C  
ATOM    901  H   VAL H 310      62.986  -6.768  28.680  1.00  0.00      LH0  H  
ATOM    902  N   ARG H 311      65.726  -8.225  26.142  1.00  0.00      LH0  N  
ATOM    903  CA  ARG H 311      67.082  -8.618  26.535  1.00  0.00      LH0  C  
ATOM    904  C   ARG H 311      68.137  -7.563  26.228  1.00  0.00      LH0  C  
ATOM    905  O   ARG H 311      68.425  -7.301  25.066  1.00  0.00      LH0  O  
ATOM    906  CB  ARG H 311      67.489  -9.925  25.843  1.00  0.00      LH0  C  
ATOM    907  CG  ARG H 311      68.852 -10.456  26.317  1.00  0.00      LH0  C  
ATOM    908  CD  ARG H 311      69.510 -11.444  25.348  1.00  0.00      LH0  C  
ATOM    909  NE  ARG H 311      69.806 -10.803  24.067  1.00  0.00      LH0  N  
ATOM    910  CZ  ARG H 311      71.022 -10.324  23.731  1.00  0.00      LH0  C  
ATOM    911  NH1 ARG H 311      72.062 -10.494  24.543  1.00  0.00      LH0  N1+
ATOM    912  NH2 ARG H 311      71.173  -9.681  22.582  1.00  0.00      LH0  N  
ATOM    913  H   ARG H 311      65.424  -8.216  25.187  1.00  0.00      LH0  H  
ATOM    914  HE  ARG H 311      69.058 -10.623  23.418  1.00  0.00      LH0  H  
ATOM    915 HH11 ARG H 311      72.968 -10.152  24.289  1.00  0.00      LH0  H  
ATOM    916 HH12 ARG H 311      71.943 -10.963  25.416  1.00  0.00      LH0  H  
ATOM    917 HH21 ARG H 311      72.017  -9.244  22.271  1.00  0.00      LH0  H  
ATOM    918 HH22 ARG H 311      70.375  -9.608  21.961  1.00  0.00      LH0  H  
ATOM    919  N   ASP H 312      68.746  -7.051  27.305  1.00  0.00      LH0  N  
ATOM    920  CA  ASP H 312      69.980  -6.278  27.139  1.00  0.00      LH0  C  
ATOM    921  C   ASP H 312      71.205  -7.176  27.257  1.00  0.00      LH0  C  
ATOM    922  O   ASP H 312      71.390  -7.908  28.225  1.00  0.00      LH0  O  
ATOM    923  CB  ASP H 312      70.053  -5.126  28.166  1.00  0.00      LH0  C  
ATOM    924  CG  ASP H 312      71.310  -4.264  28.010  1.00  0.00      LH0  C  
ATOM    925  OD1 ASP H 312      71.837  -4.145  26.906  1.00  0.00      LH0  O  
ATOM    926  OD2 ASP H 312      71.798  -3.738  29.006  1.00  0.00      LH0  O1-
ATOM    927  H   ASP H 312      68.421  -7.301  28.216  1.00  0.00      LH0  H  
ATOM    928  N   PRO H 313      72.066  -7.134  26.216  1.00  0.00      LH0  N  
ATOM    929  CA  PRO H 313      73.398  -7.734  26.332  1.00  0.00      LH0  C  
ATOM    930  C   PRO H 313      74.243  -7.202  27.478  1.00  0.00      LH0  C  
ATOM    931  O   PRO H 313      75.030  -7.932  28.069  1.00  0.00      LH0  O  
ATOM    932  CB  PRO H 313      74.045  -7.438  24.981  1.00  0.00      LH0  C  
ATOM    933  CG  PRO H 313      72.884  -7.186  24.032  1.00  0.00      LH0  C  
ATOM    934  CD  PRO H 313      71.829  -6.539  24.912  1.00  0.00      LH0  C  
ATOM    935  N   ALA H 314      74.056  -5.896  27.743  1.00  0.00      LH0  N  
ATOM    936  CA  ALA H 314      74.735  -5.223  28.848  1.00  0.00      LH0  C  
ATOM    937  C   ALA H 314      76.254  -5.229  28.782  1.00  0.00      LH0  C  
ATOM    938  O   ALA H 314      76.960  -5.102  29.777  1.00  0.00      LH0  O  
ATOM    939  CB  ALA H 314      74.238  -5.775  30.191  1.00  0.00      LH0  C  
ATOM    940  H   ALA H 314      73.353  -5.374  27.251  1.00  0.00      LH0  H  
ATOM    941  N   ASP H 315      76.742  -5.384  27.545  1.00  0.00      LH0  N  
ATOM    942  CA  ASP H 315      78.181  -5.563  27.394  1.00  0.00      LH0  C  
ATOM    943  C   ASP H 315      78.941  -4.251  27.520  1.00  0.00      LH0  C  
ATOM    944  O   ASP H 315      78.686  -3.277  26.820  1.00  0.00      LH0  O  
ATOM    945  CB  ASP H 315      78.419  -6.311  26.073  1.00  0.00      LH0  C  
ATOM    946  CG  ASP H 315      79.859  -6.266  25.592  1.00  0.00      LH0  C  
ATOM    947  OD1 ASP H 315      80.780  -6.564  26.341  1.00  0.00      LH0  O  
ATOM    948  OD2 ASP H 315      80.065  -5.899  24.450  1.00  0.00      LH0  O1-
ATOM    949  H   ASP H 315      76.152  -5.292  26.739  1.00  0.00      LH0  H  
ATOM    950  N   TYR H 316      79.895  -4.269  28.463  1.00  0.00      LH0  N  
ATOM    951  CA  TYR H 316      80.792  -3.118  28.536  1.00  0.00      LH0  C  
ATOM    952  C   TYR H 316      82.254  -3.478  28.279  1.00  0.00      LH0  C  
ATOM    953  O   TYR H 316      83.201  -2.994  28.886  1.00  0.00      LH0  O  
ATOM    954  CB  TYR H 316      80.478  -2.248  29.782  1.00  0.00      LH0  C  
ATOM    955  CG  TYR H 316      81.400  -2.414  30.974  1.00  0.00      LH0  C  
ATOM    956  CD1 TYR H 316      82.208  -1.316  31.332  1.00  0.00      LH0  C  
ATOM    957  CD2 TYR H 316      81.436  -3.627  31.693  1.00  0.00      LH0  C  
ATOM    958  CE1 TYR H 316      83.072  -1.428  32.433  1.00  0.00      LH0  C  
ATOM    959  CE2 TYR H 316      82.302  -3.736  32.796  1.00  0.00      LH0  C  
ATOM    960  CZ  TYR H 316      83.101  -2.631  33.163  1.00  0.00      LH0  C  
ATOM    961  OH  TYR H 316      83.920  -2.733  34.272  1.00  0.00      LH0  O  
ATOM    962  H   TYR H 316      80.029  -5.104  28.994  1.00  0.00      LH0  H  
ATOM    963  HH  TYR H 316      84.460  -1.944  34.360  1.00  0.00      LH0  H  
ATOM    964  N   GLY H 317      82.378  -4.401  27.317  1.00  0.00      LH0  N  
ATOM    965  CA  GLY H 317      83.694  -4.681  26.756  1.00  0.00      LH0  C  
ATOM    966  C   GLY H 317      83.733  -4.239  25.306  1.00  0.00      LH0  C  
ATOM    967  O   GLY H 317      84.564  -3.454  24.865  1.00  0.00      LH0  O  
ATOM    968  H   GLY H 317      81.567  -4.842  26.930  1.00  0.00      LH0  H  
ATOM    969  N   ASN H 318      82.750  -4.770  24.569  1.00  0.00      LH0  N  
ATOM    970  CA  ASN H 318      82.638  -4.345  23.169  1.00  0.00      LH0  C  
ATOM    971  C   ASN H 318      81.687  -3.174  23.003  1.00  0.00      LH0  C  
ATOM    972  O   ASN H 318      81.862  -2.318  22.147  1.00  0.00      LH0  O  
ATOM    973  CB  ASN H 318      82.193  -5.473  22.223  1.00  0.00      LH0  C  
ATOM    974  CG  ASN H 318      82.916  -6.775  22.508  1.00  0.00      LH0  C  
ATOM    975  ND2 ASN H 318      82.307  -7.547  23.415  1.00  0.00      LH0  N  
ATOM    976  OD1 ASN H 318      83.953  -7.090  21.940  1.00  0.00      LH0  O  
ATOM    977  H   ASN H 318      82.075  -5.382  24.994  1.00  0.00      LH0  H  
ATOM    978 HD21 ASN H 318      81.468  -7.237  23.880  1.00  0.00      LH0  H  
ATOM    979 HD22 ASN H 318      82.690  -8.435  23.649  1.00  0.00      LH0  H  
ATOM    980  N   TYR H 319      80.690  -3.178  23.910  1.00  0.00      LH0  N  
ATOM    981  CA  TYR H 319      79.536  -2.274  23.954  1.00  0.00      LH0  C  
ATOM    982  C   TYR H 319      78.362  -2.696  23.089  1.00  0.00      LH0  C  
ATOM    983  O   TYR H 319      77.716  -1.904  22.404  1.00  0.00      LH0  O  
ATOM    984  CB  TYR H 319      79.873  -0.775  23.807  1.00  0.00      LH0  C  
ATOM    985  CG  TYR H 319      78.960   0.064  24.678  1.00  0.00      LH0  C  
ATOM    986  CD1 TYR H 319      78.801  -0.283  26.034  1.00  0.00      LH0  C  
ATOM    987  CD2 TYR H 319      78.281   1.165  24.115  1.00  0.00      LH0  C  
ATOM    988  CE1 TYR H 319      77.886   0.433  26.817  1.00  0.00      LH0  C  
ATOM    989  CE2 TYR H 319      77.373   1.891  24.908  1.00  0.00      LH0  C  
ATOM    990  CZ  TYR H 319      77.159   1.492  26.243  1.00  0.00      LH0  C  
ATOM    991  OH  TYR H 319      76.207   2.133  27.017  1.00  0.00      LH0  O  
ATOM    992  H   TYR H 319      80.642  -3.990  24.493  1.00  0.00      LH0  H  
ATOM    993  HH  TYR H 319      75.603   2.595  26.433  1.00  0.00      LH0  H  
ATOM    994  N   ASP H 320      78.099  -4.009  23.174  1.00  0.00      LH0  N  
ATOM    995  CA  ASP H 320      76.829  -4.450  22.616  1.00  0.00      LH0  C  
ATOM    996  C   ASP H 320      75.687  -4.228  23.586  1.00  0.00      LH0  C  
ATOM    997  O   ASP H 320      75.687  -4.676  24.730  1.00  0.00      LH0  O  
ATOM    998  CB  ASP H 320      76.865  -5.909  22.135  1.00  0.00      LH0  C  
ATOM    999  CG  ASP H 320      75.550  -6.263  21.446  1.00  0.00      LH0  C  
ATOM   1000  OD1 ASP H 320      74.976  -5.395  20.791  1.00  0.00      LH0  O  
ATOM   1001  OD2 ASP H 320      75.073  -7.384  21.608  1.00  0.00      LH0  O1-
ATOM   1002  H   ASP H 320      78.637  -4.624  23.752  1.00  0.00      LH0  H  
ATOM   1003  N   TYR H 321      74.721  -3.481  23.046  1.00  0.00      LH0  N  
ATOM   1004  CA  TYR H 321      73.456  -3.254  23.736  1.00  0.00      LH0  C  
ATOM   1005  C   TYR H 321      72.315  -3.458  22.762  1.00  0.00      LH0  C  
ATOM   1006  O   TYR H 321      71.360  -2.691  22.681  1.00  0.00      LH0  O  
ATOM   1007  CB  TYR H 321      73.366  -1.848  24.333  1.00  0.00      LH0  C  
ATOM   1008  CG  TYR H 321      73.949  -1.747  25.724  1.00  0.00      LH0  C  
ATOM   1009  CD1 TYR H 321      73.098  -1.325  26.763  1.00  0.00      LH0  C  
ATOM   1010  CD2 TYR H 321      75.304  -2.057  25.957  1.00  0.00      LH0  C  
ATOM   1011  CE1 TYR H 321      73.610  -1.221  28.065  1.00  0.00      LH0  C  
ATOM   1012  CE2 TYR H 321      75.811  -1.970  27.261  1.00  0.00      LH0  C  
ATOM   1013  CZ  TYR H 321      74.961  -1.539  28.298  1.00  0.00      LH0  C  
ATOM   1014  OH  TYR H 321      75.476  -1.415  29.579  1.00  0.00      LH0  O  
ATOM   1015  H   TYR H 321      74.844  -3.253  22.079  1.00  0.00      LH0  H  
ATOM   1016  HH  TYR H 321      76.255  -1.964  29.614  1.00  0.00      LH0  H  
ATOM   1017  N   ALA H 322      72.463  -4.541  21.991  1.00  0.00      LH0  N  
ATOM   1018  CA  ALA H 322      71.355  -4.982  21.154  1.00  0.00      LH0  C  
ATOM   1019  C   ALA H 322      70.196  -5.507  21.977  1.00  0.00      LH0  C  
ATOM   1020  O   ALA H 322      70.091  -6.699  22.230  1.00  0.00      LH0  O  
ATOM   1021  CB  ALA H 322      71.817  -6.106  20.228  1.00  0.00      LH0  C  
ATOM   1022  H   ALA H 322      73.312  -5.080  22.000  1.00  0.00      LH0  H  
ATOM   1023  N   LEU H 323      69.323  -4.565  22.372  1.00  0.00      LH0  N  
ATOM   1024  CA  LEU H 323      68.097  -4.997  23.047  1.00  0.00      LH0  C  
ATOM   1025  C   LEU H 323      67.174  -5.653  22.038  1.00  0.00      LH0  C  
ATOM   1026  O   LEU H 323      66.373  -4.995  21.378  1.00  0.00      LH0  O  
ATOM   1027  CB  LEU H 323      67.332  -3.846  23.713  1.00  0.00      LH0  C  
ATOM   1028  CG  LEU H 323      68.084  -2.603  24.186  1.00  0.00      LH0  C  
ATOM   1029  CD1 LEU H 323      67.080  -1.527  24.596  1.00  0.00      LH0  C  
ATOM   1030  CD2 LEU H 323      69.102  -2.876  25.290  1.00  0.00      LH0  C  
ATOM   1031  H   LEU H 323      69.560  -3.604  22.233  1.00  0.00      LH0  H  
ATOM   1032  N   ASP H 324      67.393  -6.956  21.877  1.00  0.00      LH0  N  
ATOM   1033  CA  ASP H 324      67.024  -7.529  20.589  1.00  0.00      LH0  C  
ATOM   1034  C   ASP H 324      65.762  -8.356  20.537  1.00  0.00      LH0  C  
ATOM   1035  O   ASP H 324      64.936  -8.203  19.638  1.00  0.00      LH0  O  
ATOM   1036  CB  ASP H 324      68.226  -8.253  19.961  1.00  0.00      LH0  C  
ATOM   1037  CG  ASP H 324      68.786  -9.410  20.774  1.00  0.00      LH0  C  
ATOM   1038  OD1 ASP H 324      68.401  -9.608  21.921  1.00  0.00      LH0  O  
ATOM   1039  OD2 ASP H 324      69.673 -10.104  20.285  1.00  0.00      LH0  O1-
ATOM   1040  H   ASP H 324      68.022  -7.446  22.488  1.00  0.00      LH0  H  
ATOM   1041  N   TYR H 325      65.639  -9.220  21.549  1.00  0.00      LH0  N  
ATOM   1042  CA  TYR H 325      64.405  -9.981  21.678  1.00  0.00      LH0  C  
ATOM   1043  C   TYR H 325      63.528  -9.343  22.721  1.00  0.00      LH0  C  
ATOM   1044  O   TYR H 325      63.978  -8.948  23.792  1.00  0.00      LH0  O  
ATOM   1045  CB  TYR H 325      64.666 -11.461  22.003  1.00  0.00      LH0  C  
ATOM   1046  CG  TYR H 325      65.789 -11.984  21.136  1.00  0.00      LH0  C  
ATOM   1047  CD1 TYR H 325      65.646 -12.002  19.731  1.00  0.00      LH0  C  
ATOM   1048  CD2 TYR H 325      66.976 -12.397  21.769  1.00  0.00      LH0  C  
ATOM   1049  CE1 TYR H 325      66.770 -12.295  18.943  1.00  0.00      LH0  C  
ATOM   1050  CE2 TYR H 325      68.096 -12.699  20.982  1.00  0.00      LH0  C  
ATOM   1051  CZ  TYR H 325      67.996 -12.562  19.583  1.00  0.00      LH0  C  
ATOM   1052  OH  TYR H 325      69.148 -12.637  18.831  1.00  0.00      LH0  O  
ATOM   1053  H   TYR H 325      66.400  -9.291  22.196  1.00  0.00      LH0  H  
ATOM   1054  HH  TYR H 325      69.634 -11.847  19.089  1.00  0.00      LH0  H  
ATOM   1055  N   TRP H 326      62.265  -9.219  22.319  1.00  0.00      LH0  N  
ATOM   1056  CA  TRP H 326      61.301  -8.568  23.191  1.00  0.00      LH0  C  
ATOM   1057  C   TRP H 326      60.279  -9.611  23.576  1.00  0.00      LH0  C  
ATOM   1058  O   TRP H 326      60.192 -10.661  22.948  1.00  0.00      LH0  O  
ATOM   1059  CB  TRP H 326      60.623  -7.395  22.464  1.00  0.00      LH0  C  
ATOM   1060  CG  TRP H 326      61.579  -6.255  22.155  1.00  0.00      LH0  C  
ATOM   1061  CD1 TRP H 326      62.844  -6.316  21.544  1.00  0.00      LH0  C  
ATOM   1062  CD2 TRP H 326      61.376  -4.853  22.427  1.00  0.00      LH0  C  
ATOM   1063  CE2 TRP H 326      62.541  -4.150  21.965  1.00  0.00      LH0  C  
ATOM   1064  CE3 TRP H 326      60.311  -4.140  23.017  1.00  0.00      LH0  C  
ATOM   1065  NE1 TRP H 326      63.418  -5.090  21.433  1.00  0.00      LH0  N  
ATOM   1066  CZ2 TRP H 326      62.616  -2.749  22.106  1.00  0.00      LH0  C  
ATOM   1067  CZ3 TRP H 326      60.398  -2.739  23.149  1.00  0.00      LH0  C  
ATOM   1068  CH2 TRP H 326      61.544  -2.049  22.696  1.00  0.00      LH0  C  
ATOM   1069  H   TRP H 326      61.948  -9.635  21.468  1.00  0.00      LH0  H  
ATOM   1070  HE1 TRP H 326      64.325  -4.919  21.091  1.00  0.00      LH0  H  
ATOM   1071  N   GLY H 327      59.519  -9.285  24.620  1.00  0.00      LH0  N  
ATOM   1072  CA  GLY H 327      58.413 -10.173  24.941  1.00  0.00      LH0  C  
ATOM   1073  C   GLY H 327      57.138  -9.801  24.212  1.00  0.00      LH0  C  
ATOM   1074  O   GLY H 327      57.133  -9.197  23.143  1.00  0.00      LH0  O  
ATOM   1075  H   GLY H 327      59.710  -8.467  25.162  1.00  0.00      LH0  H  
ATOM   1076  N   GLN H 328      56.042 -10.207  24.852  1.00  0.00      LH0  N  
ATOM   1077  CA  GLN H 328      54.722 -10.054  24.248  1.00  0.00      LH0  C  
ATOM   1078  C   GLN H 328      54.094  -8.709  24.564  1.00  0.00      LH0  C  
ATOM   1079  O   GLN H 328      53.286  -8.155  23.821  1.00  0.00      LH0  O  
ATOM   1080  CB  GLN H 328      53.770 -11.158  24.730  1.00  0.00      LH0  C  
ATOM   1081  CG  GLN H 328      54.054 -12.606  24.293  1.00  0.00      LH0  C  
ATOM   1082  CD  GLN H 328      55.327 -13.207  24.879  1.00  0.00      LH0  C  
ATOM   1083  NE2 GLN H 328      55.652 -12.805  26.112  1.00  0.00      LH0  N  
ATOM   1084  OE1 GLN H 328      55.995 -14.010  24.241  1.00  0.00      LH0  O  
ATOM   1085  H   GLN H 328      56.164 -10.452  25.820  1.00  0.00      LH0  H  
ATOM   1086 HE21 GLN H 328      55.132 -12.162  26.679  1.00  0.00      LH0  H  
ATOM   1087 HE22 GLN H 328      56.531 -13.126  26.465  1.00  0.00      LH0  H  
ATOM   1088  N   GLY H 329      54.495  -8.203  25.732  1.00  0.00      LH0  N  
ATOM   1089  CA  GLY H 329      53.834  -7.022  26.257  1.00  0.00      LH0  C  
ATOM   1090  C   GLY H 329      52.529  -7.354  26.946  1.00  0.00      LH0  C  
ATOM   1091  O   GLY H 329      51.533  -7.678  26.303  1.00  0.00      LH0  O  
ATOM   1092  H   GLY H 329      55.137  -8.721  26.306  1.00  0.00      LH0  H  
ATOM   1093  N   THR H 330      52.542  -7.222  28.279  1.00  0.00      LH0  N  
ATOM   1094  CA  THR H 330      51.211  -7.148  28.882  1.00  0.00      LH0  C  
ATOM   1095  C   THR H 330      50.633  -5.758  28.683  1.00  0.00      LH0  C  
ATOM   1096  O   THR H 330      51.357  -4.806  28.418  1.00  0.00      LH0  O  
ATOM   1097  CB  THR H 330      51.189  -7.588  30.357  1.00  0.00      LH0  C  
ATOM   1098  CG2 THR H 330      52.070  -6.717  31.256  1.00  0.00      LH0  C  
ATOM   1099  OG1 THR H 330      49.834  -7.615  30.835  1.00  0.00      LH0  O  
ATOM   1100  H   THR H 330      53.396  -6.937  28.723  1.00  0.00      LH0  H  
ATOM   1101  HG1 THR H 330      49.811  -8.112  31.653  1.00  0.00      LH0  H  
ATOM   1102  N   SER H 331      49.303  -5.682  28.753  1.00  0.00      LH0  N  
ATOM   1103  CA  SER H 331      48.711  -4.427  28.302  1.00  0.00      LH0  C  
ATOM   1104  C   SER H 331      48.057  -3.636  29.421  1.00  0.00      LH0  C  
ATOM   1105  O   SER H 331      46.898  -3.812  29.773  1.00  0.00      LH0  O  
ATOM   1106  CB  SER H 331      47.794  -4.705  27.106  1.00  0.00      LH0  C  
ATOM   1107  OG  SER H 331      48.456  -5.626  26.212  1.00  0.00      LH0  O  
ATOM   1108  H   SER H 331      48.790  -6.421  29.195  1.00  0.00      LH0  H  
ATOM   1109  HG  SER H 331      48.465  -6.447  26.697  1.00  0.00      LH0  H  
ATOM   1110  N   VAL H 332      48.899  -2.780  30.003  1.00  0.00      LH0  N  
ATOM   1111  CA  VAL H 332      48.482  -2.074  31.209  1.00  0.00      LH0  C  
ATOM   1112  C   VAL H 332      47.628  -0.850  30.937  1.00  0.00      LH0  C  
ATOM   1113  O   VAL H 332      47.986   0.034  30.170  1.00  0.00      LH0  O  
ATOM   1114  CB  VAL H 332      49.726  -1.748  32.047  1.00  0.00      LH0  C  
ATOM   1115  CG1 VAL H 332      49.456  -0.862  33.267  1.00  0.00      LH0  C  
ATOM   1116  CG2 VAL H 332      50.414  -3.060  32.432  1.00  0.00      LH0  C  
ATOM   1117  H   VAL H 332      49.777  -2.550  29.580  1.00  0.00      LH0  H  
ATOM   1118  N   THR H 333      46.475  -0.852  31.614  1.00  0.00      LH0  N  
ATOM   1119  CA  THR H 333      45.612   0.320  31.556  1.00  0.00      LH0  C  
ATOM   1120  C   THR H 333      45.373   0.835  32.962  1.00  0.00      LH0  C  
ATOM   1121  O   THR H 333      44.945   0.080  33.829  1.00  0.00      LH0  O  
ATOM   1122  CB  THR H 333      44.287  -0.049  30.881  1.00  0.00      LH0  C  
ATOM   1123  CG2 THR H 333      43.408   1.176  30.607  1.00  0.00      LH0  C  
ATOM   1124  OG1 THR H 333      44.527  -0.780  29.669  1.00  0.00      LH0  O  
ATOM   1125  H   THR H 333      46.288  -1.584  32.271  1.00  0.00      LH0  H  
ATOM   1126  HG1 THR H 333      45.101  -1.502  29.898  1.00  0.00      LH0  H  
ATOM   1127  N   VAL H 334      45.682   2.123  33.161  1.00  0.00      LH0  N  
ATOM   1128  CA  VAL H 334      45.459   2.666  34.496  1.00  0.00      LH0  C  
ATOM   1129  C   VAL H 334      44.577   3.906  34.490  1.00  0.00      LH0  C  
ATOM   1130  O   VAL H 334      44.993   5.024  34.201  1.00  0.00      LH0  O  
ATOM   1131  CB  VAL H 334      46.800   2.854  35.242  1.00  0.00      LH0  C  
ATOM   1132  CG1 VAL H 334      47.843   3.631  34.442  1.00  0.00      LH0  C  
ATOM   1133  CG2 VAL H 334      46.599   3.436  36.640  1.00  0.00      LH0  C  
ATOM   1134  H   VAL H 334      46.027   2.720  32.431  1.00  0.00      LH0  H  
ATOM   1135  N   SER H 335      43.309   3.637  34.825  1.00  0.00      LH0  N  
ATOM   1136  CA  SER H 335      42.325   4.714  34.839  1.00  0.00      LH0  C  
ATOM   1137  C   SER H 335      41.208   4.383  35.815  1.00  0.00      LH0  C  
ATOM   1138  O   SER H 335      41.216   3.330  36.446  1.00  0.00      LH0  O  
ATOM   1139  CB  SER H 335      41.821   4.984  33.414  1.00  0.00      LH0  C  
ATOM   1140  OG  SER H 335      41.127   3.842  32.897  1.00  0.00      LH0  O  
ATOM   1141  H   SER H 335      43.021   2.712  35.073  1.00  0.00      LH0  H  
ATOM   1142  HG  SER H 335      40.215   4.137  32.834  1.00  0.00      LH0  H  
ATOM   1143  N   SER H 336      40.247   5.301  35.942  1.00  0.00      LH0  N  
ATOM   1144  CA  SER H 336      39.184   5.066  36.919  1.00  0.00      LH0  C  
ATOM   1145  C   SER H 336      38.004   4.294  36.343  1.00  0.00      LH0  C  
ATOM   1146  O   SER H 336      36.833   4.647  36.491  1.00  0.00      LH0  O  
ATOM   1147  CB  SER H 336      38.730   6.399  37.526  1.00  0.00      LH0  C  
ATOM   1148  OG  SER H 336      39.467   7.488  36.952  1.00  0.00      LH0  O  
ATOM   1149  H   SER H 336      40.129   6.047  35.282  1.00  0.00      LH0  H  
ATOM   1150  HG  SER H 336      39.151   7.563  36.049  1.00  0.00      LH0  H  
ATOM   1151  N   ALA H 337      38.374   3.212  35.649  1.00  0.00      LH0  N  
ATOM   1152  CA  ALA H 337      37.444   2.572  34.726  1.00  0.00      LH0  C  
ATOM   1153  C   ALA H 337      36.343   1.760  35.384  1.00  0.00      LH0  C  
ATOM   1154  O   ALA H 337      36.102   1.875  36.583  1.00  0.00      LH0  O  
ATOM   1155  CB  ALA H 337      38.243   1.726  33.749  1.00  0.00      LH0  C  
ATOM   1156  H   ALA H 337      39.334   2.934  35.694  1.00  0.00      LH0  H  
ATOM   1157  N   LYS H 338      35.635   0.971  34.559  1.00  0.00      LH0  N  
ATOM   1158  CA  LYS H 338      34.647   0.024  35.088  1.00  0.00      LH0  C  
ATOM   1159  C   LYS H 338      34.244  -0.981  34.024  1.00  0.00      LH0  C  
ATOM   1160  O   LYS H 338      33.973  -0.607  32.891  1.00  0.00      LH0  O  
ATOM   1161  CB  LYS H 338      33.412   0.716  35.713  1.00  0.00      LH0  C  
ATOM   1162  CG  LYS H 338      32.573   1.682  34.859  1.00  0.00      LH0  C  
ATOM   1163  CD  LYS H 338      33.124   3.089  34.570  1.00  0.00      LH0  C  
ATOM   1164  CE  LYS H 338      33.212   4.044  35.767  1.00  0.00      LH0  C  
ATOM   1165  NZ  LYS H 338      34.487   3.908  36.483  1.00  0.00      LH0  N1+
ATOM   1166  H   LYS H 338      35.763   1.026  33.566  1.00  0.00      LH0  H  
ATOM   1167  HZ1 LYS H 338      34.511   4.473  37.350  1.00  0.00      LH0  H  
ATOM   1168  HZ2 LYS H 338      34.730   2.923  36.723  1.00  0.00      LH0  H  
ATOM   1169  HZ3 LYS H 338      35.277   4.269  35.902  1.00  0.00      LH0  H  
ATOM   1170  N   THR H 339      34.257  -2.259  34.426  1.00  0.00      LH0  N  
ATOM   1171  CA  THR H 339      34.155  -3.388  33.493  1.00  0.00      LH0  C  
ATOM   1172  C   THR H 339      32.798  -3.638  32.829  1.00  0.00      LH0  C  
ATOM   1173  O   THR H 339      32.138  -4.657  33.015  1.00  0.00      LH0  O  
ATOM   1174  CB  THR H 339      34.649  -4.632  34.233  1.00  0.00      LH0  C  
ATOM   1175  CG2 THR H 339      35.236  -5.687  33.293  1.00  0.00      LH0  C  
ATOM   1176  OG1 THR H 339      35.607  -4.246  35.234  1.00  0.00      LH0  O  
ATOM   1177  H   THR H 339      34.516  -2.498  35.362  1.00  0.00      LH0  H  
ATOM   1178  HG1 THR H 339      35.949  -5.057  35.593  1.00  0.00      LH0  H  
ATOM   1179  N   THR H 340      32.388  -2.626  32.068  1.00  0.00      LH0  N  
ATOM   1180  CA  THR H 340      30.984  -2.554  31.681  1.00  0.00      LH0  C  
ATOM   1181  C   THR H 340      30.668  -3.340  30.414  1.00  0.00      LH0  C  
ATOM   1182  O   THR H 340      31.405  -3.296  29.434  1.00  0.00      LH0  O  
ATOM   1183  CB  THR H 340      30.617  -1.065  31.587  1.00  0.00      LH0  C  
ATOM   1184  CG2 THR H 340      29.115  -0.779  31.496  1.00  0.00      LH0  C  
ATOM   1185  OG1 THR H 340      31.179  -0.379  32.717  1.00  0.00      LH0  O  
ATOM   1186  H   THR H 340      33.045  -1.925  31.797  1.00  0.00      LH0  H  
ATOM   1187  HG1 THR H 340      32.115  -0.315  32.551  1.00  0.00      LH0  H  
ATOM   1188  N   PRO H 341      29.542  -4.098  30.476  1.00  0.00      LH0  N  
ATOM   1189  CA  PRO H 341      29.041  -4.763  29.269  1.00  0.00      LH0  C  
ATOM   1190  C   PRO H 341      28.694  -3.786  28.149  1.00  0.00      LH0  C  
ATOM   1191  O   PRO H 341      28.107  -2.730  28.353  1.00  0.00      LH0  O  
ATOM   1192  CB  PRO H 341      27.838  -5.556  29.801  1.00  0.00      LH0  C  
ATOM   1193  CG  PRO H 341      27.391  -4.834  31.069  1.00  0.00      LH0  C  
ATOM   1194  CD  PRO H 341      28.710  -4.348  31.650  1.00  0.00      LH0  C  
ATOM   1195  N   PRO H 342      29.098  -4.196  26.928  1.00  0.00      LH0  N  
ATOM   1196  CA  PRO H 342      28.948  -3.311  25.772  1.00  0.00      LH0  C  
ATOM   1197  C   PRO H 342      27.505  -3.018  25.398  1.00  0.00      LH0  C  
ATOM   1198  O   PRO H 342      26.719  -3.882  25.029  1.00  0.00      LH0  O  
ATOM   1199  CB  PRO H 342      29.726  -4.067  24.692  1.00  0.00      LH0  C  
ATOM   1200  CG  PRO H 342      29.651  -5.540  25.079  1.00  0.00      LH0  C  
ATOM   1201  CD  PRO H 342      29.723  -5.471  26.596  1.00  0.00      LH0  C  
ATOM   1202  N   SER H 343      27.200  -1.724  25.481  1.00  0.00      LH0  N  
ATOM   1203  CA  SER H 343      25.909  -1.280  24.973  1.00  0.00      LH0  C  
ATOM   1204  C   SER H 343      25.927  -1.114  23.459  1.00  0.00      LH0  C  
ATOM   1205  O   SER H 343      26.298  -0.082  22.910  1.00  0.00      LH0  O  
ATOM   1206  CB  SER H 343      25.520  -0.003  25.713  1.00  0.00      LH0  C  
ATOM   1207  OG  SER H 343      25.565  -0.250  27.126  1.00  0.00      LH0  O  
ATOM   1208  H   SER H 343      27.908  -1.072  25.756  1.00  0.00      LH0  H  
ATOM   1209  HG  SER H 343      26.378  -0.707  27.317  1.00  0.00      LH0  H  
ATOM   1210  N   VAL H 344      25.555  -2.220  22.801  1.00  0.00      LH0  N  
ATOM   1211  CA  VAL H 344      25.682  -2.236  21.344  1.00  0.00      LH0  C  
ATOM   1212  C   VAL H 344      24.444  -1.767  20.600  1.00  0.00      LH0  C  
ATOM   1213  O   VAL H 344      23.418  -2.439  20.538  1.00  0.00      LH0  O  
ATOM   1214  CB  VAL H 344      26.118  -3.624  20.862  1.00  0.00      LH0  C  
ATOM   1215  CG1 VAL H 344      26.375  -3.664  19.353  1.00  0.00      LH0  C  
ATOM   1216  CG2 VAL H 344      27.346  -4.080  21.647  1.00  0.00      LH0  C  
ATOM   1217  H   VAL H 344      25.268  -3.024  23.324  1.00  0.00      LH0  H  
ATOM   1218  N   TYR H 345      24.604  -0.576  20.022  1.00  0.00      LH0  N  
ATOM   1219  CA  TYR H 345      23.515   0.004  19.242  1.00  0.00      LH0  C  
ATOM   1220  C   TYR H 345      23.657  -0.265  17.754  1.00  0.00      LH0  C  
ATOM   1221  O   TYR H 345      24.680   0.030  17.146  1.00  0.00      LH0  O  
ATOM   1222  CB  TYR H 345      23.439   1.513  19.496  1.00  0.00      LH0  C  
ATOM   1223  CG  TYR H 345      23.409   1.800  20.980  1.00  0.00      LH0  C  
ATOM   1224  CD1 TYR H 345      22.275   1.437  21.736  1.00  0.00      LH0  C  
ATOM   1225  CD2 TYR H 345      24.526   2.427  21.565  1.00  0.00      LH0  C  
ATOM   1226  CE1 TYR H 345      22.249   1.722  23.110  1.00  0.00      LH0  C  
ATOM   1227  CE2 TYR H 345      24.499   2.714  22.938  1.00  0.00      LH0  C  
ATOM   1228  CZ  TYR H 345      23.359   2.370  23.689  1.00  0.00      LH0  C  
ATOM   1229  OH  TYR H 345      23.340   2.696  25.028  1.00  0.00      LH0  O  
ATOM   1230  H   TYR H 345      25.496  -0.127  20.093  1.00  0.00      LH0  H  
ATOM   1231  HH  TYR H 345      22.469   2.528  25.393  1.00  0.00      LH0  H  
ATOM   1232  N   PRO H 346      22.586  -0.849  17.170  1.00  0.00      LH0  N  
ATOM   1233  CA  PRO H 346      22.572  -1.050  15.720  1.00  0.00      LH0  C  
ATOM   1234  C   PRO H 346      22.415   0.264  14.972  1.00  0.00      LH0  C  
ATOM   1235  O   PRO H 346      21.361   0.888  14.929  1.00  0.00      LH0  O  
ATOM   1236  CB  PRO H 346      21.387  -2.004  15.539  1.00  0.00      LH0  C  
ATOM   1237  CG  PRO H 346      20.428  -1.672  16.680  1.00  0.00      LH0  C  
ATOM   1238  CD  PRO H 346      21.376  -1.328  17.823  1.00  0.00      LH0  C  
ATOM   1239  N   LEU H 347      23.532   0.666  14.369  1.00  0.00      LH0  N  
ATOM   1240  CA  LEU H 347      23.467   1.873  13.555  1.00  0.00      LH0  C  
ATOM   1241  C   LEU H 347      22.854   1.596  12.200  1.00  0.00      LH0  C  
ATOM   1242  O   LEU H 347      23.520   1.289  11.218  1.00  0.00      LH0  O  
ATOM   1243  CB  LEU H 347      24.853   2.486  13.404  1.00  0.00      LH0  C  
ATOM   1244  CG  LEU H 347      25.503   2.885  14.725  1.00  0.00      LH0  C  
ATOM   1245  CD1 LEU H 347      26.987   3.168  14.521  1.00  0.00      LH0  C  
ATOM   1246  CD2 LEU H 347      24.771   4.041  15.414  1.00  0.00      LH0  C  
ATOM   1247  H   LEU H 347      24.336   0.070  14.344  1.00  0.00      LH0  H  
ATOM   1248  N   ALA H 348      21.524   1.712  12.202  1.00  0.00      LH0  N  
ATOM   1249  CA  ALA H 348      20.811   1.567  10.939  1.00  0.00      LH0  C  
ATOM   1250  C   ALA H 348      20.957   2.797  10.058  1.00  0.00      LH0  C  
ATOM   1251  O   ALA H 348      20.571   3.900  10.442  1.00  0.00      LH0  O  
ATOM   1252  CB  ALA H 348      19.336   1.294  11.215  1.00  0.00      LH0  C  
ATOM   1253  H   ALA H 348      21.068   1.905  13.073  1.00  0.00      LH0  H  
ATOM   1254  N   PRO H 349      21.556   2.563   8.865  1.00  0.00      LH0  N  
ATOM   1255  CA  PRO H 349      21.918   3.665   7.965  1.00  0.00      LH0  C  
ATOM   1256  C   PRO H 349      20.726   4.472   7.503  1.00  0.00      LH0  C  
ATOM   1257  O   PRO H 349      19.623   3.959   7.365  1.00  0.00      LH0  O  
ATOM   1258  CB  PRO H 349      22.583   2.959   6.780  1.00  0.00      LH0  C  
ATOM   1259  CG  PRO H 349      22.984   1.578   7.284  1.00  0.00      LH0  C  
ATOM   1260  CD  PRO H 349      21.932   1.259   8.333  1.00  0.00      LH0  C  
ATOM   1261  N   GLY H 350      21.003   5.750   7.242  1.00  0.00      LH0  N  
ATOM   1262  CA  GLY H 350      19.923   6.567   6.710  1.00  0.00      LH0  C  
ATOM   1263  C   GLY H 350      20.448   7.919   6.309  1.00  0.00      LH0  C  
ATOM   1264  O   GLY H 350      21.136   8.587   7.069  1.00  0.00      LH0  O  
ATOM   1265  H   GLY H 350      21.902   6.158   7.429  1.00  0.00      LH0  H  
ATOM   1266  N   SER H 351      20.108   8.279   5.071  1.00  0.00      LH0  N  
ATOM   1267  CA  SER H 351      20.563   9.563   4.560  1.00  0.00      LH0  C  
ATOM   1268  C   SER H 351      19.564  10.081   3.557  1.00  0.00      LH0  C  
ATOM   1269  O   SER H 351      18.513   9.481   3.360  1.00  0.00      LH0  O  
ATOM   1270  CB  SER H 351      21.963   9.424   3.951  1.00  0.00      LH0  C  
ATOM   1271  OG  SER H 351      22.035   8.338   3.013  1.00  0.00      LH0  O  
ATOM   1272  H   SER H 351      19.535   7.705   4.487  1.00  0.00      LH0  H  
ATOM   1273  HG  SER H 351      21.435   8.552   2.298  1.00  0.00      LH0  H  
ATOM   1274  N   ALA H 352      19.962  11.157   2.856  1.00  0.00      LH0  N  
ATOM   1275  CA  ALA H 352      19.329  11.356   1.551  1.00  0.00      LH0  C  
ATOM   1276  C   ALA H 352      19.495  10.116   0.677  1.00  0.00      LH0  C  
ATOM   1277  O   ALA H 352      20.444   9.352   0.851  1.00  0.00      LH0  O  
ATOM   1278  CB  ALA H 352      19.945  12.559   0.837  1.00  0.00      LH0  C  
ATOM   1279  H   ALA H 352      20.734  11.713   3.172  1.00  0.00      LH0  H  
ATOM   1280  N   ALA H 353      18.513   9.933  -0.220  1.00  0.00      LH0  N  
ATOM   1281  CA  ALA H 353      18.450   8.683  -0.983  1.00  0.00      LH0  C  
ATOM   1282  C   ALA H 353      19.730   8.348  -1.725  1.00  0.00      LH0  C  
ATOM   1283  O   ALA H 353      20.436   9.219  -2.220  1.00  0.00      LH0  O  
ATOM   1284  CB  ALA H 353      17.296   8.725  -1.985  1.00  0.00      LH0  C  
ATOM   1285  H   ALA H 353      17.802  10.627  -0.307  1.00  0.00      LH0  H  
ATOM   1286  N   GLN H 354      20.021   7.044  -1.742  1.00  0.00      LH0  N  
ATOM   1287  CA  GLN H 354      21.267   6.618  -2.367  1.00  0.00      LH0  C  
ATOM   1288  C   GLN H 354      20.979   5.532  -3.374  1.00  0.00      LH0  C  
ATOM   1289  O   GLN H 354      20.074   4.729  -3.197  1.00  0.00      LH0  O  
ATOM   1290  CB  GLN H 354      22.236   6.080  -1.309  1.00  0.00      LH0  C  
ATOM   1291  CG  GLN H 354      22.614   7.052  -0.186  1.00  0.00      LH0  C  
ATOM   1292  CD  GLN H 354      23.645   8.061  -0.653  1.00  0.00      LH0  C  
ATOM   1293  NE2 GLN H 354      23.149   9.141  -1.258  1.00  0.00      LH0  N  
ATOM   1294  OE1 GLN H 354      24.843   7.895  -0.441  1.00  0.00      LH0  O  
ATOM   1295  H   GLN H 354      19.394   6.352  -1.384  1.00  0.00      LH0  H  
ATOM   1296 HE21 GLN H 354      22.160   9.254  -1.388  1.00  0.00      LH0  H  
ATOM   1297 HE22 GLN H 354      23.746   9.859  -1.608  1.00  0.00      LH0  H  
ATOM   1298  N   THR H 355      21.796   5.513  -4.428  1.00  0.00      LH0  N  
ATOM   1299  CA  THR H 355      21.706   4.366  -5.325  1.00  0.00      LH0  C  
ATOM   1300  C   THR H 355      22.662   3.270  -4.882  1.00  0.00      LH0  C  
ATOM   1301  O   THR H 355      23.580   2.877  -5.592  1.00  0.00      LH0  O  
ATOM   1302  CB  THR H 355      22.027   4.853  -6.734  1.00  0.00      LH0  C  
ATOM   1303  CG2 THR H 355      20.873   5.671  -7.318  1.00  0.00      LH0  C  
ATOM   1304  OG1 THR H 355      23.223   5.644  -6.698  1.00  0.00      LH0  O  
ATOM   1305  H   THR H 355      22.496   6.204  -4.605  1.00  0.00      LH0  H  
ATOM   1306  HG1 THR H 355      23.936   5.014  -6.652  1.00  0.00      LH0  H  
ATOM   1307  N   ASN H 356      22.459   2.848  -3.629  1.00  0.00      LH0  N  
ATOM   1308  CA  ASN H 356      23.510   2.015  -3.057  1.00  0.00      LH0  C  
ATOM   1309  C   ASN H 356      23.351   0.528  -3.300  1.00  0.00      LH0  C  
ATOM   1310  O   ASN H 356      22.593  -0.180  -2.651  1.00  0.00      LH0  O  
ATOM   1311  CB  ASN H 356      23.751   2.353  -1.578  1.00  0.00      LH0  C  
ATOM   1312  CG  ASN H 356      22.542   2.038  -0.720  1.00  0.00      LH0  C  
ATOM   1313  ND2 ASN H 356      22.686   0.967   0.062  1.00  0.00      LH0  N  
ATOM   1314  OD1 ASN H 356      21.540   2.737  -0.751  1.00  0.00      LH0  O  
ATOM   1315  H   ASN H 356      21.620   3.068  -3.121  1.00  0.00      LH0  H  
ATOM   1316 HD21 ASN H 356      23.535   0.434   0.027  1.00  0.00      LH0  H  
ATOM   1317 HD22 ASN H 356      21.939   0.687   0.660  1.00  0.00      LH0  H  
ATOM   1318  N   SER H 357      24.146   0.077  -4.275  1.00  0.00      LH0  N  
ATOM   1319  CA  SER H 357      24.230  -1.359  -4.543  1.00  0.00      LH0  C  
ATOM   1320  C   SER H 357      24.838  -2.168  -3.405  1.00  0.00      LH0  C  
ATOM   1321  O   SER H 357      24.531  -3.334  -3.186  1.00  0.00      LH0  O  
ATOM   1322  CB  SER H 357      25.014  -1.542  -5.840  1.00  0.00      LH0  C  
ATOM   1323  OG  SER H 357      26.016  -0.517  -5.922  1.00  0.00      LH0  O  
ATOM   1324  H   SER H 357      24.710   0.701  -4.820  1.00  0.00      LH0  H  
ATOM   1325  HG  SER H 357      26.420  -0.602  -6.778  1.00  0.00      LH0  H  
ATOM   1326  N   MET H 358      25.721  -1.470  -2.679  1.00  0.00      LH0  N  
ATOM   1327  CA  MET H 358      26.205  -2.029  -1.424  1.00  0.00      LH0  C  
ATOM   1328  C   MET H 358      25.670  -1.192  -0.283  1.00  0.00      LH0  C  
ATOM   1329  O   MET H 358      25.414  -0.004  -0.444  1.00  0.00      LH0  O  
ATOM   1330  CB  MET H 358      27.734  -2.015  -1.385  1.00  0.00      LH0  C  
ATOM   1331  CG  MET H 358      28.410  -2.756  -2.541  1.00  0.00      LH0  C  
ATOM   1332  SD  MET H 358      28.058  -4.519  -2.558  1.00  0.00      LH0  S  
ATOM   1333  CE  MET H 358      28.936  -4.936  -4.071  1.00  0.00      LH0  C  
ATOM   1334  H   MET H 358      25.938  -0.528  -2.925  1.00  0.00      LH0  H  
ATOM   1335  N   VAL H 359      25.533  -1.836   0.871  1.00  0.00      LH0  N  
ATOM   1336  CA  VAL H 359      25.240  -1.084   2.078  1.00  0.00      LH0  C  
ATOM   1337  C   VAL H 359      26.287  -1.366   3.143  1.00  0.00      LH0  C  
ATOM   1338  O   VAL H 359      26.649  -2.502   3.428  1.00  0.00      LH0  O  
ATOM   1339  CB  VAL H 359      23.798  -1.376   2.544  1.00  0.00      LH0  C  
ATOM   1340  CG1 VAL H 359      23.548  -2.864   2.810  1.00  0.00      LH0  C  
ATOM   1341  CG2 VAL H 359      23.377  -0.479   3.711  1.00  0.00      LH0  C  
ATOM   1342  H   VAL H 359      25.676  -2.822   0.926  1.00  0.00      LH0  H  
ATOM   1343  N   THR H 360      26.773  -0.261   3.711  1.00  0.00      LH0  N  
ATOM   1344  CA  THR H 360      27.579  -0.433   4.909  1.00  0.00      LH0  C  
ATOM   1345  C   THR H 360      26.688  -0.328   6.130  1.00  0.00      LH0  C  
ATOM   1346  O   THR H 360      25.969   0.646   6.303  1.00  0.00      LH0  O  
ATOM   1347  CB  THR H 360      28.693   0.617   4.928  1.00  0.00      LH0  C  
ATOM   1348  CG2 THR H 360      29.680   0.431   6.085  1.00  0.00      LH0  C  
ATOM   1349  OG1 THR H 360      29.384   0.609   3.672  1.00  0.00      LH0  O  
ATOM   1350  H   THR H 360      26.482   0.649   3.427  1.00  0.00      LH0  H  
ATOM   1351  HG1 THR H 360      29.961  -0.153   3.697  1.00  0.00      LH0  H  
ATOM   1352  N   LEU H 361      26.741  -1.384   6.943  1.00  0.00      LH0  N  
ATOM   1353  CA  LEU H 361      26.033  -1.351   8.217  1.00  0.00      LH0  C  
ATOM   1354  C   LEU H 361      27.013  -0.994   9.304  1.00  0.00      LH0  C  
ATOM   1355  O   LEU H 361      28.220  -1.083   9.100  1.00  0.00      LH0  O  
ATOM   1356  CB  LEU H 361      25.412  -2.709   8.558  1.00  0.00      LH0  C  
ATOM   1357  CG  LEU H 361      24.322  -3.231   7.619  1.00  0.00      LH0  C  
ATOM   1358  CD1 LEU H 361      23.286  -2.158   7.305  1.00  0.00      LH0  C  
ATOM   1359  CD2 LEU H 361      24.878  -3.895   6.363  1.00  0.00      LH0  C  
ATOM   1360  H   LEU H 361      27.362  -2.133   6.716  1.00  0.00      LH0  H  
ATOM   1361  N   GLY H 362      26.465  -0.622  10.464  1.00  0.00      LH0  N  
ATOM   1362  CA  GLY H 362      27.400  -0.362  11.547  1.00  0.00      LH0  C  
ATOM   1363  C   GLY H 362      26.812  -0.656  12.902  1.00  0.00      LH0  C  
ATOM   1364  O   GLY H 362      25.603  -0.665  13.087  1.00  0.00      LH0  O  
ATOM   1365  H   GLY H 362      25.483  -0.482  10.603  1.00  0.00      LH0  H  
ATOM   1366  N   CYS H 363      27.718  -0.880  13.853  1.00  0.00      LH0  N  
ATOM   1367  CA  CYS H 363      27.261  -0.967  15.234  1.00  0.00      LH0  C  
ATOM   1368  C   CYS H 363      28.141  -0.124  16.116  1.00  0.00      LH0  C  
ATOM   1369  O   CYS H 363      29.364  -0.178  16.037  1.00  0.00      LH0  O  
ATOM   1370  CB  CYS H 363      27.262  -2.403  15.757  1.00  0.00      LH0  C  
ATOM   1371  SG  CYS H 363      26.034  -3.468  14.965  1.00  0.00      LH0  S  
ATOM   1372  H   CYS H 363      28.692  -0.884  13.625  1.00  0.00      LH0  H  
ATOM   1373  N   LEU H 364      27.466   0.662  16.957  1.00  0.00      LH0  N  
ATOM   1374  CA  LEU H 364      28.233   1.360  17.975  1.00  0.00      LH0  C  
ATOM   1375  C   LEU H 364      28.345   0.497  19.207  1.00  0.00      LH0  C  
ATOM   1376  O   LEU H 364      27.358   0.123  19.827  1.00  0.00      LH0  O  
ATOM   1377  CB  LEU H 364      27.582   2.694  18.331  1.00  0.00      LH0  C  
ATOM   1378  CG  LEU H 364      28.493   3.563  19.197  1.00  0.00      LH0  C  
ATOM   1379  CD1 LEU H 364      29.699   4.084  18.415  1.00  0.00      LH0  C  
ATOM   1380  CD2 LEU H 364      27.717   4.683  19.875  1.00  0.00      LH0  C  
ATOM   1381  H   LEU H 364      26.467   0.632  16.988  1.00  0.00      LH0  H  
ATOM   1382  N   VAL H 365      29.594   0.181  19.524  1.00  0.00      LH0  N  
ATOM   1383  CA  VAL H 365      29.806  -0.566  20.752  1.00  0.00      LH0  C  
ATOM   1384  C   VAL H 365      30.165   0.391  21.873  1.00  0.00      LH0  C  
ATOM   1385  O   VAL H 365      31.312   0.768  22.088  1.00  0.00      LH0  O  
ATOM   1386  CB  VAL H 365      30.868  -1.641  20.514  1.00  0.00      LH0  C  
ATOM   1387  CG1 VAL H 365      31.069  -2.510  21.749  1.00  0.00      LH0  C  
ATOM   1388  CG2 VAL H 365      30.499  -2.497  19.299  1.00  0.00      LH0  C  
ATOM   1389  H   VAL H 365      30.362   0.566  19.011  1.00  0.00      LH0  H  
ATOM   1390  N   LYS H 366      29.097   0.819  22.553  1.00  0.00      LH0  N  
ATOM   1391  CA  LYS H 366      29.318   1.857  23.549  1.00  0.00      LH0  C  
ATOM   1392  C   LYS H 366      29.636   1.319  24.930  1.00  0.00      LH0  C  
ATOM   1393  O   LYS H 366      29.182   0.253  25.323  1.00  0.00      LH0  O  
ATOM   1394  CB  LYS H 366      28.098   2.780  23.595  1.00  0.00      LH0  C  
ATOM   1395  CG  LYS H 366      28.440   4.262  23.745  1.00  0.00      LH0  C  
ATOM   1396  CD  LYS H 366      27.197   5.149  23.824  1.00  0.00      LH0  C  
ATOM   1397  CE  LYS H 366      27.505   6.643  23.686  1.00  0.00      LH0  C  
ATOM   1398  NZ  LYS H 366      28.464   7.059  24.715  1.00  0.00      LH0  N1+
ATOM   1399  H   LYS H 366      28.188   0.423  22.399  1.00  0.00      LH0  H  
ATOM   1400  HZ1 LYS H 366      28.612   8.087  24.675  1.00  0.00      LH0  H  
ATOM   1401  HZ2 LYS H 366      28.168   6.772  25.666  1.00  0.00      LH0  H  
ATOM   1402  HZ3 LYS H 366      29.411   6.671  24.502  1.00  0.00      LH0  H  
ATOM   1403  N   GLY H 367      30.398   2.144  25.662  1.00  0.00      LH0  N  
ATOM   1404  CA  GLY H 367      30.461   2.003  27.119  1.00  0.00      LH0  C  
ATOM   1405  C   GLY H 367      30.949   0.676  27.671  1.00  0.00      LH0  C  
ATOM   1406  O   GLY H 367      30.398   0.132  28.616  1.00  0.00      LH0  O  
ATOM   1407  H   GLY H 367      30.885   2.876  25.187  1.00  0.00      LH0  H  
ATOM   1408  N   TYR H 368      32.022   0.184  27.051  1.00  0.00      LH0  N  
ATOM   1409  CA  TYR H 368      32.577  -1.054  27.592  1.00  0.00      LH0  C  
ATOM   1410  C   TYR H 368      33.942  -0.803  28.189  1.00  0.00      LH0  C  
ATOM   1411  O   TYR H 368      34.535   0.242  27.953  1.00  0.00      LH0  O  
ATOM   1412  CB  TYR H 368      32.628  -2.152  26.519  1.00  0.00      LH0  C  
ATOM   1413  CG  TYR H 368      33.537  -1.752  25.381  1.00  0.00      LH0  C  
ATOM   1414  CD1 TYR H 368      33.010  -0.982  24.328  1.00  0.00      LH0  C  
ATOM   1415  CD2 TYR H 368      34.889  -2.149  25.416  1.00  0.00      LH0  C  
ATOM   1416  CE1 TYR H 368      33.868  -0.563  23.304  1.00  0.00      LH0  C  
ATOM   1417  CE2 TYR H 368      35.746  -1.732  24.388  1.00  0.00      LH0  C  
ATOM   1418  CZ  TYR H 368      35.225  -0.926  23.357  1.00  0.00      LH0  C  
ATOM   1419  OH  TYR H 368      36.054  -0.452  22.369  1.00  0.00      LH0  O  
ATOM   1420  H   TYR H 368      32.498   0.721  26.354  1.00  0.00      LH0  H  
ATOM   1421  HH  TYR H 368      36.789  -1.061  22.241  1.00  0.00      LH0  H  
ATOM   1422  N   PHE H 369      34.429  -1.795  28.940  1.00  0.00      LH0  N  
ATOM   1423  CA  PHE H 369      35.817  -1.736  29.404  1.00  0.00      LH0  C  
ATOM   1424  C   PHE H 369      36.208  -3.101  29.932  1.00  0.00      LH0  C  
ATOM   1425  O   PHE H 369      35.424  -3.694  30.663  1.00  0.00      LH0  O  
ATOM   1426  CB  PHE H 369      35.989  -0.673  30.510  1.00  0.00      LH0  C  
ATOM   1427  CG  PHE H 369      37.429  -0.554  30.959  1.00  0.00      LH0  C  
ATOM   1428  CD1 PHE H 369      37.893  -1.355  32.026  1.00  0.00      LH0  C  
ATOM   1429  CD2 PHE H 369      38.290   0.339  30.286  1.00  0.00      LH0  C  
ATOM   1430  CE1 PHE H 369      39.252  -1.300  32.392  1.00  0.00      LH0  C  
ATOM   1431  CE2 PHE H 369      39.649   0.398  30.654  1.00  0.00      LH0  C  
ATOM   1432  CZ  PHE H 369      40.119  -0.436  31.690  1.00  0.00      LH0  C  
ATOM   1433  H   PHE H 369      33.862  -2.597  29.144  1.00  0.00      LH0  H  
ATOM   1434  N   PRO H 370      37.437  -3.568  29.599  1.00  0.00      LH0  N  
ATOM   1435  CA  PRO H 370      38.360  -2.901  28.671  1.00  0.00      LH0  C  
ATOM   1436  C   PRO H 370      38.123  -3.278  27.213  1.00  0.00      LH0  C  
ATOM   1437  O   PRO H 370      37.096  -3.825  26.842  1.00  0.00      LH0  O  
ATOM   1438  CB  PRO H 370      39.705  -3.397  29.215  1.00  0.00      LH0  C  
ATOM   1439  CG  PRO H 370      39.431  -4.842  29.631  1.00  0.00      LH0  C  
ATOM   1440  CD  PRO H 370      38.015  -4.769  30.189  1.00  0.00      LH0  C  
ATOM   1441  N   GLU H 371      39.158  -2.961  26.421  1.00  0.00      LH0  N  
ATOM   1442  CA  GLU H 371      39.312  -3.599  25.115  1.00  0.00      LH0  C  
ATOM   1443  C   GLU H 371      39.973  -4.954  25.333  1.00  0.00      LH0  C  
ATOM   1444  O   GLU H 371      40.597  -5.153  26.371  1.00  0.00      LH0  O  
ATOM   1445  CB  GLU H 371      40.220  -2.707  24.258  1.00  0.00      LH0  C  
ATOM   1446  CG  GLU H 371      39.528  -1.498  23.629  1.00  0.00      LH0  C  
ATOM   1447  CD  GLU H 371      38.774  -1.883  22.365  1.00  0.00      LH0  C  
ATOM   1448  OE1 GLU H 371      37.907  -2.755  22.412  1.00  0.00      LH0  O  
ATOM   1449  OE2 GLU H 371      39.022  -1.268  21.332  1.00  0.00      LH0  O1-
ATOM   1450  H   GLU H 371      39.955  -2.503  26.804  1.00  0.00      LH0  H  
ATOM   1451  N   PRO H 372      39.872  -5.874  24.344  1.00  0.00      LH0  N  
ATOM   1452  CA  PRO H 372      39.045  -5.707  23.146  1.00  0.00      LH0  C  
ATOM   1453  C   PRO H 372      37.617  -6.191  23.342  1.00  0.00      LH0  C  
ATOM   1454  O   PRO H 372      37.337  -7.149  24.057  1.00  0.00      LH0  O  
ATOM   1455  CB  PRO H 372      39.820  -6.562  22.141  1.00  0.00      LH0  C  
ATOM   1456  CG  PRO H 372      40.338  -7.743  22.967  1.00  0.00      LH0  C  
ATOM   1457  CD  PRO H 372      40.628  -7.122  24.333  1.00  0.00      LH0  C  
ATOM   1458  N   VAL H 373      36.723  -5.522  22.613  1.00  0.00      LH0  N  
ATOM   1459  CA  VAL H 373      35.507  -6.270  22.321  1.00  0.00      LH0  C  
ATOM   1460  C   VAL H 373      35.619  -7.042  21.021  1.00  0.00      LH0  C  
ATOM   1461  O   VAL H 373      35.860  -6.510  19.943  1.00  0.00      LH0  O  
ATOM   1462  CB  VAL H 373      34.256  -5.388  22.343  1.00  0.00      LH0  C  
ATOM   1463  CG1 VAL H 373      33.843  -5.087  23.779  1.00  0.00      LH0  C  
ATOM   1464  CG2 VAL H 373      34.423  -4.114  21.522  1.00  0.00      LH0  C  
ATOM   1465  H   VAL H 373      36.988  -4.666  22.156  1.00  0.00      LH0  H  
ATOM   1466  N   THR H 374      35.441  -8.352  21.173  1.00  0.00      LH0  N  
ATOM   1467  CA  THR H 374      35.465  -9.204  19.992  1.00  0.00      LH0  C  
ATOM   1468  C   THR H 374      34.202  -9.074  19.157  1.00  0.00      LH0  C  
ATOM   1469  O   THR H 374      33.225  -9.788  19.349  1.00  0.00      LH0  O  
ATOM   1470  CB  THR H 374      35.700 -10.650  20.432  1.00  0.00      LH0  C  
ATOM   1471  CG2 THR H 374      36.070 -11.565  19.261  1.00  0.00      LH0  C  
ATOM   1472  OG1 THR H 374      36.715 -10.691  21.446  1.00  0.00      LH0  O  
ATOM   1473  H   THR H 374      35.251  -8.750  22.071  1.00  0.00      LH0  H  
ATOM   1474  HG1 THR H 374      36.780 -11.594  21.726  1.00  0.00      LH0  H  
ATOM   1475  N   VAL H 375      34.273  -8.114  18.225  1.00  0.00      LH0  N  
ATOM   1476  CA  VAL H 375      33.156  -7.951  17.299  1.00  0.00      LH0  C  
ATOM   1477  C   VAL H 375      33.381  -8.701  16.000  1.00  0.00      LH0  C  
ATOM   1478  O   VAL H 375      34.205  -8.315  15.178  1.00  0.00      LH0  O  
ATOM   1479  CB  VAL H 375      32.890  -6.468  16.996  1.00  0.00      LH0  C  
ATOM   1480  CG1 VAL H 375      31.583  -6.285  16.217  1.00  0.00      LH0  C  
ATOM   1481  CG2 VAL H 375      32.915  -5.609  18.260  1.00  0.00      LH0  C  
ATOM   1482  H   VAL H 375      35.090  -7.536  18.188  1.00  0.00      LH0  H  
ATOM   1483  N   THR H 376      32.603  -9.771  15.831  1.00  0.00      LH0  N  
ATOM   1484  CA  THR H 376      32.507 -10.281  14.466  1.00  0.00      LH0  C  
ATOM   1485  C   THR H 376      31.213  -9.796  13.847  1.00  0.00      LH0  C  
ATOM   1486  O   THR H 376      30.415  -9.158  14.523  1.00  0.00      LH0  O  
ATOM   1487  CB  THR H 376      32.596 -11.810  14.462  1.00  0.00      LH0  C  
ATOM   1488  CG2 THR H 376      34.019 -12.275  14.776  1.00  0.00      LH0  C  
ATOM   1489  OG1 THR H 376      31.671 -12.390  15.392  1.00  0.00      LH0  O  
ATOM   1490  H   THR H 376      31.969 -10.058  16.553  1.00  0.00      LH0  H  
ATOM   1491  HG1 THR H 376      30.795 -12.182  15.076  1.00  0.00      LH0  H  
ATOM   1492  N   TRP H 377      30.998 -10.136  12.572  1.00  0.00      LH0  N  
ATOM   1493  CA  TRP H 377      29.607 -10.038  12.148  1.00  0.00      LH0  C  
ATOM   1494  C   TRP H 377      29.141 -11.398  11.671  1.00  0.00      LH0  C  
ATOM   1495  O   TRP H 377      29.931 -12.248  11.266  1.00  0.00      LH0  O  
ATOM   1496  CB  TRP H 377      29.396  -8.978  11.063  1.00  0.00      LH0  C  
ATOM   1497  CG  TRP H 377      29.612  -7.563  11.554  1.00  0.00      LH0  C  
ATOM   1498  CD1 TRP H 377      30.806  -6.981  12.006  1.00  0.00      LH0  C  
ATOM   1499  CD2 TRP H 377      28.642  -6.497  11.600  1.00  0.00      LH0  C  
ATOM   1500  CE2 TRP H 377      29.319  -5.321  12.073  1.00  0.00      LH0  C  
ATOM   1501  CE3 TRP H 377      27.271  -6.438  11.277  1.00  0.00      LH0  C  
ATOM   1502  NE1 TRP H 377      30.643  -5.668  12.311  1.00  0.00      LH0  N  
ATOM   1503  CZ2 TRP H 377      28.612  -4.108  12.206  1.00  0.00      LH0  C  
ATOM   1504  CZ3 TRP H 377      26.575  -5.220  11.417  1.00  0.00      LH0  C  
ATOM   1505  CH2 TRP H 377      27.242  -4.063  11.875  1.00  0.00      LH0  C  
ATOM   1506  H   TRP H 377      31.672 -10.533  11.946  1.00  0.00      LH0  H  
ATOM   1507  HE1 TRP H 377      31.357  -5.071  12.635  1.00  0.00      LH0  H  
ATOM   1508  N   ASN H 378      27.817 -11.580  11.762  1.00  0.00      LH0  N  
ATOM   1509  CA  ASN H 378      27.140 -12.801  11.303  1.00  0.00      LH0  C  
ATOM   1510  C   ASN H 378      27.822 -14.096  11.699  1.00  0.00      LH0  C  
ATOM   1511  O   ASN H 378      28.075 -14.984  10.891  1.00  0.00      LH0  O  
ATOM   1512  CB  ASN H 378      26.892 -12.794   9.789  1.00  0.00      LH0  C  
ATOM   1513  CG  ASN H 378      25.983 -11.654   9.388  1.00  0.00      LH0  C  
ATOM   1514  ND2 ASN H 378      25.104 -11.978   8.445  1.00  0.00      LH0  N  
ATOM   1515  OD1 ASN H 378      26.086 -10.530   9.870  1.00  0.00      LH0  O  
ATOM   1516  H   ASN H 378      27.284 -10.786  12.056  1.00  0.00      LH0  H  
ATOM   1517 HD21 ASN H 378      24.896 -12.892   8.088  1.00  0.00      LH0  H  
ATOM   1518 HD22 ASN H 378      24.482 -11.328   8.005  1.00  0.00      LH0  H  
ATOM   1519  N   SER H 379      28.142 -14.141  12.999  1.00  0.00      LH0  N  
ATOM   1520  CA  SER H 379      28.808 -15.305  13.583  1.00  0.00      LH0  C  
ATOM   1521  C   SER H 379      30.113 -15.701  12.913  1.00  0.00      LH0  C  
ATOM   1522  O   SER H 379      30.423 -16.866  12.706  1.00  0.00      LH0  O  
ATOM   1523  CB  SER H 379      27.827 -16.476  13.674  1.00  0.00      LH0  C  
ATOM   1524  OG  SER H 379      26.596 -16.000  14.237  1.00  0.00      LH0  O  
ATOM   1525  H   SER H 379      27.931 -13.353  13.575  1.00  0.00      LH0  H  
ATOM   1526  HG  SER H 379      25.935 -16.638  13.997  1.00  0.00      LH0  H  
ATOM   1527  N   GLY H 380      30.875 -14.654  12.568  1.00  0.00      LH0  N  
ATOM   1528  CA  GLY H 380      32.146 -14.938  11.912  1.00  0.00      LH0  C  
ATOM   1529  C   GLY H 380      32.079 -14.790  10.406  1.00  0.00      LH0  C  
ATOM   1530  O   GLY H 380      32.976 -14.242   9.774  1.00  0.00      LH0  O  
ATOM   1531  H   GLY H 380      30.516 -13.722  12.636  1.00  0.00      LH0  H  
ATOM   1532  N   SER H 381      30.959 -15.286   9.853  1.00  0.00      LH0  N  
ATOM   1533  CA  SER H 381      30.775 -15.250   8.400  1.00  0.00      LH0  C  
ATOM   1534  C   SER H 381      31.047 -13.905   7.746  1.00  0.00      LH0  C  
ATOM   1535  O   SER H 381      31.732 -13.788   6.736  1.00  0.00      LH0  O  
ATOM   1536  CB  SER H 381      29.373 -15.748   8.049  1.00  0.00      LH0  C  
ATOM   1537  OG  SER H 381      28.983 -16.754   8.992  1.00  0.00      LH0  O  
ATOM   1538  H   SER H 381      30.300 -15.793  10.408  1.00  0.00      LH0  H  
ATOM   1539  HG  SER H 381      28.427 -16.315   9.632  1.00  0.00      LH0  H  
ATOM   1540  N   LEU H 382      30.507 -12.865   8.396  1.00  0.00      LH0  N  
ATOM   1541  CA  LEU H 382      30.991 -11.576   7.929  1.00  0.00      LH0  C  
ATOM   1542  C   LEU H 382      32.208 -11.144   8.712  1.00  0.00      LH0  C  
ATOM   1543  O   LEU H 382      32.149 -10.609   9.813  1.00  0.00      LH0  O  
ATOM   1544  CB  LEU H 382      29.900 -10.509   7.923  1.00  0.00      LH0  C  
ATOM   1545  CG  LEU H 382      28.747 -10.798   6.961  1.00  0.00      LH0  C  
ATOM   1546  CD1 LEU H 382      27.675  -9.713   7.048  1.00  0.00      LH0  C  
ATOM   1547  CD2 LEU H 382      29.225 -11.013   5.523  1.00  0.00      LH0  C  
ATOM   1548  H   LEU H 382      30.059 -12.965   9.286  1.00  0.00      LH0  H  
ATOM   1549  N   SER H 383      33.330 -11.419   8.054  1.00  0.00      LH0  N  
ATOM   1550  CA  SER H 383      34.607 -10.961   8.587  1.00  0.00      LH0  C  
ATOM   1551  C   SER H 383      35.341 -10.099   7.576  1.00  0.00      LH0  C  
ATOM   1552  O   SER H 383      35.832  -9.015   7.859  1.00  0.00      LH0  O  
ATOM   1553  CB  SER H 383      35.425 -12.181   9.003  1.00  0.00      LH0  C  
ATOM   1554  OG  SER H 383      35.074 -13.283   8.155  1.00  0.00      LH0  O  
ATOM   1555  H   SER H 383      33.285 -12.025   7.257  1.00  0.00      LH0  H  
ATOM   1556  HG  SER H 383      34.366 -13.740   8.611  1.00  0.00      LH0  H  
ATOM   1557  N   SER H 384      35.348 -10.630   6.347  1.00  0.00      LH0  N  
ATOM   1558  CA  SER H 384      36.040  -9.988   5.229  1.00  0.00      LH0  C  
ATOM   1559  C   SER H 384      35.790  -8.496   5.042  1.00  0.00      LH0  C  
ATOM   1560  O   SER H 384      36.703  -7.696   4.906  1.00  0.00      LH0  O  
ATOM   1561  CB  SER H 384      35.687 -10.776   3.969  1.00  0.00      LH0  C  
ATOM   1562  OG  SER H 384      34.333 -11.244   4.088  1.00  0.00      LH0  O  
ATOM   1563  H   SER H 384      34.917 -11.518   6.185  1.00  0.00      LH0  H  
ATOM   1564  HG  SER H 384      34.186 -11.839   3.361  1.00  0.00      LH0  H  
ATOM   1565  N   GLY H 385      34.495  -8.152   5.042  1.00  0.00      LH0  N  
ATOM   1566  CA  GLY H 385      34.199  -6.739   4.809  1.00  0.00      LH0  C  
ATOM   1567  C   GLY H 385      33.965  -5.920   6.064  1.00  0.00      LH0  C  
ATOM   1568  O   GLY H 385      33.199  -4.962   6.058  1.00  0.00      LH0  O  
ATOM   1569  H   GLY H 385      33.795  -8.846   5.199  1.00  0.00      LH0  H  
ATOM   1570  N   VAL H 386      34.623  -6.355   7.150  1.00  0.00      LH0  N  
ATOM   1571  CA  VAL H 386      34.399  -5.650   8.408  1.00  0.00      LH0  C  
ATOM   1572  C   VAL H 386      35.486  -4.638   8.695  1.00  0.00      LH0  C  
ATOM   1573  O   VAL H 386      36.675  -4.935   8.729  1.00  0.00      LH0  O  
ATOM   1574  CB  VAL H 386      34.258  -6.653   9.564  1.00  0.00      LH0  C  
ATOM   1575  CG1 VAL H 386      34.126  -5.992  10.941  1.00  0.00      LH0  C  
ATOM   1576  CG2 VAL H 386      33.080  -7.580   9.286  1.00  0.00      LH0  C  
ATOM   1577  H   VAL H 386      35.324  -7.069   7.097  1.00  0.00      LH0  H  
ATOM   1578  N   HIS H 387      35.027  -3.406   8.915  1.00  0.00      LH0  N  
ATOM   1579  CA  HIS H 387      35.991  -2.439   9.413  1.00  0.00      LH0  C  
ATOM   1580  C   HIS H 387      35.633  -1.985  10.810  1.00  0.00      LH0  C  
ATOM   1581  O   HIS H 387      34.630  -1.321  11.053  1.00  0.00      LH0  O  
ATOM   1582  CB  HIS H 387      36.161  -1.275   8.433  1.00  0.00      LH0  C  
ATOM   1583  CG  HIS H 387      36.754  -1.754   7.121  1.00  0.00      LH0  C  
ATOM   1584  CD2 HIS H 387      36.671  -1.115   5.881  1.00  0.00      LH0  C  
ATOM   1585  ND1 HIS H 387      37.471  -2.887   6.963  1.00  0.00      LH0  N  
ATOM   1586  CE1 HIS H 387      37.840  -2.966   5.646  1.00  0.00      LH0  C  
ATOM   1587  NE2 HIS H 387      37.345  -1.874   4.983  1.00  0.00      LH0  N  
ATOM   1588  H   HIS H 387      34.045  -3.220   8.861  1.00  0.00      LH0  H  
ATOM   1589  HD1 HIS H 387      37.670  -3.574   7.639  1.00  0.00      LH0  H  
ATOM   1590  N   THR H 388      36.500  -2.409  11.730  1.00  0.00      LH0  N  
ATOM   1591  CA  THR H 388      36.302  -2.004  13.115  1.00  0.00      LH0  C  
ATOM   1592  C   THR H 388      37.326  -0.954  13.503  1.00  0.00      LH0  C  
ATOM   1593  O   THR H 388      38.502  -1.055  13.177  1.00  0.00      LH0  O  
ATOM   1594  CB  THR H 388      36.362  -3.253  14.005  1.00  0.00      LH0  C  
ATOM   1595  CG2 THR H 388      36.149  -2.968  15.494  1.00  0.00      LH0  C  
ATOM   1596  OG1 THR H 388      35.388  -4.203  13.545  1.00  0.00      LH0  O  
ATOM   1597  H   THR H 388      37.305  -2.937  11.467  1.00  0.00      LH0  H  
ATOM   1598  HG1 THR H 388      35.631  -5.043  13.927  1.00  0.00      LH0  H  
ATOM   1599  N   PHE H 389      36.806   0.076  14.171  1.00  0.00      LH0  N  
ATOM   1600  CA  PHE H 389      37.624   1.223  14.546  1.00  0.00      LH0  C  
ATOM   1601  C   PHE H 389      37.775   1.210  16.049  1.00  0.00      LH0  C  
ATOM   1602  O   PHE H 389      36.784   1.354  16.754  1.00  0.00      LH0  O  
ATOM   1603  CB  PHE H 389      36.947   2.533  14.111  1.00  0.00      LH0  C  
ATOM   1604  CG  PHE H 389      36.245   2.354  12.784  1.00  0.00      LH0  C  
ATOM   1605  CD1 PHE H 389      34.867   2.043  12.772  1.00  0.00      LH0  C  
ATOM   1606  CD2 PHE H 389      36.976   2.472  11.585  1.00  0.00      LH0  C  
ATOM   1607  CE1 PHE H 389      34.216   1.821  11.545  1.00  0.00      LH0  C  
ATOM   1608  CE2 PHE H 389      36.321   2.252  10.359  1.00  0.00      LH0  C  
ATOM   1609  CZ  PHE H 389      34.951   1.925  10.348  1.00  0.00      LH0  C  
ATOM   1610  H   PHE H 389      35.857   0.037  14.481  1.00  0.00      LH0  H  
ATOM   1611  N   PRO H 390      39.032   0.981  16.500  1.00  0.00      LH0  N  
ATOM   1612  CA  PRO H 390      39.322   0.824  17.933  1.00  0.00      LH0  C  
ATOM   1613  C   PRO H 390      38.780   1.920  18.834  1.00  0.00      LH0  C  
ATOM   1614  O   PRO H 390      38.470   3.028  18.407  1.00  0.00      LH0  O  
ATOM   1615  CB  PRO H 390      40.850   0.731  17.962  1.00  0.00      LH0  C  
ATOM   1616  CG  PRO H 390      41.233   0.159  16.599  1.00  0.00      LH0  C  
ATOM   1617  CD  PRO H 390      40.220   0.813  15.671  1.00  0.00      LH0  C  
ATOM   1618  N   ALA H 391      38.683   1.544  20.112  1.00  0.00      LH0  N  
ATOM   1619  CA  ALA H 391      38.049   2.427  21.085  1.00  0.00      LH0  C  
ATOM   1620  C   ALA H 391      38.537   3.857  21.181  1.00  0.00      LH0  C  
ATOM   1621  O   ALA H 391      39.710   4.150  21.374  1.00  0.00      LH0  O  
ATOM   1622  CB  ALA H 391      38.191   1.843  22.475  1.00  0.00      LH0  C  
ATOM   1623  H   ALA H 391      38.925   0.608  20.389  1.00  0.00      LH0  H  
ATOM   1624  N   VAL H 392      37.537   4.743  21.134  1.00  0.00      LH0  N  
ATOM   1625  CA  VAL H 392      37.767   6.016  21.804  1.00  0.00      LH0  C  
ATOM   1626  C   VAL H 392      37.420   5.895  23.277  1.00  0.00      LH0  C  
ATOM   1627  O   VAL H 392      36.592   5.086  23.686  1.00  0.00      LH0  O  
ATOM   1628  CB  VAL H 392      36.972   7.156  21.145  1.00  0.00      LH0  C  
ATOM   1629  CG1 VAL H 392      37.500   7.425  19.737  1.00  0.00      LH0  C  
ATOM   1630  CG2 VAL H 392      35.457   6.920  21.153  1.00  0.00      LH0  C  
ATOM   1631  H   VAL H 392      36.621   4.416  20.904  1.00  0.00      LH0  H  
ATOM   1632  N   LEU H 393      38.085   6.742  24.068  1.00  0.00      LH0  N  
ATOM   1633  CA  LEU H 393      37.632   6.836  25.450  1.00  0.00      LH0  C  
ATOM   1634  C   LEU H 393      36.535   7.878  25.533  1.00  0.00      LH0  C  
ATOM   1635  O   LEU H 393      36.672   8.969  24.997  1.00  0.00      LH0  O  
ATOM   1636  CB  LEU H 393      38.807   7.206  26.361  1.00  0.00      LH0  C  
ATOM   1637  CG  LEU H 393      38.504   7.122  27.862  1.00  0.00      LH0  C  
ATOM   1638  CD1 LEU H 393      38.332   5.678  28.329  1.00  0.00      LH0  C  
ATOM   1639  CD2 LEU H 393      39.551   7.858  28.698  1.00  0.00      LH0  C  
ATOM   1640  H   LEU H 393      38.718   7.408  23.678  1.00  0.00      LH0  H  
ATOM   1641  N   GLN H 394      35.440   7.502  26.203  1.00  0.00      LH0  N  
ATOM   1642  CA  GLN H 394      34.444   8.545  26.429  1.00  0.00      LH0  C  
ATOM   1643  C   GLN H 394      34.300   8.973  27.877  1.00  0.00      LH0  C  
ATOM   1644  O   GLN H 394      34.286  10.152  28.194  1.00  0.00      LH0  O  
ATOM   1645  CB  GLN H 394      33.077   8.192  25.830  1.00  0.00      LH0  C  
ATOM   1646  CG  GLN H 394      33.104   8.018  24.308  1.00  0.00      LH0  C  
ATOM   1647  CD  GLN H 394      31.733   8.316  23.733  1.00  0.00      LH0  C  
ATOM   1648  NE2 GLN H 394      31.759   9.177  22.710  1.00  0.00      LH0  N  
ATOM   1649  OE1 GLN H 394      30.702   7.836  24.196  1.00  0.00      LH0  O  
ATOM   1650  H   GLN H 394      35.368   6.567  26.550  1.00  0.00      LH0  H  
ATOM   1651 HE21 GLN H 394      32.634   9.508  22.360  1.00  0.00      LH0  H  
ATOM   1652 HE22 GLN H 394      30.945   9.553  22.258  1.00  0.00      LH0  H  
ATOM   1653  N   SER H 395      34.179   7.964  28.754  1.00  0.00      LH0  N  
ATOM   1654  CA  SER H 395      33.823   8.327  30.129  1.00  0.00      LH0  C  
ATOM   1655  C   SER H 395      34.361   7.327  31.131  1.00  0.00      LH0  C  
ATOM   1656  O   SER H 395      33.609   6.639  31.811  1.00  0.00      LH0  O  
ATOM   1657  CB  SER H 395      32.293   8.465  30.234  1.00  0.00      LH0  C  
ATOM   1658  OG  SER H 395      31.885   8.816  31.559  1.00  0.00      LH0  O  
ATOM   1659  H   SER H 395      34.207   7.014  28.444  1.00  0.00      LH0  H  
ATOM   1660  HG  SER H 395      32.138   8.078  32.109  1.00  0.00      LH0  H  
ATOM   1661  N   ASP H 396      35.705   7.228  31.132  1.00  0.00      LH0  N  
ATOM   1662  CA  ASP H 396      36.381   6.107  31.804  1.00  0.00      LH0  C  
ATOM   1663  C   ASP H 396      35.787   4.741  31.486  1.00  0.00      LH0  C  
ATOM   1664  O   ASP H 396      35.546   3.852  32.300  1.00  0.00      LH0  O  
ATOM   1665  CB  ASP H 396      36.567   6.354  33.302  1.00  0.00      LH0  C  
ATOM   1666  CG  ASP H 396      38.038   6.181  33.632  1.00  0.00      LH0  C  
ATOM   1667  OD1 ASP H 396      38.620   5.167  33.259  1.00  0.00      LH0  O  
ATOM   1668  OD2 ASP H 396      38.610   7.062  34.266  1.00  0.00      LH0  O1-
ATOM   1669  H   ASP H 396      36.245   7.950  30.701  1.00  0.00      LH0  H  
ATOM   1670  N   LEU H 397      35.513   4.697  30.174  1.00  0.00      LH0  N  
ATOM   1671  CA  LEU H 397      34.782   3.657  29.466  1.00  0.00      LH0  C  
ATOM   1672  C   LEU H 397      35.128   3.857  28.017  1.00  0.00      LH0  C  
ATOM   1673  O   LEU H 397      35.075   4.977  27.513  1.00  0.00      LH0  O  
ATOM   1674  CB  LEU H 397      33.269   3.841  29.590  1.00  0.00      LH0  C  
ATOM   1675  CG  LEU H 397      32.660   3.176  30.817  1.00  0.00      LH0  C  
ATOM   1676  CD1 LEU H 397      31.168   3.476  30.954  1.00  0.00      LH0  C  
ATOM   1677  CD2 LEU H 397      32.944   1.678  30.813  1.00  0.00      LH0  C  
ATOM   1678  H   LEU H 397      35.833   5.475  29.637  1.00  0.00      LH0  H  
ATOM   1679  N   TYR H 398      35.504   2.745  27.396  1.00  0.00      LH0  N  
ATOM   1680  CA  TYR H 398      35.767   2.753  25.966  1.00  0.00      LH0  C  
ATOM   1681  C   TYR H 398      34.480   2.727  25.162  1.00  0.00      LH0  C  
ATOM   1682  O   TYR H 398      33.401   2.447  25.676  1.00  0.00      LH0  O  
ATOM   1683  CB  TYR H 398      36.630   1.544  25.609  1.00  0.00      LH0  C  
ATOM   1684  CG  TYR H 398      38.046   1.650  26.136  1.00  0.00      LH0  C  
ATOM   1685  CD1 TYR H 398      38.779   2.843  25.962  1.00  0.00      LH0  C  
ATOM   1686  CD2 TYR H 398      38.607   0.521  26.766  1.00  0.00      LH0  C  
ATOM   1687  CE1 TYR H 398      40.106   2.903  26.416  1.00  0.00      LH0  C  
ATOM   1688  CE2 TYR H 398      39.938   0.578  27.214  1.00  0.00      LH0  C  
ATOM   1689  CZ  TYR H 398      40.670   1.770  27.035  1.00  0.00      LH0  C  
ATOM   1690  OH  TYR H 398      41.976   1.839  27.478  1.00  0.00      LH0  O  
ATOM   1691  H   TYR H 398      35.426   1.873  27.880  1.00  0.00      LH0  H  
ATOM   1692  HH  TYR H 398      42.251   1.012  27.854  1.00  0.00      LH0  H  
ATOM   1693  N   THR H 399      34.633   3.048  23.878  1.00  0.00      LH0  N  
ATOM   1694  CA  THR H 399      33.540   2.949  22.913  1.00  0.00      LH0  C  
ATOM   1695  C   THR H 399      34.150   2.793  21.531  1.00  0.00      LH0  C  
ATOM   1696  O   THR H 399      34.902   3.656  21.096  1.00  0.00      LH0  O  
ATOM   1697  CB  THR H 399      32.657   4.212  22.991  1.00  0.00      LH0  C  
ATOM   1698  CG2 THR H 399      31.665   4.346  21.830  1.00  0.00      LH0  C  
ATOM   1699  OG1 THR H 399      31.957   4.269  24.249  1.00  0.00      LH0  O  
ATOM   1700  H   THR H 399      35.517   3.404  23.562  1.00  0.00      LH0  H  
ATOM   1701  HG1 THR H 399      32.581   3.951  24.896  1.00  0.00      LH0  H  
ATOM   1702  N   LEU H 400      33.819   1.681  20.867  1.00  0.00      LH0  N  
ATOM   1703  CA  LEU H 400      34.308   1.601  19.496  1.00  0.00      LH0  C  
ATOM   1704  C   LEU H 400      33.187   1.537  18.491  1.00  0.00      LH0  C  
ATOM   1705  O   LEU H 400      32.018   1.438  18.849  1.00  0.00      LH0  O  
ATOM   1706  CB  LEU H 400      35.354   0.486  19.300  1.00  0.00      LH0  C  
ATOM   1707  CG  LEU H 400      35.042  -1.012  19.446  1.00  0.00      LH0  C  
ATOM   1708  CD1 LEU H 400      34.052  -1.591  18.435  1.00  0.00      LH0  C  
ATOM   1709  CD2 LEU H 400      36.350  -1.796  19.349  1.00  0.00      LH0  C  
ATOM   1710  H   LEU H 400      33.168   1.017  21.240  1.00  0.00      LH0  H  
ATOM   1711  N   SER H 401      33.590   1.557  17.221  1.00  0.00      LH0  N  
ATOM   1712  CA  SER H 401      32.560   1.309  16.226  1.00  0.00      LH0  C  
ATOM   1713  C   SER H 401      32.960   0.160  15.327  1.00  0.00      LH0  C  
ATOM   1714  O   SER H 401      34.137  -0.125  15.143  1.00  0.00      LH0  O  
ATOM   1715  CB  SER H 401      32.316   2.566  15.404  1.00  0.00      LH0  C  
ATOM   1716  OG  SER H 401      32.236   3.725  16.241  1.00  0.00      LH0  O  
ATOM   1717  H   SER H 401      34.558   1.638  16.972  1.00  0.00      LH0  H  
ATOM   1718  HG  SER H 401      32.235   4.457  15.628  1.00  0.00      LH0  H  
ATOM   1719  N   SER H 402      31.949  -0.492  14.760  1.00  0.00      LH0  N  
ATOM   1720  CA  SER H 402      32.285  -1.491  13.754  1.00  0.00      LH0  C  
ATOM   1721  C   SER H 402      31.397  -1.275  12.553  1.00  0.00      LH0  C  
ATOM   1722  O   SER H 402      30.333  -0.678  12.671  1.00  0.00      LH0  O  
ATOM   1723  CB  SER H 402      32.135  -2.896  14.344  1.00  0.00      LH0  C  
ATOM   1724  OG  SER H 402      32.618  -3.889  13.430  1.00  0.00      LH0  O  
ATOM   1725  H   SER H 402      30.994  -0.274  14.972  1.00  0.00      LH0  H  
ATOM   1726  HG  SER H 402      33.574  -3.893  13.499  1.00  0.00      LH0  H  
ATOM   1727  N   SER H 403      31.874  -1.760  11.407  1.00  0.00      LH0  N  
ATOM   1728  CA  SER H 403      31.077  -1.606  10.200  1.00  0.00      LH0  C  
ATOM   1729  C   SER H 403      31.260  -2.808   9.302  1.00  0.00      LH0  C  
ATOM   1730  O   SER H 403      32.241  -3.532   9.436  1.00  0.00      LH0  O  
ATOM   1731  CB  SER H 403      31.460  -0.300   9.493  1.00  0.00      LH0  C  
ATOM   1732  OG  SER H 403      32.867  -0.269   9.210  1.00  0.00      LH0  O  
ATOM   1733  H   SER H 403      32.753  -2.238  11.362  1.00  0.00      LH0  H  
ATOM   1734  HG  SER H 403      33.320  -0.425  10.038  1.00  0.00      LH0  H  
ATOM   1735  N   VAL H 404      30.304  -2.987   8.386  1.00  0.00      LH0  N  
ATOM   1736  CA  VAL H 404      30.498  -4.025   7.379  1.00  0.00      LH0  C  
ATOM   1737  C   VAL H 404      29.914  -3.578   6.054  1.00  0.00      LH0  C  
ATOM   1738  O   VAL H 404      28.807  -3.057   6.006  1.00  0.00      LH0  O  
ATOM   1739  CB  VAL H 404      29.911  -5.372   7.857  1.00  0.00      LH0  C  
ATOM   1740  CG1 VAL H 404      28.399  -5.316   8.091  1.00  0.00      LH0  C  
ATOM   1741  CG2 VAL H 404      30.303  -6.527   6.933  1.00  0.00      LH0  C  
ATOM   1742  H   VAL H 404      29.493  -2.398   8.370  1.00  0.00      LH0  H  
ATOM   1743  N   THR H 405      30.684  -3.777   4.986  1.00  0.00      LH0  N  
ATOM   1744  CA  THR H 405      30.063  -3.473   3.701  1.00  0.00      LH0  C  
ATOM   1745  C   THR H 405      29.655  -4.736   2.962  1.00  0.00      LH0  C  
ATOM   1746  O   THR H 405      30.482  -5.553   2.575  1.00  0.00      LH0  O  
ATOM   1747  CB  THR H 405      30.990  -2.583   2.866  1.00  0.00      LH0  C  
ATOM   1748  CG2 THR H 405      30.348  -2.140   1.548  1.00  0.00      LH0  C  
ATOM   1749  OG1 THR H 405      31.379  -1.428   3.628  1.00  0.00      LH0  O  
ATOM   1750  H   THR H 405      31.596  -4.182   5.073  1.00  0.00      LH0  H  
ATOM   1751  HG1 THR H 405      32.161  -1.092   3.198  1.00  0.00      LH0  H  
ATOM   1752  N   VAL H 406      28.333  -4.871   2.809  1.00  0.00      LH0  N  
ATOM   1753  CA  VAL H 406      27.805  -6.036   2.098  1.00  0.00      LH0  C  
ATOM   1754  C   VAL H 406      26.935  -5.568   0.945  1.00  0.00      LH0  C  
ATOM   1755  O   VAL H 406      26.568  -4.403   0.903  1.00  0.00      LH0  O  
ATOM   1756  CB  VAL H 406      27.008  -6.930   3.065  1.00  0.00      LH0  C  
ATOM   1757  CG1 VAL H 406      27.940  -7.578   4.083  1.00  0.00      LH0  C  
ATOM   1758  CG2 VAL H 406      25.841  -6.195   3.728  1.00  0.00      LH0  C  
ATOM   1759  H   VAL H 406      27.711  -4.142   3.108  1.00  0.00      LH0  H  
ATOM   1760  N   PRO H 407      26.596  -6.474  -0.003  1.00  0.00      LH0  N  
ATOM   1761  CA  PRO H 407      25.543  -6.112  -0.961  1.00  0.00      LH0  C  
ATOM   1762  C   PRO H 407      24.232  -5.749  -0.277  1.00  0.00      LH0  C  
ATOM   1763  O   PRO H 407      23.904  -6.269   0.785  1.00  0.00      LH0  O  
ATOM   1764  CB  PRO H 407      25.420  -7.373  -1.824  1.00  0.00      LH0  C  
ATOM   1765  CG  PRO H 407      26.752  -8.106  -1.677  1.00  0.00      LH0  C  
ATOM   1766  CD  PRO H 407      27.145  -7.806  -0.237  1.00  0.00      LH0  C  
ATOM   1767  N   SER H 408      23.494  -4.846  -0.930  1.00  0.00      LH0  N  
ATOM   1768  CA  SER H 408      22.165  -4.516  -0.421  1.00  0.00      LH0  C  
ATOM   1769  C   SER H 408      21.124  -5.588  -0.723  1.00  0.00      LH0  C  
ATOM   1770  O   SER H 408      20.261  -5.449  -1.581  1.00  0.00      LH0  O  
ATOM   1771  CB  SER H 408      21.741  -3.153  -0.968  1.00  0.00      LH0  C  
ATOM   1772  OG  SER H 408      22.802  -2.204  -0.781  1.00  0.00      LH0  O  
ATOM   1773  H   SER H 408      23.825  -4.407  -1.766  1.00  0.00      LH0  H  
ATOM   1774  HG  SER H 408      22.575  -1.467  -1.345  1.00  0.00      LH0  H  
ATOM   1775  N   SER H 409      21.278  -6.685   0.019  1.00  0.00      LH0  N  
ATOM   1776  CA  SER H 409      20.428  -7.852  -0.181  1.00  0.00      LH0  C  
ATOM   1777  C   SER H 409      20.364  -8.687   1.082  1.00  0.00      LH0  C  
ATOM   1778  O   SER H 409      19.304  -9.065   1.575  1.00  0.00      LH0  O  
ATOM   1779  CB  SER H 409      20.941  -8.661  -1.376  1.00  0.00      LH0  C  
ATOM   1780  OG  SER H 409      22.372  -8.745  -1.326  1.00  0.00      LH0  O  
ATOM   1781  H   SER H 409      22.029  -6.698   0.679  1.00  0.00      LH0  H  
ATOM   1782  HG  SER H 409      22.646  -9.077  -2.173  1.00  0.00      LH0  H  
ATOM   1783  N   THR H 410      21.573  -8.924   1.622  1.00  0.00      LH0  N  
ATOM   1784  CA  THR H 410      21.644  -9.530   2.948  1.00  0.00      LH0  C  
ATOM   1785  C   THR H 410      21.016  -8.617   3.984  1.00  0.00      LH0  C  
ATOM   1786  O   THR H 410      20.075  -8.962   4.684  1.00  0.00      LH0  O  
ATOM   1787  CB  THR H 410      23.100  -9.843   3.278  1.00  0.00      LH0  C  
ATOM   1788  CG2 THR H 410      23.568 -11.136   2.606  1.00  0.00      LH0  C  
ATOM   1789  OG1 THR H 410      23.921  -8.752   2.846  1.00  0.00      LH0  O  
ATOM   1790  H   THR H 410      22.416  -8.604   1.183  1.00  0.00      LH0  H  
ATOM   1791  HG1 THR H 410      24.801  -8.956   3.139  1.00  0.00      LH0  H  
ATOM   1792  N   TRP H 411      21.512  -7.380   3.994  1.00  0.00      LH0  N  
ATOM   1793  CA  TRP H 411      20.647  -6.396   4.634  1.00  0.00      LH0  C  
ATOM   1794  C   TRP H 411      19.623  -5.918   3.614  1.00  0.00      LH0  C  
ATOM   1795  O   TRP H 411      19.985  -5.706   2.464  1.00  0.00      LH0  O  
ATOM   1796  CB  TRP H 411      21.494  -5.253   5.194  1.00  0.00      LH0  C  
ATOM   1797  CG  TRP H 411      20.731  -4.538   6.283  1.00  0.00      LH0  C  
ATOM   1798  CD1 TRP H 411      20.458  -5.027   7.571  1.00  0.00      LH0  C  
ATOM   1799  CD2 TRP H 411      20.115  -3.234   6.231  1.00  0.00      LH0  C  
ATOM   1800  CE2 TRP H 411      19.496  -3.008   7.506  1.00  0.00      LH0  C  
ATOM   1801  CE3 TRP H 411      20.036  -2.246   5.226  1.00  0.00      LH0  C  
ATOM   1802  NE1 TRP H 411      19.730  -4.133   8.290  1.00  0.00      LH0  N  
ATOM   1803  CZ2 TRP H 411      18.814  -1.798   7.752  1.00  0.00      LH0  C  
ATOM   1804  CZ3 TRP H 411      19.349  -1.040   5.485  1.00  0.00      LH0  C  
ATOM   1805  CH2 TRP H 411      18.743  -0.817   6.741  1.00  0.00      LH0  C  
ATOM   1806  H   TRP H 411      22.284  -7.147   3.399  1.00  0.00      LH0  H  
ATOM   1807  HE1 TRP H 411      19.421  -4.261   9.215  1.00  0.00      LH0  H  
ATOM   1808  N   PRO H 412      18.339  -5.757   4.028  1.00  0.00      LH0  N  
ATOM   1809  CA  PRO H 412      17.849  -5.998   5.394  1.00  0.00      LH0  C  
ATOM   1810  C   PRO H 412      17.485  -7.433   5.761  1.00  0.00      LH0  C  
ATOM   1811  O   PRO H 412      17.306  -7.749   6.934  1.00  0.00      LH0  O  
ATOM   1812  CB  PRO H 412      16.642  -5.061   5.447  1.00  0.00      LH0  C  
ATOM   1813  CG  PRO H 412      16.063  -5.110   4.032  1.00  0.00      LH0  C  
ATOM   1814  CD  PRO H 412      17.304  -5.220   3.150  1.00  0.00      LH0  C  
ATOM   1815  N   SER H 413      17.342  -8.274   4.734  1.00  0.00      LH0  N  
ATOM   1816  CA  SER H 413      16.799  -9.618   4.920  1.00  0.00      LH0  C  
ATOM   1817  C   SER H 413      17.513 -10.495   5.949  1.00  0.00      LH0  C  
ATOM   1818  O   SER H 413      17.078 -10.665   7.087  1.00  0.00      LH0  O  
ATOM   1819  CB  SER H 413      16.739 -10.288   3.542  1.00  0.00      LH0  C  
ATOM   1820  OG  SER H 413      16.672  -9.276   2.526  1.00  0.00      LH0  O  
ATOM   1821  H   SER H 413      17.524  -7.989   3.793  1.00  0.00      LH0  H  
ATOM   1822  HG  SER H 413      17.489  -9.331   2.029  1.00  0.00      LH0  H  
ATOM   1823  N   GLU H 414      18.643 -11.040   5.477  1.00  0.00      LH0  N  
ATOM   1824  CA  GLU H 414      19.487 -11.980   6.213  1.00  0.00      LH0  C  
ATOM   1825  C   GLU H 414      19.911 -11.433   7.577  1.00  0.00      LH0  C  
ATOM   1826  O   GLU H 414      19.714 -10.261   7.901  1.00  0.00      LH0  O  
ATOM   1827  CB  GLU H 414      20.628 -12.340   5.239  1.00  0.00      LH0  C  
ATOM   1828  CG  GLU H 414      21.679 -13.407   5.579  1.00  0.00      LH0  C  
ATOM   1829  CD  GLU H 414      22.643 -12.883   6.619  1.00  0.00      LH0  C  
ATOM   1830  OE1 GLU H 414      22.912 -13.588   7.584  1.00  0.00      LH0  O  
ATOM   1831  OE2 GLU H 414      23.077 -11.743   6.509  1.00  0.00      LH0  O1-
ATOM   1832  H   GLU H 414      19.032 -10.623   4.656  1.00  0.00      LH0  H  
ATOM   1833  N   THR H 415      20.421 -12.334   8.408  1.00  0.00      LH0  N  
ATOM   1834  CA  THR H 415      20.893 -11.988   9.746  1.00  0.00      LH0  C  
ATOM   1835  C   THR H 415      22.179 -11.177   9.876  1.00  0.00      LH0  C  
ATOM   1836  O   THR H 415      23.086 -11.561  10.609  1.00  0.00      LH0  O  
ATOM   1837  CB  THR H 415      21.003 -13.280  10.551  1.00  0.00      LH0  C  
ATOM   1838  CG2 THR H 415      19.772 -13.479  11.435  1.00  0.00      LH0  C  
ATOM   1839  OG1 THR H 415      21.152 -14.401   9.667  1.00  0.00      LH0  O  
ATOM   1840  H   THR H 415      20.638 -13.248   8.056  1.00  0.00      LH0  H  
ATOM   1841  HG1 THR H 415      21.923 -14.224   9.122  1.00  0.00      LH0  H  
ATOM   1842  N   VAL H 416      22.202 -10.004   9.222  1.00  0.00      LH0  N  
ATOM   1843  CA  VAL H 416      23.315  -9.083   9.474  1.00  0.00      LH0  C  
ATOM   1844  C   VAL H 416      23.363  -8.591  10.917  1.00  0.00      LH0  C  
ATOM   1845  O   VAL H 416      22.644  -7.686  11.328  1.00  0.00      LH0  O  
ATOM   1846  CB  VAL H 416      23.306  -7.905   8.488  1.00  0.00      LH0  C  
ATOM   1847  CG1 VAL H 416      24.566  -7.044   8.628  1.00  0.00      LH0  C  
ATOM   1848  CG2 VAL H 416      23.148  -8.393   7.048  1.00  0.00      LH0  C  
ATOM   1849  H   VAL H 416      21.480  -9.796   8.564  1.00  0.00      LH0  H  
ATOM   1850  N   THR H 417      24.232  -9.269  11.667  1.00  0.00      LH0  N  
ATOM   1851  CA  THR H 417      24.246  -9.113  13.115  1.00  0.00      LH0  C  
ATOM   1852  C   THR H 417      25.654  -8.856  13.596  1.00  0.00      LH0  C  
ATOM   1853  O   THR H 417      26.541  -9.677  13.391  1.00  0.00      LH0  O  
ATOM   1854  CB  THR H 417      23.696 -10.399  13.750  1.00  0.00      LH0  C  
ATOM   1855  CG2 THR H 417      23.594 -10.357  15.275  1.00  0.00      LH0  C  
ATOM   1856  OG1 THR H 417      22.436 -10.736  13.161  1.00  0.00      LH0  O  
ATOM   1857  H   THR H 417      24.817  -9.944  11.212  1.00  0.00      LH0  H  
ATOM   1858  HG1 THR H 417      22.671 -11.142  12.332  1.00  0.00      LH0  H  
ATOM   1859  N   CYS H 418      25.840  -7.705  14.250  1.00  0.00      LH0  N  
ATOM   1860  CA  CYS H 418      27.129  -7.585  14.922  1.00  0.00      LH0  C  
ATOM   1861  C   CYS H 418      27.154  -8.454  16.158  1.00  0.00      LH0  C  
ATOM   1862  O   CYS H 418      26.164  -8.585  16.866  1.00  0.00      LH0  O  
ATOM   1863  CB  CYS H 418      27.452  -6.126  15.234  1.00  0.00      LH0  C  
ATOM   1864  SG  CYS H 418      26.105  -5.210  16.024  1.00  0.00      LH0  S  
ATOM   1865  H   CYS H 418      25.063  -7.116  14.487  1.00  0.00      LH0  H  
ATOM   1866  N   ASN H 419      28.306  -9.093  16.342  1.00  0.00      LH0  N  
ATOM   1867  CA  ASN H 419      28.400 -10.083  17.406  1.00  0.00      LH0  C  
ATOM   1868  C   ASN H 419      29.432  -9.612  18.377  1.00  0.00      LH0  C  
ATOM   1869  O   ASN H 419      30.621  -9.664  18.090  1.00  0.00      LH0  O  
ATOM   1870  CB  ASN H 419      28.848 -11.469  16.925  1.00  0.00      LH0  C  
ATOM   1871  CG  ASN H 419      28.262 -11.837  15.583  1.00  0.00      LH0  C  
ATOM   1872  ND2 ASN H 419      26.930 -11.884  15.544  1.00  0.00      LH0  N  
ATOM   1873  OD1 ASN H 419      28.985 -12.053  14.616  1.00  0.00      LH0  O  
ATOM   1874  H   ASN H 419      29.095  -8.893  15.763  1.00  0.00      LH0  H  
ATOM   1875 HD21 ASN H 419      26.405 -11.798  16.398  1.00  0.00      LH0  H  
ATOM   1876 HD22 ASN H 419      26.434 -11.981  14.686  1.00  0.00      LH0  H  
ATOM   1877  N   VAL H 420      28.946  -9.097  19.506  1.00  0.00      LH0  N  
ATOM   1878  CA  VAL H 420      29.939  -8.450  20.352  1.00  0.00      LH0  C  
ATOM   1879  C   VAL H 420      30.211  -9.204  21.633  1.00  0.00      LH0  C  
ATOM   1880  O   VAL H 420      29.528  -9.069  22.643  1.00  0.00      LH0  O  
ATOM   1881  CB  VAL H 420      29.566  -6.989  20.617  1.00  0.00      LH0  C  
ATOM   1882  CG1 VAL H 420      30.687  -6.258  21.358  1.00  0.00      LH0  C  
ATOM   1883  CG2 VAL H 420      29.207  -6.275  19.312  1.00  0.00      LH0  C  
ATOM   1884  H   VAL H 420      27.971  -9.153  19.732  1.00  0.00      LH0  H  
ATOM   1885  N   ALA H 421      31.263 -10.020  21.548  1.00  0.00      LH0  N  
ATOM   1886  CA  ALA H 421      31.678 -10.660  22.789  1.00  0.00      LH0  C  
ATOM   1887  C   ALA H 421      32.649  -9.791  23.560  1.00  0.00      LH0  C  
ATOM   1888  O   ALA H 421      33.695  -9.406  23.058  1.00  0.00      LH0  O  
ATOM   1889  CB  ALA H 421      32.332 -12.013  22.507  1.00  0.00      LH0  C  
ATOM   1890  H   ALA H 421      31.819 -10.039  20.712  1.00  0.00      LH0  H  
ATOM   1891  N   HIS H 422      32.269  -9.502  24.805  1.00  0.00      LH0  N  
ATOM   1892  CA  HIS H 422      33.247  -8.875  25.686  1.00  0.00      LH0  C  
ATOM   1893  C   HIS H 422      33.708  -9.835  26.765  1.00  0.00      LH0  C  
ATOM   1894  O   HIS H 422      33.009 -10.084  27.742  1.00  0.00      LH0  O  
ATOM   1895  CB  HIS H 422      32.687  -7.591  26.308  1.00  0.00      LH0  C  
ATOM   1896  CG  HIS H 422      33.711  -6.939  27.213  1.00  0.00      LH0  C  
ATOM   1897  CD2 HIS H 422      35.088  -6.807  27.000  1.00  0.00      LH0  C  
ATOM   1898  ND1 HIS H 422      33.412  -6.413  28.414  1.00  0.00      LH0  N  
ATOM   1899  CE1 HIS H 422      34.577  -5.960  28.959  1.00  0.00      LH0  C  
ATOM   1900  NE2 HIS H 422      35.607  -6.207  28.095  1.00  0.00      LH0  N  
ATOM   1901  H   HIS H 422      31.388  -9.832  25.145  1.00  0.00      LH0  H  
ATOM   1902  HD1 HIS H 422      32.540  -6.340  28.864  1.00  0.00      LH0  H  
ATOM   1903  N   PRO H 423      34.945 -10.353  26.568  1.00  0.00      LH0  N  
ATOM   1904  CA  PRO H 423      35.518 -11.317  27.516  1.00  0.00      LH0  C  
ATOM   1905  C   PRO H 423      35.390 -10.952  28.989  1.00  0.00      LH0  C  
ATOM   1906  O   PRO H 423      34.928 -11.737  29.809  1.00  0.00      LH0  O  
ATOM   1907  CB  PRO H 423      36.970 -11.432  27.038  1.00  0.00      LH0  C  
ATOM   1908  CG  PRO H 423      36.909 -11.150  25.538  1.00  0.00      LH0  C  
ATOM   1909  CD  PRO H 423      35.842 -10.069  25.448  1.00  0.00      LH0  C  
ATOM   1910  N   ALA H 424      35.810  -9.713  29.296  1.00  0.00      LH0  N  
ATOM   1911  CA  ALA H 424      35.895  -9.370  30.715  1.00  0.00      LH0  C  
ATOM   1912  C   ALA H 424      34.580  -9.114  31.439  1.00  0.00      LH0  C  
ATOM   1913  O   ALA H 424      34.491  -9.247  32.651  1.00  0.00      LH0  O  
ATOM   1914  CB  ALA H 424      36.840  -8.191  30.924  1.00  0.00      LH0  C  
ATOM   1915  H   ALA H 424      36.105  -9.070  28.588  1.00  0.00      LH0  H  
ATOM   1916  N   SER H 425      33.544  -8.778  30.655  1.00  0.00      LH0  N  
ATOM   1917  CA  SER H 425      32.231  -8.856  31.300  1.00  0.00      LH0  C  
ATOM   1918  C   SER H 425      31.513 -10.174  31.041  1.00  0.00      LH0  C  
ATOM   1919  O   SER H 425      30.371 -10.375  31.432  1.00  0.00      LH0  O  
ATOM   1920  CB  SER H 425      31.324  -7.700  30.878  1.00  0.00      LH0  C  
ATOM   1921  OG  SER H 425      32.055  -6.466  30.819  1.00  0.00      LH0  O  
ATOM   1922  H   SER H 425      33.635  -8.608  29.676  1.00  0.00      LH0  H  
ATOM   1923  HG  SER H 425      32.096  -6.127  31.715  1.00  0.00      LH0  H  
ATOM   1924  N   SER H 426      32.229 -11.041  30.302  1.00  0.00      LH0  N  
ATOM   1925  CA  SER H 426      31.699 -12.324  29.844  1.00  0.00      LH0  C  
ATOM   1926  C   SER H 426      30.352 -12.261  29.140  1.00  0.00      LH0  C  
ATOM   1927  O   SER H 426      29.504 -13.141  29.220  1.00  0.00      LH0  O  
ATOM   1928  CB  SER H 426      31.761 -13.333  30.990  1.00  0.00      LH0  C  
ATOM   1929  OG  SER H 426      33.066 -13.266  31.590  1.00  0.00      LH0  O  
ATOM   1930  H   SER H 426      33.175 -10.831  30.073  1.00  0.00      LH0  H  
ATOM   1931  HG  SER H 426      33.659 -12.874  30.953  1.00  0.00      LH0  H  
ATOM   1932  N   THR H 427      30.200 -11.143  28.426  1.00  0.00      LH0  N  
ATOM   1933  CA  THR H 427      28.928 -10.939  27.756  1.00  0.00      LH0  C  
ATOM   1934  C   THR H 427      29.057 -11.142  26.264  1.00  0.00      LH0  C  
ATOM   1935  O   THR H 427      30.145 -11.120  25.701  1.00  0.00      LH0  O  
ATOM   1936  CB  THR H 427      28.414  -9.542  28.106  1.00  0.00      LH0  C  
ATOM   1937  CG2 THR H 427      27.682  -9.550  29.449  1.00  0.00      LH0  C  
ATOM   1938  OG1 THR H 427      29.500  -8.603  28.144  1.00  0.00      LH0  O  
ATOM   1939  H   THR H 427      30.940 -10.481  28.303  1.00  0.00      LH0  H  
ATOM   1940  HG1 THR H 427      29.149  -7.819  28.546  1.00  0.00      LH0  H  
ATOM   1941  N   LYS H 428      27.892 -11.341  25.641  1.00  0.00      LH0  N  
ATOM   1942  CA  LYS H 428      27.906 -11.426  24.187  1.00  0.00      LH0  C  
ATOM   1943  C   LYS H 428      26.719 -10.678  23.614  1.00  0.00      LH0  C  
ATOM   1944  O   LYS H 428      25.672 -11.236  23.310  1.00  0.00      LH0  O  
ATOM   1945  CB  LYS H 428      27.960 -12.892  23.745  1.00  0.00      LH0  C  
ATOM   1946  CG  LYS H 428      28.222 -13.050  22.249  1.00  0.00      LH0  C  
ATOM   1947  CD  LYS H 428      28.229 -14.509  21.792  1.00  0.00      LH0  C  
ATOM   1948  CE  LYS H 428      28.132 -14.624  20.270  1.00  0.00      LH0  C  
ATOM   1949  NZ  LYS H 428      26.846 -14.057  19.851  1.00  0.00      LH0  N1+
ATOM   1950  H   LYS H 428      27.038 -11.444  26.149  1.00  0.00      LH0  H  
ATOM   1951  HZ1 LYS H 428      26.790 -13.854  18.829  1.00  0.00      LH0  H  
ATOM   1952  HZ2 LYS H 428      26.022 -14.616  20.126  1.00  0.00      LH0  H  
ATOM   1953  HZ3 LYS H 428      26.728 -13.097  20.244  1.00  0.00      LH0  H  
ATOM   1954  N   VAL H 429      26.918  -9.358  23.551  1.00  0.00      LH0  N  
ATOM   1955  CA  VAL H 429      25.806  -8.521  23.116  1.00  0.00      LH0  C  
ATOM   1956  C   VAL H 429      25.738  -8.424  21.604  1.00  0.00      LH0  C  
ATOM   1957  O   VAL H 429      26.288  -7.533  20.966  1.00  0.00      LH0  O  
ATOM   1958  CB  VAL H 429      25.863  -7.138  23.782  1.00  0.00      LH0  C  
ATOM   1959  CG1 VAL H 429      24.600  -6.316  23.492  1.00  0.00      LH0  C  
ATOM   1960  CG2 VAL H 429      26.094  -7.268  25.290  1.00  0.00      LH0  C  
ATOM   1961  H   VAL H 429      27.850  -8.999  23.621  1.00  0.00      LH0  H  
ATOM   1962  N   ASP H 430      25.028  -9.412  21.064  1.00  0.00      LH0  N  
ATOM   1963  CA  ASP H 430      24.774  -9.362  19.629  1.00  0.00      LH0  C  
ATOM   1964  C   ASP H 430      23.610  -8.449  19.316  1.00  0.00      LH0  C  
ATOM   1965  O   ASP H 430      22.745  -8.198  20.151  1.00  0.00      LH0  O  
ATOM   1966  CB  ASP H 430      24.491 -10.760  19.070  1.00  0.00      LH0  C  
ATOM   1967  CG  ASP H 430      25.739 -11.622  18.972  1.00  0.00      LH0  C  
ATOM   1968  OD1 ASP H 430      26.688 -11.444  19.732  1.00  0.00      LH0  O  
ATOM   1969  OD2 ASP H 430      25.763 -12.536  18.152  1.00  0.00      LH0  O1-
ATOM   1970  H   ASP H 430      24.655 -10.134  21.645  1.00  0.00      LH0  H  
ATOM   1971  N   LYS H 431      23.616  -7.972  18.067  1.00  0.00      LH0  N  
ATOM   1972  CA  LYS H 431      22.489  -7.176  17.603  1.00  0.00      LH0  C  
ATOM   1973  C   LYS H 431      22.376  -7.230  16.094  1.00  0.00      LH0  C  
ATOM   1974  O   LYS H 431      23.325  -6.936  15.377  1.00  0.00      LH0  O  
ATOM   1975  CB  LYS H 431      22.627  -5.724  18.072  1.00  0.00      LH0  C  
ATOM   1976  CG  LYS H 431      21.274  -5.023  18.191  1.00  0.00      LH0  C  
ATOM   1977  CD  LYS H 431      20.438  -5.468  19.396  1.00  0.00      LH0  C  
ATOM   1978  CE  LYS H 431      20.989  -4.993  20.747  1.00  0.00      LH0  C  
ATOM   1979  NZ  LYS H 431      21.038  -3.528  20.760  1.00  0.00      LH0  N1+
ATOM   1980  H   LYS H 431      24.411  -8.139  17.480  1.00  0.00      LH0  H  
ATOM   1981  HZ1 LYS H 431      20.909  -3.093  21.698  1.00  0.00      LH0  H  
ATOM   1982  HZ2 LYS H 431      21.927  -3.149  20.383  1.00  0.00      LH0  H  
ATOM   1983  HZ3 LYS H 431      20.254  -3.105  20.222  1.00  0.00      LH0  H  
ATOM   1984  N   LYS H 432      21.182  -7.625  15.623  1.00  0.00      LH0  N  
ATOM   1985  CA  LYS H 432      20.989  -7.445  14.185  1.00  0.00      LH0  C  
ATOM   1986  C   LYS H 432      20.730  -5.976  13.904  1.00  0.00      LH0  C  
ATOM   1987  O   LYS H 432      20.090  -5.289  14.692  1.00  0.00      LH0  O  
ATOM   1988  CB  LYS H 432      19.861  -8.351  13.633  1.00  0.00      LH0  C  
ATOM   1989  CG  LYS H 432      19.569  -8.082  12.146  1.00  0.00      LH0  C  
ATOM   1990  CD  LYS H 432      18.594  -8.971  11.376  1.00  0.00      LH0  C  
ATOM   1991  CE  LYS H 432      18.338  -8.316  10.012  1.00  0.00      LH0  C  
ATOM   1992  NZ  LYS H 432      17.603  -9.198   9.095  1.00  0.00      LH0  N1+
ATOM   1993  H   LYS H 432      20.421  -7.795  16.244  1.00  0.00      LH0  H  
ATOM   1994  HZ1 LYS H 432      17.209  -8.640   8.311  1.00  0.00      LH0  H  
ATOM   1995  HZ2 LYS H 432      18.246  -9.865   8.620  1.00  0.00      LH0  H  
ATOM   1996  HZ3 LYS H 432      16.838  -9.734   9.539  1.00  0.00      LH0  H  
ATOM   1997  N   ILE H 433      21.242  -5.521  12.753  1.00  0.00      LH0  N  
ATOM   1998  CA  ILE H 433      20.846  -4.182  12.328  1.00  0.00      LH0  C  
ATOM   1999  C   ILE H 433      19.361  -4.118  12.012  1.00  0.00      LH0  C  
ATOM   2000  O   ILE H 433      18.885  -4.613  10.995  1.00  0.00      LH0  O  
ATOM   2001  CB  ILE H 433      21.680  -3.710  11.130  1.00  0.00      LH0  C  
ATOM   2002  CG1 ILE H 433      23.170  -3.945  11.375  1.00  0.00      LH0  C  
ATOM   2003  CG2 ILE H 433      21.393  -2.244  10.787  1.00  0.00      LH0  C  
ATOM   2004  CD1 ILE H 433      23.708  -3.118  12.540  1.00  0.00      LH0  C  
ATOM   2005  H   ILE H 433      21.769  -6.147  12.174  1.00  0.00      LH0  H  
ATOM   2006  N   VAL H 434      18.651  -3.493  12.956  1.00  0.00      LH0  N  
ATOM   2007  CA  VAL H 434      17.220  -3.270  12.763  1.00  0.00      LH0  C  
ATOM   2008  C   VAL H 434      16.972  -2.359  11.569  1.00  0.00      LH0  C  
ATOM   2009  O   VAL H 434      17.524  -1.269  11.487  1.00  0.00      LH0  O  
ATOM   2010  CB  VAL H 434      16.620  -2.676  14.051  1.00  0.00      LH0  C  
ATOM   2011  CG1 VAL H 434      15.122  -2.371  13.934  1.00  0.00      LH0  C  
ATOM   2012  CG2 VAL H 434      16.908  -3.587  15.247  1.00  0.00      LH0  C  
ATOM   2013  H   VAL H 434      19.126  -3.187  13.781  1.00  0.00      LH0  H  
ATOM   2014  N   PRO H 435      16.134  -2.842  10.620  1.00  0.00      LH0  N  
ATOM   2015  CA  PRO H 435      15.717  -1.972   9.514  1.00  0.00      LH0  C  
ATOM   2016  C   PRO H 435      15.141  -0.654  10.008  1.00  0.00      LH0  C  
ATOM   2017  O   PRO H 435      14.085  -0.618  10.623  1.00  0.00      LH0  O  
ATOM   2018  CB  PRO H 435      14.697  -2.839   8.769  1.00  0.00      LH0  C  
ATOM   2019  CG  PRO H 435      15.084  -4.281   9.098  1.00  0.00      LH0  C  
ATOM   2020  CD  PRO H 435      15.555  -4.179  10.542  1.00  0.00      LH0  C  
ATOM   2021  N   ARG H 436      15.930   0.403   9.739  1.00  0.00      LH0  N  
ATOM   2022  CA  ARG H 436      15.719   1.748  10.286  1.00  0.00      LH0  C  
ATOM   2023  C   ARG H 436      14.534   2.038  11.189  1.00  0.00      LH0  C  
ATOM   2024  O   ARG H 436      13.493   2.527  10.768  1.00  0.00      LH0  O  
ATOM   2025  CB  ARG H 436      15.835   2.801   9.183  1.00  0.00      LH0  C  
ATOM   2026  CG  ARG H 436      17.126   3.619   9.292  1.00  0.00      LH0  C  
ATOM   2027  CD  ARG H 436      17.098   4.853  10.208  1.00  0.00      LH0  C  
ATOM   2028  NE  ARG H 436      16.657   4.577  11.577  1.00  0.00      LH0  N  
ATOM   2029  CZ  ARG H 436      17.511   4.509  12.620  1.00  0.00      LH0  C  
ATOM   2030  NH1 ARG H 436      18.828   4.559  12.438  1.00  0.00      LH0  N1+
ATOM   2031  NH2 ARG H 436      17.024   4.395  13.847  1.00  0.00      LH0  N  
ATOM   2032  H   ARG H 436      16.767   0.210   9.233  1.00  0.00      LH0  H  
ATOM   2033  HE  ARG H 436      15.672   4.522  11.769  1.00  0.00      LH0  H  
ATOM   2034 HH11 ARG H 436      19.460   4.610  13.220  1.00  0.00      LH0  H  
ATOM   2035 HH12 ARG H 436      19.244   4.548  11.522  1.00  0.00      LH0  H  
ATOM   2036 HH21 ARG H 436      17.628   4.410  14.649  1.00  0.00      LH0  H  
ATOM   2037 HH22 ARG H 436      16.042   4.267  14.039  1.00  0.00      LH0  H  
ATOM   2038  N   ASP H 437      14.780   1.767  12.479  1.00  0.00      LH0  N  
ATOM   2039  CA  ASP H 437      13.763   2.129  13.466  1.00  0.00      LH0  C  
ATOM   2040  C   ASP H 437      13.456   3.622  13.486  1.00  0.00      LH0  C  
ATOM   2041  O   ASP H 437      14.279   4.441  13.069  1.00  0.00      LH0  O  
ATOM   2042  CB  ASP H 437      14.175   1.619  14.856  1.00  0.00      LH0  C  
ATOM   2043  CG  ASP H 437      15.360   2.403  15.398  1.00  0.00      LH0  C  
ATOM   2044  OD1 ASP H 437      15.161   3.514  15.872  1.00  0.00      LH0  O  
ATOM   2045  OD2 ASP H 437      16.484   1.928  15.339  1.00  0.00      LH0  O1-
ATOM   2046  H   ASP H 437      15.645   1.369  12.784  1.00  0.00      LH0  H  
TER   
ATOM   2047  N   ASP L   1      65.759  15.452  25.908  1.00  0.00      LL0  N  
ATOM   2048  CA  ASP L   1      66.536  14.214  25.819  1.00  0.00      LL0  C  
ATOM   2049  C   ASP L   1      67.264  14.090  24.495  1.00  0.00      LL0  C  
ATOM   2050  O   ASP L   1      67.295  14.996  23.664  1.00  0.00      LL0  O  
ATOM   2051  CB  ASP L   1      65.646  12.973  26.012  1.00  0.00      LL0  C  
ATOM   2052  CG  ASP L   1      64.690  13.134  27.170  1.00  0.00      LL0  C  
ATOM   2053  OD1 ASP L   1      63.614  13.695  26.960  1.00  0.00      LL0  O  
ATOM   2054  OD2 ASP L   1      65.023  12.703  28.269  1.00  0.00      LL0  O1-
ATOM   2055  H   ASP L   1      65.005  15.398  26.572  1.00  0.00      LL0  H  
ATOM   2056  N   ILE L   2      67.833  12.893  24.285  1.00  0.00      LL0  N  
ATOM   2057  CA  ILE L   2      68.193  12.629  22.898  1.00  0.00      LL0  C  
ATOM   2058  C   ILE L   2      66.978  12.187  22.110  1.00  0.00      LL0  C  
ATOM   2059  O   ILE L   2      66.610  11.019  22.064  1.00  0.00      LL0  O  
ATOM   2060  CB  ILE L   2      69.343  11.632  22.788  1.00  0.00      LL0  C  
ATOM   2061  CG1 ILE L   2      70.503  12.078  23.674  1.00  0.00      LL0  C  
ATOM   2062  CG2 ILE L   2      69.794  11.474  21.333  1.00  0.00      LL0  C  
ATOM   2063  CD1 ILE L   2      71.693  11.140  23.537  1.00  0.00      LL0  C  
ATOM   2064  H   ILE L   2      67.786  12.169  24.972  1.00  0.00      LL0  H  
ATOM   2065  N   GLN L   3      66.350  13.206  21.518  1.00  0.00      LL0  N  
ATOM   2066  CA  GLN L   3      65.129  12.928  20.777  1.00  0.00      LL0  C  
ATOM   2067  C   GLN L   3      65.440  12.297  19.442  1.00  0.00      LL0  C  
ATOM   2068  O   GLN L   3      65.915  12.952  18.522  1.00  0.00      LL0  O  
ATOM   2069  CB  GLN L   3      64.308  14.209  20.601  1.00  0.00      LL0  C  
ATOM   2070  CG  GLN L   3      63.961  14.923  21.915  1.00  0.00      LL0  C  
ATOM   2071  CD  GLN L   3      63.109  14.035  22.803  1.00  0.00      LL0  C  
ATOM   2072  NE2 GLN L   3      63.303  14.249  24.105  1.00  0.00      LL0  N  
ATOM   2073  OE1 GLN L   3      62.344  13.196  22.347  1.00  0.00      LL0  O  
ATOM   2074  H   GLN L   3      66.779  14.110  21.521  1.00  0.00      LL0  H  
ATOM   2075 HE21 GLN L   3      63.928  14.942  24.462  1.00  0.00      LL0  H  
ATOM   2076 HE22 GLN L   3      62.872  13.705  24.831  1.00  0.00      LL0  H  
ATOM   2077  N   MET L   4      65.175  10.985  19.390  1.00  0.00      LL0  N  
ATOM   2078  CA  MET L   4      65.467  10.261  18.155  1.00  0.00      LL0  C  
ATOM   2079  C   MET L   4      64.439  10.532  17.067  1.00  0.00      LL0  C  
ATOM   2080  O   MET L   4      63.448   9.839  16.848  1.00  0.00      LL0  O  
ATOM   2081  CB  MET L   4      65.667   8.771  18.437  1.00  0.00      LL0  C  
ATOM   2082  CG  MET L   4      66.714   8.479  19.517  1.00  0.00      LL0  C  
ATOM   2083  SD  MET L   4      68.361   9.088  19.120  1.00  0.00      LL0  S  
ATOM   2084  CE  MET L   4      68.745   7.958  17.775  1.00  0.00      LL0  C  
ATOM   2085  H   MET L   4      64.771  10.535  20.186  1.00  0.00      LL0  H  
ATOM   2086  N   THR L   5      64.724  11.654  16.418  1.00  0.00      LL0  N  
ATOM   2087  CA  THR L   5      63.806  12.255  15.470  1.00  0.00      LL0  C  
ATOM   2088  C   THR L   5      63.784  11.550  14.128  1.00  0.00      LL0  C  
ATOM   2089  O   THR L   5      64.513  11.862  13.195  1.00  0.00      LL0  O  
ATOM   2090  CB  THR L   5      64.147  13.744  15.350  1.00  0.00      LL0  C  
ATOM   2091  CG2 THR L   5      63.088  14.526  14.566  1.00  0.00      LL0  C  
ATOM   2092  OG1 THR L   5      64.310  14.307  16.662  1.00  0.00      LL0  O  
ATOM   2093  H   THR L   5      65.606  12.082  16.623  1.00  0.00      LL0  H  
ATOM   2094  HG1 THR L   5      65.057  13.873  17.070  1.00  0.00      LL0  H  
ATOM   2095  N   GLN L   6      62.873  10.572  14.072  1.00  0.00      LL0  N  
ATOM   2096  CA  GLN L   6      62.583   9.949  12.782  1.00  0.00      LL0  C  
ATOM   2097  C   GLN L   6      61.736  10.821  11.881  1.00  0.00      LL0  C  
ATOM   2098  O   GLN L   6      60.543  10.608  11.702  1.00  0.00      LL0  O  
ATOM   2099  CB  GLN L   6      61.920   8.593  12.987  1.00  0.00      LL0  C  
ATOM   2100  CG  GLN L   6      62.943   7.559  13.433  1.00  0.00      LL0  C  
ATOM   2101  CD  GLN L   6      62.234   6.304  13.873  1.00  0.00      LL0  C  
ATOM   2102  NE2 GLN L   6      61.742   5.572  12.885  1.00  0.00      LL0  N  
ATOM   2103  OE1 GLN L   6      62.120   6.003  15.052  1.00  0.00      LL0  O  
ATOM   2104  H   GLN L   6      62.392  10.332  14.915  1.00  0.00      LL0  H  
ATOM   2105 HE21 GLN L   6      61.773   5.854  11.923  1.00  0.00      LL0  H  
ATOM   2106 HE22 GLN L   6      61.259   4.727  13.103  1.00  0.00      LL0  H  
ATOM   2107  N   SER L   7      62.414  11.823  11.313  1.00  0.00      LL0  N  
ATOM   2108  CA  SER L   7      61.728  12.765  10.433  1.00  0.00      LL0  C  
ATOM   2109  C   SER L   7      60.777  12.168   9.382  1.00  0.00      LL0  C  
ATOM   2110  O   SER L   7      59.608  12.546   9.334  1.00  0.00      LL0  O  
ATOM   2111  CB  SER L   7      62.759  13.781   9.922  1.00  0.00      LL0  C  
ATOM   2112  OG  SER L   7      63.563  14.181  11.041  1.00  0.00      LL0  O  
ATOM   2113  H   SER L   7      63.368  11.993  11.571  1.00  0.00      LL0  H  
ATOM   2114  HG  SER L   7      64.460  14.313  10.744  1.00  0.00      LL0  H  
ATOM   2115  N   PRO L   8      61.251  11.176   8.569  1.00  0.00      LL0  N  
ATOM   2116  CA  PRO L   8      60.277  10.362   7.830  1.00  0.00      LL0  C  
ATOM   2117  C   PRO L   8      59.461   9.484   8.769  1.00  0.00      LL0  C  
ATOM   2118  O   PRO L   8      59.781   8.330   9.020  1.00  0.00      LL0  O  
ATOM   2119  CB  PRO L   8      61.150   9.514   6.894  1.00  0.00      LL0  C  
ATOM   2120  CG  PRO L   8      62.530  10.161   6.893  1.00  0.00      LL0  C  
ATOM   2121  CD  PRO L   8      62.619  10.747   8.293  1.00  0.00      LL0  C  
ATOM   2122  N   SER L   9      58.394  10.089   9.285  1.00  0.00      LL0  N  
ATOM   2123  CA  SER L   9      57.601   9.376  10.279  1.00  0.00      LL0  C  
ATOM   2124  C   SER L   9      56.445   8.636   9.634  1.00  0.00      LL0  C  
ATOM   2125  O   SER L   9      56.367   7.414   9.603  1.00  0.00      LL0  O  
ATOM   2126  CB  SER L   9      57.150  10.398  11.320  1.00  0.00      LL0  C  
ATOM   2127  OG  SER L   9      56.888  11.639  10.642  1.00  0.00      LL0  O  
ATOM   2128  H   SER L   9      58.201  11.046   9.068  1.00  0.00      LL0  H  
ATOM   2129  HG  SER L   9      57.705  12.134  10.691  1.00  0.00      LL0  H  
ATOM   2130  N   SER L  10      55.551   9.444   9.051  1.00  0.00      LL0  N  
ATOM   2131  CA  SER L  10      54.557   8.803   8.194  1.00  0.00      LL0  C  
ATOM   2132  C   SER L  10      55.107   8.565   6.800  1.00  0.00      LL0  C  
ATOM   2133  O   SER L  10      54.874   9.326   5.870  1.00  0.00      LL0  O  
ATOM   2134  CB  SER L  10      53.283   9.641   8.156  1.00  0.00      LL0  C  
ATOM   2135  OG  SER L  10      52.813   9.850   9.493  1.00  0.00      LL0  O  
ATOM   2136  H   SER L  10      55.695  10.435   9.083  1.00  0.00      LL0  H  
ATOM   2137  HG  SER L  10      53.521  10.260   9.974  1.00  0.00      LL0  H  
ATOM   2138  N   LEU L  11      55.906   7.499   6.709  1.00  0.00      LL0  N  
ATOM   2139  CA  LEU L  11      56.549   7.302   5.420  1.00  0.00      LL0  C  
ATOM   2140  C   LEU L  11      55.749   6.394   4.517  1.00  0.00      LL0  C  
ATOM   2141  O   LEU L  11      55.693   5.183   4.690  1.00  0.00      LL0  O  
ATOM   2142  CB  LEU L  11      57.987   6.810   5.603  1.00  0.00      LL0  C  
ATOM   2143  CG  LEU L  11      58.826   6.794   4.320  1.00  0.00      LL0  C  
ATOM   2144  CD1 LEU L  11      58.890   8.167   3.648  1.00  0.00      LL0  C  
ATOM   2145  CD2 LEU L  11      60.222   6.225   4.571  1.00  0.00      LL0  C  
ATOM   2146  H   LEU L  11      55.939   6.812   7.440  1.00  0.00      LL0  H  
ATOM   2147  N   SER L  12      55.147   7.047   3.522  1.00  0.00      LL0  N  
ATOM   2148  CA  SER L  12      54.489   6.273   2.478  1.00  0.00      LL0  C  
ATOM   2149  C   SER L  12      55.445   5.454   1.615  1.00  0.00      LL0  C  
ATOM   2150  O   SER L  12      55.963   5.889   0.590  1.00  0.00      LL0  O  
ATOM   2151  CB  SER L  12      53.607   7.211   1.657  1.00  0.00      LL0  C  
ATOM   2152  OG  SER L  12      53.003   8.168   2.539  1.00  0.00      LL0  O  
ATOM   2153  H   SER L  12      55.058   8.044   3.521  1.00  0.00      LL0  H  
ATOM   2154  HG  SER L  12      52.138   7.819   2.764  1.00  0.00      LL0  H  
ATOM   2155  N   ALA L  13      55.687   4.233   2.089  1.00  0.00      LL0  N  
ATOM   2156  CA  ALA L  13      56.578   3.356   1.350  1.00  0.00      LL0  C  
ATOM   2157  C   ALA L  13      55.812   2.390   0.473  1.00  0.00      LL0  C  
ATOM   2158  O   ALA L  13      54.787   1.834   0.841  1.00  0.00      LL0  O  
ATOM   2159  CB  ALA L  13      57.479   2.587   2.309  1.00  0.00      LL0  C  
ATOM   2160  H   ALA L  13      55.143   3.915   2.868  1.00  0.00      LL0  H  
ATOM   2161  N   SER L  14      56.330   2.239  -0.742  1.00  0.00      LL0  N  
ATOM   2162  CA  SER L  14      55.720   1.229  -1.600  1.00  0.00      LL0  C  
ATOM   2163  C   SER L  14      56.423  -0.092  -1.401  1.00  0.00      LL0  C  
ATOM   2164  O   SER L  14      57.491  -0.154  -0.805  1.00  0.00      LL0  O  
ATOM   2165  CB  SER L  14      55.812   1.641  -3.071  1.00  0.00      LL0  C  
ATOM   2166  OG  SER L  14      56.378   2.955  -3.175  1.00  0.00      LL0  O  
ATOM   2167  H   SER L  14      57.240   2.597  -0.945  1.00  0.00      LL0  H  
ATOM   2168  HG  SER L  14      57.302   2.812  -3.407  1.00  0.00      LL0  H  
ATOM   2169  N   LEU L  15      55.822  -1.146  -1.963  1.00  0.00      LL0  N  
ATOM   2170  CA  LEU L  15      56.674  -2.326  -2.081  1.00  0.00      LL0  C  
ATOM   2171  C   LEU L  15      57.745  -2.052  -3.121  1.00  0.00      LL0  C  
ATOM   2172  O   LEU L  15      57.479  -1.396  -4.121  1.00  0.00      LL0  O  
ATOM   2173  CB  LEU L  15      55.828  -3.558  -2.406  1.00  0.00      LL0  C  
ATOM   2174  CG  LEU L  15      54.704  -3.767  -1.383  1.00  0.00      LL0  C  
ATOM   2175  CD1 LEU L  15      53.767  -4.904  -1.788  1.00  0.00      LL0  C  
ATOM   2176  CD2 LEU L  15      55.231  -3.928   0.046  1.00  0.00      LL0  C  
ATOM   2177  H   LEU L  15      54.970  -1.060  -2.474  1.00  0.00      LL0  H  
ATOM   2178  N   GLY L  16      58.965  -2.486  -2.798  1.00  0.00      LL0  N  
ATOM   2179  CA  GLY L  16      60.089  -2.062  -3.629  1.00  0.00      LL0  C  
ATOM   2180  C   GLY L  16      60.654  -0.674  -3.336  1.00  0.00      LL0  C  
ATOM   2181  O   GLY L  16      61.589  -0.228  -3.988  1.00  0.00      LL0  O  
ATOM   2182  H   GLY L  16      59.084  -3.070  -1.995  1.00  0.00      LL0  H  
ATOM   2183  N   ASP L  17      60.077   0.001  -2.321  1.00  0.00      LL0  N  
ATOM   2184  CA  ASP L  17      60.642   1.314  -1.983  1.00  0.00      LL0  C  
ATOM   2185  C   ASP L  17      62.022   1.203  -1.369  1.00  0.00      LL0  C  
ATOM   2186  O   ASP L  17      62.317   0.263  -0.635  1.00  0.00      LL0  O  
ATOM   2187  CB  ASP L  17      59.762   2.050  -0.974  1.00  0.00      LL0  C  
ATOM   2188  CG  ASP L  17      59.214   3.381  -1.472  1.00  0.00      LL0  C  
ATOM   2189  OD1 ASP L  17      58.903   3.537  -2.646  1.00  0.00      LL0  O  
ATOM   2190  OD2 ASP L  17      58.975   4.261  -0.657  1.00  0.00      LL0  O1-
ATOM   2191  H   ASP L  17      59.324  -0.379  -1.784  1.00  0.00      LL0  H  
ATOM   2192  N   ARG L  18      62.840   2.218  -1.673  1.00  0.00      LL0  N  
ATOM   2193  CA  ARG L  18      64.099   2.299  -0.940  1.00  0.00      LL0  C  
ATOM   2194  C   ARG L  18      63.918   3.086   0.345  1.00  0.00      LL0  C  
ATOM   2195  O   ARG L  18      64.053   4.304   0.394  1.00  0.00      LL0  O  
ATOM   2196  CB  ARG L  18      65.210   2.924  -1.784  1.00  0.00      LL0  C  
ATOM   2197  CG  ARG L  18      66.581   2.699  -1.143  1.00  0.00      LL0  C  
ATOM   2198  CD  ARG L  18      67.629   3.717  -1.582  1.00  0.00      LL0  C  
ATOM   2199  NE  ARG L  18      68.130   4.434  -0.410  1.00  0.00      LL0  N  
ATOM   2200  CZ  ARG L  18      69.440   4.465  -0.095  1.00  0.00      LL0  C  
ATOM   2201  NH1 ARG L  18      70.343   3.897  -0.894  1.00  0.00      LL0  N1+
ATOM   2202  NH2 ARG L  18      69.812   5.059   1.033  1.00  0.00      LL0  N  
ATOM   2203  H   ARG L  18      62.500   2.956  -2.252  1.00  0.00      LL0  H  
ATOM   2204  HE  ARG L  18      67.456   4.862   0.205  1.00  0.00      LL0  H  
ATOM   2205 HH11 ARG L  18      71.318   3.896  -0.672  1.00  0.00      LL0  H  
ATOM   2206 HH12 ARG L  18      70.045   3.453  -1.739  1.00  0.00      LL0  H  
ATOM   2207 HH21 ARG L  18      70.759   5.132   1.341  1.00  0.00      LL0  H  
ATOM   2208 HH22 ARG L  18      69.090   5.439   1.626  1.00  0.00      LL0  H  
ATOM   2209  N   VAL L  19      63.573   2.333   1.388  1.00  0.00      LL0  N  
ATOM   2210  CA  VAL L  19      63.194   2.991   2.636  1.00  0.00      LL0  C  
ATOM   2211  C   VAL L  19      64.375   3.541   3.431  1.00  0.00      LL0  C  
ATOM   2212  O   VAL L  19      64.899   2.921   4.351  1.00  0.00      LL0  O  
ATOM   2213  CB  VAL L  19      62.329   2.043   3.479  1.00  0.00      LL0  C  
ATOM   2214  CG1 VAL L  19      61.747   2.729   4.714  1.00  0.00      LL0  C  
ATOM   2215  CG2 VAL L  19      61.217   1.416   2.637  1.00  0.00      LL0  C  
ATOM   2216  H   VAL L  19      63.656   1.339   1.285  1.00  0.00      LL0  H  
ATOM   2217  N   THR L  20      64.777   4.753   3.045  1.00  0.00      LL0  N  
ATOM   2218  CA  THR L  20      65.735   5.440   3.904  1.00  0.00      LL0  C  
ATOM   2219  C   THR L  20      65.061   6.306   4.954  1.00  0.00      LL0  C  
ATOM   2220  O   THR L  20      64.331   7.243   4.659  1.00  0.00      LL0  O  
ATOM   2221  CB  THR L  20      66.734   6.223   3.045  1.00  0.00      LL0  C  
ATOM   2222  CG2 THR L  20      67.772   6.991   3.872  1.00  0.00      LL0  C  
ATOM   2223  OG1 THR L  20      67.407   5.304   2.168  1.00  0.00      LL0  O  
ATOM   2224  H   THR L  20      64.360   5.183   2.242  1.00  0.00      LL0  H  
ATOM   2225  HG1 THR L  20      67.637   4.572   2.744  1.00  0.00      LL0  H  
ATOM   2226  N   ILE L  21      65.334   5.926   6.206  1.00  0.00      LL0  N  
ATOM   2227  CA  ILE L  21      64.772   6.702   7.306  1.00  0.00      LL0  C  
ATOM   2228  C   ILE L  21      65.866   7.465   8.021  1.00  0.00      LL0  C  
ATOM   2229  O   ILE L  21      66.769   6.871   8.600  1.00  0.00      LL0  O  
ATOM   2230  CB  ILE L  21      64.047   5.784   8.299  1.00  0.00      LL0  C  
ATOM   2231  CG1 ILE L  21      63.097   4.825   7.583  1.00  0.00      LL0  C  
ATOM   2232  CG2 ILE L  21      63.334   6.589   9.390  1.00  0.00      LL0  C  
ATOM   2233  CD1 ILE L  21      62.589   3.713   8.499  1.00  0.00      LL0  C  
ATOM   2234  H   ILE L  21      65.983   5.181   6.367  1.00  0.00      LL0  H  
ATOM   2235  N   SER L  22      65.743   8.793   7.971  1.00  0.00      LL0  N  
ATOM   2236  CA  SER L  22      66.587   9.592   8.853  1.00  0.00      LL0  C  
ATOM   2237  C   SER L  22      66.085   9.577  10.286  1.00  0.00      LL0  C  
ATOM   2238  O   SER L  22      64.896   9.427  10.553  1.00  0.00      LL0  O  
ATOM   2239  CB  SER L  22      66.674  11.030   8.334  1.00  0.00      LL0  C  
ATOM   2240  OG  SER L  22      66.033  11.127   7.050  1.00  0.00      LL0  O  
ATOM   2241  H   SER L  22      65.066   9.264   7.408  1.00  0.00      LL0  H  
ATOM   2242  HG  SER L  22      66.333  11.952   6.685  1.00  0.00      LL0  H  
ATOM   2243  N   CYS L  23      67.052   9.735  11.184  1.00  0.00      LL0  N  
ATOM   2244  CA  CYS L  23      66.772   9.796  12.610  1.00  0.00      LL0  C  
ATOM   2245  C   CYS L  23      67.778  10.721  13.248  1.00  0.00      LL0  C  
ATOM   2246  O   CYS L  23      68.849  10.320  13.691  1.00  0.00      LL0  O  
ATOM   2247  CB  CYS L  23      66.803   8.399  13.242  1.00  0.00      LL0  C  
ATOM   2248  SG  CYS L  23      66.573   8.391  15.044  1.00  0.00      LL0  S  
ATOM   2249  H   CYS L  23      68.008   9.780  10.889  1.00  0.00      LL0  H  
ATOM   2250  N   SER L  24      67.380  11.994  13.244  1.00  0.00      LL0  N  
ATOM   2251  CA  SER L  24      68.227  13.008  13.855  1.00  0.00      LL0  C  
ATOM   2252  C   SER L  24      68.281  12.857  15.365  1.00  0.00      LL0  C  
ATOM   2253  O   SER L  24      67.322  12.428  15.994  1.00  0.00      LL0  O  
ATOM   2254  CB  SER L  24      67.686  14.381  13.459  1.00  0.00      LL0  C  
ATOM   2255  OG  SER L  24      67.206  14.334  12.108  1.00  0.00      LL0  O  
ATOM   2256  H   SER L  24      66.507  12.274  12.841  1.00  0.00      LL0  H  
ATOM   2257  HG  SER L  24      67.983  14.154  11.561  1.00  0.00      LL0  H  
ATOM   2258  N   ALA L  25      69.430  13.222  15.928  1.00  0.00      LL0  N  
ATOM   2259  CA  ALA L  25      69.575  13.092  17.369  1.00  0.00      LL0  C  
ATOM   2260  C   ALA L  25      70.191  14.349  17.934  1.00  0.00      LL0  C  
ATOM   2261  O   ALA L  25      70.829  15.122  17.230  1.00  0.00      LL0  O  
ATOM   2262  CB  ALA L  25      70.469  11.893  17.693  1.00  0.00      LL0  C  
ATOM   2263  H   ALA L  25      70.214  13.469  15.360  1.00  0.00      LL0  H  
ATOM   2264  N   SER L  26      69.998  14.526  19.248  1.00  0.00      LL0  N  
ATOM   2265  CA  SER L  26      70.476  15.751  19.896  1.00  0.00      LL0  C  
ATOM   2266  C   SER L  26      71.986  15.933  20.076  1.00  0.00      LL0  C  
ATOM   2267  O   SER L  26      72.423  16.734  20.896  1.00  0.00      LL0  O  
ATOM   2268  CB  SER L  26      69.782  15.893  21.254  1.00  0.00      LL0  C  
ATOM   2269  OG  SER L  26      68.489  15.270  21.223  1.00  0.00      LL0  O  
ATOM   2270  H   SER L  26      69.387  13.921  19.756  1.00  0.00      LL0  H  
ATOM   2271  HG  SER L  26      68.064  15.540  22.040  1.00  0.00      LL0  H  
ATOM   2272  N   GLN L  27      72.756  15.119  19.331  1.00  0.00      LL0  N  
ATOM   2273  CA  GLN L  27      74.218  15.003  19.378  1.00  0.00      LL0  C  
ATOM   2274  C   GLN L  27      74.570  13.802  18.528  1.00  0.00      LL0  C  
ATOM   2275  O   GLN L  27      73.683  13.016  18.218  1.00  0.00      LL0  O  
ATOM   2276  CB  GLN L  27      74.750  14.814  20.814  1.00  0.00      LL0  C  
ATOM   2277  CG  GLN L  27      74.059  13.709  21.632  1.00  0.00      LL0  C  
ATOM   2278  CD  GLN L  27      73.955  14.114  23.095  1.00  0.00      LL0  C  
ATOM   2279  NE2 GLN L  27      73.451  15.338  23.294  1.00  0.00      LL0  N  
ATOM   2280  OE1 GLN L  27      74.269  13.366  24.015  1.00  0.00      LL0  O  
ATOM   2281  H   GLN L  27      72.323  14.557  18.625  1.00  0.00      LL0  H  
ATOM   2282 HE21 GLN L  27      73.197  15.948  22.539  1.00  0.00      LL0  H  
ATOM   2283 HE22 GLN L  27      73.330  15.668  24.227  1.00  0.00      LL0  H  
ATOM   2284  N   ASP L  28      75.867  13.667  18.196  1.00  0.00      LL0  N  
ATOM   2285  CA  ASP L  28      76.246  12.321  17.762  1.00  0.00      LL0  C  
ATOM   2286  C   ASP L  28      76.248  11.438  18.988  1.00  0.00      LL0  C  
ATOM   2287  O   ASP L  28      76.700  11.826  20.058  1.00  0.00      LL0  O  
ATOM   2288  CB  ASP L  28      77.615  12.282  17.052  1.00  0.00      LL0  C  
ATOM   2289  CG  ASP L  28      77.853  10.962  16.307  1.00  0.00      LL0  C  
ATOM   2290  OD1 ASP L  28      77.607   9.888  16.852  1.00  0.00      LL0  O  
ATOM   2291  OD2 ASP L  28      78.281  10.990  15.155  1.00  0.00      LL0  O1-
ATOM   2292  H   ASP L  28      76.559  14.309  18.512  1.00  0.00      LL0  H  
ATOM   2293  N   ILE L  29      75.670  10.260  18.791  1.00  0.00      LL0  N  
ATOM   2294  CA  ILE L  29      75.558   9.323  19.900  1.00  0.00      LL0  C  
ATOM   2295  C   ILE L  29      76.731   8.357  19.966  1.00  0.00      LL0  C  
ATOM   2296  O   ILE L  29      76.586   7.207  20.350  1.00  0.00      LL0  O  
ATOM   2297  CB  ILE L  29      74.218   8.588  19.779  1.00  0.00      LL0  C  
ATOM   2298  CG1 ILE L  29      74.083   7.886  18.418  1.00  0.00      LL0  C  
ATOM   2299  CG2 ILE L  29      73.075   9.575  20.035  1.00  0.00      LL0  C  
ATOM   2300  CD1 ILE L  29      72.725   7.228  18.189  1.00  0.00      LL0  C  
ATOM   2301  H   ILE L  29      75.515  10.017  17.834  1.00  0.00      LL0  H  
ATOM   2302  N   ASN L  30      77.896   8.853  19.503  1.00  0.00      LL0  N  
ATOM   2303  CA  ASN L  30      79.108   8.036  19.345  1.00  0.00      LL0  C  
ATOM   2304  C   ASN L  30      78.868   6.665  18.718  1.00  0.00      LL0  C  
ATOM   2305  O   ASN L  30      79.344   5.610  19.127  1.00  0.00      LL0  O  
ATOM   2306  CB  ASN L  30      79.903   7.980  20.651  1.00  0.00      LL0  C  
ATOM   2307  CG  ASN L  30      81.349   7.622  20.371  1.00  0.00      LL0  C  
ATOM   2308  ND2 ASN L  30      82.104   7.551  21.468  1.00  0.00      LL0  N  
ATOM   2309  OD1 ASN L  30      81.774   7.434  19.239  1.00  0.00      LL0  O  
ATOM   2310  H   ASN L  30      77.915   9.799  19.182  1.00  0.00      LL0  H  
ATOM   2311 HD21 ASN L  30      81.723   7.782  22.369  1.00  0.00      LL0  H  
ATOM   2312 HD22 ASN L  30      83.053   7.259  21.409  1.00  0.00      LL0  H  
ATOM   2313  N   LYS L  31      78.008   6.760  17.688  1.00  0.00      LL0  N  
ATOM   2314  CA  LYS L  31      77.505   5.600  16.946  1.00  0.00      LL0  C  
ATOM   2315  C   LYS L  31      76.867   4.441  17.706  1.00  0.00      LL0  C  
ATOM   2316  O   LYS L  31      76.649   3.365  17.151  1.00  0.00      LL0  O  
ATOM   2317  CB  LYS L  31      78.537   5.089  15.937  1.00  0.00      LL0  C  
ATOM   2318  CG  LYS L  31      79.078   6.238  15.099  1.00  0.00      LL0  C  
ATOM   2319  CD  LYS L  31      79.672   5.816  13.760  1.00  0.00      LL0  C  
ATOM   2320  CE  LYS L  31      80.083   7.040  12.940  1.00  0.00      LL0  C  
ATOM   2321  NZ  LYS L  31      78.929   7.928  12.754  1.00  0.00      LL0  N1+
ATOM   2322  H   LYS L  31      77.768   7.695  17.409  1.00  0.00      LL0  H  
ATOM   2323  HZ1 LYS L  31      79.159   8.730  12.137  1.00  0.00      LL0  H  
ATOM   2324  HZ2 LYS L  31      78.124   7.442  12.308  1.00  0.00      LL0  H  
ATOM   2325  HZ3 LYS L  31      78.583   8.302  13.664  1.00  0.00      LL0  H  
ATOM   2326  N   TYR L  32      76.532   4.699  18.980  1.00  0.00      LL0  N  
ATOM   2327  CA  TYR L  32      75.778   3.703  19.742  1.00  0.00      LL0  C  
ATOM   2328  C   TYR L  32      74.297   3.708  19.368  1.00  0.00      LL0  C  
ATOM   2329  O   TYR L  32      73.439   4.159  20.117  1.00  0.00      LL0  O  
ATOM   2330  CB  TYR L  32      75.910   3.907  21.265  1.00  0.00      LL0  C  
ATOM   2331  CG  TYR L  32      77.298   4.261  21.771  1.00  0.00      LL0  C  
ATOM   2332  CD1 TYR L  32      78.411   3.417  21.572  1.00  0.00      LL0  C  
ATOM   2333  CD2 TYR L  32      77.425   5.463  22.487  1.00  0.00      LL0  C  
ATOM   2334  CE1 TYR L  32      79.664   3.791  22.101  1.00  0.00      LL0  C  
ATOM   2335  CE2 TYR L  32      78.664   5.835  23.028  1.00  0.00      LL0  C  
ATOM   2336  CZ  TYR L  32      79.774   4.998  22.827  1.00  0.00      LL0  C  
ATOM   2337  OH  TYR L  32      80.993   5.382  23.356  1.00  0.00      LL0  O  
ATOM   2338  H   TYR L  32      76.740   5.588  19.386  1.00  0.00      LL0  H  
ATOM   2339  HH  TYR L  32      80.915   6.257  23.744  1.00  0.00      LL0  H  
ATOM   2340  N   LEU L  33      74.043   3.211  18.150  1.00  0.00      LL0  N  
ATOM   2341  CA  LEU L  33      72.701   3.294  17.575  1.00  0.00      LL0  C  
ATOM   2342  C   LEU L  33      72.091   1.923  17.368  1.00  0.00      LL0  C  
ATOM   2343  O   LEU L  33      72.717   1.050  16.774  1.00  0.00      LL0  O  
ATOM   2344  CB  LEU L  33      72.796   4.012  16.222  1.00  0.00      LL0  C  
ATOM   2345  CG  LEU L  33      71.538   3.966  15.342  1.00  0.00      LL0  C  
ATOM   2346  CD1 LEU L  33      70.471   4.971  15.772  1.00  0.00      LL0  C  
ATOM   2347  CD2 LEU L  33      71.889   4.071  13.861  1.00  0.00      LL0  C  
ATOM   2348  H   LEU L  33      74.799   2.803  17.639  1.00  0.00      LL0  H  
ATOM   2349  N   ASN L  34      70.839   1.798  17.814  1.00  0.00      LL0  N  
ATOM   2350  CA  ASN L  34      70.079   0.628  17.383  1.00  0.00      LL0  C  
ATOM   2351  C   ASN L  34      68.956   1.005  16.439  1.00  0.00      LL0  C  
ATOM   2352  O   ASN L  34      68.482   2.137  16.410  1.00  0.00      LL0  O  
ATOM   2353  CB  ASN L  34      69.471  -0.131  18.561  1.00  0.00      LL0  C  
ATOM   2354  CG  ASN L  34      70.512  -0.843  19.395  1.00  0.00      LL0  C  
ATOM   2355  ND2 ASN L  34      70.008  -1.400  20.500  1.00  0.00      LL0  N  
ATOM   2356  OD1 ASN L  34      71.694  -0.891  19.086  1.00  0.00      LL0  O  
ATOM   2357  H   ASN L  34      70.413   2.540  18.337  1.00  0.00      LL0  H  
ATOM   2358 HD21 ASN L  34      69.025  -1.414  20.703  1.00  0.00      LL0  H  
ATOM   2359 HD22 ASN L  34      70.647  -1.809  21.151  1.00  0.00      LL0  H  
ATOM   2360  N   TRP L  35      68.526  -0.010  15.681  1.00  0.00      LL0  N  
ATOM   2361  CA  TRP L  35      67.303   0.118  14.892  1.00  0.00      LL0  C  
ATOM   2362  C   TRP L  35      66.355  -1.004  15.246  1.00  0.00      LL0  C  
ATOM   2363  O   TRP L  35      66.777  -2.099  15.601  1.00  0.00      LL0  O  
ATOM   2364  CB  TRP L  35      67.592   0.079  13.391  1.00  0.00      LL0  C  
ATOM   2365  CG  TRP L  35      67.928   1.456  12.873  1.00  0.00      LL0  C  
ATOM   2366  CD1 TRP L  35      69.205   1.948  12.569  1.00  0.00      LL0  C  
ATOM   2367  CD2 TRP L  35      67.021   2.539  12.575  1.00  0.00      LL0  C  
ATOM   2368  CE2 TRP L  35      67.814   3.642  12.111  1.00  0.00      LL0  C  
ATOM   2369  CE3 TRP L  35      65.617   2.666  12.645  1.00  0.00      LL0  C  
ATOM   2370  NE1 TRP L  35      69.143   3.231  12.119  1.00  0.00      LL0  N  
ATOM   2371  CZ2 TRP L  35      67.186   4.851  11.741  1.00  0.00      LL0  C  
ATOM   2372  CZ3 TRP L  35      65.001   3.877  12.265  1.00  0.00      LL0  C  
ATOM   2373  CH2 TRP L  35      65.782   4.966  11.820  1.00  0.00      LL0  C  
ATOM   2374  H   TRP L  35      68.996  -0.890  15.762  1.00  0.00      LL0  H  
ATOM   2375  HE1 TRP L  35      69.914   3.753  11.805  1.00  0.00      LL0  H  
ATOM   2376  N   TYR L  36      65.063  -0.684  15.141  1.00  0.00      LL0  N  
ATOM   2377  CA  TYR L  36      64.014  -1.570  15.629  1.00  0.00      LL0  C  
ATOM   2378  C   TYR L  36      62.898  -1.733  14.636  1.00  0.00      LL0  C  
ATOM   2379  O   TYR L  36      62.594  -0.852  13.840  1.00  0.00      LL0  O  
ATOM   2380  CB  TYR L  36      63.406  -1.055  16.934  1.00  0.00      LL0  C  
ATOM   2381  CG  TYR L  36      64.355  -1.331  18.065  1.00  0.00      LL0  C  
ATOM   2382  CD1 TYR L  36      64.296  -2.590  18.692  1.00  0.00      LL0  C  
ATOM   2383  CD2 TYR L  36      65.280  -0.339  18.442  1.00  0.00      LL0  C  
ATOM   2384  CE1 TYR L  36      65.232  -2.885  19.691  1.00  0.00      LL0  C  
ATOM   2385  CE2 TYR L  36      66.217  -0.644  19.438  1.00  0.00      LL0  C  
ATOM   2386  CZ  TYR L  36      66.200  -1.920  20.028  1.00  0.00      LL0  C  
ATOM   2387  OH  TYR L  36      67.178  -2.240  20.944  1.00  0.00      LL0  O  
ATOM   2388  H   TYR L  36      64.814   0.212  14.776  1.00  0.00      LL0  H  
ATOM   2389  HH  TYR L  36      66.990  -3.124  21.258  1.00  0.00      LL0  H  
ATOM   2390  N   GLN L  37      62.304  -2.918  14.749  1.00  0.00      LL0  N  
ATOM   2391  CA  GLN L  37      61.234  -3.330  13.859  1.00  0.00      LL0  C  
ATOM   2392  C   GLN L  37      60.053  -3.779  14.688  1.00  0.00      LL0  C  
ATOM   2393  O   GLN L  37      60.041  -4.881  15.221  1.00  0.00      LL0  O  
ATOM   2394  CB  GLN L  37      61.779  -4.463  12.993  1.00  0.00      LL0  C  
ATOM   2395  CG  GLN L  37      60.854  -5.045  11.928  1.00  0.00      LL0  C  
ATOM   2396  CD  GLN L  37      61.655  -6.029  11.101  1.00  0.00      LL0  C  
ATOM   2397  NE2 GLN L  37      61.552  -5.822   9.790  1.00  0.00      LL0  N  
ATOM   2398  OE1 GLN L  37      62.316  -6.929  11.617  1.00  0.00      LL0  O  
ATOM   2399  H   GLN L  37      62.623  -3.554  15.452  1.00  0.00      LL0  H  
ATOM   2400 HE21 GLN L  37      61.127  -5.010   9.381  1.00  0.00      LL0  H  
ATOM   2401 HE22 GLN L  37      61.872  -6.477   9.094  1.00  0.00      LL0  H  
ATOM   2402  N   GLN L  38      59.073  -2.877  14.787  1.00  0.00      LL0  N  
ATOM   2403  CA  GLN L  38      57.831  -3.322  15.406  1.00  0.00      LL0  C  
ATOM   2404  C   GLN L  38      56.828  -3.668  14.333  1.00  0.00      LL0  C  
ATOM   2405  O   GLN L  38      56.393  -2.816  13.570  1.00  0.00      LL0  O  
ATOM   2406  CB  GLN L  38      57.273  -2.236  16.321  1.00  0.00      LL0  C  
ATOM   2407  CG  GLN L  38      55.963  -2.628  17.008  1.00  0.00      LL0  C  
ATOM   2408  CD  GLN L  38      55.471  -1.455  17.818  1.00  0.00      LL0  C  
ATOM   2409  NE2 GLN L  38      55.147  -1.770  19.073  1.00  0.00      LL0  N  
ATOM   2410  OE1 GLN L  38      55.418  -0.324  17.352  1.00  0.00      LL0  O  
ATOM   2411  H   GLN L  38      59.116  -1.982  14.339  1.00  0.00      LL0  H  
ATOM   2412 HE21 GLN L  38      55.156  -2.719  19.388  1.00  0.00      LL0  H  
ATOM   2413 HE22 GLN L  38      54.899  -1.020  19.693  1.00  0.00      LL0  H  
ATOM   2414  N   LYS L  39      56.486  -4.951  14.264  1.00  0.00      LL0  N  
ATOM   2415  CA  LYS L  39      55.437  -5.246  13.294  1.00  0.00      LL0  C  
ATOM   2416  C   LYS L  39      54.068  -4.848  13.845  1.00  0.00      LL0  C  
ATOM   2417  O   LYS L  39      53.926  -4.676  15.048  1.00  0.00      LL0  O  
ATOM   2418  CB  LYS L  39      55.610  -6.690  12.826  1.00  0.00      LL0  C  
ATOM   2419  CG  LYS L  39      56.769  -6.757  11.835  1.00  0.00      LL0  C  
ATOM   2420  CD  LYS L  39      56.882  -8.104  11.128  1.00  0.00      LL0  C  
ATOM   2421  CE  LYS L  39      58.035  -8.122  10.126  1.00  0.00      LL0  C  
ATOM   2422  NZ  LYS L  39      57.776  -7.223   8.993  1.00  0.00      LL0  N1+
ATOM   2423  H   LYS L  39      56.731  -5.577  15.008  1.00  0.00      LL0  H  
ATOM   2424  HZ1 LYS L  39      57.361  -6.306   9.261  1.00  0.00      LL0  H  
ATOM   2425  HZ2 LYS L  39      58.678  -7.070   8.495  1.00  0.00      LL0  H  
ATOM   2426  HZ3 LYS L  39      57.139  -7.680   8.309  1.00  0.00      LL0  H  
ATOM   2427  N   PRO L  40      53.078  -4.602  12.939  1.00  0.00      LL0  N  
ATOM   2428  CA  PRO L  40      51.805  -4.019  13.398  1.00  0.00      LL0  C  
ATOM   2429  C   PRO L  40      51.027  -4.807  14.448  1.00  0.00      LL0  C  
ATOM   2430  O   PRO L  40      50.256  -4.251  15.219  1.00  0.00      LL0  O  
ATOM   2431  CB  PRO L  40      51.034  -3.792  12.089  1.00  0.00      LL0  C  
ATOM   2432  CG  PRO L  40      51.650  -4.751  11.074  1.00  0.00      LL0  C  
ATOM   2433  CD  PRO L  40      53.114  -4.776  11.488  1.00  0.00      LL0  C  
ATOM   2434  N   ASP L  41      51.286  -6.119  14.458  1.00  0.00      LL0  N  
ATOM   2435  CA  ASP L  41      50.846  -6.999  15.548  1.00  0.00      LL0  C  
ATOM   2436  C   ASP L  41      51.226  -6.517  16.945  1.00  0.00      LL0  C  
ATOM   2437  O   ASP L  41      50.481  -6.632  17.912  1.00  0.00      LL0  O  
ATOM   2438  CB  ASP L  41      51.397  -8.413  15.305  1.00  0.00      LL0  C  
ATOM   2439  CG  ASP L  41      52.840  -8.329  14.829  1.00  0.00      LL0  C  
ATOM   2440  OD1 ASP L  41      53.737  -8.192  15.655  1.00  0.00      LL0  O  
ATOM   2441  OD2 ASP L  41      53.046  -8.318  13.617  1.00  0.00      LL0  O1-
ATOM   2442  H   ASP L  41      51.918  -6.524  13.794  1.00  0.00      LL0  H  
ATOM   2443  N   GLY L  42      52.428  -5.939  16.995  1.00  0.00      LL0  N  
ATOM   2444  CA  GLY L  42      52.856  -5.286  18.222  1.00  0.00      LL0  C  
ATOM   2445  C   GLY L  42      54.258  -5.670  18.644  1.00  0.00      LL0  C  
ATOM   2446  O   GLY L  42      54.909  -4.964  19.412  1.00  0.00      LL0  O  
ATOM   2447  H   GLY L  42      53.014  -5.991  16.183  1.00  0.00      LL0  H  
ATOM   2448  N   ALA L  43      54.694  -6.833  18.139  1.00  0.00      LL0  N  
ATOM   2449  CA  ALA L  43      55.999  -7.323  18.567  1.00  0.00      LL0  C  
ATOM   2450  C   ALA L  43      57.139  -6.491  18.021  1.00  0.00      LL0  C  
ATOM   2451  O   ALA L  43      57.121  -6.011  16.893  1.00  0.00      LL0  O  
ATOM   2452  CB  ALA L  43      56.199  -8.779  18.143  1.00  0.00      LL0  C  
ATOM   2453  H   ALA L  43      54.199  -7.296  17.397  1.00  0.00      LL0  H  
ATOM   2454  N   VAL L  44      58.131  -6.317  18.898  1.00  0.00      LL0  N  
ATOM   2455  CA  VAL L  44      59.292  -5.562  18.447  1.00  0.00      LL0  C  
ATOM   2456  C   VAL L  44      60.477  -6.503  18.391  1.00  0.00      LL0  C  
ATOM   2457  O   VAL L  44      60.602  -7.399  19.215  1.00  0.00      LL0  O  
ATOM   2458  CB  VAL L  44      59.580  -4.374  19.384  1.00  0.00      LL0  C  
ATOM   2459  CG1 VAL L  44      60.536  -3.365  18.740  1.00  0.00      LL0  C  
ATOM   2460  CG2 VAL L  44      58.303  -3.684  19.874  1.00  0.00      LL0  C  
ATOM   2461  H   VAL L  44      58.146  -6.803  19.771  1.00  0.00      LL0  H  
ATOM   2462  N   LYS L  45      61.336  -6.268  17.399  1.00  0.00      LL0  N  
ATOM   2463  CA  LYS L  45      62.608  -6.980  17.383  1.00  0.00      LL0  C  
ATOM   2464  C   LYS L  45      63.696  -6.047  16.914  1.00  0.00      LL0  C  
ATOM   2465  O   LYS L  45      63.428  -5.022  16.294  1.00  0.00      LL0  O  
ATOM   2466  CB  LYS L  45      62.545  -8.210  16.471  1.00  0.00      LL0  C  
ATOM   2467  CG  LYS L  45      62.036  -7.905  15.058  1.00  0.00      LL0  C  
ATOM   2468  CD  LYS L  45      62.151  -9.097  14.110  1.00  0.00      LL0  C  
ATOM   2469  CE  LYS L  45      63.592  -9.453  13.736  1.00  0.00      LL0  C  
ATOM   2470  NZ  LYS L  45      64.180  -8.401  12.894  1.00  0.00      LL0  N1+
ATOM   2471  H   LYS L  45      61.109  -5.600  16.688  1.00  0.00      LL0  H  
ATOM   2472  HZ1 LYS L  45      64.766  -7.755  13.466  1.00  0.00      LL0  H  
ATOM   2473  HZ2 LYS L  45      64.757  -8.855  12.152  1.00  0.00      LL0  H  
ATOM   2474  HZ3 LYS L  45      63.423  -7.863  12.421  1.00  0.00      LL0  H  
ATOM   2475  N   LEU L  46      64.940  -6.444  17.195  1.00  0.00      LL0  N  
ATOM   2476  CA  LEU L  46      66.014  -5.633  16.628  1.00  0.00      LL0  C  
ATOM   2477  C   LEU L  46      66.152  -5.784  15.116  1.00  0.00      LL0  C  
ATOM   2478  O   LEU L  46      65.781  -6.790  14.501  1.00  0.00      LL0  O  
ATOM   2479  CB  LEU L  46      67.339  -5.947  17.328  1.00  0.00      LL0  C  
ATOM   2480  CG  LEU L  46      68.469  -4.931  17.140  1.00  0.00      LL0  C  
ATOM   2481  CD1 LEU L  46      68.311  -3.724  18.050  1.00  0.00      LL0  C  
ATOM   2482  CD2 LEU L  46      69.846  -5.556  17.294  1.00  0.00      LL0  C  
ATOM   2483  H   LEU L  46      65.095  -7.245  17.779  1.00  0.00      LL0  H  
ATOM   2484  N   LEU L  47      66.729  -4.715  14.562  1.00  0.00      LL0  N  
ATOM   2485  CA  LEU L  47      67.322  -4.771  13.234  1.00  0.00      LL0  C  
ATOM   2486  C   LEU L  47      68.833  -4.746  13.293  1.00  0.00      LL0  C  
ATOM   2487  O   LEU L  47      69.522  -5.618  12.782  1.00  0.00      LL0  O  
ATOM   2488  CB  LEU L  47      66.873  -3.595  12.381  1.00  0.00      LL0  C  
ATOM   2489  CG  LEU L  47      65.392  -3.596  12.064  1.00  0.00      LL0  C  
ATOM   2490  CD1 LEU L  47      64.989  -2.256  11.466  1.00  0.00      LL0  C  
ATOM   2491  CD2 LEU L  47      65.010  -4.784  11.183  1.00  0.00      LL0  C  
ATOM   2492  H   LEU L  47      66.866  -3.914  15.146  1.00  0.00      LL0  H  
ATOM   2493  N   ILE L  48      69.298  -3.653  13.911  1.00  0.00      LL0  N  
ATOM   2494  CA  ILE L  48      70.701  -3.274  13.788  1.00  0.00      LL0  C  
ATOM   2495  C   ILE L  48      71.192  -2.780  15.133  1.00  0.00      LL0  C  
ATOM   2496  O   ILE L  48      70.445  -2.112  15.837  1.00  0.00      LL0  O  
ATOM   2497  CB  ILE L  48      70.814  -2.186  12.695  1.00  0.00      LL0  C  
ATOM   2498  CG1 ILE L  48      70.661  -2.815  11.309  1.00  0.00      LL0  C  
ATOM   2499  CG2 ILE L  48      72.084  -1.338  12.761  1.00  0.00      LL0  C  
ATOM   2500  CD1 ILE L  48      70.561  -1.787  10.187  1.00  0.00      LL0  C  
ATOM   2501  H   ILE L  48      68.691  -3.049  14.429  1.00  0.00      LL0  H  
ATOM   2502  N   PHE L  49      72.450  -3.121  15.442  1.00  0.00      LL0  N  
ATOM   2503  CA  PHE L  49      73.096  -2.472  16.580  1.00  0.00      LL0  C  
ATOM   2504  C   PHE L  49      74.396  -1.799  16.177  1.00  0.00      LL0  C  
ATOM   2505  O   PHE L  49      74.973  -2.100  15.132  1.00  0.00      LL0  O  
ATOM   2506  CB  PHE L  49      73.277  -3.439  17.762  1.00  0.00      LL0  C  
ATOM   2507  CG  PHE L  49      74.177  -4.614  17.447  1.00  0.00      LL0  C  
ATOM   2508  CD1 PHE L  49      73.624  -5.785  16.884  1.00  0.00      LL0  C  
ATOM   2509  CD2 PHE L  49      75.554  -4.529  17.751  1.00  0.00      LL0  C  
ATOM   2510  CE1 PHE L  49      74.453  -6.899  16.649  1.00  0.00      LL0  C  
ATOM   2511  CE2 PHE L  49      76.384  -5.642  17.518  1.00  0.00      LL0  C  
ATOM   2512  CZ  PHE L  49      75.822  -6.820  16.981  1.00  0.00      LL0  C  
ATOM   2513  H   PHE L  49      72.956  -3.730  14.829  1.00  0.00      LL0  H  
ATOM   2514  N   TYR L  50      74.819  -0.851  17.031  1.00  0.00      LL0  N  
ATOM   2515  CA  TYR L  50      75.986  -0.005  16.747  1.00  0.00      LL0  C  
ATOM   2516  C   TYR L  50      76.060   0.530  15.319  1.00  0.00      LL0  C  
ATOM   2517  O   TYR L  50      77.027   0.356  14.584  1.00  0.00      LL0  O  
ATOM   2518  CB  TYR L  50      77.303  -0.676  17.182  1.00  0.00      LL0  C  
ATOM   2519  CG  TYR L  50      78.360   0.383  17.423  1.00  0.00      LL0  C  
ATOM   2520  CD1 TYR L  50      78.327   1.114  18.628  1.00  0.00      LL0  C  
ATOM   2521  CD2 TYR L  50      79.333   0.636  16.432  1.00  0.00      LL0  C  
ATOM   2522  CE1 TYR L  50      79.235   2.169  18.809  1.00  0.00      LL0  C  
ATOM   2523  CE2 TYR L  50      80.239   1.695  16.615  1.00  0.00      LL0  C  
ATOM   2524  CZ  TYR L  50      80.156   2.470  17.789  1.00  0.00      LL0  C  
ATOM   2525  OH  TYR L  50      80.987   3.564  17.930  1.00  0.00      LL0  O  
ATOM   2526  H   TYR L  50      74.275  -0.711  17.861  1.00  0.00      LL0  H  
ATOM   2527  HH  TYR L  50      80.601   4.193  18.541  1.00  0.00      LL0  H  
ATOM   2528  N   THR L  51      74.942   1.166  14.933  1.00  0.00      LL0  N  
ATOM   2529  CA  THR L  51      74.810   1.783  13.606  1.00  0.00      LL0  C  
ATOM   2530  C   THR L  51      74.759   0.846  12.391  1.00  0.00      LL0  C  
ATOM   2531  O   THR L  51      74.205   1.182  11.352  1.00  0.00      LL0  O  
ATOM   2532  CB  THR L  51      75.857   2.908  13.438  1.00  0.00      LL0  C  
ATOM   2533  CG2 THR L  51      75.677   3.760  12.178  1.00  0.00      LL0  C  
ATOM   2534  OG1 THR L  51      75.833   3.755  14.595  1.00  0.00      LL0  O  
ATOM   2535  H   THR L  51      74.178   1.190  15.578  1.00  0.00      LL0  H  
ATOM   2536  HG1 THR L  51      76.200   3.250  15.317  1.00  0.00      LL0  H  
ATOM   2537  N   SER L  52      75.346  -0.346  12.553  1.00  0.00      LL0  N  
ATOM   2538  CA  SER L  52      75.764  -1.030  11.335  1.00  0.00      LL0  C  
ATOM   2539  C   SER L  52      75.422  -2.510  11.281  1.00  0.00      LL0  C  
ATOM   2540  O   SER L  52      75.151  -3.095  10.240  1.00  0.00      LL0  O  
ATOM   2541  CB  SER L  52      77.272  -0.811  11.167  1.00  0.00      LL0  C  
ATOM   2542  OG  SER L  52      77.660   0.434  11.778  1.00  0.00      LL0  O  
ATOM   2543  H   SER L  52      75.684  -0.647  13.442  1.00  0.00      LL0  H  
ATOM   2544  HG  SER L  52      77.674   0.286  12.723  1.00  0.00      LL0  H  
ATOM   2545  N   SER L  53      75.478  -3.107  12.473  1.00  0.00      LL0  N  
ATOM   2546  CA  SER L  53      75.462  -4.564  12.534  1.00  0.00      LL0  C  
ATOM   2547  C   SER L  53      74.074  -5.163  12.443  1.00  0.00      LL0  C  
ATOM   2548  O   SER L  53      73.187  -4.796  13.202  1.00  0.00      LL0  O  
ATOM   2549  CB  SER L  53      76.151  -4.999  13.825  1.00  0.00      LL0  C  
ATOM   2550  OG  SER L  53      76.982  -3.932  14.310  1.00  0.00      LL0  O  
ATOM   2551  H   SER L  53      75.586  -2.594  13.322  1.00  0.00      LL0  H  
ATOM   2552  HG  SER L  53      76.442  -3.429  14.916  1.00  0.00      LL0  H  
ATOM   2553  N   LEU L  54      73.923  -6.095  11.489  1.00  0.00      LL0  N  
ATOM   2554  CA  LEU L  54      72.641  -6.798  11.414  1.00  0.00      LL0  C  
ATOM   2555  C   LEU L  54      72.440  -7.765  12.571  1.00  0.00      LL0  C  
ATOM   2556  O   LEU L  54      73.366  -8.072  13.313  1.00  0.00      LL0  O  
ATOM   2557  CB  LEU L  54      72.495  -7.541  10.080  1.00  0.00      LL0  C  
ATOM   2558  CG  LEU L  54      72.617  -6.670   8.824  1.00  0.00      LL0  C  
ATOM   2559  CD1 LEU L  54      72.520  -7.515   7.553  1.00  0.00      LL0  C  
ATOM   2560  CD2 LEU L  54      71.612  -5.519   8.799  1.00  0.00      LL0  C  
ATOM   2561  H   LEU L  54      74.700  -6.352  10.920  1.00  0.00      LL0  H  
ATOM   2562  N   HIS L  55      71.190  -8.228  12.678  1.00  0.00      LL0  N  
ATOM   2563  CA  HIS L  55      70.801  -9.065  13.809  1.00  0.00      LL0  C  
ATOM   2564  C   HIS L  55      70.043 -10.296  13.319  1.00  0.00      LL0  C  
ATOM   2565  O   HIS L  55      69.613 -10.373  12.173  1.00  0.00      LL0  O  
ATOM   2566  CB  HIS L  55      70.012  -8.136  14.754  1.00  0.00      LL0  C  
ATOM   2567  CG  HIS L  55      68.994  -8.814  15.642  1.00  0.00      LL0  C  
ATOM   2568  CD2 HIS L  55      69.217  -9.545  16.810  1.00  0.00      LL0  C  
ATOM   2569  ND1 HIS L  55      67.674  -8.801  15.382  1.00  0.00      LL0  N  
ATOM   2570  CE1 HIS L  55      67.056  -9.521  16.368  1.00  0.00      LL0  C  
ATOM   2571  NE2 HIS L  55      68.005  -9.975  17.237  1.00  0.00      LL0  N  
ATOM   2572  H   HIS L  55      70.496  -7.918  12.030  1.00  0.00      LL0  H  
ATOM   2573  HD1 HIS L  55      67.225  -8.363  14.631  1.00  0.00      LL0  H  
ATOM   2574  N   SER L  56      69.874 -11.257  14.238  1.00  0.00      LL0  N  
ATOM   2575  CA  SER L  56      68.940 -12.366  14.043  1.00  0.00      LL0  C  
ATOM   2576  C   SER L  56      67.623 -11.993  13.368  1.00  0.00      LL0  C  
ATOM   2577  O   SER L  56      66.866 -11.132  13.803  1.00  0.00      LL0  O  
ATOM   2578  CB  SER L  56      68.690 -13.005  15.409  1.00  0.00      LL0  C  
ATOM   2579  OG  SER L  56      69.914 -12.978  16.155  1.00  0.00      LL0  O  
ATOM   2580  H   SER L  56      70.348 -11.234  15.119  1.00  0.00      LL0  H  
ATOM   2581  HG  SER L  56      69.658 -12.977  17.081  1.00  0.00      LL0  H  
ATOM   2582  N   GLY L  57      67.389 -12.670  12.235  1.00  0.00      LL0  N  
ATOM   2583  CA  GLY L  57      66.172 -12.329  11.497  1.00  0.00      LL0  C  
ATOM   2584  C   GLY L  57      66.142 -10.888  11.006  1.00  0.00      LL0  C  
ATOM   2585  O   GLY L  57      65.143 -10.175  11.084  1.00  0.00      LL0  O  
ATOM   2586  H   GLY L  57      68.066 -13.321  11.897  1.00  0.00      LL0  H  
ATOM   2587  N   VAL L  58      67.310 -10.481  10.499  1.00  0.00      LL0  N  
ATOM   2588  CA  VAL L  58      67.374  -9.238   9.741  1.00  0.00      LL0  C  
ATOM   2589  C   VAL L  58      68.095  -9.507   8.436  1.00  0.00      LL0  C  
ATOM   2590  O   VAL L  58      69.312  -9.616   8.371  1.00  0.00      LL0  O  
ATOM   2591  CB  VAL L  58      68.076  -8.136  10.545  1.00  0.00      LL0  C  
ATOM   2592  CG1 VAL L  58      68.137  -6.810   9.791  1.00  0.00      LL0  C  
ATOM   2593  CG2 VAL L  58      67.404  -7.958  11.901  1.00  0.00      LL0  C  
ATOM   2594  H   VAL L  58      68.161 -10.981  10.673  1.00  0.00      LL0  H  
ATOM   2595  N   PRO L  59      67.276  -9.658   7.375  1.00  0.00      LL0  N  
ATOM   2596  CA  PRO L  59      67.874  -9.930   6.069  1.00  0.00      LL0  C  
ATOM   2597  C   PRO L  59      68.606  -8.709   5.542  1.00  0.00      LL0  C  
ATOM   2598  O   PRO L  59      68.331  -7.574   5.915  1.00  0.00      LL0  O  
ATOM   2599  CB  PRO L  59      66.650 -10.326   5.236  1.00  0.00      LL0  C  
ATOM   2600  CG  PRO L  59      65.476  -9.579   5.869  1.00  0.00      LL0  C  
ATOM   2601  CD  PRO L  59      65.818  -9.581   7.352  1.00  0.00      LL0  C  
ATOM   2602  N   SER L  60      69.528  -8.990   4.616  1.00  0.00      LL0  N  
ATOM   2603  CA  SER L  60      70.389  -7.942   4.066  1.00  0.00      LL0  C  
ATOM   2604  C   SER L  60      69.751  -6.820   3.247  1.00  0.00      LL0  C  
ATOM   2605  O   SER L  60      70.435  -6.037   2.606  1.00  0.00      LL0  O  
ATOM   2606  CB  SER L  60      71.507  -8.628   3.287  1.00  0.00      LL0  C  
ATOM   2607  OG  SER L  60      71.833  -9.856   3.958  1.00  0.00      LL0  O  
ATOM   2608  H   SER L  60      69.771  -9.934   4.390  1.00  0.00      LL0  H  
ATOM   2609  HG  SER L  60      72.480  -9.633   4.617  1.00  0.00      LL0  H  
ATOM   2610  N   ARG L  61      68.409  -6.762   3.301  1.00  0.00      LL0  N  
ATOM   2611  CA  ARG L  61      67.760  -5.551   2.808  1.00  0.00      LL0  C  
ATOM   2612  C   ARG L  61      67.885  -4.374   3.768  1.00  0.00      LL0  C  
ATOM   2613  O   ARG L  61      67.641  -3.230   3.416  1.00  0.00      LL0  O  
ATOM   2614  CB  ARG L  61      66.294  -5.831   2.438  1.00  0.00      LL0  C  
ATOM   2615  CG  ARG L  61      65.435  -6.392   3.578  1.00  0.00      LL0  C  
ATOM   2616  CD  ARG L  61      63.990  -6.691   3.167  1.00  0.00      LL0  C  
ATOM   2617  NE  ARG L  61      63.263  -7.331   4.263  1.00  0.00      LL0  N  
ATOM   2618  CZ  ARG L  61      62.478  -8.411   4.064  1.00  0.00      LL0  C  
ATOM   2619  NH1 ARG L  61      62.265  -8.915   2.857  1.00  0.00      LL0  N1+
ATOM   2620  NH2 ARG L  61      61.889  -8.987   5.095  1.00  0.00      LL0  N  
ATOM   2621  H   ARG L  61      67.905  -7.397   3.875  1.00  0.00      LL0  H  
ATOM   2622  HE  ARG L  61      63.270  -6.944   5.194  1.00  0.00      LL0  H  
ATOM   2623 HH11 ARG L  61      61.569  -9.650   2.779  1.00  0.00      LL0  H  
ATOM   2624 HH12 ARG L  61      62.717  -8.582   2.032  1.00  0.00      LL0  H  
ATOM   2625 HH21 ARG L  61      61.331  -9.811   4.938  1.00  0.00      LL0  H  
ATOM   2626 HH22 ARG L  61      61.951  -8.593   6.021  1.00  0.00      LL0  H  
ATOM   2627  N   PHE L  62      68.270  -4.694   5.014  1.00  0.00      LL0  N  
ATOM   2628  CA  PHE L  62      68.523  -3.577   5.917  1.00  0.00      LL0  C  
ATOM   2629  C   PHE L  62      69.966  -3.134   5.891  1.00  0.00      LL0  C  
ATOM   2630  O   PHE L  62      70.887  -3.924   5.732  1.00  0.00      LL0  O  
ATOM   2631  CB  PHE L  62      68.125  -3.917   7.352  1.00  0.00      LL0  C  
ATOM   2632  CG  PHE L  62      66.631  -4.095   7.464  1.00  0.00      LL0  C  
ATOM   2633  CD1 PHE L  62      66.059  -5.358   7.202  1.00  0.00      LL0  C  
ATOM   2634  CD2 PHE L  62      65.835  -2.992   7.835  1.00  0.00      LL0  C  
ATOM   2635  CE1 PHE L  62      64.667  -5.517   7.307  1.00  0.00      LL0  C  
ATOM   2636  CE2 PHE L  62      64.441  -3.153   7.944  1.00  0.00      LL0  C  
ATOM   2637  CZ  PHE L  62      63.869  -4.413   7.672  1.00  0.00      LL0  C  
ATOM   2638  H   PHE L  62      68.495  -5.629   5.288  1.00  0.00      LL0  H  
ATOM   2639  N   SER L  63      70.109  -1.824   6.084  1.00  0.00      LL0  N  
ATOM   2640  CA  SER L  63      71.430  -1.225   6.197  1.00  0.00      LL0  C  
ATOM   2641  C   SER L  63      71.337  -0.056   7.157  1.00  0.00      LL0  C  
ATOM   2642  O   SER L  63      70.260   0.501   7.349  1.00  0.00      LL0  O  
ATOM   2643  CB  SER L  63      71.915  -0.808   4.803  1.00  0.00      LL0  C  
ATOM   2644  OG  SER L  63      70.871  -0.134   4.085  1.00  0.00      LL0  O  
ATOM   2645  H   SER L  63      69.304  -1.230   6.113  1.00  0.00      LL0  H  
ATOM   2646  HG  SER L  63      70.099  -0.696   4.131  1.00  0.00      LL0  H  
ATOM   2647  N   GLY L  64      72.475   0.273   7.774  1.00  0.00      LL0  N  
ATOM   2648  CA  GLY L  64      72.433   1.380   8.721  1.00  0.00      LL0  C  
ATOM   2649  C   GLY L  64      73.568   2.330   8.431  1.00  0.00      LL0  C  
ATOM   2650  O   GLY L  64      74.599   1.937   7.892  1.00  0.00      LL0  O  
ATOM   2651  H   GLY L  64      73.352  -0.172   7.593  1.00  0.00      LL0  H  
ATOM   2652  N   SER L  65      73.328   3.604   8.752  1.00  0.00      LL0  N  
ATOM   2653  CA  SER L  65      74.327   4.614   8.406  1.00  0.00      LL0  C  
ATOM   2654  C   SER L  65      74.216   5.826   9.312  1.00  0.00      LL0  C  
ATOM   2655  O   SER L  65      73.258   5.969  10.064  1.00  0.00      LL0  O  
ATOM   2656  CB  SER L  65      74.169   5.042   6.939  1.00  0.00      LL0  C  
ATOM   2657  OG  SER L  65      74.180   3.904   6.065  1.00  0.00      LL0  O  
ATOM   2658  H   SER L  65      72.457   3.865   9.173  1.00  0.00      LL0  H  
ATOM   2659  HG  SER L  65      74.660   3.210   6.512  1.00  0.00      LL0  H  
ATOM   2660  N   GLY L  66      75.205   6.722   9.194  1.00  0.00      LL0  N  
ATOM   2661  CA  GLY L  66      74.964   8.023   9.813  1.00  0.00      LL0  C  
ATOM   2662  C   GLY L  66      76.088   8.539  10.685  1.00  0.00      LL0  C  
ATOM   2663  O   GLY L  66      76.974   7.794  11.103  1.00  0.00      LL0  O  
ATOM   2664  H   GLY L  66      76.030   6.533   8.665  1.00  0.00      LL0  H  
ATOM   2665  N   SER L  67      76.006   9.857  10.916  1.00  0.00      LL0  N  
ATOM   2666  CA  SER L  67      76.989  10.618  11.689  1.00  0.00      LL0  C  
ATOM   2667  C   SER L  67      76.407  11.970  12.048  1.00  0.00      LL0  C  
ATOM   2668  O   SER L  67      75.472  12.441  11.412  1.00  0.00      LL0  O  
ATOM   2669  CB  SER L  67      78.286  10.841  10.900  1.00  0.00      LL0  C  
ATOM   2670  OG  SER L  67      79.005   9.607  10.726  1.00  0.00      LL0  O  
ATOM   2671  H   SER L  67      75.180  10.346  10.614  1.00  0.00      LL0  H  
ATOM   2672  HG  SER L  67      79.325   9.632   9.828  1.00  0.00      LL0  H  
ATOM   2673  N   GLY L  68      77.013  12.588  13.069  1.00  0.00      LL0  N  
ATOM   2674  CA  GLY L  68      76.487  13.882  13.488  1.00  0.00      LL0  C  
ATOM   2675  C   GLY L  68      75.132  13.705  14.132  1.00  0.00      LL0  C  
ATOM   2676  O   GLY L  68      74.908  12.789  14.909  1.00  0.00      LL0  O  
ATOM   2677  H   GLY L  68      77.624  12.081  13.679  1.00  0.00      LL0  H  
ATOM   2678  N   THR L  69      74.222  14.596  13.735  1.00  0.00      LL0  N  
ATOM   2679  CA  THR L  69      72.854  14.398  14.196  1.00  0.00      LL0  C  
ATOM   2680  C   THR L  69      72.208  13.155  13.614  1.00  0.00      LL0  C  
ATOM   2681  O   THR L  69      71.449  12.450  14.265  1.00  0.00      LL0  O  
ATOM   2682  CB  THR L  69      72.046  15.637  13.828  1.00  0.00      LL0  C  
ATOM   2683  CG2 THR L  69      72.386  16.811  14.749  1.00  0.00      LL0  C  
ATOM   2684  OG1 THR L  69      72.312  15.995  12.463  1.00  0.00      LL0  O  
ATOM   2685  H   THR L  69      74.385  15.296  13.040  1.00  0.00      LL0  H  
ATOM   2686  HG1 THR L  69      71.606  15.595  11.943  1.00  0.00      LL0  H  
ATOM   2687  N   ASP L  70      72.521  12.940  12.334  1.00  0.00      LL0  N  
ATOM   2688  CA  ASP L  70      71.629  12.030  11.640  1.00  0.00      LL0  C  
ATOM   2689  C   ASP L  70      72.130  10.625  11.524  1.00  0.00      LL0  C  
ATOM   2690  O   ASP L  70      73.116  10.296  10.870  1.00  0.00      LL0  O  
ATOM   2691  CB  ASP L  70      71.178  12.612  10.304  1.00  0.00      LL0  C  
ATOM   2692  CG  ASP L  70      69.955  13.467  10.569  1.00  0.00      LL0  C  
ATOM   2693  OD1 ASP L  70      68.858  13.045  10.207  1.00  0.00      LL0  O  
ATOM   2694  OD2 ASP L  70      70.088  14.534  11.170  1.00  0.00      LL0  O1-
ATOM   2695  H   ASP L  70      73.264  13.411  11.862  1.00  0.00      LL0  H  
ATOM   2696  N   TYR L  71      71.366   9.789  12.220  1.00  0.00      LL0  N  
ATOM   2697  CA  TYR L  71      71.552   8.362  12.044  1.00  0.00      LL0  C  
ATOM   2698  C   TYR L  71      70.435   7.825  11.185  1.00  0.00      LL0  C  
ATOM   2699  O   TYR L  71      69.419   8.481  11.005  1.00  0.00      LL0  O  
ATOM   2700  CB  TYR L  71      71.683   7.712  13.420  1.00  0.00      LL0  C  
ATOM   2701  CG  TYR L  71      73.118   7.905  13.849  1.00  0.00      LL0  C  
ATOM   2702  CD1 TYR L  71      73.508   9.095  14.501  1.00  0.00      LL0  C  
ATOM   2703  CD2 TYR L  71      74.041   6.892  13.526  1.00  0.00      LL0  C  
ATOM   2704  CE1 TYR L  71      74.875   9.320  14.736  1.00  0.00      LL0  C  
ATOM   2705  CE2 TYR L  71      75.402   7.114  13.769  1.00  0.00      LL0  C  
ATOM   2706  CZ  TYR L  71      75.803   8.341  14.325  1.00  0.00      LL0  C  
ATOM   2707  OH  TYR L  71      77.157   8.579  14.435  1.00  0.00      LL0  O  
ATOM   2708  H   TYR L  71      70.593  10.151  12.746  1.00  0.00      LL0  H  
ATOM   2709  HH  TYR L  71      77.287   9.307  15.059  1.00  0.00      LL0  H  
ATOM   2710  N   SER L  72      70.667   6.650  10.595  1.00  0.00      LL0  N  
ATOM   2711  CA  SER L  72      69.765   6.319   9.498  1.00  0.00      LL0  C  
ATOM   2712  C   SER L  72      69.611   4.836   9.270  1.00  0.00      LL0  C  
ATOM   2713  O   SER L  72      70.480   4.037   9.608  1.00  0.00      LL0  O  
ATOM   2714  CB  SER L  72      70.225   7.036   8.219  1.00  0.00      LL0  C  
ATOM   2715  OG  SER L  72      71.645   6.910   8.064  1.00  0.00      LL0  O  
ATOM   2716  H   SER L  72      71.483   6.098  10.772  1.00  0.00      LL0  H  
ATOM   2717  HG  SER L  72      72.017   7.027   8.933  1.00  0.00      LL0  H  
ATOM   2718  N   LEU L  73      68.453   4.521   8.683  1.00  0.00      LL0  N  
ATOM   2719  CA  LEU L  73      68.187   3.172   8.208  1.00  0.00      LL0  C  
ATOM   2720  C   LEU L  73      68.066   3.241   6.703  1.00  0.00      LL0  C  
ATOM   2721  O   LEU L  73      67.730   4.278   6.139  1.00  0.00      LL0  O  
ATOM   2722  CB  LEU L  73      66.874   2.665   8.819  1.00  0.00      LL0  C  
ATOM   2723  CG  LEU L  73      66.516   1.193   8.573  1.00  0.00      LL0  C  
ATOM   2724  CD1 LEU L  73      67.525   0.237   9.206  1.00  0.00      LL0  C  
ATOM   2725  CD2 LEU L  73      65.089   0.876   9.020  1.00  0.00      LL0  C  
ATOM   2726  H   LEU L  73      67.802   5.255   8.486  1.00  0.00      LL0  H  
ATOM   2727  N   THR L  74      68.327   2.104   6.071  1.00  0.00      LL0  N  
ATOM   2728  CA  THR L  74      67.871   1.928   4.704  1.00  0.00      LL0  C  
ATOM   2729  C   THR L  74      67.453   0.491   4.489  1.00  0.00      LL0  C  
ATOM   2730  O   THR L  74      68.240  -0.439   4.609  1.00  0.00      LL0  O  
ATOM   2731  CB  THR L  74      68.947   2.392   3.707  1.00  0.00      LL0  C  
ATOM   2732  CG2 THR L  74      68.701   1.924   2.268  1.00  0.00      LL0  C  
ATOM   2733  OG1 THR L  74      69.029   3.828   3.732  1.00  0.00      LL0  O  
ATOM   2734  H   THR L  74      68.774   1.349   6.555  1.00  0.00      LL0  H  
ATOM   2735  HG1 THR L  74      69.015   4.066   4.659  1.00  0.00      LL0  H  
ATOM   2736  N   ILE L  75      66.167   0.366   4.156  1.00  0.00      LL0  N  
ATOM   2737  CA  ILE L  75      65.769  -0.851   3.464  1.00  0.00      LL0  C  
ATOM   2738  C   ILE L  75      66.012  -0.602   1.989  1.00  0.00      LL0  C  
ATOM   2739  O   ILE L  75      65.564   0.403   1.452  1.00  0.00      LL0  O  
ATOM   2740  CB  ILE L  75      64.293  -1.171   3.731  1.00  0.00      LL0  C  
ATOM   2741  CG1 ILE L  75      63.956  -1.034   5.218  1.00  0.00      LL0  C  
ATOM   2742  CG2 ILE L  75      63.918  -2.552   3.188  1.00  0.00      LL0  C  
ATOM   2743  CD1 ILE L  75      62.474  -1.252   5.533  1.00  0.00      LL0  C  
ATOM   2744  H   ILE L  75      65.575   1.171   4.147  1.00  0.00      LL0  H  
ATOM   2745  N   SER L  76      66.769  -1.509   1.368  1.00  0.00      LL0  N  
ATOM   2746  CA  SER L  76      67.081  -1.332  -0.048  1.00  0.00      LL0  C  
ATOM   2747  C   SER L  76      65.849  -1.390  -0.932  1.00  0.00      LL0  C  
ATOM   2748  O   SER L  76      65.669  -0.623  -1.869  1.00  0.00      LL0  O  
ATOM   2749  CB  SER L  76      68.097  -2.402  -0.441  1.00  0.00      LL0  C  
ATOM   2750  OG  SER L  76      67.736  -3.636   0.192  1.00  0.00      LL0  O  
ATOM   2751  H   SER L  76      67.117  -2.322   1.841  1.00  0.00      LL0  H  
ATOM   2752  HG  SER L  76      67.303  -4.168  -0.478  1.00  0.00      LL0  H  
ATOM   2753  N   ASN L  77      65.011  -2.355  -0.544  1.00  0.00      LL0  N  
ATOM   2754  CA  ASN L  77      63.778  -2.644  -1.261  1.00  0.00      LL0  C  
ATOM   2755  C   ASN L  77      62.779  -3.212  -0.283  1.00  0.00      LL0  C  
ATOM   2756  O   ASN L  77      63.031  -4.190   0.413  1.00  0.00      LL0  O  
ATOM   2757  CB  ASN L  77      64.013  -3.581  -2.463  1.00  0.00      LL0  C  
ATOM   2758  CG  ASN L  77      64.856  -4.804  -2.121  1.00  0.00      LL0  C  
ATOM   2759  ND2 ASN L  77      64.309  -5.961  -2.481  1.00  0.00      LL0  N  
ATOM   2760  OD1 ASN L  77      65.973  -4.717  -1.619  1.00  0.00      LL0  O  
ATOM   2761  H   ASN L  77      65.295  -2.982   0.182  1.00  0.00      LL0  H  
ATOM   2762 HD21 ASN L  77      63.350  -6.010  -2.788  1.00  0.00      LL0  H  
ATOM   2763 HD22 ASN L  77      64.783  -6.833  -2.415  1.00  0.00      LL0  H  
ATOM   2764  N   LEU L  78      61.648  -2.500  -0.208  1.00  0.00      LL0  N  
ATOM   2765  CA  LEU L  78      60.621  -2.939   0.730  1.00  0.00      LL0  C  
ATOM   2766  C   LEU L  78      59.821  -4.134   0.253  1.00  0.00      LL0  C  
ATOM   2767  O   LEU L  78      58.776  -4.015  -0.379  1.00  0.00      LL0  O  
ATOM   2768  CB  LEU L  78      59.692  -1.783   1.106  1.00  0.00      LL0  C  
ATOM   2769  CG  LEU L  78      58.688  -2.160   2.200  1.00  0.00      LL0  C  
ATOM   2770  CD1 LEU L  78      59.379  -2.558   3.504  1.00  0.00      LL0  C  
ATOM   2771  CD2 LEU L  78      57.629  -1.081   2.398  1.00  0.00      LL0  C  
ATOM   2772  H   LEU L  78      61.578  -1.650  -0.730  1.00  0.00      LL0  H  
ATOM   2773  N   GLU L  79      60.354  -5.291   0.628  1.00  0.00      LL0  N  
ATOM   2774  CA  GLU L  79      59.611  -6.501   0.299  1.00  0.00      LL0  C  
ATOM   2775  C   GLU L  79      58.377  -6.658   1.173  1.00  0.00      LL0  C  
ATOM   2776  O   GLU L  79      58.358  -6.217   2.319  1.00  0.00      LL0  O  
ATOM   2777  CB  GLU L  79      60.563  -7.701   0.338  1.00  0.00      LL0  C  
ATOM   2778  CG  GLU L  79      61.874  -7.468  -0.424  1.00  0.00      LL0  C  
ATOM   2779  CD  GLU L  79      61.628  -7.106  -1.880  1.00  0.00      LL0  C  
ATOM   2780  OE1 GLU L  79      61.417  -5.930  -2.181  1.00  0.00      LL0  O  
ATOM   2781  OE2 GLU L  79      61.728  -7.989  -2.724  1.00  0.00      LL0  O1-
ATOM   2782  H   GLU L  79      61.273  -5.297   1.018  1.00  0.00      LL0  H  
ATOM   2783  N   PRO L  80      57.311  -7.259   0.579  1.00  0.00      LL0  N  
ATOM   2784  CA  PRO L  80      56.003  -7.333   1.244  1.00  0.00      LL0  C  
ATOM   2785  C   PRO L  80      55.966  -7.630   2.735  1.00  0.00      LL0  C  
ATOM   2786  O   PRO L  80      55.232  -7.010   3.497  1.00  0.00      LL0  O  
ATOM   2787  CB  PRO L  80      55.256  -8.363   0.394  1.00  0.00      LL0  C  
ATOM   2788  CG  PRO L  80      55.805  -8.152  -1.015  1.00  0.00      LL0  C  
ATOM   2789  CD  PRO L  80      57.274  -7.839  -0.764  1.00  0.00      LL0  C  
ATOM   2790  N   GLU L  81      56.762  -8.629   3.128  1.00  0.00      LL0  N  
ATOM   2791  CA  GLU L  81      56.678  -9.021   4.529  1.00  0.00      LL0  C  
ATOM   2792  C   GLU L  81      57.260  -8.022   5.521  1.00  0.00      LL0  C  
ATOM   2793  O   GLU L  81      56.876  -7.975   6.690  1.00  0.00      LL0  O  
ATOM   2794  CB  GLU L  81      57.215 -10.449   4.724  1.00  0.00      LL0  C  
ATOM   2795  CG  GLU L  81      58.716 -10.644   4.998  1.00  0.00      LL0  C  
ATOM   2796  CD  GLU L  81      59.631 -10.338   3.820  1.00  0.00      LL0  C  
ATOM   2797  OE1 GLU L  81      59.450  -9.350   3.117  1.00  0.00      LL0  O  
ATOM   2798  OE2 GLU L  81      60.631 -11.031   3.669  1.00  0.00      LL0  O1-
ATOM   2799  H   GLU L  81      57.503  -8.990   2.557  1.00  0.00      LL0  H  
ATOM   2800  N   ASP L  82      58.179  -7.182   5.022  1.00  0.00      LL0  N  
ATOM   2801  CA  ASP L  82      58.743  -6.230   5.974  1.00  0.00      LL0  C  
ATOM   2802  C   ASP L  82      58.075  -4.890   6.160  1.00  0.00      LL0  C  
ATOM   2803  O   ASP L  82      58.686  -3.879   6.492  1.00  0.00      LL0  O  
ATOM   2804  CB  ASP L  82      60.263  -6.104   5.878  1.00  0.00      LL0  C  
ATOM   2805  CG  ASP L  82      60.908  -6.931   6.985  1.00  0.00      LL0  C  
ATOM   2806  OD1 ASP L  82      60.209  -7.482   7.831  1.00  0.00      LL0  O  
ATOM   2807  OD2 ASP L  82      62.127  -7.059   7.001  1.00  0.00      LL0  O1-
ATOM   2808  H   ASP L  82      58.467  -7.233   4.061  1.00  0.00      LL0  H  
ATOM   2809  N   ILE L  83      56.742  -4.945   6.042  1.00  0.00      LL0  N  
ATOM   2810  CA  ILE L  83      55.983  -3.863   6.669  1.00  0.00      LL0  C  
ATOM   2811  C   ILE L  83      56.221  -3.884   8.178  1.00  0.00      LL0  C  
ATOM   2812  O   ILE L  83      56.369  -4.950   8.782  1.00  0.00      LL0  O  
ATOM   2813  CB  ILE L  83      54.487  -3.993   6.319  1.00  0.00      LL0  C  
ATOM   2814  CG1 ILE L  83      54.289  -4.119   4.804  1.00  0.00      LL0  C  
ATOM   2815  CG2 ILE L  83      53.633  -2.851   6.886  1.00  0.00      LL0  C  
ATOM   2816  CD1 ILE L  83      54.748  -2.889   4.019  1.00  0.00      LL0  C  
ATOM   2817  H   ILE L  83      56.303  -5.767   5.680  1.00  0.00      LL0  H  
ATOM   2818  N   ALA L  84      56.297  -2.662   8.728  1.00  0.00      LL0  N  
ATOM   2819  CA  ALA L  84      56.446  -2.454  10.164  1.00  0.00      LL0  C  
ATOM   2820  C   ALA L  84      56.399  -0.970  10.459  1.00  0.00      LL0  C  
ATOM   2821  O   ALA L  84      56.438  -0.139   9.558  1.00  0.00      LL0  O  
ATOM   2822  CB  ALA L  84      57.785  -2.994  10.682  1.00  0.00      LL0  C  
ATOM   2823  H   ALA L  84      56.243  -1.844   8.151  1.00  0.00      LL0  H  
ATOM   2824  N   THR L  85      56.337  -0.691  11.760  1.00  0.00      LL0  N  
ATOM   2825  CA  THR L  85      56.718   0.626  12.241  1.00  0.00      LL0  C  
ATOM   2826  C   THR L  85      58.140   0.539  12.776  1.00  0.00      LL0  C  
ATOM   2827  O   THR L  85      58.458  -0.270  13.641  1.00  0.00      LL0  O  
ATOM   2828  CB  THR L  85      55.717   1.076  13.311  1.00  0.00      LL0  C  
ATOM   2829  CG2 THR L  85      55.919   2.534  13.734  1.00  0.00      LL0  C  
ATOM   2830  OG1 THR L  85      54.377   0.860  12.837  1.00  0.00      LL0  O  
ATOM   2831  H   THR L  85      56.260  -1.428  12.425  1.00  0.00      LL0  H  
ATOM   2832  HG1 THR L  85      54.233  -0.074  12.936  1.00  0.00      LL0  H  
ATOM   2833  N   TYR L  86      59.004   1.356  12.174  1.00  0.00      LL0  N  
ATOM   2834  CA  TYR L  86      60.406   1.266  12.572  1.00  0.00      LL0  C  
ATOM   2835  C   TYR L  86      60.756   2.284  13.635  1.00  0.00      LL0  C  
ATOM   2836  O   TYR L  86      60.122   3.328  13.723  1.00  0.00      LL0  O  
ATOM   2837  CB  TYR L  86      61.296   1.401  11.332  1.00  0.00      LL0  C  
ATOM   2838  CG  TYR L  86      61.139   0.162  10.479  1.00  0.00      LL0  C  
ATOM   2839  CD1 TYR L  86      60.253   0.157   9.380  1.00  0.00      LL0  C  
ATOM   2840  CD2 TYR L  86      61.883  -0.978  10.832  1.00  0.00      LL0  C  
ATOM   2841  CE1 TYR L  86      60.072  -1.038   8.659  1.00  0.00      LL0  C  
ATOM   2842  CE2 TYR L  86      61.705  -2.164  10.109  1.00  0.00      LL0  C  
ATOM   2843  CZ  TYR L  86      60.779  -2.192   9.053  1.00  0.00      LL0  C  
ATOM   2844  OH  TYR L  86      60.559  -3.402   8.424  1.00  0.00      LL0  O  
ATOM   2845  H   TYR L  86      58.670   2.028  11.512  1.00  0.00      LL0  H  
ATOM   2846  HH  TYR L  86      60.040  -3.279   7.628  1.00  0.00      LL0  H  
ATOM   2847  N   TYR L  87      61.778   1.948  14.432  1.00  0.00      LL0  N  
ATOM   2848  CA  TYR L  87      62.218   2.883  15.472  1.00  0.00      LL0  C  
ATOM   2849  C   TYR L  87      63.729   2.940  15.503  1.00  0.00      LL0  C  
ATOM   2850  O   TYR L  87      64.381   1.925  15.310  1.00  0.00      LL0  O  
ATOM   2851  CB  TYR L  87      61.750   2.458  16.871  1.00  0.00      LL0  C  
ATOM   2852  CG  TYR L  87      60.245   2.432  17.007  1.00  0.00      LL0  C  
ATOM   2853  CD1 TYR L  87      59.578   3.595  17.441  1.00  0.00      LL0  C  
ATOM   2854  CD2 TYR L  87      59.552   1.240  16.714  1.00  0.00      LL0  C  
ATOM   2855  CE1 TYR L  87      58.182   3.563  17.596  1.00  0.00      LL0  C  
ATOM   2856  CE2 TYR L  87      58.157   1.211  16.864  1.00  0.00      LL0  C  
ATOM   2857  CZ  TYR L  87      57.489   2.371  17.305  1.00  0.00      LL0  C  
ATOM   2858  OH  TYR L  87      56.117   2.342  17.456  1.00  0.00      LL0  O  
ATOM   2859  H   TYR L  87      62.248   1.072  14.301  1.00  0.00      LL0  H  
ATOM   2860  HH  TYR L  87      55.809   1.442  17.336  1.00  0.00      LL0  H  
ATOM   2861  N   CYS L  88      64.274   4.130  15.763  1.00  0.00      LL0  N  
ATOM   2862  CA  CYS L  88      65.694   4.114  16.129  1.00  0.00      LL0  C  
ATOM   2863  C   CYS L  88      65.849   3.971  17.631  1.00  0.00      LL0  C  
ATOM   2864  O   CYS L  88      64.852   3.898  18.340  1.00  0.00      LL0  O  
ATOM   2865  CB  CYS L  88      66.416   5.356  15.593  1.00  0.00      LL0  C  
ATOM   2866  SG  CYS L  88      65.350   6.815  15.483  1.00  0.00      LL0  S  
ATOM   2867  H   CYS L  88      63.696   4.940  15.876  1.00  0.00      LL0  H  
ATOM   2868  N   GLN L  89      67.111   3.949  18.082  1.00  0.00      LL0  N  
ATOM   2869  CA  GLN L  89      67.399   3.994  19.515  1.00  0.00      LL0  C  
ATOM   2870  C   GLN L  89      68.824   4.470  19.702  1.00  0.00      LL0  C  
ATOM   2871  O   GLN L  89      69.671   4.227  18.849  1.00  0.00      LL0  O  
ATOM   2872  CB  GLN L  89      67.137   2.609  20.136  1.00  0.00      LL0  C  
ATOM   2873  CG  GLN L  89      67.453   2.373  21.621  1.00  0.00      LL0  C  
ATOM   2874  CD  GLN L  89      68.837   1.767  21.766  1.00  0.00      LL0  C  
ATOM   2875  NE2 GLN L  89      68.953   0.916  22.788  1.00  0.00      LL0  N  
ATOM   2876  OE1 GLN L  89      69.744   2.011  20.983  1.00  0.00      LL0  O  
ATOM   2877  H   GLN L  89      67.885   3.810  17.458  1.00  0.00      LL0  H  
ATOM   2878 HE21 GLN L  89      68.204   0.745  23.425  1.00  0.00      LL0  H  
ATOM   2879 HE22 GLN L  89      69.823   0.442  22.920  1.00  0.00      LL0  H  
ATOM   2880  N   GLN L  90      69.051   5.160  20.824  1.00  0.00      LL0  N  
ATOM   2881  CA  GLN L  90      70.447   5.342  21.212  1.00  0.00      LL0  C  
ATOM   2882  C   GLN L  90      70.749   4.561  22.472  1.00  0.00      LL0  C  
ATOM   2883  O   GLN L  90      69.850   4.317  23.273  1.00  0.00      LL0  O  
ATOM   2884  CB  GLN L  90      70.787   6.833  21.347  1.00  0.00      LL0  C  
ATOM   2885  CG  GLN L  90      69.974   7.668  22.345  1.00  0.00      LL0  C  
ATOM   2886  CD  GLN L  90      70.399   7.400  23.776  1.00  0.00      LL0  C  
ATOM   2887  NE2 GLN L  90      69.459   7.687  24.674  1.00  0.00      LL0  N  
ATOM   2888  OE1 GLN L  90      71.497   6.938  24.056  1.00  0.00      LL0  O  
ATOM   2889  H   GLN L  90      68.294   5.376  21.444  1.00  0.00      LL0  H  
ATOM   2890 HE21 GLN L  90      68.612   8.143  24.396  1.00  0.00      LL0  H  
ATOM   2891 HE22 GLN L  90      69.573   7.431  25.638  1.00  0.00      LL0  H  
ATOM   2892  N   TYR L  91      72.030   4.193  22.622  1.00  0.00      LL0  N  
ATOM   2893  CA  TYR L  91      72.344   3.472  23.849  1.00  0.00      LL0  C  
ATOM   2894  C   TYR L  91      73.539   3.939  24.670  1.00  0.00      LL0  C  
ATOM   2895  O   TYR L  91      74.281   3.152  25.250  1.00  0.00      LL0  O  
ATOM   2896  CB  TYR L  91      72.289   1.944  23.644  1.00  0.00      LL0  C  
ATOM   2897  CG  TYR L  91      73.335   1.369  22.710  1.00  0.00      LL0  C  
ATOM   2898  CD1 TYR L  91      72.994   1.084  21.371  1.00  0.00      LL0  C  
ATOM   2899  CD2 TYR L  91      74.612   1.071  23.222  1.00  0.00      LL0  C  
ATOM   2900  CE1 TYR L  91      73.930   0.423  20.555  1.00  0.00      LL0  C  
ATOM   2901  CE2 TYR L  91      75.541   0.402  22.412  1.00  0.00      LL0  C  
ATOM   2902  CZ  TYR L  91      75.182   0.066  21.095  1.00  0.00      LL0  C  
ATOM   2903  OH  TYR L  91      76.085  -0.634  20.322  1.00  0.00      LL0  O  
ATOM   2904  H   TYR L  91      72.691   4.359  21.889  1.00  0.00      LL0  H  
ATOM   2905  HH  TYR L  91      76.726  -1.056  20.898  1.00  0.00      LL0  H  
ATOM   2906  N   GLU L  92      73.676   5.269  24.750  1.00  0.00      LL0  N  
ATOM   2907  CA  GLU L  92      74.546   5.745  25.825  1.00  0.00      LL0  C  
ATOM   2908  C   GLU L  92      73.835   6.517  26.924  1.00  0.00      LL0  C  
ATOM   2909  O   GLU L  92      74.071   6.313  28.107  1.00  0.00      LL0  O  
ATOM   2910  CB  GLU L  92      75.799   6.458  25.301  1.00  0.00      LL0  C  
ATOM   2911  CG  GLU L  92      75.615   7.629  24.327  1.00  0.00      LL0  C  
ATOM   2912  CD  GLU L  92      75.021   8.829  25.018  1.00  0.00      LL0  C  
ATOM   2913  OE1 GLU L  92      75.528   9.255  26.052  1.00  0.00      LL0  O  
ATOM   2914  OE2 GLU L  92      74.017   9.341  24.542  1.00  0.00      LL0  O1-
ATOM   2915  H   GLU L  92      73.086   5.888  24.231  1.00  0.00      LL0  H  
ATOM   2916  N   LYS L  93      72.906   7.382  26.512  1.00  0.00      LL0  N  
ATOM   2917  CA  LYS L  93      72.200   8.121  27.549  1.00  0.00      LL0  C  
ATOM   2918  C   LYS L  93      71.034   7.318  28.082  1.00  0.00      LL0  C  
ATOM   2919  O   LYS L  93      70.260   6.758  27.320  1.00  0.00      LL0  O  
ATOM   2920  CB  LYS L  93      71.716   9.460  26.989  1.00  0.00      LL0  C  
ATOM   2921  CG  LYS L  93      71.845  10.629  27.966  1.00  0.00      LL0  C  
ATOM   2922  CD  LYS L  93      73.275  11.152  28.175  1.00  0.00      LL0  C  
ATOM   2923  CE  LYS L  93      73.786  12.147  27.120  1.00  0.00      LL0  C  
ATOM   2924  NZ  LYS L  93      74.292  11.485  25.913  1.00  0.00      LL0  N1+
ATOM   2925  H   LYS L  93      72.734   7.521  25.535  1.00  0.00      LL0  H  
ATOM   2926  HZ1 LYS L  93      74.474  12.136  25.125  1.00  0.00      LL0  H  
ATOM   2927  HZ2 LYS L  93      75.168  10.953  26.105  1.00  0.00      LL0  H  
ATOM   2928  HZ3 LYS L  93      73.673  10.724  25.561  1.00  0.00      LL0  H  
ATOM   2929  N   LEU L  94      70.908   7.282  29.415  1.00  0.00      LL0  N  
ATOM   2930  CA  LEU L  94      69.607   6.799  29.879  1.00  0.00      LL0  C  
ATOM   2931  C   LEU L  94      68.610   7.942  29.897  1.00  0.00      LL0  C  
ATOM   2932  O   LEU L  94      68.987   9.061  30.222  1.00  0.00      LL0  O  
ATOM   2933  CB  LEU L  94      69.676   6.146  31.263  1.00  0.00      LL0  C  
ATOM   2934  CG  LEU L  94      70.351   4.777  31.291  1.00  0.00      LL0  C  
ATOM   2935  CD1 LEU L  94      70.270   4.144  32.676  1.00  0.00      LL0  C  
ATOM   2936  CD2 LEU L  94      69.754   3.832  30.258  1.00  0.00      LL0  C  
ATOM   2937  H   LEU L  94      71.537   7.791  29.997  1.00  0.00      LL0  H  
ATOM   2938  N   PRO L  95      67.335   7.642  29.543  1.00  0.00      LL0  N  
ATOM   2939  CA  PRO L  95      66.904   6.319  29.066  1.00  0.00      LL0  C  
ATOM   2940  C   PRO L  95      67.346   6.060  27.635  1.00  0.00      LL0  C  
ATOM   2941  O   PRO L  95      67.597   6.989  26.879  1.00  0.00      LL0  O  
ATOM   2942  CB  PRO L  95      65.384   6.430  29.199  1.00  0.00      LL0  C  
ATOM   2943  CG  PRO L  95      65.071   7.902  28.936  1.00  0.00      LL0  C  
ATOM   2944  CD  PRO L  95      66.247   8.615  29.592  1.00  0.00      LL0  C  
ATOM   2945  N   TRP L  96      67.402   4.756  27.291  1.00  0.00      LL0  N  
ATOM   2946  CA  TRP L  96      67.622   4.433  25.877  1.00  0.00      LL0  C  
ATOM   2947  C   TRP L  96      66.472   4.953  25.035  1.00  0.00      LL0  C  
ATOM   2948  O   TRP L  96      65.429   4.321  24.920  1.00  0.00      LL0  O  
ATOM   2949  CB  TRP L  96      67.721   2.922  25.615  1.00  0.00      LL0  C  
ATOM   2950  CG  TRP L  96      68.773   2.170  26.408  1.00  0.00      LL0  C  
ATOM   2951  CD1 TRP L  96      68.678   0.819  26.771  1.00  0.00      LL0  C  
ATOM   2952  CD2 TRP L  96      70.053   2.595  26.930  1.00  0.00      LL0  C  
ATOM   2953  CE2 TRP L  96      70.647   1.459  27.581  1.00  0.00      LL0  C  
ATOM   2954  CE3 TRP L  96      70.745   3.824  26.912  1.00  0.00      LL0  C  
ATOM   2955  NE1 TRP L  96      69.767   0.391  27.456  1.00  0.00      LL0  N  
ATOM   2956  CZ2 TRP L  96      71.911   1.579  28.195  1.00  0.00      LL0  C  
ATOM   2957  CZ3 TRP L  96      72.006   3.928  27.532  1.00  0.00      LL0  C  
ATOM   2958  CH2 TRP L  96      72.589   2.814  28.168  1.00  0.00      LL0  C  
ATOM   2959  H   TRP L  96      67.209   4.034  27.952  1.00  0.00      LL0  H  
ATOM   2960  HE1 TRP L  96      69.897  -0.528  27.791  1.00  0.00      LL0  H  
ATOM   2961  N   THR L  97      66.673   6.152  24.491  1.00  0.00      LL0  N  
ATOM   2962  CA  THR L  97      65.549   6.735  23.780  1.00  0.00      LL0  C  
ATOM   2963  C   THR L  97      65.315   6.057  22.452  1.00  0.00      LL0  C  
ATOM   2964  O   THR L  97      66.205   5.901  21.621  1.00  0.00      LL0  O  
ATOM   2965  CB  THR L  97      65.721   8.249  23.640  1.00  0.00      LL0  C  
ATOM   2966  CG2 THR L  97      65.281   8.971  24.914  1.00  0.00      LL0  C  
ATOM   2967  OG1 THR L  97      67.080   8.590  23.340  1.00  0.00      LL0  O  
ATOM   2968  H   THR L  97      67.530   6.646  24.622  1.00  0.00      LL0  H  
ATOM   2969  HG1 THR L  97      67.014   9.396  22.829  1.00  0.00      LL0  H  
ATOM   2970  N   PHE L  98      64.059   5.624  22.322  1.00  0.00      LL0  N  
ATOM   2971  CA  PHE L  98      63.665   5.083  21.033  1.00  0.00      LL0  C  
ATOM   2972  C   PHE L  98      63.220   6.207  20.128  1.00  0.00      LL0  C  
ATOM   2973  O   PHE L  98      63.088   7.353  20.546  1.00  0.00      LL0  O  
ATOM   2974  CB  PHE L  98      62.576   4.022  21.207  1.00  0.00      LL0  C  
ATOM   2975  CG  PHE L  98      63.140   2.789  21.881  1.00  0.00      LL0  C  
ATOM   2976  CD1 PHE L  98      63.300   2.761  23.285  1.00  0.00      LL0  C  
ATOM   2977  CD2 PHE L  98      63.495   1.677  21.087  1.00  0.00      LL0  C  
ATOM   2978  CE1 PHE L  98      63.830   1.613  23.903  1.00  0.00      LL0  C  
ATOM   2979  CE2 PHE L  98      64.019   0.526  21.705  1.00  0.00      LL0  C  
ATOM   2980  CZ  PHE L  98      64.186   0.506  23.105  1.00  0.00      LL0  C  
ATOM   2981  H   PHE L  98      63.387   5.784  23.043  1.00  0.00      LL0  H  
ATOM   2982  N   GLY L  99      63.021   5.832  18.867  1.00  0.00      LL0  N  
ATOM   2983  CA  GLY L  99      62.673   6.865  17.910  1.00  0.00      LL0  C  
ATOM   2984  C   GLY L  99      61.204   7.198  17.867  1.00  0.00      LL0  C  
ATOM   2985  O   GLY L  99      60.358   6.519  18.438  1.00  0.00      LL0  O  
ATOM   2986  H   GLY L  99      63.157   4.876  18.609  1.00  0.00      LL0  H  
ATOM   2987  N   GLY L 100      60.952   8.286  17.127  1.00  0.00      LL0  N  
ATOM   2988  CA  GLY L 100      59.579   8.759  16.953  1.00  0.00      LL0  C  
ATOM   2989  C   GLY L 100      58.626   7.798  16.254  1.00  0.00      LL0  C  
ATOM   2990  O   GLY L 100      57.416   7.866  16.422  1.00  0.00      LL0  O  
ATOM   2991  H   GLY L 100      61.747   8.790  16.787  1.00  0.00      LL0  H  
ATOM   2992  N   GLY L 101      59.224   6.901  15.456  1.00  0.00      LL0  N  
ATOM   2993  CA  GLY L 101      58.348   5.968  14.761  1.00  0.00      LL0  C  
ATOM   2994  C   GLY L 101      58.116   6.299  13.302  1.00  0.00      LL0  C  
ATOM   2995  O   GLY L 101      57.647   7.363  12.919  1.00  0.00      LL0  O  
ATOM   2996  H   GLY L 101      60.218   6.863  15.361  1.00  0.00      LL0  H  
ATOM   2997  N   THR L 102      58.459   5.295  12.497  1.00  0.00      LL0  N  
ATOM   2998  CA  THR L 102      58.130   5.379  11.083  1.00  0.00      LL0  C  
ATOM   2999  C   THR L 102      57.091   4.340  10.723  1.00  0.00      LL0  C  
ATOM   3000  O   THR L 102      57.386   3.154  10.635  1.00  0.00      LL0  O  
ATOM   3001  CB  THR L 102      59.393   5.188  10.243  1.00  0.00      LL0  C  
ATOM   3002  CG2 THR L 102      59.122   5.251   8.739  1.00  0.00      LL0  C  
ATOM   3003  OG1 THR L 102      60.384   6.151  10.616  1.00  0.00      LL0  O  
ATOM   3004  H   THR L 102      58.884   4.480  12.885  1.00  0.00      LL0  H  
ATOM   3005  HG1 THR L 102      60.108   6.972  10.208  1.00  0.00      LL0  H  
ATOM   3006  N   LYS L 103      55.860   4.822  10.526  1.00  0.00      LL0  N  
ATOM   3007  CA  LYS L 103      54.896   3.907   9.927  1.00  0.00      LL0  C  
ATOM   3008  C   LYS L 103      55.088   3.884   8.426  1.00  0.00      LL0  C  
ATOM   3009  O   LYS L 103      55.015   4.911   7.759  1.00  0.00      LL0  O  
ATOM   3010  CB  LYS L 103      53.459   4.312  10.281  1.00  0.00      LL0  C  
ATOM   3011  CG  LYS L 103      52.394   3.421   9.623  1.00  0.00      LL0  C  
ATOM   3012  CD  LYS L 103      50.960   3.908   9.841  1.00  0.00      LL0  C  
ATOM   3013  CE  LYS L 103      50.451   3.728  11.273  1.00  0.00      LL0  C  
ATOM   3014  NZ  LYS L 103      50.310   2.299  11.568  1.00  0.00      LL0  N1+
ATOM   3015  H   LYS L 103      55.733   5.815  10.519  1.00  0.00      LL0  H  
ATOM   3016  HZ1 LYS L 103      49.671   2.147  12.379  1.00  0.00      LL0  H  
ATOM   3017  HZ2 LYS L 103      49.778   1.828  10.804  1.00  0.00      LL0  H  
ATOM   3018  HZ3 LYS L 103      51.203   1.800  11.722  1.00  0.00      LL0  H  
ATOM   3019  N   LEU L 104      55.323   2.664   7.929  1.00  0.00      LL0  N  
ATOM   3020  CA  LEU L 104      55.309   2.541   6.476  1.00  0.00      LL0  C  
ATOM   3021  C   LEU L 104      53.905   2.451   5.917  1.00  0.00      LL0  C  
ATOM   3022  O   LEU L 104      53.303   1.387   5.873  1.00  0.00      LL0  O  
ATOM   3023  CB  LEU L 104      56.140   1.344   6.018  1.00  0.00      LL0  C  
ATOM   3024  CG  LEU L 104      57.602   1.417   6.456  1.00  0.00      LL0  C  
ATOM   3025  CD1 LEU L 104      58.385   0.212   5.942  1.00  0.00      LL0  C  
ATOM   3026  CD2 LEU L 104      58.268   2.732   6.053  1.00  0.00      LL0  C  
ATOM   3027  H   LEU L 104      55.429   1.866   8.524  1.00  0.00      LL0  H  
ATOM   3028  N   GLU L 105      53.412   3.622   5.495  1.00  0.00      LL0  N  
ATOM   3029  CA  GLU L 105      52.150   3.601   4.758  1.00  0.00      LL0  C  
ATOM   3030  C   GLU L 105      52.381   3.055   3.362  1.00  0.00      LL0  C  
ATOM   3031  O   GLU L 105      53.101   3.641   2.564  1.00  0.00      LL0  O  
ATOM   3032  CB  GLU L 105      51.527   5.005   4.699  1.00  0.00      LL0  C  
ATOM   3033  CG  GLU L 105      50.249   5.069   3.848  1.00  0.00      LL0  C  
ATOM   3034  CD  GLU L 105      49.675   6.476   3.789  1.00  0.00      LL0  C  
ATOM   3035  OE1 GLU L 105      50.334   7.376   3.278  1.00  0.00      LL0  O  
ATOM   3036  OE2 GLU L 105      48.545   6.670   4.222  1.00  0.00      LL0  O1-
ATOM   3037  H   GLU L 105      54.015   4.421   5.524  1.00  0.00      LL0  H  
ATOM   3038  N   VAL L 106      51.756   1.907   3.095  1.00  0.00      LL0  N  
ATOM   3039  CA  VAL L 106      51.882   1.349   1.750  1.00  0.00      LL0  C  
ATOM   3040  C   VAL L 106      51.294   2.275   0.697  1.00  0.00      LL0  C  
ATOM   3041  O   VAL L 106      50.086   2.488   0.652  1.00  0.00      LL0  O  
ATOM   3042  CB  VAL L 106      51.231  -0.042   1.668  1.00  0.00      LL0  C  
ATOM   3043  CG1 VAL L 106      51.507  -0.717   0.320  1.00  0.00      LL0  C  
ATOM   3044  CG2 VAL L 106      51.664  -0.933   2.834  1.00  0.00      LL0  C  
ATOM   3045  H   VAL L 106      51.188   1.500   3.812  1.00  0.00      LL0  H  
ATOM   3046  N   LYS L 107      52.200   2.804  -0.148  1.00  0.00      LL0  N  
ATOM   3047  CA  LYS L 107      51.717   3.619  -1.266  1.00  0.00      LL0  C  
ATOM   3048  C   LYS L 107      50.774   2.845  -2.160  1.00  0.00      LL0  C  
ATOM   3049  O   LYS L 107      51.055   1.730  -2.586  1.00  0.00      LL0  O  
ATOM   3050  CB  LYS L 107      52.816   4.136  -2.202  1.00  0.00      LL0  C  
ATOM   3051  CG  LYS L 107      53.892   5.085  -1.674  1.00  0.00      LL0  C  
ATOM   3052  CD  LYS L 107      54.736   5.619  -2.845  1.00  0.00      LL0  C  
ATOM   3053  CE  LYS L 107      56.116   6.195  -2.489  1.00  0.00      LL0  C  
ATOM   3054  NZ  LYS L 107      56.895   5.161  -1.802  1.00  0.00      LL0  N1+
ATOM   3055  H   LYS L 107      53.162   2.615   0.050  1.00  0.00      LL0  H  
ATOM   3056  HZ1 LYS L 107      56.811   5.257  -0.769  1.00  0.00      LL0  H  
ATOM   3057  HZ2 LYS L 107      56.568   4.220  -2.096  1.00  0.00      LL0  H  
ATOM   3058  HZ3 LYS L 107      57.925   5.144  -1.999  1.00  0.00      LL0  H  
ATOM   3059  N   ARG L 108      49.663   3.517  -2.450  1.00  0.00      LL0  N  
ATOM   3060  CA  ARG L 108      48.754   3.013  -3.469  1.00  0.00      LL0  C  
ATOM   3061  C   ARG L 108      48.078   4.198  -4.118  1.00  0.00      LL0  C  
ATOM   3062  O   ARG L 108      48.276   5.334  -3.708  1.00  0.00      LL0  O  
ATOM   3063  CB  ARG L 108      47.726   2.036  -2.884  1.00  0.00      LL0  C  
ATOM   3064  CG  ARG L 108      47.179   2.439  -1.514  1.00  0.00      LL0  C  
ATOM   3065  CD  ARG L 108      45.795   1.853  -1.254  1.00  0.00      LL0  C  
ATOM   3066  NE  ARG L 108      44.827   2.457  -2.165  1.00  0.00      LL0  N  
ATOM   3067  CZ  ARG L 108      43.685   1.843  -2.522  1.00  0.00      LL0  C  
ATOM   3068  NH1 ARG L 108      43.414   0.638  -2.051  1.00  0.00      LL0  N1+
ATOM   3069  NH2 ARG L 108      42.836   2.455  -3.342  1.00  0.00      LL0  N  
ATOM   3070  H   ARG L 108      49.478   4.398  -2.009  1.00  0.00      LL0  H  
ATOM   3071  HE  ARG L 108      45.013   3.387  -2.486  1.00  0.00      LL0  H  
ATOM   3072 HH11 ARG L 108      42.550   0.129  -2.196  1.00  0.00      LL0  H  
ATOM   3073 HH12 ARG L 108      44.070   0.145  -1.474  1.00  0.00      LL0  H  
ATOM   3074 HH21 ARG L 108      41.977   2.012  -3.595  1.00  0.00      LL0  H  
ATOM   3075 HH22 ARG L 108      43.035   3.369  -3.723  1.00  0.00      LL0  H  
ATOM   3076  N   ALA L 109      47.271   3.898  -5.144  1.00  0.00      LL0  N  
ATOM   3077  CA  ALA L 109      46.481   5.001  -5.686  1.00  0.00      LL0  C  
ATOM   3078  C   ALA L 109      45.349   5.361  -4.744  1.00  0.00      LL0  C  
ATOM   3079  O   ALA L 109      45.013   4.599  -3.844  1.00  0.00      LL0  O  
ATOM   3080  CB  ALA L 109      45.900   4.624  -7.050  1.00  0.00      LL0  C  
ATOM   3081  H   ALA L 109      47.107   2.950  -5.405  1.00  0.00      LL0  H  
ATOM   3082  N   ASP L 110      44.773   6.538  -5.000  1.00  0.00      LL0  N  
ATOM   3083  CA  ASP L 110      43.644   7.037  -4.214  1.00  0.00      LL0  C  
ATOM   3084  C   ASP L 110      42.520   6.046  -3.951  1.00  0.00      LL0  C  
ATOM   3085  O   ASP L 110      42.445   4.950  -4.505  1.00  0.00      LL0  O  
ATOM   3086  CB  ASP L 110      43.053   8.263  -4.910  1.00  0.00      LL0  C  
ATOM   3087  CG  ASP L 110      43.980   9.457  -4.836  1.00  0.00      LL0  C  
ATOM   3088  OD1 ASP L 110      45.095   9.401  -5.353  1.00  0.00      LL0  O  
ATOM   3089  OD2 ASP L 110      43.586  10.474  -4.275  1.00  0.00      LL0  O1-
ATOM   3090  H   ASP L 110      45.177   7.174  -5.660  1.00  0.00      LL0  H  
ATOM   3091  N   ALA L 111      41.612   6.506  -3.086  1.00  0.00      LL0  N  
ATOM   3092  CA  ALA L 111      40.325   5.828  -2.994  1.00  0.00      LL0  C  
ATOM   3093  C   ALA L 111      39.276   6.801  -2.525  1.00  0.00      LL0  C  
ATOM   3094  O   ALA L 111      39.561   7.734  -1.781  1.00  0.00      LL0  O  
ATOM   3095  CB  ALA L 111      40.372   4.648  -2.026  1.00  0.00      LL0  C  
ATOM   3096  H   ALA L 111      41.798   7.343  -2.561  1.00  0.00      LL0  H  
ATOM   3097  N   ALA L 112      38.060   6.574  -3.030  1.00  0.00      LL0  N  
ATOM   3098  CA  ALA L 112      36.980   7.455  -2.605  1.00  0.00      LL0  C  
ATOM   3099  C   ALA L 112      36.253   6.850  -1.425  1.00  0.00      LL0  C  
ATOM   3100  O   ALA L 112      35.739   5.741  -1.498  1.00  0.00      LL0  O  
ATOM   3101  CB  ALA L 112      35.991   7.684  -3.749  1.00  0.00      LL0  C  
ATOM   3102  H   ALA L 112      37.862   5.731  -3.527  1.00  0.00      LL0  H  
ATOM   3103  N   PRO L 113      36.242   7.615  -0.313  1.00  0.00      LL0  N  
ATOM   3104  CA  PRO L 113      35.614   7.087   0.896  1.00  0.00      LL0  C  
ATOM   3105  C   PRO L 113      34.125   6.845   0.730  1.00  0.00      LL0  C  
ATOM   3106  O   PRO L 113      33.348   7.720   0.362  1.00  0.00      LL0  O  
ATOM   3107  CB  PRO L 113      35.952   8.155   1.942  1.00  0.00      LL0  C  
ATOM   3108  CG  PRO L 113      36.180   9.448   1.157  1.00  0.00      LL0  C  
ATOM   3109  CD  PRO L 113      36.799   8.954  -0.143  1.00  0.00      LL0  C  
ATOM   3110  N   THR L 114      33.755   5.606   1.059  1.00  0.00      LL0  N  
ATOM   3111  CA  THR L 114      32.339   5.322   1.247  1.00  0.00      LL0  C  
ATOM   3112  C   THR L 114      31.823   5.973   2.523  1.00  0.00      LL0  C  
ATOM   3113  O   THR L 114      31.827   5.403   3.607  1.00  0.00      LL0  O  
ATOM   3114  CB  THR L 114      32.123   3.805   1.232  1.00  0.00      LL0  C  
ATOM   3115  CG2 THR L 114      30.643   3.412   1.315  1.00  0.00      LL0  C  
ATOM   3116  OG1 THR L 114      32.709   3.252   0.047  1.00  0.00      LL0  O  
ATOM   3117  H   THR L 114      34.466   4.960   1.335  1.00  0.00      LL0  H  
ATOM   3118  HG1 THR L 114      33.624   3.511   0.035  1.00  0.00      LL0  H  
ATOM   3119  N   VAL L 115      31.408   7.230   2.326  1.00  0.00      LL0  N  
ATOM   3120  CA  VAL L 115      30.868   8.005   3.438  1.00  0.00      LL0  C  
ATOM   3121  C   VAL L 115      29.372   7.806   3.554  1.00  0.00      LL0  C  
ATOM   3122  O   VAL L 115      28.612   8.179   2.663  1.00  0.00      LL0  O  
ATOM   3123  CB  VAL L 115      31.180   9.497   3.239  1.00  0.00      LL0  C  
ATOM   3124  CG1 VAL L 115      30.722  10.351   4.422  1.00  0.00      LL0  C  
ATOM   3125  CG2 VAL L 115      32.659   9.722   2.941  1.00  0.00      LL0  C  
ATOM   3126  H   VAL L 115      31.510   7.621   1.409  1.00  0.00      LL0  H  
ATOM   3127  N   SER L 116      28.965   7.227   4.683  1.00  0.00      LL0  N  
ATOM   3128  CA  SER L 116      27.536   7.185   4.956  1.00  0.00      LL0  C  
ATOM   3129  C   SER L 116      27.212   7.537   6.389  1.00  0.00      LL0  C  
ATOM   3130  O   SER L 116      28.049   7.443   7.276  1.00  0.00      LL0  O  
ATOM   3131  CB  SER L 116      26.935   5.849   4.516  1.00  0.00      LL0  C  
ATOM   3132  OG  SER L 116      26.895   5.820   3.078  1.00  0.00      LL0  O  
ATOM   3133  H   SER L 116      29.637   6.907   5.358  1.00  0.00      LL0  H  
ATOM   3134  HG  SER L 116      27.330   5.002   2.843  1.00  0.00      LL0  H  
ATOM   3135  N   ILE L 117      25.968   7.996   6.558  1.00  0.00      LL0  N  
ATOM   3136  CA  ILE L 117      25.611   8.467   7.887  1.00  0.00      LL0  C  
ATOM   3137  C   ILE L 117      24.586   7.542   8.523  1.00  0.00      LL0  C  
ATOM   3138  O   ILE L 117      23.774   6.908   7.853  1.00  0.00      LL0  O  
ATOM   3139  CB  ILE L 117      25.191   9.948   7.807  1.00  0.00      LL0  C  
ATOM   3140  CG1 ILE L 117      25.102  10.611   9.180  1.00  0.00      LL0  C  
ATOM   3141  CG2 ILE L 117      23.936  10.154   6.961  1.00  0.00      LL0  C  
ATOM   3142  CD1 ILE L 117      24.800  12.105   9.079  1.00  0.00      LL0  C  
ATOM   3143  H   ILE L 117      25.259   7.942   5.858  1.00  0.00      LL0  H  
ATOM   3144  N   PHE L 118      24.734   7.436   9.844  1.00  0.00      LL0  N  
ATOM   3145  CA  PHE L 118      24.056   6.393  10.599  1.00  0.00      LL0  C  
ATOM   3146  C   PHE L 118      23.345   6.997  11.793  1.00  0.00      LL0  C  
ATOM   3147  O   PHE L 118      23.942   7.276  12.828  1.00  0.00      LL0  O  
ATOM   3148  CB  PHE L 118      25.066   5.348  11.099  1.00  0.00      LL0  C  
ATOM   3149  CG  PHE L 118      25.729   4.572   9.980  1.00  0.00      LL0  C  
ATOM   3150  CD1 PHE L 118      26.678   5.192   9.137  1.00  0.00      LL0  C  
ATOM   3151  CD2 PHE L 118      25.391   3.214   9.808  1.00  0.00      LL0  C  
ATOM   3152  CE1 PHE L 118      27.265   4.459   8.089  1.00  0.00      LL0  C  
ATOM   3153  CE2 PHE L 118      25.990   2.474   8.772  1.00  0.00      LL0  C  
ATOM   3154  CZ  PHE L 118      26.909   3.108   7.911  1.00  0.00      LL0  C  
ATOM   3155  H   PHE L 118      25.426   7.992  10.305  1.00  0.00      LL0  H  
ATOM   3156  N   PRO L 119      22.022   7.202  11.611  1.00  0.00      LL0  N  
ATOM   3157  CA  PRO L 119      21.185   7.606  12.742  1.00  0.00      LL0  C  
ATOM   3158  C   PRO L 119      21.188   6.547  13.837  1.00  0.00      LL0  C  
ATOM   3159  O   PRO L 119      21.152   5.350  13.558  1.00  0.00      LL0  O  
ATOM   3160  CB  PRO L 119      19.798   7.759  12.102  1.00  0.00      LL0  C  
ATOM   3161  CG  PRO L 119      20.020   7.885  10.597  1.00  0.00      LL0  C  
ATOM   3162  CD  PRO L 119      21.276   7.061  10.369  1.00  0.00      LL0  C  
ATOM   3163  N   PRO L 120      21.209   7.029  15.101  1.00  0.00      LL0  N  
ATOM   3164  CA  PRO L 120      21.111   6.129  16.258  1.00  0.00      LL0  C  
ATOM   3165  C   PRO L 120      19.960   5.140  16.169  1.00  0.00      LL0  C  
ATOM   3166  O   PRO L 120      19.034   5.288  15.373  1.00  0.00      LL0  O  
ATOM   3167  CB  PRO L 120      20.926   7.106  17.423  1.00  0.00      LL0  C  
ATOM   3168  CG  PRO L 120      21.610   8.392  16.976  1.00  0.00      LL0  C  
ATOM   3169  CD  PRO L 120      21.318   8.430  15.485  1.00  0.00      LL0  C  
ATOM   3170  N   SER L 121      20.041   4.127  17.030  1.00  0.00      LL0  N  
ATOM   3171  CA  SER L 121      18.835   3.331  17.184  1.00  0.00      LL0  C  
ATOM   3172  C   SER L 121      17.997   3.883  18.318  1.00  0.00      LL0  C  
ATOM   3173  O   SER L 121      18.491   4.594  19.191  1.00  0.00      LL0  O  
ATOM   3174  CB  SER L 121      19.231   1.881  17.429  1.00  0.00      LL0  C  
ATOM   3175  OG  SER L 121      20.305   1.834  18.382  1.00  0.00      LL0  O  
ATOM   3176  H   SER L 121      20.791   3.983  17.674  1.00  0.00      LL0  H  
ATOM   3177  HG  SER L 121      20.240   0.975  18.788  1.00  0.00      LL0  H  
ATOM   3178  N   SER L 122      16.714   3.518  18.294  1.00  0.00      LL0  N  
ATOM   3179  CA  SER L 122      15.817   3.969  19.361  1.00  0.00      LL0  C  
ATOM   3180  C   SER L 122      16.310   3.663  20.768  1.00  0.00      LL0  C  
ATOM   3181  O   SER L 122      16.293   4.503  21.659  1.00  0.00      LL0  O  
ATOM   3182  CB  SER L 122      14.417   3.407  19.122  1.00  0.00      LL0  C  
ATOM   3183  OG  SER L 122      14.525   2.155  18.436  1.00  0.00      LL0  O  
ATOM   3184  H   SER L 122      16.367   3.017  17.496  1.00  0.00      LL0  H  
ATOM   3185  HG  SER L 122      14.616   2.376  17.507  1.00  0.00      LL0  H  
ATOM   3186  N   GLU L 123      16.828   2.430  20.911  1.00  0.00      LL0  N  
ATOM   3187  CA  GLU L 123      17.424   2.037  22.193  1.00  0.00      LL0  C  
ATOM   3188  C   GLU L 123      18.483   2.981  22.764  1.00  0.00      LL0  C  
ATOM   3189  O   GLU L 123      18.632   3.136  23.973  1.00  0.00      LL0  O  
ATOM   3190  CB  GLU L 123      17.940   0.594  22.124  1.00  0.00      LL0  C  
ATOM   3191  CG  GLU L 123      18.995   0.387  21.036  1.00  0.00      LL0  C  
ATOM   3192  CD  GLU L 123      19.511  -1.035  21.034  1.00  0.00      LL0  C  
ATOM   3193  OE1 GLU L 123      20.316  -1.388  21.891  1.00  0.00      LL0  O  
ATOM   3194  OE2 GLU L 123      19.147  -1.797  20.145  1.00  0.00      LL0  O1-
ATOM   3195  H   GLU L 123      16.724   1.789  20.150  1.00  0.00      LL0  H  
ATOM   3196  N   GLN L 124      19.204   3.650  21.847  1.00  0.00      LL0  N  
ATOM   3197  CA  GLN L 124      20.158   4.632  22.354  1.00  0.00      LL0  C  
ATOM   3198  C   GLN L 124      19.496   5.834  23.007  1.00  0.00      LL0  C  
ATOM   3199  O   GLN L 124      19.897   6.302  24.068  1.00  0.00      LL0  O  
ATOM   3200  CB  GLN L 124      21.147   5.047  21.271  1.00  0.00      LL0  C  
ATOM   3201  CG  GLN L 124      22.396   5.639  21.916  1.00  0.00      LL0  C  
ATOM   3202  CD  GLN L 124      23.393   6.044  20.861  1.00  0.00      LL0  C  
ATOM   3203  NE2 GLN L 124      24.656   5.891  21.256  1.00  0.00      LL0  N  
ATOM   3204  OE1 GLN L 124      23.066   6.522  19.785  1.00  0.00      LL0  O  
ATOM   3205  H   GLN L 124      19.016   3.562  20.867  1.00  0.00      LL0  H  
ATOM   3206 HE21 GLN L 124      24.860   5.392  22.094  1.00  0.00      LL0  H  
ATOM   3207 HE22 GLN L 124      25.390   6.289  20.702  1.00  0.00      LL0  H  
ATOM   3208  N   LEU L 125      18.403   6.257  22.357  1.00  0.00      LL0  N  
ATOM   3209  CA  LEU L 125      17.591   7.306  22.972  1.00  0.00      LL0  C  
ATOM   3210  C   LEU L 125      17.027   6.898  24.324  1.00  0.00      LL0  C  
ATOM   3211  O   LEU L 125      17.045   7.652  25.287  1.00  0.00      LL0  O  
ATOM   3212  CB  LEU L 125      16.483   7.758  22.019  1.00  0.00      LL0  C  
ATOM   3213  CG  LEU L 125      17.018   8.239  20.668  1.00  0.00      LL0  C  
ATOM   3214  CD1 LEU L 125      15.885   8.532  19.685  1.00  0.00      LL0  C  
ATOM   3215  CD2 LEU L 125      17.976   9.423  20.814  1.00  0.00      LL0  C  
ATOM   3216  H   LEU L 125      18.098   5.782  21.530  1.00  0.00      LL0  H  
ATOM   3217  N   THR L 126      16.606   5.625  24.381  1.00  0.00      LL0  N  
ATOM   3218  CA  THR L 126      16.257   5.036  25.676  1.00  0.00      LL0  C  
ATOM   3219  C   THR L 126      17.379   5.063  26.715  1.00  0.00      LL0  C  
ATOM   3220  O   THR L 126      17.164   5.208  27.910  1.00  0.00      LL0  O  
ATOM   3221  CB  THR L 126      15.753   3.610  25.446  1.00  0.00      LL0  C  
ATOM   3222  CG2 THR L 126      14.940   3.070  26.626  1.00  0.00      LL0  C  
ATOM   3223  OG1 THR L 126      14.986   3.559  24.235  1.00  0.00      LL0  O  
ATOM   3224  H   THR L 126      16.450   5.090  23.547  1.00  0.00      LL0  H  
ATOM   3225  HG1 THR L 126      14.698   2.661  24.133  1.00  0.00      LL0  H  
ATOM   3226  N   SER L 127      18.608   4.955  26.190  1.00  0.00      LL0  N  
ATOM   3227  CA  SER L 127      19.777   5.092  27.060  1.00  0.00      LL0  C  
ATOM   3228  C   SER L 127      20.159   6.530  27.418  1.00  0.00      LL0  C  
ATOM   3229  O   SER L 127      21.219   6.789  27.974  1.00  0.00      LL0  O  
ATOM   3230  CB  SER L 127      20.988   4.407  26.423  1.00  0.00      LL0  C  
ATOM   3231  OG  SER L 127      20.663   3.098  25.920  1.00  0.00      LL0  O  
ATOM   3232  H   SER L 127      18.718   4.878  25.200  1.00  0.00      LL0  H  
ATOM   3233  HG  SER L 127      19.852   3.174  25.421  1.00  0.00      LL0  H  
ATOM   3234  N   GLY L 128      19.276   7.474  27.053  1.00  0.00      LL0  N  
ATOM   3235  CA  GLY L 128      19.575   8.873  27.351  1.00  0.00      LL0  C  
ATOM   3236  C   GLY L 128      20.576   9.541  26.418  1.00  0.00      LL0  C  
ATOM   3237  O   GLY L 128      20.937  10.704  26.576  1.00  0.00      LL0  O  
ATOM   3238  H   GLY L 128      18.437   7.242  26.563  1.00  0.00      LL0  H  
ATOM   3239  N   GLY L 129      21.027   8.770  25.424  1.00  0.00      LL0  N  
ATOM   3240  CA  GLY L 129      22.115   9.324  24.635  1.00  0.00      LL0  C  
ATOM   3241  C   GLY L 129      21.850   9.195  23.160  1.00  0.00      LL0  C  
ATOM   3242  O   GLY L 129      20.911   8.544  22.724  1.00  0.00      LL0  O  
ATOM   3243  H   GLY L 129      20.621   7.884  25.188  1.00  0.00      LL0  H  
ATOM   3244  N   ALA L 130      22.745   9.827  22.405  1.00  0.00      LL0  N  
ATOM   3245  CA  ALA L 130      22.701   9.569  20.976  1.00  0.00      LL0  C  
ATOM   3246  C   ALA L 130      24.106   9.598  20.436  1.00  0.00      LL0  C  
ATOM   3247  O   ALA L 130      25.008  10.190  21.019  1.00  0.00      LL0  O  
ATOM   3248  CB  ALA L 130      21.845  10.609  20.253  1.00  0.00      LL0  C  
ATOM   3249  H   ALA L 130      23.463  10.419  22.780  1.00  0.00      LL0  H  
ATOM   3250  N   SER L 131      24.272   8.930  19.303  1.00  0.00      LL0  N  
ATOM   3251  CA  SER L 131      25.538   9.054  18.603  1.00  0.00      LL0  C  
ATOM   3252  C   SER L 131      25.308   8.888  17.126  1.00  0.00      LL0  C  
ATOM   3253  O   SER L 131      25.124   7.787  16.626  1.00  0.00      LL0  O  
ATOM   3254  CB  SER L 131      26.563   8.034  19.106  1.00  0.00      LL0  C  
ATOM   3255  OG  SER L 131      26.568   7.999  20.546  1.00  0.00      LL0  O  
ATOM   3256  H   SER L 131      23.582   8.270  18.994  1.00  0.00      LL0  H  
ATOM   3257  HG  SER L 131      26.370   8.896  20.811  1.00  0.00      LL0  H  
ATOM   3258  N   VAL L 132      25.280  10.037  16.444  1.00  0.00      LL0  N  
ATOM   3259  CA  VAL L 132      25.149   9.873  15.003  1.00  0.00      LL0  C  
ATOM   3260  C   VAL L 132      26.518   9.582  14.434  1.00  0.00      LL0  C  
ATOM   3261  O   VAL L 132      27.468  10.322  14.658  1.00  0.00      LL0  O  
ATOM   3262  CB  VAL L 132      24.518  11.097  14.333  1.00  0.00      LL0  C  
ATOM   3263  CG1 VAL L 132      24.079  10.742  12.914  1.00  0.00      LL0  C  
ATOM   3264  CG2 VAL L 132      23.337  11.652  15.127  1.00  0.00      LL0  C  
ATOM   3265  H   VAL L 132      25.616  10.879  16.871  1.00  0.00      LL0  H  
ATOM   3266  N   VAL L 133      26.600   8.443  13.751  1.00  0.00      LL0  N  
ATOM   3267  CA  VAL L 133      27.939   8.091  13.303  1.00  0.00      LL0  C  
ATOM   3268  C   VAL L 133      28.045   8.200  11.799  1.00  0.00      LL0  C  
ATOM   3269  O   VAL L 133      27.149   7.825  11.058  1.00  0.00      LL0  O  
ATOM   3270  CB  VAL L 133      28.328   6.697  13.822  1.00  0.00      LL0  C  
ATOM   3271  CG1 VAL L 133      29.767   6.318  13.467  1.00  0.00      LL0  C  
ATOM   3272  CG2 VAL L 133      28.123   6.610  15.336  1.00  0.00      LL0  C  
ATOM   3273  H   VAL L 133      25.789   7.889  13.546  1.00  0.00      LL0  H  
ATOM   3274  N   CYS L 134      29.176   8.747  11.372  1.00  0.00      LL0  N  
ATOM   3275  CA  CYS L 134      29.475   8.682   9.952  1.00  0.00      LL0  C  
ATOM   3276  C   CYS L 134      30.535   7.626   9.771  1.00  0.00      LL0  C  
ATOM   3277  O   CYS L 134      31.604   7.713  10.363  1.00  0.00      LL0  O  
ATOM   3278  CB  CYS L 134      29.968  10.051   9.493  1.00  0.00      LL0  C  
ATOM   3279  SG  CYS L 134      30.006  10.352   7.713  1.00  0.00      LL0  S  
ATOM   3280  H   CYS L 134      29.856   9.061  12.033  1.00  0.00      LL0  H  
ATOM   3281  N   PHE L 135      30.200   6.613   8.970  1.00  0.00      LL0  N  
ATOM   3282  CA  PHE L 135      31.300   5.733   8.605  1.00  0.00      LL0  C  
ATOM   3283  C   PHE L 135      31.902   6.188   7.308  1.00  0.00      LL0  C  
ATOM   3284  O   PHE L 135      31.208   6.510   6.350  1.00  0.00      LL0  O  
ATOM   3285  CB  PHE L 135      30.880   4.264   8.528  1.00  0.00      LL0  C  
ATOM   3286  CG  PHE L 135      30.623   3.722   9.915  1.00  0.00      LL0  C  
ATOM   3287  CD1 PHE L 135      31.613   3.847  10.914  1.00  0.00      LL0  C  
ATOM   3288  CD2 PHE L 135      29.392   3.092  10.190  1.00  0.00      LL0  C  
ATOM   3289  CE1 PHE L 135      31.365   3.335  12.200  1.00  0.00      LL0  C  
ATOM   3290  CE2 PHE L 135      29.142   2.583  11.477  1.00  0.00      LL0  C  
ATOM   3291  CZ  PHE L 135      30.133   2.705  12.470  1.00  0.00      LL0  C  
ATOM   3292  H   PHE L 135      29.337   6.633   8.464  1.00  0.00      LL0  H  
ATOM   3293  N   LEU L 136      33.229   6.242   7.348  1.00  0.00      LL0  N  
ATOM   3294  CA  LEU L 136      33.946   6.679   6.163  1.00  0.00      LL0  C  
ATOM   3295  C   LEU L 136      34.924   5.602   5.794  1.00  0.00      LL0  C  
ATOM   3296  O   LEU L 136      36.070   5.582   6.230  1.00  0.00      LL0  O  
ATOM   3297  CB  LEU L 136      34.673   8.003   6.397  1.00  0.00      LL0  C  
ATOM   3298  CG  LEU L 136      33.773   9.151   6.857  1.00  0.00      LL0  C  
ATOM   3299  CD1 LEU L 136      33.704   9.292   8.377  1.00  0.00      LL0  C  
ATOM   3300  CD2 LEU L 136      34.205  10.459   6.217  1.00  0.00      LL0  C  
ATOM   3301  H   LEU L 136      33.717   5.965   8.178  1.00  0.00      LL0  H  
ATOM   3302  N   ASN L 137      34.401   4.665   5.008  1.00  0.00      LL0  N  
ATOM   3303  CA  ASN L 137      35.266   3.512   4.803  1.00  0.00      LL0  C  
ATOM   3304  C   ASN L 137      36.069   3.623   3.534  1.00  0.00      LL0  C  
ATOM   3305  O   ASN L 137      35.644   4.237   2.564  1.00  0.00      LL0  O  
ATOM   3306  CB  ASN L 137      34.472   2.204   4.880  1.00  0.00      LL0  C  
ATOM   3307  CG  ASN L 137      34.120   1.903   6.328  1.00  0.00      LL0  C  
ATOM   3308  ND2 ASN L 137      33.670   0.662   6.530  1.00  0.00      LL0  N  
ATOM   3309  OD1 ASN L 137      34.241   2.731   7.222  1.00  0.00      LL0  O  
ATOM   3310  H   ASN L 137      33.487   4.764   4.609  1.00  0.00      LL0  H  
ATOM   3311 HD21 ASN L 137      33.594  -0.000   5.788  1.00  0.00      LL0  H  
ATOM   3312 HD22 ASN L 137      33.411   0.399   7.463  1.00  0.00      LL0  H  
ATOM   3313  N   ASN L 138      37.254   3.006   3.591  1.00  0.00      LL0  N  
ATOM   3314  CA  ASN L 138      38.081   2.804   2.398  1.00  0.00      LL0  C  
ATOM   3315  C   ASN L 138      38.528   4.060   1.672  1.00  0.00      LL0  C  
ATOM   3316  O   ASN L 138      38.392   4.220   0.466  1.00  0.00      LL0  O  
ATOM   3317  CB  ASN L 138      37.462   1.794   1.418  1.00  0.00      LL0  C  
ATOM   3318  CG  ASN L 138      37.080   0.524   2.151  1.00  0.00      LL0  C  
ATOM   3319  ND2 ASN L 138      38.115  -0.233   2.522  1.00  0.00      LL0  N  
ATOM   3320  OD1 ASN L 138      35.911   0.261   2.410  1.00  0.00      LL0  O  
ATOM   3321  H   ASN L 138      37.540   2.608   4.464  1.00  0.00      LL0  H  
ATOM   3322 HD21 ASN L 138      39.064  -0.012   2.282  1.00  0.00      LL0  H  
ATOM   3323 HD22 ASN L 138      37.931  -1.043   3.079  1.00  0.00      LL0  H  
ATOM   3324  N   PHE L 139      39.113   4.957   2.471  1.00  0.00      LL0  N  
ATOM   3325  CA  PHE L 139      39.801   6.068   1.823  1.00  0.00      LL0  C  
ATOM   3326  C   PHE L 139      41.295   5.843   1.731  1.00  0.00      LL0  C  
ATOM   3327  O   PHE L 139      41.911   5.207   2.577  1.00  0.00      LL0  O  
ATOM   3328  CB  PHE L 139      39.484   7.410   2.498  1.00  0.00      LL0  C  
ATOM   3329  CG  PHE L 139      39.663   7.371   3.999  1.00  0.00      LL0  C  
ATOM   3330  CD1 PHE L 139      40.936   7.607   4.560  1.00  0.00      LL0  C  
ATOM   3331  CD2 PHE L 139      38.544   7.110   4.817  1.00  0.00      LL0  C  
ATOM   3332  CE1 PHE L 139      41.096   7.573   5.957  1.00  0.00      LL0  C  
ATOM   3333  CE2 PHE L 139      38.704   7.075   6.214  1.00  0.00      LL0  C  
ATOM   3334  CZ  PHE L 139      39.979   7.300   6.771  1.00  0.00      LL0  C  
ATOM   3335  H   PHE L 139      39.224   4.759   3.446  1.00  0.00      LL0  H  
ATOM   3336  N   TYR L 140      41.851   6.392   0.651  1.00  0.00      LL0  N  
ATOM   3337  CA  TYR L 140      43.303   6.512   0.601  1.00  0.00      LL0  C  
ATOM   3338  C   TYR L 140      43.593   7.845  -0.046  1.00  0.00      LL0  C  
ATOM   3339  O   TYR L 140      42.966   8.157  -1.054  1.00  0.00      LL0  O  
ATOM   3340  CB  TYR L 140      43.966   5.355  -0.171  1.00  0.00      LL0  C  
ATOM   3341  CG  TYR L 140      45.472   5.427  -0.012  1.00  0.00      LL0  C  
ATOM   3342  CD1 TYR L 140      46.238   6.032  -1.030  1.00  0.00      LL0  C  
ATOM   3343  CD2 TYR L 140      46.068   4.924   1.166  1.00  0.00      LL0  C  
ATOM   3344  CE1 TYR L 140      47.618   6.204  -0.834  1.00  0.00      LL0  C  
ATOM   3345  CE2 TYR L 140      47.450   5.098   1.359  1.00  0.00      LL0  C  
ATOM   3346  CZ  TYR L 140      48.205   5.757   0.366  1.00  0.00      LL0  C  
ATOM   3347  OH  TYR L 140      49.553   5.984   0.564  1.00  0.00      LL0  O  
ATOM   3348  H   TYR L 140      41.295   6.860  -0.037  1.00  0.00      LL0  H  
ATOM   3349  HH  TYR L 140      49.694   6.268   1.470  1.00  0.00      LL0  H  
ATOM   3350  N   PRO L 141      44.533   8.624   0.544  1.00  0.00      LL0  N  
ATOM   3351  CA  PRO L 141      45.278   8.247   1.756  1.00  0.00      LL0  C  
ATOM   3352  C   PRO L 141      44.467   8.361   3.040  1.00  0.00      LL0  C  
ATOM   3353  O   PRO L 141      43.274   8.618   3.025  1.00  0.00      LL0  O  
ATOM   3354  CB  PRO L 141      46.472   9.202   1.678  1.00  0.00      LL0  C  
ATOM   3355  CG  PRO L 141      45.903  10.472   1.049  1.00  0.00      LL0  C  
ATOM   3356  CD  PRO L 141      44.931   9.922   0.016  1.00  0.00      LL0  C  
ATOM   3357  N   LYS L 142      45.188   8.167   4.154  1.00  0.00      LL0  N  
ATOM   3358  CA  LYS L 142      44.611   8.419   5.487  1.00  0.00      LL0  C  
ATOM   3359  C   LYS L 142      44.041   9.815   5.720  1.00  0.00      LL0  C  
ATOM   3360  O   LYS L 142      43.202  10.031   6.588  1.00  0.00      LL0  O  
ATOM   3361  CB  LYS L 142      45.649   8.161   6.590  1.00  0.00      LL0  C  
ATOM   3362  CG  LYS L 142      47.003   8.703   6.140  1.00  0.00      LL0  C  
ATOM   3363  CD  LYS L 142      48.163   8.821   7.120  1.00  0.00      LL0  C  
ATOM   3364  CE  LYS L 142      49.460   9.088   6.340  1.00  0.00      LL0  C  
ATOM   3365  NZ  LYS L 142      49.265  10.111   5.299  1.00  0.00      LL0  N1+
ATOM   3366  H   LYS L 142      46.126   7.833   4.036  1.00  0.00      LL0  H  
ATOM   3367  HZ1 LYS L 142      48.526   9.835   4.619  1.00  0.00      LL0  H  
ATOM   3368  HZ2 LYS L 142      48.891  11.010   5.679  1.00  0.00      LL0  H  
ATOM   3369  HZ3 LYS L 142      50.126  10.283   4.754  1.00  0.00      LL0  H  
ATOM   3370  N   ASP L 143      44.595  10.756   4.947  1.00  0.00      LL0  N  
ATOM   3371  CA  ASP L 143      44.528  12.167   5.312  1.00  0.00      LL0  C  
ATOM   3372  C   ASP L 143      43.200  12.838   4.982  1.00  0.00      LL0  C  
ATOM   3373  O   ASP L 143      43.052  13.618   4.046  1.00  0.00      LL0  O  
ATOM   3374  CB  ASP L 143      45.744  12.899   4.706  1.00  0.00      LL0  C  
ATOM   3375  CG  ASP L 143      47.034  12.096   4.904  1.00  0.00      LL0  C  
ATOM   3376  OD1 ASP L 143      47.740  12.292   5.889  1.00  0.00      LL0  O  
ATOM   3377  OD2 ASP L 143      47.338  11.236   4.080  1.00  0.00      LL0  O1-
ATOM   3378  H   ASP L 143      45.245  10.511   4.229  1.00  0.00      LL0  H  
ATOM   3379  N   ILE L 144      42.215  12.474   5.812  1.00  0.00      LL0  N  
ATOM   3380  CA  ILE L 144      40.858  12.977   5.629  1.00  0.00      LL0  C  
ATOM   3381  C   ILE L 144      40.470  13.921   6.756  1.00  0.00      LL0  C  
ATOM   3382  O   ILE L 144      40.899  13.772   7.894  1.00  0.00      LL0  O  
ATOM   3383  CB  ILE L 144      39.894  11.775   5.512  1.00  0.00      LL0  C  
ATOM   3384  CG1 ILE L 144      38.489  12.168   5.045  1.00  0.00      LL0  C  
ATOM   3385  CG2 ILE L 144      39.867  10.936   6.794  1.00  0.00      LL0  C  
ATOM   3386  CD1 ILE L 144      37.632  10.953   4.689  1.00  0.00      LL0  C  
ATOM   3387  H   ILE L 144      42.436  11.850   6.563  1.00  0.00      LL0  H  
ATOM   3388  N   ASN L 145      39.632  14.902   6.405  1.00  0.00      LL0  N  
ATOM   3389  CA  ASN L 145      38.987  15.617   7.501  1.00  0.00      LL0  C  
ATOM   3390  C   ASN L 145      37.506  15.318   7.527  1.00  0.00      LL0  C  
ATOM   3391  O   ASN L 145      36.882  15.138   6.489  1.00  0.00      LL0  O  
ATOM   3392  CB  ASN L 145      39.271  17.127   7.464  1.00  0.00      LL0  C  
ATOM   3393  CG  ASN L 145      38.677  17.800   6.239  1.00  0.00      LL0  C  
ATOM   3394  ND2 ASN L 145      39.594  18.192   5.351  1.00  0.00      LL0  N  
ATOM   3395  OD1 ASN L 145      37.477  17.997   6.107  1.00  0.00      LL0  O  
ATOM   3396  H   ASN L 145      39.310  14.994   5.460  1.00  0.00      LL0  H  
ATOM   3397 HD21 ASN L 145      40.559  17.963   5.471  1.00  0.00      LL0  H  
ATOM   3398 HD22 ASN L 145      39.298  18.718   4.557  1.00  0.00      LL0  H  
ATOM   3399  N   VAL L 146      36.983  15.235   8.757  1.00  0.00      LL0  N  
ATOM   3400  CA  VAL L 146      35.542  15.053   8.912  1.00  0.00      LL0  C  
ATOM   3401  C   VAL L 146      35.091  15.979  10.020  1.00  0.00      LL0  C  
ATOM   3402  O   VAL L 146      35.824  16.193  10.979  1.00  0.00      LL0  O  
ATOM   3403  CB  VAL L 146      35.160  13.605   9.270  1.00  0.00      LL0  C  
ATOM   3404  CG1 VAL L 146      33.672  13.356   9.002  1.00  0.00      LL0  C  
ATOM   3405  CG2 VAL L 146      36.026  12.565   8.561  1.00  0.00      LL0  C  
ATOM   3406  H   VAL L 146      37.533  15.367   9.582  1.00  0.00      LL0  H  
ATOM   3407  N   LYS L 147      33.888  16.529   9.838  1.00  0.00      LL0  N  
ATOM   3408  CA  LYS L 147      33.345  17.498  10.781  1.00  0.00      LL0  C  
ATOM   3409  C   LYS L 147      31.837  17.474  10.587  1.00  0.00      LL0  C  
ATOM   3410  O   LYS L 147      31.368  16.989   9.565  1.00  0.00      LL0  O  
ATOM   3411  CB  LYS L 147      34.054  18.833  10.486  1.00  0.00      LL0  C  
ATOM   3412  CG  LYS L 147      33.732  20.092  11.294  1.00  0.00      LL0  C  
ATOM   3413  CD  LYS L 147      32.550  20.853  10.704  1.00  0.00      LL0  C  
ATOM   3414  CE  LYS L 147      32.720  21.096   9.202  1.00  0.00      LL0  C  
ATOM   3415  NZ  LYS L 147      31.491  21.691   8.692  1.00  0.00      LL0  N1+
ATOM   3416  H   LYS L 147      33.363  16.324   9.007  1.00  0.00      LL0  H  
ATOM   3417  HZ1 LYS L 147      31.437  22.714   8.874  1.00  0.00      LL0  H  
ATOM   3418  HZ2 LYS L 147      31.305  21.489   7.687  1.00  0.00      LL0  H  
ATOM   3419  HZ3 LYS L 147      30.664  21.292   9.195  1.00  0.00      LL0  H  
ATOM   3420  N   TRP L 148      31.090  17.939  11.594  1.00  0.00      LL0  N  
ATOM   3421  CA  TRP L 148      29.650  17.751  11.453  1.00  0.00      LL0  C  
ATOM   3422  C   TRP L 148      28.904  19.058  11.363  1.00  0.00      LL0  C  
ATOM   3423  O   TRP L 148      29.451  20.125  11.608  1.00  0.00      LL0  O  
ATOM   3424  CB  TRP L 148      29.097  16.935  12.620  1.00  0.00      LL0  C  
ATOM   3425  CG  TRP L 148      29.478  15.485  12.485  1.00  0.00      LL0  C  
ATOM   3426  CD1 TRP L 148      30.759  14.922  12.567  1.00  0.00      LL0  C  
ATOM   3427  CD2 TRP L 148      28.590  14.374  12.269  1.00  0.00      LL0  C  
ATOM   3428  CE2 TRP L 148      29.396  13.188  12.241  1.00  0.00      LL0  C  
ATOM   3429  CE3 TRP L 148      27.193  14.287  12.103  1.00  0.00      LL0  C  
ATOM   3430  NE1 TRP L 148      30.719  13.573  12.425  1.00  0.00      LL0  N  
ATOM   3431  CZ2 TRP L 148      28.783  11.935  12.053  1.00  0.00      LL0  C  
ATOM   3432  CZ3 TRP L 148      26.597  13.026  11.912  1.00  0.00      LL0  C  
ATOM   3433  CH2 TRP L 148      27.386  11.857  11.888  1.00  0.00      LL0  C  
ATOM   3434  H   TRP L 148      31.440  18.425  12.396  1.00  0.00      LL0  H  
ATOM   3435  HE1 TRP L 148      31.507  12.984  12.439  1.00  0.00      LL0  H  
ATOM   3436  N   LYS L 149      27.616  18.909  11.042  1.00  0.00      LL0  N  
ATOM   3437  CA  LYS L 149      26.702  20.043  11.020  1.00  0.00      LL0  C  
ATOM   3438  C   LYS L 149      25.335  19.548  11.421  1.00  0.00      LL0  C  
ATOM   3439  O   LYS L 149      24.943  18.442  11.070  1.00  0.00      LL0  O  
ATOM   3440  CB  LYS L 149      26.669  20.624   9.609  1.00  0.00      LL0  C  
ATOM   3441  CG  LYS L 149      25.741  21.805   9.331  1.00  0.00      LL0  C  
ATOM   3442  CD  LYS L 149      25.937  22.403   7.932  1.00  0.00      LL0  C  
ATOM   3443  CE  LYS L 149      27.074  23.431   7.815  1.00  0.00      LL0  C  
ATOM   3444  NZ  LYS L 149      28.392  22.840   8.055  1.00  0.00      LL0  N1+
ATOM   3445  H   LYS L 149      27.288  18.002  10.768  1.00  0.00      LL0  H  
ATOM   3446  HZ1 LYS L 149      29.123  23.573   8.168  1.00  0.00      LL0  H  
ATOM   3447  HZ2 LYS L 149      28.431  22.327   8.963  1.00  0.00      LL0  H  
ATOM   3448  HZ3 LYS L 149      28.698  22.150   7.334  1.00  0.00      LL0  H  
ATOM   3449  N   ILE L 150      24.622  20.391  12.167  1.00  0.00      LL0  N  
ATOM   3450  CA  ILE L 150      23.218  20.065  12.379  1.00  0.00      LL0  C  
ATOM   3451  C   ILE L 150      22.378  21.285  12.060  1.00  0.00      LL0  C  
ATOM   3452  O   ILE L 150      22.530  22.329  12.683  1.00  0.00      LL0  O  
ATOM   3453  CB  ILE L 150      22.951  19.569  13.808  1.00  0.00      LL0  C  
ATOM   3454  CG1 ILE L 150      24.076  18.700  14.383  1.00  0.00      LL0  C  
ATOM   3455  CG2 ILE L 150      21.634  18.802  13.810  1.00  0.00      LL0  C  
ATOM   3456  CD1 ILE L 150      23.880  18.344  15.857  1.00  0.00      LL0  C  
ATOM   3457  H   ILE L 150      25.002  21.261  12.486  1.00  0.00      LL0  H  
ATOM   3458  N   ASP L 151      21.544  21.129  11.019  1.00  0.00      LL0  N  
ATOM   3459  CA  ASP L 151      20.644  22.217  10.593  1.00  0.00      LL0  C  
ATOM   3460  C   ASP L 151      21.305  23.576  10.446  1.00  0.00      LL0  C  
ATOM   3461  O   ASP L 151      20.941  24.576  11.051  1.00  0.00      LL0  O  
ATOM   3462  CB  ASP L 151      19.399  22.342  11.486  1.00  0.00      LL0  C  
ATOM   3463  CG  ASP L 151      18.680  21.017  11.578  1.00  0.00      LL0  C  
ATOM   3464  OD1 ASP L 151      17.683  20.810  10.890  1.00  0.00      LL0  O  
ATOM   3465  OD2 ASP L 151      19.136  20.162  12.325  1.00  0.00      LL0  O1-
ATOM   3466  H   ASP L 151      21.407  20.192  10.694  1.00  0.00      LL0  H  
ATOM   3467  N   GLY L 152      22.348  23.568   9.608  1.00  0.00      LL0  N  
ATOM   3468  CA  GLY L 152      23.075  24.828   9.471  1.00  0.00      LL0  C  
ATOM   3469  C   GLY L 152      24.191  24.982  10.487  1.00  0.00      LL0  C  
ATOM   3470  O   GLY L 152      25.353  25.141  10.135  1.00  0.00      LL0  O  
ATOM   3471  H   GLY L 152      22.651  22.708   9.204  1.00  0.00      LL0  H  
ATOM   3472  N   SER L 153      23.786  24.902  11.763  1.00  0.00      LL0  N  
ATOM   3473  CA  SER L 153      24.737  24.983  12.873  1.00  0.00      LL0  C  
ATOM   3474  C   SER L 153      25.980  24.121  12.724  1.00  0.00      LL0  C  
ATOM   3475  O   SER L 153      25.912  22.909  12.545  1.00  0.00      LL0  O  
ATOM   3476  CB  SER L 153      24.031  24.638  14.186  1.00  0.00      LL0  C  
ATOM   3477  OG  SER L 153      22.612  24.784  14.030  1.00  0.00      LL0  O  
ATOM   3478  H   SER L 153      22.807  24.841  11.968  1.00  0.00      LL0  H  
ATOM   3479  HG  SER L 153      22.306  23.960  13.650  1.00  0.00      LL0  H  
ATOM   3480  N   GLU L 154      27.125  24.806  12.798  1.00  0.00      LL0  N  
ATOM   3481  CA  GLU L 154      28.362  24.047  12.664  1.00  0.00      LL0  C  
ATOM   3482  C   GLU L 154      28.668  23.245  13.919  1.00  0.00      LL0  C  
ATOM   3483  O   GLU L 154      28.518  23.734  15.032  1.00  0.00      LL0  O  
ATOM   3484  CB  GLU L 154      29.487  25.003  12.253  1.00  0.00      LL0  C  
ATOM   3485  CG  GLU L 154      30.668  24.356  11.521  1.00  0.00      LL0  C  
ATOM   3486  CD  GLU L 154      30.210  23.699  10.230  1.00  0.00      LL0  C  
ATOM   3487  OE1 GLU L 154      29.634  22.623  10.273  1.00  0.00      LL0  O  
ATOM   3488  OE2 GLU L 154      30.485  24.192   9.141  1.00  0.00      LL0  O1-
ATOM   3489  H   GLU L 154      27.132  25.784  12.994  1.00  0.00      LL0  H  
ATOM   3490  N   ARG L 155      29.043  21.979  13.706  1.00  0.00      LL0  N  
ATOM   3491  CA  ARG L 155      29.092  21.091  14.865  1.00  0.00      LL0  C  
ATOM   3492  C   ARG L 155      30.367  20.269  14.950  1.00  0.00      LL0  C  
ATOM   3493  O   ARG L 155      30.584  19.295  14.241  1.00  0.00      LL0  O  
ATOM   3494  CB  ARG L 155      27.842  20.193  14.888  1.00  0.00      LL0  C  
ATOM   3495  CG  ARG L 155      27.733  19.202  16.057  1.00  0.00      LL0  C  
ATOM   3496  CD  ARG L 155      27.357  19.789  17.423  1.00  0.00      LL0  C  
ATOM   3497  NE  ARG L 155      27.496  18.759  18.456  1.00  0.00      LL0  N  
ATOM   3498  CZ  ARG L 155      26.574  18.492  19.407  1.00  0.00      LL0  C  
ATOM   3499  NH1 ARG L 155      25.421  19.151  19.468  1.00  0.00      LL0  N1+
ATOM   3500  NH2 ARG L 155      26.830  17.543  20.299  1.00  0.00      LL0  N  
ATOM   3501  H   ARG L 155      29.207  21.647  12.772  1.00  0.00      LL0  H  
ATOM   3502  HE  ARG L 155      28.338  18.214  18.489  1.00  0.00      LL0  H  
ATOM   3503 HH11 ARG L 155      24.752  18.925  20.200  1.00  0.00      LL0  H  
ATOM   3504 HH12 ARG L 155      25.179  19.865  18.816  1.00  0.00      LL0  H  
ATOM   3505 HH21 ARG L 155      26.131  17.318  20.991  1.00  0.00      LL0  H  
ATOM   3506 HH22 ARG L 155      27.697  17.032  20.300  1.00  0.00      LL0  H  
ATOM   3507  N   GLN L 156      31.196  20.676  15.916  1.00  0.00      LL0  N  
ATOM   3508  CA  GLN L 156      32.283  19.757  16.261  1.00  0.00      LL0  C  
ATOM   3509  C   GLN L 156      32.148  19.141  17.649  1.00  0.00      LL0  C  
ATOM   3510  O   GLN L 156      32.903  18.281  18.089  1.00  0.00      LL0  O  
ATOM   3511  CB  GLN L 156      33.641  20.436  16.060  1.00  0.00      LL0  C  
ATOM   3512  CG  GLN L 156      33.860  21.681  16.923  1.00  0.00      LL0  C  
ATOM   3513  CD  GLN L 156      35.182  22.312  16.544  1.00  0.00      LL0  C  
ATOM   3514  NE2 GLN L 156      36.174  22.056  17.400  1.00  0.00      LL0  N  
ATOM   3515  OE1 GLN L 156      35.314  22.994  15.541  1.00  0.00      LL0  O  
ATOM   3516  H   GLN L 156      31.021  21.538  16.395  1.00  0.00      LL0  H  
ATOM   3517 HE21 GLN L 156      36.050  21.488  18.210  1.00  0.00      LL0  H  
ATOM   3518 HE22 GLN L 156      37.062  22.461  17.190  1.00  0.00      LL0  H  
ATOM   3519  N   ASN L 157      31.129  19.647  18.355  1.00  0.00      LL0  N  
ATOM   3520  CA  ASN L 157      31.018  19.349  19.781  1.00  0.00      LL0  C  
ATOM   3521  C   ASN L 157      30.680  17.899  20.050  1.00  0.00      LL0  C  
ATOM   3522  O   ASN L 157      29.553  17.454  19.857  1.00  0.00      LL0  O  
ATOM   3523  CB  ASN L 157      29.983  20.250  20.479  1.00  0.00      LL0  C  
ATOM   3524  CG  ASN L 157      30.161  21.710  20.098  1.00  0.00      LL0  C  
ATOM   3525  ND2 ASN L 157      30.316  22.540  21.132  1.00  0.00      LL0  N  
ATOM   3526  OD1 ASN L 157      30.156  22.072  18.929  1.00  0.00      LL0  O  
ATOM   3527  H   ASN L 157      30.532  20.342  17.953  1.00  0.00      LL0  H  
ATOM   3528 HD21 ASN L 157      30.314  22.234  22.082  1.00  0.00      LL0  H  
ATOM   3529 HD22 ASN L 157      30.428  23.511  20.924  1.00  0.00      LL0  H  
ATOM   3530  N   GLY L 158      31.713  17.189  20.515  1.00  0.00      LL0  N  
ATOM   3531  CA  GLY L 158      31.478  15.798  20.892  1.00  0.00      LL0  C  
ATOM   3532  C   GLY L 158      31.725  14.785  19.788  1.00  0.00      LL0  C  
ATOM   3533  O   GLY L 158      31.381  13.613  19.910  1.00  0.00      LL0  O  
ATOM   3534  H   GLY L 158      32.630  17.587  20.485  1.00  0.00      LL0  H  
ATOM   3535  N   VAL L 159      32.347  15.273  18.701  1.00  0.00      LL0  N  
ATOM   3536  CA  VAL L 159      32.715  14.293  17.683  1.00  0.00      LL0  C  
ATOM   3537  C   VAL L 159      34.012  13.587  18.031  1.00  0.00      LL0  C  
ATOM   3538  O   VAL L 159      35.107  14.080  17.785  1.00  0.00      LL0  O  
ATOM   3539  CB  VAL L 159      32.819  14.917  16.286  1.00  0.00      LL0  C  
ATOM   3540  CG1 VAL L 159      32.914  13.816  15.227  1.00  0.00      LL0  C  
ATOM   3541  CG2 VAL L 159      31.669  15.878  15.987  1.00  0.00      LL0  C  
ATOM   3542  H   VAL L 159      32.662  16.221  18.634  1.00  0.00      LL0  H  
ATOM   3543  N   LEU L 160      33.844  12.407  18.630  1.00  0.00      LL0  N  
ATOM   3544  CA  LEU L 160      35.060  11.626  18.811  1.00  0.00      LL0  C  
ATOM   3545  C   LEU L 160      35.311  10.779  17.588  1.00  0.00      LL0  C  
ATOM   3546  O   LEU L 160      34.383  10.326  16.932  1.00  0.00      LL0  O  
ATOM   3547  CB  LEU L 160      34.997  10.801  20.096  1.00  0.00      LL0  C  
ATOM   3548  CG  LEU L 160      35.033  11.689  21.345  1.00  0.00      LL0  C  
ATOM   3549  CD1 LEU L 160      34.960  10.868  22.629  1.00  0.00      LL0  C  
ATOM   3550  CD2 LEU L 160      36.246  12.624  21.359  1.00  0.00      LL0  C  
ATOM   3551  H   LEU L 160      32.922  12.019  18.699  1.00  0.00      LL0  H  
ATOM   3552  N   ASN L 161      36.596  10.637  17.265  1.00  0.00      LL0  N  
ATOM   3553  CA  ASN L 161      36.886  10.036  15.966  1.00  0.00      LL0  C  
ATOM   3554  C   ASN L 161      37.896   8.936  16.148  1.00  0.00      LL0  C  
ATOM   3555  O   ASN L 161      38.748   9.031  17.022  1.00  0.00      LL0  O  
ATOM   3556  CB  ASN L 161      37.448  11.074  14.989  1.00  0.00      LL0  C  
ATOM   3557  CG  ASN L 161      36.391  12.079  14.576  1.00  0.00      LL0  C  
ATOM   3558  ND2 ASN L 161      36.378  13.192  15.314  1.00  0.00      LL0  N  
ATOM   3559  OD1 ASN L 161      35.639  11.893  13.630  1.00  0.00      LL0  O  
ATOM   3560  H   ASN L 161      37.343  10.893  17.878  1.00  0.00      LL0  H  
ATOM   3561 HD21 ASN L 161      36.955  13.332  16.117  1.00  0.00      LL0  H  
ATOM   3562 HD22 ASN L 161      35.746  13.925  15.071  1.00  0.00      LL0  H  
ATOM   3563  N   SER L 162      37.771   7.906  15.308  1.00  0.00      LL0  N  
ATOM   3564  CA  SER L 162      38.765   6.839  15.377  1.00  0.00      LL0  C  
ATOM   3565  C   SER L 162      39.010   6.274  13.998  1.00  0.00      LL0  C  
ATOM   3566  O   SER L 162      38.157   6.384  13.127  1.00  0.00      LL0  O  
ATOM   3567  CB  SER L 162      38.332   5.745  16.356  1.00  0.00      LL0  C  
ATOM   3568  OG  SER L 162      39.424   4.851  16.585  1.00  0.00      LL0  O  
ATOM   3569  H   SER L 162      37.040   7.883  14.621  1.00  0.00      LL0  H  
ATOM   3570  HG  SER L 162      39.159   4.295  17.317  1.00  0.00      LL0  H  
ATOM   3571  N   TRP L 163      40.207   5.706  13.830  1.00  0.00      LL0  N  
ATOM   3572  CA  TRP L 163      40.612   5.221  12.512  1.00  0.00      LL0  C  
ATOM   3573  C   TRP L 163      40.936   3.745  12.595  1.00  0.00      LL0  C  
ATOM   3574  O   TRP L 163      41.129   3.201  13.675  1.00  0.00      LL0  O  
ATOM   3575  CB  TRP L 163      41.867   5.954  12.027  1.00  0.00      LL0  C  
ATOM   3576  CG  TRP L 163      41.570   7.317  11.445  1.00  0.00      LL0  C  
ATOM   3577  CD1 TRP L 163      41.529   7.638  10.079  1.00  0.00      LL0  C  
ATOM   3578  CD2 TRP L 163      41.314   8.561  12.133  1.00  0.00      LL0  C  
ATOM   3579  CE2 TRP L 163      41.133   9.571  11.129  1.00  0.00      LL0  C  
ATOM   3580  CE3 TRP L 163      41.228   8.906  13.500  1.00  0.00      LL0  C  
ATOM   3581  NE1 TRP L 163      41.274   8.961   9.887  1.00  0.00      LL0  N  
ATOM   3582  CZ2 TRP L 163      40.870  10.904  11.513  1.00  0.00      LL0  C  
ATOM   3583  CZ3 TRP L 163      40.965  10.242  13.870  1.00  0.00      LL0  C  
ATOM   3584  CH2 TRP L 163      40.786  11.235  12.882  1.00  0.00      LL0  C  
ATOM   3585  H   TRP L 163      40.749   5.481  14.641  1.00  0.00      LL0  H  
ATOM   3586  HE1 TRP L 163      41.217   9.411   9.016  1.00  0.00      LL0  H  
ATOM   3587  N   THR L 164      41.029   3.125  11.417  1.00  0.00      LL0  N  
ATOM   3588  CA  THR L 164      41.759   1.864  11.397  1.00  0.00      LL0  C  
ATOM   3589  C   THR L 164      43.243   2.149  11.237  1.00  0.00      LL0  C  
ATOM   3590  O   THR L 164      43.637   3.272  10.939  1.00  0.00      LL0  O  
ATOM   3591  CB  THR L 164      41.242   0.981  10.251  1.00  0.00      LL0  C  
ATOM   3592  CG2 THR L 164      39.791   0.555  10.475  1.00  0.00      LL0  C  
ATOM   3593  OG1 THR L 164      41.378   1.642   8.983  1.00  0.00      LL0  O  
ATOM   3594  H   THR L 164      40.802   3.595  10.564  1.00  0.00      LL0  H  
ATOM   3595  HG1 THR L 164      42.293   1.497   8.727  1.00  0.00      LL0  H  
ATOM   3596  N   ASP L 165      44.044   1.084  11.385  1.00  0.00      LL0  N  
ATOM   3597  CA  ASP L 165      45.361   1.199  10.759  1.00  0.00      LL0  C  
ATOM   3598  C   ASP L 165      45.201   0.971   9.259  1.00  0.00      LL0  C  
ATOM   3599  O   ASP L 165      44.075   0.916   8.766  1.00  0.00      LL0  O  
ATOM   3600  CB  ASP L 165      46.349   0.226  11.416  1.00  0.00      LL0  C  
ATOM   3601  CG  ASP L 165      47.736   0.845  11.470  1.00  0.00      LL0  C  
ATOM   3602  OD1 ASP L 165      48.490   0.738  10.506  1.00  0.00      LL0  O  
ATOM   3603  OD2 ASP L 165      48.084   1.445  12.482  1.00  0.00      LL0  O1-
ATOM   3604  H   ASP L 165      43.688   0.199  11.669  1.00  0.00      LL0  H  
ATOM   3605  N   GLN L 166      46.320   0.838   8.542  1.00  0.00      LL0  N  
ATOM   3606  CA  GLN L 166      46.138   0.533   7.128  1.00  0.00      LL0  C  
ATOM   3607  C   GLN L 166      45.717  -0.913   6.915  1.00  0.00      LL0  C  
ATOM   3608  O   GLN L 166      46.246  -1.831   7.531  1.00  0.00      LL0  O  
ATOM   3609  CB  GLN L 166      47.408   0.890   6.355  1.00  0.00      LL0  C  
ATOM   3610  CG  GLN L 166      47.126   1.207   4.887  1.00  0.00      LL0  C  
ATOM   3611  CD  GLN L 166      48.408   1.555   4.158  1.00  0.00      LL0  C  
ATOM   3612  NE2 GLN L 166      48.215   2.069   2.940  1.00  0.00      LL0  N  
ATOM   3613  OE1 GLN L 166      49.510   1.361   4.648  1.00  0.00      LL0  O  
ATOM   3614  H   GLN L 166      47.210   0.777   8.993  1.00  0.00      LL0  H  
ATOM   3615 HE21 GLN L 166      47.287   2.184   2.580  1.00  0.00      LL0  H  
ATOM   3616 HE22 GLN L 166      48.977   2.347   2.352  1.00  0.00      LL0  H  
ATOM   3617  N   ASP L 167      44.721  -1.073   6.032  1.00  0.00      LL0  N  
ATOM   3618  CA  ASP L 167      44.224  -2.418   5.744  1.00  0.00      LL0  C  
ATOM   3619  C   ASP L 167      45.297  -3.369   5.224  1.00  0.00      LL0  C  
ATOM   3620  O   ASP L 167      46.276  -2.990   4.586  1.00  0.00      LL0  O  
ATOM   3621  CB  ASP L 167      43.004  -2.346   4.795  1.00  0.00      LL0  C  
ATOM   3622  CG  ASP L 167      42.626  -3.723   4.262  1.00  0.00      LL0  C  
ATOM   3623  OD1 ASP L 167      42.898  -4.000   3.098  1.00  0.00      LL0  O  
ATOM   3624  OD2 ASP L 167      42.193  -4.564   5.044  1.00  0.00      LL0  O1-
ATOM   3625  H   ASP L 167      44.295  -0.263   5.633  1.00  0.00      LL0  H  
ATOM   3626  N   SER L 168      45.012  -4.644   5.517  1.00  0.00      LL0  N  
ATOM   3627  CA  SER L 168      45.759  -5.774   4.987  1.00  0.00      LL0  C  
ATOM   3628  C   SER L 168      46.138  -5.666   3.511  1.00  0.00      LL0  C  
ATOM   3629  O   SER L 168      47.298  -5.460   3.150  1.00  0.00      LL0  O  
ATOM   3630  CB  SER L 168      44.959  -7.045   5.300  1.00  0.00      LL0  C  
ATOM   3631  OG  SER L 168      43.675  -7.024   4.655  1.00  0.00      LL0  O  
ATOM   3632  H   SER L 168      44.120  -4.776   5.952  1.00  0.00      LL0  H  
ATOM   3633  HG  SER L 168      43.196  -6.225   4.899  1.00  0.00      LL0  H  
ATOM   3634  N   LYS L 169      45.129  -5.810   2.638  1.00  0.00      LL0  N  
ATOM   3635  CA  LYS L 169      45.586  -5.785   1.261  1.00  0.00      LL0  C  
ATOM   3636  C   LYS L 169      45.111  -4.716   0.314  1.00  0.00      LL0  C  
ATOM   3637  O   LYS L 169      45.938  -4.225  -0.449  1.00  0.00      LL0  O  
ATOM   3638  CB  LYS L 169      45.710  -7.163   0.612  1.00  0.00      LL0  C  
ATOM   3639  CG  LYS L 169      46.948  -7.224  -0.308  1.00  0.00      LL0  C  
ATOM   3640  CD  LYS L 169      48.313  -6.956   0.368  1.00  0.00      LL0  C  
ATOM   3641  CE  LYS L 169      48.993  -5.582   0.152  1.00  0.00      LL0  C  
ATOM   3642  NZ  LYS L 169      48.290  -4.482   0.833  1.00  0.00      LL0  N1+
ATOM   3643  H   LYS L 169      44.171  -5.862   2.943  1.00  0.00      LL0  H  
ATOM   3644  HZ1 LYS L 169      47.444  -4.182   0.304  1.00  0.00      LL0  H  
ATOM   3645  HZ2 LYS L 169      47.978  -4.763   1.787  1.00  0.00      LL0  H  
ATOM   3646  HZ3 LYS L 169      48.861  -3.625   0.958  1.00  0.00      LL0  H  
ATOM   3647  N   ASP L 170      43.835  -4.320   0.413  1.00  0.00      LL0  N  
ATOM   3648  CA  ASP L 170      43.511  -3.092  -0.321  1.00  0.00      LL0  C  
ATOM   3649  C   ASP L 170      44.297  -1.907   0.232  1.00  0.00      LL0  C  
ATOM   3650  O   ASP L 170      44.780  -1.035  -0.481  1.00  0.00      LL0  O  
ATOM   3651  CB  ASP L 170      41.995  -2.833  -0.333  1.00  0.00      LL0  C  
ATOM   3652  CG  ASP L 170      41.681  -1.543  -1.076  1.00  0.00      LL0  C  
ATOM   3653  OD1 ASP L 170      41.472  -0.530  -0.423  1.00  0.00      LL0  O  
ATOM   3654  OD2 ASP L 170      41.720  -1.512  -2.303  1.00  0.00      LL0  O1-
ATOM   3655  H   ASP L 170      43.231  -4.655   1.142  1.00  0.00      LL0  H  
ATOM   3656  N   SER L 171      44.469  -1.970   1.563  1.00  0.00      LL0  N  
ATOM   3657  CA  SER L 171      45.341  -1.013   2.238  1.00  0.00      LL0  C  
ATOM   3658  C   SER L 171      44.852   0.425   2.180  1.00  0.00      LL0  C  
ATOM   3659  O   SER L 171      45.602   1.385   2.047  1.00  0.00      LL0  O  
ATOM   3660  CB  SER L 171      46.806  -1.194   1.796  1.00  0.00      LL0  C  
ATOM   3661  OG  SER L 171      47.210  -2.563   2.010  1.00  0.00      LL0  O  
ATOM   3662  H   SER L 171      43.954  -2.660   2.075  1.00  0.00      LL0  H  
ATOM   3663  HG  SER L 171      46.995  -2.718   2.936  1.00  0.00      LL0  H  
ATOM   3664  N   THR L 172      43.528   0.527   2.321  1.00  0.00      LL0  N  
ATOM   3665  CA  THR L 172      42.988   1.841   2.634  1.00  0.00      LL0  C  
ATOM   3666  C   THR L 172      42.947   2.050   4.138  1.00  0.00      LL0  C  
ATOM   3667  O   THR L 172      43.409   1.211   4.902  1.00  0.00      LL0  O  
ATOM   3668  CB  THR L 172      41.603   1.968   2.006  1.00  0.00      LL0  C  
ATOM   3669  CG2 THR L 172      41.712   2.459   0.568  1.00  0.00      LL0  C  
ATOM   3670  OG1 THR L 172      40.891   0.723   2.056  1.00  0.00      LL0  O  
ATOM   3671  H   THR L 172      42.937  -0.276   2.407  1.00  0.00      LL0  H  
ATOM   3672  HG1 THR L 172      41.108   0.258   1.243  1.00  0.00      LL0  H  
ATOM   3673  N   TYR L 173      42.376   3.187   4.539  1.00  0.00      LL0  N  
ATOM   3674  CA  TYR L 173      42.030   3.337   5.946  1.00  0.00      LL0  C  
ATOM   3675  C   TYR L 173      40.537   3.567   6.003  1.00  0.00      LL0  C  
ATOM   3676  O   TYR L 173      39.922   3.928   5.006  1.00  0.00      LL0  O  
ATOM   3677  CB  TYR L 173      42.717   4.546   6.588  1.00  0.00      LL0  C  
ATOM   3678  CG  TYR L 173      44.229   4.505   6.549  1.00  0.00      LL0  C  
ATOM   3679  CD1 TYR L 173      44.926   4.307   7.758  1.00  0.00      LL0  C  
ATOM   3680  CD2 TYR L 173      44.902   4.720   5.328  1.00  0.00      LL0  C  
ATOM   3681  CE1 TYR L 173      46.327   4.419   7.762  1.00  0.00      LL0  C  
ATOM   3682  CE2 TYR L 173      46.301   4.823   5.331  1.00  0.00      LL0  C  
ATOM   3683  CZ  TYR L 173      46.991   4.716   6.555  1.00  0.00      LL0  C  
ATOM   3684  OH  TYR L 173      48.353   4.930   6.576  1.00  0.00      LL0  O  
ATOM   3685  H   TYR L 173      42.052   3.877   3.891  1.00  0.00      LL0  H  
ATOM   3686  HH  TYR L 173      48.591   5.407   5.779  1.00  0.00      LL0  H  
ATOM   3687  N   SER L 174      39.985   3.364   7.196  1.00  0.00      LL0  N  
ATOM   3688  CA  SER L 174      38.576   3.687   7.370  1.00  0.00      LL0  C  
ATOM   3689  C   SER L 174      38.391   4.385   8.698  1.00  0.00      LL0  C  
ATOM   3690  O   SER L 174      39.219   4.228   9.588  1.00  0.00      LL0  O  
ATOM   3691  CB  SER L 174      37.756   2.404   7.290  1.00  0.00      LL0  C  
ATOM   3692  OG  SER L 174      38.047   1.722   6.064  1.00  0.00      LL0  O  
ATOM   3693  H   SER L 174      40.510   3.024   7.978  1.00  0.00      LL0  H  
ATOM   3694  HG  SER L 174      38.826   1.201   6.225  1.00  0.00      LL0  H  
ATOM   3695  N   MET L 175      37.305   5.160   8.811  1.00  0.00      LL0  N  
ATOM   3696  CA  MET L 175      37.132   5.825  10.098  1.00  0.00      LL0  C  
ATOM   3697  C   MET L 175      35.703   5.939  10.584  1.00  0.00      LL0  C  
ATOM   3698  O   MET L 175      34.747   5.969   9.818  1.00  0.00      LL0  O  
ATOM   3699  CB  MET L 175      37.821   7.193  10.130  1.00  0.00      LL0  C  
ATOM   3700  CG  MET L 175      37.218   8.263   9.228  1.00  0.00      LL0  C  
ATOM   3701  SD  MET L 175      37.897   9.881   9.601  1.00  0.00      LL0  S  
ATOM   3702  CE  MET L 175      37.251  10.015  11.275  1.00  0.00      LL0  C  
ATOM   3703  H   MET L 175      36.665   5.297   8.052  1.00  0.00      LL0  H  
ATOM   3704  N   SER L 176      35.622   6.016  11.915  1.00  0.00      LL0  N  
ATOM   3705  CA  SER L 176      34.370   6.370  12.567  1.00  0.00      LL0  C  
ATOM   3706  C   SER L 176      34.410   7.826  12.964  1.00  0.00      LL0  C  
ATOM   3707  O   SER L 176      35.251   8.250  13.750  1.00  0.00      LL0  O  
ATOM   3708  CB  SER L 176      34.174   5.513  13.820  1.00  0.00      LL0  C  
ATOM   3709  OG  SER L 176      32.846   5.639  14.352  1.00  0.00      LL0  O  
ATOM   3710  H   SER L 176      36.473   5.998  12.438  1.00  0.00      LL0  H  
ATOM   3711  HG  SER L 176      32.787   6.489  14.793  1.00  0.00      LL0  H  
ATOM   3712  N   SER L 177      33.446   8.558  12.411  1.00  0.00      LL0  N  
ATOM   3713  CA  SER L 177      33.206   9.881  12.960  1.00  0.00      LL0  C  
ATOM   3714  C   SER L 177      31.991   9.840  13.863  1.00  0.00      LL0  C  
ATOM   3715  O   SER L 177      30.849   9.795  13.424  1.00  0.00      LL0  O  
ATOM   3716  CB  SER L 177      33.050  10.888  11.824  1.00  0.00      LL0  C  
ATOM   3717  OG  SER L 177      33.240  12.220  12.308  1.00  0.00      LL0  O  
ATOM   3718  H   SER L 177      32.826   8.151  11.737  1.00  0.00      LL0  H  
ATOM   3719  HG  SER L 177      34.144  12.249  12.628  1.00  0.00      LL0  H  
ATOM   3720  N   THR L 178      32.290   9.800  15.156  1.00  0.00      LL0  N  
ATOM   3721  CA  THR L 178      31.200   9.575  16.092  1.00  0.00      LL0  C  
ATOM   3722  C   THR L 178      30.721  10.846  16.780  1.00  0.00      LL0  C  
ATOM   3723  O   THR L 178      31.267  11.305  17.780  1.00  0.00      LL0  O  
ATOM   3724  CB  THR L 178      31.640   8.488  17.080  1.00  0.00      LL0  C  
ATOM   3725  CG2 THR L 178      30.510   8.037  18.010  1.00  0.00      LL0  C  
ATOM   3726  OG1 THR L 178      32.187   7.365  16.362  1.00  0.00      LL0  O  
ATOM   3727  H   THR L 178      33.231   9.891  15.483  1.00  0.00      LL0  H  
ATOM   3728  HG1 THR L 178      32.365   6.702  17.022  1.00  0.00      LL0  H  
ATOM   3729  N   LEU L 179      29.649  11.403  16.195  1.00  0.00      LL0  N  
ATOM   3730  CA  LEU L 179      29.020  12.543  16.857  1.00  0.00      LL0  C  
ATOM   3731  C   LEU L 179      28.234  12.130  18.088  1.00  0.00      LL0  C  
ATOM   3732  O   LEU L 179      27.137  11.584  18.024  1.00  0.00      LL0  O  
ATOM   3733  CB  LEU L 179      28.141  13.325  15.870  1.00  0.00      LL0  C  
ATOM   3734  CG  LEU L 179      27.351  14.495  16.475  1.00  0.00      LL0  C  
ATOM   3735  CD1 LEU L 179      28.241  15.517  17.181  1.00  0.00      LL0  C  
ATOM   3736  CD2 LEU L 179      26.428  15.150  15.448  1.00  0.00      LL0  C  
ATOM   3737  H   LEU L 179      29.215  10.968  15.401  1.00  0.00      LL0  H  
ATOM   3738  N   THR L 180      28.855  12.436  19.227  1.00  0.00      LL0  N  
ATOM   3739  CA  THR L 180      28.135  12.209  20.472  1.00  0.00      LL0  C  
ATOM   3740  C   THR L 180      27.150  13.332  20.780  1.00  0.00      LL0  C  
ATOM   3741  O   THR L 180      27.464  14.517  20.714  1.00  0.00      LL0  O  
ATOM   3742  CB  THR L 180      29.134  11.987  21.616  1.00  0.00      LL0  C  
ATOM   3743  CG2 THR L 180      28.475  11.339  22.837  1.00  0.00      LL0  C  
ATOM   3744  OG1 THR L 180      30.243  11.187  21.168  1.00  0.00      LL0  O  
ATOM   3745  H   THR L 180      29.744  12.889  19.196  1.00  0.00      LL0  H  
ATOM   3746  HG1 THR L 180      30.707  11.735  20.534  1.00  0.00      LL0  H  
ATOM   3747  N   LEU L 181      25.932  12.881  21.096  1.00  0.00      LL0  N  
ATOM   3748  CA  LEU L 181      24.844  13.774  21.473  1.00  0.00      LL0  C  
ATOM   3749  C   LEU L 181      24.227  13.251  22.754  1.00  0.00      LL0  C  
ATOM   3750  O   LEU L 181      24.449  12.112  23.152  1.00  0.00      LL0  O  
ATOM   3751  CB  LEU L 181      23.738  13.764  20.418  1.00  0.00      LL0  C  
ATOM   3752  CG  LEU L 181      24.093  14.131  18.980  1.00  0.00      LL0  C  
ATOM   3753  CD1 LEU L 181      22.919  13.823  18.056  1.00  0.00      LL0  C  
ATOM   3754  CD2 LEU L 181      24.519  15.586  18.830  1.00  0.00      LL0  C  
ATOM   3755  H   LEU L 181      25.763  11.897  21.143  1.00  0.00      LL0  H  
ATOM   3756  N   THR L 182      23.403  14.104  23.366  1.00  0.00      LL0  N  
ATOM   3757  CA  THR L 182      22.468  13.510  24.317  1.00  0.00      LL0  C  
ATOM   3758  C   THR L 182      21.181  13.164  23.589  1.00  0.00      LL0  C  
ATOM   3759  O   THR L 182      20.993  13.559  22.441  1.00  0.00      LL0  O  
ATOM   3760  CB  THR L 182      22.215  14.487  25.466  1.00  0.00      LL0  C  
ATOM   3761  CG2 THR L 182      23.304  14.381  26.534  1.00  0.00      LL0  C  
ATOM   3762  OG1 THR L 182      22.141  15.830  24.968  1.00  0.00      LL0  O  
ATOM   3763  H   THR L 182      23.235  15.015  22.992  1.00  0.00      LL0  H  
ATOM   3764  HG1 THR L 182      23.036  16.142  24.901  1.00  0.00      LL0  H  
ATOM   3765  N   LYS L 183      20.291  12.439  24.293  1.00  0.00      LL0  N  
ATOM   3766  CA  LYS L 183      18.960  12.183  23.728  1.00  0.00      LL0  C  
ATOM   3767  C   LYS L 183      18.308  13.463  23.209  1.00  0.00      LL0  C  
ATOM   3768  O   LYS L 183      17.962  13.617  22.043  1.00  0.00      LL0  O  
ATOM   3769  CB  LYS L 183      18.082  11.519  24.795  1.00  0.00      LL0  C  
ATOM   3770  CG  LYS L 183      16.713  11.065  24.292  1.00  0.00      LL0  C  
ATOM   3771  CD  LYS L 183      15.709  10.743  25.407  1.00  0.00      LL0  C  
ATOM   3772  CE  LYS L 183      15.446  11.896  26.389  1.00  0.00      LL0  C  
ATOM   3773  NZ  LYS L 183      15.048  13.131  25.699  1.00  0.00      LL0  N1+
ATOM   3774  H   LYS L 183      20.528  12.092  25.204  1.00  0.00      LL0  H  
ATOM   3775  HZ1 LYS L 183      14.999  13.960  26.331  1.00  0.00      LL0  H  
ATOM   3776  HZ2 LYS L 183      15.761  13.426  25.001  1.00  0.00      LL0  H  
ATOM   3777  HZ3 LYS L 183      14.196  13.045  25.103  1.00  0.00      LL0  H  
ATOM   3778  N   ASP L 184      18.283  14.414  24.153  1.00  0.00      LL0  N  
ATOM   3779  CA  ASP L 184      17.673  15.729  23.948  1.00  0.00      LL0  C  
ATOM   3780  C   ASP L 184      18.406  16.660  22.995  1.00  0.00      LL0  C  
ATOM   3781  O   ASP L 184      18.072  17.832  22.829  1.00  0.00      LL0  O  
ATOM   3782  CB  ASP L 184      17.434  16.399  25.311  1.00  0.00      LL0  C  
ATOM   3783  CG  ASP L 184      16.662  15.465  26.233  1.00  0.00      LL0  C  
ATOM   3784  OD1 ASP L 184      15.467  15.660  26.432  1.00  0.00      LL0  O  
ATOM   3785  OD2 ASP L 184      17.237  14.495  26.723  1.00  0.00      LL0  O1-
ATOM   3786  H   ASP L 184      18.517  14.184  25.099  1.00  0.00      LL0  H  
ATOM   3787  N   GLU L 185      19.438  16.097  22.347  1.00  0.00      LL0  N  
ATOM   3788  CA  GLU L 185      19.885  16.736  21.119  1.00  0.00      LL0  C  
ATOM   3789  C   GLU L 185      19.208  16.140  19.905  1.00  0.00      LL0  C  
ATOM   3790  O   GLU L 185      18.698  16.843  19.041  1.00  0.00      LL0  O  
ATOM   3791  CB  GLU L 185      21.402  16.680  20.957  1.00  0.00      LL0  C  
ATOM   3792  CG  GLU L 185      22.149  17.311  22.128  1.00  0.00      LL0  C  
ATOM   3793  CD  GLU L 185      23.346  18.077  21.616  1.00  0.00      LL0  C  
ATOM   3794  OE1 GLU L 185      24.447  17.543  21.638  1.00  0.00      LL0  O  
ATOM   3795  OE2 GLU L 185      23.185  19.218  21.193  1.00  0.00      LL0  O1-
ATOM   3796  H   GLU L 185      19.742  15.173  22.574  1.00  0.00      LL0  H  
ATOM   3797  N   TYR L 186      19.202  14.799  19.895  1.00  0.00      LL0  N  
ATOM   3798  CA  TYR L 186      18.623  14.104  18.749  1.00  0.00      LL0  C  
ATOM   3799  C   TYR L 186      17.155  14.411  18.495  1.00  0.00      LL0  C  
ATOM   3800  O   TYR L 186      16.752  14.740  17.384  1.00  0.00      LL0  O  
ATOM   3801  CB  TYR L 186      18.886  12.601  18.860  1.00  0.00      LL0  C  
ATOM   3802  CG  TYR L 186      18.657  11.909  17.535  1.00  0.00      LL0  C  
ATOM   3803  CD1 TYR L 186      19.575  12.113  16.484  1.00  0.00      LL0  C  
ATOM   3804  CD2 TYR L 186      17.532  11.073  17.390  1.00  0.00      LL0  C  
ATOM   3805  CE1 TYR L 186      19.362  11.463  15.258  1.00  0.00      LL0  C  
ATOM   3806  CE2 TYR L 186      17.324  10.416  16.167  1.00  0.00      LL0  C  
ATOM   3807  CZ  TYR L 186      18.245  10.617  15.119  1.00  0.00      LL0  C  
ATOM   3808  OH  TYR L 186      18.052   9.963  13.919  1.00  0.00      LL0  O  
ATOM   3809  H   TYR L 186      19.515  14.288  20.698  1.00  0.00      LL0  H  
ATOM   3810  HH  TYR L 186      17.247   9.461  13.952  1.00  0.00      LL0  H  
ATOM   3811  N   GLU L 187      16.369  14.329  19.586  1.00  0.00      LL0  N  
ATOM   3812  CA  GLU L 187      14.947  14.677  19.459  1.00  0.00      LL0  C  
ATOM   3813  C   GLU L 187      14.697  16.113  19.033  1.00  0.00      LL0  C  
ATOM   3814  O   GLU L 187      13.717  16.439  18.368  1.00  0.00      LL0  O  
ATOM   3815  CB  GLU L 187      14.198  14.451  20.763  1.00  0.00      LL0  C  
ATOM   3816  CG  GLU L 187      14.277  13.030  21.312  1.00  0.00      LL0  C  
ATOM   3817  CD  GLU L 187      14.346  13.149  22.815  1.00  0.00      LL0  C  
ATOM   3818  OE1 GLU L 187      15.247  13.824  23.296  1.00  0.00      LL0  O  
ATOM   3819  OE2 GLU L 187      13.523  12.577  23.523  1.00  0.00      LL0  O1-
ATOM   3820  H   GLU L 187      16.753  14.038  20.469  1.00  0.00      LL0  H  
ATOM   3821  N   ARG L 188      15.665  16.952  19.432  1.00  0.00      LL0  N  
ATOM   3822  CA  ARG L 188      15.657  18.347  19.012  1.00  0.00      LL0  C  
ATOM   3823  C   ARG L 188      15.849  18.483  17.504  1.00  0.00      LL0  C  
ATOM   3824  O   ARG L 188      14.889  18.518  16.741  1.00  0.00      LL0  O  
ATOM   3825  CB  ARG L 188      16.727  19.085  19.824  1.00  0.00      LL0  C  
ATOM   3826  CG  ARG L 188      16.729  20.614  19.812  1.00  0.00      LL0  C  
ATOM   3827  CD  ARG L 188      18.072  21.157  20.317  1.00  0.00      LL0  C  
ATOM   3828  NE  ARG L 188      18.485  20.502  21.559  1.00  0.00      LL0  N  
ATOM   3829  CZ  ARG L 188      19.783  20.237  21.824  1.00  0.00      LL0  C  
ATOM   3830  NH1 ARG L 188      20.745  20.518  20.949  1.00  0.00      LL0  N1+
ATOM   3831  NH2 ARG L 188      20.096  19.655  22.973  1.00  0.00      LL0  N  
ATOM   3832  H   ARG L 188      16.439  16.582  19.943  1.00  0.00      LL0  H  
ATOM   3833  HE  ARG L 188      17.780  20.206  22.209  1.00  0.00      LL0  H  
ATOM   3834 HH11 ARG L 188      21.705  20.265  21.128  1.00  0.00      LL0  H  
ATOM   3835 HH12 ARG L 188      20.552  20.943  20.062  1.00  0.00      LL0  H  
ATOM   3836 HH21 ARG L 188      21.051  19.496  23.233  1.00  0.00      LL0  H  
ATOM   3837 HH22 ARG L 188      19.364  19.327  23.578  1.00  0.00      LL0  H  
ATOM   3838  N   HIS L 189      17.122  18.555  17.094  1.00  0.00      LL0  N  
ATOM   3839  CA  HIS L 189      17.337  18.957  15.705  1.00  0.00      LL0  C  
ATOM   3840  C   HIS L 189      17.252  17.834  14.684  1.00  0.00      LL0  C  
ATOM   3841  O   HIS L 189      17.017  16.679  15.025  1.00  0.00      LL0  O  
ATOM   3842  CB  HIS L 189      18.575  19.851  15.534  1.00  0.00      LL0  C  
ATOM   3843  CG  HIS L 189      19.616  19.704  16.621  1.00  0.00      LL0  C  
ATOM   3844  CD2 HIS L 189      20.258  20.750  17.287  1.00  0.00      LL0  C  
ATOM   3845  ND1 HIS L 189      20.087  18.537  17.099  1.00  0.00      LL0  N  
ATOM   3846  CE1 HIS L 189      21.015  18.837  18.055  1.00  0.00      LL0  C  
ATOM   3847  NE2 HIS L 189      21.120  20.200  18.175  1.00  0.00      LL0  N  
ATOM   3848  H   HIS L 189      17.864  18.220  17.679  1.00  0.00      LL0  H  
ATOM   3849  HD1 HIS L 189      19.815  17.626  16.842  1.00  0.00      LL0  H  
ATOM   3850  N   ASN L 190      17.370  18.234  13.415  1.00  0.00      LL0  N  
ATOM   3851  CA  ASN L 190      16.799  17.435  12.334  1.00  0.00      LL0  C  
ATOM   3852  C   ASN L 190      17.806  16.968  11.284  1.00  0.00      LL0  C  
ATOM   3853  O   ASN L 190      17.973  15.782  11.021  1.00  0.00      LL0  O  
ATOM   3854  CB  ASN L 190      15.651  18.281  11.760  1.00  0.00      LL0  C  
ATOM   3855  CG  ASN L 190      15.087  17.730  10.472  1.00  0.00      LL0  C  
ATOM   3856  ND2 ASN L 190      15.180  18.585   9.455  1.00  0.00      LL0  N  
ATOM   3857  OD1 ASN L 190      14.594  16.614  10.397  1.00  0.00      LL0  O  
ATOM   3858  H   ASN L 190      17.732  19.143  13.192  1.00  0.00      LL0  H  
ATOM   3859 HD21 ASN L 190      15.642  19.468   9.560  1.00  0.00      LL0  H  
ATOM   3860 HD22 ASN L 190      14.794  18.327   8.567  1.00  0.00      LL0  H  
ATOM   3861  N   SER L 191      18.461  17.958  10.682  1.00  0.00      LL0  N  
ATOM   3862  CA  SER L 191      19.389  17.689   9.590  1.00  0.00      LL0  C  
ATOM   3863  C   SER L 191      20.795  17.362  10.047  1.00  0.00      LL0  C  
ATOM   3864  O   SER L 191      21.718  18.175   9.998  1.00  0.00      LL0  O  
ATOM   3865  CB  SER L 191      19.397  18.869   8.618  1.00  0.00      LL0  C  
ATOM   3866  OG  SER L 191      18.059  19.365   8.459  1.00  0.00      LL0  O  
ATOM   3867  H   SER L 191      18.350  18.893  11.024  1.00  0.00      LL0  H  
ATOM   3868  HG  SER L 191      17.929  19.957   9.204  1.00  0.00      LL0  H  
ATOM   3869  N   TYR L 192      20.923  16.114  10.513  1.00  0.00      LL0  N  
ATOM   3870  CA  TYR L 192      22.261  15.688  10.917  1.00  0.00      LL0  C  
ATOM   3871  C   TYR L 192      23.150  15.445   9.719  1.00  0.00      LL0  C  
ATOM   3872  O   TYR L 192      22.786  14.778   8.759  1.00  0.00      LL0  O  
ATOM   3873  CB  TYR L 192      22.220  14.453  11.821  1.00  0.00      LL0  C  
ATOM   3874  CG  TYR L 192      21.423  14.747  13.068  1.00  0.00      LL0  C  
ATOM   3875  CD1 TYR L 192      22.094  15.243  14.203  1.00  0.00      LL0  C  
ATOM   3876  CD2 TYR L 192      20.029  14.538  13.056  1.00  0.00      LL0  C  
ATOM   3877  CE1 TYR L 192      21.339  15.609  15.328  1.00  0.00      LL0  C  
ATOM   3878  CE2 TYR L 192      19.276  14.906  14.179  1.00  0.00      LL0  C  
ATOM   3879  CZ  TYR L 192      19.940  15.468  15.287  1.00  0.00      LL0  C  
ATOM   3880  OH  TYR L 192      19.203  15.912  16.364  1.00  0.00      LL0  O  
ATOM   3881  H   TYR L 192      20.134  15.500  10.444  1.00  0.00      LL0  H  
ATOM   3882  HH  TYR L 192      18.272  15.745  16.206  1.00  0.00      LL0  H  
ATOM   3883  N   THR L 193      24.323  16.063   9.812  1.00  0.00      LL0  N  
ATOM   3884  CA  THR L 193      25.134  16.157   8.612  1.00  0.00      LL0  C  
ATOM   3885  C   THR L 193      26.578  15.786   8.861  1.00  0.00      LL0  C  
ATOM   3886  O   THR L 193      27.269  16.379   9.679  1.00  0.00      LL0  O  
ATOM   3887  CB  THR L 193      25.008  17.582   8.069  1.00  0.00      LL0  C  
ATOM   3888  CG2 THR L 193      25.742  17.784   6.744  1.00  0.00      LL0  C  
ATOM   3889  OG1 THR L 193      23.621  17.937   7.949  1.00  0.00      LL0  O  
ATOM   3890  H   THR L 193      24.573  16.597  10.621  1.00  0.00      LL0  H  
ATOM   3891  HG1 THR L 193      23.295  18.068   8.841  1.00  0.00      LL0  H  
ATOM   3892  N   CYS L 194      26.999  14.775   8.100  1.00  0.00      LL0  N  
ATOM   3893  CA  CYS L 194      28.428  14.504   8.017  1.00  0.00      LL0  C  
ATOM   3894  C   CYS L 194      29.008  15.345   6.898  1.00  0.00      LL0  C  
ATOM   3895  O   CYS L 194      28.453  15.389   5.806  1.00  0.00      LL0  O  
ATOM   3896  CB  CYS L 194      28.601  13.007   7.757  1.00  0.00      LL0  C  
ATOM   3897  SG  CYS L 194      30.293  12.374   7.640  1.00  0.00      LL0  S  
ATOM   3898  H   CYS L 194      26.370  14.329   7.461  1.00  0.00      LL0  H  
ATOM   3899  N   GLU L 195      30.114  16.022   7.217  1.00  0.00      LL0  N  
ATOM   3900  CA  GLU L 195      30.844  16.751   6.184  1.00  0.00      LL0  C  
ATOM   3901  C   GLU L 195      32.262  16.231   6.128  1.00  0.00      LL0  C  
ATOM   3902  O   GLU L 195      33.020  16.327   7.087  1.00  0.00      LL0  O  
ATOM   3903  CB  GLU L 195      30.880  18.250   6.489  1.00  0.00      LL0  C  
ATOM   3904  CG  GLU L 195      29.559  18.993   6.281  1.00  0.00      LL0  C  
ATOM   3905  CD  GLU L 195      29.641  20.333   6.986  1.00  0.00      LL0  C  
ATOM   3906  OE1 GLU L 195      29.350  20.402   8.167  1.00  0.00      LL0  O  
ATOM   3907  OE2 GLU L 195      30.020  21.342   6.403  1.00  0.00      LL0  O1-
ATOM   3908  H   GLU L 195      30.479  16.022   8.150  1.00  0.00      LL0  H  
ATOM   3909  N   ALA L 196      32.594  15.663   4.967  1.00  0.00      LL0  N  
ATOM   3910  CA  ALA L 196      33.969  15.190   4.854  1.00  0.00      LL0  C  
ATOM   3911  C   ALA L 196      34.700  15.843   3.708  1.00  0.00      LL0  C  
ATOM   3912  O   ALA L 196      34.118  16.101   2.662  1.00  0.00      LL0  O  
ATOM   3913  CB  ALA L 196      33.996  13.682   4.629  1.00  0.00      LL0  C  
ATOM   3914  H   ALA L 196      31.927  15.577   4.226  1.00  0.00      LL0  H  
ATOM   3915  N   THR L 197      35.995  16.070   3.926  1.00  0.00      LL0  N  
ATOM   3916  CA  THR L 197      36.781  16.546   2.796  1.00  0.00      LL0  C  
ATOM   3917  C   THR L 197      38.054  15.733   2.667  1.00  0.00      LL0  C  
ATOM   3918  O   THR L 197      38.737  15.463   3.650  1.00  0.00      LL0  O  
ATOM   3919  CB  THR L 197      37.094  18.036   2.950  1.00  0.00      LL0  C  
ATOM   3920  CG2 THR L 197      37.216  18.730   1.595  1.00  0.00      LL0  C  
ATOM   3921  OG1 THR L 197      36.119  18.683   3.779  1.00  0.00      LL0  O  
ATOM   3922  H   THR L 197      36.413  15.902   4.819  1.00  0.00      LL0  H  
ATOM   3923  HG1 THR L 197      36.298  18.388   4.671  1.00  0.00      LL0  H  
ATOM   3924  N   HIS L 198      38.328  15.314   1.426  1.00  0.00      LL0  N  
ATOM   3925  CA  HIS L 198      39.416  14.356   1.243  1.00  0.00      LL0  C  
ATOM   3926  C   HIS L 198      40.101  14.608  -0.087  1.00  0.00      LL0  C  
ATOM   3927  O   HIS L 198      39.542  15.264  -0.952  1.00  0.00      LL0  O  
ATOM   3928  CB  HIS L 198      38.831  12.936   1.336  1.00  0.00      LL0  C  
ATOM   3929  CG  HIS L 198      39.911  11.881   1.273  1.00  0.00      LL0  C  
ATOM   3930  CD2 HIS L 198      41.034  11.742   2.093  1.00  0.00      LL0  C  
ATOM   3931  ND1 HIS L 198      39.939  10.920   0.338  1.00  0.00      LL0  N  
ATOM   3932  CE1 HIS L 198      41.066  10.177   0.547  1.00  0.00      LL0  C  
ATOM   3933  NE2 HIS L 198      41.737  10.686   1.624  1.00  0.00      LL0  N  
ATOM   3934  H   HIS L 198      37.785  15.621   0.637  1.00  0.00      LL0  H  
ATOM   3935  HD1 HIS L 198      39.280  10.759  -0.370  1.00  0.00      LL0  H  
ATOM   3936  N   LYS L 199      41.310  14.045  -0.247  1.00  0.00      LL0  N  
ATOM   3937  CA  LYS L 199      42.003  14.155  -1.534  1.00  0.00      LL0  C  
ATOM   3938  C   LYS L 199      41.179  13.779  -2.768  1.00  0.00      LL0  C  
ATOM   3939  O   LYS L 199      41.226  14.442  -3.795  1.00  0.00      LL0  O  
ATOM   3940  CB  LYS L 199      43.320  13.374  -1.457  1.00  0.00      LL0  C  
ATOM   3941  CG  LYS L 199      44.211  13.514  -2.694  1.00  0.00      LL0  C  
ATOM   3942  CD  LYS L 199      45.561  12.810  -2.542  1.00  0.00      LL0  C  
ATOM   3943  CE  LYS L 199      46.326  12.722  -3.864  1.00  0.00      LL0  C  
ATOM   3944  NZ  LYS L 199      45.614  11.821  -4.775  1.00  0.00      LL0  N1+
ATOM   3945  H   LYS L 199      41.745  13.585   0.527  1.00  0.00      LL0  H  
ATOM   3946  HZ1 LYS L 199      45.964  11.794  -5.747  1.00  0.00      LL0  H  
ATOM   3947  HZ2 LYS L 199      45.632  10.831  -4.437  1.00  0.00      LL0  H  
ATOM   3948  HZ3 LYS L 199      44.582  11.968  -4.783  1.00  0.00      LL0  H  
ATOM   3949  N   THR L 200      40.394  12.702  -2.614  1.00  0.00      LL0  N  
ATOM   3950  CA  THR L 200      39.519  12.332  -3.729  1.00  0.00      LL0  C  
ATOM   3951  C   THR L 200      38.315  13.230  -3.971  1.00  0.00      LL0  C  
ATOM   3952  O   THR L 200      37.715  13.230  -5.036  1.00  0.00      LL0  O  
ATOM   3953  CB  THR L 200      39.068  10.883  -3.573  1.00  0.00      LL0  C  
ATOM   3954  CG2 THR L 200      39.848   9.960  -4.504  1.00  0.00      LL0  C  
ATOM   3955  OG1 THR L 200      39.203  10.463  -2.205  1.00  0.00      LL0  O  
ATOM   3956  H   THR L 200      40.408  12.128  -1.797  1.00  0.00      LL0  H  
ATOM   3957  HG1 THR L 200      39.390   9.524  -2.233  1.00  0.00      LL0  H  
ATOM   3958  N   SER L 201      37.976  13.987  -2.922  1.00  0.00      LL0  N  
ATOM   3959  CA  SER L 201      36.855  14.906  -3.047  1.00  0.00      LL0  C  
ATOM   3960  C   SER L 201      37.108  16.141  -2.215  1.00  0.00      LL0  C  
ATOM   3961  O   SER L 201      36.829  16.205  -1.021  1.00  0.00      LL0  O  
ATOM   3962  CB  SER L 201      35.534  14.222  -2.669  1.00  0.00      LL0  C  
ATOM   3963  OG  SER L 201      34.413  15.070  -2.959  1.00  0.00      LL0  O  
ATOM   3964  H   SER L 201      38.529  14.006  -2.091  1.00  0.00      LL0  H  
ATOM   3965  HG  SER L 201      34.194  15.498  -2.130  1.00  0.00      LL0  H  
ATOM   3966  N   THR L 202      37.649  17.133  -2.927  1.00  0.00      LL0  N  
ATOM   3967  CA  THR L 202      37.750  18.463  -2.337  1.00  0.00      LL0  C  
ATOM   3968  C   THR L 202      36.387  19.120  -2.175  1.00  0.00      LL0  C  
ATOM   3969  O   THR L 202      36.150  19.948  -1.306  1.00  0.00      LL0  O  
ATOM   3970  CB  THR L 202      38.679  19.287  -3.218  1.00  0.00      LL0  C  
ATOM   3971  CG2 THR L 202      40.144  19.020  -2.867  1.00  0.00      LL0  C  
ATOM   3972  OG1 THR L 202      38.444  18.955  -4.596  1.00  0.00      LL0  O  
ATOM   3973  H   THR L 202      37.887  17.027  -3.894  1.00  0.00      LL0  H  
ATOM   3974  HG1 THR L 202      39.047  19.479  -5.109  1.00  0.00      LL0  H  
ATOM   3975  N   SER L 203      35.476  18.657  -3.041  1.00  0.00      LL0  N  
ATOM   3976  CA  SER L 203      34.052  18.881  -2.815  1.00  0.00      LL0  C  
ATOM   3977  C   SER L 203      33.576  18.262  -1.509  1.00  0.00      LL0  C  
ATOM   3978  O   SER L 203      33.654  17.052  -1.321  1.00  0.00      LL0  O  
ATOM   3979  CB  SER L 203      33.299  18.287  -4.008  1.00  0.00      LL0  C  
ATOM   3980  OG  SER L 203      34.107  17.277  -4.638  1.00  0.00      LL0  O  
ATOM   3981  H   SER L 203      35.738  18.061  -3.800  1.00  0.00      LL0  H  
ATOM   3982  HG  SER L 203      33.985  16.464  -4.146  1.00  0.00      LL0  H  
ATOM   3983  N   PRO L 204      33.079  19.132  -0.599  1.00  0.00      LL0  N  
ATOM   3984  CA  PRO L 204      32.586  18.631   0.687  1.00  0.00      LL0  C  
ATOM   3985  C   PRO L 204      31.508  17.572   0.540  1.00  0.00      LL0  C  
ATOM   3986  O   PRO L 204      30.421  17.804   0.024  1.00  0.00      LL0  O  
ATOM   3987  CB  PRO L 204      32.080  19.901   1.380  1.00  0.00      LL0  C  
ATOM   3988  CG  PRO L 204      32.853  21.047   0.730  1.00  0.00      LL0  C  
ATOM   3989  CD  PRO L 204      32.987  20.582  -0.714  1.00  0.00      LL0  C  
ATOM   3990  N   ILE L 205      31.864  16.382   1.026  1.00  0.00      LL0  N  
ATOM   3991  CA  ILE L 205      30.888  15.300   1.053  1.00  0.00      LL0  C  
ATOM   3992  C   ILE L 205      29.867  15.527   2.154  1.00  0.00      LL0  C  
ATOM   3993  O   ILE L 205      30.032  15.109   3.294  1.00  0.00      LL0  O  
ATOM   3994  CB  ILE L 205      31.589  13.942   1.208  1.00  0.00      LL0  C  
ATOM   3995  CG1 ILE L 205      32.771  13.822   0.239  1.00  0.00      LL0  C  
ATOM   3996  CG2 ILE L 205      30.602  12.780   1.047  1.00  0.00      LL0  C  
ATOM   3997  CD1 ILE L 205      33.673  12.621   0.528  1.00  0.00      LL0  C  
ATOM   3998  H   ILE L 205      32.783  16.283   1.406  1.00  0.00      LL0  H  
ATOM   3999  N   VAL L 206      28.808  16.234   1.741  1.00  0.00      LL0  N  
ATOM   4000  CA  VAL L 206      27.701  16.522   2.651  1.00  0.00      LL0  C  
ATOM   4001  C   VAL L 206      26.745  15.340   2.774  1.00  0.00      LL0  C  
ATOM   4002  O   VAL L 206      25.663  15.272   2.200  1.00  0.00      LL0  O  
ATOM   4003  CB  VAL L 206      26.995  17.818   2.206  1.00  0.00      LL0  C  
ATOM   4004  CG1 VAL L 206      25.849  18.239   3.131  1.00  0.00      LL0  C  
ATOM   4005  CG2 VAL L 206      28.010  18.957   2.077  1.00  0.00      LL0  C  
ATOM   4006  H   VAL L 206      28.825  16.589   0.805  1.00  0.00      LL0  H  
ATOM   4007  N   LYS L 207      27.213  14.368   3.558  1.00  0.00      LL0  N  
ATOM   4008  CA  LYS L 207      26.351  13.219   3.800  1.00  0.00      LL0  C  
ATOM   4009  C   LYS L 207      25.354  13.495   4.916  1.00  0.00      LL0  C  
ATOM   4010  O   LYS L 207      25.578  13.205   6.084  1.00  0.00      LL0  O  
ATOM   4011  CB  LYS L 207      27.222  11.983   4.047  1.00  0.00      LL0  C  
ATOM   4012  CG  LYS L 207      26.507  10.633   3.934  1.00  0.00      LL0  C  
ATOM   4013  CD  LYS L 207      25.829  10.394   2.581  1.00  0.00      LL0  C  
ATOM   4014  CE  LYS L 207      25.255   8.979   2.453  1.00  0.00      LL0  C  
ATOM   4015  NZ  LYS L 207      26.210   8.072   1.801  1.00  0.00      LL0  N1+
ATOM   4016  H   LYS L 207      28.062  14.539   4.068  1.00  0.00      LL0  H  
ATOM   4017  HZ1 LYS L 207      25.962   7.965   0.795  1.00  0.00      LL0  H  
ATOM   4018  HZ2 LYS L 207      27.181   8.436   1.878  1.00  0.00      LL0  H  
ATOM   4019  HZ3 LYS L 207      26.206   7.130   2.247  1.00  0.00      LL0  H  
ATOM   4020  N   SER L 208      24.245  14.105   4.489  1.00  0.00      LL0  N  
ATOM   4021  CA  SER L 208      23.223  14.483   5.461  1.00  0.00      LL0  C  
ATOM   4022  C   SER L 208      22.046  13.519   5.487  1.00  0.00      LL0  C  
ATOM   4023  O   SER L 208      21.827  12.741   4.557  1.00  0.00      LL0  O  
ATOM   4024  CB  SER L 208      22.767  15.917   5.153  1.00  0.00      LL0  C  
ATOM   4025  OG  SER L 208      21.993  16.464   6.225  1.00  0.00      LL0  O  
ATOM   4026  H   SER L 208      24.148  14.311   3.514  1.00  0.00      LL0  H  
ATOM   4027  HG  SER L 208      22.598  16.934   6.797  1.00  0.00      LL0  H  
ATOM   4028  N   PHE L 209      21.284  13.629   6.583  1.00  0.00      LL0  N  
ATOM   4029  CA  PHE L 209      19.946  13.053   6.587  1.00  0.00      LL0  C  
ATOM   4030  C   PHE L 209      18.927  14.004   7.173  1.00  0.00      LL0  C  
ATOM   4031  O   PHE L 209      19.247  15.057   7.712  1.00  0.00      LL0  O  
ATOM   4032  CB  PHE L 209      19.883  11.661   7.248  1.00  0.00      LL0  C  
ATOM   4033  CG  PHE L 209      20.039  11.639   8.754  1.00  0.00      LL0  C  
ATOM   4034  CD1 PHE L 209      18.912  11.849   9.580  1.00  0.00      LL0  C  
ATOM   4035  CD2 PHE L 209      21.303  11.362   9.310  1.00  0.00      LL0  C  
ATOM   4036  CE1 PHE L 209      19.043  11.757  10.978  1.00  0.00      LL0  C  
ATOM   4037  CE2 PHE L 209      21.436  11.262  10.707  1.00  0.00      LL0  C  
ATOM   4038  CZ  PHE L 209      20.304  11.451  11.527  1.00  0.00      LL0  C  
ATOM   4039  H   PHE L 209      21.558  14.265   7.311  1.00  0.00      LL0  H  
ATOM   4040  N   ASN L 210      17.668  13.582   7.049  1.00  0.00      LL0  N  
ATOM   4041  CA  ASN L 210      16.663  14.335   7.781  1.00  0.00      LL0  C  
ATOM   4042  C   ASN L 210      15.974  13.417   8.750  1.00  0.00      LL0  C  
ATOM   4043  O   ASN L 210      15.914  12.211   8.540  1.00  0.00      LL0  O  
ATOM   4044  CB  ASN L 210      15.689  15.001   6.813  1.00  0.00      LL0  C  
ATOM   4045  CG  ASN L 210      15.708  16.502   7.025  1.00  0.00      LL0  C  
ATOM   4046  ND2 ASN L 210      16.924  17.027   7.214  1.00  0.00      LL0  N  
ATOM   4047  OD1 ASN L 210      14.680  17.165   7.031  1.00  0.00      LL0  O  
ATOM   4048  H   ASN L 210      17.418  12.705   6.640  1.00  0.00      LL0  H  
ATOM   4049 HD21 ASN L 210      17.775  16.497   7.195  1.00  0.00      LL0  H  
ATOM   4050 HD22 ASN L 210      17.024  18.005   7.415  1.00  0.00      LL0  H  
ATOM   4051  N   ARG L 211      15.475  14.005   9.835  1.00  0.00      LL0  N  
ATOM   4052  CA  ARG L 211      14.946  13.146  10.890  1.00  0.00      LL0  C  
ATOM   4053  C   ARG L 211      13.501  12.701  10.701  1.00  0.00      LL0  C  
ATOM   4054  O   ARG L 211      12.740  12.504  11.643  1.00  0.00      LL0  O  
ATOM   4055  CB  ARG L 211      15.142  13.824  12.242  1.00  0.00      LL0  C  
ATOM   4056  CG  ARG L 211      15.488  12.838  13.353  1.00  0.00      LL0  C  
ATOM   4057  CD  ARG L 211      15.404  13.499  14.723  1.00  0.00      LL0  C  
ATOM   4058  NE  ARG L 211      14.020  13.829  15.065  1.00  0.00      LL0  N  
ATOM   4059  CZ  ARG L 211      13.747  14.977  15.722  1.00  0.00      LL0  C  
ATOM   4060  NH1 ARG L 211      14.672  15.911  15.871  1.00  0.00      LL0  N1+
ATOM   4061  NH2 ARG L 211      12.545  15.183  16.245  1.00  0.00      LL0  N  
ATOM   4062  H   ARG L 211      15.466  15.001   9.925  1.00  0.00      LL0  H  
ATOM   4063  HE  ARG L 211      13.324  13.134  14.877  1.00  0.00      LL0  H  
ATOM   4064 HH11 ARG L 211      14.473  16.781  16.337  1.00  0.00      LL0  H  
ATOM   4065 HH12 ARG L 211      15.614  15.785  15.540  1.00  0.00      LL0  H  
ATOM   4066 HH21 ARG L 211      12.423  15.978  16.851  1.00  0.00      LL0  H  
ATOM   4067 HH22 ARG L 211      11.776  14.568  16.080  1.00  0.00      LL0  H  
ATOM   4068  N   ASN L 212      13.137  12.554   9.421  1.00  0.00      LL0  N  
ATOM   4069  CA  ASN L 212      11.766  12.153   9.112  1.00  0.00      LL0  C  
ATOM   4070  C   ASN L 212      11.437  10.720   9.496  1.00  0.00      LL0  C  
ATOM   4071  O   ASN L 212      10.901   9.942   8.712  1.00  0.00      LL0  O  
ATOM   4072  CB  ASN L 212      11.437  12.425   7.634  1.00  0.00      LL0  C  
ATOM   4073  CG  ASN L 212      12.452  11.772   6.711  1.00  0.00      LL0  C  
ATOM   4074  ND2 ASN L 212      12.122  10.551   6.288  1.00  0.00      LL0  N  
ATOM   4075  OD1 ASN L 212      13.483  12.346   6.391  1.00  0.00      LL0  O  
ATOM   4076  H   ASN L 212      13.834  12.595   8.701  1.00  0.00      LL0  H  
ATOM   4077 HD21 ASN L 212      11.314  10.093   6.665  1.00  0.00      LL0  H  
ATOM   4078 HD22 ASN L 212      12.706  10.094   5.621  1.00  0.00      LL0  H  
TER   
ATOM   4079  N   TYR A 508      71.417  12.670  32.054  1.00  0.00      RA0  N  
ATOM   4080  CA  TYR A 508      71.897  11.491  32.787  1.00  0.00      RA0  C  
ATOM   4081  C   TYR A 508      73.315  10.965  32.450  1.00  0.00      RA0  C  
ATOM   4082  O   TYR A 508      73.784  11.103  31.318  1.00  0.00      RA0  O  
ATOM   4083  CB  TYR A 508      70.834  10.413  32.528  1.00  0.00      RA0  C  
ATOM   4084  CG  TYR A 508      70.895   9.203  33.430  1.00  0.00      RA0  C  
ATOM   4085  CD1 TYR A 508      70.003   9.134  34.515  1.00  0.00      RA0  C  
ATOM   4086  CD2 TYR A 508      71.797   8.160  33.143  1.00  0.00      RA0  C  
ATOM   4087  CE1 TYR A 508      69.967   7.975  35.303  1.00  0.00      RA0  C  
ATOM   4088  CE2 TYR A 508      71.769   7.008  33.940  1.00  0.00      RA0  C  
ATOM   4089  CZ  TYR A 508      70.843   6.919  34.998  1.00  0.00      RA0  C  
ATOM   4090  OH  TYR A 508      70.805   5.772  35.765  1.00  0.00      RA0  O  
ATOM   4091  H   TYR A 508      71.658  12.735  31.085  1.00  0.00      RA0  H  
ATOM   4092  HH  TYR A 508      70.939   6.027  36.673  1.00  0.00      RA0  H  
ATOM   4093  N   CYS A 509      73.971  10.323  33.423  1.00  0.00      RA0  N  
ATOM   4094  CA  CYS A 509      75.349   9.826  33.249  1.00  0.00      RA0  C  
ATOM   4095  C   CYS A 509      75.604   8.332  33.218  1.00  0.00      RA0  C  
ATOM   4096  O   CYS A 509      75.509   7.641  34.240  1.00  0.00      RA0  O  
ATOM   4097  CB  CYS A 509      76.256  10.474  34.297  1.00  0.00      RA0  C  
ATOM   4098  SG  CYS A 509      78.024  10.225  33.988  1.00  0.00      RA0  S  
ATOM   4099  H   CYS A 509      73.534  10.278  34.324  1.00  0.00      RA0  H  
ATOM   4100  N   SER A 510      75.987   7.857  32.036  1.00  0.00      RA0  N  
ATOM   4101  CA  SER A 510      76.295   6.454  31.814  1.00  0.00      RA0  C  
ATOM   4102  C   SER A 510      77.767   6.360  31.425  1.00  0.00      RA0  C  
ATOM   4103  O   SER A 510      78.097   6.271  30.246  1.00  0.00      RA0  O  
ATOM   4104  CB  SER A 510      75.380   5.836  30.748  1.00  0.00      RA0  C  
ATOM   4105  OG  SER A 510      75.738   4.470  30.460  1.00  0.00      RA0  O  
ATOM   4106  H   SER A 510      76.072   8.495  31.269  1.00  0.00      RA0  H  
ATOM   4107  HG  SER A 510      76.391   4.556  29.765  1.00  0.00      RA0  H  
ATOM   4108  N   ARG A 511      78.656   6.399  32.407  1.00  0.00      RA0  N  
ATOM   4109  CA  ARG A 511      80.077   6.311  32.117  1.00  0.00      RA0  C  
ATOM   4110  C   ARG A 511      80.773   5.591  33.246  1.00  0.00      RA0  C  
ATOM   4111  O   ARG A 511      80.134   5.175  34.207  1.00  0.00      RA0  O  
ATOM   4112  CB  ARG A 511      80.694   7.707  31.923  1.00  0.00      RA0  C  
ATOM   4113  CG  ARG A 511      80.414   8.368  30.565  1.00  0.00      RA0  C  
ATOM   4114  CD  ARG A 511      81.179   9.677  30.353  1.00  0.00      RA0  C  
ATOM   4115  NE  ARG A 511      81.122  10.151  28.967  1.00  0.00      RA0  N  
ATOM   4116  CZ  ARG A 511      81.292  11.474  28.737  1.00  0.00      RA0  C  
ATOM   4117  NH1 ARG A 511      81.446  12.333  29.738  1.00  0.00      RA0  N1+
ATOM   4118  NH2 ARG A 511      81.310  11.934  27.493  1.00  0.00      RA0  N  
ATOM   4119  H   ARG A 511      78.404   6.388  33.374  1.00  0.00      RA0  H  
ATOM   4120  HE  ARG A 511      81.038   9.531  28.179  1.00  0.00      RA0  H  
ATOM   4121 HH11 ARG A 511      81.449  13.328  29.538  1.00  0.00      RA0  H  
ATOM   4122 HH12 ARG A 511      81.571  12.063  30.697  1.00  0.00      RA0  H  
ATOM   4123 HH21 ARG A 511      81.421  12.921  27.336  1.00  0.00      RA0  H  
ATOM   4124 HH22 ARG A 511      81.227  11.297  26.712  1.00  0.00      RA0  H  
ATOM   4125  N   LEU A 512      82.081   5.414  33.119  1.00  0.00      RA0  N  
ATOM   4126  CA  LEU A 512      82.843   4.735  34.161  1.00  0.00      RA0  C  
ATOM   4127  C   LEU A 512      83.300   5.761  35.174  1.00  0.00      RA0  C  
ATOM   4128  O   LEU A 512      84.177   6.580  34.895  1.00  0.00      RA0  O  
ATOM   4129  CB  LEU A 512      84.070   4.091  33.531  1.00  0.00      RA0  C  
ATOM   4130  CG  LEU A 512      83.709   3.279  32.294  1.00  0.00      RA0  C  
ATOM   4131  CD1 LEU A 512      84.939   2.929  31.457  1.00  0.00      RA0  C  
ATOM   4132  CD2 LEU A 512      82.870   2.060  32.661  1.00  0.00      RA0  C  
ATOM   4133  H   LEU A 512      82.596   5.849  32.373  1.00  0.00      RA0  H  
ATOM   4134  N   LEU A 513      82.697   5.707  36.354  1.00  0.00      RA0  N  
ATOM   4135  CA  LEU A 513      83.018   6.654  37.400  1.00  0.00      RA0  C  
ATOM   4136  C   LEU A 513      82.796   6.075  38.774  1.00  0.00      RA0  C  
ATOM   4137  O   LEU A 513      81.929   5.235  38.965  1.00  0.00      RA0  O  
ATOM   4138  CB  LEU A 513      82.136   7.892  37.192  1.00  0.00      RA0  C  
ATOM   4139  CG  LEU A 513      82.381   9.060  38.148  1.00  0.00      RA0  C  
ATOM   4140  CD1 LEU A 513      83.816   9.569  38.053  1.00  0.00      RA0  C  
ATOM   4141  CD2 LEU A 513      81.362  10.184  37.950  1.00  0.00      RA0  C  
ATOM   4142  H   LEU A 513      81.962   5.052  36.554  1.00  0.00      RA0  H  
ATOM   4143  N   ASP A 514      83.618   6.515  39.718  1.00  0.00      RA0  N  
ATOM   4144  CA  ASP A 514      83.531   6.097  41.115  1.00  0.00      RA0  C  
ATOM   4145  C   ASP A 514      83.317   7.413  41.854  1.00  0.00      RA0  C  
ATOM   4146  O   ASP A 514      84.274   8.153  42.093  1.00  0.00      RA0  O  
ATOM   4147  CB  ASP A 514      84.808   5.364  41.556  1.00  0.00      RA0  C  
ATOM   4148  CG  ASP A 514      84.689   3.843  41.448  1.00  0.00      RA0  C  
ATOM   4149  OD1 ASP A 514      83.935   3.325  40.622  1.00  0.00      RA0  O  
ATOM   4150  OD2 ASP A 514      85.353   3.147  42.215  1.00  0.00      RA0  O1-
ATOM   4151  H   ASP A 514      84.366   7.145  39.502  1.00  0.00      RA0  H  
ATOM   4152  N   LEU A 515      82.067   7.718  42.190  1.00  0.00      RA0  N  
ATOM   4153  CA  LEU A 515      81.746   8.970  42.864  1.00  0.00      RA0  C  
ATOM   4154  C   LEU A 515      81.519   8.808  44.355  1.00  0.00      RA0  C  
ATOM   4155  O   LEU A 515      80.678   8.016  44.790  1.00  0.00      RA0  O  
ATOM   4156  CB  LEU A 515      80.545   9.613  42.166  1.00  0.00      RA0  C  
ATOM   4157  CG  LEU A 515      80.147  10.992  42.698  1.00  0.00      RA0  C  
ATOM   4158  CD1 LEU A 515      81.329  11.955  42.787  1.00  0.00      RA0  C  
ATOM   4159  CD2 LEU A 515      79.015  11.592  41.866  1.00  0.00      RA0  C  
ATOM   4160  H   LEU A 515      81.346   7.034  42.089  1.00  0.00      RA0  H  
ATOM   4161  N   VAL A 516      82.286   9.566  45.132  1.00  0.00      RA0  N  
ATOM   4162  CA  VAL A 516      82.199   9.544  46.586  1.00  0.00      RA0  C  
ATOM   4163  C   VAL A 516      81.549  10.825  47.122  1.00  0.00      RA0  C  
ATOM   4164  O   VAL A 516      82.131  11.908  47.027  1.00  0.00      RA0  O  
ATOM   4165  CB  VAL A 516      83.579   9.342  47.198  1.00  0.00      RA0  C  
ATOM   4166  CG1 VAL A 516      83.463   9.218  48.713  1.00  0.00      RA0  C  
ATOM   4167  CG2 VAL A 516      84.278   8.135  46.576  1.00  0.00      RA0  C  
ATOM   4168  H   VAL A 516      82.940  10.202  44.712  1.00  0.00      RA0  H  
ATOM   4169  N   PHE A 517      80.338  10.703  47.673  1.00  0.00      RA0  N  
ATOM   4170  CA  PHE A 517      79.634  11.856  48.241  1.00  0.00      RA0  C  
ATOM   4171  C   PHE A 517      80.103  12.034  49.682  1.00  0.00      RA0  C  
ATOM   4172  O   PHE A 517      79.968  11.127  50.505  1.00  0.00      RA0  O  
ATOM   4173  CB  PHE A 517      78.124  11.628  48.267  1.00  0.00      RA0  C  
ATOM   4174  CG  PHE A 517      77.575  11.442  46.876  1.00  0.00      RA0  C  
ATOM   4175  CD1 PHE A 517      77.254  12.553  46.107  1.00  0.00      RA0  C  
ATOM   4176  CD2 PHE A 517      77.370  10.162  46.374  1.00  0.00      RA0  C  
ATOM   4177  CE1 PHE A 517      76.696  12.384  44.847  1.00  0.00      RA0  C  
ATOM   4178  CE2 PHE A 517      76.813   9.994  45.114  1.00  0.00      RA0  C  
ATOM   4179  CZ  PHE A 517      76.460  11.104  44.358  1.00  0.00      RA0  C  
ATOM   4180  H   PHE A 517      79.958   9.796  47.816  1.00  0.00      RA0  H  
ATOM   4181  N   LEU A 518      80.681  13.194  49.976  1.00  0.00      RA0  N  
ATOM   4182  CA  LEU A 518      81.186  13.494  51.314  1.00  0.00      RA0  C  
ATOM   4183  C   LEU A 518      80.352  14.625  51.886  1.00  0.00      RA0  C  
ATOM   4184  O   LEU A 518      80.484  15.780  51.464  1.00  0.00      RA0  O  
ATOM   4185  CB  LEU A 518      82.655  13.909  51.240  1.00  0.00      RA0  C  
ATOM   4186  CG  LEU A 518      83.557  12.820  50.659  1.00  0.00      RA0  C  
ATOM   4187  CD1 LEU A 518      84.965  13.335  50.363  1.00  0.00      RA0  C  
ATOM   4188  CD2 LEU A 518      83.578  11.582  51.552  1.00  0.00      RA0  C  
ATOM   4189  H   LEU A 518      80.790  13.910  49.281  1.00  0.00      RA0  H  
ATOM   4190  N   LEU A 519      79.507  14.288  52.859  1.00  0.00      RA0  N  
ATOM   4191  CA  LEU A 519      78.596  15.254  53.465  1.00  0.00      RA0  C  
ATOM   4192  C   LEU A 519      79.013  15.899  54.774  1.00  0.00      RA0  C  
ATOM   4193  O   LEU A 519      79.281  15.226  55.769  1.00  0.00      RA0  O  
ATOM   4194  CB  LEU A 519      77.242  14.596  53.737  1.00  0.00      RA0  C  
ATOM   4195  CG  LEU A 519      76.805  13.517  52.745  1.00  0.00      RA0  C  
ATOM   4196  CD1 LEU A 519      75.585  12.754  53.261  1.00  0.00      RA0  C  
ATOM   4197  CD2 LEU A 519      76.563  14.069  51.346  1.00  0.00      RA0  C  
ATOM   4198  H   LEU A 519      79.557  13.378  53.252  1.00  0.00      RA0  H  
ATOM   4199  N   ASP A 520      79.040  17.224  54.757  1.00  0.00      RA0  N  
ATOM   4200  CA  ASP A 520      79.401  17.998  55.929  1.00  0.00      RA0  C  
ATOM   4201  C   ASP A 520      78.426  17.612  57.030  1.00  0.00      RA0  C  
ATOM   4202  O   ASP A 520      77.219  17.779  56.866  1.00  0.00      RA0  O  
ATOM   4203  CB  ASP A 520      79.276  19.491  55.607  1.00  0.00      RA0  C  
ATOM   4204  CG  ASP A 520      79.462  20.355  56.841  1.00  0.00      RA0  C  
ATOM   4205  OD1 ASP A 520      79.781  19.852  57.900  1.00  0.00      RA0  O  
ATOM   4206  OD2 ASP A 520      79.313  21.562  56.761  1.00  0.00      RA0  O1-
ATOM   4207  H   ASP A 520      78.839  17.723  53.915  1.00  0.00      RA0  H  
ATOM   4208  N   GLY A 521      78.944  17.096  58.143  1.00  0.00      RA0  N  
ATOM   4209  CA  GLY A 521      78.086  16.692  59.249  1.00  0.00      RA0  C  
ATOM   4210  C   GLY A 521      78.214  17.617  60.445  1.00  0.00      RA0  C  
ATOM   4211  O   GLY A 521      78.266  17.158  61.582  1.00  0.00      RA0  O  
ATOM   4212  H   GLY A 521      79.936  17.105  58.279  1.00  0.00      RA0  H  
ATOM   4213  N   SER A 522      78.265  18.923  60.197  1.00  0.00      RA0  N  
ATOM   4214  CA  SER A 522      78.402  19.896  61.274  1.00  0.00      RA0  C  
ATOM   4215  C   SER A 522      77.118  20.679  61.514  1.00  0.00      RA0  C  
ATOM   4216  O   SER A 522      76.262  20.780  60.634  1.00  0.00      RA0  O  
ATOM   4217  CB  SER A 522      79.634  20.778  61.050  1.00  0.00      RA0  C  
ATOM   4218  OG  SER A 522      79.431  21.690  59.964  1.00  0.00      RA0  O  
ATOM   4219  H   SER A 522      78.204  19.266  59.257  1.00  0.00      RA0  H  
ATOM   4220  HG  SER A 522      79.365  21.158  59.165  1.00  0.00      RA0  H  
ATOM   4221  N   SER A 523      77.008  21.250  62.708  1.00  0.00      RA0  N  
ATOM   4222  CA  SER A 523      75.846  22.032  63.080  1.00  0.00      RA0  C  
ATOM   4223  C   SER A 523      75.714  23.241  62.168  1.00  0.00      RA0  C  
ATOM   4224  O   SER A 523      74.735  23.969  62.250  1.00  0.00      RA0  O  
ATOM   4225  CB  SER A 523      75.973  22.444  64.539  1.00  0.00      RA0  C  
ATOM   4226  OG  SER A 523      77.248  22.015  65.020  1.00  0.00      RA0  O  
ATOM   4227  H   SER A 523      77.777  21.266  63.343  1.00  0.00      RA0  H  
ATOM   4228  HG  SER A 523      77.119  21.123  65.334  1.00  0.00      RA0  H  
ATOM   4229  N   ARG A 524      76.704  23.464  61.304  1.00  0.00      RA0  N  
ATOM   4230  CA  ARG A 524      76.657  24.597  60.376  1.00  0.00      RA0  C  
ATOM   4231  C   ARG A 524      75.478  24.421  59.413  1.00  0.00      RA0  C  
ATOM   4232  O   ARG A 524      75.015  25.372  58.778  1.00  0.00      RA0  O  
ATOM   4233  CB  ARG A 524      77.973  24.722  59.617  1.00  0.00      RA0  C  
ATOM   4234  CG  ARG A 524      79.037  25.245  60.571  1.00  0.00      RA0  C  
ATOM   4235  CD  ARG A 524      78.528  26.536  61.202  1.00  0.00      RA0  C  
ATOM   4236  NE  ARG A 524      79.469  27.069  62.180  1.00  0.00      RA0  N  
ATOM   4237  CZ  ARG A 524      79.362  28.392  62.495  1.00  0.00      RA0  C  
ATOM   4238  NH1 ARG A 524      78.445  29.153  61.848  1.00  0.00      RA0  N1+
ATOM   4239  NH2 ARG A 524      80.172  28.914  63.444  1.00  0.00      RA0  N  
ATOM   4240  H   ARG A 524      77.447  22.814  61.158  1.00  0.00      RA0  H  
ATOM   4241  HE  ARG A 524      80.087  26.393  62.597  1.00  0.00      RA0  H  
ATOM   4242 HH11 ARG A 524      78.306  30.128  62.042  1.00  0.00      RA0  H  
ATOM   4243 HH12 ARG A 524      77.849  28.773  61.129  1.00  0.00      RA0  H  
ATOM   4244 HH21 ARG A 524      80.140  29.880  63.717  1.00  0.00      RA0  H  
ATOM   4245 HH22 ARG A 524      80.847  28.341  63.920  1.00  0.00      RA0  H  
ATOM   4246  N   LEU A 525      75.006  23.184  59.308  1.00  0.00      RA0  N  
ATOM   4247  CA  LEU A 525      73.866  22.850  58.464  1.00  0.00      RA0  C  
ATOM   4248  C   LEU A 525      72.774  22.410  59.426  1.00  0.00      RA0  C  
ATOM   4249  O   LEU A 525      72.973  21.466  60.201  1.00  0.00      RA0  O  
ATOM   4250  CB  LEU A 525      74.176  21.685  57.528  1.00  0.00      RA0  C  
ATOM   4251  CG  LEU A 525      74.991  22.096  56.309  1.00  0.00      RA0  C  
ATOM   4252  CD1 LEU A 525      75.319  20.896  55.420  1.00  0.00      RA0  C  
ATOM   4253  CD2 LEU A 525      74.300  23.219  55.534  1.00  0.00      RA0  C  
ATOM   4254  H   LEU A 525      75.342  22.414  59.855  1.00  0.00      RA0  H  
ATOM   4255  N   SER A 526      71.628  23.083  59.377  1.00  0.00      RA0  N  
ATOM   4256  CA  SER A 526      70.517  22.732  60.249  1.00  0.00      RA0  C  
ATOM   4257  C   SER A 526      70.028  21.348  59.880  1.00  0.00      RA0  C  
ATOM   4258  O   SER A 526      70.409  20.798  58.853  1.00  0.00      RA0  O  
ATOM   4259  CB  SER A 526      69.443  23.820  60.204  1.00  0.00      RA0  C  
ATOM   4260  OG  SER A 526      68.929  23.954  58.879  1.00  0.00      RA0  O  
ATOM   4261  H   SER A 526      71.517  23.814  58.698  1.00  0.00      RA0  H  
ATOM   4262  HG  SER A 526      69.504  24.593  58.447  1.00  0.00      RA0  H  
ATOM   4263  N   GLU A 527      69.183  20.778  60.719  1.00  0.00      RA0  N  
ATOM   4264  CA  GLU A 527      68.669  19.457  60.439  1.00  0.00      RA0  C  
ATOM   4265  C   GLU A 527      67.935  19.498  59.116  1.00  0.00      RA0  C  
ATOM   4266  O   GLU A 527      68.047  18.578  58.305  1.00  0.00      RA0  O  
ATOM   4267  CB  GLU A 527      67.786  19.058  61.609  1.00  0.00      RA0  C  
ATOM   4268  CG  GLU A 527      67.395  17.588  61.665  1.00  0.00      RA0  C  
ATOM   4269  CD  GLU A 527      66.937  17.340  63.082  1.00  0.00      RA0  C  
ATOM   4270  OE1 GLU A 527      66.779  18.320  63.811  1.00  0.00      RA0  O  
ATOM   4271  OE2 GLU A 527      66.774  16.183  63.462  1.00  0.00      RA0  O1-
ATOM   4272  H   GLU A 527      68.936  21.218  61.580  1.00  0.00      RA0  H  
ATOM   4273  N   ALA A 528      67.181  20.573  58.911  1.00  0.00      RA0  N  
ATOM   4274  CA  ALA A 528      66.406  20.759  57.689  1.00  0.00      RA0  C  
ATOM   4275  C   ALA A 528      67.295  20.987  56.476  1.00  0.00      RA0  C  
ATOM   4276  O   ALA A 528      66.983  20.503  55.387  1.00  0.00      RA0  O  
ATOM   4277  CB  ALA A 528      65.457  21.948  57.835  1.00  0.00      RA0  C  
ATOM   4278  H   ALA A 528      67.182  21.288  59.606  1.00  0.00      RA0  H  
ATOM   4279  N   GLU A 529      68.381  21.739  56.669  1.00  0.00      RA0  N  
ATOM   4280  CA  GLU A 529      69.343  22.041  55.605  1.00  0.00      RA0  C  
ATOM   4281  C   GLU A 529      70.092  20.776  55.183  1.00  0.00      RA0  C  
ATOM   4282  O   GLU A 529      70.417  20.598  54.019  1.00  0.00      RA0  O  
ATOM   4283  CB  GLU A 529      70.349  23.093  56.020  1.00  0.00      RA0  C  
ATOM   4284  CG  GLU A 529      69.795  24.503  55.885  1.00  0.00      RA0  C  
ATOM   4285  CD  GLU A 529      70.834  25.435  56.447  1.00  0.00      RA0  C  
ATOM   4286  OE1 GLU A 529      70.982  25.464  57.666  1.00  0.00      RA0  O  
ATOM   4287  OE2 GLU A 529      71.502  26.103  55.665  1.00  0.00      RA0  O1-
ATOM   4288  H   GLU A 529      68.581  22.111  57.577  1.00  0.00      RA0  H  
ATOM   4289  N   PHE A 530      70.352  19.898  56.141  1.00  0.00      RA0  N  
ATOM   4290  CA  PHE A 530      71.024  18.636  55.868  1.00  0.00      RA0  C  
ATOM   4291  C   PHE A 530      70.083  17.716  55.092  1.00  0.00      RA0  C  
ATOM   4292  O   PHE A 530      70.515  16.781  54.416  1.00  0.00      RA0  O  
ATOM   4293  CB  PHE A 530      71.474  18.005  57.186  1.00  0.00      RA0  C  
ATOM   4294  CG  PHE A 530      72.463  16.893  56.935  1.00  0.00      RA0  C  
ATOM   4295  CD1 PHE A 530      73.610  17.137  56.191  1.00  0.00      RA0  C  
ATOM   4296  CD2 PHE A 530      72.233  15.628  57.461  1.00  0.00      RA0  C  
ATOM   4297  CE1 PHE A 530      74.532  16.118  55.984  1.00  0.00      RA0  C  
ATOM   4298  CE2 PHE A 530      73.156  14.610  57.256  1.00  0.00      RA0  C  
ATOM   4299  CZ  PHE A 530      74.309  14.856  56.520  1.00  0.00      RA0  C  
ATOM   4300  H   PHE A 530      70.084  20.093  57.086  1.00  0.00      RA0  H  
ATOM   4301  N   GLU A 531      68.785  17.955  55.214  1.00  0.00      RA0  N  
ATOM   4302  CA  GLU A 531      67.822  17.143  54.480  1.00  0.00      RA0  C  
ATOM   4303  C   GLU A 531      67.850  17.584  53.019  1.00  0.00      RA0  C  
ATOM   4304  O   GLU A 531      67.661  16.778  52.101  1.00  0.00      RA0  O  
ATOM   4305  CB  GLU A 531      66.438  17.121  55.122  1.00  0.00      RA0  C  
ATOM   4306  CG  GLU A 531      66.472  16.353  56.449  1.00  0.00      RA0  C  
ATOM   4307  CD  GLU A 531      67.091  14.974  56.260  1.00  0.00      RA0  C  
ATOM   4308  OE1 GLU A 531      66.661  14.218  55.390  1.00  0.00      RA0  O  
ATOM   4309  OE2 GLU A 531      68.019  14.621  56.983  1.00  0.00      RA0  O1-
ATOM   4310  H   GLU A 531      68.441  18.638  55.858  1.00  0.00      RA0  H  
ATOM   4311  N   VAL A 532      68.061  18.884  52.817  1.00  0.00      RA0  N  
ATOM   4312  CA  VAL A 532      68.127  19.448  51.477  1.00  0.00      RA0  C  
ATOM   4313  C   VAL A 532      69.389  18.899  50.816  1.00  0.00      RA0  C  
ATOM   4314  O   VAL A 532      69.383  18.558  49.633  1.00  0.00      RA0  O  
ATOM   4315  CB  VAL A 532      68.116  20.974  51.485  1.00  0.00      RA0  C  
ATOM   4316  CG1 VAL A 532      68.110  21.513  50.053  1.00  0.00      RA0  C  
ATOM   4317  CG2 VAL A 532      66.928  21.511  52.283  1.00  0.00      RA0  C  
ATOM   4318  H   VAL A 532      68.169  19.478  53.615  1.00  0.00      RA0  H  
ATOM   4319  N   LEU A 533      70.464  18.806  51.594  1.00  0.00      RA0  N  
ATOM   4320  CA  LEU A 533      71.717  18.278  51.092  1.00  0.00      RA0  C  
ATOM   4321  C   LEU A 533      71.495  16.826  50.685  1.00  0.00      RA0  C  
ATOM   4322  O   LEU A 533      71.732  16.455  49.541  1.00  0.00      RA0  O  
ATOM   4323  CB  LEU A 533      72.820  18.401  52.146  1.00  0.00      RA0  C  
ATOM   4324  CG  LEU A 533      74.155  17.783  51.713  1.00  0.00      RA0  C  
ATOM   4325  CD1 LEU A 533      74.652  18.337  50.379  1.00  0.00      RA0  C  
ATOM   4326  CD2 LEU A 533      75.222  17.916  52.798  1.00  0.00      RA0  C  
ATOM   4327  H   LEU A 533      70.413  19.164  52.528  1.00  0.00      RA0  H  
ATOM   4328  N   LYS A 534      71.014  16.011  51.613  1.00  0.00      RA0  N  
ATOM   4329  CA  LYS A 534      70.758  14.599  51.319  1.00  0.00      RA0  C  
ATOM   4330  C   LYS A 534      69.878  14.427  50.086  1.00  0.00      RA0  C  
ATOM   4331  O   LYS A 534      70.016  13.456  49.335  1.00  0.00      RA0  O  
ATOM   4332  CB  LYS A 534      70.156  13.922  52.535  1.00  0.00      RA0  C  
ATOM   4333  CG  LYS A 534      71.193  13.753  53.641  1.00  0.00      RA0  C  
ATOM   4334  CD  LYS A 534      70.457  13.466  54.936  1.00  0.00      RA0  C  
ATOM   4335  CE  LYS A 534      69.391  12.418  54.665  1.00  0.00      RA0  C  
ATOM   4336  NZ  LYS A 534      68.499  12.295  55.818  1.00  0.00      RA0  N1+
ATOM   4337  H   LYS A 534      70.816  16.359  52.532  1.00  0.00      RA0  H  
ATOM   4338  HZ1 LYS A 534      67.758  11.589  55.627  1.00  0.00      RA0  H  
ATOM   4339  HZ2 LYS A 534      69.035  12.114  56.691  1.00  0.00      RA0  H  
ATOM   4340  HZ3 LYS A 534      68.014  13.215  55.943  1.00  0.00      RA0  H  
ATOM   4341  N   ALA A 535      68.957  15.366  49.893  1.00  0.00      RA0  N  
ATOM   4342  CA  ALA A 535      68.033  15.330  48.762  1.00  0.00      RA0  C  
ATOM   4343  C   ALA A 535      68.808  15.497  47.466  1.00  0.00      RA0  C  
ATOM   4344  O   ALA A 535      68.634  14.731  46.513  1.00  0.00      RA0  O  
ATOM   4345  CB  ALA A 535      66.978  16.432  48.864  1.00  0.00      RA0  C  
ATOM   4346  H   ALA A 535      68.841  16.091  50.574  1.00  0.00      RA0  H  
ATOM   4347  N   PHE A 536      69.656  16.519  47.450  1.00  0.00      RA0  N  
ATOM   4348  CA  PHE A 536      70.501  16.818  46.310  1.00  0.00      RA0  C  
ATOM   4349  C   PHE A 536      71.319  15.569  45.959  1.00  0.00      RA0  C  
ATOM   4350  O   PHE A 536      71.454  15.203  44.794  1.00  0.00      RA0  O  
ATOM   4351  CB  PHE A 536      71.403  18.002  46.668  1.00  0.00      RA0  C  
ATOM   4352  CG  PHE A 536      72.658  18.032  45.827  1.00  0.00      RA0  C  
ATOM   4353  CD1 PHE A 536      72.617  18.489  44.515  1.00  0.00      RA0  C  
ATOM   4354  CD2 PHE A 536      73.864  17.608  46.375  1.00  0.00      RA0  C  
ATOM   4355  CE1 PHE A 536      73.782  18.519  43.756  1.00  0.00      RA0  C  
ATOM   4356  CE2 PHE A 536      75.026  17.634  45.614  1.00  0.00      RA0  C  
ATOM   4357  CZ  PHE A 536      74.985  18.091  44.303  1.00  0.00      RA0  C  
ATOM   4358  H   PHE A 536      69.741  17.082  48.276  1.00  0.00      RA0  H  
ATOM   4359  N   VAL A 537      71.862  14.919  46.980  1.00  0.00      RA0  N  
ATOM   4360  CA  VAL A 537      72.640  13.705  46.780  1.00  0.00      RA0  C  
ATOM   4361  C   VAL A 537      71.786  12.612  46.123  1.00  0.00      RA0  C  
ATOM   4362  O   VAL A 537      72.259  11.874  45.255  1.00  0.00      RA0  O  
ATOM   4363  CB  VAL A 537      73.210  13.236  48.117  1.00  0.00      RA0  C  
ATOM   4364  CG1 VAL A 537      73.927  11.889  48.014  1.00  0.00      RA0  C  
ATOM   4365  CG2 VAL A 537      74.112  14.331  48.680  1.00  0.00      RA0  C  
ATOM   4366  H   VAL A 537      71.706  15.276  47.904  1.00  0.00      RA0  H  
ATOM   4367  N   VAL A 538      70.525  12.505  46.528  1.00  0.00      RA0  N  
ATOM   4368  CA  VAL A 538      69.669  11.476  45.952  1.00  0.00      RA0  C  
ATOM   4369  C   VAL A 538      69.231  11.872  44.553  1.00  0.00      RA0  C  
ATOM   4370  O   VAL A 538      69.039  11.016  43.694  1.00  0.00      RA0  O  
ATOM   4371  CB  VAL A 538      68.461  11.208  46.867  1.00  0.00      RA0  C  
ATOM   4372  CG1 VAL A 538      67.464  10.194  46.295  1.00  0.00      RA0  C  
ATOM   4373  CG2 VAL A 538      68.943  10.748  48.240  1.00  0.00      RA0  C  
ATOM   4374  H   VAL A 538      70.151  13.128  47.219  1.00  0.00      RA0  H  
ATOM   4375  N   ASP A 539      69.083  13.173  44.320  1.00  0.00      RA0  N  
ATOM   4376  CA  ASP A 539      68.701  13.656  42.994  1.00  0.00      RA0  C  
ATOM   4377  C   ASP A 539      69.849  13.344  42.049  1.00  0.00      RA0  C  
ATOM   4378  O   ASP A 539      69.657  13.088  40.862  1.00  0.00      RA0  O  
ATOM   4379  CB  ASP A 539      68.004  15.001  42.801  1.00  0.00      RA0  C  
ATOM   4380  CG  ASP A 539      67.168  14.929  41.504  1.00  0.00      RA0  C  
ATOM   4381  OD1 ASP A 539      66.982  13.864  40.910  1.00  0.00      RA0  O  
ATOM   4382  OD2 ASP A 539      66.698  15.959  41.040  1.00  0.00      RA0  O1-
ATOM   4383  H   ASP A 539      69.288  13.836  45.037  1.00  0.00      RA0  H  
ATOM   4384  N   MET A 540      71.054  13.390  42.598  1.00  0.00      RA0  N  
ATOM   4385  CA  MET A 540      72.245  13.094  41.839  1.00  0.00      RA0  C  
ATOM   4386  C   MET A 540      72.255  11.615  41.472  1.00  0.00      RA0  C  
ATOM   4387  O   MET A 540      72.375  11.259  40.300  1.00  0.00      RA0  O  
ATOM   4388  CB  MET A 540      73.455  13.431  42.702  1.00  0.00      RA0  C  
ATOM   4389  CG  MET A 540      74.768  13.599  41.951  1.00  0.00      RA0  C  
ATOM   4390  SD  MET A 540      75.247  15.329  41.904  1.00  0.00      RA0  S  
ATOM   4391  CE  MET A 540      76.906  15.085  41.267  1.00  0.00      RA0  C  
ATOM   4392  H   MET A 540      71.148  13.678  43.552  1.00  0.00      RA0  H  
ATOM   4393  N   MET A 541      72.106  10.751  42.471  1.00  0.00      RA0  N  
ATOM   4394  CA  MET A 541      72.114   9.313  42.220  1.00  0.00      RA0  C  
ATOM   4395  C   MET A 541      71.052   8.956  41.193  1.00  0.00      RA0  C  
ATOM   4396  O   MET A 541      71.199   7.982  40.462  1.00  0.00      RA0  O  
ATOM   4397  CB  MET A 541      71.980   8.609  43.567  1.00  0.00      RA0  C  
ATOM   4398  CG  MET A 541      73.182   8.915  44.465  1.00  0.00      RA0  C  
ATOM   4399  SD  MET A 541      72.950   8.429  46.182  1.00  0.00      RA0  S  
ATOM   4400  CE  MET A 541      72.935   6.649  45.946  1.00  0.00      RA0  C  
ATOM   4401  H   MET A 541      71.996  11.107  43.403  1.00  0.00      RA0  H  
ATOM   4402  N   GLU A 542      69.995   9.760  41.118  1.00  0.00      RA0  N  
ATOM   4403  CA  GLU A 542      68.915   9.514  40.156  1.00  0.00      RA0  C  
ATOM   4404  C   GLU A 542      69.370   9.850  38.738  1.00  0.00      RA0  C  
ATOM   4405  O   GLU A 542      68.837   9.330  37.756  1.00  0.00      RA0  O  
ATOM   4406  CB  GLU A 542      67.731  10.386  40.550  1.00  0.00      RA0  C  
ATOM   4407  CG  GLU A 542      66.697   9.689  41.436  1.00  0.00      RA0  C  
ATOM   4408  CD  GLU A 542      65.709   8.945  40.558  1.00  0.00      RA0  C  
ATOM   4409  OE1 GLU A 542      65.186   9.541  39.624  1.00  0.00      RA0  O  
ATOM   4410  OE2 GLU A 542      65.435   7.782  40.816  1.00  0.00      RA0  O1-
ATOM   4411  H   GLU A 542      69.889  10.507  41.781  1.00  0.00      RA0  H  
ATOM   4412  N   ARG A 543      70.348  10.739  38.635  1.00  0.00      RA0  N  
ATOM   4413  CA  ARG A 543      70.866  11.130  37.339  1.00  0.00      RA0  C  
ATOM   4414  C   ARG A 543      72.204  10.453  37.022  1.00  0.00      RA0  C  
ATOM   4415  O   ARG A 543      72.958  10.914  36.164  1.00  0.00      RA0  O  
ATOM   4416  CB  ARG A 543      71.138  12.617  37.301  1.00  0.00      RA0  C  
ATOM   4417  CG  ARG A 543      69.933  13.490  37.013  1.00  0.00      RA0  C  
ATOM   4418  CD  ARG A 543      70.387  14.920  37.271  1.00  0.00      RA0  C  
ATOM   4419  NE  ARG A 543      69.430  15.939  36.853  1.00  0.00      RA0  N  
ATOM   4420  CZ  ARG A 543      68.322  16.257  37.580  1.00  0.00      RA0  C  
ATOM   4421  NH1 ARG A 543      67.913  15.453  38.594  1.00  0.00      RA0  N1+
ATOM   4422  NH2 ARG A 543      67.696  17.414  37.281  1.00  0.00      RA0  N  
ATOM   4423  H   ARG A 543      70.738  11.146  39.456  1.00  0.00      RA0  H  
ATOM   4424  HE  ARG A 543      69.726  16.547  36.101  1.00  0.00      RA0  H  
ATOM   4425 HH11 ARG A 543      67.162  15.672  39.238  1.00  0.00      RA0  H  
ATOM   4426 HH12 ARG A 543      68.375  14.587  38.816  1.00  0.00      RA0  H  
ATOM   4427 HH21 ARG A 543      66.831  17.721  37.679  1.00  0.00      RA0  H  
ATOM   4428 HH22 ARG A 543      68.164  18.051  36.633  1.00  0.00      RA0  H  
ATOM   4429  N   LEU A 544      72.492   9.354  37.713  1.00  0.00      RA0  N  
ATOM   4430  CA  LEU A 544      73.725   8.610  37.488  1.00  0.00      RA0  C  
ATOM   4431  C   LEU A 544      73.328   7.180  37.217  1.00  0.00      RA0  C  
ATOM   4432  O   LEU A 544      72.326   6.712  37.743  1.00  0.00      RA0  O  
ATOM   4433  CB  LEU A 544      74.610   8.629  38.734  1.00  0.00      RA0  C  
ATOM   4434  CG  LEU A 544      75.102  10.009  39.167  1.00  0.00      RA0  C  
ATOM   4435  CD1 LEU A 544      75.745   9.954  40.552  1.00  0.00      RA0  C  
ATOM   4436  CD2 LEU A 544      76.025  10.652  38.133  1.00  0.00      RA0  C  
ATOM   4437  H   LEU A 544      71.852   8.990  38.394  1.00  0.00      RA0  H  
ATOM   4438  N   ARG A 545      74.099   6.487  36.390  1.00  0.00      RA0  N  
ATOM   4439  CA  ARG A 545      73.793   5.100  36.088  1.00  0.00      RA0  C  
ATOM   4440  C   ARG A 545      74.466   4.230  37.140  1.00  0.00      RA0  C  
ATOM   4441  O   ARG A 545      75.485   3.591  36.870  1.00  0.00      RA0  O  
ATOM   4442  CB  ARG A 545      74.247   4.734  34.678  1.00  0.00      RA0  C  
ATOM   4443  CG  ARG A 545      73.717   3.379  34.226  1.00  0.00      RA0  C  
ATOM   4444  CD  ARG A 545      74.090   3.088  32.781  1.00  0.00      RA0  C  
ATOM   4445  NE  ARG A 545      73.681   1.741  32.426  1.00  0.00      RA0  N  
ATOM   4446  CZ  ARG A 545      74.043   1.146  31.278  1.00  0.00      RA0  C  
ATOM   4447  NH1 ARG A 545      74.751   1.807  30.358  1.00  0.00      RA0  N1+
ATOM   4448  NH2 ARG A 545      73.686  -0.121  31.106  1.00  0.00      RA0  N  
ATOM   4449  H   ARG A 545      74.897   6.919  35.966  1.00  0.00      RA0  H  
ATOM   4450  HE  ARG A 545      73.150   1.215  33.100  1.00  0.00      RA0  H  
ATOM   4451 HH11 ARG A 545      75.049   1.366  29.510  1.00  0.00      RA0  H  
ATOM   4452 HH12 ARG A 545      75.005   2.772  30.500  1.00  0.00      RA0  H  
ATOM   4453 HH21 ARG A 545      74.010  -0.681  30.336  1.00  0.00      RA0  H  
ATOM   4454 HH22 ARG A 545      73.072  -0.547  31.787  1.00  0.00      RA0  H  
ATOM   4455  N   ILE A 546      73.905   4.213  38.346  1.00  0.00      RA0  N  
ATOM   4456  CA  ILE A 546      74.487   3.439  39.431  1.00  0.00      RA0  C  
ATOM   4457  C   ILE A 546      74.608   1.954  39.121  1.00  0.00      RA0  C  
ATOM   4458  O   ILE A 546      73.608   1.256  39.013  1.00  0.00      RA0  O  
ATOM   4459  CB  ILE A 546      73.709   3.634  40.740  1.00  0.00      RA0  C  
ATOM   4460  CG1 ILE A 546      73.415   5.104  41.031  1.00  0.00      RA0  C  
ATOM   4461  CG2 ILE A 546      74.433   2.980  41.921  1.00  0.00      RA0  C  
ATOM   4462  CD1 ILE A 546      72.511   5.217  42.256  1.00  0.00      RA0  C  
ATOM   4463  H   ILE A 546      73.056   4.731  38.447  1.00  0.00      RA0  H  
ATOM   4464  N   SER A 547      75.850   1.491  38.980  1.00  0.00      RA0  N  
ATOM   4465  CA  SER A 547      76.159   0.092  38.697  1.00  0.00      RA0  C  
ATOM   4466  C   SER A 547      77.655  -0.148  38.861  1.00  0.00      RA0  C  
ATOM   4467  O   SER A 547      78.456   0.768  38.683  1.00  0.00      RA0  O  
ATOM   4468  CB  SER A 547      75.683  -0.283  37.281  1.00  0.00      RA0  C  
ATOM   4469  OG  SER A 547      75.610  -1.710  37.096  1.00  0.00      RA0  O  
ATOM   4470  H   SER A 547      76.593   2.162  39.052  1.00  0.00      RA0  H  
ATOM   4471  HG  SER A 547      74.918  -1.782  36.435  1.00  0.00      RA0  H  
ATOM   4472  N   GLN A 548      78.031  -1.378  39.193  1.00  0.00      RA0  N  
ATOM   4473  CA  GLN A 548      79.441  -1.713  39.384  1.00  0.00      RA0  C  
ATOM   4474  C   GLN A 548      80.198  -1.634  38.063  1.00  0.00      RA0  C  
ATOM   4475  O   GLN A 548      81.426  -1.667  38.040  1.00  0.00      RA0  O  
ATOM   4476  CB  GLN A 548      79.578  -3.089  40.055  1.00  0.00      RA0  C  
ATOM   4477  CG  GLN A 548      78.976  -3.215  41.471  1.00  0.00      RA0  C  
ATOM   4478  CD  GLN A 548      79.827  -2.503  42.514  1.00  0.00      RA0  C  
ATOM   4479  NE2 GLN A 548      79.119  -1.743  43.367  1.00  0.00      RA0  N  
ATOM   4480  OE1 GLN A 548      81.055  -2.601  42.525  1.00  0.00      RA0  O  
ATOM   4481  H   GLN A 548      77.301  -2.051  39.294  1.00  0.00      RA0  H  
ATOM   4482 HE21 GLN A 548      78.119  -1.750  43.435  1.00  0.00      RA0  H  
ATOM   4483 HE22 GLN A 548      79.562  -1.115  44.014  1.00  0.00      RA0  H  
ATOM   4484  N   LYS A 549      79.452  -1.526  36.971  1.00  0.00      RA0  N  
ATOM   4485  CA  LYS A 549      80.034  -1.470  35.641  1.00  0.00      RA0  C  
ATOM   4486  C   LYS A 549      79.973  -0.073  35.050  1.00  0.00      RA0  C  
ATOM   4487  O   LYS A 549      80.523   0.179  33.980  1.00  0.00      RA0  O  
ATOM   4488  CB  LYS A 549      79.386  -2.444  34.650  1.00  0.00      RA0  C  
ATOM   4489  CG  LYS A 549      79.075  -3.822  35.222  1.00  0.00      RA0  C  
ATOM   4490  CD  LYS A 549      77.694  -3.827  35.866  1.00  0.00      RA0  C  
ATOM   4491  CE  LYS A 549      77.514  -4.973  36.834  1.00  0.00      RA0  C  
ATOM   4492  NZ  LYS A 549      76.158  -4.932  37.386  1.00  0.00      RA0  N1+
ATOM   4493  H   LYS A 549      78.461  -1.463  37.045  1.00  0.00      RA0  H  
ATOM   4494  HZ1 LYS A 549      75.470  -5.330  36.720  1.00  0.00      RA0  H  
ATOM   4495  HZ2 LYS A 549      76.105  -5.607  38.184  1.00  0.00      RA0  H  
ATOM   4496  HZ3 LYS A 549      75.826  -4.010  37.736  1.00  0.00      RA0  H  
ATOM   4497  N   TRP A 550      79.302   0.833  35.751  1.00  0.00      RA0  N  
ATOM   4498  CA  TRP A 550      79.174   2.209  35.290  1.00  0.00      RA0  C  
ATOM   4499  C   TRP A 550      79.541   3.190  36.404  1.00  0.00      RA0  C  
ATOM   4500  O   TRP A 550      80.716   3.341  36.745  1.00  0.00      RA0  O  
ATOM   4501  CB  TRP A 550      77.761   2.436  34.743  1.00  0.00      RA0  C  
ATOM   4502  CG  TRP A 550      77.572   1.641  33.479  1.00  0.00      RA0  C  
ATOM   4503  CD1 TRP A 550      76.899   0.420  33.326  1.00  0.00      RA0  C  
ATOM   4504  CD2 TRP A 550      78.058   1.979  32.169  1.00  0.00      RA0  C  
ATOM   4505  CE2 TRP A 550      77.650   0.930  31.285  1.00  0.00      RA0  C  
ATOM   4506  CE3 TRP A 550      78.791   3.077  31.677  1.00  0.00      RA0  C  
ATOM   4507  NE1 TRP A 550      76.941  -0.004  32.034  1.00  0.00      RA0  N  
ATOM   4508  CZ2 TRP A 550      77.986   1.005  29.920  1.00  0.00      RA0  C  
ATOM   4509  CZ3 TRP A 550      79.119   3.142  30.309  1.00  0.00      RA0  C  
ATOM   4510  CH2 TRP A 550      78.717   2.111  29.437  1.00  0.00      RA0  C  
ATOM   4511  H   TRP A 550      78.995   0.664  36.685  1.00  0.00      RA0  H  
ATOM   4512  HE1 TRP A 550      76.528  -0.822  31.680  1.00  0.00      RA0  H  
ATOM   4513  N   VAL A 551      78.547   3.857  36.979  1.00  0.00      RA0  N  
ATOM   4514  CA  VAL A 551      78.826   4.799  38.055  1.00  0.00      RA0  C  
ATOM   4515  C   VAL A 551      78.639   4.147  39.417  1.00  0.00      RA0  C  
ATOM   4516  O   VAL A 551      77.529   3.761  39.766  1.00  0.00      RA0  O  
ATOM   4517  CB  VAL A 551      77.950   6.046  37.934  1.00  0.00      RA0  C  
ATOM   4518  CG1 VAL A 551      78.328   7.071  39.005  1.00  0.00      RA0  C  
ATOM   4519  CG2 VAL A 551      78.017   6.632  36.523  1.00  0.00      RA0  C  
ATOM   4520  H   VAL A 551      77.576   3.655  36.832  1.00  0.00      RA0  H  
ATOM   4521  N   ARG A 552      79.726   3.995  40.169  1.00  0.00      RA0  N  
ATOM   4522  CA  ARG A 552      79.652   3.425  41.507  1.00  0.00      RA0  C  
ATOM   4523  C   ARG A 552      79.554   4.623  42.437  1.00  0.00      RA0  C  
ATOM   4524  O   ARG A 552      80.091   5.690  42.130  1.00  0.00      RA0  O  
ATOM   4525  CB  ARG A 552      80.843   2.542  41.754  1.00  0.00      RA0  C  
ATOM   4526  CG  ARG A 552      80.695   1.545  40.628  1.00  0.00      RA0  C  
ATOM   4527  CD  ARG A 552      81.904   0.681  40.399  1.00  0.00      RA0  C  
ATOM   4528  NE  ARG A 552      82.099  -0.278  41.463  1.00  0.00      RA0  N  
ATOM   4529  CZ  ARG A 552      83.142  -0.134  42.311  1.00  0.00      RA0  C  
ATOM   4530  NH1 ARG A 552      83.925   0.962  42.236  1.00  0.00      RA0  N1+
ATOM   4531  NH2 ARG A 552      83.348  -1.120  43.202  1.00  0.00      RA0  N  
ATOM   4532  H   ARG A 552      80.575   4.456  39.916  1.00  0.00      RA0  H  
ATOM   4533  HE  ARG A 552      81.471  -1.059  41.502  1.00  0.00      RA0  H  
ATOM   4534 HH11 ARG A 552      84.732   1.176  42.795  1.00  0.00      RA0  H  
ATOM   4535 HH12 ARG A 552      83.769   1.727  41.584  1.00  0.00      RA0  H  
ATOM   4536 HH21 ARG A 552      84.114  -1.130  43.841  1.00  0.00      RA0  H  
ATOM   4537 HH22 ARG A 552      82.686  -1.886  43.224  1.00  0.00      RA0  H  
ATOM   4538  N   VAL A 553      78.869   4.458  43.568  1.00  0.00      RA0  N  
ATOM   4539  CA  VAL A 553      78.706   5.552  44.518  1.00  0.00      RA0  C  
ATOM   4540  C   VAL A 553      78.972   5.127  45.947  1.00  0.00      RA0  C  
ATOM   4541  O   VAL A 553      78.751   3.971  46.319  1.00  0.00      RA0  O  
ATOM   4542  CB  VAL A 553      77.306   6.175  44.415  1.00  0.00      RA0  C  
ATOM   4543  CG1 VAL A 553      77.080   6.887  43.079  1.00  0.00      RA0  C  
ATOM   4544  CG2 VAL A 553      76.226   5.130  44.698  1.00  0.00      RA0  C  
ATOM   4545  H   VAL A 553      78.503   3.573  43.856  1.00  0.00      RA0  H  
ATOM   4546  N   ALA A 554      79.456   6.079  46.737  1.00  0.00      RA0  N  
ATOM   4547  CA  ALA A 554      79.741   5.851  48.140  1.00  0.00      RA0  C  
ATOM   4548  C   ALA A 554      79.224   7.098  48.824  1.00  0.00      RA0  C  
ATOM   4549  O   ALA A 554      79.318   8.192  48.277  1.00  0.00      RA0  O  
ATOM   4550  CB  ALA A 554      81.250   5.755  48.370  1.00  0.00      RA0  C  
ATOM   4551  H   ALA A 554      79.620   7.006  46.385  1.00  0.00      RA0  H  
ATOM   4552  N   VAL A 555      78.646   6.937  50.002  1.00  0.00      RA0  N  
ATOM   4553  CA  VAL A 555      78.123   8.086  50.711  1.00  0.00      RA0  C  
ATOM   4554  C   VAL A 555      78.705   8.044  52.094  1.00  0.00      RA0  C  
ATOM   4555  O   VAL A 555      78.669   7.008  52.756  1.00  0.00      RA0  O  
ATOM   4556  CB  VAL A 555      76.589   8.068  50.751  1.00  0.00      RA0  C  
ATOM   4557  CG1 VAL A 555      76.030   9.109  51.722  1.00  0.00      RA0  C  
ATOM   4558  CG2 VAL A 555      76.003   8.259  49.350  1.00  0.00      RA0  C  
ATOM   4559  H   VAL A 555      78.711   6.065  50.489  1.00  0.00      RA0  H  
ATOM   4560  N   VAL A 556      79.254   9.179  52.512  1.00  0.00      RA0  N  
ATOM   4561  CA  VAL A 556      79.909   9.314  53.807  1.00  0.00      RA0  C  
ATOM   4562  C   VAL A 556      79.541  10.658  54.425  1.00  0.00      RA0  C  
ATOM   4563  O   VAL A 556      79.543  11.684  53.740  1.00  0.00      RA0  O  
ATOM   4564  CB  VAL A 556      81.437   9.224  53.646  1.00  0.00      RA0  C  
ATOM   4565  CG1 VAL A 556      82.153   9.444  54.977  1.00  0.00      RA0  C  
ATOM   4566  CG2 VAL A 556      81.897   7.923  52.984  1.00  0.00      RA0  C  
ATOM   4567  H   VAL A 556      79.266  10.002  51.936  1.00  0.00      RA0  H  
ATOM   4568  N   GLU A 557      79.205  10.651  55.710  1.00  0.00      RA0  N  
ATOM   4569  CA  GLU A 557      78.885  11.889  56.410  1.00  0.00      RA0  C  
ATOM   4570  C   GLU A 557      80.102  12.140  57.304  1.00  0.00      RA0  C  
ATOM   4571  O   GLU A 557      80.590  11.222  57.971  1.00  0.00      RA0  O  
ATOM   4572  CB  GLU A 557      77.547  11.826  57.133  1.00  0.00      RA0  C  
ATOM   4573  CG  GLU A 557      77.508  12.719  58.368  1.00  0.00      RA0  C  
ATOM   4574  CD  GLU A 557      77.531  11.767  59.530  1.00  0.00      RA0  C  
ATOM   4575  OE1 GLU A 557      77.133  10.637  59.338  1.00  0.00      RA0  O  
ATOM   4576  OE2 GLU A 557      77.854  12.121  60.653  1.00  0.00      RA0  O1-
ATOM   4577  H   GLU A 557      79.262   9.811  56.255  1.00  0.00      RA0  H  
ATOM   4578  N   TYR A 558      80.593  13.373  57.339  1.00  0.00      RA0  N  
ATOM   4579  CA  TYR A 558      81.784  13.634  58.127  1.00  0.00      RA0  C  
ATOM   4580  C   TYR A 558      81.724  14.729  59.190  1.00  0.00      RA0  C  
ATOM   4581  O   TYR A 558      81.276  15.850  58.945  1.00  0.00      RA0  O  
ATOM   4582  CB  TYR A 558      83.000  13.868  57.240  1.00  0.00      RA0  C  
ATOM   4583  CG  TYR A 558      82.869  15.105  56.375  1.00  0.00      RA0  C  
ATOM   4584  CD1 TYR A 558      83.339  16.335  56.826  1.00  0.00      RA0  C  
ATOM   4585  CD2 TYR A 558      82.319  15.007  55.104  1.00  0.00      RA0  C  
ATOM   4586  CE1 TYR A 558      83.277  17.456  56.005  1.00  0.00      RA0  C  
ATOM   4587  CE2 TYR A 558      82.260  16.126  54.283  1.00  0.00      RA0  C  
ATOM   4588  CZ  TYR A 558      82.738  17.350  54.730  1.00  0.00      RA0  C  
ATOM   4589  OH  TYR A 558      82.675  18.452  53.903  1.00  0.00      RA0  O  
ATOM   4590  H   TYR A 558      80.127  14.152  56.926  1.00  0.00      RA0  H  
ATOM   4591  HH  TYR A 558      81.813  18.479  53.492  1.00  0.00      RA0  H  
ATOM   4592  N   HIS A 559      82.200  14.374  60.379  1.00  0.00      RA0  N  
ATOM   4593  CA  HIS A 559      82.266  15.278  61.521  1.00  0.00      RA0  C  
ATOM   4594  C   HIS A 559      83.728  15.199  61.954  1.00  0.00      RA0  C  
ATOM   4595  O   HIS A 559      84.617  15.608  61.217  1.00  0.00      RA0  O  
ATOM   4596  CB  HIS A 559      81.223  14.780  62.537  1.00  0.00      RA0  C  
ATOM   4597  CG  HIS A 559      81.206  13.272  62.687  1.00  0.00      RA0  C  
ATOM   4598  CD2 HIS A 559      81.752  12.521  63.735  1.00  0.00      RA0  C  
ATOM   4599  ND1 HIS A 559      80.658  12.422  61.793  1.00  0.00      RA0  N  
ATOM   4600  CE1 HIS A 559      80.870  11.154  62.261  1.00  0.00      RA0  C  
ATOM   4601  NE2 HIS A 559      81.542  11.213  63.455  1.00  0.00      RA0  N  
ATOM   4602  H   HIS A 559      82.616  13.471  60.486  1.00  0.00      RA0  H  
ATOM   4603  HD1 HIS A 559      80.129  12.655  60.993  1.00  0.00      RA0  H  
ATOM   4604  N   ASP A 560      83.977  14.680  63.149  1.00  0.00      RA0  N  
ATOM   4605  CA  ASP A 560      85.341  14.514  63.629  1.00  0.00      RA0  C  
ATOM   4606  C   ASP A 560      85.872  13.254  62.955  1.00  0.00      RA0  C  
ATOM   4607  O   ASP A 560      87.077  13.107  62.720  1.00  0.00      RA0  O  
ATOM   4608  CB  ASP A 560      85.318  14.428  65.157  1.00  0.00      RA0  C  
ATOM   4609  CG  ASP A 560      84.539  15.611  65.715  1.00  0.00      RA0  C  
ATOM   4610  OD1 ASP A 560      85.159  16.609  66.082  1.00  0.00      RA0  O  
ATOM   4611  OD2 ASP A 560      83.309  15.531  65.782  1.00  0.00      RA0  O1-
ATOM   4612  H   ASP A 560      83.282  14.600  63.865  1.00  0.00      RA0  H  
ATOM   4613  N   GLY A 561      84.941  12.354  62.653  1.00  0.00      RA0  N  
ATOM   4614  CA  GLY A 561      85.252  11.099  61.995  1.00  0.00      RA0  C  
ATOM   4615  C   GLY A 561      84.332  10.943  60.799  1.00  0.00      RA0  C  
ATOM   4616  O   GLY A 561      83.600  11.876  60.461  1.00  0.00      RA0  O  
ATOM   4617  H   GLY A 561      83.973  12.541  62.799  1.00  0.00      RA0  H  
ATOM   4618  N   SER A 562      84.341   9.772  60.169  1.00  0.00      RA0  N  
ATOM   4619  CA  SER A 562      83.511   9.535  58.993  1.00  0.00      RA0  C  
ATOM   4620  C   SER A 562      82.504   8.401  59.193  1.00  0.00      RA0  C  
ATOM   4621  O   SER A 562      82.829   7.355  59.762  1.00  0.00      RA0  O  
ATOM   4622  CB  SER A 562      84.517   9.339  57.881  1.00  0.00      RA0  C  
ATOM   4623  OG  SER A 562      85.653  10.137  58.233  1.00  0.00      RA0  O  
ATOM   4624  H   SER A 562      84.923   9.012  60.453  1.00  0.00      RA0  H  
ATOM   4625  HG  SER A 562      85.321  11.010  58.408  1.00  0.00      RA0  H  
ATOM   4626  N   HIS A 563      81.281   8.617  58.720  1.00  0.00      RA0  N  
ATOM   4627  CA  HIS A 563      80.232   7.609  58.811  1.00  0.00      RA0  C  
ATOM   4628  C   HIS A 563      79.940   7.137  57.393  1.00  0.00      RA0  C  
ATOM   4629  O   HIS A 563      79.269   7.832  56.626  1.00  0.00      RA0  O  
ATOM   4630  CB  HIS A 563      78.907   8.143  59.328  1.00  0.00      RA0  C  
ATOM   4631  CG  HIS A 563      78.797   8.161  60.830  1.00  0.00      RA0  C  
ATOM   4632  CD2 HIS A 563      78.974   7.100  61.721  1.00  0.00      RA0  C  
ATOM   4633  ND1 HIS A 563      78.438   9.257  61.519  1.00  0.00      RA0  N  
ATOM   4634  CE1 HIS A 563      78.381   8.901  62.842  1.00  0.00      RA0  C  
ATOM   4635  NE2 HIS A 563      78.710   7.574  62.964  1.00  0.00      RA0  N  
ATOM   4636  H   HIS A 563      81.058   9.470  58.251  1.00  0.00      RA0  H  
ATOM   4637  HD1 HIS A 563      78.283  10.146  61.113  1.00  0.00      RA0  H  
ATOM   4638  N   ALA A 564      80.458   5.964  57.049  1.00  0.00      RA0  N  
ATOM   4639  CA  ALA A 564      80.274   5.412  55.716  1.00  0.00      RA0  C  
ATOM   4640  C   ALA A 564      78.963   4.670  55.569  1.00  0.00      RA0  C  
ATOM   4641  O   ALA A 564      78.819   3.539  56.038  1.00  0.00      RA0  O  
ATOM   4642  CB  ALA A 564      81.415   4.462  55.356  1.00  0.00      RA0  C  
ATOM   4643  H   ALA A 564      80.892   5.397  57.748  1.00  0.00      RA0  H  
ATOM   4644  N   TYR A 565      78.010   5.306  54.902  1.00  0.00      RA0  N  
ATOM   4645  CA  TYR A 565      76.716   4.690  54.690  1.00  0.00      RA0  C  
ATOM   4646  C   TYR A 565      76.705   3.825  53.424  1.00  0.00      RA0  C  
ATOM   4647  O   TYR A 565      76.044   2.790  53.384  1.00  0.00      RA0  O  
ATOM   4648  CB  TYR A 565      75.599   5.709  54.518  1.00  0.00      RA0  C  
ATOM   4649  CG  TYR A 565      75.501   6.600  55.721  1.00  0.00      RA0  C  
ATOM   4650  CD1 TYR A 565      74.623   6.297  56.757  1.00  0.00      RA0  C  
ATOM   4651  CD2 TYR A 565      76.282   7.744  55.768  1.00  0.00      RA0  C  
ATOM   4652  CE1 TYR A 565      74.461   7.197  57.806  1.00  0.00      RA0  C  
ATOM   4653  CE2 TYR A 565      76.126   8.632  56.818  1.00  0.00      RA0  C  
ATOM   4654  CZ  TYR A 565      75.179   8.388  57.804  1.00  0.00      RA0  C  
ATOM   4655  OH  TYR A 565      74.942   9.368  58.748  1.00  0.00      RA0  O  
ATOM   4656  H   TYR A 565      78.229   6.180  54.466  1.00  0.00      RA0  H  
ATOM   4657  HH  TYR A 565      75.519  10.092  58.499  1.00  0.00      RA0  H  
ATOM   4658  N   ILE A 566      77.427   4.243  52.388  1.00  0.00      RA0  N  
ATOM   4659  CA  ILE A 566      77.483   3.464  51.151  1.00  0.00      RA0  C  
ATOM   4660  C   ILE A 566      78.923   3.337  50.684  1.00  0.00      RA0  C  
ATOM   4661  O   ILE A 566      79.677   4.305  50.712  1.00  0.00      RA0  O  
ATOM   4662  CB  ILE A 566      76.612   4.109  50.057  1.00  0.00      RA0  C  
ATOM   4663  CG1 ILE A 566      75.157   4.258  50.503  1.00  0.00      RA0  C  
ATOM   4664  CG2 ILE A 566      76.690   3.339  48.739  1.00  0.00      RA0  C  
ATOM   4665  CD1 ILE A 566      74.289   4.937  49.448  1.00  0.00      RA0  C  
ATOM   4666  H   ILE A 566      78.004   5.059  52.460  1.00  0.00      RA0  H  
ATOM   4667  N   GLY A 567      79.297   2.131  50.274  1.00  0.00      RA0  N  
ATOM   4668  CA  GLY A 567      80.642   1.873  49.796  1.00  0.00      RA0  C  
ATOM   4669  C   GLY A 567      80.594   1.567  48.316  1.00  0.00      RA0  C  
ATOM   4670  O   GLY A 567      79.628   0.974  47.839  1.00  0.00      RA0  O  
ATOM   4671  H   GLY A 567      78.609   1.416  50.137  1.00  0.00      RA0  H  
ATOM   4672  N   LEU A 568      81.632   1.961  47.586  1.00  0.00      RA0  N  
ATOM   4673  CA  LEU A 568      81.668   1.751  46.142  1.00  0.00      RA0  C  
ATOM   4674  C   LEU A 568      81.469   0.306  45.755  1.00  0.00      RA0  C  
ATOM   4675  O   LEU A 568      81.013   0.023  44.652  1.00  0.00      RA0  O  
ATOM   4676  CB  LEU A 568      83.005   2.218  45.569  1.00  0.00      RA0  C  
ATOM   4677  CG  LEU A 568      83.287   3.710  45.730  1.00  0.00      RA0  C  
ATOM   4678  CD1 LEU A 568      84.765   4.013  45.511  1.00  0.00      RA0  C  
ATOM   4679  CD2 LEU A 568      82.406   4.568  44.824  1.00  0.00      RA0  C  
ATOM   4680  H   LEU A 568      82.348   2.498  48.030  1.00  0.00      RA0  H  
ATOM   4681  N   LYS A 569      81.818  -0.607  46.652  1.00  0.00      RA0  N  
ATOM   4682  CA  LYS A 569      81.662  -2.035  46.379  1.00  0.00      RA0  C  
ATOM   4683  C   LYS A 569      80.306  -2.580  46.859  1.00  0.00      RA0  C  
ATOM   4684  O   LYS A 569      79.969  -3.734  46.594  1.00  0.00      RA0  O  
ATOM   4685  CB  LYS A 569      82.908  -2.760  46.912  1.00  0.00      RA0  C  
ATOM   4686  CG  LYS A 569      84.162  -1.992  46.447  1.00  0.00      RA0  C  
ATOM   4687  CD  LYS A 569      85.546  -2.579  46.771  1.00  0.00      RA0  C  
ATOM   4688  CE  LYS A 569      86.675  -1.655  46.272  1.00  0.00      RA0  C  
ATOM   4689  NZ  LYS A 569      88.007  -2.254  46.462  1.00  0.00      RA0  N1+
ATOM   4690  H   LYS A 569      82.056  -0.318  47.576  1.00  0.00      RA0  H  
ATOM   4691  HZ1 LYS A 569      88.753  -1.649  46.045  1.00  0.00      RA0  H  
ATOM   4692  HZ2 LYS A 569      88.238  -2.425  47.458  1.00  0.00      RA0  H  
ATOM   4693  HZ3 LYS A 569      88.097  -3.139  45.915  1.00  0.00      RA0  H  
ATOM   4694  N   ASP A 570      79.527  -1.747  47.547  1.00  0.00      RA0  N  
ATOM   4695  CA  ASP A 570      78.229  -2.170  48.069  1.00  0.00      RA0  C  
ATOM   4696  C   ASP A 570      77.333  -2.651  46.942  1.00  0.00      RA0  C  
ATOM   4697  O   ASP A 570      76.990  -1.889  46.038  1.00  0.00      RA0  O  
ATOM   4698  CB  ASP A 570      77.550  -1.056  48.857  1.00  0.00      RA0  C  
ATOM   4699  CG  ASP A 570      76.386  -1.624  49.627  1.00  0.00      RA0  C  
ATOM   4700  OD1 ASP A 570      76.290  -2.841  49.774  1.00  0.00      RA0  O  
ATOM   4701  OD2 ASP A 570      75.581  -0.845  50.124  1.00  0.00      RA0  O1-
ATOM   4702  H   ASP A 570      79.705  -0.774  47.529  1.00  0.00      RA0  H  
ATOM   4703  N   ARG A 571      76.961  -3.923  46.997  1.00  0.00      RA0  N  
ATOM   4704  CA  ARG A 571      76.091  -4.492  45.980  1.00  0.00      RA0  C  
ATOM   4705  C   ARG A 571      74.648  -4.468  46.465  1.00  0.00      RA0  C  
ATOM   4706  O   ARG A 571      74.148  -5.425  47.061  1.00  0.00      RA0  O  
ATOM   4707  CB  ARG A 571      76.454  -5.943  45.681  1.00  0.00      RA0  C  
ATOM   4708  CG  ARG A 571      77.551  -6.128  44.639  1.00  0.00      RA0  C  
ATOM   4709  CD  ARG A 571      77.720  -7.611  44.294  1.00  0.00      RA0  C  
ATOM   4710  NE  ARG A 571      78.552  -7.779  43.105  1.00  0.00      RA0  N  
ATOM   4711  CZ  ARG A 571      77.978  -7.876  41.884  1.00  0.00      RA0  C  
ATOM   4712  NH1 ARG A 571      76.657  -7.985  41.748  1.00  0.00      RA0  N1+
ATOM   4713  NH2 ARG A 571      78.740  -7.851  40.797  1.00  0.00      RA0  N  
ATOM   4714  H   ARG A 571      77.127  -4.403  47.858  1.00  0.00      RA0  H  
ATOM   4715  HE  ARG A 571      79.543  -7.718  43.235  1.00  0.00      RA0  H  
ATOM   4716 HH11 ARG A 571      76.242  -7.972  40.830  1.00  0.00      RA0  H  
ATOM   4717 HH12 ARG A 571      76.049  -8.089  42.535  1.00  0.00      RA0  H  
ATOM   4718 HH21 ARG A 571      78.285  -7.826  39.897  1.00  0.00      RA0  H  
ATOM   4719 HH22 ARG A 571      79.738  -7.846  40.840  1.00  0.00      RA0  H  
ATOM   4720  N   LYS A 572      73.993  -3.342  46.215  1.00  0.00      RA0  N  
ATOM   4721  CA  LYS A 572      72.613  -3.135  46.602  1.00  0.00      RA0  C  
ATOM   4722  C   LYS A 572      71.935  -2.456  45.435  1.00  0.00      RA0  C  
ATOM   4723  O   LYS A 572      72.573  -1.718  44.693  1.00  0.00      RA0  O  
ATOM   4724  CB  LYS A 572      72.435  -2.286  47.849  1.00  0.00      RA0  C  
ATOM   4725  CG  LYS A 572      72.842  -2.995  49.132  1.00  0.00      RA0  C  
ATOM   4726  CD  LYS A 572      72.353  -2.231  50.357  1.00  0.00      RA0  C  
ATOM   4727  CE  LYS A 572      72.978  -2.757  51.646  1.00  0.00      RA0  C  
ATOM   4728  NZ  LYS A 572      74.423  -2.523  51.591  1.00  0.00      RA0  N1+
ATOM   4729  H   LYS A 572      74.434  -2.574  45.744  1.00  0.00      RA0  H  
ATOM   4730  HZ1 LYS A 572      74.856  -2.943  50.738  1.00  0.00      RA0  H  
ATOM   4731  HZ2 LYS A 572      74.632  -1.512  51.430  1.00  0.00      RA0  H  
ATOM   4732  HZ3 LYS A 572      74.950  -2.850  52.416  1.00  0.00      RA0  H  
ATOM   4733  N   ARG A 573      70.643  -2.695  45.262  1.00  0.00      RA0  N  
ATOM   4734  CA  ARG A 573      69.945  -2.081  44.147  1.00  0.00      RA0  C  
ATOM   4735  C   ARG A 573      70.019  -0.563  44.282  1.00  0.00      RA0  C  
ATOM   4736  O   ARG A 573      69.965  -0.039  45.392  1.00  0.00      RA0  O  
ATOM   4737  CB  ARG A 573      68.480  -2.513  44.113  1.00  0.00      RA0  C  
ATOM   4738  CG  ARG A 573      68.382  -4.020  43.950  1.00  0.00      RA0  C  
ATOM   4739  CD  ARG A 573      67.039  -4.489  43.393  1.00  0.00      RA0  C  
ATOM   4740  NE  ARG A 573      67.174  -5.877  42.959  1.00  0.00      RA0  N  
ATOM   4741  CZ  ARG A 573      67.831  -6.138  41.805  1.00  0.00      RA0  C  
ATOM   4742  NH1 ARG A 573      68.121  -5.179  40.930  1.00  0.00      RA0  N1+
ATOM   4743  NH2 ARG A 573      68.233  -7.376  41.543  1.00  0.00      RA0  N  
ATOM   4744  H   ARG A 573      70.163  -3.206  45.975  1.00  0.00      RA0  H  
ATOM   4745  HE  ARG A 573      66.917  -6.589  43.613  1.00  0.00      RA0  H  
ATOM   4746 HH11 ARG A 573      68.722  -5.372  40.149  1.00  0.00      RA0  H  
ATOM   4747 HH12 ARG A 573      67.766  -4.241  41.006  1.00  0.00      RA0  H  
ATOM   4748 HH21 ARG A 573      68.784  -7.522  40.717  1.00  0.00      RA0  H  
ATOM   4749 HH22 ARG A 573      68.020  -8.147  42.141  1.00  0.00      RA0  H  
ATOM   4750  N   PRO A 574      70.194   0.160  43.156  1.00  0.00      RA0  N  
ATOM   4751  CA  PRO A 574      70.271   1.628  43.178  1.00  0.00      RA0  C  
ATOM   4752  C   PRO A 574      69.180   2.224  44.067  1.00  0.00      RA0  C  
ATOM   4753  O   PRO A 574      69.437   3.101  44.900  1.00  0.00      RA0  O  
ATOM   4754  CB  PRO A 574      70.171   1.995  41.698  1.00  0.00      RA0  C  
ATOM   4755  CG  PRO A 574      70.871   0.828  41.009  1.00  0.00      RA0  C  
ATOM   4756  CD  PRO A 574      70.381  -0.371  41.810  1.00  0.00      RA0  C  
ATOM   4757  N   SER A 575      67.959   1.733  43.880  1.00  0.00      RA0  N  
ATOM   4758  CA  SER A 575      66.821   2.188  44.662  1.00  0.00      RA0  C  
ATOM   4759  C   SER A 575      67.163   2.059  46.146  1.00  0.00      RA0  C  
ATOM   4760  O   SER A 575      66.919   2.978  46.928  1.00  0.00      RA0  O  
ATOM   4761  CB  SER A 575      65.583   1.373  44.271  1.00  0.00      RA0  C  
ATOM   4762  OG  SER A 575      65.959   0.220  43.489  1.00  0.00      RA0  O  
ATOM   4763  H   SER A 575      67.787   1.017  43.204  1.00  0.00      RA0  H  
ATOM   4764  HG  SER A 575      65.189  -0.352  43.537  1.00  0.00      RA0  H  
ATOM   4765  N   GLU A 576      67.735   0.918  46.524  1.00  0.00      RA0  N  
ATOM   4766  CA  GLU A 576      68.148   0.681  47.908  1.00  0.00      RA0  C  
ATOM   4767  C   GLU A 576      69.161   1.746  48.329  1.00  0.00      RA0  C  
ATOM   4768  O   GLU A 576      69.054   2.321  49.411  1.00  0.00      RA0  O  
ATOM   4769  CB  GLU A 576      68.768  -0.710  48.056  1.00  0.00      RA0  C  
ATOM   4770  CG  GLU A 576      67.897  -1.713  48.801  1.00  0.00      RA0  C  
ATOM   4771  CD  GLU A 576      67.786  -1.249  50.232  1.00  0.00      RA0  C  
ATOM   4772  OE1 GLU A 576      66.687  -0.931  50.668  1.00  0.00      RA0  O  
ATOM   4773  OE2 GLU A 576      68.802  -1.178  50.919  1.00  0.00      RA0  O1-
ATOM   4774  H   GLU A 576      67.986   0.248  45.830  1.00  0.00      RA0  H  
ATOM   4775  N   LEU A 577      70.152   1.989  47.473  1.00  0.00      RA0  N  
ATOM   4776  CA  LEU A 577      71.192   2.971  47.761  1.00  0.00      RA0  C  
ATOM   4777  C   LEU A 577      70.648   4.386  47.896  1.00  0.00      RA0  C  
ATOM   4778  O   LEU A 577      71.086   5.143  48.763  1.00  0.00      RA0  O  
ATOM   4779  CB  LEU A 577      72.283   2.899  46.693  1.00  0.00      RA0  C  
ATOM   4780  CG  LEU A 577      72.968   1.534  46.662  1.00  0.00      RA0  C  
ATOM   4781  CD1 LEU A 577      73.967   1.416  45.512  1.00  0.00      RA0  C  
ATOM   4782  CD2 LEU A 577      73.610   1.203  48.008  1.00  0.00      RA0  C  
ATOM   4783  H   LEU A 577      70.157   1.498  46.602  1.00  0.00      RA0  H  
ATOM   4784  N   ARG A 578      69.699   4.755  47.044  1.00  0.00      RA0  N  
ATOM   4785  CA  ARG A 578      69.116   6.088  47.134  1.00  0.00      RA0  C  
ATOM   4786  C   ARG A 578      68.362   6.225  48.462  1.00  0.00      RA0  C  
ATOM   4787  O   ARG A 578      68.344   7.294  49.076  1.00  0.00      RA0  O  
ATOM   4788  CB  ARG A 578      68.282   6.389  45.885  1.00  0.00      RA0  C  
ATOM   4789  CG  ARG A 578      69.223   6.347  44.677  1.00  0.00      RA0  C  
ATOM   4790  CD  ARG A 578      68.729   6.998  43.382  1.00  0.00      RA0  C  
ATOM   4791  NE  ARG A 578      67.719   6.217  42.676  1.00  0.00      RA0  N  
ATOM   4792  CZ  ARG A 578      67.855   5.934  41.360  1.00  0.00      RA0  C  
ATOM   4793  NH1 ARG A 578      68.968   6.232  40.683  1.00  0.00      RA0  N1+
ATOM   4794  NH2 ARG A 578      66.837   5.354  40.742  1.00  0.00      RA0  N  
ATOM   4795  H   ARG A 578      69.295   4.070  46.443  1.00  0.00      RA0  H  
ATOM   4796  HE  ARG A 578      66.849   6.011  43.135  1.00  0.00      RA0  H  
ATOM   4797 HH11 ARG A 578      69.052   6.042  39.705  1.00  0.00      RA0  H  
ATOM   4798 HH12 ARG A 578      69.753   6.681  41.117  1.00  0.00      RA0  H  
ATOM   4799 HH21 ARG A 578      66.855   5.085  39.781  1.00  0.00      RA0  H  
ATOM   4800 HH22 ARG A 578      65.987   5.229  41.266  1.00  0.00      RA0  H  
ATOM   4801  N   ARG A 579      67.746   5.131  48.900  1.00  0.00      RA0  N  
ATOM   4802  CA  ARG A 579      67.001   5.124  50.155  1.00  0.00      RA0  C  
ATOM   4803  C   ARG A 579      67.966   5.327  51.301  1.00  0.00      RA0  C  
ATOM   4804  O   ARG A 579      67.781   6.234  52.112  1.00  0.00      RA0  O  
ATOM   4805  CB  ARG A 579      66.223   3.824  50.331  1.00  0.00      RA0  C  
ATOM   4806  CG  ARG A 579      65.454   3.827  51.651  1.00  0.00      RA0  C  
ATOM   4807  CD  ARG A 579      64.864   2.461  51.998  1.00  0.00      RA0  C  
ATOM   4808  NE  ARG A 579      65.897   1.426  51.990  1.00  0.00      RA0  N  
ATOM   4809  CZ  ARG A 579      66.750   1.226  53.037  1.00  0.00      RA0  C  
ATOM   4810  NH1 ARG A 579      66.638   1.986  54.150  1.00  0.00      RA0  N1+
ATOM   4811  NH2 ARG A 579      67.689   0.268  52.942  1.00  0.00      RA0  N  
ATOM   4812  H   ARG A 579      67.780   4.289  48.359  1.00  0.00      RA0  H  
ATOM   4813  HE  ARG A 579      65.979   0.846  51.165  1.00  0.00      RA0  H  
ATOM   4814 HH11 ARG A 579      67.245   1.872  54.940  1.00  0.00      RA0  H  
ATOM   4815 HH12 ARG A 579      65.931   2.694  54.211  1.00  0.00      RA0  H  
ATOM   4816 HH21 ARG A 579      68.375   0.038  53.630  1.00  0.00      RA0  H  
ATOM   4817 HH22 ARG A 579      67.736  -0.296  52.091  1.00  0.00      RA0  H  
ATOM   4818  N   ILE A 580      68.989   4.473  51.366  1.00  0.00      RA0  N  
ATOM   4819  CA  ILE A 580      70.001   4.570  52.413  1.00  0.00      RA0  C  
ATOM   4820  C   ILE A 580      70.477   6.010  52.493  1.00  0.00      RA0  C  
ATOM   4821  O   ILE A 580      70.581   6.577  53.577  1.00  0.00      RA0  O  
ATOM   4822  CB  ILE A 580      71.183   3.640  52.138  1.00  0.00      RA0  C  
ATOM   4823  CG1 ILE A 580      70.744   2.180  52.102  1.00  0.00      RA0  C  
ATOM   4824  CG2 ILE A 580      72.298   3.851  53.164  1.00  0.00      RA0  C  
ATOM   4825  CD1 ILE A 580      71.909   1.262  51.736  1.00  0.00      RA0  C  
ATOM   4826  H   ILE A 580      69.079   3.784  50.644  1.00  0.00      RA0  H  
ATOM   4827  N   ALA A 581      70.740   6.600  51.331  1.00  0.00      RA0  N  
ATOM   4828  CA  ALA A 581      71.195   7.981  51.262  1.00  0.00      RA0  C  
ATOM   4829  C   ALA A 581      70.202   8.901  51.964  1.00  0.00      RA0  C  
ATOM   4830  O   ALA A 581      70.588   9.719  52.793  1.00  0.00      RA0  O  
ATOM   4831  CB  ALA A 581      71.406   8.422  49.814  1.00  0.00      RA0  C  
ATOM   4832  H   ALA A 581      70.644   6.084  50.478  1.00  0.00      RA0  H  
ATOM   4833  N   SER A 582      68.921   8.759  51.627  1.00  0.00      RA0  N  
ATOM   4834  CA  SER A 582      67.869   9.584  52.221  1.00  0.00      RA0  C  
ATOM   4835  C   SER A 582      67.744   9.351  53.723  1.00  0.00      RA0  C  
ATOM   4836  O   SER A 582      67.214  10.190  54.450  1.00  0.00      RA0  O  
ATOM   4837  CB  SER A 582      66.576   9.434  51.420  1.00  0.00      RA0  C  
ATOM   4838  OG  SER A 582      66.491   8.106  50.915  1.00  0.00      RA0  O  
ATOM   4839  H   SER A 582      68.597   8.087  50.953  1.00  0.00      RA0  H  
ATOM   4840  HG  SER A 582      66.389   7.547  51.685  1.00  0.00      RA0  H  
ATOM   4841  N   GLN A 583      68.248   8.211  54.178  1.00  0.00      RA0  N  
ATOM   4842  CA  GLN A 583      68.195   7.847  55.584  1.00  0.00      RA0  C  
ATOM   4843  C   GLN A 583      69.498   8.116  56.308  1.00  0.00      RA0  C  
ATOM   4844  O   GLN A 583      69.801   7.447  57.296  1.00  0.00      RA0  O  
ATOM   4845  CB  GLN A 583      67.764   6.397  55.835  1.00  0.00      RA0  C  
ATOM   4846  CG  GLN A 583      66.636   5.845  54.958  1.00  0.00      RA0  C  
ATOM   4847  CD  GLN A 583      65.562   6.883  54.700  1.00  0.00      RA0  C  
ATOM   4848  NE2 GLN A 583      64.908   7.291  55.803  1.00  0.00      RA0  N  
ATOM   4849  OE1 GLN A 583      65.333   7.280  53.563  1.00  0.00      RA0  O  
ATOM   4850  H   GLN A 583      68.705   7.581  53.546  1.00  0.00      RA0  H  
ATOM   4851 HE21 GLN A 583      65.123   6.934  56.712  1.00  0.00      RA0  H  
ATOM   4852 HE22 GLN A 583      64.188   7.984  55.734  1.00  0.00      RA0  H  
ATOM   4853  N   VAL A 584      70.280   9.074  55.815  1.00  0.00      RA0  N  
ATOM   4854  CA  VAL A 584      71.550   9.399  56.460  1.00  0.00      RA0  C  
ATOM   4855  C   VAL A 584      71.264  10.276  57.680  1.00  0.00      RA0  C  
ATOM   4856  O   VAL A 584      70.691  11.363  57.565  1.00  0.00      RA0  O  
ATOM   4857  CB  VAL A 584      72.481  10.121  55.479  1.00  0.00      RA0  C  
ATOM   4858  CG1 VAL A 584      73.535  10.981  56.179  1.00  0.00      RA0  C  
ATOM   4859  CG2 VAL A 584      73.109   9.116  54.515  1.00  0.00      RA0  C  
ATOM   4860  H   VAL A 584      70.052   9.522  54.951  1.00  0.00      RA0  H  
ATOM   4861  N   LYS A 585      71.655   9.785  58.853  1.00  0.00      RA0  N  
ATOM   4862  CA  LYS A 585      71.427  10.506  60.098  1.00  0.00      RA0  C  
ATOM   4863  C   LYS A 585      72.133  11.847  60.159  1.00  0.00      RA0  C  
ATOM   4864  O   LYS A 585      73.306  11.981  59.795  1.00  0.00      RA0  O  
ATOM   4865  CB  LYS A 585      71.816   9.661  61.324  1.00  0.00      RA0  C  
ATOM   4866  CG  LYS A 585      73.148   8.919  61.173  1.00  0.00      RA0  C  
ATOM   4867  CD  LYS A 585      74.163   9.136  62.299  1.00  0.00      RA0  C  
ATOM   4868  CE  LYS A 585      74.732  10.559  62.372  1.00  0.00      RA0  C  
ATOM   4869  NZ  LYS A 585      75.377  10.929  61.106  1.00  0.00      RA0  N1+
ATOM   4870  H   LYS A 585      72.191   8.942  58.819  1.00  0.00      RA0  H  
ATOM   4871  HZ1 LYS A 585      76.160  11.615  61.222  1.00  0.00      RA0  H  
ATOM   4872  HZ2 LYS A 585      75.830  10.128  60.613  1.00  0.00      RA0  H  
ATOM   4873  HZ3 LYS A 585      74.713  11.334  60.416  1.00  0.00      RA0  H  
ATOM   4874  N   TYR A 586      71.405  12.842  60.641  1.00  0.00      RA0  N  
ATOM   4875  CA  TYR A 586      71.947  14.175  60.778  1.00  0.00      RA0  C  
ATOM   4876  C   TYR A 586      72.872  14.143  61.970  1.00  0.00      RA0  C  
ATOM   4877  O   TYR A 586      72.537  13.566  63.002  1.00  0.00      RA0  O  
ATOM   4878  CB  TYR A 586      70.771  15.143  60.940  1.00  0.00      RA0  C  
ATOM   4879  CG  TYR A 586      71.149  16.405  61.680  1.00  0.00      RA0  C  
ATOM   4880  CD1 TYR A 586      71.899  17.403  61.067  1.00  0.00      RA0  C  
ATOM   4881  CD2 TYR A 586      70.711  16.568  62.989  1.00  0.00      RA0  C  
ATOM   4882  CE1 TYR A 586      72.184  18.577  61.760  1.00  0.00      RA0  C  
ATOM   4883  CE2 TYR A 586      70.991  17.739  63.677  1.00  0.00      RA0  C  
ATOM   4884  CZ  TYR A 586      71.720  18.747  63.061  1.00  0.00      RA0  C  
ATOM   4885  OH  TYR A 586      71.979  19.910  63.758  1.00  0.00      RA0  O  
ATOM   4886  H   TYR A 586      70.495  12.670  61.016  1.00  0.00      RA0  H  
ATOM   4887  HH  TYR A 586      71.384  19.954  64.496  1.00  0.00      RA0  H  
ATOM   4888  N   ALA A 587      74.043  14.743  61.815  1.00  0.00      RA0  N  
ATOM   4889  CA  ALA A 587      75.026  14.822  62.886  1.00  0.00      RA0  C  
ATOM   4890  C   ALA A 587      75.383  16.294  62.948  1.00  0.00      RA0  C  
ATOM   4891  O   ALA A 587      76.027  16.819  62.041  1.00  0.00      RA0  O  
ATOM   4892  CB  ALA A 587      76.293  14.049  62.552  1.00  0.00      RA0  C  
ATOM   4893  H   ALA A 587      74.268  15.266  60.990  1.00  0.00      RA0  H  
ATOM   4894  N   GLY A 588      74.948  16.970  64.001  1.00  0.00      RA0  N  
ATOM   4895  CA  GLY A 588      75.236  18.387  64.106  1.00  0.00      RA0  C  
ATOM   4896  C   GLY A 588      76.460  18.660  64.943  1.00  0.00      RA0  C  
ATOM   4897  O   GLY A 588      76.411  19.475  65.862  1.00  0.00      RA0  O  
ATOM   4898  H   GLY A 588      74.497  16.502  64.758  1.00  0.00      RA0  H  
ATOM   4899  N   SER A 589      77.562  17.991  64.615  1.00  0.00      RA0  N  
ATOM   4900  CA  SER A 589      78.812  18.163  65.351  1.00  0.00      RA0  C  
ATOM   4901  C   SER A 589      79.334  19.588  65.203  1.00  0.00      RA0  C  
ATOM   4902  O   SER A 589      79.016  20.281  64.232  1.00  0.00      RA0  O  
ATOM   4903  CB  SER A 589      79.858  17.146  64.906  1.00  0.00      RA0  C  
ATOM   4904  OG  SER A 589      80.244  17.449  63.569  1.00  0.00      RA0  O  
ATOM   4905  H   SER A 589      77.647  17.546  63.716  1.00  0.00      RA0  H  
ATOM   4906  HG  SER A 589      81.183  17.279  63.495  1.00  0.00      RA0  H  
ATOM   4907  N   GLN A 590      80.126  20.034  66.178  1.00  0.00      RA0  N  
ATOM   4908  CA  GLN A 590      80.688  21.379  66.125  1.00  0.00      RA0  C  
ATOM   4909  C   GLN A 590      81.758  21.482  65.033  1.00  0.00      RA0  C  
ATOM   4910  O   GLN A 590      82.073  22.578  64.558  1.00  0.00      RA0  O  
ATOM   4911  CB  GLN A 590      81.239  21.796  67.488  1.00  0.00      RA0  C  
ATOM   4912  CG  GLN A 590      82.332  20.864  68.011  1.00  0.00      RA0  C  
ATOM   4913  CD  GLN A 590      82.858  21.414  69.316  1.00  0.00      RA0  C  
ATOM   4914  NE2 GLN A 590      84.185  21.632  69.302  1.00  0.00      RA0  N  
ATOM   4915  OE1 GLN A 590      82.120  21.644  70.267  1.00  0.00      RA0  O  
ATOM   4916  H   GLN A 590      80.381  19.410  66.914  1.00  0.00      RA0  H  
ATOM   4917 HE21 GLN A 590      84.724  21.402  68.491  1.00  0.00      RA0  H  
ATOM   4918 HE22 GLN A 590      84.651  22.018  70.098  1.00  0.00      RA0  H  
ATOM   4919  N   VAL A 591      82.296  20.334  64.624  1.00  0.00      RA0  N  
ATOM   4920  CA  VAL A 591      83.338  20.300  63.601  1.00  0.00      RA0  C  
ATOM   4921  C   VAL A 591      83.211  19.157  62.605  1.00  0.00      RA0  C  
ATOM   4922  O   VAL A 591      82.975  18.001  62.975  1.00  0.00      RA0  O  
ATOM   4923  CB  VAL A 591      84.718  20.188  64.288  1.00  0.00      RA0  C  
ATOM   4924  CG1 VAL A 591      85.841  19.856  63.301  1.00  0.00      RA0  C  
ATOM   4925  CG2 VAL A 591      85.071  21.418  65.126  1.00  0.00      RA0  C  
ATOM   4926  H   VAL A 591      82.021  19.435  64.964  1.00  0.00      RA0  H  
ATOM   4927  N   ALA A 592      83.352  19.504  61.333  1.00  0.00      RA0  N  
ATOM   4928  CA  ALA A 592      83.337  18.535  60.245  1.00  0.00      RA0  C  
ATOM   4929  C   ALA A 592      84.731  18.725  59.620  1.00  0.00      RA0  C  
ATOM   4930  O   ALA A 592      84.998  19.730  58.960  1.00  0.00      RA0  O  
ATOM   4931  CB  ALA A 592      82.315  18.907  59.196  1.00  0.00      RA0  C  
ATOM   4932  H   ALA A 592      83.598  20.433  61.060  1.00  0.00      RA0  H  
ATOM   4933  N   SER A 593      85.624  17.772  59.876  1.00  0.00      RA0  N  
ATOM   4934  CA  SER A 593      87.004  17.814  59.395  1.00  0.00      RA0  C  
ATOM   4935  C   SER A 593      87.155  17.404  57.939  1.00  0.00      RA0  C  
ATOM   4936  O   SER A 593      87.033  16.226  57.608  1.00  0.00      RA0  O  
ATOM   4937  CB  SER A 593      87.787  16.938  60.381  1.00  0.00      RA0  C  
ATOM   4938  OG  SER A 593      89.205  17.019  60.196  1.00  0.00      RA0  O
[truncated: 87,087 more chars]
