# Supplementary material for: Integrative Computational Prediction Strategy for Antibody–Antigen Binding: A Case Study on Interleukin‑1 Beta
Source: J Chem Inf Model. 2026 May 27;66(11):6659–75. doi: 10.1021/acs.jcim.6c00781 (PMC13250912; doi:10.1021/acs.jcim.6c00781)
Supplement: Supplementary file 4 [file ci6c00781_si_004.zip › Cluspro_poses/EPIGUIDE/3S36-Max_Ave-Ep1+2.pdb]

ATOM      1  N   GLU H   1      57.750  -1.334 -40.976  1.00  0.00      LH0  N  
ATOM      2  CA  GLU H   1      58.669  -0.305 -41.450  1.00  0.00      LH0  C  
ATOM      3  C   GLU H   1      58.215   1.117 -41.226  1.00  0.00      LH0  C  
ATOM      4  O   GLU H   1      57.039   1.455 -41.277  1.00  0.00      LH0  O  
ATOM      5  CB  GLU H   1      59.047  -0.594 -42.905  1.00  0.00      LH0  C  
ATOM      6  CG  GLU H   1      60.387  -1.337 -43.046  1.00  0.00      LH0  C  
ATOM      7  CD  GLU H   1      60.517  -2.460 -42.028  1.00  0.00      LH0  C  
ATOM      8  OE1 GLU H   1      59.729  -3.401 -42.074  1.00  0.00      LH0  O  
ATOM      9  OE2 GLU H   1      61.388  -2.366 -41.165  1.00  0.00      LH0  O1-
ATOM     10  H   GLU H   1      58.106  -2.269 -41.094  1.00  0.00      LH0  H  
ATOM     11  N   VAL H   2      59.240   1.930 -40.912  1.00  0.00      LH0  N  
ATOM     12  CA  VAL H   2      59.049   3.302 -40.429  1.00  0.00      LH0  C  
ATOM     13  C   VAL H   2      58.126   3.363 -39.211  1.00  0.00      LH0  C  
ATOM     14  O   VAL H   2      57.279   4.230 -39.035  1.00  0.00      LH0  O  
ATOM     15  CB  VAL H   2      58.644   4.262 -41.570  1.00  0.00      LH0  C  
ATOM     16  CG1 VAL H   2      58.813   5.735 -41.182  1.00  0.00      LH0  C  
ATOM     17  CG2 VAL H   2      59.457   3.977 -42.838  1.00  0.00      LH0  C  
ATOM     18  H   VAL H   2      60.150   1.523 -40.887  1.00  0.00      LH0  H  
ATOM     19  N   GLN H   3      58.342   2.351 -38.359  1.00  0.00      LH0  N  
ATOM     20  CA  GLN H   3      57.447   2.166 -37.223  1.00  0.00      LH0  C  
ATOM     21  C   GLN H   3      58.216   1.844 -35.961  1.00  0.00      LH0  C  
ATOM     22  O   GLN H   3      59.406   1.538 -35.987  1.00  0.00      LH0  O  
ATOM     23  CB  GLN H   3      56.417   1.072 -37.519  1.00  0.00      LH0  C  
ATOM     24  CG  GLN H   3      55.323   1.530 -38.484  1.00  0.00      LH0  C  
ATOM     25  CD  GLN H   3      54.495   0.340 -38.909  1.00  0.00      LH0  C  
ATOM     26  NE2 GLN H   3      54.913  -0.220 -40.045  1.00  0.00      LH0  N  
ATOM     27  OE1 GLN H   3      53.537  -0.055 -38.259  1.00  0.00      LH0  O  
ATOM     28  H   GLN H   3      59.123   1.739 -38.492  1.00  0.00      LH0  H  
ATOM     29 HE21 GLN H   3      55.694   0.165 -40.546  1.00  0.00      LH0  H  
ATOM     30 HE22 GLN H   3      54.463  -1.035 -40.398  1.00  0.00      LH0  H  
ATOM     31  N   LEU H   4      57.466   1.933 -34.856  1.00  0.00      LH0  N  
ATOM     32  CA  LEU H   4      57.995   1.540 -33.555  1.00  0.00      LH0  C  
ATOM     33  C   LEU H   4      56.950   0.718 -32.838  1.00  0.00      LH0  C  
ATOM     34  O   LEU H   4      55.794   1.118 -32.729  1.00  0.00      LH0  O  
ATOM     35  CB  LEU H   4      58.317   2.761 -32.696  1.00  0.00      LH0  C  
ATOM     36  CG  LEU H   4      59.546   3.561 -33.118  1.00  0.00      LH0  C  
ATOM     37  CD1 LEU H   4      59.641   4.856 -32.320  1.00  0.00      LH0  C  
ATOM     38  CD2 LEU H   4      60.832   2.745 -33.006  1.00  0.00      LH0  C  
ATOM     39  H   LEU H   4      56.504   2.196 -34.919  1.00  0.00      LH0  H  
ATOM     40  N   VAL H   5      57.394  -0.450 -32.373  1.00  0.00      LH0  N  
ATOM     41  CA  VAL H   5      56.446  -1.303 -31.667  1.00  0.00      LH0  C  
ATOM     42  C   VAL H   5      56.738  -1.318 -30.181  1.00  0.00      LH0  C  
ATOM     43  O   VAL H   5      57.730  -1.877 -29.728  1.00  0.00      LH0  O  
ATOM     44  CB  VAL H   5      56.461  -2.727 -32.244  1.00  0.00      LH0  C  
ATOM     45  CG1 VAL H   5      55.372  -3.601 -31.612  1.00  0.00      LH0  C  
ATOM     46  CG2 VAL H   5      56.348  -2.711 -33.772  1.00  0.00      LH0  C  
ATOM     47  H   VAL H   5      58.362  -0.690 -32.470  1.00  0.00      LH0  H  
ATOM     48  N   GLN H   6      55.835  -0.666 -29.439  1.00  0.00      LH0  N  
ATOM     49  CA  GLN H   6      55.995  -0.731 -27.989  1.00  0.00      LH0  C  
ATOM     50  C   GLN H   6      55.532  -2.043 -27.401  1.00  0.00      LH0  C  
ATOM     51  O   GLN H   6      54.773  -2.793 -28.005  1.00  0.00      LH0  O  
ATOM     52  CB  GLN H   6      55.233   0.373 -27.274  1.00  0.00      LH0  C  
ATOM     53  CG  GLN H   6      55.562   1.781 -27.732  1.00  0.00      LH0  C  
ATOM     54  CD  GLN H   6      54.826   2.728 -26.824  1.00  0.00      LH0  C  
ATOM     55  NE2 GLN H   6      54.123   3.657 -27.464  1.00  0.00      LH0  N  
ATOM     56  OE1 GLN H   6      54.859   2.622 -25.608  1.00  0.00      LH0  O  
ATOM     57  H   GLN H   6      55.027  -0.256 -29.862  1.00  0.00      LH0  H  
ATOM     58 HE21 GLN H   6      54.071   3.787 -28.455  1.00  0.00      LH0  H  
ATOM     59 HE22 GLN H   6      53.563   4.249 -26.880  1.00  0.00      LH0  H  
ATOM     60  N   SER H   7      56.016  -2.247 -26.175  1.00  0.00      LH0  N  
ATOM     61  CA  SER H   7      55.714  -3.435 -25.393  1.00  0.00      LH0  C  
ATOM     62  C   SER H   7      55.949  -3.097 -23.932  1.00  0.00      LH0  C  
ATOM     63  O   SER H   7      56.697  -2.175 -23.620  1.00  0.00      LH0  O  
ATOM     64  CB  SER H   7      56.613  -4.584 -25.869  1.00  0.00      LH0  C  
ATOM     65  OG  SER H   7      57.967  -4.129 -26.013  1.00  0.00      LH0  O  
ATOM     66  H   SER H   7      56.665  -1.591 -25.781  1.00  0.00      LH0  H  
ATOM     67  HG  SER H   7      57.924  -3.295 -26.475  1.00  0.00      LH0  H  
ATOM     68  N   GLY H   8      55.291  -3.865 -23.057  1.00  0.00      LH0  N  
ATOM     69  CA  GLY H   8      55.437  -3.531 -21.644  1.00  0.00      LH0  C  
ATOM     70  C   GLY H   8      54.244  -2.741 -21.152  1.00  0.00      LH0  C  
ATOM     71  O   GLY H   8      53.170  -2.789 -21.741  1.00  0.00      LH0  O  
ATOM     72  H   GLY H   8      54.588  -4.508 -23.354  1.00  0.00      LH0  H  
ATOM     73  N   GLY H   9      54.480  -2.015 -20.055  1.00  0.00      LH0  N  
ATOM     74  CA  GLY H   9      53.341  -1.357 -19.424  1.00  0.00      LH0  C  
ATOM     75  C   GLY H   9      52.690  -2.256 -18.393  1.00  0.00      LH0  C  
ATOM     76  O   GLY H   9      53.296  -3.203 -17.906  1.00  0.00      LH0  O  
ATOM     77  H   GLY H   9      55.385  -2.046 -19.629  1.00  0.00      LH0  H  
ATOM     78  N   GLY H  10      51.431  -1.925 -18.090  1.00  0.00      LH0  N  
ATOM     79  CA  GLY H  10      50.709  -2.739 -17.121  1.00  0.00      LH0  C  
ATOM     80  C   GLY H  10      50.254  -1.929 -15.926  1.00  0.00      LH0  C  
ATOM     81  O   GLY H  10      50.302  -0.704 -15.906  1.00  0.00      LH0  O  
ATOM     82  H   GLY H  10      51.007  -1.104 -18.475  1.00  0.00      LH0  H  
ATOM     83  N   LEU H  11      49.791  -2.672 -14.918  1.00  0.00      LH0  N  
ATOM     84  CA  LEU H  11      49.409  -1.974 -13.695  1.00  0.00      LH0  C  
ATOM     85  C   LEU H  11      50.491  -2.179 -12.664  1.00  0.00      LH0  C  
ATOM     86  O   LEU H  11      51.139  -3.218 -12.641  1.00  0.00      LH0  O  
ATOM     87  CB  LEU H  11      48.067  -2.478 -13.150  1.00  0.00      LH0  C  
ATOM     88  CG  LEU H  11      46.808  -1.908 -13.822  1.00  0.00      LH0  C  
ATOM     89  CD1 LEU H  11      46.581  -2.396 -15.255  1.00  0.00      LH0  C  
ATOM     90  CD2 LEU H  11      45.574  -2.157 -12.957  1.00  0.00      LH0  C  
ATOM     91  H   LEU H  11      49.888  -3.666 -14.927  1.00  0.00      LH0  H  
ATOM     92  N   VAL H  12      50.670  -1.158 -11.822  1.00  0.00      LH0  N  
ATOM     93  CA  VAL H  12      51.731  -1.288 -10.832  1.00  0.00      LH0  C  
ATOM     94  C   VAL H  12      51.324  -0.642  -9.522  1.00  0.00      LH0  C  
ATOM     95  O   VAL H  12      50.513   0.276  -9.474  1.00  0.00      LH0  O  
ATOM     96  CB  VAL H  12      53.052  -0.727 -11.401  1.00  0.00      LH0  C  
ATOM     97  CG1 VAL H  12      52.959   0.772 -11.666  1.00  0.00      LH0  C  
ATOM     98  CG2 VAL H  12      54.297  -1.115 -10.596  1.00  0.00      LH0  C  
ATOM     99  H   VAL H  12      50.106  -0.330 -11.869  1.00  0.00      LH0  H  
ATOM    100  N   LYS H  13      51.904  -1.186  -8.449  1.00  0.00      LH0  N  
ATOM    101  CA  LYS H  13      51.725  -0.513  -7.170  1.00  0.00      LH0  C  
ATOM    102  C   LYS H  13      52.793   0.547  -6.999  1.00  0.00      LH0  C  
ATOM    103  O   LYS H  13      53.943   0.329  -7.367  1.00  0.00      LH0  O  
ATOM    104  CB  LYS H  13      51.762  -1.548  -6.042  1.00  0.00      LH0  C  
ATOM    105  CG  LYS H  13      50.612  -2.548  -6.173  1.00  0.00      LH0  C  
ATOM    106  CD  LYS H  13      49.257  -1.845  -6.099  1.00  0.00      LH0  C  
ATOM    107  CE  LYS H  13      48.075  -2.752  -6.430  1.00  0.00      LH0  C  
ATOM    108  NZ  LYS H  13      46.853  -1.960  -6.294  1.00  0.00      LH0  N1+
ATOM    109  H   LYS H  13      52.611  -1.881  -8.569  1.00  0.00      LH0  H  
ATOM    110  HZ1 LYS H  13      45.981  -2.529  -6.363  1.00  0.00      LH0  H  
ATOM    111  HZ2 LYS H  13      46.813  -1.512  -5.359  1.00  0.00      LH0  H  
ATOM    112  HZ3 LYS H  13      46.790  -1.195  -7.002  1.00  0.00      LH0  H  
ATOM    113  N   PRO H  14      52.376   1.714  -6.448  1.00  0.00      LH0  N  
ATOM    114  CA  PRO H  14      53.340   2.789  -6.184  1.00  0.00      LH0  C  
ATOM    115  C   PRO H  14      54.603   2.313  -5.484  1.00  0.00      LH0  C  
ATOM    116  O   PRO H  14      54.555   1.552  -4.527  1.00  0.00      LH0  O  
ATOM    117  CB  PRO H  14      52.517   3.779  -5.354  1.00  0.00      LH0  C  
ATOM    118  CG  PRO H  14      51.075   3.573  -5.815  1.00  0.00      LH0  C  
ATOM    119  CD  PRO H  14      51.013   2.071  -6.065  1.00  0.00      LH0  C  
ATOM    120  N   GLY H  15      55.735   2.765  -6.032  1.00  0.00      LH0  N  
ATOM    121  CA  GLY H  15      56.994   2.276  -5.481  1.00  0.00      LH0  C  
ATOM    122  C   GLY H  15      57.669   1.228  -6.349  1.00  0.00      LH0  C  
ATOM    123  O   GLY H  15      58.882   1.231  -6.529  1.00  0.00      LH0  O  
ATOM    124  H   GLY H  15      55.685   3.359  -6.836  1.00  0.00      LH0  H  
ATOM    125  N   GLY H  16      56.830   0.336  -6.893  1.00  0.00      LH0  N  
ATOM    126  CA  GLY H  16      57.391  -0.680  -7.779  1.00  0.00      LH0  C  
ATOM    127  C   GLY H  16      57.723  -0.136  -9.154  1.00  0.00      LH0  C  
ATOM    128  O   GLY H  16      57.281   0.938  -9.549  1.00  0.00      LH0  O  
ATOM    129  H   GLY H  16      55.839   0.437  -6.794  1.00  0.00      LH0  H  
ATOM    130  N   SER H  17      58.530  -0.928  -9.861  1.00  0.00      LH0  N  
ATOM    131  CA  SER H  17      58.892  -0.512 -11.210  1.00  0.00      LH0  C  
ATOM    132  C   SER H  17      58.125  -1.271 -12.271  1.00  0.00      LH0  C  
ATOM    133  O   SER H  17      57.747  -2.420 -12.080  1.00  0.00      LH0  O  
ATOM    134  CB  SER H  17      60.391  -0.716 -11.417  1.00  0.00      LH0  C  
ATOM    135  OG  SER H  17      61.125  -0.022 -10.397  1.00  0.00      LH0  O  
ATOM    136  H   SER H  17      58.832  -1.811  -9.512  1.00  0.00      LH0  H  
ATOM    137  HG  SER H  17      62.036  -0.032 -10.691  1.00  0.00      LH0  H  
ATOM    138  N   LEU H  18      57.942  -0.591 -13.406  1.00  0.00      LH0  N  
ATOM    139  CA  LEU H  18      57.527  -1.321 -14.598  1.00  0.00      LH0  C  
ATOM    140  C   LEU H  18      58.552  -1.138 -15.695  1.00  0.00      LH0  C  
ATOM    141  O   LEU H  18      59.589  -0.505 -15.510  1.00  0.00      LH0  O  
ATOM    142  CB  LEU H  18      56.147  -0.880 -15.085  1.00  0.00      LH0  C  
ATOM    143  CG  LEU H  18      54.979  -1.631 -14.454  1.00  0.00      LH0  C  
ATOM    144  CD1 LEU H  18      53.655  -1.119 -15.012  1.00  0.00      LH0  C  
ATOM    145  CD2 LEU H  18      55.098  -3.148 -14.614  1.00  0.00      LH0  C  
ATOM    146  H   LEU H  18      58.259   0.357 -13.475  1.00  0.00      LH0  H  
ATOM    147  N   ARG H  19      58.223  -1.716 -16.856  1.00  0.00      LH0  N  
ATOM    148  CA  ARG H  19      59.171  -1.565 -17.947  1.00  0.00      LH0  C  
ATOM    149  C   ARG H  19      58.492  -1.391 -19.284  1.00  0.00      LH0  C  
ATOM    150  O   ARG H  19      57.367  -1.833 -19.487  1.00  0.00      LH0  O  
ATOM    151  CB  ARG H  19      60.125  -2.756 -17.994  1.00  0.00      LH0  C  
ATOM    152  CG  ARG H  19      61.527  -2.266 -18.323  1.00  0.00      LH0  C  
ATOM    153  CD  ARG H  19      62.511  -3.372 -18.684  1.00  0.00      LH0  C  
ATOM    154  NE  ARG H  19      63.816  -2.764 -18.917  1.00  0.00      LH0  N  
ATOM    155  CZ  ARG H  19      64.170  -2.310 -20.137  1.00  0.00      LH0  C  
ATOM    156  NH1 ARG H  19      63.389  -2.536 -21.198  1.00  0.00      LH0  N1+
ATOM    157  NH2 ARG H  19      65.307  -1.622 -20.247  1.00  0.00      LH0  N  
ATOM    158  H   ARG H  19      57.375  -2.227 -16.997  1.00  0.00      LH0  H  
ATOM    159  HE  ARG H  19      64.348  -2.561 -18.087  1.00  0.00      LH0  H  
ATOM    160 HH11 ARG H  19      63.620  -2.241 -22.123  1.00  0.00      LH0  H  
ATOM    161 HH12 ARG H  19      62.508  -3.005 -21.108  1.00  0.00      LH0  H  
ATOM    162 HH21 ARG H  19      65.622  -1.219 -21.108  1.00  0.00      LH0  H  
ATOM    163 HH22 ARG H  19      65.879  -1.479 -19.438  1.00  0.00      LH0  H  
ATOM    164  N   LEU H  20      59.247  -0.746 -20.179  1.00  0.00      LH0  N  
ATOM    165  CA  LEU H  20      58.846  -0.643 -21.573  1.00  0.00      LH0  C  
ATOM    166  C   LEU H  20      59.975  -1.086 -22.475  1.00  0.00      LH0  C  
ATOM    167  O   LEU H  20      61.154  -0.965 -22.140  1.00  0.00      LH0  O  
ATOM    168  CB  LEU H  20      58.507   0.799 -21.925  1.00  0.00      LH0  C  
ATOM    169  CG  LEU H  20      57.304   1.366 -21.184  1.00  0.00      LH0  C  
ATOM    170  CD1 LEU H  20      57.246   2.880 -21.322  1.00  0.00      LH0  C  
ATOM    171  CD2 LEU H  20      56.001   0.703 -21.616  1.00  0.00      LH0  C  
ATOM    172  H   LEU H  20      60.118  -0.342 -19.898  1.00  0.00      LH0  H  
ATOM    173  N   SER H  21      59.549  -1.560 -23.643  1.00  0.00      LH0  N  
ATOM    174  CA  SER H  21      60.483  -1.869 -24.717  1.00  0.00      LH0  C  
ATOM    175  C   SER H  21      59.823  -1.493 -26.033  1.00  0.00      LH0  C  
ATOM    176  O   SER H  21      58.602  -1.456 -26.131  1.00  0.00      LH0  O  
ATOM    177  CB  SER H  21      60.859  -3.353 -24.658  1.00  0.00      LH0  C  
ATOM    178  OG  SER H  21      61.446  -3.674 -23.381  1.00  0.00      LH0  O  
ATOM    179  H   SER H  21      58.567  -1.683 -23.804  1.00  0.00      LH0  H  
ATOM    180  HG  SER H  21      61.333  -4.616 -23.306  1.00  0.00      LH0  H  
ATOM    181  N   CYS H  22      60.657  -1.177 -27.024  1.00  0.00      LH0  N  
ATOM    182  CA  CYS H  22      60.123  -0.618 -28.263  1.00  0.00      LH0  C  
ATOM    183  C   CYS H  22      61.041  -0.941 -29.419  1.00  0.00      LH0  C  
ATOM    184  O   CYS H  22      62.123  -0.384 -29.558  1.00  0.00      LH0  O  
ATOM    185  CB  CYS H  22      59.908   0.893 -28.100  1.00  0.00      LH0  C  
ATOM    186  SG  CYS H  22      59.502   1.823 -29.604  1.00  0.00      LH0  S  
ATOM    187  H   CYS H  22      61.649  -1.216 -26.903  1.00  0.00      LH0  H  
ATOM    188  N   ALA H  23      60.577  -1.903 -30.222  1.00  0.00      LH0  N  
ATOM    189  CA  ALA H  23      61.418  -2.304 -31.347  1.00  0.00      LH0  C  
ATOM    190  C   ALA H  23      61.306  -1.331 -32.499  1.00  0.00      LH0  C  
ATOM    191  O   ALA H  23      60.257  -0.734 -32.730  1.00  0.00      LH0  O  
ATOM    192  CB  ALA H  23      61.031  -3.701 -31.834  1.00  0.00      LH0  C  
ATOM    193  H   ALA H  23      59.632  -2.217 -30.121  1.00  0.00      LH0  H  
ATOM    194  N   ALA H  24      62.435  -1.184 -33.197  1.00  0.00      LH0  N  
ATOM    195  CA  ALA H  24      62.414  -0.312 -34.362  1.00  0.00      LH0  C  
ATOM    196  C   ALA H  24      62.076  -1.056 -35.631  1.00  0.00      LH0  C  
ATOM    197  O   ALA H  24      62.281  -2.256 -35.750  1.00  0.00      LH0  O  
ATOM    198  CB  ALA H  24      63.774   0.350 -34.559  1.00  0.00      LH0  C  
ATOM    199  H   ALA H  24      63.251  -1.723 -32.977  1.00  0.00      LH0  H  
ATOM    200  N   SER H  25      61.578  -0.262 -36.584  1.00  0.00      LH0  N  
ATOM    201  CA  SER H  25      61.383  -0.802 -37.924  1.00  0.00      LH0  C  
ATOM    202  C   SER H  25      61.605   0.294 -38.951  1.00  0.00      LH0  C  
ATOM    203  O   SER H  25      61.126   1.413 -38.796  1.00  0.00      LH0  O  
ATOM    204  CB  SER H  25      59.999  -1.469 -38.042  1.00  0.00      LH0  C  
ATOM    205  OG  SER H  25      59.070  -0.937 -37.075  1.00  0.00      LH0  O  
ATOM    206  H   SER H  25      61.308   0.681 -36.382  1.00  0.00      LH0  H  
ATOM    207  HG  SER H  25      59.511  -0.232 -36.615  1.00  0.00      LH0  H  
ATOM    208  N   GLY H  26      62.394  -0.046 -39.978  1.00  0.00      LH0  N  
ATOM    209  CA  GLY H  26      62.667   0.895 -41.067  1.00  0.00      LH0  C  
ATOM    210  C   GLY H  26      63.284   2.238 -40.713  1.00  0.00      LH0  C  
ATOM    211  O   GLY H  26      62.704   3.299 -40.934  1.00  0.00      LH0  O  
ATOM    212  H   GLY H  26      62.547  -1.030 -40.119  1.00  0.00      LH0  H  
ATOM    213  N   PHE H  27      64.520   2.127 -40.196  1.00  0.00      LH0  N  
ATOM    214  CA  PHE H  27      65.464   3.246 -40.140  1.00  0.00      LH0  C  
ATOM    215  C   PHE H  27      66.797   2.783 -39.605  1.00  0.00      LH0  C  
ATOM    216  O   PHE H  27      66.890   1.718 -39.011  1.00  0.00      LH0  O  
ATOM    217  CB  PHE H  27      64.963   4.469 -39.342  1.00  0.00      LH0  C  
ATOM    218  CG  PHE H  27      64.521   4.169 -37.923  1.00  0.00      LH0  C  
ATOM    219  CD1 PHE H  27      63.258   3.582 -37.678  1.00  0.00      LH0  C  
ATOM    220  CD2 PHE H  27      65.367   4.533 -36.856  1.00  0.00      LH0  C  
ATOM    221  CE1 PHE H  27      62.819   3.401 -36.353  1.00  0.00      LH0  C  
ATOM    222  CE2 PHE H  27      64.933   4.356 -35.529  1.00  0.00      LH0  C  
ATOM    223  CZ  PHE H  27      63.655   3.810 -35.292  1.00  0.00      LH0  C  
ATOM    224  H   PHE H  27      64.860   1.224 -39.924  1.00  0.00      LH0  H  
ATOM    225  N   THR H  28      67.814   3.627 -39.816  1.00  0.00      LH0  N  
ATOM    226  CA  THR H  28      69.123   3.348 -39.230  1.00  0.00      LH0  C  
ATOM    227  C   THR H  28      69.145   3.564 -37.720  1.00  0.00      LH0  C  
ATOM    228  O   THR H  28      69.681   4.553 -37.245  1.00  0.00      LH0  O  
ATOM    229  CB  THR H  28      70.161   4.251 -39.914  1.00  0.00      LH0  C  
ATOM    230  CG2 THR H  28      71.521   3.561 -40.041  1.00  0.00      LH0  C  
ATOM    231  OG1 THR H  28      69.675   4.707 -41.192  1.00  0.00      LH0  O  
ATOM    232  H   THR H  28      67.754   4.431 -40.407  1.00  0.00      LH0  H  
ATOM    233  HG1 THR H  28      70.459   4.929 -41.704  1.00  0.00      LH0  H  
ATOM    234  N   PHE H  29      68.513   2.624 -36.982  1.00  0.00      LH0  N  
ATOM    235  CA  PHE H  29      68.190   2.831 -35.559  1.00  0.00      LH0  C  
ATOM    236  C   PHE H  29      69.188   3.618 -34.729  1.00  0.00      LH0  C  
ATOM    237  O   PHE H  29      68.838   4.540 -33.998  1.00  0.00      LH0  O  
ATOM    238  CB  PHE H  29      67.858   1.492 -34.884  1.00  0.00      LH0  C  
ATOM    239  CG  PHE H  29      67.497   1.651 -33.418  1.00  0.00      LH0  C  
ATOM    240  CD1 PHE H  29      66.293   2.289 -33.048  1.00  0.00      LH0  C  
ATOM    241  CD2 PHE H  29      68.386   1.156 -32.439  1.00  0.00      LH0  C  
ATOM    242  CE1 PHE H  29      65.978   2.441 -31.684  1.00  0.00      LH0  C  
ATOM    243  CE2 PHE H  29      68.075   1.310 -31.074  1.00  0.00      LH0  C  
ATOM    244  CZ  PHE H  29      66.877   1.958 -30.711  1.00  0.00      LH0  C  
ATOM    245  H   PHE H  29      68.104   1.855 -37.479  1.00  0.00      LH0  H  
ATOM    246  N   SER H  30      70.455   3.211 -34.889  1.00  0.00      LH0  N  
ATOM    247  CA  SER H  30      71.554   3.940 -34.269  1.00  0.00      LH0  C  
ATOM    248  C   SER H  30      71.452   5.455 -34.356  1.00  0.00      LH0  C  
ATOM    249  O   SER H  30      71.362   6.142 -33.348  1.00  0.00      LH0  O  
ATOM    250  CB  SER H  30      72.863   3.427 -34.864  1.00  0.00      LH0  C  
ATOM    251  OG  SER H  30      72.766   2.002 -35.015  1.00  0.00      LH0  O  
ATOM    252  H   SER H  30      70.685   2.411 -35.442  1.00  0.00      LH0  H  
ATOM    253  HG  SER H  30      73.554   1.737 -35.477  1.00  0.00      LH0  H  
ATOM    254  N   SER H  31      71.439   5.928 -35.601  1.00  0.00      LH0  N  
ATOM    255  CA  SER H  31      71.662   7.334 -35.921  1.00  0.00      LH0  C  
ATOM    256  C   SER H  31      70.496   8.300 -35.718  1.00  0.00      LH0  C  
ATOM    257  O   SER H  31      70.259   9.184 -36.533  1.00  0.00      LH0  O  
ATOM    258  CB  SER H  31      72.165   7.368 -37.365  1.00  0.00      LH0  C  
ATOM    259  OG  SER H  31      72.796   6.111 -37.675  1.00  0.00      LH0  O  
ATOM    260  H   SER H  31      71.353   5.315 -36.389  1.00  0.00      LH0  H  
ATOM    261  HG  SER H  31      73.739   6.269 -37.710  1.00  0.00      LH0  H  
ATOM    262  N   TYR H  32      69.749   8.081 -34.622  1.00  0.00      LH0  N  
ATOM    263  CA  TYR H  32      68.578   8.915 -34.354  1.00  0.00      LH0  C  
ATOM    264  C   TYR H  32      68.411   9.138 -32.868  1.00  0.00      LH0  C  
ATOM    265  O   TYR H  32      68.702   8.261 -32.059  1.00  0.00      LH0  O  
ATOM    266  CB  TYR H  32      67.287   8.285 -34.907  1.00  0.00      LH0  C  
ATOM    267  CG  TYR H  32      67.365   8.128 -36.408  1.00  0.00      LH0  C  
ATOM    268  CD1 TYR H  32      67.745   6.881 -36.942  1.00  0.00      LH0  C  
ATOM    269  CD2 TYR H  32      67.081   9.233 -37.235  1.00  0.00      LH0  C  
ATOM    270  CE1 TYR H  32      67.886   6.749 -38.331  1.00  0.00      LH0  C  
ATOM    271  CE2 TYR H  32      67.217   9.099 -38.626  1.00  0.00      LH0  C  
ATOM    272  CZ  TYR H  32      67.626   7.858 -39.155  1.00  0.00      LH0  C  
ATOM    273  OH  TYR H  32      67.767   7.719 -40.524  1.00  0.00      LH0  O  
ATOM    274  H   TYR H  32      70.011   7.374 -33.966  1.00  0.00      LH0  H  
ATOM    275  HH  TYR H  32      67.027   8.159 -40.932  1.00  0.00      LH0  H  
ATOM    276  N   SER H  33      67.914  10.335 -32.542  1.00  0.00      LH0  N  
ATOM    277  CA  SER H  33      67.584  10.629 -31.153  1.00  0.00      LH0  C  
ATOM    278  C   SER H  33      66.285   9.983 -30.714  1.00  0.00      LH0  C  
ATOM    279  O   SER H  33      65.179  10.452 -30.960  1.00  0.00      LH0  O  
ATOM    280  CB  SER H  33      67.545  12.137 -30.926  1.00  0.00      LH0  C  
ATOM    281  OG  SER H  33      68.846  12.707 -31.143  1.00  0.00      LH0  O  
ATOM    282  H   SER H  33      67.738  11.018 -33.251  1.00  0.00      LH0  H  
ATOM    283  HG  SER H  33      68.876  12.887 -32.084  1.00  0.00      LH0  H  
ATOM    284  N   MET H  34      66.469   8.836 -30.064  1.00  0.00      LH0  N  
ATOM    285  CA  MET H  34      65.267   8.115 -29.673  1.00  0.00      LH0  C  
ATOM    286  C   MET H  34      64.707   8.652 -28.373  1.00  0.00      LH0  C  
ATOM    287  O   MET H  34      65.447   9.078 -27.495  1.00  0.00      LH0  O  
ATOM    288  CB  MET H  34      65.565   6.620 -29.625  1.00  0.00      LH0  C  
ATOM    289  CG  MET H  34      66.058   6.066 -30.965  1.00  0.00      LH0  C  
ATOM    290  SD  MET H  34      64.886   6.304 -32.313  1.00  0.00      LH0  S  
ATOM    291  CE  MET H  34      63.535   5.310 -31.658  1.00  0.00      LH0  C  
ATOM    292  H   MET H  34      67.385   8.611 -29.728  1.00  0.00      LH0  H  
ATOM    293  N   ASN H  35      63.372   8.682 -28.317  1.00  0.00      LH0  N  
ATOM    294  CA  ASN H  35      62.747   9.417 -27.221  1.00  0.00      LH0  C  
ATOM    295  C   ASN H  35      61.591   8.648 -26.624  1.00  0.00      LH0  C  
ATOM    296  O   ASN H  35      61.048   7.731 -27.230  1.00  0.00      LH0  O  
ATOM    297  CB  ASN H  35      62.235  10.776 -27.709  1.00  0.00      LH0  C  
ATOM    298  CG  ASN H  35      63.272  11.867 -27.515  1.00  0.00      LH0  C  
ATOM    299  ND2 ASN H  35      64.308  11.825 -28.359  1.00  0.00      LH0  N  
ATOM    300  OD1 ASN H  35      63.152  12.719 -26.647  1.00  0.00      LH0  O  
ATOM    301  H   ASN H  35      62.792   8.291 -29.036  1.00  0.00      LH0  H  
ATOM    302 HD21 ASN H  35      64.343  11.196 -29.136  1.00  0.00      LH0  H  
ATOM    303 HD22 ASN H  35      65.074  12.454 -28.221  1.00  0.00      LH0  H  
ATOM    304  N   TRP H  36      61.221   9.079 -25.414  1.00  0.00      LH0  N  
ATOM    305  CA  TRP H  36      59.953   8.623 -24.855  1.00  0.00      LH0  C  
ATOM    306  C   TRP H  36      59.125   9.825 -24.480  1.00  0.00      LH0  C  
ATOM    307  O   TRP H  36      59.633  10.824 -23.982  1.00  0.00      LH0  O  
ATOM    308  CB  TRP H  36      60.136   7.759 -23.606  1.00  0.00      LH0  C  
ATOM    309  CG  TRP H  36      60.606   6.370 -23.957  1.00  0.00      LH0  C  
ATOM    310  CD1 TRP H  36      61.935   5.936 -24.016  1.00  0.00      LH0  C  
ATOM    311  CD2 TRP H  36      59.816   5.204 -24.279  1.00  0.00      LH0  C  
ATOM    312  CE2 TRP H  36      60.731   4.122 -24.515  1.00  0.00      LH0  C  
ATOM    313  CE3 TRP H  36      58.426   4.979 -24.372  1.00  0.00      LH0  C  
ATOM    314  NE1 TRP H  36      62.019   4.620 -24.340  1.00  0.00      LH0  N  
ATOM    315  CZ2 TRP H  36      60.239   2.844 -24.851  1.00  0.00      LH0  C  
ATOM    316  CZ3 TRP H  36      57.946   3.695 -24.707  1.00  0.00      LH0  C  
ATOM    317  CH2 TRP H  36      58.847   2.634 -24.945  1.00  0.00      LH0  C  
ATOM    318  H   TRP H  36      61.725   9.826 -24.978  1.00  0.00      LH0  H  
ATOM    319  HE1 TRP H  36      62.859   4.113 -24.396  1.00  0.00      LH0  H  
ATOM    320  N   VAL H  37      57.831   9.677 -24.753  1.00  0.00      LH0  N  
ATOM    321  CA  VAL H  37      56.823  10.667 -24.396  1.00  0.00      LH0  C  
ATOM    322  C   VAL H  37      55.721   9.866 -23.719  1.00  0.00      LH0  C  
ATOM    323  O   VAL H  37      55.752   8.641 -23.739  1.00  0.00      LH0  O  
ATOM    324  CB  VAL H  37      56.287  11.382 -25.656  1.00  0.00      LH0  C  
ATOM    325  CG1 VAL H  37      55.626  12.724 -25.327  1.00  0.00      LH0  C  
ATOM    326  CG2 VAL H  37      57.363  11.585 -26.724  1.00  0.00      LH0  C  
ATOM    327  H   VAL H  37      57.510   8.805 -25.121  1.00  0.00      LH0  H  
ATOM    328  N   ARG H  38      54.753  10.570 -23.139  1.00  0.00      LH0  N  
ATOM    329  CA  ARG H  38      53.568   9.895 -22.638  1.00  0.00      LH0  C  
ATOM    330  C   ARG H  38      52.405  10.855 -22.695  1.00  0.00      LH0  C  
ATOM    331  O   ARG H  38      52.564  12.018 -23.046  1.00  0.00      LH0  O  
ATOM    332  CB  ARG H  38      53.795   9.366 -21.217  1.00  0.00      LH0  C  
ATOM    333  CG  ARG H  38      54.034  10.446 -20.161  1.00  0.00      LH0  C  
ATOM    334  CD  ARG H  38      54.346   9.824 -18.806  1.00  0.00      LH0  C  
ATOM    335  NE  ARG H  38      54.455  10.836 -17.766  1.00  0.00      LH0  N  
ATOM    336  CZ  ARG H  38      54.728  10.501 -16.495  1.00  0.00      LH0  C  
ATOM    337  NH1 ARG H  38      54.964   9.242 -16.158  1.00  0.00      LH0  N1+
ATOM    338  NH2 ARG H  38      54.763  11.449 -15.574  1.00  0.00      LH0  N  
ATOM    339  H   ARG H  38      54.810  11.566 -23.047  1.00  0.00      LH0  H  
ATOM    340  HE  ARG H  38      54.317  11.816 -17.955  1.00  0.00      LH0  H  
ATOM    341 HH11 ARG H  38      55.203   9.009 -15.212  1.00  0.00      LH0  H  
ATOM    342 HH12 ARG H  38      54.909   8.476 -16.805  1.00  0.00      LH0  H  
ATOM    343 HH21 ARG H  38      54.871  11.253 -14.602  1.00  0.00      LH0  H  
ATOM    344 HH22 ARG H  38      54.675  12.408 -15.897  1.00  0.00      LH0  H  
ATOM    345  N   GLN H  39      51.239  10.342 -22.311  1.00  0.00      LH0  N  
ATOM    346  CA  GLN H  39      50.112  11.247 -22.173  1.00  0.00      LH0  C  
ATOM    347  C   GLN H  39      49.378  10.946 -20.896  1.00  0.00      LH0  C  
ATOM    348  O   GLN H  39      48.943   9.824 -20.660  1.00  0.00      LH0  O  
ATOM    349  CB  GLN H  39      49.193  11.096 -23.377  1.00  0.00      LH0  C  
ATOM    350  CG  GLN H  39      48.071  12.127 -23.477  1.00  0.00      LH0  C  
ATOM    351  CD  GLN H  39      47.333  11.871 -24.770  1.00  0.00      LH0  C  
ATOM    352  NE2 GLN H  39      46.716  12.939 -25.269  1.00  0.00      LH0  N  
ATOM    353  OE1 GLN H  39      47.346  10.771 -25.308  1.00  0.00      LH0  O  
ATOM    354  H   GLN H  39      51.139   9.357 -22.167  1.00  0.00      LH0  H  
ATOM    355 HE21 GLN H  39      46.720  13.820 -24.791  1.00  0.00      LH0  H  
ATOM    356 HE22 GLN H  39      46.259  12.857 -26.159  1.00  0.00      LH0  H  
ATOM    357  N   ALA H  40      49.251  11.994 -20.075  1.00  0.00      LH0  N  
ATOM    358  CA  ALA H  40      48.370  11.819 -18.924  1.00  0.00      LH0  C  
ATOM    359  C   ALA H  40      46.932  11.717 -19.420  1.00  0.00      LH0  C  
ATOM    360  O   ALA H  40      46.587  12.342 -20.418  1.00  0.00      LH0  O  
ATOM    361  CB  ALA H  40      48.535  13.005 -17.968  1.00  0.00      LH0  C  
ATOM    362  H   ALA H  40      49.582  12.893 -20.364  1.00  0.00      LH0  H  
ATOM    363  N   PRO H  41      46.104  10.884 -18.738  1.00  0.00      LH0  N  
ATOM    364  CA  PRO H  41      44.739  10.617 -19.213  1.00  0.00      LH0  C  
ATOM    365  C   PRO H  41      43.966  11.810 -19.761  1.00  0.00      LH0  C  
ATOM    366  O   PRO H  41      43.479  12.682 -19.039  1.00  0.00      LH0  O  
ATOM    367  CB  PRO H  41      44.094   9.947 -17.997  1.00  0.00      LH0  C  
ATOM    368  CG  PRO H  41      45.244   9.179 -17.349  1.00  0.00      LH0  C  
ATOM    369  CD  PRO H  41      46.424  10.128 -17.530  1.00  0.00      LH0  C  
ATOM    370  N   GLY H  42      43.898  11.809 -21.105  1.00  0.00      LH0  N  
ATOM    371  CA  GLY H  42      43.249  12.903 -21.829  1.00  0.00      LH0  C  
ATOM    372  C   GLY H  42      43.763  14.278 -21.440  1.00  0.00      LH0  C  
ATOM    373  O   GLY H  42      43.016  15.133 -20.970  1.00  0.00      LH0  O  
ATOM    374  H   GLY H  42      44.376  11.083 -21.598  1.00  0.00      LH0  H  
ATOM    375  N   LYS H  43      45.083  14.422 -21.593  1.00  0.00      LH0  N  
ATOM    376  CA  LYS H  43      45.759  15.689 -21.322  1.00  0.00      LH0  C  
ATOM    377  C   LYS H  43      46.762  15.930 -22.433  1.00  0.00      LH0  C  
ATOM    378  O   LYS H  43      46.793  15.189 -23.410  1.00  0.00      LH0  O  
ATOM    379  CB  LYS H  43      46.474  15.657 -19.959  1.00  0.00      LH0  C  
ATOM    380  CG  LYS H  43      45.563  15.421 -18.752  1.00  0.00      LH0  C  
ATOM    381  CD  LYS H  43      44.571  16.560 -18.507  1.00  0.00      LH0  C  
ATOM    382  CE  LYS H  43      43.368  16.115 -17.671  1.00  0.00      LH0  C  
ATOM    383  NZ  LYS H  43      42.616  15.097 -18.418  1.00  0.00      LH0  N1+
ATOM    384  H   LYS H  43      45.645  13.653 -21.907  1.00  0.00      LH0  H  
ATOM    385  HZ1 LYS H  43      41.694  14.906 -17.986  1.00  0.00      LH0  H  
ATOM    386  HZ2 LYS H  43      42.481  15.413 -19.404  1.00  0.00      LH0  H  
ATOM    387  HZ3 LYS H  43      43.154  14.207 -18.465  1.00  0.00      LH0  H  
ATOM    388  N   GLY H  44      47.592  16.965 -22.230  1.00  0.00      LH0  N  
ATOM    389  CA  GLY H  44      48.714  17.132 -23.149  1.00  0.00      LH0  C  
ATOM    390  C   GLY H  44      49.739  16.017 -23.028  1.00  0.00      LH0  C  
ATOM    391  O   GLY H  44      49.674  15.157 -22.152  1.00  0.00      LH0  O  
ATOM    392  H   GLY H  44      47.513  17.548 -21.426  1.00  0.00      LH0  H  
ATOM    393  N   LEU H  45      50.684  16.073 -23.969  1.00  0.00      LH0  N  
ATOM    394  CA  LEU H  45      51.727  15.052 -23.960  1.00  0.00      LH0  C  
ATOM    395  C   LEU H  45      52.877  15.450 -23.053  1.00  0.00      LH0  C  
ATOM    396  O   LEU H  45      53.480  16.504 -23.212  1.00  0.00      LH0  O  
ATOM    397  CB  LEU H  45      52.216  14.811 -25.390  1.00  0.00      LH0  C  
ATOM    398  CG  LEU H  45      51.090  14.503 -26.382  1.00  0.00      LH0  C  
ATOM    399  CD1 LEU H  45      51.463  14.883 -27.813  1.00  0.00      LH0  C  
ATOM    400  CD2 LEU H  45      50.623  13.054 -26.291  1.00  0.00      LH0  C  
ATOM    401  H   LEU H  45      50.733  16.864 -24.577  1.00  0.00      LH0  H  
ATOM    402  N   GLU H  46      53.146  14.572 -22.083  1.00  0.00      LH0  N  
ATOM    403  CA  GLU H  46      54.306  14.820 -21.234  1.00  0.00      LH0  C  
ATOM    404  C   GLU H  46      55.529  14.154 -21.828  1.00  0.00      LH0  C  
ATOM    405  O   GLU H  46      55.578  12.944 -22.009  1.00  0.00      LH0  O  
ATOM    406  CB  GLU H  46      54.052  14.297 -19.819  1.00  0.00      LH0  C  
ATOM    407  CG  GLU H  46      55.118  14.721 -18.798  1.00  0.00      LH0  C  
ATOM    408  CD  GLU H  46      54.990  13.901 -17.526  1.00  0.00      LH0  C  
ATOM    409  OE1 GLU H  46      53.883  13.654 -17.060  1.00  0.00      LH0  O  
ATOM    410  OE2 GLU H  46      56.001  13.441 -17.011  1.00  0.00      LH0  O1-
ATOM    411  H   GLU H  46      52.676  13.689 -22.084  1.00  0.00      LH0  H  
ATOM    412  N   TRP H  47      56.520  14.987 -22.155  1.00  0.00      LH0  N  
ATOM    413  CA  TRP H  47      57.753  14.365 -22.627  1.00  0.00      LH0  C  
ATOM    414  C   TRP H  47      58.529  13.720 -21.482  1.00  0.00      LH0  C  
ATOM    415  O   TRP H  47      58.577  14.237 -20.376  1.00  0.00      LH0  O  
ATOM    416  CB  TRP H  47      58.554  15.401 -23.432  1.00  0.00      LH0  C  
ATOM    417  CG  TRP H  47      59.978  14.938 -23.613  1.00  0.00      LH0  C  
ATOM    418  CD1 TRP H  47      60.483  14.040 -24.566  1.00  0.00      LH0  C  
ATOM    419  CD2 TRP H  47      61.093  15.278 -22.769  1.00  0.00      LH0  C  
ATOM    420  CE2 TRP H  47      62.226  14.549 -23.252  1.00  0.00      LH0  C  
ATOM    421  CE3 TRP H  47      61.216  16.123 -21.647  1.00  0.00      LH0  C  
ATOM    422  NE1 TRP H  47      61.806  13.807 -24.355  1.00  0.00      LH0  N  
ATOM    423  CZ2 TRP H  47      63.466  14.685 -22.595  1.00  0.00      LH0  C  
ATOM    424  CZ3 TRP H  47      62.463  16.249 -21.004  1.00  0.00      LH0  C  
ATOM    425  CH2 TRP H  47      63.581  15.530 -21.474  1.00  0.00      LH0  C  
ATOM    426  H   TRP H  47      56.453  15.956 -21.927  1.00  0.00      LH0  H  
ATOM    427  HE1 TRP H  47      62.365  13.204 -24.901  1.00  0.00      LH0  H  
ATOM    428  N   VAL H  48      59.120  12.560 -21.806  1.00  0.00      LH0  N  
ATOM    429  CA  VAL H  48      59.821  11.801 -20.774  1.00  0.00      LH0  C  
ATOM    430  C   VAL H  48      61.342  11.855 -20.884  1.00  0.00      LH0  C  
ATOM    431  O   VAL H  48      62.033  12.267 -19.958  1.00  0.00      LH0  O  
ATOM    432  CB  VAL H  48      59.309  10.348 -20.770  1.00  0.00      LH0  C  
ATOM    433  CG1 VAL H  48      59.994   9.457 -19.732  1.00  0.00      LH0  C  
ATOM    434  CG2 VAL H  48      57.794  10.311 -20.592  1.00  0.00      LH0  C  
ATOM    435  H   VAL H  48      59.102  12.240 -22.753  1.00  0.00      LH0  H  
ATOM    436  N   SER H  49      61.847  11.372 -22.032  1.00  0.00      LH0  N  
ATOM    437  CA  SER H  49      63.281  11.080 -22.063  1.00  0.00      LH0  C  
ATOM    438  C   SER H  49      63.850  11.060 -23.471  1.00  0.00      LH0  C  
ATOM    439  O   SER H  49      63.098  11.022 -24.439  1.00  0.00      LH0  O  
ATOM    440  CB  SER H  49      63.544   9.757 -21.335  1.00  0.00      LH0  C  
ATOM    441  OG  SER H  49      64.927   9.630 -20.999  1.00  0.00      LH0  O  
ATOM    442  H   SER H  49      61.266  11.185 -22.827  1.00  0.00      LH0  H  
ATOM    443  HG  SER H  49      65.208  10.480 -20.665  1.00  0.00      LH0  H  
ATOM    444  N   SER H  50      65.193  11.079 -23.538  1.00  0.00      LH0  N  
ATOM    445  CA  SER H  50      65.870  11.272 -24.822  1.00  0.00      LH0  C  
ATOM    446  C   SER H  50      67.243  10.630 -24.860  1.00  0.00      LH0  C  
ATOM    447  O   SER H  50      67.921  10.599 -23.838  1.00  0.00      LH0  O  
ATOM    448  CB  SER H  50      66.089  12.754 -25.038  1.00  0.00      LH0  C  
ATOM    449  OG  SER H  50      64.924  13.490 -24.690  1.00  0.00      LH0  O  
ATOM    450  H   SER H  50      65.730  11.071 -22.692  1.00  0.00      LH0  H  
ATOM    451  HG  SER H  50      64.281  13.297 -25.367  1.00  0.00      LH0  H  
ATOM    452  N   ILE H  51      67.637  10.158 -26.061  1.00  0.00      LH0  N  
ATOM    453  CA  ILE H  51      68.992   9.619 -26.210  1.00  0.00      LH0  C  
ATOM    454  C   ILE H  51      69.542   9.651 -27.642  1.00  0.00      LH0  C  
ATOM    455  O   ILE H  51      68.922   9.180 -28.593  1.00  0.00      LH0  O  
ATOM    456  CB  ILE H  51      69.055   8.217 -25.571  1.00  0.00      LH0  C  
ATOM    457  CG1 ILE H  51      70.488   7.787 -25.271  1.00  0.00      LH0  C  
ATOM    458  CG2 ILE H  51      68.233   7.173 -26.333  1.00  0.00      LH0  C  
ATOM    459  CD1 ILE H  51      70.540   6.620 -24.283  1.00  0.00      LH0  C  
ATOM    460  H   ILE H  51      66.976  10.102 -26.813  1.00  0.00      LH0  H  
ATOM    461  N   SER H  52      70.742  10.247 -27.762  1.00  0.00      LH0  N  
ATOM    462  CA  SER H  52      71.355  10.378 -29.092  1.00  0.00      LH0  C  
ATOM    463  C   SER H  52      71.863   9.071 -29.694  1.00  0.00      LH0  C  
ATOM    464  O   SER H  52      71.694   8.018 -29.085  1.00  0.00      LH0  O  
ATOM    465  CB  SER H  52      72.436  11.460 -29.043  1.00  0.00      LH0  C  
ATOM    466  OG  SER H  52      73.601  11.018 -28.332  1.00  0.00      LH0  O  
ATOM    467  H   SER H  52      71.182  10.622 -26.945  1.00  0.00      LH0  H  
ATOM    468  HG  SER H  52      74.293  11.043 -29.005  1.00  0.00      LH0  H  
ATOM    469  N   SER H  53      72.479   9.154 -30.895  1.00  0.00      LH0  N  
ATOM    470  CA  SER H  53      72.958   7.930 -31.549  1.00  0.00      LH0  C  
ATOM    471  C   SER H  53      73.947   7.142 -30.727  1.00  0.00      LH0  C  
ATOM    472  O   SER H  53      73.791   5.959 -30.433  1.00  0.00      LH0  O  
ATOM    473  CB  SER H  53      73.628   8.201 -32.901  1.00  0.00      LH0  C  
ATOM    474  OG  SER H  53      73.427   9.551 -33.317  1.00  0.00      LH0  O  
ATOM    475  H   SER H  53      72.750  10.020 -31.322  1.00  0.00      LH0  H  
ATOM    476  HG  SER H  53      74.226  10.017 -33.031  1.00  0.00      LH0  H  
ATOM    477  N   SER H  54      74.977   7.900 -30.346  1.00  0.00      LH0  N  
ATOM    478  CA  SER H  54      76.057   7.295 -29.585  1.00  0.00      LH0  C  
ATOM    479  C   SER H  54      75.838   7.354 -28.082  1.00  0.00      LH0  C  
ATOM    480  O   SER H  54      76.760   7.531 -27.292  1.00  0.00      LH0  O  
ATOM    481  CB  SER H  54      77.361   7.959 -30.025  1.00  0.00      LH0  C  
ATOM    482  OG  SER H  54      77.414   7.973 -31.460  1.00  0.00      LH0  O  
ATOM    483  H   SER H  54      75.032   8.865 -30.626  1.00  0.00      LH0  H  
ATOM    484  HG  SER H  54      77.075   8.827 -31.742  1.00  0.00      LH0  H  
ATOM    485  N   SER H  55      74.544   7.241 -27.719  1.00  0.00      LH0  N  
ATOM    486  CA  SER H  55      74.132   7.267 -26.313  1.00  0.00      LH0  C  
ATOM    487  C   SER H  55      74.701   8.388 -25.455  1.00  0.00      LH0  C  
ATOM    488  O   SER H  55      74.941   8.238 -24.266  1.00  0.00      LH0  O  
ATOM    489  CB  SER H  55      74.396   5.898 -25.685  1.00  0.00      LH0  C  
ATOM    490  OG  SER H  55      73.894   4.879 -26.561  1.00  0.00      LH0  O  
ATOM    491  H   SER H  55      73.876   6.943 -28.399  1.00  0.00      LH0  H  
ATOM    492  HG  SER H  55      74.181   4.052 -26.194  1.00  0.00      LH0  H  
ATOM    493  N   SER H  56      74.931   9.522 -26.126  1.00  0.00      LH0  N  
ATOM    494  CA  SER H  56      75.707  10.541 -25.433  1.00  0.00      LH0  C  
ATOM    495  C   SER H  56      74.843  11.607 -24.795  1.00  0.00      LH0  C  
ATOM    496  O   SER H  56      74.979  11.987 -23.640  1.00  0.00      LH0  O  
ATOM    497  CB  SER H  56      76.711  11.147 -26.414  1.00  0.00      LH0  C  
ATOM    498  OG  SER H  56      76.948  10.219 -27.483  1.00  0.00      LH0  O  
ATOM    499  H   SER H  56      74.674   9.649 -27.085  1.00  0.00      LH0  H  
ATOM    500  HG  SER H  56      77.203   9.390 -27.080  1.00  0.00      LH0  H  
ATOM    501  N   TYR H  57      73.913  12.081 -25.627  1.00  0.00      LH0  N  
ATOM    502  CA  TYR H  57      73.038  13.122 -25.112  1.00  0.00      LH0  C  
ATOM    503  C   TYR H  57      71.751  12.517 -24.609  1.00  0.00      LH0  C  
ATOM    504  O   TYR H  57      70.911  12.061 -25.378  1.00  0.00      LH0  O  
ATOM    505  CB  TYR H  57      72.801  14.189 -26.180  1.00  0.00      LH0  C  
ATOM    506  CG  TYR H  57      74.120  14.660 -26.754  1.00  0.00      LH0  C  
ATOM    507  CD1 TYR H  57      74.480  14.244 -28.052  1.00  0.00      LH0  C  
ATOM    508  CD2 TYR H  57      74.956  15.489 -25.980  1.00  0.00      LH0  C  
ATOM    509  CE1 TYR H  57      75.702  14.672 -28.593  1.00  0.00      LH0  C  
ATOM    510  CE2 TYR H  57      76.180  15.916 -26.522  1.00  0.00      LH0  C  
ATOM    511  CZ  TYR H  57      76.528  15.519 -27.829  1.00  0.00      LH0  C  
ATOM    512  OH  TYR H  57      77.699  16.006 -28.378  1.00  0.00      LH0  O  
ATOM    513  H   TYR H  57      73.790  11.686 -26.538  1.00  0.00      LH0  H  
ATOM    514  HH  TYR H  57      77.895  15.558 -29.202  1.00  0.00      LH0  H  
ATOM    515  N   ILE H  58      71.681  12.484 -23.276  1.00  0.00      LH0  N  
ATOM    516  CA  ILE H  58      70.569  11.810 -22.615  1.00  0.00      LH0  C  
ATOM    517  C   ILE H  58      69.797  12.815 -21.779  1.00  0.00      LH0  C  
ATOM    518  O   ILE H  58      70.383  13.550 -20.995  1.00  0.00      LH0  O  
ATOM    519  CB  ILE H  58      71.106  10.674 -21.728  1.00  0.00      LH0  C  
ATOM    520  CG1 ILE H  58      72.150   9.821 -22.456  1.00  0.00      LH0  C  
ATOM    521  CG2 ILE H  58      69.970   9.816 -21.168  1.00  0.00      LH0  C  
ATOM    522  CD1 ILE H  58      72.823   8.787 -21.552  1.00  0.00      LH0  C  
ATOM    523  H   ILE H  58      72.403  12.905 -22.725  1.00  0.00      LH0  H  
ATOM    524  N   TYR H  59      68.473  12.846 -21.984  1.00  0.00      LH0  N  
ATOM    525  CA  TYR H  59      67.706  13.823 -21.207  1.00  0.00      LH0  C  
ATOM    526  C   TYR H  59      66.521  13.175 -20.513  1.00  0.00      LH0  C  
ATOM    527  O   TYR H  59      66.069  12.104 -20.903  1.00  0.00      LH0  O  
ATOM    528  CB  TYR H  59      67.228  15.007 -22.067  1.00  0.00      LH0  C  
ATOM    529  CG  TYR H  59      68.315  15.577 -22.958  1.00  0.00      LH0  C  
ATOM    530  CD1 TYR H  59      69.404  16.287 -22.406  1.00  0.00      LH0  C  
ATOM    531  CD2 TYR H  59      68.193  15.380 -24.346  1.00  0.00      LH0  C  
ATOM    532  CE1 TYR H  59      70.396  16.794 -23.267  1.00  0.00      LH0  C  
ATOM    533  CE2 TYR H  59      69.168  15.904 -25.205  1.00  0.00      LH0  C  
ATOM    534  CZ  TYR H  59      70.263  16.598 -24.659  1.00  0.00      LH0  C  
ATOM    535  OH  TYR H  59      71.226  17.091 -25.518  1.00  0.00      LH0  O  
ATOM    536  H   TYR H  59      68.043  12.172 -22.587  1.00  0.00      LH0  H  
ATOM    537  HH  TYR H  59      70.968  16.905 -26.420  1.00  0.00      LH0  H  
ATOM    538  N   TYR H  60      66.045  13.858 -19.457  1.00  0.00      LH0  N  
ATOM    539  CA  TYR H  60      64.883  13.370 -18.708  1.00  0.00      LH0  C  
ATOM    540  C   TYR H  60      64.082  14.551 -18.195  1.00  0.00      LH0  C  
ATOM    541  O   TYR H  60      64.654  15.574 -17.830  1.00  0.00      LH0  O  
ATOM    542  CB  TYR H  60      65.281  12.551 -17.471  1.00  0.00      LH0  C  
ATOM    543  CG  TYR H  60      65.943  11.234 -17.796  1.00  0.00      LH0  C  
ATOM    544  CD1 TYR H  60      65.142  10.080 -17.917  1.00  0.00      LH0  C  
ATOM    545  CD2 TYR H  60      67.343  11.190 -17.950  1.00  0.00      LH0  C  
ATOM    546  CE1 TYR H  60      65.758   8.854 -18.215  1.00  0.00      LH0  C  
ATOM    547  CE2 TYR H  60      67.957   9.965 -18.251  1.00  0.00      LH0  C  
ATOM    548  CZ  TYR H  60      67.156   8.814 -18.389  1.00  0.00      LH0  C  
ATOM    549  OH  TYR H  60      67.757   7.612 -18.710  1.00  0.00      LH0  O  
ATOM    550  H   TYR H  60      66.450  14.733 -19.191  1.00  0.00      LH0  H  
ATOM    551  HH  TYR H  60      68.675   7.762 -18.908  1.00  0.00      LH0  H  
ATOM    552  N   ALA H  61      62.756  14.367 -18.156  1.00  0.00      LH0  N  
ATOM    553  CA  ALA H  61      61.928  15.373 -17.492  1.00  0.00      LH0  C  
ATOM    554  C   ALA H  61      61.926  15.183 -15.990  1.00  0.00      LH0  C  
ATOM    555  O   ALA H  61      62.146  14.091 -15.482  1.00  0.00      LH0  O  
ATOM    556  CB  ALA H  61      60.484  15.298 -17.984  1.00  0.00      LH0  C  
ATOM    557  H   ALA H  61      62.363  13.515 -18.506  1.00  0.00      LH0  H  
ATOM    558  N   ASP H  62      61.678  16.291 -15.284  1.00  0.00      LH0  N  
ATOM    559  CA  ASP H  62      61.816  16.269 -13.824  1.00  0.00      LH0  C  
ATOM    560  C   ASP H  62      60.913  15.295 -13.090  1.00  0.00      LH0  C  
ATOM    561  O   ASP H  62      61.274  14.658 -12.108  1.00  0.00      LH0  O  
ATOM    562  CB  ASP H  62      61.713  17.695 -13.275  1.00  0.00      LH0  C  
ATOM    563  CG  ASP H  62      62.895  18.489 -13.803  1.00  0.00      LH0  C  
ATOM    564  OD1 ASP H  62      63.845  18.713 -13.060  1.00  0.00      LH0  O  
ATOM    565  OD2 ASP H  62      62.930  18.806 -14.992  1.00  0.00      LH0  O1-
ATOM    566  H   ASP H  62      61.570  17.180 -15.734  1.00  0.00      LH0  H  
ATOM    567  N   SER H  63      59.720  15.146 -13.670  1.00  0.00      LH0  N  
ATOM    568  CA  SER H  63      58.778  14.123 -13.217  1.00  0.00      LH0  C  
ATOM    569  C   SER H  63      59.373  12.718 -13.132  1.00  0.00      LH0  C  
ATOM    570  O   SER H  63      59.103  11.925 -12.225  1.00  0.00      LH0  O  
ATOM    571  CB  SER H  63      57.605  14.167 -14.194  1.00  0.00      LH0  C  
ATOM    572  OG  SER H  63      58.133  14.482 -15.491  1.00  0.00      LH0  O  
ATOM    573  H   SER H  63      59.478  15.653 -14.498  1.00  0.00      LH0  H  
ATOM    574  HG  SER H  63      57.421  14.305 -16.116  1.00  0.00      LH0  H  
ATOM    575  N   VAL H  64      60.202  12.445 -14.149  1.00  0.00      LH0  N  
ATOM    576  CA  VAL H  64      60.740  11.100 -14.302  1.00  0.00      LH0  C  
ATOM    577  C   VAL H  64      62.204  10.916 -13.913  1.00  0.00      LH0  C  
ATOM    578  O   VAL H  64      62.678   9.795 -13.765  1.00  0.00      LH0  O  
ATOM    579  CB  VAL H  64      60.464  10.594 -15.727  1.00  0.00      LH0  C  
ATOM    580  CG1 VAL H  64      58.968  10.666 -16.051  1.00  0.00      LH0  C  
ATOM    581  CG2 VAL H  64      61.311  11.307 -16.783  1.00  0.00      LH0  C  
ATOM    582  H   VAL H  64      60.405  13.162 -14.820  1.00  0.00      LH0  H  
ATOM    583  N   LYS H  65      62.898  12.058 -13.746  1.00  0.00      LH0  N  
ATOM    584  CA  LYS H  65      64.336  12.049 -13.452  1.00  0.00      LH0  C  
ATOM    585  C   LYS H  65      64.777  11.039 -12.410  1.00  0.00      LH0  C  
ATOM    586  O   LYS H  65      64.174  10.888 -11.354  1.00  0.00      LH0  O  
ATOM    587  CB  LYS H  65      64.804  13.452 -13.053  1.00  0.00      LH0  C  
ATOM    588  CG  LYS H  65      65.263  14.297 -14.244  1.00  0.00      LH0  C  
ATOM    589  CD  LYS H  65      65.429  15.779 -13.904  1.00  0.00      LH0  C  
ATOM    590  CE  LYS H  65      65.897  16.626 -15.092  1.00  0.00      LH0  C  
ATOM    591  NZ  LYS H  65      65.465  18.016 -14.908  1.00  0.00      LH0  N1+
ATOM    592  H   LYS H  65      62.435  12.926 -13.923  1.00  0.00      LH0  H  
ATOM    593  HZ1 LYS H  65      66.066  18.721 -15.365  1.00  0.00      LH0  H  
ATOM    594  HZ2 LYS H  65      64.493  18.135 -15.268  1.00  0.00      LH0  H  
ATOM    595  HZ3 LYS H  65      65.328  18.254 -13.900  1.00  0.00      LH0  H  
ATOM    596  N   GLY H  66      65.853  10.329 -12.779  1.00  0.00      LH0  N  
ATOM    597  CA  GLY H  66      66.381   9.316 -11.867  1.00  0.00      LH0  C  
ATOM    598  C   GLY H  66      65.676   7.974 -11.958  1.00  0.00      LH0  C  
ATOM    599  O   GLY H  66      66.279   6.927 -12.145  1.00  0.00      LH0  O  
ATOM    600  H   GLY H  66      66.218  10.421 -13.704  1.00  0.00      LH0  H  
ATOM    601  N   ARG H  67      64.349   8.060 -11.810  1.00  0.00      LH0  N  
ATOM    602  CA  ARG H  67      63.543   6.844 -11.817  1.00  0.00      LH0  C  
ATOM    603  C   ARG H  67      63.501   6.151 -13.164  1.00  0.00      LH0  C  
ATOM    604  O   ARG H  67      63.589   4.935 -13.290  1.00  0.00      LH0  O  
ATOM    605  CB  ARG H  67      62.120   7.172 -11.378  1.00  0.00      LH0  C  
ATOM    606  CG  ARG H  67      62.044   7.985 -10.087  1.00  0.00      LH0  C  
ATOM    607  CD  ARG H  67      60.604   8.314  -9.702  1.00  0.00      LH0  C  
ATOM    608  NE  ARG H  67      59.918   9.076 -10.748  1.00  0.00      LH0  N  
ATOM    609  CZ  ARG H  67      58.757   8.607 -11.255  1.00  0.00      LH0  C  
ATOM    610  NH1 ARG H  67      58.315   7.398 -10.940  1.00  0.00      LH0  N1+
ATOM    611  NH2 ARG H  67      58.038   9.369 -12.067  1.00  0.00      LH0  N  
ATOM    612  H   ARG H  67      63.933   8.964 -11.713  1.00  0.00      LH0  H  
ATOM    613  HE  ARG H  67      60.299   9.943 -11.076  1.00  0.00      LH0  H  
ATOM    614 HH11 ARG H  67      57.429   7.106 -11.317  1.00  0.00      LH0  H  
ATOM    615 HH12 ARG H  67      58.800   6.751 -10.339  1.00  0.00      LH0  H  
ATOM    616 HH21 ARG H  67      57.151   9.019 -12.419  1.00  0.00      LH0  H  
ATOM    617 HH22 ARG H  67      58.327  10.289 -12.343  1.00  0.00      LH0  H  
ATOM    618  N   PHE H  68      63.324   6.996 -14.180  1.00  0.00      LH0  N  
ATOM    619  CA  PHE H  68      63.255   6.415 -15.512  1.00  0.00      LH0  C  
ATOM    620  C   PHE H  68      64.643   6.283 -16.094  1.00  0.00      LH0  C  
ATOM    621  O   PHE H  68      65.570   6.985 -15.704  1.00  0.00      LH0  O  
ATOM    622  CB  PHE H  68      62.349   7.254 -16.422  1.00  0.00      LH0  C  
ATOM    623  CG  PHE H  68      60.872   7.115 -16.094  1.00  0.00      LH0  C  
ATOM    624  CD1 PHE H  68      60.394   7.199 -14.765  1.00  0.00      LH0  C  
ATOM    625  CD2 PHE H  68      59.971   6.934 -17.165  1.00  0.00      LH0  C  
ATOM    626  CE1 PHE H  68      59.012   7.129 -14.511  1.00  0.00      LH0  C  
ATOM    627  CE2 PHE H  68      58.587   6.864 -16.917  1.00  0.00      LH0  C  
ATOM    628  CZ  PHE H  68      58.120   6.972 -15.592  1.00  0.00      LH0  C  
ATOM    629  H   PHE H  68      63.353   7.985 -14.034  1.00  0.00      LH0  H  
ATOM    630  N   THR H  69      64.752   5.347 -17.039  1.00  0.00      LH0  N  
ATOM    631  CA  THR H  69      66.056   5.144 -17.657  1.00  0.00      LH0  C  
ATOM    632  C   THR H  69      65.944   4.697 -19.102  1.00  0.00      LH0  C  
ATOM    633  O   THR H  69      65.691   3.535 -19.422  1.00  0.00      LH0  O  
ATOM    634  CB  THR H  69      66.904   4.168 -16.836  1.00  0.00      LH0  C  
ATOM    635  CG2 THR H  69      68.394   4.310 -17.154  1.00  0.00      LH0  C  
ATOM    636  OG1 THR H  69      66.659   4.340 -15.432  1.00  0.00      LH0  O  
ATOM    637  H   THR H  69      63.976   4.742 -17.212  1.00  0.00      LH0  H  
ATOM    638  HG1 THR H  69      66.711   5.280 -15.260  1.00  0.00      LH0  H  
ATOM    639  N   ILE H  70      66.114   5.691 -19.979  1.00  0.00      LH0  N  
ATOM    640  CA  ILE H  70      66.057   5.363 -21.398  1.00  0.00      LH0  C  
ATOM    641  C   ILE H  70      67.240   4.505 -21.817  1.00  0.00      LH0  C  
ATOM    642  O   ILE H  70      68.389   4.759 -21.482  1.00  0.00      LH0  O  
ATOM    643  CB  ILE H  70      65.901   6.645 -22.235  1.00  0.00      LH0  C  
ATOM    644  CG1 ILE H  70      65.498   6.329 -23.673  1.00  0.00      LH0  C  
ATOM    645  CG2 ILE H  70      67.120   7.568 -22.152  1.00  0.00      LH0  C  
ATOM    646  CD1 ILE H  70      65.049   7.570 -24.445  1.00  0.00      LH0  C  
ATOM    647  H   ILE H  70      66.437   6.581 -19.654  1.00  0.00      LH0  H  
ATOM    648  N   SER H  71      66.897   3.426 -22.516  1.00  0.00      LH0  N  
ATOM    649  CA  SER H  71      67.982   2.524 -22.870  1.00  0.00      LH0  C  
ATOM    650  C   SER H  71      67.937   2.196 -24.347  1.00  0.00      LH0  C  
ATOM    651  O   SER H  71      66.881   1.907 -24.890  1.00  0.00      LH0  O  
ATOM    652  CB  SER H  71      67.939   1.281 -21.962  1.00  0.00      LH0  C  
ATOM    653  OG  SER H  71      66.679   1.170 -21.266  1.00  0.00      LH0  O  
ATOM    654  H   SER H  71      65.951   3.245 -22.790  1.00  0.00      LH0  H  
ATOM    655  HG  SER H  71      66.583   1.979 -20.763  1.00  0.00      LH0  H  
ATOM    656  N   ARG H  72      69.103   2.283 -24.997  1.00  0.00      LH0  N  
ATOM    657  CA  ARG H  72      69.035   2.020 -26.431  1.00  0.00      LH0  C  
ATOM    658  C   ARG H  72      69.953   0.909 -26.903  1.00  0.00      LH0  C  
ATOM    659  O   ARG H  72      71.136   1.094 -27.169  1.00  0.00      LH0  O  
ATOM    660  CB  ARG H  72      69.228   3.310 -27.243  1.00  0.00      LH0  C  
ATOM    661  CG  ARG H  72      70.575   4.020 -27.051  1.00  0.00      LH0  C  
ATOM    662  CD  ARG H  72      70.814   5.110 -28.093  1.00  0.00      LH0  C  
ATOM    663  NE  ARG H  72      70.591   4.570 -29.428  1.00  0.00      LH0  N  
ATOM    664  CZ  ARG H  72      70.032   5.303 -30.406  1.00  0.00      LH0  C  
ATOM    665  NH1 ARG H  72      69.803   6.599 -30.252  1.00  0.00      LH0  N1+
ATOM    666  NH2 ARG H  72      69.715   4.687 -31.530  1.00  0.00      LH0  N  
ATOM    667  H   ARG H  72      69.960   2.532 -24.546  1.00  0.00      LH0  H  
ATOM    668  HE  ARG H  72      70.847   3.618 -29.612  1.00  0.00      LH0  H  
ATOM    669 HH11 ARG H  72      69.339   7.145 -30.955  1.00  0.00      LH0  H  
ATOM    670 HH12 ARG H  72      70.132   7.082 -29.434  1.00  0.00      LH0  H  
ATOM    671 HH21 ARG H  72      69.307   5.148 -32.325  1.00  0.00      LH0  H  
ATOM    672 HH22 ARG H  72      69.918   3.707 -31.614  1.00  0.00      LH0  H  
ATOM    673  N   ASP H  73      69.363  -0.284 -27.011  1.00  0.00      LH0  N  
ATOM    674  CA  ASP H  73      70.237  -1.298 -27.588  1.00  0.00      LH0  C  
ATOM    675  C   ASP H  73      70.188  -1.246 -29.097  1.00  0.00      LH0  C  
ATOM    676  O   ASP H  73      69.342  -1.828 -29.771  1.00  0.00      LH0  O  
ATOM    677  CB  ASP H  73      69.948  -2.696 -27.042  1.00  0.00      LH0  C  
ATOM    678  CG  ASP H  73      71.088  -3.673 -27.307  1.00  0.00      LH0  C  
ATOM    679  OD1 ASP H  73      71.671  -3.684 -28.387  1.00  0.00      LH0  O  
ATOM    680  OD2 ASP H  73      71.356  -4.516 -26.462  1.00  0.00      LH0  O1-
ATOM    681  H   ASP H  73      68.370  -0.400 -26.949  1.00  0.00      LH0  H  
ATOM    682  N   ASN H  74      71.176  -0.495 -29.606  1.00  0.00      LH0  N  
ATOM    683  CA  ASN H  74      71.326  -0.382 -31.060  1.00  0.00      LH0  C  
ATOM    684  C   ASN H  74      71.441  -1.736 -31.744  1.00  0.00      LH0  C  
ATOM    685  O   ASN H  74      70.883  -1.995 -32.805  1.00  0.00      LH0  O  
ATOM    686  CB  ASN H  74      72.513   0.518 -31.435  1.00  0.00      LH0  C  
ATOM    687  CG  ASN H  74      72.189   1.980 -31.171  1.00  0.00      LH0  C  
ATOM    688  ND2 ASN H  74      73.257   2.752 -30.934  1.00  0.00      LH0  N  
ATOM    689  OD1 ASN H  74      71.039   2.403 -31.166  1.00  0.00      LH0  O  
ATOM    690  H   ASN H  74      71.739  -0.002 -28.939  1.00  0.00      LH0  H  
ATOM    691 HD21 ASN H  74      74.181   2.372 -30.947  1.00  0.00      LH0  H  
ATOM    692 HD22 ASN H  74      73.184   3.735 -30.736  1.00  0.00      LH0  H  
ATOM    693  N   ALA H  75      72.162  -2.622 -31.043  1.00  0.00      LH0  N  
ATOM    694  CA  ALA H  75      72.319  -3.972 -31.569  1.00  0.00      LH0  C  
ATOM    695  C   ALA H  75      71.308  -4.976 -31.028  1.00  0.00      LH0  C  
ATOM    696  O   ALA H  75      71.595  -6.162 -30.906  1.00  0.00      LH0  O  
ATOM    697  CB  ALA H  75      73.735  -4.481 -31.291  1.00  0.00      LH0  C  
ATOM    698  H   ALA H  75      72.443  -2.428 -30.101  1.00  0.00      LH0  H  
ATOM    699  N   LYS H  76      70.113  -4.461 -30.704  1.00  0.00      LH0  N  
ATOM    700  CA  LYS H  76      68.877  -5.241 -30.824  1.00  0.00      LH0  C  
ATOM    701  C   LYS H  76      67.839  -4.446 -31.599  1.00  0.00      LH0  C  
ATOM    702  O   LYS H  76      66.661  -4.773 -31.617  1.00  0.00      LH0  O  
ATOM    703  CB  LYS H  76      68.206  -5.596 -29.486  1.00  0.00      LH0  C  
ATOM    704  CG  LYS H  76      69.074  -6.167 -28.370  1.00  0.00      LH0  C  
ATOM    705  CD  LYS H  76      69.804  -7.471 -28.680  1.00  0.00      LH0  C  
ATOM    706  CE  LYS H  76      71.097  -7.553 -27.866  1.00  0.00      LH0  C  
ATOM    707  NZ  LYS H  76      71.952  -6.411 -28.222  1.00  0.00      LH0  N1+
ATOM    708  H   LYS H  76      70.070  -3.506 -30.407  1.00  0.00      LH0  H  
ATOM    709  HZ1 LYS H  76      71.503  -5.513 -27.926  1.00  0.00      LH0  H  
ATOM    710  HZ2 LYS H  76      72.856  -6.427 -27.719  1.00  0.00      LH0  H  
ATOM    711  HZ3 LYS H  76      72.089  -6.367 -29.252  1.00  0.00      LH0  H  
ATOM    712  N   ASN H  77      68.322  -3.329 -32.182  1.00  0.00      LH0  N  
ATOM    713  CA  ASN H  77      67.429  -2.344 -32.799  1.00  0.00      LH0  C  
ATOM    714  C   ASN H  77      66.247  -1.897 -31.955  1.00  0.00      LH0  C  
ATOM    715  O   ASN H  77      65.166  -1.610 -32.448  1.00  0.00      LH0  O  
ATOM    716  CB  ASN H  77      66.989  -2.799 -34.194  1.00  0.00      LH0  C  
ATOM    717  CG  ASN H  77      67.689  -1.971 -35.253  1.00  0.00      LH0  C  
ATOM    718  ND2 ASN H  77      69.023  -1.911 -35.138  1.00  0.00      LH0  N  
ATOM    719  OD1 ASN H  77      67.079  -1.411 -36.150  1.00  0.00      LH0  O  
ATOM    720  H   ASN H  77      69.302  -3.143 -32.191  1.00  0.00      LH0  H  
ATOM    721 HD21 ASN H  77      69.552  -2.297 -34.380  1.00  0.00      LH0  H  
ATOM    722 HD22 ASN H  77      69.509  -1.438 -35.868  1.00  0.00      LH0  H  
ATOM    723  N   SER H  78      66.502  -1.866 -30.641  1.00  0.00      LH0  N  
ATOM    724  CA  SER H  78      65.366  -1.611 -29.767  1.00  0.00      LH0  C  
ATOM    725  C   SER H  78      65.635  -0.570 -28.702  1.00  0.00      LH0  C  
ATOM    726  O   SER H  78      66.633  -0.578 -27.986  1.00  0.00      LH0  O  
ATOM    727  CB  SER H  78      64.859  -2.923 -29.164  1.00  0.00      LH0  C  
ATOM    728  OG  SER H  78      64.397  -3.793 -30.205  1.00  0.00      LH0  O  
ATOM    729  H   SER H  78      67.416  -2.027 -30.266  1.00  0.00      LH0  H  
ATOM    730  HG  SER H  78      65.162  -4.111 -30.681  1.00  0.00      LH0  H  
ATOM    731  N   LEU H  79      64.673   0.355 -28.658  1.00  0.00      LH0  N  
ATOM    732  CA  LEU H  79      64.629   1.337 -27.584  1.00  0.00      LH0  C  
ATOM    733  C   LEU H  79      63.948   0.720 -26.376  1.00  0.00      LH0  C  
ATOM    734  O   LEU H  79      63.166  -0.215 -26.493  1.00  0.00      LH0  O  
ATOM    735  CB  LEU H  79      63.874   2.568 -28.097  1.00  0.00      LH0  C  
ATOM    736  CG  LEU H  79      63.835   3.767 -27.148  1.00  0.00      LH0  C  
ATOM    737  CD1 LEU H  79      65.237   4.276 -26.812  1.00  0.00      LH0  C  
ATOM    738  CD2 LEU H  79      62.913   4.869 -27.667  1.00  0.00      LH0  C  
ATOM    739  H   LEU H  79      63.879   0.229 -29.254  1.00  0.00      LH0  H  
ATOM    740  N   TYR H  80      64.274   1.262 -25.205  1.00  0.00      LH0  N  
ATOM    741  CA  TYR H  80      63.662   0.755 -23.987  1.00  0.00      LH0  C  
ATOM    742  C   TYR H  80      63.427   1.900 -23.034  1.00  0.00      LH0  C  
ATOM    743  O   TYR H  80      64.022   2.965 -23.170  1.00  0.00      LH0  O  
ATOM    744  CB  TYR H  80      64.574  -0.233 -23.262  1.00  0.00      LH0  C  
ATOM    745  CG  TYR H  80      65.141  -1.319 -24.143  1.00  0.00      LH0  C  
ATOM    746  CD1 TYR H  80      64.312  -2.367 -24.593  1.00  0.00      LH0  C  
ATOM    747  CD2 TYR H  80      66.507  -1.255 -24.475  1.00  0.00      LH0  C  
ATOM    748  CE1 TYR H  80      64.866  -3.377 -25.395  1.00  0.00      LH0  C  
ATOM    749  CE2 TYR H  80      67.061  -2.268 -25.269  1.00  0.00      LH0  C  
ATOM    750  CZ  TYR H  80      66.235  -3.315 -25.721  1.00  0.00      LH0  C  
ATOM    751  OH  TYR H  80      66.782  -4.311 -26.502  1.00  0.00      LH0  O  
ATOM    752  H   TYR H  80      64.981   1.969 -25.150  1.00  0.00      LH0  H  
ATOM    753  HH  TYR H  80      67.724  -4.196 -26.557  1.00  0.00      LH0  H  
ATOM    754  N   LEU H  81      62.575   1.614 -22.046  1.00  0.00      LH0  N  
ATOM    755  CA  LEU H  81      62.457   2.537 -20.926  1.00  0.00      LH0  C  
ATOM    756  C   LEU H  81      62.319   1.755 -19.642  1.00  0.00      LH0  C  
ATOM    757  O   LEU H  81      61.372   1.006 -19.436  1.00  0.00      LH0  O  
ATOM    758  CB  LEU H  81      61.266   3.476 -21.120  1.00  0.00      LH0  C  
ATOM    759  CG  LEU H  81      61.173   4.644 -20.134  1.00  0.00      LH0  C  
ATOM    760  CD1 LEU H  81      62.420   5.528 -20.144  1.00  0.00      LH0  C  
ATOM    761  CD2 LEU H  81      59.909   5.465 -20.381  1.00  0.00      LH0  C  
ATOM    762  H   LEU H  81      62.044   0.764 -22.048  1.00  0.00      LH0  H  
ATOM    763  N   GLN H  82      63.318   1.947 -18.783  1.00  0.00      LH0  N  
ATOM    764  CA  GLN H  82      63.139   1.440 -17.428  1.00  0.00      LH0  C  
ATOM    765  C   GLN H  82      62.270   2.423 -16.666  1.00  0.00      LH0  C  
ATOM    766  O   GLN H  82      62.533   3.618 -16.693  1.00  0.00      LH0  O  
ATOM    767  CB  GLN H  82      64.523   1.279 -16.795  1.00  0.00      LH0  C  
ATOM    768  CG  GLN H  82      64.567   0.641 -15.406  1.00  0.00      LH0  C  
ATOM    769  CD  GLN H  82      64.144  -0.810 -15.471  1.00  0.00      LH0  C  
ATOM    770  NE2 GLN H  82      63.534  -1.233 -14.361  1.00  0.00      LH0  N  
ATOM    771  OE1 GLN H  82      64.341  -1.506 -16.461  1.00  0.00      LH0  O  
ATOM    772  H   GLN H  82      64.056   2.585 -19.009  1.00  0.00      LH0  H  
ATOM    773 HE21 GLN H  82      63.439  -0.629 -13.563  1.00  0.00      LH0  H  
ATOM    774 HE22 GLN H  82      63.179  -2.163 -14.311  1.00  0.00      LH0  H  
ATOM    775  N   MET H  83      61.215   1.905 -16.031  1.00  0.00      LH0  N  
ATOM    776  CA  MET H  83      60.369   2.858 -15.320  1.00  0.00      LH0  C  
ATOM    777  C   MET H  83      60.331   2.566 -13.841  1.00  0.00      LH0  C  
ATOM    778  O   MET H  83      59.466   1.853 -13.345  1.00  0.00      LH0  O  
ATOM    779  CB  MET H  83      58.949   2.872 -15.884  1.00  0.00      LH0  C  
ATOM    780  CG  MET H  83      58.862   3.255 -17.358  1.00  0.00      LH0  C  
ATOM    781  SD  MET H  83      57.161   3.492 -17.884  1.00  0.00      LH0  S  
ATOM    782  CE  MET H  83      56.575   1.828 -17.547  1.00  0.00      LH0  C  
ATOM    783  H   MET H  83      60.988   0.928 -16.019  1.00  0.00      LH0  H  
ATOM    784  N   ASN H  84      61.334   3.116 -13.151  1.00  0.00      LH0  N  
ATOM    785  CA  ASN H  84      61.404   2.739 -11.742  1.00  0.00      LH0  C  
ATOM    786  C   ASN H  84      60.474   3.513 -10.845  1.00  0.00      LH0  C  
ATOM    787  O   ASN H  84      60.151   4.671 -11.092  1.00  0.00      LH0  O  
ATOM    788  CB  ASN H  84      62.825   2.800 -11.183  1.00  0.00      LH0  C  
ATOM    789  CG  ASN H  84      63.706   1.827 -11.931  1.00  0.00      LH0  C  
ATOM    790  ND2 ASN H  84      64.745   2.412 -12.531  1.00  0.00      LH0  N  
ATOM    791  OD1 ASN H  84      63.474   0.621 -11.965  1.00  0.00      LH0  O  
ATOM    792  H   ASN H  84      61.968   3.777 -13.558  1.00  0.00      LH0  H  
ATOM    793 HD21 ASN H  84      64.788   3.415 -12.583  1.00  0.00      LH0  H  
ATOM    794 HD22 ASN H  84      65.482   1.893 -12.958  1.00  0.00      LH0  H  
ATOM    795  N   SER H  85      60.065   2.802  -9.782  1.00  0.00      LH0  N  
ATOM    796  CA  SER H  85      59.304   3.422  -8.696  1.00  0.00      LH0  C  
ATOM    797  C   SER H  85      58.235   4.418  -9.099  1.00  0.00      LH0  C  
ATOM    798  O   SER H  85      58.345   5.632  -8.944  1.00  0.00      LH0  O  
ATOM    799  CB  SER H  85      60.272   3.972  -7.654  1.00  0.00      LH0  C  
ATOM    800  OG  SER H  85      61.127   2.898  -7.245  1.00  0.00      LH0  O  
ATOM    801  H   SER H  85      60.389   1.858  -9.690  1.00  0.00      LH0  H  
ATOM    802  HG  SER H  85      60.547   2.205  -6.927  1.00  0.00      LH0  H  
ATOM    803  N   LEU H  86      57.194   3.816  -9.677  1.00  0.00      LH0  N  
ATOM    804  CA  LEU H  86      56.137   4.637 -10.245  1.00  0.00      LH0  C  
ATOM    805  C   LEU H  86      55.183   5.168  -9.202  1.00  0.00      LH0  C  
ATOM    806  O   LEU H  86      55.060   4.633  -8.106  1.00  0.00      LH0  O  
ATOM    807  CB  LEU H  86      55.418   3.859 -11.347  1.00  0.00      LH0  C  
ATOM    808  CG  LEU H  86      56.377   3.386 -12.443  1.00  0.00      LH0  C  
ATOM    809  CD1 LEU H  86      55.659   2.606 -13.539  1.00  0.00      LH0  C  
ATOM    810  CD2 LEU H  86      57.187   4.539 -13.030  1.00  0.00      LH0  C  
ATOM    811  H   LEU H  86      57.145   2.816  -9.697  1.00  0.00      LH0  H  
ATOM    812  N   ARG H  87      54.541   6.269  -9.590  1.00  0.00      LH0  N  
ATOM    813  CA  ARG H  87      53.646   6.984  -8.692  1.00  0.00      LH0  C  
ATOM    814  C   ARG H  87      52.509   7.581  -9.499  1.00  0.00      LH0  C  
ATOM    815  O   ARG H  87      52.359   7.268 -10.673  1.00  0.00      LH0  O  
ATOM    816  CB  ARG H  87      54.422   8.015  -7.855  1.00  0.00      LH0  C  
ATOM    817  CG  ARG H  87      55.645   8.645  -8.529  1.00  0.00      LH0  C  
ATOM    818  CD  ARG H  87      56.318   9.672  -7.615  1.00  0.00      LH0  C  
ATOM    819  NE  ARG H  87      57.561  10.207  -8.177  1.00  0.00      LH0  N  
ATOM    820  CZ  ARG H  87      57.537  11.266  -9.018  1.00  0.00      LH0  C  
ATOM    821  NH1 ARG H  87      56.386  11.767  -9.430  1.00  0.00      LH0  N1+
ATOM    822  NH2 ARG H  87      58.679  11.805  -9.439  1.00  0.00      LH0  N  
ATOM    823  H   ARG H  87      54.665   6.629 -10.519  1.00  0.00      LH0  H  
ATOM    824  HE  ARG H  87      58.409   9.757  -7.896  1.00  0.00      LH0  H  
ATOM    825 HH11 ARG H  87      56.254  12.605  -9.970  1.00  0.00      LH0  H  
ATOM    826 HH12 ARG H  87      55.492  11.330  -9.252  1.00  0.00      LH0  H  
ATOM    827 HH21 ARG H  87      58.675  12.506 -10.157  1.00  0.00      LH0  H  
ATOM    828 HH22 ARG H  87      59.559  11.524  -9.061  1.00  0.00      LH0  H  
ATOM    829  N   ALA H  88      51.697   8.418  -8.830  1.00  0.00      LH0  N  
ATOM    830  CA  ALA H  88      50.427   8.850  -9.424  1.00  0.00      LH0  C  
ATOM    831  C   ALA H  88      50.456   9.260 -10.892  1.00  0.00      LH0  C  
ATOM    832  O   ALA H  88      49.789   8.670 -11.737  1.00  0.00      LH0  O  
ATOM    833  CB  ALA H  88      49.819   9.988  -8.601  1.00  0.00      LH0  C  
ATOM    834  H   ALA H  88      51.918   8.672  -7.892  1.00  0.00      LH0  H  
ATOM    835  N   GLU H  89      51.276  10.288 -11.158  1.00  0.00      LH0  N  
ATOM    836  CA  GLU H  89      51.349  10.825 -12.517  1.00  0.00      LH0  C  
ATOM    837  C   GLU H  89      51.947   9.896 -13.562  1.00  0.00      LH0  C  
ATOM    838  O   GLU H  89      51.849  10.113 -14.763  1.00  0.00      LH0  O  
ATOM    839  CB  GLU H  89      52.066  12.181 -12.544  1.00  0.00      LH0  C  
ATOM    840  CG  GLU H  89      53.580  12.138 -12.290  1.00  0.00      LH0  C  
ATOM    841  CD  GLU H  89      53.916  12.145 -10.812  1.00  0.00      LH0  C  
ATOM    842  OE1 GLU H  89      54.363  13.180 -10.328  1.00  0.00      LH0  O  
ATOM    843  OE2 GLU H  89      53.825  11.111 -10.148  1.00  0.00      LH0  O1-
ATOM    844  H   GLU H  89      51.901  10.644 -10.460  1.00  0.00      LH0  H  
ATOM    845  N   ASP H  90      52.564   8.820 -13.062  1.00  0.00      LH0  N  
ATOM    846  CA  ASP H  90      53.052   7.841 -14.024  1.00  0.00      LH0  C  
ATOM    847  C   ASP H  90      51.976   6.956 -14.633  1.00  0.00      LH0  C  
ATOM    848  O   ASP H  90      52.229   6.191 -15.559  1.00  0.00      LH0  O  
ATOM    849  CB  ASP H  90      54.206   7.012 -13.449  1.00  0.00      LH0  C  
ATOM    850  CG  ASP H  90      55.334   7.886 -12.916  1.00  0.00      LH0  C  
ATOM    851  OD1 ASP H  90      55.773   8.825 -13.576  1.00  0.00      LH0  O  
ATOM    852  OD2 ASP H  90      55.806   7.622 -11.822  1.00  0.00      LH0  O1-
ATOM    853  H   ASP H  90      52.668   8.665 -12.079  1.00  0.00      LH0  H  
ATOM    854  N   THR H  91      50.754   7.118 -14.096  1.00  0.00      LH0  N  
ATOM    855  CA  THR H  91      49.582   6.543 -14.753  1.00  0.00      LH0  C  
ATOM    856  C   THR H  91      49.280   7.223 -16.082  1.00  0.00      LH0  C  
ATOM    857  O   THR H  91      48.602   8.241 -16.145  1.00  0.00      LH0  O  
ATOM    858  CB  THR H  91      48.379   6.632 -13.808  1.00  0.00      LH0  C  
ATOM    859  CG2 THR H  91      47.131   5.921 -14.338  1.00  0.00      LH0  C  
ATOM    860  OG1 THR H  91      48.740   6.122 -12.516  1.00  0.00      LH0  O  
ATOM    861  H   THR H  91      50.629   7.734 -13.319  1.00  0.00      LH0  H  
ATOM    862  HG1 THR H  91      49.172   6.855 -12.077  1.00  0.00      LH0  H  
ATOM    863  N   ALA H  92      49.845   6.632 -17.140  1.00  0.00      LH0  N  
ATOM    864  CA  ALA H  92      49.799   7.338 -18.413  1.00  0.00      LH0  C  
ATOM    865  C   ALA H  92      49.906   6.406 -19.597  1.00  0.00      LH0  C  
ATOM    866  O   ALA H  92      50.278   5.244 -19.477  1.00  0.00      LH0  O  
ATOM    867  CB  ALA H  92      50.934   8.361 -18.490  1.00  0.00      LH0  C  
ATOM    868  H   ALA H  92      50.341   5.769 -17.025  1.00  0.00      LH0  H  
ATOM    869  N   VAL H  93      49.566   6.983 -20.756  1.00  0.00      LH0  N  
ATOM    870  CA  VAL H  93      49.727   6.242 -22.003  1.00  0.00      LH0  C  
ATOM    871  C   VAL H  93      51.099   6.524 -22.596  1.00  0.00      LH0  C  
ATOM    872  O   VAL H  93      51.389   7.638 -23.015  1.00  0.00      LH0  O  
ATOM    873  CB  VAL H  93      48.611   6.614 -22.993  1.00  0.00      LH0  C  
ATOM    874  CG1 VAL H  93      48.524   5.606 -24.140  1.00  0.00      LH0  C  
ATOM    875  CG2 VAL H  93      47.255   6.769 -22.301  1.00  0.00      LH0  C  
ATOM    876  H   VAL H  93      49.283   7.942 -20.762  1.00  0.00      LH0  H  
ATOM    877  N   TYR H  94      51.958   5.502 -22.553  1.00  0.00      LH0  N  
ATOM    878  CA  TYR H  94      53.341   5.744 -22.956  1.00  0.00      LH0  C  
ATOM    879  C   TYR H  94      53.579   5.579 -24.436  1.00  0.00      LH0  C  
ATOM    880  O   TYR H  94      52.918   4.804 -25.122  1.00  0.00      LH0  O  
ATOM    881  CB  TYR H  94      54.308   4.857 -22.176  1.00  0.00      LH0  C  
ATOM    882  CG  TYR H  94      54.412   5.320 -20.744  1.00  0.00      LH0  C  
ATOM    883  CD1 TYR H  94      53.383   4.991 -19.841  1.00  0.00      LH0  C  
ATOM    884  CD2 TYR H  94      55.539   6.073 -20.357  1.00  0.00      LH0  C  
ATOM    885  CE1 TYR H  94      53.462   5.460 -18.523  1.00  0.00      LH0  C  
ATOM    886  CE2 TYR H  94      55.625   6.530 -19.033  1.00  0.00      LH0  C  
ATOM    887  CZ  TYR H  94      54.574   6.233 -18.142  1.00  0.00      LH0  C  
ATOM    888  OH  TYR H  94      54.626   6.727 -16.857  1.00  0.00      LH0  O  
ATOM    889  H   TYR H  94      51.614   4.586 -22.341  1.00  0.00      LH0  H  
ATOM    890  HH  TYR H  94      53.918   6.318 -16.356  1.00  0.00      LH0  H  
ATOM    891  N   TYR H  95      54.545   6.385 -24.897  1.00  0.00      LH0  N  
ATOM    892  CA  TYR H  95      54.819   6.498 -26.325  1.00  0.00      LH0  C  
ATOM    893  C   TYR H  95      56.307   6.495 -26.613  1.00  0.00      LH0  C  
ATOM    894  O   TYR H  95      57.024   7.395 -26.199  1.00  0.00      LH0  O  
ATOM    895  CB  TYR H  95      54.217   7.790 -26.904  1.00  0.00      LH0  C  
ATOM    896  CG  TYR H  95      52.734   7.955 -26.630  1.00  0.00      LH0  C  
ATOM    897  CD1 TYR H  95      51.853   6.872 -26.826  1.00  0.00      LH0  C  
ATOM    898  CD2 TYR H  95      52.266   9.216 -26.205  1.00  0.00      LH0  C  
ATOM    899  CE1 TYR H  95      50.478   7.059 -26.630  1.00  0.00      LH0  C  
ATOM    900  CE2 TYR H  95      50.886   9.408 -26.021  1.00  0.00      LH0  C  
ATOM    901  CZ  TYR H  95      50.007   8.332 -26.257  1.00  0.00      LH0  C  
ATOM    902  OH  TYR H  95      48.643   8.513 -26.144  1.00  0.00      LH0  O  
ATOM    903  H   TYR H  95      55.048   6.971 -24.259  1.00  0.00      LH0  H  
ATOM    904  HH  TYR H  95      48.446   9.333 -25.695  1.00  0.00      LH0  H  
ATOM    905  N   CYS H  96      56.769   5.484 -27.362  1.00  0.00      LH0  N  
ATOM    906  CA  CYS H  96      58.110   5.737 -27.891  1.00  0.00      LH0  C  
ATOM    907  C   CYS H  96      58.017   6.575 -29.135  1.00  0.00      LH0  C  
ATOM    908  O   CYS H  96      57.104   6.419 -29.939  1.00  0.00      LH0  O  
ATOM    909  CB  CYS H  96      58.926   4.470 -28.164  1.00  0.00      LH0  C  
ATOM    910  SG  CYS H  96      58.058   3.167 -29.067  1.00  0.00      LH0  S  
ATOM    911  H   CYS H  96      56.167   4.785 -27.738  1.00  0.00      LH0  H  
ATOM    912  N   ALA H  97      58.976   7.490 -29.230  1.00  0.00      LH0  N  
ATOM    913  CA  ALA H  97      58.988   8.324 -30.413  1.00  0.00      LH0  C  
ATOM    914  C   ALA H  97      60.355   8.312 -31.037  1.00  0.00      LH0  C  
ATOM    915  O   ALA H  97      61.376   8.442 -30.369  1.00  0.00      LH0  O  
ATOM    916  CB  ALA H  97      58.596   9.763 -30.078  1.00  0.00      LH0  C  
ATOM    917  H   ALA H  97      59.698   7.575 -28.541  1.00  0.00      LH0  H  
ATOM    918  N   ARG H  98      60.338   8.159 -32.362  1.00  0.00      LH0  N  
ATOM    919  CA  ARG H  98      61.559   8.542 -33.053  1.00  0.00      LH0  C  
ATOM    920  C   ARG H  98      61.546  10.052 -33.129  1.00  0.00      LH0  C  
ATOM    921  O   ARG H  98      60.529  10.654 -33.453  1.00  0.00      LH0  O  
ATOM    922  CB  ARG H  98      61.617   7.889 -34.442  1.00  0.00      LH0  C  
ATOM    923  CG  ARG H  98      62.918   8.131 -35.220  1.00  0.00      LH0  C  
ATOM    924  CD  ARG H  98      62.958   7.482 -36.612  1.00  0.00      LH0  C  
ATOM    925  NE  ARG H  98      62.022   8.097 -37.558  1.00  0.00      LH0  N  
ATOM    926  CZ  ARG H  98      61.705   7.520 -38.741  1.00  0.00      LH0  C  
ATOM    927  NH1 ARG H  98      62.181   6.318 -39.060  1.00  0.00      LH0  N1+
ATOM    928  NH2 ARG H  98      60.899   8.151 -39.585  1.00  0.00      LH0  N  
ATOM    929  H   ARG H  98      59.452   8.077 -32.821  1.00  0.00      LH0  H  
ATOM    930  HE  ARG H  98      61.617   8.999 -37.331  1.00  0.00      LH0  H  
ATOM    931 HH11 ARG H  98      61.970   5.861 -39.927  1.00  0.00      LH0  H  
ATOM    932 HH12 ARG H  98      62.763   5.832 -38.410  1.00  0.00      LH0  H  
ATOM    933 HH21 ARG H  98      60.602   7.781 -40.462  1.00  0.00      LH0  H  
ATOM    934 HH22 ARG H  98      60.563   9.065 -39.319  1.00  0.00      LH0  H  
ATOM    935  N   VAL H  99      62.687  10.642 -32.773  1.00  0.00      LH0  N  
ATOM    936  CA  VAL H  99      62.762  12.040 -33.155  1.00  0.00      LH0  C  
ATOM    937  C   VAL H  99      63.717  12.156 -34.309  1.00  0.00      LH0  C  
ATOM    938  O   VAL H  99      64.932  12.024 -34.173  1.00  0.00      LH0  O  
ATOM    939  CB  VAL H  99      63.172  12.941 -31.988  1.00  0.00      LH0  C  
ATOM    940  CG1 VAL H  99      63.161  14.422 -32.369  1.00  0.00      LH0  C  
ATOM    941  CG2 VAL H  99      62.228  12.714 -30.818  1.00  0.00      LH0  C  
ATOM    942  H   VAL H  99      63.487  10.167 -32.401  1.00  0.00      LH0  H  
ATOM    943  N   THR H 100      63.101  12.382 -35.469  1.00  0.00      LH0  N  
ATOM    944  CA  THR H 100      63.982  12.980 -36.449  1.00  0.00      LH0  C  
ATOM    945  C   THR H 100      63.864  14.492 -36.331  1.00  0.00      LH0  C  
ATOM    946  O   THR H 100      64.258  15.064 -35.318  1.00  0.00      LH0  O  
ATOM    947  CB  THR H 100      63.731  12.420 -37.857  1.00  0.00      LH0  C  
ATOM    948  CG2 THR H 100      64.063  10.935 -37.941  1.00  0.00      LH0  C  
ATOM    949  OG1 THR H 100      62.388  12.664 -38.291  1.00  0.00      LH0  O  
ATOM    950  H   THR H 100      62.104  12.477 -35.524  1.00  0.00      LH0  H  
ATOM    951  HG1 THR H 100      61.838  11.944 -37.974  1.00  0.00      LH0  H  
ATOM    952  N   ASP H 101      63.291  15.095 -37.383  1.00  0.00      LH0  N  
ATOM    953  CA  ASP H 101      63.157  16.539 -37.462  1.00  0.00      LH0  C  
ATOM    954  C   ASP H 101      62.377  17.086 -36.273  1.00  0.00      LH0  C  
ATOM    955  O   ASP H 101      62.793  17.969 -35.531  1.00  0.00      LH0  O  
ATOM    956  CB  ASP H 101      62.502  16.809 -38.820  1.00  0.00      LH0  C  
ATOM    957  CG  ASP H 101      62.691  18.249 -39.200  1.00  0.00      LH0  C  
ATOM    958  OD1 ASP H 101      62.147  19.102 -38.517  1.00  0.00      LH0  O  
ATOM    959  OD2 ASP H 101      63.424  18.541 -40.141  1.00  0.00      LH0  O1-
ATOM    960  H   ASP H 101      62.863  14.560 -38.111  1.00  0.00      LH0  H  
ATOM    961  N   ALA H 102      61.239  16.407 -36.091  1.00  0.00      LH0  N  
ATOM    962  CA  ALA H 102      60.528  16.485 -34.826  1.00  0.00      LH0  C  
ATOM    963  C   ALA H 102      60.177  15.061 -34.424  1.00  0.00      LH0  C  
ATOM    964  O   ALA H 102      60.770  14.113 -34.932  1.00  0.00      LH0  O  
ATOM    965  CB  ALA H 102      59.288  17.373 -34.969  1.00  0.00      LH0  C  
ATOM    966  H   ALA H 102      60.979  15.720 -36.765  1.00  0.00      LH0  H  
ATOM    967  N   PHE H 103      59.209  14.926 -33.507  1.00  0.00      LH0  N  
ATOM    968  CA  PHE H 103      58.845  13.577 -33.078  1.00  0.00      LH0  C  
ATOM    969  C   PHE H 103      57.987  12.907 -34.141  1.00  0.00      LH0  C  
ATOM    970  O   PHE H 103      56.789  13.147 -34.229  1.00  0.00      LH0  O  
ATOM    971  CB  PHE H 103      58.072  13.622 -31.749  1.00  0.00      LH0  C  
ATOM    972  CG  PHE H 103      58.857  14.179 -30.573  1.00  0.00      LH0  C  
ATOM    973  CD1 PHE H 103      59.048  13.353 -29.444  1.00  0.00      LH0  C  
ATOM    974  CD2 PHE H 103      59.359  15.500 -30.589  1.00  0.00      LH0  C  
ATOM    975  CE1 PHE H 103      59.742  13.850 -28.323  1.00  0.00      LH0  C  
ATOM    976  CE2 PHE H 103      60.055  16.000 -29.472  1.00  0.00      LH0  C  
ATOM    977  CZ  PHE H 103      60.237  15.170 -28.347  1.00  0.00      LH0  C  
ATOM    978  H   PHE H 103      58.641  15.695 -33.209  1.00  0.00      LH0  H  
ATOM    979  N   ASP H 104      58.640  12.087 -34.969  1.00  0.00      LH0  N  
ATOM    980  CA  ASP H 104      57.886  11.561 -36.101  1.00  0.00      LH0  C  
ATOM    981  C   ASP H 104      57.141  10.262 -35.849  1.00  0.00      LH0  C  
ATOM    982  O   ASP H 104      55.911  10.214 -35.859  1.00  0.00      LH0  O  
ATOM    983  CB  ASP H 104      58.723  11.570 -37.401  1.00  0.00      LH0  C  
ATOM    984  CG  ASP H 104      60.017  10.756 -37.376  1.00  0.00      LH0  C  
ATOM    985  OD1 ASP H 104      60.492  10.336 -36.329  1.00  0.00      LH0  O  
ATOM    986  OD2 ASP H 104      60.587  10.545 -38.437  1.00  0.00      LH0  O1-
ATOM    987  H   ASP H 104      59.596  11.822 -34.818  1.00  0.00      LH0  H  
ATOM    988  N   ILE H 105      57.912   9.193 -35.598  1.00  0.00      LH0  N  
ATOM    989  CA  ILE H 105      57.194   7.956 -35.297  1.00  0.00      LH0  C  
ATOM    990  C   ILE H 105      56.744   7.891 -33.860  1.00  0.00      LH0  C  
ATOM    991  O   ILE H 105      57.518   7.594 -32.959  1.00  0.00      LH0  O  
ATOM    992  CB  ILE H 105      57.976   6.671 -35.587  1.00  0.00      LH0  C  
ATOM    993  CG1 ILE H 105      58.759   6.686 -36.890  1.00  0.00      LH0  C  
ATOM    994  CG2 ILE H 105      57.020   5.472 -35.536  1.00  0.00      LH0  C  
ATOM    995  CD1 ILE H 105      59.652   5.445 -36.941  1.00  0.00      LH0  C  
ATOM    996  H   ILE H 105      58.904   9.331 -35.543  1.00  0.00      LH0  H  
ATOM    997  N   TRP H 106      55.443   8.119 -33.697  1.00  0.00      LH0  N  
ATOM    998  CA  TRP H 106      54.871   7.784 -32.399  1.00  0.00      LH0  C  
ATOM    999  C   TRP H 106      54.341   6.362 -32.395  1.00  0.00      LH0  C  
ATOM   1000  O   TRP H 106      53.238   6.082 -32.876  1.00  0.00      LH0  O  
ATOM   1001  CB  TRP H 106      53.743   8.738 -32.029  1.00  0.00      LH0  C  
ATOM   1002  CG  TRP H 106      54.195  10.169 -31.889  1.00  0.00      LH0  C  
ATOM   1003  CD1 TRP H 106      54.683  11.009 -32.899  1.00  0.00      LH0  C  
ATOM   1004  CD2 TRP H 106      54.180  10.979 -30.697  1.00  0.00      LH0  C  
ATOM   1005  CE2 TRP H 106      54.664  12.278 -31.062  1.00  0.00      LH0  C  
ATOM   1006  CE3 TRP H 106      53.796  10.717 -29.365  1.00  0.00      LH0  C  
ATOM   1007  NE1 TRP H 106      54.961  12.245 -32.419  1.00  0.00      LH0  N  
ATOM   1008  CZ2 TRP H 106      54.755  13.294 -30.087  1.00  0.00      LH0  C  
ATOM   1009  CZ3 TRP H 106      53.889  11.741 -28.400  1.00  0.00      LH0  C  
ATOM   1010  CH2 TRP H 106      54.367  13.020 -28.760  1.00  0.00      LH0  C  
ATOM   1011  H   TRP H 106      54.917   8.465 -34.472  1.00  0.00      LH0  H  
ATOM   1012  HE1 TRP H 106      55.352  12.971 -32.958  1.00  0.00      LH0  H  
ATOM   1013  N   GLY H 107      55.190   5.480 -31.845  1.00  0.00      LH0  N  
ATOM   1014  CA  GLY H 107      54.833   4.065 -31.736  1.00  0.00      LH0  C  
ATOM   1015  C   GLY H 107      53.568   3.838 -30.934  1.00  0.00      LH0  C  
ATOM   1016  O   GLY H 107      53.232   4.627 -30.060  1.00  0.00      LH0  O  
ATOM   1017  H   GLY H 107      56.039   5.836 -31.446  1.00  0.00      LH0  H  
ATOM   1018  N   GLN H 108      52.866   2.756 -31.307  1.00  0.00      LH0  N  
ATOM   1019  CA  GLN H 108      51.438   2.617 -30.994  1.00  0.00      LH0  C  
ATOM   1020  C   GLN H 108      50.902   3.155 -29.666  1.00  0.00      LH0  C  
ATOM   1021  O   GLN H 108      50.031   4.018 -29.655  1.00  0.00      LH0  O  
ATOM   1022  CB  GLN H 108      50.934   1.195 -31.348  1.00  0.00      LH0  C  
ATOM   1023  CG  GLN H 108      50.924   0.042 -30.318  1.00  0.00      LH0  C  
ATOM   1024  CD  GLN H 108      52.311  -0.340 -29.831  1.00  0.00      LH0  C  
ATOM   1025  NE2 GLN H 108      52.428  -1.623 -29.478  1.00  0.00      LH0  N  
ATOM   1026  OE1 GLN H 108      53.225   0.470 -29.757  1.00  0.00      LH0  O  
ATOM   1027  H   GLN H 108      53.337   2.080 -31.874  1.00  0.00      LH0  H  
ATOM   1028 HE21 GLN H 108      51.655  -2.249 -29.558  1.00  0.00      LH0  H  
ATOM   1029 HE22 GLN H 108      53.283  -1.989 -29.102  1.00  0.00      LH0  H  
ATOM   1030  N   GLY H 109      51.464   2.637 -28.568  1.00  0.00      LH0  N  
ATOM   1031  CA  GLY H 109      50.965   3.060 -27.263  1.00  0.00      LH0  C  
ATOM   1032  C   GLY H 109      51.021   1.928 -26.262  1.00  0.00      LH0  C  
ATOM   1033  O   GLY H 109      50.760   0.777 -26.591  1.00  0.00      LH0  O  
ATOM   1034  H   GLY H 109      52.192   1.955 -28.649  1.00  0.00      LH0  H  
ATOM   1035  N   THR H 110      51.375   2.303 -25.030  1.00  0.00      LH0  N  
ATOM   1036  CA  THR H 110      51.194   1.372 -23.918  1.00  0.00      LH0  C  
ATOM   1037  C   THR H 110      50.431   2.084 -22.818  1.00  0.00      LH0  C  
ATOM   1038  O   THR H 110      50.290   3.298 -22.858  1.00  0.00      LH0  O  
ATOM   1039  CB  THR H 110      52.547   0.880 -23.400  1.00  0.00      LH0  C  
ATOM   1040  CG2 THR H 110      53.132  -0.241 -24.259  1.00  0.00      LH0  C  
ATOM   1041  OG1 THR H 110      53.464   1.974 -23.286  1.00  0.00      LH0  O  
ATOM   1042  H   THR H 110      51.673   3.240 -24.836  1.00  0.00      LH0  H  
ATOM   1043  HG1 THR H 110      53.808   2.156 -24.160  1.00  0.00      LH0  H  
ATOM   1044  N   MET H 111      49.942   1.314 -21.840  1.00  0.00      LH0  N  
ATOM   1045  CA  MET H 111      49.273   2.007 -20.742  1.00  0.00      LH0  C  
ATOM   1046  C   MET H 111      49.828   1.534 -19.418  1.00  0.00      LH0  C  
ATOM   1047  O   MET H 111      50.052   0.344 -19.230  1.00  0.00      LH0  O  
ATOM   1048  CB  MET H 111      47.754   1.792 -20.828  1.00  0.00      LH0  C  
ATOM   1049  CG  MET H 111      46.940   2.483 -19.726  1.00  0.00      LH0  C  
ATOM   1050  SD  MET H 111      47.178   4.266 -19.694  1.00  0.00      LH0  S  
ATOM   1051  CE  MET H 111      46.352   4.604 -18.132  1.00  0.00      LH0  C  
ATOM   1052  H   MET H 111      50.074   0.324 -21.803  1.00  0.00      LH0  H  
ATOM   1053  N   VAL H 112      50.055   2.505 -18.527  1.00  0.00      LH0  N  
ATOM   1054  CA  VAL H 112      50.448   2.149 -17.168  1.00  0.00      LH0  C  
ATOM   1055  C   VAL H 112      49.454   2.723 -16.179  1.00  0.00      LH0  C  
ATOM   1056  O   VAL H 112      49.142   3.907 -16.220  1.00  0.00      LH0  O  
ATOM   1057  CB  VAL H 112      51.872   2.653 -16.878  1.00  0.00      LH0  C  
ATOM   1058  CG1 VAL H 112      52.304   2.454 -15.423  1.00  0.00      LH0  C  
ATOM   1059  CG2 VAL H 112      52.868   1.992 -17.828  1.00  0.00      LH0  C  
ATOM   1060  H   VAL H 112      49.895   3.465 -18.769  1.00  0.00      LH0  H  
ATOM   1061  N   THR H 113      48.986   1.843 -15.288  1.00  0.00      LH0  N  
ATOM   1062  CA  THR H 113      48.083   2.337 -14.254  1.00  0.00      LH0  C  
ATOM   1063  C   THR H 113      48.631   2.103 -12.857  1.00  0.00      LH0  C  
ATOM   1064  O   THR H 113      48.706   0.978 -12.370  1.00  0.00      LH0  O  
ATOM   1065  CB  THR H 113      46.697   1.706 -14.427  1.00  0.00      LH0  C  
ATOM   1066  CG2 THR H 113      45.641   2.342 -13.518  1.00  0.00      LH0  C  
ATOM   1067  OG1 THR H 113      46.290   1.774 -15.800  1.00  0.00      LH0  O  
ATOM   1068  H   THR H 113      49.263   0.883 -15.351  1.00  0.00      LH0  H  
ATOM   1069  HG1 THR H 113      45.398   1.447 -15.831  1.00  0.00      LH0  H  
ATOM   1070  N   VAL H 114      49.028   3.214 -12.222  1.00  0.00      LH0  N  
ATOM   1071  CA  VAL H 114      49.670   3.064 -10.916  1.00  0.00      LH0  C  
ATOM   1072  C   VAL H 114      48.683   3.149  -9.755  1.00  0.00      LH0  C  
ATOM   1073  O   VAL H 114      48.761   3.998  -8.874  1.00  0.00      LH0  O  
ATOM   1074  CB  VAL H 114      50.814   4.085 -10.761  1.00  0.00      LH0  C  
ATOM   1075  CG1 VAL H 114      51.762   3.700  -9.624  1.00  0.00      LH0  C  
ATOM   1076  CG2 VAL H 114      51.596   4.265 -12.063  1.00  0.00      LH0  C  
ATOM   1077  H   VAL H 114      48.865   4.131 -12.596  1.00  0.00      LH0  H  
ATOM   1078  N   SER H 115      47.697   2.242  -9.801  1.00  0.00      LH0  N  
ATOM   1079  CA  SER H 115      46.706   2.395  -8.739  1.00  0.00      LH0  C  
ATOM   1080  C   SER H 115      47.002   1.608  -7.481  1.00  0.00      LH0  C  
ATOM   1081  O   SER H 115      47.255   0.403  -7.463  1.00  0.00      LH0  O  
ATOM   1082  CB  SER H 115      45.274   2.148  -9.229  1.00  0.00      LH0  C  
ATOM   1083  OG  SER H 115      44.333   2.454  -8.186  1.00  0.00      LH0  O  
ATOM   1084  H   SER H 115      47.759   1.466 -10.429  1.00  0.00      LH0  H  
ATOM   1085  HG  SER H 115      43.460   2.489  -8.582  1.00  0.00      LH0  H  
ATOM   1086  N   SER H 116      46.907   2.376  -6.390  1.00  0.00      LH0  N  
ATOM   1087  CA  SER H 116      46.927   1.796  -5.053  1.00  0.00      LH0  C  
ATOM   1088  C   SER H 116      45.852   0.737  -4.865  1.00  0.00      LH0  C  
ATOM   1089  O   SER H 116      46.106  -0.360  -4.372  1.00  0.00      LH0  O  
ATOM   1090  CB  SER H 116      46.785   2.939  -4.048  1.00  0.00      LH0  C  
ATOM   1091  OG  SER H 116      45.955   3.955  -4.630  1.00  0.00      LH0  O  
ATOM   1092  H   SER H 116      46.667   3.345  -6.482  1.00  0.00      LH0  H  
ATOM   1093  HG  SER H 116      45.840   4.631  -3.971  1.00  0.00      LH0  H  
ATOM   1094  N   ALA H 117      44.649   1.095  -5.339  1.00  0.00      LH0  N  
ATOM   1095  CA  ALA H 117      43.526   0.170  -5.217  1.00  0.00      LH0  C  
ATOM   1096  C   ALA H 117      43.693  -1.109  -6.017  1.00  0.00      LH0  C  
ATOM   1097  O   ALA H 117      44.569  -1.237  -6.869  1.00  0.00      LH0  O  
ATOM   1098  CB  ALA H 117      42.233   0.855  -5.637  1.00  0.00      LH0  C  
ATOM   1099  H   ALA H 117      44.554   1.965  -5.829  1.00  0.00      LH0  H  
ATOM   1100  N   SER H 118      42.841  -2.074  -5.665  1.00  0.00      LH0  N  
ATOM   1101  CA  SER H 118      42.995  -3.402  -6.244  1.00  0.00      LH0  C  
ATOM   1102  C   SER H 118      41.630  -4.035  -6.425  1.00  0.00      LH0  C  
ATOM   1103  O   SER H 118      40.631  -3.451  -6.025  1.00  0.00      LH0  O  
ATOM   1104  CB  SER H 118      43.918  -4.244  -5.359  1.00  0.00      LH0  C  
ATOM   1105  OG  SER H 118      45.144  -3.527  -5.116  1.00  0.00      LH0  O  
ATOM   1106  H   SER H 118      42.076  -1.909  -5.042  1.00  0.00      LH0  H  
ATOM   1107  HG  SER H 118      45.292  -3.628  -4.178  1.00  0.00      LH0  H  
ATOM   1108  N   THR H 119      41.638  -5.218  -7.055  1.00  0.00      LH0  N  
ATOM   1109  CA  THR H 119      40.407  -5.898  -7.458  1.00  0.00      LH0  C  
ATOM   1110  C   THR H 119      39.217  -5.845  -6.510  1.00  0.00      LH0  C  
ATOM   1111  O   THR H 119      39.242  -6.369  -5.403  1.00  0.00      LH0  O  
ATOM   1112  CB  THR H 119      40.771  -7.336  -7.826  1.00  0.00      LH0  C  
ATOM   1113  CG2 THR H 119      39.736  -7.990  -8.747  1.00  0.00      LH0  C  
ATOM   1114  OG1 THR H 119      42.080  -7.354  -8.422  1.00  0.00      LH0  O  
ATOM   1115  H   THR H 119      42.476  -5.653  -7.383  1.00  0.00      LH0  H  
ATOM   1116  HG1 THR H 119      42.186  -8.225  -8.788  1.00  0.00      LH0  H  
ATOM   1117  N   LYS H 120      38.168  -5.178  -7.007  1.00  0.00      LH0  N  
ATOM   1118  CA  LYS H 120      36.983  -5.036  -6.168  1.00  0.00      LH0  C  
ATOM   1119  C   LYS H 120      35.717  -5.206  -6.978  1.00  0.00      LH0  C  
ATOM   1120  O   LYS H 120      35.545  -4.598  -8.026  1.00  0.00      LH0  O  
ATOM   1121  CB  LYS H 120      36.971  -3.673  -5.455  1.00  0.00      LH0  C  
ATOM   1122  CG  LYS H 120      35.759  -3.480  -4.532  1.00  0.00      LH0  C  
ATOM   1123  CD  LYS H 120      35.588  -2.066  -3.977  1.00  0.00      LH0  C  
ATOM   1124  CE  LYS H 120      34.210  -1.836  -3.339  1.00  0.00      LH0  C  
ATOM   1125  NZ  LYS H 120      33.157  -1.930  -4.360  1.00  0.00      LH0  N1+
ATOM   1126  H   LYS H 120      38.211  -4.816  -7.940  1.00  0.00      LH0  H  
ATOM   1127  HZ1 LYS H 120      32.279  -1.446  -4.074  1.00  0.00      LH0  H  
ATOM   1128  HZ2 LYS H 120      33.475  -1.475  -5.237  1.00  0.00      LH0  H  
ATOM   1129  HZ3 LYS H 120      32.950  -2.918  -4.609  1.00  0.00      LH0  H  
ATOM   1130  N   GLY H 121      34.818  -6.033  -6.414  1.00  0.00      LH0  N  
ATOM   1131  CA  GLY H 121      33.465  -6.083  -6.968  1.00  0.00      LH0  C  
ATOM   1132  C   GLY H 121      32.751  -4.742  -6.852  1.00  0.00      LH0  C  
ATOM   1133  O   GLY H 121      32.870  -4.025  -5.858  1.00  0.00      LH0  O  
ATOM   1134  H   GLY H 121      35.061  -6.515  -5.574  1.00  0.00      LH0  H  
ATOM   1135  N   PRO H 122      32.021  -4.411  -7.934  1.00  0.00      LH0  N  
ATOM   1136  CA  PRO H 122      31.479  -3.060  -8.077  1.00  0.00      LH0  C  
ATOM   1137  C   PRO H 122      30.387  -2.728  -7.083  1.00  0.00      LH0  C  
ATOM   1138  O   PRO H 122      29.461  -3.489  -6.829  1.00  0.00      LH0  O  
ATOM   1139  CB  PRO H 122      31.006  -3.054  -9.533  1.00  0.00      LH0  C  
ATOM   1140  CG  PRO H 122      30.666  -4.506  -9.856  1.00  0.00      LH0  C  
ATOM   1141  CD  PRO H 122      31.715  -5.274  -9.065  1.00  0.00      LH0  C  
ATOM   1142  N   SER H 123      30.530  -1.522  -6.534  1.00  0.00      LH0  N  
ATOM   1143  CA  SER H 123      29.423  -0.959  -5.770  1.00  0.00      LH0  C  
ATOM   1144  C   SER H 123      28.314  -0.436  -6.683  1.00  0.00      LH0  C  
ATOM   1145  O   SER H 123      28.145   0.761  -6.873  1.00  0.00      LH0  O  
ATOM   1146  CB  SER H 123      29.950   0.165  -4.875  1.00  0.00      LH0  C  
ATOM   1147  OG  SER H 123      31.272  -0.130  -4.382  1.00  0.00      LH0  O  
ATOM   1148  H   SER H 123      31.279  -0.932  -6.837  1.00  0.00      LH0  H  
ATOM   1149  HG  SER H 123      31.623   0.751  -4.201  1.00  0.00      LH0  H  
ATOM   1150  N   VAL H 124      27.576  -1.387  -7.277  1.00  0.00      LH0  N  
ATOM   1151  CA  VAL H 124      26.519  -0.946  -8.190  1.00  0.00      LH0  C  
ATOM   1152  C   VAL H 124      25.285  -0.437  -7.467  1.00  0.00      LH0  C  
ATOM   1153  O   VAL H 124      24.428  -1.201  -7.028  1.00  0.00      LH0  O  
ATOM   1154  CB  VAL H 124      26.134  -2.043  -9.197  1.00  0.00      LH0  C  
ATOM   1155  CG1 VAL H 124      25.101  -1.556 -10.219  1.00  0.00      LH0  C  
ATOM   1156  CG2 VAL H 124      27.365  -2.583  -9.917  1.00  0.00      LH0  C  
ATOM   1157  H   VAL H 124      27.755  -2.349  -7.061  1.00  0.00      LH0  H  
ATOM   1158  N   PHE H 125      25.234   0.893  -7.378  1.00  0.00      LH0  N  
ATOM   1159  CA  PHE H 125      24.025   1.505  -6.840  1.00  0.00      LH0  C  
ATOM   1160  C   PHE H 125      23.094   1.913  -7.963  1.00  0.00      LH0  C  
ATOM   1161  O   PHE H 125      23.480   2.622  -8.885  1.00  0.00      LH0  O  
ATOM   1162  CB  PHE H 125      24.364   2.730  -5.983  1.00  0.00      LH0  C  
ATOM   1163  CG  PHE H 125      25.338   2.377  -4.881  1.00  0.00      LH0  C  
ATOM   1164  CD1 PHE H 125      24.956   1.474  -3.863  1.00  0.00      LH0  C  
ATOM   1165  CD2 PHE H 125      26.619   2.970  -4.887  1.00  0.00      LH0  C  
ATOM   1166  CE1 PHE H 125      25.866   1.162  -2.835  1.00  0.00      LH0  C  
ATOM   1167  CE2 PHE H 125      27.529   2.661  -3.859  1.00  0.00      LH0  C  
ATOM   1168  CZ  PHE H 125      27.143   1.762  -2.842  1.00  0.00      LH0  C  
ATOM   1169  H   PHE H 125      25.967   1.436  -7.797  1.00  0.00      LH0  H  
ATOM   1170  N   PRO H 126      21.833   1.443  -7.885  1.00  0.00      LH0  N  
ATOM   1171  CA  PRO H 126      20.859   1.928  -8.865  1.00  0.00      LH0  C  
ATOM   1172  C   PRO H 126      20.573   3.410  -8.651  1.00  0.00      LH0  C  
ATOM   1173  O   PRO H 126      20.670   3.934  -7.546  1.00  0.00      LH0  O  
ATOM   1174  CB  PRO H 126      19.665   0.999  -8.614  1.00  0.00      LH0  C  
ATOM   1175  CG  PRO H 126      19.774   0.568  -7.151  1.00  0.00      LH0  C  
ATOM   1176  CD  PRO H 126      21.278   0.505  -6.915  1.00  0.00      LH0  C  
ATOM   1177  N   LEU H 127      20.248   4.064  -9.762  1.00  0.00      LH0  N  
ATOM   1178  CA  LEU H 127      19.968   5.493  -9.696  1.00  0.00      LH0  C  
ATOM   1179  C   LEU H 127      18.499   5.720  -9.942  1.00  0.00      LH0  C  
ATOM   1180  O   LEU H 127      18.006   5.502 -11.043  1.00  0.00      LH0  O  
ATOM   1181  CB  LEU H 127      20.795   6.223 -10.748  1.00  0.00      LH0  C  
ATOM   1182  CG  LEU H 127      22.303   6.134 -10.524  1.00  0.00      LH0  C  
ATOM   1183  CD1 LEU H 127      23.071   6.680 -11.730  1.00  0.00      LH0  C  
ATOM   1184  CD2 LEU H 127      22.727   6.788  -9.206  1.00  0.00      LH0  C  
ATOM   1185  H   LEU H 127      20.151   3.579 -10.632  1.00  0.00      LH0  H  
ATOM   1186  N   ALA H 128      17.815   6.101  -8.856  1.00  0.00      LH0  N  
ATOM   1187  CA  ALA H 128      16.355   6.033  -8.906  1.00  0.00      LH0  C  
ATOM   1188  C   ALA H 128      15.702   7.135  -9.722  1.00  0.00      LH0  C  
ATOM   1189  O   ALA H 128      15.816   8.314  -9.412  1.00  0.00      LH0  O  
ATOM   1190  CB  ALA H 128      15.771   6.052  -7.490  1.00  0.00      LH0  C  
ATOM   1191  H   ALA H 128      18.306   6.488  -8.072  1.00  0.00      LH0  H  
ATOM   1192  N   PRO H 129      14.997   6.712 -10.793  1.00  0.00      LH0  N  
ATOM   1193  CA  PRO H 129      14.251   7.687 -11.584  1.00  0.00      LH0  C  
ATOM   1194  C   PRO H 129      12.946   8.040 -10.895  1.00  0.00      LH0  C  
ATOM   1195  O   PRO H 129      12.594   7.527  -9.837  1.00  0.00      LH0  O  
ATOM   1196  CB  PRO H 129      14.035   6.924 -12.889  1.00  0.00      LH0  C  
ATOM   1197  CG  PRO H 129      13.858   5.477 -12.440  1.00  0.00      LH0  C  
ATOM   1198  CD  PRO H 129      14.858   5.352 -11.298  1.00  0.00      LH0  C  
ATOM   1199  N   SER H 130      12.225   8.937 -11.569  1.00  0.00      LH0  N  
ATOM   1200  CA  SER H 130      10.972   9.352 -10.967  1.00  0.00      LH0  C  
ATOM   1201  C   SER H 130       9.813   9.193 -11.934  1.00  0.00      LH0  C  
ATOM   1202  O   SER H 130       9.981   8.914 -13.117  1.00  0.00      LH0  O  
ATOM   1203  CB  SER H 130      11.138  10.778 -10.427  1.00  0.00      LH0  C  
ATOM   1204  OG  SER H 130      10.029  11.150  -9.598  1.00  0.00      LH0  O  
ATOM   1205  H   SER H 130      12.504   9.277 -12.465  1.00  0.00      LH0  H  
ATOM   1206  HG  SER H 130       9.951  10.459  -8.942  1.00  0.00      LH0  H  
ATOM   1207  N   SER H 131       8.627   9.376 -11.347  1.00  0.00      LH0  N  
ATOM   1208  CA  SER H 131       7.348   9.292 -12.043  1.00  0.00      LH0  C  
ATOM   1209  C   SER H 131       7.266  10.104 -13.325  1.00  0.00      LH0  C  
ATOM   1210  O   SER H 131       7.984  11.077 -13.526  1.00  0.00      LH0  O  
ATOM   1211  CB  SER H 131       6.255   9.704 -11.050  1.00  0.00      LH0  C  
ATOM   1212  OG  SER H 131       6.829  10.466  -9.972  1.00  0.00      LH0  O  
ATOM   1213  H   SER H 131       8.626   9.616 -10.376  1.00  0.00      LH0  H  
ATOM   1214  HG  SER H 131       7.010  11.339 -10.325  1.00  0.00      LH0  H  
ATOM   1215  N   LYS H 132       6.327   9.678 -14.194  1.00  0.00      LH0  N  
ATOM   1216  CA  LYS H 132       6.200  10.373 -15.479  1.00  0.00      LH0  C  
ATOM   1217  C   LYS H 132       6.053  11.884 -15.388  1.00  0.00      LH0  C  
ATOM   1218  O   LYS H 132       6.617  12.616 -16.191  1.00  0.00      LH0  O  
ATOM   1219  CB  LYS H 132       5.098   9.739 -16.344  1.00  0.00      LH0  C  
ATOM   1220  CG  LYS H 132       5.353   9.783 -17.864  1.00  0.00      LH0  C  
ATOM   1221  CD  LYS H 132       5.188  11.147 -18.547  1.00  0.00      LH0  C  
ATOM   1222  CE  LYS H 132       6.386  11.588 -19.403  1.00  0.00      LH0  C  
ATOM   1223  NZ  LYS H 132       7.567  11.840 -18.568  1.00  0.00      LH0  N1+
ATOM   1224  H   LYS H 132       5.801   8.855 -13.987  1.00  0.00      LH0  H  
ATOM   1225  HZ1 LYS H 132       8.312  12.333 -19.103  1.00  0.00      LH0  H  
ATOM   1226  HZ2 LYS H 132       7.361  12.483 -17.769  1.00  0.00      LH0  H  
ATOM   1227  HZ3 LYS H 132       7.996  10.967 -18.206  1.00  0.00      LH0  H  
ATOM   1228  N   SER H 133       5.303  12.294 -14.358  1.00  0.00      LH0  N  
ATOM   1229  CA  SER H 133       5.141  13.711 -14.042  1.00  0.00      LH0  C  
ATOM   1230  C   SER H 133       6.452  14.447 -13.801  1.00  0.00      LH0  C  
ATOM   1231  O   SER H 133       6.789  15.415 -14.470  1.00  0.00      LH0  O  
ATOM   1232  CB  SER H 133       4.216  13.794 -12.827  1.00  0.00      LH0  C  
ATOM   1233  OG  SER H 133       4.392  12.608 -12.030  1.00  0.00      LH0  O  
ATOM   1234  H   SER H 133       4.898  11.646 -13.714  1.00  0.00      LH0  H  
ATOM   1235  HG  SER H 133       3.899  12.755 -11.228  1.00  0.00      LH0  H  
ATOM   1236  N   THR H 134       7.201  13.913 -12.825  1.00  0.00      LH0  N  
ATOM   1237  CA  THR H 134       8.502  14.502 -12.504  1.00  0.00      LH0  C  
ATOM   1238  C   THR H 134       9.476  14.510 -13.678  1.00  0.00      LH0  C  
ATOM   1239  O   THR H 134      10.295  15.398 -13.889  1.00  0.00      LH0  O  
ATOM   1240  CB  THR H 134       9.111  13.755 -11.317  1.00  0.00      LH0  C  
ATOM   1241  CG2 THR H 134       9.634  14.725 -10.257  1.00  0.00      LH0  C  
ATOM   1242  OG1 THR H 134       8.183  12.811 -10.748  1.00  0.00      LH0  O  
ATOM   1243  H   THR H 134       6.901  13.120 -12.294  1.00  0.00      LH0  H  
ATOM   1244  HG1 THR H 134       8.712  12.356 -10.088  1.00  0.00      LH0  H  
ATOM   1245  N   SER H 135       9.311  13.448 -14.471  1.00  0.00      LH0  N  
ATOM   1246  CA  SER H 135       9.977  13.360 -15.759  1.00  0.00      LH0  C  
ATOM   1247  C   SER H 135       9.350  14.293 -16.791  1.00  0.00      LH0  C  
ATOM   1248  O   SER H 135       8.589  13.901 -17.672  1.00  0.00      LH0  O  
ATOM   1249  CB  SER H 135       9.982  11.868 -16.126  1.00  0.00      LH0  C  
ATOM   1250  OG  SER H 135      10.124  11.607 -17.532  1.00  0.00      LH0  O  
ATOM   1251  H   SER H 135       8.636  12.760 -14.202  1.00  0.00      LH0  H  
ATOM   1252  HG  SER H 135      10.877  12.123 -17.830  1.00  0.00      LH0  H  
ATOM   1253  N   GLY H 136       9.752  15.565 -16.674  1.00  0.00      LH0  N  
ATOM   1254  CA  GLY H 136       9.441  16.487 -17.763  1.00  0.00      LH0  C  
ATOM   1255  C   GLY H 136      10.159  16.090 -19.042  1.00  0.00      LH0  C  
ATOM   1256  O   GLY H 136      11.367  16.243 -19.174  1.00  0.00      LH0  O  
ATOM   1257  H   GLY H 136      10.267  15.839 -15.860  1.00  0.00      LH0  H  
ATOM   1258  N   GLY H 137       9.349  15.543 -19.957  1.00  0.00      LH0  N  
ATOM   1259  CA  GLY H 137       9.942  14.953 -21.153  1.00  0.00      LH0  C  
ATOM   1260  C   GLY H 137      10.152  13.464 -20.967  1.00  0.00      LH0  C  
ATOM   1261  O   GLY H 137       9.369  12.782 -20.308  1.00  0.00      LH0  O  
ATOM   1262  H   GLY H 137       8.402  15.363 -19.698  1.00  0.00      LH0  H  
ATOM   1263  N   THR H 138      11.248  12.989 -21.563  1.00  0.00      LH0  N  
ATOM   1264  CA  THR H 138      11.653  11.601 -21.351  1.00  0.00      LH0  C  
ATOM   1265  C   THR H 138      12.080  11.367 -19.906  1.00  0.00      LH0  C  
ATOM   1266  O   THR H 138      12.174  12.302 -19.116  1.00  0.00      LH0  O  
ATOM   1267  CB  THR H 138      12.785  11.284 -22.338  1.00  0.00      LH0  C  
ATOM   1268  CG2 THR H 138      12.752   9.832 -22.830  1.00  0.00      LH0  C  
ATOM   1269  OG1 THR H 138      12.721  12.191 -23.450  1.00  0.00      LH0  O  
ATOM   1270  H   THR H 138      11.831  13.557 -22.145  1.00  0.00      LH0  H  
ATOM   1271  HG1 THR H 138      13.428  11.949 -24.038  1.00  0.00      LH0  H  
ATOM   1272  N   ALA H 139      12.324  10.100 -19.564  1.00  0.00      LH0  N  
ATOM   1273  CA  ALA H 139      13.086   9.924 -18.339  1.00  0.00      LH0  C  
ATOM   1274  C   ALA H 139      14.413   9.316 -18.714  1.00  0.00      LH0  C  
ATOM   1275  O   ALA H 139      14.706   9.084 -19.881  1.00  0.00      LH0  O  
ATOM   1276  CB  ALA H 139      12.365   8.994 -17.360  1.00  0.00      LH0  C  
ATOM   1277  H   ALA H 139      12.276   9.314 -20.185  1.00  0.00      LH0  H  
ATOM   1278  N   ALA H 140      15.177   9.041 -17.663  1.00  0.00      LH0  N  
ATOM   1279  CA  ALA H 140      16.265   8.097 -17.817  1.00  0.00      LH0  C  
ATOM   1280  C   ALA H 140      16.356   7.382 -16.499  1.00  0.00      LH0  C  
ATOM   1281  O   ALA H 140      15.881   7.896 -15.492  1.00  0.00      LH0  O  
ATOM   1282  CB  ALA H 140      17.585   8.815 -18.102  1.00  0.00      LH0  C  
ATOM   1283  H   ALA H 140      14.950   9.325 -16.731  1.00  0.00      LH0  H  
ATOM   1284  N   LEU H 141      16.971   6.205 -16.540  1.00  0.00      LH0  N  
ATOM   1285  CA  LEU H 141      17.429   5.648 -15.274  1.00  0.00      LH0  C  
ATOM   1286  C   LEU H 141      18.832   5.158 -15.466  1.00  0.00      LH0  C  
ATOM   1287  O   LEU H 141      19.347   5.213 -16.576  1.00  0.00      LH0  O  
ATOM   1288  CB  LEU H 141      16.488   4.572 -14.717  1.00  0.00      LH0  C  
ATOM   1289  CG  LEU H 141      15.908   3.501 -15.644  1.00  0.00      LH0  C  
ATOM   1290  CD1 LEU H 141      16.938   2.493 -16.140  1.00  0.00      LH0  C  
ATOM   1291  CD2 LEU H 141      14.757   2.780 -14.946  1.00  0.00      LH0  C  
ATOM   1292  H   LEU H 141      17.288   5.821 -17.411  1.00  0.00      LH0  H  
ATOM   1293  N   GLY H 142      19.432   4.678 -14.381  1.00  0.00      LH0  N  
ATOM   1294  CA  GLY H 142      20.764   4.163 -14.636  1.00  0.00      LH0  C  
ATOM   1295  C   GLY H 142      21.309   3.409 -13.464  1.00  0.00      LH0  C  
ATOM   1296  O   GLY H 142      20.689   3.317 -12.412  1.00  0.00      LH0  O  
ATOM   1297  H   GLY H 142      19.031   4.657 -13.463  1.00  0.00      LH0  H  
ATOM   1298  N   CYS H 143      22.514   2.901 -13.686  1.00  0.00      LH0  N  
ATOM   1299  CA  CYS H 143      23.234   2.372 -12.545  1.00  0.00      LH0  C  
ATOM   1300  C   CYS H 143      24.559   3.067 -12.419  1.00  0.00      LH0  C  
ATOM   1301  O   CYS H 143      25.333   3.175 -13.366  1.00  0.00      LH0  O  
ATOM   1302  CB  CYS H 143      23.432   0.868 -12.681  1.00  0.00      LH0  C  
ATOM   1303  SG  CYS H 143      21.858  -0.012 -12.782  1.00  0.00      LH0  S  
ATOM   1304  H   CYS H 143      22.937   2.965 -14.591  1.00  0.00      LH0  H  
ATOM   1305  N   LEU H 144      24.786   3.535 -11.194  1.00  0.00      LH0  N  
ATOM   1306  CA  LEU H 144      26.143   3.928 -10.868  1.00  0.00      LH0  C  
ATOM   1307  C   LEU H 144      26.945   2.690 -10.543  1.00  0.00      LH0  C  
ATOM   1308  O   LEU H 144      26.824   2.070  -9.492  1.00  0.00      LH0  O  
ATOM   1309  CB  LEU H 144      26.140   4.917  -9.706  1.00  0.00      LH0  C  
ATOM   1310  CG  LEU H 144      27.525   5.437  -9.324  1.00  0.00      LH0  C  
ATOM   1311  CD1 LEU H 144      28.241   6.143 -10.478  1.00  0.00      LH0  C  
ATOM   1312  CD2 LEU H 144      27.438   6.309  -8.079  1.00  0.00      LH0  C  
ATOM   1313  H   LEU H 144      24.110   3.417 -10.466  1.00  0.00      LH0  H  
ATOM   1314  N   VAL H 145      27.765   2.340 -11.529  1.00  0.00      LH0  N  
ATOM   1315  CA  VAL H 145      28.705   1.261 -11.277  1.00  0.00      LH0  C  
ATOM   1316  C   VAL H 145      29.919   1.833 -10.569  1.00  0.00      LH0  C  
ATOM   1317  O   VAL H 145      30.937   2.182 -11.155  1.00  0.00      LH0  O  
ATOM   1318  CB  VAL H 145      29.049   0.552 -12.592  1.00  0.00      LH0  C  
ATOM   1319  CG1 VAL H 145      29.864  -0.719 -12.355  1.00  0.00      LH0  C  
ATOM   1320  CG2 VAL H 145      27.771   0.240 -13.377  1.00  0.00      LH0  C  
ATOM   1321  H   VAL H 145      27.856   2.928 -12.335  1.00  0.00      LH0  H  
ATOM   1322  N   LYS H 146      29.715   1.976  -9.256  1.00  0.00      LH0  N  
ATOM   1323  CA  LYS H 146      30.756   2.602  -8.455  1.00  0.00      LH0  C  
ATOM   1324  C   LYS H 146      31.809   1.584  -8.039  1.00  0.00      LH0  C  
ATOM   1325  O   LYS H 146      31.600   0.382  -8.163  1.00  0.00      LH0  O  
ATOM   1326  CB  LYS H 146      30.086   3.294  -7.263  1.00  0.00      LH0  C  
ATOM   1327  CG  LYS H 146      30.852   4.467  -6.655  1.00  0.00      LH0  C  
ATOM   1328  CD  LYS H 146      30.249   4.913  -5.323  1.00  0.00      LH0  C  
ATOM   1329  CE  LYS H 146      31.143   5.897  -4.566  1.00  0.00      LH0  C  
ATOM   1330  NZ  LYS H 146      32.479   5.314  -4.386  1.00  0.00      LH0  N1+
ATOM   1331  H   LYS H 146      28.873   1.635  -8.830  1.00  0.00      LH0  H  
ATOM   1332  HZ1 LYS H 146      33.075   5.856  -3.739  1.00  0.00      LH0  H  
ATOM   1333  HZ2 LYS H 146      32.464   4.316  -4.077  1.00  0.00      LH0  H  
ATOM   1334  HZ3 LYS H 146      32.986   5.279  -5.294  1.00  0.00      LH0  H  
ATOM   1335  N   ASP H 147      32.937   2.113  -7.539  1.00  0.00      LH0  N  
ATOM   1336  CA  ASP H 147      34.032   1.341  -6.939  1.00  0.00      LH0  C  
ATOM   1337  C   ASP H 147      34.255  -0.079  -7.424  1.00  0.00      LH0  C  
ATOM   1338  O   ASP H 147      33.869  -1.045  -6.767  1.00  0.00      LH0  O  
ATOM   1339  CB  ASP H 147      33.966   1.272  -5.408  1.00  0.00      LH0  C  
ATOM   1340  CG  ASP H 147      33.517   2.545  -4.732  1.00  0.00      LH0  C  
ATOM   1341  OD1 ASP H 147      34.280   3.502  -4.658  1.00  0.00      LH0  O  
ATOM   1342  OD2 ASP H 147      32.393   2.575  -4.243  1.00  0.00      LH0  O1-
ATOM   1343  H   ASP H 147      32.994   3.112  -7.549  1.00  0.00      LH0  H  
ATOM   1344  N   TYR H 148      34.930  -0.165  -8.566  1.00  0.00      LH0  N  
ATOM   1345  CA  TYR H 148      35.364  -1.482  -9.014  1.00  0.00      LH0  C  
ATOM   1346  C   TYR H 148      36.792  -1.403  -9.482  1.00  0.00      LH0  C  
ATOM   1347  O   TYR H 148      37.330  -0.311  -9.645  1.00  0.00      LH0  O  
ATOM   1348  CB  TYR H 148      34.448  -2.030 -10.111  1.00  0.00      LH0  C  
ATOM   1349  CG  TYR H 148      34.367  -1.092 -11.290  1.00  0.00      LH0  C  
ATOM   1350  CD1 TYR H 148      35.311  -1.219 -12.329  1.00  0.00      LH0  C  
ATOM   1351  CD2 TYR H 148      33.348  -0.120 -11.314  1.00  0.00      LH0  C  
ATOM   1352  CE1 TYR H 148      35.237  -0.339 -13.416  1.00  0.00      LH0  C  
ATOM   1353  CE2 TYR H 148      33.280   0.759 -12.402  1.00  0.00      LH0  C  
ATOM   1354  CZ  TYR H 148      34.229   0.646 -13.433  1.00  0.00      LH0  C  
ATOM   1355  OH  TYR H 148      34.167   1.537 -14.480  1.00  0.00      LH0  O  
ATOM   1356  H   TYR H 148      35.189   0.649  -9.089  1.00  0.00      LH0  H  
ATOM   1357  HH  TYR H 148      34.497   1.091 -15.265  1.00  0.00      LH0  H  
ATOM   1358  N   PHE H 149      37.382  -2.586  -9.682  1.00  0.00      LH0  N  
ATOM   1359  CA  PHE H 149      38.778  -2.562 -10.098  1.00  0.00      LH0  C  
ATOM   1360  C   PHE H 149      39.252  -3.894 -10.628  1.00  0.00      LH0  C  
ATOM   1361  O   PHE H 149      39.065  -4.916  -9.976  1.00  0.00      LH0  O  
ATOM   1362  CB  PHE H 149      39.685  -2.150  -8.930  1.00  0.00      LH0  C  
ATOM   1363  CG  PHE H 149      40.980  -1.562  -9.432  1.00  0.00      LH0  C  
ATOM   1364  CD1 PHE H 149      42.132  -2.374  -9.501  1.00  0.00      LH0  C  
ATOM   1365  CD2 PHE H 149      41.011  -0.208  -9.829  1.00  0.00      LH0  C  
ATOM   1366  CE1 PHE H 149      43.332  -1.830  -9.993  1.00  0.00      LH0  C  
ATOM   1367  CE2 PHE H 149      42.211   0.337 -10.323  1.00  0.00      LH0  C  
ATOM   1368  CZ  PHE H 149      43.355  -0.483 -10.409  1.00  0.00      LH0  C  
ATOM   1369  H   PHE H 149      36.879  -3.450  -9.592  1.00  0.00      LH0  H  
ATOM   1370  N   PRO H 150      39.954  -3.829 -11.782  1.00  0.00      LH0  N  
ATOM   1371  CA  PRO H 150      39.891  -2.676 -12.690  1.00  0.00      LH0  C  
ATOM   1372  C   PRO H 150      38.702  -2.782 -13.645  1.00  0.00      LH0  C  
ATOM   1373  O   PRO H 150      37.768  -3.541 -13.435  1.00  0.00      LH0  O  
ATOM   1374  CB  PRO H 150      41.257  -2.790 -13.377  1.00  0.00      LH0  C  
ATOM   1375  CG  PRO H 150      41.506  -4.294 -13.501  1.00  0.00      LH0  C  
ATOM   1376  CD  PRO H 150      40.883  -4.860 -12.229  1.00  0.00      LH0  C  
ATOM   1377  N   GLU H 151      38.809  -2.001 -14.732  1.00  0.00      LH0  N  
ATOM   1378  CA  GLU H 151      37.980  -2.271 -15.913  1.00  0.00      LH0  C  
ATOM   1379  C   GLU H 151      38.303  -3.662 -16.468  1.00  0.00      LH0  C  
ATOM   1380  O   GLU H 151      39.327  -4.228 -16.098  1.00  0.00      LH0  O  
ATOM   1381  CB  GLU H 151      38.303  -1.173 -16.936  1.00  0.00      LH0  C  
ATOM   1382  CG  GLU H 151      37.402   0.061 -16.840  1.00  0.00      LH0  C  
ATOM   1383  CD  GLU H 151      35.989  -0.321 -17.236  1.00  0.00      LH0  C  
ATOM   1384  OE1 GLU H 151      35.756  -0.647 -18.394  1.00  0.00      LH0  O  
ATOM   1385  OE2 GLU H 151      35.121  -0.334 -16.375  1.00  0.00      LH0  O1-
ATOM   1386  H   GLU H 151      39.574  -1.370 -14.817  1.00  0.00      LH0  H  
ATOM   1387  N   PRO H 152      37.468  -4.222 -17.384  1.00  0.00      LH0  N  
ATOM   1388  CA  PRO H 152      36.223  -3.638 -17.896  1.00  0.00      LH0  C  
ATOM   1389  C   PRO H 152      34.935  -4.124 -17.241  1.00  0.00      LH0  C  
ATOM   1390  O   PRO H 152      34.611  -5.316 -17.249  1.00  0.00      LH0  O  
ATOM   1391  CB  PRO H 152      36.327  -4.043 -19.367  1.00  0.00      LH0  C  
ATOM   1392  CG  PRO H 152      36.983  -5.429 -19.356  1.00  0.00      LH0  C  
ATOM   1393  CD  PRO H 152      37.822  -5.452 -18.079  1.00  0.00      LH0  C  
ATOM   1394  N   VAL H 153      34.159  -3.151 -16.739  1.00  0.00      LH0  N  
ATOM   1395  CA  VAL H 153      32.794  -3.558 -16.416  1.00  0.00      LH0  C  
ATOM   1396  C   VAL H 153      31.902  -3.700 -17.631  1.00  0.00      LH0  C  
ATOM   1397  O   VAL H 153      31.599  -2.793 -18.393  1.00  0.00      LH0  O  
ATOM   1398  CB  VAL H 153      32.106  -2.708 -15.339  1.00  0.00      LH0  C  
ATOM   1399  CG1 VAL H 153      32.701  -3.009 -13.970  1.00  0.00      LH0  C  
ATOM   1400  CG2 VAL H 153      32.069  -1.216 -15.663  1.00  0.00      LH0  C  
ATOM   1401  H   VAL H 153      34.442  -2.186 -16.818  1.00  0.00      LH0  H  
ATOM   1402  N   THR H 154      31.480  -4.949 -17.785  1.00  0.00      LH0  N  
ATOM   1403  CA  THR H 154      30.561  -5.225 -18.880  1.00  0.00      LH0  C  
ATOM   1404  C   THR H 154      29.136  -4.851 -18.529  1.00  0.00      LH0  C  
ATOM   1405  O   THR H 154      28.332  -5.703 -18.178  1.00  0.00      LH0  O  
ATOM   1406  CB  THR H 154      30.652  -6.701 -19.260  1.00  0.00      LH0  C  
ATOM   1407  CG2 THR H 154      30.297  -6.937 -20.730  1.00  0.00      LH0  C  
ATOM   1408  OG1 THR H 154      31.964  -7.206 -18.954  1.00  0.00      LH0  O  
ATOM   1409  H   THR H 154      31.757  -5.625 -17.107  1.00  0.00      LH0  H  
ATOM   1410  HG1 THR H 154      31.928  -7.377 -18.008  1.00  0.00      LH0  H  
ATOM   1411  N   VAL H 155      28.860  -3.546 -18.600  1.00  0.00      LH0  N  
ATOM   1412  CA  VAL H 155      27.473  -3.180 -18.337  1.00  0.00      LH0  C  
ATOM   1413  C   VAL H 155      26.607  -3.397 -19.559  1.00  0.00      LH0  C  
ATOM   1414  O   VAL H 155      26.655  -2.659 -20.533  1.00  0.00      LH0  O  
ATOM   1415  CB  VAL H 155      27.339  -1.743 -17.823  1.00  0.00      LH0  C  
ATOM   1416  CG1 VAL H 155      25.916  -1.485 -17.317  1.00  0.00      LH0  C  
ATOM   1417  CG2 VAL H 155      28.376  -1.439 -16.743  1.00  0.00      LH0  C  
ATOM   1418  H   VAL H 155      29.555  -2.884 -18.893  1.00  0.00      LH0  H  
ATOM   1419  N   SER H 156      25.826  -4.469 -19.464  1.00  0.00      LH0  N  
ATOM   1420  CA  SER H 156      24.803  -4.605 -20.488  1.00  0.00      LH0  C  
ATOM   1421  C   SER H 156      23.476  -4.153 -19.919  1.00  0.00      LH0  C  
ATOM   1422  O   SER H 156      23.355  -3.982 -18.711  1.00  0.00      LH0  O  
ATOM   1423  CB  SER H 156      24.795  -6.043 -21.016  1.00  0.00      LH0  C  
ATOM   1424  OG  SER H 156      24.714  -7.000 -19.951  1.00  0.00      LH0  O  
ATOM   1425  H   SER H 156      25.818  -5.009 -18.621  1.00  0.00      LH0  H  
ATOM   1426  HG  SER H 156      25.289  -6.716 -19.242  1.00  0.00      LH0  H  
ATOM   1427  N   TRP H 157      22.496  -3.962 -20.807  1.00  0.00      LH0  N  
ATOM   1428  CA  TRP H 157      21.176  -3.685 -20.256  1.00  0.00      LH0  C  
ATOM   1429  C   TRP H 157      20.168  -4.668 -20.801  1.00  0.00      LH0  C  
ATOM   1430  O   TRP H 157      20.226  -5.063 -21.963  1.00  0.00      LH0  O  
ATOM   1431  CB  TRP H 157      20.736  -2.253 -20.557  1.00  0.00      LH0  C  
ATOM   1432  CG  TRP H 157      21.412  -1.252 -19.653  1.00  0.00      LH0  C  
ATOM   1433  CD1 TRP H 157      22.700  -0.715 -19.792  1.00  0.00      LH0  C  
ATOM   1434  CD2 TRP H 157      20.863  -0.622 -18.478  1.00  0.00      LH0  C  
ATOM   1435  CE2 TRP H 157      21.863   0.273 -17.969  1.00  0.00      LH0  C  
ATOM   1436  CE3 TRP H 157      19.621  -0.739 -17.820  1.00  0.00      LH0  C  
ATOM   1437  NE1 TRP H 157      22.970   0.182 -18.807  1.00  0.00      LH0  N  
ATOM   1438  CZ2 TRP H 157      21.600   1.033 -16.811  1.00  0.00      LH0  C  
ATOM   1439  CZ3 TRP H 157      19.372   0.024 -16.661  1.00  0.00      LH0  C  
ATOM   1440  CH2 TRP H 157      20.355   0.905 -16.159  1.00  0.00      LH0  C  
ATOM   1441  H   TRP H 157      22.618  -4.027 -21.796  1.00  0.00      LH0  H  
ATOM   1442  HE1 TRP H 157      23.807   0.693 -18.723  1.00  0.00      LH0  H  
ATOM   1443  N   ASN H 158      19.249  -5.073 -19.910  1.00  0.00      LH0  N  
ATOM   1444  CA  ASN H 158      18.204  -6.049 -20.251  1.00  0.00      LH0  C  
ATOM   1445  C   ASN H 158      18.718  -7.251 -21.013  1.00  0.00      LH0  C  
ATOM   1446  O   ASN H 158      18.265  -7.598 -22.097  1.00  0.00      LH0  O  
ATOM   1447  CB  ASN H 158      17.032  -5.419 -21.006  1.00  0.00      LH0  C  
ATOM   1448  CG  ASN H 158      16.184  -4.601 -20.063  1.00  0.00      LH0  C  
ATOM   1449  ND2 ASN H 158      15.358  -3.761 -20.688  1.00  0.00      LH0  N  
ATOM   1450  OD1 ASN H 158      16.251  -4.717 -18.845  1.00  0.00      LH0  O  
ATOM   1451  H   ASN H 158      19.368  -4.751 -18.969  1.00  0.00      LH0  H  
ATOM   1452 HD21 ASN H 158      15.332  -3.673 -21.681  1.00  0.00      LH0  H  
ATOM   1453 HD22 ASN H 158      14.736  -3.210 -20.129  1.00  0.00      LH0  H  
ATOM   1454  N   SER H 159      19.749  -7.830 -20.392  1.00  0.00      LH0  N  
ATOM   1455  CA  SER H 159      20.449  -8.988 -20.937  1.00  0.00      LH0  C  
ATOM   1456  C   SER H 159      20.881  -8.869 -22.392  1.00  0.00      LH0  C  
ATOM   1457  O   SER H 159      20.836  -9.808 -23.174  1.00  0.00      LH0  O  
ATOM   1458  CB  SER H 159      19.627 -10.244 -20.644  1.00  0.00      LH0  C  
ATOM   1459  OG  SER H 159      19.224 -10.217 -19.262  1.00  0.00      LH0  O  
ATOM   1460  H   SER H 159      19.967  -7.500 -19.476  1.00  0.00      LH0  H  
ATOM   1461  HG  SER H 159      18.648 -10.963 -19.151  1.00  0.00      LH0  H  
ATOM   1462  N   GLY H 160      21.314  -7.641 -22.712  1.00  0.00      LH0  N  
ATOM   1463  CA  GLY H 160      21.795  -7.413 -24.069  1.00  0.00      LH0  C  
ATOM   1464  C   GLY H 160      20.843  -6.610 -24.934  1.00  0.00      LH0  C  
ATOM   1465  O   GLY H 160      21.253  -5.883 -25.827  1.00  0.00      LH0  O  
ATOM   1466  H   GLY H 160      21.212  -6.881 -22.071  1.00  0.00      LH0  H  
ATOM   1467  N   ALA H 161      19.542  -6.768 -24.643  1.00  0.00      LH0  N  
ATOM   1468  CA  ALA H 161      18.573  -6.134 -25.537  1.00  0.00      LH0  C  
ATOM   1469  C   ALA H 161      18.566  -4.614 -25.503  1.00  0.00      LH0  C  
ATOM   1470  O   ALA H 161      18.495  -3.928 -26.519  1.00  0.00      LH0  O  
ATOM   1471  CB  ALA H 161      17.161  -6.640 -25.235  1.00  0.00      LH0  C  
ATOM   1472  H   ALA H 161      19.254  -7.315 -23.856  1.00  0.00      LH0  H  
ATOM   1473  N   LEU H 162      18.614  -4.098 -24.267  1.00  0.00      LH0  N  
ATOM   1474  CA  LEU H 162      18.503  -2.647 -24.177  1.00  0.00      LH0  C  
ATOM   1475  C   LEU H 162      19.811  -1.967 -24.529  1.00  0.00      LH0  C  
ATOM   1476  O   LEU H 162      20.803  -2.023 -23.817  1.00  0.00      LH0  O  
ATOM   1477  CB  LEU H 162      17.945  -2.249 -22.809  1.00  0.00      LH0  C  
ATOM   1478  CG  LEU H 162      17.562  -0.778 -22.633  1.00  0.00      LH0  C  
ATOM   1479  CD1 LEU H 162      16.563  -0.297 -23.688  1.00  0.00      LH0  C  
ATOM   1480  CD2 LEU H 162      17.052  -0.519 -21.214  1.00  0.00      LH0  C  
ATOM   1481  H   LEU H 162      18.923  -4.665 -23.501  1.00  0.00      LH0  H  
ATOM   1482  N   THR H 163      19.751  -1.366 -25.717  1.00  0.00      LH0  N  
ATOM   1483  CA  THR H 163      20.982  -0.912 -26.352  1.00  0.00      LH0  C  
ATOM   1484  C   THR H 163      20.932   0.560 -26.717  1.00  0.00      LH0  C  
ATOM   1485  O   THR H 163      21.744   1.386 -26.310  1.00  0.00      LH0  O  
ATOM   1486  CB  THR H 163      21.189  -1.776 -27.594  1.00  0.00      LH0  C  
ATOM   1487  CG2 THR H 163      21.959  -3.061 -27.289  1.00  0.00      LH0  C  
ATOM   1488  OG1 THR H 163      19.906  -2.079 -28.171  1.00  0.00      LH0  O  
ATOM   1489  H   THR H 163      18.904  -1.408 -26.242  1.00  0.00      LH0  H  
ATOM   1490  HG1 THR H 163      19.588  -2.871 -27.731  1.00  0.00      LH0  H  
ATOM   1491  N   SER H 164      19.909   0.879 -27.521  1.00  0.00      LH0  N  
ATOM   1492  CA  SER H 164      19.774   2.299 -27.823  1.00  0.00      LH0  C  
ATOM   1493  C   SER H 164      19.360   3.104 -26.605  1.00  0.00      LH0  C  
ATOM   1494  O   SER H 164      18.633   2.638 -25.738  1.00  0.00      LH0  O  
ATOM   1495  CB  SER H 164      18.836   2.525 -29.008  1.00  0.00      LH0  C  
ATOM   1496  OG  SER H 164      19.233   3.713 -29.705  1.00  0.00      LH0  O  
ATOM   1497  H   SER H 164      19.279   0.171 -27.839  1.00  0.00      LH0  H  
ATOM   1498  HG  SER H 164      18.568   3.863 -30.369  1.00  0.00      LH0  H  
ATOM   1499  N   GLY H 165      19.907   4.325 -26.567  1.00  0.00      LH0  N  
ATOM   1500  CA  GLY H 165      19.661   5.149 -25.389  1.00  0.00      LH0  C  
ATOM   1501  C   GLY H 165      20.601   4.909 -24.218  1.00  0.00      LH0  C  
ATOM   1502  O   GLY H 165      20.563   5.638 -23.235  1.00  0.00      LH0  O  
ATOM   1503  H   GLY H 165      20.490   4.629 -27.316  1.00  0.00      LH0  H  
ATOM   1504  N   VAL H 166      21.447   3.870 -24.351  1.00  0.00      LH0  N  
ATOM   1505  CA  VAL H 166      22.403   3.658 -23.266  1.00  0.00      LH0  C  
ATOM   1506  C   VAL H 166      23.623   4.557 -23.374  1.00  0.00      LH0  C  
ATOM   1507  O   VAL H 166      24.542   4.342 -24.157  1.00  0.00      LH0  O  
ATOM   1508  CB  VAL H 166      22.805   2.179 -23.149  1.00  0.00      LH0  C  
ATOM   1509  CG1 VAL H 166      23.772   1.943 -21.985  1.00  0.00      LH0  C  
ATOM   1510  CG2 VAL H 166      21.572   1.283 -23.011  1.00  0.00      LH0  C  
ATOM   1511  H   VAL H 166      21.474   3.275 -25.154  1.00  0.00      LH0  H  
ATOM   1512  N   HIS H 167      23.589   5.591 -22.534  1.00  0.00      LH0  N  
ATOM   1513  CA  HIS H 167      24.790   6.404 -22.401  1.00  0.00      LH0  C  
ATOM   1514  C   HIS H 167      25.671   5.872 -21.285  1.00  0.00      LH0  C  
ATOM   1515  O   HIS H 167      25.508   6.185 -20.110  1.00  0.00      LH0  O  
ATOM   1516  CB  HIS H 167      24.448   7.884 -22.177  1.00  0.00      LH0  C  
ATOM   1517  CG  HIS H 167      23.689   8.463 -23.352  1.00  0.00      LH0  C  
ATOM   1518  CD2 HIS H 167      22.320   8.357 -23.623  1.00  0.00      LH0  C  
ATOM   1519  ND1 HIS H 167      24.260   9.200 -24.324  1.00  0.00      LH0  N  
ATOM   1520  CE1 HIS H 167      23.272   9.558 -25.204  1.00  0.00      LH0  C  
ATOM   1521  NE2 HIS H 167      22.077   9.040 -24.771  1.00  0.00      LH0  N  
ATOM   1522  H   HIS H 167      22.811   5.656 -21.905  1.00  0.00      LH0  H  
ATOM   1523  HD1 HIS H 167      25.202   9.460 -24.397  1.00  0.00      LH0  H  
ATOM   1524  N   THR H 168      26.623   5.038 -21.708  1.00  0.00      LH0  N  
ATOM   1525  CA  THR H 168      27.648   4.651 -20.743  1.00  0.00      LH0  C  
ATOM   1526  C   THR H 168      28.815   5.624 -20.759  1.00  0.00      LH0  C  
ATOM   1527  O   THR H 168      29.298   6.044 -21.804  1.00  0.00      LH0  O  
ATOM   1528  CB  THR H 168      28.081   3.204 -21.011  1.00  0.00      LH0  C  
ATOM   1529  CG2 THR H 168      29.126   2.676 -20.022  1.00  0.00      LH0  C  
ATOM   1530  OG1 THR H 168      26.922   2.361 -20.982  1.00  0.00      LH0  O  
ATOM   1531  H   THR H 168      26.672   4.779 -22.672  1.00  0.00      LH0  H  
ATOM   1532  HG1 THR H 168      27.165   1.550 -21.419  1.00  0.00      LH0  H  
ATOM   1533  N   PHE H 169      29.213   5.996 -19.542  1.00  0.00      LH0  N  
ATOM   1534  CA  PHE H 169      30.269   6.992 -19.404  1.00  0.00      LH0  C  
ATOM   1535  C   PHE H 169      31.620   6.339 -19.217  1.00  0.00      LH0  C  
ATOM   1536  O   PHE H 169      31.717   5.266 -18.638  1.00  0.00      LH0  O  
ATOM   1537  CB  PHE H 169      29.929   7.909 -18.226  1.00  0.00      LH0  C  
ATOM   1538  CG  PHE H 169      28.655   8.650 -18.545  1.00  0.00      LH0  C  
ATOM   1539  CD1 PHE H 169      28.727   9.832 -19.309  1.00  0.00      LH0  C  
ATOM   1540  CD2 PHE H 169      27.418   8.141 -18.092  1.00  0.00      LH0  C  
ATOM   1541  CE1 PHE H 169      27.537  10.497 -19.652  1.00  0.00      LH0  C  
ATOM   1542  CE2 PHE H 169      26.229   8.809 -18.432  1.00  0.00      LH0  C  
ATOM   1543  CZ  PHE H 169      26.301   9.975 -19.221  1.00  0.00      LH0  C  
ATOM   1544  H   PHE H 169      28.823   5.557 -18.731  1.00  0.00      LH0  H  
ATOM   1545  N   PRO H 170      32.676   7.011 -19.733  1.00  0.00      LH0  N  
ATOM   1546  CA  PRO H 170      34.040   6.550 -19.446  1.00  0.00      LH0  C  
ATOM   1547  C   PRO H 170      34.325   6.408 -17.957  1.00  0.00      LH0  C  
ATOM   1548  O   PRO H 170      33.928   7.239 -17.145  1.00  0.00      LH0  O  
ATOM   1549  CB  PRO H 170      34.907   7.625 -20.109  1.00  0.00      LH0  C  
ATOM   1550  CG  PRO H 170      34.035   8.214 -21.216  1.00  0.00      LH0  C  
ATOM   1551  CD  PRO H 170      32.646   8.188 -20.594  1.00  0.00      LH0  C  
ATOM   1552  N   ALA H 171      35.032   5.312 -17.649  1.00  0.00      LH0  N  
ATOM   1553  CA  ALA H 171      35.360   5.038 -16.253  1.00  0.00      LH0  C  
ATOM   1554  C   ALA H 171      36.298   6.050 -15.622  1.00  0.00      LH0  C  
ATOM   1555  O   ALA H 171      37.459   6.195 -15.986  1.00  0.00      LH0  O  
ATOM   1556  CB  ALA H 171      35.980   3.650 -16.120  1.00  0.00      LH0  C  
ATOM   1557  H   ALA H 171      35.308   4.673 -18.364  1.00  0.00      LH0  H  
ATOM   1558  N   VAL H 172      35.729   6.748 -14.638  1.00  0.00      LH0  N  
ATOM   1559  CA  VAL H 172      36.542   7.672 -13.856  1.00  0.00      LH0  C  
ATOM   1560  C   VAL H 172      37.384   6.910 -12.850  1.00  0.00      LH0  C  
ATOM   1561  O   VAL H 172      36.900   6.015 -12.166  1.00  0.00      LH0  O  
ATOM   1562  CB  VAL H 172      35.644   8.681 -13.116  1.00  0.00      LH0  C  
ATOM   1563  CG1 VAL H 172      36.444   9.850 -12.537  1.00  0.00      LH0  C  
ATOM   1564  CG2 VAL H 172      34.508   9.190 -13.999  1.00  0.00      LH0  C  
ATOM   1565  H   VAL H 172      34.786   6.529 -14.391  1.00  0.00      LH0  H  
ATOM   1566  N   LEU H 173      38.656   7.319 -12.751  1.00  0.00      LH0  N  
ATOM   1567  CA  LEU H 173      39.344   6.940 -11.520  1.00  0.00      LH0  C  
ATOM   1568  C   LEU H 173      38.865   7.801 -10.372  1.00  0.00      LH0  C  
ATOM   1569  O   LEU H 173      38.980   9.022 -10.376  1.00  0.00      LH0  O  
ATOM   1570  CB  LEU H 173      40.861   7.044 -11.672  1.00  0.00      LH0  C  
ATOM   1571  CG  LEU H 173      41.494   5.754 -12.195  1.00  0.00      LH0  C  
ATOM   1572  CD1 LEU H 173      42.964   5.945 -12.571  1.00  0.00      LH0  C  
ATOM   1573  CD2 LEU H 173      41.310   4.599 -11.207  1.00  0.00      LH0  C  
ATOM   1574  H   LEU H 173      38.997   8.037 -13.353  1.00  0.00      LH0  H  
ATOM   1575  N   GLN H 174      38.279   7.106  -9.398  1.00  0.00      LH0  N  
ATOM   1576  CA  GLN H 174      37.860   7.854  -8.222  1.00  0.00      LH0  C  
ATOM   1577  C   GLN H 174      39.024   8.185  -7.322  1.00  0.00      LH0  C  
ATOM   1578  O   GLN H 174      40.127   7.670  -7.453  1.00  0.00      LH0  O  
ATOM   1579  CB  GLN H 174      36.863   7.068  -7.391  1.00  0.00      LH0  C  
ATOM   1580  CG  GLN H 174      35.534   6.740  -8.050  1.00  0.00      LH0  C  
ATOM   1581  CD  GLN H 174      34.850   5.776  -7.113  1.00  0.00      LH0  C  
ATOM   1582  NE2 GLN H 174      35.433   4.576  -7.087  1.00  0.00      LH0  N  
ATOM   1583  OE1 GLN H 174      33.899   6.090  -6.407  1.00  0.00      LH0  O  
ATOM   1584  H   GLN H 174      38.228   6.109  -9.445  1.00  0.00      LH0  H  
ATOM   1585 HE21 GLN H 174      36.187   4.382  -7.716  1.00  0.00      LH0  H  
ATOM   1586 HE22 GLN H 174      35.115   3.895  -6.428  1.00  0.00      LH0  H  
ATOM   1587  N   SER H 175      38.681   9.020  -6.345  1.00  0.00      LH0  N  
ATOM   1588  CA  SER H 175      39.566   9.314  -5.223  1.00  0.00      LH0  C  
ATOM   1589  C   SER H 175      40.017   8.079  -4.445  1.00  0.00      LH0  C  
ATOM   1590  O   SER H 175      41.105   8.015  -3.890  1.00  0.00      LH0  O  
ATOM   1591  CB  SER H 175      38.850  10.337  -4.337  1.00  0.00      LH0  C  
ATOM   1592  OG  SER H 175      37.426  10.190  -4.490  1.00  0.00      LH0  O  
ATOM   1593  H   SER H 175      37.759   9.411  -6.350  1.00  0.00      LH0  H  
ATOM   1594  HG  SER H 175      37.159  10.734  -5.232  1.00  0.00      LH0  H  
ATOM   1595  N   SER H 176      39.137   7.066  -4.471  1.00  0.00      LH0  N  
ATOM   1596  CA  SER H 176      39.484   5.785  -3.861  1.00  0.00      LH0  C  
ATOM   1597  C   SER H 176      40.443   4.901  -4.658  1.00  0.00      LH0  C  
ATOM   1598  O   SER H 176      40.764   3.789  -4.262  1.00  0.00      LH0  O  
ATOM   1599  CB  SER H 176      38.178   5.046  -3.562  1.00  0.00      LH0  C  
ATOM   1600  OG  SER H 176      37.280   5.197  -4.675  1.00  0.00      LH0  O  
ATOM   1601  H   SER H 176      38.238   7.156  -4.898  1.00  0.00      LH0  H  
ATOM   1602  HG  SER H 176      36.505   4.673  -4.475  1.00  0.00      LH0  H  
ATOM   1603  N   GLY H 177      40.857   5.411  -5.832  1.00  0.00      LH0  N  
ATOM   1604  CA  GLY H 177      41.712   4.594  -6.695  1.00  0.00      LH0  C  
ATOM   1605  C   GLY H 177      40.990   3.530  -7.513  1.00  0.00      LH0  C  
ATOM   1606  O   GLY H 177      41.573   2.860  -8.360  1.00  0.00      LH0  O  
ATOM   1607  H   GLY H 177      40.590   6.327  -6.128  1.00  0.00      LH0  H  
ATOM   1608  N   LEU H 178      39.689   3.394  -7.214  1.00  0.00      LH0  N  
ATOM   1609  CA  LEU H 178      38.864   2.426  -7.929  1.00  0.00      LH0  C  
ATOM   1610  C   LEU H 178      38.160   3.131  -9.065  1.00  0.00      LH0  C  
ATOM   1611  O   LEU H 178      37.823   4.303  -8.942  1.00  0.00      LH0  O  
ATOM   1612  CB  LEU H 178      37.824   1.858  -6.964  1.00  0.00      LH0  C  
ATOM   1613  CG  LEU H 178      38.425   1.172  -5.737  1.00  0.00      LH0  C  
ATOM   1614  CD1 LEU H 178      37.569   1.361  -4.487  1.00  0.00      LH0  C  
ATOM   1615  CD2 LEU H 178      38.714  -0.302  -5.997  1.00  0.00      LH0  C  
ATOM   1616  H   LEU H 178      39.257   4.028  -6.577  1.00  0.00      LH0  H  
ATOM   1617  N   TYR H 179      37.939   2.398 -10.160  1.00  0.00      LH0  N  
ATOM   1618  CA  TYR H 179      37.157   3.025 -11.225  1.00  0.00      LH0  C  
ATOM   1619  C   TYR H 179      35.686   3.111 -10.853  1.00  0.00      LH0  C  
ATOM   1620  O   TYR H 179      35.210   2.394  -9.975  1.00  0.00      LH0  O  
ATOM   1621  CB  TYR H 179      37.279   2.253 -12.540  1.00  0.00      LH0  C  
ATOM   1622  CG  TYR H 179      38.665   2.286 -13.137  1.00  0.00      LH0  C  
ATOM   1623  CD1 TYR H 179      39.006   3.342 -14.006  1.00  0.00      LH0  C  
ATOM   1624  CD2 TYR H 179      39.566   1.245 -12.837  1.00  0.00      LH0  C  
ATOM   1625  CE1 TYR H 179      40.272   3.342 -14.614  1.00  0.00      LH0  C  
ATOM   1626  CE2 TYR H 179      40.835   1.248 -13.440  1.00  0.00      LH0  C  
ATOM   1627  CZ  TYR H 179      41.171   2.294 -14.323  1.00  0.00      LH0  C  
ATOM   1628  OH  TYR H 179      42.418   2.287 -14.917  1.00  0.00      LH0  O  
ATOM   1629  H   TYR H 179      38.100   1.410 -10.139  1.00  0.00      LH0  H  
ATOM   1630  HH  TYR H 179      42.480   3.022 -15.516  1.00  0.00      LH0  H  
ATOM   1631  N   SER H 180      34.988   4.005 -11.560  1.00  0.00      LH0  N  
ATOM   1632  CA  SER H 180      33.529   4.053 -11.510  1.00  0.00      LH0  C  
ATOM   1633  C   SER H 180      32.979   4.654 -12.777  1.00  0.00      LH0  C  
ATOM   1634  O   SER H 180      33.566   5.574 -13.333  1.00  0.00      LH0  O  
ATOM   1635  CB  SER H 180      33.026   4.900 -10.343  1.00  0.00      LH0  C  
ATOM   1636  OG  SER H 180      33.391   4.284  -9.107  1.00  0.00      LH0  O  
ATOM   1637  H   SER H 180      35.471   4.658 -12.148  1.00  0.00      LH0  H  
ATOM   1638  HG  SER H 180      33.958   3.555  -9.344  1.00  0.00      LH0  H  
ATOM   1639  N   LEU H 181      31.821   4.136 -13.187  1.00  0.00      LH0  N  
ATOM   1640  CA  LEU H 181      31.134   4.836 -14.263  1.00  0.00      LH0  C  
ATOM   1641  C   LEU H 181      29.644   4.864 -14.035  1.00  0.00      LH0  C  
ATOM   1642  O   LEU H 181      29.095   4.072 -13.279  1.00  0.00      LH0  O  
ATOM   1643  CB  LEU H 181      31.519   4.270 -15.641  1.00  0.00      LH0  C  
ATOM   1644  CG  LEU H 181      31.371   2.762 -15.897  1.00  0.00      LH0  C  
ATOM   1645  CD1 LEU H 181      29.926   2.301 -16.101  1.00  0.00      LH0  C  
ATOM   1646  CD2 LEU H 181      32.235   2.338 -17.085  1.00  0.00      LH0  C  
ATOM   1647  H   LEU H 181      31.412   3.337 -12.738  1.00  0.00      LH0  H  
ATOM   1648  N   SER H 182      29.001   5.807 -14.727  1.00  0.00      LH0  N  
ATOM   1649  CA  SER H 182      27.558   5.631 -14.788  1.00  0.00      LH0  C  
ATOM   1650  C   SER H 182      27.192   4.981 -16.102  1.00  0.00      LH0  C  
ATOM   1651  O   SER H 182      27.829   5.211 -17.123  1.00  0.00      LH0  O  
ATOM   1652  CB  SER H 182      26.843   6.971 -14.627  1.00  0.00      LH0  C  
ATOM   1653  OG  SER H 182      27.225   7.581 -13.389  1.00  0.00      LH0  O  
ATOM   1654  H   SER H 182      29.481   6.397 -15.374  1.00  0.00      LH0  H  
ATOM   1655  HG  SER H 182      28.158   7.751 -13.434  1.00  0.00      LH0  H  
ATOM   1656  N   SER H 183      26.146   4.166 -16.039  1.00  0.00      LH0  N  
ATOM   1657  CA  SER H 183      25.559   3.741 -17.298  1.00  0.00      LH0  C  
ATOM   1658  C   SER H 183      24.090   4.063 -17.209  1.00  0.00      LH0  C  
ATOM   1659  O   SER H 183      23.398   3.591 -16.315  1.00  0.00      LH0  O  
ATOM   1660  CB  SER H 183      25.828   2.251 -17.513  1.00  0.00      LH0  C  
ATOM   1661  OG  SER H 183      25.333   1.805 -18.781  1.00  0.00      LH0  O  
ATOM   1662  H   SER H 183      25.725   3.907 -15.166  1.00  0.00      LH0  H  
ATOM   1663  HG  SER H 183      25.898   2.175 -19.460  1.00  0.00      LH0  H  
ATOM   1664  N   VAL H 184      23.662   4.944 -18.114  1.00  0.00      LH0  N  
ATOM   1665  CA  VAL H 184      22.258   5.328 -18.047  1.00  0.00      LH0  C  
ATOM   1666  C   VAL H 184      21.551   4.965 -19.331  1.00  0.00      LH0  C  
ATOM   1667  O   VAL H 184      22.189   4.684 -20.337  1.00  0.00      LH0  O  
ATOM   1668  CB  VAL H 184      22.107   6.827 -17.740  1.00  0.00      LH0  C  
ATOM   1669  CG1 VAL H 184      22.677   7.177 -16.362  1.00  0.00      LH0  C  
ATOM   1670  CG2 VAL H 184      22.712   7.697 -18.843  1.00  0.00      LH0  C  
ATOM   1671  H   VAL H 184      24.251   5.272 -18.855  1.00  0.00      LH0  H  
ATOM   1672  N   VAL H 185      20.220   5.007 -19.261  1.00  0.00      LH0  N  
ATOM   1673  CA  VAL H 185      19.442   4.835 -20.478  1.00  0.00      LH0  C  
ATOM   1674  C   VAL H 185      18.220   5.735 -20.470  1.00  0.00      LH0  C  
ATOM   1675  O   VAL H 185      17.430   5.758 -19.530  1.00  0.00      LH0  O  
ATOM   1676  CB  VAL H 185      19.113   3.346 -20.705  1.00  0.00      LH0  C  
ATOM   1677  CG1 VAL H 185      18.402   2.709 -19.511  1.00  0.00      LH0  C  
ATOM   1678  CG2 VAL H 185      18.386   3.117 -22.032  1.00  0.00      LH0  C  
ATOM   1679  H   VAL H 185      19.763   5.169 -18.387  1.00  0.00      LH0  H  
ATOM   1680  N   THR H 186      18.127   6.507 -21.557  1.00  0.00      LH0  N  
ATOM   1681  CA  THR H 186      17.068   7.509 -21.679  1.00  0.00      LH0  C  
ATOM   1682  C   THR H 186      15.693   6.950 -22.042  1.00  0.00      LH0  C  
ATOM   1683  O   THR H 186      15.216   7.026 -23.168  1.00  0.00      LH0  O  
ATOM   1684  CB  THR H 186      17.545   8.574 -22.668  1.00  0.00      LH0  C  
ATOM   1685  CG2 THR H 186      16.818   9.911 -22.498  1.00  0.00      LH0  C  
ATOM   1686  OG1 THR H 186      18.962   8.750 -22.521  1.00  0.00      LH0  O  
ATOM   1687  H   THR H 186      18.867   6.490 -22.234  1.00  0.00      LH0  H  
ATOM   1688  HG1 THR H 186      19.255   9.276 -23.254  1.00  0.00      LH0  H  
ATOM   1689  N   VAL H 187      15.092   6.335 -21.021  1.00  0.00      LH0  N  
ATOM   1690  CA  VAL H 187      13.855   5.593 -21.250  1.00  0.00      LH0  C  
ATOM   1691  C   VAL H 187      12.565   6.349 -20.956  1.00  0.00      LH0  C  
ATOM   1692  O   VAL H 187      12.477   7.191 -20.068  1.00  0.00      LH0  O  
ATOM   1693  CB  VAL H 187      13.899   4.266 -20.480  1.00  0.00      LH0  C  
ATOM   1694  CG1 VAL H 187      14.792   3.263 -21.206  1.00  0.00      LH0  C  
ATOM   1695  CG2 VAL H 187      14.307   4.460 -19.018  1.00  0.00      LH0  C  
ATOM   1696  H   VAL H 187      15.521   6.424 -20.122  1.00  0.00      LH0  H  
ATOM   1697  N   PRO H 188      11.517   6.011 -21.749  1.00  0.00      LH0  N  
ATOM   1698  CA  PRO H 188      10.172   6.512 -21.440  1.00  0.00      LH0  C  
ATOM   1699  C   PRO H 188       9.717   6.193 -20.023  1.00  0.00      LH0  C  
ATOM   1700  O   PRO H 188       9.791   5.065 -19.546  1.00  0.00      LH0  O  
ATOM   1701  CB  PRO H 188       9.299   5.834 -22.501  1.00  0.00      LH0  C  
ATOM   1702  CG  PRO H 188      10.244   5.521 -23.659  1.00  0.00      LH0  C  
ATOM   1703  CD  PRO H 188      11.543   5.174 -22.945  1.00  0.00      LH0  C  
ATOM   1704  N   SER H 189       9.237   7.253 -19.361  1.00  0.00      LH0  N  
ATOM   1705  CA  SER H 189       8.907   7.077 -17.949  1.00  0.00      LH0  C  
ATOM   1706  C   SER H 189       7.722   6.180 -17.639  1.00  0.00      LH0  C  
ATOM   1707  O   SER H 189       7.670   5.498 -16.626  1.00  0.00      LH0  O  
ATOM   1708  CB  SER H 189       8.737   8.431 -17.273  1.00  0.00      LH0  C  
ATOM   1709  OG  SER H 189       8.830   9.490 -18.245  1.00  0.00      LH0  O  
ATOM   1710  H   SER H 189       9.168   8.159 -19.774  1.00  0.00      LH0  H  
ATOM   1711  HG  SER H 189       9.692   9.886 -18.088  1.00  0.00      LH0  H  
ATOM   1712  N   SER H 190       6.764   6.186 -18.574  1.00  0.00      LH0  N  
ATOM   1713  CA  SER H 190       5.581   5.349 -18.373  1.00  0.00      LH0  C  
ATOM   1714  C   SER H 190       5.884   3.873 -18.136  1.00  0.00      LH0  C  
ATOM   1715  O   SER H 190       5.262   3.176 -17.346  1.00  0.00      LH0  O  
ATOM   1716  CB  SER H 190       4.660   5.545 -19.576  1.00  0.00      LH0  C  
ATOM   1717  OG  SER H 190       4.832   6.883 -20.077  1.00  0.00      LH0  O  
ATOM   1718  H   SER H 190       6.775   6.793 -19.368  1.00  0.00      LH0  H  
ATOM   1719  HG  SER H 190       4.145   7.007 -20.723  1.00  0.00      LH0  H  
ATOM   1720  N   SER H 191       6.919   3.444 -18.862  1.00  0.00      LH0  N  
ATOM   1721  CA  SER H 191       7.310   2.042 -18.826  1.00  0.00      LH0  C  
ATOM   1722  C   SER H 191       8.084   1.576 -17.596  1.00  0.00      LH0  C  
ATOM   1723  O   SER H 191       8.289   0.386 -17.384  1.00  0.00      LH0  O  
ATOM   1724  CB  SER H 191       8.055   1.754 -20.130  1.00  0.00      LH0  C  
ATOM   1725  OG  SER H 191       8.599   2.974 -20.667  1.00  0.00      LH0  O  
ATOM   1726  H   SER H 191       7.428   4.049 -19.475  1.00  0.00      LH0  H  
ATOM   1727  HG  SER H 191       9.337   3.214 -20.105  1.00  0.00      LH0  H  
ATOM   1728  N   LEU H 192       8.512   2.561 -16.779  1.00  0.00      LH0  N  
ATOM   1729  CA  LEU H 192       9.479   2.244 -15.719  1.00  0.00      LH0  C  
ATOM   1730  C   LEU H 192       9.109   1.118 -14.764  1.00  0.00      LH0  C  
ATOM   1731  O   LEU H 192       9.937   0.334 -14.309  1.00  0.00      LH0  O  
ATOM   1732  CB  LEU H 192       9.850   3.490 -14.914  1.00  0.00      LH0  C  
ATOM   1733  CG  LEU H 192      10.475   4.627 -15.721  1.00  0.00      LH0  C  
ATOM   1734  CD1 LEU H 192      10.765   5.846 -14.847  1.00  0.00      LH0  C  
ATOM   1735  CD2 LEU H 192      11.699   4.182 -16.513  1.00  0.00      LH0  C  
ATOM   1736  H   LEU H 192       8.232   3.507 -16.943  1.00  0.00      LH0  H  
ATOM   1737  N   GLY H 193       7.801   1.078 -14.476  1.00  0.00      LH0  N  
ATOM   1738  CA  GLY H 193       7.347   0.016 -13.584  1.00  0.00      LH0  C  
ATOM   1739  C   GLY H 193       7.369  -1.362 -14.220  1.00  0.00      LH0  C  
ATOM   1740  O   GLY H 193       7.855  -2.332 -13.656  1.00  0.00      LH0  O  
ATOM   1741  H   GLY H 193       7.172   1.705 -14.933  1.00  0.00      LH0  H  
ATOM   1742  N   THR H 194       6.789  -1.403 -15.423  1.00  0.00      LH0  N  
ATOM   1743  CA  THR H 194       6.519  -2.710 -16.008  1.00  0.00      LH0  C  
ATOM   1744  C   THR H 194       7.706  -3.378 -16.677  1.00  0.00      LH0  C  
ATOM   1745  O   THR H 194       7.831  -4.597 -16.711  1.00  0.00      LH0  O  
ATOM   1746  CB  THR H 194       5.350  -2.554 -16.975  1.00  0.00      LH0  C  
ATOM   1747  CG2 THR H 194       4.022  -2.450 -16.222  1.00  0.00      LH0  C  
ATOM   1748  OG1 THR H 194       5.543  -1.383 -17.781  1.00  0.00      LH0  O  
ATOM   1749  H   THR H 194       6.545  -0.593 -15.958  1.00  0.00      LH0  H  
ATOM   1750  HG1 THR H 194       5.879  -1.709 -18.616  1.00  0.00      LH0  H  
ATOM   1751  N   GLN H 195       8.573  -2.530 -17.245  1.00  0.00      LH0  N  
ATOM   1752  CA  GLN H 195       9.625  -3.182 -18.011  1.00  0.00      LH0  C  
ATOM   1753  C   GLN H 195      10.843  -3.552 -17.201  1.00  0.00      LH0  C  
ATOM   1754  O   GLN H 195      11.136  -3.022 -16.132  1.00  0.00      LH0  O  
ATOM   1755  CB  GLN H 195      10.043  -2.374 -19.246  1.00  0.00      LH0  C  
ATOM   1756  CG  GLN H 195       8.905  -1.760 -20.067  1.00  0.00      LH0  C  
ATOM   1757  CD  GLN H 195       7.841  -2.781 -20.415  1.00  0.00      LH0  C  
ATOM   1758  NE2 GLN H 195       8.222  -3.700 -21.306  1.00  0.00      LH0  N  
ATOM   1759  OE1 GLN H 195       6.727  -2.741 -19.912  1.00  0.00      LH0  O  
ATOM   1760  H   GLN H 195       8.511  -1.540 -17.115  1.00  0.00      LH0  H  
ATOM   1761 HE21 GLN H 195       9.134  -3.701 -21.711  1.00  0.00      LH0  H  
ATOM   1762 HE22 GLN H 195       7.553  -4.396 -21.560  1.00  0.00      LH0  H  
ATOM   1763  N   THR H 196      11.581  -4.486 -17.800  1.00  0.00      LH0  N  
ATOM   1764  CA  THR H 196      12.922  -4.717 -17.297  1.00  0.00      LH0  C  
ATOM   1765  C   THR H 196      13.805  -3.504 -17.541  1.00  0.00      LH0  C  
ATOM   1766  O   THR H 196      13.734  -2.838 -18.569  1.00  0.00      LH0  O  
ATOM   1767  CB  THR H 196      13.455  -5.983 -17.963  1.00  0.00      LH0  C  
ATOM   1768  CG2 THR H 196      13.083  -7.219 -17.144  1.00  0.00      LH0  C  
ATOM   1769  OG1 THR H 196      12.917  -6.106 -19.290  1.00  0.00      LH0  O  
ATOM   1770  H   THR H 196      11.336  -4.906 -18.673  1.00  0.00      LH0  H  
ATOM   1771  HG1 THR H 196      13.308  -6.888 -19.663  1.00  0.00      LH0  H  
ATOM   1772  N   TYR H 197      14.602  -3.229 -16.509  1.00  0.00      LH0  N  
ATOM   1773  CA  TYR H 197      15.530  -2.104 -16.562  1.00  0.00      LH0  C  
ATOM   1774  C   TYR H 197      16.791  -2.508 -15.850  1.00  0.00      LH0  C  
ATOM   1775  O   TYR H 197      17.212  -1.935 -14.853  1.00  0.00      LH0  O  
ATOM   1776  CB  TYR H 197      14.926  -0.858 -15.913  1.00  0.00      LH0  C  
ATOM   1777  CG  TYR H 197      13.903  -0.242 -16.835  1.00  0.00      LH0  C  
ATOM   1778  CD1 TYR H 197      12.547  -0.264 -16.458  1.00  0.00      LH0  C  
ATOM   1779  CD2 TYR H 197      14.334   0.334 -18.048  1.00  0.00      LH0  C  
ATOM   1780  CE1 TYR H 197      11.597   0.309 -17.318  1.00  0.00      LH0  C  
ATOM   1781  CE2 TYR H 197      13.381   0.906 -18.903  1.00  0.00      LH0  C  
ATOM   1782  CZ  TYR H 197      12.026   0.901 -18.521  1.00  0.00      LH0  C  
ATOM   1783  OH  TYR H 197      11.094   1.502 -19.346  1.00  0.00      LH0  O  
ATOM   1784  H   TYR H 197      14.563  -3.803 -15.696  1.00  0.00      LH0  H  
ATOM   1785  HH  TYR H 197      11.516   1.753 -20.159  1.00  0.00      LH0  H  
ATOM   1786  N   ILE H 198      17.317  -3.610 -16.379  1.00  0.00      LH0  N  
ATOM   1787  CA  ILE H 198      18.429  -4.240 -15.690  1.00  0.00      LH0  C  
ATOM   1788  C   ILE H 198      19.743  -3.739 -16.238  1.00  0.00      LH0  C  
ATOM   1789  O   ILE H 198      20.038  -3.910 -17.412  1.00  0.00      LH0  O  
ATOM   1790  CB  ILE H 198      18.338  -5.765 -15.841  1.00  0.00      LH0  C  
ATOM   1791  CG1 ILE H 198      16.921  -6.288 -15.595  1.00  0.00      LH0  C  
ATOM   1792  CG2 ILE H 198      19.352  -6.467 -14.940  1.00  0.00      LH0  C  
ATOM   1793  CD1 ILE H 198      16.792  -7.779 -15.912  1.00  0.00      LH0  C  
ATOM   1794  H   ILE H 198      17.001  -3.944 -17.269  1.00  0.00      LH0  H  
ATOM   1795  N   CYS H 199      20.533  -3.141 -15.347  1.00  0.00      LH0  N  
ATOM   1796  CA  CYS H 199      21.947  -3.097 -15.680  1.00  0.00      LH0  C  
ATOM   1797  C   CYS H 199      22.587  -4.427 -15.353  1.00  0.00      LH0  C  
ATOM   1798  O   CYS H 199      22.935  -4.731 -14.222  1.00  0.00      LH0  O  
ATOM   1799  CB  CYS H 199      22.640  -1.944 -14.959  1.00  0.00      LH0  C  
ATOM   1800  SG  CYS H 199      22.416  -1.930 -13.161  1.00  0.00      LH0  S  
ATOM   1801  H   CYS H 199      20.216  -2.946 -14.419  1.00  0.00      LH0  H  
ATOM   1802  N   ASN H 200      22.698  -5.238 -16.402  1.00  0.00      LH0  N  
ATOM   1803  CA  ASN H 200      23.390  -6.513 -16.233  1.00  0.00      LH0  C  
ATOM   1804  C   ASN H 200      24.884  -6.293 -16.254  1.00  0.00      LH0  C  
ATOM   1805  O   ASN H 200      25.547  -6.418 -17.281  1.00  0.00      LH0  O  
ATOM   1806  CB  ASN H 200      23.040  -7.522 -17.328  1.00  0.00      LH0  C  
ATOM   1807  CG  ASN H 200      21.552  -7.657 -17.543  1.00  0.00      LH0  C  
ATOM   1808  ND2 ASN H 200      21.058  -8.855 -17.227  1.00  0.00      LH0  N  
ATOM   1809  OD1 ASN H 200      20.889  -6.766 -18.059  1.00  0.00      LH0  O  
ATOM   1810  H   ASN H 200      22.394  -4.914 -17.302  1.00  0.00      LH0  H  
ATOM   1811 HD21 ASN H 200      21.599  -9.463 -16.641  1.00  0.00      LH0  H  
ATOM   1812 HD22 ASN H 200      20.166  -9.156 -17.567  1.00  0.00      LH0  H  
ATOM   1813  N   VAL H 201      25.390  -5.915 -15.075  1.00  0.00      LH0  N  
ATOM   1814  CA  VAL H 201      26.823  -5.656 -15.001  1.00  0.00      LH0  C  
ATOM   1815  C   VAL H 201      27.596  -6.953 -14.857  1.00  0.00      LH0  C  
ATOM   1816  O   VAL H 201      27.269  -7.790 -14.031  1.00  0.00      LH0  O  
ATOM   1817  CB  VAL H 201      27.128  -4.712 -13.824  1.00  0.00      LH0  C  
ATOM   1818  CG1 VAL H 201      28.608  -4.319 -13.752  1.00  0.00      LH0  C  
ATOM   1819  CG2 VAL H 201      26.228  -3.475 -13.860  1.00  0.00      LH0  C  
ATOM   1820  H   VAL H 201      24.795  -5.864 -14.266  1.00  0.00      LH0  H  
ATOM   1821  N   ASN H 202      28.651  -7.082 -15.666  1.00  0.00      LH0  N  
ATOM   1822  CA  ASN H 202      29.626  -8.109 -15.306  1.00  0.00      LH0  C  
ATOM   1823  C   ASN H 202      31.025  -7.545 -15.184  1.00  0.00      LH0  C  
ATOM   1824  O   ASN H 202      31.694  -7.264 -16.175  1.00  0.00      LH0  O  
ATOM   1825  CB  ASN H 202      29.607  -9.304 -16.270  1.00  0.00      LH0  C  
ATOM   1826  CG  ASN H 202      30.497 -10.415 -15.728  1.00  0.00      LH0  C  
ATOM   1827  ND2 ASN H 202      30.547 -11.500 -16.502  1.00  0.00      LH0  N  
ATOM   1828  OD1 ASN H 202      31.108 -10.302 -14.674  1.00  0.00      LH0  O  
ATOM   1829  H   ASN H 202      28.737  -6.472 -16.453  1.00  0.00      LH0  H  
ATOM   1830 HD21 ASN H 202      30.060 -11.593 -17.366  1.00  0.00      LH0  H  
ATOM   1831 HD22 ASN H 202      31.109 -12.267 -16.177  1.00  0.00      LH0  H  
ATOM   1832  N   HIS H 203      31.437  -7.400 -13.922  1.00  0.00      LH0  N  
ATOM   1833  CA  HIS H 203      32.824  -7.034 -13.640  1.00  0.00      LH0  C  
ATOM   1834  C   HIS H 203      33.775  -8.180 -13.929  1.00  0.00      LH0  C  
ATOM   1835  O   HIS H 203      34.068  -9.004 -13.069  1.00  0.00      LH0  O  
ATOM   1836  CB  HIS H 203      32.911  -6.592 -12.180  1.00  0.00      LH0  C  
ATOM   1837  CG  HIS H 203      34.301  -6.188 -11.741  1.00  0.00      LH0  C  
ATOM   1838  CD2 HIS H 203      35.011  -5.033 -12.077  1.00  0.00      LH0  C  
ATOM   1839  ND1 HIS H 203      35.045  -6.913 -10.889  1.00  0.00      LH0  N  
ATOM   1840  CE1 HIS H 203      36.211  -6.231 -10.675  1.00  0.00      LH0  C  
ATOM   1841  NE2 HIS H 203      36.187  -5.075 -11.406  1.00  0.00      LH0  N  
ATOM   1842  H   HIS H 203      30.818  -7.710 -13.196  1.00  0.00      LH0  H  
ATOM   1843  HD1 HIS H 203      34.818  -7.770 -10.468  1.00  0.00      LH0  H  
ATOM   1844  N   LYS H 204      34.249  -8.188 -15.188  1.00  0.00      LH0  N  
ATOM   1845  CA  LYS H 204      35.102  -9.299 -15.630  1.00  0.00      LH0  C  
ATOM   1846  C   LYS H 204      36.206  -9.803 -14.695  1.00  0.00      LH0  C  
ATOM   1847  O   LYS H 204      36.271 -11.002 -14.456  1.00  0.00      LH0  O  
ATOM   1848  CB  LYS H 204      35.669  -9.099 -17.042  1.00  0.00      LH0  C  
ATOM   1849  CG  LYS H 204      34.641  -8.866 -18.144  1.00  0.00      LH0  C  
ATOM   1850  CD  LYS H 204      35.324  -8.863 -19.514  1.00  0.00      LH0  C  
ATOM   1851  CE  LYS H 204      34.415  -8.441 -20.670  1.00  0.00      LH0  C  
ATOM   1852  NZ  LYS H 204      34.006  -7.042 -20.484  1.00  0.00      LH0  N1+
ATOM   1853  H   LYS H 204      33.953  -7.455 -15.801  1.00  0.00      LH0  H  
ATOM   1854  HZ1 LYS H 204      33.386  -6.748 -21.262  1.00  0.00      LH0  H  
ATOM   1855  HZ2 LYS H 204      33.457  -6.965 -19.601  1.00  0.00      LH0  H  
ATOM   1856  HZ3 LYS H 204      34.833  -6.418 -20.423  1.00  0.00      LH0  H  
ATOM   1857  N   PRO H 205      37.071  -8.895 -14.150  1.00  0.00      LH0  N  
ATOM   1858  CA  PRO H 205      38.130  -9.374 -13.246  1.00  0.00      LH0  C  
ATOM   1859  C   PRO H 205      37.715 -10.314 -12.118  1.00  0.00      LH0  C  
ATOM   1860  O   PRO H 205      38.478 -11.169 -11.690  1.00  0.00      LH0  O  
ATOM   1861  CB  PRO H 205      38.775  -8.079 -12.747  1.00  0.00      LH0  C  
ATOM   1862  CG  PRO H 205      38.557  -7.088 -13.885  1.00  0.00      LH0  C  
ATOM   1863  CD  PRO H 205      37.164  -7.448 -14.360  1.00  0.00      LH0  C  
ATOM   1864  N   SER H 206      36.469 -10.139 -11.660  1.00  0.00      LH0  N  
ATOM   1865  CA  SER H 206      36.011 -11.111 -10.674  1.00  0.00      LH0  C  
ATOM   1866  C   SER H 206      34.660 -11.716 -11.017  1.00  0.00      LH0  C  
ATOM   1867  O   SER H 206      33.846 -12.013 -10.147  1.00  0.00      LH0  O  
ATOM   1868  CB  SER H 206      36.041 -10.466  -9.285  1.00  0.00      LH0  C  
ATOM   1869  OG  SER H 206      35.429  -9.168  -9.328  1.00  0.00      LH0  O  
ATOM   1870  H   SER H 206      35.866  -9.405 -11.973  1.00  0.00      LH0  H  
ATOM   1871  HG  SER H 206      34.514  -9.314  -9.092  1.00  0.00      LH0  H  
ATOM   1872  N   ASN H 207      34.439 -11.835 -12.344  1.00  0.00      LH0  N  
ATOM   1873  CA  ASN H 207      33.162 -12.274 -12.934  1.00  0.00      LH0  C  
ATOM   1874  C   ASN H 207      31.901 -11.848 -12.188  1.00  0.00      LH0  C  
ATOM   1875  O   ASN H 207      30.963 -12.604 -11.955  1.00  0.00      LH0  O  
ATOM   1876  CB  ASN H 207      33.178 -13.783 -13.205  1.00  0.00      LH0  C  
ATOM   1877  CG  ASN H 207      32.043 -14.170 -14.139  1.00  0.00      LH0  C  
ATOM   1878  ND2 ASN H 207      31.202 -15.069 -13.623  1.00  0.00      LH0  N  
ATOM   1879  OD1 ASN H 207      31.933 -13.713 -15.270  1.00  0.00      LH0  O  
ATOM   1880  H   ASN H 207      35.203 -11.626 -12.955  1.00  0.00      LH0  H  
ATOM   1881 HD21 ASN H 207      31.293 -15.340 -12.666  1.00  0.00      LH0  H  
ATOM   1882 HD22 ASN H 207      30.478 -15.442 -14.196  1.00  0.00      LH0  H  
ATOM   1883  N   THR H 208      31.949 -10.585 -11.763  1.00  0.00      LH0  N  
ATOM   1884  CA  THR H 208      30.890 -10.182 -10.858  1.00  0.00      LH0  C  
ATOM   1885  C   THR H 208      29.660  -9.667 -11.571  1.00  0.00      LH0  C  
ATOM   1886  O   THR H 208      29.535  -8.494 -11.912  1.00  0.00      LH0  O  
ATOM   1887  CB  THR H 208      31.444  -9.200  -9.829  1.00  0.00      LH0  C  
ATOM   1888  CG2 THR H 208      30.537  -9.081  -8.602  1.00  0.00      LH0  C  
ATOM   1889  OG1 THR H 208      32.763  -9.614  -9.442  1.00  0.00      LH0  O  
ATOM   1890  H   THR H 208      32.680  -9.973 -12.065  1.00  0.00      LH0  H  
ATOM   1891  HG1 THR H 208      32.756 -10.573  -9.477  1.00  0.00      LH0  H  
ATOM   1892  N   LYS H 209      28.760 -10.634 -11.779  1.00  0.00      LH0  N  
ATOM   1893  CA  LYS H 209      27.463 -10.282 -12.339  1.00  0.00      LH0  C  
ATOM   1894  C   LYS H 209      26.521  -9.638 -11.343  1.00  0.00      LH0  C  
ATOM   1895  O   LYS H 209      25.860 -10.295 -10.550  1.00  0.00      LH0  O  
ATOM   1896  CB  LYS H 209      26.799 -11.490 -12.991  1.00  0.00      LH0  C  
ATOM   1897  CG  LYS H 209      27.551 -12.015 -14.213  1.00  0.00      LH0  C  
ATOM   1898  CD  LYS H 209      26.773 -13.045 -15.043  1.00  0.00      LH0  C  
ATOM   1899  CE  LYS H 209      25.635 -12.479 -15.911  1.00  0.00      LH0  C  
ATOM   1900  NZ  LYS H 209      24.506 -12.006 -15.104  1.00  0.00      LH0  N1+
ATOM   1901  H   LYS H 209      28.996 -11.570 -11.512  1.00  0.00      LH0  H  
ATOM   1902  HZ1 LYS H 209      23.721 -11.605 -15.662  1.00  0.00      LH0  H  
ATOM   1903  HZ2 LYS H 209      24.107 -12.702 -14.450  1.00  0.00      LH0  H  
ATOM   1904  HZ3 LYS H 209      24.740 -11.184 -14.503  1.00  0.00      LH0  H  
ATOM   1905  N   VAL H 210      26.495  -8.308 -11.423  1.00  0.00      LH0  N  
ATOM   1906  CA  VAL H 210      25.457  -7.599 -10.689  1.00  0.00      LH0  C  
ATOM   1907  C   VAL H 210      24.349  -7.175 -11.636  1.00  0.00      LH0  C  
ATOM   1908  O   VAL H 210      24.337  -6.072 -12.168  1.00  0.00      LH0  O  
ATOM   1909  CB  VAL H 210      26.035  -6.393  -9.931  1.00  0.00      LH0  C  
ATOM   1910  CG1 VAL H 210      24.999  -5.799  -8.970  1.00  0.00      LH0  C  
ATOM   1911  CG2 VAL H 210      27.325  -6.755  -9.191  1.00  0.00      LH0  C  
ATOM   1912  H   VAL H 210      27.070  -7.862 -12.110  1.00  0.00      LH0  H  
ATOM   1913  N   ASP H 211      23.422  -8.115 -11.832  1.00  0.00      LH0  N  
ATOM   1914  CA  ASP H 211      22.291  -7.829 -12.715  1.00  0.00      LH0  C  
ATOM   1915  C   ASP H 211      21.189  -7.074 -11.990  1.00  0.00      LH0  C  
ATOM   1916  O   ASP H 211      20.273  -7.645 -11.409  1.00  0.00      LH0  O  
ATOM   1917  CB  ASP H 211      21.731  -9.121 -13.335  1.00  0.00      LH0  C  
ATOM   1918  CG  ASP H 211      22.814  -9.966 -13.990  1.00  0.00      LH0  C  
ATOM   1919  OD1 ASP H 211      22.841 -10.094 -15.213  1.00  0.00      LH0  O  
ATOM   1920  OD2 ASP H 211      23.628 -10.549 -13.279  1.00  0.00      LH0  O1-
ATOM   1921  H   ASP H 211      23.537  -9.037 -11.459  1.00  0.00      LH0  H  
ATOM   1922  N   LYS H 212      21.322  -5.745 -12.014  1.00  0.00      LH0  N  
ATOM   1923  CA  LYS H 212      20.424  -4.973 -11.159  1.00  0.00      LH0  C  
ATOM   1924  C   LYS H 212      19.322  -4.226 -11.892  1.00  0.00      LH0  C  
ATOM   1925  O   LYS H 212      19.589  -3.383 -12.735  1.00  0.00      LH0  O  
ATOM   1926  CB  LYS H 212      21.279  -4.031 -10.315  1.00  0.00      LH0  C  
ATOM   1927  CG  LYS H 212      20.900  -4.016  -8.837  1.00  0.00      LH0  C  
ATOM   1928  CD  LYS H 212      21.987  -3.331  -8.010  1.00  0.00      LH0  C  
ATOM   1929  CE  LYS H 212      21.713  -3.381  -6.508  1.00  0.00      LH0  C  
ATOM   1930  NZ  LYS H 212      22.861  -2.829  -5.784  1.00  0.00      LH0  N1+
ATOM   1931  H   LYS H 212      22.057  -5.324 -12.554  1.00  0.00      LH0  H  
ATOM   1932  HZ1 LYS H 212      22.604  -2.647  -4.789  1.00  0.00      LH0  H  
ATOM   1933  HZ2 LYS H 212      23.694  -3.438  -5.785  1.00  0.00      LH0  H  
ATOM   1934  HZ3 LYS H 212      23.145  -1.886  -6.124  1.00  0.00      LH0  H  
ATOM   1935  N   ARG H 213      18.062  -4.546 -11.551  1.00  0.00      LH0  N  
ATOM   1936  CA  ARG H 213      17.019  -3.680 -12.114  1.00  0.00      LH0  C  
ATOM   1937  C   ARG H 213      16.848  -2.407 -11.296  1.00  0.00      LH0  C  
ATOM   1938  O   ARG H 213      16.881  -2.429 -10.071  1.00  0.00      LH0  O  
ATOM   1939  CB  ARG H 213      15.684  -4.433 -12.302  1.00  0.00      LH0  C  
ATOM   1940  CG  ARG H 213      14.579  -3.572 -12.941  1.00  0.00      LH0  C  
ATOM   1941  CD  ARG H 213      13.228  -4.247 -13.222  1.00  0.00      LH0  C  
ATOM   1942  NE  ARG H 213      12.194  -3.233 -13.469  1.00  0.00      LH0  N  
ATOM   1943  CZ  ARG H 213      11.536  -2.710 -12.409  1.00  0.00      LH0  C  
ATOM   1944  NH1 ARG H 213      11.606  -3.314 -11.231  1.00  0.00      LH0  N1+
ATOM   1945  NH2 ARG H 213      10.825  -1.593 -12.509  1.00  0.00      LH0  N  
ATOM   1946  H   ARG H 213      17.887  -5.198 -10.816  1.00  0.00      LH0  H  
ATOM   1947  HE  ARG H 213      12.038  -2.844 -14.383  1.00  0.00      LH0  H  
ATOM   1948 HH11 ARG H 213      11.173  -2.881 -10.422  1.00  0.00      LH0  H  
ATOM   1949 HH12 ARG H 213      12.080  -4.174 -11.080  1.00  0.00      LH0  H  
ATOM   1950 HH21 ARG H 213      10.462  -1.202 -11.653  1.00  0.00      LH0  H  
ATOM   1951 HH22 ARG H 213      10.646  -1.109 -13.373  1.00  0.00      LH0  H  
ATOM   1952  N   VAL H 214      16.680  -1.300 -12.028  1.00  0.00      LH0  N  
ATOM   1953  CA  VAL H 214      16.419  -0.037 -11.342  1.00  0.00      LH0  C  
ATOM   1954  C   VAL H 214      14.925   0.201 -11.138  1.00  0.00      LH0  C  
ATOM   1955  O   VAL H 214      14.120  -0.045 -12.029  1.00  0.00      LH0  O  
ATOM   1956  CB  VAL H 214      17.066   1.116 -12.125  1.00  0.00      LH0  C  
ATOM   1957  CG1 VAL H 214      17.121   2.397 -11.295  1.00  0.00      LH0  C  
ATOM   1958  CG2 VAL H 214      18.460   0.745 -12.637  1.00  0.00      LH0  C  
ATOM   1959  H   VAL H 214      16.681  -1.365 -13.027  1.00  0.00      LH0  H  
ATOM   1960  N   GLU H 215      14.601   0.685  -9.927  1.00  0.00      LH0  N  
ATOM   1961  CA  GLU H 215      13.206   1.010  -9.615  1.00  0.00      LH0  C  
ATOM   1962  C   GLU H 215      12.941   2.504  -9.595  1.00  0.00      LH0  C  
ATOM   1963  O   GLU H 215      13.734   3.274  -9.060  1.00  0.00      LH0  O  
ATOM   1964  CB  GLU H 215      12.809   0.440  -8.248  1.00  0.00      LH0  C  
ATOM   1965  CG  GLU H 215      12.684  -1.085  -8.181  1.00  0.00      LH0  C  
ATOM   1966  CD  GLU H 215      11.444  -1.621  -8.888  1.00  0.00      LH0  C  
ATOM   1967  OE1 GLU H 215      11.061  -2.749  -8.603  1.00  0.00      LH0  O  
ATOM   1968  OE2 GLU H 215      10.890  -0.986  -9.786  1.00  0.00      LH0  O1-
ATOM   1969  H   GLU H 215      15.317   0.879  -9.261  1.00  0.00      LH0  H  
ATOM   1970  N   PRO H 216      11.787   2.906 -10.182  1.00  0.00      LH0  N  
ATOM   1971  CA  PRO H 216      11.377   4.319 -10.157  1.00  0.00      LH0  C  
ATOM   1972  C   PRO H 216      10.838   4.808  -8.818  1.00  0.00      LH0  C  
ATOM   1973  O   PRO H 216       9.703   5.264  -8.710  1.00  0.00      LH0  O  
ATOM   1974  CB  PRO H 216      10.309   4.352 -11.252  1.00  0.00      LH0  C  
ATOM   1975  CG  PRO H 216       9.657   2.971 -11.192  1.00  0.00      LH0  C  
ATOM   1976  CD  PRO H 216      10.849   2.064 -10.920  1.00  0.00      LH0  C  
ATOM   1977  N   LYS H 217      11.674   4.703  -7.779  1.00  0.00      LH0  N  
ATOM   1978  CA  LYS H 217      11.116   5.167  -6.516  1.00  0.00      LH0  C  
ATOM   1979  C   LYS H 217      11.252   6.660  -6.290  1.00  0.00      LH0  C  
ATOM   1980  O   LYS H 217      12.167   7.141  -5.633  1.00  0.00      LH0  O  
ATOM   1981  CB  LYS H 217      11.625   4.343  -5.325  1.00  0.00      LH0  C  
ATOM   1982  CG  LYS H 217      10.875   4.676  -4.024  1.00  0.00      LH0  C  
ATOM   1983  CD  LYS H 217      11.170   3.736  -2.853  1.00  0.00      LH0  C  
ATOM   1984  CE  LYS H 217      12.654   3.588  -2.511  1.00  0.00      LH0  C  
ATOM   1985  NZ  LYS H 217      13.237   4.817  -1.954  1.00  0.00      LH0  N1+
ATOM   1986  H   LYS H 217      12.632   4.446  -7.914  1.00  0.00      LH0  H  
ATOM   1987  HZ1 LYS H 217      14.221   4.893  -2.293  1.00  0.00      LH0  H  
ATOM   1988  HZ2 LYS H 217      12.716   5.694  -2.152  1.00  0.00      LH0  H  
ATOM   1989  HZ3 LYS H 217      13.408   4.716  -0.930  1.00  0.00      LH0  H  
ATOM   1990  N   SER H 218      10.233   7.366  -6.810  1.00  0.00      LH0  N  
ATOM   1991  CA  SER H 218      10.106   8.799  -6.537  1.00  0.00      LH0  C  
ATOM   1992  C   SER H 218      10.345   9.223  -5.096  1.00  0.00      LH0  C  
ATOM   1993  O   SER H 218      10.974  10.237  -4.827  1.00  0.00      LH0  O  
ATOM   1994  CB  SER H 218       8.743   9.304  -7.007  1.00  0.00      LH0  C  
ATOM   1995  OG  SER H 218       8.640   9.144  -8.427  1.00  0.00      LH0  O  
ATOM   1996  H   SER H 218       9.640   6.918  -7.484  1.00  0.00      LH0  H  
ATOM   1997  HG  SER H 218       7.780   9.500  -8.661  1.00  0.00      LH0  H  
ATOM   1998  N   CYS H 219       9.832   8.396  -4.170  1.00  0.00      LH0  N  
ATOM   1999  CA  CYS H 219      10.150   8.671  -2.769  1.00  0.00      LH0  C  
ATOM   2000  C   CYS H 219      11.580   8.304  -2.415  1.00  0.00      LH0  C  
ATOM   2001  O   CYS H 219      11.920   7.169  -2.079  1.00  0.00      LH0  O  
ATOM   2002  CB  CYS H 219       9.127   8.014  -1.848  1.00  0.00      LH0  C  
ATOM   2003  SG  CYS H 219       7.423   8.343  -2.387  1.00  0.00      LH0  S  
ATOM   2004  H   CYS H 219       9.348   7.568  -4.443  1.00  0.00      LH0  H  
ATOM   2005  N   ALA H 220      12.389   9.353  -2.589  1.00  0.00      LH0  N  
ATOM   2006  CA  ALA H 220      13.849   9.371  -2.532  1.00  0.00      LH0  C  
ATOM   2007  C   ALA H 220      14.285  10.708  -3.097  1.00  0.00      LH0  C  
ATOM   2008  O   ALA H 220      15.087  11.440  -2.528  1.00  0.00      LH0  O  
ATOM   2009  CB  ALA H 220      14.500   8.271  -3.383  1.00  0.00      LH0  C  
ATOM   2010  H   ALA H 220      11.915  10.216  -2.790  1.00  0.00      LH0  H  
ATOM   2011  N   ALA H 221      13.656  11.001  -4.247  1.00  0.00      LH0  N  
ATOM   2012  CA  ALA H 221      13.808  12.312  -4.867  1.00  0.00      LH0  C  
ATOM   2013  C   ALA H 221      13.145  13.431  -4.086  1.00  0.00      LH0  C  
ATOM   2014  O   ALA H 221      12.874  14.515  -4.598  1.00  0.00      LH0  O  
ATOM   2015  CB  ALA H 221      13.229  12.294  -6.284  1.00  0.00      LH0  C  
ATOM   2016  H   ALA H 221      12.963  10.372  -4.602  1.00  0.00      LH0  H  
TER   
ATOM   2017  N   ASP L   1      57.343  29.896 -17.970  1.00  0.00      LL0  N  
ATOM   2018  CA  ASP L   1      57.862  28.763 -18.732  1.00  0.00      LL0  C  
ATOM   2019  C   ASP L   1      57.524  28.887 -20.222  1.00  0.00      LL0  C  
ATOM   2020  O   ASP L   1      57.371  29.997 -20.732  1.00  0.00      LL0  O  
ATOM   2021  CB  ASP L   1      57.388  27.461 -18.053  1.00  0.00      LL0  C  
ATOM   2022  CG  ASP L   1      56.006  27.041 -18.530  1.00  0.00      LL0  C  
ATOM   2023  OD1 ASP L   1      55.096  27.867 -18.557  1.00  0.00      LL0  O  
ATOM   2024  OD2 ASP L   1      55.886  25.914 -18.998  1.00  0.00      LL0  O1-
ATOM   2025  H   ASP L   1      56.342  29.874 -17.907  1.00  0.00      LL0  H  
ATOM   2026  N   ILE L   2      57.429  27.740 -20.920  1.00  0.00      LL0  N  
ATOM   2027  CA  ILE L   2      56.892  27.825 -22.274  1.00  0.00      LL0  C  
ATOM   2028  C   ILE L   2      55.781  26.814 -22.535  1.00  0.00      LL0  C  
ATOM   2029  O   ILE L   2      55.756  26.122 -23.549  1.00  0.00      LL0  O  
ATOM   2030  CB  ILE L   2      57.978  27.752 -23.367  1.00  0.00      LL0  C  
ATOM   2031  CG1 ILE L   2      59.346  28.287 -22.917  1.00  0.00      LL0  C  
ATOM   2032  CG2 ILE L   2      57.473  28.477 -24.620  1.00  0.00      LL0  C  
ATOM   2033  CD1 ILE L   2      60.416  28.332 -24.011  1.00  0.00      LL0  C  
ATOM   2034  H   ILE L   2      57.471  26.855 -20.453  1.00  0.00      LL0  H  
ATOM   2035  N   GLN L   3      54.836  26.747 -21.587  1.00  0.00      LL0  N  
ATOM   2036  CA  GLN L   3      53.690  25.881 -21.860  1.00  0.00      LL0  C  
ATOM   2037  C   GLN L   3      52.843  26.344 -23.034  1.00  0.00      LL0  C  
ATOM   2038  O   GLN L   3      52.229  27.404 -23.036  1.00  0.00      LL0  O  
ATOM   2039  CB  GLN L   3      52.848  25.668 -20.592  1.00  0.00      LL0  C  
ATOM   2040  CG  GLN L   3      51.611  24.767 -20.745  1.00  0.00      LL0  C  
ATOM   2041  CD  GLN L   3      51.983  23.417 -21.329  1.00  0.00      LL0  C  
ATOM   2042  NE2 GLN L   3      51.438  23.190 -22.523  1.00  0.00      LL0  N  
ATOM   2043  OE1 GLN L   3      52.716  22.622 -20.761  1.00  0.00      LL0  O  
ATOM   2044  H   GLN L   3      54.962  27.152 -20.674  1.00  0.00      LL0  H  
ATOM   2045 HE21 GLN L   3      50.840  23.824 -23.012  1.00  0.00      LL0  H  
ATOM   2046 HE22 GLN L   3      51.671  22.327 -22.971  1.00  0.00      LL0  H  
ATOM   2047  N   MET L   4      52.841  25.469 -24.046  1.00  0.00      LL0  N  
ATOM   2048  CA  MET L   4      52.077  25.790 -25.247  1.00  0.00      LL0  C  
ATOM   2049  C   MET L   4      50.582  25.706 -25.023  1.00  0.00      LL0  C  
ATOM   2050  O   MET L   4      50.028  24.660 -24.686  1.00  0.00      LL0  O  
ATOM   2051  CB  MET L   4      52.495  24.888 -26.410  1.00  0.00      LL0  C  
ATOM   2052  CG  MET L   4      54.011  24.800 -26.594  1.00  0.00      LL0  C  
ATOM   2053  SD  MET L   4      54.779  26.395 -26.916  1.00  0.00      LL0  S  
ATOM   2054  CE  MET L   4      54.037  26.688 -28.524  1.00  0.00      LL0  C  
ATOM   2055  H   MET L   4      53.348  24.615 -23.947  1.00  0.00      LL0  H  
ATOM   2056  N   THR L   5      49.941  26.857 -25.205  1.00  0.00      LL0  N  
ATOM   2057  CA  THR L   5      48.492  26.823 -25.091  1.00  0.00      LL0  C  
ATOM   2058  C   THR L   5      47.843  26.542 -26.431  1.00  0.00      LL0  C  
ATOM   2059  O   THR L   5      48.430  26.754 -27.485  1.00  0.00      LL0  O  
ATOM   2060  CB  THR L   5      48.017  28.131 -24.458  1.00  0.00      LL0  C  
ATOM   2061  CG2 THR L   5      48.257  28.110 -22.947  1.00  0.00      LL0  C  
ATOM   2062  OG1 THR L   5      48.703  29.247 -25.039  1.00  0.00      LL0  O  
ATOM   2063  H   THR L   5      50.419  27.686 -25.505  1.00  0.00      LL0  H  
ATOM   2064  HG1 THR L   5      48.591  29.971 -24.437  1.00  0.00      LL0  H  
ATOM   2065  N   GLN L   6      46.617  26.017 -26.355  1.00  0.00      LL0  N  
ATOM   2066  CA  GLN L   6      45.899  25.770 -27.599  1.00  0.00      LL0  C  
ATOM   2067  C   GLN L   6      44.494  26.295 -27.462  1.00  0.00      LL0  C  
ATOM   2068  O   GLN L   6      43.981  26.425 -26.355  1.00  0.00      LL0  O  
ATOM   2069  CB  GLN L   6      45.906  24.283 -27.945  1.00  0.00      LL0  C  
ATOM   2070  CG  GLN L   6      47.158  23.887 -28.729  1.00  0.00      LL0  C  
ATOM   2071  CD  GLN L   6      47.175  22.396 -28.968  1.00  0.00      LL0  C  
ATOM   2072  NE2 GLN L   6      46.178  21.946 -29.726  1.00  0.00      LL0  N  
ATOM   2073  OE1 GLN L   6      48.038  21.671 -28.490  1.00  0.00      LL0  O  
ATOM   2074  H   GLN L   6      46.133  25.883 -25.491  1.00  0.00      LL0  H  
ATOM   2075 HE21 GLN L   6      45.427  22.540 -30.025  1.00  0.00      LL0  H  
ATOM   2076 HE22 GLN L   6      46.132  20.977 -29.965  1.00  0.00      LL0  H  
ATOM   2077  N   SER L   7      43.910  26.630 -28.613  1.00  0.00      LL0  N  
ATOM   2078  CA  SER L   7      42.594  27.256 -28.580  1.00  0.00      LL0  C  
ATOM   2079  C   SER L   7      41.859  27.029 -29.890  1.00  0.00      LL0  C  
ATOM   2080  O   SER L   7      42.487  26.963 -30.942  1.00  0.00      LL0  O  
ATOM   2081  CB  SER L   7      42.727  28.762 -28.305  1.00  0.00      LL0  C  
ATOM   2082  OG  SER L   7      43.532  28.993 -27.141  1.00  0.00      LL0  O  
ATOM   2083  H   SER L   7      44.392  26.519 -29.486  1.00  0.00      LL0  H  
ATOM   2084  HG  SER L   7      43.424  28.232 -26.574  1.00  0.00      LL0  H  
ATOM   2085  N   PRO L   8      40.506  26.935 -29.816  1.00  0.00      LL0  N  
ATOM   2086  CA  PRO L   8      39.744  26.825 -28.560  1.00  0.00      LL0  C  
ATOM   2087  C   PRO L   8      39.774  25.395 -28.026  1.00  0.00      LL0  C  
ATOM   2088  O   PRO L   8      40.696  24.641 -28.301  1.00  0.00      LL0  O  
ATOM   2089  CB  PRO L   8      38.358  27.289 -29.023  1.00  0.00      LL0  C  
ATOM   2090  CG  PRO L   8      38.237  26.769 -30.455  1.00  0.00      LL0  C  
ATOM   2091  CD  PRO L   8      39.650  26.943 -30.997  1.00  0.00      LL0  C  
ATOM   2092  N   SER L   9      38.720  25.042 -27.277  1.00  0.00      LL0  N  
ATOM   2093  CA  SER L   9      38.526  23.630 -26.954  1.00  0.00      LL0  C  
ATOM   2094  C   SER L   9      37.989  22.869 -28.157  1.00  0.00      LL0  C  
ATOM   2095  O   SER L   9      38.511  21.853 -28.613  1.00  0.00      LL0  O  
ATOM   2096  CB  SER L   9      37.542  23.560 -25.783  1.00  0.00      LL0  C  
ATOM   2097  OG  SER L   9      36.593  24.631 -25.922  1.00  0.00      LL0  O  
ATOM   2098  H   SER L   9      37.979  25.659 -27.004  1.00  0.00      LL0  H  
ATOM   2099  HG  SER L   9      35.715  24.243 -25.817  1.00  0.00      LL0  H  
ATOM   2100  N   SER L  10      36.896  23.457 -28.642  1.00  0.00      LL0  N  
ATOM   2101  CA  SER L  10      36.078  22.863 -29.684  1.00  0.00      LL0  C  
ATOM   2102  C   SER L  10      36.259  23.564 -31.017  1.00  0.00      LL0  C  
ATOM   2103  O   SER L  10      35.620  24.559 -31.337  1.00  0.00      LL0  O  
ATOM   2104  CB  SER L  10      34.630  22.924 -29.181  1.00  0.00      LL0  C  
ATOM   2105  OG  SER L  10      34.510  24.035 -28.275  1.00  0.00      LL0  O  
ATOM   2106  H   SER L  10      36.493  24.259 -28.194  1.00  0.00      LL0  H  
ATOM   2107  HG  SER L  10      33.841  23.802 -27.622  1.00  0.00      LL0  H  
ATOM   2108  N   VAL L  11      37.157  22.993 -31.832  1.00  0.00      LL0  N  
ATOM   2109  CA  VAL L  11      37.050  23.412 -33.229  1.00  0.00      LL0  C  
ATOM   2110  C   VAL L  11      35.958  22.605 -33.900  1.00  0.00      LL0  C  
ATOM   2111  O   VAL L  11      36.202  21.631 -34.603  1.00  0.00      LL0  O  
ATOM   2112  CB  VAL L  11      38.375  23.297 -33.999  1.00  0.00      LL0  C  
ATOM   2113  CG1 VAL L  11      38.257  23.867 -35.419  1.00  0.00      LL0  C  
ATOM   2114  CG2 VAL L  11      39.501  24.005 -33.257  1.00  0.00      LL0  C  
ATOM   2115  H   VAL L  11      37.657  22.174 -31.547  1.00  0.00      LL0  H  
ATOM   2116  N   SER L  12      34.728  23.037 -33.609  1.00  0.00      LL0  N  
ATOM   2117  CA  SER L  12      33.591  22.314 -34.155  1.00  0.00      LL0  C  
ATOM   2118  C   SER L  12      33.411  22.514 -35.651  1.00  0.00      LL0  C  
ATOM   2119  O   SER L  12      32.749  23.415 -36.160  1.00  0.00      LL0  O  
ATOM   2120  CB  SER L  12      32.355  22.630 -33.312  1.00  0.00      LL0  C  
ATOM   2121  OG  SER L  12      32.686  22.431 -31.930  1.00  0.00      LL0  O  
ATOM   2122  H   SER L  12      34.587  23.797 -32.970  1.00  0.00      LL0  H  
ATOM   2123  HG  SER L  12      32.323  21.585 -31.669  1.00  0.00      LL0  H  
ATOM   2124  N   ALA L  13      34.079  21.606 -36.351  1.00  0.00      LL0  N  
ATOM   2125  CA  ALA L  13      34.082  21.666 -37.795  1.00  0.00      LL0  C  
ATOM   2126  C   ALA L  13      33.042  20.756 -38.404  1.00  0.00      LL0  C  
ATOM   2127  O   ALA L  13      32.660  19.721 -37.874  1.00  0.00      LL0  O  
ATOM   2128  CB  ALA L  13      35.465  21.291 -38.307  1.00  0.00      LL0  C  
ATOM   2129  H   ALA L  13      34.518  20.847 -35.865  1.00  0.00      LL0  H  
ATOM   2130  N   SER L  14      32.574  21.219 -39.552  1.00  0.00      LL0  N  
ATOM   2131  CA  SER L  14      31.710  20.385 -40.368  1.00  0.00      LL0  C  
ATOM   2132  C   SER L  14      32.446  20.235 -41.681  1.00  0.00      LL0  C  
ATOM   2133  O   SER L  14      33.442  20.916 -41.893  1.00  0.00      LL0  O  
ATOM   2134  CB  SER L  14      30.361  21.087 -40.528  1.00  0.00      LL0  C  
ATOM   2135  OG  SER L  14      29.940  21.601 -39.250  1.00  0.00      LL0  O  
ATOM   2136  H   SER L  14      32.949  22.047 -39.975  1.00  0.00      LL0  H  
ATOM   2137  HG  SER L  14      29.314  20.963 -38.896  1.00  0.00      LL0  H  
ATOM   2138  N   ILE L  15      31.966  19.334 -42.552  1.00  0.00      LL0  N  
ATOM   2139  CA  ILE L  15      32.685  19.252 -43.827  1.00  0.00      LL0  C  
ATOM   2140  C   ILE L  15      32.583  20.563 -44.593  1.00  0.00      LL0  C  
ATOM   2141  O   ILE L  15      31.495  21.030 -44.905  1.00  0.00      LL0  O  
ATOM   2142  CB  ILE L  15      32.202  18.044 -44.647  1.00  0.00      LL0  C  
ATOM   2143  CG1 ILE L  15      32.369  16.762 -43.823  1.00  0.00      LL0  C  
ATOM   2144  CG2 ILE L  15      32.914  17.932 -46.002  1.00  0.00      LL0  C  
ATOM   2145  CD1 ILE L  15      31.830  15.511 -44.519  1.00  0.00      LL0  C  
ATOM   2146  H   ILE L  15      31.113  18.844 -42.393  1.00  0.00      LL0  H  
ATOM   2147  N   GLY L  16      33.762  21.159 -44.797  1.00  0.00      LL0  N  
ATOM   2148  CA  GLY L  16      33.751  22.532 -45.286  1.00  0.00      LL0  C  
ATOM   2149  C   GLY L  16      34.587  23.493 -44.457  1.00  0.00      LL0  C  
ATOM   2150  O   GLY L  16      35.364  24.279 -44.989  1.00  0.00      LL0  O  
ATOM   2151  H   GLY L  16      34.608  20.659 -44.598  1.00  0.00      LL0  H  
ATOM   2152  N   ASP L  17      34.401  23.404 -43.128  1.00  0.00      LL0  N  
ATOM   2153  CA  ASP L  17      35.041  24.373 -42.228  1.00  0.00      LL0  C  
ATOM   2154  C   ASP L  17      36.543  24.524 -42.406  1.00  0.00      LL0  C  
ATOM   2155  O   ASP L  17      37.279  23.563 -42.602  1.00  0.00      LL0  O  
ATOM   2156  CB  ASP L  17      34.806  24.015 -40.758  1.00  0.00      LL0  C  
ATOM   2157  CG  ASP L  17      33.408  24.330 -40.252  1.00  0.00      LL0  C  
ATOM   2158  OD1 ASP L  17      32.423  23.816 -40.770  1.00  0.00      LL0  O  
ATOM   2159  OD2 ASP L  17      33.285  25.028 -39.254  1.00  0.00      LL0  O1-
ATOM   2160  H   ASP L  17      33.773  22.725 -42.744  1.00  0.00      LL0  H  
ATOM   2161  N   ARG L  18      36.977  25.788 -42.298  1.00  0.00      LL0  N  
ATOM   2162  CA  ARG L  18      38.423  26.002 -42.276  1.00  0.00      LL0  C  
ATOM   2163  C   ARG L  18      38.993  25.764 -40.884  1.00  0.00      LL0  C  
ATOM   2164  O   ARG L  18      38.993  26.638 -40.020  1.00  0.00      LL0  O  
ATOM   2165  CB  ARG L  18      38.777  27.409 -42.772  1.00  0.00      LL0  C  
ATOM   2166  CG  ARG L  18      40.292  27.628 -42.797  1.00  0.00      LL0  C  
ATOM   2167  CD  ARG L  18      40.722  29.094 -42.779  1.00  0.00      LL0  C  
ATOM   2168  NE  ARG L  18      42.027  29.180 -42.125  1.00  0.00      LL0  N  
ATOM   2169  CZ  ARG L  18      42.976  30.069 -42.466  1.00  0.00      LL0  C  
ATOM   2170  NH1 ARG L  18      42.726  31.004 -43.382  1.00  0.00      LL0  N1+
ATOM   2171  NH2 ARG L  18      44.167  29.987 -41.881  1.00  0.00      LL0  N  
ATOM   2172  H   ARG L  18      36.321  26.513 -42.098  1.00  0.00      LL0  H  
ATOM   2173  HE  ARG L  18      42.170  28.553 -41.349  1.00  0.00      LL0  H  
ATOM   2174 HH11 ARG L  18      43.414  31.671 -43.665  1.00  0.00      LL0  H  
ATOM   2175 HH12 ARG L  18      41.820  31.045 -43.805  1.00  0.00      LL0  H  
ATOM   2176 HH21 ARG L  18      44.900  30.647 -42.034  1.00  0.00      LL0  H  
ATOM   2177 HH22 ARG L  18      44.360  29.211 -41.263  1.00  0.00      LL0  H  
ATOM   2178  N   VAL L  19      39.481  24.534 -40.696  1.00  0.00      LL0  N  
ATOM   2179  CA  VAL L  19      39.991  24.181 -39.370  1.00  0.00      LL0  C  
ATOM   2180  C   VAL L  19      41.230  24.963 -38.978  1.00  0.00      LL0  C  
ATOM   2181  O   VAL L  19      42.347  24.688 -39.399  1.00  0.00      LL0  O  
ATOM   2182  CB  VAL L  19      40.242  22.674 -39.269  1.00  0.00      LL0  C  
ATOM   2183  CG1 VAL L  19      40.729  22.250 -37.881  1.00  0.00      LL0  C  
ATOM   2184  CG2 VAL L  19      38.989  21.907 -39.671  1.00  0.00      LL0  C  
ATOM   2185  H   VAL L  19      39.561  23.932 -41.494  1.00  0.00      LL0  H  
ATOM   2186  N   THR L  20      40.971  25.964 -38.141  1.00  0.00      LL0  N  
ATOM   2187  CA  THR L  20      42.096  26.792 -37.744  1.00  0.00      LL0  C  
ATOM   2188  C   THR L  20      42.323  26.725 -36.249  1.00  0.00      LL0  C  
ATOM   2189  O   THR L  20      41.502  27.166 -35.457  1.00  0.00      LL0  O  
ATOM   2190  CB  THR L  20      41.857  28.215 -38.247  1.00  0.00      LL0  C  
ATOM   2191  CG2 THR L  20      43.111  29.086 -38.143  1.00  0.00      LL0  C  
ATOM   2192  OG1 THR L  20      41.393  28.170 -39.607  1.00  0.00      LL0  O  
ATOM   2193  H   THR L  20      40.039  26.152 -37.834  1.00  0.00      LL0  H  
ATOM   2194  HG1 THR L  20      40.532  27.748 -39.574  1.00  0.00      LL0  H  
ATOM   2195  N   ILE L  21      43.453  26.099 -35.900  1.00  0.00      LL0  N  
ATOM   2196  CA  ILE L  21      43.703  25.913 -34.473  1.00  0.00      LL0  C  
ATOM   2197  C   ILE L  21      44.807  26.831 -33.993  1.00  0.00      LL0  C  
ATOM   2198  O   ILE L  21      45.913  26.821 -34.525  1.00  0.00      LL0  O  
ATOM   2199  CB  ILE L  21      44.042  24.445 -34.166  1.00  0.00      LL0  C  
ATOM   2200  CG1 ILE L  21      42.976  23.512 -34.749  1.00  0.00      LL0  C  
ATOM   2201  CG2 ILE L  21      44.246  24.204 -32.665  1.00  0.00      LL0  C  
ATOM   2202  CD1 ILE L  21      43.281  22.030 -34.533  1.00  0.00      LL0  C  
ATOM   2203  H   ILE L  21      44.122  25.854 -36.603  1.00  0.00      LL0  H  
ATOM   2204  N   THR L  22      44.458  27.616 -32.973  1.00  0.00      LL0  N  
ATOM   2205  CA  THR L  22      45.472  28.436 -32.322  1.00  0.00      LL0  C  
ATOM   2206  C   THR L  22      46.396  27.601 -31.450  1.00  0.00      LL0  C  
ATOM   2207  O   THR L  22      45.965  26.788 -30.640  1.00  0.00      LL0  O  
ATOM   2208  CB  THR L  22      44.746  29.511 -31.503  1.00  0.00      LL0  C  
ATOM   2209  CG2 THR L  22      45.658  30.366 -30.617  1.00  0.00      LL0  C  
ATOM   2210  OG1 THR L  22      43.962  30.334 -32.374  1.00  0.00      LL0  O  
ATOM   2211  H   THR L  22      43.545  27.547 -32.564  1.00  0.00      LL0  H  
ATOM   2212  HG1 THR L  22      44.567  30.952 -32.782  1.00  0.00      LL0  H  
ATOM   2213  N   CYS L  23      47.690  27.864 -31.640  1.00  0.00      LL0  N  
ATOM   2214  CA  CYS L  23      48.655  27.432 -30.638  1.00  0.00      LL0  C  
ATOM   2215  C   CYS L  23      49.437  28.650 -30.210  1.00  0.00      LL0  C  
ATOM   2216  O   CYS L  23      49.611  29.593 -30.976  1.00  0.00      LL0  O  
ATOM   2217  CB  CYS L  23      49.583  26.358 -31.202  1.00  0.00      LL0  C  
ATOM   2218  SG  CYS L  23      50.907  25.825 -30.082  1.00  0.00      LL0  S  
ATOM   2219  H   CYS L  23      47.980  28.498 -32.360  1.00  0.00      LL0  H  
ATOM   2220  N   ARG L  24      49.885  28.615 -28.958  1.00  0.00      LL0  N  
ATOM   2221  CA  ARG L  24      50.610  29.778 -28.485  1.00  0.00      LL0  C  
ATOM   2222  C   ARG L  24      51.788  29.427 -27.623  1.00  0.00      LL0  C  
ATOM   2223  O   ARG L  24      51.727  28.578 -26.744  1.00  0.00      LL0  O  
ATOM   2224  CB  ARG L  24      49.698  30.734 -27.726  1.00  0.00      LL0  C  
ATOM   2225  CG  ARG L  24      49.498  32.016 -28.520  1.00  0.00      LL0  C  
ATOM   2226  CD  ARG L  24      49.118  33.195 -27.630  1.00  0.00      LL0  C  
ATOM   2227  NE  ARG L  24      49.265  34.448 -28.369  1.00  0.00      LL0  N  
ATOM   2228  CZ  ARG L  24      50.486  35.019 -28.497  1.00  0.00      LL0  C  
ATOM   2229  NH1 ARG L  24      51.555  34.527 -27.877  1.00  0.00      LL0  N1+
ATOM   2230  NH2 ARG L  24      50.628  36.094 -29.267  1.00  0.00      LL0  N  
ATOM   2231  H   ARG L  24      49.711  27.834 -28.354  1.00  0.00      LL0  H  
ATOM   2232  HE  ARG L  24      48.447  34.797 -28.828  1.00  0.00      LL0  H  
ATOM   2233 HH11 ARG L  24      52.448  34.971 -27.987  1.00  0.00      LL0  H  
ATOM   2234 HH12 ARG L  24      51.533  33.698 -27.311  1.00  0.00      LL0  H  
ATOM   2235 HH21 ARG L  24      51.537  36.497 -29.393  1.00  0.00      LL0  H  
ATOM   2236 HH22 ARG L  24      49.846  36.508 -29.730  1.00  0.00      LL0  H  
ATOM   2237  N   ALA L  25      52.865  30.152 -27.918  1.00  0.00      LL0  N  
ATOM   2238  CA  ALA L  25      53.956  30.179 -26.961  1.00  0.00      LL0  C  
ATOM   2239  C   ALA L  25      53.814  31.407 -26.093  1.00  0.00      LL0  C  
ATOM   2240  O   ALA L  25      53.174  32.392 -26.463  1.00  0.00      LL0  O  
ATOM   2241  CB  ALA L  25      55.302  30.234 -27.684  1.00  0.00      LL0  C  
ATOM   2242  H   ALA L  25      52.803  30.830 -28.647  1.00  0.00      LL0  H  
ATOM   2243  N   SER L  26      54.450  31.295 -24.925  1.00  0.00      LL0  N  
ATOM   2244  CA  SER L  26      54.567  32.450 -24.044  1.00  0.00      LL0  C  
ATOM   2245  C   SER L  26      55.650  33.396 -24.542  1.00  0.00      LL0  C  
ATOM   2246  O   SER L  26      55.428  34.557 -24.862  1.00  0.00      LL0  O  
ATOM   2247  CB  SER L  26      54.883  31.909 -22.650  1.00  0.00      LL0  C  
ATOM   2248  OG  SER L  26      55.833  30.844 -22.802  1.00  0.00      LL0  O  
ATOM   2249  H   SER L  26      54.924  30.455 -24.657  1.00  0.00      LL0  H  
ATOM   2250  HG  SER L  26      56.096  30.581 -21.918  1.00  0.00      LL0  H  
ATOM   2251  N   GLN L  27      56.851  32.809 -24.602  1.00  0.00      LL0  N  
ATOM   2252  CA  GLN L  27      58.010  33.562 -25.065  1.00  0.00      LL0  C  
ATOM   2253  C   GLN L  27      58.425  33.130 -26.460  1.00  0.00      LL0  C  
ATOM   2254  O   GLN L  27      57.895  32.173 -27.010  1.00  0.00      LL0  O  
ATOM   2255  CB  GLN L  27      59.132  33.452 -24.028  1.00  0.00      LL0  C  
ATOM   2256  CG  GLN L  27      59.444  32.012 -23.620  1.00  0.00      LL0  C  
ATOM   2257  CD  GLN L  27      60.378  32.013 -22.430  1.00  0.00      LL0  C  
ATOM   2258  NE2 GLN L  27      59.850  31.479 -21.326  1.00  0.00      LL0  N  
ATOM   2259  OE1 GLN L  27      61.507  32.476 -22.490  1.00  0.00      LL0  O  
ATOM   2260  H   GLN L  27      56.903  31.834 -24.380  1.00  0.00      LL0  H  
ATOM   2261 HE21 GLN L  27      58.925  31.092 -21.297  1.00  0.00      LL0  H  
ATOM   2262 HE22 GLN L  27      60.403  31.461 -20.497  1.00  0.00      LL0  H  
ATOM   2263  N   GLY L  28      59.357  33.908 -27.030  1.00  0.00      LL0  N  
ATOM   2264  CA  GLY L  28      59.667  33.700 -28.444  1.00  0.00      LL0  C  
ATOM   2265  C   GLY L  28      60.483  32.457 -28.734  1.00  0.00      LL0  C  
ATOM   2266  O   GLY L  28      61.681  32.397 -28.495  1.00  0.00      LL0  O  
ATOM   2267  H   GLY L  28      59.853  34.581 -26.486  1.00  0.00      LL0  H  
ATOM   2268  N   ILE L  29      59.783  31.460 -29.281  1.00  0.00      LL0  N  
ATOM   2269  CA  ILE L  29      60.500  30.219 -29.577  1.00  0.00      LL0  C  
ATOM   2270  C   ILE L  29      61.079  30.146 -30.984  1.00  0.00      LL0  C  
ATOM   2271  O   ILE L  29      60.921  29.159 -31.698  1.00  0.00      LL0  O  
ATOM   2272  CB  ILE L  29      59.607  29.010 -29.269  1.00  0.00      LL0  C  
ATOM   2273  CG1 ILE L  29      58.314  28.981 -30.093  1.00  0.00      LL0  C  
ATOM   2274  CG2 ILE L  29      59.324  28.965 -27.770  1.00  0.00      LL0  C  
ATOM   2275  CD1 ILE L  29      57.618  27.620 -30.059  1.00  0.00      LL0  C  
ATOM   2276  H   ILE L  29      58.808  31.598 -29.473  1.00  0.00      LL0  H  
ATOM   2277  N   ASP L  30      61.699  31.275 -31.370  1.00  0.00      LL0  N  
ATOM   2278  CA  ASP L  30      62.007  31.560 -32.779  1.00  0.00      LL0  C  
ATOM   2279  C   ASP L  30      60.752  31.504 -33.657  1.00  0.00      LL0  C  
ATOM   2280  O   ASP L  30      60.063  32.494 -33.874  1.00  0.00      LL0  O  
ATOM   2281  CB  ASP L  30      63.100  30.648 -33.376  1.00  0.00      LL0  C  
ATOM   2282  CG  ASP L  30      64.468  30.680 -32.724  1.00  0.00      LL0  C  
ATOM   2283  OD1 ASP L  30      64.597  30.672 -31.503  1.00  0.00      LL0  O  
ATOM   2284  OD2 ASP L  30      65.438  30.593 -33.466  1.00  0.00      LL0  O1-
ATOM   2285  H   ASP L  30      62.012  31.901 -30.656  1.00  0.00      LL0  H  
ATOM   2286  N   ASN L  31      60.458  30.277 -34.115  1.00  0.00      LL0  N  
ATOM   2287  CA  ASN L  31      59.250  29.953 -34.877  1.00  0.00      LL0  C  
ATOM   2288  C   ASN L  31      58.980  28.456 -34.851  1.00  0.00      LL0  C  
ATOM   2289  O   ASN L  31      58.264  27.904 -35.673  1.00  0.00      LL0  O  
ATOM   2290  CB  ASN L  31      59.324  30.450 -36.337  1.00  0.00      LL0  C  
ATOM   2291  CG  ASN L  31      60.404  29.737 -37.144  1.00  0.00      LL0  C  
ATOM   2292  ND2 ASN L  31      59.956  28.706 -37.866  1.00  0.00      LL0  N  
ATOM   2293  OD1 ASN L  31      61.574  30.092 -37.122  1.00  0.00      LL0  O  
ATOM   2294  H   ASN L  31      61.068  29.532 -33.851  1.00  0.00      LL0  H  
ATOM   2295 HD21 ASN L  31      59.001  28.416 -37.795  1.00  0.00      LL0  H  
ATOM   2296 HD22 ASN L  31      60.569  28.200 -38.472  1.00  0.00      LL0  H  
ATOM   2297  N   TRP L  32      59.660  27.791 -33.911  1.00  0.00      LL0  N  
ATOM   2298  CA  TRP L  32      59.836  26.363 -34.132  1.00  0.00      LL0  C  
ATOM   2299  C   TRP L  32      58.767  25.537 -33.473  1.00  0.00      LL0  C  
ATOM   2300  O   TRP L  32      58.854  25.136 -32.318  1.00  0.00      LL0  O  
ATOM   2301  CB  TRP L  32      61.256  25.928 -33.757  1.00  0.00      LL0  C  
ATOM   2302  CG  TRP L  32      62.210  26.400 -34.832  1.00  0.00      LL0  C  
ATOM   2303  CD1 TRP L  32      62.409  27.718 -35.259  1.00  0.00      LL0  C  
ATOM   2304  CD2 TRP L  32      63.088  25.612 -35.661  1.00  0.00      LL0  C  
ATOM   2305  CE2 TRP L  32      63.768  26.520 -36.545  1.00  0.00      LL0  C  
ATOM   2306  CE3 TRP L  32      63.362  24.231 -35.722  1.00  0.00      LL0  C  
ATOM   2307  NE1 TRP L  32      63.314  27.803 -36.263  1.00  0.00      LL0  N  
ATOM   2308  CZ2 TRP L  32      64.701  26.025 -37.478  1.00  0.00      LL0  C  
ATOM   2309  CZ3 TRP L  32      64.303  23.752 -36.656  1.00  0.00      LL0  C  
ATOM   2310  CH2 TRP L  32      64.965  24.642 -37.528  1.00  0.00      LL0  C  
ATOM   2311  H   TRP L  32      60.030  28.240 -33.096  1.00  0.00      LL0  H  
ATOM   2312  HE1 TRP L  32      63.541  28.635 -36.739  1.00  0.00      LL0  H  
ATOM   2313  N   LEU L  33      57.736  25.332 -34.293  1.00  0.00      LL0  N  
ATOM   2314  CA  LEU L  33      56.601  24.556 -33.823  1.00  0.00      LL0  C  
ATOM   2315  C   LEU L  33      56.507  23.218 -34.526  1.00  0.00      LL0  C  
ATOM   2316  O   LEU L  33      56.827  23.096 -35.704  1.00  0.00      LL0  O  
ATOM   2317  CB  LEU L  33      55.322  25.352 -34.065  1.00  0.00      LL0  C  
ATOM   2318  CG  LEU L  33      54.135  24.817 -33.272  1.00  0.00      LL0  C  
ATOM   2319  CD1 LEU L  33      54.141  25.343 -31.844  1.00  0.00      LL0  C  
ATOM   2320  CD2 LEU L  33      52.814  25.066 -33.983  1.00  0.00      LL0  C  
ATOM   2321  H   LEU L  33      57.758  25.719 -35.216  1.00  0.00      LL0  H  
ATOM   2322  N   GLY L  34      56.015  22.241 -33.758  1.00  0.00      LL0  N  
ATOM   2323  CA  GLY L  34      55.508  21.030 -34.388  1.00  0.00      LL0  C  
ATOM   2324  C   GLY L  34      54.007  20.931 -34.190  1.00  0.00      LL0  C  
ATOM   2325  O   GLY L  34      53.483  21.352 -33.165  1.00  0.00      LL0  O  
ATOM   2326  H   GLY L  34      55.869  22.418 -32.785  1.00  0.00      LL0  H  
ATOM   2327  N   TRP L  35      53.339  20.368 -35.201  1.00  0.00      LL0  N  
ATOM   2328  CA  TRP L  35      51.941  19.981 -35.026  1.00  0.00      LL0  C  
ATOM   2329  C   TRP L  35      51.840  18.473 -35.052  1.00  0.00      LL0  C  
ATOM   2330  O   TRP L  35      52.587  17.805 -35.761  1.00  0.00      LL0  O  
ATOM   2331  CB  TRP L  35      51.045  20.535 -36.135  1.00  0.00      LL0  C  
ATOM   2332  CG  TRP L  35      50.620  21.961 -35.869  1.00  0.00      LL0  C  
ATOM   2333  CD1 TRP L  35      51.052  23.109 -36.551  1.00  0.00      LL0  C  
ATOM   2334  CD2 TRP L  35      49.665  22.435 -34.895  1.00  0.00      LL0  C  
ATOM   2335  CE2 TRP L  35      49.578  23.860 -35.045  1.00  0.00      LL0  C  
ATOM   2336  CE3 TRP L  35      48.872  21.782 -33.928  1.00  0.00      LL0  C  
ATOM   2337  NE1 TRP L  35      50.442  24.228 -36.073  1.00  0.00      LL0  N  
ATOM   2338  CZ2 TRP L  35      48.707  24.599 -34.216  1.00  0.00      LL0  C  
ATOM   2339  CZ3 TRP L  35      48.001  22.531 -33.109  1.00  0.00      LL0  C  
ATOM   2340  CH2 TRP L  35      47.921  23.933 -33.251  1.00  0.00      LL0  C  
ATOM   2341  H   TRP L  35      53.862  20.057 -35.994  1.00  0.00      LL0  H  
ATOM   2342  HE1 TRP L  35      50.580  25.138 -36.416  1.00  0.00      LL0  H  
ATOM   2343  N   TYR L  36      50.892  17.975 -34.254  1.00  0.00      LL0  N  
ATOM   2344  CA  TYR L  36      50.732  16.536 -34.078  1.00  0.00      LL0  C  
ATOM   2345  C   TYR L  36      49.273  16.142 -34.165  1.00  0.00      LL0  C  
ATOM   2346  O   TYR L  36      48.396  16.820 -33.640  1.00  0.00      LL0  O  
ATOM   2347  CB  TYR L  36      51.296  16.098 -32.719  1.00  0.00      LL0  C  
ATOM   2348  CG  TYR L  36      52.799  16.252 -32.682  1.00  0.00      LL0  C  
ATOM   2349  CD1 TYR L  36      53.371  17.419 -32.134  1.00  0.00      LL0  C  
ATOM   2350  CD2 TYR L  36      53.591  15.213 -33.207  1.00  0.00      LL0  C  
ATOM   2351  CE1 TYR L  36      54.770  17.556 -32.134  1.00  0.00      LL0  C  
ATOM   2352  CE2 TYR L  36      54.986  15.353 -33.202  1.00  0.00      LL0  C  
ATOM   2353  CZ  TYR L  36      55.562  16.521 -32.673  1.00  0.00      LL0  C  
ATOM   2354  OH  TYR L  36      56.937  16.647 -32.691  1.00  0.00      LL0  O  
ATOM   2355  H   TYR L  36      50.316  18.601 -33.726  1.00  0.00      LL0  H  
ATOM   2356  HH  TYR L  36      57.195  17.201 -31.956  1.00  0.00      LL0  H  
ATOM   2357  N   GLN L  37      49.049  15.015 -34.852  1.00  0.00      LL0  N  
ATOM   2358  CA  GLN L  37      47.681  14.508 -34.921  1.00  0.00      LL0  C  
ATOM   2359  C   GLN L  37      47.503  13.291 -34.046  1.00  0.00      LL0  C  
ATOM   2360  O   GLN L  37      48.065  12.234 -34.311  1.00  0.00      LL0  O  
ATOM   2361  CB  GLN L  37      47.307  14.141 -36.358  1.00  0.00      LL0  C  
ATOM   2362  CG  GLN L  37      45.816  13.880 -36.577  1.00  0.00      LL0  C  
ATOM   2363  CD  GLN L  37      45.587  13.401 -37.996  1.00  0.00      LL0  C  
ATOM   2364  NE2 GLN L  37      45.194  14.347 -38.850  1.00  0.00      LL0  N  
ATOM   2365  OE1 GLN L  37      45.735  12.230 -38.309  1.00  0.00      LL0  O  
ATOM   2366  H   GLN L  37      49.825  14.504 -35.228  1.00  0.00      LL0  H  
ATOM   2367 HE21 GLN L  37      44.963  15.277 -38.553  1.00  0.00      LL0  H  
ATOM   2368 HE22 GLN L  37      45.105  14.139 -39.822  1.00  0.00      LL0  H  
ATOM   2369  N   GLN L  38      46.690  13.465 -33.005  1.00  0.00      LL0  N  
ATOM   2370  CA  GLN L  38      46.274  12.256 -32.311  1.00  0.00      LL0  C  
ATOM   2371  C   GLN L  38      44.937  11.748 -32.804  1.00  0.00      LL0  C  
ATOM   2372  O   GLN L  38      43.878  12.311 -32.550  1.00  0.00      LL0  O  
ATOM   2373  CB  GLN L  38      46.270  12.439 -30.792  1.00  0.00      LL0  C  
ATOM   2374  CG  GLN L  38      46.001  11.107 -30.085  1.00  0.00      LL0  C  
ATOM   2375  CD  GLN L  38      46.185  11.235 -28.591  1.00  0.00      LL0  C  
ATOM   2376  NE2 GLN L  38      46.683  10.128 -28.038  1.00  0.00      LL0  N  
ATOM   2377  OE1 GLN L  38      45.909  12.255 -27.973  1.00  0.00      LL0  O  
ATOM   2378  H   GLN L  38      46.246  14.346 -32.835  1.00  0.00      LL0  H  
ATOM   2379 HE21 GLN L  38      46.864   9.308 -28.585  1.00  0.00      LL0  H  
ATOM   2380 HE22 GLN L  38      46.880  10.107 -27.056  1.00  0.00      LL0  H  
ATOM   2381  N   LYS L  39      45.036  10.617 -33.511  1.00  0.00      LL0  N  
ATOM   2382  CA  LYS L  39      43.806   9.850 -33.682  1.00  0.00      LL0  C  
ATOM   2383  C   LYS L  39      43.495   9.076 -32.416  1.00  0.00      LL0  C  
ATOM   2384  O   LYS L  39      44.296   8.264 -31.965  1.00  0.00      LL0  O  
ATOM   2385  CB  LYS L  39      43.911   8.890 -34.867  1.00  0.00      LL0  C  
ATOM   2386  CG  LYS L  39      43.988   9.594 -36.223  1.00  0.00      LL0  C  
ATOM   2387  CD  LYS L  39      42.789  10.508 -36.493  1.00  0.00      LL0  C  
ATOM   2388  CE  LYS L  39      42.809  11.087 -37.904  1.00  0.00      LL0  C  
ATOM   2389  NZ  LYS L  39      41.759  12.093 -38.041  1.00  0.00      LL0  N1+
ATOM   2390  H   LYS L  39      45.937  10.217 -33.674  1.00  0.00      LL0  H  
ATOM   2391  HZ1 LYS L  39      41.338  12.031 -38.990  1.00  0.00      LL0  H  
ATOM   2392  HZ2 LYS L  39      41.004  11.963 -37.333  1.00  0.00      LL0  H  
ATOM   2393  HZ3 LYS L  39      42.123  13.064 -37.933  1.00  0.00      LL0  H  
ATOM   2394  N   PRO L  40      42.305   9.376 -31.839  1.00  0.00      LL0  N  
ATOM   2395  CA  PRO L  40      41.898   8.702 -30.602  1.00  0.00      LL0  C  
ATOM   2396  C   PRO L  40      42.001   7.193 -30.700  1.00  0.00      LL0  C  
ATOM   2397  O   PRO L  40      41.348   6.553 -31.513  1.00  0.00      LL0  O  
ATOM   2398  CB  PRO L  40      40.464   9.202 -30.400  1.00  0.00      LL0  C  
ATOM   2399  CG  PRO L  40      40.421  10.563 -31.094  1.00  0.00      LL0  C  
ATOM   2400  CD  PRO L  40      41.316  10.342 -32.306  1.00  0.00      LL0  C  
ATOM   2401  N   GLY L  41      42.891   6.668 -29.856  1.00  0.00      LL0  N  
ATOM   2402  CA  GLY L  41      43.167   5.245 -29.984  1.00  0.00      LL0  C  
ATOM   2403  C   GLY L  41      44.644   4.955 -29.854  1.00  0.00      LL0  C  
ATOM   2404  O   GLY L  41      45.059   4.073 -29.116  1.00  0.00      LL0  O  
ATOM   2405  H   GLY L  41      43.396   7.242 -29.213  1.00  0.00      LL0  H  
ATOM   2406  N   LYS L  42      45.434   5.753 -30.588  1.00  0.00      LL0  N  
ATOM   2407  CA  LYS L  42      46.864   5.562 -30.376  1.00  0.00      LL0  C  
ATOM   2408  C   LYS L  42      47.594   6.863 -30.091  1.00  0.00      LL0  C  
ATOM   2409  O   LYS L  42      47.020   7.947 -30.087  1.00  0.00      LL0  O  
ATOM   2410  CB  LYS L  42      47.515   4.735 -31.513  1.00  0.00      LL0  C  
ATOM   2411  CG  LYS L  42      47.925   5.478 -32.793  1.00  0.00      LL0  C  
ATOM   2412  CD  LYS L  42      49.065   4.778 -33.551  1.00  0.00      LL0  C  
ATOM   2413  CE  LYS L  42      49.887   5.709 -34.462  1.00  0.00      LL0  C  
ATOM   2414  NZ  LYS L  42      50.723   6.606 -33.649  1.00  0.00      LL0  N1+
ATOM   2415  H   LYS L  42      45.075   6.505 -31.147  1.00  0.00      LL0  H  
ATOM   2416  HZ1 LYS L  42      50.968   7.493 -34.140  1.00  0.00      LL0  H  
ATOM   2417  HZ2 LYS L  42      50.170   6.904 -32.824  1.00  0.00      LL0  H  
ATOM   2418  HZ3 LYS L  42      51.606   6.155 -33.328  1.00  0.00      LL0  H  
ATOM   2419  N   ALA L  43      48.914   6.713 -29.906  1.00  0.00      LL0  N  
ATOM   2420  CA  ALA L  43      49.827   7.854 -29.986  1.00  0.00      LL0  C  
ATOM   2421  C   ALA L  43      49.619   8.692 -31.242  1.00  0.00      LL0  C  
ATOM   2422  O   ALA L  43      49.223   8.154 -32.269  1.00  0.00      LL0  O  
ATOM   2423  CB  ALA L  43      51.247   7.304 -30.049  1.00  0.00      LL0  C  
ATOM   2424  H   ALA L  43      49.260   5.790 -29.722  1.00  0.00      LL0  H  
ATOM   2425  N   PRO L  44      49.926  10.004 -31.164  1.00  0.00      LL0  N  
ATOM   2426  CA  PRO L  44      49.928  10.836 -32.377  1.00  0.00      LL0  C  
ATOM   2427  C   PRO L  44      50.690  10.306 -33.602  1.00  0.00      LL0  C  
ATOM   2428  O   PRO L  44      51.176   9.176 -33.672  1.00  0.00      LL0  O  
ATOM   2429  CB  PRO L  44      50.495  12.165 -31.854  1.00  0.00      LL0  C  
ATOM   2430  CG  PRO L  44      50.114  12.215 -30.379  1.00  0.00      LL0  C  
ATOM   2431  CD  PRO L  44      50.243  10.759 -29.954  1.00  0.00      LL0  C  
ATOM   2432  N   LYS L  45      50.811  11.227 -34.561  1.00  0.00      LL0  N  
ATOM   2433  CA  LYS L  45      51.940  11.217 -35.488  1.00  0.00      LL0  C  
ATOM   2434  C   LYS L  45      52.338  12.670 -35.654  1.00  0.00      LL0  C  
ATOM   2435  O   LYS L  45      51.516  13.554 -35.421  1.00  0.00      LL0  O  
ATOM   2436  CB  LYS L  45      51.561  10.598 -36.847  1.00  0.00      LL0  C  
ATOM   2437  CG  LYS L  45      52.767  10.342 -37.770  1.00  0.00      LL0  C  
ATOM   2438  CD  LYS L  45      52.437   9.816 -39.171  1.00  0.00      LL0  C  
ATOM   2439  CE  LYS L  45      51.690  10.788 -40.095  1.00  0.00      LL0  C  
ATOM   2440  NZ  LYS L  45      52.518  11.937 -40.481  1.00  0.00      LL0  N1+
ATOM   2441  H   LYS L  45      50.192  12.016 -34.570  1.00  0.00      LL0  H  
ATOM   2442  HZ1 LYS L  45      52.614  12.661 -39.742  1.00  0.00      LL0  H  
ATOM   2443  HZ2 LYS L  45      53.512  11.721 -40.716  1.00  0.00      LL0  H  
ATOM   2444  HZ3 LYS L  45      52.161  12.426 -41.330  1.00  0.00      LL0  H  
ATOM   2445  N   LEU L  46      53.592  12.889 -36.076  1.00  0.00      LL0  N  
ATOM   2446  CA  LEU L  46      53.919  14.217 -36.590  1.00  0.00      LL0  C  
ATOM   2447  C   LEU L  46      53.013  14.601 -37.753  1.00  0.00      LL0  C  
ATOM   2448  O   LEU L  46      52.533  13.760 -38.509  1.00  0.00      LL0  O  
ATOM   2449  CB  LEU L  46      55.404  14.246 -36.974  1.00  0.00      LL0  C  
ATOM   2450  CG  LEU L  46      56.015  15.593 -37.386  1.00  0.00      LL0  C  
ATOM   2451  CD1 LEU L  46      55.819  16.687 -36.339  1.00  0.00      LL0  C  
ATOM   2452  CD2 LEU L  46      57.491  15.437 -37.756  1.00  0.00      LL0  C  
ATOM   2453  H   LEU L  46      54.251  12.139 -36.162  1.00  0.00      LL0  H  
ATOM   2454  N   LEU L  47      52.778  15.909 -37.827  1.00  0.00      LL0  N  
ATOM   2455  CA  LEU L  47      52.181  16.454 -39.037  1.00  0.00      LL0  C  
ATOM   2456  C   LEU L  47      53.102  17.471 -39.660  1.00  0.00      LL0  C  
ATOM   2457  O   LEU L  47      53.431  17.447 -40.835  1.00  0.00      LL0  O  
ATOM   2458  CB  LEU L  47      50.866  17.174 -38.754  1.00  0.00      LL0  C  
ATOM   2459  CG  LEU L  47      49.697  16.317 -38.304  1.00  0.00      LL0  C  
ATOM   2460  CD1 LEU L  47      48.535  17.227 -37.919  1.00  0.00      LL0  C  
ATOM   2461  CD2 LEU L  47      49.296  15.272 -39.348  1.00  0.00      LL0  C  
ATOM   2462  H   LEU L  47      53.096  16.495 -37.082  1.00  0.00      LL0  H  
ATOM   2463  N   ILE L  48      53.455  18.425 -38.795  1.00  0.00      LL0  N  
ATOM   2464  CA  ILE L  48      54.120  19.611 -39.314  1.00  0.00      LL0  C  
ATOM   2465  C   ILE L  48      55.330  19.877 -38.452  1.00  0.00      LL0  C  
ATOM   2466  O   ILE L  48      55.232  19.826 -37.233  1.00  0.00      LL0  O  
ATOM   2467  CB  ILE L  48      53.118  20.782 -39.290  1.00  0.00      LL0  C  
ATOM   2468  CG1 ILE L  48      51.969  20.528 -40.272  1.00  0.00      LL0  C  
ATOM   2469  CG2 ILE L  48      53.767  22.140 -39.542  1.00  0.00      LL0  C  
ATOM   2470  CD1 ILE L  48      50.689  21.302 -39.964  1.00  0.00      LL0  C  
ATOM   2471  H   ILE L  48      53.258  18.351 -37.817  1.00  0.00      LL0  H  
ATOM   2472  N   TYR L  49      56.456  20.139 -39.112  1.00  0.00      LL0  N  
ATOM   2473  CA  TYR L  49      57.626  20.544 -38.348  1.00  0.00      LL0  C  
ATOM   2474  C   TYR L  49      58.080  21.926 -38.775  1.00  0.00      LL0  C  
ATOM   2475  O   TYR L  49      57.516  22.507 -39.699  1.00  0.00      LL0  O  
ATOM   2476  CB  TYR L  49      58.725  19.475 -38.443  1.00  0.00      LL0  C  
ATOM   2477  CG  TYR L  49      59.251  19.280 -39.850  1.00  0.00      LL0  C  
ATOM   2478  CD1 TYR L  49      58.890  18.121 -40.567  1.00  0.00      LL0  C  
ATOM   2479  CD2 TYR L  49      60.126  20.244 -40.390  1.00  0.00      LL0  C  
ATOM   2480  CE1 TYR L  49      59.468  17.895 -41.828  1.00  0.00      LL0  C  
ATOM   2481  CE2 TYR L  49      60.710  20.019 -41.641  1.00  0.00      LL0  C  
ATOM   2482  CZ  TYR L  49      60.387  18.838 -42.332  1.00  0.00      LL0  C  
ATOM   2483  OH  TYR L  49      60.999  18.615 -43.549  1.00  0.00      LL0  O  
ATOM   2484  H   TYR L  49      56.458  20.183 -40.111  1.00  0.00      LL0  H  
ATOM   2485  HH  TYR L  49      61.937  18.677 -43.395  1.00  0.00      LL0  H  
ATOM   2486  N   ASP L  50      59.095  22.432 -38.049  1.00  0.00      LL0  N  
ATOM   2487  CA  ASP L  50      59.675  23.759 -38.301  1.00  0.00      LL0  C  
ATOM   2488  C   ASP L  50      58.676  24.848 -38.688  1.00  0.00      LL0  C  
ATOM   2489  O   ASP L  50      58.865  25.631 -39.612  1.00  0.00      LL0  O  
ATOM   2490  CB  ASP L  50      60.847  23.663 -39.302  1.00  0.00      LL0  C  
ATOM   2491  CG  ASP L  50      62.011  22.793 -38.814  1.00  0.00      LL0  C  
ATOM   2492  OD1 ASP L  50      61.928  22.161 -37.760  1.00  0.00      LL0  O  
ATOM   2493  OD2 ASP L  50      63.034  22.743 -39.494  1.00  0.00      LL0  O1-
ATOM   2494  H   ASP L  50      59.638  21.821 -37.471  1.00  0.00      LL0  H  
ATOM   2495  N   ALA L  51      57.568  24.832 -37.919  1.00  0.00      LL0  N  
ATOM   2496  CA  ALA L  51      56.376  25.663 -38.135  1.00  0.00      LL0  C  
ATOM   2497  C   ALA L  51      55.483  25.315 -39.313  1.00  0.00      LL0  C  
ATOM   2498  O   ALA L  51      54.264  25.338 -39.184  1.00  0.00      LL0  O  
ATOM   2499  CB  ALA L  51      56.663  27.168 -38.204  1.00  0.00      LL0  C  
ATOM   2500  H   ALA L  51      57.519  24.084 -37.254  1.00  0.00      LL0  H  
ATOM   2501  N   SER L  52      56.103  25.014 -40.460  1.00  0.00      LL0  N  
ATOM   2502  CA  SER L  52      55.236  24.929 -41.630  1.00  0.00      LL0  C  
ATOM   2503  C   SER L  52      55.255  23.655 -42.460  1.00  0.00      LL0  C  
ATOM   2504  O   SER L  52      54.278  23.343 -43.133  1.00  0.00      LL0  O  
ATOM   2505  CB  SER L  52      55.462  26.165 -42.501  1.00  0.00      LL0  C  
ATOM   2506  OG  SER L  52      56.859  26.486 -42.509  1.00  0.00      LL0  O  
ATOM   2507  H   SER L  52      57.099  25.056 -40.553  1.00  0.00      LL0  H  
ATOM   2508  HG  SER L  52      56.945  27.319 -42.953  1.00  0.00      LL0  H  
ATOM   2509  N   ASN L  53      56.395  22.945 -42.430  1.00  0.00      LL0  N  
ATOM   2510  CA  ASN L  53      56.485  21.866 -43.420  1.00  0.00      LL0  C  
ATOM   2511  C   ASN L  53      55.771  20.596 -42.998  1.00  0.00      LL0  C  
ATOM   2512  O   ASN L  53      55.703  20.275 -41.820  1.00  0.00      LL0  O  
ATOM   2513  CB  ASN L  53      57.939  21.566 -43.814  1.00  0.00      LL0  C  
ATOM   2514  CG  ASN L  53      57.941  20.723 -45.081  1.00  0.00      LL0  C  
ATOM   2515  ND2 ASN L  53      58.875  19.775 -45.132  1.00  0.00      LL0  N  
ATOM   2516  OD1 ASN L  53      57.095  20.883 -45.952  1.00  0.00      LL0  O  
ATOM   2517  H   ASN L  53      57.051  23.064 -41.681  1.00  0.00      LL0  H  
ATOM   2518 HD21 ASN L  53      59.588  19.638 -44.442  1.00  0.00      LL0  H  
ATOM   2519 HD22 ASN L  53      58.847  19.120 -45.883  1.00  0.00      LL0  H  
ATOM   2520  N   LEU L  54      55.238  19.891 -44.003  1.00  0.00      LL0  N  
ATOM   2521  CA  LEU L  54      54.609  18.612 -43.677  1.00  0.00      LL0  C  
ATOM   2522  C   LEU L  54      55.640  17.519 -43.443  1.00  0.00      LL0  C  
ATOM   2523  O   LEU L  54      56.779  17.617 -43.887  1.00  0.00      LL0  O  
ATOM   2524  CB  LEU L  54      53.629  18.199 -44.781  1.00  0.00      LL0  C  
ATOM   2525  CG  LEU L  54      52.583  19.260 -45.155  1.00  0.00      LL0  C  
ATOM   2526  CD1 LEU L  54      51.678  18.771 -46.288  1.00  0.00      LL0  C  
ATOM   2527  CD2 LEU L  54      51.765  19.748 -43.959  1.00  0.00      LL0  C  
ATOM   2528  H   LEU L  54      55.444  20.160 -44.945  1.00  0.00      LL0  H  
ATOM   2529  N   ASP L  55      55.192  16.483 -42.726  1.00  0.00      LL0  N  
ATOM   2530  CA  ASP L  55      56.070  15.342 -42.495  1.00  0.00      LL0  C  
ATOM   2531  C   ASP L  55      55.994  14.303 -43.610  1.00  0.00      LL0  C  
ATOM   2532  O   ASP L  55      55.434  14.535 -44.679  1.00  0.00      LL0  O  
ATOM   2533  CB  ASP L  55      55.821  14.773 -41.075  1.00  0.00      LL0  C  
ATOM   2534  CG  ASP L  55      54.792  13.645 -41.000  1.00  0.00      LL0  C  
ATOM   2535  OD1 ASP L  55      54.951  12.744 -40.184  1.00  0.00      LL0  O  
ATOM   2536  OD2 ASP L  55      53.855  13.613 -41.789  1.00  0.00      LL0  O1-
ATOM   2537  H   ASP L  55      54.261  16.483 -42.359  1.00  0.00      LL0  H  
ATOM   2538  N   THR L  56      56.555  13.118 -43.311  1.00  0.00      LL0  N  
ATOM   2539  CA  THR L  56      56.241  12.004 -44.197  1.00  0.00      LL0  C  
ATOM   2540  C   THR L  56      54.819  11.484 -43.988  1.00  0.00      LL0  C  
ATOM   2541  O   THR L  56      54.550  10.539 -43.253  1.00  0.00      LL0  O  
ATOM   2542  CB  THR L  56      57.292  10.902 -44.021  1.00  0.00      LL0  C  
ATOM   2543  CG2 THR L  56      57.160   9.786 -45.063  1.00  0.00      LL0  C  
ATOM   2544  OG1 THR L  56      58.609  11.470 -44.082  1.00  0.00      LL0  O  
ATOM   2545  H   THR L  56      56.845  12.943 -42.371  1.00  0.00      LL0  H  
ATOM   2546  HG1 THR L  56      58.585  12.277 -43.583  1.00  0.00      LL0  H  
ATOM   2547  N   GLY L  57      53.911  12.149 -44.712  1.00  0.00      LL0  N  
ATOM   2548  CA  GLY L  57      52.539  11.660 -44.685  1.00  0.00      LL0  C  
ATOM   2549  C   GLY L  57      51.583  12.568 -43.944  1.00  0.00      LL0  C  
ATOM   2550  O   GLY L  57      51.171  12.313 -42.815  1.00  0.00      LL0  O  
ATOM   2551  H   GLY L  57      54.191  13.017 -45.126  1.00  0.00      LL0  H  
ATOM   2552  N   VAL L  58      51.220  13.635 -44.669  1.00  0.00      LL0  N  
ATOM   2553  CA  VAL L  58      50.111  14.490 -44.249  1.00  0.00      LL0  C  
ATOM   2554  C   VAL L  58      49.265  14.770 -45.475  1.00  0.00      LL0  C  
ATOM   2555  O   VAL L  58      49.796  15.110 -46.527  1.00  0.00      LL0  O  
ATOM   2556  CB  VAL L  58      50.618  15.825 -43.674  1.00  0.00      LL0  C  
ATOM   2557  CG1 VAL L  58      49.489  16.724 -43.174  1.00  0.00      LL0  C  
ATOM   2558  CG2 VAL L  58      51.607  15.610 -42.546  1.00  0.00      LL0  C  
ATOM   2559  H   VAL L  58      51.672  13.837 -45.537  1.00  0.00      LL0  H  
ATOM   2560  N   PRO L  59      47.926  14.618 -45.332  1.00  0.00      LL0  N  
ATOM   2561  CA  PRO L  59      47.038  15.112 -46.391  1.00  0.00      LL0  C  
ATOM   2562  C   PRO L  59      47.306  16.571 -46.730  1.00  0.00      LL0  C  
ATOM   2563  O   PRO L  59      47.321  17.440 -45.868  1.00  0.00      LL0  O  
ATOM   2564  CB  PRO L  59      45.644  14.903 -45.789  1.00  0.00      LL0  C  
ATOM   2565  CG  PRO L  59      45.809  13.774 -44.773  1.00  0.00      LL0  C  
ATOM   2566  CD  PRO L  59      47.205  14.021 -44.213  1.00  0.00      LL0  C  
ATOM   2567  N   SER L  60      47.497  16.811 -48.030  1.00  0.00      LL0  N  
ATOM   2568  CA  SER L  60      47.945  18.133 -48.479  1.00  0.00      LL0  C  
ATOM   2569  C   SER L  60      47.047  19.347 -48.246  1.00  0.00      LL0  C  
ATOM   2570  O   SER L  60      47.332  20.447 -48.693  1.00  0.00      LL0  O  
ATOM   2571  CB  SER L  60      48.329  18.012 -49.949  1.00  0.00      LL0  C  
ATOM   2572  OG  SER L  60      48.912  16.713 -50.146  1.00  0.00      LL0  O  
ATOM   2573  H   SER L  60      47.531  16.063 -48.695  1.00  0.00      LL0  H  
ATOM   2574  HG  SER L  60      49.730  16.715 -49.655  1.00  0.00      LL0  H  
ATOM   2575  N   ARG L  61      45.938  19.104 -47.534  1.00  0.00      LL0  N  
ATOM   2576  CA  ARG L  61      45.089  20.229 -47.162  1.00  0.00      LL0  C  
ATOM   2577  C   ARG L  61      45.491  20.917 -45.862  1.00  0.00      LL0  C  
ATOM   2578  O   ARG L  61      44.984  21.982 -45.524  1.00  0.00      LL0  O  
ATOM   2579  CB  ARG L  61      43.627  19.771 -47.151  1.00  0.00      LL0  C  
ATOM   2580  CG  ARG L  61      43.341  18.625 -46.179  1.00  0.00      LL0  C  
ATOM   2581  CD  ARG L  61      41.938  18.046 -46.352  1.00  0.00      LL0  C  
ATOM   2582  NE  ARG L  61      41.694  17.009 -45.356  1.00  0.00      LL0  N  
ATOM   2583  CZ  ARG L  61      41.268  15.775 -45.673  1.00  0.00      LL0  C  
ATOM   2584  NH1 ARG L  61      41.068  15.394 -46.927  1.00  0.00      LL0  N1+
ATOM   2585  NH2 ARG L  61      41.013  14.919 -44.705  1.00  0.00      LL0  N  
ATOM   2586  H   ARG L  61      45.799  18.208 -47.124  1.00  0.00      LL0  H  
ATOM   2587  HE  ARG L  61      41.733  17.218 -44.367  1.00  0.00      LL0  H  
ATOM   2588 HH11 ARG L  61      40.752  14.449 -47.088  1.00  0.00      LL0  H  
ATOM   2589 HH12 ARG L  61      41.165  16.016 -47.705  1.00  0.00      LL0  H  
ATOM   2590 HH21 ARG L  61      40.660  13.999 -44.912  1.00  0.00      LL0  H  
ATOM   2591 HH22 ARG L  61      41.159  15.224 -43.754  1.00  0.00      LL0  H  
ATOM   2592  N   PHE L  62      46.412  20.258 -45.136  1.00  0.00      LL0  N  
ATOM   2593  CA  PHE L  62      46.907  20.887 -43.911  1.00  0.00      LL0  C  
ATOM   2594  C   PHE L  62      47.930  21.963 -44.215  1.00  0.00      LL0  C  
ATOM   2595  O   PHE L  62      48.562  21.973 -45.262  1.00  0.00      LL0  O  
ATOM   2596  CB  PHE L  62      47.587  19.874 -42.982  1.00  0.00      LL0  C  
ATOM   2597  CG  PHE L  62      46.651  18.869 -42.346  1.00  0.00      LL0  C  
ATOM   2598  CD1 PHE L  62      46.598  18.805 -40.937  1.00  0.00      LL0  C  
ATOM   2599  CD2 PHE L  62      45.887  17.985 -43.141  1.00  0.00      LL0  C  
ATOM   2600  CE1 PHE L  62      45.799  17.827 -40.314  1.00  0.00      LL0  C  
ATOM   2601  CE2 PHE L  62      45.087  17.008 -42.521  1.00  0.00      LL0  C  
ATOM   2602  CZ  PHE L  62      45.061  16.929 -41.114  1.00  0.00      LL0  C  
ATOM   2603  H   PHE L  62      46.847  19.424 -45.477  1.00  0.00      LL0  H  
ATOM   2604  N   SER L  63      48.091  22.842 -43.223  1.00  0.00      LL0  N  
ATOM   2605  CA  SER L  63      49.151  23.838 -43.288  1.00  0.00      LL0  C  
ATOM   2606  C   SER L  63      49.560  24.215 -41.879  1.00  0.00      LL0  C  
ATOM   2607  O   SER L  63      48.741  24.206 -40.962  1.00  0.00      LL0  O  
ATOM   2608  CB  SER L  63      48.674  25.050 -44.101  1.00  0.00      LL0  C  
ATOM   2609  OG  SER L  63      47.352  25.441 -43.700  1.00  0.00      LL0  O  
ATOM   2610  H   SER L  63      47.451  22.863 -42.455  1.00  0.00      LL0  H  
ATOM   2611  HG  SER L  63      46.818  24.649 -43.721  1.00  0.00      LL0  H  
ATOM   2612  N   GLY L  64      50.855  24.514 -41.734  1.00  0.00      LL0  N  
ATOM   2613  CA  GLY L  64      51.303  24.991 -40.432  1.00  0.00      LL0  C  
ATOM   2614  C   GLY L  64      51.796  26.409 -40.568  1.00  0.00      LL0  C  
ATOM   2615  O   GLY L  64      52.204  26.831 -41.645  1.00  0.00      LL0  O  
ATOM   2616  H   GLY L  64      51.495  24.519 -42.503  1.00  0.00      LL0  H  
ATOM   2617  N   SER L  65      51.698  27.142 -39.457  1.00  0.00      LL0  N  
ATOM   2618  CA  SER L  65      52.021  28.558 -39.557  1.00  0.00      LL0  C  
ATOM   2619  C   SER L  65      52.455  29.120 -38.222  1.00  0.00      LL0  C  
ATOM   2620  O   SER L  65      52.154  28.560 -37.173  1.00  0.00      LL0  O  
ATOM   2621  CB  SER L  65      50.800  29.309 -40.104  1.00  0.00      LL0  C  
ATOM   2622  OG  SER L  65      49.621  28.938 -39.371  1.00  0.00      LL0  O  
ATOM   2623  H   SER L  65      51.381  26.757 -38.588  1.00  0.00      LL0  H  
ATOM   2624  HG  SER L  65      49.663  27.989 -39.254  1.00  0.00      LL0  H  
ATOM   2625  N   GLY L  66      53.129  30.272 -38.309  1.00  0.00      LL0  N  
ATOM   2626  CA  GLY L  66      53.338  31.018 -37.076  1.00  0.00      LL0  C  
ATOM   2627  C   GLY L  66      54.784  31.387 -36.846  1.00  0.00      LL0  C  
ATOM   2628  O   GLY L  66      55.686  30.912 -37.527  1.00  0.00      LL0  O  
ATOM   2629  H   GLY L  66      53.505  30.606 -39.170  1.00  0.00      LL0  H  
ATOM   2630  N   SER L  67      54.949  32.268 -35.857  1.00  0.00      LL0  N  
ATOM   2631  CA  SER L  67      56.267  32.800 -35.539  1.00  0.00      LL0  C  
ATOM   2632  C   SER L  67      56.247  33.456 -34.174  1.00  0.00      LL0  C  
ATOM   2633  O   SER L  67      55.207  33.861 -33.659  1.00  0.00      LL0  O  
ATOM   2634  CB  SER L  67      56.723  33.777 -36.633  1.00  0.00      LL0  C  
ATOM   2635  OG  SER L  67      55.610  34.553 -37.097  1.00  0.00      LL0  O  
ATOM   2636  H   SER L  67      54.159  32.595 -35.334  1.00  0.00      LL0  H  
ATOM   2637  HG  SER L  67      55.899  34.997 -37.884  1.00  0.00      LL0  H  
ATOM   2638  N   GLY L  68      57.448  33.534 -33.585  1.00  0.00      LL0  N  
ATOM   2639  CA  GLY L  68      57.566  34.180 -32.281  1.00  0.00      LL0  C  
ATOM   2640  C   GLY L  68      56.789  33.489 -31.177  1.00  0.00      LL0  C  
ATOM   2641  O   GLY L  68      57.256  32.554 -30.536  1.00  0.00      LL0  O  
ATOM   2642  H   GLY L  68      58.262  33.139 -34.015  1.00  0.00      LL0  H  
ATOM   2643  N   THR L  69      55.576  34.024 -30.978  1.00  0.00      LL0  N  
ATOM   2644  CA  THR L  69      54.736  33.450 -29.935  1.00  0.00      LL0  C  
ATOM   2645  C   THR L  69      53.374  32.961 -30.412  1.00  0.00      LL0  C  
ATOM   2646  O   THR L  69      52.594  32.412 -29.645  1.00  0.00      LL0  O  
ATOM   2647  CB  THR L  69      54.568  34.429 -28.762  1.00  0.00      LL0  C  
ATOM   2648  CG2 THR L  69      55.897  34.865 -28.151  1.00  0.00      LL0  C  
ATOM   2649  OG1 THR L  69      53.795  35.587 -29.143  1.00  0.00      LL0  O  
ATOM   2650  H   THR L  69      55.243  34.699 -31.636  1.00  0.00      LL0  H  
ATOM   2651  HG1 THR L  69      54.442  36.215 -29.453  1.00  0.00      LL0  H  
ATOM   2652  N   TYR L  70      53.081  33.218 -31.694  1.00  0.00      LL0  N  
ATOM   2653  CA  TYR L  70      51.759  32.803 -32.150  1.00  0.00      LL0  C  
ATOM   2654  C   TYR L  70      51.897  31.785 -33.255  1.00  0.00      LL0  C  
ATOM   2655  O   TYR L  70      52.742  31.930 -34.127  1.00  0.00      LL0  O  
ATOM   2656  CB  TYR L  70      50.930  34.012 -32.610  1.00  0.00      LL0  C  
ATOM   2657  CG  TYR L  70      49.512  33.581 -32.923  1.00  0.00      LL0  C  
ATOM   2658  CD1 TYR L  70      48.591  33.457 -31.864  1.00  0.00      LL0  C  
ATOM   2659  CD2 TYR L  70      49.158  33.289 -34.257  1.00  0.00      LL0  C  
ATOM   2660  CE1 TYR L  70      47.300  32.981 -32.140  1.00  0.00      LL0  C  
ATOM   2661  CE2 TYR L  70      47.868  32.805 -34.530  1.00  0.00      LL0  C  
ATOM   2662  CZ  TYR L  70      46.960  32.639 -33.464  1.00  0.00      LL0  C  
ATOM   2663  OH  TYR L  70      45.702  32.124 -33.715  1.00  0.00      LL0  O  
ATOM   2664  H   TYR L  70      53.756  33.527 -32.368  1.00  0.00      LL0  H  
ATOM   2665  HH  TYR L  70      45.611  31.989 -34.652  1.00  0.00      LL0  H  
ATOM   2666  N   PHE L  71      51.053  30.754 -33.166  1.00  0.00      LL0  N  
ATOM   2667  CA  PHE L  71      51.132  29.685 -34.153  1.00  0.00      LL0  C  
ATOM   2668  C   PHE L  71      49.741  29.236 -34.538  1.00  0.00      LL0  C  
ATOM   2669  O   PHE L  71      48.784  29.450 -33.801  1.00  0.00      LL0  O  
ATOM   2670  CB  PHE L  71      51.932  28.505 -33.591  1.00  0.00      LL0  C  
ATOM   2671  CG  PHE L  71      53.350  28.915 -33.259  1.00  0.00      LL0  C  
ATOM   2672  CD1 PHE L  71      54.326  28.917 -34.279  1.00  0.00      LL0  C  
ATOM   2673  CD2 PHE L  71      53.669  29.310 -31.941  1.00  0.00      LL0  C  
ATOM   2674  CE1 PHE L  71      55.629  29.361 -33.988  1.00  0.00      LL0  C  
ATOM   2675  CE2 PHE L  71      54.970  29.760 -31.650  1.00  0.00      LL0  C  
ATOM   2676  CZ  PHE L  71      55.932  29.799 -32.682  1.00  0.00      LL0  C  
ATOM   2677  H   PHE L  71      50.376  30.669 -32.431  1.00  0.00      LL0  H  
ATOM   2678  N   THR L  72      49.668  28.592 -35.706  1.00  0.00      LL0  N  
ATOM   2679  CA  THR L  72      48.363  28.123 -36.156  1.00  0.00      LL0  C  
ATOM   2680  C   THR L  72      48.452  26.890 -37.028  1.00  0.00      LL0  C  
ATOM   2681  O   THR L  72      49.383  26.709 -37.810  1.00  0.00      LL0  O  
ATOM   2682  CB  THR L  72      47.595  29.229 -36.897  1.00  0.00      LL0  C  
ATOM   2683  CG2 THR L  72      46.402  29.737 -36.088  1.00  0.00      LL0  C  
ATOM   2684  OG1 THR L  72      48.466  30.309 -37.262  1.00  0.00      LL0  O  
ATOM   2685  H   THR L  72      50.476  28.500 -36.288  1.00  0.00      LL0  H  
ATOM   2686  HG1 THR L  72      48.990  29.982 -37.991  1.00  0.00      LL0  H  
ATOM   2687  N   LEU L  73      47.420  26.056 -36.868  1.00  0.00      LL0  N  
ATOM   2688  CA  LEU L  73      47.176  25.011 -37.854  1.00  0.00      LL0  C  
ATOM   2689  C   LEU L  73      46.062  25.487 -38.759  1.00  0.00      LL0  C  
ATOM   2690  O   LEU L  73      45.169  26.214 -38.335  1.00  0.00      LL0  O  
ATOM   2691  CB  LEU L  73      46.802  23.704 -37.138  1.00  0.00      LL0  C  
ATOM   2692  CG  LEU L  73      46.500  22.485 -38.018  1.00  0.00      LL0  C  
ATOM   2693  CD1 LEU L  73      47.268  21.241 -37.573  1.00  0.00      LL0  C  
ATOM   2694  CD2 LEU L  73      44.998  22.210 -38.097  1.00  0.00      LL0  C  
ATOM   2695  H   LEU L  73      46.745  26.260 -36.158  1.00  0.00      LL0  H  
ATOM   2696  N   THR L  74      46.142  25.049 -40.011  1.00  0.00      LL0  N  
ATOM   2697  CA  THR L  74      44.981  25.195 -40.873  1.00  0.00      LL0  C  
ATOM   2698  C   THR L  74      44.793  23.976 -41.757  1.00  0.00      LL0  C  
ATOM   2699  O   THR L  74      45.572  23.691 -42.657  1.00  0.00      LL0  O  
ATOM   2700  CB  THR L  74      45.069  26.513 -41.663  1.00  0.00      LL0  C  
ATOM   2701  CG2 THR L  74      44.102  26.593 -42.849  1.00  0.00      LL0  C  
ATOM   2702  OG1 THR L  74      44.848  27.626 -40.773  1.00  0.00      LL0  O  
ATOM   2703  H   THR L  74      46.976  24.600 -40.338  1.00  0.00      LL0  H  
ATOM   2704  HG1 THR L  74      44.868  27.249 -39.891  1.00  0.00      LL0  H  
ATOM   2705  N   ILE L  75      43.698  23.271 -41.463  1.00  0.00      LL0  N  
ATOM   2706  CA  ILE L  75      43.144  22.426 -42.513  1.00  0.00      LL0  C  
ATOM   2707  C   ILE L  75      42.248  23.325 -43.336  1.00  0.00      LL0  C  
ATOM   2708  O   ILE L  75      41.327  23.948 -42.822  1.00  0.00      LL0  O  
ATOM   2709  CB  ILE L  75      42.361  21.256 -41.909  1.00  0.00      LL0  C  
ATOM   2710  CG1 ILE L  75      43.254  20.470 -40.950  1.00  0.00      LL0  C  
ATOM   2711  CG2 ILE L  75      41.742  20.350 -42.977  1.00  0.00      LL0  C  
ATOM   2712  CD1 ILE L  75      42.482  19.502 -40.055  1.00  0.00      LL0  C  
ATOM   2713  H   ILE L  75      43.129  23.553 -40.690  1.00  0.00      LL0  H  
ATOM   2714  N   SER L  76      42.610  23.418 -44.618  1.00  0.00      LL0  N  
ATOM   2715  CA  SER L  76      41.956  24.399 -45.483  1.00  0.00      LL0  C  
ATOM   2716  C   SER L  76      40.449  24.239 -45.584  1.00  0.00      LL0  C  
ATOM   2717  O   SER L  76      39.686  25.194 -45.511  1.00  0.00      LL0  O  
ATOM   2718  CB  SER L  76      42.627  24.373 -46.856  1.00  0.00      LL0  C  
ATOM   2719  OG  SER L  76      43.053  23.036 -47.147  1.00  0.00      LL0  O  
ATOM   2720  H   SER L  76      43.339  22.829 -44.966  1.00  0.00      LL0  H  
ATOM   2721  HG  SER L  76      43.941  22.953 -46.807  1.00  0.00      LL0  H  
ATOM   2722  N   SER L  77      40.071  22.964 -45.713  1.00  0.00      LL0  N  
ATOM   2723  CA  SER L  77      38.661  22.632 -45.609  1.00  0.00      LL0  C  
ATOM   2724  C   SER L  77      38.551  21.263 -44.980  1.00  0.00      LL0  C  
ATOM   2725  O   SER L  77      39.278  20.342 -45.334  1.00  0.00      LL0  O  
ATOM   2726  CB  SER L  77      38.009  22.688 -46.993  1.00  0.00      LL0  C  
ATOM   2727  OG  SER L  77      36.586  22.778 -46.879  1.00  0.00      LL0  O  
ATOM   2728  H   SER L  77      40.738  22.233 -45.860  1.00  0.00      LL0  H  
ATOM   2729  HG  SER L  77      36.401  23.585 -46.400  1.00  0.00      LL0  H  
ATOM   2730  N   LEU L  78      37.645  21.188 -44.000  1.00  0.00      LL0  N  
ATOM   2731  CA  LEU L  78      37.470  19.944 -43.260  1.00  0.00      LL0  C  
ATOM   2732  C   LEU L  78      36.861  18.853 -44.112  1.00  0.00      LL0  C  
ATOM   2733  O   LEU L  78      35.778  19.006 -44.669  1.00  0.00      LL0  O  
ATOM   2734  CB  LEU L  78      36.613  20.240 -42.022  1.00  0.00      LL0  C  
ATOM   2735  CG  LEU L  78      36.389  19.145 -40.964  1.00  0.00      LL0  C  
ATOM   2736  CD1 LEU L  78      35.312  18.129 -41.336  1.00  0.00      LL0  C  
ATOM   2737  CD2 LEU L  78      37.687  18.494 -40.501  1.00  0.00      LL0  C  
ATOM   2738  H   LEU L  78      37.134  22.013 -43.759  1.00  0.00      LL0  H  
ATOM   2739  N   GLN L  79      37.584  17.736 -44.144  1.00  0.00      LL0  N  
ATOM   2740  CA  GLN L  79      36.940  16.519 -44.610  1.00  0.00      LL0  C  
ATOM   2741  C   GLN L  79      36.779  15.551 -43.455  1.00  0.00      LL0  C  
ATOM   2742  O   GLN L  79      37.326  15.732 -42.374  1.00  0.00      LL0  O  
ATOM   2743  CB  GLN L  79      37.750  15.894 -45.732  1.00  0.00      LL0  C  
ATOM   2744  CG  GLN L  79      37.529  16.505 -47.114  1.00  0.00      LL0  C  
ATOM   2745  CD  GLN L  79      38.410  15.784 -48.119  1.00  0.00      LL0  C  
ATOM   2746  NE2 GLN L  79      38.257  14.456 -48.154  1.00  0.00      LL0  N  
ATOM   2747  OE1 GLN L  79      39.219  16.377 -48.822  1.00  0.00      LL0  O  
ATOM   2748  H   GLN L  79      38.477  17.695 -43.687  1.00  0.00      LL0  H  
ATOM   2749 HE21 GLN L  79      37.771  13.930 -47.449  1.00  0.00      LL0  H  
ATOM   2750 HE22 GLN L  79      38.703  13.910 -48.858  1.00  0.00      LL0  H  
ATOM   2751  N   ALA L  80      35.980  14.505 -43.712  1.00  0.00      LL0  N  
ATOM   2752  CA  ALA L  80      35.636  13.606 -42.607  1.00  0.00      LL0  C  
ATOM   2753  C   ALA L  80      36.833  12.954 -41.931  1.00  0.00      LL0  C  
ATOM   2754  O   ALA L  80      36.868  12.711 -40.730  1.00  0.00      LL0  O  
ATOM   2755  CB  ALA L  80      34.681  12.513 -43.087  1.00  0.00      LL0  C  
ATOM   2756  H   ALA L  80      35.702  14.314 -44.653  1.00  0.00      LL0  H  
ATOM   2757  N   GLU L  81      37.844  12.713 -42.774  1.00  0.00      LL0  N  
ATOM   2758  CA  GLU L  81      39.059  12.074 -42.281  1.00  0.00      LL0  C  
ATOM   2759  C   GLU L  81      39.800  12.837 -41.194  1.00  0.00      LL0  C  
ATOM   2760  O   GLU L  81      40.519  12.261 -40.379  1.00  0.00      LL0  O  
ATOM   2761  CB  GLU L  81      40.044  11.745 -43.413  1.00  0.00      LL0  C  
ATOM   2762  CG  GLU L  81      39.449  11.222 -44.729  1.00  0.00      LL0  C  
ATOM   2763  CD  GLU L  81      39.088  12.384 -45.638  1.00  0.00      LL0  C  
ATOM   2764  OE1 GLU L  81      39.986  12.936 -46.270  1.00  0.00      LL0  O  
ATOM   2765  OE2 GLU L  81      37.920  12.756 -45.707  1.00  0.00      LL0  O1-
ATOM   2766  H   GLU L  81      37.734  12.936 -43.743  1.00  0.00      LL0  H  
ATOM   2767  N   ASP L  82      39.631  14.169 -41.205  1.00  0.00      LL0  N  
ATOM   2768  CA  ASP L  82      40.537  14.925 -40.342  1.00  0.00      LL0  C  
ATOM   2769  C   ASP L  82      40.317  14.768 -38.856  1.00  0.00      LL0  C  
ATOM   2770  O   ASP L  82      41.275  14.617 -38.100  1.00  0.00      LL0  O  
ATOM   2771  CB  ASP L  82      40.582  16.405 -40.699  1.00  0.00      LL0  C  
ATOM   2772  CG  ASP L  82      41.004  16.568 -42.138  1.00  0.00      LL0  C  
ATOM   2773  OD1 ASP L  82      42.099  16.153 -42.499  1.00  0.00      LL0  O  
ATOM   2774  OD2 ASP L  82      40.217  17.061 -42.931  1.00  0.00      LL0  O1-
ATOM   2775  H   ASP L  82      38.988  14.642 -41.815  1.00  0.00      LL0  H  
ATOM   2776  N   PHE L  83      39.023  14.766 -38.474  1.00  0.00      LL0  N  
ATOM   2777  CA  PHE L  83      38.608  14.700 -37.060  1.00  0.00      LL0  C  
ATOM   2778  C   PHE L  83      39.532  13.921 -36.132  1.00  0.00      LL0  C  
ATOM   2779  O   PHE L  83      39.866  12.763 -36.384  1.00  0.00      LL0  O  
ATOM   2780  CB  PHE L  83      37.192  14.129 -36.924  1.00  0.00      LL0  C  
ATOM   2781  CG  PHE L  83      36.134  15.050 -37.494  1.00  0.00      LL0  C  
ATOM   2782  CD1 PHE L  83      35.923  16.322 -36.918  1.00  0.00      LL0  C  
ATOM   2783  CD2 PHE L  83      35.348  14.603 -38.577  1.00  0.00      LL0  C  
ATOM   2784  CE1 PHE L  83      34.895  17.147 -37.412  1.00  0.00      LL0  C  
ATOM   2785  CE2 PHE L  83      34.315  15.423 -39.071  1.00  0.00      LL0  C  
ATOM   2786  CZ  PHE L  83      34.089  16.680 -38.471  1.00  0.00      LL0  C  
ATOM   2787  H   PHE L  83      38.346  14.878 -39.203  1.00  0.00      LL0  H  
ATOM   2788  N   ALA L  84      39.979  14.636 -35.087  1.00  0.00      LL0  N  
ATOM   2789  CA  ALA L  84      41.014  14.107 -34.198  1.00  0.00      LL0  C  
ATOM   2790  C   ALA L  84      41.287  15.100 -33.091  1.00  0.00      LL0  C  
ATOM   2791  O   ALA L  84      40.743  16.200 -33.094  1.00  0.00      LL0  O  
ATOM   2792  CB  ALA L  84      42.339  13.892 -34.939  1.00  0.00      LL0  C  
ATOM   2793  H   ALA L  84      39.616  15.549 -34.887  1.00  0.00      LL0  H  
ATOM   2794  N   VAL L  85      42.164  14.675 -32.172  1.00  0.00      LL0  N  
ATOM   2795  CA  VAL L  85      42.734  15.666 -31.265  1.00  0.00      LL0  C  
ATOM   2796  C   VAL L  85      44.028  16.162 -31.887  1.00  0.00      LL0  C  
ATOM   2797  O   VAL L  85      44.728  15.413 -32.558  1.00  0.00      LL0  O  
ATOM   2798  CB  VAL L  85      42.975  15.041 -29.880  1.00  0.00      LL0  C  
ATOM   2799  CG1 VAL L  85      43.427  16.072 -28.840  1.00  0.00      LL0  C  
ATOM   2800  CG2 VAL L  85      41.731  14.292 -29.396  1.00  0.00      LL0  C  
ATOM   2801  H   VAL L  85      42.609  13.781 -32.251  1.00  0.00      LL0  H  
ATOM   2802  N   TYR L  86      44.308  17.449 -31.681  1.00  0.00      LL0  N  
ATOM   2803  CA  TYR L  86      45.559  17.976 -32.214  1.00  0.00      LL0  C  
ATOM   2804  C   TYR L  86      46.384  18.569 -31.101  1.00  0.00      LL0  C  
ATOM   2805  O   TYR L  86      45.842  19.095 -30.134  1.00  0.00      LL0  O  
ATOM   2806  CB  TYR L  86      45.286  19.026 -33.296  1.00  0.00      LL0  C  
ATOM   2807  CG  TYR L  86      44.767  18.363 -34.553  1.00  0.00      LL0  C  
ATOM   2808  CD1 TYR L  86      43.413  17.978 -34.635  1.00  0.00      LL0  C  
ATOM   2809  CD2 TYR L  86      45.668  18.136 -35.610  1.00  0.00      LL0  C  
ATOM   2810  CE1 TYR L  86      42.962  17.303 -35.781  1.00  0.00      LL0  C  
ATOM   2811  CE2 TYR L  86      45.213  17.472 -36.759  1.00  0.00      LL0  C  
ATOM   2812  CZ  TYR L  86      43.875  17.039 -36.819  1.00  0.00      LL0  C  
ATOM   2813  OH  TYR L  86      43.467  16.319 -37.923  1.00  0.00      LL0  O  
ATOM   2814  H   TYR L  86      43.684  18.022 -31.150  1.00  0.00      LL0  H  
ATOM   2815  HH  TYR L  86      42.535  16.121 -37.868  1.00  0.00      LL0  H  
ATOM   2816  N   PHE L  87      47.704  18.457 -31.278  1.00  0.00      LL0  N  
ATOM   2817  CA  PHE L  87      48.627  19.035 -30.304  1.00  0.00      LL0  C  
ATOM   2818  C   PHE L  87      49.656  19.871 -31.024  1.00  0.00      LL0  C  
ATOM   2819  O   PHE L  87      49.998  19.587 -32.165  1.00  0.00      LL0  O  
ATOM   2820  CB  PHE L  87      49.384  17.952 -29.529  1.00  0.00      LL0  C  
ATOM   2821  CG  PHE L  87      48.467  17.144 -28.646  1.00  0.00      LL0  C  
ATOM   2822  CD1 PHE L  87      48.214  17.587 -27.330  1.00  0.00      LL0  C  
ATOM   2823  CD2 PHE L  87      47.891  15.955 -29.145  1.00  0.00      LL0  C  
ATOM   2824  CE1 PHE L  87      47.371  16.828 -26.498  1.00  0.00      LL0  C  
ATOM   2825  CE2 PHE L  87      47.048  15.197 -28.312  1.00  0.00      LL0  C  
ATOM   2826  CZ  PHE L  87      46.795  15.643 -26.998  1.00  0.00      LL0  C  
ATOM   2827  H   PHE L  87      48.060  18.016 -32.106  1.00  0.00      LL0  H  
ATOM   2828  N   CYS L  88      50.159  20.885 -30.322  1.00  0.00      LL0  N  
ATOM   2829  CA  CYS L  88      51.373  21.487 -30.863  1.00  0.00      LL0  C  
ATOM   2830  C   CYS L  88      52.580  21.151 -30.012  1.00  0.00      LL0  C  
ATOM   2831  O   CYS L  88      52.453  20.459 -29.009  1.00  0.00      LL0  O  
ATOM   2832  CB  CYS L  88      51.193  22.992 -31.059  1.00  0.00      LL0  C  
ATOM   2833  SG  CYS L  88      50.502  23.875 -29.640  1.00  0.00      LL0  S  
ATOM   2834  H   CYS L  88      49.790  21.130 -29.423  1.00  0.00      LL0  H  
ATOM   2835  N   GLN L  89      53.746  21.661 -30.432  1.00  0.00      LL0  N  
ATOM   2836  CA  GLN L  89      54.942  21.479 -29.615  1.00  0.00      LL0  C  
ATOM   2837  C   GLN L  89      55.929  22.601 -29.843  1.00  0.00      LL0  C  
ATOM   2838  O   GLN L  89      56.215  22.978 -30.972  1.00  0.00      LL0  O  
ATOM   2839  CB  GLN L  89      55.648  20.165 -29.948  1.00  0.00      LL0  C  
ATOM   2840  CG  GLN L  89      56.798  19.825 -28.995  1.00  0.00      LL0  C  
ATOM   2841  CD  GLN L  89      57.825  19.007 -29.737  1.00  0.00      LL0  C  
ATOM   2842  NE2 GLN L  89      59.070  19.469 -29.618  1.00  0.00      LL0  N  
ATOM   2843  OE1 GLN L  89      57.521  18.035 -30.411  1.00  0.00      LL0  O  
ATOM   2844  H   GLN L  89      53.812  22.071 -31.344  1.00  0.00      LL0  H  
ATOM   2845 HE21 GLN L  89      59.265  20.277 -29.058  1.00  0.00      LL0  H  
ATOM   2846 HE22 GLN L  89      59.816  18.995 -30.083  1.00  0.00      LL0  H  
ATOM   2847  N   GLN L  90      56.468  23.082 -28.723  1.00  0.00      LL0  N  
ATOM   2848  CA  GLN L  90      57.660  23.915 -28.791  1.00  0.00      LL0  C  
ATOM   2849  C   GLN L  90      58.894  23.068 -29.063  1.00  0.00      LL0  C  
ATOM   2850  O   GLN L  90      59.208  22.134 -28.331  1.00  0.00      LL0  O  
ATOM   2851  CB  GLN L  90      57.757  24.656 -27.459  1.00  0.00      LL0  C  
ATOM   2852  CG  GLN L  90      59.103  25.282 -27.117  1.00  0.00      LL0  C  
ATOM   2853  CD  GLN L  90      59.577  24.712 -25.799  1.00  0.00      LL0  C  
ATOM   2854  NE2 GLN L  90      60.056  23.470 -25.879  1.00  0.00      LL0  N  
ATOM   2855  OE1 GLN L  90      59.587  25.373 -24.777  1.00  0.00      LL0  O  
ATOM   2856  H   GLN L  90      56.162  22.715 -27.842  1.00  0.00      LL0  H  
ATOM   2857 HE21 GLN L  90      60.009  22.892 -26.694  1.00  0.00      LL0  H  
ATOM   2858 HE22 GLN L  90      60.483  23.085 -25.055  1.00  0.00      LL0  H  
ATOM   2859  N   ALA L  91      59.602  23.443 -30.133  1.00  0.00      LL0  N  
ATOM   2860  CA  ALA L  91      60.858  22.740 -30.381  1.00  0.00      LL0  C  
ATOM   2861  C   ALA L  91      62.073  23.340 -29.687  1.00  0.00      LL0  C  
ATOM   2862  O   ALA L  91      62.995  22.636 -29.312  1.00  0.00      LL0  O  
ATOM   2863  CB  ALA L  91      61.129  22.628 -31.883  1.00  0.00      LL0  C  
ATOM   2864  H   ALA L  91      59.254  24.156 -30.745  1.00  0.00      LL0  H  
ATOM   2865  N   LYS L  92      62.019  24.679 -29.522  1.00  0.00      LL0  N  
ATOM   2866  CA  LYS L  92      63.132  25.438 -28.920  1.00  0.00      LL0  C  
ATOM   2867  C   LYS L  92      63.760  24.816 -27.669  1.00  0.00      LL0  C  
ATOM   2868  O   LYS L  92      64.950  24.539 -27.596  1.00  0.00      LL0  O  
ATOM   2869  CB  LYS L  92      62.641  26.874 -28.638  1.00  0.00      LL0  C  
ATOM   2870  CG  LYS L  92      63.577  27.935 -28.020  1.00  0.00      LL0  C  
ATOM   2871  CD  LYS L  92      64.594  28.580 -28.971  1.00  0.00      LL0  C  
ATOM   2872  CE  LYS L  92      65.311  29.808 -28.368  1.00  0.00      LL0  C  
ATOM   2873  NZ  LYS L  92      66.300  30.373 -29.304  1.00  0.00      LL0  N1+
ATOM   2874  H   LYS L  92      61.244  25.155 -29.932  1.00  0.00      LL0  H  
ATOM   2875  HZ1 LYS L  92      66.838  31.171 -28.886  1.00  0.00      LL0  H  
ATOM   2876  HZ2 LYS L  92      67.046  29.675 -29.496  1.00  0.00      LL0  H  
ATOM   2877  HZ3 LYS L  92      65.866  30.697 -30.195  1.00  0.00      LL0  H  
ATOM   2878  N   ALA L  93      62.895  24.653 -26.661  1.00  0.00      LL0  N  
ATOM   2879  CA  ALA L  93      63.467  24.426 -25.340  1.00  0.00      LL0  C  
ATOM   2880  C   ALA L  93      63.426  23.008 -24.834  1.00  0.00      LL0  C  
ATOM   2881  O   ALA L  93      62.601  22.188 -25.218  1.00  0.00      LL0  O  
ATOM   2882  CB  ALA L  93      62.765  25.292 -24.299  1.00  0.00      LL0  C  
ATOM   2883  H   ALA L  93      61.910  24.680 -26.798  1.00  0.00      LL0  H  
ATOM   2884  N   PHE L  94      64.334  22.793 -23.877  1.00  0.00      LL0  N  
ATOM   2885  CA  PHE L  94      64.116  21.720 -22.910  1.00  0.00      LL0  C  
ATOM   2886  C   PHE L  94      63.292  22.287 -21.763  1.00  0.00      LL0  C  
ATOM   2887  O   PHE L  94      63.646  23.322 -21.215  1.00  0.00      LL0  O  
ATOM   2888  CB  PHE L  94      65.489  21.224 -22.430  1.00  0.00      LL0  C  
ATOM   2889  CG  PHE L  94      65.451  20.270 -21.254  1.00  0.00      LL0  C  
ATOM   2890  CD1 PHE L  94      65.390  18.878 -21.481  1.00  0.00      LL0  C  
ATOM   2891  CD2 PHE L  94      65.509  20.791 -19.941  1.00  0.00      LL0  C  
ATOM   2892  CE1 PHE L  94      65.404  17.998 -20.381  1.00  0.00      LL0  C  
ATOM   2893  CE2 PHE L  94      65.516  19.911 -18.842  1.00  0.00      LL0  C  
ATOM   2894  CZ  PHE L  94      65.468  18.521 -19.074  1.00  0.00      LL0  C  
ATOM   2895  H   PHE L  94      64.987  23.529 -23.692  1.00  0.00      LL0  H  
ATOM   2896  N   PRO L  95      62.197  21.583 -21.393  1.00  0.00      LL0  N  
ATOM   2897  CA  PRO L  95      61.680  20.420 -22.125  1.00  0.00      LL0  C  
ATOM   2898  C   PRO L  95      60.845  20.853 -23.329  1.00  0.00      LL0  C  
ATOM   2899  O   PRO L  95      60.325  21.962 -23.378  1.00  0.00      LL0  O  
ATOM   2900  CB  PRO L  95      60.852  19.743 -21.026  1.00  0.00      LL0  C  
ATOM   2901  CG  PRO L  95      60.273  20.894 -20.204  1.00  0.00      LL0  C  
ATOM   2902  CD  PRO L  95      61.408  21.911 -20.208  1.00  0.00      LL0  C  
ATOM   2903  N   PRO L  96      60.725  19.940 -24.319  1.00  0.00      LL0  N  
ATOM   2904  CA  PRO L  96      59.830  20.232 -25.441  1.00  0.00      LL0  C  
ATOM   2905  C   PRO L  96      58.369  20.194 -25.018  1.00  0.00      LL0  C  
ATOM   2906  O   PRO L  96      57.718  19.157 -24.999  1.00  0.00      LL0  O  
ATOM   2907  CB  PRO L  96      60.221  19.153 -26.453  1.00  0.00      LL0  C  
ATOM   2908  CG  PRO L  96      60.694  17.973 -25.611  1.00  0.00      LL0  C  
ATOM   2909  CD  PRO L  96      61.399  18.652 -24.444  1.00  0.00      LL0  C  
ATOM   2910  N   THR L  97      57.882  21.383 -24.658  1.00  0.00      LL0  N  
ATOM   2911  CA  THR L  97      56.502  21.468 -24.202  1.00  0.00      LL0  C  
ATOM   2912  C   THR L  97      55.508  21.139 -25.302  1.00  0.00      LL0  C  
ATOM   2913  O   THR L  97      55.564  21.652 -26.416  1.00  0.00      LL0  O  
ATOM   2914  CB  THR L  97      56.289  22.872 -23.643  1.00  0.00      LL0  C  
ATOM   2915  CG2 THR L  97      56.845  22.998 -22.223  1.00  0.00      LL0  C  
ATOM   2916  OG1 THR L  97      56.942  23.817 -24.499  1.00  0.00      LL0  O  
ATOM   2917  H   THR L  97      58.421  22.228 -24.680  1.00  0.00      LL0  H  
ATOM   2918  HG1 THR L  97      56.753  24.685 -24.142  1.00  0.00      LL0  H  
ATOM   2919  N   PHE L  98      54.595  20.232 -24.948  1.00  0.00      LL0  N  
ATOM   2920  CA  PHE L  98      53.525  19.996 -25.907  1.00  0.00      LL0  C  
ATOM   2921  C   PHE L  98      52.365  20.909 -25.595  1.00  0.00      LL0  C  
ATOM   2922  O   PHE L  98      52.332  21.546 -24.550  1.00  0.00      LL0  O  
ATOM   2923  CB  PHE L  98      53.106  18.527 -25.901  1.00  0.00      LL0  C  
ATOM   2924  CG  PHE L  98      54.166  17.683 -26.573  1.00  0.00      LL0  C  
ATOM   2925  CD1 PHE L  98      55.257  17.186 -25.825  1.00  0.00      LL0  C  
ATOM   2926  CD2 PHE L  98      54.039  17.401 -27.950  1.00  0.00      LL0  C  
ATOM   2927  CE1 PHE L  98      56.235  16.399 -26.463  1.00  0.00      LL0  C  
ATOM   2928  CE2 PHE L  98      55.014  16.611 -28.589  1.00  0.00      LL0  C  
ATOM   2929  CZ  PHE L  98      56.103  16.120 -27.840  1.00  0.00      LL0  C  
ATOM   2930  H   PHE L  98      54.555  19.870 -24.019  1.00  0.00      LL0  H  
ATOM   2931  N   GLY L  99      51.429  20.967 -26.541  1.00  0.00      LL0  N  
ATOM   2932  CA  GLY L  99      50.280  21.826 -26.304  1.00  0.00      LL0  C  
ATOM   2933  C   GLY L  99      49.211  21.143 -25.485  1.00  0.00      LL0  C  
ATOM   2934  O   GLY L  99      49.231  19.938 -25.260  1.00  0.00      LL0  O  
ATOM   2935  H   GLY L  99      51.508  20.392 -27.354  1.00  0.00      LL0  H  
ATOM   2936  N   GLY L 100      48.261  21.986 -25.056  1.00  0.00      LL0  N  
ATOM   2937  CA  GLY L 100      47.146  21.465 -24.261  1.00  0.00      LL0  C  
ATOM   2938  C   GLY L 100      46.221  20.474 -24.960  1.00  0.00      LL0  C  
ATOM   2939  O   GLY L 100      45.553  19.669 -24.323  1.00  0.00      LL0  O  
ATOM   2940  H   GLY L 100      48.405  22.963 -25.212  1.00  0.00      LL0  H  
ATOM   2941  N   GLY L 101      46.203  20.579 -26.296  1.00  0.00      LL0  N  
ATOM   2942  CA  GLY L 101      45.235  19.763 -27.020  1.00  0.00      LL0  C  
ATOM   2943  C   GLY L 101      44.044  20.561 -27.508  1.00  0.00      LL0  C  
ATOM   2944  O   GLY L 101      43.660  21.581 -26.945  1.00  0.00      LL0  O  
ATOM   2945  H   GLY L 101      46.808  21.209 -26.780  1.00  0.00      LL0  H  
ATOM   2946  N   THR L 102      43.471  20.044 -28.599  1.00  0.00      LL0  N  
ATOM   2947  CA  THR L 102      42.238  20.630 -29.122  1.00  0.00      LL0  C  
ATOM   2948  C   THR L 102      41.450  19.561 -29.856  1.00  0.00      LL0  C  
ATOM   2949  O   THR L 102      42.037  18.749 -30.563  1.00  0.00      LL0  O  
ATOM   2950  CB  THR L 102      42.581  21.789 -30.067  1.00  0.00      LL0  C  
ATOM   2951  CG2 THR L 102      41.348  22.561 -30.529  1.00  0.00      LL0  C  
ATOM   2952  OG1 THR L 102      43.526  22.674 -29.453  1.00  0.00      LL0  O  
ATOM   2953  H   THR L 102      43.940  19.313 -29.096  1.00  0.00      LL0  H  
ATOM   2954  HG1 THR L 102      43.219  22.792 -28.553  1.00  0.00      LL0  H  
ATOM   2955  N   LYS L 103      40.123  19.558 -29.665  1.00  0.00      LL0  N  
ATOM   2956  CA  LYS L 103      39.375  18.613 -30.488  1.00  0.00      LL0  C  
ATOM   2957  C   LYS L 103      38.849  19.294 -31.736  1.00  0.00      LL0  C  
ATOM   2958  O   LYS L 103      38.211  20.338 -31.670  1.00  0.00      LL0  O  
ATOM   2959  CB  LYS L 103      38.208  17.983 -29.710  1.00  0.00      LL0  C  
ATOM   2960  CG  LYS L 103      37.492  16.881 -30.507  1.00  0.00      LL0  C  
ATOM   2961  CD  LYS L 103      36.096  16.524 -29.993  1.00  0.00      LL0  C  
ATOM   2962  CE  LYS L 103      35.330  15.636 -30.984  1.00  0.00      LL0  C  
ATOM   2963  NZ  LYS L 103      33.953  15.439 -30.521  1.00  0.00      LL0  N1+
ATOM   2964  H   LYS L 103      39.656  20.292 -29.164  1.00  0.00      LL0  H  
ATOM   2965  HZ1 LYS L 103      33.941  14.793 -29.699  1.00  0.00      LL0  H  
ATOM   2966  HZ2 LYS L 103      33.485  16.339 -30.268  1.00  0.00      LL0  H  
ATOM   2967  HZ3 LYS L 103      33.365  15.004 -31.260  1.00  0.00      LL0  H  
ATOM   2968  N   VAL L 104      39.105  18.643 -32.877  1.00  0.00      LL0  N  
ATOM   2969  CA  VAL L 104      38.241  18.995 -34.000  1.00  0.00      LL0  C  
ATOM   2970  C   VAL L 104      36.933  18.236 -33.863  1.00  0.00      LL0  C  
ATOM   2971  O   VAL L 104      36.870  17.016 -33.967  1.00  0.00      LL0  O  
ATOM   2972  CB  VAL L 104      38.940  18.735 -35.336  1.00  0.00      LL0  C  
ATOM   2973  CG1 VAL L 104      38.076  19.136 -36.533  1.00  0.00      LL0  C  
ATOM   2974  CG2 VAL L 104      40.265  19.492 -35.369  1.00  0.00      LL0  C  
ATOM   2975  H   VAL L 104      39.664  17.812 -32.875  1.00  0.00      LL0  H  
ATOM   2976  N   ASP L 105      35.924  19.033 -33.516  1.00  0.00      LL0  N  
ATOM   2977  CA  ASP L 105      34.646  18.494 -33.075  1.00  0.00      LL0  C  
ATOM   2978  C   ASP L 105      33.658  18.419 -34.220  1.00  0.00      LL0  C  
ATOM   2979  O   ASP L 105      33.727  19.216 -35.146  1.00  0.00      LL0  O  
ATOM   2980  CB  ASP L 105      34.159  19.375 -31.915  1.00  0.00      LL0  C  
ATOM   2981  CG  ASP L 105      32.965  18.795 -31.183  1.00  0.00      LL0  C  
ATOM   2982  OD1 ASP L 105      32.307  19.518 -30.451  1.00  0.00      LL0  O  
ATOM   2983  OD2 ASP L 105      32.672  17.618 -31.328  1.00  0.00      LL0  O1-
ATOM   2984  H   ASP L 105      36.049  20.019 -33.618  1.00  0.00      LL0  H  
ATOM   2985  N   ILE L 106      32.763  17.426 -34.157  1.00  0.00      LL0  N  
ATOM   2986  CA  ILE L 106      31.834  17.306 -35.277  1.00  0.00      LL0  C  
ATOM   2987  C   ILE L 106      30.635  18.221 -35.110  1.00  0.00      LL0  C  
ATOM   2988  O   ILE L 106      29.655  17.885 -34.450  1.00  0.00      LL0  O  
ATOM   2989  CB  ILE L 106      31.395  15.848 -35.478  1.00  0.00      LL0  C  
ATOM   2990  CG1 ILE L 106      32.593  14.894 -35.435  1.00  0.00      LL0  C  
ATOM   2991  CG2 ILE L 106      30.580  15.684 -36.766  1.00  0.00      LL0  C  
ATOM   2992  CD1 ILE L 106      32.186  13.420 -35.425  1.00  0.00      LL0  C  
ATOM   2993  H   ILE L 106      32.636  16.928 -33.296  1.00  0.00      LL0  H  
ATOM   2994  N   LYS L 107      30.764  19.394 -35.750  1.00  0.00      LL0  N  
ATOM   2995  CA  LYS L 107      29.698  20.391 -35.663  1.00  0.00      LL0  C  
ATOM   2996  C   LYS L 107      28.397  19.987 -36.315  1.00  0.00      LL0  C  
ATOM   2997  O   LYS L 107      28.151  20.176 -37.504  1.00  0.00      LL0  O  
ATOM   2998  CB  LYS L 107      30.154  21.752 -36.183  1.00  0.00      LL0  C  
ATOM   2999  CG  LYS L 107      29.158  22.911 -36.025  1.00  0.00      LL0  C  
ATOM   3000  CD  LYS L 107      29.683  24.304 -36.418  1.00  0.00      LL0  C  
ATOM   3001  CE  LYS L 107      30.005  24.575 -37.900  1.00  0.00      LL0  C  
ATOM   3002  NZ  LYS L 107      31.181  23.830 -38.360  1.00  0.00      LL0  N1+
ATOM   3003  H   LYS L 107      31.611  19.536 -36.267  1.00  0.00      LL0  H  
ATOM   3004  HZ1 LYS L 107      31.620  24.288 -39.196  1.00  0.00      LL0  H  
ATOM   3005  HZ2 LYS L 107      31.932  23.824 -37.637  1.00  0.00      LL0  H  
ATOM   3006  HZ3 LYS L 107      30.923  22.864 -38.646  1.00  0.00      LL0  H  
ATOM   3007  N   ARG L 108      27.575  19.453 -35.418  1.00  0.00      LL0  N  
ATOM   3008  CA  ARG L 108      26.144  19.322 -35.646  1.00  0.00      LL0  C  
ATOM   3009  C   ARG L 108      25.423  20.456 -34.929  1.00  0.00      LL0  C  
ATOM   3010  O   ARG L 108      26.038  21.403 -34.457  1.00  0.00      LL0  O  
ATOM   3011  CB  ARG L 108      25.675  17.954 -35.148  1.00  0.00      LL0  C  
ATOM   3012  CG  ARG L 108      26.264  17.597 -33.781  1.00  0.00      LL0  C  
ATOM   3013  CD  ARG L 108      25.265  16.887 -32.887  1.00  0.00      LL0  C  
ATOM   3014  NE  ARG L 108      24.172  17.780 -32.520  1.00  0.00      LL0  N  
ATOM   3015  CZ  ARG L 108      23.013  17.286 -32.051  1.00  0.00      LL0  C  
ATOM   3016  NH1 ARG L 108      22.794  15.979 -32.054  1.00  0.00      LL0  N1+
ATOM   3017  NH2 ARG L 108      22.110  18.129 -31.566  1.00  0.00      LL0  N  
ATOM   3018  H   ARG L 108      28.003  19.276 -34.530  1.00  0.00      LL0  H  
ATOM   3019  HE  ARG L 108      24.337  18.767 -32.479  1.00  0.00      LL0  H  
ATOM   3020 HH11 ARG L 108      22.038  15.526 -31.563  1.00  0.00      LL0  H  
ATOM   3021 HH12 ARG L 108      23.418  15.361 -32.541  1.00  0.00      LL0  H  
ATOM   3022 HH21 ARG L 108      21.246  17.810 -31.180  1.00  0.00      LL0  H  
ATOM   3023 HH22 ARG L 108      22.314  19.115 -31.590  1.00  0.00      LL0  H  
ATOM   3024  N   THR L 109      24.094  20.324 -34.842  1.00  0.00      LL0  N  
ATOM   3025  CA  THR L 109      23.336  21.366 -34.154  1.00  0.00      LL0  C  
ATOM   3026  C   THR L 109      23.593  21.433 -32.657  1.00  0.00      LL0  C  
ATOM   3027  O   THR L 109      23.569  20.425 -31.953  1.00  0.00      LL0  O  
ATOM   3028  CB  THR L 109      21.857  21.125 -34.443  1.00  0.00      LL0  C  
ATOM   3029  CG2 THR L 109      21.458  21.709 -35.799  1.00  0.00      LL0  C  
ATOM   3030  OG1 THR L 109      21.589  19.713 -34.424  1.00  0.00      LL0  O  
ATOM   3031  H   THR L 109      23.589  19.526 -35.170  1.00  0.00      LL0  H  
ATOM   3032  HG1 THR L 109      20.684  19.614 -34.701  1.00  0.00      LL0  H  
ATOM   3033  N   VAL L 110      23.810  22.676 -32.200  1.00  0.00      LL0  N  
ATOM   3034  CA  VAL L 110      23.856  22.933 -30.756  1.00  0.00      LL0  C  
ATOM   3035  C   VAL L 110      22.573  22.441 -30.090  1.00  0.00      LL0  C  
ATOM   3036  O   VAL L 110      21.501  22.510 -30.679  1.00  0.00      LL0  O  
ATOM   3037  CB  VAL L 110      24.097  24.440 -30.537  1.00  0.00      LL0  C  
ATOM   3038  CG1 VAL L 110      24.066  24.884 -29.071  1.00  0.00      LL0  C  
ATOM   3039  CG2 VAL L 110      25.415  24.852 -31.199  1.00  0.00      LL0  C  
ATOM   3040  H   VAL L 110      23.862  23.428 -32.853  1.00  0.00      LL0  H  
ATOM   3041  N   ALA L 111      22.733  21.884 -28.885  1.00  0.00      LL0  N  
ATOM   3042  CA  ALA L 111      21.568  21.258 -28.274  1.00  0.00      LL0  C  
ATOM   3043  C   ALA L 111      21.469  21.582 -26.805  1.00  0.00      LL0  C  
ATOM   3044  O   ALA L 111      22.457  21.570 -26.081  1.00  0.00      LL0  O  
ATOM   3045  CB  ALA L 111      21.622  19.739 -28.436  1.00  0.00      LL0  C  
ATOM   3046  H   ALA L 111      23.616  21.914 -28.412  1.00  0.00      LL0  H  
ATOM   3047  N   ALA L 112      20.224  21.879 -26.410  1.00  0.00      LL0  N  
ATOM   3048  CA  ALA L 112      19.973  22.050 -24.983  1.00  0.00      LL0  C  
ATOM   3049  C   ALA L 112      19.841  20.690 -24.324  1.00  0.00      LL0  C  
ATOM   3050  O   ALA L 112      19.071  19.847 -24.766  1.00  0.00      LL0  O  
ATOM   3051  CB  ALA L 112      18.691  22.855 -24.757  1.00  0.00      LL0  C  
ATOM   3052  H   ALA L 112      19.465  21.779 -27.049  1.00  0.00      LL0  H  
ATOM   3053  N   PRO L 113      20.660  20.492 -23.271  1.00  0.00      LL0  N  
ATOM   3054  CA  PRO L 113      20.765  19.157 -22.682  1.00  0.00      LL0  C  
ATOM   3055  C   PRO L 113      19.512  18.660 -21.979  1.00  0.00      LL0  C  
ATOM   3056  O   PRO L 113      18.869  19.350 -21.192  1.00  0.00      LL0  O  
ATOM   3057  CB  PRO L 113      21.970  19.311 -21.748  1.00  0.00      LL0  C  
ATOM   3058  CG  PRO L 113      22.021  20.792 -21.376  1.00  0.00      LL0  C  
ATOM   3059  CD  PRO L 113      21.543  21.473 -22.649  1.00  0.00      LL0  C  
ATOM   3060  N   SER L 114      19.236  17.384 -22.262  1.00  0.00      LL0  N  
ATOM   3061  CA  SER L 114      18.268  16.592 -21.510  1.00  0.00      LL0  C  
ATOM   3062  C   SER L 114      18.723  16.294 -20.084  1.00  0.00      LL0  C  
ATOM   3063  O   SER L 114      19.071  15.174 -19.730  1.00  0.00      LL0  O  
ATOM   3064  CB  SER L 114      18.025  15.280 -22.263  1.00  0.00      LL0  C  
ATOM   3065  OG  SER L 114      18.074  15.512 -23.677  1.00  0.00      LL0  O  
ATOM   3066  H   SER L 114      19.778  16.923 -22.967  1.00  0.00      LL0  H  
ATOM   3067  HG  SER L 114      18.398  14.709 -24.082  1.00  0.00      LL0  H  
ATOM   3068  N   VAL L 115      18.724  17.355 -19.264  1.00  0.00      LL0  N  
ATOM   3069  CA  VAL L 115      19.242  17.148 -17.914  1.00  0.00      LL0  C  
ATOM   3070  C   VAL L 115      18.266  16.465 -16.980  1.00  0.00      LL0  C  
ATOM   3071  O   VAL L 115      17.223  17.007 -16.610  1.00  0.00      LL0  O  
ATOM   3072  CB  VAL L 115      19.771  18.453 -17.306  1.00  0.00      LL0  C  
ATOM   3073  CG1 VAL L 115      20.390  18.255 -15.917  1.00  0.00      LL0  C  
ATOM   3074  CG2 VAL L 115      20.792  19.074 -18.250  1.00  0.00      LL0  C  
ATOM   3075  H   VAL L 115      18.449  18.249 -19.624  1.00  0.00      LL0  H  
ATOM   3076  N   PHE L 116      18.663  15.251 -16.606  1.00  0.00      LL0  N  
ATOM   3077  CA  PHE L 116      17.970  14.579 -15.514  1.00  0.00      LL0  C  
ATOM   3078  C   PHE L 116      18.825  14.659 -14.266  1.00  0.00      LL0  C  
ATOM   3079  O   PHE L 116      19.982  15.053 -14.326  1.00  0.00      LL0  O  
ATOM   3080  CB  PHE L 116      17.669  13.122 -15.886  1.00  0.00      LL0  C  
ATOM   3081  CG  PHE L 116      16.910  13.060 -17.194  1.00  0.00      LL0  C  
ATOM   3082  CD1 PHE L 116      15.579  13.531 -17.256  1.00  0.00      LL0  C  
ATOM   3083  CD2 PHE L 116      17.553  12.538 -18.337  1.00  0.00      LL0  C  
ATOM   3084  CE1 PHE L 116      14.890  13.490 -18.483  1.00  0.00      LL0  C  
ATOM   3085  CE2 PHE L 116      16.862  12.493 -19.563  1.00  0.00      LL0  C  
ATOM   3086  CZ  PHE L 116      15.538  12.973 -19.624  1.00  0.00      LL0  C  
ATOM   3087  H   PHE L 116      19.534  14.911 -16.970  1.00  0.00      LL0  H  
ATOM   3088  N   ILE L 117      18.225  14.271 -13.139  1.00  0.00      LL0  N  
ATOM   3089  CA  ILE L 117      19.080  14.103 -11.971  1.00  0.00      LL0  C  
ATOM   3090  C   ILE L 117      18.748  12.761 -11.355  1.00  0.00      LL0  C  
ATOM   3091  O   ILE L 117      17.618  12.298 -11.451  1.00  0.00      LL0  O  
ATOM   3092  CB  ILE L 117      18.930  15.281 -10.983  1.00  0.00      LL0  C  
ATOM   3093  CG1 ILE L 117      20.012  15.226  -9.895  1.00  0.00      LL0  C  
ATOM   3094  CG2 ILE L 117      17.506  15.408 -10.425  1.00  0.00      LL0  C  
ATOM   3095  CD1 ILE L 117      19.951  16.368  -8.883  1.00  0.00      LL0  C  
ATOM   3096  H   ILE L 117      17.289  13.924 -13.094  1.00  0.00      LL0  H  
ATOM   3097  N   PHE L 118      19.776  12.152 -10.769  1.00  0.00      LL0  N  
ATOM   3098  CA  PHE L 118      19.594  10.833 -10.191  1.00  0.00      LL0  C  
ATOM   3099  C   PHE L 118      19.912  10.805  -8.720  1.00  0.00      LL0  C  
ATOM   3100  O   PHE L 118      21.065  10.880  -8.302  1.00  0.00      LL0  O  
ATOM   3101  CB  PHE L 118      20.475   9.807 -10.895  1.00  0.00      LL0  C  
ATOM   3102  CG  PHE L 118      20.010   9.573 -12.309  1.00  0.00      LL0  C  
ATOM   3103  CD1 PHE L 118      18.719   9.048 -12.540  1.00  0.00      LL0  C  
ATOM   3104  CD2 PHE L 118      20.884   9.876 -13.374  1.00  0.00      LL0  C  
ATOM   3105  CE1 PHE L 118      18.297   8.823 -13.861  1.00  0.00      LL0  C  
ATOM   3106  CE2 PHE L 118      20.460   9.646 -14.695  1.00  0.00      LL0  C  
ATOM   3107  CZ  PHE L 118      19.172   9.122 -14.925  1.00  0.00      LL0  C  
ATOM   3108  H   PHE L 118      20.678  12.582 -10.747  1.00  0.00      LL0  H  
ATOM   3109  N   PRO L 119      18.824  10.660  -7.935  1.00  0.00      LL0  N  
ATOM   3110  CA  PRO L 119      18.981  10.295  -6.528  1.00  0.00      LL0  C  
ATOM   3111  C   PRO L 119      19.766   9.004  -6.373  1.00  0.00      LL0  C  
ATOM   3112  O   PRO L 119      19.437   7.975  -6.961  1.00  0.00      LL0  O  
ATOM   3113  CB  PRO L 119      17.532  10.132  -6.051  1.00  0.00      LL0  C  
ATOM   3114  CG  PRO L 119      16.690  10.955  -7.020  1.00  0.00      LL0  C  
ATOM   3115  CD  PRO L 119      17.430  10.794  -8.338  1.00  0.00      LL0  C  
ATOM   3116  N   PRO L 120      20.823   9.090  -5.535  1.00  0.00      LL0  N  
ATOM   3117  CA  PRO L 120      21.514   7.860  -5.155  1.00  0.00      LL0  C  
ATOM   3118  C   PRO L 120      20.551   7.030  -4.332  1.00  0.00      LL0  C  
ATOM   3119  O   PRO L 120      19.865   7.532  -3.449  1.00  0.00      LL0  O  
ATOM   3120  CB  PRO L 120      22.715   8.397  -4.370  1.00  0.00      LL0  C  
ATOM   3121  CG  PRO L 120      22.265   9.734  -3.787  1.00  0.00      LL0  C  
ATOM   3122  CD  PRO L 120      21.340  10.279  -4.868  1.00  0.00      LL0  C  
ATOM   3123  N   SER L 121      20.465   5.753  -4.708  1.00  0.00      LL0  N  
ATOM   3124  CA  SER L 121      19.399   4.995  -4.069  1.00  0.00      LL0  C  
ATOM   3125  C   SER L 121      19.605   4.780  -2.586  1.00  0.00      LL0  C  
ATOM   3126  O   SER L 121      20.699   4.890  -2.042  1.00  0.00      LL0  O  
ATOM   3127  CB  SER L 121      19.222   3.655  -4.771  1.00  0.00      LL0  C  
ATOM   3128  OG  SER L 121      20.507   3.053  -4.956  1.00  0.00      LL0  O  
ATOM   3129  H   SER L 121      21.063   5.351  -5.399  1.00  0.00      LL0  H  
ATOM   3130  HG  SER L 121      20.763   3.284  -5.845  1.00  0.00      LL0  H  
ATOM   3131  N   ASP L 122      18.486   4.390  -1.973  1.00  0.00      LL0  N  
ATOM   3132  CA  ASP L 122      18.414   3.942  -0.581  1.00  0.00      LL0  C  
ATOM   3133  C   ASP L 122      19.558   3.010  -0.197  1.00  0.00      LL0  C  
ATOM   3134  O   ASP L 122      20.164   3.087   0.868  1.00  0.00      LL0  O  
ATOM   3135  CB  ASP L 122      17.058   3.257  -0.318  1.00  0.00      LL0  C  
ATOM   3136  CG  ASP L 122      15.884   4.022  -0.926  1.00  0.00      LL0  C  
ATOM   3137  OD1 ASP L 122      15.070   4.574  -0.193  1.00  0.00      LL0  O  
ATOM   3138  OD2 ASP L 122      15.747   4.046  -2.149  1.00  0.00      LL0  O1-
ATOM   3139  H   ASP L 122      17.625   4.460  -2.478  1.00  0.00      LL0  H  
ATOM   3140  N   GLU L 123      19.883   2.141  -1.173  1.00  0.00      LL0  N  
ATOM   3141  CA  GLU L 123      21.049   1.278  -1.003  1.00  0.00      LL0  C  
ATOM   3142  C   GLU L 123      22.355   1.993  -0.683  1.00  0.00      LL0  C  
ATOM   3143  O   GLU L 123      23.074   1.605   0.237  1.00  0.00      LL0  O  
ATOM   3144  CB  GLU L 123      21.238   0.353  -2.199  1.00  0.00      LL0  C  
ATOM   3145  CG  GLU L 123      22.266  -0.738  -1.876  1.00  0.00      LL0  C  
ATOM   3146  CD  GLU L 123      22.610  -1.519  -3.119  1.00  0.00      LL0  C  
ATOM   3147  OE1 GLU L 123      22.861  -0.918  -4.158  1.00  0.00      LL0  O  
ATOM   3148  OE2 GLU L 123      22.631  -2.744  -3.068  1.00  0.00      LL0  O1-
ATOM   3149  H   GLU L 123      19.334   2.125  -2.007  1.00  0.00      LL0  H  
ATOM   3150  N   GLN L 124      22.639   3.059  -1.443  1.00  0.00      LL0  N  
ATOM   3151  CA  GLN L 124      23.791   3.855  -1.027  1.00  0.00      LL0  C  
ATOM   3152  C   GLN L 124      23.538   4.630   0.254  1.00  0.00      LL0  C  
ATOM   3153  O   GLN L 124      24.396   4.766   1.116  1.00  0.00      LL0  O  
ATOM   3154  CB  GLN L 124      24.278   4.792  -2.129  1.00  0.00      LL0  C  
ATOM   3155  CG  GLN L 124      25.710   5.230  -1.817  1.00  0.00      LL0  C  
ATOM   3156  CD  GLN L 124      26.205   6.238  -2.825  1.00  0.00      LL0  C  
ATOM   3157  NE2 GLN L 124      27.533   6.267  -2.933  1.00  0.00      LL0  N  
ATOM   3158  OE1 GLN L 124      25.451   6.960  -3.462  1.00  0.00      LL0  O  
ATOM   3159  H   GLN L 124      22.001   3.379  -2.146  1.00  0.00      LL0  H  
ATOM   3160 HE21 GLN L 124      28.096   5.691  -2.336  1.00  0.00      LL0  H  
ATOM   3161 HE22 GLN L 124      27.964   6.880  -3.598  1.00  0.00      LL0  H  
ATOM   3162  N   LEU L 125      22.281   5.066   0.374  1.00  0.00      LL0  N  
ATOM   3163  CA  LEU L 125      21.911   5.849   1.550  1.00  0.00      LL0  C  
ATOM   3164  C   LEU L 125      21.939   5.138   2.897  1.00  0.00      LL0  C  
ATOM   3165  O   LEU L 125      21.743   5.761   3.938  1.00  0.00      LL0  O  
ATOM   3166  CB  LEU L 125      20.576   6.562   1.331  1.00  0.00      LL0  C  
ATOM   3167  CG  LEU L 125      20.540   7.394   0.044  1.00  0.00      LL0  C  
ATOM   3168  CD1 LEU L 125      19.199   8.107  -0.117  1.00  0.00      LL0  C  
ATOM   3169  CD2 LEU L 125      21.734   8.343  -0.089  1.00  0.00      LL0  C  
ATOM   3170  H   LEU L 125      21.631   4.917  -0.372  1.00  0.00      LL0  H  
ATOM   3171  N   LYS L 126      22.243   3.832   2.848  1.00  0.00      LL0  N  
ATOM   3172  CA  LYS L 126      22.857   3.261   4.048  1.00  0.00      LL0  C  
ATOM   3173  C   LYS L 126      24.323   2.851   3.939  1.00  0.00      LL0  C  
ATOM   3174  O   LYS L 126      25.016   2.717   4.937  1.00  0.00      LL0  O  
ATOM   3175  CB  LYS L 126      22.027   2.141   4.711  1.00  0.00      LL0  C  
ATOM   3176  CG  LYS L 126      20.984   1.349   3.905  1.00  0.00      LL0  C  
ATOM   3177  CD  LYS L 126      21.514   0.588   2.688  1.00  0.00      LL0  C  
ATOM   3178  CE  LYS L 126      22.625  -0.429   2.948  1.00  0.00      LL0  C  
ATOM   3179  NZ  LYS L 126      23.278  -0.708   1.662  1.00  0.00      LL0  N1+
ATOM   3180  H   LYS L 126      22.084   3.341   1.991  1.00  0.00      LL0  H  
ATOM   3181  HZ1 LYS L 126      24.198  -1.172   1.793  1.00  0.00      LL0  H  
ATOM   3182  HZ2 LYS L 126      22.677  -1.261   1.022  1.00  0.00      LL0  H  
ATOM   3183  HZ3 LYS L 126      23.505   0.206   1.208  1.00  0.00      LL0  H  
ATOM   3184  N   SER L 127      24.796   2.645   2.701  1.00  0.00      LL0  N  
ATOM   3185  CA  SER L 127      26.201   2.249   2.563  1.00  0.00      LL0  C  
ATOM   3186  C   SER L 127      27.224   3.383   2.592  1.00  0.00      LL0  C  
ATOM   3187  O   SER L 127      27.998   3.571   1.657  1.00  0.00      LL0  O  
ATOM   3188  CB  SER L 127      26.422   1.414   1.298  1.00  0.00      LL0  C  
ATOM   3189  OG  SER L 127      25.260   0.627   0.992  1.00  0.00      LL0  O  
ATOM   3190  H   SER L 127      24.274   2.938   1.902  1.00  0.00      LL0  H  
ATOM   3191  HG  SER L 127      24.944   1.028   0.181  1.00  0.00      LL0  H  
ATOM   3192  N   GLY L 128      27.209   4.132   3.708  1.00  0.00      LL0  N  
ATOM   3193  CA  GLY L 128      28.326   5.035   4.010  1.00  0.00      LL0  C  
ATOM   3194  C   GLY L 128      28.572   6.271   3.146  1.00  0.00      LL0  C  
ATOM   3195  O   GLY L 128      29.203   7.230   3.578  1.00  0.00      LL0  O  
ATOM   3196  H   GLY L 128      26.524   3.928   4.410  1.00  0.00      LL0  H  
ATOM   3197  N   THR L 129      28.074   6.235   1.909  1.00  0.00      LL0  N  
ATOM   3198  CA  THR L 129      28.498   7.259   0.966  1.00  0.00      LL0  C  
ATOM   3199  C   THR L 129      27.303   7.932   0.328  1.00  0.00      LL0  C  
ATOM   3200  O   THR L 129      26.168   7.506   0.501  1.00  0.00      LL0  O  
ATOM   3201  CB  THR L 129      29.410   6.611  -0.083  1.00  0.00      LL0  C  
ATOM   3202  CG2 THR L 129      30.837   6.424   0.437  1.00  0.00      LL0  C  
ATOM   3203  OG1 THR L 129      28.871   5.351  -0.519  1.00  0.00      LL0  O  
ATOM   3204  H   THR L 129      27.442   5.526   1.600  1.00  0.00      LL0  H  
ATOM   3205  HG1 THR L 129      28.846   4.775   0.246  1.00  0.00      LL0  H  
ATOM   3206  N   ALA L 130      27.607   8.987  -0.431  1.00  0.00      LL0  N  
ATOM   3207  CA  ALA L 130      26.571   9.533  -1.291  1.00  0.00      LL0  C  
ATOM   3208  C   ALA L 130      27.190   9.873  -2.622  1.00  0.00      LL0  C  
ATOM   3209  O   ALA L 130      28.302  10.388  -2.686  1.00  0.00      LL0  O  
ATOM   3210  CB  ALA L 130      25.980  10.801  -0.688  1.00  0.00      LL0  C  
ATOM   3211  H   ALA L 130      28.520   9.403  -0.459  1.00  0.00      LL0  H  
ATOM   3212  N   SER L 131      26.448   9.552  -3.679  1.00  0.00      LL0  N  
ATOM   3213  CA  SER L 131      26.967   9.891  -4.997  1.00  0.00      LL0  C  
ATOM   3214  C   SER L 131      25.856  10.248  -5.961  1.00  0.00      LL0  C  
ATOM   3215  O   SER L 131      25.334   9.433  -6.711  1.00  0.00      LL0  O  
ATOM   3216  CB  SER L 131      27.875   8.772  -5.513  1.00  0.00      LL0  C  
ATOM   3217  OG  SER L 131      28.814   8.399  -4.487  1.00  0.00      LL0  O  
ATOM   3218  H   SER L 131      25.649   8.954  -3.589  1.00  0.00      LL0  H  
ATOM   3219  HG  SER L 131      29.068   9.225  -4.075  1.00  0.00      LL0  H  
ATOM   3220  N   VAL L 132      25.479  11.527  -5.860  1.00  0.00      LL0  N  
ATOM   3221  CA  VAL L 132      24.345  11.985  -6.659  1.00  0.00      LL0  C  
ATOM   3222  C   VAL L 132      24.763  12.189  -8.104  1.00  0.00      LL0  C  
ATOM   3223  O   VAL L 132      25.789  12.802  -8.361  1.00  0.00      LL0  O  
ATOM   3224  CB  VAL L 132      23.780  13.290  -6.079  1.00  0.00      LL0  C  
ATOM   3225  CG1 VAL L 132      22.392  13.567  -6.651  1.00  0.00      LL0  C  
ATOM   3226  CG2 VAL L 132      23.766  13.307  -4.548  1.00  0.00      LL0  C  
ATOM   3227  H   VAL L 132      26.081  12.157  -5.366  1.00  0.00      LL0  H  
ATOM   3228  N   VAL L 133      23.966  11.649  -9.035  1.00  0.00      LL0  N  
ATOM   3229  CA  VAL L 133      24.432  11.794 -10.413  1.00  0.00      LL0  C  
ATOM   3230  C   VAL L 133      23.583  12.756 -11.222  1.00  0.00      LL0  C  
ATOM   3231  O   VAL L 133      22.402  12.538 -11.455  1.00  0.00      LL0  O  
ATOM   3232  CB  VAL L 133      24.539  10.423 -11.103  1.00  0.00      LL0  C  
ATOM   3233  CG1 VAL L 133      25.064  10.530 -12.540  1.00  0.00      LL0  C  
ATOM   3234  CG2 VAL L 133      25.409   9.468 -10.283  1.00  0.00      LL0  C  
ATOM   3235  H   VAL L 133      23.100  11.203  -8.796  1.00  0.00      LL0  H  
ATOM   3236  N   CYS L 134      24.222  13.842 -11.661  1.00  0.00      LL0  N  
ATOM   3237  CA  CYS L 134      23.500  14.667 -12.627  1.00  0.00      LL0  C  
ATOM   3238  C   CYS L 134      23.729  14.154 -14.027  1.00  0.00      LL0  C  
ATOM   3239  O   CYS L 134      24.845  13.814 -14.402  1.00  0.00      LL0  O  
ATOM   3240  CB  CYS L 134      23.910  16.134 -12.522  1.00  0.00      LL0  C  
ATOM   3241  SG  CYS L 134      22.756  17.284 -13.308  1.00  0.00      LL0  S  
ATOM   3242  H   CYS L 134      25.194  13.953 -11.452  1.00  0.00      LL0  H  
ATOM   3243  N   LEU L 135      22.624  14.092 -14.769  1.00  0.00      LL0  N  
ATOM   3244  CA  LEU L 135      22.747  13.633 -16.142  1.00  0.00      LL0  C  
ATOM   3245  C   LEU L 135      22.536  14.757 -17.127  1.00  0.00      LL0  C  
ATOM   3246  O   LEU L 135      21.420  15.117 -17.481  1.00  0.00      LL0  O  
ATOM   3247  CB  LEU L 135      21.776  12.484 -16.421  1.00  0.00      LL0  C  
ATOM   3248  CG  LEU L 135      21.905  11.920 -17.840  1.00  0.00      LL0  C  
ATOM   3249  CD1 LEU L 135      23.311  11.395 -18.124  1.00  0.00      LL0  C  
ATOM   3250  CD2 LEU L 135      20.820  10.894 -18.153  1.00  0.00      LL0  C  
ATOM   3251  H   LEU L 135      21.755  14.438 -14.415  1.00  0.00      LL0  H  
ATOM   3252  N   LEU L 136      23.670  15.277 -17.588  1.00  0.00      LL0  N  
ATOM   3253  CA  LEU L 136      23.590  16.180 -18.731  1.00  0.00      LL0  C  
ATOM   3254  C   LEU L 136      23.541  15.381 -20.014  1.00  0.00      LL0  C  
ATOM   3255  O   LEU L 136      24.540  15.223 -20.704  1.00  0.00      LL0  O  
ATOM   3256  CB  LEU L 136      24.799  17.110 -18.782  1.00  0.00      LL0  C  
ATOM   3257  CG  LEU L 136      24.753  18.371 -17.922  1.00  0.00      LL0  C  
ATOM   3258  CD1 LEU L 136      24.602  18.114 -16.421  1.00  0.00      LL0  C  
ATOM   3259  CD2 LEU L 136      25.974  19.233 -18.232  1.00  0.00      LL0  C  
ATOM   3260  H   LEU L 136      24.543  14.909 -17.262  1.00  0.00      LL0  H  
ATOM   3261  N   ASN L 137      22.352  14.845 -20.299  1.00  0.00      LL0  N  
ATOM   3262  CA  ASN L 137      22.302  14.097 -21.553  1.00  0.00      LL0  C  
ATOM   3263  C   ASN L 137      22.167  15.035 -22.735  1.00  0.00      LL0  C  
ATOM   3264  O   ASN L 137      21.563  16.089 -22.603  1.00  0.00      LL0  O  
ATOM   3265  CB  ASN L 137      21.155  13.086 -21.518  1.00  0.00      LL0  C  
ATOM   3266  CG  ASN L 137      21.585  11.815 -22.215  1.00  0.00      LL0  C  
ATOM   3267  ND2 ASN L 137      20.888  11.514 -23.308  1.00  0.00      LL0  N  
ATOM   3268  OD1 ASN L 137      22.513  11.135 -21.800  1.00  0.00      LL0  O  
ATOM   3269  H   ASN L 137      21.541  15.038 -19.742  1.00  0.00      LL0  H  
ATOM   3270 HD21 ASN L 137      20.145  12.093 -23.649  1.00  0.00      LL0  H  
ATOM   3271 HD22 ASN L 137      21.141  10.689 -23.814  1.00  0.00      LL0  H  
ATOM   3272  N   ASN L 138      22.723  14.626 -23.883  1.00  0.00      LL0  N  
ATOM   3273  CA  ASN L 138      22.429  15.332 -25.142  1.00  0.00      LL0  C  
ATOM   3274  C   ASN L 138      22.829  16.797 -25.254  1.00  0.00      LL0  C  
ATOM   3275  O   ASN L 138      22.116  17.611 -25.829  1.00  0.00      LL0  O  
ATOM   3276  CB  ASN L 138      20.958  15.243 -25.588  1.00  0.00      LL0  C  
ATOM   3277  CG  ASN L 138      20.460  13.822 -25.677  1.00  0.00      LL0  C  
ATOM   3278  ND2 ASN L 138      21.029  13.091 -26.641  1.00  0.00      LL0  N  
ATOM   3279  OD1 ASN L 138      19.591  13.406 -24.915  1.00  0.00      LL0  O  
ATOM   3280  H   ASN L 138      23.394  13.878 -23.867  1.00  0.00      LL0  H  
ATOM   3281 HD21 ASN L 138      21.758  13.465 -27.224  1.00  0.00      LL0  H  
ATOM   3282 HD22 ASN L 138      20.748  12.154 -26.829  1.00  0.00      LL0  H  
ATOM   3283  N   PHE L 139      24.005  17.125 -24.712  1.00  0.00      LL0  N  
ATOM   3284  CA  PHE L 139      24.441  18.490 -24.998  1.00  0.00      LL0  C  
ATOM   3285  C   PHE L 139      25.383  18.578 -26.182  1.00  0.00      LL0  C  
ATOM   3286  O   PHE L 139      26.087  17.631 -26.510  1.00  0.00      LL0  O  
ATOM   3287  CB  PHE L 139      24.991  19.197 -23.747  1.00  0.00      LL0  C  
ATOM   3288  CG  PHE L 139      26.259  18.584 -23.199  1.00  0.00      LL0  C  
ATOM   3289  CD1 PHE L 139      26.205  17.375 -22.474  1.00  0.00      LL0  C  
ATOM   3290  CD2 PHE L 139      27.482  19.256 -23.406  1.00  0.00      LL0  C  
ATOM   3291  CE1 PHE L 139      27.391  16.834 -21.946  1.00  0.00      LL0  C  
ATOM   3292  CE2 PHE L 139      28.670  18.716 -22.877  1.00  0.00      LL0  C  
ATOM   3293  CZ  PHE L 139      28.611  17.511 -22.149  1.00  0.00      LL0  C  
ATOM   3294  H   PHE L 139      24.601  16.420 -24.325  1.00  0.00      LL0  H  
ATOM   3295  N   TYR L 140      25.347  19.749 -26.826  1.00  0.00      LL0  N  
ATOM   3296  CA  TYR L 140      26.315  20.015 -27.890  1.00  0.00      LL0  C  
ATOM   3297  C   TYR L 140      26.493  21.518 -28.000  1.00  0.00      LL0  C  
ATOM   3298  O   TYR L 140      25.482  22.213 -27.995  1.00  0.00      LL0  O  
ATOM   3299  CB  TYR L 140      25.849  19.420 -29.236  1.00  0.00      LL0  C  
ATOM   3300  CG  TYR L 140      26.989  19.469 -30.229  1.00  0.00      LL0  C  
ATOM   3301  CD1 TYR L 140      28.019  18.512 -30.122  1.00  0.00      LL0  C  
ATOM   3302  CD2 TYR L 140      27.019  20.495 -31.197  1.00  0.00      LL0  C  
ATOM   3303  CE1 TYR L 140      29.161  18.655 -30.925  1.00  0.00      LL0  C  
ATOM   3304  CE2 TYR L 140      28.162  20.634 -32.002  1.00  0.00      LL0  C  
ATOM   3305  CZ  TYR L 140      29.235  19.739 -31.823  1.00  0.00      LL0  C  
ATOM   3306  OH  TYR L 140      30.401  19.937 -32.532  1.00  0.00      LL0  O  
ATOM   3307  H   TYR L 140      24.710  20.465 -26.534  1.00  0.00      LL0  H  
ATOM   3308  HH  TYR L 140      31.096  19.482 -32.053  1.00  0.00      LL0  H  
ATOM   3309  N   PRO L 141      27.749  22.027 -28.120  1.00  0.00      LL0  N  
ATOM   3310  CA  PRO L 141      28.996  21.246 -28.102  1.00  0.00      LL0  C  
ATOM   3311  C   PRO L 141      29.425  20.816 -26.702  1.00  0.00      LL0  C  
ATOM   3312  O   PRO L 141      28.623  20.247 -25.975  1.00  0.00      LL0  O  
ATOM   3313  CB  PRO L 141      29.952  22.185 -28.849  1.00  0.00      LL0  C  
ATOM   3314  CG  PRO L 141      29.492  23.588 -28.469  1.00  0.00      LL0  C  
ATOM   3315  CD  PRO L 141      27.982  23.450 -28.334  1.00  0.00      LL0  C  
ATOM   3316  N   ARG L 142      30.698  21.051 -26.341  1.00  0.00      LL0  N  
ATOM   3317  CA  ARG L 142      31.077  20.462 -25.058  1.00  0.00      LL0  C  
ATOM   3318  C   ARG L 142      30.969  21.384 -23.861  1.00  0.00      LL0  C  
ATOM   3319  O   ARG L 142      31.034  20.969 -22.709  1.00  0.00      LL0  O  
ATOM   3320  CB  ARG L 142      32.472  19.846 -25.121  1.00  0.00      LL0  C  
ATOM   3321  CG  ARG L 142      32.479  18.446 -24.510  1.00  0.00      LL0  C  
ATOM   3322  CD  ARG L 142      33.885  17.860 -24.400  1.00  0.00      LL0  C  
ATOM   3323  NE  ARG L 142      33.826  16.400 -24.334  1.00  0.00      LL0  N  
ATOM   3324  CZ  ARG L 142      34.185  15.685 -25.421  1.00  0.00      LL0  C  
ATOM   3325  NH1 ARG L 142      34.688  16.286 -26.495  1.00  0.00      LL0  N1+
ATOM   3326  NH2 ARG L 142      34.015  14.371 -25.452  1.00  0.00      LL0  N  
ATOM   3327  H   ARG L 142      31.326  21.674 -26.817  1.00  0.00      LL0  H  
ATOM   3328  HE  ARG L 142      33.439  15.966 -23.519  1.00  0.00      LL0  H  
ATOM   3329 HH11 ARG L 142      34.904  15.722 -27.302  1.00  0.00      LL0  H  
ATOM   3330 HH12 ARG L 142      34.834  17.273 -26.543  1.00  0.00      LL0  H  
ATOM   3331 HH21 ARG L 142      34.310  13.867 -26.274  1.00  0.00      LL0  H  
ATOM   3332 HH22 ARG L 142      33.568  13.847 -24.717  1.00  0.00      LL0  H  
ATOM   3333  N   GLU L 143      30.822  22.668 -24.193  1.00  0.00      LL0  N  
ATOM   3334  CA  GLU L 143      30.979  23.707 -23.186  1.00  0.00      LL0  C  
ATOM   3335  C   GLU L 143      29.787  23.859 -22.258  1.00  0.00      LL0  C  
ATOM   3336  O   GLU L 143      28.926  24.725 -22.395  1.00  0.00      LL0  O  
ATOM   3337  CB  GLU L 143      31.364  25.021 -23.875  1.00  0.00      LL0  C  
ATOM   3338  CG  GLU L 143      32.770  25.052 -24.513  1.00  0.00      LL0  C  
ATOM   3339  CD  GLU L 143      32.967  24.014 -25.614  1.00  0.00      LL0  C  
ATOM   3340  OE1 GLU L 143      32.115  23.882 -26.490  1.00  0.00      LL0  O  
ATOM   3341  OE2 GLU L 143      33.980  23.321 -25.599  1.00  0.00      LL0  O1-
ATOM   3342  H   GLU L 143      30.838  22.935 -25.157  1.00  0.00      LL0  H  
ATOM   3343  N   ALA L 144      29.795  22.954 -21.279  1.00  0.00      LL0  N  
ATOM   3344  CA  ALA L 144      28.814  23.010 -20.209  1.00  0.00      LL0  C  
ATOM   3345  C   ALA L 144      29.523  23.137 -18.881  1.00  0.00      LL0  C  
ATOM   3346  O   ALA L 144      30.706  22.850 -18.755  1.00  0.00      LL0  O  
ATOM   3347  CB  ALA L 144      27.973  21.734 -20.199  1.00  0.00      LL0  C  
ATOM   3348  H   ALA L 144      30.516  22.258 -21.271  1.00  0.00      LL0  H  
ATOM   3349  N   LYS L 145      28.749  23.577 -17.889  1.00  0.00      LL0  N  
ATOM   3350  CA  LYS L 145      29.281  23.615 -16.537  1.00  0.00      LL0  C  
ATOM   3351  C   LYS L 145      28.222  23.104 -15.587  1.00  0.00      LL0  C  
ATOM   3352  O   LYS L 145      27.140  23.664 -15.461  1.00  0.00      LL0  O  
ATOM   3353  CB  LYS L 145      29.754  25.035 -16.181  1.00  0.00      LL0  C  
ATOM   3354  CG  LYS L 145      30.872  25.111 -15.125  1.00  0.00      LL0  C  
ATOM   3355  CD  LYS L 145      30.437  24.739 -13.705  1.00  0.00      LL0  C  
ATOM   3356  CE  LYS L 145      31.584  24.535 -12.708  1.00  0.00      LL0  C  
ATOM   3357  NZ  LYS L 145      31.022  23.994 -11.463  1.00  0.00      LL0  N1+
ATOM   3358  H   LYS L 145      27.794  23.813 -18.061  1.00  0.00      LL0  H  
ATOM   3359  HZ1 LYS L 145      31.738  23.818 -10.732  1.00  0.00      LL0  H  
ATOM   3360  HZ2 LYS L 145      30.338  24.675 -11.077  1.00  0.00      LL0  H  
ATOM   3361  HZ3 LYS L 145      30.503  23.110 -11.657  1.00  0.00      LL0  H  
ATOM   3362  N   VAL L 146      28.587  22.002 -14.922  1.00  0.00      LL0  N  
ATOM   3363  CA  VAL L 146      27.677  21.533 -13.883  1.00  0.00      LL0  C  
ATOM   3364  C   VAL L 146      27.944  22.260 -12.583  1.00  0.00      LL0  C  
ATOM   3365  O   VAL L 146      29.080  22.378 -12.123  1.00  0.00      LL0  O  
ATOM   3366  CB  VAL L 146      27.807  20.020 -13.675  1.00  0.00      LL0  C  
ATOM   3367  CG1 VAL L 146      26.691  19.483 -12.772  1.00  0.00      LL0  C  
ATOM   3368  CG2 VAL L 146      27.862  19.277 -15.009  1.00  0.00      LL0  C  
ATOM   3369  H   VAL L 146      29.480  21.575 -15.061  1.00  0.00      LL0  H  
ATOM   3370  N   GLN L 147      26.862  22.762 -11.999  1.00  0.00      LL0  N  
ATOM   3371  CA  GLN L 147      27.052  23.270 -10.655  1.00  0.00      LL0  C  
ATOM   3372  C   GLN L 147      26.213  22.511  -9.661  1.00  0.00      LL0  C  
ATOM   3373  O   GLN L 147      24.992  22.563  -9.684  1.00  0.00      LL0  O  
ATOM   3374  CB  GLN L 147      26.787  24.780 -10.602  1.00  0.00      LL0  C  
ATOM   3375  CG  GLN L 147      27.251  25.434  -9.296  1.00  0.00      LL0  C  
ATOM   3376  CD  GLN L 147      28.710  25.093  -9.067  1.00  0.00      LL0  C  
ATOM   3377  NE2 GLN L 147      28.911  24.300  -8.019  1.00  0.00      LL0  N  
ATOM   3378  OE1 GLN L 147      29.600  25.436  -9.837  1.00  0.00      LL0  O  
ATOM   3379  H   GLN L 147      25.953  22.759 -12.424  1.00  0.00      LL0  H  
ATOM   3380 HE21 GLN L 147      28.149  24.045  -7.419  1.00  0.00      LL0  H  
ATOM   3381 HE22 GLN L 147      29.807  23.891  -7.833  1.00  0.00      LL0  H  
ATOM   3382  N   TRP L 148      26.907  21.795  -8.771  1.00  0.00      LL0  N  
ATOM   3383  CA  TRP L 148      26.081  21.255  -7.702  1.00  0.00      LL0  C  
ATOM   3384  C   TRP L 148      25.780  22.309  -6.679  1.00  0.00      LL0  C  
ATOM   3385  O   TRP L 148      26.531  23.263  -6.486  1.00  0.00      LL0  O  
ATOM   3386  CB  TRP L 148      26.721  20.061  -7.015  1.00  0.00      LL0  C  
ATOM   3387  CG  TRP L 148      26.672  18.881  -7.938  1.00  0.00      LL0  C  
ATOM   3388  CD1 TRP L 148      27.678  18.454  -8.812  1.00  0.00      LL0  C  
ATOM   3389  CD2 TRP L 148      25.591  17.946  -8.096  1.00  0.00      LL0  C  
ATOM   3390  CE2 TRP L 148      26.015  16.981  -9.065  1.00  0.00      LL0  C  
ATOM   3391  CE3 TRP L 148      24.316  17.843  -7.501  1.00  0.00      LL0  C  
ATOM   3392  NE1 TRP L 148      27.294  17.336  -9.478  1.00  0.00      LL0  N  
ATOM   3393  CZ2 TRP L 148      25.155  15.924  -9.416  1.00  0.00      LL0  C  
ATOM   3394  CZ3 TRP L 148      23.463  16.783  -7.867  1.00  0.00      LL0  C  
ATOM   3395  CH2 TRP L 148      23.883  15.827  -8.818  1.00  0.00      LL0  C  
ATOM   3396  H   TRP L 148      27.905  21.798  -8.694  1.00  0.00      LL0  H  
ATOM   3397  HE1 TRP L 148      27.835  16.877 -10.159  1.00  0.00      LL0  H  
ATOM   3398  N   LYS L 149      24.632  22.072  -6.055  1.00  0.00      LL0  N  
ATOM   3399  CA  LYS L 149      24.117  22.992  -5.063  1.00  0.00      LL0  C  
ATOM   3400  C   LYS L 149      23.417  22.239  -3.963  1.00  0.00      LL0  C  
ATOM   3401  O   LYS L 149      22.205  22.053  -3.962  1.00  0.00      LL0  O  
ATOM   3402  CB  LYS L 149      23.153  23.971  -5.703  1.00  0.00      LL0  C  
ATOM   3403  CG  LYS L 149      23.815  25.151  -6.394  1.00  0.00      LL0  C  
ATOM   3404  CD  LYS L 149      22.694  26.045  -6.880  1.00  0.00      LL0  C  
ATOM   3405  CE  LYS L 149      23.133  27.420  -7.351  1.00  0.00      LL0  C  
ATOM   3406  NZ  LYS L 149      21.893  28.136  -7.654  1.00  0.00      LL0  N1+
ATOM   3407  H   LYS L 149      24.067  21.303  -6.358  1.00  0.00      LL0  H  
ATOM   3408  HZ1 LYS L 149      22.072  29.003  -8.190  1.00  0.00      LL0  H  
ATOM   3409  HZ2 LYS L 149      21.350  27.549  -8.328  1.00  0.00      LL0  H  
ATOM   3410  HZ3 LYS L 149      21.333  28.287  -6.787  1.00  0.00      LL0  H  
ATOM   3411  N   VAL L 150      24.250  21.806  -3.017  1.00  0.00      LL0  N  
ATOM   3412  CA  VAL L 150      23.651  21.184  -1.843  1.00  0.00      LL0  C  
ATOM   3413  C   VAL L 150      23.080  22.282  -0.967  1.00  0.00      LL0  C  
ATOM   3414  O   VAL L 150      23.793  23.160  -0.498  1.00  0.00      LL0  O  
ATOM   3415  CB  VAL L 150      24.701  20.336  -1.123  1.00  0.00      LL0  C  
ATOM   3416  CG1 VAL L 150      24.121  19.621   0.090  1.00  0.00      LL0  C  
ATOM   3417  CG2 VAL L 150      25.311  19.321  -2.089  1.00  0.00      LL0  C  
ATOM   3418  H   VAL L 150      25.180  22.177  -2.999  1.00  0.00      LL0  H  
ATOM   3419  N   ASP L 151      21.745  22.255  -0.890  1.00  0.00      LL0  N  
ATOM   3420  CA  ASP L 151      20.959  23.332  -0.285  1.00  0.00      LL0  C  
ATOM   3421  C   ASP L 151      21.354  24.713  -0.792  1.00  0.00      LL0  C  
ATOM   3422  O   ASP L 151      21.543  25.686  -0.073  1.00  0.00      LL0  O  
ATOM   3423  CB  ASP L 151      20.947  23.198   1.248  1.00  0.00      LL0  C  
ATOM   3424  CG  ASP L 151      20.362  21.847   1.649  1.00  0.00      LL0  C  
ATOM   3425  OD1 ASP L 151      19.249  21.796   2.158  1.00  0.00      LL0  O  
ATOM   3426  OD2 ASP L 151      21.008  20.825   1.445  1.00  0.00      LL0  O1-
ATOM   3427  H   ASP L 151      21.300  21.385  -1.094  1.00  0.00      LL0  H  
ATOM   3428  N   ASN L 152      21.517  24.722  -2.134  1.00  0.00      LL0  N  
ATOM   3429  CA  ASN L 152      21.994  25.888  -2.894  1.00  0.00      LL0  C  
ATOM   3430  C   ASN L 152      23.455  26.297  -2.684  1.00  0.00      LL0  C  
ATOM   3431  O   ASN L 152      23.999  27.090  -3.443  1.00  0.00      LL0  O  
ATOM   3432  CB  ASN L 152      21.011  27.079  -2.816  1.00  0.00      LL0  C  
ATOM   3433  CG  ASN L 152      21.366  28.210  -3.779  1.00  0.00      LL0  C  
ATOM   3434  ND2 ASN L 152      21.868  29.282  -3.160  1.00  0.00      LL0  N  
ATOM   3435  OD1 ASN L 152      21.180  28.160  -4.994  1.00  0.00      LL0  O  
ATOM   3436  H   ASN L 152      21.360  23.846  -2.594  1.00  0.00      LL0  H  
ATOM   3437 HD21 ASN L 152      22.010  29.270  -2.171  1.00  0.00      LL0  H  
ATOM   3438 HD22 ASN L 152      22.113  30.092  -3.686  1.00  0.00      LL0  H  
ATOM   3439  N   ALA L 153      24.096  25.708  -1.663  1.00  0.00      LL0  N  
ATOM   3440  CA  ALA L 153      25.533  25.933  -1.537  1.00  0.00      LL0  C  
ATOM   3441  C   ALA L 153      26.321  25.162  -2.579  1.00  0.00      LL0  C  
ATOM   3442  O   ALA L 153      26.013  24.031  -2.938  1.00  0.00      LL0  O  
ATOM   3443  CB  ALA L 153      26.028  25.544  -0.144  1.00  0.00      LL0  C  
ATOM   3444  H   ALA L 153      23.652  25.040  -1.064  1.00  0.00      LL0  H  
ATOM   3445  N   LEU L 154      27.343  25.857  -3.087  1.00  0.00      LL0  N  
ATOM   3446  CA  LEU L 154      28.036  25.308  -4.249  1.00  0.00      LL0  C  
ATOM   3447  C   LEU L 154      28.949  24.143  -3.919  1.00  0.00      LL0  C  
ATOM   3448  O   LEU L 154      29.705  24.157  -2.955  1.00  0.00      LL0  O  
ATOM   3449  CB  LEU L 154      28.819  26.404  -4.981  1.00  0.00      LL0  C  
ATOM   3450  CG  LEU L 154      28.016  27.258  -5.976  1.00  0.00      LL0  C  
ATOM   3451  CD1 LEU L 154      26.898  28.093  -5.345  1.00  0.00      LL0  C  
ATOM   3452  CD2 LEU L 154      28.954  28.134  -6.807  1.00  0.00      LL0  C  
ATOM   3453  H   LEU L 154      27.611  26.724  -2.673  1.00  0.00      LL0  H  
ATOM   3454  N   GLN L 155      28.842  23.132  -4.787  1.00  0.00      LL0  N  
ATOM   3455  CA  GLN L 155      29.714  21.963  -4.733  1.00  0.00      LL0  C  
ATOM   3456  C   GLN L 155      30.107  21.598  -6.151  1.00  0.00      LL0  C  
ATOM   3457  O   GLN L 155      29.320  21.783  -7.072  1.00  0.00      LL0  O  
ATOM   3458  CB  GLN L 155      28.974  20.790  -4.085  1.00  0.00      LL0  C  
ATOM   3459  CG  GLN L 155      28.665  20.953  -2.595  1.00  0.00      LL0  C  
ATOM   3460  CD  GLN L 155      29.927  20.747  -1.789  1.00  0.00      LL0  C  
ATOM   3461  NE2 GLN L 155      30.510  21.874  -1.374  1.00  0.00      LL0  N  
ATOM   3462  OE1 GLN L 155      30.353  19.628  -1.546  1.00  0.00      LL0  O  
ATOM   3463  H   GLN L 155      28.131  23.171  -5.488  1.00  0.00      LL0  H  
ATOM   3464 HE21 GLN L 155      30.156  22.773  -1.643  1.00  0.00      LL0  H  
ATOM   3465 HE22 GLN L 155      31.317  21.807  -0.792  1.00  0.00      LL0  H  
ATOM   3466  N   SER L 156      31.345  21.106  -6.278  1.00  0.00      LL0  N  
ATOM   3467  CA  SER L 156      31.872  20.547  -7.527  1.00  0.00      LL0  C  
ATOM   3468  C   SER L 156      33.293  20.089  -7.267  1.00  0.00      LL0  C  
ATOM   3469  O   SER L 156      33.889  20.506  -6.282  1.00  0.00      LL0  O  
ATOM   3470  CB  SER L 156      31.812  21.516  -8.728  1.00  0.00      LL0  C  
ATOM   3471  OG  SER L 156      31.853  22.897  -8.318  1.00  0.00      LL0  O  
ATOM   3472  H   SER L 156      31.901  20.949  -5.458  1.00  0.00      LL0  H  
ATOM   3473  HG  SER L 156      32.405  22.914  -7.540  1.00  0.00      LL0  H  
ATOM   3474  N   GLY L 157      33.818  19.220  -8.142  1.00  0.00      LL0  N  
ATOM   3475  CA  GLY L 157      35.164  18.712  -7.862  1.00  0.00      LL0  C  
ATOM   3476  C   GLY L 157      35.121  17.442  -7.032  1.00  0.00      LL0  C  
ATOM   3477  O   GLY L 157      35.643  16.395  -7.388  1.00  0.00      LL0  O  
ATOM   3478  H   GLY L 157      33.252  18.808  -8.861  1.00  0.00      LL0  H  
ATOM   3479  N   ASN L 158      34.391  17.569  -5.911  1.00  0.00      LL0  N  
ATOM   3480  CA  ASN L 158      33.886  16.347  -5.278  1.00  0.00      LL0  C  
ATOM   3481  C   ASN L 158      32.862  15.618  -6.136  1.00  0.00      LL0  C  
ATOM   3482  O   ASN L 158      32.636  14.417  -6.027  1.00  0.00      LL0  O  
ATOM   3483  CB  ASN L 158      33.341  16.617  -3.870  1.00  0.00      LL0  C  
ATOM   3484  CG  ASN L 158      32.130  17.534  -3.885  1.00  0.00      LL0  C  
ATOM   3485  ND2 ASN L 158      31.287  17.297  -2.882  1.00  0.00      LL0  N  
ATOM   3486  OD1 ASN L 158      31.994  18.434  -4.709  1.00  0.00      LL0  O  
ATOM   3487  H   ASN L 158      34.054  18.471  -5.635  1.00  0.00      LL0  H  
ATOM   3488 HD21 ASN L 158      31.324  16.436  -2.367  1.00  0.00      LL0  H  
ATOM   3489 HD22 ASN L 158      30.620  17.991  -2.604  1.00  0.00      LL0  H  
ATOM   3490  N   SER L 159      32.276  16.401  -7.051  1.00  0.00      LL0  N  
ATOM   3491  CA  SER L 159      31.739  15.743  -8.230  1.00  0.00      LL0  C  
ATOM   3492  C   SER L 159      32.846  15.203  -9.119  1.00  0.00      LL0  C  
ATOM   3493  O   SER L 159      33.573  15.942  -9.770  1.00  0.00      LL0  O  
ATOM   3494  CB  SER L 159      30.827  16.712  -8.981  1.00  0.00      LL0  C  
ATOM   3495  OG  SER L 159      31.468  17.986  -9.135  1.00  0.00      LL0  O  
ATOM   3496  H   SER L 159      32.384  17.393  -7.060  1.00  0.00      LL0  H  
ATOM   3497  HG  SER L 159      31.519  18.107 -10.091  1.00  0.00      LL0  H  
ATOM   3498  N   GLN L 160      32.953  13.871  -9.119  1.00  0.00      LL0  N  
ATOM   3499  CA  GLN L 160      33.830  13.325 -10.145  1.00  0.00      LL0  C  
ATOM   3500  C   GLN L 160      33.049  13.096 -11.422  1.00  0.00      LL0  C  
ATOM   3501  O   GLN L 160      32.098  12.324 -11.487  1.00  0.00      LL0  O  
ATOM   3502  CB  GLN L 160      34.579  12.090  -9.640  1.00  0.00      LL0  C  
ATOM   3503  CG  GLN L 160      35.514  12.468  -8.481  1.00  0.00      LL0  C  
ATOM   3504  CD  GLN L 160      36.552  11.388  -8.243  1.00  0.00      LL0  C  
ATOM   3505  NE2 GLN L 160      37.332  11.155  -9.306  1.00  0.00      LL0  N  
ATOM   3506  OE1 GLN L 160      36.668  10.802  -7.171  1.00  0.00      LL0  O  
ATOM   3507  H   GLN L 160      32.336  13.311  -8.565  1.00  0.00      LL0  H  
ATOM   3508 HE21 GLN L 160      37.228  11.686 -10.144  1.00  0.00      LL0  H  
ATOM   3509 HE22 GLN L 160      38.044  10.450  -9.315  1.00  0.00      LL0  H  
ATOM   3510  N   GLU L 161      33.442  13.889 -12.419  1.00  0.00      LL0  N  
ATOM   3511  CA  GLU L 161      32.568  13.983 -13.583  1.00  0.00      LL0  C  
ATOM   3512  C   GLU L 161      33.120  13.237 -14.780  1.00  0.00      LL0  C  
ATOM   3513  O   GLU L 161      34.322  13.032 -14.901  1.00  0.00      LL0  O  
ATOM   3514  CB  GLU L 161      32.268  15.462 -13.876  1.00  0.00      LL0  C  
ATOM   3515  CG  GLU L 161      31.889  16.186 -12.574  1.00  0.00      LL0  C  
ATOM   3516  CD  GLU L 161      31.353  17.592 -12.774  1.00  0.00      LL0  C  
ATOM   3517  OE1 GLU L 161      30.552  17.798 -13.680  1.00  0.00      LL0  O  
ATOM   3518  OE2 GLU L 161      31.657  18.462 -11.961  1.00  0.00      LL0  O1-
ATOM   3519  H   GLU L 161      34.262  14.455 -12.345  1.00  0.00      LL0  H  
ATOM   3520  N   SER L 162      32.191  12.818 -15.644  1.00  0.00      LL0  N  
ATOM   3521  CA  SER L 162      32.612  12.096 -16.841  1.00  0.00      LL0  C  
ATOM   3522  C   SER L 162      31.773  12.532 -18.016  1.00  0.00      LL0  C  
ATOM   3523  O   SER L 162      30.637  12.956 -17.848  1.00  0.00      LL0  O  
ATOM   3524  CB  SER L 162      32.498  10.584 -16.630  1.00  0.00      LL0  C  
ATOM   3525  OG  SER L 162      33.185   9.878 -17.671  1.00  0.00      LL0  O  
ATOM   3526  H   SER L 162      31.221  13.007 -15.481  1.00  0.00      LL0  H  
ATOM   3527  HG  SER L 162      33.418   9.024 -17.307  1.00  0.00      LL0  H  
ATOM   3528  N   VAL L 163      32.379  12.430 -19.202  1.00  0.00      LL0  N  
ATOM   3529  CA  VAL L 163      31.674  12.878 -20.396  1.00  0.00      LL0  C  
ATOM   3530  C   VAL L 163      31.963  11.920 -21.534  1.00  0.00      LL0  C  
ATOM   3531  O   VAL L 163      33.080  11.439 -21.687  1.00  0.00      LL0  O  
ATOM   3532  CB  VAL L 163      32.063  14.338 -20.728  1.00  0.00      LL0  C  
ATOM   3533  CG1 VAL L 163      33.572  14.515 -20.928  1.00  0.00      LL0  C  
ATOM   3534  CG2 VAL L 163      31.250  14.918 -21.890  1.00  0.00      LL0  C  
ATOM   3535  H   VAL L 163      33.268  11.976 -19.277  1.00  0.00      LL0  H  
ATOM   3536  N   THR L 164      30.916  11.634 -22.312  1.00  0.00      LL0  N  
ATOM   3537  CA  THR L 164      31.155  10.773 -23.462  1.00  0.00      LL0  C  
ATOM   3538  C   THR L 164      31.917  11.502 -24.559  1.00  0.00      LL0  C  
ATOM   3539  O   THR L 164      32.220  12.692 -24.463  1.00  0.00      LL0  O  
ATOM   3540  CB  THR L 164      29.813  10.226 -23.972  1.00  0.00      LL0  C  
ATOM   3541  CG2 THR L 164      29.122   9.349 -22.928  1.00  0.00      LL0  C  
ATOM   3542  OG1 THR L 164      28.947  11.295 -24.379  1.00  0.00      LL0  O  
ATOM   3543  H   THR L 164      30.035  12.091 -22.186  1.00  0.00      LL0  H  
ATOM   3544  HG1 THR L 164      29.033  11.337 -25.335  1.00  0.00      LL0  H  
ATOM   3545  N   GLU L 165      32.187  10.746 -25.629  1.00  0.00      LL0  N  
ATOM   3546  CA  GLU L 165      32.344  11.465 -26.887  1.00  0.00      LL0  C  
ATOM   3547  C   GLU L 165      30.991  11.555 -27.571  1.00  0.00      LL0  C  
ATOM   3548  O   GLU L 165      29.973  11.257 -26.953  1.00  0.00      LL0  O  
ATOM   3549  CB  GLU L 165      33.419  10.811 -27.761  1.00  0.00      LL0  C  
ATOM   3550  CG  GLU L 165      34.662  11.698 -27.928  1.00  0.00      LL0  C  
ATOM   3551  CD  GLU L 165      34.306  13.028 -28.579  1.00  0.00      LL0  C  
ATOM   3552  OE1 GLU L 165      33.599  13.047 -29.576  1.00  0.00      LL0  O  
ATOM   3553  OE2 GLU L 165      34.721  14.072 -28.091  1.00  0.00      LL0  O1-
ATOM   3554  H   GLU L 165      31.985   9.770 -25.634  1.00  0.00      LL0  H  
ATOM   3555  N   GLN L 166      31.006  11.977 -28.838  1.00  0.00      LL0  N  
ATOM   3556  CA  GLN L 166      29.746  12.080 -29.562  1.00  0.00      LL0  C  
ATOM   3557  C   GLN L 166      29.121  10.730 -29.854  1.00  0.00      LL0  C  
ATOM   3558  O   GLN L 166      29.774   9.802 -30.316  1.00  0.00      LL0  O  
ATOM   3559  CB  GLN L 166      29.981  12.878 -30.840  1.00  0.00      LL0  C  
ATOM   3560  CG  GLN L 166      30.338  14.326 -30.512  1.00  0.00      LL0  C  
ATOM   3561  CD  GLN L 166      30.751  15.064 -31.760  1.00  0.00      LL0  C  
ATOM   3562  NE2 GLN L 166      29.758  15.762 -32.319  1.00  0.00      LL0  N  
ATOM   3563  OE1 GLN L 166      31.909  15.034 -32.168  1.00  0.00      LL0  O  
ATOM   3564  H   GLN L 166      31.875  12.149 -29.304  1.00  0.00      LL0  H  
ATOM   3565 HE21 GLN L 166      28.831  15.690 -31.944  1.00  0.00      LL0  H  
ATOM   3566 HE22 GLN L 166      29.913  16.377 -33.093  1.00  0.00      LL0  H  
ATOM   3567  N   ASP L 167      27.819  10.658 -29.555  1.00  0.00      LL0  N  
ATOM   3568  CA  ASP L 167      27.142   9.393 -29.823  1.00  0.00      LL0  C  
ATOM   3569  C   ASP L 167      26.989   9.073 -31.305  1.00  0.00      LL0  C  
ATOM   3570  O   ASP L 167      26.810   9.922 -32.169  1.00  0.00      LL0  O  
ATOM   3571  CB  ASP L 167      25.794   9.326 -29.077  1.00  0.00      LL0  C  
ATOM   3572  CG  ASP L 167      25.051   8.026 -29.368  1.00  0.00      LL0  C  
ATOM   3573  OD1 ASP L 167      25.563   6.941 -29.106  1.00  0.00      LL0  O  
ATOM   3574  OD2 ASP L 167      23.976   8.078 -29.946  1.00  0.00      LL0  O1-
ATOM   3575  H   ASP L 167      27.361  11.433 -29.118  1.00  0.00      LL0  H  
ATOM   3576  N   SER L 168      27.031   7.757 -31.523  1.00  0.00      LL0  N  
ATOM   3577  CA  SER L 168      26.728   7.118 -32.803  1.00  0.00      LL0  C  
ATOM   3578  C   SER L 168      25.537   7.644 -33.605  1.00  0.00      LL0  C  
ATOM   3579  O   SER L 168      25.533   7.608 -34.827  1.00  0.00      LL0  O  
ATOM   3580  CB  SER L 168      26.561   5.619 -32.539  1.00  0.00      LL0  C  
ATOM   3581  OG  SER L 168      25.724   5.409 -31.382  1.00  0.00      LL0  O  
ATOM   3582  H   SER L 168      27.256   7.235 -30.702  1.00  0.00      LL0  H  
ATOM   3583  HG  SER L 168      26.127   5.913 -30.672  1.00  0.00      LL0  H  
ATOM   3584  N   LYS L 169      24.501   8.068 -32.863  1.00  0.00      LL0  N  
ATOM   3585  CA  LYS L 169      23.247   8.361 -33.554  1.00  0.00      LL0  C  
ATOM   3586  C   LYS L 169      23.055   9.833 -33.861  1.00  0.00      LL0  C  
ATOM   3587  O   LYS L 169      22.961  10.246 -35.008  1.00  0.00      LL0  O  
ATOM   3588  CB  LYS L 169      22.065   7.812 -32.749  1.00  0.00      LL0  C  
ATOM   3589  CG  LYS L 169      22.301   6.369 -32.301  1.00  0.00      LL0  C  
ATOM   3590  CD  LYS L 169      21.526   6.031 -31.027  1.00  0.00      LL0  C  
ATOM   3591  CE  LYS L 169      22.244   4.975 -30.180  1.00  0.00      LL0  C  
ATOM   3592  NZ  LYS L 169      23.598   5.444 -29.862  1.00  0.00      LL0  N1+
ATOM   3593  H   LYS L 169      24.595   8.193 -31.874  1.00  0.00      LL0  H  
ATOM   3594  HZ1 LYS L 169      24.089   4.890 -29.139  1.00  0.00      LL0  H  
ATOM   3595  HZ2 LYS L 169      24.197   5.455 -30.712  1.00  0.00      LL0  H  
ATOM   3596  HZ3 LYS L 169      23.614   6.435 -29.528  1.00  0.00      LL0  H  
ATOM   3597  N   ASP L 170      22.988  10.617 -32.775  1.00  0.00      LL0  N  
ATOM   3598  CA  ASP L 170      22.810  12.043 -33.040  1.00  0.00      LL0  C  
ATOM   3599  C   ASP L 170      24.079  12.870 -32.904  1.00  0.00      LL0  C  
ATOM   3600  O   ASP L 170      24.138  14.029 -33.301  1.00  0.00      LL0  O  
ATOM   3601  CB  ASP L 170      21.652  12.619 -32.198  1.00  0.00      LL0  C  
ATOM   3602  CG  ASP L 170      22.096  13.064 -30.810  1.00  0.00      LL0  C  
ATOM   3603  OD1 ASP L 170      22.880  12.364 -30.179  1.00  0.00      LL0  O  
ATOM   3604  OD2 ASP L 170      21.716  14.152 -30.389  1.00  0.00      LL0  O1-
ATOM   3605  H   ASP L 170      23.058  10.284 -31.834  1.00  0.00      LL0  H  
ATOM   3606  N   SER L 171      25.077  12.230 -32.274  1.00  0.00      LL0  N  
ATOM   3607  CA  SER L 171      26.348  12.884 -31.982  1.00  0.00      LL0  C  
ATOM   3608  C   SER L 171      26.337  14.045 -30.999  1.00  0.00      LL0  C  
ATOM   3609  O   SER L 171      27.147  14.964 -31.075  1.00  0.00      LL0  O  
ATOM   3610  CB  SER L 171      27.105  13.188 -33.280  1.00  0.00      LL0  C  
ATOM   3611  OG  SER L 171      27.088  12.017 -34.107  1.00  0.00      LL0  O  
ATOM   3612  H   SER L 171      24.946  11.281 -31.999  1.00  0.00      LL0  H  
ATOM   3613  HG  SER L 171      27.040  11.263 -33.522  1.00  0.00      LL0  H  
ATOM   3614  N   THR L 172      25.411  13.948 -30.031  1.00  0.00      LL0  N  
ATOM   3615  CA  THR L 172      25.637  14.792 -28.860  1.00  0.00      LL0  C  
ATOM   3616  C   THR L 172      26.620  14.164 -27.886  1.00  0.00      LL0  C  
ATOM   3617  O   THR L 172      27.090  13.048 -28.079  1.00  0.00      LL0  O  
ATOM   3618  CB  THR L 172      24.328  15.149 -28.149  1.00  0.00      LL0  C  
ATOM   3619  CG2 THR L 172      23.635  16.338 -28.801  1.00  0.00      LL0  C  
ATOM   3620  OG1 THR L 172      23.441  14.030 -28.033  1.00  0.00      LL0  O  
ATOM   3621  H   THR L 172      24.735  13.208 -30.005  1.00  0.00      LL0  H  
ATOM   3622  HG1 THR L 172      23.098  13.827 -28.912  1.00  0.00      LL0  H  
ATOM   3623  N   TYR L 173      26.913  14.942 -26.840  1.00  0.00      LL0  N  
ATOM   3624  CA  TYR L 173      27.641  14.406 -25.700  1.00  0.00      LL0  C  
ATOM   3625  C   TYR L 173      26.670  14.187 -24.559  1.00  0.00      LL0  C  
ATOM   3626  O   TYR L 173      25.607  14.795 -24.511  1.00  0.00      LL0  O  
ATOM   3627  CB  TYR L 173      28.683  15.409 -25.205  1.00  0.00      LL0  C  
ATOM   3628  CG  TYR L 173      29.691  15.797 -26.259  1.00  0.00      LL0  C  
ATOM   3629  CD1 TYR L 173      30.707  14.884 -26.592  1.00  0.00      LL0  C  
ATOM   3630  CD2 TYR L 173      29.612  17.077 -26.849  1.00  0.00      LL0  C  
ATOM   3631  CE1 TYR L 173      31.715  15.289 -27.477  1.00  0.00      LL0  C  
ATOM   3632  CE2 TYR L 173      30.628  17.483 -27.733  1.00  0.00      LL0  C  
ATOM   3633  CZ  TYR L 173      31.689  16.595 -28.002  1.00  0.00      LL0  C  
ATOM   3634  OH  TYR L 173      32.754  17.003 -28.780  1.00  0.00      LL0  O  
ATOM   3635  H   TYR L 173      26.496  15.845 -26.747  1.00  0.00      LL0  H  
ATOM   3636  HH  TYR L 173      32.482  17.776 -29.296  1.00  0.00      LL0  H  
ATOM   3637  N   SER L 174      27.112  13.353 -23.620  1.00  0.00      LL0  N  
ATOM   3638  CA  SER L 174      26.415  13.316 -22.345  1.00  0.00      LL0  C  
ATOM   3639  C   SER L 174      27.421  13.382 -21.215  1.00  0.00      LL0  C  
ATOM   3640  O   SER L 174      28.574  13.000 -21.383  1.00  0.00      LL0  O  
ATOM   3641  CB  SER L 174      25.552  12.061 -22.255  1.00  0.00      LL0  C  
ATOM   3642  OG  SER L 174      24.560  12.064 -23.290  1.00  0.00      LL0  O  
ATOM   3643  H   SER L 174      27.928  12.788 -23.750  1.00  0.00      LL0  H  
ATOM   3644  HG  SER L 174      23.916  11.415 -23.006  1.00  0.00      LL0  H  
ATOM   3645  N   LEU L 175      26.958  13.889 -20.068  1.00  0.00      LL0  N  
ATOM   3646  CA  LEU L 175      27.869  14.049 -18.940  1.00  0.00      LL0  C  
ATOM   3647  C   LEU L 175      27.239  13.502 -17.675  1.00  0.00      LL0  C  
ATOM   3648  O   LEU L 175      26.118  13.855 -17.329  1.00  0.00      LL0  O  
ATOM   3649  CB  LEU L 175      28.234  15.537 -18.816  1.00  0.00      LL0  C  
ATOM   3650  CG  LEU L 175      29.491  15.929 -18.030  1.00  0.00      LL0  C  
ATOM   3651  CD1 LEU L 175      30.012  17.292 -18.486  1.00  0.00      LL0  C  
ATOM   3652  CD2 LEU L 175      29.298  15.907 -16.514  1.00  0.00      LL0  C  
ATOM   3653  H   LEU L 175      26.015  14.220 -20.014  1.00  0.00      LL0  H  
ATOM   3654  N   SER L 176      27.993  12.628 -17.004  1.00  0.00      LL0  N  
ATOM   3655  CA  SER L 176      27.562  12.215 -15.676  1.00  0.00      LL0  C  
ATOM   3656  C   SER L 176      28.374  12.921 -14.615  1.00  0.00      LL0  C  
ATOM   3657  O   SER L 176      29.560  12.654 -14.441  1.00  0.00      LL0  O  
ATOM   3658  CB  SER L 176      27.708  10.704 -15.522  1.00  0.00      LL0  C  
ATOM   3659  OG  SER L 176      29.042  10.306 -15.868  1.00  0.00      LL0  O  
ATOM   3660  H   SER L 176      28.896  12.367 -17.347  1.00  0.00      LL0  H  
ATOM   3661  HG  SER L 176      29.610  10.830 -15.306  1.00  0.00      LL0  H  
ATOM   3662  N   SER L 177      27.696  13.831 -13.923  1.00  0.00      LL0  N  
ATOM   3663  CA  SER L 177      28.382  14.484 -12.818  1.00  0.00      LL0  C  
ATOM   3664  C   SER L 177      28.143  13.717 -11.534  1.00  0.00      LL0  C  
ATOM   3665  O   SER L 177      27.014  13.605 -11.074  1.00  0.00      LL0  O  
ATOM   3666  CB  SER L 177      27.882  15.922 -12.725  1.00  0.00      LL0  C  
ATOM   3667  OG  SER L 177      28.665  16.674 -11.797  1.00  0.00      LL0  O  
ATOM   3668  H   SER L 177      26.719  13.961 -14.098  1.00  0.00      LL0  H  
ATOM   3669  HG  SER L 177      29.284  17.184 -12.333  1.00  0.00      LL0  H  
ATOM   3670  N   THR L 178      29.234  13.170 -10.988  1.00  0.00      LL0  N  
ATOM   3671  CA  THR L 178      29.009  12.336  -9.812  1.00  0.00      LL0  C  
ATOM   3672  C   THR L 178      29.364  13.023  -8.505  1.00  0.00      LL0  C  
ATOM   3673  O   THR L 178      30.491  12.964  -8.027  1.00  0.00      LL0  O  
ATOM   3674  CB  THR L 178      29.761  11.011  -9.958  1.00  0.00      LL0  C  
ATOM   3675  CG2 THR L 178      29.122   9.897  -9.129  1.00  0.00      LL0  C  
ATOM   3676  OG1 THR L 178      29.861  10.643 -11.343  1.00  0.00      LL0  O  
ATOM   3677  H   THR L 178      30.144  13.272 -11.389  1.00  0.00      LL0  H  
ATOM   3678  HG1 THR L 178      30.605  11.142 -11.674  1.00  0.00      LL0  H  
ATOM   3679  N   LEU L 179      28.357  13.705  -7.948  1.00  0.00      LL0  N  
ATOM   3680  CA  LEU L 179      28.563  14.371  -6.662  1.00  0.00      LL0  C  
ATOM   3681  C   LEU L 179      28.828  13.421  -5.510  1.00  0.00      LL0  C  
ATOM   3682  O   LEU L 179      27.930  12.757  -5.005  1.00  0.00      LL0  O  
ATOM   3683  CB  LEU L 179      27.362  15.252  -6.319  1.00  0.00      LL0  C  
ATOM   3684  CG  LEU L 179      27.548  16.088  -5.050  1.00  0.00      LL0  C  
ATOM   3685  CD1 LEU L 179      28.672  17.112  -5.197  1.00  0.00      LL0  C  
ATOM   3686  CD2 LEU L 179      26.234  16.717  -4.595  1.00  0.00      LL0  C  
ATOM   3687  H   LEU L 179      27.456  13.669  -8.385  1.00  0.00      LL0  H  
ATOM   3688  N   THR L 180      30.094  13.417  -5.101  1.00  0.00      LL0  N  
ATOM   3689  CA  THR L 180      30.413  12.610  -3.934  1.00  0.00      LL0  C  
ATOM   3690  C   THR L 180      30.330  13.395  -2.636  1.00  0.00      LL0  C  
ATOM   3691  O   THR L 180      30.961  14.434  -2.465  1.00  0.00      LL0  O  
ATOM   3692  CB  THR L 180      31.791  11.970  -4.110  1.00  0.00      LL0  C  
ATOM   3693  CG2 THR L 180      31.962  10.734  -3.222  1.00  0.00      LL0  C  
ATOM   3694  OG1 THR L 180      32.007  11.636  -5.488  1.00  0.00      LL0  O  
ATOM   3695  H   THR L 180      30.792  13.958  -5.567  1.00  0.00      LL0  H  
ATOM   3696  HG1 THR L 180      32.146  12.467  -5.939  1.00  0.00      LL0  H  
ATOM   3697  N   LEU L 181      29.511  12.845  -1.737  1.00  0.00      LL0  N  
ATOM   3698  CA  LEU L 181      29.451  13.336  -0.364  1.00  0.00      LL0  C  
ATOM   3699  C   LEU L 181      29.630  12.139   0.544  1.00  0.00      LL0  C  
ATOM   3700  O   LEU L 181      29.573  10.997   0.092  1.00  0.00      LL0  O  
ATOM   3701  CB  LEU L 181      28.090  13.973  -0.070  1.00  0.00      LL0  C  
ATOM   3702  CG  LEU L 181      27.737  15.213  -0.891  1.00  0.00      LL0  C  
ATOM   3703  CD1 LEU L 181      26.268  15.591  -0.701  1.00  0.00      LL0  C  
ATOM   3704  CD2 LEU L 181      28.667  16.392  -0.601  1.00  0.00      LL0  C  
ATOM   3705  H   LEU L 181      29.033  11.998  -1.974  1.00  0.00      LL0  H  
ATOM   3706  N   SER L 182      29.815  12.407   1.840  1.00  0.00      LL0  N  
ATOM   3707  CA  SER L 182      29.663  11.238   2.697  1.00  0.00      LL0  C  
ATOM   3708  C   SER L 182      28.191  11.006   2.978  1.00  0.00      LL0  C  
ATOM   3709  O   SER L 182      27.358  11.887   2.778  1.00  0.00      LL0  O  
ATOM   3710  CB  SER L 182      30.472  11.394   3.992  1.00  0.00      LL0  C  
ATOM   3711  OG  SER L 182      29.820  12.300   4.892  1.00  0.00      LL0  O  
ATOM   3712  H   SER L 182      29.828  13.340   2.211  1.00  0.00      LL0  H  
ATOM   3713  HG  SER L 182      30.083  13.188   4.624  1.00  0.00      LL0  H  
ATOM   3714  N   LYS L 183      27.879   9.814   3.502  1.00  0.00      LL0  N  
ATOM   3715  CA  LYS L 183      26.506   9.736   3.991  1.00  0.00      LL0  C  
ATOM   3716  C   LYS L 183      26.263  10.556   5.250  1.00  0.00      LL0  C  
ATOM   3717  O   LYS L 183      25.158  10.993   5.535  1.00  0.00      LL0  O  
ATOM   3718  CB  LYS L 183      26.035   8.287   4.103  1.00  0.00      LL0  C  
ATOM   3719  CG  LYS L 183      24.595   8.121   3.620  1.00  0.00      LL0  C  
ATOM   3720  CD  LYS L 183      23.569   8.429   4.704  1.00  0.00      LL0  C  
ATOM   3721  CE  LYS L 183      22.201   8.776   4.132  1.00  0.00      LL0  C  
ATOM   3722  NZ  LYS L 183      21.188   8.169   4.996  1.00  0.00      LL0  N1+
ATOM   3723  H   LYS L 183      28.553   9.083   3.638  1.00  0.00      LL0  H  
ATOM   3724  HZ1 LYS L 183      20.326   8.758   5.049  1.00  0.00      LL0  H  
ATOM   3725  HZ2 LYS L 183      20.994   7.179   4.740  1.00  0.00      LL0  H  
ATOM   3726  HZ3 LYS L 183      21.495   8.206   5.992  1.00  0.00      LL0  H  
ATOM   3727  N   ALA L 184      27.369  10.823   5.964  1.00  0.00      LL0  N  
ATOM   3728  CA  ALA L 184      27.245  11.780   7.061  1.00  0.00      LL0  C  
ATOM   3729  C   ALA L 184      26.947  13.205   6.613  1.00  0.00      LL0  C  
ATOM   3730  O   ALA L 184      26.520  14.053   7.390  1.00  0.00      LL0  O  
ATOM   3731  CB  ALA L 184      28.509  11.783   7.922  1.00  0.00      LL0  C  
ATOM   3732  H   ALA L 184      28.272  10.509   5.673  1.00  0.00      LL0  H  
ATOM   3733  N   ASP L 185      27.171  13.459   5.319  1.00  0.00      LL0  N  
ATOM   3734  CA  ASP L 185      26.720  14.747   4.794  1.00  0.00      LL0  C  
ATOM   3735  C   ASP L 185      25.299  14.698   4.297  1.00  0.00      LL0  C  
ATOM   3736  O   ASP L 185      24.462  15.531   4.626  1.00  0.00      LL0  O  
ATOM   3737  CB  ASP L 185      27.664  15.279   3.717  1.00  0.00      LL0  C  
ATOM   3738  CG  ASP L 185      29.071  15.340   4.271  1.00  0.00      LL0  C  
ATOM   3739  OD1 ASP L 185      29.262  15.886   5.357  1.00  0.00      LL0  O  
ATOM   3740  OD2 ASP L 185      29.966  14.793   3.639  1.00  0.00      LL0  O1-
ATOM   3741  H   ASP L 185      27.668  12.816   4.735  1.00  0.00      LL0  H  
ATOM   3742  N   TYR L 186      25.046  13.622   3.540  1.00  0.00      LL0  N  
ATOM   3743  CA  TYR L 186      23.688  13.374   3.058  1.00  0.00      LL0  C  
ATOM   3744  C   TYR L 186      22.620  13.381   4.147  1.00  0.00      LL0  C  
ATOM   3745  O   TYR L 186      21.524  13.902   4.005  1.00  0.00      LL0  O  
ATOM   3746  CB  TYR L 186      23.674  12.065   2.268  1.00  0.00      LL0  C  
ATOM   3747  CG  TYR L 186      22.679  12.117   1.132  1.00  0.00      LL0  C  
ATOM   3748  CD1 TYR L 186      23.098  12.625  -0.114  1.00  0.00      LL0  C  
ATOM   3749  CD2 TYR L 186      21.369  11.642   1.339  1.00  0.00      LL0  C  
ATOM   3750  CE1 TYR L 186      22.199  12.621  -1.191  1.00  0.00      LL0  C  
ATOM   3751  CE2 TYR L 186      20.466  11.646   0.262  1.00  0.00      LL0  C  
ATOM   3752  CZ  TYR L 186      20.897  12.122  -0.992  1.00  0.00      LL0  C  
ATOM   3753  OH  TYR L 186      20.025  12.098  -2.060  1.00  0.00      LL0  O  
ATOM   3754  H   TYR L 186      25.810  13.032   3.269  1.00  0.00      LL0  H  
ATOM   3755  HH  TYR L 186      19.283  11.540  -1.862  1.00  0.00      LL0  H  
ATOM   3756  N   GLU L 187      23.009  12.799   5.290  1.00  0.00      LL0  N  
ATOM   3757  CA  GLU L 187      22.029  12.778   6.369  1.00  0.00      LL0  C  
ATOM   3758  C   GLU L 187      21.733  14.116   7.032  1.00  0.00      LL0  C  
ATOM   3759  O   GLU L 187      20.684  14.306   7.642  1.00  0.00      LL0  O  
ATOM   3760  CB  GLU L 187      22.334  11.689   7.398  1.00  0.00      LL0  C  
ATOM   3761  CG  GLU L 187      21.053  11.057   7.966  1.00  0.00      LL0  C  
ATOM   3762  CD  GLU L 187      20.455  10.045   6.997  1.00  0.00      LL0  C  
ATOM   3763  OE1 GLU L 187      20.494   8.861   7.304  1.00  0.00      LL0  O  
ATOM   3764  OE2 GLU L 187      19.982  10.400   5.915  1.00  0.00      LL0  O1-
ATOM   3765  H   GLU L 187      23.904  12.367   5.377  1.00  0.00      LL0  H  
ATOM   3766  N   LYS L 188      22.678  15.056   6.850  1.00  0.00      LL0  N  
ATOM   3767  CA  LYS L 188      22.355  16.419   7.272  1.00  0.00      LL0  C  
ATOM   3768  C   LYS L 188      21.373  17.079   6.314  1.00  0.00      LL0  C  
ATOM   3769  O   LYS L 188      20.268  17.476   6.659  1.00  0.00      LL0  O  
ATOM   3770  CB  LYS L 188      23.593  17.327   7.335  1.00  0.00      LL0  C  
ATOM   3771  CG  LYS L 188      24.886  16.796   7.954  1.00  0.00      LL0  C  
ATOM   3772  CD  LYS L 188      25.994  17.847   7.792  1.00  0.00      LL0  C  
ATOM   3773  CE  LYS L 188      27.394  17.423   8.250  1.00  0.00      LL0  C  
ATOM   3774  NZ  LYS L 188      27.903  16.344   7.398  1.00  0.00      LL0  N1+
ATOM   3775  H   LYS L 188      23.469  14.866   6.271  1.00  0.00      LL0  H  
ATOM   3776  HZ1 LYS L 188      28.868  16.050   7.638  1.00  0.00      LL0  H  
ATOM   3777  HZ2 LYS L 188      27.281  15.515   7.446  1.00  0.00      LL0  H  
ATOM   3778  HZ3 LYS L 188      27.985  16.625   6.395  1.00  0.00      LL0  H  
ATOM   3779  N   HIS L 189      21.874  17.185   5.077  1.00  0.00      LL0  N  
ATOM   3780  CA  HIS L 189      21.306  18.134   4.122  1.00  0.00      LL0  C  
ATOM   3781  C   HIS L 189      19.938  17.788   3.564  1.00  0.00      LL0  C  
ATOM   3782  O   HIS L 189      19.343  16.765   3.890  1.00  0.00      LL0  O  
ATOM   3783  CB  HIS L 189      22.331  18.362   3.020  1.00  0.00      LL0  C  
ATOM   3784  CG  HIS L 189      23.348  19.369   3.495  1.00  0.00      LL0  C  
ATOM   3785  CD2 HIS L 189      24.540  19.136   4.185  1.00  0.00      LL0  C  
ATOM   3786  ND1 HIS L 189      23.210  20.689   3.298  1.00  0.00      LL0  N  
ATOM   3787  CE1 HIS L 189      24.300  21.300   3.855  1.00  0.00      LL0  C  
ATOM   3788  NE2 HIS L 189      25.119  20.342   4.403  1.00  0.00      LL0  N  
ATOM   3789  H   HIS L 189      22.677  16.642   4.827  1.00  0.00      LL0  H  
ATOM   3790  HD1 HIS L 189      22.466  21.120   2.812  1.00  0.00      LL0  H  
ATOM   3791  N   LYS L 190      19.432  18.687   2.716  1.00  0.00      LL0  N  
ATOM   3792  CA  LYS L 190      18.098  18.398   2.216  1.00  0.00      LL0  C  
ATOM   3793  C   LYS L 190      17.968  18.513   0.709  1.00  0.00      LL0  C  
ATOM   3794  O   LYS L 190      17.563  17.576   0.027  1.00  0.00      LL0  O  
ATOM   3795  CB  LYS L 190      17.079  19.249   2.984  1.00  0.00      LL0  C  
ATOM   3796  CG  LYS L 190      15.667  18.664   3.048  1.00  0.00      LL0  C  
ATOM   3797  CD  LYS L 190      15.606  17.265   3.673  1.00  0.00      LL0  C  
ATOM   3798  CE  LYS L 190      14.179  16.712   3.771  1.00  0.00      LL0  C  
ATOM   3799  NZ  LYS L 190      13.616  16.477   2.438  1.00  0.00      LL0  N1+
ATOM   3800  H   LYS L 190      19.892  19.553   2.488  1.00  0.00      LL0  H  
ATOM   3801  HZ1 LYS L 190      12.578  16.399   2.481  1.00  0.00      LL0  H  
ATOM   3802  HZ2 LYS L 190      13.800  17.277   1.801  1.00  0.00      LL0  H  
ATOM   3803  HZ3 LYS L 190      13.990  15.618   1.994  1.00  0.00      LL0  H  
ATOM   3804  N   VAL L 191      18.323  19.699   0.209  1.00  0.00      LL0  N  
ATOM   3805  CA  VAL L 191      18.110  19.923  -1.217  1.00  0.00      LL0  C  
ATOM   3806  C   VAL L 191      19.302  19.506  -2.057  1.00  0.00      LL0  C  
ATOM   3807  O   VAL L 191      20.400  20.033  -1.958  1.00  0.00      LL0  O  
ATOM   3808  CB  VAL L 191      17.734  21.390  -1.478  1.00  0.00      LL0  C  
ATOM   3809  CG1 VAL L 191      17.425  21.657  -2.956  1.00  0.00      LL0  C  
ATOM   3810  CG2 VAL L 191      16.569  21.817  -0.581  1.00  0.00      LL0  C  
ATOM   3811  H   VAL L 191      18.806  20.368   0.783  1.00  0.00      LL0  H  
ATOM   3812  N   TYR L 192      19.046  18.529  -2.923  1.00  0.00      LL0  N  
ATOM   3813  CA  TYR L 192      20.142  18.203  -3.824  1.00  0.00      LL0  C  
ATOM   3814  C   TYR L 192      19.910  18.761  -5.204  1.00  0.00      LL0  C  
ATOM   3815  O   TYR L 192      19.256  18.170  -6.056  1.00  0.00      LL0  O  
ATOM   3816  CB  TYR L 192      20.422  16.701  -3.816  1.00  0.00      LL0  C  
ATOM   3817  CG  TYR L 192      20.862  16.325  -2.422  1.00  0.00      LL0  C  
ATOM   3818  CD1 TYR L 192      19.923  15.766  -1.531  1.00  0.00      LL0  C  
ATOM   3819  CD2 TYR L 192      22.195  16.582  -2.041  1.00  0.00      LL0  C  
ATOM   3820  CE1 TYR L 192      20.317  15.501  -0.210  1.00  0.00      LL0  C  
ATOM   3821  CE2 TYR L 192      22.587  16.313  -0.722  1.00  0.00      LL0  C  
ATOM   3822  CZ  TYR L 192      21.641  15.783   0.176  1.00  0.00      LL0  C  
ATOM   3823  OH  TYR L 192      22.024  15.524   1.473  1.00  0.00      LL0  O  
ATOM   3824  H   TYR L 192      18.128  18.144  -3.018  1.00  0.00      LL0  H  
ATOM   3825  HH  TYR L 192      22.837  15.976   1.658  1.00  0.00      LL0  H  
ATOM   3826  N   ALA L 193      20.459  19.967  -5.377  1.00  0.00      LL0  N  
ATOM   3827  CA  ALA L 193      20.278  20.571  -6.687  1.00  0.00      LL0  C  
ATOM   3828  C   ALA L 193      21.440  20.322  -7.617  1.00  0.00      LL0  C  
ATOM   3829  O   ALA L 193      22.596  20.565  -7.294  1.00  0.00      LL0  O  
ATOM   3830  CB  ALA L 193      20.062  22.079  -6.565  1.00  0.00      LL0  C  
ATOM   3831  H   ALA L 193      21.016  20.406  -4.666  1.00  0.00      LL0  H  
ATOM   3832  N   CYS L 194      21.070  19.856  -8.810  1.00  0.00      LL0  N  
ATOM   3833  CA  CYS L 194      21.986  20.081  -9.919  1.00  0.00      LL0  C  
ATOM   3834  C   CYS L 194      21.526  21.335 -10.619  1.00  0.00      LL0  C  
ATOM   3835  O   CYS L 194      20.344  21.496 -10.894  1.00  0.00      LL0  O  
ATOM   3836  CB  CYS L 194      21.953  18.894 -10.881  1.00  0.00      LL0  C  
ATOM   3837  SG  CYS L 194      23.072  19.029 -12.300  1.00  0.00      LL0  S  
ATOM   3838  H   CYS L 194      20.120  19.594  -8.991  1.00  0.00      LL0  H  
ATOM   3839  N   GLU L 195      22.482  22.220 -10.876  1.00  0.00      LL0  N  
ATOM   3840  CA  GLU L 195      22.125  23.400 -11.644  1.00  0.00      LL0  C  
ATOM   3841  C   GLU L 195      23.033  23.490 -12.844  1.00  0.00      LL0  C  
ATOM   3842  O   GLU L 195      24.248  23.616 -12.745  1.00  0.00      LL0  O  
ATOM   3843  CB  GLU L 195      22.159  24.643 -10.753  1.00  0.00      LL0  C  
ATOM   3844  CG  GLU L 195      21.449  25.861 -11.355  1.00  0.00      LL0  C  
ATOM   3845  CD  GLU L 195      21.180  26.868 -10.253  1.00  0.00      LL0  C  
ATOM   3846  OE1 GLU L 195      21.796  27.929 -10.225  1.00  0.00      LL0  O  
ATOM   3847  OE2 GLU L 195      20.374  26.589  -9.370  1.00  0.00      LL0  O1-
ATOM   3848  H   GLU L 195      23.427  22.081 -10.579  1.00  0.00      LL0  H  
ATOM   3849  N   VAL L 196      22.390  23.334 -14.000  1.00  0.00      LL0  N  
ATOM   3850  CA  VAL L 196      23.216  23.242 -15.198  1.00  0.00      LL0  C  
ATOM   3851  C   VAL L 196      23.302  24.557 -15.949  1.00  0.00      LL0  C  
ATOM   3852  O   VAL L 196      22.313  25.256 -16.140  1.00  0.00      LL0  O  
ATOM   3853  CB  VAL L 196      22.707  22.092 -16.088  1.00  0.00      LL0  C  
ATOM   3854  CG1 VAL L 196      21.226  22.248 -16.432  1.00  0.00      LL0  C  
ATOM   3855  CG2 VAL L 196      23.558  21.895 -17.345  1.00  0.00      LL0  C  
ATOM   3856  H   VAL L 196      21.389  23.298 -14.003  1.00  0.00      LL0  H  
ATOM   3857  N   THR L 197      24.519  24.854 -16.400  1.00  0.00      LL0  N  
ATOM   3858  CA  THR L 197      24.606  25.854 -17.454  1.00  0.00      LL0  C  
ATOM   3859  C   THR L 197      25.274  25.229 -18.668  1.00  0.00      LL0  C  
ATOM   3860  O   THR L 197      26.092  24.330 -18.533  1.00  0.00      LL0  O  
ATOM   3861  CB  THR L 197      25.353  27.080 -16.922  1.00  0.00      LL0  C  
ATOM   3862  CG2 THR L 197      25.170  28.314 -17.812  1.00  0.00      LL0  C  
ATOM   3863  OG1 THR L 197      24.914  27.366 -15.588  1.00  0.00      LL0  O  
ATOM   3864  H   THR L 197      25.336  24.347 -16.110  1.00  0.00      LL0  H  
ATOM   3865  HG1 THR L 197      23.978  27.203 -15.565  1.00  0.00      LL0  H  
ATOM   3866  N   HIS L 198      24.879  25.697 -19.855  1.00  0.00      LL0  N  
ATOM   3867  CA  HIS L 198      25.466  25.140 -21.071  1.00  0.00      LL0  C  
ATOM   3868  C   HIS L 198      25.472  26.246 -22.098  1.00  0.00      LL0  C  
ATOM   3869  O   HIS L 198      24.599  27.103 -22.061  1.00  0.00      LL0  O  
ATOM   3870  CB  HIS L 198      24.631  23.928 -21.529  1.00  0.00      LL0  C  
ATOM   3871  CG  HIS L 198      25.063  23.388 -22.875  1.00  0.00      LL0  C  
ATOM   3872  CD2 HIS L 198      26.320  22.902 -23.250  1.00  0.00      LL0  C  
ATOM   3873  ND1 HIS L 198      24.242  23.315 -23.937  1.00  0.00      LL0  N  
ATOM   3874  CE1 HIS L 198      24.965  22.792 -24.975  1.00  0.00      LL0  C  
ATOM   3875  NE2 HIS L 198      26.241  22.542 -24.552  1.00  0.00      LL0  N  
ATOM   3876  H   HIS L 198      24.203  26.430 -19.957  1.00  0.00      LL0  H  
ATOM   3877  HD1 HIS L 198      23.287  23.557 -23.978  1.00  0.00      LL0  H  
ATOM   3878  N   GLN L 199      26.464  26.187 -23.004  1.00  0.00      LL0  N  
ATOM   3879  CA  GLN L 199      26.533  27.133 -24.123  1.00  0.00      LL0  C  
ATOM   3880  C   GLN L 199      25.192  27.354 -24.817  1.00  0.00      LL0  C  
ATOM   3881  O   GLN L 199      24.714  28.462 -25.014  1.00  0.00      LL0  O  
ATOM   3882  CB  GLN L 199      27.584  26.638 -25.120  1.00  0.00      LL0  C  
ATOM   3883  CG  GLN L 199      28.043  27.688 -26.136  1.00  0.00      LL0  C  
ATOM   3884  CD  GLN L 199      28.893  27.020 -27.199  1.00  0.00      LL0  C  
ATOM   3885  NE2 GLN L 199      30.069  26.560 -26.759  1.00  0.00      LL0  N  
ATOM   3886  OE1 GLN L 199      28.499  26.898 -28.349  1.00  0.00      LL0  O  
ATOM   3887  H   GLN L 199      27.198  25.517 -22.869  1.00  0.00      LL0  H  
ATOM   3888 HE21 GLN L 199      30.392  26.692 -25.825  1.00  0.00      LL0  H  
ATOM   3889 HE22 GLN L 199      30.664  26.030 -27.367  1.00  0.00      LL0  H  
ATOM   3890  N   GLY L 200      24.584  26.207 -25.140  1.00  0.00      LL0  N  
ATOM   3891  CA  GLY L 200      23.196  26.289 -25.570  1.00  0.00      LL0  C  
ATOM   3892  C   GLY L 200      22.249  26.018 -24.421  1.00  0.00      LL0  C  
ATOM   3893  O   GLY L 200      21.836  24.887 -24.188  1.00  0.00      LL0  O  
ATOM   3894  H   GLY L 200      25.027  25.335 -24.942  1.00  0.00      LL0  H  
ATOM   3895  N   LEU L 201      21.926  27.111 -23.725  1.00  0.00      LL0  N  
ATOM   3896  CA  LEU L 201      20.830  27.091 -22.760  1.00  0.00      LL0  C  
ATOM   3897  C   LEU L 201      20.246  28.479 -22.665  1.00  0.00      LL0  C  
ATOM   3898  O   LEU L 201      20.921  29.466 -22.915  1.00  0.00      LL0  O  
ATOM   3899  CB  LEU L 201      21.280  26.652 -21.361  1.00  0.00      LL0  C  
ATOM   3900  CG  LEU L 201      20.885  25.217 -20.995  1.00  0.00      LL0  C  
ATOM   3901  CD1 LEU L 201      21.339  24.857 -19.580  1.00  0.00      LL0  C  
ATOM   3902  CD2 LEU L 201      19.389  24.958 -21.179  1.00  0.00      LL0  C  
ATOM   3903  H   LEU L 201      22.415  27.974 -23.882  1.00  0.00      LL0  H  
ATOM   3904  N   SER L 202      18.966  28.515 -22.286  1.00  0.00      LL0  N  
ATOM   3905  CA  SER L 202      18.361  29.818 -22.024  1.00  0.00      LL0  C  
ATOM   3906  C   SER L 202      18.755  30.377 -20.666  1.00  0.00      LL0  C  
ATOM   3907  O   SER L 202      18.866  31.574 -20.435  1.00  0.00      LL0  O  
ATOM   3908  CB  SER L 202      16.849  29.638 -22.106  1.00  0.00      LL0  C  
ATOM   3909  OG  SER L 202      16.498  28.437 -21.401  1.00  0.00      LL0  O  
ATOM   3910  H   SER L 202      18.414  27.698 -22.119  1.00  0.00      LL0  H  
ATOM   3911  HG  SER L 202      16.260  28.712 -20.514  1.00  0.00      LL0  H  
ATOM   3912  N   SER L 203      18.920  29.412 -19.755  1.00  0.00      LL0  N  
ATOM   3913  CA  SER L 203      18.897  29.741 -18.338  1.00  0.00      LL0  C  
ATOM   3914  C   SER L 203      19.466  28.555 -17.595  1.00  0.00      LL0  C  
ATOM   3915  O   SER L 203      19.223  27.424 -18.002  1.00  0.00      LL0  O  
ATOM   3916  CB  SER L 203      17.430  29.962 -17.945  1.00  0.00      LL0  C  
ATOM   3917  OG  SER L 203      16.603  29.021 -18.659  1.00  0.00      LL0  O  
ATOM   3918  H   SER L 203      18.814  28.451 -20.005  1.00  0.00      LL0  H  
ATOM   3919  HG  SER L 203      16.753  28.180 -18.236  1.00  0.00      LL0  H  
ATOM   3920  N   PRO L 204      20.220  28.825 -16.504  1.00  0.00      LL0  N  
ATOM   3921  CA  PRO L 204      20.613  27.728 -15.614  1.00  0.00      LL0  C  
ATOM   3922  C   PRO L 204      19.419  26.906 -15.155  1.00  0.00      LL0  C  
ATOM   3923  O   PRO L 204      18.433  27.434 -14.657  1.00  0.00      LL0  O  
ATOM   3924  CB  PRO L 204      21.319  28.457 -14.465  1.00  0.00      LL0  C  
ATOM   3925  CG  PRO L 204      21.821  29.765 -15.075  1.00  0.00      LL0  C  
ATOM   3926  CD  PRO L 204      20.714  30.123 -16.059  1.00  0.00      LL0  C  
ATOM   3927  N   VAL L 205      19.521  25.595 -15.391  1.00  0.00      LL0  N  
ATOM   3928  CA  VAL L 205      18.374  24.791 -14.988  1.00  0.00      LL0  C  
ATOM   3929  C   VAL L 205      18.630  24.071 -13.683  1.00  0.00      LL0  C  
ATOM   3930  O   VAL L 205      19.412  23.129 -13.608  1.00  0.00      LL0  O  
ATOM   3931  CB  VAL L 205      17.954  23.806 -16.094  1.00  0.00      LL0  C  
ATOM   3932  CG1 VAL L 205      16.697  23.017 -15.714  1.00  0.00      LL0  C  
ATOM   3933  CG2 VAL L 205      17.766  24.520 -17.434  1.00  0.00      LL0  C  
ATOM   3934  H   VAL L 205      20.367  25.218 -15.771  1.00  0.00      LL0  H  
ATOM   3935  N   THR L 206      17.910  24.550 -12.667  1.00  0.00      LL0  N  
ATOM   3936  CA  THR L 206      17.919  23.863 -11.382  1.00  0.00      LL0  C  
ATOM   3937  C   THR L 206      17.126  22.560 -11.370  1.00  0.00      LL0  C  
ATOM   3938  O   THR L 206      15.960  22.493 -10.998  1.00  0.00      LL0  O  
ATOM   3939  CB  THR L 206      17.402  24.831 -10.319  1.00  0.00      LL0  C  
ATOM   3940  CG2 THR L 206      17.827  24.433  -8.903  1.00  0.00      LL0  C  
ATOM   3941  OG1 THR L 206      17.813  26.168 -10.639  1.00  0.00      LL0  O  
ATOM   3942  H   THR L 206      17.421  25.422 -12.732  1.00  0.00      LL0  H  
ATOM   3943  HG1 THR L 206      18.705  26.279 -10.302  1.00  0.00      LL0  H  
ATOM   3944  N   LYS L 207      17.809  21.495 -11.795  1.00  0.00      LL0  N  
ATOM   3945  CA  LYS L 207      17.231  20.186 -11.507  1.00  0.00      LL0  C  
ATOM   3946  C   LYS L 207      17.515  19.747 -10.081  1.00  0.00      LL0  C  
ATOM   3947  O   LYS L 207      18.439  18.997  -9.795  1.00  0.00      LL0  O  
ATOM   3948  CB  LYS L 207      17.700  19.141 -12.524  1.00  0.00      LL0  C  
ATOM   3949  CG  LYS L 207      17.047  19.318 -13.899  1.00  0.00      LL0  C  
ATOM   3950  CD  LYS L 207      15.521  19.178 -13.835  1.00  0.00      LL0  C  
ATOM   3951  CE  LYS L 207      14.807  19.383 -15.177  1.00  0.00      LL0  C  
ATOM   3952  NZ  LYS L 207      15.131  18.295 -16.109  1.00  0.00      LL0  N1+
ATOM   3953  H   LYS L 207      18.772  21.622 -12.045  1.00  0.00      LL0  H  
ATOM   3954  HZ1 LYS L 207      14.652  18.428 -17.020  1.00  0.00      LL0  H  
ATOM   3955  HZ2 LYS L 207      16.159  18.252 -16.280  1.00  0.00      LL0  H  
ATOM   3956  HZ3 LYS L 207      14.860  17.375 -15.713  1.00  0.00      LL0  H  
ATOM   3957  N   SER L 208      16.671  20.266  -9.188  1.00  0.00      LL0  N  
ATOM   3958  CA  SER L 208      16.800  19.880  -7.787  1.00  0.00      LL0  C  
ATOM   3959  C   SER L 208      15.870  18.750  -7.405  1.00  0.00      LL0  C  
ATOM   3960  O   SER L 208      14.690  18.791  -7.733  1.00  0.00      LL0  O  
ATOM   3961  CB  SER L 208      16.479  21.101  -6.933  1.00  0.00      LL0  C  
ATOM   3962  OG  SER L 208      15.358  21.788  -7.504  1.00  0.00      LL0  O  
ATOM   3963  H   SER L 208      15.962  20.920  -9.463  1.00  0.00      LL0  H  
ATOM   3964  HG  SER L 208      14.647  21.154  -7.545  1.00  0.00      LL0  H  
ATOM   3965  N   PHE L 209      16.418  17.780  -6.664  1.00  0.00      LL0  N  
ATOM   3966  CA  PHE L 209      15.477  16.947  -5.925  1.00  0.00      LL0  C  
ATOM   3967  C   PHE L 209      15.599  17.198  -4.433  1.00  0.00      LL0  C  
ATOM   3968  O   PHE L 209      16.489  17.915  -3.989  1.00  0.00      LL0  O  
ATOM   3969  CB  PHE L 209      15.593  15.461  -6.315  1.00  0.00      LL0  C  
ATOM   3970  CG  PHE L 209      16.805  14.768  -5.730  1.00  0.00      LL0  C  
ATOM   3971  CD1 PHE L 209      16.732  14.201  -4.437  1.00  0.00      LL0  C  
ATOM   3972  CD2 PHE L 209      17.983  14.679  -6.496  1.00  0.00      LL0  C  
ATOM   3973  CE1 PHE L 209      17.850  13.536  -3.902  1.00  0.00      LL0  C  
ATOM   3974  CE2 PHE L 209      19.101  14.011  -5.966  1.00  0.00      LL0  C  
ATOM   3975  CZ  PHE L 209      19.025  13.447  -4.676  1.00  0.00      LL0  C  
ATOM   3976  H   PHE L 209      17.400  17.766  -6.463  1.00  0.00      LL0  H  
ATOM   3977  N   ASN L 210      14.683  16.586  -3.677  1.00  0.00      LL0  N  
ATOM   3978  CA  ASN L 210      14.756  16.775  -2.232  1.00  0.00      LL0  C  
ATOM   3979  C   ASN L 210      14.845  15.446  -1.498  1.00  0.00      LL0  C  
ATOM   3980  O   ASN L 210      14.011  14.567  -1.687  1.00  0.00      LL0  O  
ATOM   3981  CB  ASN L 210      13.540  17.592  -1.787  1.00  0.00      LL0  C  
ATOM   3982  CG  ASN L 210      13.724  18.093  -0.372  1.00  0.00      LL0  C  
ATOM   3983  ND2 ASN L 210      12.895  19.070  -0.021  1.00  0.00      LL0  N  
ATOM   3984  OD1 ASN L 210      14.597  17.657   0.367  1.00  0.00      LL0  O  
ATOM   3985  H   ASN L 210      13.963  16.019  -4.082  1.00  0.00      LL0  H  
ATOM   3986 HD21 ASN L 210      12.013  19.102  -0.502  1.00  0.00      LL0  H  
ATOM   3987 HD22 ASN L 210      13.028  19.695   0.743  1.00  0.00      LL0  H  
ATOM   3988  N   ARG L 211      15.891  15.312  -0.660  1.00  0.00      LL0  N  
ATOM   3989  CA  ARG L 211      16.129  14.039   0.034  1.00  0.00      LL0  C  
ATOM   3990  C   ARG L 211      14.885  13.428   0.660  1.00  0.00      LL0  C  
ATOM   3991  O   ARG L 211      14.216  14.044   1.487  1.00  0.00      LL0  O  
ATOM   3992  CB  ARG L 211      17.234  14.180   1.102  1.00  0.00      LL0  C  
ATOM   3993  CG  ARG L 211      17.388  12.937   2.001  1.00  0.00      LL0  C  
ATOM   3994  CD  ARG L 211      18.528  12.946   3.021  1.00  0.00      LL0  C  
ATOM   3995  NE  ARG L 211      18.512  14.128   3.877  1.00  0.00      LL0  N  
ATOM   3996  CZ  ARG L 211      18.739  14.042   5.204  1.00  0.00      LL0  C  
ATOM   3997  NH1 ARG L 211      18.853  12.873   5.826  1.00  0.00      LL0  N1+
ATOM   3998  NH2 ARG L 211      18.886  15.158   5.902  1.00  0.00      LL0  N  
ATOM   3999  H   ARG L 211      16.483  16.110  -0.527  1.00  0.00      LL0  H  
ATOM   4000  HE  ARG L 211      18.560  15.039   3.458  1.00  0.00      LL0  H  
ATOM   4001 HH11 ARG L 211      19.020  12.832   6.812  1.00  0.00      LL0  H  
ATOM   4002 HH12 ARG L 211      18.835  11.988   5.351  1.00  0.00      LL0  H  
ATOM   4003 HH21 ARG L 211      19.110  15.146   6.881  1.00  0.00      LL0  H  
ATOM   4004 HH22 ARG L 211      18.846  16.053   5.443  1.00  0.00      LL0  H  
ATOM   4005  N   GLY L 212      14.627  12.184   0.234  1.00  0.00      LL0  N  
ATOM   4006  CA  GLY L 212      13.576  11.401   0.878  1.00  0.00      LL0  C  
ATOM   4007  C   GLY L 212      12.206  11.579   0.257  1.00  0.00      LL0  C  
ATOM   4008  O   GLY L 212      11.447  10.637   0.061  1.00  0.00      LL0  O  
ATOM   4009  H   GLY L 212      15.084  11.864  -0.599  1.00  0.00      LL0  H  
ATOM   4010  N   GLU L 213      11.923  12.853  -0.038  1.00  0.00      LL0  N  
ATOM   4011  CA  GLU L 213      10.601  13.198  -0.543  1.00  0.00      LL0  C  
ATOM   4012  C   GLU L 213      10.312  12.566  -1.886  1.00  0.00      LL0  C  
ATOM   4013  O   GLU L 213      11.197  12.075  -2.578  1.00  0.00      LL0  O  
ATOM   4014  CB  GLU L 213      10.479  14.717  -0.579  1.00  0.00      LL0  C  
ATOM   4015  CG  GLU L 213      10.549  15.286   0.843  1.00  0.00      LL0  C  
ATOM   4016  CD  GLU L 213      10.802  16.783   0.845  1.00  0.00      LL0  C  
ATOM   4017  OE1 GLU L 213      10.596  17.440  -0.170  1.00  0.00      LL0  O  
ATOM   4018  OE2 GLU L 213      11.251  17.290   1.869  1.00  0.00      LL0  O1-
ATOM   4019  H   GLU L 213      12.636  13.551   0.007  1.00  0.00      LL0  H  
ATOM   4020  N   CYS L 214       9.018  12.565  -2.215  1.00  0.00      LL0  N  
ATOM   4021  CA  CYS L 214       8.670  11.836  -3.429  1.00  0.00      LL0  C  
ATOM   4022  C   CYS L 214       8.929  12.567  -4.733  1.00  0.00      LL0  C  
ATOM   4023  O   CYS L 214       8.297  12.305  -5.751  1.00  0.00      LL0  O  
ATOM   4024  CB  CYS L 214       7.241  11.304  -3.343  1.00  0.00      LL0  C  
ATOM   4025  SG  CYS L 214       6.978  10.276  -1.869  1.00  0.00      LL0  S  
ATOM   4026  H   CYS L 214       8.343  13.028  -1.643  1.00  0.00      LL0  H  
TER   
ATOM   4027  N   PRO X 219      66.938  29.135 -23.195  1.00  0.00      RX0  N  
ATOM   4028  CA  PRO X 219      66.415  27.867 -23.697  1.00  0.00      RX0  C  
ATOM   4029  C   PRO X 219      66.632  26.712 -24.673  1.00  0.00      RX0  C  
ATOM   4030  O   PRO X 219      66.109  25.616 -24.451  1.00  0.00      RX0  O  
ATOM   4031  CB  PRO X 219      64.865  28.118 -23.773  1.00  0.00      RX0  C  
ATOM   4032  CG  PRO X 219      64.728  29.638 -23.865  1.00  0.00      RX0  C  
ATOM   4033  CD  PRO X 219      65.912  30.163 -23.056  1.00  0.00      RX0  C  
ATOM   4034  N   GLY X 220      67.394  26.954 -25.738  1.00  0.00      RX0  N  
ATOM   4035  CA  GLY X 220      67.687  25.909 -26.717  1.00  0.00      RX0  C  
ATOM   4036  C   GLY X 220      68.396  24.569 -26.801  1.00  0.00      RX0  C  
ATOM   4037  O   GLY X 220      69.609  24.491 -26.599  1.00  0.00      RX0  O  
ATOM   4038  H   GLY X 220      67.766  27.871 -25.879  1.00  0.00      RX0  H  
ATOM   4039  N   TYR X 221      67.632  23.517 -27.093  1.00  0.00      RX0  N  
ATOM   4040  CA  TYR X 221      68.188  22.211 -27.465  1.00  0.00      RX0  C  
ATOM   4041  C   TYR X 221      67.699  21.824 -28.862  1.00  0.00      RX0  C  
ATOM   4042  O   TYR X 221      67.611  20.642 -29.203  1.00  0.00      RX0  O  
ATOM   4043  CB  TYR X 221      67.758  21.118 -26.492  1.00  0.00      RX0  C  
ATOM   4044  CG  TYR X 221      68.647  21.124 -25.279  1.00  0.00      RX0  C  
ATOM   4045  CD1 TYR X 221      68.279  21.913 -24.174  1.00  0.00      RX0  C  
ATOM   4046  CD2 TYR X 221      69.813  20.333 -25.284  1.00  0.00      RX0  C  
ATOM   4047  CE1 TYR X 221      69.085  21.890 -23.028  1.00  0.00      RX0  C  
ATOM   4048  CE2 TYR X 221      70.631  20.325 -24.143  1.00  0.00      RX0  C  
ATOM   4049  CZ  TYR X 221      70.250  21.097 -23.028  1.00  0.00      RX0  C  
ATOM   4050  OH  TYR X 221      71.042  21.082 -21.895  1.00  0.00      RX0  O  
ATOM   4051  H   TYR X 221      66.651  23.702 -27.189  1.00  0.00      RX0  H  
ATOM   4052  HH  TYR X 221      71.916  20.799 -22.148  1.00  0.00      RX0  H  
ATOM   4053  N   ARG X 222      67.403  22.841 -29.669  1.00  0.00      RX0  N  
ATOM   4054  CA  ARG X 222      66.843  22.660 -31.002  1.00  0.00      RX0  C  
ATOM   4055  C   ARG X 222      67.950  22.748 -32.049  1.00  0.00      RX0  C  
ATOM   4056  O   ARG X 222      68.935  23.465 -31.859  1.00  0.00      RX0  O  
ATOM   4057  CB  ARG X 222      65.675  23.648 -31.179  1.00  0.00      RX0  C  
ATOM   4058  CG  ARG X 222      65.096  24.007 -32.559  1.00  0.00      RX0  C  
ATOM   4059  CD  ARG X 222      65.885  25.063 -33.352  1.00  0.00      RX0  C  
ATOM   4060  NE  ARG X 222      66.216  26.212 -32.514  1.00  0.00      RX0  N  
ATOM   4061  CZ  ARG X 222      66.011  27.499 -32.856  1.00  0.00      RX0  C  
ATOM   4062  NH1 ARG X 222      65.401  27.846 -33.978  1.00  0.00      RX0  N1+
ATOM   4063  NH2 ARG X 222      66.433  28.459 -32.057  1.00  0.00      RX0  N  
ATOM   4064  H   ARG X 222      67.576  23.785 -29.376  1.00  0.00      RX0  H  
ATOM   4065  HE  ARG X 222      66.665  26.041 -31.631  1.00  0.00      RX0  H  
ATOM   4066 HH11 ARG X 222      65.286  28.836 -34.147  1.00  0.00      RX0  H  
ATOM   4067 HH12 ARG X 222      65.057  27.184 -34.642  1.00  0.00      RX0  H  
ATOM   4068 HH21 ARG X 222      66.242  29.426 -32.288  1.00  0.00      RX0  H  
ATOM   4069 HH22 ARG X 222      66.950  28.251 -31.221  1.00  0.00      RX0  H  
ATOM   4070  N   ILE X 223      67.785  22.007 -33.144  1.00  0.00      RX0  N  
ATOM   4071  CA  ILE X 223      68.724  22.043 -34.268  1.00  0.00      RX0  C  
ATOM   4072  C   ILE X 223      68.097  22.785 -35.448  1.00  0.00      RX0  C  
ATOM   4073  O   ILE X 223      66.935  22.555 -35.789  1.00  0.00      RX0  O  
ATOM   4074  CB  ILE X 223      69.055  20.611 -34.728  1.00  0.00      RX0  C  
ATOM   4075  CG1 ILE X 223      69.468  19.708 -33.571  1.00  0.00      RX0  C  
ATOM   4076  CG2 ILE X 223      70.099  20.570 -35.851  1.00  0.00      RX0  C  
ATOM   4077  CD1 ILE X 223      69.796  18.309 -34.098  1.00  0.00      RX0  C  
ATOM   4078  H   ILE X 223      66.932  21.497 -33.249  1.00  0.00      RX0  H  
ATOM   4079  N   TYR X 224      68.877  23.672 -36.064  1.00  0.00      RX0  N  
ATOM   4080  CA  TYR X 224      68.407  24.472 -37.196  1.00  0.00      RX0  C  
ATOM   4081  C   TYR X 224      68.360  23.643 -38.473  1.00  0.00      RX0  C  
ATOM   4082  O   TYR X 224      67.303  23.508 -39.093  1.00  0.00      RX0  O  
ATOM   4083  CB  TYR X 224      69.299  25.704 -37.396  1.00  0.00      RX0  C  
ATOM   4084  CG  TYR X 224      69.220  26.673 -36.236  1.00  0.00      RX0  C  
ATOM   4085  CD1 TYR X 224      70.091  26.517 -35.138  1.00  0.00      RX0  C  
ATOM   4086  CD2 TYR X 224      68.287  27.727 -36.298  1.00  0.00      RX0  C  
ATOM   4087  CE1 TYR X 224      70.034  27.443 -34.082  1.00  0.00      RX0  C  
ATOM   4088  CE2 TYR X 224      68.235  28.654 -35.244  1.00  0.00      RX0  C  
ATOM   4089  CZ  TYR X 224      69.102  28.498 -34.145  1.00  0.00      RX0  C  
ATOM   4090  OH  TYR X 224      69.012  29.406 -33.108  1.00  0.00      RX0  O  
ATOM   4091  H   TYR X 224      69.844  23.687 -35.809  1.00  0.00      RX0  H  
ATOM   4092  HH  TYR X 224      69.771  29.387 -32.527  1.00  0.00      RX0  H  
ATOM   4093  N   ASP X 225      69.508  23.093 -38.858  1.00  0.00      RX0  N  
ATOM   4094  CA  ASP X 225      69.617  22.318 -40.094  1.00  0.00      RX0  C  
ATOM   4095  C   ASP X 225      70.911  21.506 -40.161  1.00  0.00      RX0  C  
ATOM   4096  O   ASP X 225      71.771  21.610 -39.282  1.00  0.00      RX0  O  
ATOM   4097  CB  ASP X 225      69.545  23.218 -41.331  1.00  0.00      RX0  C  
ATOM   4098  CG  ASP X 225      70.622  24.281 -41.257  1.00  0.00      RX0  C  
ATOM   4099  OD1 ASP X 225      71.609  24.203 -41.975  1.00  0.00      RX0  O  
ATOM   4100  OD2 ASP X 225      70.464  25.243 -40.517  1.00  0.00      RX0  O1-
ATOM   4101  H   ASP X 225      70.372  23.246 -38.381  1.00  0.00      RX0  H  
ATOM   4102  N   VAL X 226      71.022  20.691 -41.209  1.00  0.00      RX0  N  
ATOM   4103  CA  VAL X 226      72.247  19.961 -41.526  1.00  0.00      RX0  C  
ATOM   4104  C   VAL X 226      72.554  20.151 -43.011  1.00  0.00      RX0  C  
ATOM   4105  O   VAL X 226      71.830  19.641 -43.866  1.00  0.00      RX0  O  
ATOM   4106  CB  VAL X 226      72.121  18.472 -41.189  1.00  0.00      RX0  C  
ATOM   4107  CG1 VAL X 226      73.354  17.691 -41.649  1.00  0.00      RX0  C  
ATOM   4108  CG2 VAL X 226      71.873  18.273 -39.695  1.00  0.00      RX0  C  
ATOM   4109  H   VAL X 226      70.306  20.660 -41.907  1.00  0.00      RX0  H  
ATOM   4110  N   VAL X 227      73.619  20.892 -43.308  1.00  0.00      RX0  N  
ATOM   4111  CA  VAL X 227      73.982  21.221 -44.688  1.00  0.00      RX0  C  
ATOM   4112  C   VAL X 227      75.236  20.466 -45.124  1.00  0.00      RX0  C  
ATOM   4113  O   VAL X 227      76.146  20.243 -44.322  1.00  0.00      RX0  O  
ATOM   4114  CB  VAL X 227      74.170  22.744 -44.802  1.00  0.00      RX0  C  
ATOM   4115  CG1 VAL X 227      75.029  23.197 -45.986  1.00  0.00      RX0  C  
ATOM   4116  CG2 VAL X 227      72.801  23.418 -44.831  1.00  0.00      RX0  C  
ATOM   4117  H   VAL X 227      74.213  21.214 -42.566  1.00  0.00      RX0  H  
ATOM   4118  N   LEU X 228      75.271  20.078 -46.398  1.00  0.00      RX0  N  
ATOM   4119  CA  LEU X 228      76.407  19.363 -46.979  1.00  0.00      RX0  C  
ATOM   4120  C   LEU X 228      77.142  20.237 -47.991  1.00  0.00      RX0  C  
ATOM   4121  O   LEU X 228      76.549  21.129 -48.601  1.00  0.00      RX0  O  
ATOM   4122  CB  LEU X 228      75.940  18.059 -47.625  1.00  0.00      RX0  C  
ATOM   4123  CG  LEU X 228      76.038  16.876 -46.662  1.00  0.00      RX0  C  
ATOM   4124  CD1 LEU X 228      75.225  15.673 -47.136  1.00  0.00      RX0  C  
ATOM   4125  CD2 LEU X 228      77.497  16.499 -46.404  1.00  0.00      RX0  C  
ATOM   4126  H   LEU X 228      74.581  20.413 -47.038  1.00  0.00      RX0  H  
ATOM   4127  N   SER X 229      78.434  19.969 -48.162  1.00  0.00      RX0  N  
ATOM   4128  CA  SER X 229      79.266  20.716 -49.102  1.00  0.00      RX0  C  
ATOM   4129  C   SER X 229      80.443  19.855 -49.571  1.00  0.00      RX0  C  
ATOM   4130  O   SER X 229      81.134  19.268 -48.739  1.00  0.00      RX0  O  
ATOM   4131  CB  SER X 229      79.712  21.944 -48.309  1.00  0.00      RX0  C  
ATOM   4132  OG  SER X 229      79.026  21.928 -47.043  1.00  0.00      RX0  O  
ATOM   4133  H   SER X 229      78.902  19.292 -47.599  1.00  0.00      RX0  H  
ATOM   4134  HG  SER X 229      79.374  21.207 -46.525  1.00  0.00      RX0  H  
ATOM   4135  N   PRO X 230      80.672  19.763 -50.899  1.00  0.00      RX0  N  
ATOM   4136  CA  PRO X 230      79.888  20.351 -51.990  1.00  0.00      RX0  C  
ATOM   4137  C   PRO X 230      78.471  19.783 -52.059  1.00  0.00      RX0  C  
ATOM   4138  O   PRO X 230      78.285  18.565 -52.016  1.00  0.00      RX0  O  
ATOM   4139  CB  PRO X 230      80.684  19.994 -53.251  1.00  0.00      RX0  C  
ATOM   4140  CG  PRO X 230      82.089  19.650 -52.769  1.00  0.00      RX0  C  
ATOM   4141  CD  PRO X 230      81.818  19.026 -51.410  1.00  0.00      RX0  C  
ATOM   4142  N   SER X 231      77.489  20.674 -52.160  1.00  0.00      RX0  N  
ATOM   4143  CA  SER X 231      76.080  20.295 -52.098  1.00  0.00      RX0  C  
ATOM   4144  C   SER X 231      75.612  19.520 -53.330  1.00  0.00      RX0  C  
ATOM   4145  O   SER X 231      74.694  18.701 -53.238  1.00  0.00      RX0  O  
ATOM   4146  CB  SER X 231      75.397  21.610 -51.802  1.00  0.00      RX0  C  
ATOM   4147  OG  SER X 231      76.396  22.378 -51.114  1.00  0.00      RX0  O  
ATOM   4148  H   SER X 231      77.703  21.648 -52.236  1.00  0.00      RX0  H  
ATOM   4149  HG  SER X 231      76.385  22.074 -50.204  1.00  0.00      RX0  H  
ATOM   4150  N   HIS X 232      76.249  19.774 -54.471  1.00  0.00      RX0  N  
ATOM   4151  CA  HIS X 232      75.787  19.246 -55.753  1.00  0.00      RX0  C  
ATOM   4152  C   HIS X 232      76.937  18.830 -56.661  1.00  0.00      RX0  C  
ATOM   4153  O   HIS X 232      78.099  19.149 -56.400  1.00  0.00      RX0  O  
ATOM   4154  CB  HIS X 232      74.873  20.262 -56.450  1.00  0.00      RX0  C  
ATOM   4155  CG  HIS X 232      75.538  21.619 -56.510  1.00  0.00      RX0  C  
ATOM   4156  CD2 HIS X 232      76.563  22.041 -57.363  1.00  0.00      RX0  C  
ATOM   4157  ND1 HIS X 232      75.202  22.643 -55.701  1.00  0.00      RX0  N  
ATOM   4158  CE1 HIS X 232      76.005  23.703 -56.035  1.00  0.00      RX0  C  
ATOM   4159  NE2 HIS X 232      76.840  23.331 -57.055  1.00  0.00      RX0  N  
ATOM   4160  H   HIS X 232      77.098  20.301 -54.508  1.00  0.00      RX0  H  
ATOM   4161  HD1 HIS X 232      74.499  22.643 -55.017  1.00  0.00      RX0  H  
ATOM   4162  N   GLY X 233      76.588  18.124 -57.735  1.00  0.00      RX0  N  
ATOM   4163  CA  GLY X 233      77.527  17.772 -58.799  1.00  0.00      RX0  C  
ATOM   4164  C   GLY X 233      78.791  17.079 -58.328  1.00  0.00      RX0  C  
ATOM   4165  O   GLY X 233      79.883  17.377 -58.818  1.00  0.00      RX0  O  
ATOM   4166  H   GLY X 233      75.630  17.863 -57.831  1.00  0.00      RX0  H  
ATOM   4167  N   ILE X 234      78.643  16.154 -57.383  1.00  0.00      RX0  N  
ATOM   4168  CA  ILE X 234      79.786  15.430 -56.831  1.00  0.00      RX0  C  
ATOM   4169  C   ILE X 234      80.160  14.300 -57.790  1.00  0.00      RX0  C  
ATOM   4170  O   ILE X 234      79.738  13.153 -57.627  1.00  0.00      RX0  O  
ATOM   4171  CB  ILE X 234      79.474  14.927 -55.434  1.00  0.00      RX0  C  
ATOM   4172  CG1 ILE X 234      78.849  16.068 -54.644  1.00  0.00      RX0  C  
ATOM   4173  CG2 ILE X 234      80.723  14.387 -54.737  1.00  0.00      RX0  C  
ATOM   4174  CD1 ILE X 234      78.484  15.603 -53.248  1.00  0.00      RX0  C  
ATOM   4175  H   ILE X 234      77.728  15.863 -57.112  1.00  0.00      RX0  H  
ATOM   4176  N   GLU X 235      80.948  14.656 -58.801  1.00  0.00      RX0  N  
ATOM   4177  CA  GLU X 235      81.362  13.735 -59.852  1.00  0.00      RX0  C  
ATOM   4178  C   GLU X 235      82.864  13.494 -59.743  1.00  0.00      RX0  C  
ATOM   4179  O   GLU X 235      83.656  14.431 -59.847  1.00  0.00      RX0  O  
ATOM   4180  CB  GLU X 235      81.059  14.093 -61.318  1.00  0.00      RX0  C  
ATOM   4181  CG  GLU X 235      81.045  12.904 -62.341  1.00  0.00      RX0  C  
ATOM   4182  CD  GLU X 235      82.392  12.339 -62.857  1.00  0.00      RX0  C  
ATOM   4183  OE1 GLU X 235      82.623  11.131 -62.801  1.00  0.00      RX0  O  
ATOM   4184  OE2 GLU X 235      83.213  13.070 -63.398  1.00  0.00      RX0  O1-
ATOM   4185  H   GLU X 235      81.316  15.588 -58.845  1.00  0.00      RX0  H  
ATOM   4186  N   LEU X 236      83.246  12.238 -59.521  1.00  0.00      RX0  N  
ATOM   4187  CA  LEU X 236      84.650  11.863 -59.360  1.00  0.00      RX0  C  
ATOM   4188  C   LEU X 236      85.062  10.800 -60.376  1.00  0.00      RX0  C  
ATOM   4189  O   LEU X 236      84.248   9.971 -60.786  1.00  0.00      RX0  O  
ATOM   4190  CB  LEU X 236      84.947  11.314 -57.964  1.00  0.00      RX0  C  
ATOM   4191  CG  LEU X 236      85.190  12.357 -56.872  1.00  0.00      RX0  C  
ATOM   4192  CD1 LEU X 236      83.912  13.015 -56.352  1.00  0.00      RX0  C  
ATOM   4193  CD2 LEU X 236      85.995  11.743 -55.732  1.00  0.00      RX0  C  
ATOM   4194  H   LEU X 236      82.602  11.472 -59.541  1.00  0.00      RX0  H  
ATOM   4195  N   SER X 237      86.331  10.843 -60.779  1.00  0.00      RX0  N  
ATOM   4196  CA  SER X 237      86.925   9.809 -61.624  1.00  0.00      RX0  C  
ATOM   4197  C   SER X 237      87.637   8.802 -60.728  1.00  0.00      RX0  C  
ATOM   4198  O   SER X 237      88.265   9.190 -59.741  1.00  0.00      RX0  O  
ATOM   4199  CB  SER X 237      87.915  10.654 -62.390  1.00  0.00      RX0  C  
ATOM   4200  OG  SER X 237      87.219  11.892 -62.620  1.00  0.00      RX0  O  
ATOM   4201  H   SER X 237      86.958  11.493 -60.346  1.00  0.00      RX0  H  
ATOM   4202  HG  SER X 237      87.530  12.476 -61.913  1.00  0.00      RX0  H  
ATOM   4203  N   VAL X 238      87.540   7.517 -61.070  1.00  0.00      RX0  N  
ATOM   4204  CA  VAL X 238      88.128   6.449 -60.253  1.00  0.00      RX0  C  
ATOM   4205  C   VAL X 238      89.553   6.810 -59.833  1.00  0.00      RX0  C  
ATOM   4206  O   VAL X 238      90.469   6.824 -60.657  1.00  0.00      RX0  O  
ATOM   4207  CB  VAL X 238      88.198   5.087 -60.966  1.00  0.00      RX0  C  
ATOM   4208  CG1 VAL X 238      88.977   4.078 -60.117  1.00  0.00      RX0  C  
ATOM   4209  CG2 VAL X 238      86.832   4.506 -61.297  1.00  0.00      RX0  C  
ATOM   4210  H   VAL X 238      87.095   7.278 -61.934  1.00  0.00      RX0  H  
ATOM   4211  N   GLY X 239      89.718   7.115 -58.548  1.00  0.00      RX0  N  
ATOM   4212  CA  GLY X 239      91.000   7.546 -58.003  1.00  0.00      RX0  C  
ATOM   4213  C   GLY X 239      91.073   9.056 -57.904  1.00  0.00      RX0  C  
ATOM   4214  O   GLY X 239      91.777   9.704 -58.679  1.00  0.00      RX0  O  
ATOM   4215  H   GLY X 239      88.884   7.222 -58.015  1.00  0.00      RX0  H  
ATOM   4216  N   GLU X 240      90.338   9.616 -56.946  1.00  0.00      RX0  N  
ATOM   4217  CA  GLU X 240      90.308  11.061 -56.730  1.00  0.00      RX0  C  
ATOM   4218  C   GLU X 240      89.825  11.364 -55.311  1.00  0.00      RX0  C  
ATOM   4219  O   GLU X 240      88.975  10.649 -54.775  1.00  0.00      RX0  O  
ATOM   4220  CB  GLU X 240      89.407  11.674 -57.808  1.00  0.00      RX0  C  
ATOM   4221  CG  GLU X 240      89.443  13.196 -57.917  1.00  0.00      RX0  C  
ATOM   4222  CD  GLU X 240      88.740  13.632 -59.190  1.00  0.00      RX0  C  
ATOM   4223  OE1 GLU X 240      88.339  12.779 -59.980  1.00  0.00      RX0  O  
ATOM   4224  OE2 GLU X 240      88.619  14.833 -59.407  1.00  0.00      RX0  O1-
ATOM   4225  H   GLU X 240      89.706   9.122 -56.353  1.00  0.00      RX0  H  
ATOM   4226  N   LYS X 241      90.371  12.418 -54.708  1.00  0.00      RX0  N  
ATOM   4227  CA  LYS X 241      90.064  12.759 -53.315  1.00  0.00      RX0  C  
ATOM   4228  C   LYS X 241      88.620  13.226 -53.136  1.00  0.00      RX0  C  
ATOM   4229  O   LYS X 241      88.244  14.303 -53.605  1.00  0.00      RX0  O  
ATOM   4230  CB  LYS X 241      91.055  13.805 -52.813  1.00  0.00      RX0  C  
ATOM   4231  CG  LYS X 241      92.490  13.370 -53.105  1.00  0.00      RX0  C  
ATOM   4232  CD  LYS X 241      93.552  14.278 -52.486  1.00  0.00      RX0  C  
ATOM   4233  CE  LYS X 241      94.964  13.762 -52.775  1.00  0.00      RX0  C  
ATOM   4234  NZ  LYS X 241      95.106  12.407 -52.232  1.00  0.00      RX0  N1+
ATOM   4235  H   LYS X 241      90.846  13.076 -55.290  1.00  0.00      RX0  H  
ATOM   4236  HZ1 LYS X 241      96.051  11.996 -52.313  1.00  0.00      RX0  H  
ATOM   4237  HZ2 LYS X 241      94.825  12.361 -51.226  1.00  0.00      RX0  H  
ATOM   4238  HZ3 LYS X 241      94.444  11.722 -52.657  1.00  0.00      RX0  H  
ATOM   4239  N   LEU X 242      87.823  12.405 -52.455  1.00  0.00      RX0  N  
ATOM   4240  CA  LEU X 242      86.451  12.759 -52.100  1.00  0.00      RX0  C  
ATOM   4241  C   LEU X 242      86.490  13.556 -50.798  1.00  0.00      RX0  C  
ATOM   4242  O   LEU X 242      87.171  13.160 -49.853  1.00  0.00      RX0  O  
ATOM   4243  CB  LEU X 242      85.678  11.461 -51.855  1.00  0.00      RX0  C  
ATOM   4244  CG  LEU X 242      84.213  11.385 -52.294  1.00  0.00      RX0  C  
ATOM   4245  CD1 LEU X 242      83.602  10.060 -51.836  1.00  0.00      RX0  C  
ATOM   4246  CD2 LEU X 242      83.360  12.573 -51.855  1.00  0.00      RX0  C  
ATOM   4247  H   LEU X 242      88.203  11.551 -52.095  1.00  0.00      RX0  H  
ATOM   4248  N   VAL X 243      85.775  14.679 -50.757  1.00  0.00      RX0  N  
ATOM   4249  CA  VAL X 243      85.738  15.543 -49.574  1.00  0.00      RX0  C  
ATOM   4250  C   VAL X 243      84.348  16.150 -49.380  1.00  0.00      RX0  C  
ATOM   4251  O   VAL X 243      83.950  17.047 -50.126  1.00  0.00      RX0  O  
ATOM   4252  CB  VAL X 243      86.745  16.704 -49.657  1.00  0.00      RX0  C  
ATOM   4253  CG1 VAL X 243      86.712  17.500 -48.349  1.00  0.00      RX0  C  
ATOM   4254  CG2 VAL X 243      88.172  16.285 -50.021  1.00  0.00      RX0  C  
ATOM   4255  H   VAL X 243      85.251  14.991 -51.549  1.00  0.00      RX0  H  
ATOM   4256  N   LEU X 244      83.620  15.657 -48.377  1.00  0.00      RX0  N  
ATOM   4257  CA  LEU X 244      82.290  16.169 -48.036  1.00  0.00      RX0  C  
ATOM   4258  C   LEU X 244      82.333  16.867 -46.680  1.00  0.00      RX0  C  
ATOM   4259  O   LEU X 244      83.003  16.396 -45.764  1.00  0.00      RX0  O  
ATOM   4260  CB  LEU X 244      81.280  15.027 -47.954  1.00  0.00      RX0  C  
ATOM   4261  CG  LEU X 244      81.108  14.288 -49.276  1.00  0.00      RX0  C  
ATOM   4262  CD1 LEU X 244      80.161  13.094 -49.148  1.00  0.00      RX0  C  
ATOM   4263  CD2 LEU X 244      80.686  15.248 -50.385  1.00  0.00      RX0  C  
ATOM   4264  H   LEU X 244      84.030  14.986 -47.753  1.00  0.00      RX0  H  
ATOM   4265  N   ASN X 245      81.618  17.985 -46.560  1.00  0.00      RX0  N  
ATOM   4266  CA  ASN X 245      81.585  18.774 -45.325  1.00  0.00      RX0  C  
ATOM   4267  C   ASN X 245      80.174  18.881 -44.750  1.00  0.00      RX0  C  
ATOM   4268  O   ASN X 245      79.387  19.732 -45.172  1.00  0.00      RX0  O  
ATOM   4269  CB  ASN X 245      82.022  20.220 -45.578  1.00  0.00      RX0  C  
ATOM   4270  CG  ASN X 245      83.522  20.393 -45.554  1.00  0.00      RX0  C  
ATOM   4271  ND2 ASN X 245      83.914  21.449 -44.819  1.00  0.00      RX0  N  
ATOM   4272  OD1 ASN X 245      84.283  19.648 -46.160  1.00  0.00      RX0  O  
ATOM   4273  H   ASN X 245      81.020  18.235 -47.310  1.00  0.00      RX0  H  
ATOM   4274 HD21 ASN X 245      83.238  22.015 -44.344  1.00  0.00      RX0  H  
ATOM   4275 HD22 ASN X 245      84.881  21.690 -44.743  1.00  0.00      RX0  H  
ATOM   4276  N   CYS X 246      79.866  18.018 -43.783  1.00  0.00      RX0  N  
ATOM   4277  CA  CYS X 246      78.577  18.044 -43.096  1.00  0.00      RX0  C  
ATOM   4278  C   CYS X 246      78.594  19.095 -41.986  1.00  0.00      RX0  C  
ATOM   4279  O   CYS X 246      79.333  18.960 -41.009  1.00  0.00      RX0  O  
ATOM   4280  CB  CYS X 246      78.291  16.657 -42.537  1.00  0.00      RX0  C  
ATOM   4281  SG  CYS X 246      76.631  16.448 -41.862  1.00  0.00      RX0  S  
ATOM   4282  H   CYS X 246      80.586  17.444 -43.388  1.00  0.00      RX0  H  
ATOM   4283  N   THR X 247      77.776  20.135 -42.145  1.00  0.00      RX0  N  
ATOM   4284  CA  THR X 247      77.748  21.268 -41.219  1.00  0.00      RX0  C  
ATOM   4285  C   THR X 247      76.427  21.325 -40.452  1.00  0.00      RX0  C  
ATOM   4286  O   THR X 247      75.378  21.622 -41.028  1.00  0.00      RX0  O  
ATOM   4287  CB  THR X 247      78.044  22.471 -42.091  1.00  0.00      RX0  C  
ATOM   4288  CG2 THR X 247      78.494  23.680 -41.270  1.00  0.00      RX0  C  
ATOM   4289  OG1 THR X 247      79.034  22.090 -43.061  1.00  0.00      RX0  O  
ATOM   4290  H   THR X 247      77.093  20.138 -42.861  1.00  0.00      RX0  H  
ATOM   4291  HG1 THR X 247      78.603  21.506 -43.679  1.00  0.00      RX0  H  
ATOM   4292  N   ALA X 248      76.492  21.049 -39.151  1.00  0.00      RX0  N  
ATOM   4293  CA  ALA X 248      75.311  21.040 -38.290  1.00  0.00      RX0  C  
ATOM   4294  C   ALA X 248      75.175  22.359 -37.531  1.00  0.00      RX0  C  
ATOM   4295  O   ALA X 248      76.041  22.708 -36.726  1.00  0.00      RX0  O  
ATOM   4296  CB  ALA X 248      75.373  19.892 -37.282  1.00  0.00      RX0  C  
ATOM   4297  H   ALA X 248      77.372  20.841 -38.747  1.00  0.00      RX0  H  
ATOM   4298  N   ARG X 249      74.086  23.083 -37.792  1.00  0.00      RX0  N  
ATOM   4299  CA  ARG X 249      73.779  24.317 -37.070  1.00  0.00      RX0  C  
ATOM   4300  C   ARG X 249      72.837  24.035 -35.900  1.00  0.00      RX0  C  
ATOM   4301  O   ARG X 249      71.763  23.463 -36.087  1.00  0.00      RX0  O  
ATOM   4302  CB  ARG X 249      73.262  25.395 -38.018  1.00  0.00      RX0  C  
ATOM   4303  CG  ARG X 249      74.389  25.863 -38.943  1.00  0.00      RX0  C  
ATOM   4304  CD  ARG X 249      73.976  27.006 -39.870  1.00  0.00      RX0  C  
ATOM   4305  NE  ARG X 249      72.905  26.584 -40.765  1.00  0.00      RX0  N  
ATOM   4306  CZ  ARG X 249      72.316  27.436 -41.647  1.00  0.00      RX0  C  
ATOM   4307  NH1 ARG X 249      72.704  28.730 -41.687  1.00  0.00      RX0  N1+
ATOM   4308  NH2 ARG X 249      71.352  26.963 -42.457  1.00  0.00      RX0  N  
ATOM   4309  H   ARG X 249      73.377  22.694 -38.389  1.00  0.00      RX0  H  
ATOM   4310  HE  ARG X 249      72.546  25.635 -40.709  1.00  0.00      RX0  H  
ATOM   4311 HH11 ARG X 249      72.300  29.389 -42.325  1.00  0.00      RX0  H  
ATOM   4312 HH12 ARG X 249      73.409  29.068 -41.061  1.00  0.00      RX0  H  
ATOM   4313 HH21 ARG X 249      70.866  27.469 -43.168  1.00  0.00      RX0  H  
ATOM   4314 HH22 ARG X 249      71.081  25.992 -42.310  1.00  0.00      RX0  H  
ATOM   4315  N   THR X 250      73.248  24.446 -34.701  1.00  0.00      RX0  N  
ATOM   4316  CA  THR X 250      72.478  24.214 -33.476  1.00  0.00      RX0  C  
ATOM   4317  C   THR X 250      72.414  25.489 -32.634  1.00  0.00      RX0  C  
ATOM   4318  O   THR X 250      72.979  26.514 -33.013  1.00  0.00      RX0  O  
ATOM   4319  CB  THR X 250      73.284  23.108 -32.852  1.00  0.00      RX0  C  
ATOM   4320  CG2 THR X 250      72.629  21.754 -33.097  1.00  0.00      RX0  C  
ATOM   4321  OG1 THR X 250      74.582  23.132 -33.471  1.00  0.00      RX0  O  
ATOM   4322  H   THR X 250      74.122  24.919 -34.572  1.00  0.00      RX0  H  
ATOM   4323  HG1 THR X 250      74.504  22.676 -34.301  1.00  0.00      RX0  H  
ATOM   4324  N   GLU X 251      71.718  25.420 -31.499  1.00  0.00      RX0  N  
ATOM   4325  CA  GLU X 251      71.698  26.516 -30.525  1.00  0.00      RX0  C  
ATOM   4326  C   GLU X 251      72.880  26.391 -29.557  1.00  0.00      RX0  C  
ATOM   4327  O   GLU X 251      73.638  25.422 -29.618  1.00  0.00      RX0  O  
ATOM   4328  CB  GLU X 251      70.394  26.559 -29.757  1.00  0.00      RX0  C  
ATOM   4329  CG  GLU X 251      69.242  26.687 -30.731  1.00  0.00      RX0  C  
ATOM   4330  CD  GLU X 251      67.974  26.920 -29.965  1.00  0.00      RX0  C  
ATOM   4331  OE1 GLU X 251      67.708  28.059 -29.614  1.00  0.00      RX0  O  
ATOM   4332  OE2 GLU X 251      67.213  25.983 -29.782  1.00  0.00      RX0  O1-
ATOM   4333  H   GLU X 251      71.244  24.575 -31.249  1.00  0.00      RX0  H  
ATOM   4334  N   LEU X 252      73.029  27.380 -28.675  1.00  0.00      RX0  N  
ATOM   4335  CA  LEU X 252      74.157  27.444 -27.730  1.00  0.00      RX0  C  
ATOM   4336  C   LEU X 252      74.265  26.228 -26.808  1.00  0.00      RX0  C  
ATOM   4337  O   LEU X 252      75.304  25.567 -26.767  1.00  0.00      RX0  O  
ATOM   4338  CB  LEU X 252      74.067  28.724 -26.899  1.00  0.00      RX0  C  
ATOM   4339  CG  LEU X 252      75.197  29.718 -27.177  1.00  0.00      RX0  C  
ATOM   4340  CD1 LEU X 252      75.243  30.152 -28.642  1.00  0.00      RX0  C  
ATOM   4341  CD2 LEU X 252      75.127  30.923 -26.239  1.00  0.00      RX0  C  
ATOM   4342  H   LEU X 252      72.349  28.115 -28.681  1.00  0.00      RX0  H  
ATOM   4343  N   ASN X 253      73.195  25.942 -26.071  1.00  0.00      RX0  N  
ATOM   4344  CA  ASN X 253      73.185  24.823 -25.127  1.00  0.00      RX0  C  
ATOM   4345  C   ASN X 253      72.827  23.507 -25.823  1.00  0.00      RX0  C  
ATOM   4346  O   ASN X 253      71.847  22.850 -25.463  1.00  0.00      RX0  O  
ATOM   4347  CB  ASN X 253      72.259  25.075 -23.943  1.00  0.00      RX0  C  
ATOM   4348  CG  ASN X 253      72.395  23.922 -22.968  1.00  0.00      RX0  C  
ATOM   4349  ND2 ASN X 253      71.351  23.829 -22.128  1.00  0.00      RX0  N  
ATOM   4350  OD1 ASN X 253      73.382  23.191 -22.954  1.00  0.00      RX0  O  
ATOM   4351  H   ASN X 253      72.324  26.396 -26.260  1.00  0.00      RX0  H  
ATOM   4352 HD21 ASN X 253      70.598  24.486 -22.145  1.00  0.00      RX0  H  
ATOM   4353 HD22 ASN X 253      71.259  23.065 -21.483  1.00  0.00      RX0  H  
ATOM   4354  N   VAL X 254      73.633  23.129 -26.817  1.00  0.00      RX0  N  
ATOM   4355  CA  VAL X 254      73.379  21.936 -27.631  1.00  0.00      RX0  C  
ATOM   4356  C   VAL X 254      74.676  21.194 -27.950  1.00  0.00      RX0  C  
ATOM   4357  O   VAL X 254      75.687  21.814 -28.282  1.00  0.00      RX0  O  
ATOM   4358  CB  VAL X 254      72.631  22.218 -28.948  1.00  0.00      RX0  C  
ATOM   4359  CG1 VAL X 254      72.171  20.909 -29.592  1.00  0.00      RX0  C  
ATOM   4360  CG2 VAL X 254      71.419  23.121 -28.782  1.00  0.00      RX0  C  
ATOM   4361  H   VAL X 254      74.412  23.706 -27.045  1.00  0.00      RX0  H  
ATOM   4362  N   GLY X 255      74.631  19.868 -27.848  1.00  0.00      RX0  N  
ATOM   4363  CA  GLY X 255      75.730  19.000 -28.272  1.00  0.00      RX0  C  
ATOM   4364  C   GLY X 255      75.300  18.184 -29.478  1.00  0.00      RX0  C  
ATOM   4365  O   GLY X 255      74.107  17.946 -29.672  1.00  0.00      RX0  O  
ATOM   4366  H   GLY X 255      73.765  19.437 -27.594  1.00  0.00      RX0  H  
ATOM   4367  N   ILE X 256      76.266  17.755 -30.288  1.00  0.00      RX0  N  
ATOM   4368  CA  ILE X 256      75.973  17.026 -31.527  1.00  0.00      RX0  C  
ATOM   4369  C   ILE X 256      76.790  15.738 -31.639  1.00  0.00      RX0  C  
ATOM   4370  O   ILE X 256      77.910  15.651 -31.134  1.00  0.00      RX0  O  
ATOM   4371  CB  ILE X 256      76.185  17.972 -32.735  1.00  0.00      RX0  C  
ATOM   4372  CG1 ILE X 256      74.991  18.912 -32.841  1.00  0.00      RX0  C  
ATOM   4373  CG2 ILE X 256      76.376  17.304 -34.103  1.00  0.00      RX0  C  
ATOM   4374  CD1 ILE X 256      73.746  18.148 -33.296  1.00  0.00      RX0  C  
ATOM   4375  H   ILE X 256      77.221  17.846 -30.003  1.00  0.00      RX0  H  
ATOM   4376  N   ASP X 257      76.204  14.746 -32.306  1.00  0.00      RX0  N  
ATOM   4377  CA  ASP X 257      76.824  13.441 -32.507  1.00  0.00      RX0  C  
ATOM   4378  C   ASP X 257      76.569  12.993 -33.949  1.00  0.00      RX0  C  
ATOM   4379  O   ASP X 257      75.427  12.732 -34.330  1.00  0.00      RX0  O  
ATOM   4380  CB  ASP X 257      76.486  12.453 -31.346  1.00  0.00      RX0  C  
ATOM   4381  CG  ASP X 257      75.702  11.174 -31.655  1.00  0.00      RX0  C  
ATOM   4382  OD1 ASP X 257      76.129  10.363 -32.467  1.00  0.00      RX0  O  
ATOM   4383  OD2 ASP X 257      74.688  10.928 -31.012  1.00  0.00      RX0  O1-
ATOM   4384  H   ASP X 257      75.250  14.855 -32.578  1.00  0.00      RX0  H  
ATOM   4385  N   PHE X 258      77.634  12.913 -34.746  1.00  0.00      RX0  N  
ATOM   4386  CA  PHE X 258      77.511  12.631 -36.180  1.00  0.00      RX0  C  
ATOM   4387  C   PHE X 258      77.417  11.140 -36.496  1.00  0.00      RX0  C  
ATOM   4388  O   PHE X 258      77.760  10.292 -35.671  1.00  0.00      RX0  O  
ATOM   4389  CB  PHE X 258      78.670  13.246 -36.964  1.00  0.00      RX0  C  
ATOM   4390  CG  PHE X 258      78.485  14.738 -37.104  1.00  0.00      RX0  C  
ATOM   4391  CD1 PHE X 258      77.618  15.237 -38.069  1.00  0.00      RX0  C  
ATOM   4392  CD2 PHE X 258      79.196  15.612 -36.290  1.00  0.00      RX0  C  
ATOM   4393  CE1 PHE X 258      77.493  16.610 -38.248  1.00  0.00      RX0  C  
ATOM   4394  CE2 PHE X 258      79.073  16.984 -36.471  1.00  0.00      RX0  C  
ATOM   4395  CZ  PHE X 258      78.235  17.483 -37.462  1.00  0.00      RX0  C  
ATOM   4396  H   PHE X 258      78.524  12.927 -34.297  1.00  0.00      RX0  H  
ATOM   4397  N   ASN X 259      76.943  10.841 -37.703  1.00  0.00      RX0  N  
ATOM   4398  CA  ASN X 259      76.892   9.472 -38.210  1.00  0.00      RX0  C  
ATOM   4399  C   ASN X 259      76.801   9.426 -39.729  1.00  0.00      RX0  C  
ATOM   4400  O   ASN X 259      75.901  10.023 -40.322  1.00  0.00      RX0  O  
ATOM   4401  CB  ASN X 259      75.651   8.803 -37.618  1.00  0.00      RX0  C  
ATOM   4402  CG  ASN X 259      75.987   7.498 -36.934  1.00  0.00      RX0  C  
ATOM   4403  ND2 ASN X 259      76.716   7.626 -35.822  1.00  0.00      RX0  N  
ATOM   4404  OD1 ASN X 259      75.571   6.429 -37.359  1.00  0.00      RX0  O  
ATOM   4405  H   ASN X 259      76.455  11.572 -38.182  1.00  0.00      RX0  H  
ATOM   4406 HD21 ASN X 259      77.017   8.529 -35.496  1.00  0.00      RX0  H  
ATOM   4407 HD22 ASN X 259      76.969   6.828 -35.281  1.00  0.00      RX0  H  
ATOM   4408  N   TRP X 260      77.737   8.705 -40.345  1.00  0.00      RX0  N  
ATOM   4409  CA  TRP X 260      77.850   8.644 -41.798  1.00  0.00      RX0  C  
ATOM   4410  C   TRP X 260      77.496   7.262 -42.332  1.00  0.00      RX0  C  
ATOM   4411  O   TRP X 260      78.054   6.254 -41.893  1.00  0.00      RX0  O  
ATOM   4412  CB  TRP X 260      79.255   9.019 -42.259  1.00  0.00      RX0  C  
ATOM   4413  CG  TRP X 260      79.570  10.479 -42.024  1.00  0.00      RX0  C  
ATOM   4414  CD1 TRP X 260      79.978  11.088 -40.827  1.00  0.00      RX0  C  
ATOM   4415  CD2 TRP X 260      79.604  11.535 -43.005  1.00  0.00      RX0  C  
ATOM   4416  CE2 TRP X 260      80.047  12.710 -42.356  1.00  0.00      RX0  C  
ATOM   4417  CE3 TRP X 260      79.305  11.565 -44.362  1.00  0.00      RX0  C  
ATOM   4418  NE1 TRP X 260      80.266  12.405 -41.015  1.00  0.00      RX0  N  
ATOM   4419  CZ2 TRP X 260      80.192  13.880 -43.090  1.00  0.00      RX0  C  
ATOM   4420  CZ3 TRP X 260      79.448  12.746 -45.081  1.00  0.00      RX0  C  
ATOM   4421  CH2 TRP X 260      79.896  13.898 -44.448  1.00  0.00      RX0  C  
ATOM   4422  H   TRP X 260      78.323   8.090 -39.824  1.00  0.00      RX0  H  
ATOM   4423  HE1 TRP X 260      80.603  13.024 -40.325  1.00  0.00      RX0  H  
ATOM   4424  N   GLU X 261      76.558   7.231 -43.275  1.00  0.00      RX0  N  
ATOM   4425  CA  GLU X 261      76.210   6.016 -43.997  1.00  0.00      RX0  C  
ATOM   4426  C   GLU X 261      76.790   6.124 -45.401  1.00  0.00      RX0  C  
ATOM   4427  O   GLU X 261      76.789   7.203 -45.995  1.00  0.00      RX0  O  
ATOM   4428  CB  GLU X 261      74.661   5.984 -44.045  1.00  0.00      RX0  C  
ATOM   4429  CG  GLU X 261      73.968   6.038 -42.662  1.00  0.00      RX0  C  
ATOM   4430  CD  GLU X 261      72.598   6.732 -42.680  1.00  0.00      RX0  C  
ATOM   4431  OE1 GLU X 261      71.564   6.082 -42.834  1.00  0.00      RX0  O  
ATOM   4432  OE2 GLU X 261      72.533   7.938 -42.455  1.00  0.00      RX0  O1-
ATOM   4433  H   GLU X 261      76.142   8.088 -43.580  1.00  0.00      RX0  H  
ATOM   4434  N   TYR X 262      77.291   5.009 -45.922  1.00  0.00      RX0  N  
ATOM   4435  CA  TYR X 262      77.922   4.991 -47.240  1.00  0.00      RX0  C  
ATOM   4436  C   TYR X 262      77.910   3.581 -47.837  1.00  0.00      RX0  C  
ATOM   4437  O   TYR X 262      77.701   2.606 -47.112  1.00  0.00      RX0  O  
ATOM   4438  CB  TYR X 262      79.342   5.582 -47.072  1.00  0.00      RX0  C  
ATOM   4439  CG  TYR X 262      80.142   4.922 -45.969  1.00  0.00      RX0  C  
ATOM   4440  CD1 TYR X 262      80.869   3.767 -46.226  1.00  0.00      RX0  C  
ATOM   4441  CD2 TYR X 262      80.178   5.489 -44.698  1.00  0.00      RX0  C  
ATOM   4442  CE1 TYR X 262      81.644   3.194 -45.224  1.00  0.00      RX0  C  
ATOM   4443  CE2 TYR X 262      80.953   4.916 -43.695  1.00  0.00      RX0  C  
ATOM   4444  CZ  TYR X 262      81.695   3.771 -43.961  1.00  0.00      RX0  C  
ATOM   4445  OH  TYR X 262      82.485   3.207 -42.975  1.00  0.00      RX0  O  
ATOM   4446  H   TYR X 262      77.248   4.119 -45.464  1.00  0.00      RX0  H  
ATOM   4447  HH  TYR X 262      82.721   2.328 -43.256  1.00  0.00      RX0  H  
ATOM   4448  N   PRO X 263      78.130   3.466 -49.161  1.00  0.00      RX0  N  
ATOM   4449  CA  PRO X 263      77.968   2.170 -49.829  1.00  0.00      RX0  C  
ATOM   4450  C   PRO X 263      79.089   1.165 -49.547  1.00  0.00      RX0  C  
ATOM   4451  O   PRO X 263      78.815  -0.025 -49.370  1.00  0.00      RX0  O  
ATOM   4452  CB  PRO X 263      77.955   2.523 -51.318  1.00  0.00      RX0  C  
ATOM   4453  CG  PRO X 263      77.732   4.026 -51.382  1.00  0.00      RX0  C  
ATOM   4454  CD  PRO X 263      78.374   4.539 -50.113  1.00  0.00      RX0  C  
ATOM   4455  N   SER X 264      80.331   1.642 -49.509  1.00  0.00      RX0  N  
ATOM   4456  CA  SER X 264      81.497   0.769 -49.362  1.00  0.00      RX0  C  
ATOM   4457  C   SER X 264      81.581   0.149 -47.966  1.00  0.00      RX0  C  
ATOM   4458  O   SER X 264      81.107   0.732 -46.990  1.00  0.00      RX0  O  
ATOM   4459  CB  SER X 264      82.670   1.656 -49.731  1.00  0.00      RX0  C  
ATOM   4460  OG  SER X 264      82.128   2.817 -50.372  1.00  0.00      RX0  O  
ATOM   4461  H   SER X 264      80.485   2.626 -49.557  1.00  0.00      RX0  H  
ATOM   4462  HG  SER X 264      82.802   3.123 -50.971  1.00  0.00      RX0  H  
ATOM   4463  N   SER X 265      82.176  -1.040 -47.891  1.00  0.00      RX0  N  
ATOM   4464  CA  SER X 265      82.399  -1.735 -46.619  1.00  0.00      RX0  C  
ATOM   4465  C   SER X 265      83.879  -2.081 -46.389  1.00  0.00      RX0  C  
ATOM   4466  O   SER X 265      84.211  -2.815 -45.455  1.00  0.00      RX0  O  
ATOM   4467  CB  SER X 265      81.462  -2.903 -46.807  1.00  0.00      RX0  C  
ATOM   4468  OG  SER X 265      80.852  -2.642 -48.084  1.00  0.00      RX0  O  
ATOM   4469  H   SER X 265      82.328  -1.588 -48.713  1.00  0.00      RX0  H  
ATOM   4470  HG  SER X 265      80.085  -2.099 -47.914  1.00  0.00      RX0  H  
ATOM   4471  N   LYS X 266      84.761  -1.542 -47.232  1.00  0.00      RX0  N  
ATOM   4472  CA  LYS X 266      86.201  -1.796 -47.135  1.00  0.00      RX0  C  
ATOM   4473  C   LYS X 266      86.831  -1.014 -45.986  1.00  0.00      RX0  C  
ATOM   4474  O   LYS X 266      87.742  -1.506 -45.314  1.00  0.00      RX0  O  
ATOM   4475  CB  LYS X 266      86.909  -1.326 -48.421  1.00  0.00      RX0  C  
ATOM   4476  CG  LYS X 266      86.146  -1.516 -49.742  1.00  0.00      RX0  C  
ATOM   4477  CD  LYS X 266      86.046  -0.231 -50.591  1.00  0.00      RX0  C  
ATOM   4478  CE  LYS X 266      87.343   0.258 -51.260  1.00  0.00      RX0  C  
ATOM   4479  NZ  LYS X 266      87.160   1.603 -51.837  1.00  0.00      RX0  N1+
ATOM   4480  H   LYS X 266      84.410  -0.892 -47.900  1.00  0.00      RX0  H  
ATOM   4481  HZ1 LYS X 266      87.642   1.715 -52.756  1.00  0.00      RX0  H  
ATOM   4482  HZ2 LYS X 266      86.162   1.819 -52.052  1.00  0.00      RX0  H  
ATOM   4483  HZ3 LYS X 266      87.462   2.364 -51.196  1.00  0.00      RX0  H  
ATOM   4484  N   HIS X 267      86.333   0.201 -45.767  1.00  0.00      RX0  N  
ATOM   4485  CA  HIS X 267      86.949   1.152 -44.842  1.00  0.00      RX0  C  
ATOM   4486  C   HIS X 267      86.275   1.103 -43.472  1.00  0.00      RX0  C  
ATOM   4487  O   HIS X 267      85.261   0.425 -43.288  1.00  0.00      RX0  O  
ATOM   4488  CB  HIS X 267      86.864   2.580 -45.399  1.00  0.00      RX0  C  
ATOM   4489  CG  HIS X 267      87.351   2.702 -46.831  1.00  0.00      RX0  C  
ATOM   4490  CD2 HIS X 267      86.639   2.419 -48.003  1.00  0.00      RX0  C  
ATOM   4491  ND1 HIS X 267      88.577   3.140 -47.181  1.00  0.00      RX0  N  
ATOM   4492  CE1 HIS X 267      88.640   3.131 -48.552  1.00  0.00      RX0  C  
ATOM   4493  NE2 HIS X 267      87.446   2.684 -49.061  1.00  0.00      RX0  N  
ATOM   4494  H   HIS X 267      85.426   0.415 -46.121  1.00  0.00      RX0  H  
ATOM   4495  HD1 HIS X 267      89.289   3.455 -46.586  1.00  0.00      RX0  H  
ATOM   4496  N   GLN X 268      86.851   1.835 -42.520  1.00  0.00      RX0  N  
ATOM   4497  CA  GLN X 268      86.279   1.993 -41.185  1.00  0.00      RX0  C  
ATOM   4498  C   GLN X 268      85.719   3.407 -41.035  1.00  0.00      RX0  C  
ATOM   4499  O   GLN X 268      85.995   4.284 -41.858  1.00  0.00      RX0  O  
ATOM   4500  CB  GLN X 268      87.313   1.594 -40.137  1.00  0.00      RX0  C  
ATOM   4501  CG  GLN X 268      87.460   0.069 -40.179  1.00  0.00      RX0  C  
ATOM   4502  CD  GLN X 268      88.751  -0.363 -39.522  1.00  0.00      RX0  C  
ATOM   4503  NE2 GLN X 268      88.588  -1.042 -38.373  1.00  0.00      RX0  N  
ATOM   4504  OE1 GLN X 268      89.837  -0.106 -40.043  1.00  0.00      RX0  O  
ATOM   4505  H   GLN X 268      87.542   2.504 -42.783  1.00  0.00      RX0  H  
ATOM   4506 HE21 GLN X 268      87.683  -1.263 -38.001  1.00  0.00      RX0  H  
ATOM   4507 HE22 GLN X 268      89.368  -1.388 -37.849  1.00  0.00      RX0  H  
ATOM   4508  N   HIS X 269      84.933   3.621 -39.982  1.00  0.00      RX0  N  
ATOM   4509  CA  HIS X 269      84.375   4.943 -39.682  1.00  0.00      RX0  C  
ATOM   4510  C   HIS X 269      85.447   5.910 -39.168  1.00  0.00      RX0  C  
ATOM   4511  O   HIS X 269      85.390   7.110 -39.445  1.00  0.00      RX0  O  
ATOM   4512  CB  HIS X 269      83.223   4.848 -38.682  1.00  0.00      RX0  C  
ATOM   4513  CG  HIS X 269      82.296   3.710 -39.040  1.00  0.00      RX0  C  
ATOM   4514  CD2 HIS X 269      81.748   2.782 -38.151  1.00  0.00      RX0  C  
ATOM   4515  ND1 HIS X 269      81.869   3.418 -40.285  1.00  0.00      RX0  N  
ATOM   4516  CE1 HIS X 269      81.058   2.317 -40.186  1.00  0.00      RX0  C  
ATOM   4517  NE2 HIS X 269      80.988   1.926 -38.873  1.00  0.00      RX0  N  
ATOM   4518  H   HIS X 269      84.669   2.842 -39.414  1.00  0.00      RX0  H  
ATOM   4519  HD1 HIS X 269      82.085   3.869 -41.135  1.00  0.00      RX0  H  
ATOM   4520  N   LYS X 270      86.421   5.380 -38.430  1.00  0.00      RX0  N  
ATOM   4521  CA  LYS X 270      87.488   6.193 -37.837  1.00  0.00      RX0  C  
ATOM   4522  C   LYS X 270      88.611   6.550 -38.824  1.00  0.00      RX0  C  
ATOM   4523  O   LYS X 270      89.485   7.356 -38.495  1.00  0.00      RX0  O  
ATOM   4524  CB  LYS X 270      88.008   5.561 -36.544  1.00  0.00      RX0  C  
ATOM   4525  CG  LYS X 270      86.903   5.542 -35.482  1.00  0.00      RX0  C  
ATOM   4526  CD  LYS X 270      87.365   5.086 -34.095  1.00  0.00      RX0  C  
ATOM   4527  CE  LYS X 270      86.233   5.164 -33.063  1.00  0.00      RX0  C  
ATOM   4528  NZ  LYS X 270      86.726   4.785 -31.729  1.00  0.00      RX0  N1+
ATOM   4529  H   LYS X 270      86.421   4.393 -38.292  1.00  0.00      RX0  H  
ATOM   4530  HZ1 LYS X 270      85.944   4.848 -31.045  1.00  0.00      RX0  H  
ATOM   4531  HZ2 LYS X 270      87.089   3.811 -31.746  1.00  0.00      RX0  H  
ATOM   4532  HZ3 LYS X 270      87.485   5.434 -31.438  1.00  0.00      RX0  H  
ATOM   4533  N   LYS X 271      88.587   5.956 -40.019  1.00  0.00      RX0  N  
ATOM   4534  CA  LYS X 271      89.616   6.199 -41.040  1.00  0.00      RX0  C  
ATOM   4535  C   LYS X 271      89.212   7.252 -42.080  1.00  0.00      RX0  C  
ATOM   4536  O   LYS X 271      90.079   7.887 -42.684  1.00  0.00      RX0  O  
ATOM   4537  CB  LYS X 271      90.059   4.894 -41.712  1.00  0.00      RX0  C  
ATOM   4538  CG  LYS X 271      90.570   3.901 -40.667  1.00  0.00      RX0  C  
ATOM   4539  CD  LYS X 271      91.385   2.716 -41.203  1.00  0.00      RX0  C  
ATOM   4540  CE  LYS X 271      90.690   1.866 -42.271  1.00  0.00      RX0  C  
ATOM   4541  NZ  LYS X 271      91.196   0.485 -42.193  1.00  0.00      RX0  N1+
ATOM   4542  H   LYS X 271      87.779   5.433 -40.286  1.00  0.00      RX0  H  
ATOM   4543  HZ1 LYS X 271      90.736  -0.116 -42.905  1.00  0.00      RX0  H  
ATOM   4544  HZ2 LYS X 271      92.226   0.452 -42.315  1.00  0.00      RX0  H  
ATOM   4545  HZ3 LYS X 271      90.955   0.105 -41.249  1.00  0.00      RX0  H  
ATOM   4546  N   LEU X 272      87.908   7.431 -42.290  1.00  0.00      RX0  N  
ATOM   4547  CA  LEU X 272      87.403   8.353 -43.312  1.00  0.00      RX0  C  
ATOM   4548  C   LEU X 272      86.802   9.613 -42.695  1.00  0.00      RX0  C  
ATOM   4549  O   LEU X 272      87.164  10.729 -43.073  1.00  0.00      RX0  O  
ATOM   4550  CB  LEU X 272      86.285   7.727 -44.142  1.00  0.00      RX0  C  
ATOM   4551  CG  LEU X 272      86.617   6.432 -44.870  1.00  0.00      RX0  C  
ATOM   4552  CD1 LEU X 272      85.371   5.905 -45.584  1.00  0.00      RX0  C  
ATOM   4553  CD2 LEU X 272      87.812   6.578 -45.814  1.00  0.00      RX0  C  
ATOM   4554  H   LEU X 272      87.230   6.980 -41.713  1.00  0.00      RX0  H  
ATOM   4555  N   VAL X 273      85.881   9.428 -41.752  1.00  0.00      RX0  N  
ATOM   4556  CA  VAL X 273      85.252  10.550 -41.054  1.00  0.00      RX0  C  
ATOM   4557  C   VAL X 273      86.248  11.157 -40.070  1.00  0.00      RX0  C  
ATOM   4558  O   VAL X 273      87.032  10.434 -39.452  1.00  0.00      RX0  O  
ATOM   4559  CB  VAL X 273      84.021  10.033 -40.311  1.00  0.00      RX0  C  
ATOM   4560  CG1 VAL X 273      83.285  11.141 -39.558  1.00  0.00      RX0  C  
ATOM   4561  CG2 VAL X 273      83.124   9.250 -41.269  1.00  0.00      RX0  C  
ATOM   4562  H   VAL X 273      85.740   8.527 -41.344  1.00  0.00      RX0  H  
ATOM   4563  N   ASN X 274      86.216  12.481 -39.931  1.00  0.00      RX0  N  
ATOM   4564  CA  ASN X 274      87.139  13.179 -39.038  1.00  0.00      RX0  C  
ATOM   4565  C   ASN X 274      86.860  12.864 -37.570  1.00  0.00      RX0  C  
ATOM   4566  O   ASN X 274      85.729  12.552 -37.191  1.00  0.00      RX0  O  
ATOM   4567  CB  ASN X 274      87.083  14.693 -39.180  1.00  0.00      RX0  C  
ATOM   4568  CG  ASN X 274      85.856  15.181 -38.441  1.00  0.00      RX0  C  
ATOM   4569  ND2 ASN X 274      86.114  15.848 -37.301  1.00  0.00      RX0  N  
ATOM   4570  OD1 ASN X 274      84.740  14.985 -38.913  1.00  0.00      RX0  O  
ATOM   4571  H   ASN X 274      85.499  12.983 -40.414  1.00  0.00      RX0  H  
ATOM   4572 HD21 ASN X 274      87.039  16.032 -36.951  1.00  0.00      RX0  H  
ATOM   4573 HD22 ASN X 274      85.418  16.201 -36.666  1.00  0.00      RX0  H  
ATOM   4574  N   ARG X 275      87.906  12.942 -36.755  1.00  0.00      RX0  N  
ATOM   4575  CA  ARG X 275      87.788  12.757 -35.314  1.00  0.00      RX0  C  
ATOM   4576  C   ARG X 275      87.642  14.113 -34.619  1.00  0.00      RX0  C  
ATOM   4577  O   ARG X 275      86.782  14.284 -33.752  1.00  0.00      RX0  O  
ATOM   4578  CB  ARG X 275      89.020  11.992 -34.841  1.00  0.00      RX0  C  
ATOM   4579  CG  ARG X 275      89.265  10.871 -35.849  1.00  0.00      RX0  C  
ATOM   4580  CD  ARG X 275      90.590  10.126 -35.723  1.00  0.00      RX0  C  
ATOM   4581  NE  ARG X 275      90.742   9.280 -36.903  1.00  0.00      RX0  N  
ATOM   4582  CZ  ARG X 275      91.692   9.552 -37.842  1.00  0.00      RX0  C  
ATOM   4583  NH1 ARG X 275      92.648  10.474 -37.580  1.00  0.00      RX0  N1+
ATOM   4584  NH2 ARG X 275      91.646   8.891 -39.017  1.00  0.00      RX0  N  
ATOM   4585  H   ARG X 275      88.764  13.274 -37.137  1.00  0.00      RX0  H  
ATOM   4586  HE  ARG X 275      90.028   8.585 -37.062  1.00  0.00      RX0  H  
ATOM   4587 HH11 ARG X 275      93.361  10.717 -38.244  1.00  0.00      RX0  H  
ATOM   4588 HH12 ARG X 275      92.679  10.951 -36.698  1.00  0.00      RX0  H  
ATOM   4589 HH21 ARG X 275      92.296   9.020 -39.771  1.00  0.00      RX0  H  
ATOM   4590 HH22 ARG X 275      90.900   8.224 -39.165  1.00  0.00      RX0  H  
ATOM   4591  N   ASP X 276      88.479  15.069 -35.027  1.00  0.00      RX0  N  
ATOM   4592  CA  ASP X 276      88.663  16.347 -34.317  1.00  0.00      RX0  C  
ATOM   4593  C   ASP X 276      87.394  17.185 -34.108  1.00  0.00      RX0  C  
ATOM   4594  O   ASP X 276      86.408  17.052 -34.842  1.00  0.00      RX0  O  
ATOM   4595  CB  ASP X 276      89.731  17.158 -35.042  1.00  0.00      RX0  C  
ATOM   4596  CG  ASP X 276      89.203  17.587 -36.399  1.00  0.00      RX0  C  
ATOM   4597  OD1 ASP X 276      88.941  16.745 -37.261  1.00  0.00      RX0  O  
ATOM   4598  OD2 ASP X 276      89.037  18.780 -36.619  1.00  0.00      RX0  O1-
ATOM   4599  H   ASP X 276      88.990  14.989 -35.880  1.00  0.00      RX0  H  
ATOM   4600  N   LEU X 277      87.454  18.055 -33.100  1.00  0.00      RX0  N  
ATOM   4601  CA  LEU X 277      86.331  18.905 -32.712  1.00  0.00      RX0  C  
ATOM   4602  C   LEU X 277      86.371  20.237 -33.461  1.00  0.00      RX0  C  
ATOM   4603  O   LEU X 277      87.118  21.149 -33.094  1.00  0.00      RX0  O  
ATOM   4604  CB  LEU X 277      86.321  19.092 -31.195  1.00  0.00      RX0  C  
ATOM   4605  CG  LEU X 277      84.989  19.637 -30.681  1.00  0.00      RX0  C  
ATOM   4606  CD1 LEU X 277      83.812  18.759 -31.112  1.00  0.00      RX0  C  
ATOM   4607  CD2 LEU X 277      85.013  19.876 -29.171  1.00  0.00      RX0  C  
ATOM   4608  H   LEU X 277      88.337  18.224 -32.668  1.00  0.00      RX0  H  
ATOM   4609  N   LYS X 278      85.568  20.332 -34.518  1.00  0.00      RX0  N  
ATOM   4610  CA  LYS X 278      85.402  21.572 -35.270  1.00  0.00      RX0  C  
ATOM   4611  C   LYS X 278      84.153  22.286 -34.762  1.00  0.00      RX0  C  
ATOM   4612  O   LYS X 278      83.031  21.901 -35.101  1.00  0.00      RX0  O  
ATOM   4613  CB  LYS X 278      85.256  21.312 -36.768  1.00  0.00      RX0  C  
ATOM   4614  CG  LYS X 278      86.047  20.115 -37.294  1.00  0.00      RX0  C  
ATOM   4615  CD  LYS X 278      86.000  20.040 -38.822  1.00  0.00      RX0  C  
ATOM   4616  CE  LYS X 278      86.542  18.726 -39.379  1.00  0.00      RX0  C  
ATOM   4617  NZ  LYS X 278      87.861  18.468 -38.802  1.00  0.00      RX0  N1+
ATOM   4618  H   LYS X 278      84.955  19.567 -34.716  1.00  0.00      RX0  H  
ATOM   4619  HZ1 LYS X 278      88.352  17.646 -39.198  1.00  0.00      RX0  H  
ATOM   4620  HZ2 LYS X 278      88.499  19.285 -38.794  1.00  0.00      RX0  H  
ATOM   4621  HZ3 LYS X 278      87.791  18.228 -37.785  1.00  0.00      RX0  H  
ATOM   4622  N   THR X 279      84.351  23.317 -33.941  1.00  0.00      RX0  N  
ATOM   4623  CA  THR X 279      83.239  24.035 -33.314  1.00  0.00      RX0  C  
ATOM   4624  C   THR X 279      83.372  25.552 -33.447  1.00  0.00      RX0  C  
ATOM   4625  O   THR X 279      84.481  26.090 -33.494  1.00  0.00      RX0  O  
ATOM   4626  CB  THR X 279      83.221  23.547 -31.878  1.00  0.00      RX0  C  
ATOM   4627  CG2 THR X 279      81.806  23.504 -31.294  1.00  0.00      RX0  C  
ATOM   4628  OG1 THR X 279      83.845  22.257 -31.840  1.00  0.00      RX0  O  
ATOM   4629  H   THR X 279      85.267  23.664 -33.743  1.00  0.00      RX0  H  
ATOM   4630  HG1 THR X 279      84.776  22.401 -31.958  1.00  0.00      RX0  H  
ATOM   4631  N   GLN X 280      82.225  26.226 -33.507  1.00  0.00      RX0  N  
ATOM   4632  CA  GLN X 280      82.162  27.685 -33.582  1.00  0.00      RX0  C  
ATOM   4633  C   GLN X 280      80.879  28.178 -32.914  1.00  0.00      RX0  C  
ATOM   4634  O   GLN X 280      79.871  27.469 -32.900  1.00  0.00      RX0  O  
ATOM   4635  CB  GLN X 280      82.273  28.123 -35.044  1.00  0.00      RX0  C  
ATOM   4636  CG  GLN X 280      82.611  29.602 -35.233  1.00  0.00      RX0  C  
ATOM   4637  CD  GLN X 280      82.905  29.855 -36.694  1.00  0.00      RX0  C  
ATOM   4638  NE2 GLN X 280      84.206  29.723 -37.007  1.00  0.00      RX0  N  
ATOM   4639  OE1 GLN X 280      82.015  30.162 -37.488  1.00  0.00      RX0  O  
ATOM   4640  H   GLN X 280      81.350  25.733 -33.514  1.00  0.00      RX0  H  
ATOM   4641 HE21 GLN X 280      84.859  29.467 -36.289  1.00  0.00      RX0  H  
ATOM   4642 HE22 GLN X 280      84.590  29.877 -37.919  1.00  0.00      RX0  H  
ATOM   4643  N   SER X 281      80.922  29.390 -32.363  1.00  0.00      RX0  N  
ATOM   4644  CA  SER X 281      79.781  29.961 -31.644  1.00  0.00      RX0  C  
ATOM   4645  C   SER X 281      79.578  31.440 -31.973  1.00  0.00      RX0  C  
ATOM   4646  O   SER X 281      80.541  32.169 -32.218  1.00  0.00      RX0  O  
ATOM   4647  CB  SER X 281      79.978  29.605 -30.177  1.00  0.00      RX0  C  
ATOM   4648  OG  SER X 281      80.313  28.211 -30.140  1.00  0.00      RX0  O  
ATOM   4649  H   SER X 281      81.734  29.974 -32.372  1.00  0.00      RX0  H  
ATOM   4650  HG  SER X 281      79.825  27.815 -30.856  1.00  0.00      RX0  H  
ATOM   4651  N   GLY X 282      78.318  31.873 -31.971  1.00  0.00      RX0  N  
ATOM   4652  CA  GLY X 282      77.973  33.265 -32.265  1.00  0.00      RX0  C  
ATOM   4653  C   GLY X 282      76.483  33.547 -32.144  1.00  0.00      RX0  C  
ATOM   4654  O   GLY X 282      75.657  32.681 -32.436  1.00  0.00      RX0  O  
ATOM   4655  H   GLY X 282      77.526  31.274 -31.810  1.00  0.00      RX0  H  
ATOM   4656  N   SER X 283      76.149  34.769 -31.723  1.00  0.00      RX0  N  
ATOM   4657  CA  SER X 283      74.761  35.208 -31.507  1.00  0.00      RX0  C  
ATOM   4658  C   SER X 283      74.114  34.135 -30.618  1.00  0.00      RX0  C  
ATOM   4659  O   SER X 283      74.654  33.808 -29.558  1.00  0.00      RX0  O  
ATOM   4660  CB  SER X 283      74.245  35.418 -32.921  1.00  0.00      RX0  C  
ATOM   4661  OG  SER X 283      75.373  35.894 -33.671  1.00  0.00      RX0  O  
ATOM   4662  H   SER X 283      76.863  35.454 -31.624  1.00  0.00      RX0  H  
ATOM   4663  HG  SER X 283      75.036  36.179 -34.511  1.00  0.00      RX0  H  
ATOM   4664  N   GLU X 284      72.963  33.606 -31.035  1.00  0.00      RX0  N  
ATOM   4665  CA  GLU X 284      72.323  32.476 -30.359  1.00  0.00      RX0  C  
ATOM   4666  C   GLU X 284      72.301  31.170 -31.158  1.00  0.00      RX0  C  
ATOM   4667  O   GLU X 284      71.284  30.474 -31.211  1.00  0.00      RX0  O  
ATOM   4668  CB  GLU X 284      70.884  32.819 -29.900  1.00  0.00      RX0  C  
ATOM   4669  CG  GLU X 284      70.363  31.945 -28.731  1.00  0.00      RX0  C  
ATOM   4670  CD  GLU X 284      68.835  31.824 -28.663  1.00  0.00      RX0  C  
ATOM   4671  OE1 GLU X 284      68.328  31.175 -27.751  1.00  0.00      RX0  O  
ATOM   4672  OE2 GLU X 284      68.120  32.320 -29.529  1.00  0.00      RX0  O1-
ATOM   4673  H   GLU X 284      72.523  33.867 -31.891  1.00  0.00      RX0  H  
ATOM   4674  N   MET X 285      73.438  30.851 -31.778  1.00  0.00      RX0  N  
ATOM   4675  CA  MET X 285      73.588  29.645 -32.594  1.00  0.00      RX0  C  
ATOM   4676  C   MET X 285      75.002  29.072 -32.463  1.00  0.00      RX0  C  
ATOM   4677  O   MET X 285      75.863  29.665 -31.808  1.00  0.00      RX0  O  
ATOM   4678  CB  MET X 285      73.390  29.943 -34.084  1.00  0.00      RX0  C  
ATOM   4679  CG  MET X 285      72.059  30.564 -34.504  1.00  0.00      RX0  C  
ATOM   4680  SD  MET X 285      71.987  30.831 -36.282  1.00  0.00      RX0  S  
ATOM   4681  CE  MET X 285      72.289  29.132 -36.791  1.00  0.00      RX0  C  
ATOM   4682  H   MET X 285      74.261  31.415 -31.680  1.00  0.00      RX0  H  
ATOM   4683  N   LYS X 286      75.228  27.914 -33.083  1.00  0.00      RX0  N  
ATOM   4684  CA  LYS X 286      76.553  27.288 -33.132  1.00  0.00      RX0  C  
ATOM   4685  C   LYS X 286      76.749  26.527 -34.442  1.00  0.00      RX0  C  
ATOM   4686  O   LYS X 286      75.826  26.427 -35.251  1.00  0.00      RX0  O  
ATOM   4687  CB  LYS X 286      76.807  26.320 -31.971  1.00  0.00      RX0  C  
ATOM   4688  CG  LYS X 286      76.970  27.009 -30.619  1.00  0.00      RX0  C  
ATOM   4689  CD  LYS X 286      77.497  26.082 -29.533  1.00  0.00      RX0  C  
ATOM   4690  CE  LYS X 286      76.727  24.770 -29.494  1.00  0.00      RX0  C  
ATOM   4691  NZ  LYS X 286      77.010  24.106 -28.220  1.00  0.00      RX0  N1+
ATOM   4692  H   LYS X 286      74.507  27.448 -33.600  1.00  0.00      RX0  H  
ATOM   4693  HZ1 LYS X 286      76.626  23.141 -28.256  1.00  0.00      RX0  H  
ATOM   4694  HZ2 LYS X 286      78.029  24.068 -28.038  1.00  0.00      RX0  H  
ATOM   4695  HZ3 LYS X 286      76.531  24.634 -27.459  1.00  0.00      RX0  H  
ATOM   4696  N   LYS X 287      77.960  26.010 -34.644  1.00  0.00      RX0  N  
ATOM   4697  CA  LYS X 287      78.288  25.198 -35.817  1.00  0.00      RX0  C  
ATOM   4698  C   LYS X 287      79.124  23.980 -35.423  1.00  0.00      RX0  C  
ATOM   4699  O   LYS X 287      80.085  24.101 -34.661  1.00  0.00      RX0  O  
ATOM   4700  CB  LYS X 287      79.097  26.013 -36.827  1.00  0.00      RX0  C  
ATOM   4701  CG  LYS X 287      78.433  27.303 -37.309  1.00  0.00      RX0  C  
ATOM   4702  CD  LYS X 287      79.420  28.170 -38.089  1.00  0.00      RX0  C  
ATOM   4703  CE  LYS X 287      78.850  29.529 -38.502  1.00  0.00      RX0  C  
ATOM   4704  NZ  LYS X 287      79.941  30.360 -39.030  1.00  0.00      RX0  N1+
ATOM   4705  H   LYS X 287      78.690  26.126 -33.966  1.00  0.00      RX0  H  
ATOM   4706  HZ1 LYS X 287      79.589  31.272 -39.378  1.00  0.00      RX0  H  
ATOM   4707  HZ2 LYS X 287      80.621  30.541 -38.261  1.00  0.00      RX0  H  
ATOM   4708  HZ3 LYS X 287      80.454  29.854 -39.777  1.00  0.00      RX0  H  
ATOM   4709  N   PHE X 288      78.741  22.814 -35.940  1.00  0.00      RX0  N  
ATOM   4710  CA  PHE X 288      79.521  21.586 -35.791  1.00  0.00      RX0  C  
ATOM   4711  C   PHE X 288      79.849  21.036 -37.175  1.00  0.00      RX0  C  
ATOM   4712  O   PHE X 288      78.956  20.886 -38.011  1.00  0.00      RX0  O  
ATOM   4713  CB  PHE X 288      78.735  20.523 -35.020  1.00  0.00      RX0  C  
ATOM   4714  CG  PHE X 288      78.524  20.918 -33.579  1.00  0.00      RX0  C  
ATOM   4715  CD1 PHE X 288      79.400  20.456 -32.605  1.00  0.00      RX0  C  
ATOM   4716  CD2 PHE X 288      77.447  21.719 -33.221  1.00  0.00      RX0  C  
ATOM   4717  CE1 PHE X 288      79.185  20.774 -31.270  1.00  0.00      RX0  C  
ATOM   4718  CE2 PHE X 288      77.233  22.038 -31.886  1.00  0.00      RX0  C  
ATOM   4719  CZ  PHE X 288      78.097  21.558 -30.909  1.00  0.00      RX0  C  
ATOM   4720  H   PHE X 288      77.934  22.757 -36.530  1.00  0.00      RX0  H  
ATOM   4721  N   LEU X 289      81.124  20.735 -37.412  1.00  0.00      RX0  N  
ATOM   4722  CA  LEU X 289      81.580  20.279 -38.724  1.00  0.00      RX0  C  
ATOM   4723  C   LEU X 289      82.203  18.885 -38.643  1.00  0.00      RX0  C  
ATOM   4724  O   LEU X 289      82.998  18.600 -37.745  1.00  0.00      RX0  O  
ATOM   4725  CB  LEU X 289      82.512  21.319 -39.347  1.00  0.00      RX0  C  
ATOM   4726  CG  LEU X 289      82.093  21.765 -40.750  1.00  0.00      RX0  C  
ATOM   4727  CD1 LEU X 289      82.906  22.971 -41.218  1.00  0.00      RX0  C  
ATOM   4728  CD2 LEU X 289      82.146  20.626 -41.766  1.00  0.00      RX0  C  
ATOM   4729  H   LEU X 289      81.799  20.797 -36.671  1.00  0.00      RX0  H  
ATOM   4730  N   SER X 290      81.822  18.025 -39.585  1.00  0.00      RX0  N  
ATOM   4731  CA  SER X 290      82.428  16.703 -39.741  1.00  0.00      RX0  C  
ATOM   4732  C   SER X 290      82.603  16.404 -41.227  1.00  0.00      RX0  C  
ATOM   4733  O   SER X 290      81.751  16.771 -42.040  1.00  0.00      RX0  O  
ATOM   4734  CB  SER X 290      81.514  15.704 -39.018  1.00  0.00      RX0  C  
ATOM   4735  OG  SER X 290      82.043  14.372 -39.015  1.00  0.00      RX0  O  
ATOM   4736  H   SER X 290      81.111  18.263 -40.253  1.00  0.00      RX0  H  
ATOM   4737  HG  SER X 290      82.937  14.447 -38.677  1.00  0.00      RX0  H  
ATOM   4738  N   THR X 291      83.704  15.738 -41.577  1.00  0.00      RX0  N  
ATOM   4739  CA  THR X 291      84.058  15.512 -42.979  1.00  0.00      RX0  C  
ATOM   4740  C   THR X 291      84.486  14.076 -43.276  1.00  0.00      RX0  C  
ATOM   4741  O   THR X 291      85.467  13.582 -42.718  1.00  0.00      RX0  O  
ATOM   4742  CB  THR X 291      85.219  16.481 -43.120  1.00  0.00      RX0  C  
ATOM   4743  CG2 THR X 291      84.793  17.922 -43.391  1.00  0.00      RX0  C  
ATOM   4744  OG1 THR X 291      85.927  16.432 -41.867  1.00  0.00      RX0  O  
ATOM   4745  H   THR X 291      84.366  15.462 -40.881  1.00  0.00      RX0  H  
ATOM   4746  HG1 THR X 291      86.284  15.546 -41.869  1.00  0.00      RX0  H  
ATOM   4747  N   LEU X 292      83.741  13.422 -44.165  1.00  0.00      RX0  N  
ATOM   4748  CA  LEU X 292      84.099  12.102 -44.672  1.00  0.00      RX0  C  
ATOM   4749  C   LEU X 292      84.996  12.286 -45.889  1.00  0.00      RX0  C  
ATOM   4750  O   LEU X 292      84.638  13.006 -46.823  1.00  0.00      RX0  O  
ATOM   4751  CB  LEU X 292      82.839  11.297 -45.007  1.00  0.00      RX0  C  
ATOM   4752  CG  LEU X 292      83.070   9.936 -45.676  1.00  0.00      RX0  C  
ATOM   4753  CD1 LEU X 292      82.143   8.860 -45.109  1.00  0.00      RX0  C  
ATOM   4754  CD2 LEU X 292      82.947  10.011 -47.200  1.00  0.00      RX0  C  
ATOM   4755  H   LEU X 292      83.070  13.957 -44.678  1.00  0.00      RX0  H  
ATOM   4756  N   THR X 293      86.156  11.631 -45.878  1.00  0.00      RX0  N  
ATOM   4757  CA  THR X 293      87.157  11.812 -46.927  1.00  0.00      RX0  C  
ATOM   4758  C   THR X 293      87.722  10.479 -47.421  1.00  0.00      RX0  C  
ATOM   4759  O   THR X 293      88.526   9.843 -46.734  1.00  0.00      RX0  O  
ATOM   4760  CB  THR X 293      88.180  12.681 -46.213  1.00  0.00      RX0  C  
ATOM   4761  CG2 THR X 293      88.851  13.704 -47.129  1.00  0.00      RX0  C  
ATOM   4762  OG1 THR X 293      87.529  13.313 -45.093  1.00  0.00      RX0  O  
ATOM   4763  H   THR X 293      86.437  11.069 -45.101  1.00  0.00      RX0  H  
ATOM   4764  HG1 THR X 293      87.508  12.672 -44.386  1.00  0.00      RX0  H  
ATOM   4765  N   ILE X 294      87.292  10.065 -48.613  1.00  0.00      RX0  N  
ATOM   4766  CA  ILE X 294      87.832   8.875 -49.272  1.00  0.00      RX0  C  
ATOM   4767  C   ILE X 294      88.916   9.284 -50.268  1.00  0.00      RX0  C  
ATOM   4768  O   ILE X 294      88.618   9.766 -51.363  1.00  0.00      RX0  O  
ATOM   4769  CB  ILE X 294      86.762   8.012 -49.937  1.00  0.00      RX0  C  
ATOM   4770  CG1 ILE X 294      85.585   7.773 -48.996  1.00  0.00      RX0  C  
ATOM   4771  CG2 ILE X 294      87.380   6.684 -50.386  1.00  0.00      RX0  C  
ATOM   4772  CD1 ILE X 294      84.591   6.765 -49.572  1.00  0.00      RX0  C  
ATOM   4773  H   ILE X 294      86.745  10.703 -49.156  1.00  0.00      RX0  H  
ATOM   4774  N   ASP X 295      90.172   9.091 -49.875  1.00  0.00      RX0  N  
ATOM   4775  CA  ASP X 295      91.315   9.396 -50.730  1.00  0.00      RX0  C  
ATOM   4776  C   ASP X 295      91.519   8.251 -51.727  1.00  0.00      RX0  C  
ATOM   4777  O   ASP X 295      92.021   7.186 -51.365  1.00  0.00      RX0  O  
ATOM   4778  CB  ASP X 295      92.574   9.661 -49.909  1.00  0.00      RX0  C  
ATOM   4779  CG  ASP X 295      93.580  10.410 -50.763  1.00  0.00      RX0  C  
ATOM   4780  OD1 ASP X 295      93.415  10.484 -51.980  1.00  0.00      RX0  O  
ATOM   4781  OD2 ASP X 295      94.521  10.980 -50.216  1.00  0.00      RX0  O1-
ATOM   4782  H   ASP X 295      90.348   8.616 -49.014  1.00  0.00      RX0  H  
ATOM   4783  N   GLY X 296      91.118   8.475 -52.977  1.00  0.00      RX0  N  
ATOM   4784  CA  GLY X 296      91.204   7.451 -54.018  1.00  0.00      RX0  C  
ATOM   4785  C   GLY X 296      90.075   6.440 -53.907  1.00  0.00      RX0  C  
ATOM   4786  O   GLY X 296      90.120   5.544 -53.063  1.00  0.00      RX0  O  
ATOM   4787  H   GLY X 296      90.585   9.308 -53.125  1.00  0.00      RX0  H  
ATOM   4788  N   VAL X 297      89.068   6.581 -54.769  1.00  0.00      RX0  N  
ATOM   4789  CA  VAL X 297      87.851   5.764 -54.700  1.00  0.00      RX0  C  
ATOM   4790  C   VAL X 297      87.823   4.660 -55.759  1.00  0.00      RX0  C  
ATOM   4791  O   VAL X 297      88.682   4.607 -56.641  1.00  0.00      RX0  O  
ATOM   4792  CB  VAL X 297      86.634   6.675 -54.894  1.00  0.00      RX0  C  
ATOM   4793  CG1 VAL X 297      86.570   7.764 -53.825  1.00  0.00      RX0  C  
ATOM   4794  CG2 VAL X 297      86.636   7.293 -56.295  1.00  0.00      RX0  C  
ATOM   4795  H   VAL X 297      89.168   7.213 -55.530  1.00  0.00      RX0  H  
ATOM   4796  N   THR X 298      86.827   3.781 -55.650  1.00  0.00      RX0  N  
ATOM   4797  CA  THR X 298      86.576   2.726 -56.637  1.00  0.00      RX0  C  
ATOM   4798  C   THR X 298      85.107   2.762 -57.072  1.00  0.00      RX0  C  
ATOM   4799  O   THR X 298      84.331   3.581 -56.574  1.00  0.00      RX0  O  
ATOM   4800  CB  THR X 298      86.966   1.467 -55.867  1.00  0.00      RX0  C  
ATOM   4801  CG2 THR X 298      88.214   0.805 -56.453  1.00  0.00      RX0  C  
ATOM   4802  OG1 THR X 298      87.173   1.811 -54.478  1.00  0.00      RX0  O  
ATOM   4803  H   THR X 298      86.155   3.908 -54.918  1.00  0.00      RX0  H  
ATOM   4804  HG1 THR X 298      86.379   2.284 -54.218  1.00  0.00      RX0  H  
ATOM   4805  N   ARG X 299      84.729   1.881 -57.996  1.00  0.00      RX0  N  
ATOM   4806  CA  ARG X 299      83.359   1.860 -58.522  1.00  0.00      RX0  C  
ATOM   4807  C   ARG X 299      82.344   1.391 -57.475  1.00  0.00      RX0  C  
ATOM   4808  O   ARG X 299      81.167   1.745 -57.548  1.00  0.00      RX0  O  
ATOM   4809  CB  ARG X 299      83.223   1.031 -59.802  1.00  0.00      RX0  C  
ATOM   4810  CG  ARG X 299      81.909   1.376 -60.515  1.00  0.00      RX0  C  
ATOM   4811  CD  ARG X 299      81.553   0.488 -61.707  1.00  0.00      RX0  C  
ATOM   4812  NE  ARG X 299      81.259  -0.889 -61.314  1.00  0.00      RX0  N  
ATOM   4813  CZ  ARG X 299      81.598  -1.894 -62.183  1.00  0.00      RX0  C  
ATOM   4814  NH1 ARG X 299      82.319  -1.625 -63.288  1.00  0.00      RX0  N1+
ATOM   4815  NH2 ARG X 299      81.200  -3.159 -61.923  1.00  0.00      RX0  N  
ATOM   4816  H   ARG X 299      85.393   1.231 -58.364  1.00  0.00      RX0  H  
ATOM   4817  HE  ARG X 299      80.735  -0.982 -60.463  1.00  0.00      RX0  H  
ATOM   4818 HH11 ARG X 299      82.560  -2.277 -64.006  1.00  0.00      RX0  H  
ATOM   4819 HH12 ARG X 299      82.717  -0.704 -63.476  1.00  0.00      RX0  H  
ATOM   4820 HH21 ARG X 299      81.435  -3.922 -62.531  1.00  0.00      RX0  H  
ATOM   4821 HH22 ARG X 299      80.657  -3.380 -61.111  1.00  0.00      RX0  H  
ATOM   4822  N   SER X 300      82.802   0.594 -56.511  1.00  0.00      RX0  N  
ATOM   4823  CA  SER X 300      81.957   0.146 -55.403  1.00  0.00      RX0  C  
ATOM   4824  C   SER X 300      81.646   1.278 -54.420  1.00  0.00      RX0  C  
ATOM   4825  O   SER X 300      80.655   1.214 -53.691  1.00  0.00      RX0  O  
ATOM   4826  CB  SER X 300      82.832  -0.910 -54.759  1.00  0.00      RX0  C  
ATOM   4827  OG  SER X 300      84.188  -0.440 -54.885  1.00  0.00      RX0  O  
ATOM   4828  H   SER X 300      83.759   0.316 -56.491  1.00  0.00      RX0  H  
ATOM   4829  HG  SER X 300      84.306   0.187 -54.169  1.00  0.00      RX0  H  
ATOM   4830  N   ASP X 301      82.491   2.308 -54.403  1.00  0.00      RX0  N  
ATOM   4831  CA  ASP X 301      82.288   3.468 -53.532  1.00  0.00      RX0  C  
ATOM   4832  C   ASP X 301      81.222   4.434 -54.064  1.00  0.00      RX0  C  
ATOM   4833  O   ASP X 301      80.818   5.353 -53.353  1.00  0.00      RX0  O  
ATOM   4834  CB  ASP X 301      83.647   4.151 -53.285  1.00  0.00      RX0  C  
ATOM   4835  CG  ASP X 301      84.801   3.181 -52.967  1.00  0.00      RX0  C  
ATOM   4836  OD1 ASP X 301      84.663   1.958 -52.939  1.00  0.00      RX0  O  
ATOM   4837  OD2 ASP X 301      85.919   3.640 -52.786  1.00  0.00      RX0  O1-
ATOM   4838  H   ASP X 301      83.260   2.372 -55.036  1.00  0.00      RX0  H  
ATOM   4839  N   GLN X 302      80.777   4.236 -55.306  1.00  0.00      RX0  N  
ATOM   4840  CA  GLN X 302      79.677   5.027 -55.867  1.00  0.00      RX0  C  
ATOM   4841  C   GLN X 302      78.360   4.672 -55.186  1.00  0.00      RX0  C  
ATOM   4842  O   GLN X 302      78.015   3.496 -55.065  1.00  0.00      RX0  O  
ATOM   4843  CB  GLN X 302      79.642   4.776 -57.368  1.00  0.00      RX0  C  
ATOM   4844  CG  GLN X 302      78.466   5.353 -58.150  1.00  0.00      RX0  C  
ATOM   4845  CD  GLN X 302      78.870   5.439 -59.608  1.00  0.00      RX0  C  
ATOM   4846  NE2 GLN X 302      79.730   4.478 -60.000  1.00  0.00      RX0  N  
ATOM   4847  OE1 GLN X 302      78.523   6.387 -60.313  1.00  0.00      RX0  O  
ATOM   4848  H   GLN X 302      81.036   3.400 -55.786  1.00  0.00      RX0  H  
ATOM   4849 HE21 GLN X 302      79.918   3.643 -59.477  1.00  0.00      RX0  H  
ATOM   4850 HE22 GLN X 302      80.268   4.564 -60.845  1.00  0.00      RX0  H  
ATOM   4851  N   GLY X 303      77.626   5.695 -54.756  1.00  0.00      RX0  N  
ATOM   4852  CA  GLY X 303      76.323   5.499 -54.127  1.00  0.00      RX0  C  
ATOM   4853  C   GLY X 303      75.861   6.709 -53.337  1.00  0.00      RX0  C  
ATOM   4854  O   GLY X 303      76.398   7.806 -53.494  1.00  0.00      RX0  O  
ATOM   4855  H   GLY X 303      77.947   6.641 -54.859  1.00  0.00      RX0  H  
ATOM   4856  N   LEU X 304      74.865   6.498 -52.482  1.00  0.00      RX0  N  
ATOM   4857  CA  LEU X 304      74.243   7.580 -51.723  1.00  0.00      RX0  C  
ATOM   4858  C   LEU X 304      74.883   7.705 -50.341  1.00  0.00      RX0  C  
ATOM   4859  O   LEU X 304      74.835   6.769 -49.540  1.00  0.00      RX0  O  
ATOM   4860  CB  LEU X 304      72.735   7.299 -51.692  1.00  0.00      RX0  C  
ATOM   4861  CG  LEU X 304      71.803   8.459 -51.329  1.00  0.00      RX0  C  
ATOM   4862  CD1 LEU X 304      71.621   8.628 -49.825  1.00  0.00      RX0  C  
ATOM   4863  CD2 LEU X 304      72.196   9.758 -52.030  1.00  0.00      RX0  C  
ATOM   4864  H   LEU X 304      74.602   5.561 -52.256  1.00  0.00      RX0  H  
ATOM   4865  N   TYR X 305      75.482   8.865 -50.075  1.00  0.00      RX0  N  
ATOM   4866  CA  TYR X 305      76.142   9.138 -48.799  1.00  0.00      RX0  C  
ATOM   4867  C   TYR X 305      75.248  10.011 -47.926  1.00  0.00      RX0  C  
ATOM   4868  O   TYR X 305      74.783  11.060 -48.371  1.00  0.00      RX0  O  
ATOM   4869  CB  TYR X 305      77.449   9.896 -49.017  1.00  0.00      RX0  C  
ATOM   4870  CG  TYR X 305      78.546   9.030 -49.592  1.00  0.00      RX0  C  
ATOM   4871  CD1 TYR X 305      78.424   8.451 -50.851  1.00  0.00      RX0  C  
ATOM   4872  CD2 TYR X 305      79.707   8.843 -48.851  1.00  0.00      RX0  C  
ATOM   4873  CE1 TYR X 305      79.468   7.703 -51.378  1.00  0.00      RX0  C  
ATOM   4874  CE2 TYR X 305      80.752   8.095 -49.376  1.00  0.00      RX0  C  
ATOM   4875  CZ  TYR X 305      80.630   7.526 -50.637  1.00  0.00      RX0  C  
ATOM   4876  OH  TYR X 305      81.662   6.779 -51.155  1.00  0.00      RX0  O  
ATOM   4877  H   TYR X 305      75.409   9.638 -50.711  1.00  0.00      RX0  H  
ATOM   4878  HH  TYR X 305      81.352   6.374 -51.963  1.00  0.00      RX0  H  
ATOM   4879  N   THR X 306      75.019   9.578 -46.686  1.00  0.00      RX0  N  
ATOM   4880  CA  THR X 306      74.120  10.276 -45.766  1.00  0.00      RX0  C  
ATOM   4881  C   THR X 306      74.813  10.649 -44.456  1.00  0.00      RX0  C  
ATOM   4882  O   THR X 306      75.376   9.787 -43.777  1.00  0.00      RX0  O  
ATOM   4883  CB  THR X 306      72.877   9.449 -45.570  1.00  0.00      RX0  C  
ATOM   4884  CG2 THR X 306      71.877  10.236 -44.742  1.00  0.00      RX0  C  
ATOM   4885  OG1 THR X 306      72.328   9.135 -46.853  1.00  0.00      RX0  O  
ATOM   4886  H   THR X 306      75.495   8.770 -46.328  1.00  0.00      RX0  H  
ATOM   4887  HG1 THR X 306      72.906   8.470 -47.208  1.00  0.00      RX0  H  
ATOM   4888  N   CYS X 307      74.761  11.935 -44.109  1.00  0.00      RX0  N  
ATOM   4889  CA  CYS X 307      75.243  12.423 -42.818  1.00  0.00      RX0  C  
ATOM   4890  C   CYS X 307      74.057  12.613 -41.880  1.00  0.00      RX0  C  
ATOM   4891  O   CYS X 307      73.045  13.191 -42.274  1.00  0.00      RX0  O  
ATOM   4892  CB  CYS X 307      75.985  13.739 -43.017  1.00  0.00      RX0  C  
ATOM   4893  SG  CYS X 307      76.564  14.455 -41.458  1.00  0.00      RX0  S  
ATOM   4894  H   CYS X 307      74.198  12.564 -44.646  1.00  0.00      RX0  H  
ATOM   4895  N   ALA X 308      74.192  12.136 -40.643  1.00  0.00      RX0  N  
ATOM   4896  CA  ALA X 308      73.123  12.222 -39.648  1.00  0.00      RX0  C  
ATOM   4897  C   ALA X 308      73.633  12.834 -38.343  1.00  0.00      RX0  C  
ATOM   4898  O   ALA X 308      74.469  12.241 -37.660  1.00  0.00      RX0  O  
ATOM   4899  CB  ALA X 308      72.573  10.829 -39.333  1.00  0.00      RX0  C  
ATOM   4900  H   ALA X 308      75.032  11.667 -40.371  1.00  0.00      RX0  H  
ATOM   4901  N   ALA X 309      73.123  14.019 -38.007  1.00  0.00      RX0  N  
ATOM   4902  CA  ALA X 309      73.473  14.701 -36.758  1.00  0.00      RX0  C  
ATOM   4903  C   ALA X 309      72.462  14.352 -35.666  1.00  0.00      RX0  C  
ATOM   4904  O   ALA X 309      71.256  14.341 -35.916  1.00  0.00      RX0  O  
ATOM   4905  CB  ALA X 309      73.508  16.217 -36.947  1.00  0.00      RX0  C  
ATOM   4906  H   ALA X 309      72.348  14.376 -38.525  1.00  0.00      RX0  H  
ATOM   4907  N   SER X 310      72.960  14.086 -34.459  1.00  0.00      RX0  N  
ATOM   4908  CA  SER X 310      72.126  13.630 -33.344  1.00  0.00      RX0  C  
ATOM   4909  C   SER X 310      72.519  14.320 -32.036  1.00  0.00      RX0  C  
ATOM   4910  O   SER X 310      73.692  14.325 -31.666  1.00  0.00      RX0  O  
ATOM   4911  CB  SER X 310      72.145  12.133 -33.162  1.00  0.00      RX0  C  
ATOM   4912  OG  SER X 310      71.526  11.489 -34.279  1.00  0.00      RX0  O  
ATOM   4913  H   SER X 310      73.951  13.980 -34.378  1.00  0.00      RX0  H  
ATOM   4914  HG  SER X 310      72.131  10.772 -34.472  1.00  0.00      RX0  H  
ATOM   4915  N   SER X 311      71.535  14.891 -31.341  1.00  0.00      RX0  N  
ATOM   4916  CA  SER X 311      71.767  15.549 -30.050  1.00  0.00      RX0  C  
ATOM   4917  C   SER X 311      70.774  15.263 -28.926  1.00  0.00      RX0  C  
ATOM   4918  O   SER X 311      70.464  16.143 -28.122  1.00  0.00      RX0  O  
ATOM   4919  CB  SER X 311      71.573  17.025 -30.350  1.00  0.00      RX0  C  
ATOM   4920  OG  SER X 311      70.385  17.219 -31.127  1.00  0.00      RX0  O  
ATOM   4921  H   SER X 311      70.628  15.015 -31.757  1.00  0.00      RX0  H  
ATOM   4922  HG  SER X 311      70.134  18.128 -31.013  1.00  0.00      RX0  H  
ATOM   4923  N   GLY X 312      70.286  14.027 -28.880  1.00  0.00      RX0  N  
ATOM   4924  CA  GLY X 312      69.252  13.621 -27.929  1.00  0.00      RX0  C  
ATOM   4925  C   GLY X 312      67.769  13.943 -27.943  1.00  0.00      RX0  C  
ATOM   4926  O   GLY X 312      66.927  13.046 -27.872  1.00  0.00      RX0  O  
ATOM   4927  H   GLY X 312      70.448  13.450 -29.681  1.00  0.00      RX0  H  
ATOM   4928  N   LEU X 313      67.460  15.235 -28.034  1.00  0.00      RX0  N  
ATOM   4929  CA  LEU X 313      66.082  15.710 -28.146  1.00  0.00      RX0  C  
ATOM   4930  C   LEU X 313      65.677  15.943 -29.602  1.00  0.00      RX0  C  
ATOM   4931  O   LEU X 313      64.514  16.244 -29.878  1.00  0.00      RX0  O  
ATOM   4932  CB  LEU X 313      65.906  17.006 -27.352  1.00  0.00      RX0  C  
ATOM   4933  CG  LEU X 313      65.263  16.764 -25.994  1.00  0.00      RX0  C  
ATOM   4934  CD1 LEU X 313      65.254  18.021 -25.132  1.00  0.00      RX0  C  
ATOM   4935  CD2 LEU X 313      63.875  16.155 -26.150  1.00  0.00      RX0  C  
ATOM   4936  H   LEU X 313      68.222  15.884 -28.073  1.00  0.00      RX0  H  
ATOM   4937  N   MET X 314      66.631  15.815 -30.525  1.00  0.00      RX0  N  
ATOM   4938  CA  MET X 314      66.385  16.111 -31.937  1.00  0.00      RX0  C
[truncated: 14,349 more chars]
