# Supplementary material for: Integrative Computational Prediction Strategy for Antibody–Antigen Binding: A Case Study on Interleukin‑1 Beta
Source: J Chem Inf Model. 2026 May 27;66(11):6659–75. doi: 10.1021/acs.jcim.6c00781 (PMC13250912; doi:10.1021/acs.jcim.6c00781)
Supplement: Supplementary file 4 [file ci6c00781_si_004.zip › Cluspro_poses/EPIGUIDE/3WD5-Max_Ave-Ep1+3.pdb]

ATOM      1  N   GLU H   1       4.973  27.782  30.157  1.00  0.00      LH0  N  
ATOM      2  CA  GLU H   1       5.324  27.478  28.770  1.00  0.00      LH0  C  
ATOM      3  C   GLU H   1       6.477  26.493  28.681  1.00  0.00      LH0  C  
ATOM      4  O   GLU H   1       6.351  25.368  28.208  1.00  0.00      LH0  O  
ATOM      5  CB  GLU H   1       5.581  28.794  28.020  1.00  0.00      LH0  C  
ATOM      6  CG  GLU H   1       6.052  28.737  26.557  1.00  0.00      LH0  C  
ATOM      7  CD  GLU H   1       5.235  29.683  25.693  1.00  0.00      LH0  C  
ATOM      8  OE1 GLU H   1       4.136  29.322  25.286  1.00  0.00      LH0  O  
ATOM      9  OE2 GLU H   1       5.691  30.781  25.387  1.00  0.00      LH0  O1-
ATOM     10  H   GLU H   1       4.645  27.052  30.758  1.00  0.00      LH0  H  
ATOM     11  N   VAL H   2       7.611  26.972  29.204  1.00  0.00      LH0  N  
ATOM     12  CA  VAL H   2       8.776  26.100  29.306  1.00  0.00      LH0  C  
ATOM     13  C   VAL H   2       8.634  25.219  30.531  1.00  0.00      LH0  C  
ATOM     14  O   VAL H   2       8.438  25.704  31.637  1.00  0.00      LH0  O  
ATOM     15  CB  VAL H   2      10.031  26.981  29.344  1.00  0.00      LH0  C  
ATOM     16  CG1 VAL H   2      11.304  26.242  29.760  1.00  0.00      LH0  C  
ATOM     17  CG2 VAL H   2      10.189  27.688  27.995  1.00  0.00      LH0  C  
ATOM     18  H   VAL H   2       7.567  27.846  29.681  1.00  0.00      LH0  H  
ATOM     19  N   GLN H   3       8.677  23.908  30.273  1.00  0.00      LH0  N  
ATOM     20  CA  GLN H   3       8.356  22.979  31.350  1.00  0.00      LH0  C  
ATOM     21  C   GLN H   3       9.451  21.956  31.564  1.00  0.00      LH0  C  
ATOM     22  O   GLN H   3      10.205  21.625  30.652  1.00  0.00      LH0  O  
ATOM     23  CB  GLN H   3       7.020  22.296  31.052  1.00  0.00      LH0  C  
ATOM     24  CG  GLN H   3       5.863  23.296  31.002  1.00  0.00      LH0  C  
ATOM     25  CD  GLN H   3       4.687  22.678  30.285  1.00  0.00      LH0  C  
ATOM     26  NE2 GLN H   3       4.502  23.161  29.054  1.00  0.00      LH0  N  
ATOM     27  OE1 GLN H   3       3.978  21.828  30.802  1.00  0.00      LH0  O  
ATOM     28  H   GLN H   3       8.873  23.558  29.355  1.00  0.00      LH0  H  
ATOM     29 HE21 GLN H   3       5.123  23.848  28.669  1.00  0.00      LH0  H  
ATOM     30 HE22 GLN H   3       3.728  22.819  28.526  1.00  0.00      LH0  H  
ATOM     31  N   LEU H   4       9.498  21.481  32.814  1.00  0.00      LH0  N  
ATOM     32  CA  LEU H   4      10.441  20.425  33.168  1.00  0.00      LH0  C  
ATOM     33  C   LEU H   4       9.663  19.298  33.807  1.00  0.00      LH0  C  
ATOM     34  O   LEU H   4       8.749  19.549  34.585  1.00  0.00      LH0  O  
ATOM     35  CB  LEU H   4      11.477  20.939  34.168  1.00  0.00      LH0  C  
ATOM     36  CG  LEU H   4      12.298  22.141  33.702  1.00  0.00      LH0  C  
ATOM     37  CD1 LEU H   4      13.138  22.692  34.848  1.00  0.00      LH0  C  
ATOM     38  CD2 LEU H   4      13.156  21.841  32.474  1.00  0.00      LH0  C  
ATOM     39  H   LEU H   4       8.845  21.775  33.511  1.00  0.00      LH0  H  
ATOM     40  N   VAL H   5      10.028  18.065  33.432  1.00  0.00      LH0  N  
ATOM     41  CA  VAL H   5       9.308  16.920  33.996  1.00  0.00      LH0  C  
ATOM     42  C   VAL H   5      10.278  15.870  34.508  1.00  0.00      LH0  C  
ATOM     43  O   VAL H   5      10.999  15.250  33.734  1.00  0.00      LH0  O  
ATOM     44  CB  VAL H   5       8.361  16.281  32.959  1.00  0.00      LH0  C  
ATOM     45  CG1 VAL H   5       7.527  15.156  33.583  1.00  0.00      LH0  C  
ATOM     46  CG2 VAL H   5       7.457  17.303  32.263  1.00  0.00      LH0  C  
ATOM     47  H   VAL H   5      10.773  17.954  32.770  1.00  0.00      LH0  H  
ATOM     48  N   GLU H   6      10.279  15.687  35.833  1.00  0.00      LH0  N  
ATOM     49  CA  GLU H   6      11.167  14.650  36.350  1.00  0.00      LH0  C  
ATOM     50  C   GLU H   6      10.585  13.254  36.313  1.00  0.00      LH0  C  
ATOM     51  O   GLU H   6       9.400  13.027  36.095  1.00  0.00      LH0  O  
ATOM     52  CB  GLU H   6      11.660  14.923  37.771  1.00  0.00      LH0  C  
ATOM     53  CG  GLU H   6      11.963  16.371  38.131  1.00  0.00      LH0  C  
ATOM     54  CD  GLU H   6      10.746  17.055  38.722  1.00  0.00      LH0  C  
ATOM     55  OE1 GLU H   6       9.607  16.703  38.410  1.00  0.00      LH0  O  
ATOM     56  OE2 GLU H   6      10.934  17.956  39.525  1.00  0.00      LH0  O1-
ATOM     57  H   GLU H   6       9.683  16.201  36.453  1.00  0.00      LH0  H  
ATOM     58  N   SER H   7      11.501  12.311  36.546  1.00  0.00      LH0  N  
ATOM     59  CA  SER H   7      11.179  10.902  36.382  1.00  0.00      LH0  C  
ATOM     60  C   SER H   7      12.119  10.070  37.239  1.00  0.00      LH0  C  
ATOM     61  O   SER H   7      12.899  10.610  38.019  1.00  0.00      LH0  O  
ATOM     62  CB  SER H   7      11.277  10.564  34.888  1.00  0.00      LH0  C  
ATOM     63  OG  SER H   7      12.493  11.098  34.349  1.00  0.00      LH0  O  
ATOM     64  H   SER H   7      12.451  12.575  36.723  1.00  0.00      LH0  H  
ATOM     65  HG  SER H   7      12.494  12.029  34.561  1.00  0.00      LH0  H  
ATOM     66  N   GLY H   8      12.021   8.741  37.058  1.00  0.00      LH0  N  
ATOM     67  CA  GLY H   8      13.052   7.846  37.594  1.00  0.00      LH0  C  
ATOM     68  C   GLY H   8      13.242   7.816  39.102  1.00  0.00      LH0  C  
ATOM     69  O   GLY H   8      14.302   7.467  39.599  1.00  0.00      LH0  O  
ATOM     70  H   GLY H   8      11.317   8.370  36.455  1.00  0.00      LH0  H  
ATOM     71  N   GLY H   9      12.171   8.195  39.807  1.00  0.00      LH0  N  
ATOM     72  CA  GLY H   9      12.289   8.169  41.259  1.00  0.00      LH0  C  
ATOM     73  C   GLY H   9      11.315   7.184  41.862  1.00  0.00      LH0  C  
ATOM     74  O   GLY H   9      10.382   6.736  41.205  1.00  0.00      LH0  O  
ATOM     75  H   GLY H   9      11.293   8.386  39.376  1.00  0.00      LH0  H  
ATOM     76  N   GLY H  10      11.577   6.872  43.133  1.00  0.00      LH0  N  
ATOM     77  CA  GLY H  10      10.707   5.955  43.855  1.00  0.00      LH0  C  
ATOM     78  C   GLY H  10      11.361   5.518  45.147  1.00  0.00      LH0  C  
ATOM     79  O   GLY H  10      11.960   6.306  45.875  1.00  0.00      LH0  O  
ATOM     80  H   GLY H  10      12.277   7.389  43.629  1.00  0.00      LH0  H  
ATOM     81  N   LEU H  11      11.227   4.211  45.390  1.00  0.00      LH0  N  
ATOM     82  CA  LEU H  11      11.946   3.632  46.520  1.00  0.00      LH0  C  
ATOM     83  C   LEU H  11      13.290   3.120  46.036  1.00  0.00      LH0  C  
ATOM     84  O   LEU H  11      13.390   2.590  44.937  1.00  0.00      LH0  O  
ATOM     85  CB  LEU H  11      11.111   2.495  47.112  1.00  0.00      LH0  C  
ATOM     86  CG  LEU H  11      11.679   1.875  48.390  1.00  0.00      LH0  C  
ATOM     87  CD1 LEU H  11      11.578   2.826  49.584  1.00  0.00      LH0  C  
ATOM     88  CD2 LEU H  11      11.056   0.510  48.673  1.00  0.00      LH0  C  
ATOM     89  H   LEU H  11      10.830   3.617  44.694  1.00  0.00      LH0  H  
ATOM     90  N   VAL H  12      14.306   3.306  46.884  1.00  0.00      LH0  N  
ATOM     91  CA  VAL H  12      15.629   2.831  46.504  1.00  0.00      LH0  C  
ATOM     92  C   VAL H  12      16.422   2.370  47.715  1.00  0.00      LH0  C  
ATOM     93  O   VAL H  12      16.552   3.053  48.723  1.00  0.00      LH0  O  
ATOM     94  CB  VAL H  12      16.366   3.902  45.671  1.00  0.00      LH0  C  
ATOM     95  CG1 VAL H  12      16.469   5.239  46.407  1.00  0.00      LH0  C  
ATOM     96  CG2 VAL H  12      17.713   3.407  45.136  1.00  0.00      LH0  C  
ATOM     97  H   VAL H  12      14.175   3.765  47.764  1.00  0.00      LH0  H  
ATOM     98  N   GLN H  13      16.942   1.146  47.566  1.00  0.00      LH0  N  
ATOM     99  CA  GLN H  13      17.780   0.586  48.625  1.00  0.00      LH0  C  
ATOM    100  C   GLN H  13      19.053   1.390  48.854  1.00  0.00      LH0  C  
ATOM    101  O   GLN H  13      19.756   1.742  47.911  1.00  0.00      LH0  O  
ATOM    102  CB  GLN H  13      18.157  -0.850  48.245  1.00  0.00      LH0  C  
ATOM    103  CG  GLN H  13      17.753  -1.963  49.220  1.00  0.00      LH0  C  
ATOM    104  CD  GLN H  13      18.464  -1.847  50.558  1.00  0.00      LH0  C  
ATOM    105  NE2 GLN H  13      19.791  -1.698  50.499  1.00  0.00      LH0  N  
ATOM    106  OE1 GLN H  13      17.849  -1.891  51.612  1.00  0.00      LH0  O  
ATOM    107  H   GLN H  13      16.792   0.670  46.702  1.00  0.00      LH0  H  
ATOM    108 HE21 GLN H  13      20.333  -1.568  49.668  1.00  0.00      LH0  H  
ATOM    109 HE22 GLN H  13      20.285  -1.680  51.366  1.00  0.00      LH0  H  
ATOM    110  N   PRO H  14      19.363   1.639  50.150  1.00  0.00      LH0  N  
ATOM    111  CA  PRO H  14      20.708   2.107  50.503  1.00  0.00      LH0  C  
ATOM    112  C   PRO H  14      21.823   1.347  49.794  1.00  0.00      LH0  C  
ATOM    113  O   PRO H  14      21.778   0.132  49.619  1.00  0.00      LH0  O  
ATOM    114  CB  PRO H  14      20.728   1.934  52.025  1.00  0.00      LH0  C  
ATOM    115  CG  PRO H  14      19.274   2.119  52.457  1.00  0.00      LH0  C  
ATOM    116  CD  PRO H  14      18.497   1.478  51.315  1.00  0.00      LH0  C  
ATOM    117  N   GLY H  15      22.811   2.134  49.355  1.00  0.00      LH0  N  
ATOM    118  CA  GLY H  15      23.912   1.521  48.616  1.00  0.00      LH0  C  
ATOM    119  C   GLY H  15      23.592   1.114  47.186  1.00  0.00      LH0  C  
ATOM    120  O   GLY H  15      24.331   0.362  46.551  1.00  0.00      LH0  O  
ATOM    121  H   GLY H  15      22.767   3.118  49.534  1.00  0.00      LH0  H  
ATOM    122  N   ARG H  16      22.462   1.636  46.690  1.00  0.00      LH0  N  
ATOM    123  CA  ARG H  16      22.251   1.552  45.250  1.00  0.00      LH0  C  
ATOM    124  C   ARG H  16      22.443   2.906  44.608  1.00  0.00      LH0  C  
ATOM    125  O   ARG H  16      22.830   3.859  45.278  1.00  0.00      LH0  O  
ATOM    126  CB  ARG H  16      20.884   0.937  44.916  1.00  0.00      LH0  C  
ATOM    127  CG  ARG H  16      20.670  -0.534  45.313  1.00  0.00      LH0  C  
ATOM    128  CD  ARG H  16      21.555  -1.572  44.603  1.00  0.00      LH0  C  
ATOM    129  NE  ARG H  16      22.937  -1.505  45.074  1.00  0.00      LH0  N  
ATOM    130  CZ  ARG H  16      23.585  -2.538  45.633  1.00  0.00      LH0  C  
ATOM    131  NH1 ARG H  16      23.062  -3.762  45.619  1.00  0.00      LH0  N1+
ATOM    132  NH2 ARG H  16      24.758  -2.294  46.202  1.00  0.00      LH0  N  
ATOM    133  H   ARG H  16      21.834   2.182  47.246  1.00  0.00      LH0  H  
ATOM    134  HE  ARG H  16      23.407  -0.619  45.065  1.00  0.00      LH0  H  
ATOM    135 HH11 ARG H  16      23.520  -4.543  46.042  1.00  0.00      LH0  H  
ATOM    136 HH12 ARG H  16      22.181  -3.913  45.169  1.00  0.00      LH0  H  
ATOM    137 HH21 ARG H  16      25.348  -3.005  46.582  1.00  0.00      LH0  H  
ATOM    138 HH22 ARG H  16      25.057  -1.332  46.262  1.00  0.00      LH0  H  
ATOM    139  N   SER H  17      22.156   2.923  43.304  1.00  0.00      LH0  N  
ATOM    140  CA  SER H  17      22.302   4.158  42.554  1.00  0.00      LH0  C  
ATOM    141  C   SER H  17      21.022   4.434  41.799  1.00  0.00      LH0  C  
ATOM    142  O   SER H  17      20.332   3.502  41.398  1.00  0.00      LH0  O  
ATOM    143  CB  SER H  17      23.496   4.021  41.613  1.00  0.00      LH0  C  
ATOM    144  OG  SER H  17      24.609   3.484  42.347  1.00  0.00      LH0  O  
ATOM    145  H   SER H  17      21.837   2.131  42.790  1.00  0.00      LH0  H  
ATOM    146  HG  SER H  17      25.366   3.636  41.779  1.00  0.00      LH0  H  
ATOM    147  N   LEU H  18      20.708   5.726  41.654  1.00  0.00      LH0  N  
ATOM    148  CA  LEU H  18      19.438   6.027  40.998  1.00  0.00      LH0  C  
ATOM    149  C   LEU H  18      19.557   7.105  39.941  1.00  0.00      LH0  C  
ATOM    150  O   LEU H  18      19.650   8.285  40.242  1.00  0.00      LH0  O  
ATOM    151  CB  LEU H  18      18.386   6.393  42.052  1.00  0.00      LH0  C  
ATOM    152  CG  LEU H  18      16.942   6.391  41.541  1.00  0.00      LH0  C  
ATOM    153  CD1 LEU H  18      16.533   5.031  40.972  1.00  0.00      LH0  C  
ATOM    154  CD2 LEU H  18      15.967   6.863  42.620  1.00  0.00      LH0  C  
ATOM    155  H   LEU H  18      21.299   6.431  42.050  1.00  0.00      LH0  H  
ATOM    156  N   ARG H  19      19.548   6.655  38.679  1.00  0.00      LH0  N  
ATOM    157  CA  ARG H  19      19.713   7.651  37.621  1.00  0.00      LH0  C  
ATOM    158  C   ARG H  19      18.457   8.433  37.256  1.00  0.00      LH0  C  
ATOM    159  O   ARG H  19      17.789   8.157  36.260  1.00  0.00      LH0  O  
ATOM    160  CB  ARG H  19      20.320   7.032  36.363  1.00  0.00      LH0  C  
ATOM    161  CG  ARG H  19      20.962   8.092  35.461  1.00  0.00      LH0  C  
ATOM    162  CD  ARG H  19      20.693   7.841  33.981  1.00  0.00      LH0  C  
ATOM    163  NE  ARG H  19      19.274   8.032  33.674  1.00  0.00      LH0  N  
ATOM    164  CZ  ARG H  19      18.812   7.877  32.417  1.00  0.00      LH0  C  
ATOM    165  NH1 ARG H  19      19.625   7.469  31.443  1.00  0.00      LH0  N1+
ATOM    166  NH2 ARG H  19      17.538   8.146  32.154  1.00  0.00      LH0  N  
ATOM    167  H   ARG H  19      19.460   5.680  38.488  1.00  0.00      LH0  H  
ATOM    168  HE  ARG H  19      18.661   8.285  34.434  1.00  0.00      LH0  H  
ATOM    169 HH11 ARG H  19      19.314   7.380  30.497  1.00  0.00      LH0  H  
ATOM    170 HH12 ARG H  19      20.579   7.250  31.652  1.00  0.00      LH0  H  
ATOM    171 HH21 ARG H  19      17.113   7.979  31.266  1.00  0.00      LH0  H  
ATOM    172 HH22 ARG H  19      16.971   8.570  32.874  1.00  0.00      LH0  H  
ATOM    173  N   LEU H  20      18.187   9.447  38.089  1.00  0.00      LH0  N  
ATOM    174  CA  LEU H  20      17.081  10.367  37.818  1.00  0.00      LH0  C  
ATOM    175  C   LEU H  20      17.127  10.980  36.432  1.00  0.00      LH0  C  
ATOM    176  O   LEU H  20      18.166  11.052  35.779  1.00  0.00      LH0  O  
ATOM    177  CB  LEU H  20      17.063  11.522  38.815  1.00  0.00      LH0  C  
ATOM    178  CG  LEU H  20      16.824  11.147  40.271  1.00  0.00      LH0  C  
ATOM    179  CD1 LEU H  20      16.886  12.393  41.150  1.00  0.00      LH0  C  
ATOM    180  CD2 LEU H  20      15.514  10.389  40.468  1.00  0.00      LH0  C  
ATOM    181  H   LEU H  20      18.841   9.594  38.839  1.00  0.00      LH0  H  
ATOM    182  N   SER H  21      15.946  11.434  36.005  1.00  0.00      LH0  N  
ATOM    183  CA  SER H  21      15.895  12.125  34.723  1.00  0.00      LH0  C  
ATOM    184  C   SER H  21      14.823  13.195  34.723  1.00  0.00      LH0  C  
ATOM    185  O   SER H  21      13.873  13.129  35.493  1.00  0.00      LH0  O  
ATOM    186  CB  SER H  21      15.692  11.117  33.585  1.00  0.00      LH0  C  
ATOM    187  OG  SER H  21      16.715  10.108  33.656  1.00  0.00      LH0  O  
ATOM    188  H   SER H  21      15.111  11.320  36.545  1.00  0.00      LH0  H  
ATOM    189  HG  SER H  21      17.415  10.512  34.170  1.00  0.00      LH0  H  
ATOM    190  N   CYS H  22      15.015  14.178  33.843  1.00  0.00      LH0  N  
ATOM    191  CA  CYS H  22      14.053  15.267  33.719  1.00  0.00      LH0  C  
ATOM    192  C   CYS H  22      14.080  15.776  32.300  1.00  0.00      LH0  C  
ATOM    193  O   CYS H  22      15.126  16.148  31.786  1.00  0.00      LH0  O  
ATOM    194  CB  CYS H  22      14.374  16.376  34.727  1.00  0.00      LH0  C  
ATOM    195  SG  CYS H  22      13.606  17.991  34.419  1.00  0.00      LH0  S  
ATOM    196  H   CYS H  22      15.847  14.207  33.285  1.00  0.00      LH0  H  
ATOM    197  N   ALA H  23      12.901  15.737  31.675  1.00  0.00      LH0  N  
ATOM    198  CA  ALA H  23      12.846  16.264  30.318  1.00  0.00      LH0  C  
ATOM    199  C   ALA H  23      12.627  17.760  30.331  1.00  0.00      LH0  C  
ATOM    200  O   ALA H  23      11.893  18.292  31.158  1.00  0.00      LH0  O  
ATOM    201  CB  ALA H  23      11.717  15.601  29.528  1.00  0.00      LH0  C  
ATOM    202  H   ALA H  23      12.074  15.497  32.184  1.00  0.00      LH0  H  
ATOM    203  N   ALA H  24      13.310  18.403  29.383  1.00  0.00      LH0  N  
ATOM    204  CA  ALA H  24      13.157  19.840  29.222  1.00  0.00      LH0  C  
ATOM    205  C   ALA H  24      12.300  20.152  28.018  1.00  0.00      LH0  C  
ATOM    206  O   ALA H  24      12.166  19.352  27.098  1.00  0.00      LH0  O  
ATOM    207  CB  ALA H  24      14.525  20.496  29.031  1.00  0.00      LH0  C  
ATOM    208  H   ALA H  24      13.858  17.873  28.734  1.00  0.00      LH0  H  
ATOM    209  N   SER H  25      11.726  21.356  28.058  1.00  0.00      LH0  N  
ATOM    210  CA  SER H  25      11.017  21.821  26.873  1.00  0.00      LH0  C  
ATOM    211  C   SER H  25      11.213  23.314  26.733  1.00  0.00      LH0  C  
ATOM    212  O   SER H  25      11.673  23.970  27.661  1.00  0.00      LH0  O  
ATOM    213  CB  SER H  25       9.535  21.449  26.982  1.00  0.00      LH0  C  
ATOM    214  OG  SER H  25       9.020  21.866  28.253  1.00  0.00      LH0  O  
ATOM    215  H   SER H  25      11.801  21.955  28.856  1.00  0.00      LH0  H  
ATOM    216  HG  SER H  25       9.546  21.415  28.912  1.00  0.00      LH0  H  
ATOM    217  N   GLY H  26      10.829  23.840  25.562  1.00  0.00      LH0  N  
ATOM    218  CA  GLY H  26      10.974  25.285  25.430  1.00  0.00      LH0  C  
ATOM    219  C   GLY H  26      12.369  25.672  25.020  1.00  0.00      LH0  C  
ATOM    220  O   GLY H  26      12.654  25.869  23.852  1.00  0.00      LH0  O  
ATOM    221  H   GLY H  26      10.599  23.273  24.770  1.00  0.00      LH0  H  
ATOM    222  N   PHE H  27      13.243  25.747  26.024  1.00  0.00      LH0  N  
ATOM    223  CA  PHE H  27      14.643  25.814  25.617  1.00  0.00      LH0  C  
ATOM    224  C   PHE H  27      15.115  24.420  25.250  1.00  0.00      LH0  C  
ATOM    225  O   PHE H  27      14.658  23.450  25.847  1.00  0.00      LH0  O  
ATOM    226  CB  PHE H  27      15.507  26.464  26.718  1.00  0.00      LH0  C  
ATOM    227  CG  PHE H  27      15.775  25.540  27.893  1.00  0.00      LH0  C  
ATOM    228  CD1 PHE H  27      14.709  25.035  28.670  1.00  0.00      LH0  C  
ATOM    229  CD2 PHE H  27      17.111  25.187  28.181  1.00  0.00      LH0  C  
ATOM    230  CE1 PHE H  27      14.978  24.139  29.722  1.00  0.00      LH0  C  
ATOM    231  CE2 PHE H  27      17.384  24.292  29.233  1.00  0.00      LH0  C  
ATOM    232  CZ  PHE H  27      16.312  23.766  29.983  1.00  0.00      LH0  C  
ATOM    233  H   PHE H  27      12.958  25.435  26.929  1.00  0.00      LH0  H  
ATOM    234  N   THR H  28      16.036  24.344  24.284  1.00  0.00      LH0  N  
ATOM    235  CA  THR H  28      16.700  23.052  24.233  1.00  0.00      LH0  C  
ATOM    236  C   THR H  28      17.762  22.953  25.289  1.00  0.00      LH0  C  
ATOM    237  O   THR H  28      18.330  23.941  25.744  1.00  0.00      LH0  O  
ATOM    238  CB  THR H  28      17.308  22.763  22.872  1.00  0.00      LH0  C  
ATOM    239  CG2 THR H  28      16.412  21.825  22.069  1.00  0.00      LH0  C  
ATOM    240  OG1 THR H  28      17.600  23.976  22.167  1.00  0.00      LH0  O  
ATOM    241  H   THR H  28      16.401  25.106  23.753  1.00  0.00      LH0  H  
ATOM    242  HG1 THR H  28      18.352  23.772  21.609  1.00  0.00      LH0  H  
ATOM    243  N   PHE H  29      17.992  21.700  25.676  1.00  0.00      LH0  N  
ATOM    244  CA  PHE H  29      18.891  21.422  26.782  1.00  0.00      LH0  C  
ATOM    245  C   PHE H  29      20.245  22.089  26.661  1.00  0.00      LH0  C  
ATOM    246  O   PHE H  29      20.789  22.618  27.623  1.00  0.00      LH0  O  
ATOM    247  CB  PHE H  29      19.005  19.915  26.933  1.00  0.00      LH0  C  
ATOM    248  CG  PHE H  29      19.327  19.563  28.353  1.00  0.00      LH0  C  
ATOM    249  CD1 PHE H  29      18.298  19.625  29.314  1.00  0.00      LH0  C  
ATOM    250  CD2 PHE H  29      20.644  19.192  28.688  1.00  0.00      LH0  C  
ATOM    251  CE1 PHE H  29      18.603  19.336  30.651  1.00  0.00      LH0  C  
ATOM    252  CE2 PHE H  29      20.944  18.901  30.028  1.00  0.00      LH0  C  
ATOM    253  CZ  PHE H  29      19.927  18.992  30.993  1.00  0.00      LH0  C  
ATOM    254  H   PHE H  29      17.486  20.962  25.230  1.00  0.00      LH0  H  
ATOM    255  N   ASP H  30      20.715  22.089  25.401  1.00  0.00      LH0  N  
ATOM    256  CA  ASP H  30      21.920  22.811  24.991  1.00  0.00      LH0  C  
ATOM    257  C   ASP H  30      22.193  24.120  25.697  1.00  0.00      LH0  C  
ATOM    258  O   ASP H  30      23.257  24.317  26.274  1.00  0.00      LH0  O  
ATOM    259  CB  ASP H  30      21.921  23.041  23.475  1.00  0.00      LH0  C  
ATOM    260  CG  ASP H  30      21.913  21.717  22.740  1.00  0.00      LH0  C  
ATOM    261  OD1 ASP H  30      20.846  21.122  22.612  1.00  0.00      LH0  O  
ATOM    262  OD2 ASP H  30      22.970  21.280  22.295  1.00  0.00      LH0  O1-
ATOM    263  H   ASP H  30      20.258  21.545  24.692  1.00  0.00      LH0  H  
ATOM    264  N   ASP H  31      21.166  24.979  25.638  1.00  0.00      LH0  N  
ATOM    265  CA  ASP H  31      21.308  26.375  26.052  1.00  0.00      LH0  C  
ATOM    266  C   ASP H  31      21.810  26.585  27.475  1.00  0.00      LH0  C  
ATOM    267  O   ASP H  31      22.904  27.065  27.759  1.00  0.00      LH0  O  
ATOM    268  CB  ASP H  31      19.955  27.064  25.823  1.00  0.00      LH0  C  
ATOM    269  CG  ASP H  31      20.056  28.577  25.739  1.00  0.00      LH0  C  
ATOM    270  OD1 ASP H  31      21.139  29.102  25.533  1.00  0.00      LH0  O  
ATOM    271  OD2 ASP H  31      19.031  29.238  25.847  1.00  0.00      LH0  O1-
ATOM    272  H   ASP H  31      20.291  24.661  25.269  1.00  0.00      LH0  H  
ATOM    273  N   TYR H  32      20.932  26.188  28.402  1.00  0.00      LH0  N  
ATOM    274  CA  TYR H  32      21.244  26.614  29.759  1.00  0.00      LH0  C  
ATOM    275  C   TYR H  32      21.994  25.611  30.595  1.00  0.00      LH0  C  
ATOM    276  O   TYR H  32      22.003  24.404  30.357  1.00  0.00      LH0  O  
ATOM    277  CB  TYR H  32      19.983  27.109  30.481  1.00  0.00      LH0  C  
ATOM    278  CG  TYR H  32      19.469  28.350  29.790  1.00  0.00      LH0  C  
ATOM    279  CD1 TYR H  32      18.125  28.389  29.374  1.00  0.00      LH0  C  
ATOM    280  CD2 TYR H  32      20.351  29.425  29.558  1.00  0.00      LH0  C  
ATOM    281  CE1 TYR H  32      17.675  29.494  28.635  1.00  0.00      LH0  C  
ATOM    282  CE2 TYR H  32      19.910  30.525  28.808  1.00  0.00      LH0  C  
ATOM    283  CZ  TYR H  32      18.593  30.515  28.315  1.00  0.00      LH0  C  
ATOM    284  OH  TYR H  32      18.208  31.500  27.435  1.00  0.00      LH0  O  
ATOM    285  H   TYR H  32      20.126  25.661  28.140  1.00  0.00      LH0  H  
ATOM    286  HH  TYR H  32      18.477  31.155  26.581  1.00  0.00      LH0  H  
ATOM    287  N   ALA H  33      22.606  26.172  31.646  1.00  0.00      LH0  N  
ATOM    288  CA  ALA H  33      22.983  25.288  32.739  1.00  0.00      LH0  C  
ATOM    289  C   ALA H  33      21.756  24.677  33.376  1.00  0.00      LH0  C  
ATOM    290  O   ALA H  33      20.688  25.277  33.437  1.00  0.00      LH0  O  
ATOM    291  CB  ALA H  33      23.757  26.039  33.813  1.00  0.00      LH0  C  
ATOM    292  H   ALA H  33      22.665  27.165  31.744  1.00  0.00      LH0  H  
ATOM    293  N   MET H  34      21.944  23.429  33.795  1.00  0.00      LH0  N  
ATOM    294  CA  MET H  34      20.791  22.779  34.397  1.00  0.00      LH0  C  
ATOM    295  C   MET H  34      21.157  22.261  35.756  1.00  0.00      LH0  C  
ATOM    296  O   MET H  34      22.287  21.844  35.989  1.00  0.00      LH0  O  
ATOM    297  CB  MET H  34      20.256  21.682  33.483  1.00  0.00      LH0  C  
ATOM    298  CG  MET H  34      19.533  22.266  32.267  1.00  0.00      LH0  C  
ATOM    299  SD  MET H  34      18.040  23.163  32.715  1.00  0.00      LH0  S  
ATOM    300  CE  MET H  34      17.061  21.764  33.285  1.00  0.00      LH0  C  
ATOM    301  H   MET H  34      22.850  23.003  33.783  1.00  0.00      LH0  H  
ATOM    302  N   HIS H  35      20.173  22.379  36.647  1.00  0.00      LH0  N  
ATOM    303  CA  HIS H  35      20.453  22.085  38.045  1.00  0.00      LH0  C  
ATOM    304  C   HIS H  35      19.511  21.008  38.529  1.00  0.00      LH0  C  
ATOM    305  O   HIS H  35      18.394  20.874  38.042  1.00  0.00      LH0  O  
ATOM    306  CB  HIS H  35      20.249  23.327  38.930  1.00  0.00      LH0  C  
ATOM    307  CG  HIS H  35      21.278  24.423  38.723  1.00  0.00      LH0  C  
ATOM    308  CD2 HIS H  35      21.861  24.874  37.534  1.00  0.00      LH0  C  
ATOM    309  ND1 HIS H  35      21.764  25.168  39.735  1.00  0.00      LH0  N  
ATOM    310  CE1 HIS H  35      22.639  26.077  39.200  1.00  0.00      LH0  C  
ATOM    311  NE2 HIS H  35      22.698  25.890  37.844  1.00  0.00      LH0  N  
ATOM    312  H   HIS H  35      19.257  22.678  36.370  1.00  0.00      LH0  H  
ATOM    313  HD1 HIS H  35      21.539  25.094  40.684  1.00  0.00      LH0  H  
ATOM    314  N   TRP H  36      19.986  20.278  39.539  1.00  0.00      LH0  N  
ATOM    315  CA  TRP H  36      18.999  19.595  40.366  1.00  0.00      LH0  C  
ATOM    316  C   TRP H  36      18.935  20.311  41.691  1.00  0.00      LH0  C  
ATOM    317  O   TRP H  36      19.962  20.671  42.260  1.00  0.00      LH0  O  
ATOM    318  CB  TRP H  36      19.366  18.134  40.620  1.00  0.00      LH0  C  
ATOM    319  CG  TRP H  36      19.181  17.291  39.383  1.00  0.00      LH0  C  
ATOM    320  CD1 TRP H  36      20.146  17.023  38.404  1.00  0.00      LH0  C  
ATOM    321  CD2 TRP H  36      18.006  16.562  38.967  1.00  0.00      LH0  C  
ATOM    322  CE2 TRP H  36      18.339  15.885  37.745  1.00  0.00      LH0  C  
ATOM    323  CE3 TRP H  36      16.717  16.419  39.523  1.00  0.00      LH0  C  
ATOM    324  NE1 TRP H  36      19.662  16.197  37.439  1.00  0.00      LH0  N  
ATOM    325  CZ2 TRP H  36      17.373  15.080  37.103  1.00  0.00      LH0  C  
ATOM    326  CZ3 TRP H  36      15.761  15.610  38.872  1.00  0.00      LH0  C  
ATOM    327  CH2 TRP H  36      16.088  14.945  37.670  1.00  0.00      LH0  C  
ATOM    328  H   TRP H  36      20.934  20.393  39.844  1.00  0.00      LH0  H  
ATOM    329  HE1 TRP H  36      20.181  15.863  36.672  1.00  0.00      LH0  H  
ATOM    330  N   VAL H  37      17.703  20.513  42.162  1.00  0.00      LH0  N  
ATOM    331  CA  VAL H  37      17.564  21.009  43.526  1.00  0.00      LH0  C  
ATOM    332  C   VAL H  37      16.597  20.116  44.265  1.00  0.00      LH0  C  
ATOM    333  O   VAL H  37      15.460  19.924  43.861  1.00  0.00      LH0  O  
ATOM    334  CB  VAL H  37      17.082  22.465  43.579  1.00  0.00      LH0  C  
ATOM    335  CG1 VAL H  37      17.034  22.969  45.026  1.00  0.00      LH0  C  
ATOM    336  CG2 VAL H  37      17.916  23.395  42.697  1.00  0.00      LH0  C  
ATOM    337  H   VAL H  37      16.892  20.218  41.650  1.00  0.00      LH0  H  
ATOM    338  N   ARG H  38      17.109  19.550  45.349  1.00  0.00      LH0  N  
ATOM    339  CA  ARG H  38      16.228  18.717  46.143  1.00  0.00      LH0  C  
ATOM    340  C   ARG H  38      15.656  19.457  47.335  1.00  0.00      LH0  C  
ATOM    341  O   ARG H  38      15.925  20.631  47.577  1.00  0.00      LH0  O  
ATOM    342  CB  ARG H  38      16.960  17.435  46.549  1.00  0.00      LH0  C  
ATOM    343  CG  ARG H  38      18.001  17.603  47.657  1.00  0.00      LH0  C  
ATOM    344  CD  ARG H  38      18.817  16.341  47.889  1.00  0.00      LH0  C  
ATOM    345  NE  ARG H  38      19.472  16.374  49.187  1.00  0.00      LH0  N  
ATOM    346  CZ  ARG H  38      20.228  15.350  49.616  1.00  0.00      LH0  C  
ATOM    347  NH1 ARG H  38      20.503  14.311  48.827  1.00  0.00      LH0  N1+
ATOM    348  NH2 ARG H  38      20.674  15.403  50.860  1.00  0.00      LH0  N  
ATOM    349  H   ARG H  38      18.014  19.808  45.682  1.00  0.00      LH0  H  
ATOM    350  HE  ARG H  38      19.294  17.133  49.824  1.00  0.00      LH0  H  
ATOM    351 HH11 ARG H  38      21.136  13.578  49.114  1.00  0.00      LH0  H  
ATOM    352 HH12 ARG H  38      20.084  14.216  47.916  1.00  0.00      LH0  H  
ATOM    353 HH21 ARG H  38      21.112  14.613  51.302  1.00  0.00      LH0  H  
ATOM    354 HH22 ARG H  38      20.531  16.246  51.397  1.00  0.00      LH0  H  
ATOM    355  N   GLN H  39      14.881  18.676  48.087  1.00  0.00      LH0  N  
ATOM    356  CA  GLN H  39      14.372  19.113  49.371  1.00  0.00      LH0  C  
ATOM    357  C   GLN H  39      14.172  17.891  50.239  1.00  0.00      LH0  C  
ATOM    358  O   GLN H  39      13.255  17.104  50.023  1.00  0.00      LH0  O  
ATOM    359  CB  GLN H  39      13.069  19.869  49.128  1.00  0.00      LH0  C  
ATOM    360  CG  GLN H  39      12.351  20.343  50.384  1.00  0.00      LH0  C  
ATOM    361  CD  GLN H  39      11.246  21.282  49.968  1.00  0.00      LH0  C  
ATOM    362  NE2 GLN H  39      11.047  22.266  50.846  1.00  0.00      LH0  N  
ATOM    363  OE1 GLN H  39      10.661  21.175  48.893  1.00  0.00      LH0  O  
ATOM    364  H   GLN H  39      14.579  17.799  47.710  1.00  0.00      LH0  H  
ATOM    365 HE21 GLN H  39      11.454  22.205  51.760  1.00  0.00      LH0  H  
ATOM    366 HE22 GLN H  39      10.509  23.069  50.578  1.00  0.00      LH0  H  
ATOM    367  N   ALA H  40      15.069  17.744  51.226  1.00  0.00      LH0  N  
ATOM    368  CA  ALA H  40      14.803  16.702  52.220  1.00  0.00      LH0  C  
ATOM    369  C   ALA H  40      13.497  16.985  52.947  1.00  0.00      LH0  C  
ATOM    370  O   ALA H  40      13.265  18.102  53.391  1.00  0.00      LH0  O  
ATOM    371  CB  ALA H  40      15.946  16.623  53.236  1.00  0.00      LH0  C  
ATOM    372  H   ALA H  40      15.872  18.339  51.309  1.00  0.00      LH0  H  
ATOM    373  N   PRO H  41      12.617  15.959  53.009  1.00  0.00      LH0  N  
ATOM    374  CA  PRO H  41      11.266  16.176  53.543  1.00  0.00      LH0  C  
ATOM    375  C   PRO H  41      11.212  16.912  54.874  1.00  0.00      LH0  C  
ATOM    376  O   PRO H  41      11.757  16.477  55.878  1.00  0.00      LH0  O  
ATOM    377  CB  PRO H  41      10.699  14.753  53.598  1.00  0.00      LH0  C  
ATOM    378  CG  PRO H  41      11.423  14.004  52.480  1.00  0.00      LH0  C  
ATOM    379  CD  PRO H  41      12.827  14.591  52.547  1.00  0.00      LH0  C  
ATOM    380  N   GLY H  42      10.530  18.065  54.826  1.00  0.00      LH0  N  
ATOM    381  CA  GLY H  42      10.426  18.850  56.055  1.00  0.00      LH0  C  
ATOM    382  C   GLY H  42      11.430  19.986  56.135  1.00  0.00      LH0  C  
ATOM    383  O   GLY H  42      11.144  21.083  56.596  1.00  0.00      LH0  O  
ATOM    384  H   GLY H  42      10.232  18.433  53.947  1.00  0.00      LH0  H  
ATOM    385  N   LYS H  43      12.635  19.673  55.647  1.00  0.00      LH0  N  
ATOM    386  CA  LYS H  43      13.630  20.728  55.519  1.00  0.00      LH0  C  
ATOM    387  C   LYS H  43      13.296  21.632  54.335  1.00  0.00      LH0  C  
ATOM    388  O   LYS H  43      12.577  21.266  53.411  1.00  0.00      LH0  O  
ATOM    389  CB  LYS H  43      15.010  20.056  55.399  1.00  0.00      LH0  C  
ATOM    390  CG  LYS H  43      16.216  20.995  55.311  1.00  0.00      LH0  C  
ATOM    391  CD  LYS H  43      17.532  20.292  54.990  1.00  0.00      LH0  C  
ATOM    392  CE  LYS H  43      18.423  21.192  54.131  1.00  0.00      LH0  C  
ATOM    393  NZ  LYS H  43      17.832  21.284  52.791  1.00  0.00      LH0  N1+
ATOM    394  H   LYS H  43      12.776  18.796  55.190  1.00  0.00      LH0  H  
ATOM    395  HZ1 LYS H  43      18.189  22.091  52.238  1.00  0.00      LH0  H  
ATOM    396  HZ2 LYS H  43      18.042  20.403  52.278  1.00  0.00      LH0  H  
ATOM    397  HZ3 LYS H  43      16.798  21.375  52.823  1.00  0.00      LH0  H  
ATOM    398  N   GLY H  44      13.867  22.843  54.391  1.00  0.00      LH0  N  
ATOM    399  CA  GLY H  44      13.845  23.650  53.177  1.00  0.00      LH0  C  
ATOM    400  C   GLY H  44      14.766  23.121  52.095  1.00  0.00      LH0  C  
ATOM    401  O   GLY H  44      15.409  22.083  52.243  1.00  0.00      LH0  O  
ATOM    402  H   GLY H  44      14.357  23.132  55.210  1.00  0.00      LH0  H  
ATOM    403  N   LEU H  45      14.803  23.900  51.005  1.00  0.00      LH0  N  
ATOM    404  CA  LEU H  45      15.545  23.510  49.803  1.00  0.00      LH0  C  
ATOM    405  C   LEU H  45      16.996  23.092  49.991  1.00  0.00      LH0  C  
ATOM    406  O   LEU H  45      17.600  23.218  51.057  1.00  0.00      LH0  O  
ATOM    407  CB  LEU H  45      15.449  24.614  48.752  1.00  0.00      LH0  C  
ATOM    408  CG  LEU H  45      14.028  24.832  48.237  1.00  0.00      LH0  C  
ATOM    409  CD1 LEU H  45      13.951  26.075  47.356  1.00  0.00      LH0  C  
ATOM    410  CD2 LEU H  45      13.473  23.589  47.535  1.00  0.00      LH0  C  
ATOM    411  H   LEU H  45      14.244  24.729  51.016  1.00  0.00      LH0  H  
ATOM    412  N   GLU H  46      17.523  22.551  48.886  1.00  0.00      LH0  N  
ATOM    413  CA  GLU H  46      18.822  21.895  48.961  1.00  0.00      LH0  C  
ATOM    414  C   GLU H  46      19.388  21.701  47.575  1.00  0.00      LH0  C  
ATOM    415  O   GLU H  46      19.063  20.753  46.875  1.00  0.00      LH0  O  
ATOM    416  CB  GLU H  46      18.597  20.551  49.630  1.00  0.00      LH0  C  
ATOM    417  CG  GLU H  46      19.743  19.937  50.426  1.00  0.00      LH0  C  
ATOM    418  CD  GLU H  46      19.161  18.823  51.284  1.00  0.00      LH0  C  
ATOM    419  OE1 GLU H  46      17.966  18.845  51.584  1.00  0.00      LH0  O  
ATOM    420  OE2 GLU H  46      19.900  17.923  51.655  1.00  0.00      LH0  O1-
ATOM    421  H   GLU H  46      16.929  22.347  48.103  1.00  0.00      LH0  H  
ATOM    422  N   TRP H  47      20.225  22.658  47.169  1.00  0.00      LH0  N  
ATOM    423  CA  TRP H  47      20.763  22.484  45.822  1.00  0.00      LH0  C  
ATOM    424  C   TRP H  47      21.712  21.290  45.738  1.00  0.00      LH0  C  
ATOM    425  O   TRP H  47      22.498  21.039  46.638  1.00  0.00      LH0  O  
ATOM    426  CB  TRP H  47      21.359  23.820  45.358  1.00  0.00      LH0  C  
ATOM    427  CG  TRP H  47      22.116  23.646  44.068  1.00  0.00      LH0  C  
ATOM    428  CD1 TRP H  47      21.607  23.462  42.773  1.00  0.00      LH0  C  
ATOM    429  CD2 TRP H  47      23.543  23.573  43.935  1.00  0.00      LH0  C  
ATOM    430  CE2 TRP H  47      23.828  23.343  42.553  1.00  0.00      LH0  C  
ATOM    431  CE3 TRP H  47      24.588  23.673  44.872  1.00  0.00      LH0  C  
ATOM    432  NE1 TRP H  47      22.614  23.280  41.877  1.00  0.00      LH0  N  
ATOM    433  CZ2 TRP H  47      25.167  23.217  42.135  1.00  0.00      LH0  C  
ATOM    434  CZ3 TRP H  47      25.922  23.548  44.438  1.00  0.00      LH0  C  
ATOM    435  CH2 TRP H  47      26.208  23.319  43.079  1.00  0.00      LH0  C  
ATOM    436  H   TRP H  47      20.582  23.339  47.803  1.00  0.00      LH0  H  
ATOM    437  HE1 TRP H  47      22.517  23.061  40.921  1.00  0.00      LH0  H  
ATOM    438  N   VAL H  48      21.545  20.551  44.633  1.00  0.00      LH0  N  
ATOM    439  CA  VAL H  48      22.282  19.299  44.469  1.00  0.00      LH0  C  
ATOM    440  C   VAL H  48      23.491  19.471  43.571  1.00  0.00      LH0  C  
ATOM    441  O   VAL H  48      24.634  19.232  43.940  1.00  0.00      LH0  O  
ATOM    442  CB  VAL H  48      21.345  18.223  43.890  1.00  0.00      LH0  C  
ATOM    443  CG1 VAL H  48      21.975  16.838  43.763  1.00  0.00      LH0  C  
ATOM    444  CG2 VAL H  48      20.066  18.136  44.698  1.00  0.00      LH0  C  
ATOM    445  H   VAL H  48      20.938  20.876  43.907  1.00  0.00      LH0  H  
ATOM    446  N   SER H  49      23.160  19.876  42.342  1.00  0.00      LH0  N  
ATOM    447  CA  SER H  49      24.176  19.788  41.303  1.00  0.00      LH0  C  
ATOM    448  C   SER H  49      23.856  20.729  40.170  1.00  0.00      LH0  C  
ATOM    449  O   SER H  49      22.729  21.205  40.041  1.00  0.00      LH0  O  
ATOM    450  CB  SER H  49      24.264  18.343  40.810  1.00  0.00      LH0  C  
ATOM    451  OG  SER H  49      22.947  17.791  40.666  1.00  0.00      LH0  O  
ATOM    452  H   SER H  49      22.218  20.090  42.083  1.00  0.00      LH0  H  
ATOM    453  HG  SER H  49      23.069  16.875  40.452  1.00  0.00      LH0  H  
ATOM    454  N   ALA H  50      24.885  20.980  39.359  1.00  0.00      LH0  N  
ATOM    455  CA  ALA H  50      24.675  21.876  38.233  1.00  0.00      LH0  C  
ATOM    456  C   ALA H  50      25.629  21.545  37.113  1.00  0.00      LH0  C  
ATOM    457  O   ALA H  50      26.690  20.979  37.343  1.00  0.00      LH0  O  
ATOM    458  CB  ALA H  50      24.905  23.312  38.673  1.00  0.00      LH0  C  
ATOM    459  H   ALA H  50      25.809  20.634  39.551  1.00  0.00      LH0  H  
ATOM    460  N   ILE H  51      25.203  21.906  35.895  1.00  0.00      LH0  N  
ATOM    461  CA  ILE H  51      26.084  21.639  34.761  1.00  0.00      LH0  C  
ATOM    462  C   ILE H  51      25.907  22.643  33.628  1.00  0.00      LH0  C  
ATOM    463  O   ILE H  51      24.802  22.850  33.128  1.00  0.00      LH0  O  
ATOM    464  CB  ILE H  51      25.912  20.172  34.315  1.00  0.00      LH0  C  
ATOM    465  CG1 ILE H  51      27.065  19.721  33.426  1.00  0.00      LH0  C  
ATOM    466  CG2 ILE H  51      24.525  19.860  33.737  1.00  0.00      LH0  C  
ATOM    467  CD1 ILE H  51      27.103  18.202  33.265  1.00  0.00      LH0  C  
ATOM    468  H   ILE H  51      24.267  22.243  35.785  1.00  0.00      LH0  H  
ATOM    469  N   THR H  52      27.033  23.285  33.260  1.00  0.00      LH0  N  
ATOM    470  CA  THR H  52      26.958  24.327  32.228  1.00  0.00      LH0  C  
ATOM    471  C   THR H  52      26.545  23.815  30.861  1.00  0.00      LH0  C  
ATOM    472  O   THR H  52      26.510  22.617  30.619  1.00  0.00      LH0  O  
ATOM    473  CB  THR H  52      28.288  25.082  32.093  1.00  0.00      LH0  C  
ATOM    474  CG2 THR H  52      28.585  25.953  33.311  1.00  0.00      LH0  C  
ATOM    475  OG1 THR H  52      29.372  24.182  31.813  1.00  0.00      LH0  O  
ATOM    476  H   THR H  52      27.899  23.040  33.703  1.00  0.00      LH0  H  
ATOM    477  HG1 THR H  52      29.830  24.542  31.051  1.00  0.00      LH0  H  
ATOM    478  N   TRP H  53      26.288  24.784  29.959  1.00  0.00      LH0  N  
ATOM    479  CA  TRP H  53      25.969  24.487  28.554  1.00  0.00      LH0  C  
ATOM    480  C   TRP H  53      26.731  23.343  27.879  1.00  0.00      LH0  C  
ATOM    481  O   TRP H  53      26.196  22.550  27.111  1.00  0.00      LH0  O  
ATOM    482  CB  TRP H  53      26.034  25.777  27.716  1.00  0.00      LH0  C  
ATOM    483  CG  TRP H  53      27.458  26.261  27.525  1.00  0.00      LH0  C  
ATOM    484  CD1 TRP H  53      28.285  26.884  28.474  1.00  0.00      LH0  C  
ATOM    485  CD2 TRP H  53      28.270  26.144  26.338  1.00  0.00      LH0  C  
ATOM    486  CE2 TRP H  53      29.556  26.704  26.646  1.00  0.00      LH0  C  
ATOM    487  CE3 TRP H  53      28.024  25.607  25.056  1.00  0.00      LH0  C  
ATOM    488  NE1 TRP H  53      29.518  27.145  27.964  1.00  0.00      LH0  N  
ATOM    489  CZ2 TRP H  53      30.572  26.710  25.666  1.00  0.00      LH0  C  
ATOM    490  CZ3 TRP H  53      29.048  25.620  24.086  1.00  0.00      LH0  C  
ATOM    491  CH2 TRP H  53      30.315  26.165  24.389  1.00  0.00      LH0  C  
ATOM    492  H   TRP H  53      26.217  25.730  30.275  1.00  0.00      LH0  H  
ATOM    493  HE1 TRP H  53      30.260  27.566  28.446  1.00  0.00      LH0  H  
ATOM    494  N   ASN H  54      28.024  23.313  28.224  1.00  0.00      LH0  N  
ATOM    495  CA  ASN H  54      28.975  22.411  27.582  1.00  0.00      LH0  C  
ATOM    496  C   ASN H  54      29.468  21.275  28.456  1.00  0.00      LH0  C  
ATOM    497  O   ASN H  54      30.522  20.715  28.188  1.00  0.00      LH0  O  
ATOM    498  CB  ASN H  54      30.200  23.204  27.103  1.00  0.00      LH0  C  
ATOM    499  CG  ASN H  54      30.979  23.783  28.283  1.00  0.00      LH0  C  
ATOM    500  ND2 ASN H  54      32.303  23.713  28.137  1.00  0.00      LH0  N  
ATOM    501  OD1 ASN H  54      30.426  24.252  29.276  1.00  0.00      LH0  O  
ATOM    502  H   ASN H  54      28.362  23.955  28.911  1.00  0.00      LH0  H  
ATOM    503 HD21 ASN H  54      32.697  23.284  27.325  1.00  0.00      LH0  H  
ATOM    504 HD22 ASN H  54      32.904  24.069  28.849  1.00  0.00      LH0  H  
ATOM    505  N   SER H  55      28.725  21.023  29.547  1.00  0.00      LH0  N  
ATOM    506  CA  SER H  55      29.229  20.078  30.550  1.00  0.00      LH0  C  
ATOM    507  C   SER H  55      30.602  20.412  31.123  1.00  0.00      LH0  C  
ATOM    508  O   SER H  55      31.413  19.548  31.425  1.00  0.00      LH0  O  
ATOM    509  CB  SER H  55      29.186  18.643  30.009  1.00  0.00      LH0  C  
ATOM    510  OG  SER H  55      27.915  18.416  29.386  1.00  0.00      LH0  O  
ATOM    511  H   SER H  55      27.813  21.421  29.649  1.00  0.00      LH0  H  
ATOM    512  HG  SER H  55      28.045  17.704  28.772  1.00  0.00      LH0  H  
ATOM    513  N   GLY H  56      30.832  21.731  31.227  1.00  0.00      LH0  N  
ATOM    514  CA  GLY H  56      32.164  22.156  31.643  1.00  0.00      LH0  C  
ATOM    515  C   GLY H  56      32.280  22.317  33.142  1.00  0.00      LH0  C  
ATOM    516  O   GLY H  56      33.077  21.678  33.814  1.00  0.00      LH0  O  
ATOM    517  H   GLY H  56      30.082  22.381  31.106  1.00  0.00      LH0  H  
ATOM    518  N   HIS H  57      31.437  23.225  33.646  1.00  0.00      LH0  N  
ATOM    519  CA  HIS H  57      31.401  23.277  35.100  1.00  0.00      LH0  C  
ATOM    520  C   HIS H  57      30.308  22.367  35.603  1.00  0.00      LH0  C  
ATOM    521  O   HIS H  57      29.191  22.373  35.095  1.00  0.00      LH0  O  
ATOM    522  CB  HIS H  57      31.258  24.709  35.613  1.00  0.00      LH0  C  
ATOM    523  CG  HIS H  57      32.032  24.848  36.902  1.00  0.00      LH0  C  
ATOM    524  CD2 HIS H  57      33.421  24.820  37.064  1.00  0.00      LH0  C  
ATOM    525  ND1 HIS H  57      31.466  25.016  38.107  1.00  0.00      LH0  N  
ATOM    526  CE1 HIS H  57      32.471  25.095  39.029  1.00  0.00      LH0  C  
ATOM    527  NE2 HIS H  57      33.677  24.974  38.386  1.00  0.00      LH0  N  
ATOM    528  H   HIS H  57      30.719  23.642  33.091  1.00  0.00      LH0  H  
ATOM    529  HD1 HIS H  57      30.502  25.071  38.314  1.00  0.00      LH0  H  
ATOM    530  N   ILE H  58      30.736  21.532  36.555  1.00  0.00      LH0  N  
ATOM    531  CA  ILE H  58      29.861  20.490  37.080  1.00  0.00      LH0  C  
ATOM    532  C   ILE H  58      29.773  20.656  38.587  1.00  0.00      LH0  C  
ATOM    533  O   ILE H  58      30.451  20.004  39.374  1.00  0.00      LH0  O  
ATOM    534  CB  ILE H  58      30.386  19.098  36.675  1.00  0.00      LH0  C  
ATOM    535  CG1 ILE H  58      30.675  19.024  35.170  1.00  0.00      LH0  C  
ATOM    536  CG2 ILE H  58      29.424  17.986  37.101  1.00  0.00      LH0  C  
ATOM    537  CD1 ILE H  58      31.318  17.708  34.729  1.00  0.00      LH0  C  
ATOM    538  H   ILE H  58      31.662  21.633  36.915  1.00  0.00      LH0  H  
ATOM    539  N   ASP H  59      28.946  21.637  38.940  1.00  0.00      LH0  N  
ATOM    540  CA  ASP H  59      28.917  22.111  40.319  1.00  0.00      LH0  C  
ATOM    541  C   ASP H  59      28.255  21.107  41.257  1.00  0.00      LH0  C  
ATOM    542  O   ASP H  59      27.263  20.468  40.913  1.00  0.00      LH0  O  
ATOM    543  CB  ASP H  59      28.200  23.471  40.403  1.00  0.00      LH0  C  
ATOM    544  CG  ASP H  59      28.686  24.525  39.414  1.00  0.00      LH0  C  
ATOM    545  OD1 ASP H  59      29.077  25.609  39.833  1.00  0.00      LH0  O  
ATOM    546  OD2 ASP H  59      28.647  24.300  38.209  1.00  0.00      LH0  O1-
ATOM    547  H   ASP H  59      28.392  22.094  38.242  1.00  0.00      LH0  H  
ATOM    548  N   TYR H  60      28.851  20.995  42.455  1.00  0.00      LH0  N  
ATOM    549  CA  TYR H  60      28.326  20.091  43.483  1.00  0.00      LH0  C  
ATOM    550  C   TYR H  60      28.236  20.803  44.826  1.00  0.00      LH0  C  
ATOM    551  O   TYR H  60      28.537  21.991  44.898  1.00  0.00      LH0  O  
ATOM    552  CB  TYR H  60      29.170  18.810  43.562  1.00  0.00      LH0  C  
ATOM    553  CG  TYR H  60      28.813  17.854  42.442  1.00  0.00      LH0  C  
ATOM    554  CD1 TYR H  60      27.495  17.362  42.361  1.00  0.00      LH0  C  
ATOM    555  CD2 TYR H  60      29.803  17.467  41.514  1.00  0.00      LH0  C  
ATOM    556  CE1 TYR H  60      27.157  16.463  41.337  1.00  0.00      LH0  C  
ATOM    557  CE2 TYR H  60      29.465  16.563  40.490  1.00  0.00      LH0  C  
ATOM    558  CZ  TYR H  60      28.143  16.074  40.413  1.00  0.00      LH0  C  
ATOM    559  OH  TYR H  60      27.796  15.185  39.414  1.00  0.00      LH0  O  
ATOM    560  H   TYR H  60      29.625  21.583  42.683  1.00  0.00      LH0  H  
ATOM    561  HH  TYR H  60      28.242  14.361  39.612  1.00  0.00      LH0  H  
ATOM    562  N   ALA H  61      27.783  20.063  45.857  1.00  0.00      LH0  N  
ATOM    563  CA  ALA H  61      27.426  20.720  47.117  1.00  0.00      LH0  C  
ATOM    564  C   ALA H  61      27.452  19.798  48.321  1.00  0.00      LH0  C  
ATOM    565  O   ALA H  61      26.553  18.981  48.521  1.00  0.00      LH0  O  
ATOM    566  CB  ALA H  61      26.014  21.302  47.055  1.00  0.00      LH0  C  
ATOM    567  H   ALA H  61      27.723  19.067  45.812  1.00  0.00      LH0  H  
ATOM    568  N   ASP H  62      28.522  19.982  49.114  1.00  0.00      LH0  N  
ATOM    569  CA  ASP H  62      28.582  19.632  50.542  1.00  0.00      LH0  C  
ATOM    570  C   ASP H  62      28.160  18.243  51.025  1.00  0.00      LH0  C  
ATOM    571  O   ASP H  62      28.029  17.988  52.222  1.00  0.00      LH0  O  
ATOM    572  CB  ASP H  62      27.855  20.705  51.371  1.00  0.00      LH0  C  
ATOM    573  CG  ASP H  62      28.291  22.104  50.964  1.00  0.00      LH0  C  
ATOM    574  OD1 ASP H  62      27.618  22.710  50.130  1.00  0.00      LH0  O  
ATOM    575  OD2 ASP H  62      29.303  22.579  51.473  1.00  0.00      LH0  O1-
ATOM    576  H   ASP H  62      29.188  20.648  48.782  1.00  0.00      LH0  H  
ATOM    577  N   SER H  63      27.916  17.341  50.062  1.00  0.00      LH0  N  
ATOM    578  CA  SER H  63      27.134  16.132  50.342  1.00  0.00      LH0  C  
ATOM    579  C   SER H  63      26.794  15.265  49.147  1.00  0.00      LH0  C  
ATOM    580  O   SER H  63      26.509  14.069  49.270  1.00  0.00      LH0  O  
ATOM    581  CB  SER H  63      25.811  16.452  51.048  1.00  0.00      LH0  C  
ATOM    582  OG  SER H  63      25.971  16.113  52.433  1.00  0.00      LH0  O  
ATOM    583  H   SER H  63      28.181  17.621  49.135  1.00  0.00      LH0  H  
ATOM    584  HG  SER H  63      26.590  16.777  52.755  1.00  0.00      LH0  H  
ATOM    585  N   VAL H  64      26.781  15.932  47.995  1.00  0.00      LH0  N  
ATOM    586  CA  VAL H  64      26.382  15.262  46.768  1.00  0.00      LH0  C  
ATOM    587  C   VAL H  64      27.585  14.589  46.120  1.00  0.00      LH0  C  
ATOM    588  O   VAL H  64      27.742  13.369  46.143  1.00  0.00      LH0  O  
ATOM    589  CB  VAL H  64      25.714  16.319  45.880  1.00  0.00      LH0  C  
ATOM    590  CG1 VAL H  64      25.302  15.774  44.522  1.00  0.00      LH0  C  
ATOM    591  CG2 VAL H  64      24.535  16.961  46.616  1.00  0.00      LH0  C  
ATOM    592  H   VAL H  64      27.115  16.880  47.956  1.00  0.00      LH0  H  
ATOM    593  N   GLU H  65      28.442  15.482  45.605  1.00  0.00      LH0  N  
ATOM    594  CA  GLU H  65      29.785  15.186  45.117  1.00  0.00      LH0  C  
ATOM    595  C   GLU H  65      29.840  14.133  44.034  1.00  0.00      LH0  C  
ATOM    596  O   GLU H  65      28.825  13.795  43.440  1.00  0.00      LH0  O  
ATOM    597  CB  GLU H  65      30.753  14.949  46.296  1.00  0.00      LH0  C  
ATOM    598  CG  GLU H  65      30.536  15.839  47.537  1.00  0.00      LH0  C  
ATOM    599  CD  GLU H  65      30.173  17.262  47.145  1.00  0.00      LH0  C  
ATOM    600  OE1 GLU H  65      31.028  17.985  46.653  1.00  0.00      LH0  O  
ATOM    601  OE2 GLU H  65      29.005  17.620  47.286  1.00  0.00      LH0  O1-
ATOM    602  H   GLU H  65      28.257  16.452  45.769  1.00  0.00      LH0  H  
ATOM    603  N   GLY H  66      31.051  13.599  43.800  1.00  0.00      LH0  N  
ATOM    604  CA  GLY H  66      31.203  12.625  42.715  1.00  0.00      LH0  C  
ATOM    605  C   GLY H  66      30.596  11.239  42.917  1.00  0.00      LH0  C  
ATOM    606  O   GLY H  66      30.969  10.281  42.258  1.00  0.00      LH0  O  
ATOM    607  H   GLY H  66      31.852  13.917  44.305  1.00  0.00      LH0  H  
ATOM    608  N   ARG H  67      29.635  11.163  43.852  1.00  0.00      LH0  N  
ATOM    609  CA  ARG H  67      28.744  10.007  43.808  1.00  0.00      LH0  C  
ATOM    610  C   ARG H  67      27.679  10.217  42.750  1.00  0.00      LH0  C  
ATOM    611  O   ARG H  67      27.231   9.322  42.042  1.00  0.00      LH0  O  
ATOM    612  CB  ARG H  67      28.024   9.833  45.138  1.00  0.00      LH0  C  
ATOM    613  CG  ARG H  67      28.912   9.816  46.377  1.00  0.00      LH0  C  
ATOM    614  CD  ARG H  67      28.058   9.748  47.642  1.00  0.00      LH0  C  
ATOM    615  NE  ARG H  67      27.171  10.909  47.750  1.00  0.00      LH0  N  
ATOM    616  CZ  ARG H  67      25.871  10.740  48.077  1.00  0.00      LH0  C  
ATOM    617  NH1 ARG H  67      25.321   9.530  48.108  1.00  0.00      LH0  N1+
ATOM    618  NH2 ARG H  67      25.130  11.800  48.382  1.00  0.00      LH0  N  
ATOM    619  H   ARG H  67      29.359  11.976  44.359  1.00  0.00      LH0  H  
ATOM    620  HE  ARG H  67      27.549  11.828  47.590  1.00  0.00      LH0  H  
ATOM    621 HH11 ARG H  67      24.356   9.451  48.382  1.00  0.00      LH0  H  
ATOM    622 HH12 ARG H  67      25.800   8.680  47.867  1.00  0.00      LH0  H  
ATOM    623 HH21 ARG H  67      24.146  11.682  48.616  1.00  0.00      LH0  H  
ATOM    624 HH22 ARG H  67      25.513  12.728  48.393  1.00  0.00      LH0  H  
ATOM    625  N   PHE H  68      27.255  11.482  42.713  1.00  0.00      LH0  N  
ATOM    626  CA  PHE H  68      26.228  11.799  41.742  1.00  0.00      LH0  C  
ATOM    627  C   PHE H  68      26.878  12.202  40.444  1.00  0.00      LH0  C  
ATOM    628  O   PHE H  68      27.990  12.718  40.401  1.00  0.00      LH0  O  
ATOM    629  CB  PHE H  68      25.322  12.926  42.247  1.00  0.00      LH0  C  
ATOM    630  CG  PHE H  68      24.399  12.540  43.393  1.00  0.00      LH0  C  
ATOM    631  CD1 PHE H  68      24.746  11.546  44.338  1.00  0.00      LH0  C  
ATOM    632  CD2 PHE H  68      23.180  13.242  43.511  1.00  0.00      LH0  C  
ATOM    633  CE1 PHE H  68      23.891  11.283  45.423  1.00  0.00      LH0  C  
ATOM    634  CE2 PHE H  68      22.326  12.991  44.601  1.00  0.00      LH0  C  
ATOM    635  CZ  PHE H  68      22.701  12.025  45.558  1.00  0.00      LH0  C  
ATOM    636  H   PHE H  68      27.730  12.224  43.184  1.00  0.00      LH0  H  
ATOM    637  N   THR H  69      26.112  11.955  39.391  1.00  0.00      LH0  N  
ATOM    638  CA  THR H  69      26.614  12.301  38.076  1.00  0.00      LH0  C  
ATOM    639  C   THR H  69      25.562  13.094  37.342  1.00  0.00      LH0  C  
ATOM    640  O   THR H  69      24.718  12.540  36.641  1.00  0.00      LH0  O  
ATOM    641  CB  THR H  69      26.972  11.018  37.323  1.00  0.00      LH0  C  
ATOM    642  CG2 THR H  69      27.834  11.290  36.087  1.00  0.00      LH0  C  
ATOM    643  OG1 THR H  69      27.615  10.092  38.207  1.00  0.00      LH0  O  
ATOM    644  H   THR H  69      25.245  11.477  39.517  1.00  0.00      LH0  H  
ATOM    645  HG1 THR H  69      27.622   9.250  37.769  1.00  0.00      LH0  H  
ATOM    646  N   ILE H  70      25.614  14.420  37.538  1.00  0.00      LH0  N  
ATOM    647  CA  ILE H  70      24.674  15.197  36.733  1.00  0.00      LH0  C  
ATOM    648  C   ILE H  70      25.039  15.129  35.258  1.00  0.00      LH0  C  
ATOM    649  O   ILE H  70      26.143  15.441  34.836  1.00  0.00      LH0  O  
ATOM    650  CB  ILE H  70      24.506  16.631  37.269  1.00  0.00      LH0  C  
ATOM    651  CG1 ILE H  70      23.381  17.353  36.525  1.00  0.00      LH0  C  
ATOM    652  CG2 ILE H  70      25.812  17.428  37.301  1.00  0.00      LH0  C  
ATOM    653  CD1 ILE H  70      23.028  18.717  37.116  1.00  0.00      LH0  C  
ATOM    654  H   ILE H  70      26.357  14.835  38.072  1.00  0.00      LH0  H  
ATOM    655  N   SER H  71      24.080  14.596  34.506  1.00  0.00      LH0  N  
ATOM    656  CA  SER H  71      24.462  14.266  33.143  1.00  0.00      LH0  C  
ATOM    657  C   SER H  71      23.626  15.012  32.131  1.00  0.00      LH0  C  
ATOM    658  O   SER H  71      22.501  15.422  32.395  1.00  0.00      LH0  O  
ATOM    659  CB  SER H  71      24.463  12.745  32.951  1.00  0.00      LH0  C  
ATOM    660  OG  SER H  71      23.807  12.098  34.052  1.00  0.00      LH0  O  
ATOM    661  H   SER H  71      23.158  14.421  34.852  1.00  0.00      LH0  H  
ATOM    662  HG  SER H  71      24.313  12.293  34.837  1.00  0.00      LH0  H  
ATOM    663  N   ARG H  72      24.259  15.230  30.976  1.00  0.00      LH0  N  
ATOM    664  CA  ARG H  72      23.732  16.304  30.151  1.00  0.00      LH0  C  
ATOM    665  C   ARG H  72      23.429  15.892  28.723  1.00  0.00      LH0  C  
ATOM    666  O   ARG H  72      24.283  15.895  27.844  1.00  0.00      LH0  O  
ATOM    667  CB  ARG H  72      24.710  17.475  30.254  1.00  0.00      LH0  C  
ATOM    668  CG  ARG H  72      24.239  18.723  29.528  1.00  0.00      LH0  C  
ATOM    669  CD  ARG H  72      25.083  19.957  29.803  1.00  0.00      LH0  C  
ATOM    670  NE  ARG H  72      24.615  21.037  28.947  1.00  0.00      LH0  N  
ATOM    671  CZ  ARG H  72      23.779  21.995  29.380  1.00  0.00      LH0  C  
ATOM    672  NH1 ARG H  72      23.487  22.142  30.666  1.00  0.00      LH0  N1+
ATOM    673  NH2 ARG H  72      23.243  22.825  28.507  1.00  0.00      LH0  N  
ATOM    674  H   ARG H  72      25.136  14.808  30.755  1.00  0.00      LH0  H  
ATOM    675  HE  ARG H  72      24.803  20.962  27.961  1.00  0.00      LH0  H  
ATOM    676 HH11 ARG H  72      22.810  22.838  30.924  1.00  0.00      LH0  H  
ATOM    677 HH12 ARG H  72      23.946  21.604  31.373  1.00  0.00      LH0  H  
ATOM    678 HH21 ARG H  72      22.526  23.472  28.786  1.00  0.00      LH0  H  
ATOM    679 HH22 ARG H  72      23.508  22.839  27.538  1.00  0.00      LH0  H  
ATOM    680  N   ASP H  73      22.158  15.530  28.527  1.00  0.00      LH0  N  
ATOM    681  CA  ASP H  73      21.784  15.170  27.164  1.00  0.00      LH0  C  
ATOM    682  C   ASP H  73      21.235  16.349  26.388  1.00  0.00      LH0  C  
ATOM    683  O   ASP H  73      20.031  16.543  26.257  1.00  0.00      LH0  O  
ATOM    684  CB  ASP H  73      20.791  14.010  27.166  1.00  0.00      LH0  C  
ATOM    685  CG  ASP H  73      20.804  13.244  25.857  1.00  0.00      LH0  C  
ATOM    686  OD1 ASP H  73      21.057  13.822  24.798  1.00  0.00      LH0  O  
ATOM    687  OD2 ASP H  73      20.553  12.041  25.889  1.00  0.00      LH0  O1-
ATOM    688  H   ASP H  73      21.464  15.584  29.249  1.00  0.00      LH0  H  
ATOM    689  N   ASN H  74      22.205  17.132  25.887  1.00  0.00      LH0  N  
ATOM    690  CA  ASN H  74      21.902  18.358  25.135  1.00  0.00      LH0  C  
ATOM    691  C   ASN H  74      20.821  18.207  24.071  1.00  0.00      LH0  C  
ATOM    692  O   ASN H  74      19.670  18.595  24.238  1.00  0.00      LH0  O  
ATOM    693  CB  ASN H  74      23.185  18.926  24.521  1.00  0.00      LH0  C  
ATOM    694  CG  ASN H  74      23.797  19.988  25.410  1.00  0.00      LH0  C  
ATOM    695  ND2 ASN H  74      24.519  20.899  24.758  1.00  0.00      LH0  N  
ATOM    696  OD1 ASN H  74      23.674  19.975  26.626  1.00  0.00      LH0  O  
ATOM    697  H   ASN H  74      23.142  16.888  26.145  1.00  0.00      LH0  H  
ATOM    698 HD21 ASN H  74      24.400  20.962  23.760  1.00  0.00      LH0  H  
ATOM    699 HD22 ASN H  74      25.116  21.543  25.236  1.00  0.00      LH0  H  
ATOM    700  N   ALA H  75      21.227  17.554  22.970  1.00  0.00      LH0  N  
ATOM    701  CA  ALA H  75      20.294  17.456  21.848  1.00  0.00      LH0  C  
ATOM    702  C   ALA H  75      19.012  16.678  22.110  1.00  0.00      LH0  C  
ATOM    703  O   ALA H  75      18.032  16.794  21.385  1.00  0.00      LH0  O  
ATOM    704  CB  ALA H  75      20.992  16.849  20.631  1.00  0.00      LH0  C  
ATOM    705  H   ALA H  75      22.175  17.264  22.877  1.00  0.00      LH0  H  
ATOM    706  N   LYS H  76      19.049  15.850  23.167  1.00  0.00      LH0  N  
ATOM    707  CA  LYS H  76      17.806  15.142  23.452  1.00  0.00      LH0  C  
ATOM    708  C   LYS H  76      17.085  15.609  24.700  1.00  0.00      LH0  C  
ATOM    709  O   LYS H  76      16.364  14.851  25.338  1.00  0.00      LH0  O  
ATOM    710  CB  LYS H  76      18.028  13.628  23.467  1.00  0.00      LH0  C  
ATOM    711  CG  LYS H  76      18.286  13.062  22.067  1.00  0.00      LH0  C  
ATOM    712  CD  LYS H  76      18.605  11.563  22.047  1.00  0.00      LH0  C  
ATOM    713  CE  LYS H  76      20.095  11.210  22.161  1.00  0.00      LH0  C  
ATOM    714  NZ  LYS H  76      20.673  11.702  23.413  1.00  0.00      LH0  N1+
ATOM    715  H   LYS H  76      19.826  15.803  23.798  1.00  0.00      LH0  H  
ATOM    716  HZ1 LYS H  76      20.638  12.740  23.500  1.00  0.00      LH0  H  
ATOM    717  HZ2 LYS H  76      20.160  11.397  24.269  1.00  0.00      LH0  H  
ATOM    718  HZ3 LYS H  76      21.663  11.441  23.565  1.00  0.00      LH0  H  
ATOM    719  N   ASN H  77      17.294  16.898  25.022  1.00  0.00      LH0  N  
ATOM    720  CA  ASN H  77      16.484  17.553  26.058  1.00  0.00      LH0  C  
ATOM    721  C   ASN H  77      16.421  16.885  27.419  1.00  0.00      LH0  C  
ATOM    722  O   ASN H  77      15.442  17.012  28.144  1.00  0.00      LH0  O  
ATOM    723  CB  ASN H  77      15.058  17.852  25.569  1.00  0.00      LH0  C  
ATOM    724  CG  ASN H  77      15.048  19.152  24.798  1.00  0.00      LH0  C  
ATOM    725  ND2 ASN H  77      13.995  19.316  23.994  1.00  0.00      LH0  N  
ATOM    726  OD1 ASN H  77      15.952  19.966  24.897  1.00  0.00      LH0  O  
ATOM    727  H   ASN H  77      17.991  17.432  24.537  1.00  0.00      LH0  H  
ATOM    728 HD21 ASN H  77      13.256  18.648  23.961  1.00  0.00      LH0  H  
ATOM    729 HD22 ASN H  77      13.967  20.139  23.427  1.00  0.00      LH0  H  
ATOM    730  N   SER H  78      17.494  16.157  27.746  1.00  0.00      LH0  N  
ATOM    731  CA  SER H  78      17.356  15.371  28.965  1.00  0.00      LH0  C  
ATOM    732  C   SER H  78      18.404  15.620  30.026  1.00  0.00      LH0  C  
ATOM    733  O   SER H  78      19.599  15.397  29.864  1.00  0.00      LH0  O  
ATOM    734  CB  SER H  78      17.242  13.884  28.628  1.00  0.00      LH0  C  
ATOM    735  OG  SER H  78      16.062  13.648  27.850  1.00  0.00      LH0  O  
ATOM    736  H   SER H  78      18.313  16.133  27.169  1.00  0.00      LH0  H  
ATOM    737  HG  SER H  78      16.186  14.087  27.011  1.00  0.00      LH0  H  
ATOM    738  N   LEU H  79      17.878  16.085  31.160  1.00  0.00      LH0  N  
ATOM    739  CA  LEU H  79      18.703  16.126  32.359  1.00  0.00      LH0  C  
ATOM    740  C   LEU H  79      18.753  14.762  33.002  1.00  0.00      LH0  C  
ATOM    741  O   LEU H  79      17.731  14.122  33.221  1.00  0.00      LH0  O  
ATOM    742  CB  LEU H  79      18.141  17.172  33.329  1.00  0.00      LH0  C  
ATOM    743  CG  LEU H  79      19.021  17.512  34.535  1.00  0.00      LH0  C  
ATOM    744  CD1 LEU H  79      20.480  17.786  34.166  1.00  0.00      LH0  C  
ATOM    745  CD2 LEU H  79      18.424  18.668  35.337  1.00  0.00      LH0  C  
ATOM    746  H   LEU H  79      16.891  16.242  31.200  1.00  0.00      LH0  H  
ATOM    747  N   TYR H  80      19.976  14.336  33.298  1.00  0.00      LH0  N  
ATOM    748  CA  TYR H  80      20.035  13.149  34.132  1.00  0.00      LH0  C  
ATOM    749  C   TYR H  80      20.704  13.481  35.443  1.00  0.00      LH0  C  
ATOM    750  O   TYR H  80      21.323  14.528  35.604  1.00  0.00      LH0  O  
ATOM    751  CB  TYR H  80      20.779  11.994  33.458  1.00  0.00      LH0  C  
ATOM    752  CG  TYR H  80      20.342  11.736  32.036  1.00  0.00      LH0  C  
ATOM    753  CD1 TYR H  80      19.039  11.269  31.776  1.00  0.00      LH0  C  
ATOM    754  CD2 TYR H  80      21.280  11.941  31.004  1.00  0.00      LH0  C  
ATOM    755  CE1 TYR H  80      18.684  10.943  30.457  1.00  0.00      LH0  C  
ATOM    756  CE2 TYR H  80      20.926  11.614  29.686  1.00  0.00      LH0  C  
ATOM    757  CZ  TYR H  80      19.639  11.099  29.432  1.00  0.00      LH0  C  
ATOM    758  OH  TYR H  80      19.299  10.716  28.152  1.00  0.00      LH0  O  
ATOM    759  H   TYR H  80      20.792  14.876  33.083  1.00  0.00      LH0  H  
ATOM    760  HH  TYR H  80      19.786  11.241  27.513  1.00  0.00      LH0  H  
ATOM    761  N   LEU H  81      20.566  12.530  36.361  1.00  0.00      LH0  N  
ATOM    762  CA  LEU H  81      21.348  12.578  37.585  1.00  0.00      LH0  C  
ATOM    763  C   LEU H  81      21.545  11.160  38.032  1.00  0.00      LH0  C  
ATOM    764  O   LEU H  81      20.624  10.552  38.556  1.00  0.00      LH0  O  
ATOM    765  CB  LEU H  81      20.608  13.348  38.681  1.00  0.00      LH0  C  
ATOM    766  CG  LEU H  81      21.370  13.527  39.998  1.00  0.00      LH0  C  
ATOM    767  CD1 LEU H  81      22.675  14.298  39.813  1.00  0.00      LH0  C  
ATOM    768  CD2 LEU H  81      20.487  14.158  41.074  1.00  0.00      LH0  C  
ATOM    769  H   LEU H  81      19.935  11.766  36.207  1.00  0.00      LH0  H  
ATOM    770  N   ASP H  82      22.758  10.648  37.808  1.00  0.00      LH0  N  
ATOM    771  CA  ASP H  82      22.986   9.400  38.528  1.00  0.00      LH0  C  
ATOM    772  C   ASP H  82      23.220   9.710  39.987  1.00  0.00      LH0  C  
ATOM    773  O   ASP H  82      23.692  10.790  40.328  1.00  0.00      LH0  O  
ATOM    774  CB  ASP H  82      24.133   8.585  37.934  1.00  0.00      LH0  C  
ATOM    775  CG  ASP H  82      23.876   7.110  38.187  1.00  0.00      LH0  C  
ATOM    776  OD1 ASP H  82      23.874   6.688  39.342  1.00  0.00      LH0  O  
ATOM    777  OD2 ASP H  82      23.664   6.385  37.223  1.00  0.00      LH0  O1-
ATOM    778  H   ASP H  82      23.486  11.180  37.379  1.00  0.00      LH0  H  
ATOM    779  N   MET H  83      22.821   8.769  40.828  1.00  0.00      LH0  N  
ATOM    780  CA  MET H  83      22.910   9.014  42.256  1.00  0.00      LH0  C  
ATOM    781  C   MET H  83      23.559   7.823  42.908  1.00  0.00      LH0  C  
ATOM    782  O   MET H  83      22.882   6.950  43.433  1.00  0.00      LH0  O  
ATOM    783  CB  MET H  83      21.518   9.237  42.846  1.00  0.00      LH0  C  
ATOM    784  CG  MET H  83      20.770  10.457  42.314  1.00  0.00      LH0  C  
ATOM    785  SD  MET H  83      19.097  10.552  42.963  1.00  0.00      LH0  S  
ATOM    786  CE  MET H  83      19.511  10.737  44.698  1.00  0.00      LH0  C  
ATOM    787  H   MET H  83      22.572   7.883  40.429  1.00  0.00      LH0  H  
ATOM    788  N   ASN H  84      24.893   7.793  42.820  1.00  0.00      LH0  N  
ATOM    789  CA  ASN H  84      25.547   6.592  43.338  1.00  0.00      LH0  C  
ATOM    790  C   ASN H  84      25.661   6.580  44.837  1.00  0.00      LH0  C  
ATOM    791  O   ASN H  84      25.694   7.614  45.501  1.00  0.00      LH0  O  
ATOM    792  CB  ASN H  84      26.929   6.353  42.723  1.00  0.00      LH0  C  
ATOM    793  CG  ASN H  84      26.761   5.840  41.313  1.00  0.00      LH0  C  
ATOM    794  ND2 ASN H  84      26.551   6.802  40.414  1.00  0.00      LH0  N  
ATOM    795  OD1 ASN H  84      26.735   4.640  41.070  1.00  0.00      LH0  O  
ATOM    796  H   ASN H  84      25.412   8.549  42.421  1.00  0.00      LH0  H  
ATOM    797 HD21 ASN H  84      26.775   7.758  40.610  1.00  0.00      LH0  H  
ATOM    798 HD22 ASN H  84      26.087   6.562  39.555  1.00  0.00      LH0  H  
ATOM    799  N   SER H  85      25.727   5.338  45.343  1.00  0.00      LH0  N  
ATOM    800  CA  SER H  85      25.974   5.138  46.770  1.00  0.00      LH0  C  
ATOM    801  C   SER H  85      25.053   5.942  47.669  1.00  0.00      LH0  C  
ATOM    802  O   SER H  85      25.457   6.800  48.451  1.00  0.00      LH0  O  
ATOM    803  CB  SER H  85      27.452   5.392  47.077  1.00  0.00      LH0  C  
ATOM    804  OG  SER H  85      28.248   4.690  46.114  1.00  0.00      LH0  O  
ATOM    805  H   SER H  85      25.673   4.566  44.710  1.00  0.00      LH0  H  
ATOM    806  HG  SER H  85      29.145   4.971  46.241  1.00  0.00      LH0  H  
ATOM    807  N   LEU H  86      23.765   5.632  47.477  1.00  0.00      LH0  N  
ATOM    808  CA  LEU H  86      22.763   6.371  48.234  1.00  0.00      LH0  C  
ATOM    809  C   LEU H  86      22.749   6.064  49.709  1.00  0.00      LH0  C  
ATOM    810  O   LEU H  86      22.735   4.914  50.137  1.00  0.00      LH0  O  
ATOM    811  CB  LEU H  86      21.384   6.168  47.618  1.00  0.00      LH0  C  
ATOM    812  CG  LEU H  86      21.316   6.844  46.255  1.00  0.00      LH0  C  
ATOM    813  CD1 LEU H  86      19.960   6.658  45.584  1.00  0.00      LH0  C  
ATOM    814  CD2 LEU H  86      21.724   8.312  46.357  1.00  0.00      LH0  C  
ATOM    815  H   LEU H  86      23.506   4.977  46.764  1.00  0.00      LH0  H  
ATOM    816  N   ARG H  87      22.772   7.165  50.457  1.00  0.00      LH0  N  
ATOM    817  CA  ARG H  87      22.713   7.031  51.905  1.00  0.00      LH0  C  
ATOM    818  C   ARG H  87      21.392   7.585  52.387  1.00  0.00      LH0  C  
ATOM    819  O   ARG H  87      20.631   8.147  51.609  1.00  0.00      LH0  O  
ATOM    820  CB  ARG H  87      23.919   7.732  52.537  1.00  0.00      LH0  C  
ATOM    821  CG  ARG H  87      24.137   9.141  51.985  1.00  0.00      LH0  C  
ATOM    822  CD  ARG H  87      25.394   9.816  52.521  1.00  0.00      LH0  C  
ATOM    823  NE  ARG H  87      25.591  11.112  51.876  1.00  0.00      LH0  N  
ATOM    824  CZ  ARG H  87      25.410  12.257  52.567  1.00  0.00      LH0  C  
ATOM    825  NH1 ARG H  87      24.955  12.239  53.812  1.00  0.00      LH0  N1+
ATOM    826  NH2 ARG H  87      25.701  13.411  51.979  1.00  0.00      LH0  N  
ATOM    827  H   ARG H  87      22.682   8.069  50.030  1.00  0.00      LH0  H  
ATOM    828  HE  ARG H  87      25.846  11.115  50.911  1.00  0.00      LH0  H  
ATOM    829 HH11 ARG H  87      24.864  13.046  54.395  1.00  0.00      LH0  H  
ATOM    830 HH12 ARG H  87      24.632  11.394  54.273  1.00  0.00      LH0  H  
ATOM    831 HH21 ARG H  87      25.617  14.294  52.461  1.00  0.00      LH0  H  
ATOM    832 HH22 ARG H  87      26.016  13.444  51.027  1.00  0.00      LH0  H  
ATOM    833  N   ALA H  88      21.132   7.399  53.691  1.00  0.00      LH0  N  
ATOM    834  CA  ALA H  88      19.818   7.795  54.206  1.00  0.00      LH0  C  
ATOM    835  C   ALA H  88      19.442   9.236  53.898  1.00  0.00      LH0  C  
ATOM    836  O   ALA H  88      18.348   9.553  53.441  1.00  0.00      LH0  O  
ATOM    837  CB  ALA H  88      19.749   7.575  55.718  1.00  0.00      LH0  C  
ATOM    838  H   ALA H  88      21.830   7.004  54.287  1.00  0.00      LH0  H  
ATOM    839  N   GLU H  89      20.442  10.097  54.119  1.00  0.00      LH0  N  
ATOM    840  CA  GLU H  89      20.226  11.518  53.870  1.00  0.00      LH0  C  
ATOM    841  C   GLU H  89      20.361  11.961  52.422  1.00  0.00      LH0  C  
ATOM    842  O   GLU H  89      20.621  13.122  52.123  1.00  0.00      LH0  O  
ATOM    843  CB  GLU H  89      21.086  12.409  54.781  1.00  0.00      LH0  C  
ATOM    844  CG  GLU H  89      21.657  11.752  56.046  1.00  0.00      LH0  C  
ATOM    845  CD  GLU H  89      23.043  11.206  55.750  1.00  0.00      LH0  C  
ATOM    846  OE1 GLU H  89      23.182  10.268  54.969  1.00  0.00      LH0  O  
ATOM    847  OE2 GLU H  89      24.012  11.767  56.249  1.00  0.00      LH0  O1-
ATOM    848  H   GLU H  89      21.343   9.774  54.420  1.00  0.00      LH0  H  
ATOM    849  N   ASP H  90      20.136  11.000  51.517  1.00  0.00      LH0  N  
ATOM    850  CA  ASP H  90      19.823  11.438  50.163  1.00  0.00      LH0  C  
ATOM    851  C   ASP H  90      18.340  11.389  49.838  1.00  0.00      LH0  C  
ATOM    852  O   ASP H  90      17.905  11.825  48.776  1.00  0.00      LH0  O  
ATOM    853  CB  ASP H  90      20.635  10.683  49.107  1.00  0.00      LH0  C  
ATOM    854  CG  ASP H  90      22.104  11.073  49.147  1.00  0.00      LH0  C  
ATOM    855  OD1 ASP H  90      22.432  12.259  49.105  1.00  0.00      LH0  O  
ATOM    856  OD2 ASP H  90      22.943  10.182  49.189  1.00  0.00      LH0  O1-
ATOM    857  H   ASP H  90      20.089  10.031  51.758  1.00  0.00      LH0  H  
ATOM    858  N   THR H  91      17.574  10.862  50.812  1.00  0.00      LH0  N  
ATOM    859  CA  THR H  91      16.117  10.876  50.677  1.00  0.00      LH0  C  
ATOM    860  C   THR H  91      15.544  12.280  50.601  1.00  0.00      LH0  C  
ATOM    861  O   THR H  91      15.695  13.077  51.520  1.00  0.00      LH0  O  
ATOM    862  CB  THR H  91      15.495  10.103  51.845  1.00  0.00      LH0  C  
ATOM    863  CG2 THR H  91      13.971   9.979  51.756  1.00  0.00      LH0  C  
ATOM    864  OG1 THR H  91      16.094   8.806  51.933  1.00  0.00      LH0  O  
ATOM    865  H   THR H  91      17.979  10.513  51.656  1.00  0.00      LH0  H  
ATOM    866  HG1 THR H  91      16.854   8.906  52.506  1.00  0.00      LH0  H  
ATOM    867  N   ALA H  92      14.895  12.547  49.460  1.00  0.00      LH0  N  
ATOM    868  CA  ALA H  92      14.382  13.893  49.240  1.00  0.00      LH0  C  
ATOM    869  C   ALA H  92      13.448  13.949  48.057  1.00  0.00      LH0  C  
ATOM    870  O   ALA H  92      13.452  13.079  47.193  1.00  0.00      LH0  O  
ATOM    871  CB  ALA H  92      15.525  14.872  48.971  1.00  0.00      LH0  C  
ATOM    872  H   ALA H  92      14.778  11.831  48.766  1.00  0.00      LH0  H  
ATOM    873  N   VAL H  93      12.660  15.031  48.037  1.00  0.00      LH0  N  
ATOM    874  CA  VAL H  93      11.980  15.346  46.783  1.00  0.00      LH0  C  
ATOM    875  C   VAL H  93      12.991  16.011  45.870  1.00  0.00      LH0  C  
ATOM    876  O   VAL H  93      13.662  16.949  46.278  1.00  0.00      LH0  O  
ATOM    877  CB  VAL H  93      10.792  16.286  47.039  1.00  0.00      LH0  C  
ATOM    878  CG1 VAL H  93      10.005  16.580  45.758  1.00  0.00      LH0  C  
ATOM    879  CG2 VAL H  93       9.883  15.745  48.146  1.00  0.00      LH0  C  
ATOM    880  H   VAL H  93      12.728  15.713  48.767  1.00  0.00      LH0  H  
ATOM    881  N   TYR H  94      13.117  15.481  44.656  1.00  0.00      LH0  N  
ATOM    882  CA  TYR H  94      14.039  16.168  43.761  1.00  0.00      LH0  C  
ATOM    883  C   TYR H  94      13.254  16.908  42.709  1.00  0.00      LH0  C  
ATOM    884  O   TYR H  94      12.340  16.362  42.102  1.00  0.00      LH0  O  
ATOM    885  CB  TYR H  94      15.034  15.203  43.098  1.00  0.00      LH0  C  
ATOM    886  CG  TYR H  94      16.090  14.686  44.055  1.00  0.00      LH0  C  
ATOM    887  CD1 TYR H  94      15.713  13.857  45.131  1.00  0.00      LH0  C  
ATOM    888  CD2 TYR H  94      17.438  15.038  43.833  1.00  0.00      LH0  C  
ATOM    889  CE1 TYR H  94      16.697  13.394  46.019  1.00  0.00      LH0  C  
ATOM    890  CE2 TYR H  94      18.425  14.569  44.719  1.00  0.00      LH0  C  
ATOM    891  CZ  TYR H  94      18.038  13.770  45.815  1.00  0.00      LH0  C  
ATOM    892  OH  TYR H  94      18.991  13.358  46.731  1.00  0.00      LH0  O  
ATOM    893  H   TYR H  94      12.481  14.780  44.331  1.00  0.00      LH0  H  
ATOM    894  HH  TYR H  94      18.598  12.670  47.272  1.00  0.00      LH0  H  
ATOM    895  N   TYR H  95      13.660  18.169  42.546  1.00  0.00      LH0  N  
ATOM    896  CA  TYR H  95      13.158  18.963  41.435  1.00  0.00      LH0  C  
ATOM    897  C   TYR H  95      14.291  19.154  40.446  1.00  0.00      LH0  C  
ATOM    898  O   TYR H  95      15.453  19.257  40.831  1.00  0.00      LH0  O  
ATOM    899  CB  TYR H  95      12.687  20.356  41.888  1.00  0.00      LH0  C  
ATOM    900  CG  TYR H  95      11.788  20.337  43.110  1.00  0.00      LH0  C  
ATOM    901  CD1 TYR H  95      10.398  20.156  42.951  1.00  0.00      LH0  C  
ATOM    902  CD2 TYR H  95      12.368  20.537  44.381  1.00  0.00      LH0  C  
ATOM    903  CE1 TYR H  95       9.568  20.211  44.086  1.00  0.00      LH0  C  
ATOM    904  CE2 TYR H  95      11.540  20.586  45.515  1.00  0.00      LH0  C  
ATOM    905  CZ  TYR H  95      10.148  20.436  45.353  1.00  0.00      LH0  C  
ATOM    906  OH  TYR H  95       9.325  20.514  46.463  1.00  0.00      LH0  O  
ATOM    907  H   TYR H  95      14.403  18.545  43.099  1.00  0.00      LH0  H  
ATOM    908  HH  TYR H  95       9.857  20.556  47.259  1.00  0.00      LH0  H  
ATOM    909  N   CYS H  96      13.936  19.230  39.161  1.00  0.00      LH0  N  
ATOM    910  CA  CYS H  96      14.952  19.818  38.284  1.00  0.00      LH0  C  
ATOM    911  C   CYS H  96      14.816  21.326  38.239  1.00  0.00      LH0  C  
ATOM    912  O   CYS H  96      13.824  21.873  38.703  1.00  0.00      LH0  O  
ATOM    913  CB  CYS H  96      14.923  19.200  36.884  1.00  0.00      LH0  C  
ATOM    914  SG  CYS H  96      13.275  18.763  36.279  1.00  0.00      LH0  S  
ATOM    915  H   CYS H  96      12.981  19.069  38.897  1.00  0.00      LH0  H  
ATOM    916  N   ALA H  97      15.837  21.987  37.682  1.00  0.00      LH0  N  
ATOM    917  CA  ALA H  97      15.735  23.441  37.615  1.00  0.00      LH0  C  
ATOM    918  C   ALA H  97      16.460  24.002  36.413  1.00  0.00      LH0  C  
ATOM    919  O   ALA H  97      17.604  23.662  36.128  1.00  0.00      LH0  O  
ATOM    920  CB  ALA H  97      16.294  24.082  38.886  1.00  0.00      LH0  C  
ATOM    921  H   ALA H  97      16.687  21.528  37.416  1.00  0.00      LH0  H  
ATOM    922  N   LYS H  98      15.724  24.866  35.708  1.00  0.00      LH0  N  
ATOM    923  CA  LYS H  98      16.310  25.553  34.563  1.00  0.00      LH0  C  
ATOM    924  C   LYS H  98      17.011  26.815  35.017  1.00  0.00      LH0  C  
ATOM    925  O   LYS H  98      16.428  27.659  35.689  1.00  0.00      LH0  O  
ATOM    926  CB  LYS H  98      15.207  25.892  33.551  1.00  0.00      LH0  C  
ATOM    927  CG  LYS H  98      15.667  26.766  32.378  1.00  0.00      LH0  C  
ATOM    928  CD  LYS H  98      14.502  27.371  31.598  1.00  0.00      LH0  C  
ATOM    929  CE  LYS H  98      14.901  28.577  30.740  1.00  0.00      LH0  C  
ATOM    930  NZ  LYS H  98      15.467  29.647  31.574  1.00  0.00      LH0  N1+
ATOM    931  H   LYS H  98      14.822  25.136  36.047  1.00  0.00      LH0  H  
ATOM    932  HZ1 LYS H  98      16.446  29.447  31.867  1.00  0.00      LH0  H  
ATOM    933  HZ2 LYS H  98      15.433  30.560  31.082  1.00  0.00      LH0  H  
ATOM    934  HZ3 LYS H  98      14.913  29.774  32.453  1.00  0.00      LH0  H  
ATOM    935  N   VAL H  99      18.279  26.926  34.600  1.00  0.00      LH0  N  
ATOM    936  CA  VAL H  99      18.908  28.223  34.812  1.00  0.00      LH0  C  
ATOM    937  C   VAL H  99      18.310  29.314  33.932  1.00  0.00      LH0  C  
ATOM    938  O   VAL H  99      17.801  29.076  32.838  1.00  0.00      LH0  O  
ATOM    939  CB  VAL H  99      20.438  28.069  34.683  1.00  0.00      LH0  C  
ATOM    940  CG1 VAL H  99      21.125  28.894  33.591  1.00  0.00      LH0  C  
ATOM    941  CG2 VAL H  99      21.081  28.246  36.052  1.00  0.00      LH0  C  
ATOM    942  H   VAL H  99      18.742  26.203  34.083  1.00  0.00      LH0  H  
ATOM    943  N   SER H 100      18.394  30.531  34.465  1.00  0.00      LH0  N  
ATOM    944  CA  SER H 100      18.050  31.672  33.639  1.00  0.00      LH0  C  
ATOM    945  C   SER H 100      19.012  31.902  32.491  1.00  0.00      LH0  C  
ATOM    946  O   SER H 100      18.651  31.689  31.342  1.00  0.00      LH0  O  
ATOM    947  CB  SER H 100      17.840  32.895  34.528  1.00  0.00      LH0  C  
ATOM    948  OG  SER H 100      16.918  32.551  35.575  1.00  0.00      LH0  O  
ATOM    949  H   SER H 100      18.701  30.647  35.406  1.00  0.00      LH0  H  
ATOM    950  HG  SER H 100      16.222  32.066  35.123  1.00  0.00      LH0  H  
ATOM    951  N   TYR H 101      20.242  32.317  32.833  1.00  0.00      LH0  N  
ATOM    952  CA  TYR H 101      21.192  32.547  31.746  1.00  0.00      LH0  C  
ATOM    953  C   TYR H 101      22.480  31.782  31.939  1.00  0.00      LH0  C  
ATOM    954  O   TYR H 101      23.155  31.945  32.943  1.00  0.00      LH0  O  
ATOM    955  CB  TYR H 101      21.576  34.025  31.602  1.00  0.00      LH0  C  
ATOM    956  CG  TYR H 101      20.449  34.973  31.245  1.00  0.00      LH0  C  
ATOM    957  CD1 TYR H 101      19.278  34.509  30.612  1.00  0.00      LH0  C  
ATOM    958  CD2 TYR H 101      20.637  36.340  31.537  1.00  0.00      LH0  C  
ATOM    959  CE1 TYR H 101      18.277  35.427  30.269  1.00  0.00      LH0  C  
ATOM    960  CE2 TYR H 101      19.643  37.263  31.176  1.00  0.00      LH0  C  
ATOM    961  CZ  TYR H 101      18.468  36.789  30.559  1.00  0.00      LH0  C  
ATOM    962  OH  TYR H 101      17.453  37.672  30.245  1.00  0.00      LH0  O  
ATOM    963  H   TYR H 101      20.541  32.397  33.788  1.00  0.00      LH0  H  
ATOM    964  HH  TYR H 101      17.705  38.554  30.501  1.00  0.00      LH0  H  
ATOM    965  N   LEU H 102      22.807  30.979  30.914  1.00  0.00      LH0  N  
ATOM    966  CA  LEU H 102      24.117  30.335  30.749  1.00  0.00      LH0  C  
ATOM    967  C   LEU H 102      24.769  29.598  31.918  1.00  0.00      LH0  C  
ATOM    968  O   LEU H 102      24.856  28.375  31.931  1.00  0.00      LH0  O  
ATOM    969  CB  LEU H 102      25.095  31.322  30.086  1.00  0.00      LH0  C  
ATOM    970  CG  LEU H 102      26.232  30.701  29.254  1.00  0.00      LH0  C  
ATOM    971  CD1 LEU H 102      27.493  30.380  30.060  1.00  0.00      LH0  C  
ATOM    972  CD2 LEU H 102      25.738  29.513  28.427  1.00  0.00      LH0  C  
ATOM    973  H   LEU H 102      22.149  30.926  30.164  1.00  0.00      LH0  H  
ATOM    974  N   SER H 103      25.304  30.406  32.842  1.00  0.00      LH0  N  
ATOM    975  CA  SER H 103      26.147  29.873  33.902  1.00  0.00      LH0  C  
ATOM    976  C   SER H 103      25.357  29.109  34.943  1.00  0.00      LH0  C  
ATOM    977  O   SER H 103      24.146  29.235  35.066  1.00  0.00      LH0  O  
ATOM    978  CB  SER H 103      26.919  31.036  34.536  1.00  0.00      LH0  C  
ATOM    979  OG  SER H 103      27.906  30.554  35.456  1.00  0.00      LH0  O  
ATOM    980  H   SER H 103      24.957  31.342  32.899  1.00  0.00      LH0  H  
ATOM    981  HG  SER H 103      28.355  31.321  35.796  1.00  0.00      LH0  H  
ATOM    982  N   THR H 104      26.120  28.324  35.713  1.00  0.00      LH0  N  
ATOM    983  CA  THR H 104      25.522  27.737  36.905  1.00  0.00      LH0  C  
ATOM    984  C   THR H 104      25.303  28.776  37.999  1.00  0.00      LH0  C  
ATOM    985  O   THR H 104      24.426  28.693  38.852  1.00  0.00      LH0  O  
ATOM    986  CB  THR H 104      26.410  26.579  37.344  1.00  0.00      LH0  C  
ATOM    987  CG2 THR H 104      26.335  25.464  36.303  1.00  0.00      LH0  C  
ATOM    988  OG1 THR H 104      27.774  26.998  37.467  1.00  0.00      LH0  O  
ATOM    989  H   THR H 104      27.117  28.306  35.627  1.00  0.00      LH0  H  
ATOM    990  HG1 THR H 104      28.226  26.249  37.876  1.00  0.00      LH0  H  
ATOM    991  N   ALA H 105      26.119  29.834  37.878  1.00  0.00      LH0  N  
ATOM    992  CA  ALA H 105      25.839  31.048  38.633  1.00  0.00      LH0  C  
ATOM    993  C   ALA H 105      24.727  31.885  38.024  1.00  0.00      LH0  C  
ATOM    994  O   ALA H 105      24.943  32.962  37.484  1.00  0.00      LH0  O  
ATOM    995  CB  ALA H 105      27.099  31.899  38.723  1.00  0.00      LH0  C  
ATOM    996  H   ALA H 105      26.873  29.791  37.221  1.00  0.00      LH0  H  
ATOM    997  N   SER H 106      23.518  31.337  38.142  1.00  0.00      LH0  N  
ATOM    998  CA  SER H 106      22.351  32.056  37.652  1.00  0.00      LH0  C  
ATOM    999  C   SER H 106      21.196  31.726  38.571  1.00  0.00      LH0  C  
ATOM   1000  O   SER H 106      21.264  30.820  39.391  1.00  0.00      LH0  O  
ATOM   1001  CB  SER H 106      22.102  31.680  36.176  1.00  0.00      LH0  C  
ATOM   1002  OG  SER H 106      20.760  31.970  35.740  1.00  0.00      LH0  O  
ATOM   1003  H   SER H 106      23.398  30.442  38.582  1.00  0.00      LH0  H  
ATOM   1004  HG  SER H 106      20.200  31.389  36.255  1.00  0.00      LH0  H  
ATOM   1005  N   SER H 107      20.125  32.504  38.392  1.00  0.00      LH0  N  
ATOM   1006  CA  SER H 107      18.873  32.130  39.033  1.00  0.00      LH0  C  
ATOM   1007  C   SER H 107      18.246  30.936  38.325  1.00  0.00      LH0  C  
ATOM   1008  O   SER H 107      18.722  30.532  37.266  1.00  0.00      LH0  O  
ATOM   1009  CB  SER H 107      17.991  33.372  39.002  1.00  0.00      LH0  C  
ATOM   1010  OG  SER H 107      18.123  34.029  37.730  1.00  0.00      LH0  O  
ATOM   1011  H   SER H 107      20.105  33.219  37.692  1.00  0.00      LH0  H  
ATOM   1012  HG  SER H 107      17.620  33.515  37.096  1.00  0.00      LH0  H  
ATOM   1013  N   LEU H 108      17.181  30.403  38.942  1.00  0.00      LH0  N  
ATOM   1014  CA  LEU H 108      16.505  29.226  38.396  1.00  0.00      LH0  C  
ATOM   1015  C   LEU H 108      15.041  29.523  38.128  1.00  0.00      LH0  C  
ATOM   1016  O   LEU H 108      14.238  29.631  39.048  1.00  0.00      LH0  O  
ATOM   1017  CB  LEU H 108      16.617  28.074  39.395  1.00  0.00      LH0  C  
ATOM   1018  CG  LEU H 108      18.056  27.720  39.766  1.00  0.00      LH0  C  
ATOM   1019  CD1 LEU H 108      18.141  26.908  41.057  1.00  0.00      LH0  C  
ATOM   1020  CD2 LEU H 108      18.770  27.034  38.607  1.00  0.00      LH0  C  
ATOM   1021  H   LEU H 108      16.876  30.766  39.825  1.00  0.00      LH0  H  
ATOM   1022  N   ASP H 109      14.717  29.714  36.844  1.00  0.00      LH0  N  
ATOM   1023  CA  ASP H 109      13.420  30.349  36.589  1.00  0.00      LH0  C  
ATOM   1024  C   ASP H 109      12.173  29.488  36.615  1.00  0.00      LH0  C  
ATOM   1025  O   ASP H 109      11.154  29.861  37.207  1.00  0.00      LH0  O  
ATOM   1026  CB  ASP H 109      13.456  31.269  35.363  1.00  0.00      LH0  C  
ATOM   1027  CG  ASP H 109      14.122  30.623  34.172  1.00  0.00      LH0  C  
ATOM   1028  OD1 ASP H 109      13.746  29.528  33.785  1.00  0.00      LH0  O  
ATOM   1029  OD2 ASP H 109      15.020  31.222  33.603  1.00  0.00      LH0  O1-
ATOM   1030  H   ASP H 109      15.323  29.400  36.109  1.00  0.00      LH0  H  
ATOM   1031  N   TYR H 110      12.294  28.321  35.975  1.00  0.00      LH0  N  
ATOM   1032  CA  TYR H 110      11.267  27.304  36.168  1.00  0.00      LH0  C  
ATOM   1033  C   TYR H 110      11.895  26.028  36.689  1.00  0.00      LH0  C  
ATOM   1034  O   TYR H 110      13.042  25.711  36.400  1.00  0.00      LH0  O  
ATOM   1035  CB  TYR H 110      10.439  27.075  34.888  1.00  0.00      LH0  C  
ATOM   1036  CG  TYR H 110       9.250  26.174  35.175  1.00  0.00      LH0  C  
ATOM   1037  CD1 TYR H 110       9.157  24.936  34.505  1.00  0.00      LH0  C  
ATOM   1038  CD2 TYR H 110       8.281  26.577  36.119  1.00  0.00      LH0  C  
ATOM   1039  CE1 TYR H 110       8.099  24.065  34.820  1.00  0.00      LH0  C  
ATOM   1040  CE2 TYR H 110       7.234  25.698  36.447  1.00  0.00      LH0  C  
ATOM   1041  CZ  TYR H 110       7.167  24.443  35.808  1.00  0.00      LH0  C  
ATOM   1042  OH  TYR H 110       6.164  23.561  36.171  1.00  0.00      LH0  O  
ATOM   1043  H   TYR H 110      13.116  28.157  35.423  1.00  0.00      LH0  H  
ATOM   1044  HH  TYR H 110       6.256  22.772  35.647  1.00  0.00      LH0  H  
ATOM   1045  N   TRP H 111      11.100  25.346  37.518  1.00  0.00      LH0  N  
ATOM   1046  CA  TRP H 111      11.601  24.149  38.180  1.00  0.00      LH0  C  
ATOM   1047  C   TRP H 111      10.706  22.993  37.789  1.00  0.00      LH0  C  
ATOM   1048  O   TRP H 111       9.684  23.196  37.144  1.00  0.00      LH0  O  
ATOM   1049  CB  TRP H 111      11.564  24.306  39.704  1.00  0.00      LH0  C  
ATOM   1050  CG  TRP H 111      12.440  25.413  40.252  1.00  0.00      LH0  C  
ATOM   1051  CD1 TRP H 111      12.583  26.736  39.803  1.00  0.00      LH0  C  
ATOM   1052  CD2 TRP H 111      13.272  25.334  41.424  1.00  0.00      LH0  C  
ATOM   1053  CE2 TRP H 111      13.866  26.625  41.621  1.00  0.00      LH0  C  
ATOM   1054  CE3 TRP H 111      13.542  24.286  42.327  1.00  0.00      LH0  C  
ATOM   1055  NE1 TRP H 111      13.419  27.451  40.597  1.00  0.00      LH0  N  
ATOM   1056  CZ2 TRP H 111      14.717  26.844  42.723  1.00  0.00      LH0  C  
ATOM   1057  CZ3 TRP H 111      14.390  24.521  43.426  1.00  0.00      LH0  C  
ATOM   1058  CH2 TRP H 111      14.972  25.790  43.623  1.00  0.00      LH0  C  
ATOM   1059  H   TRP H 111      10.136  25.581  37.622  1.00  0.00      LH0  H  
ATOM   1060  HE1 TRP H 111      13.668  28.393  40.459  1.00  0.00      LH0  H  
ATOM   1061  N   GLY H 112      11.117  21.794  38.207  1.00  0.00      LH0  N  
ATOM   1062  CA  GLY H 112      10.246  20.645  37.997  1.00  0.00      LH0  C  
ATOM   1063  C   GLY H 112       9.172  20.547  39.064  1.00  0.00      LH0  C  
ATOM   1064  O   GLY H 112       8.913  21.484  39.815  1.00  0.00      LH0  O  
ATOM   1065  H   GLY H 112      11.943  21.723  38.763  1.00  0.00      LH0  H  
ATOM   1066  N   GLN H 113       8.520  19.381  39.078  1.00  0.00      LH0  N  
ATOM   1067  CA  GLN H 113       7.360  19.270  39.951  1.00  0.00      LH0  C  
ATOM   1068  C   GLN H 113       7.328  18.118  40.940  1.00  0.00      LH0  C  
ATOM   1069  O   GLN H 113       6.361  17.992  41.691  1.00  0.00      LH0  O  
ATOM   1070  CB  GLN H 113       6.056  19.327  39.145  1.00  0.00      LH0  C  
ATOM   1071  CG  GLN H 113       5.780  20.692  38.499  1.00  0.00      LH0  C  
ATOM   1072  CD  GLN H 113       5.574  21.773  39.551  1.00  0.00      LH0  C  
ATOM   1073  NE2 GLN H 113       5.515  23.002  39.032  1.00  0.00      LH0  N  
ATOM   1074  OE1 GLN H 113       5.431  21.528  40.751  1.00  0.00      LH0  O  
ATOM   1075  H   GLN H 113       8.923  18.602  38.587  1.00  0.00      LH0  H  
ATOM   1076 HE21 GLN H 113       5.695  23.154  38.054  1.00  0.00      LH0  H  
ATOM   1077 HE22 GLN H 113       5.310  23.801  39.590  1.00  0.00      LH0  H  
ATOM   1078  N   GLY H 114       8.394  17.312  40.944  1.00  0.00      LH0  N  
ATOM   1079  CA  GLY H 114       8.531  16.334  42.017  1.00  0.00      LH0  C  
ATOM   1080  C   GLY H 114       8.765  14.894  41.585  1.00  0.00      LH0  C  
ATOM   1081  O   GLY H 114       7.842  14.077  41.463  1.00  0.00      LH0  O  
ATOM   1082  H   GLY H 114       9.118  17.418  40.254  1.00  0.00      LH0  H  
ATOM   1083  N   THR H 115      10.055  14.581  41.417  1.00  0.00      LH0  N  
ATOM   1084  CA  THR H 115      10.389  13.168  41.570  1.00  0.00      LH0  C  
ATOM   1085  C   THR H 115      10.752  12.896  43.026  1.00  0.00      LH0  C  
ATOM   1086  O   THR H 115      10.900  13.822  43.815  1.00  0.00      LH0  O  
ATOM   1087  CB  THR H 115      11.474  12.733  40.565  1.00  0.00      LH0  C  
ATOM   1088  CG2 THR H 115      12.885  13.196  40.929  1.00  0.00      LH0  C  
ATOM   1089  OG1 THR H 115      11.430  11.318  40.341  1.00  0.00      LH0  O  
ATOM   1090  H   THR H 115      10.761  15.296  41.453  1.00  0.00      LH0  H  
ATOM   1091  HG1 THR H 115      12.136  11.138  39.718  1.00  0.00      LH0  H  
ATOM   1092  N   LEU H 116      10.845  11.610  43.375  1.00  0.00      LH0  N  
ATOM   1093  CA  LEU H 116      11.115  11.335  44.784  1.00  0.00      LH0  C  
ATOM   1094  C   LEU H 116      12.193  10.289  44.908  1.00  0.00      LH0  C  
ATOM   1095  O   LEU H 116      12.157   9.269  44.234  1.00  0.00      LH0  O  
ATOM   1096  CB  LEU H 116       9.829  10.887  45.495  1.00  0.00      LH0  C  
ATOM   1097  CG  LEU H 116       9.973  10.613  47.000  1.00  0.00      LH0  C  
ATOM   1098  CD1 LEU H 116      10.379  11.853  47.795  1.00  0.00      LH0  C  
ATOM   1099  CD2 LEU H 116       8.716   9.972  47.583  1.00  0.00      LH0  C  
ATOM   1100  H   LEU H 116      10.826  10.876  42.694  1.00  0.00      LH0  H  
ATOM   1101  N   VAL H 117      13.156  10.577  45.781  1.00  0.00      LH0  N  
ATOM   1102  CA  VAL H 117      14.115   9.526  46.085  1.00  0.00      LH0  C  
ATOM   1103  C   VAL H 117      13.954   9.112  47.528  1.00  0.00      LH0  C  
ATOM   1104  O   VAL H 117      14.159   9.895  48.447  1.00  0.00      LH0  O  
ATOM   1105  CB  VAL H 117      15.541  10.000  45.784  1.00  0.00      LH0  C  
ATOM   1106  CG1 VAL H 117      16.604   8.979  46.191  1.00  0.00      LH0  C  
ATOM   1107  CG2 VAL H 117      15.663  10.357  44.303  1.00  0.00      LH0  C  
ATOM   1108  H   VAL H 117      13.157  11.435  46.297  1.00  0.00      LH0  H  
ATOM   1109  N   THR H 118      13.562   7.846  47.677  1.00  0.00      LH0  N  
ATOM   1110  CA  THR H 118      13.337   7.365  49.033  1.00  0.00      LH0  C  
ATOM   1111  C   THR H 118      14.336   6.292  49.402  1.00  0.00      LH0  C  
ATOM   1112  O   THR H 118      14.154   5.125  49.075  1.00  0.00      LH0  O  
ATOM   1113  CB  THR H 118      11.910   6.834  49.158  1.00  0.00      LH0  C  
ATOM   1114  CG2 THR H 118      11.414   6.883  50.605  1.00  0.00      LH0  C  
ATOM   1115  OG1 THR H 118      11.029   7.547  48.279  1.00  0.00      LH0  O  
ATOM   1116  H   THR H 118      13.394   7.257  46.886  1.00  0.00      LH0  H  
ATOM   1117  HG1 THR H 118      11.275   7.283  47.396  1.00  0.00      LH0  H  
ATOM   1118  N   VAL H 119      15.418   6.728  50.059  1.00  0.00      LH0  N  
ATOM   1119  CA  VAL H 119      16.472   5.754  50.334  1.00  0.00      LH0  C  
ATOM   1120  C   VAL H 119      16.148   4.868  51.528  1.00  0.00      LH0  C  
ATOM   1121  O   VAL H 119      16.482   5.150  52.673  1.00  0.00      LH0  O  
ATOM   1122  CB  VAL H 119      17.834   6.445  50.490  1.00  0.00      LH0  C  
ATOM   1123  CG1 VAL H 119      18.972   5.426  50.519  1.00  0.00      LH0  C  
ATOM   1124  CG2 VAL H 119      18.071   7.478  49.387  1.00  0.00      LH0  C  
ATOM   1125  H   VAL H 119      15.472   7.651  50.447  1.00  0.00      LH0  H  
ATOM   1126  N   SER H 120      15.448   3.778  51.203  1.00  0.00      LH0  N  
ATOM   1127  CA  SER H 120      15.005   2.887  52.263  1.00  0.00      LH0  C  
ATOM   1128  C   SER H 120      14.782   1.478  51.761  1.00  0.00      LH0  C  
ATOM   1129  O   SER H 120      14.551   1.222  50.586  1.00  0.00      LH0  O  
ATOM   1130  CB  SER H 120      13.733   3.428  52.929  1.00  0.00      LH0  C  
ATOM   1131  OG  SER H 120      13.486   2.735  54.162  1.00  0.00      LH0  O  
ATOM   1132  H   SER H 120      15.242   3.588  50.239  1.00  0.00      LH0  H  
ATOM   1133  HG  SER H 120      13.782   3.327  54.847  1.00  0.00      LH0  H  
ATOM   1134  N   SER H 121      14.844   0.577  52.745  1.00  0.00      LH0  N  
ATOM   1135  CA  SER H 121      14.414  -0.798  52.525  1.00  0.00      LH0  C  
ATOM   1136  C   SER H 121      12.909  -0.985  52.672  1.00  0.00      LH0  C  
ATOM   1137  O   SER H 121      12.317  -1.948  52.192  1.00  0.00      LH0  O  
ATOM   1138  CB  SER H 121      15.148  -1.692  53.521  1.00  0.00      LH0  C  
ATOM   1139  OG  SER H 121      16.413  -1.097  53.842  1.00  0.00      LH0  O  
ATOM   1140  H   SER H 121      15.145   0.845  53.659  1.00  0.00      LH0  H  
ATOM   1141  HG  SER H 121      17.005  -1.366  53.141  1.00  0.00      LH0  H  
ATOM   1142  N   ALA H 122      12.307  -0.016  53.397  1.00  0.00      LH0  N  
ATOM   1143  CA  ALA H 122      10.885  -0.135  53.717  1.00  0.00      LH0  C  
ATOM   1144  C   ALA H 122      10.014  -0.232  52.483  1.00  0.00      LH0  C  
ATOM   1145  O   ALA H 122       9.876   0.694  51.698  1.00  0.00      LH0  O  
ATOM   1146  CB  ALA H 122      10.421   1.040  54.579  1.00  0.00      LH0  C  
ATOM   1147  H   ALA H 122      12.814   0.800  53.681  1.00  0.00      LH0  H  
ATOM   1148  N   SER H 123       9.475  -1.439  52.334  1.00  0.00      LH0  N  
ATOM   1149  CA  SER H 123       9.003  -1.795  51.005  1.00  0.00      LH0  C  
ATOM   1150  C   SER H 123       7.688  -1.171  50.566  1.00  0.00      LH0  C  
ATOM   1151  O   SER H 123       6.881  -0.704  51.367  1.00  0.00      LH0  O  
ATOM   1152  CB  SER H 123       9.027  -3.318  50.917  1.00  0.00      LH0  C  
ATOM   1153  OG  SER H 123      10.102  -3.801  51.744  1.00  0.00      LH0  O  
ATOM   1154  H   SER H 123       9.636  -2.173  52.992  1.00  0.00      LH0  H  
ATOM   1155  HG  SER H 123      10.878  -3.273  51.551  1.00  0.00      LH0  H  
ATOM   1156  N   THR H 124       7.541  -1.184  49.235  1.00  0.00      LH0  N  
ATOM   1157  CA  THR H 124       6.373  -0.618  48.569  1.00  0.00      LH0  C  
ATOM   1158  C   THR H 124       5.055  -1.257  48.974  1.00  0.00      LH0  C  
ATOM   1159  O   THR H 124       4.960  -2.461  49.181  1.00  0.00      LH0  O  
ATOM   1160  CB  THR H 124       6.592  -0.729  47.057  1.00  0.00      LH0  C  
ATOM   1161  CG2 THR H 124       6.968   0.616  46.437  1.00  0.00      LH0  C  
ATOM   1162  OG1 THR H 124       7.619  -1.695  46.773  1.00  0.00      LH0  O  
ATOM   1163  H   THR H 124       8.208  -1.630  48.639  1.00  0.00      LH0  H  
ATOM   1164  HG1 THR H 124       7.604  -1.838  45.834  1.00  0.00      LH0  H  
ATOM   1165  N   LYS H 125       4.041  -0.390  49.094  1.00  0.00      LH0  N  
ATOM   1166  CA  LYS H 125       2.717  -0.868  49.488  1.00  0.00      LH0  C  
ATOM   1167  C   LYS H 125       1.660  -0.173  48.661  1.00  0.00      LH0  C  
ATOM   1168  O   LYS H 125       1.836   0.967  48.245  1.00  0.00      LH0  O  
ATOM   1169  CB  LYS H 125       2.464  -0.600  50.972  1.00  0.00      LH0  C  
ATOM   1170  CG  LYS H 125       3.434  -1.336  51.892  1.00  0.00      LH0  C  
ATOM   1171  CD  LYS H 125       3.646  -0.583  53.196  1.00  0.00      LH0  C  
ATOM   1172  CE  LYS H 125       4.853  -1.111  53.964  1.00  0.00      LH0  C  
ATOM   1173  NZ  LYS H 125       5.189  -0.147  55.014  1.00  0.00      LH0  N1+
ATOM   1174  H   LYS H 125       4.188   0.581  48.891  1.00  0.00      LH0  H  
ATOM   1175  HZ1 LYS H 125       6.179  -0.238  55.299  1.00  0.00      LH0  H  
ATOM   1176  HZ2 LYS H 125       5.027   0.820  54.658  1.00  0.00      LH0  H  
ATOM   1177  HZ3 LYS H 125       4.596  -0.259  55.864  1.00  0.00      LH0  H  
ATOM   1178  N   GLY H 126       0.576  -0.921  48.422  1.00  0.00      LH0  N  
ATOM   1179  CA  GLY H 126      -0.497  -0.344  47.620  1.00  0.00      LH0  C  
ATOM   1180  C   GLY H 126      -1.575   0.277  48.487  1.00  0.00      LH0  C  
ATOM   1181  O   GLY H 126      -2.012  -0.297  49.476  1.00  0.00      LH0  O  
ATOM   1182  H   GLY H 126       0.439  -1.778  48.915  1.00  0.00      LH0  H  
ATOM   1183  N   PRO H 127      -1.990   1.492  48.069  1.00  0.00      LH0  N  
ATOM   1184  CA  PRO H 127      -2.960   2.251  48.861  1.00  0.00      LH0  C  
ATOM   1185  C   PRO H 127      -4.309   1.572  49.010  1.00  0.00      LH0  C  
ATOM   1186  O   PRO H 127      -5.111   1.466  48.087  1.00  0.00      LH0  O  
ATOM   1187  CB  PRO H 127      -3.018   3.590  48.119  1.00  0.00      LH0  C  
ATOM   1188  CG  PRO H 127      -2.599   3.288  46.683  1.00  0.00      LH0  C  
ATOM   1189  CD  PRO H 127      -1.558   2.194  46.868  1.00  0.00      LH0  C  
ATOM   1190  N   SER H 128      -4.535   1.142  50.249  1.00  0.00      LH0  N  
ATOM   1191  CA  SER H 128      -5.868   0.676  50.595  1.00  0.00      LH0  C  
ATOM   1192  C   SER H 128      -6.823   1.839  50.814  1.00  0.00      LH0  C  
ATOM   1193  O   SER H 128      -7.013   2.361  51.904  1.00  0.00      LH0  O  
ATOM   1194  CB  SER H 128      -5.750  -0.255  51.797  1.00  0.00      LH0  C  
ATOM   1195  OG  SER H 128      -4.874  -1.336  51.450  1.00  0.00      LH0  O  
ATOM   1196  H   SER H 128      -3.849   1.333  50.954  1.00  0.00      LH0  H  
ATOM   1197  HG  SER H 128      -4.016  -0.957  51.287  1.00  0.00      LH0  H  
ATOM   1198  N   VAL H 129      -7.400   2.264  49.683  1.00  0.00      LH0  N  
ATOM   1199  CA  VAL H 129      -8.240   3.455  49.775  1.00  0.00      LH0  C  
ATOM   1200  C   VAL H 129      -9.663   3.182  50.236  1.00  0.00      LH0  C  
ATOM   1201  O   VAL H 129     -10.473   2.559  49.550  1.00  0.00      LH0  O  
ATOM   1202  CB  VAL H 129      -8.222   4.240  48.460  1.00  0.00      LH0  C  
ATOM   1203  CG1 VAL H 129      -8.927   5.586  48.616  1.00  0.00      LH0  C  
ATOM   1204  CG2 VAL H 129      -6.795   4.441  47.954  1.00  0.00      LH0  C  
ATOM   1205  H   VAL H 129      -7.177   1.806  48.822  1.00  0.00      LH0  H  
ATOM   1206  N   PHE H 130      -9.930   3.693  51.440  1.00  0.00      LH0  N  
ATOM   1207  CA  PHE H 130     -11.264   3.544  52.010  1.00  0.00      LH0  C  
ATOM   1208  C   PHE H 130     -12.122   4.786  51.840  1.00  0.00      LH0  C  
ATOM   1209  O   PHE H 130     -11.741   5.896  52.196  1.00  0.00      LH0  O  
ATOM   1210  CB  PHE H 130     -11.166   3.151  53.489  1.00  0.00      LH0  C  
ATOM   1211  CG  PHE H 130     -10.310   1.914  53.641  1.00  0.00      LH0  C  
ATOM   1212  CD1 PHE H 130     -10.782   0.672  53.164  1.00  0.00      LH0  C  
ATOM   1213  CD2 PHE H 130      -9.044   2.026  54.255  1.00  0.00      LH0  C  
ATOM   1214  CE1 PHE H 130      -9.975  -0.474  53.299  1.00  0.00      LH0  C  
ATOM   1215  CE2 PHE H 130      -8.237   0.880  54.390  1.00  0.00      LH0  C  
ATOM   1216  CZ  PHE H 130      -8.711  -0.358  53.910  1.00  0.00      LH0  C  
ATOM   1217  H   PHE H 130      -9.212   4.209  51.913  1.00  0.00      LH0  H  
ATOM   1218  N   PRO H 131     -13.322   4.562  51.262  1.00  0.00      LH0  N  
ATOM   1219  CA  PRO H 131     -14.306   5.640  51.169  1.00  0.00      LH0  C  
ATOM   1220  C   PRO H 131     -14.884   5.984  52.532  1.00  0.00      LH0  C  
ATOM   1221  O   PRO H 131     -15.665   5.251  53.126  1.00  0.00      LH0  O  
ATOM   1222  CB  PRO H 131     -15.334   5.051  50.197  1.00  0.00      LH0  C  
ATOM   1223  CG  PRO H 131     -15.272   3.540  50.395  1.00  0.00      LH0  C  
ATOM   1224  CD  PRO H 131     -13.797   3.312  50.690  1.00  0.00      LH0  C  
ATOM   1225  N   LEU H 132     -14.456   7.155  53.000  1.00  0.00      LH0  N  
ATOM   1226  CA  LEU H 132     -15.036   7.665  54.235  1.00  0.00      LH0  C  
ATOM   1227  C   LEU H 132     -16.400   8.271  53.989  1.00  0.00      LH0  C  
ATOM   1228  O   LEU H 132     -16.545   9.420  53.579  1.00  0.00      LH0  O  
ATOM   1229  CB  LEU H 132     -14.110   8.702  54.857  1.00  0.00      LH0  C  
ATOM   1230  CG  LEU H 132     -12.724   8.177  55.210  1.00  0.00      LH0  C  
ATOM   1231  CD1 LEU H 132     -11.786   9.336  55.544  1.00  0.00      LH0  C  
ATOM   1232  CD2 LEU H 132     -12.771   7.107  56.305  1.00  0.00      LH0  C  
ATOM   1233  H   LEU H 132     -13.852   7.720  52.438  1.00  0.00      LH0  H  
ATOM   1234  N   ALA H 133     -17.399   7.422  54.241  1.00  0.00      LH0  N  
ATOM   1235  CA  ALA H 133     -18.767   7.905  54.099  1.00  0.00      LH0  C  
ATOM   1236  C   ALA H 133     -19.134   8.825  55.247  1.00  0.00      LH0  C  
ATOM   1237  O   ALA H 133     -18.787   8.569  56.391  1.00  0.00      LH0  O  
ATOM   1238  CB  ALA H 133     -19.738   6.721  54.072  1.00  0.00      LH0  C  
ATOM   1239  H   ALA H 133     -17.185   6.530  54.643  1.00  0.00      LH0  H  
ATOM   1240  N   PRO H 134     -19.838   9.929  54.919  1.00  0.00      LH0  N  
ATOM   1241  CA  PRO H 134     -20.337  10.775  56.006  1.00  0.00      LH0  C  
ATOM   1242  C   PRO H 134     -21.429  10.068  56.788  1.00  0.00      LH0  C  
ATOM   1243  O   PRO H 134     -22.178   9.259  56.251  1.00  0.00      LH0  O  
ATOM   1244  CB  PRO H 134     -20.829  12.012  55.248  1.00  0.00      LH0  C  
ATOM   1245  CG  PRO H 134     -21.222  11.508  53.858  1.00  0.00      LH0  C  
ATOM   1246  CD  PRO H 134     -20.199  10.411  53.590  1.00  0.00      LH0  C  
ATOM   1247  N   SER H 135     -21.505  10.424  58.080  1.00  0.00      LH0  N  
ATOM   1248  CA  SER H 135     -22.683   9.972  58.822  1.00  0.00      LH0  C  
ATOM   1249  C   SER H 135     -23.987  10.495  58.218  1.00  0.00      LH0  C  
ATOM   1250  O   SER H 135     -23.987  11.431  57.425  1.00  0.00      LH0  O  
ATOM   1251  CB  SER H 135     -22.537  10.323  60.308  1.00  0.00      LH0  C  
ATOM   1252  OG  SER H 135     -23.463   9.557  61.087  1.00  0.00      LH0  O  
ATOM   1253  H   SER H 135     -20.773  10.967  58.492  1.00  0.00      LH0  H  
ATOM   1254  HG  SER H 135     -23.242   9.695  62.005  1.00  0.00      LH0  H  
ATOM   1255  N   SER H 136     -25.073   9.811  58.600  1.00  0.00      LH0  N  
ATOM   1256  CA  SER H 136     -26.375   9.817  57.925  1.00  0.00      LH0  C  
ATOM   1257  C   SER H 136     -27.027  11.121  57.454  1.00  0.00      LH0  C  
ATOM   1258  O   SER H 136     -28.060  11.550  57.953  1.00  0.00      LH0  O  
ATOM   1259  CB  SER H 136     -27.335   9.011  58.801  1.00  0.00      LH0  C  
ATOM   1260  OG  SER H 136     -26.626   7.891  59.355  1.00  0.00      LH0  O  
ATOM   1261  H   SER H 136     -24.953   9.136  59.332  1.00  0.00      LH0  H  
ATOM   1262  HG  SER H 136     -27.133   7.593  60.103  1.00  0.00      LH0  H  
ATOM   1263  N   LYS H 137     -26.418  11.716  56.422  1.00  0.00      LH0  N  
ATOM   1264  CA  LYS H 137     -27.059  12.884  55.823  1.00  0.00      LH0  C  
ATOM   1265  C   LYS H 137     -28.032  12.532  54.712  1.00  0.00      LH0  C  
ATOM   1266  O   LYS H 137     -27.645  12.197  53.598  1.00  0.00      LH0  O  
ATOM   1267  CB  LYS H 137     -26.018  13.895  55.322  1.00  0.00      LH0  C  
ATOM   1268  CG  LYS H 137     -24.908  13.286  54.456  1.00  0.00      LH0  C  
ATOM   1269  CD  LYS H 137     -24.575  14.064  53.179  1.00  0.00      LH0  C  
ATOM   1270  CE  LYS H 137     -25.564  13.928  52.008  1.00  0.00      LH0  C  
ATOM   1271  NZ  LYS H 137     -26.859  14.580  52.258  1.00  0.00      LH0  N1+
ATOM   1272  H   LYS H 137     -25.534  11.354  56.124  1.00  0.00      LH0  H  
ATOM   1273  HZ1 LYS H 137     -27.233  14.938  51.355  1.00  0.00      LH0  H  
ATOM   1274  HZ2 LYS H 137     -27.556  13.900  52.639  1.00  0.00      LH0  H  
ATOM   1275  HZ3 LYS H 137     -26.787  15.402  52.896  1.00  0.00      LH0  H  
ATOM   1276  N   SER H 138     -29.317  12.659  55.048  1.00  0.00      LH0  N  
ATOM   1277  CA  SER H 138     -30.374  12.407  54.067  1.00  0.00      LH0  C  
ATOM   1278  C   SER H 138     -30.351  13.354  52.858  1.00  0.00      LH0  C  
ATOM   1279  O   SER H 138     -29.307  13.874  52.467  1.00  0.00      LH0  O  
ATOM   1280  CB  SER H 138     -31.692  12.417  54.848  1.00  0.00      LH0  C  
ATOM   1281  OG  SER H 138     -31.638  13.450  55.841  1.00  0.00      LH0  O  
ATOM   1282  H   SER H 138     -29.583  12.973  55.962  1.00  0.00      LH0  H  
ATOM   1283  HG  SER H 138     -32.412  13.351  56.384  1.00  0.00      LH0  H  
ATOM   1284  N   THR H 139     -31.538  13.585  52.272  1.00  0.00      LH0  N  
ATOM   1285  CA  THR H 139     -31.637  14.615  51.240  1.00  0.00      LH0  C  
ATOM   1286  C   THR H 139     -31.589  16.008  51.848  1.00  0.00      LH0  C  
ATOM   1287  O   THR H 139     -32.596  16.686  52.008  1.00  0.00      LH0  O  
ATOM   1288  CB  THR H 139     -32.947  14.384  50.496  1.00  0.00      LH0  C  
ATOM   1289  CG2 THR H 139     -32.840  13.205  49.526  1.00  0.00      LH0  C  
ATOM   1290  OG1 THR H 139     -33.984  14.137  51.456  1.00  0.00      LH0  O  
ATOM   1291  H   THR H 139     -32.409  13.176  52.546  1.00  0.00      LH0  H  
ATOM   1292  HG1 THR H 139     -34.194  14.995  51.818  1.00  0.00      LH0  H  
ATOM   1293  N   SER H 140     -30.369  16.370  52.235  1.00  0.00      LH0  N  
ATOM   1294  CA  SER H 140     -30.219  17.561  53.047  1.00  0.00      LH0  C  
ATOM   1295  C   SER H 140     -29.692  18.725  52.237  1.00  0.00      LH0  C  
ATOM   1296  O   SER H 140     -28.909  18.562  51.307  1.00  0.00      LH0  O  
ATOM   1297  CB  SER H 140     -29.324  17.187  54.235  1.00  0.00      LH0  C  
ATOM   1298  OG  SER H 140     -28.221  16.366  53.801  1.00  0.00      LH0  O  
ATOM   1299  H   SER H 140     -29.566  15.807  52.051  1.00  0.00      LH0  H  
ATOM   1300  HG  SER H 140     -27.460  16.920  53.969  1.00  0.00      LH0  H  
ATOM   1301  N   GLY H 141     -30.157  19.916  52.634  1.00  0.00      LH0  N  
ATOM   1302  CA  GLY H 141     -29.497  21.095  52.084  1.00  0.00      LH0  C  
ATOM   1303  C   GLY H 141     -28.218  21.375  52.846  1.00  0.00      LH0  C  
ATOM   1304  O   GLY H 141     -27.792  20.586  53.683  1.00  0.00      LH0  O  
ATOM   1305  H   GLY H 141     -30.782  19.979  53.409  1.00  0.00      LH0  H  
ATOM   1306  N   GLY H 142     -27.640  22.543  52.538  1.00  0.00      LH0  N  
ATOM   1307  CA  GLY H 142     -26.398  22.879  53.227  1.00  0.00      LH0  C  
ATOM   1308  C   GLY H 142     -25.225  22.076  52.705  1.00  0.00      LH0  C  
ATOM   1309  O   GLY H 142     -25.288  21.450  51.650  1.00  0.00      LH0  O  
ATOM   1310  H   GLY H 142     -27.976  23.086  51.772  1.00  0.00      LH0  H  
ATOM   1311  N   THR H 143     -24.154  22.115  53.493  1.00  0.00      LH0  N  
ATOM   1312  CA  THR H 143     -22.948  21.476  52.992  1.00  0.00      LH0  C  
ATOM   1313  C   THR H 143     -22.535  20.311  53.869  1.00  0.00      LH0  C  
ATOM   1314  O   THR H 143     -22.830  20.263  55.057  1.00  0.00      LH0  O  
ATOM   1315  CB  THR H 143     -21.850  22.536  52.861  1.00  0.00      LH0  C  
ATOM   1316  CG2 THR H 143     -20.800  22.160  51.813  1.00  0.00      LH0  C  
ATOM   1317  OG1 THR H 143     -22.441  23.802  52.532  1.00  0.00      LH0  O  
ATOM   1318  H   THR H 143     -24.140  22.597  54.366  1.00  0.00      LH0  H  
ATOM   1319  HG1 THR H 143     -21.723  24.417  52.444  1.00  0.00      LH0  H  
ATOM   1320  N   ALA H 144     -21.876  19.354  53.220  1.00  0.00      LH0  N  
ATOM   1321  CA  ALA H 144     -21.341  18.213  53.942  1.00  0.00      LH0  C  
ATOM   1322  C   ALA H 144     -19.929  17.993  53.447  1.00  0.00      LH0  C  
ATOM   1323  O   ALA H 144     -19.365  18.843  52.767  1.00  0.00      LH0  O  
ATOM   1324  CB  ALA H 144     -22.198  16.973  53.675  1.00  0.00      LH0  C  
ATOM   1325  H   ALA H 144     -21.622  19.440  52.255  1.00  0.00      LH0  H  
ATOM   1326  N   ALA H 145     -19.393  16.819  53.789  1.00  0.00      LH0  N  
ATOM   1327  CA  ALA H 145     -18.142  16.432  53.158  1.00  0.00      LH0  C  
ATOM   1328  C   ALA H 145     -18.085  14.930  53.115  1.00  0.00      LH0  C  
ATOM   1329  O   ALA H 145     -18.748  14.264  53.901  1.00  0.00      LH0  O  
ATOM   1330  CB  ALA H 145     -16.940  16.951  53.947  1.00  0.00      LH0  C  
ATOM   1331  H   ALA H 145     -19.831  16.154  54.394  1.00  0.00      LH0  H  
ATOM   1332  N   LEU H 146     -17.274  14.435  52.181  1.00  0.00      LH0  N  
ATOM   1333  CA  LEU H 146     -16.922  13.021  52.252  1.00  0.00      LH0  C  
ATOM   1334  C   LEU H 146     -15.427  12.878  52.144  1.00  0.00      LH0  C  
ATOM   1335  O   LEU H 146     -14.749  13.813  51.730  1.00  0.00      LH0  O  
ATOM   1336  CB  LEU H 146     -17.664  12.168  51.211  1.00  0.00      LH0  C  
ATOM   1337  CG  LEU H 146     -17.897  12.734  49.804  1.00  0.00      LH0  C  
ATOM   1338  CD1 LEU H 146     -16.631  13.117  49.035  1.00  0.00      LH0  C  
ATOM   1339  CD2 LEU H 146     -18.744  11.753  48.999  1.00  0.00      LH0  C  
ATOM   1340  H   LEU H 146     -16.796  15.052  51.550  1.00  0.00      LH0  H  
ATOM   1341  N   GLY H 147     -14.937  11.704  52.547  1.00  0.00      LH0  N  
ATOM   1342  CA  GLY H 147     -13.486  11.618  52.588  1.00  0.00      LH0  C  
ATOM   1343  C   GLY H 147     -12.910  10.459  51.812  1.00  0.00      LH0  C  
ATOM   1344  O   GLY H 147     -13.513   9.407  51.645  1.00  0.00      LH0  O  
ATOM   1345  H   GLY H 147     -15.521  10.938  52.827  1.00  0.00      LH0  H  
ATOM   1346  N   CYS H 148     -11.685  10.703  51.362  1.00  0.00      LH0  N  
ATOM   1347  CA  CYS H 148     -10.865   9.632  50.824  1.00  0.00      LH0  C  
ATOM   1348  C   CYS H 148      -9.761   9.311  51.805  1.00  0.00      LH0  C  
ATOM   1349  O   CYS H 148      -8.849  10.102  52.029  1.00  0.00      LH0  O  
ATOM   1350  CB  CYS H 148     -10.268  10.078  49.497  1.00  0.00      LH0  C  
ATOM   1351  SG  CYS H 148      -9.433   8.773  48.574  1.00  0.00      LH0  S  
ATOM   1352  H   CYS H 148     -11.292  11.610  51.497  1.00  0.00      LH0  H  
ATOM   1353  N   LEU H 149      -9.886   8.118  52.393  1.00  0.00      LH0  N  
ATOM   1354  CA  LEU H 149      -8.769   7.652  53.203  1.00  0.00      LH0  C  
ATOM   1355  C   LEU H 149      -7.808   6.862  52.349  1.00  0.00      LH0  C  
ATOM   1356  O   LEU H 149      -8.016   5.691  52.054  1.00  0.00      LH0  O  
ATOM   1357  CB  LEU H 149      -9.276   6.805  54.369  1.00  0.00      LH0  C  
ATOM   1358  CG  LEU H 149      -8.210   6.403  55.390  1.00  0.00      LH0  C  
ATOM   1359  CD1 LEU H 149      -7.530   7.610  56.043  1.00  0.00      LH0  C  
ATOM   1360  CD2 LEU H 149      -8.794   5.442  56.422  1.00  0.00      LH0  C  
ATOM   1361  H   LEU H 149     -10.646   7.503  52.173  1.00  0.00      LH0  H  
ATOM   1362  N   VAL H 150      -6.747   7.554  51.941  1.00  0.00      LH0  N  
ATOM   1363  CA  VAL H 150      -5.762   6.817  51.162  1.00  0.00      LH0  C  
ATOM   1364  C   VAL H 150      -4.784   6.124  52.090  1.00  0.00      LH0  C  
ATOM   1365  O   VAL H 150      -3.730   6.640  52.424  1.00  0.00      LH0  O  
ATOM   1366  CB  VAL H 150      -5.051   7.754  50.184  1.00  0.00      LH0  C  
ATOM   1367  CG1 VAL H 150      -4.214   6.953  49.197  1.00  0.00      LH0  C  
ATOM   1368  CG2 VAL H 150      -6.040   8.670  49.461  1.00  0.00      LH0  C  
ATOM   1369  H   VAL H 150      -6.549   8.485  52.259  1.00  0.00      LH0  H  
ATOM   1370  N   LYS H 151      -5.219   4.950  52.550  1.00  0.00      LH0  N  
ATOM   1371  CA  LYS H 151      -4.450   4.327  53.620  1.00  0.00      LH0  C  
ATOM   1372  C   LYS H 151      -3.329   3.432  53.103  1.00  0.00      LH0  C  
ATOM   1373  O   LYS H 151      -3.397   2.907  51.997  1.00  0.00      LH0  O  
ATOM   1374  CB  LYS H 151      -5.448   3.586  54.518  1.00  0.00      LH0  C  
ATOM   1375  CG  LYS H 151      -5.061   3.405  55.985  1.00  0.00      LH0  C  
ATOM   1376  CD  LYS H 151      -6.090   2.558  56.743  1.00  0.00      LH0  C  
ATOM   1377  CE  LYS H 151      -5.629   2.123  58.136  1.00  0.00      LH0  C  
ATOM   1378  NZ  LYS H 151      -4.462   1.239  58.025  1.00  0.00      LH0  N1+
ATOM   1379  H   LYS H 151      -6.049   4.518  52.190  1.00  0.00      LH0  H  
ATOM   1380  HZ1 LYS H 151      -3.793   1.375  58.810  1.00  0.00      LH0  H  
ATOM   1381  HZ2 LYS H 151      -4.720   0.242  57.910  1.00  0.00      LH0  H  
ATOM   1382  HZ3 LYS H 151      -3.928   1.432  57.149  1.00  0.00      LH0  H  
ATOM   1383  N   ASP H 152      -2.316   3.260  53.967  1.00  0.00      LH0  N  
ATOM   1384  CA  ASP H 152      -1.427   2.091  53.888  1.00  0.00      LH0  C  
ATOM   1385  C   ASP H 152      -0.563   1.916  52.650  1.00  0.00      LH0  C  
ATOM   1386  O   ASP H 152      -0.360   0.820  52.140  1.00  0.00      LH0  O  
ATOM   1387  CB  ASP H 152      -2.173   0.775  54.198  1.00  0.00      LH0  C  
ATOM   1388  CG  ASP H 152      -2.796   0.786  55.586  1.00  0.00      LH0  C  
ATOM   1389  OD1 ASP H 152      -2.297   1.461  56.479  1.00  0.00      LH0  O  
ATOM   1390  OD2 ASP H 152      -3.825   0.153  55.794  1.00  0.00      LH0  O1-
ATOM   1391  H   ASP H 152      -2.241   3.882  54.748  1.00  0.00      LH0  H  
ATOM   1392  N   TYR H 153      -0.014   3.043  52.192  1.00  0.00      LH0  N  
ATOM   1393  CA  TYR H 153       0.935   2.882  51.093  1.00  0.00      LH0  C  
ATOM   1394  C   TYR H 153       2.356   3.235  51.487  1.00  0.00      LH0  C  
ATOM   1395  O   TYR H 153       2.615   3.695  52.594  1.00  0.00      LH0  O  
ATOM   1396  CB  TYR H 153       0.471   3.629  49.835  1.00  0.00      LH0  C  
ATOM   1397  CG  TYR H 153       0.277   5.097  50.109  1.00  0.00      LH0  C  
ATOM   1398  CD1 TYR H 153       1.346   5.980  49.869  1.00  0.00      LH0  C  
ATOM   1399  CD2 TYR H 153      -0.964   5.537  50.609  1.00  0.00      LH0  C  
ATOM   1400  CE1 TYR H 153       1.190   7.334  50.191  1.00  0.00      LH0  C  
ATOM   1401  CE2 TYR H 153      -1.113   6.889  50.940  1.00  0.00      LH0  C  
ATOM   1402  CZ  TYR H 153      -0.028   7.763  50.753  1.00  0.00      LH0  C  
ATOM   1403  OH  TYR H 153      -0.187   9.072  51.146  1.00  0.00      LH0  O  
ATOM   1404  H   TYR H 153      -0.178   3.924  52.641  1.00  0.00      LH0  H  
ATOM   1405  HH  TYR H 153       0.597   9.579  50.894  1.00  0.00      LH0  H  
ATOM   1406  N   PHE H 154       3.266   2.986  50.532  1.00  0.00      LH0  N  
ATOM   1407  CA  PHE H 154       4.671   3.347  50.728  1.00  0.00      LH0  C  
ATOM   1408  C   PHE H 154       5.402   3.224  49.403  1.00  0.00      LH0  C  
ATOM   1409  O   PHE H 154       5.180   2.252  48.688  1.00  0.00      LH0  O  
ATOM   1410  CB  PHE H 154       5.341   2.429  51.767  1.00  0.00      LH0  C  
ATOM   1411  CG  PHE H 154       6.576   3.065  52.369  1.00  0.00      LH0  C  
ATOM   1412  CD1 PHE H 154       6.454   3.793  53.572  1.00  0.00      LH0  C  
ATOM   1413  CD2 PHE H 154       7.825   2.930  51.726  1.00  0.00      LH0  C  
ATOM   1414  CE1 PHE H 154       7.591   4.405  54.134  1.00  0.00      LH0  C  
ATOM   1415  CE2 PHE H 154       8.962   3.551  52.279  1.00  0.00      LH0  C  
ATOM   1416  CZ  PHE H 154       8.832   4.288  53.475  1.00  0.00      LH0  C  
ATOM   1417  H   PHE H 154       2.980   2.592  49.655  1.00  0.00      LH0  H  
ATOM   1418  N   PRO H 155       6.296   4.196  49.097  1.00  0.00      LH0  N  
ATOM   1419  CA  PRO H 155       6.367   5.486  49.794  1.00  0.00      LH0  C  
ATOM   1420  C   PRO H 155       5.261   6.410  49.299  1.00  0.00      LH0  C  
ATOM   1421  O   PRO H 155       4.206   5.946  48.898  1.00  0.00      LH0  O  
ATOM   1422  CB  PRO H 155       7.790   5.931  49.432  1.00  0.00      LH0  C  
ATOM   1423  CG  PRO H 155       8.027   5.400  48.021  1.00  0.00      LH0  C  
ATOM   1424  CD  PRO H 155       7.284   4.071  48.032  1.00  0.00      LH0  C  
ATOM   1425  N   GLU H 156       5.558   7.714  49.332  1.00  0.00      LH0  N  
ATOM   1426  CA  GLU H 156       4.727   8.663  48.593  1.00  0.00      LH0  C  
ATOM   1427  C   GLU H 156       5.213   8.692  47.141  1.00  0.00      LH0  C  
ATOM   1428  O   GLU H 156       6.188   8.019  46.822  1.00  0.00      LH0  O  
ATOM   1429  CB  GLU H 156       4.905  10.020  49.291  1.00  0.00      LH0  C  
ATOM   1430  CG  GLU H 156       4.176  10.156  50.632  1.00  0.00      LH0  C  
ATOM   1431  CD  GLU H 156       2.670  10.352  50.488  1.00  0.00      LH0  C  
ATOM   1432  OE1 GLU H 156       2.103  10.165  49.409  1.00  0.00      LH0  O  
ATOM   1433  OE2 GLU H 156       2.048  10.692  51.488  1.00  0.00      LH0  O1-
ATOM   1434  H   GLU H 156       6.437   8.029  49.677  1.00  0.00      LH0  H  
ATOM   1435  N   PRO H 157       4.594   9.517  46.256  1.00  0.00      LH0  N  
ATOM   1436  CA  PRO H 157       3.294  10.167  46.447  1.00  0.00      LH0  C  
ATOM   1437  C   PRO H 157       2.126   9.410  45.833  1.00  0.00      LH0  C  
ATOM   1438  O   PRO H 157       2.156   8.936  44.696  1.00  0.00      LH0  O  
ATOM   1439  CB  PRO H 157       3.555  11.508  45.761  1.00  0.00      LH0  C  
ATOM   1440  CG  PRO H 157       4.456  11.169  44.569  1.00  0.00      LH0  C  
ATOM   1441  CD  PRO H 157       5.230   9.926  45.012  1.00  0.00      LH0  C  
ATOM   1442  N   VAL H 158       1.045   9.381  46.618  1.00  0.00      LH0  N  
ATOM   1443  CA  VAL H 158      -0.210   9.143  45.911  1.00  0.00      LH0  C  
ATOM   1444  C   VAL H 158      -0.738  10.413  45.268  1.00  0.00      LH0  C  
ATOM   1445  O   VAL H 158      -0.964  11.436  45.902  1.00  0.00      LH0  O  
ATOM   1446  CB  VAL H 158      -1.279   8.501  46.804  1.00  0.00      LH0  C  
ATOM   1447  CG1 VAL H 158      -0.937   7.055  47.133  1.00  0.00      LH0  C  
ATOM   1448  CG2 VAL H 158      -1.541   9.297  48.076  1.00  0.00      LH0  C  
ATOM   1449  H   VAL H 158       1.103   9.730  47.561  1.00  0.00      LH0  H  
ATOM   1450  N   THR H 159      -0.935  10.324  43.950  1.00  0.00      LH0  N  
ATOM   1451  CA  THR H 159      -1.630  11.481  43.400  1.00  0.00      LH0  C  
ATOM   1452  C   THR H 159      -3.134  11.342  43.534  1.00  0.00      LH0  C  
ATOM   1453  O   THR H 159      -3.819  10.706  42.742  1.00  0.00      LH0  O  
ATOM   1454  CB  THR H 159      -1.158  11.812  41.978  1.00  0.00      LH0  C  
ATOM   1455  CG2 THR H 159       0.293  12.296  41.998  1.00  0.00      LH0  C  
ATOM   1456  OG1 THR H 159      -1.281  10.694  41.093  1.00  0.00      LH0  O  
ATOM   1457  H   THR H 159      -0.768   9.481  43.443  1.00  0.00      LH0  H  
ATOM   1458  HG1 THR H 159      -0.710  10.008  41.430  1.00  0.00      LH0  H  
ATOM   1459  N   VAL H 160      -3.611  11.941  44.633  1.00  0.00      LH0  N  
ATOM   1460  CA  VAL H 160      -5.051  11.904  44.877  1.00  0.00      LH0  C  
ATOM   1461  C   VAL H 160      -5.795  12.874  43.980  1.00  0.00      LH0  C  
ATOM   1462  O   VAL H 160      -5.987  14.042  44.292  1.00  0.00      LH0  O  
ATOM   1463  CB  VAL H 160      -5.381  12.172  46.354  1.00  0.00      LH0  C  
ATOM   1464  CG1 VAL H 160      -6.850  11.866  46.661  1.00  0.00      LH0  C  
ATOM   1465  CG2 VAL H 160      -4.459  11.395  47.291  1.00  0.00      LH0  C  
ATOM   1466  H   VAL H 160      -2.974  12.413  45.245  1.00  0.00      LH0  H  
ATOM   1467  N   SER H 161      -6.195  12.331  42.832  1.00  0.00      LH0  N  
ATOM   1468  CA  SER H 161      -7.058  13.155  41.994  1.00  0.00      LH0  C  
ATOM   1469  C   SER H 161      -8.487  13.072  42.497  1.00  0.00      LH0  C  
ATOM   1470  O   SER H 161      -8.833  12.135  43.206  1.00  0.00      LH0  O  
ATOM   1471  CB  SER H 161      -6.965  12.707  40.533  1.00  0.00      LH0  C  
ATOM   1472  OG  SER H 161      -5.740  11.995  40.294  1.00  0.00      LH0  O  
ATOM   1473  H   SER H 161      -6.008  11.365  42.650  1.00  0.00      LH0  H  
ATOM   1474  HG  SER H 161      -5.768  11.219  40.855  1.00  0.00      LH0  H  
ATOM   1475  N   TRP H 162      -9.297  14.061  42.109  1.00  0.00      LH0  N  
ATOM   1476  CA  TRP H 162     -10.708  13.937  42.455  1.00  0.00      LH0  C  
ATOM   1477  C   TRP H 162     -11.572  14.162  41.232  1.00  0.00      LH0  C  
ATOM   1478  O   TRP H 162     -11.260  14.989  40.380  1.00  0.00      LH0  O  
ATOM   1479  CB  TRP H 162     -11.066  14.906  43.578  1.00  0.00      LH0  C  
ATOM   1480  CG  TRP H 162     -10.902  14.261  44.935  1.00  0.00      LH0  C  
ATOM   1481  CD1 TRP H 162      -9.758  14.246  45.750  1.00  0.00      LH0  C  
ATOM   1482  CD2 TRP H 162     -11.913  13.569  45.693  1.00  0.00      LH0  C  
ATOM   1483  CE2 TRP H 162     -11.320  13.181  46.940  1.00  0.00      LH0  C  
ATOM   1484  CE3 TRP H 162     -13.263  13.255  45.425  1.00  0.00      LH0  C  
ATOM   1485  NE1 TRP H 162      -9.998  13.612  46.933  1.00  0.00      LH0  N  
ATOM   1486  CZ2 TRP H 162     -12.095  12.496  47.899  1.00  0.00      LH0  C  
ATOM   1487  CZ3 TRP H 162     -14.022  12.565  46.391  1.00  0.00      LH0  C  
ATOM   1488  CH2 TRP H 162     -13.442  12.192  47.622  1.00  0.00      LH0  C  
ATOM   1489  H   TRP H 162      -8.979  14.860  41.600  1.00  0.00      LH0  H  
ATOM   1490  HE1 TRP H 162      -9.353  13.482  47.667  1.00  0.00      LH0  H  
ATOM   1491  N   ASN H 163     -12.643  13.351  41.152  1.00  0.00      LH0  N  
ATOM   1492  CA  ASN H 163     -13.501  13.231  39.961  1.00  0.00      LH0  C  
ATOM   1493  C   ASN H 163     -12.813  13.479  38.636  1.00  0.00      LH0  C  
ATOM   1494  O   ASN H 163     -13.123  14.386  37.873  1.00  0.00      LH0  O  
ATOM   1495  CB  ASN H 163     -14.792  14.052  40.052  1.00  0.00      LH0  C  
ATOM   1496  CG  ASN H 163     -15.742  13.397  41.030  1.00  0.00      LH0  C  
ATOM   1497  ND2 ASN H 163     -16.868  12.936  40.477  1.00  0.00      LH0  N  
ATOM   1498  OD1 ASN H 163     -15.469  13.284  42.216  1.00  0.00      LH0  O  
ATOM   1499  H   ASN H 163     -12.820  12.790  41.962  1.00  0.00      LH0  H  
ATOM   1500 HD21 ASN H 163     -17.077  13.073  39.511  1.00  0.00      LH0  H  
ATOM   1501 HD22 ASN H 163     -17.537  12.434  41.032  1.00  0.00      LH0  H  
ATOM   1502  N   SER H 164     -11.812  12.617  38.436  1.00  0.00      LH0  N  
ATOM   1503  CA  SER H 164     -10.985  12.632  37.233  1.00  0.00      LH0  C  
ATOM   1504  C   SER H 164     -10.415  13.987  36.845  1.00  0.00      LH0  C  
ATOM   1505  O   SER H 164     -10.380  14.389  35.690  1.00  0.00      LH0  O  
ATOM   1506  CB  SER H 164     -11.740  11.933  36.104  1.00  0.00      LH0  C  
ATOM   1507  OG  SER H 164     -12.236  10.677  36.601  1.00  0.00      LH0  O  
ATOM   1508  H   SER H 164     -11.668  11.912  39.128  1.00  0.00      LH0  H  
ATOM   1509  HG  SER H 164     -12.703  10.288  35.870  1.00  0.00      LH0  H  
ATOM   1510  N   GLY H 165      -9.955  14.676  37.898  1.00  0.00      LH0  N  
ATOM   1511  CA  GLY H 165      -9.358  15.987  37.670  1.00  0.00      LH0  C  
ATOM   1512  C   GLY H 165     -10.296  17.138  37.977  1.00  0.00      LH0  C  
ATOM   1513  O   GLY H 165      -9.895  18.179  38.478  1.00  0.00      LH0  O  
ATOM   1514  H   GLY H 165     -10.157  14.363  38.826  1.00  0.00      LH0  H  
ATOM   1515  N   ALA H 166     -11.578  16.913  37.648  1.00  0.00      LH0  N  
ATOM   1516  CA  ALA H 166     -12.510  18.034  37.743  1.00  0.00      LH0  C  
ATOM   1517  C   ALA H 166     -12.772  18.536  39.153  1.00  0.00      LH0  C  
ATOM   1518  O   ALA H 166     -12.880  19.732  39.412  1.00  0.00      LH0  O  
ATOM   1519  CB  ALA H 166     -13.847  17.671  37.094  1.00  0.00      LH0  C  
ATOM   1520  H   ALA H 166     -11.881  16.011  37.338  1.00  0.00      LH0  H  
ATOM   1521  N   LEU H 167     -12.900  17.562  40.068  1.00  0.00      LH0  N  
ATOM   1522  CA  LEU H 167     -13.307  17.991  41.403  1.00  0.00      LH0  C  
ATOM   1523  C   LEU H 167     -12.189  18.640  42.189  1.00  0.00      LH0  C  
ATOM   1524  O   LEU H 167     -11.364  18.010  42.832  1.00  0.00      LH0  O  
ATOM   1525  CB  LEU H 167     -13.970  16.851  42.174  1.00  0.00      LH0  C  
ATOM   1526  CG  LEU H 167     -14.685  17.274  43.460  1.00  0.00      LH0  C  
ATOM   1527  CD1 LEU H 167     -15.754  18.343  43.218  1.00  0.00      LH0  C  
ATOM   1528  CD2 LEU H 167     -15.255  16.060  44.188  1.00  0.00      LH0  C  
ATOM   1529  H   LEU H 167     -12.586  16.633  39.869  1.00  0.00      LH0  H  
ATOM   1530  N   THR H 168     -12.225  19.963  42.087  1.00  0.00      LH0  N  
ATOM   1531  CA  THR H 168     -11.227  20.773  42.769  1.00  0.00      LH0  C  
ATOM   1532  C   THR H 168     -11.825  21.570  43.921  1.00  0.00      LH0  C  
ATOM   1533  O   THR H 168     -11.174  21.934  44.896  1.00  0.00      LH0  O  
ATOM   1534  CB  THR H 168     -10.586  21.664  41.708  1.00  0.00      LH0  C  
ATOM   1535  CG2 THR H 168      -9.431  20.948  41.004  1.00  0.00      LH0  C  
ATOM   1536  OG1 THR H 168     -11.578  22.051  40.741  1.00  0.00      LH0  O  
ATOM   1537  H   THR H 168     -12.872  20.383  41.450  1.00  0.00      LH0  H  
ATOM   1538  HG1 THR H 168     -11.702  21.310  40.148  1.00  0.00      LH0  H  
ATOM   1539  N   SER H 169     -13.137  21.802  43.764  1.00  0.00      LH0  N  
ATOM   1540  CA  SER H 169     -13.944  22.556  44.719  1.00  0.00      LH0  C  
ATOM   1541  C   SER H 169     -13.926  22.088  46.167  1.00  0.00      LH0  C  
ATOM   1542  O   SER H 169     -14.797  21.363  46.624  1.00  0.00      LH0  O  
ATOM   1543  CB  SER H 169     -15.374  22.598  44.183  1.00  0.00      LH0  C  
ATOM   1544  OG  SER H 169     -15.327  22.621  42.747  1.00  0.00      LH0  O  
ATOM   1545  H   SER H 169     -13.587  21.581  42.899  1.00  0.00      LH0  H  
ATOM   1546  HG  SER H 169     -16.208  22.814  42.450  1.00  0.00      LH0  H  
ATOM   1547  N   GLY H 170     -12.906  22.578  46.882  1.00  0.00      LH0  N  
ATOM   1548  CA  GLY H 170     -12.866  22.270  48.308  1.00  0.00      LH0  C  
ATOM   1549  C   GLY H 170     -12.325  20.888  48.616  1.00  0.00      LH0  C  
ATOM   1550  O   GLY H 170     -12.861  20.149  49.433  1.00  0.00      LH0  O  
ATOM   1551  H   GLY H 170     -12.134  22.970  46.382  1.00  0.00      LH0  H  
ATOM   1552  N   VAL H 171     -11.216  20.581  47.926  1.00  0.00      LH0  N  
ATOM   1553  CA  VAL H 171     -10.485  19.387  48.340  1.00  0.00      LH0  C  
ATOM   1554  C   VAL H 171      -9.476  19.714  49.428  1.00  0.00      LH0  C  
ATOM   1555  O   VAL H 171      -8.424  20.298  49.198  1.00  0.00      LH0  O  
ATOM   1556  CB  VAL H 171      -9.803  18.710  47.144  1.00  0.00      LH0  C  
ATOM   1557  CG1 VAL H 171      -9.146  17.387  47.552  1.00  0.00      LH0  C  
ATOM   1558  CG2 VAL H 171     -10.789  18.507  45.994  1.00  0.00      LH0  C  
ATOM   1559  H   VAL H 171     -10.843  21.202  47.238  1.00  0.00      LH0  H  
ATOM   1560  N   HIS H 172      -9.864  19.328  50.643  1.00  0.00      LH0  N  
ATOM   1561  CA  HIS H 172      -8.955  19.549  51.761  1.00  0.00      LH0  C  
ATOM   1562  C   HIS H 172      -8.078  18.332  51.977  1.00  0.00      LH0  C  
ATOM   1563  O   HIS H 172      -8.482  17.341  52.576  1.00  0.00      LH0  O  
ATOM   1564  CB  HIS H 172      -9.724  19.892  53.045  1.00  0.00      LH0  C  
ATOM   1565  CG  HIS H 172     -10.562  21.147  52.895  1.00  0.00      LH0  C  
ATOM   1566  CD2 HIS H 172     -11.710  21.327  52.118  1.00  0.00      LH0  C  
ATOM   1567  ND1 HIS H 172     -10.308  22.299  53.541  1.00  0.00      LH0  N  
ATOM   1568  CE1 HIS H 172     -11.275  23.198  53.178  1.00  0.00      LH0  C  
ATOM   1569  NE2 HIS H 172     -12.142  22.599  52.300  1.00  0.00      LH0  N  
ATOM   1570  H   HIS H 172     -10.719  18.815  50.729  1.00  0.00      LH0  H  
ATOM   1571  HD1 HIS H 172      -9.600  22.467  54.201  1.00  0.00      LH0  H  
ATOM   1572  N   THR H 173      -6.858  18.442  51.448  1.00  0.00      LH0  N  
ATOM   1573  CA  THR H 173      -5.953  17.309  51.614  1.00  0.00      LH0  C  
ATOM   1574  C   THR H 173      -5.037  17.422  52.823  1.00  0.00      LH0  C  
ATOM   1575  O   THR H 173      -4.264  18.358  52.987  1.00  0.00      LH0  O  
ATOM   1576  CB  THR H 173      -5.182  17.089  50.311  1.00  0.00      LH0  C  
ATOM   1577  CG2 THR H 173      -4.383  15.780  50.295  1.00  0.00      LH0  C  
ATOM   1578  OG1 THR H 173      -6.106  17.123  49.216  1.00  0.00      LH0  O  
ATOM   1579  H   THR H 173      -6.606  19.243  50.907  1.00  0.00      LH0  H  
ATOM   1580  HG1 THR H 173      -5.594  17.075  48.419  1.00  0.00      LH0  H  
ATOM   1581  N   PHE H 174      -5.194  16.413  53.679  1.00  0.00      LH0  N  
ATOM   1582  CA  PHE H 174      -4.415  16.324  54.908  1.00  0.00      LH0  C  
ATOM   1583  C   PHE H 174      -3.173  15.482  54.705  1.00  0.00      LH0  C  
ATOM   1584  O   PHE H 174      -3.229  14.413  54.103  1.00  0.00      LH0  O  
ATOM   1585  CB  PHE H 174      -5.224  15.679  56.037  1.00  0.00      LH0  C  
ATOM   1586  CG  PHE H 174      -6.680  16.074  55.993  1.00  0.00      LH0  C  
ATOM   1587  CD1 PHE H 174      -7.111  17.229  56.674  1.00  0.00      LH0  C  
ATOM   1588  CD2 PHE H 174      -7.587  15.265  55.274  1.00  0.00      LH0  C  
ATOM   1589  CE1 PHE H 174      -8.469  17.586  56.618  1.00  0.00      LH0  C  
ATOM   1590  CE2 PHE H 174      -8.945  15.622  55.219  1.00  0.00      LH0  C  
ATOM   1591  CZ  PHE H 174      -9.368  16.788  55.885  1.00  0.00      LH0  C  
ATOM   1592  H   PHE H 174      -5.784  15.652  53.413  1.00  0.00      LH0  H  
ATOM   1593  N   PRO H 175      -2.043  16.006  55.240  1.00  0.00      LH0  N  
ATOM   1594  CA  PRO H 175      -0.783  15.256  55.248  1.00  0.00      LH0  C  
ATOM   1595  C   PRO H 175      -0.902  13.817  55.723  1.00  0.00      LH0  C  
ATOM   1596  O   PRO H 175      -1.804  13.435  56.464  1.00  0.00      LH0  O  
ATOM   1597  CB  PRO H 175       0.116  16.113  56.144  1.00  0.00      LH0  C  
ATOM   1598  CG  PRO H 175      -0.404  17.535  55.957  1.00  0.00      LH0  C  
ATOM   1599  CD  PRO H 175      -1.908  17.322  55.855  1.00  0.00      LH0  C  
ATOM   1600  N   ALA H 176       0.061  13.027  55.233  1.00  0.00      LH0  N  
ATOM   1601  CA  ALA H 176      -0.023  11.589  55.448  1.00  0.00      LH0  C  
ATOM   1602  C   ALA H 176      -0.065  11.149  56.897  1.00  0.00      LH0  C  
ATOM   1603  O   ALA H 176       0.852  11.365  57.680  1.00  0.00      LH0  O  
ATOM   1604  CB  ALA H 176       1.146  10.884  54.763  1.00  0.00      LH0  C  
ATOM   1605  H   ALA H 176       0.775  13.407  54.647  1.00  0.00      LH0  H  
ATOM   1606  N   VAL H 177      -1.170  10.457  57.196  1.00  0.00      LH0  N  
ATOM   1607  CA  VAL H 177      -1.248   9.696  58.440  1.00  0.00      LH0  C  
ATOM   1608  C   VAL H 177      -0.268   8.529  58.406  1.00  0.00      LH0  C  
ATOM   1609  O   VAL H 177      -0.563   7.419  57.975  1.00  0.00      LH0  O  
ATOM   1610  CB  VAL H 177      -2.699   9.233  58.671  1.00  0.00      LH0  C  
ATOM   1611  CG1 VAL H 177      -2.869   8.439  59.968  1.00  0.00      LH0  C  
ATOM   1612  CG2 VAL H 177      -3.662  10.423  58.621  1.00  0.00      LH0  C  
ATOM   1613  H   VAL H 177      -1.911  10.423  56.525  1.00  0.00      LH0  H  
ATOM   1614  N   LEU H 178       0.951   8.862  58.844  1.00  0.00      LH0  N  
ATOM   1615  CA  LEU H 178       1.999   7.849  58.863  1.00  0.00      LH0  C  
ATOM   1616  C   LEU H 178       1.839   6.881  60.019  1.00  0.00      LH0  C  
ATOM   1617  O   LEU H 178       2.286   7.114  61.136  1.00  0.00      LH0  O  
ATOM   1618  CB  LEU H 178       3.375   8.526  58.859  1.00  0.00      LH0  C  
ATOM   1619  CG  LEU H 178       4.578   7.575  58.790  1.00  0.00      LH0  C  
ATOM   1620  CD1 LEU H 178       4.554   6.672  57.557  1.00  0.00      LH0  C  
ATOM   1621  CD2 LEU H 178       5.898   8.337  58.901  1.00  0.00      LH0  C  
ATOM   1622  H   LEU H 178       1.122   9.812  59.110  1.00  0.00      LH0  H  
ATOM   1623  N   GLN H 179       1.174   5.772  59.689  1.00  0.00      LH0  N  
ATOM   1624  CA  GLN H 179       1.080   4.718  60.693  1.00  0.00      LH0  C  
ATOM   1625  C   GLN H 179       2.400   3.986  60.844  1.00  0.00      LH0  C  
ATOM   1626  O   GLN H 179       3.195   3.881  59.912  1.00  0.00      LH0  O  
ATOM   1627  CB  GLN H 179      -0.027   3.737  60.329  1.00  0.00      LH0  C  
ATOM   1628  CG  GLN H 179      -1.412   4.368  60.195  1.00  0.00      LH0  C  
ATOM   1629  CD  GLN H 179      -2.228   3.481  59.287  1.00  0.00      LH0  C  
ATOM   1630  NE2 GLN H 179      -2.176   3.870  58.016  1.00  0.00      LH0  N  
ATOM   1631  OE1 GLN H 179      -2.807   2.468  59.668  1.00  0.00      LH0  O  
ATOM   1632  H   GLN H 179       0.839   5.680  58.749  1.00  0.00      LH0  H  
ATOM   1633 HE21 GLN H 179      -1.838   4.768  57.730  1.00  0.00      LH0  H  
ATOM   1634 HE22 GLN H 179      -2.430   3.246  57.278  1.00  0.00      LH0  H  
ATOM   1635  N   SER H 180       2.582   3.481  62.070  1.00  0.00      LH0  N  
ATOM   1636  CA  SER H 180       3.853   2.909  62.516  1.00  0.00      LH0  C  
ATOM   1637  C   SER H 180       4.613   2.003  61.558  1.00  0.00      LH0  C  
ATOM   1638  O   SER H 180       5.827   2.079  61.422  1.00  0.00      LH0  O  
ATOM   1639  CB  SER H 180       3.619   2.222  63.860  1.00  0.00      LH0  C  
ATOM   1640  OG  SER H 180       2.606   2.948  64.573  1.00  0.00      LH0  O  
ATOM   1641  H   SER H 180       1.895   3.631  62.783  1.00  0.00      LH0  H  
ATOM   1642  HG  SER H 180       2.631   2.638  65.471  1.00  0.00      LH0  H  
ATOM   1643  N   SER H 181       3.851   1.152  60.861  1.00  0.00      LH0  N  
ATOM   1644  CA  SER H 181       4.494   0.200  59.954  1.00  0.00      LH0  C  
ATOM   1645  C   SER H 181       4.933   0.757  58.598  1.00  0.00      LH0  C  
ATOM   1646  O   SER H 181       4.835   0.109  57.553  1.00  0.00      LH0  O  
ATOM   1647  CB  SER H 181       3.559  -1.000  59.795  1.00  0.00      LH0  C  
ATOM   1648  OG  SER H 181       2.715  -1.090  60.954  1.00  0.00      LH0  O  
ATOM   1649  H   SER H 181       2.869   1.070  61.025  1.00  0.00      LH0  H  
ATOM   1650  HG  SER H 181       2.206  -1.887  60.863  1.00  0.00      LH0  H  
ATOM   1651  N   GLY H 182       5.397   2.019  58.639  1.00  0.00      LH0  N  
ATOM   1652  CA  GLY H 182       5.699   2.749  57.411  1.00  0.00      LH0  C  
ATOM   1653  C   GLY H 182       4.511   2.785  56.475  1.00  0.00      LH0  C  
ATOM   1654  O   GLY H 182       4.561   2.275  55.361  1.00  0.00      LH0  O  
ATOM   1655  H   GLY H 182       5.527   2.465  59.526  1.00  0.00      LH0  H  
ATOM   1656  N   LEU H 183       3.426   3.340  57.014  1.00  0.00      LH0  N  
ATOM   1657  CA  LEU H 183       2.210   3.399  56.215  1.00  0.00      LH0  C  
ATOM   1658  C   LEU H 183       1.821   4.839  55.988  1.00  0.00      LH0  C  
ATOM   1659  O   LEU H 183       1.155   5.458  56.811  1.00  0.00      LH0  O  
ATOM   1660  CB  LEU H 183       1.074   2.654  56.917  1.00  0.00      LH0  C  
ATOM   1661  CG  LEU H 183       1.372   1.186  57.228  1.00  0.00      LH0  C  
ATOM   1662  CD1 LEU H 183       0.390   0.599  58.240  1.00  0.00      LH0  C  
ATOM   1663  CD2 LEU H 183       1.441   0.337  55.962  1.00  0.00      LH0  C  
ATOM   1664  H   LEU H 183       3.446   3.726  57.940  1.00  0.00      LH0  H  
ATOM   1665  N   TYR H 184       2.291   5.367  54.850  1.00  0.00      LH0  N  
ATOM   1666  CA  TYR H 184       1.793   6.695  54.505  1.00  0.00      LH0  C  
ATOM   1667  C   TYR H 184       0.320   6.613  54.178  1.00  0.00      LH0  C  
ATOM   1668  O   TYR H 184      -0.139   5.648  53.576  1.00  0.00      LH0  O  
ATOM   1669  CB  TYR H 184       2.526   7.290  53.305  1.00  0.00      LH0  C  
ATOM   1670  CG  TYR H 184       3.954   7.669  53.607  1.00  0.00      LH0  C  
ATOM   1671  CD1 TYR H 184       4.222   8.721  54.508  1.00  0.00      LH0  C  
ATOM   1672  CD2 TYR H 184       4.984   6.971  52.947  1.00  0.00      LH0  C  
ATOM   1673  CE1 TYR H 184       5.556   9.087  54.749  1.00  0.00      LH0  C  
ATOM   1674  CE2 TYR H 184       6.316   7.343  53.182  1.00  0.00      LH0  C  
ATOM   1675  CZ  TYR H 184       6.586   8.391  54.083  1.00  0.00      LH0  C  
ATOM   1676  OH  TYR H 184       7.901   8.736  54.319  1.00  0.00      LH0  O  
ATOM   1677  H   TYR H 184       2.709   4.775  54.159  1.00  0.00      LH0  H  
ATOM   1678  HH  TYR H 184       7.937   9.500  54.881  1.00  0.00      LH0  H  
ATOM   1679  N   SER H 185      -0.383   7.648  54.644  1.00  0.00      LH0  N  
ATOM   1680  CA  SER H 185      -1.821   7.638  54.424  1.00  0.00      LH0  C  
ATOM   1681  C   SER H 185      -2.403   9.026  54.233  1.00  0.00      LH0  C  
ATOM   1682  O   SER H 185      -2.952   9.608  55.163  1.00  0.00      LH0  O  
ATOM   1683  CB  SER H 185      -2.545   6.915  55.568  1.00  0.00      LH0  C  
ATOM   1684  OG  SER H 185      -1.762   5.809  56.054  1.00  0.00      LH0  O  
ATOM   1685  H   SER H 185       0.065   8.368  55.165  1.00  0.00      LH0  H  
ATOM   1686  HG  SER H 185      -1.012   6.206  56.501  1.00  0.00      LH0  H  
ATOM   1687  N   LEU H 186      -2.252   9.569  53.013  1.00  0.00      LH0  N  
ATOM   1688  CA  LEU H 186      -2.911  10.855  52.771  1.00  0.00      LH0  C  
ATOM   1689  C   LEU H 186      -4.408  10.772  52.988  1.00  0.00      LH0  C  
ATOM   1690  O   LEU H 186      -5.072   9.807  52.626  1.00  0.00      LH0  O  
ATOM   1691  CB  LEU H 186      -2.658  11.390  51.354  1.00  0.00      LH0  C  
ATOM   1692  CG  LEU H 186      -1.294  12.048  51.115  1.00  0.00      LH0  C  
ATOM   1693  CD1 LEU H 186      -1.118  12.487  49.662  1.00  0.00      LH0  C  
ATOM   1694  CD2 LEU H 186      -1.050  13.236  52.036  1.00  0.00      LH0  C  
ATOM   1695  H   LEU H 186      -1.748   9.094  52.288  1.00  0.00      LH0  H  
ATOM   1696  N   SER H 187      -4.928  11.828  53.606  1.00  0.00      LH0  N  
ATOM   1697  CA  SER H 187      -6.380  11.838  53.577  1.00  0.00      LH0  C  
ATOM   1698  C   SER H 187      -6.837  13.032  52.778  1.00  0.00      LH0  C  
ATOM   1699  O   SER H 187      -6.111  14.005  52.632  1.00  0.00      LH0  O  
ATOM   1700  CB  SER H 187      -6.954  11.759  55.001  1.00  0.00      LH0  C  
ATOM   1701  OG  SER H 187      -6.134  12.476  55.937  1.00  0.00      LH0  O  
ATOM   1702  H   SER H 187      -4.394  12.645  53.842  1.00  0.00      LH0  H  
ATOM   1703  HG  SER H 187      -5.275  12.066  55.897  1.00  0.00      LH0  H  
ATOM   1704  N   SER H 188      -8.049  12.934  52.245  1.00  0.00      LH0  N  
ATOM   1705  CA  SER H 188      -8.604  14.168  51.705  1.00  0.00      LH0  C  
ATOM   1706  C   SER H 188     -10.068  14.201  52.041  1.00  0.00      LH0  C  
ATOM   1707  O   SER H 188     -10.676  13.154  52.220  1.00  0.00      LH0  O  
ATOM   1708  CB  SER H 188      -8.350  14.273  50.194  1.00  0.00      LH0  C  
ATOM   1709  OG  SER H 188      -8.551  13.005  49.552  1.00  0.00      LH0  O  
ATOM   1710  H   SER H 188      -8.604  12.100  52.290  1.00  0.00      LH0  H  
ATOM   1711  HG  SER H 188      -7.902  12.420  49.928  1.00  0.00      LH0  H  
ATOM   1712  N   VAL H 189     -10.617  15.408  52.127  1.00  0.00      LH0  N  
ATOM   1713  CA  VAL H 189     -12.070  15.447  52.051  1.00  0.00      LH0  C  
ATOM   1714  C   VAL H 189     -12.450  16.365  50.923  1.00  0.00      LH0  C  
ATOM   1715  O   VAL H 189     -11.645  17.185  50.498  1.00  0.00      LH0  O  
ATOM   1716  CB  VAL H 189     -12.727  15.900  53.364  1.00  0.00      LH0  C  
ATOM   1717  CG1 VAL H 189     -12.505  14.872  54.475  1.00  0.00      LH0  C  
ATOM   1718  CG2 VAL H 189     -12.310  17.316  53.767  1.00  0.00      LH0  C  
ATOM   1719  H   VAL H 189     -10.071  16.247  52.083  1.00  0.00      LH0  H  
ATOM   1720  N   VAL H 190     -13.692  16.214  50.470  1.00  0.00      LH0  N  
ATOM   1721  CA  VAL H 190     -14.215  17.310  49.669  1.00  0.00      LH0  C  
ATOM   1722  C   VAL H 190     -15.479  17.802  50.325  1.00  0.00      LH0  C  
ATOM   1723  O   VAL H 190     -16.343  17.008  50.691  1.00  0.00      LH0  O  
ATOM   1724  CB  VAL H 190     -14.475  16.905  48.213  1.00  0.00      LH0  C  
ATOM   1725  CG1 VAL H 190     -14.806  18.128  47.354  1.00  0.00      LH0  C  
ATOM   1726  CG2 VAL H 190     -13.285  16.159  47.622  1.00  0.00      LH0  C  
ATOM   1727  H   VAL H 190     -14.277  15.470  50.798  1.00  0.00      LH0  H  
ATOM   1728  N   THR H 191     -15.534  19.128  50.474  1.00  0.00      LH0  N  
ATOM   1729  CA  THR H 191     -16.687  19.774  51.099  1.00  0.00      LH0  C  
ATOM   1730  C   THR H 191     -17.925  19.839  50.203  1.00  0.00      LH0  C  
ATOM   1731  O   THR H 191     -18.365  20.885  49.741  1.00  0.00      LH0  O  
ATOM   1732  CB  THR H 191     -16.241  21.160  51.574  1.00  0.00      LH0  C  
ATOM   1733  CG2 THR H 191     -17.108  21.693  52.718  1.00  0.00      LH0  C  
ATOM   1734  OG1 THR H 191     -14.862  21.111  51.977  1.00  0.00      LH0  O  
ATOM   1735  H   THR H 191     -14.741  19.683  50.211  1.00  0.00      LH0  H  
ATOM   1736  HG1 THR H 191     -14.499  21.981  51.840  1.00  0.00      LH0  H  
ATOM   1737  N   VAL H 192     -18.445  18.635  49.935  1.00  0.00      LH0  N  
ATOM   1738  CA  VAL H 192     -19.528  18.514  48.964  1.00  0.00      LH0  C  
ATOM   1739  C   VAL H 192     -20.894  18.908  49.499  1.00  0.00      LH0  C  
ATOM   1740  O   VAL H 192     -21.303  18.538  50.595  1.00  0.00      LH0  O  
ATOM   1741  CB  VAL H 192     -19.557  17.096  48.376  1.00  0.00      LH0  C  
ATOM   1742  CG1 VAL H 192     -18.302  16.843  47.543  1.00  0.00      LH0  C  
ATOM   1743  CG2 VAL H 192     -19.753  16.017  49.445  1.00  0.00      LH0  C  
ATOM   1744  H   VAL H 192     -18.105  17.859  50.465  1.00  0.00      LH0  H  
ATOM   1745  N   PRO H 193     -21.621  19.691  48.670  1.00  0.00      LH0  N  
ATOM   1746  CA  PRO H 193     -23.011  20.005  49.010  1.00  0.00      LH0  C  
ATOM   1747  C   PRO H 193     -23.848  18.780  49.346  1.00  0.00      LH0  C  
ATOM   1748  O   PRO H 193     -23.820  17.739  48.697  1.00  0.00      LH0  O  
ATOM   1749  CB  PRO H 193     -23.504  20.770  47.778  1.00  0.00      LH0  C  
ATOM   1750  CG  PRO H 193     -22.242  21.376  47.163  1.00  0.00      LH0  C  
ATOM   1751  CD  PRO H 193     -21.189  20.305  47.420  1.00  0.00      LH0  C  
ATOM   1752  N   SER H 194     -24.604  18.952  50.434  1.00  0.00      LH0  N  
ATOM   1753  CA  SER H 194     -25.355  17.813  50.951  1.00  0.00      LH0  C  
ATOM   1754  C   SER H 194     -26.446  17.279  50.028  1.00  0.00      LH0  C  
ATOM   1755  O   SER H 194     -26.920  16.152  50.168  1.00  0.00      LH0  O  
ATOM   1756  CB  SER H 194     -25.887  18.155  52.342  1.00  0.00      LH0  C  
ATOM   1757  OG  SER H 194     -25.763  17.025  53.224  1.00  0.00      LH0  O  
ATOM   1758  H   SER H 194     -24.665  19.858  50.853  1.00  0.00      LH0  H  
ATOM   1759  HG  SER H 194     -24.991  17.222  53.751  1.00  0.00      LH0  H  
ATOM   1760  N   SER H 195     -26.789  18.136  49.061  1.00  0.00      LH0  N  
ATOM   1761  CA  SER H 195     -27.678  17.730  47.985  1.00  0.00      LH0  C  
ATOM   1762  C   SER H 195     -26.969  16.960  46.879  1.00  0.00      LH0  C  
ATOM   1763  O   SER H 195     -27.377  15.872  46.490  1.00  0.00      LH0  O  
ATOM   1764  CB  SER H 195     -28.343  19.000  47.459  1.00  0.00      LH0  C  
ATOM   1765  OG  SER H 195     -27.381  20.070  47.494  1.00  0.00      LH0  O  
ATOM   1766  H   SER H 195     -26.429  19.068  49.020  1.00  0.00      LH0  H  
ATOM   1767  HG  SER H 195     -27.825  20.839  47.152  1.00  0.00      LH0  H  
ATOM   1768  N   SER H 196     -25.882  17.576  46.377  1.00  0.00      LH0  N  
ATOM   1769  CA  SER H 196     -25.260  17.066  45.152  1.00  0.00      LH0  C  
ATOM   1770  C   SER H 196     -24.818  15.616  45.214  1.00  0.00      LH0  C  
ATOM   1771  O   SER H 196     -24.958  14.853  44.266  1.00  0.00      LH0  O  
ATOM   1772  CB  SER H 196     -24.105  17.979  44.744  1.00  0.00      LH0  C  
ATOM   1773  OG  SER H 196     -23.217  18.148  45.853  1.00  0.00      LH0  O  
ATOM   1774  H   SER H 196     -25.493  18.383  46.820  1.00  0.00      LH0  H  
ATOM   1775  HG  SER H 196     -22.497  17.529  45.715  1.00  0.00      LH0  H  
ATOM   1776  N   LEU H 197     -24.339  15.264  46.421  1.00  0.00      LH0  N  
ATOM   1777  CA  LEU H 197     -23.961  13.881  46.724  1.00  0.00      LH0  C  
ATOM   1778  C   LEU H 197     -24.919  12.800  46.220  1.00  0.00      LH0  C  
ATOM   1779  O   LEU H 197     -24.518  11.727  45.793  1.00  0.00      LH0  O  
ATOM   1780  CB  LEU H 197     -23.733  13.764  48.236  1.00  0.00      LH0  C  
ATOM   1781  CG  LEU H 197     -22.515  12.940  48.677  1.00  0.00      LH0  C  
ATOM   1782  CD1 LEU H 197     -22.205  13.176  50.154  1.00  0.00      LH0  C  
ATOM   1783  CD2 LEU H 197     -22.631  11.444  48.377  1.00  0.00      LH0  C  
ATOM   1784  H   LEU H 197     -24.162  16.008  47.070  1.00  0.00      LH0  H  
ATOM   1785  N   GLY H 198     -26.220  13.140  46.286  1.00  0.00      LH0  N  
ATOM   1786  CA  GLY H 198     -27.236  12.164  45.888  1.00  0.00      LH0  C  
ATOM   1787  C   GLY H 198     -27.118  11.619  44.470  1.00  0.00      LH0  C  
ATOM   1788  O   GLY H 198     -27.470  10.482  44.188  1.00  0.00      LH0  O  
ATOM   1789  H   GLY H 198     -26.483  14.068  46.551  1.00  0.00      LH0  H  
ATOM   1790  N   THR H 199     -26.617  12.485  43.582  1.00  0.00      LH0  N  
ATOM   1791  CA  THR H 199     -26.419  11.989  42.225  1.00  0.00      LH0  C  
ATOM   1792  C   THR H 199     -24.958  11.893  41.827  1.00  0.00      LH0  C  
ATOM   1793  O   THR H 199     -24.504  10.964  41.169  1.00  0.00      LH0  O  
ATOM   1794  CB  THR H 199     -27.201  12.873  41.254  1.00  0.00      LH0  C  
ATOM   1795  CG2 THR H 199     -28.694  12.533  41.265  1.00  0.00      LH0  C  
ATOM   1796  OG1 THR H 199     -27.013  14.257  41.588  1.00  0.00      LH0  O  
ATOM   1797  H   THR H 199     -26.362  13.421  43.825  1.00  0.00      LH0  H  
ATOM   1798  HG1 THR H 199     -27.605  14.747  41.032  1.00  0.00      LH0  H  
ATOM   1799  N   GLN H 200     -24.224  12.928  42.248  1.00  0.00      LH0  N  
ATOM   1800  CA  GLN H 200     -22.830  13.004  41.834  1.00  0.00      LH0  C  
ATOM   1801  C   GLN H 200     -21.910  12.089  42.615  1.00  0.00      LH0  C  
ATOM   1802  O   GLN H 200     -21.326  12.469  43.621  1.00  0.00      LH0  O  
ATOM   1803  CB  GLN H 200     -22.325  14.441  41.922  1.00  0.00      LH0  C  
ATOM   1804  CG  GLN H 200     -23.171  15.451  41.148  1.00  0.00      LH0  C  
ATOM   1805  CD  GLN H 200     -22.598  16.837  41.357  1.00  0.00      LH0  C  
ATOM   1806  NE2 GLN H 200     -22.887  17.693  40.374  1.00  0.00      LH0  N  
ATOM   1807  OE1 GLN H 200     -21.929  17.135  42.337  1.00  0.00      LH0  O  
ATOM   1808  H   GLN H 200     -24.626  13.604  42.864  1.00  0.00      LH0  H  
ATOM   1809 HE21 GLN H 200     -23.439  17.416  39.590  1.00  0.00      LH0  H  
ATOM   1810 HE22 GLN H 200     -22.532  18.623  40.446  1.00  0.00      LH0  H  
ATOM   1811  N   THR H 201     -21.766  10.869  42.083  1.00  0.00      LH0  N  
ATOM   1812  CA  THR H 201     -20.741   9.995  42.650  1.00  0.00      LH0  C  
ATOM   1813  C   THR H 201     -19.348  10.614  42.619  1.00  0.00      LH0  C  
ATOM   1814  O   THR H 201     -18.850  11.043  41.580  1.00  0.00      LH0  O  
ATOM   1815  CB  THR H 201     -20.751   8.659  41.910  1.00  0.00      LH0  C  
ATOM   1816  CG2 THR H 201     -20.091   7.541  42.722  1.00  0.00      LH0  C  
ATOM   1817  OG1 THR H 201     -22.092   8.310  41.541  1.00  0.00      LH0  O  
ATOM   1818  H   THR H 201     -22.360  10.568  41.334  1.00  0.00      LH0  H  
ATOM   1819  HG1 THR H 201     -22.646   8.481  42.296  1.00  0.00      LH0  H  
ATOM   1820  N   TYR H 202     -18.754  10.680  43.812  1.00  0.00      LH0  N  
ATOM   1821  CA  TYR H 202     -17.448  11.320  43.827  1.00  0.00      LH0  C  
ATOM   1822  C   TYR H 202     -16.355  10.278  43.713  1.00  0.00      LH0  C  
ATOM   1823  O   TYR H 202     -16.596   9.096  43.919  1.00  0.00      LH0  O  
ATOM   1824  CB  TYR H 202     -17.330  12.234  45.051  1.00  0.00      LH0  C  
ATOM   1825  CG  TYR H 202     -18.395  13.315  45.000  1.00  0.00      LH0  C  
ATOM   1826  CD1 TYR H 202     -19.407  13.325  45.982  1.00  0.00      LH0  C  
ATOM   1827  CD2 TYR H 202     -18.358  14.286  43.975  1.00  0.00      LH0  C  
ATOM   1828  CE1 TYR H 202     -20.396  14.324  45.946  1.00  0.00      LH0  C  
ATOM   1829  CE2 TYR H 202     -19.346  15.285  43.938  1.00  0.00      LH0  C  
ATOM   1830  CZ  TYR H 202     -20.353  15.295  44.926  1.00  0.00      LH0  C  
ATOM   1831  OH  TYR H 202     -21.319  16.287  44.898  1.00  0.00      LH0  O  
ATOM   1832  H   TYR H 202     -19.122  10.201  44.610  1.00  0.00      LH0  H  
ATOM   1833  HH  TYR H 202     -21.345  16.641  44.008  1.00  0.00      LH0  H  
ATOM   1834  N   ILE H 203     -15.162  10.728  43.315  1.00  0.00      LH0  N  
ATOM   1835  CA  ILE H 203     -14.103   9.755  43.051  1.00  0.00      LH0  C  
ATOM   1836  C   ILE H 203     -12.789  10.303  43.555  1.00  0.00      LH0  C  
ATOM   1837  O   ILE H 203     -12.377  11.373  43.129  1.00  0.00      LH0  O  
ATOM   1838  CB  ILE H 203     -13.939   9.470  41.540  1.00  0.00      LH0  C  
ATOM   1839  CG1 ILE H 203     -15.258   9.280  40.784  1.00  0.00      LH0  C  
ATOM   1840  CG2 ILE H 203     -12.986   8.291  41.312  1.00  0.00      LH0  C  
ATOM   1841  CD1 ILE H 203     -15.068   9.261  39.266  1.00  0.00      LH0  C  
ATOM   1842  H   ILE H 203     -15.012  11.708  43.172  1.00  0.00      LH0  H  
ATOM   1843  N   CYS H 204     -12.125   9.544  44.427  1.00  0.00      LH0  N  
ATOM   1844  CA  CYS H 204     -10.704   9.850  44.492  1.00  0.00      LH0  C  
ATOM   1845  C   CYS H 204      -9.899   8.946  43.590  1.00  0.00      LH0  C  
ATOM   1846  O   CYS H 204      -9.717   7.758  43.820  1.00  0.00      LH0  O  
ATOM   1847  CB  CYS H 204     -10.165   9.861  45.918  1.00  0.00      LH0  C  
ATOM   1848  SG  CYS H 204     -10.652   8.474  46.971  1.00  0.00      LH0  S  
ATOM   1849  H   CYS H 204     -12.490   8.685  44.787  1.00  0.00      LH0  H  
ATOM   1850  N   ASN H 205      -9.448   9.575  42.505  1.00  0.00      LH0  N  
ATOM   1851  CA  ASN H 205      -8.612   8.861  41.544  1.00  0.00      LH0  C  
ATOM   1852  C   ASN H 205      -7.184   8.780  42.030  1.00  0.00      LH0  C  
ATOM   1853  O   ASN H 205      -6.346   9.618  41.704  1.00  0.00      LH0  O  
ATOM   1854  CB  ASN H 205      -8.591   9.522  40.161  1.00  0.00      LH0  C  
ATOM   1855  CG  ASN H 205      -9.940  10.055  39.748  1.00  0.00      LH0  C  
ATOM   1856  ND2 ASN H 205     -10.545   9.358  38.782  1.00  0.00      LH0  N  
ATOM   1857  OD1 ASN H 205     -10.378  11.098  40.218  1.00  0.00      LH0  O  
ATOM   1858  H   ASN H 205      -9.626  10.558  42.427  1.00  0.00      LH0  H  
ATOM   1859 HD21 ASN H 205     -10.197   8.446  38.546  1.00  0.00      LH0  H  
ATOM   1860 HD22 ASN H 205     -11.331   9.718  38.277  1.00  0.00      LH0  H  
ATOM   1861  N   VAL H 206      -6.946   7.770  42.867  1.00  0.00      LH0  N  
ATOM   1862  CA  VAL H 206      -5.628   7.696  43.485  1.00  0.00      LH0  C  
ATOM   1863  C   VAL H 206      -4.586   7.034  42.600  1.00  0.00      LH0  C  
ATOM   1864  O   VAL H 206      -4.453   5.820  42.520  1.00  0.00      LH0  O  
ATOM   1865  CB  VAL H 206      -5.731   7.013  44.853  1.00  0.00      LH0  C  
ATOM   1866  CG1 VAL H 206      -4.376   6.934  45.552  1.00  0.00      LH0  C  
ATOM   1867  CG2 VAL H 206      -6.769   7.719  45.728  1.00  0.00      LH0  C  
ATOM   1868  H   VAL H 206      -7.655   7.082  43.052  1.00  0.00      LH0  H  
ATOM   1869  N   ASN H 207      -3.819   7.900  41.938  1.00  0.00      LH0  N  
ATOM   1870  CA  ASN H 207      -2.752   7.333  41.114  1.00  0.00      LH0  C  
ATOM   1871  C   ASN H 207      -1.440   7.275  41.877  1.00  0.00      LH0  C  
ATOM   1872  O   ASN H 207      -0.699   8.249  41.960  1.00  0.00      LH0  O  
ATOM   1873  CB  ASN H 207      -2.536   8.085  39.786  1.00  0.00      LH0  C  
ATOM   1874  CG  ASN H 207      -3.763   8.848  39.310  1.00  0.00      LH0  C  
ATOM   1875  ND2 ASN H 207      -3.720  10.145  39.616  1.00  0.00      LH0  N  
ATOM   1876  OD1 ASN H 207      -4.687   8.321  38.697  1.00  0.00      LH0  O  
ATOM   1877  H   ASN H 207      -3.980   8.886  42.041  1.00  0.00      LH0  H  
ATOM   1878 HD21 ASN H 207      -2.941  10.511  40.130  1.00  0.00      LH0  H  
ATOM   1879 HD22 ASN H 207      -4.448  10.789  39.377  1.00  0.00      LH0  H  
ATOM   1880  N   HIS H 208      -1.171   6.105  42.468  1.00  0.00      LH0  N  
ATOM   1881  CA  HIS H 208       0.092   6.010  43.212  1.00  0.00      LH0  C  
ATOM   1882  C   HIS H 208       1.298   5.835  42.301  1.00  0.00      LH0  C  
ATOM   1883  O   HIS H 208       1.377   4.833  41.603  1.00  0.00      LH0  O  
ATOM   1884  CB  HIS H 208       0.005   4.845  44.208  1.00  0.00      LH0  C  
ATOM   1885  CG  HIS H 208       1.169   4.823  45.178  1.00  0.00      LH0  C  
ATOM   1886  CD2 HIS H 208       1.932   5.901  45.630  1.00  0.00      LH0  C  
ATOM   1887  ND1 HIS H 208       1.630   3.707  45.770  1.00  0.00      LH0  N  
ATOM   1888  CE1 HIS H 208       2.669   4.063  46.586  1.00  0.00      LH0  C  
ATOM   1889  NE2 HIS H 208       2.850   5.415  46.491  1.00  0.00      LH0  N  
ATOM   1890  H   HIS H 208      -1.791   5.325  42.347  1.00  0.00      LH0  H  
ATOM   1891  HD1 HIS H 208       1.312   2.786  45.646  1.00  0.00      LH0  H  
ATOM   1892  N   LYS H 209       2.232   6.817  42.342  1.00  0.00      LH0  N  
ATOM   1893  CA  LYS H 209       3.391   6.671  41.444  1.00  0.00      LH0  C  
ATOM   1894  C   LYS H 209       4.159   5.338  41.525  1.00  0.00      LH0  C  
ATOM   1895  O   LYS H 209       4.145   4.585  40.561  1.00  0.00      LH0  O  
ATOM   1896  CB  LYS H 209       4.386   7.858  41.456  1.00  0.00      LH0  C  
ATOM   1897  CG  LYS H 209       3.983   9.268  41.011  1.00  0.00      LH0  C  
ATOM   1898  CD  LYS H 209       5.253  10.139  40.957  1.00  0.00      LH0  C  
ATOM   1899  CE  LYS H 209       5.061  11.609  40.556  1.00  0.00      LH0  C  
ATOM   1900  NZ  LYS H 209       6.369  12.289  40.479  1.00  0.00      LH0  N1+
ATOM   1901  H   LYS H 209       2.122   7.593  42.968  1.00  0.00      LH0  H  
ATOM   1902  HZ1 LYS H 209       6.275  13.266  40.135  1.00  0.00      LH0  H  
ATOM   1903  HZ2 LYS H 209       6.832  12.389  41.408  1.00  0.00      LH0  H  
ATOM   1904  HZ3 LYS H 209       7.013  11.784  39.841  1.00  0.00      LH0  H  
ATOM   1905  N   PRO H 210       4.838   5.025  42.672  1.00  0.00      LH0  N  
ATOM   1906  CA  PRO H 210       5.659   3.804  42.685  1.00  0.00      LH0  C  
ATOM   1907  C   PRO H 210       4.958   2.515  42.277  1.00  0.00      LH0  C  
ATOM   1908  O   PRO H 210       5.341   1.838  41.331  1.00  0.00      LH0  O  
ATOM   1909  CB  PRO H 210       6.215   3.762  44.112  1.00  0.00      LH0  C  
ATOM   1910  CG  PRO H 210       6.231   5.217  44.561  1.00  0.00      LH0  C  
ATOM   1911  CD  PRO H 210       4.954   5.750  43.938  1.00  0.00      LH0  C  
ATOM   1912  N   SER H 211       3.902   2.182  43.035  1.00  0.00      LH0  N  
ATOM   1913  CA  SER H 211       3.301   0.887  42.728  1.00  0.00      LH0  C  
ATOM   1914  C   SER H 211       2.419   0.845  41.491  1.00  0.00      LH0  C  
ATOM   1915  O   SER H 211       1.872  -0.195  41.150  1.00  0.00      LH0  O  
ATOM   1916  CB  SER H 211       2.552   0.365  43.953  1.00  0.00      LH0  C  
ATOM   1917  OG  SER H 211       1.681   1.387  44.447  1.00  0.00      LH0  O  
ATOM   1918  H   SER H 211       3.517   2.752  43.761  1.00  0.00      LH0  H  
ATOM   1919  HG  SER H 211       0.791   1.121  44.214  1.00  0.00      LH0  H  
ATOM   1920  N   ASN H 212       2.267   2.028  40.853  1.00  0.00      LH0  N  
ATOM   1921  CA  ASN H 212       1.406   2.148  39.668  1.00  0.00      LH0  C  
ATOM   1922  C   ASN H 212      -0.041   1.747  39.905  1.00  0.00      LH0  C  
ATOM   1923  O   ASN H 212      -0.813   1.433  39.007  1.00  0.00      LH0  O  
ATOM   1924  CB  ASN H 212       1.997   1.414  38.455  1.00  0.00      LH0  C  
ATOM   1925  CG  ASN H 212       3.132   2.217  37.848  1.00  0.00      LH0  C  
ATOM   1926  ND2 ASN H 212       4.273   2.201  38.547  1.00  0.00      LH0  N  
ATOM   1927  OD1 ASN H 212       3.002   2.818  36.792  1.00  0.00      LH0  O  
ATOM   1928  H   ASN H 212       2.747   2.854  41.152  1.00  0.00      LH0  H  
ATOM   1929 HD21 ASN H 212       4.399   1.733  39.423  1.00  0.00      LH0  H  
ATOM   1930 HD22 ASN H 212       5.040   2.724  38.186  1.00  0.00      LH0  H  
ATOM   1931  N   THR H 213      -0.393   1.767  41.195  1.00  0.00      LH0  N  
ATOM   1932  CA  THR H 213      -1.735   1.331  41.536  1.00  0.00      LH0  C  
ATOM   1933  C   THR H 213      -2.702   2.480  41.402  1.00  0.00      LH0  C  
ATOM   1934  O   THR H 213      -2.727   3.392  42.223  1.00  0.00      LH0  O  
ATOM   1935  CB  THR H 213      -1.722   0.774  42.954  1.00  0.00      LH0  C  
ATOM   1936  CG2 THR H 213      -1.175  -0.653  42.997  1.00  0.00      LH0  C  
ATOM   1937  OG1 THR H 213      -0.930   1.632  43.787  1.00  0.00      LH0  O  
ATOM   1938  H   THR H 213       0.216   2.138  41.894  1.00  0.00      LH0  H  
ATOM   1939  HG1 THR H 213      -1.396   2.467  43.775  1.00  0.00      LH0  H  
ATOM   1940  N   LYS H 214      -3.470   2.390  40.314  1.00  0.00      LH0  N  
ATOM   1941  CA  LYS H 214      -4.477   3.412  40.065  1.00  0.00      LH0  C  
ATOM   1942  C   LYS H 214      -5.787   3.130  40.783  1.00  0.00      LH0  C  
ATOM   1943  O   LYS H 214      -6.753   2.634  40.214  1.00  0.00      LH0  O  
ATOM   1944  CB  LYS H 214      -4.695   3.542  38.561  1.00  0.00      LH0  C  
ATOM   1945  CG  LYS H 214      -5.045   4.971  38.173  1.00  0.00      LH0  C  
ATOM   1946  CD  LYS H 214      -5.716   5.073  36.803  1.00  0.00      LH0  C  
ATOM   1947  CE  LYS H 214      -6.070   6.518  36.440  1.00  0.00      LH0  C  
ATOM   1948  NZ  LYS H 214      -6.752   7.143  37.576  1.00  0.00      LH0  N1+
ATOM   1949  H   LYS H 214      -3.333   1.626  39.683  1.00  0.00      LH0  H  
ATOM   1950  HZ1 LYS H 214      -7.706   7.496  37.359  1.00  0.00      LH0  H  
ATOM   1951  HZ2 LYS H 214      -6.969   6.427  38.301  1.00  0.00      LH0  H  
ATOM   1952  HZ3 LYS H 214      -6.167   7.864  38.044  1.00  0.00      LH0  H  
ATOM   1953  N   VAL H 215      -5.770   3.429  42.084  1.00  0.00      LH0  N  
ATOM   1954  CA  VAL H 215      -6.989   3.160  42.838  1.00  0.00      LH0  C  
ATOM   1955  C   VAL H 215      -7.994   4.297  42.743  1.00  0.00      LH0  C  
ATOM   1956  O   VAL H 215      -8.089   5.162  43.605  1.00  0.00      LH0  O  
ATOM   1957  CB  VAL H 215      -6.676   2.804  44.301  1.00  0.00      LH0  C  
ATOM   1958  CG1 VAL H 215      -7.910   2.224  45.002  1.00  0.00      LH0  C  
ATOM   1959  CG2 VAL H 215      -5.488   1.844  44.404  1.00  0.00      LH0  C  
ATOM   1960  H   VAL H 215      -5.004   3.959  42.456  1.00  0.00      LH0  H  
ATOM   1961  N   ASP H 216      -8.757   4.245  41.647  1.00  0.00      LH0  N  
ATOM   1962  CA  ASP H 216      -9.797   5.261  41.467  1.00  0.00      LH0  C  
ATOM   1963  C   ASP H 216     -11.051   4.963  42.269  1.00  0.00      LH0  C  
ATOM   1964  O   ASP H 216     -12.078   4.508  41.772  1.00  0.00      LH0  O  
ATOM   1965  CB  ASP H 216     -10.102   5.470  39.974  1.00  0.00      LH0  C  
ATOM   1966  CG  ASP H 216      -8.973   6.206  39.257  1.00  0.00      LH0  C  
ATOM   1967  OD1 ASP H 216      -7.852   6.261  39.758  1.00  0.00      LH0  O  
ATOM   1968  OD2 ASP H 216      -9.202   6.763  38.184  1.00  0.00      LH0  O1-
ATOM   1969  H   ASP H 216      -8.549   3.569  40.939  1.00  0.00      LH0  H  
ATOM   1970  N   LYS H 217     -10.901   5.205  43.576  1.00  0.00      LH0  N  
ATOM   1971  CA  LYS H 217     -11.954   4.802  44.497  1.00  0.00      LH0  C  
ATOM   1972  C   LYS H 217     -13.170   5.705  44.453  1.00  0.00      LH0  C  
ATOM   1973  O   LYS H 217     -13.113   6.907  44.676  1.00  0.00      LH0  O  
ATOM   1974  CB  LYS H 217     -11.386   4.678  45.914  1.00  0.00      LH0  C  
ATOM   1975  CG  LYS H 217     -12.225   3.811  46.858  1.00  0.00      LH0  C  
ATOM   1976  CD  LYS H 217     -12.360   2.369  46.356  1.00  0.00      LH0  C  
ATOM   1977  CE  LYS H 217     -13.198   1.474  47.272  1.00  0.00      LH0  C  
ATOM   1978  NZ  LYS H 217     -12.459   1.112  48.486  1.00  0.00      LH0  N1+
ATOM   1979  H   LYS H 217     -10.097   5.732  43.871  1.00  0.00      LH0  H  
ATOM   1980  HZ1 LYS H 217     -13.122   0.964  49.276  1.00  0.00      LH0  H  
ATOM   1981  HZ2 LYS H 217     -12.060   0.151  48.413  1.00  0.00      LH0  H  
ATOM   1982  HZ3 LYS H 217     -11.722   1.781  48.779  1.00  0.00      LH0  H  
ATOM   1983  N   LYS H 218     -14.295   5.058  44.138  1.00  0.00      LH0  N  
ATOM   1984  CA  LYS H 218     -15.522   5.844  44.138  1.00  0.00      LH0  C  
ATOM   1985  C   LYS H 218     -16.173   5.857  45.503  1.00  0.00      LH0  C  
ATOM   1986  O   LYS H 218     -16.103   4.894  46.258  1.00  0.00      LH0  O  
ATOM   1987  CB  LYS H 218     -16.457   5.345  43.038  1.00  0.00      LH0  C  
ATOM   1988  CG  LYS H 218     -15.739   5.426  41.691  1.00  0.00      LH0  C  
ATOM   1989  CD  LYS H 218     -16.537   4.888  40.508  1.00  0.00      LH0  C  
ATOM   1990  CE  LYS H 218     -15.711   4.965  39.224  1.00  0.00      LH0  C  
ATOM   1991  NZ  LYS H 218     -16.486   4.403  38.111  1.00  0.00      LH0  N1+
ATOM   1992  H   LYS H 218     -14.290   4.068  44.025  1.00  0.00      LH0  H  
ATOM   1993  HZ1 LYS H 218     -15.921   4.453  37.240  1.00  0.00      LH0  H  
ATOM   1994  HZ2 LYS H 218     -16.714   3.410  38.320  1.00  0.00      LH0  H  
ATOM   1995  HZ3 LYS H 218     -17.365   4.945  37.992  1.00  0.00      LH0  H  
ATOM   1996  N   ILE H 219     -16.759   7.021  45.792  1.00  0.00      LH0  N  
ATOM   1997  CA  ILE H 219     -17.291   7.322  47.117  1.00  0.00      LH0  C  
ATOM   1998  C   ILE H 219     -18.673   7.930  46.973  1.00  0.00      LH0  C  
ATOM   1999  O   ILE H 219     -18.998   8.543  45.958  1.00  0.00      LH0  O  
ATOM   2000  CB  ILE H 219     -16.364   8.297  47.869  1.00  0.00      LH0  C  
ATOM   2001  CG1 ILE H 219     -14.892   7.878  47.776  1.00  0.00      LH0  C  
ATOM   2002  CG2 ILE H 219     -16.818   8.481  49.322  1.00  0.00      LH0  C  
ATOM   2003  CD1 ILE H 219     -13.927   8.860  48.430  1.00  0.00      LH0  C  
ATOM   2004  H   ILE H 219     -16.831   7.719  45.082  1.00  0.00      LH0  H  
TER   
ATOM   2005  N   ASP L   1      31.088  28.110  50.691  1.00  0.00      LL0  N  
ATOM   2006  CA  ASP L   1      30.968  29.356  51.444  1.00  0.00      LL0  C  
ATOM   2007  C   ASP L   1      29.578  29.973  51.293  1.00  0.00      LL0  C  
ATOM   2008  O   ASP L   1      28.674  29.302  50.811  1.00  0.00      LL0  O  
ATOM   2009  CB  ASP L   1      32.169  30.277  51.130  1.00  0.00      LL0  C  
ATOM   2010  CG  ASP L   1      31.896  31.297  50.036  1.00  0.00      LL0  C  
ATOM   2011  OD1 ASP L   1      31.985  32.486  50.324  1.00  0.00      LL0  O  
ATOM   2012  OD2 ASP L   1      31.567  30.924  48.914  1.00  0.00      LL0  O1-
ATOM   2013  H   ASP L   1      30.301  27.490  50.682  1.00  0.00      LL0  H  
ATOM   2014  N   ILE L   2      29.430  31.243  51.727  1.00  0.00      LL0  N  
ATOM   2015  CA  ILE L   2      28.128  31.929  51.747  1.00  0.00      LL0  C  
ATOM   2016  C   ILE L   2      26.960  31.148  52.341  1.00  0.00      LL0  C  
ATOM   2017  O   ILE L   2      26.281  30.372  51.678  1.00  0.00      LL0  O  
ATOM   2018  CB  ILE L   2      27.711  32.474  50.367  1.00  0.00      LL0  C  
ATOM   2019  CG1 ILE L   2      28.819  33.218  49.620  1.00  0.00      LL0  C  
ATOM   2020  CG2 ILE L   2      26.452  33.337  50.481  1.00  0.00      LL0  C  
ATOM   2021  CD1 ILE L   2      28.966  34.676  50.034  1.00  0.00      LL0  C  
ATOM   2022  H   ILE L   2      30.281  31.754  51.844  1.00  0.00      LL0  H  
ATOM   2023  N   GLN L   3      26.717  31.458  53.620  1.00  0.00      LL0  N  
ATOM   2024  CA  GLN L   3      25.378  31.148  54.113  1.00  0.00      LL0  C  
ATOM   2025  C   GLN L   3      24.428  32.244  53.656  1.00  0.00      LL0  C  
ATOM   2026  O   GLN L   3      24.827  33.400  53.583  1.00  0.00      LL0  O  
ATOM   2027  CB  GLN L   3      25.417  31.012  55.645  1.00  0.00      LL0  C  
ATOM   2028  CG  GLN L   3      24.080  30.789  56.374  1.00  0.00      LL0  C  
ATOM   2029  CD  GLN L   3      23.404  29.517  55.898  1.00  0.00      LL0  C  
ATOM   2030  NE2 GLN L   3      23.292  28.576  56.837  1.00  0.00      LL0  N  
ATOM   2031  OE1 GLN L   3      23.001  29.381  54.753  1.00  0.00      LL0  O  
ATOM   2032  H   GLN L   3      27.287  32.125  54.090  1.00  0.00      LL0  H  
ATOM   2033 HE21 GLN L   3      23.619  28.718  57.769  1.00  0.00      LL0  H  
ATOM   2034 HE22 GLN L   3      22.857  27.719  56.568  1.00  0.00      LL0  H  
ATOM   2035  N   MET L   4      23.195  31.830  53.335  1.00  0.00      LL0  N  
ATOM   2036  CA  MET L   4      22.175  32.834  53.051  1.00  0.00      LL0  C  
ATOM   2037  C   MET L   4      21.213  32.973  54.206  1.00  0.00      LL0  C  
ATOM   2038  O   MET L   4      20.183  32.316  54.297  1.00  0.00      LL0  O  
ATOM   2039  CB  MET L   4      21.422  32.520  51.759  1.00  0.00      LL0  C  
ATOM   2040  CG  MET L   4      22.334  32.590  50.538  1.00  0.00      LL0  C  
ATOM   2041  SD  MET L   4      23.114  34.203  50.348  1.00  0.00      LL0  S  
ATOM   2042  CE  MET L   4      21.664  35.146  49.864  1.00  0.00      LL0  C  
ATOM   2043  H   MET L   4      22.946  30.865  53.448  1.00  0.00      LL0  H  
ATOM   2044  N   THR L   5      21.609  33.857  55.119  1.00  0.00      LL0  N  
ATOM   2045  CA  THR L   5      20.755  34.009  56.289  1.00  0.00      LL0  C  
ATOM   2046  C   THR L   5      19.506  34.824  56.000  1.00  0.00      LL0  C  
ATOM   2047  O   THR L   5      19.553  36.046  55.908  1.00  0.00      LL0  O  
ATOM   2048  CB  THR L   5      21.573  34.620  57.427  1.00  0.00      LL0  C  
ATOM   2049  CG2 THR L   5      20.844  34.545  58.772  1.00  0.00      LL0  C  
ATOM   2050  OG1 THR L   5      22.853  33.976  57.509  1.00  0.00      LL0  O  
ATOM   2051  H   THR L   5      22.417  34.429  54.962  1.00  0.00      LL0  H  
ATOM   2052  HG1 THR L   5      23.343  34.448  58.169  1.00  0.00      LL0  H  
ATOM   2053  N   GLN L   6      18.389  34.099  55.849  1.00  0.00      LL0  N  
ATOM   2054  CA  GLN L   6      17.143  34.847  55.717  1.00  0.00      LL0  C  
ATOM   2055  C   GLN L   6      16.366  34.917  57.013  1.00  0.00      LL0  C  
ATOM   2056  O   GLN L   6      16.447  34.043  57.870  1.00  0.00      LL0  O  
ATOM   2057  CB  GLN L   6      16.288  34.332  54.554  1.00  0.00      LL0  C  
ATOM   2058  CG  GLN L   6      15.942  32.848  54.598  1.00  0.00      LL0  C  
ATOM   2059  CD  GLN L   6      15.115  32.477  53.386  1.00  0.00      LL0  C  
ATOM   2060  NE2 GLN L   6      13.904  33.028  53.364  1.00  0.00      LL0  N  
ATOM   2061  OE1 GLN L   6      15.513  31.691  52.537  1.00  0.00      LL0  O  
ATOM   2062  H   GLN L   6      18.424  33.101  55.919  1.00  0.00      LL0  H  
ATOM   2063 HE21 GLN L   6      13.572  33.646  54.082  1.00  0.00      LL0  H  
ATOM   2064 HE22 GLN L   6      13.275  32.783  52.628  1.00  0.00      LL0  H  
ATOM   2065  N   SER L   7      15.626  36.014  57.151  1.00  0.00      LL0  N  
ATOM   2066  CA  SER L   7      14.976  36.256  58.430  1.00  0.00      LL0  C  
ATOM   2067  C   SER L   7      13.682  37.030  58.248  1.00  0.00      LL0  C  
ATOM   2068  O   SER L   7      13.592  37.890  57.381  1.00  0.00      LL0  O  
ATOM   2069  CB  SER L   7      15.949  36.988  59.362  1.00  0.00      LL0  C  
ATOM   2070  OG  SER L   7      17.139  36.205  59.536  1.00  0.00      LL0  O  
ATOM   2071  H   SER L   7      15.578  36.708  56.430  1.00  0.00      LL0  H  
ATOM   2072  HG  SER L   7      16.931  35.310  59.275  1.00  0.00      LL0  H  
ATOM   2073  N   PRO L   8      12.662  36.710  59.085  1.00  0.00      LL0  N  
ATOM   2074  CA  PRO L   8      12.717  35.646  60.099  1.00  0.00      LL0  C  
ATOM   2075  C   PRO L   8      12.491  34.265  59.496  1.00  0.00      LL0  C  
ATOM   2076  O   PRO L   8      12.502  34.078  58.287  1.00  0.00      LL0  O  
ATOM   2077  CB  PRO L   8      11.592  36.083  61.043  1.00  0.00      LL0  C  
ATOM   2078  CG  PRO L   8      10.542  36.703  60.121  1.00  0.00      LL0  C  
ATOM   2079  CD  PRO L   8      11.389  37.422  59.078  1.00  0.00      LL0  C  
ATOM   2080  N   SER L   9      12.256  33.305  60.396  1.00  0.00      LL0  N  
ATOM   2081  CA  SER L   9      11.887  31.973  59.920  1.00  0.00      LL0  C  
ATOM   2082  C   SER L   9      10.459  31.885  59.400  1.00  0.00      LL0  C  
ATOM   2083  O   SER L   9      10.130  31.176  58.455  1.00  0.00      LL0  O  
ATOM   2084  CB  SER L   9      12.113  30.970  61.051  1.00  0.00      LL0  C  
ATOM   2085  OG  SER L   9      13.075  31.515  61.969  1.00  0.00      LL0  O  
ATOM   2086  H   SER L   9      12.407  33.424  61.378  1.00  0.00      LL0  H  
ATOM   2087  HG  SER L   9      13.354  30.795  62.523  1.00  0.00      LL0  H  
ATOM   2088  N   SER L  10       9.599  32.657  60.073  1.00  0.00      LL0  N  
ATOM   2089  CA  SER L  10       8.189  32.642  59.700  1.00  0.00      LL0  C  
ATOM   2090  C   SER L  10       7.553  33.946  60.122  1.00  0.00      LL0  C  
ATOM   2091  O   SER L  10       8.051  34.589  61.039  1.00  0.00      LL0  O  
ATOM   2092  CB  SER L  10       7.472  31.461  60.368  1.00  0.00      LL0  C  
ATOM   2093  OG  SER L  10       8.249  30.266  60.209  1.00  0.00      LL0  O  
ATOM   2094  H   SER L  10       9.867  33.219  60.855  1.00  0.00      LL0  H  
ATOM   2095  HG  SER L  10       8.611  30.292  59.328  1.00  0.00      LL0  H  
ATOM   2096  N   LEU L  11       6.463  34.308  59.434  1.00  0.00      LL0  N  
ATOM   2097  CA  LEU L  11       5.690  35.457  59.897  1.00  0.00      LL0  C  
ATOM   2098  C   LEU L  11       4.251  35.348  59.447  1.00  0.00      LL0  C  
ATOM   2099  O   LEU L  11       3.937  34.647  58.492  1.00  0.00      LL0  O  
ATOM   2100  CB  LEU L  11       6.315  36.798  59.467  1.00  0.00      LL0  C  
ATOM   2101  CG  LEU L  11       6.281  37.122  57.969  1.00  0.00      LL0  C  
ATOM   2102  CD1 LEU L  11       5.385  38.327  57.674  1.00  0.00      LL0  C  
ATOM   2103  CD2 LEU L  11       7.683  37.309  57.390  1.00  0.00      LL0  C  
ATOM   2104  H   LEU L  11       6.118  33.757  58.668  1.00  0.00      LL0  H  
ATOM   2105  N   SER L  12       3.397  36.074  60.168  1.00  0.00      LL0  N  
ATOM   2106  CA  SER L  12       2.001  36.045  59.759  1.00  0.00      LL0  C  
ATOM   2107  C   SER L  12       1.506  37.401  59.307  1.00  0.00      LL0  C  
ATOM   2108  O   SER L  12       1.095  38.248  60.098  1.00  0.00      LL0  O  
ATOM   2109  CB  SER L  12       1.150  35.471  60.889  1.00  0.00      LL0  C  
ATOM   2110  OG  SER L  12       1.836  34.349  61.458  1.00  0.00      LL0  O  
ATOM   2111  H   SER L  12       3.684  36.567  60.987  1.00  0.00      LL0  H  
ATOM   2112  HG  SER L  12       1.679  33.612  60.878  1.00  0.00      LL0  H  
ATOM   2113  N   ALA L  13       1.587  37.606  57.991  1.00  0.00      LL0  N  
ATOM   2114  CA  ALA L  13       1.081  38.885  57.504  1.00  0.00      LL0  C  
ATOM   2115  C   ALA L  13      -0.429  38.835  57.424  1.00  0.00      LL0  C  
ATOM   2116  O   ALA L  13      -1.002  37.761  57.426  1.00  0.00      LL0  O  
ATOM   2117  CB  ALA L  13       1.661  39.195  56.132  1.00  0.00      LL0  C  
ATOM   2118  H   ALA L  13       1.712  36.811  57.392  1.00  0.00      LL0  H  
ATOM   2119  N   SER L  14      -1.064  40.001  57.414  1.00  0.00      LL0  N  
ATOM   2120  CA  SER L  14      -2.499  39.975  57.155  1.00  0.00      LL0  C  
ATOM   2121  C   SER L  14      -2.719  40.253  55.685  1.00  0.00      LL0  C  
ATOM   2122  O   SER L  14      -1.759  40.417  54.938  1.00  0.00      LL0  O  
ATOM   2123  CB  SER L  14      -3.227  41.004  58.027  1.00  0.00      LL0  C  
ATOM   2124  OG  SER L  14      -2.399  41.386  59.136  1.00  0.00      LL0  O  
ATOM   2125  H   SER L  14      -0.571  40.869  57.382  1.00  0.00      LL0  H  
ATOM   2126  HG  SER L  14      -1.944  42.179  58.823  1.00  0.00      LL0  H  
ATOM   2127  N   VAL L  15      -4.001  40.336  55.295  1.00  0.00      LL0  N  
ATOM   2128  CA  VAL L  15      -4.247  40.856  53.949  1.00  0.00      LL0  C  
ATOM   2129  C   VAL L  15      -3.904  42.337  53.889  1.00  0.00      LL0  C  
ATOM   2130  O   VAL L  15      -4.717  43.195  54.209  1.00  0.00      LL0  O  
ATOM   2131  CB  VAL L  15      -5.703  40.624  53.510  1.00  0.00      LL0  C  
ATOM   2132  CG1 VAL L  15      -5.870  40.901  52.012  1.00  0.00      LL0  C  
ATOM   2133  CG2 VAL L  15      -6.212  39.228  53.878  1.00  0.00      LL0  C  
ATOM   2134  H   VAL L  15      -4.750  40.180  55.936  1.00  0.00      LL0  H  
ATOM   2135  N   GLY L  16      -2.647  42.591  53.518  1.00  0.00      LL0  N  
ATOM   2136  CA  GLY L  16      -2.212  43.980  53.569  1.00  0.00      LL0  C  
ATOM   2137  C   GLY L  16      -0.777  44.192  54.008  1.00  0.00      LL0  C  
ATOM   2138  O   GLY L  16      -0.097  45.072  53.499  1.00  0.00      LL0  O  
ATOM   2139  H   GLY L  16      -2.067  41.826  53.225  1.00  0.00      LL0  H  
ATOM   2140  N   ASP L  17      -0.327  43.360  54.961  1.00  0.00      LL0  N  
ATOM   2141  CA  ASP L  17       0.978  43.682  55.554  1.00  0.00      LL0  C  
ATOM   2142  C   ASP L  17       2.133  43.614  54.572  1.00  0.00      LL0  C  
ATOM   2143  O   ASP L  17       2.187  42.765  53.684  1.00  0.00      LL0  O  
ATOM   2144  CB  ASP L  17       1.360  42.796  56.756  1.00  0.00      LL0  C  
ATOM   2145  CG  ASP L  17       0.323  42.697  57.870  1.00  0.00      LL0  C  
ATOM   2146  OD1 ASP L  17      -0.796  43.168  57.723  1.00  0.00      LL0  O  
ATOM   2147  OD2 ASP L  17       0.593  42.031  58.867  1.00  0.00      LL0  O1-
ATOM   2148  H   ASP L  17      -0.922  42.683  55.391  1.00  0.00      LL0  H  
ATOM   2149  N   ARG L  18       3.070  44.544  54.809  1.00  0.00      LL0  N  
ATOM   2150  CA  ARG L  18       4.306  44.548  54.033  1.00  0.00      LL0  C  
ATOM   2151  C   ARG L  18       5.272  43.457  54.473  1.00  0.00      LL0  C  
ATOM   2152  O   ARG L  18       6.067  43.611  55.398  1.00  0.00      LL0  O  
ATOM   2153  CB  ARG L  18       4.973  45.928  54.109  1.00  0.00      LL0  C  
ATOM   2154  CG  ARG L  18       6.230  46.003  53.242  1.00  0.00      LL0  C  
ATOM   2155  CD  ARG L  18       7.183  47.143  53.599  1.00  0.00      LL0  C  
ATOM   2156  NE  ARG L  18       8.527  46.771  53.158  1.00  0.00      LL0  N  
ATOM   2157  CZ  ARG L  18       9.422  47.649  52.671  1.00  0.00      LL0  C  
ATOM   2158  NH1 ARG L  18       9.154  48.954  52.679  1.00  0.00      LL0  N1+
ATOM   2159  NH2 ARG L  18      10.568  47.191  52.175  1.00  0.00      LL0  N  
ATOM   2160  H   ARG L  18       2.918  45.189  55.554  1.00  0.00      LL0  H  
ATOM   2161  HE  ARG L  18       8.767  45.799  53.278  1.00  0.00      LL0  H  
ATOM   2162 HH11 ARG L  18       9.794  49.628  52.312  1.00  0.00      LL0  H  
ATOM   2163 HH12 ARG L  18       8.287  49.275  53.061  1.00  0.00      LL0  H  
ATOM   2164 HH21 ARG L  18      11.314  47.780  51.870  1.00  0.00      LL0  H  
ATOM   2165 HH22 ARG L  18      10.692  46.194  52.073  1.00  0.00      LL0  H  
ATOM   2166  N   VAL L  19       5.179  42.334  53.757  1.00  0.00      LL0  N  
ATOM   2167  CA  VAL L  19       6.082  41.224  54.055  1.00  0.00      LL0  C  
ATOM   2168  C   VAL L  19       7.532  41.556  53.748  1.00  0.00      LL0  C  
ATOM   2169  O   VAL L  19       7.987  41.551  52.611  1.00  0.00      LL0  O  
ATOM   2170  CB  VAL L  19       5.652  39.958  53.310  1.00  0.00      LL0  C  
ATOM   2171  CG1 VAL L  19       6.480  38.745  53.732  1.00  0.00      LL0  C  
ATOM   2172  CG2 VAL L  19       4.158  39.699  53.479  1.00  0.00      LL0  C  
ATOM   2173  H   VAL L  19       4.578  42.354  52.954  1.00  0.00      LL0  H  
ATOM   2174  N   THR L  20       8.238  41.861  54.834  1.00  0.00      LL0  N  
ATOM   2175  CA  THR L  20       9.620  42.262  54.636  1.00  0.00      LL0  C  
ATOM   2176  C   THR L  20      10.572  41.234  55.211  1.00  0.00      LL0  C  
ATOM   2177  O   THR L  20      10.627  41.015  56.413  1.00  0.00      LL0  O  
ATOM   2178  CB  THR L  20       9.795  43.653  55.245  1.00  0.00      LL0  C  
ATOM   2179  CG2 THR L  20      11.149  44.281  54.918  1.00  0.00      LL0  C  
ATOM   2180  OG1 THR L  20       8.733  44.504  54.785  1.00  0.00      LL0  O  
ATOM   2181  H   THR L  20       7.823  41.834  55.743  1.00  0.00      LL0  H  
ATOM   2182  HG1 THR L  20       7.927  44.156  55.170  1.00  0.00      LL0  H  
ATOM   2183  N   ILE L  21      11.276  40.577  54.284  1.00  0.00      LL0  N  
ATOM   2184  CA  ILE L  21      12.151  39.486  54.708  1.00  0.00      LL0  C  
ATOM   2185  C   ILE L  21      13.585  39.856  54.401  1.00  0.00      LL0  C  
ATOM   2186  O   ILE L  21      13.911  40.187  53.268  1.00  0.00      LL0  O  
ATOM   2187  CB  ILE L  21      11.773  38.190  53.970  1.00  0.00      LL0  C  
ATOM   2188  CG1 ILE L  21      10.272  37.906  54.056  1.00  0.00      LL0  C  
ATOM   2189  CG2 ILE L  21      12.601  36.996  54.452  1.00  0.00      LL0  C  
ATOM   2190  CD1 ILE L  21       9.837  36.756  53.146  1.00  0.00      LL0  C  
ATOM   2191  H   ILE L  21      11.256  40.874  53.327  1.00  0.00      LL0  H  
ATOM   2192  N   THR L  22      14.437  39.810  55.422  1.00  0.00      LL0  N  
ATOM   2193  CA  THR L  22      15.836  40.013  55.070  1.00  0.00      LL0  C  
ATOM   2194  C   THR L  22      16.471  38.727  54.579  1.00  0.00      LL0  C  
ATOM   2195  O   THR L  22      15.975  37.635  54.830  1.00  0.00      LL0  O  
ATOM   2196  CB  THR L  22      16.578  40.591  56.273  1.00  0.00      LL0  C  
ATOM   2197  CG2 THR L  22      16.389  42.107  56.350  1.00  0.00      LL0  C  
ATOM   2198  OG1 THR L  22      16.117  39.977  57.486  1.00  0.00      LL0  O  
ATOM   2199  H   THR L  22      14.193  39.448  56.325  1.00  0.00      LL0  H  
ATOM   2200  HG1 THR L  22      16.635  40.349  58.188  1.00  0.00      LL0  H  
ATOM   2201  N   CYS L  23      17.590  38.900  53.872  1.00  0.00      LL0  N  
ATOM   2202  CA  CYS L  23      18.441  37.756  53.563  1.00  0.00      LL0  C  
ATOM   2203  C   CYS L  23      19.807  38.279  53.230  1.00  0.00      LL0  C  
ATOM   2204  O   CYS L  23      19.940  39.210  52.447  1.00  0.00      LL0  O  
ATOM   2205  CB  CYS L  23      17.897  36.922  52.399  1.00  0.00      LL0  C  
ATOM   2206  SG  CYS L  23      18.929  35.488  51.981  1.00  0.00      LL0  S  
ATOM   2207  H   CYS L  23      17.885  39.811  53.575  1.00  0.00      LL0  H  
ATOM   2208  N   ARG L  24      20.814  37.688  53.869  1.00  0.00      LL0  N  
ATOM   2209  CA  ARG L  24      22.131  38.221  53.565  1.00  0.00      LL0  C  
ATOM   2210  C   ARG L  24      23.165  37.145  53.349  1.00  0.00      LL0  C  
ATOM   2211  O   ARG L  24      23.051  36.034  53.854  1.00  0.00      LL0  O  
ATOM   2212  CB  ARG L  24      22.543  39.260  54.615  1.00  0.00      LL0  C  
ATOM   2213  CG  ARG L  24      22.844  38.737  56.022  1.00  0.00      LL0  C  
ATOM   2214  CD  ARG L  24      24.322  38.919  56.374  1.00  0.00      LL0  C  
ATOM   2215  NE  ARG L  24      24.725  40.308  56.163  1.00  0.00      LL0  N  
ATOM   2216  CZ  ARG L  24      25.934  40.672  55.693  1.00  0.00      LL0  C  
ATOM   2217  NH1 ARG L  24      26.836  39.759  55.345  1.00  0.00      LL0  N1+
ATOM   2218  NH2 ARG L  24      26.199  41.963  55.563  1.00  0.00      LL0  N  
ATOM   2219  H   ARG L  24      20.668  36.946  54.526  1.00  0.00      LL0  H  
ATOM   2220  HE  ARG L  24      24.060  41.042  56.346  1.00  0.00      LL0  H  
ATOM   2221 HH11 ARG L  24      27.761  39.969  55.017  1.00  0.00      LL0  H  
ATOM   2222 HH12 ARG L  24      26.569  38.789  55.363  1.00  0.00      LL0  H  
ATOM   2223 HH21 ARG L  24      27.096  42.339  55.350  1.00  0.00      LL0  H  
ATOM   2224 HH22 ARG L  24      25.425  42.621  55.636  1.00  0.00      LL0  H  
ATOM   2225  N   ALA L  25      24.158  37.540  52.547  1.00  0.00      LL0  N  
ATOM   2226  CA  ALA L  25      25.271  36.646  52.254  1.00  0.00      LL0  C  
ATOM   2227  C   ALA L  25      26.347  36.791  53.315  1.00  0.00      LL0  C  
ATOM   2228  O   ALA L  25      26.152  37.448  54.330  1.00  0.00      LL0  O  
ATOM   2229  CB  ALA L  25      25.845  37.009  50.884  1.00  0.00      LL0  C  
ATOM   2230  H   ALA L  25      24.182  38.504  52.272  1.00  0.00      LL0  H  
ATOM   2231  N   SER L  26      27.528  36.216  53.048  1.00  0.00      LL0  N  
ATOM   2232  CA  SER L  26      28.615  36.701  53.892  1.00  0.00      LL0  C  
ATOM   2233  C   SER L  26      29.248  37.964  53.320  1.00  0.00      LL0  C  
ATOM   2234  O   SER L  26      29.135  39.057  53.869  1.00  0.00      LL0  O  
ATOM   2235  CB  SER L  26      29.630  35.580  54.155  1.00  0.00      LL0  C  
ATOM   2236  OG  SER L  26      30.075  35.013  52.914  1.00  0.00      LL0  O  
ATOM   2237  H   SER L  26      27.682  35.632  52.254  1.00  0.00      LL0  H  
ATOM   2238  HG  SER L  26      30.510  34.194  53.135  1.00  0.00      LL0  H  
ATOM   2239  N   GLN L  27      29.906  37.731  52.173  1.00  0.00      LL0  N  
ATOM   2240  CA  GLN L  27      30.623  38.786  51.462  1.00  0.00      LL0  C  
ATOM   2241  C   GLN L  27      29.751  39.459  50.413  1.00  0.00      LL0  C  
ATOM   2242  O   GLN L  27      28.626  39.044  50.169  1.00  0.00      LL0  O  
ATOM   2243  CB  GLN L  27      31.900  38.188  50.852  1.00  0.00      LL0  C  
ATOM   2244  CG  GLN L  27      31.614  37.240  49.680  1.00  0.00      LL0  C  
ATOM   2245  CD  GLN L  27      32.467  35.991  49.749  1.00  0.00      LL0  C  
ATOM   2246  NE2 GLN L  27      32.271  35.259  50.848  1.00  0.00      LL0  N  
ATOM   2247  OE1 GLN L  27      33.201  35.651  48.827  1.00  0.00      LL0  O  
ATOM   2248  H   GLN L  27      29.814  36.813  51.789  1.00  0.00      LL0  H  
ATOM   2249 HE21 GLN L  27      31.701  35.548  51.616  1.00  0.00      LL0  H  
ATOM   2250 HE22 GLN L  27      32.654  34.332  50.895  1.00  0.00      LL0  H  
ATOM   2251  N   GLY L  28      30.324  40.509  49.802  1.00  0.00      LL0  N  
ATOM   2252  CA  GLY L  28      29.573  41.204  48.759  1.00  0.00      LL0  C  
ATOM   2253  C   GLY L  28      29.523  40.450  47.445  1.00  0.00      LL0  C  
ATOM   2254  O   GLY L  28      30.509  40.318  46.733  1.00  0.00      LL0  O  
ATOM   2255  H   GLY L  28      31.270  40.760  49.999  1.00  0.00      LL0  H  
ATOM   2256  N   ILE L  29      28.322  39.952  47.147  1.00  0.00      LL0  N  
ATOM   2257  CA  ILE L  29      28.196  39.126  45.949  1.00  0.00      LL0  C  
ATOM   2258  C   ILE L  29      27.626  39.848  44.734  1.00  0.00      LL0  C  
ATOM   2259  O   ILE L  29      26.759  39.342  44.033  1.00  0.00      LL0  O  
ATOM   2260  CB  ILE L  29      27.399  37.858  46.286  1.00  0.00      LL0  C  
ATOM   2261  CG1 ILE L  29      25.998  38.163  46.841  1.00  0.00      LL0  C  
ATOM   2262  CG2 ILE L  29      28.213  36.993  47.248  1.00  0.00      LL0  C  
ATOM   2263  CD1 ILE L  29      25.140  36.915  47.048  1.00  0.00      LL0  C  
ATOM   2264  H   ILE L  29      27.550  40.132  47.762  1.00  0.00      LL0  H  
ATOM   2265  N   ARG L  30      28.125  41.082  44.529  1.00  0.00      LL0  N  
ATOM   2266  CA  ARG L  30      27.481  42.025  43.599  1.00  0.00      LL0  C  
ATOM   2267  C   ARG L  30      25.985  42.215  43.874  1.00  0.00      LL0  C  
ATOM   2268  O   ARG L  30      25.591  43.069  44.657  1.00  0.00      LL0  O  
ATOM   2269  CB  ARG L  30      27.843  41.731  42.115  1.00  0.00      LL0  C  
ATOM   2270  CG  ARG L  30      27.324  42.780  41.110  1.00  0.00      LL0  C  
ATOM   2271  CD  ARG L  30      27.956  42.792  39.703  1.00  0.00      LL0  C  
ATOM   2272  NE  ARG L  30      27.744  41.567  38.925  1.00  0.00      LL0  N  
ATOM   2273  CZ  ARG L  30      27.462  41.600  37.598  1.00  0.00      LL0  C  
ATOM   2274  NH1 ARG L  30      27.220  42.740  36.962  1.00  0.00      LL0  N1+
ATOM   2275  NH2 ARG L  30      27.433  40.471  36.906  1.00  0.00      LL0  N  
ATOM   2276  H   ARG L  30      28.919  41.349  45.074  1.00  0.00      LL0  H  
ATOM   2277  HE  ARG L  30      27.916  40.668  39.334  1.00  0.00      LL0  H  
ATOM   2278 HH11 ARG L  30      27.003  42.691  35.975  1.00  0.00      LL0  H  
ATOM   2279 HH12 ARG L  30      27.240  43.626  37.418  1.00  0.00      LL0  H  
ATOM   2280 HH21 ARG L  30      27.248  40.483  35.906  1.00  0.00      LL0  H  
ATOM   2281 HH22 ARG L  30      27.610  39.591  37.354  1.00  0.00      LL0  H  
ATOM   2282  N   ASN L  31      25.176  41.364  43.234  1.00  0.00      LL0  N  
ATOM   2283  CA  ASN L  31      23.734  41.390  43.463  1.00  0.00      LL0  C  
ATOM   2284  C   ASN L  31      23.125  40.018  43.246  1.00  0.00      LL0  C  
ATOM   2285  O   ASN L  31      22.009  39.860  42.767  1.00  0.00      LL0  O  
ATOM   2286  CB  ASN L  31      23.042  42.451  42.588  1.00  0.00      LL0  C  
ATOM   2287  CG  ASN L  31      23.147  42.131  41.104  1.00  0.00      LL0  C  
ATOM   2288  ND2 ASN L  31      22.158  42.654  40.378  1.00  0.00      LL0  N  
ATOM   2289  OD1 ASN L  31      24.067  41.474  40.631  1.00  0.00      LL0  O  
ATOM   2290  H   ASN L  31      25.551  40.695  42.592  1.00  0.00      LL0  H  
ATOM   2291 HD21 ASN L  31      21.381  43.106  40.826  1.00  0.00      LL0  H  
ATOM   2292 HD22 ASN L  31      22.178  42.582  39.384  1.00  0.00      LL0  H  
ATOM   2293  N   TYR L  32      23.938  39.012  43.588  1.00  0.00      LL0  N  
ATOM   2294  CA  TYR L  32      23.590  37.652  43.186  1.00  0.00      LL0  C  
ATOM   2295  C   TYR L  32      22.656  36.904  44.116  1.00  0.00      LL0  C  
ATOM   2296  O   TYR L  32      22.960  35.815  44.593  1.00  0.00      LL0  O  
ATOM   2297  CB  TYR L  32      24.855  36.826  42.958  1.00  0.00      LL0  C  
ATOM   2298  CG  TYR L  32      25.726  37.349  41.833  1.00  0.00      LL0  C  
ATOM   2299  CD1 TYR L  32      27.113  37.119  41.927  1.00  0.00      LL0  C  
ATOM   2300  CD2 TYR L  32      25.160  38.022  40.728  1.00  0.00      LL0  C  
ATOM   2301  CE1 TYR L  32      27.955  37.572  40.900  1.00  0.00      LL0  C  
ATOM   2302  CE2 TYR L  32      26.002  38.485  39.704  1.00  0.00      LL0  C  
ATOM   2303  CZ  TYR L  32      27.388  38.256  39.807  1.00  0.00      LL0  C  
ATOM   2304  OH  TYR L  32      28.219  38.728  38.807  1.00  0.00      LL0  O  
ATOM   2305  H   TYR L  32      24.800  39.194  44.064  1.00  0.00      LL0  H  
ATOM   2306  HH  TYR L  32      29.007  38.189  38.798  1.00  0.00      LL0  H  
ATOM   2307  N   LEU L  33      21.512  37.553  44.340  1.00  0.00      LL0  N  
ATOM   2308  CA  LEU L  33      20.481  36.968  45.181  1.00  0.00      LL0  C  
ATOM   2309  C   LEU L  33      19.214  36.791  44.372  1.00  0.00      LL0  C  
ATOM   2310  O   LEU L  33      18.816  37.678  43.624  1.00  0.00      LL0  O  
ATOM   2311  CB  LEU L  33      20.270  37.871  46.403  1.00  0.00      LL0  C  
ATOM   2312  CG  LEU L  33      18.899  37.764  47.080  1.00  0.00      LL0  C  
ATOM   2313  CD1 LEU L  33      18.992  37.411  48.560  1.00  0.00      LL0  C  
ATOM   2314  CD2 LEU L  33      18.058  39.012  46.812  1.00  0.00      LL0  C  
ATOM   2315  H   LEU L  33      21.309  38.387  43.828  1.00  0.00      LL0  H  
ATOM   2316  N   ALA L  34      18.606  35.620  44.586  1.00  0.00      LL0  N  
ATOM   2317  CA  ALA L  34      17.291  35.337  44.029  1.00  0.00      LL0  C  
ATOM   2318  C   ALA L  34      16.308  35.004  45.138  1.00  0.00      LL0  C  
ATOM   2319  O   ALA L  34      16.704  34.784  46.278  1.00  0.00      LL0  O  
ATOM   2320  CB  ALA L  34      17.382  34.158  43.062  1.00  0.00      LL0  C  
ATOM   2321  H   ALA L  34      19.046  34.967  45.203  1.00  0.00      LL0  H  
ATOM   2322  N   TRP L  35      15.026  34.975  44.749  1.00  0.00      LL0  N  
ATOM   2323  CA  TRP L  35      13.925  34.655  45.654  1.00  0.00      LL0  C  
ATOM   2324  C   TRP L  35      12.936  33.747  44.962  1.00  0.00      LL0  C  
ATOM   2325  O   TRP L  35      12.566  33.953  43.811  1.00  0.00      LL0  O  
ATOM   2326  CB  TRP L  35      13.167  35.902  46.109  1.00  0.00      LL0  C  
ATOM   2327  CG  TRP L  35      13.889  36.599  47.233  1.00  0.00      LL0  C  
ATOM   2328  CD1 TRP L  35      14.721  37.722  47.128  1.00  0.00      LL0  C  
ATOM   2329  CD2 TRP L  35      13.863  36.275  48.639  1.00  0.00      LL0  C  
ATOM   2330  CE2 TRP L  35      14.695  37.233  49.309  1.00  0.00      LL0  C  
ATOM   2331  CE3 TRP L  35      13.208  35.269  49.382  1.00  0.00      LL0  C  
ATOM   2332  NE1 TRP L  35      15.198  38.099  48.345  1.00  0.00      LL0  N  
ATOM   2333  CZ2 TRP L  35      14.856  37.163  50.709  1.00  0.00      LL0  C  
ATOM   2334  CZ3 TRP L  35      13.378  35.211  50.781  1.00  0.00      LL0  C  
ATOM   2335  CH2 TRP L  35      14.199  36.151  51.439  1.00  0.00      LL0  C  
ATOM   2336  H   TRP L  35      14.814  35.146  43.788  1.00  0.00      LL0  H  
ATOM   2337  HE1 TRP L  35      15.797  38.858  48.504  1.00  0.00      LL0  H  
ATOM   2338  N   TYR L  36      12.530  32.731  45.721  1.00  0.00      LL0  N  
ATOM   2339  CA  TYR L  36      11.678  31.686  45.173  1.00  0.00      LL0  C  
ATOM   2340  C   TYR L  36      10.422  31.535  46.003  1.00  0.00      LL0  C  
ATOM   2341  O   TYR L  36      10.462  31.539  47.229  1.00  0.00      LL0  O  
ATOM   2342  CB  TYR L  36      12.441  30.356  45.146  1.00  0.00      LL0  C  
ATOM   2343  CG  TYR L  36      13.658  30.441  44.253  1.00  0.00      LL0  C  
ATOM   2344  CD1 TYR L  36      14.908  30.781  44.811  1.00  0.00      LL0  C  
ATOM   2345  CD2 TYR L  36      13.507  30.181  42.878  1.00  0.00      LL0  C  
ATOM   2346  CE1 TYR L  36      16.021  30.901  43.963  1.00  0.00      LL0  C  
ATOM   2347  CE2 TYR L  36      14.621  30.295  42.034  1.00  0.00      LL0  C  
ATOM   2348  CZ  TYR L  36      15.860  30.676  42.581  1.00  0.00      LL0  C  
ATOM   2349  OH  TYR L  36      16.935  30.844  41.731  1.00  0.00      LL0  O  
ATOM   2350  H   TYR L  36      12.861  32.671  46.662  1.00  0.00      LL0  H  
ATOM   2351  HH  TYR L  36      17.731  30.609  42.209  1.00  0.00      LL0  H  
ATOM   2352  N   GLN L  37       9.306  31.398  45.281  1.00  0.00      LL0  N  
ATOM   2353  CA  GLN L  37       8.051  31.113  45.967  1.00  0.00      LL0  C  
ATOM   2354  C   GLN L  37       7.829  29.622  46.110  1.00  0.00      LL0  C  
ATOM   2355  O   GLN L  37       7.329  28.969  45.201  1.00  0.00      LL0  O  
ATOM   2356  CB  GLN L  37       6.882  31.750  45.207  1.00  0.00      LL0  C  
ATOM   2357  CG  GLN L  37       5.573  31.769  45.996  1.00  0.00      LL0  C  
ATOM   2358  CD  GLN L  37       4.462  32.438  45.210  1.00  0.00      LL0  C  
ATOM   2359  NE2 GLN L  37       4.296  33.727  45.496  1.00  0.00      LL0  N  
ATOM   2360  OE1 GLN L  37       3.731  31.810  44.450  1.00  0.00      LL0  O  
ATOM   2361  H   GLN L  37       9.343  31.435  44.282  1.00  0.00      LL0  H  
ATOM   2362 HE21 GLN L  37       4.825  34.202  46.203  1.00  0.00      LL0  H  
ATOM   2363 HE22 GLN L  37       3.579  34.285  45.061  1.00  0.00      LL0  H  
ATOM   2364  N   GLN L  38       8.210  29.091  47.277  1.00  0.00      LL0  N  
ATOM   2365  CA  GLN L  38       7.791  27.705  47.430  1.00  0.00      LL0  C  
ATOM   2366  C   GLN L  38       6.450  27.538  48.109  1.00  0.00      LL0  C  
ATOM   2367  O   GLN L  38       6.291  27.602  49.323  1.00  0.00      LL0  O  
ATOM   2368  CB  GLN L  38       8.856  26.806  48.061  1.00  0.00      LL0  C  
ATOM   2369  CG  GLN L  38       8.430  25.350  47.846  1.00  0.00      LL0  C  
ATOM   2370  CD  GLN L  38       9.506  24.378  48.254  1.00  0.00      LL0  C  
ATOM   2371  NE2 GLN L  38       9.605  23.349  47.415  1.00  0.00      LL0  N  
ATOM   2372  OE1 GLN L  38      10.177  24.511  49.269  1.00  0.00      LL0  O  
ATOM   2373  H   GLN L  38       8.624  29.611  48.029  1.00  0.00      LL0  H  
ATOM   2374 HE21 GLN L  38       9.070  23.293  46.567  1.00  0.00      LL0  H  
ATOM   2375 HE22 GLN L  38      10.223  22.601  47.656  1.00  0.00      LL0  H  
ATOM   2376  N   LYS L  39       5.475  27.278  47.238  1.00  0.00      LL0  N  
ATOM   2377  CA  LYS L  39       4.262  26.672  47.777  1.00  0.00      LL0  C  
ATOM   2378  C   LYS L  39       4.506  25.182  47.971  1.00  0.00      LL0  C  
ATOM   2379  O   LYS L  39       5.180  24.554  47.162  1.00  0.00      LL0  O  
ATOM   2380  CB  LYS L  39       3.092  27.053  46.863  1.00  0.00      LL0  C  
ATOM   2381  CG  LYS L  39       2.784  28.519  47.177  1.00  0.00      LL0  C  
ATOM   2382  CD  LYS L  39       1.950  29.314  46.175  1.00  0.00      LL0  C  
ATOM   2383  CE  LYS L  39       1.826  30.746  46.704  1.00  0.00      LL0  C  
ATOM   2384  NZ  LYS L  39       1.411  31.682  45.652  1.00  0.00      LL0  N1+
ATOM   2385  H   LYS L  39       5.695  27.260  46.262  1.00  0.00      LL0  H  
ATOM   2386  HZ1 LYS L  39       1.580  32.664  45.957  1.00  0.00      LL0  H  
ATOM   2387  HZ2 LYS L  39       1.970  31.575  44.779  1.00  0.00      LL0  H  
ATOM   2388  HZ3 LYS L  39       0.384  31.652  45.492  1.00  0.00      LL0  H  
ATOM   2389  N   PRO L  40       4.019  24.658  49.124  1.00  0.00      LL0  N  
ATOM   2390  CA  PRO L  40       4.406  23.313  49.576  1.00  0.00      LL0  C  
ATOM   2391  C   PRO L  40       4.505  22.214  48.527  1.00  0.00      LL0  C  
ATOM   2392  O   PRO L  40       3.548  21.849  47.857  1.00  0.00      LL0  O  
ATOM   2393  CB  PRO L  40       3.389  23.034  50.687  1.00  0.00      LL0  C  
ATOM   2394  CG  PRO L  40       3.130  24.409  51.300  1.00  0.00      LL0  C  
ATOM   2395  CD  PRO L  40       3.142  25.328  50.083  1.00  0.00      LL0  C  
ATOM   2396  N   GLY L  41       5.744  21.698  48.424  1.00  0.00      LL0  N  
ATOM   2397  CA  GLY L  41       5.986  20.561  47.533  1.00  0.00      LL0  C  
ATOM   2398  C   GLY L  41       5.845  20.849  46.046  1.00  0.00      LL0  C  
ATOM   2399  O   GLY L  41       5.743  19.961  45.199  1.00  0.00      LL0  O  
ATOM   2400  H   GLY L  41       6.493  22.103  48.945  1.00  0.00      LL0  H  
ATOM   2401  N   LYS L  42       5.819  22.145  45.736  1.00  0.00      LL0  N  
ATOM   2402  CA  LYS L  42       5.750  22.503  44.331  1.00  0.00      LL0  C  
ATOM   2403  C   LYS L  42       6.975  23.287  43.950  1.00  0.00      LL0  C  
ATOM   2404  O   LYS L  42       7.756  23.685  44.808  1.00  0.00      LL0  O  
ATOM   2405  CB  LYS L  42       4.456  23.267  44.035  1.00  0.00      LL0  C  
ATOM   2406  CG  LYS L  42       3.486  22.492  43.133  1.00  0.00      LL0  C  
ATOM   2407  CD  LYS L  42       3.013  21.153  43.715  1.00  0.00      LL0  C  
ATOM   2408  CE  LYS L  42       3.345  19.929  42.847  1.00  0.00      LL0  C  
ATOM   2409  NZ  LYS L  42       4.799  19.780  42.700  1.00  0.00      LL0  N1+
ATOM   2410  H   LYS L  42       5.915  22.867  46.423  1.00  0.00      LL0  H  
ATOM   2411  HZ1 LYS L  42       5.049  18.867  42.268  1.00  0.00      LL0  H  
ATOM   2412  HZ2 LYS L  42       5.181  20.534  42.092  1.00  0.00      LL0  H  
ATOM   2413  HZ3 LYS L  42       5.264  19.812  43.631  1.00  0.00      LL0  H  
ATOM   2414  N   ALA L  43       7.100  23.482  42.627  1.00  0.00      LL0  N  
ATOM   2415  CA  ALA L  43       8.203  24.291  42.113  1.00  0.00      LL0  C  
ATOM   2416  C   ALA L  43       8.311  25.652  42.776  1.00  0.00      LL0  C  
ATOM   2417  O   ALA L  43       7.416  26.482  42.668  1.00  0.00      LL0  O  
ATOM   2418  CB  ALA L  43       8.034  24.532  40.614  1.00  0.00      LL0  C  
ATOM   2419  H   ALA L  43       6.462  23.055  41.987  1.00  0.00      LL0  H  
ATOM   2420  N   PRO L  44       9.453  25.847  43.471  1.00  0.00      LL0  N  
ATOM   2421  CA  PRO L  44       9.761  27.153  44.060  1.00  0.00      LL0  C  
ATOM   2422  C   PRO L  44       9.934  28.219  42.996  1.00  0.00      LL0  C  
ATOM   2423  O   PRO L  44      11.029  28.484  42.518  1.00  0.00      LL0  O  
ATOM   2424  CB  PRO L  44      11.067  26.885  44.814  1.00  0.00      LL0  C  
ATOM   2425  CG  PRO L  44      11.145  25.374  44.999  1.00  0.00      LL0  C  
ATOM   2426  CD  PRO L  44      10.473  24.846  43.746  1.00  0.00      LL0  C  
ATOM   2427  N   LYS L  45       8.806  28.813  42.601  1.00  0.00      LL0  N  
ATOM   2428  CA  LYS L  45       8.939  29.613  41.393  1.00  0.00      LL0  C  
ATOM   2429  C   LYS L  45       9.653  30.930  41.610  1.00  0.00      LL0  C  
ATOM   2430  O   LYS L  45       9.260  31.771  42.407  1.00  0.00      LL0  O  
ATOM   2431  CB  LYS L  45       7.592  29.747  40.672  1.00  0.00      LL0  C  
ATOM   2432  CG  LYS L  45       7.750  30.100  39.187  1.00  0.00      LL0  C  
ATOM   2433  CD  LYS L  45       7.594  31.592  38.883  1.00  0.00      LL0  C  
ATOM   2434  CE  LYS L  45       8.118  31.982  37.498  1.00  0.00      LL0  C  
ATOM   2435  NZ  LYS L  45       9.586  31.984  37.508  1.00  0.00      LL0  N1+
ATOM   2436  H   LYS L  45       7.936  28.601  43.056  1.00  0.00      LL0  H  
ATOM   2437  HZ1 LYS L  45       9.949  32.338  36.600  1.00  0.00      LL0  H  
ATOM   2438  HZ2 LYS L  45       9.921  32.650  38.235  1.00  0.00      LL0  H  
ATOM   2439  HZ3 LYS L  45      10.001  31.041  37.663  1.00  0.00      LL0  H  
ATOM   2440  N   LEU L  46      10.737  31.060  40.837  1.00  0.00      LL0  N  
ATOM   2441  CA  LEU L  46      11.512  32.299  40.834  1.00  0.00      LL0  C  
ATOM   2442  C   LEU L  46      10.688  33.548  40.601  1.00  0.00      LL0  C  
ATOM   2443  O   LEU L  46      10.019  33.672  39.578  1.00  0.00      LL0  O  
ATOM   2444  CB  LEU L  46      12.573  32.177  39.754  1.00  0.00      LL0  C  
ATOM   2445  CG  LEU L  46      13.550  33.337  39.628  1.00  0.00      LL0  C  
ATOM   2446  CD1 LEU L  46      14.306  33.633  40.920  1.00  0.00      LL0  C  
ATOM   2447  CD2 LEU L  46      14.501  33.065  38.477  1.00  0.00      LL0  C  
ATOM   2448  H   LEU L  46      11.085  30.233  40.396  1.00  0.00      LL0  H  
ATOM   2449  N   LEU L  47      10.793  34.437  41.590  1.00  0.00      LL0  N  
ATOM   2450  CA  LEU L  47      10.100  35.716  41.519  1.00  0.00      LL0  C  
ATOM   2451  C   LEU L  47      11.055  36.863  41.280  1.00  0.00      LL0  C  
ATOM   2452  O   LEU L  47      10.943  37.629  40.332  1.00  0.00      LL0  O  
ATOM   2453  CB  LEU L  47       9.374  36.005  42.828  1.00  0.00      LL0  C  
ATOM   2454  CG  LEU L  47       8.579  34.847  43.406  1.00  0.00      LL0  C  
ATOM   2455  CD1 LEU L  47       8.525  34.990  44.920  1.00  0.00      LL0  C  
ATOM   2456  CD2 LEU L  47       7.202  34.682  42.760  1.00  0.00      LL0  C  
ATOM   2457  H   LEU L  47      11.384  34.205  42.363  1.00  0.00      LL0  H  
ATOM   2458  N   ILE L  48      11.976  36.945  42.251  1.00  0.00      LL0  N  
ATOM   2459  CA  ILE L  48      12.883  38.082  42.355  1.00  0.00      LL0  C  
ATOM   2460  C   ILE L  48      14.288  37.556  42.173  1.00  0.00      LL0  C  
ATOM   2461  O   ILE L  48      14.552  36.402  42.475  1.00  0.00      LL0  O  
ATOM   2462  CB  ILE L  48      12.700  38.751  43.737  1.00  0.00      LL0  C  
ATOM   2463  CG1 ILE L  48      11.273  39.277  43.895  1.00  0.00      LL0  C  
ATOM   2464  CG2 ILE L  48      13.715  39.858  44.057  1.00  0.00      LL0  C  
ATOM   2465  CD1 ILE L  48      10.997  40.493  43.014  1.00  0.00      LL0  C  
ATOM   2466  H   ILE L  48      12.110  36.176  42.877  1.00  0.00      LL0  H  
ATOM   2467  N   TYR L  49      15.166  38.424  41.681  1.00  0.00      LL0  N  
ATOM   2468  CA  TYR L  49      16.585  38.096  41.573  1.00  0.00      LL0  C  
ATOM   2469  C   TYR L  49      17.368  39.369  41.416  1.00  0.00      LL0  C  
ATOM   2470  O   TYR L  49      16.800  40.454  41.462  1.00  0.00      LL0  O  
ATOM   2471  CB  TYR L  49      16.910  37.140  40.413  1.00  0.00      LL0  C  
ATOM   2472  CG  TYR L  49      16.032  37.346  39.203  1.00  0.00      LL0  C  
ATOM   2473  CD1 TYR L  49      15.597  38.630  38.809  1.00  0.00      LL0  C  
ATOM   2474  CD2 TYR L  49      15.650  36.190  38.508  1.00  0.00      LL0  C  
ATOM   2475  CE1 TYR L  49      14.654  38.735  37.782  1.00  0.00      LL0  C  
ATOM   2476  CE2 TYR L  49      14.727  36.299  37.463  1.00  0.00      LL0  C  
ATOM   2477  CZ  TYR L  49      14.211  37.563  37.142  1.00  0.00      LL0  C  
ATOM   2478  OH  TYR L  49      13.236  37.642  36.174  1.00  0.00      LL0  O  
ATOM   2479  H   TYR L  49      14.843  39.325  41.374  1.00  0.00      LL0  H  
ATOM   2480  HH  TYR L  49      12.872  38.529  36.216  1.00  0.00      LL0  H  
ATOM   2481  N   ALA L  50      18.689  39.200  41.216  1.00  0.00      LL0  N  
ATOM   2482  CA  ALA L  50      19.550  40.359  40.969  1.00  0.00      LL0  C  
ATOM   2483  C   ALA L  50      19.444  41.439  42.033  1.00  0.00      LL0  C  
ATOM   2484  O   ALA L  50      19.591  42.626  41.758  1.00  0.00      LL0  O  
ATOM   2485  CB  ALA L  50      19.270  40.981  39.595  1.00  0.00      LL0  C  
ATOM   2486  H   ALA L  50      19.077  38.286  41.364  1.00  0.00      LL0  H  
ATOM   2487  N   ALA L  51      19.134  40.951  43.252  1.00  0.00      LL0  N  
ATOM   2488  CA  ALA L  51      18.645  41.769  44.364  1.00  0.00      LL0  C  
ATOM   2489  C   ALA L  51      17.227  42.310  44.223  1.00  0.00      LL0  C  
ATOM   2490  O   ALA L  51      16.439  42.222  45.157  1.00  0.00      LL0  O  
ATOM   2491  CB  ALA L  51      19.599  42.910  44.746  1.00  0.00      LL0  C  
ATOM   2492  H   ALA L  51      19.102  39.954  43.335  1.00  0.00      LL0  H  
ATOM   2493  N   SER L  52      16.923  42.876  43.047  1.00  0.00      LL0  N  
ATOM   2494  CA  SER L  52      15.668  43.618  42.990  1.00  0.00      LL0  C  
ATOM   2495  C   SER L  52      14.574  43.160  42.035  1.00  0.00      LL0  C  
ATOM   2496  O   SER L  52      13.392  43.384  42.280  1.00  0.00      LL0  O  
ATOM   2497  CB  SER L  52      16.010  45.091  42.777  1.00  0.00      LL0  C  
ATOM   2498  OG  SER L  52      17.087  45.191  41.834  1.00  0.00      LL0  O  
ATOM   2499  H   SER L  52      17.584  42.957  42.300  1.00  0.00      LL0  H  
ATOM   2500  HG  SER L  52      17.562  45.983  42.052  1.00  0.00      LL0  H  
ATOM   2501  N   THR L  53      14.997  42.568  40.912  1.00  0.00      LL0  N  
ATOM   2502  CA  THR L  53      14.059  42.489  39.796  1.00  0.00      LL0  C  
ATOM   2503  C   THR L  53      13.087  41.320  39.806  1.00  0.00      LL0  C  
ATOM   2504  O   THR L  53      13.337  40.273  40.389  1.00  0.00      LL0  O  
ATOM   2505  CB  THR L  53      14.850  42.562  38.492  1.00  0.00      LL0  C  
ATOM   2506  CG2 THR L  53      15.173  44.012  38.130  1.00  0.00      LL0  C  
ATOM   2507  OG1 THR L  53      16.065  41.809  38.595  1.00  0.00      LL0  O  
ATOM   2508  H   THR L  53      15.909  42.167  40.815  1.00  0.00      LL0  H  
ATOM   2509  HG1 THR L  53      16.459  41.831  37.733  1.00  0.00      LL0  H  
ATOM   2510  N   LEU L  54      11.948  41.574  39.135  1.00  0.00      LL0  N  
ATOM   2511  CA  LEU L  54      10.884  40.571  39.043  1.00  0.00      LL0  C  
ATOM   2512  C   LEU L  54      11.000  39.732  37.780  1.00  0.00      LL0  C  
ATOM   2513  O   LEU L  54      11.809  40.001  36.898  1.00  0.00      LL0  O  
ATOM   2514  CB  LEU L  54       9.489  41.222  39.049  1.00  0.00      LL0  C  
ATOM   2515  CG  LEU L  54       9.003  41.904  40.335  1.00  0.00      LL0  C  
ATOM   2516  CD1 LEU L  54       9.618  43.286  40.575  1.00  0.00      LL0  C  
ATOM   2517  CD2 LEU L  54       7.474  41.974  40.363  1.00  0.00      LL0  C  
ATOM   2518  H   LEU L  54      11.861  42.432  38.638  1.00  0.00      LL0  H  
ATOM   2519  N   GLN L  55      10.120  38.727  37.695  1.00  0.00      LL0  N  
ATOM   2520  CA  GLN L  55      10.008  38.008  36.428  1.00  0.00      LL0  C  
ATOM   2521  C   GLN L  55       8.633  38.185  35.806  1.00  0.00      LL0  C  
ATOM   2522  O   GLN L  55       7.667  38.489  36.494  1.00  0.00      LL0  O  
ATOM   2523  CB  GLN L  55      10.368  36.535  36.659  1.00  0.00      LL0  C  
ATOM   2524  CG  GLN L  55      10.660  35.760  35.373  1.00  0.00      LL0  C  
ATOM   2525  CD  GLN L  55      11.489  34.543  35.694  1.00  0.00      LL0  C  
ATOM   2526  NE2 GLN L  55      12.796  34.759  35.571  1.00  0.00      LL0  N  
ATOM   2527  OE1 GLN L  55      10.989  33.465  36.002  1.00  0.00      LL0  O  
ATOM   2528  H   GLN L  55       9.550  38.497  38.484  1.00  0.00      LL0  H  
ATOM   2529 HE21 GLN L  55      13.115  35.704  35.441  1.00  0.00      LL0  H  
ATOM   2530 HE22 GLN L  55      13.463  34.018  35.618  1.00  0.00      LL0  H  
ATOM   2531  N   SER L  56       8.561  37.966  34.482  1.00  0.00      LL0  N  
ATOM   2532  CA  SER L  56       7.255  37.885  33.827  1.00  0.00      LL0  C  
ATOM   2533  C   SER L  56       6.259  36.991  34.555  1.00  0.00      LL0  C  
ATOM   2534  O   SER L  56       6.554  35.852  34.899  1.00  0.00      LL0  O  
ATOM   2535  CB  SER L  56       7.450  37.380  32.398  1.00  0.00      LL0  C  
ATOM   2536  OG  SER L  56       8.625  37.977  31.831  1.00  0.00      LL0  O  
ATOM   2537  H   SER L  56       9.370  37.838  33.909  1.00  0.00      LL0  H  
ATOM   2538  HG  SER L  56       8.646  37.663  30.931  1.00  0.00      LL0  H  
ATOM   2539  N   GLY L  57       5.073  37.565  34.794  1.00  0.00      LL0  N  
ATOM   2540  CA  GLY L  57       4.059  36.754  35.468  1.00  0.00      LL0  C  
ATOM   2541  C   GLY L  57       4.036  36.884  36.982  1.00  0.00      LL0  C  
ATOM   2542  O   GLY L  57       3.026  36.647  37.630  1.00  0.00      LL0  O  
ATOM   2543  H   GLY L  57       4.935  38.538  34.617  1.00  0.00      LL0  H  
ATOM   2544  N   VAL L  58       5.194  37.282  37.528  1.00  0.00      LL0  N  
ATOM   2545  CA  VAL L  58       5.246  37.505  38.971  1.00  0.00      LL0  C  
ATOM   2546  C   VAL L  58       4.413  38.715  39.368  1.00  0.00      LL0  C  
ATOM   2547  O   VAL L  58       4.565  39.802  38.824  1.00  0.00      LL0  O  
ATOM   2548  CB  VAL L  58       6.719  37.632  39.388  1.00  0.00      LL0  C  
ATOM   2549  CG1 VAL L  58       6.934  38.093  40.831  1.00  0.00      LL0  C  
ATOM   2550  CG2 VAL L  58       7.424  36.305  39.102  1.00  0.00      LL0  C  
ATOM   2551  H   VAL L  58       5.971  37.556  36.962  1.00  0.00      LL0  H  
ATOM   2552  N   PRO L  59       3.486  38.476  40.328  1.00  0.00      LL0  N  
ATOM   2553  CA  PRO L  59       2.611  39.560  40.779  1.00  0.00      LL0  C  
ATOM   2554  C   PRO L  59       3.363  40.790  41.252  1.00  0.00      LL0  C  
ATOM   2555  O   PRO L  59       4.285  40.714  42.054  1.00  0.00      LL0  O  
ATOM   2556  CB  PRO L  59       1.807  38.900  41.905  1.00  0.00      LL0  C  
ATOM   2557  CG  PRO L  59       1.823  37.405  41.595  1.00  0.00      LL0  C  
ATOM   2558  CD  PRO L  59       3.205  37.205  40.990  1.00  0.00      LL0  C  
ATOM   2559  N   SER L  60       2.889  41.941  40.759  1.00  0.00      LL0  N  
ATOM   2560  CA  SER L  60       3.533  43.225  41.052  1.00  0.00      LL0  C  
ATOM   2561  C   SER L  60       3.703  43.643  42.512  1.00  0.00      LL0  C  
ATOM   2562  O   SER L  60       4.327  44.647  42.824  1.00  0.00      LL0  O  
ATOM   2563  CB  SER L  60       2.811  44.317  40.265  1.00  0.00      LL0  C  
ATOM   2564  OG  SER L  60       2.214  43.736  39.094  1.00  0.00      LL0  O  
ATOM   2565  H   SER L  60       2.207  41.942  40.026  1.00  0.00      LL0  H  
ATOM   2566  HG  SER L  60       2.134  44.440  38.461  1.00  0.00      LL0  H  
ATOM   2567  N   ARG L  61       3.117  42.832  43.407  1.00  0.00      LL0  N  
ATOM   2568  CA  ARG L  61       3.392  43.054  44.824  1.00  0.00      LL0  C  
ATOM   2569  C   ARG L  61       4.830  42.772  45.246  1.00  0.00      LL0  C  
ATOM   2570  O   ARG L  61       5.325  43.316  46.227  1.00  0.00      LL0  O  
ATOM   2571  CB  ARG L  61       2.383  42.291  45.696  1.00  0.00      LL0  C  
ATOM   2572  CG  ARG L  61       2.271  40.797  45.373  1.00  0.00      LL0  C  
ATOM   2573  CD  ARG L  61       1.198  40.070  46.185  1.00  0.00      LL0  C  
ATOM   2574  NE  ARG L  61       0.998  38.726  45.651  1.00  0.00      LL0  N  
ATOM   2575  CZ  ARG L  61      -0.234  38.217  45.448  1.00  0.00      LL0  C  
ATOM   2576  NH1 ARG L  61      -1.332  38.839  45.851  1.00  0.00      LL0  N1+
ATOM   2577  NH2 ARG L  61      -0.361  37.054  44.839  1.00  0.00      LL0  N  
ATOM   2578  H   ARG L  61       2.645  42.016  43.087  1.00  0.00      LL0  H  
ATOM   2579  HE  ARG L  61       1.777  38.122  45.445  1.00  0.00      LL0  H  
ATOM   2580 HH11 ARG L  61      -2.213  38.354  45.726  1.00  0.00      LL0  H  
ATOM   2581 HH12 ARG L  61      -1.326  39.737  46.301  1.00  0.00      LL0  H  
ATOM   2582 HH21 ARG L  61      -1.284  36.702  44.649  1.00  0.00      LL0  H  
ATOM   2583 HH22 ARG L  61       0.446  36.494  44.608  1.00  0.00      LL0  H  
ATOM   2584  N   PHE L  62       5.485  41.892  44.476  1.00  0.00      LL0  N  
ATOM   2585  CA  PHE L  62       6.871  41.596  44.825  1.00  0.00      LL0  C  
ATOM   2586  C   PHE L  62       7.833  42.707  44.470  1.00  0.00      LL0  C  
ATOM   2587  O   PHE L  62       7.697  43.395  43.469  1.00  0.00      LL0  O  
ATOM   2588  CB  PHE L  62       7.341  40.305  44.156  1.00  0.00      LL0  C  
ATOM   2589  CG  PHE L  62       6.627  39.113  44.737  1.00  0.00      LL0  C  
ATOM   2590  CD1 PHE L  62       7.129  38.519  45.914  1.00  0.00      LL0  C  
ATOM   2591  CD2 PHE L  62       5.477  38.614  44.093  1.00  0.00      LL0  C  
ATOM   2592  CE1 PHE L  62       6.461  37.406  46.459  1.00  0.00      LL0  C  
ATOM   2593  CE2 PHE L  62       4.812  37.502  44.637  1.00  0.00      LL0  C  
ATOM   2594  CZ  PHE L  62       5.308  36.911  45.818  1.00  0.00      LL0  C  
ATOM   2595  H   PHE L  62       5.087  41.541  43.627  1.00  0.00      LL0  H  
ATOM   2596  N   SER L  63       8.837  42.815  45.339  1.00  0.00      LL0  N  
ATOM   2597  CA  SER L  63       9.950  43.709  45.064  1.00  0.00      LL0  C  
ATOM   2598  C   SER L  63      11.172  43.161  45.765  1.00  0.00      LL0  C  
ATOM   2599  O   SER L  63      11.055  42.488  46.786  1.00  0.00      LL0  O  
ATOM   2600  CB  SER L  63       9.601  45.130  45.529  1.00  0.00      LL0  C  
ATOM   2601  OG  SER L  63       9.071  45.115  46.864  1.00  0.00      LL0  O  
ATOM   2602  H   SER L  63       8.833  42.307  46.203  1.00  0.00      LL0  H  
ATOM   2603  HG  SER L  63       8.487  44.361  46.919  1.00  0.00      LL0  H  
ATOM   2604  N   GLY L  64      12.337  43.450  45.189  1.00  0.00      LL0  N  
ATOM   2605  CA  GLY L  64      13.528  43.094  45.944  1.00  0.00      LL0  C  
ATOM   2606  C   GLY L  64      14.337  44.335  46.235  1.00  0.00      LL0  C  
ATOM   2607  O   GLY L  64      14.148  45.377  45.617  1.00  0.00      LL0  O  
ATOM   2608  H   GLY L  64      12.422  43.942  44.319  1.00  0.00      LL0  H  
ATOM   2609  N   SER L  65      15.227  44.188  47.217  1.00  0.00      LL0  N  
ATOM   2610  CA  SER L  65      16.008  45.338  47.648  1.00  0.00      LL0  C  
ATOM   2611  C   SER L  65      17.318  44.887  48.262  1.00  0.00      LL0  C  
ATOM   2612  O   SER L  65      17.556  43.696  48.434  1.00  0.00      LL0  O  
ATOM   2613  CB  SER L  65      15.162  46.213  48.590  1.00  0.00      LL0  C  
ATOM   2614  OG  SER L  65      14.472  45.421  49.568  1.00  0.00      LL0  O  
ATOM   2615  H   SER L  65      15.371  43.295  47.647  1.00  0.00      LL0  H  
ATOM   2616  HG  SER L  65      14.301  44.570  49.171  1.00  0.00      LL0  H  
ATOM   2617  N   GLY L  66      18.153  45.880  48.592  1.00  0.00      LL0  N  
ATOM   2618  CA  GLY L  66      19.473  45.509  49.089  1.00  0.00      LL0  C  
ATOM   2619  C   GLY L  66      20.446  45.350  47.941  1.00  0.00      LL0  C  
ATOM   2620  O   GLY L  66      20.063  45.466  46.782  1.00  0.00      LL0  O  
ATOM   2621  H   GLY L  66      17.950  46.821  48.335  1.00  0.00      LL0  H  
ATOM   2622  N   SER L  67      21.709  45.119  48.311  1.00  0.00      LL0  N  
ATOM   2623  CA  SER L  67      22.808  44.977  47.356  1.00  0.00      LL0  C  
ATOM   2624  C   SER L  67      24.037  44.497  48.097  1.00  0.00      LL0  C  
ATOM   2625  O   SER L  67      24.127  44.598  49.316  1.00  0.00      LL0  O  
ATOM   2626  CB  SER L  67      23.136  46.304  46.659  1.00  0.00      LL0  C  
ATOM   2627  OG  SER L  67      22.244  46.542  45.564  1.00  0.00      LL0  O  
ATOM   2628  H   SER L  67      21.908  44.956  49.283  1.00  0.00      LL0  H  
ATOM   2629  HG  SER L  67      21.387  46.210  45.816  1.00  0.00      LL0  H  
ATOM   2630  N   GLY L  68      24.992  43.979  47.312  1.00  0.00      LL0  N  
ATOM   2631  CA  GLY L  68      26.270  43.613  47.915  1.00  0.00      LL0  C  
ATOM   2632  C   GLY L  68      26.191  42.463  48.898  1.00  0.00      LL0  C  
ATOM   2633  O   GLY L  68      26.210  41.295  48.534  1.00  0.00      LL0  O  
ATOM   2634  H   GLY L  68      24.849  43.838  46.330  1.00  0.00      LL0  H  
ATOM   2635  N   THR L  69      26.138  42.869  50.165  1.00  0.00      LL0  N  
ATOM   2636  CA  THR L  69      26.101  41.903  51.252  1.00  0.00      LL0  C  
ATOM   2637  C   THR L  69      24.698  41.574  51.729  1.00  0.00      LL0  C  
ATOM   2638  O   THR L  69      24.386  40.443  52.092  1.00  0.00      LL0  O  
ATOM   2639  CB  THR L  69      26.930  42.472  52.399  1.00  0.00      LL0  C  
ATOM   2640  CG2 THR L  69      28.397  42.066  52.320  1.00  0.00      LL0  C  
ATOM   2641  OG1 THR L  69      26.826  43.902  52.415  1.00  0.00      LL0  O  
ATOM   2642  H   THR L  69      26.066  43.843  50.389  1.00  0.00      LL0  H  
ATOM   2643  HG1 THR L  69      26.077  44.112  52.979  1.00  0.00      LL0  H  
ATOM   2644  N   ASP L  70      23.882  42.635  51.740  1.00  0.00      LL0  N  
ATOM   2645  CA  ASP L  70      22.628  42.545  52.480  1.00  0.00      LL0  C  
ATOM   2646  C   ASP L  70      21.470  42.747  51.540  1.00  0.00      LL0  C  
ATOM   2647  O   ASP L  70      21.494  43.621  50.680  1.00  0.00      LL0  O  
ATOM   2648  CB  ASP L  70      22.565  43.596  53.598  1.00  0.00      LL0  C  
ATOM   2649  CG  ASP L  70      23.697  43.421  54.594  1.00  0.00      LL0  C  
ATOM   2650  OD1 ASP L  70      23.506  42.774  55.618  1.00  0.00      LL0  O  
ATOM   2651  OD2 ASP L  70      24.791  43.926  54.359  1.00  0.00      LL0  O1-
ATOM   2652  H   ASP L  70      24.115  43.494  51.284  1.00  0.00      LL0  H  
ATOM   2653  N   PHE L  71      20.462  41.889  51.711  1.00  0.00      LL0  N  
ATOM   2654  CA  PHE L  71      19.343  41.961  50.781  1.00  0.00      LL0  C  
ATOM   2655  C   PHE L  71      18.018  41.868  51.507  1.00  0.00      LL0  C  
ATOM   2656  O   PHE L  71      17.938  41.534  52.689  1.00  0.00      LL0  O  
ATOM   2657  CB  PHE L  71      19.418  40.850  49.729  1.00  0.00      LL0  C  
ATOM   2658  CG  PHE L  71      20.760  40.782  49.031  1.00  0.00      LL0  C  
ATOM   2659  CD1 PHE L  71      21.758  39.915  49.530  1.00  0.00      LL0  C  
ATOM   2660  CD2 PHE L  71      20.985  41.570  47.883  1.00  0.00      LL0  C  
ATOM   2661  CE1 PHE L  71      22.996  39.828  48.865  1.00  0.00      LL0  C  
ATOM   2662  CE2 PHE L  71      22.221  41.480  47.214  1.00  0.00      LL0  C  
ATOM   2663  CZ  PHE L  71      23.212  40.608  47.709  1.00  0.00      LL0  C  
ATOM   2664  H   PHE L  71      20.482  41.167  52.405  1.00  0.00      LL0  H  
ATOM   2665  N   THR L  72      16.961  42.180  50.751  1.00  0.00      LL0  N  
ATOM   2666  CA  THR L  72      15.638  42.206  51.363  1.00  0.00      LL0  C  
ATOM   2667  C   THR L  72      14.531  41.961  50.348  1.00  0.00      LL0  C  
ATOM   2668  O   THR L  72      14.366  42.696  49.381  1.00  0.00      LL0  O  
ATOM   2669  CB  THR L  72      15.426  43.548  52.086  1.00  0.00      LL0  C  
ATOM   2670  CG2 THR L  72      14.191  43.533  52.985  1.00  0.00      LL0  C  
ATOM   2671  OG1 THR L  72      16.589  43.907  52.847  1.00  0.00      LL0  O  
ATOM   2672  H   THR L  72      17.099  42.515  49.819  1.00  0.00      LL0  H  
ATOM   2673  HG1 THR L  72      16.920  43.104  53.240  1.00  0.00      LL0  H  
ATOM   2674  N   LEU L  73      13.765  40.895  50.608  1.00  0.00      LL0  N  
ATOM   2675  CA  LEU L  73      12.498  40.765  49.896  1.00  0.00      LL0  C  
ATOM   2676  C   LEU L  73      11.470  41.712  50.482  1.00  0.00      LL0  C  
ATOM   2677  O   LEU L  73      11.435  41.987  51.678  1.00  0.00      LL0  O  
ATOM   2678  CB  LEU L  73      11.985  39.321  49.976  1.00  0.00      LL0  C  
ATOM   2679  CG  LEU L  73      10.745  39.000  49.128  1.00  0.00      LL0  C  
ATOM   2680  CD1 LEU L  73      10.993  39.212  47.635  1.00  0.00      LL0  C  
ATOM   2681  CD2 LEU L  73      10.196  37.603  49.410  1.00  0.00      LL0  C  
ATOM   2682  H   LEU L  73      13.948  40.350  51.426  1.00  0.00      LL0  H  
ATOM   2683  N   THR L  74      10.618  42.195  49.587  1.00  0.00      LL0  N  
ATOM   2684  CA  THR L  74       9.420  42.867  50.051  1.00  0.00      LL0  C  
ATOM   2685  C   THR L  74       8.231  42.493  49.187  1.00  0.00      LL0  C  
ATOM   2686  O   THR L  74       8.122  42.830  48.014  1.00  0.00      LL0  O  
ATOM   2687  CB  THR L  74       9.678  44.380  50.132  1.00  0.00      LL0  C  
ATOM   2688  CG2 THR L  74       8.402  45.226  50.181  1.00  0.00      LL0  C  
ATOM   2689  OG1 THR L  74      10.507  44.661  51.279  1.00  0.00      LL0  O  
ATOM   2690  H   THR L  74      10.776  42.072  48.605  1.00  0.00      LL0  H  
ATOM   2691  HG1 THR L  74      10.955  43.835  51.472  1.00  0.00      LL0  H  
ATOM   2692  N   ILE L  75       7.323  41.773  49.848  1.00  0.00      LL0  N  
ATOM   2693  CA  ILE L  75       5.970  41.756  49.313  1.00  0.00      LL0  C  
ATOM   2694  C   ILE L  75       5.276  42.967  49.898  1.00  0.00      LL0  C  
ATOM   2695  O   ILE L  75       5.147  43.095  51.107  1.00  0.00      LL0  O  
ATOM   2696  CB  ILE L  75       5.240  40.471  49.721  1.00  0.00      LL0  C  
ATOM   2697  CG1 ILE L  75       6.089  39.230  49.444  1.00  0.00      LL0  C  
ATOM   2698  CG2 ILE L  75       3.860  40.383  49.068  1.00  0.00      LL0  C  
ATOM   2699  CD1 ILE L  75       5.433  37.939  49.938  1.00  0.00      LL0  C  
ATOM   2700  H   ILE L  75       7.493  41.523  50.801  1.00  0.00      LL0  H  
ATOM   2701  N   SER L  76       4.882  43.872  49.001  1.00  0.00      LL0  N  
ATOM   2702  CA  SER L  76       4.288  45.127  49.462  1.00  0.00      LL0  C  
ATOM   2703  C   SER L  76       3.049  44.946  50.325  1.00  0.00      LL0  C  
ATOM   2704  O   SER L  76       2.858  45.621  51.327  1.00  0.00      LL0  O  
ATOM   2705  CB  SER L  76       4.007  46.017  48.254  1.00  0.00      LL0  C  
ATOM   2706  OG  SER L  76       3.625  45.191  47.148  1.00  0.00      LL0  O  
ATOM   2707  H   SER L  76       4.991  43.685  48.026  1.00  0.00      LL0  H  
ATOM   2708  HG  SER L  76       4.424  45.005  46.658  1.00  0.00      LL0  H  
ATOM   2709  N   SER L  77       2.250  43.962  49.896  1.00  0.00      LL0  N  
ATOM   2710  CA  SER L  77       1.110  43.576  50.715  1.00  0.00      LL0  C  
ATOM   2711  C   SER L  77       0.847  42.107  50.511  1.00  0.00      LL0  C  
ATOM   2712  O   SER L  77       0.825  41.668  49.367  1.00  0.00      LL0  O  
ATOM   2713  CB  SER L  77      -0.116  44.393  50.301  1.00  0.00      LL0  C  
ATOM   2714  OG  SER L  77      -0.391  44.219  48.899  1.00  0.00      LL0  O  
ATOM   2715  H   SER L  77       2.428  43.515  49.020  1.00  0.00      LL0  H  
ATOM   2716  HG  SER L  77       0.070  43.430  48.620  1.00  0.00      LL0  H  
ATOM   2717  N   LEU L  78       0.640  41.368  51.607  1.00  0.00      LL0  N  
ATOM   2718  CA  LEU L  78       0.228  39.986  51.361  1.00  0.00      LL0  C  
ATOM   2719  C   LEU L  78      -1.248  39.854  51.026  1.00  0.00      LL0  C  
ATOM   2720  O   LEU L  78      -2.097  40.553  51.568  1.00  0.00      LL0  O  
ATOM   2721  CB  LEU L  78       0.588  39.089  52.548  1.00  0.00      LL0  C  
ATOM   2722  CG  LEU L  78       0.586  37.587  52.236  1.00  0.00      LL0  C  
ATOM   2723  CD1 LEU L  78       1.660  37.206  51.215  1.00  0.00      LL0  C  
ATOM   2724  CD2 LEU L  78       0.676  36.735  53.500  1.00  0.00      LL0  C  
ATOM   2725  H   LEU L  78       0.743  41.764  52.522  1.00  0.00      LL0  H  
ATOM   2726  N   GLN L  79      -1.506  38.912  50.111  1.00  0.00      LL0  N  
ATOM   2727  CA  GLN L  79      -2.860  38.405  49.915  1.00  0.00      LL0  C  
ATOM   2728  C   GLN L  79      -2.781  36.884  50.032  1.00  0.00      LL0  C  
ATOM   2729  O   GLN L  79      -1.706  36.318  49.850  1.00  0.00      LL0  O  
ATOM   2730  CB  GLN L  79      -3.425  38.861  48.560  1.00  0.00      LL0  C  
ATOM   2731  CG  GLN L  79      -3.858  40.326  48.457  1.00  0.00      LL0  C  
ATOM   2732  CD  GLN L  79      -2.665  41.234  48.246  1.00  0.00      LL0  C  
ATOM   2733  NE2 GLN L  79      -2.704  42.346  48.980  1.00  0.00      LL0  N  
ATOM   2734  OE1 GLN L  79      -1.780  40.973  47.441  1.00  0.00      LL0  O  
ATOM   2735  H   GLN L  79      -0.758  38.420  49.666  1.00  0.00      LL0  H  
ATOM   2736 HE21 GLN L  79      -3.411  42.474  49.672  1.00  0.00      LL0  H  
ATOM   2737 HE22 GLN L  79      -2.018  43.061  48.832  1.00  0.00      LL0  H  
ATOM   2738  N   PRO L  80      -3.921  36.233  50.399  1.00  0.00      LL0  N  
ATOM   2739  CA  PRO L  80      -3.907  34.785  50.674  1.00  0.00      LL0  C  
ATOM   2740  C   PRO L  80      -3.203  33.885  49.669  1.00  0.00      LL0  C  
ATOM   2741  O   PRO L  80      -2.502  32.941  50.021  1.00  0.00      LL0  O  
ATOM   2742  CB  PRO L  80      -5.393  34.453  50.832  1.00  0.00      LL0  C  
ATOM   2743  CG  PRO L  80      -6.015  35.732  51.382  1.00  0.00      LL0  C  
ATOM   2744  CD  PRO L  80      -5.243  36.814  50.637  1.00  0.00      LL0  C  
ATOM   2745  N   GLU L  81      -3.419  34.214  48.390  1.00  0.00      LL0  N  
ATOM   2746  CA  GLU L  81      -2.903  33.329  47.353  1.00  0.00      LL0  C  
ATOM   2747  C   GLU L  81      -1.386  33.257  47.238  1.00  0.00      LL0  C  
ATOM   2748  O   GLU L  81      -0.835  32.320  46.659  1.00  0.00      LL0  O  
ATOM   2749  CB  GLU L  81      -3.597  33.630  46.014  1.00  0.00      LL0  C  
ATOM   2750  CG  GLU L  81      -2.983  34.691  45.084  1.00  0.00      LL0  C  
ATOM   2751  CD  GLU L  81      -3.004  36.116  45.624  1.00  0.00      LL0  C  
ATOM   2752  OE1 GLU L  81      -2.686  36.356  46.782  1.00  0.00      LL0  O  
ATOM   2753  OE2 GLU L  81      -3.207  37.034  44.838  1.00  0.00      LL0  O1-
ATOM   2754  H   GLU L  81      -3.804  35.096  48.117  1.00  0.00      LL0  H  
ATOM   2755  N   ASP L  82      -0.726  34.257  47.849  1.00  0.00      LL0  N  
ATOM   2756  CA  ASP L  82       0.730  34.171  47.923  1.00  0.00      LL0  C  
ATOM   2757  C   ASP L  82       1.330  33.812  49.265  1.00  0.00      LL0  C  
ATOM   2758  O   ASP L  82       2.499  34.066  49.541  1.00  0.00      LL0  O  
ATOM   2759  CB  ASP L  82       1.416  35.405  47.331  1.00  0.00      LL0  C  
ATOM   2760  CG  ASP L  82       1.657  35.235  45.836  1.00  0.00      LL0  C  
ATOM   2761  OD1 ASP L  82       1.288  34.223  45.253  1.00  0.00      LL0  O  
ATOM   2762  OD2 ASP L  82       2.208  36.137  45.220  1.00  0.00      LL0  O1-
ATOM   2763  H   ASP L  82      -1.237  35.043  48.207  1.00  0.00      LL0  H  
ATOM   2764  N   VAL L  83       0.504  33.148  50.084  1.00  0.00      LL0  N  
ATOM   2765  CA  VAL L  83       1.110  32.462  51.226  1.00  0.00      LL0  C  
ATOM   2766  C   VAL L  83       2.028  31.343  50.756  1.00  0.00      LL0  C  
ATOM   2767  O   VAL L  83       1.672  30.548  49.892  1.00  0.00      LL0  O  
ATOM   2768  CB  VAL L  83      -0.008  31.965  52.148  1.00  0.00      LL0  C  
ATOM   2769  CG1 VAL L  83       0.418  30.894  53.159  1.00  0.00      LL0  C  
ATOM   2770  CG2 VAL L  83      -0.631  33.184  52.828  1.00  0.00      LL0  C  
ATOM   2771  H   VAL L  83      -0.458  33.004  49.847  1.00  0.00      LL0  H  
ATOM   2772  N   ALA L  84       3.244  31.360  51.321  1.00  0.00      LL0  N  
ATOM   2773  CA  ALA L  84       4.274  30.448  50.833  1.00  0.00      LL0  C  
ATOM   2774  C   ALA L  84       5.488  30.479  51.724  1.00  0.00      LL0  C  
ATOM   2775  O   ALA L  84       5.641  31.350  52.570  1.00  0.00      LL0  O  
ATOM   2776  CB  ALA L  84       4.757  30.844  49.435  1.00  0.00      LL0  C  
ATOM   2777  H   ALA L  84       3.441  32.000  52.069  1.00  0.00      LL0  H  
ATOM   2778  N   THR L  85       6.364  29.506  51.473  1.00  0.00      LL0  N  
ATOM   2779  CA  THR L  85       7.679  29.630  52.081  1.00  0.00      LL0  C  
ATOM   2780  C   THR L  85       8.657  30.217  51.079  1.00  0.00      LL0  C  
ATOM   2781  O   THR L  85       8.909  29.668  50.013  1.00  0.00      LL0  O  
ATOM   2782  CB  THR L  85       8.121  28.268  52.614  1.00  0.00      LL0  C  
ATOM   2783  CG2 THR L  85       9.339  28.374  53.534  1.00  0.00      LL0  C  
ATOM   2784  OG1 THR L  85       7.025  27.655  53.310  1.00  0.00      LL0  O  
ATOM   2785  H   THR L  85       6.205  28.829  50.754  1.00  0.00      LL0  H  
ATOM   2786  HG1 THR L  85       6.417  27.374  52.638  1.00  0.00      LL0  H  
ATOM   2787  N   TYR L  86       9.155  31.398  51.442  1.00  0.00      LL0  N  
ATOM   2788  CA  TYR L  86      10.051  32.081  50.517  1.00  0.00      LL0  C  
ATOM   2789  C   TYR L  86      11.498  31.712  50.738  1.00  0.00      LL0  C  
ATOM   2790  O   TYR L  86      11.950  31.587  51.869  1.00  0.00      LL0  O  
ATOM   2791  CB  TYR L  86       9.832  33.591  50.620  1.00  0.00      LL0  C  
ATOM   2792  CG  TYR L  86       8.491  33.920  50.010  1.00  0.00      LL0  C  
ATOM   2793  CD1 TYR L  86       7.342  34.000  50.825  1.00  0.00      LL0  C  
ATOM   2794  CD2 TYR L  86       8.435  34.112  48.618  1.00  0.00      LL0  C  
ATOM   2795  CE1 TYR L  86       6.092  34.225  50.220  1.00  0.00      LL0  C  
ATOM   2796  CE2 TYR L  86       7.190  34.339  48.018  1.00  0.00      LL0  C  
ATOM   2797  CZ  TYR L  86       6.035  34.369  48.818  1.00  0.00      LL0  C  
ATOM   2798  OH  TYR L  86       4.825  34.534  48.179  1.00  0.00      LL0  O  
ATOM   2799  H   TYR L  86       8.920  31.790  52.332  1.00  0.00      LL0  H  
ATOM   2800  HH  TYR L  86       4.113  34.549  48.819  1.00  0.00      LL0  H  
ATOM   2801  N   TYR L  87      12.195  31.533  49.613  1.00  0.00      LL0  N  
ATOM   2802  CA  TYR L  87      13.601  31.144  49.698  1.00  0.00      LL0  C  
ATOM   2803  C   TYR L  87      14.496  32.158  49.040  1.00  0.00      LL0  C  
ATOM   2804  O   TYR L  87      14.209  32.608  47.940  1.00  0.00      LL0  O  
ATOM   2805  CB  TYR L  87      13.819  29.791  49.017  1.00  0.00      LL0  C  
ATOM   2806  CG  TYR L  87      13.391  28.702  49.961  1.00  0.00      LL0  C  
ATOM   2807  CD1 TYR L  87      12.038  28.310  50.009  1.00  0.00      LL0  C  
ATOM   2808  CD2 TYR L  87      14.371  28.137  50.797  1.00  0.00      LL0  C  
ATOM   2809  CE1 TYR L  87      11.635  27.409  51.005  1.00  0.00      LL0  C  
ATOM   2810  CE2 TYR L  87      13.967  27.234  51.787  1.00  0.00      LL0  C  
ATOM   2811  CZ  TYR L  87      12.597  26.935  51.918  1.00  0.00      LL0  C  
ATOM   2812  OH  TYR L  87      12.188  26.179  52.994  1.00  0.00      LL0  O  
ATOM   2813  H   TYR L  87      11.739  31.646  48.728  1.00  0.00      LL0  H  
ATOM   2814  HH  TYR L  87      12.753  26.378  53.742  1.00  0.00      LL0  H  
ATOM   2815  N   CYS L  88      15.589  32.493  49.725  1.00  0.00      LL0  N  
ATOM   2816  CA  CYS L  88      16.596  33.201  48.944  1.00  0.00      LL0  C  
ATOM   2817  C   CYS L  88      17.653  32.250  48.435  1.00  0.00      LL0  C  
ATOM   2818  O   CYS L  88      17.805  31.149  48.951  1.00  0.00      LL0  O  
ATOM   2819  CB  CYS L  88      17.216  34.360  49.722  1.00  0.00      LL0  C  
ATOM   2820  SG  CYS L  88      17.638  33.997  51.443  1.00  0.00      LL0  S  
ATOM   2821  H   CYS L  88      15.790  32.110  50.630  1.00  0.00      LL0  H  
ATOM   2822  N   GLN L  89      18.366  32.715  47.404  1.00  0.00      LL0  N  
ATOM   2823  CA  GLN L  89      19.485  31.923  46.908  1.00  0.00      LL0  C  
ATOM   2824  C   GLN L  89      20.628  32.825  46.503  1.00  0.00      LL0  C  
ATOM   2825  O   GLN L  89      20.412  33.924  46.010  1.00  0.00      LL0  O  
ATOM   2826  CB  GLN L  89      19.062  31.057  45.718  1.00  0.00      LL0  C  
ATOM   2827  CG  GLN L  89      20.103  29.999  45.343  1.00  0.00      LL0  C  
ATOM   2828  CD  GLN L  89      19.738  29.316  44.048  1.00  0.00      LL0  C  
ATOM   2829  NE2 GLN L  89      20.343  28.141  43.882  1.00  0.00      LL0  N  
ATOM   2830  OE1 GLN L  89      18.965  29.807  43.238  1.00  0.00      LL0  O  
ATOM   2831  H   GLN L  89      18.128  33.591  46.980  1.00  0.00      LL0  H  
ATOM   2832 HE21 GLN L  89      20.936  27.784  44.609  1.00  0.00      LL0  H  
ATOM   2833 HE22 GLN L  89      20.196  27.641  43.033  1.00  0.00      LL0  H  
ATOM   2834  N   ARG L  90      21.839  32.310  46.722  1.00  0.00      LL0  N  
ATOM   2835  CA  ARG L  90      23.012  32.956  46.154  1.00  0.00      LL0  C  
ATOM   2836  C   ARG L  90      23.488  32.207  44.923  1.00  0.00      LL0  C  
ATOM   2837  O   ARG L  90      23.359  30.991  44.834  1.00  0.00      LL0  O  
ATOM   2838  CB  ARG L  90      24.063  33.066  47.270  1.00  0.00      LL0  C  
ATOM   2839  CG  ARG L  90      25.540  32.782  46.981  1.00  0.00      LL0  C  
ATOM   2840  CD  ARG L  90      25.906  31.300  46.897  1.00  0.00      LL0  C  
ATOM   2841  NE  ARG L  90      27.317  31.161  46.565  1.00  0.00      LL0  N  
ATOM   2842  CZ  ARG L  90      28.185  30.561  47.396  1.00  0.00      LL0  C  
ATOM   2843  NH1 ARG L  90      27.754  29.814  48.403  1.00  0.00      LL0  N1+
ATOM   2844  NH2 ARG L  90      29.476  30.761  47.189  1.00  0.00      LL0  N  
ATOM   2845  H   ARG L  90      21.906  31.409  47.152  1.00  0.00      LL0  H  
ATOM   2846  HE  ARG L  90      27.691  31.586  45.737  1.00  0.00      LL0  H  
ATOM   2847 HH11 ARG L  90      28.361  29.463  49.122  1.00  0.00      LL0  H  
ATOM   2848 HH12 ARG L  90      26.784  29.553  48.466  1.00  0.00      LL0  H  
ATOM   2849 HH21 ARG L  90      30.193  30.385  47.792  1.00  0.00      LL0  H  
ATOM   2850 HH22 ARG L  90      29.752  31.334  46.417  1.00  0.00      LL0  H  
ATOM   2851  N   TYR L  91      24.083  32.980  44.005  1.00  0.00      LL0  N  
ATOM   2852  CA  TYR L  91      24.727  32.335  42.861  1.00  0.00      LL0  C  
ATOM   2853  C   TYR L  91      26.005  33.043  42.441  1.00  0.00      LL0  C  
ATOM   2854  O   TYR L  91      25.960  34.166  41.965  1.00  0.00      LL0  O  
ATOM   2855  CB  TYR L  91      23.725  32.159  41.696  1.00  0.00      LL0  C  
ATOM   2856  CG  TYR L  91      22.858  33.382  41.453  1.00  0.00      LL0  C  
ATOM   2857  CD1 TYR L  91      23.281  34.359  40.529  1.00  0.00      LL0  C  
ATOM   2858  CD2 TYR L  91      21.643  33.511  42.160  1.00  0.00      LL0  C  
ATOM   2859  CE1 TYR L  91      22.503  35.515  40.351  1.00  0.00      LL0  C  
ATOM   2860  CE2 TYR L  91      20.868  34.669  41.986  1.00  0.00      LL0  C  
ATOM   2861  CZ  TYR L  91      21.322  35.671  41.106  1.00  0.00      LL0  C  
ATOM   2862  OH  TYR L  91      20.603  36.847  40.999  1.00  0.00      LL0  O  
ATOM   2863  H   TYR L  91      23.999  33.976  44.082  1.00  0.00      LL0  H  
ATOM   2864  HH  TYR L  91      21.100  37.463  40.475  1.00  0.00      LL0  H  
ATOM   2865  N   ASN L  92      27.167  32.393  42.660  1.00  0.00      LL0  N  
ATOM   2866  CA  ASN L  92      28.354  33.154  42.239  1.00  0.00      LL0  C  
ATOM   2867  C   ASN L  92      29.380  32.553  41.288  1.00  0.00      LL0  C  
ATOM   2868  O   ASN L  92      29.572  33.156  40.244  1.00  0.00      LL0  O  
ATOM   2869  CB  ASN L  92      29.047  34.032  43.304  1.00  0.00      LL0  C  
ATOM   2870  CG  ASN L  92      28.502  33.847  44.696  1.00  0.00      LL0  C  
ATOM   2871  ND2 ASN L  92      27.445  34.621  44.950  1.00  0.00      LL0  N  
ATOM   2872  OD1 ASN L  92      29.012  33.081  45.506  1.00  0.00      LL0  O  
ATOM   2873  H   ASN L  92      27.213  31.480  43.070  1.00  0.00      LL0  H  
ATOM   2874 HD21 ASN L  92      27.035  35.172  44.221  1.00  0.00      LL0  H  
ATOM   2875 HD22 ASN L  92      27.061  34.659  45.871  1.00  0.00      LL0  H  
ATOM   2876  N   ARG L  93      30.046  31.399  41.534  1.00  0.00      LL0  N  
ATOM   2877  CA  ARG L  93      30.385  30.617  42.732  1.00  0.00      LL0  C  
ATOM   2878  C   ARG L  93      29.320  29.786  43.414  1.00  0.00      LL0  C  
ATOM   2879  O   ARG L  93      28.433  30.284  44.100  1.00  0.00      LL0  O  
ATOM   2880  CB  ARG L  93      31.225  31.400  43.754  1.00  0.00      LL0  C  
ATOM   2881  CG  ARG L  93      32.280  30.561  44.479  1.00  0.00      LL0  C  
ATOM   2882  CD  ARG L  93      32.790  31.197  45.777  1.00  0.00      LL0  C  
ATOM   2883  NE  ARG L  93      33.317  32.547  45.570  1.00  0.00      LL0  N  
ATOM   2884  CZ  ARG L  93      33.329  33.428  46.597  1.00  0.00      LL0  C  
ATOM   2885  NH1 ARG L  93      32.860  33.105  47.794  1.00  0.00      LL0  N1+
ATOM   2886  NH2 ARG L  93      33.819  34.650  46.422  1.00  0.00      LL0  N  
ATOM   2887  H   ARG L  93      30.396  31.048  40.667  1.00  0.00      LL0  H  
ATOM   2888  HE  ARG L  93      33.706  32.763  44.674  1.00  0.00      LL0  H  
ATOM   2889 HH11 ARG L  93      32.858  33.760  48.555  1.00  0.00      LL0  H  
ATOM   2890 HH12 ARG L  93      32.483  32.199  48.033  1.00  0.00      LL0  H  
ATOM   2891 HH21 ARG L  93      33.800  35.283  47.208  1.00  0.00      LL0  H  
ATOM   2892 HH22 ARG L  93      34.201  34.961  45.555  1.00  0.00      LL0  H  
ATOM   2893  N   ALA L  94      29.515  28.476  43.209  1.00  0.00      LL0  N  
ATOM   2894  CA  ALA L  94      28.906  27.439  44.041  1.00  0.00      LL0  C  
ATOM   2895  C   ALA L  94      29.460  27.498  45.468  1.00  0.00      LL0  C  
ATOM   2896  O   ALA L  94      30.460  28.173  45.687  1.00  0.00      LL0  O  
ATOM   2897  CB  ALA L  94      29.223  26.079  43.404  1.00  0.00      LL0  C  
ATOM   2898  H   ALA L  94      30.191  28.202  42.526  1.00  0.00      LL0  H  
ATOM   2899  N   PRO L  95      28.814  26.799  46.442  1.00  0.00      LL0  N  
ATOM   2900  CA  PRO L  95      27.509  26.137  46.286  1.00  0.00      LL0  C  
ATOM   2901  C   PRO L  95      26.405  27.164  46.140  1.00  0.00      LL0  C  
ATOM   2902  O   PRO L  95      26.499  28.272  46.638  1.00  0.00      LL0  O  
ATOM   2903  CB  PRO L  95      27.403  25.310  47.571  1.00  0.00      LL0  C  
ATOM   2904  CG  PRO L  95      28.196  26.097  48.612  1.00  0.00      LL0  C  
ATOM   2905  CD  PRO L  95      29.352  26.653  47.792  1.00  0.00      LL0  C  
ATOM   2906  N   TYR L  96      25.365  26.787  45.399  1.00  0.00      LL0  N  
ATOM   2907  CA  TYR L  96      24.320  27.784  45.178  1.00  0.00      LL0  C  
ATOM   2908  C   TYR L  96      23.297  27.830  46.301  1.00  0.00      LL0  C  
ATOM   2909  O   TYR L  96      22.158  27.392  46.174  1.00  0.00      LL0  O  
ATOM   2910  CB  TYR L  96      23.716  27.586  43.780  1.00  0.00      LL0  C  
ATOM   2911  CG  TYR L  96      24.808  27.768  42.747  1.00  0.00      LL0  C  
ATOM   2912  CD1 TYR L  96      25.393  29.041  42.603  1.00  0.00      LL0  C  
ATOM   2913  CD2 TYR L  96      25.236  26.668  41.977  1.00  0.00      LL0  C  
ATOM   2914  CE1 TYR L  96      26.467  29.206  41.717  1.00  0.00      LL0  C  
ATOM   2915  CE2 TYR L  96      26.317  26.831  41.092  1.00  0.00      LL0  C  
ATOM   2916  CZ  TYR L  96      26.940  28.093  40.999  1.00  0.00      LL0  C  
ATOM   2917  OH  TYR L  96      28.058  28.267  40.209  1.00  0.00      LL0  O  
ATOM   2918  H   TYR L  96      25.295  25.853  45.060  1.00  0.00      LL0  H  
ATOM   2919  HH  TYR L  96      28.314  27.420  39.832  1.00  0.00      LL0  H  
ATOM   2920  N   THR L  97      23.807  28.347  47.431  1.00  0.00      LL0  N  
ATOM   2921  CA  THR L  97      23.123  28.283  48.718  1.00  0.00      LL0  C  
ATOM   2922  C   THR L  97      21.712  28.841  48.734  1.00  0.00      LL0  C  
ATOM   2923  O   THR L  97      21.475  29.980  48.349  1.00  0.00      LL0  O  
ATOM   2924  CB  THR L  97      23.966  29.005  49.777  1.00  0.00      LL0  C  
ATOM   2925  CG2 THR L  97      23.711  28.438  51.177  1.00  0.00      LL0  C  
ATOM   2926  OG1 THR L  97      25.368  28.972  49.452  1.00  0.00      LL0  O  
ATOM   2927  H   THR L  97      24.746  28.694  47.434  1.00  0.00      LL0  H  
ATOM   2928  HG1 THR L  97      25.801  29.211  50.278  1.00  0.00      LL0  H  
ATOM   2929  N   PHE L  98      20.796  27.995  49.218  1.00  0.00      LL0  N  
ATOM   2930  CA  PHE L  98      19.497  28.553  49.579  1.00  0.00      LL0  C  
ATOM   2931  C   PHE L  98      19.521  28.960  51.033  1.00  0.00      LL0  C  
ATOM   2932  O   PHE L  98      20.331  28.455  51.802  1.00  0.00      LL0  O  
ATOM   2933  CB  PHE L  98      18.378  27.530  49.369  1.00  0.00      LL0  C  
ATOM   2934  CG  PHE L  98      18.108  27.324  47.900  1.00  0.00      LL0  C  
ATOM   2935  CD1 PHE L  98      18.811  26.323  47.196  1.00  0.00      LL0  C  
ATOM   2936  CD2 PHE L  98      17.145  28.135  47.260  1.00  0.00      LL0  C  
ATOM   2937  CE1 PHE L  98      18.545  26.127  45.829  1.00  0.00      LL0  C  
ATOM   2938  CE2 PHE L  98      16.878  27.937  45.892  1.00  0.00      LL0  C  
ATOM   2939  CZ  PHE L  98      17.580  26.935  45.193  1.00  0.00      LL0  C  
ATOM   2940  H   PHE L  98      21.077  27.105  49.568  1.00  0.00      LL0  H  
ATOM   2941  N   GLY L  99      18.600  29.865  51.372  1.00  0.00      LL0  N  
ATOM   2942  CA  GLY L  99      18.367  30.081  52.795  1.00  0.00      LL0  C  
ATOM   2943  C   GLY L  99      17.445  29.012  53.346  1.00  0.00      LL0  C  
ATOM   2944  O   GLY L  99      16.966  28.142  52.626  1.00  0.00      LL0  O  
ATOM   2945  H   GLY L  99      17.993  30.235  50.670  1.00  0.00      LL0  H  
ATOM   2946  N   GLN L 100      17.202  29.106  54.661  1.00  0.00      LL0  N  
ATOM   2947  CA  GLN L 100      16.335  28.086  55.257  1.00  0.00      LL0  C  
ATOM   2948  C   GLN L 100      14.866  28.166  54.861  1.00  0.00      LL0  C  
ATOM   2949  O   GLN L 100      14.122  27.189  54.879  1.00  0.00      LL0  O  
ATOM   2950  CB  GLN L 100      16.512  28.034  56.785  1.00  0.00      LL0  C  
ATOM   2951  CG  GLN L 100      15.750  29.063  57.640  1.00  0.00      LL0  C  
ATOM   2952  CD  GLN L 100      16.185  30.487  57.351  1.00  0.00      LL0  C  
ATOM   2953  NE2 GLN L 100      15.235  31.390  57.587  1.00  0.00      LL0  N  
ATOM   2954  OE1 GLN L 100      17.311  30.770  56.961  1.00  0.00      LL0  O  
ATOM   2955  H   GLN L 100      17.617  29.842  55.202  1.00  0.00      LL0  H  
ATOM   2956 HE21 GLN L 100      14.275  31.123  57.702  1.00  0.00      LL0  H  
ATOM   2957 HE22 GLN L 100      15.501  32.353  57.634  1.00  0.00      LL0  H  
ATOM   2958  N   GLY L 101      14.484  29.397  54.502  1.00  0.00      LL0  N  
ATOM   2959  CA  GLY L 101      13.074  29.625  54.233  1.00  0.00      LL0  C  
ATOM   2960  C   GLY L 101      12.426  30.548  55.237  1.00  0.00      LL0  C  
ATOM   2961  O   GLY L 101      12.751  30.571  56.421  1.00  0.00      LL0  O  
ATOM   2962  H   GLY L 101      15.151  30.137  54.439  1.00  0.00      LL0  H  
ATOM   2963  N   THR L 102      11.475  31.299  54.685  1.00  0.00      LL0  N  
ATOM   2964  CA  THR L 102      10.596  32.092  55.526  1.00  0.00      LL0  C  
ATOM   2965  C   THR L 102       9.153  31.783  55.186  1.00  0.00      LL0  C  
ATOM   2966  O   THR L 102       8.632  32.180  54.151  1.00  0.00      LL0  O  
ATOM   2967  CB  THR L 102      10.907  33.578  55.352  1.00  0.00      LL0  C  
ATOM   2968  CG2 THR L 102      10.077  34.455  56.296  1.00  0.00      LL0  C  
ATOM   2969  OG1 THR L 102      12.312  33.811  55.539  1.00  0.00      LL0  O  
ATOM   2970  H   THR L 102      11.384  31.315  53.689  1.00  0.00      LL0  H  
ATOM   2971  HG1 THR L 102      12.461  33.724  56.480  1.00  0.00      LL0  H  
ATOM   2972  N   LYS L 103       8.536  31.019  56.089  1.00  0.00      LL0  N  
ATOM   2973  CA  LYS L 103       7.132  30.681  55.881  1.00  0.00      LL0  C  
ATOM   2974  C   LYS L 103       6.222  31.827  56.281  1.00  0.00      LL0  C  
ATOM   2975  O   LYS L 103       6.133  32.214  57.440  1.00  0.00      LL0  O  
ATOM   2976  CB  LYS L 103       6.840  29.368  56.616  1.00  0.00      LL0  C  
ATOM   2977  CG  LYS L 103       5.395  28.859  56.638  1.00  0.00      LL0  C  
ATOM   2978  CD  LYS L 103       5.365  27.417  57.157  1.00  0.00      LL0  C  
ATOM   2979  CE  LYS L 103       4.078  27.006  57.877  1.00  0.00      LL0  C  
ATOM   2980  NZ  LYS L 103       2.903  27.070  57.003  1.00  0.00      LL0  N1+
ATOM   2981  H   LYS L 103       9.028  30.781  56.927  1.00  0.00      LL0  H  
ATOM   2982  HZ1 LYS L 103       2.586  26.124  56.694  1.00  0.00      LL0  H  
ATOM   2983  HZ2 LYS L 103       2.099  27.489  57.516  1.00  0.00      LL0  H  
ATOM   2984  HZ3 LYS L 103       3.028  27.624  56.140  1.00  0.00      LL0  H  
ATOM   2985  N   VAL L 104       5.583  32.378  55.250  1.00  0.00      LL0  N  
ATOM   2986  CA  VAL L 104       4.672  33.489  55.493  1.00  0.00      LL0  C  
ATOM   2987  C   VAL L 104       3.236  33.031  55.360  1.00  0.00      LL0  C  
ATOM   2988  O   VAL L 104       2.782  32.692  54.273  1.00  0.00      LL0  O  
ATOM   2989  CB  VAL L 104       4.959  34.638  54.520  1.00  0.00      LL0  C  
ATOM   2990  CG1 VAL L 104       4.126  35.875  54.864  1.00  0.00      LL0  C  
ATOM   2991  CG2 VAL L 104       6.454  34.959  54.456  1.00  0.00      LL0  C  
ATOM   2992  H   VAL L 104       5.697  32.011  54.326  1.00  0.00      LL0  H  
ATOM   2993  N   GLU L 105       2.561  33.021  56.515  1.00  0.00      LL0  N  
ATOM   2994  CA  GLU L 105       1.134  32.707  56.501  1.00  0.00      LL0  C  
ATOM   2995  C   GLU L 105       0.308  33.932  56.823  1.00  0.00      LL0  C  
ATOM   2996  O   GLU L 105       0.846  34.996  57.115  1.00  0.00      LL0  O  
ATOM   2997  CB  GLU L 105       0.812  31.539  57.436  1.00  0.00      LL0  C  
ATOM   2998  CG  GLU L 105       1.415  30.256  56.873  1.00  0.00      LL0  C  
ATOM   2999  CD  GLU L 105       0.972  29.030  57.640  1.00  0.00      LL0  C  
ATOM   3000  OE1 GLU L 105       1.485  28.758  58.719  1.00  0.00      LL0  O  
ATOM   3001  OE2 GLU L 105       0.251  28.209  57.093  1.00  0.00      LL0  O1-
ATOM   3002  H   GLU L 105       3.003  33.377  57.339  1.00  0.00      LL0  H  
ATOM   3003  N   ILE L 106      -1.014  33.754  56.741  1.00  0.00      LL0  N  
ATOM   3004  CA  ILE L 106      -1.852  34.935  56.867  1.00  0.00      LL0  C  
ATOM   3005  C   ILE L 106      -2.770  34.918  58.079  1.00  0.00      LL0  C  
ATOM   3006  O   ILE L 106      -3.501  33.969  58.337  1.00  0.00      LL0  O  
ATOM   3007  CB  ILE L 106      -2.579  35.188  55.530  1.00  0.00      LL0  C  
ATOM   3008  CG1 ILE L 106      -3.111  36.610  55.409  1.00  0.00      LL0  C  
ATOM   3009  CG2 ILE L 106      -3.650  34.148  55.203  1.00  0.00      LL0  C  
ATOM   3010  CD1 ILE L 106      -3.225  37.023  53.945  1.00  0.00      LL0  C  
ATOM   3011  H   ILE L 106      -1.417  32.851  56.577  1.00  0.00      LL0  H  
ATOM   3012  N   LYS L 107      -2.686  36.019  58.840  1.00  0.00      LL0  N  
ATOM   3013  CA  LYS L 107      -3.689  36.188  59.886  1.00  0.00      LL0  C  
ATOM   3014  C   LYS L 107      -4.983  36.745  59.334  1.00  0.00      LL0  C  
ATOM   3015  O   LYS L 107      -5.005  37.732  58.605  1.00  0.00      LL0  O  
ATOM   3016  CB  LYS L 107      -3.197  37.025  61.079  1.00  0.00      LL0  C  
ATOM   3017  CG  LYS L 107      -2.150  38.107  60.798  1.00  0.00      LL0  C  
ATOM   3018  CD  LYS L 107      -2.064  39.155  61.916  1.00  0.00      LL0  C  
ATOM   3019  CE  LYS L 107      -0.814  40.049  61.901  1.00  0.00      LL0  C  
ATOM   3020  NZ  LYS L 107      -0.435  40.386  60.527  1.00  0.00      LL0  N1+
ATOM   3021  H   LYS L 107      -2.122  36.767  58.501  1.00  0.00      LL0  H  
ATOM   3022  HZ1 LYS L 107       0.118  39.611  60.117  1.00  0.00      LL0  H  
ATOM   3023  HZ2 LYS L 107      -1.277  40.544  59.942  1.00  0.00      LL0  H  
ATOM   3024  HZ3 LYS L 107       0.140  41.251  60.428  1.00  0.00      LL0  H  
ATOM   3025  N   ARG L 108      -6.053  36.035  59.707  1.00  0.00      LL0  N  
ATOM   3026  CA  ARG L 108      -7.391  36.364  59.223  1.00  0.00      LL0  C  
ATOM   3027  C   ARG L 108      -8.441  35.996  60.259  1.00  0.00      LL0  C  
ATOM   3028  O   ARG L 108      -8.129  35.704  61.405  1.00  0.00      LL0  O  
ATOM   3029  CB  ARG L 108      -7.671  35.679  57.877  1.00  0.00      LL0  C  
ATOM   3030  CG  ARG L 108      -7.260  34.208  57.836  1.00  0.00      LL0  C  
ATOM   3031  CD  ARG L 108      -8.266  33.317  57.115  1.00  0.00      LL0  C  
ATOM   3032  NE  ARG L 108      -9.471  33.103  57.917  1.00  0.00      LL0  N  
ATOM   3033  CZ  ARG L 108     -10.494  32.370  57.432  1.00  0.00      LL0  C  
ATOM   3034  NH1 ARG L 108     -10.476  31.930  56.182  1.00  0.00      LL0  N1+
ATOM   3035  NH2 ARG L 108     -11.517  32.086  58.228  1.00  0.00      LL0  N  
ATOM   3036  H   ARG L 108      -5.907  35.240  60.303  1.00  0.00      LL0  H  
ATOM   3037  HE  ARG L 108      -9.506  33.409  58.872  1.00  0.00      LL0  H  
ATOM   3038 HH11 ARG L 108     -11.155  31.293  55.794  1.00  0.00      LL0  H  
ATOM   3039 HH12 ARG L 108      -9.748  32.223  55.556  1.00  0.00      LL0  H  
ATOM   3040 HH21 ARG L 108     -12.288  31.533  57.913  1.00  0.00      LL0  H  
ATOM   3041 HH22 ARG L 108     -11.507  32.436  59.172  1.00  0.00      LL0  H  
ATOM   3042  N   THR L 109      -9.707  36.012  59.822  1.00  0.00      LL0  N  
ATOM   3043  CA  THR L 109     -10.781  35.696  60.759  1.00  0.00      LL0  C  
ATOM   3044  C   THR L 109     -10.788  34.258  61.252  1.00  0.00      LL0  C  
ATOM   3045  O   THR L 109     -10.669  33.306  60.483  1.00  0.00      LL0  O  
ATOM   3046  CB  THR L 109     -12.101  36.046  60.079  1.00  0.00      LL0  C  
ATOM   3047  CG2 THR L 109     -12.448  37.523  60.276  1.00  0.00      LL0  C  
ATOM   3048  OG1 THR L 109     -12.010  35.749  58.676  1.00  0.00      LL0  O  
ATOM   3049  H   THR L 109      -9.973  36.195  58.875  1.00  0.00      LL0  H  
ATOM   3050  HG1 THR L 109     -12.846  35.997  58.297  1.00  0.00      LL0  H  
ATOM   3051  N   VAL L 110     -10.961  34.155  62.578  1.00  0.00      LL0  N  
ATOM   3052  CA  VAL L 110     -11.202  32.856  63.211  1.00  0.00      LL0  C  
ATOM   3053  C   VAL L 110     -12.456  32.205  62.633  1.00  0.00      LL0  C  
ATOM   3054  O   VAL L 110     -13.383  32.894  62.223  1.00  0.00      LL0  O  
ATOM   3055  CB  VAL L 110     -11.285  33.085  64.735  1.00  0.00      LL0  C  
ATOM   3056  CG1 VAL L 110     -11.678  31.856  65.558  1.00  0.00      LL0  C  
ATOM   3057  CG2 VAL L 110      -9.959  33.666  65.234  1.00  0.00      LL0  C  
ATOM   3058  H   VAL L 110     -11.002  34.993  63.118  1.00  0.00      LL0  H  
ATOM   3059  N   ALA L 111     -12.425  30.868  62.565  1.00  0.00      LL0  N  
ATOM   3060  CA  ALA L 111     -13.560  30.160  61.989  1.00  0.00      LL0  C  
ATOM   3061  C   ALA L 111     -13.812  28.872  62.737  1.00  0.00      LL0  C  
ATOM   3062  O   ALA L 111     -12.894  28.124  63.055  1.00  0.00      LL0  O  
ATOM   3063  CB  ALA L 111     -13.313  29.836  60.515  1.00  0.00      LL0  C  
ATOM   3064  H   ALA L 111     -11.664  30.350  62.959  1.00  0.00      LL0  H  
ATOM   3065  N   ALA L 112     -15.103  28.672  63.026  1.00  0.00      LL0  N  
ATOM   3066  CA  ALA L 112     -15.482  27.452  63.731  1.00  0.00      LL0  C  
ATOM   3067  C   ALA L 112     -15.557  26.273  62.777  1.00  0.00      LL0  C  
ATOM   3068  O   ALA L 112     -16.108  26.371  61.687  1.00  0.00      LL0  O  
ATOM   3069  CB  ALA L 112     -16.838  27.641  64.421  1.00  0.00      LL0  C  
ATOM   3070  H   ALA L 112     -15.797  29.268  62.626  1.00  0.00      LL0  H  
ATOM   3071  N   PRO L 113     -14.958  25.145  63.216  1.00  0.00      LL0  N  
ATOM   3072  CA  PRO L 113     -14.884  23.983  62.331  1.00  0.00      LL0  C  
ATOM   3073  C   PRO L 113     -16.229  23.380  61.969  1.00  0.00      LL0  C  
ATOM   3074  O   PRO L 113     -17.057  23.029  62.804  1.00  0.00      LL0  O  
ATOM   3075  CB  PRO L 113     -13.984  23.022  63.115  1.00  0.00      LL0  C  
ATOM   3076  CG  PRO L 113     -14.134  23.418  64.582  1.00  0.00      LL0  C  
ATOM   3077  CD  PRO L 113     -14.317  24.927  64.507  1.00  0.00      LL0  C  
ATOM   3078  N   SER L 114     -16.380  23.213  60.655  1.00  0.00      LL0  N  
ATOM   3079  CA  SER L 114     -17.431  22.322  60.183  1.00  0.00      LL0  C  
ATOM   3080  C   SER L 114     -17.090  20.865  60.458  1.00  0.00      LL0  C  
ATOM   3081  O   SER L 114     -16.453  20.172  59.674  1.00  0.00      LL0  O  
ATOM   3082  CB  SER L 114     -17.680  22.587  58.701  1.00  0.00      LL0  C  
ATOM   3083  OG  SER L 114     -18.040  23.963  58.531  1.00  0.00      LL0  O  
ATOM   3084  H   SER L 114     -15.657  23.546  60.048  1.00  0.00      LL0  H  
ATOM   3085  HG  SER L 114     -17.341  24.486  58.906  1.00  0.00      LL0  H  
ATOM   3086  N   VAL L 115     -17.522  20.444  61.654  1.00  0.00      LL0  N  
ATOM   3087  CA  VAL L 115     -17.152  19.093  62.071  1.00  0.00      LL0  C  
ATOM   3088  C   VAL L 115     -18.065  18.007  61.536  1.00  0.00      LL0  C  
ATOM   3089  O   VAL L 115     -19.251  17.949  61.869  1.00  0.00      LL0  O  
ATOM   3090  CB  VAL L 115     -17.043  18.984  63.597  1.00  0.00      LL0  C  
ATOM   3091  CG1 VAL L 115     -16.384  17.663  64.013  1.00  0.00      LL0  C  
ATOM   3092  CG2 VAL L 115     -16.300  20.179  64.188  1.00  0.00      LL0  C  
ATOM   3093  H   VAL L 115     -17.955  21.116  62.257  1.00  0.00      LL0  H  
ATOM   3094  N   PHE L 116     -17.457  17.145  60.720  1.00  0.00      LL0  N  
ATOM   3095  CA  PHE L 116     -18.153  15.940  60.278  1.00  0.00      LL0  C  
ATOM   3096  C   PHE L 116     -17.491  14.717  60.884  1.00  0.00      LL0  C  
ATOM   3097  O   PHE L 116     -16.449  14.825  61.517  1.00  0.00      LL0  O  
ATOM   3098  CB  PHE L 116     -18.170  15.857  58.746  1.00  0.00      LL0  C  
ATOM   3099  CG  PHE L 116     -18.833  17.083  58.157  1.00  0.00      LL0  C  
ATOM   3100  CD1 PHE L 116     -18.032  18.077  57.553  1.00  0.00      LL0  C  
ATOM   3101  CD2 PHE L 116     -20.237  17.220  58.225  1.00  0.00      LL0  C  
ATOM   3102  CE1 PHE L 116     -18.638  19.230  57.022  1.00  0.00      LL0  C  
ATOM   3103  CE2 PHE L 116     -20.846  18.375  57.696  1.00  0.00      LL0  C  
ATOM   3104  CZ  PHE L 116     -20.039  19.371  57.106  1.00  0.00      LL0  C  
ATOM   3105  H   PHE L 116     -16.475  17.269  60.558  1.00  0.00      LL0  H  
ATOM   3106  N   ILE L 117     -18.127  13.558  60.672  1.00  0.00      LL0  N  
ATOM   3107  CA  ILE L 117     -17.479  12.330  61.122  1.00  0.00      LL0  C  
ATOM   3108  C   ILE L 117     -17.793  11.212  60.142  1.00  0.00      LL0  C  
ATOM   3109  O   ILE L 117     -18.854  11.204  59.522  1.00  0.00      LL0  O  
ATOM   3110  CB  ILE L 117     -17.875  11.997  62.580  1.00  0.00      LL0  C  
ATOM   3111  CG1 ILE L 117     -16.946  10.942  63.196  1.00  0.00      LL0  C  
ATOM   3112  CG2 ILE L 117     -19.365  11.663  62.719  1.00  0.00      LL0  C  
ATOM   3113  CD1 ILE L 117     -17.190  10.691  64.685  1.00  0.00      LL0  C  
ATOM   3114  H   ILE L 117     -18.972  13.484  60.143  1.00  0.00      LL0  H  
ATOM   3115  N   PHE L 118     -16.806  10.321  60.005  1.00  0.00      LL0  N  
ATOM   3116  CA  PHE L 118     -16.873   9.293  58.976  1.00  0.00      LL0  C  
ATOM   3117  C   PHE L 118     -16.605   7.906  59.523  1.00  0.00      LL0  C  
ATOM   3118  O   PHE L 118     -15.501   7.599  59.969  1.00  0.00      LL0  O  
ATOM   3119  CB  PHE L 118     -15.824   9.539  57.890  1.00  0.00      LL0  C  
ATOM   3120  CG  PHE L 118     -15.874  10.930  57.303  1.00  0.00      LL0  C  
ATOM   3121  CD1 PHE L 118     -14.795  11.807  57.540  1.00  0.00      LL0  C  
ATOM   3122  CD2 PHE L 118     -16.975  11.324  56.514  1.00  0.00      LL0  C  
ATOM   3123  CE1 PHE L 118     -14.811  13.092  56.967  1.00  0.00      LL0  C  
ATOM   3124  CE2 PHE L 118     -16.995  12.610  55.945  1.00  0.00      LL0  C  
ATOM   3125  CZ  PHE L 118     -15.910  13.481  56.172  1.00  0.00      LL0  C  
ATOM   3126  H   PHE L 118     -15.972  10.401  60.552  1.00  0.00      LL0  H  
ATOM   3127  N   PRO L 119     -17.647   7.051  59.444  1.00  0.00      LL0  N  
ATOM   3128  CA  PRO L 119     -17.397   5.611  59.549  1.00  0.00      LL0  C  
ATOM   3129  C   PRO L 119     -16.520   5.112  58.402  1.00  0.00      LL0  C  
ATOM   3130  O   PRO L 119     -16.653   5.523  57.253  1.00  0.00      LL0  O  
ATOM   3131  CB  PRO L 119     -18.821   5.034  59.532  1.00  0.00      LL0  C  
ATOM   3132  CG  PRO L 119     -19.676   6.058  58.787  1.00  0.00      LL0  C  
ATOM   3133  CD  PRO L 119     -19.048   7.381  59.205  1.00  0.00      LL0  C  
ATOM   3134  N   PRO L 120     -15.587   4.201  58.764  1.00  0.00      LL0  N  
ATOM   3135  CA  PRO L 120     -14.790   3.546  57.724  1.00  0.00      LL0  C  
ATOM   3136  C   PRO L 120     -15.649   2.555  56.951  1.00  0.00      LL0  C  
ATOM   3137  O   PRO L 120     -16.743   2.192  57.370  1.00  0.00      LL0  O  
ATOM   3138  CB  PRO L 120     -13.683   2.888  58.555  1.00  0.00      LL0  C  
ATOM   3139  CG  PRO L 120     -14.335   2.559  59.898  1.00  0.00      LL0  C  
ATOM   3140  CD  PRO L 120     -15.271   3.742  60.113  1.00  0.00      LL0  C  
ATOM   3141  N   SER L 121     -15.123   2.131  55.796  1.00  0.00      LL0  N  
ATOM   3142  CA  SER L 121     -15.924   1.168  55.052  1.00  0.00      LL0  C  
ATOM   3143  C   SER L 121     -15.860  -0.230  55.644  1.00  0.00      LL0  C  
ATOM   3144  O   SER L 121     -14.966  -0.569  56.413  1.00  0.00      LL0  O  
ATOM   3145  CB  SER L 121     -15.481   1.184  53.586  1.00  0.00      LL0  C  
ATOM   3146  OG  SER L 121     -14.050   1.111  53.500  1.00  0.00      LL0  O  
ATOM   3147  H   SER L 121     -14.207   2.359  55.473  1.00  0.00      LL0  H  
ATOM   3148  HG  SER L 121     -13.857   0.817  52.606  1.00  0.00      LL0  H  
ATOM   3149  N   ASP L 122     -16.824  -1.056  55.200  1.00  0.00      LL0  N  
ATOM   3150  CA  ASP L 122     -16.764  -2.499  55.474  1.00  0.00      LL0  C  
ATOM   3151  C   ASP L 122     -15.393  -3.110  55.163  1.00  0.00      LL0  C  
ATOM   3152  O   ASP L 122     -14.818  -3.886  55.921  1.00  0.00      LL0  O  
ATOM   3153  CB  ASP L 122     -17.948  -3.155  54.732  1.00  0.00      LL0  C  
ATOM   3154  CG  ASP L 122     -17.651  -4.558  54.236  1.00  0.00      LL0  C  
ATOM   3155  OD1 ASP L 122     -17.151  -4.687  53.123  1.00  0.00      LL0  O  
ATOM   3156  OD2 ASP L 122     -17.877  -5.524  54.959  1.00  0.00      LL0  O1-
ATOM   3157  H   ASP L 122     -17.586  -0.680  54.677  1.00  0.00      LL0  H  
ATOM   3158  N   GLU L 123     -14.860  -2.644  54.022  1.00  0.00      LL0  N  
ATOM   3159  CA  GLU L 123     -13.492  -2.984  53.624  1.00  0.00      LL0  C  
ATOM   3160  C   GLU L 123     -12.450  -2.901  54.727  1.00  0.00      LL0  C  
ATOM   3161  O   GLU L 123     -11.587  -3.760  54.851  1.00  0.00      LL0  O  
ATOM   3162  CB  GLU L 123     -13.028  -2.095  52.484  1.00  0.00      LL0  C  
ATOM   3163  CG  GLU L 123     -13.926  -2.078  51.253  1.00  0.00      LL0  C  
ATOM   3164  CD  GLU L 123     -13.443  -0.950  50.375  1.00  0.00      LL0  C  
ATOM   3165  OE1 GLU L 123     -13.652   0.207  50.730  1.00  0.00      LL0  O  
ATOM   3166  OE2 GLU L 123     -12.837  -1.207  49.340  1.00  0.00      LL0  O1-
ATOM   3167  H   GLU L 123     -15.478  -2.166  53.400  1.00  0.00      LL0  H  
ATOM   3168  N   GLN L 124     -12.573  -1.840  55.543  1.00  0.00      LL0  N  
ATOM   3169  CA  GLN L 124     -11.664  -1.734  56.684  1.00  0.00      LL0  C  
ATOM   3170  C   GLN L 124     -11.754  -2.887  57.662  1.00  0.00      LL0  C  
ATOM   3171  O   GLN L 124     -10.766  -3.494  58.059  1.00  0.00      LL0  O  
ATOM   3172  CB  GLN L 124     -11.832  -0.393  57.393  1.00  0.00      LL0  C  
ATOM   3173  CG  GLN L 124     -10.688   0.579  57.103  1.00  0.00      LL0  C  
ATOM   3174  CD  GLN L 124      -9.431   0.194  57.863  1.00  0.00      LL0  C  
ATOM   3175  NE2 GLN L 124      -8.729  -0.817  57.345  1.00  0.00      LL0  N  
ATOM   3176  OE1 GLN L 124      -9.103   0.790  58.879  1.00  0.00      LL0  O  
ATOM   3177  H   GLN L 124     -13.328  -1.194  55.427  1.00  0.00      LL0  H  
ATOM   3178 HE21 GLN L 124      -8.958  -1.331  56.515  1.00  0.00      LL0  H  
ATOM   3179 HE22 GLN L 124      -7.926  -1.140  57.847  1.00  0.00      LL0  H  
ATOM   3180  N   LEU L 125     -13.011  -3.222  57.979  1.00  0.00      LL0  N  
ATOM   3181  CA  LEU L 125     -13.193  -4.398  58.827  1.00  0.00      LL0  C  
ATOM   3182  C   LEU L 125     -12.652  -5.681  58.212  1.00  0.00      LL0  C  
ATOM   3183  O   LEU L 125     -12.091  -6.536  58.885  1.00  0.00      LL0  O  
ATOM   3184  CB  LEU L 125     -14.659  -4.536  59.238  1.00  0.00      LL0  C  
ATOM   3185  CG  LEU L 125     -15.162  -3.333  60.043  1.00  0.00      LL0  C  
ATOM   3186  CD1 LEU L 125     -16.654  -3.443  60.354  1.00  0.00      LL0  C  
ATOM   3187  CD2 LEU L 125     -14.333  -3.096  61.307  1.00  0.00      LL0  C  
ATOM   3188  H   LEU L 125     -13.781  -2.737  57.560  1.00  0.00      LL0  H  
ATOM   3189  N   LYS L 126     -12.789  -5.751  56.878  1.00  0.00      LL0  N  
ATOM   3190  CA  LYS L 126     -12.116  -6.841  56.170  1.00  0.00      LL0  C  
ATOM   3191  C   LYS L 126     -10.592  -6.793  56.214  1.00  0.00      LL0  C  
ATOM   3192  O   LYS L 126      -9.920  -7.814  56.220  1.00  0.00      LL0  O  
ATOM   3193  CB  LYS L 126     -12.612  -6.948  54.726  1.00  0.00      LL0  C  
ATOM   3194  CG  LYS L 126     -14.092  -7.325  54.615  1.00  0.00      LL0  C  
ATOM   3195  CD  LYS L 126     -14.488  -7.623  53.167  1.00  0.00      LL0  C  
ATOM   3196  CE  LYS L 126     -15.900  -8.196  53.013  1.00  0.00      LL0  C  
ATOM   3197  NZ  LYS L 126     -16.906  -7.178  53.319  1.00  0.00      LL0  N1+
ATOM   3198  H   LYS L 126     -13.293  -5.029  56.400  1.00  0.00      LL0  H  
ATOM   3199  HZ1 LYS L 126     -16.771  -6.708  54.242  1.00  0.00      LL0  H  
ATOM   3200  HZ2 LYS L 126     -16.862  -6.359  52.674  1.00  0.00      LL0  H  
ATOM   3201  HZ3 LYS L 126     -17.885  -7.511  53.320  1.00  0.00      LL0  H  
ATOM   3202  N   SER L 127     -10.068  -5.563  56.286  1.00  0.00      LL0  N  
ATOM   3203  CA  SER L 127      -8.631  -5.418  56.515  1.00  0.00      LL0  C  
ATOM   3204  C   SER L 127      -8.244  -5.347  57.989  1.00  0.00      LL0  C  
ATOM   3205  O   SER L 127      -7.209  -4.814  58.379  1.00  0.00      LL0  O  
ATOM   3206  CB  SER L 127      -8.086  -4.221  55.721  1.00  0.00      LL0  C  
ATOM   3207  OG  SER L 127      -9.068  -3.178  55.620  1.00  0.00      LL0  O  
ATOM   3208  H   SER L 127     -10.650  -4.750  56.315  1.00  0.00      LL0  H  
ATOM   3209  HG  SER L 127      -9.753  -3.519  55.049  1.00  0.00      LL0  H  
ATOM   3210  N   GLY L 128      -9.133  -5.916  58.823  1.00  0.00      LL0  N  
ATOM   3211  CA  GLY L 128      -8.794  -6.065  60.235  1.00  0.00      LL0  C  
ATOM   3212  C   GLY L 128      -8.643  -4.786  61.042  1.00  0.00      LL0  C  
ATOM   3213  O   GLY L 128      -8.226  -4.813  62.195  1.00  0.00      LL0  O  
ATOM   3214  H   GLY L 128     -10.015  -6.249  58.488  1.00  0.00      LL0  H  
ATOM   3215  N   THR L 129      -8.997  -3.663  60.412  1.00  0.00      LL0  N  
ATOM   3216  CA  THR L 129      -8.791  -2.395  61.098  1.00  0.00      LL0  C  
ATOM   3217  C   THR L 129      -9.998  -1.490  60.934  1.00  0.00      LL0  C  
ATOM   3218  O   THR L 129     -10.960  -1.836  60.258  1.00  0.00      LL0  O  
ATOM   3219  CB  THR L 129      -7.484  -1.741  60.619  1.00  0.00      LL0  C  
ATOM   3220  CG2 THR L 129      -6.320  -2.066  61.558  1.00  0.00      LL0  C  
ATOM   3221  OG1 THR L 129      -7.160  -2.134  59.274  1.00  0.00      LL0  O  
ATOM   3222  H   THR L 129      -9.424  -3.654  59.505  1.00  0.00      LL0  H  
ATOM   3223  HG1 THR L 129      -7.071  -3.087  59.259  1.00  0.00      LL0  H  
ATOM   3224  N   ALA L 130      -9.933  -0.334  61.600  1.00  0.00      LL0  N  
ATOM   3225  CA  ALA L 130     -11.068   0.575  61.514  1.00  0.00      LL0  C  
ATOM   3226  C   ALA L 130     -10.672   1.991  61.848  1.00  0.00      LL0  C  
ATOM   3227  O   ALA L 130     -10.882   2.475  62.953  1.00  0.00      LL0  O  
ATOM   3228  CB  ALA L 130     -12.190   0.145  62.460  1.00  0.00      LL0  C  
ATOM   3229  H   ALA L 130      -9.158  -0.129  62.199  1.00  0.00      LL0  H  
ATOM   3230  N   SER L 131     -10.093   2.647  60.843  1.00  0.00      LL0  N  
ATOM   3231  CA  SER L 131      -9.844   4.073  61.012  1.00  0.00      LL0  C  
ATOM   3232  C   SER L 131     -11.090   4.935  60.884  1.00  0.00      LL0  C  
ATOM   3233  O   SER L 131     -11.475   5.368  59.805  1.00  0.00      LL0  O  
ATOM   3234  CB  SER L 131      -8.768   4.522  60.029  1.00  0.00      LL0  C  
ATOM   3235  OG  SER L 131      -7.588   3.726  60.192  1.00  0.00      LL0  O  
ATOM   3236  H   SER L 131      -9.830   2.177  59.999  1.00  0.00      LL0  H  
ATOM   3237  HG  SER L 131      -7.134   4.066  60.962  1.00  0.00      LL0  H  
ATOM   3238  N   VAL L 132     -11.704   5.178  62.048  1.00  0.00      LL0  N  
ATOM   3239  CA  VAL L 132     -12.754   6.195  62.090  1.00  0.00      LL0  C  
ATOM   3240  C   VAL L 132     -12.141   7.578  61.954  1.00  0.00      LL0  C  
ATOM   3241  O   VAL L 132     -11.170   7.904  62.630  1.00  0.00      LL0  O  
ATOM   3242  CB  VAL L 132     -13.546   6.084  63.401  1.00  0.00      LL0  C  
ATOM   3243  CG1 VAL L 132     -14.700   7.084  63.458  1.00  0.00      LL0  C  
ATOM   3244  CG2 VAL L 132     -14.045   4.658  63.628  1.00  0.00      LL0  C  
ATOM   3245  H   VAL L 132     -11.315   4.774  62.879  1.00  0.00      LL0  H  
ATOM   3246  N   VAL L 133     -12.719   8.365  61.038  1.00  0.00      LL0  N  
ATOM   3247  CA  VAL L 133     -12.110   9.675  60.829  1.00  0.00      LL0  C  
ATOM   3248  C   VAL L 133     -13.030  10.816  61.224  1.00  0.00      LL0  C  
ATOM   3249  O   VAL L 133     -14.178  10.911  60.807  1.00  0.00      LL0  O  
ATOM   3250  CB  VAL L 133     -11.598   9.803  59.383  1.00  0.00      LL0  C  
ATOM   3251  CG1 VAL L 133     -11.027  11.188  59.058  1.00  0.00      LL0  C  
ATOM   3252  CG2 VAL L 133     -10.550   8.722  59.101  1.00  0.00      LL0  C  
ATOM   3253  H   VAL L 133     -13.542   8.072  60.543  1.00  0.00      LL0  H  
ATOM   3254  N   CYS L 134     -12.471  11.684  62.069  1.00  0.00      LL0  N  
ATOM   3255  CA  CYS L 134     -13.173  12.924  62.383  1.00  0.00      LL0  C  
ATOM   3256  C   CYS L 134     -12.705  14.012  61.446  1.00  0.00      LL0  C  
ATOM   3257  O   CYS L 134     -11.557  14.011  61.016  1.00  0.00      LL0  O  
ATOM   3258  CB  CYS L 134     -12.874  13.334  63.820  1.00  0.00      LL0  C  
ATOM   3259  SG  CYS L 134     -13.930  14.630  64.509  1.00  0.00      LL0  S  
ATOM   3260  H   CYS L 134     -11.514  11.533  62.317  1.00  0.00      LL0  H  
ATOM   3261  N   LEU L 135     -13.628  14.928  61.153  1.00  0.00      LL0  N  
ATOM   3262  CA  LEU L 135     -13.254  16.016  60.263  1.00  0.00      LL0  C  
ATOM   3263  C   LEU L 135     -13.535  17.365  60.877  1.00  0.00      LL0  C  
ATOM   3264  O   LEU L 135     -14.666  17.714  61.184  1.00  0.00      LL0  O  
ATOM   3265  CB  LEU L 135     -13.994  15.892  58.932  1.00  0.00      LL0  C  
ATOM   3266  CG  LEU L 135     -13.750  17.068  57.982  1.00  0.00      LL0  C  
ATOM   3267  CD1 LEU L 135     -12.280  17.216  57.599  1.00  0.00      LL0  C  
ATOM   3268  CD2 LEU L 135     -14.676  17.020  56.777  1.00  0.00      LL0  C  
ATOM   3269  H   LEU L 135     -14.546  14.888  61.552  1.00  0.00      LL0  H  
ATOM   3270  N   LEU L 136     -12.452  18.126  60.995  1.00  0.00      LL0  N  
ATOM   3271  CA  LEU L 136     -12.612  19.538  61.316  1.00  0.00      LL0  C  
ATOM   3272  C   LEU L 136     -12.378  20.327  60.053  1.00  0.00      LL0  C  
ATOM   3273  O   LEU L 136     -11.249  20.678  59.736  1.00  0.00      LL0  O  
ATOM   3274  CB  LEU L 136     -11.585  19.982  62.355  1.00  0.00      LL0  C  
ATOM   3275  CG  LEU L 136     -11.862  19.647  63.820  1.00  0.00      LL0  C  
ATOM   3276  CD1 LEU L 136     -12.099  18.162  64.090  1.00  0.00      LL0  C  
ATOM   3277  CD2 LEU L 136     -10.734  20.196  64.689  1.00  0.00      LL0  C  
ATOM   3278  H   LEU L 136     -11.561  17.744  60.747  1.00  0.00      LL0  H  
ATOM   3279  N   ASN L 137     -13.466  20.567  59.318  1.00  0.00      LL0  N  
ATOM   3280  CA  ASN L 137     -13.201  21.324  58.097  1.00  0.00      LL0  C  
ATOM   3281  C   ASN L 137     -13.242  22.815  58.335  1.00  0.00      LL0  C  
ATOM   3282  O   ASN L 137     -14.055  23.285  59.121  1.00  0.00      LL0  O  
ATOM   3283  CB  ASN L 137     -14.181  20.938  56.994  1.00  0.00      LL0  C  
ATOM   3284  CG  ASN L 137     -13.438  20.883  55.678  1.00  0.00      LL0  C  
ATOM   3285  ND2 ASN L 137     -14.039  21.522  54.683  1.00  0.00      LL0  N  
ATOM   3286  OD1 ASN L 137     -12.397  20.252  55.551  1.00  0.00      LL0  O  
ATOM   3287  H   ASN L 137     -14.391  20.312  59.607  1.00  0.00      LL0  H  
ATOM   3288 HD21 ASN L 137     -14.746  22.217  54.832  1.00  0.00      LL0  H  
ATOM   3289 HD22 ASN L 137     -13.774  21.342  53.735  1.00  0.00      LL0  H  
ATOM   3290  N   ASN L 138     -12.357  23.533  57.627  1.00  0.00      LL0  N  
ATOM   3291  CA  ASN L 138     -12.443  25.001  57.592  1.00  0.00      LL0  C  
ATOM   3292  C   ASN L 138     -12.347  25.713  58.932  1.00  0.00      LL0  C  
ATOM   3293  O   ASN L 138     -13.019  26.706  59.188  1.00  0.00      LL0  O  
ATOM   3294  CB  ASN L 138     -13.693  25.522  56.862  1.00  0.00      LL0  C  
ATOM   3295  CG  ASN L 138     -13.713  25.107  55.409  1.00  0.00      LL0  C  
ATOM   3296  ND2 ASN L 138     -12.885  25.800  54.624  1.00  0.00      LL0  N  
ATOM   3297  OD1 ASN L 138     -14.457  24.222  55.004  1.00  0.00      LL0  O  
ATOM   3298  H   ASN L 138     -11.600  23.066  57.161  1.00  0.00      LL0  H  
ATOM   3299 HD21 ASN L 138     -12.250  26.487  54.991  1.00  0.00      LL0  H  
ATOM   3300 HD22 ASN L 138     -12.875  25.650  53.639  1.00  0.00      LL0  H  
ATOM   3301  N   PHE L 139     -11.478  25.175  59.792  1.00  0.00      LL0  N  
ATOM   3302  CA  PHE L 139     -11.268  25.931  61.022  1.00  0.00      LL0  C  
ATOM   3303  C   PHE L 139     -10.141  26.934  60.898  1.00  0.00      LL0  C  
ATOM   3304  O   PHE L 139      -9.314  26.860  59.996  1.00  0.00      LL0  O  
ATOM   3305  CB  PHE L 139     -11.097  25.011  62.239  1.00  0.00      LL0  C  
ATOM   3306  CG  PHE L 139      -9.815  24.211  62.224  1.00  0.00      LL0  C  
ATOM   3307  CD1 PHE L 139      -9.698  23.076  61.395  1.00  0.00      LL0  C  
ATOM   3308  CD2 PHE L 139      -8.756  24.612  63.063  1.00  0.00      LL0  C  
ATOM   3309  CE1 PHE L 139      -8.501  22.337  61.407  1.00  0.00      LL0  C  
ATOM   3310  CE2 PHE L 139      -7.560  23.873  63.077  1.00  0.00      LL0  C  
ATOM   3311  CZ  PHE L 139      -7.444  22.741  62.247  1.00  0.00      LL0  C  
ATOM   3312  H   PHE L 139     -10.860  24.451  59.482  1.00  0.00      LL0  H  
ATOM   3313  N   TYR L 140     -10.155  27.881  61.836  1.00  0.00      LL0  N  
ATOM   3314  CA  TYR L 140      -9.067  28.851  61.909  1.00  0.00      LL0  C  
ATOM   3315  C   TYR L 140      -9.057  29.379  63.329  1.00  0.00      LL0  C  
ATOM   3316  O   TYR L 140     -10.135  29.652  63.844  1.00  0.00      LL0  O  
ATOM   3317  CB  TYR L 140      -9.300  29.973  60.883  1.00  0.00      LL0  C  
ATOM   3318  CG  TYR L 140      -8.105  30.891  60.794  1.00  0.00      LL0  C  
ATOM   3319  CD1 TYR L 140      -8.078  32.039  61.609  1.00  0.00      LL0  C  
ATOM   3320  CD2 TYR L 140      -7.052  30.572  59.912  1.00  0.00      LL0  C  
ATOM   3321  CE1 TYR L 140      -6.970  32.892  61.543  1.00  0.00      LL0  C  
ATOM   3322  CE2 TYR L 140      -5.943  31.432  59.841  1.00  0.00      LL0  C  
ATOM   3323  CZ  TYR L 140      -5.927  32.587  60.650  1.00  0.00      LL0  C  
ATOM   3324  OH  TYR L 140      -4.876  33.473  60.566  1.00  0.00      LL0  O  
ATOM   3325  H   TYR L 140     -10.894  27.908  62.515  1.00  0.00      LL0  H  
ATOM   3326  HH  TYR L 140      -4.322  33.240  59.821  1.00  0.00      LL0  H  
ATOM   3327  N   PRO L 141      -7.871  29.543  63.967  1.00  0.00      LL0  N  
ATOM   3328  CA  PRO L 141      -6.538  29.309  63.388  1.00  0.00      LL0  C  
ATOM   3329  C   PRO L 141      -6.154  27.833  63.314  1.00  0.00      LL0  C  
ATOM   3330  O   PRO L 141      -6.993  27.001  63.001  1.00  0.00      LL0  O  
ATOM   3331  CB  PRO L 141      -5.677  30.190  64.300  1.00  0.00      LL0  C  
ATOM   3332  CG  PRO L 141      -6.336  30.087  65.674  1.00  0.00      LL0  C  
ATOM   3333  CD  PRO L 141      -7.816  30.041  65.336  1.00  0.00      LL0  C  
ATOM   3334  N   ARG L 142      -4.873  27.519  63.570  1.00  0.00      LL0  N  
ATOM   3335  CA  ARG L 142      -4.546  26.100  63.426  1.00  0.00      LL0  C  
ATOM   3336  C   ARG L 142      -4.772  25.294  64.700  1.00  0.00      LL0  C  
ATOM   3337  O   ARG L 142      -4.796  24.068  64.721  1.00  0.00      LL0  O  
ATOM   3338  CB  ARG L 142      -3.115  25.941  62.905  1.00  0.00      LL0  C  
ATOM   3339  CG  ARG L 142      -2.911  24.660  62.093  1.00  0.00      LL0  C  
ATOM   3340  CD  ARG L 142      -1.461  24.409  61.671  1.00  0.00      LL0  C  
ATOM   3341  NE  ARG L 142      -0.924  25.517  60.883  1.00  0.00      LL0  N  
ATOM   3342  CZ  ARG L 142      -0.395  25.316  59.658  1.00  0.00      LL0  C  
ATOM   3343  NH1 ARG L 142      -0.418  24.128  59.062  1.00  0.00      LL0  N1+
ATOM   3344  NH2 ARG L 142       0.142  26.327  59.000  1.00  0.00      LL0  N  
ATOM   3345  H   ARG L 142      -4.214  28.129  64.024  1.00  0.00      LL0  H  
ATOM   3346  HE  ARG L 142      -0.929  26.438  61.284  1.00  0.00      LL0  H  
ATOM   3347 HH11 ARG L 142       0.088  24.011  58.198  1.00  0.00      LL0  H  
ATOM   3348 HH12 ARG L 142      -0.935  23.345  59.412  1.00  0.00      LL0  H  
ATOM   3349 HH21 ARG L 142       0.486  26.184  58.066  1.00  0.00      LL0  H  
ATOM   3350 HH22 ARG L 142       0.210  27.275  59.341  1.00  0.00      LL0  H  
ATOM   3351  N   GLU L 143      -4.938  26.068  65.777  1.00  0.00      LL0  N  
ATOM   3352  CA  GLU L 143      -4.863  25.526  67.124  1.00  0.00      LL0  C  
ATOM   3353  C   GLU L 143      -6.104  24.774  67.559  1.00  0.00      LL0  C  
ATOM   3354  O   GLU L 143      -7.005  25.269  68.237  1.00  0.00      LL0  O  
ATOM   3355  CB  GLU L 143      -4.467  26.652  68.091  1.00  0.00      LL0  C  
ATOM   3356  CG  GLU L 143      -3.027  27.184  67.918  1.00  0.00      LL0  C  
ATOM   3357  CD  GLU L 143      -2.764  27.721  66.515  1.00  0.00      LL0  C  
ATOM   3358  OE1 GLU L 143      -3.484  28.611  66.069  1.00  0.00      LL0  O  
ATOM   3359  OE2 GLU L 143      -1.886  27.199  65.836  1.00  0.00      LL0  O1-
ATOM   3360  H   GLU L 143      -4.827  27.058  65.680  1.00  0.00      LL0  H  
ATOM   3361  N   ALA L 144      -6.079  23.512  67.130  1.00  0.00      LL0  N  
ATOM   3362  CA  ALA L 144      -7.095  22.568  67.554  1.00  0.00      LL0  C  
ATOM   3363  C   ALA L 144      -6.450  21.266  67.968  1.00  0.00      LL0  C  
ATOM   3364  O   ALA L 144      -5.315  20.967  67.623  1.00  0.00      LL0  O  
ATOM   3365  CB  ALA L 144      -8.079  22.289  66.418  1.00  0.00      LL0  C  
ATOM   3366  H   ALA L 144      -5.345  23.218  66.511  1.00  0.00      LL0  H  
ATOM   3367  N   LYS L 145      -7.247  20.514  68.725  1.00  0.00      LL0  N  
ATOM   3368  CA  LYS L 145      -6.898  19.158  69.124  1.00  0.00      LL0  C  
ATOM   3369  C   LYS L 145      -8.213  18.428  69.243  1.00  0.00      LL0  C  
ATOM   3370  O   LYS L 145      -9.046  18.789  70.074  1.00  0.00      LL0  O  
ATOM   3371  CB  LYS L 145      -6.210  19.170  70.495  1.00  0.00      LL0  C  
ATOM   3372  CG  LYS L 145      -6.041  17.775  71.112  1.00  0.00      LL0  C  
ATOM   3373  CD  LYS L 145      -6.210  17.762  72.636  1.00  0.00      LL0  C  
ATOM   3374  CE  LYS L 145      -7.526  18.386  73.130  1.00  0.00      LL0  C  
ATOM   3375  NZ  LYS L 145      -8.709  17.699  72.593  1.00  0.00      LL0  N1+
ATOM   3376  H   LYS L 145      -8.117  20.903  69.024  1.00  0.00      LL0  H  
ATOM   3377  HZ1 LYS L 145      -9.581  18.218  72.826  1.00  0.00      LL0  H  
ATOM   3378  HZ2 LYS L 145      -8.671  17.620  71.553  1.00  0.00      LL0  H  
ATOM   3379  HZ3 LYS L 145      -8.768  16.724  72.955  1.00  0.00      LL0  H  
ATOM   3380  N   VAL L 146      -8.393  17.405  68.410  1.00  0.00      LL0  N  
ATOM   3381  CA  VAL L 146      -9.644  16.674  68.582  1.00  0.00      LL0  C  
ATOM   3382  C   VAL L 146      -9.541  15.758  69.804  1.00  0.00      LL0  C  
ATOM   3383  O   VAL L 146      -8.797  16.059  70.736  1.00  0.00      LL0  O  
ATOM   3384  CB  VAL L 146     -10.068  15.971  67.275  1.00  0.00      LL0  C  
ATOM   3385  CG1 VAL L 146     -11.592  15.905  67.138  1.00  0.00      LL0  C  
ATOM   3386  CG2 VAL L 146      -9.478  16.661  66.046  1.00  0.00      LL0  C  
ATOM   3387  H   VAL L 146      -7.629  17.010  67.886  1.00  0.00      LL0  H  
ATOM   3388  N   GLN L 147     -10.315  14.674  69.814  1.00  0.00      LL0  N  
ATOM   3389  CA  GLN L 147     -10.359  13.787  70.968  1.00  0.00      LL0  C  
ATOM   3390  C   GLN L 147     -11.204  12.639  70.504  1.00  0.00      LL0  C  
ATOM   3391  O   GLN L 147     -12.057  12.832  69.645  1.00  0.00      LL0  O  
ATOM   3392  CB  GLN L 147     -11.058  14.455  72.160  1.00  0.00      LL0  C  
ATOM   3393  CG  GLN L 147     -10.720  13.864  73.528  1.00  0.00      LL0  C  
ATOM   3394  CD  GLN L 147      -9.279  14.183  73.863  1.00  0.00      LL0  C  
ATOM   3395  NE2 GLN L 147      -8.546  13.099  74.120  1.00  0.00      LL0  N  
ATOM   3396  OE1 GLN L 147      -8.856  15.336  73.886  1.00  0.00      LL0  O  
ATOM   3397  H   GLN L 147     -10.885  14.427  69.033  1.00  0.00      LL0  H  
ATOM   3398 HE21 GLN L 147      -8.915  12.172  74.023  1.00  0.00      LL0  H  
ATOM   3399 HE22 GLN L 147      -7.586  13.144  74.400  1.00  0.00      LL0  H  
ATOM   3400  N   TRP L 148     -10.963  11.466  71.069  1.00  0.00      LL0  N  
ATOM   3401  CA  TRP L 148     -11.906  10.426  70.709  1.00  0.00      LL0  C  
ATOM   3402  C   TRP L 148     -12.713  10.005  71.901  1.00  0.00      LL0  C  
ATOM   3403  O   TRP L 148     -12.365  10.288  73.042  1.00  0.00      LL0  O  
ATOM   3404  CB  TRP L 148     -11.191   9.267  70.027  1.00  0.00      LL0  C  
ATOM   3405  CG  TRP L 148     -10.812   9.729  68.643  1.00  0.00      LL0  C  
ATOM   3406  CD1 TRP L 148      -9.593  10.293  68.243  1.00  0.00      LL0  C  
ATOM   3407  CD2 TRP L 148     -11.631   9.709  67.456  1.00  0.00      LL0  C  
ATOM   3408  CE2 TRP L 148     -10.847  10.265  66.392  1.00  0.00      LL0  C  
ATOM   3409  CE3 TRP L 148     -12.947   9.267  67.205  1.00  0.00      LL0  C  
ATOM   3410  NE1 TRP L 148      -9.610  10.611  66.922  1.00  0.00      LL0  N  
ATOM   3411  CZ2 TRP L 148     -11.395  10.361  65.097  1.00  0.00      LL0  C  
ATOM   3412  CZ3 TRP L 148     -13.485   9.371  65.907  1.00  0.00      LL0  C  
ATOM   3413  CH2 TRP L 148     -12.711   9.911  64.859  1.00  0.00      LL0  C  
ATOM   3414  H   TRP L 148     -10.272  11.320  71.778  1.00  0.00      LL0  H  
ATOM   3415  HE1 TRP L 148      -8.881  11.058  66.434  1.00  0.00      LL0  H  
ATOM   3416  N   LYS L 149     -13.825   9.353  71.575  1.00  0.00      LL0  N  
ATOM   3417  CA  LYS L 149     -14.768   8.974  72.608  1.00  0.00      LL0  C  
ATOM   3418  C   LYS L 149     -15.372   7.630  72.315  1.00  0.00      LL0  C  
ATOM   3419  O   LYS L 149     -16.032   7.427  71.302  1.00  0.00      LL0  O  
ATOM   3420  CB  LYS L 149     -15.891  10.000  72.747  1.00  0.00      LL0  C  
ATOM   3421  CG  LYS L 149     -15.497  11.278  73.476  1.00  0.00      LL0  C  
ATOM   3422  CD  LYS L 149     -16.651  12.271  73.557  1.00  0.00      LL0  C  
ATOM   3423  CE  LYS L 149     -16.320  13.381  74.546  1.00  0.00      LL0  C  
ATOM   3424  NZ  LYS L 149     -17.407  14.363  74.605  1.00  0.00      LL0  N1+
ATOM   3425  H   LYS L 149     -14.056   9.210  70.612  1.00  0.00      LL0  H  
ATOM   3426  HZ1 LYS L 149     -17.026  15.281  74.943  1.00  0.00      LL0  H  
ATOM   3427  HZ2 LYS L 149     -17.769  14.579  73.655  1.00  0.00      LL0  H  
ATOM   3428  HZ3 LYS L 149     -18.188  14.029  75.206  1.00  0.00      LL0  H  
ATOM   3429  N   VAL L 150     -15.126   6.741  73.276  1.00  0.00      LL0  N  
ATOM   3430  CA  VAL L 150     -15.914   5.519  73.350  1.00  0.00      LL0  C  
ATOM   3431  C   VAL L 150     -17.102   5.843  74.227  1.00  0.00      LL0  C  
ATOM   3432  O   VAL L 150     -16.939   6.110  75.410  1.00  0.00      LL0  O  
ATOM   3433  CB  VAL L 150     -15.052   4.416  73.976  1.00  0.00      LL0  C  
ATOM   3434  CG1 VAL L 150     -15.866   3.186  74.393  1.00  0.00      LL0  C  
ATOM   3435  CG2 VAL L 150     -13.888   4.071  73.043  1.00  0.00      LL0  C  
ATOM   3436  H   VAL L 150     -14.617   7.052  74.081  1.00  0.00      LL0  H  
ATOM   3437  N   ASP L 151     -18.284   5.890  73.594  1.00  0.00      LL0  N  
ATOM   3438  CA  ASP L 151     -19.503   6.247  74.340  1.00  0.00      LL0  C  
ATOM   3439  C   ASP L 151     -19.371   7.396  75.338  1.00  0.00      LL0  C  
ATOM   3440  O   ASP L 151     -19.711   7.326  76.512  1.00  0.00      LL0  O  
ATOM   3441  CB  ASP L 151     -20.137   4.997  74.959  1.00  0.00      LL0  C  
ATOM   3442  CG  ASP L 151     -20.693   4.126  73.844  1.00  0.00      LL0  C  
ATOM   3443  OD1 ASP L 151     -21.819   4.364  73.413  1.00  0.00      LL0  O  
ATOM   3444  OD2 ASP L 151     -19.999   3.225  73.378  1.00  0.00      LL0  O1-
ATOM   3445  H   ASP L 151     -18.329   5.517  72.664  1.00  0.00      LL0  H  
ATOM   3446  N   ASN L 152     -18.802   8.482  74.780  1.00  0.00      LL0  N  
ATOM   3447  CA  ASN L 152     -18.482   9.717  75.516  1.00  0.00      LL0  C  
ATOM   3448  C   ASN L 152     -17.303   9.672  76.489  1.00  0.00      LL0  C  
ATOM   3449  O   ASN L 152     -16.745  10.706  76.833  1.00  0.00      LL0  O  
ATOM   3450  CB  ASN L 152     -19.726  10.393  76.133  1.00  0.00      LL0  C  
ATOM   3451  CG  ASN L 152     -19.419  11.810  76.603  1.00  0.00      LL0  C  
ATOM   3452  ND2 ASN L 152     -19.497  11.958  77.928  1.00  0.00      LL0  N  
ATOM   3453  OD1 ASN L 152     -19.141  12.727  75.835  1.00  0.00      LL0  O  
ATOM   3454  H   ASN L 152     -18.538   8.375  73.824  1.00  0.00      LL0  H  
ATOM   3455 HD21 ASN L 152     -19.710  11.179  78.516  1.00  0.00      LL0  H  
ATOM   3456 HD22 ASN L 152     -19.332  12.855  78.332  1.00  0.00      LL0  H  
ATOM   3457  N   ALA L 153     -16.915   8.457  76.901  1.00  0.00      LL0  N  
ATOM   3458  CA  ALA L 153     -15.654   8.355  77.635  1.00  0.00      LL0  C  
ATOM   3459  C   ALA L 153     -14.470   8.616  76.722  1.00  0.00      LL0  C  
ATOM   3460  O   ALA L 153     -14.527   8.379  75.522  1.00  0.00      LL0  O  
ATOM   3461  CB  ALA L 153     -15.506   6.971  78.270  1.00  0.00      LL0  C  
ATOM   3462  H   ALA L 153     -17.368   7.626  76.575  1.00  0.00      LL0  H  
ATOM   3463  N   LEU L 154     -13.413   9.165  77.331  1.00  0.00      LL0  N  
ATOM   3464  CA  LEU L 154     -12.346   9.686  76.479  1.00  0.00      LL0  C  
ATOM   3465  C   LEU L 154     -11.373   8.650  75.952  1.00  0.00      LL0  C  
ATOM   3466  O   LEU L 154     -11.202   7.570  76.503  1.00  0.00      LL0  O  
ATOM   3467  CB  LEU L 154     -11.582  10.800  77.198  1.00  0.00      LL0  C  
ATOM   3468  CG  LEU L 154     -12.449  12.003  77.576  1.00  0.00      LL0  C  
ATOM   3469  CD1 LEU L 154     -11.669  13.012  78.419  1.00  0.00      LL0  C  
ATOM   3470  CD2 LEU L 154     -13.083  12.663  76.353  1.00  0.00      LL0  C  
ATOM   3471  H   LEU L 154     -13.355   9.182  78.326  1.00  0.00      LL0  H  
ATOM   3472  N   GLN L 155     -10.717   9.075  74.867  1.00  0.00      LL0  N  
ATOM   3473  CA  GLN L 155      -9.651   8.318  74.223  1.00  0.00      LL0  C  
ATOM   3474  C   GLN L 155      -8.759   9.314  73.496  1.00  0.00      LL0  C  
ATOM   3475  O   GLN L 155      -9.222  10.363  73.054  1.00  0.00      LL0  O  
ATOM   3476  CB  GLN L 155     -10.283   7.276  73.276  1.00  0.00      LL0  C  
ATOM   3477  CG  GLN L 155      -9.371   6.467  72.337  1.00  0.00      LL0  C  
ATOM   3478  CD  GLN L 155      -8.345   5.668  73.117  1.00  0.00      LL0  C  
ATOM   3479  NE2 GLN L 155      -8.701   4.404  73.352  1.00  0.00      LL0  N  
ATOM   3480  OE1 GLN L 155      -7.289   6.161  73.490  1.00  0.00      LL0  O  
ATOM   3481  H   GLN L 155     -11.034   9.915  74.419  1.00  0.00      LL0  H  
ATOM   3482 HE21 GLN L 155      -9.569   4.036  73.025  1.00  0.00      LL0  H  
ATOM   3483 HE22 GLN L 155      -8.069   3.825  73.862  1.00  0.00      LL0  H  
ATOM   3484  N   SER L 156      -7.480   8.932  73.408  1.00  0.00      LL0  N  
ATOM   3485  CA  SER L 156      -6.478   9.593  72.573  1.00  0.00      LL0  C  
ATOM   3486  C   SER L 156      -5.185   8.818  72.671  1.00  0.00      LL0  C  
ATOM   3487  O   SER L 156      -4.377   9.044  73.563  1.00  0.00      LL0  O  
ATOM   3488  CB  SER L 156      -6.244  11.055  72.974  1.00  0.00      LL0  C  
ATOM   3489  OG  SER L 156      -6.266  11.186  74.402  1.00  0.00      LL0  O  
ATOM   3490  H   SER L 156      -7.214   8.078  73.862  1.00  0.00      LL0  H  
ATOM   3491  HG  SER L 156      -5.549  10.633  74.705  1.00  0.00      LL0  H  
ATOM   3492  N   GLY L 157      -5.048   7.878  71.734  1.00  0.00      LL0  N  
ATOM   3493  CA  GLY L 157      -3.867   7.024  71.773  1.00  0.00      LL0  C  
ATOM   3494  C   GLY L 157      -3.627   6.427  70.409  1.00  0.00      LL0  C  
ATOM   3495  O   GLY L 157      -2.704   6.768  69.681  1.00  0.00      LL0  O  
ATOM   3496  H   GLY L 157      -5.761   7.767  71.037  1.00  0.00      LL0  H  
ATOM   3497  N   ASN L 158      -4.566   5.543  70.057  1.00  0.00      LL0  N  
ATOM   3498  CA  ASN L 158      -4.627   5.072  68.671  1.00  0.00      LL0  C  
ATOM   3499  C   ASN L 158      -5.328   6.075  67.766  1.00  0.00      LL0  C  
ATOM   3500  O   ASN L 158      -6.367   5.823  67.168  1.00  0.00      LL0  O  
ATOM   3501  CB  ASN L 158      -5.280   3.681  68.590  1.00  0.00      LL0  C  
ATOM   3502  CG  ASN L 158      -6.701   3.674  69.140  1.00  0.00      LL0  C  
ATOM   3503  ND2 ASN L 158      -7.477   2.735  68.603  1.00  0.00      LL0  N  
ATOM   3504  OD1 ASN L 158      -7.075   4.444  70.017  1.00  0.00      LL0  O  
ATOM   3505  H   ASN L 158      -5.330   5.353  70.678  1.00  0.00      LL0  H  
ATOM   3506 HD21 ASN L 158      -7.133   2.157  67.858  1.00  0.00      LL0  H  
ATOM   3507 HD22 ASN L 158      -8.403   2.608  68.946  1.00  0.00      LL0  H  
ATOM   3508  N   SER L 159      -4.726   7.266  67.739  1.00  0.00      LL0  N  
ATOM   3509  CA  SER L 159      -5.471   8.417  67.249  1.00  0.00      LL0  C  
ATOM   3510  C   SER L 159      -4.557   9.404  66.555  1.00  0.00      LL0  C  
ATOM   3511  O   SER L 159      -4.046  10.342  67.151  1.00  0.00      LL0  O  
ATOM   3512  CB  SER L 159      -6.194   9.078  68.427  1.00  0.00      LL0  C  
ATOM   3513  OG  SER L 159      -6.704   8.068  69.319  1.00  0.00      LL0  O  
ATOM   3514  H   SER L 159      -3.842   7.394  68.193  1.00  0.00      LL0  H  
ATOM   3515  HG  SER L 159      -7.209   7.470  68.773  1.00  0.00      LL0  H  
ATOM   3516  N   GLN L 160      -4.325   9.135  65.266  1.00  0.00      LL0  N  
ATOM   3517  CA  GLN L 160      -3.405  10.058  64.606  1.00  0.00      LL0  C  
ATOM   3518  C   GLN L 160      -4.124  11.223  63.965  1.00  0.00      LL0  C  
ATOM   3519  O   GLN L 160      -4.933  11.055  63.059  1.00  0.00      LL0  O  
ATOM   3520  CB  GLN L 160      -2.518   9.327  63.600  1.00  0.00      LL0  C  
ATOM   3521  CG  GLN L 160      -1.620   8.282  64.264  1.00  0.00      LL0  C  
ATOM   3522  CD  GLN L 160      -0.729   7.642  63.220  1.00  0.00      LL0  C  
ATOM   3523  NE2 GLN L 160       0.524   8.101  63.227  1.00  0.00      LL0  N  
ATOM   3524  OE1 GLN L 160      -1.134   6.779  62.457  1.00  0.00      LL0  O  
ATOM   3525  H   GLN L 160      -4.852   8.435  64.780  1.00  0.00      LL0  H  
ATOM   3526 HE21 GLN L 160       0.829   8.813  63.854  1.00  0.00      LL0  H  
ATOM   3527 HE22 GLN L 160       1.179   7.706  62.579  1.00  0.00      LL0  H  
ATOM   3528  N   GLU L 161      -3.816  12.407  64.497  1.00  0.00      LL0  N  
ATOM   3529  CA  GLU L 161      -4.427  13.587  63.894  1.00  0.00      LL0  C  
ATOM   3530  C   GLU L 161      -3.531  14.174  62.819  1.00  0.00      LL0  C  
ATOM   3531  O   GLU L 161      -2.323  13.964  62.828  1.00  0.00      LL0  O  
ATOM   3532  CB  GLU L 161      -4.790  14.623  64.967  1.00  0.00      LL0  C  
ATOM   3533  CG  GLU L 161      -5.382  13.988  66.234  1.00  0.00      LL0  C  
ATOM   3534  CD  GLU L 161      -6.317  14.931  66.979  1.00  0.00      LL0  C  
ATOM   3535  OE1 GLU L 161      -6.090  16.138  66.997  1.00  0.00      LL0  O  
ATOM   3536  OE2 GLU L 161      -7.301  14.446  67.534  1.00  0.00      LL0  O1-
ATOM   3537  H   GLU L 161      -3.132  12.492  65.219  1.00  0.00      LL0  H  
ATOM   3538  N   SER L 162      -4.166  14.900  61.894  1.00  0.00      LL0  N  
ATOM   3539  CA  SER L 162      -3.415  15.501  60.799  1.00  0.00      LL0  C  
ATOM   3540  C   SER L 162      -4.042  16.825  60.424  1.00  0.00      LL0  C  
ATOM   3541  O   SER L 162      -5.252  16.938  60.270  1.00  0.00      LL0  O  
ATOM   3542  CB  SER L 162      -3.379  14.548  59.600  1.00  0.00      LL0  C  
ATOM   3543  OG  SER L 162      -2.437  15.008  58.623  1.00  0.00      LL0  O  
ATOM   3544  H   SER L 162      -5.166  14.956  61.895  1.00  0.00      LL0  H  
ATOM   3545  HG  SER L 162      -2.366  14.303  57.983  1.00  0.00      LL0  H  
ATOM   3546  N   VAL L 163      -3.175  17.840  60.326  1.00  0.00      LL0  N  
ATOM   3547  CA  VAL L 163      -3.715  19.161  60.013  1.00  0.00      LL0  C  
ATOM   3548  C   VAL L 163      -3.158  19.616  58.683  1.00  0.00      LL0  C  
ATOM   3549  O   VAL L 163      -2.005  19.344  58.370  1.00  0.00      LL0  O  
ATOM   3550  CB  VAL L 163      -3.366  20.189  61.102  1.00  0.00      LL0  C  
ATOM   3551  CG1 VAL L 163      -4.311  21.390  61.020  1.00  0.00      LL0  C  
ATOM   3552  CG2 VAL L 163      -3.344  19.593  62.512  1.00  0.00      LL0  C  
ATOM   3553  H   VAL L 163      -2.191  17.673  60.335  1.00  0.00      LL0  H  
ATOM   3554  N   THR L 164      -4.001  20.306  57.907  1.00  0.00      LL0  N  
ATOM   3555  CA  THR L 164      -3.496  20.785  56.626  1.00  0.00      LL0  C  
ATOM   3556  C   THR L 164      -2.437  21.867  56.762  1.00  0.00      LL0  C  
ATOM   3557  O   THR L 164      -2.200  22.444  57.823  1.00  0.00      LL0  O  
ATOM   3558  CB  THR L 164      -4.657  21.274  55.745  1.00  0.00      LL0  C  
ATOM   3559  CG2 THR L 164      -5.645  20.157  55.419  1.00  0.00      LL0  C  
ATOM   3560  OG1 THR L 164      -5.336  22.381  56.353  1.00  0.00      LL0  O  
ATOM   3561  H   THR L 164      -4.921  20.541  58.222  1.00  0.00      LL0  H  
ATOM   3562  HG1 THR L 164      -4.875  23.162  56.038  1.00  0.00      LL0  H  
ATOM   3563  N   GLU L 165      -1.843  22.151  55.596  1.00  0.00      LL0  N  
ATOM   3564  CA  GLU L 165      -1.253  23.476  55.468  1.00  0.00      LL0  C  
ATOM   3565  C   GLU L 165      -2.332  24.498  55.173  1.00  0.00      LL0  C  
ATOM   3566  O   GLU L 165      -3.515  24.167  55.171  1.00  0.00      LL0  O  
ATOM   3567  CB  GLU L 165      -0.148  23.452  54.415  1.00  0.00      LL0  C  
ATOM   3568  CG  GLU L 165       1.230  23.403  55.078  1.00  0.00      LL0  C  
ATOM   3569  CD  GLU L 165       1.487  24.718  55.789  1.00  0.00      LL0  C  
ATOM   3570  OE1 GLU L 165       1.841  25.687  55.130  1.00  0.00      LL0  O  
ATOM   3571  OE2 GLU L 165       1.356  24.798  57.008  1.00  0.00      LL0  O1-
ATOM   3572  H   GLU L 165      -2.040  21.605  54.786  1.00  0.00      LL0  H  
ATOM   3573  N   GLN L 166      -1.899  25.744  54.960  1.00  0.00      LL0  N  
ATOM   3574  CA  GLN L 166      -2.921  26.769  54.765  1.00  0.00      LL0  C  
ATOM   3575  C   GLN L 166      -3.631  26.683  53.425  1.00  0.00      LL0  C  
ATOM   3576  O   GLN L 166      -3.007  26.447  52.397  1.00  0.00      LL0  O  
ATOM   3577  CB  GLN L 166      -2.288  28.143  54.927  1.00  0.00      LL0  C  
ATOM   3578  CG  GLN L 166      -3.274  29.198  55.414  1.00  0.00      LL0  C  
ATOM   3579  CD  GLN L 166      -2.731  30.554  55.042  1.00  0.00      LL0  C  
ATOM   3580  NE2 GLN L 166      -2.954  30.866  53.765  1.00  0.00      LL0  N  
ATOM   3581  OE1 GLN L 166      -2.174  31.294  55.838  1.00  0.00      LL0  O  
ATOM   3582  H   GLN L 166      -0.921  25.958  54.914  1.00  0.00      LL0  H  
ATOM   3583 HE21 GLN L 166      -3.362  30.211  53.127  1.00  0.00      LL0  H  
ATOM   3584 HE22 GLN L 166      -2.725  31.776  53.431  1.00  0.00      LL0  H  
ATOM   3585  N   ASP L 167      -4.953  26.925  53.460  1.00  0.00      LL0  N  
ATOM   3586  CA  ASP L 167      -5.583  27.111  52.153  1.00  0.00      LL0  C  
ATOM   3587  C   ASP L 167      -5.121  28.385  51.454  1.00  0.00      LL0  C  
ATOM   3588  O   ASP L 167      -4.740  29.380  52.062  1.00  0.00      LL0  O  
ATOM   3589  CB  ASP L 167      -7.121  27.029  52.221  1.00  0.00      LL0  C  
ATOM   3590  CG  ASP L 167      -7.693  27.049  50.808  1.00  0.00      LL0  C  
ATOM   3591  OD1 ASP L 167      -8.356  28.012  50.433  1.00  0.00      LL0  O  
ATOM   3592  OD2 ASP L 167      -7.367  26.169  50.017  1.00  0.00      LL0  O1-
ATOM   3593  H   ASP L 167      -5.457  27.006  54.323  1.00  0.00      LL0  H  
ATOM   3594  N   SER L 168      -5.168  28.284  50.126  1.00  0.00      LL0  N  
ATOM   3595  CA  SER L 168      -4.733  29.350  49.231  1.00  0.00      LL0  C  
ATOM   3596  C   SER L 168      -5.683  30.532  49.078  1.00  0.00      LL0  C  
ATOM   3597  O   SER L 168      -5.328  31.574  48.548  1.00  0.00      LL0  O  
ATOM   3598  CB  SER L 168      -4.477  28.711  47.864  1.00  0.00      LL0  C  
ATOM   3599  OG  SER L 168      -5.371  27.588  47.673  1.00  0.00      LL0  O  
ATOM   3600  H   SER L 168      -5.606  27.453  49.778  1.00  0.00      LL0  H  
ATOM   3601  HG  SER L 168      -4.820  26.826  47.849  1.00  0.00      LL0  H  
ATOM   3602  N   LYS L 169      -6.939  30.291  49.478  1.00  0.00      LL0  N  
ATOM   3603  CA  LYS L 169      -7.990  31.198  49.016  1.00  0.00      LL0  C  
ATOM   3604  C   LYS L 169      -8.760  31.835  50.149  1.00  0.00      LL0  C  
ATOM   3605  O   LYS L 169      -8.744  33.044  50.331  1.00  0.00      LL0  O  
ATOM   3606  CB  LYS L 169      -8.933  30.465  48.055  1.00  0.00      LL0  C  
ATOM   3607  CG  LYS L 169      -8.189  29.921  46.832  1.00  0.00      LL0  C  
ATOM   3608  CD  LYS L 169      -8.882  28.751  46.128  1.00  0.00      LL0  C  
ATOM   3609  CE  LYS L 169      -9.159  27.546  47.039  1.00  0.00      LL0  C  
ATOM   3610  NZ  LYS L 169      -7.988  27.242  47.869  1.00  0.00      LL0  N1+
ATOM   3611  H   LYS L 169      -7.142  29.522  50.083  1.00  0.00      LL0  H  
ATOM   3612  HZ1 LYS L 169      -8.019  26.293  48.301  1.00  0.00      LL0  H  
ATOM   3613  HZ2 LYS L 169      -7.064  27.386  47.415  1.00  0.00      LL0  H  
ATOM   3614  HZ3 LYS L 169      -8.013  27.827  48.731  1.00  0.00      LL0  H  
ATOM   3615  N   ASP L 170      -9.437  30.965  50.918  1.00  0.00      LL0  N  
ATOM   3616  CA  ASP L 170     -10.002  31.555  52.130  1.00  0.00      LL0  C  
ATOM   3617  C   ASP L 170      -8.975  31.593  53.248  1.00  0.00      LL0  C  
ATOM   3618  O   ASP L 170      -8.953  32.488  54.088  1.00  0.00      LL0  O  
ATOM   3619  CB  ASP L 170     -11.330  30.877  52.545  1.00  0.00      LL0  C  
ATOM   3620  CG  ASP L 170     -11.144  29.788  53.593  1.00  0.00      LL0  C  
ATOM   3621  OD1 ASP L 170     -10.438  28.823  53.328  1.00  0.00      LL0  O  
ATOM   3622  OD2 ASP L 170     -11.636  29.943  54.705  1.00  0.00      LL0  O1-
ATOM   3623  H   ASP L 170      -9.412  29.971  50.792  1.00  0.00      LL0  H  
ATOM   3624  N   SER L 171      -8.136  30.541  53.198  1.00  0.00      LL0  N  
ATOM   3625  CA  SER L 171      -7.050  30.342  54.152  1.00  0.00      LL0  C  
ATOM   3626  C   SER L 171      -7.475  29.849  55.522  1.00  0.00      LL0  C  
ATOM   3627  O   SER L 171      -6.981  30.273  56.560  1.00  0.00      LL0  O  
ATOM   3628  CB  SER L 171      -6.136  31.567  54.211  1.00  0.00      LL0  C  
ATOM   3629  OG  SER L 171      -5.713  31.887  52.879  1.00  0.00      LL0  O  
ATOM   3630  H   SER L 171      -8.446  29.786  52.618  1.00  0.00      LL0  H  
ATOM   3631  HG  SER L 171      -5.331  31.089  52.526  1.00  0.00      LL0  H  
ATOM   3632  N   THR L 172      -8.409  28.893  55.481  1.00  0.00      LL0  N  
ATOM   3633  CA  THR L 172      -8.564  28.097  56.691  1.00  0.00      LL0  C  
ATOM   3634  C   THR L 172      -7.629  26.896  56.703  1.00  0.00      LL0  C  
ATOM   3635  O   THR L 172      -6.751  26.753  55.854  1.00  0.00      LL0  O  
ATOM   3636  CB  THR L 172     -10.028  27.684  56.883  1.00  0.00      LL0  C  
ATOM   3637  CG2 THR L 172     -10.827  28.770  57.592  1.00  0.00      LL0  C  
ATOM   3638  OG1 THR L 172     -10.651  27.314  55.648  1.00  0.00      LL0  O  
ATOM   3639  H   THR L 172      -8.860  28.615  54.629  1.00  0.00      LL0  H  
ATOM   3640  HG1 THR L 172     -10.754  28.116  55.119  1.00  0.00      LL0  H  
ATOM   3641  N   TYR L 173      -7.862  26.045  57.709  1.00  0.00      LL0  N  
ATOM   3642  CA  TYR L 173      -7.200  24.753  57.795  1.00  0.00      LL0  C  
ATOM   3643  C   TYR L 173      -8.269  23.692  57.951  1.00  0.00      LL0  C  
ATOM   3644  O   TYR L 173      -9.402  23.990  58.311  1.00  0.00      LL0  O  
ATOM   3645  CB  TYR L 173      -6.285  24.700  59.022  1.00  0.00      LL0  C  
ATOM   3646  CG  TYR L 173      -5.178  25.725  58.953  1.00  0.00      LL0  C  
ATOM   3647  CD1 TYR L 173      -5.276  26.901  59.727  1.00  0.00      LL0  C  
ATOM   3648  CD2 TYR L 173      -4.063  25.464  58.134  1.00  0.00      LL0  C  
ATOM   3649  CE1 TYR L 173      -4.202  27.808  59.728  1.00  0.00      LL0  C  
ATOM   3650  CE2 TYR L 173      -2.997  26.376  58.132  1.00  0.00      LL0  C  
ATOM   3651  CZ  TYR L 173      -3.060  27.517  58.953  1.00  0.00      LL0  C  
ATOM   3652  OH  TYR L 173      -1.965  28.359  59.028  1.00  0.00      LL0  O  
ATOM   3653  H   TYR L 173      -8.559  26.237  58.401  1.00  0.00      LL0  H  
ATOM   3654  HH  TYR L 173      -1.465  28.376  58.209  1.00  0.00      LL0  H  
ATOM   3655  N   SER L 174      -7.856  22.449  57.708  1.00  0.00      LL0  N  
ATOM   3656  CA  SER L 174      -8.739  21.348  58.062  1.00  0.00      LL0  C  
ATOM   3657  C   SER L 174      -7.956  20.261  58.771  1.00  0.00      LL0  C  
ATOM   3658  O   SER L 174      -6.734  20.213  58.684  1.00  0.00      LL0  O  
ATOM   3659  CB  SER L 174      -9.457  20.816  56.825  1.00  0.00      LL0  C  
ATOM   3660  OG  SER L 174     -10.262  21.836  56.219  1.00  0.00      LL0  O  
ATOM   3661  H   SER L 174      -6.937  22.263  57.358  1.00  0.00      LL0  H  
ATOM   3662  HG  SER L 174     -10.896  21.353  55.687  1.00  0.00      LL0  H  
ATOM   3663  N   LEU L 175      -8.693  19.409  59.492  1.00  0.00      LL0  N  
ATOM   3664  CA  LEU L 175      -8.015  18.401  60.304  1.00  0.00      LL0  C  
ATOM   3665  C   LEU L 175      -8.703  17.057  60.155  1.00  0.00      LL0  C  
ATOM   3666  O   LEU L 175      -9.914  16.964  60.323  1.00  0.00      LL0  O  
ATOM   3667  CB  LEU L 175      -8.023  18.886  61.762  1.00  0.00      LL0  C  
ATOM   3668  CG  LEU L 175      -6.959  18.367  62.737  1.00  0.00      LL0  C  
ATOM   3669  CD1 LEU L 175      -6.891  19.252  63.982  1.00  0.00      LL0  C  
ATOM   3670  CD2 LEU L 175      -7.146  16.907  63.135  1.00  0.00      LL0  C  
ATOM   3671  H   LEU L 175      -9.685  19.528  59.544  1.00  0.00      LL0  H  
ATOM   3672  N   SER L 176      -7.906  16.030  59.845  1.00  0.00      LL0  N  
ATOM   3673  CA  SER L 176      -8.457  14.687  59.975  1.00  0.00      LL0  C  
ATOM   3674  C   SER L 176      -7.924  14.013  61.223  1.00  0.00      LL0  C  
ATOM   3675  O   SER L 176      -6.725  13.927  61.454  1.00  0.00      LL0  O  
ATOM   3676  CB  SER L 176      -8.161  13.858  58.721  1.00  0.00      LL0  C  
ATOM   3677  OG  SER L 176      -6.814  14.075  58.281  1.00  0.00      LL0  O  
ATOM   3678  H   SER L 176      -6.924  16.140  59.681  1.00  0.00      LL0  H  
ATOM   3679  HG  SER L 176      -6.676  13.512  57.519  1.00  0.00      LL0  H  
ATOM   3680  N   SER L 177      -8.861  13.551  62.049  1.00  0.00      LL0  N  
ATOM   3681  CA  SER L 177      -8.353  12.750  63.154  1.00  0.00      LL0  C  
ATOM   3682  C   SER L 177      -8.655  11.295  62.897  1.00  0.00      LL0  C  
ATOM   3683  O   SER L 177      -9.718  10.954  62.393  1.00  0.00      LL0  O  
ATOM   3684  CB  SER L 177      -8.916  13.239  64.488  1.00  0.00      LL0  C  
ATOM   3685  OG  SER L 177      -8.244  12.588  65.571  1.00  0.00      LL0  O  
ATOM   3686  H   SER L 177      -9.830  13.613  61.808  1.00  0.00      LL0  H  
ATOM   3687  HG  SER L 177      -7.929  13.291  66.152  1.00  0.00      LL0  H  
ATOM   3688  N   THR L 178      -7.668  10.463  63.228  1.00  0.00      LL0  N  
ATOM   3689  CA  THR L 178      -7.770   9.090  62.752  1.00  0.00      LL0  C  
ATOM   3690  C   THR L 178      -7.725   8.062  63.868  1.00  0.00      LL0  C  
ATOM   3691  O   THR L 178      -6.672   7.558  64.253  1.00  0.00      LL0  O  
ATOM   3692  CB  THR L 178      -6.674   8.843  61.710  1.00  0.00      LL0  C  
ATOM   3693  CG2 THR L 178      -6.988   7.654  60.805  1.00  0.00      LL0  C  
ATOM   3694  OG1 THR L 178      -6.451  10.028  60.933  1.00  0.00      LL0  O  
ATOM   3695  H   THR L 178      -6.833  10.823  63.642  1.00  0.00      LL0  H  
ATOM   3696  HG1 THR L 178      -5.957  10.622  61.496  1.00  0.00      LL0  H  
ATOM   3697  N   LEU L 179      -8.929   7.774  64.381  1.00  0.00      LL0  N  
ATOM   3698  CA  LEU L 179      -9.036   6.713  65.381  1.00  0.00      LL0  C  
ATOM   3699  C   LEU L 179      -8.928   5.353  64.734  1.00  0.00      LL0  C  
ATOM   3700  O   LEU L 179      -9.869   4.855  64.136  1.00  0.00      LL0  O  
ATOM   3701  CB  LEU L 179     -10.364   6.808  66.132  1.00  0.00      LL0  C  
ATOM   3702  CG  LEU L 179     -10.521   5.854  67.321  1.00  0.00      LL0  C  
ATOM   3703  CD1 LEU L 179      -9.466   6.093  68.397  1.00  0.00      LL0  C  
ATOM   3704  CD2 LEU L 179     -11.934   5.898  67.905  1.00  0.00      LL0  C  
ATOM   3705  H   LEU L 179      -9.747   8.154  63.941  1.00  0.00      LL0  H  
ATOM   3706  N   THR L 180      -7.739   4.775  64.857  1.00  0.00      LL0  N  
ATOM   3707  CA  THR L 180      -7.626   3.470  64.225  1.00  0.00      LL0  C  
ATOM   3708  C   THR L 180      -7.813   2.324  65.196  1.00  0.00      LL0  C  
ATOM   3709  O   THR L 180      -6.921   1.934  65.940  1.00  0.00      LL0  O  
ATOM   3710  CB  THR L 180      -6.318   3.405  63.439  1.00  0.00      LL0  C  
ATOM   3711  CG2 THR L 180      -6.166   2.107  62.636  1.00  0.00      LL0  C  
ATOM   3712  OG1 THR L 180      -6.256   4.549  62.569  1.00  0.00      LL0  O  
ATOM   3713  H   THR L 180      -7.038   5.178  65.448  1.00  0.00      LL0  H  
ATOM   3714  HG1 THR L 180      -6.161   5.307  63.139  1.00  0.00      LL0  H  
ATOM   3715  N   LEU L 181      -9.048   1.813  65.165  1.00  0.00      LL0  N  
ATOM   3716  CA  LEU L 181      -9.315   0.593  65.923  1.00  0.00      LL0  C  
ATOM   3717  C   LEU L 181      -8.801  -0.613  65.160  1.00  0.00      LL0  C  
ATOM   3718  O   LEU L 181      -8.527  -0.533  63.967  1.00  0.00      LL0  O  
ATOM   3719  CB  LEU L 181     -10.818   0.389  66.166  1.00  0.00      LL0  C  
ATOM   3720  CG  LEU L 181     -11.614   1.436  66.954  1.00  0.00      LL0  C  
ATOM   3721  CD1 LEU L 181     -10.921   1.874  68.244  1.00  0.00      LL0  C  
ATOM   3722  CD2 LEU L 181     -12.070   2.602  66.080  1.00  0.00      LL0  C  
ATOM   3723  H   LEU L 181      -9.716   2.189  64.517  1.00  0.00      LL0  H  
ATOM   3724  N   SER L 182      -8.731  -1.745  65.866  1.00  0.00      LL0  N  
ATOM   3725  CA  SER L 182      -8.728  -2.975  65.083  1.00  0.00      LL0  C  
ATOM   3726  C   SER L 182     -10.164  -3.376  64.790  1.00  0.00      LL0  C  
ATOM   3727  O   SER L 182     -11.102  -2.763  65.286  1.00  0.00      LL0  O  
ATOM   3728  CB  SER L 182      -7.993  -4.090  65.837  1.00  0.00      LL0  C  
ATOM   3729  OG  SER L 182      -8.758  -4.510  66.977  1.00  0.00      LL0  O  
ATOM   3730  H   SER L 182      -8.860  -1.764  66.860  1.00  0.00      LL0  H  
ATOM   3731  HG  SER L 182      -8.467  -3.956  67.710  1.00  0.00      LL0  H  
ATOM   3732  N   LYS L 183     -10.312  -4.473  64.037  1.00  0.00      LL0  N  
ATOM   3733  CA  LYS L 183     -11.627  -5.112  63.934  1.00  0.00      LL0  C  
ATOM   3734  C   LYS L 183     -12.194  -5.445  65.312  1.00  0.00      LL0  C  
ATOM   3735  O   LYS L 183     -13.329  -5.153  65.669  1.00  0.00      LL0  O  
ATOM   3736  CB  LYS L 183     -11.471  -6.378  63.087  1.00  0.00      LL0  C  
ATOM   3737  CG  LYS L 183     -12.597  -6.734  62.111  1.00  0.00      LL0  C  
ATOM   3738  CD  LYS L 183     -13.935  -7.131  62.732  1.00  0.00      LL0  C  
ATOM   3739  CE  LYS L 183     -14.891  -7.705  61.680  1.00  0.00      LL0  C  
ATOM   3740  NZ  LYS L 183     -16.172  -8.050  62.303  1.00  0.00      LL0  N1+
ATOM   3741  H   LYS L 183      -9.502  -4.856  63.592  1.00  0.00      LL0  H  
ATOM   3742  HZ1 LYS L 183     -16.728  -7.195  62.527  1.00  0.00      LL0  H  
ATOM   3743  HZ2 LYS L 183     -16.774  -8.678  61.746  1.00  0.00      LL0  H  
ATOM   3744  HZ3 LYS L 183     -16.047  -8.450  63.260  1.00  0.00      LL0  H  
ATOM   3745  N   ALA L 184     -11.288  -6.053  66.095  1.00  0.00      LL0  N  
ATOM   3746  CA  ALA L 184     -11.667  -6.480  67.437  1.00  0.00      LL0  C  
ATOM   3747  C   ALA L 184     -11.897  -5.350  68.423  1.00  0.00      LL0  C  
ATOM   3748  O   ALA L 184     -12.440  -5.543  69.507  1.00  0.00      LL0  O  
ATOM   3749  CB  ALA L 184     -10.608  -7.422  68.013  1.00  0.00      LL0  C  
ATOM   3750  H   ALA L 184     -10.335  -6.117  65.799  1.00  0.00      LL0  H  
ATOM   3751  N   ASP L 185     -11.468  -4.147  68.032  1.00  0.00      LL0  N  
ATOM   3752  CA  ASP L 185     -11.842  -3.027  68.890  1.00  0.00      LL0  C  
ATOM   3753  C   ASP L 185     -13.138  -2.392  68.465  1.00  0.00      LL0  C  
ATOM   3754  O   ASP L 185     -14.013  -2.109  69.273  1.00  0.00      LL0  O  
ATOM   3755  CB  ASP L 185     -10.738  -1.979  69.002  1.00  0.00      LL0  C  
ATOM   3756  CG  ASP L 185      -9.433  -2.619  69.414  1.00  0.00      LL0  C  
ATOM   3757  OD1 ASP L 185      -9.416  -3.396  70.364  1.00  0.00      LL0  O  
ATOM   3758  OD2 ASP L 185      -8.436  -2.365  68.753  1.00  0.00      LL0  O1-
ATOM   3759  H   ASP L 185     -10.911  -4.024  67.210  1.00  0.00      LL0  H  
ATOM   3760  N   TYR L 186     -13.255  -2.246  67.137  1.00  0.00      LL0  N  
ATOM   3761  CA  TYR L 186     -14.492  -1.716  66.569  1.00  0.00      LL0  C  
ATOM   3762  C   TYR L 186     -15.738  -2.447  67.039  1.00  0.00      LL0  C  
ATOM   3763  O   TYR L 186     -16.770  -1.865  67.359  1.00  0.00      LL0  O  
ATOM   3764  CB  TYR L 186     -14.399  -1.709  65.042  1.00  0.00      LL0  C  
ATOM   3765  CG  TYR L 186     -15.365  -0.712  64.440  1.00  0.00      LL0  C  
ATOM   3766  CD1 TYR L 186     -15.072   0.663  64.538  1.00  0.00      LL0  C  
ATOM   3767  CD2 TYR L 186     -16.520  -1.183  63.783  1.00  0.00      LL0  C  
ATOM   3768  CE1 TYR L 186     -15.941   1.589  63.940  1.00  0.00      LL0  C  
ATOM   3769  CE2 TYR L 186     -17.389  -0.255  63.185  1.00  0.00      LL0  C  
ATOM   3770  CZ  TYR L 186     -17.083   1.119  63.264  1.00  0.00      LL0  C  
ATOM   3771  OH  TYR L 186     -17.917   2.041  62.666  1.00  0.00      LL0  O  
ATOM   3772  H   TYR L 186     -12.485  -2.480  66.543  1.00  0.00      LL0  H  
ATOM   3773  HH  TYR L 186     -18.604   1.601  62.179  1.00  0.00      LL0  H  
ATOM   3774  N   GLU L 187     -15.576  -3.774  67.111  1.00  0.00      LL0  N  
ATOM   3775  CA  GLU L 187     -16.732  -4.531  67.570  1.00  0.00      LL0  C  
ATOM   3776  C   GLU L 187     -16.997  -4.598  69.063  1.00  0.00      LL0  C  
ATOM   3777  O   GLU L 187     -18.024  -5.114  69.493  1.00  0.00      LL0  O  
ATOM   3778  CB  GLU L 187     -16.795  -5.885  66.879  1.00  0.00      LL0  C  
ATOM   3779  CG  GLU L 187     -17.000  -5.603  65.391  1.00  0.00      LL0  C  
ATOM   3780  CD  GLU L 187     -17.221  -6.868  64.598  1.00  0.00      LL0  C  
ATOM   3781  OE1 GLU L 187     -16.555  -7.871  64.838  1.00  0.00      LL0  O  
ATOM   3782  OE2 GLU L 187     -18.008  -6.836  63.656  1.00  0.00      LL0  O1-
ATOM   3783  H   GLU L 187     -14.738  -4.219  66.785  1.00  0.00      LL0  H  
ATOM   3784  N   LYS L 188     -16.078  -3.993  69.832  1.00  0.00      LL0  N  
ATOM   3785  CA  LYS L 188     -16.440  -3.733  71.224  1.00  0.00      LL0  C  
ATOM   3786  C   LYS L 188     -17.428  -2.581  71.349  1.00  0.00      LL0  C  
ATOM   3787  O   LYS L 188     -18.572  -2.739  71.757  1.00  0.00      LL0  O  
ATOM   3788  CB  LYS L 188     -15.217  -3.414  72.093  1.00  0.00      LL0  C  
ATOM   3789  CG  LYS L 188     -14.064  -4.416  72.090  1.00  0.00      LL0  C  
ATOM   3790  CD  LYS L 188     -12.921  -3.909  72.979  1.00  0.00      LL0  C  
ATOM   3791  CE  LYS L 188     -11.664  -4.784  72.979  1.00  0.00      LL0  C  
ATOM   3792  NZ  LYS L 188     -11.056  -4.781  71.646  1.00  0.00      LL0  N1+
ATOM   3793  H   LYS L 188     -15.273  -3.567  69.421  1.00  0.00      LL0  H  
ATOM   3794  HZ1 LYS L 188     -10.140  -5.266  71.612  1.00  0.00      LL0  H  
ATOM   3795  HZ2 LYS L 188     -11.693  -5.200  70.941  1.00  0.00      LL0  H  
ATOM   3796  HZ3 LYS L 188     -10.828  -3.811  71.333  1.00  0.00      LL0  H  
ATOM   3797  N   HIS L 189     -16.918  -1.394  70.987  1.00  0.00      LL0  N  
ATOM   3798  CA  HIS L 189     -17.592  -0.174  71.445  1.00  0.00      LL0  C  
ATOM   3799  C   HIS L 189     -18.885   0.135  70.705  1.00  0.00      LL0  C  
ATOM   3800  O   HIS L 189     -19.212  -0.502  69.704  1.00  0.00      LL0  O  
ATOM   3801  CB  HIS L 189     -16.630   1.022  71.406  1.00  0.00      LL0  C  
ATOM   3802  CG  HIS L 189     -15.204   0.594  71.691  1.00  0.00      LL0  C  
ATOM   3803  CD2 HIS L 189     -14.619   0.257  72.916  1.00  0.00      LL0  C  
ATOM   3804  ND1 HIS L 189     -14.278   0.463  70.727  1.00  0.00      LL0  N  
ATOM   3805  CE1 HIS L 189     -13.117   0.053  71.323  1.00  0.00      LL0  C  
ATOM   3806  NE2 HIS L 189     -13.328  -0.076  72.671  1.00  0.00      LL0  N  
ATOM   3807  H   HIS L 189     -16.063  -1.349  70.464  1.00  0.00      LL0  H  
ATOM   3808  HD1 HIS L 189     -14.430   0.583  69.762  1.00  0.00      LL0  H  
ATOM   3809  N   LYS L 190     -19.627   1.118  71.239  1.00  0.00      LL0  N  
ATOM   3810  CA  LYS L 190     -20.884   1.429  70.566  1.00  0.00      LL0  C  
ATOM   3811  C   LYS L 190     -20.827   2.749  69.821  1.00  0.00      LL0  C  
ATOM   3812  O   LYS L 190     -20.835   2.780  68.598  1.00  0.00      LL0  O  
ATOM   3813  CB  LYS L 190     -22.043   1.375  71.567  1.00  0.00      LL0  C  
ATOM   3814  CG  LYS L 190     -23.456   1.415  70.976  1.00  0.00      LL0  C  
ATOM   3815  CD  LYS L 190     -24.504   1.581  72.082  1.00  0.00      LL0  C  
ATOM   3816  CE  LYS L 190     -25.063   2.998  72.250  1.00  0.00      LL0  C  
ATOM   3817  NZ  LYS L 190     -24.010   4.004  72.086  1.00  0.00      LL0  N1+
ATOM   3818  H   LYS L 190     -19.345   1.657  72.040  1.00  0.00      LL0  H  
ATOM   3819  HZ1 LYS L 190     -23.796   4.105  71.072  1.00  0.00      LL0  H  
ATOM   3820  HZ2 LYS L 190     -24.282   4.935  72.442  1.00  0.00      LL0  H  
ATOM   3821  HZ3 LYS L 190     -23.142   3.733  72.592  1.00  0.00      LL0  H  
ATOM   3822  N   VAL L 191     -20.777   3.842  70.595  1.00  0.00      LL0  N  
ATOM   3823  CA  VAL L 191     -20.551   5.121  69.931  1.00  0.00      LL0  C  
ATOM   3824  C   VAL L 191     -19.083   5.318  69.621  1.00  0.00      LL0  C  
ATOM   3825  O   VAL L 191     -18.204   5.105  70.450  1.00  0.00      LL0  O  
ATOM   3826  CB  VAL L 191     -21.158   6.282  70.756  1.00  0.00      LL0  C  
ATOM   3827  CG1 VAL L 191     -20.246   7.486  71.027  1.00  0.00      LL0  C  
ATOM   3828  CG2 VAL L 191     -22.458   6.737  70.102  1.00  0.00      LL0  C  
ATOM   3829  H   VAL L 191     -20.662   3.763  71.589  1.00  0.00      LL0  H  
ATOM   3830  N   TYR L 192     -18.883   5.751  68.377  1.00  0.00      LL0  N  
ATOM   3831  CA  TYR L 192     -17.596   6.326  68.039  1.00  0.00      LL0  C  
ATOM   3832  C   TYR L 192     -17.784   7.811  67.888  1.00  0.00      LL0  C  
ATOM   3833  O   TYR L 192     -18.592   8.297  67.100  1.00  0.00      LL0  O  
ATOM   3834  CB  TYR L 192     -17.030   5.673  66.777  1.00  0.00      LL0  C  
ATOM   3835  CG  TYR L 192     -16.668   4.248  67.120  1.00  0.00      LL0  C  
ATOM   3836  CD1 TYR L 192     -15.436   4.007  67.759  1.00  0.00      LL0  C  
ATOM   3837  CD2 TYR L 192     -17.579   3.211  66.829  1.00  0.00      LL0  C  
ATOM   3838  CE1 TYR L 192     -15.131   2.704  68.172  1.00  0.00      LL0  C  
ATOM   3839  CE2 TYR L 192     -17.274   1.905  67.245  1.00  0.00      LL0  C  
ATOM   3840  CZ  TYR L 192     -16.060   1.677  67.924  1.00  0.00      LL0  C  
ATOM   3841  OH  TYR L 192     -15.762   0.409  68.374  1.00  0.00      LL0  O  
ATOM   3842  H   TYR L 192     -19.655   5.855  67.747  1.00  0.00      LL0  H  
ATOM   3843  HH  TYR L 192     -16.449  -0.193  68.091  1.00  0.00      LL0  H  
ATOM   3844  N   ALA L 193     -17.044   8.522  68.732  1.00  0.00      LL0  N  
ATOM   3845  CA  ALA L 193     -17.231   9.961  68.697  1.00  0.00      LL0  C  
ATOM   3846  C   ALA L 193     -15.914  10.678  68.713  1.00  0.00      LL0  C  
ATOM   3847  O   ALA L 193     -14.924  10.178  69.228  1.00  0.00      LL0  O  
ATOM   3848  CB  ALA L 193     -18.045  10.426  69.902  1.00  0.00      LL0  C  
ATOM   3849  H   ALA L 193     -16.439   8.085  69.403  1.00  0.00      LL0  H  
ATOM   3850  N   CYS L 194     -15.945  11.877  68.144  1.00  0.00      LL0  N  
ATOM   3851  CA  CYS L 194     -14.798  12.738  68.366  1.00  0.00      LL0  C  
ATOM   3852  C   CYS L 194     -15.242  13.988  69.076  1.00  0.00      LL0  C  
ATOM   3853  O   CYS L 194     -16.385  14.402  68.935  1.00  0.00      LL0  O  
ATOM   3854  CB  CYS L 194     -14.098  13.070  67.053  1.00  0.00      LL0  C  
ATOM   3855  SG  CYS L 194     -15.196  13.571  65.702  1.00  0.00      LL0  S  
ATOM   3856  H   CYS L 194     -16.780  12.230  67.718  1.00  0.00      LL0  H  
ATOM   3857  N   GLU L 195     -14.311  14.559  69.849  1.00  0.00      LL0  N  
ATOM   3858  CA  GLU L 195     -14.635  15.843  70.452  1.00  0.00      LL0  C  
ATOM   3859  C   GLU L 195     -13.601  16.898  70.151  1.00  0.00      LL0  C  
ATOM   3860  O   GLU L 195     -12.416  16.794  70.442  1.00  0.00      LL0  O  
ATOM   3861  CB  GLU L 195     -14.914  15.719  71.949  1.00  0.00      LL0  C  
ATOM   3862  CG  GLU L 195     -15.387  17.043  72.559  1.00  0.00      LL0  C  
ATOM   3863  CD  GLU L 195     -16.119  16.780  73.853  1.00  0.00      LL0  C  
ATOM   3864  OE1 GLU L 195     -17.336  16.902  73.880  1.00  0.00      LL0  O  
ATOM   3865  OE2 GLU L 195     -15.506  16.364  74.828  1.00  0.00      LL0  O1-
ATOM   3866  H   GLU L 195     -13.406  14.148  69.948  1.00  0.00      LL0  H  
ATOM   3867  N   VAL L 196     -14.126  17.934  69.507  1.00  0.00      LL0  N  
ATOM   3868  CA  VAL L 196     -13.261  19.025  69.091  1.00  0.00      LL0  C  
ATOM   3869  C   VAL L 196     -12.928  19.963  70.228  1.00  0.00      LL0  C  
ATOM   3870  O   VAL L 196     -13.806  20.524  70.873  1.00  0.00      LL0  O  
ATOM   3871  CB  VAL L 196     -13.946  19.774  67.951  1.00  0.00      LL0  C  
ATOM   3872  CG1 VAL L 196     -13.097  20.909  67.379  1.00  0.00      LL0  C  
ATOM   3873  CG2 VAL L 196     -14.361  18.772  66.881  1.00  0.00      LL0  C  
ATOM   3874  H   VAL L 196     -15.110  17.925  69.333  1.00  0.00      LL0  H  
ATOM   3875  N   THR L 197     -11.619  20.138  70.415  1.00  0.00      LL0  N  
ATOM   3876  CA  THR L 197     -11.196  21.284  71.203  1.00  0.00      LL0  C  
ATOM   3877  C   THR L 197     -10.473  22.280  70.308  1.00  0.00      LL0  C  
ATOM   3878  O   THR L 197      -9.367  22.028  69.854  1.00  0.00      LL0  O  
ATOM   3879  CB  THR L 197     -10.296  20.810  72.346  1.00  0.00      LL0  C  
ATOM   3880  CG2 THR L 197     -10.271  21.820  73.495  1.00  0.00      LL0  C  
ATOM   3881  OG1 THR L 197     -10.693  19.503  72.811  1.00  0.00      LL0  O  
ATOM   3882  H   THR L 197     -10.932  19.553  69.978  1.00  0.00      LL0  H  
ATOM   3883  HG1 THR L 197     -11.640  19.556  72.938  1.00  0.00      LL0  H  
ATOM   3884  N   HIS L 198     -11.151  23.400  70.037  1.00  0.00      LL0  N  
ATOM   3885  CA  HIS L 198     -10.568  24.381  69.120  1.00  0.00      LL0  C  
ATOM   3886  C   HIS L 198     -10.724  25.745  69.750  1.00  0.00      LL0  C  
ATOM   3887  O   HIS L 198     -11.700  25.970  70.452  1.00  0.00      LL0  O  
ATOM   3888  CB  HIS L 198     -11.298  24.297  67.768  1.00  0.00      LL0  C  
ATOM   3889  CG  HIS L 198     -10.902  25.395  66.803  1.00  0.00      LL0  C  
ATOM   3890  CD2 HIS L 198      -9.636  25.663  66.272  1.00  0.00      LL0  C  
ATOM   3891  ND1 HIS L 198     -11.773  26.294  66.306  1.00  0.00      LL0  N  
ATOM   3892  CE1 HIS L 198     -11.075  27.120  65.466  1.00  0.00      LL0  C  
ATOM   3893  NE2 HIS L 198      -9.763  26.732  65.452  1.00  0.00      LL0  N  
ATOM   3894  H   HIS L 198     -12.023  23.618  70.476  1.00  0.00      LL0  H  
ATOM   3895  HD1 HIS L 198     -12.736  26.370  66.496  1.00  0.00      LL0  H  
ATOM   3896  N   GLN L 199      -9.749  26.630  69.469  1.00  0.00      LL0  N  
ATOM   3897  CA  GLN L 199      -9.843  28.006  69.971  1.00  0.00      LL0  C  
ATOM   3898  C   GLN L 199     -11.195  28.673  69.720  1.00  0.00      LL0  C  
ATOM   3899  O   GLN L 199     -11.895  29.126  70.615  1.00  0.00      LL0  O  
ATOM   3900  CB  GLN L 199      -8.719  28.852  69.361  1.00  0.00      LL0  C  
ATOM   3901  CG  GLN L 199      -8.590  30.246  69.984  1.00  0.00      LL0  C  
ATOM   3902  CD  GLN L 199      -7.732  31.116  69.091  1.00  0.00      LL0  C  
ATOM   3903  NE2 GLN L 199      -6.418  30.977  69.287  1.00  0.00      LL0  N  
ATOM   3904  OE1 GLN L 199      -8.218  31.867  68.259  1.00  0.00      LL0  O  
ATOM   3905  H   GLN L 199      -8.944  26.315  68.958  1.00  0.00      LL0  H  
ATOM   3906 HE21 GLN L 199      -6.041  30.365  69.979  1.00  0.00      LL0  H  
ATOM   3907 HE22 GLN L 199      -5.805  31.503  68.698  1.00  0.00      LL0  H  
ATOM   3908  N   GLY L 200     -11.534  28.700  68.427  1.00  0.00      LL0  N  
ATOM   3909  CA  GLY L 200     -12.843  29.249  68.101  1.00  0.00      LL0  C  
ATOM   3910  C   GLY L 200     -13.923  28.194  68.177  1.00  0.00      LL0  C  
ATOM   3911  O   GLY L 200     -14.207  27.499  67.206  1.00  0.00      LL0  O  
ATOM   3912  H   GLY L 200     -10.951  28.267  67.742  1.00  0.00      LL0  H  
ATOM   3913  N   LEU L 201     -14.502  28.109  69.378  1.00  0.00      LL0  N  
ATOM   3914  CA  LEU L 201     -15.674  27.261  69.564  1.00  0.00      LL0  C  
ATOM   3915  C   LEU L 201     -16.650  27.900  70.519  1.00  0.00      LL0  C  
ATOM   3916  O   LEU L 201     -16.289  28.718  71.351  1.00  0.00      LL0  O  
ATOM   3917  CB  LEU L 201     -15.305  25.886  70.124  1.00  0.00      LL0  C  
ATOM   3918  CG  LEU L 201     -14.955  24.841  69.069  1.00  0.00      LL0  C  
ATOM   3919  CD1 LEU L 201     -14.690  23.487  69.720  1.00  0.00      LL0  C  
ATOM   3920  CD2 LEU L 201     -16.025  24.740  67.981  1.00  0.00      LL0  C  
ATOM   3921  H   LEU L 201     -14.136  28.635  70.151  1.00  0.00      LL0  H  
ATOM   3922  N   SER L 202     -17.902  27.457  70.380  1.00  0.00      LL0  N  
ATOM   3923  CA  SER L 202     -18.866  27.746  71.438  1.00  0.00      LL0  C  
ATOM   3924  C   SER L 202     -18.749  26.755  72.587  1.00  0.00      LL0  C  
ATOM   3925  O   SER L 202     -18.962  27.045  73.757  1.00  0.00      LL0  O  
ATOM   3926  CB  SER L 202     -20.257  27.672  70.815  1.00  0.00      LL0  C  
ATOM   3927  OG  SER L 202     -20.319  26.498  69.988  1.00  0.00      LL0  O  
ATOM   3928  H   SER L 202     -18.195  26.865  69.630  1.00  0.00      LL0  H  
ATOM   3929  HG  SER L 202     -20.722  25.816  70.529  1.00  0.00      LL0  H  
ATOM   3930  N   SER L 203     -18.425  25.530  72.156  1.00  0.00      LL0  N  
ATOM   3931  CA  SER L 203     -18.626  24.364  73.005  1.00  0.00      LL0  C  
ATOM   3932  C   SER L 203     -17.845  23.233  72.377  1.00  0.00      LL0  C  
ATOM   3933  O   SER L 203     -17.821  23.138  71.155  1.00  0.00      LL0  O  
ATOM   3934  CB  SER L 203     -20.126  24.046  72.989  1.00  0.00      LL0  C  
ATOM   3935  OG  SER L 203     -20.639  24.276  71.662  1.00  0.00      LL0  O  
ATOM   3936  H   SER L 203     -18.272  25.360  71.184  1.00  0.00      LL0  H  
ATOM   3937  HG  SER L 203     -20.261  23.585  71.122  1.00  0.00      LL0  H  
ATOM   3938  N   PRO L 204     -17.209  22.386  73.219  1.00  0.00      LL0  N  
ATOM   3939  CA  PRO L 204     -16.559  21.180  72.689  1.00  0.00      LL0  C  
ATOM   3940  C   PRO L 204     -17.482  20.360  71.796  1.00  0.00      LL0  C  
ATOM   3941  O   PRO L 204     -18.612  20.040  72.147  1.00  0.00      LL0  O  
ATOM   3942  CB  PRO L 204     -16.128  20.451  73.965  1.00  0.00      LL0  C  
ATOM   3943  CG  PRO L 204     -15.955  21.546  75.014  1.00  0.00      LL0  C  
ATOM   3944  CD  PRO L 204     -17.079  22.513  74.666  1.00  0.00      LL0  C  
ATOM   3945  N   VAL L 205     -16.981  20.090  70.586  1.00  0.00      LL0  N  
ATOM   3946  CA  VAL L 205     -17.926  19.464  69.665  1.00  0.00      LL0  C  
ATOM   3947  C   VAL L 205     -17.776  17.961  69.603  1.00  0.00      LL0  C  
ATOM   3948  O   VAL L 205     -16.912  17.443  68.908  1.00  0.00      LL0  O  
ATOM   3949  CB  VAL L 205     -17.848  20.074  68.254  1.00  0.00      LL0  C  
ATOM   3950  CG1 VAL L 205     -18.911  19.491  67.315  1.00  0.00      LL0  C  
ATOM   3951  CG2 VAL L 205     -17.968  21.594  68.301  1.00  0.00      LL0  C  
ATOM   3952  H   VAL L 205     -16.024  20.293  70.379  1.00  0.00      LL0  H  
ATOM   3953  N   THR L 206     -18.677  17.287  70.324  1.00  0.00      LL0  N  
ATOM   3954  CA  THR L 206     -18.824  15.871  69.997  1.00  0.00      LL0  C  
ATOM   3955  C   THR L 206     -19.617  15.662  68.709  1.00  0.00      LL0  C  
ATOM   3956  O   THR L 206     -20.768  16.064  68.583  1.00  0.00      LL0  O  
ATOM   3957  CB  THR L 206     -19.444  15.112  71.183  1.00  0.00      LL0  C  
ATOM   3958  CG2 THR L 206     -19.743  13.642  70.876  1.00  0.00      LL0  C  
ATOM   3959  OG1 THR L 206     -18.583  15.187  72.328  1.00  0.00      LL0  O  
ATOM   3960  H   THR L 206     -19.318  17.785  70.909  1.00  0.00      LL0  H  
ATOM   3961  HG1 THR L 206     -18.369  16.117  72.454  1.00  0.00      LL0  H  
ATOM   3962  N   LYS L 207     -18.952  15.009  67.750  1.00  0.00      LL0  N  
ATOM   3963  CA  LYS L 207     -19.725  14.411  66.665  1.00  0.00      LL0  C  
ATOM   3964  C   LYS L 207     -19.621  12.910  66.770  1.00  0.00      LL0  C  
ATOM   3965  O   LYS L 207     -18.651  12.398  67.312  1.00  0.00      LL0  O  
ATOM   3966  CB  LYS L 207     -19.246  14.892  65.294  1.00  0.00      LL0  C  
ATOM   3967  CG  LYS L 207     -19.710  16.314  64.976  1.00  0.00      LL0  C  
ATOM   3968  CD  LYS L 207     -21.235  16.455  64.953  1.00  0.00      LL0  C  
ATOM   3969  CE  LYS L 207     -21.707  17.879  64.647  1.00  0.00      LL0  C  
ATOM   3970  NZ  LYS L 207     -21.335  18.251  63.275  1.00  0.00      LL0  N1+
ATOM   3971  H   LYS L 207     -17.991  14.765  67.908  1.00  0.00      LL0  H  
ATOM   3972  HZ1 LYS L 207     -21.627  19.224  63.064  1.00  0.00      LL0  H  
ATOM   3973  HZ2 LYS L 207     -20.303  18.182  63.144  1.00  0.00      LL0  H  
ATOM   3974  HZ3 LYS L 207     -21.767  17.605  62.587  1.00  0.00      LL0  H  
ATOM   3975  N   SER L 208     -20.658  12.226  66.271  1.00  0.00      LL0  N  
ATOM   3976  CA  SER L 208     -20.689  10.797  66.552  1.00  0.00      LL0  C  
ATOM   3977  C   SER L 208     -21.490  10.020  65.530  1.00  0.00      LL0  C  
ATOM   3978  O   SER L 208     -22.183  10.590  64.692  1.00  0.00      LL0  O  
ATOM   3979  CB  SER L 208     -21.240  10.565  67.965  1.00  0.00      LL0  C  
ATOM   3980  OG  SER L 208     -20.827   9.288  68.460  1.00  0.00      LL0  O  
ATOM   3981  H   SER L 208     -21.430  12.640  65.792  1.00  0.00      LL0  H  
ATOM   3982  HG  SER L 208     -19.951   9.128  68.118  1.00  0.00      LL0  H  
ATOM   3983  N   PHE L 209     -21.362   8.698  65.684  1.00  0.00      LL0  N  
ATOM   3984  CA  PHE L 209     -22.294   7.719  65.136  1.00  0.00      LL0  C  
ATOM   3985  C   PHE L 209     -22.137   6.481  65.999  1.00  0.00      LL0  C  
ATOM   3986  O   PHE L 209     -21.101   6.310  66.636  1.00  0.00      LL0  O  
ATOM   3987  CB  PHE L 209     -22.007   7.430  63.649  1.00  0.00      LL0  C  
ATOM   3988  CG  PHE L 209     -20.607   6.894  63.429  1.00  0.00      LL0  C  
ATOM   3989  CD1 PHE L 209     -19.538   7.792  63.222  1.00  0.00      LL0  C  
ATOM   3990  CD2 PHE L 209     -20.394   5.499  63.445  1.00  0.00      LL0  C  
ATOM   3991  CE1 PHE L 209     -18.235   7.287  63.058  1.00  0.00      LL0  C  
ATOM   3992  CE2 PHE L 209     -19.092   4.991  63.286  1.00  0.00      LL0  C  
ATOM   3993  CZ  PHE L 209     -18.025   5.892  63.105  1.00  0.00      LL0  C  
ATOM   3994  H   PHE L 209     -20.658   8.336  66.301  1.00  0.00      LL0  H  
ATOM   3995  N   ASN L 210     -23.159   5.630  66.020  1.00  0.00      LL0  N  
ATOM   3996  CA  ASN L 210     -22.884   4.337  66.636  1.00  0.00      LL0  C  
ATOM   3997  C   ASN L 210     -22.411   3.406  65.554  1.00  0.00      LL0  C  
ATOM   3998  O   ASN L 210     -22.591   3.659  64.369  1.00  0.00      LL0  O  
ATOM   3999  CB  ASN L 210     -24.109   3.684  67.288  1.00  0.00      LL0  C  
ATOM   4000  CG  ASN L 210     -24.732   4.552  68.354  1.00  0.00      LL0  C  
ATOM   4001  ND2 ASN L 210     -25.595   5.449  67.877  1.00  0.00      LL0  N  
ATOM   4002  OD1 ASN L 210     -24.475   4.403  69.549  1.00  0.00      LL0  O  
ATOM   4003  H   ASN L 210     -23.985   5.779  65.469  1.00  0.00      LL0  H  
ATOM   4004 HD21 ASN L 210     -25.737   5.507  66.876  1.00  0.00      LL0  H  
ATOM   4005 HD22 ASN L 210     -26.115   6.091  68.431  1.00  0.00      LL0  H  
ATOM   4006  N   ARG L 211     -21.847   2.281  66.004  1.00  0.00      LL0  N  
ATOM   4007  CA  ARG L 211     -21.725   1.149  65.092  1.00  0.00      LL0  C  
ATOM   4008  C   ARG L 211     -23.109   0.626  64.719  1.00  0.00      LL0  C  
ATOM   4009  O   ARG L 211     -23.690  -0.232  65.371  1.00  0.00      LL0  O  
ATOM   4010  CB  ARG L 211     -20.817   0.111  65.759  1.00  0.00      LL0  C  
ATOM   4011  CG  ARG L 211     -20.729  -1.266  65.096  1.00  0.00      LL0  C  
ATOM   4012  CD  ARG L 211     -19.727  -2.183  65.800  1.00  0.00      LL0  C  
ATOM   4013  NE  ARG L 211     -19.850  -2.113  67.258  1.00  0.00      LL0  N  
ATOM   4014  CZ  ARG L 211     -19.925  -3.221  68.015  1.00  0.00      LL0  C  
ATOM   4015  NH1 ARG L 211     -20.041  -4.428  67.464  1.00  0.00      LL0  N1+
ATOM   4016  NH2 ARG L 211     -19.846  -3.092  69.331  1.00  0.00      LL0  N  
ATOM   4017  H   ARG L 211     -21.645   2.203  66.979  1.00  0.00      LL0  H  
ATOM   4018  HE  ARG L 211     -19.721  -1.232  67.725  1.00  0.00      LL0  H  
ATOM   4019 HH11 ARG L 211     -20.008  -5.251  68.036  1.00  0.00      LL0  H  
ATOM   4020 HH12 ARG L 211     -20.142  -4.536  66.474  1.00  0.00      LL0  H  
ATOM   4021 HH21 ARG L 211     -19.795  -3.881  69.950  1.00  0.00      LL0  H  
ATOM   4022 HH22 ARG L 211     -19.783  -2.177  69.745  1.00  0.00      LL0  H  
ATOM   4023  N   GLY L 212     -23.611   1.251  63.652  1.00  0.00      LL0  N  
ATOM   4024  CA  GLY L 212     -25.002   1.073  63.257  1.00  0.00      LL0  C  
ATOM   4025  C   GLY L 212     -25.341   2.100  62.200  1.00  0.00      LL0  C  
ATOM   4026  O   GLY L 212     -25.752   1.787  61.089  1.00  0.00      LL0  O  
ATOM   4027  H   GLY L 212     -23.073   1.983  63.223  1.00  0.00      LL0  H  
ATOM   4028  N   GLU L 213     -25.085   3.358  62.585  1.00  0.00      LL0  N  
ATOM   4029  CA  GLU L 213     -25.047   4.388  61.552  1.00  0.00      LL0  C  
ATOM   4030  C   GLU L 213     -23.750   4.323  60.768  1.00  0.00      LL0  C  
ATOM   4031  O   GLU L 213     -22.870   3.505  61.028  1.00  0.00      LL0  O  
ATOM   4032  CB  GLU L 213     -25.233   5.803  62.121  1.00  0.00      LL0  C  
ATOM   4033  CG  GLU L 213     -26.432   6.012  63.055  1.00  0.00      LL0  C  
ATOM   4034  CD  GLU L 213     -26.022   5.790  64.501  1.00  0.00      LL0  C  
ATOM   4035  OE1 GLU L 213     -25.707   6.758  65.185  1.00  0.00      LL0  O  
ATOM   4036  OE2 GLU L 213     -25.997   4.652  64.957  1.00  0.00      LL0  O1-
ATOM   4037  H   GLU L 213     -24.831   3.581  63.529  1.00  0.00      LL0  H  
TER   
ATOM   4038  N   ARG A   6      14.249  40.850  35.625  1.00  0.00      RA0  N  
ATOM   4039  CA  ARG A   6      14.661  39.945  34.556  1.00  0.00      RA0  C  
ATOM   4040  C   ARG A   6      15.686  40.602  33.615  1.00  0.00      RA0  C  
ATOM   4041  O   ARG A   6      15.301  41.420  32.768  1.00  0.00      RA0  O  
ATOM   4042  CB  ARG A   6      13.429  39.381  33.754  1.00  0.00      RA0  C  
ATOM   4043  CG  ARG A   6      12.588  40.332  32.850  1.00  0.00      RA0  C  
ATOM   4044  CD  ARG A   6      11.321  39.829  32.096  1.00  0.00      RA0  C  
ATOM   4045  NE  ARG A   6      11.535  39.000  30.892  1.00  0.00      RA0  N  
ATOM   4046  CZ  ARG A   6      10.786  39.215  29.740  1.00  0.00      RA0  C  
ATOM   4047  NH1 ARG A   6      10.028  40.331  29.616  1.00  0.00      RA0  N1+
ATOM   4048  NH2 ARG A   6      10.794  38.317  28.722  1.00  0.00      RA0  N  
ATOM   4049  H   ARG A   6      14.265  41.810  35.344  1.00  0.00      RA0  H  
ATOM   4050  HE  ARG A   6      12.146  38.211  31.003  1.00  0.00      RA0  H  
ATOM   4051 HH11 ARG A   6       9.462  40.506  28.786  1.00  0.00      RA0  H  
ATOM   4052 HH12 ARG A   6       9.987  41.039  30.321  1.00  0.00      RA0  H  
ATOM   4053 HH21 ARG A   6      10.244  38.482  27.891  1.00  0.00      RA0  H  
ATOM   4054 HH22 ARG A   6      11.312  37.449  28.725  1.00  0.00      RA0  H  
ATOM   4055  N   THR A   7      16.978  40.243  33.710  1.00  0.00      RA0  N  
ATOM   4056  CA  THR A   7      17.526  39.077  34.434  1.00  0.00      RA0  C  
ATOM   4057  C   THR A   7      19.019  39.295  34.825  1.00  0.00      RA0  C  
ATOM   4058  O   THR A   7      19.737  39.988  34.101  1.00  0.00      RA0  O  
ATOM   4059  CB  THR A   7      17.405  37.909  33.438  1.00  0.00      RA0  C  
ATOM   4060  CG2 THR A   7      17.431  36.518  34.073  1.00  0.00      RA0  C  
ATOM   4061  OG1 THR A   7      16.227  38.072  32.638  1.00  0.00      RA0  O  
ATOM   4062  H   THR A   7      17.689  40.693  33.171  1.00  0.00      RA0  H  
ATOM   4063  HG1 THR A   7      16.262  37.391  31.979  1.00  0.00      RA0  H  
ATOM   4064  N   PRO A   8      19.492  38.727  35.969  1.00  0.00      RA0  N  
ATOM   4065  CA  PRO A   8      20.941  38.785  36.262  1.00  0.00      RA0  C  
ATOM   4066  C   PRO A   8      21.756  37.910  35.307  1.00  0.00      RA0  C  
ATOM   4067  O   PRO A   8      21.157  37.007  34.731  1.00  0.00      RA0  O  
ATOM   4068  CB  PRO A   8      20.991  38.312  37.718  1.00  0.00      RA0  C  
ATOM   4069  CG  PRO A   8      19.792  37.377  37.871  1.00  0.00      RA0  C  
ATOM   4070  CD  PRO A   8      18.728  38.046  37.009  1.00  0.00      RA0  C  
ATOM   4071  N   SER A   9      23.071  38.137  35.211  1.00  0.00      RA0  N  
ATOM   4072  CA  SER A   9      23.952  37.610  34.146  1.00  0.00      RA0  C  
ATOM   4073  C   SER A   9      24.046  38.694  33.122  1.00  0.00      RA0  C  
ATOM   4074  O   SER A   9      23.033  39.236  32.701  1.00  0.00      RA0  O  
ATOM   4075  CB  SER A   9      23.602  36.218  33.604  1.00  0.00      RA0  C  
ATOM   4076  OG  SER A   9      23.281  35.377  34.717  1.00  0.00      RA0  O  
ATOM   4077  H   SER A   9      23.433  38.914  35.718  1.00  0.00      RA0  H  
ATOM   4078  HG  SER A   9      22.360  35.555  34.889  1.00  0.00      RA0  H  
ATOM   4079  N   ASP A  10      25.260  39.015  32.713  1.00  0.00      RA0  N  
ATOM   4080  CA  ASP A  10      25.441  40.084  31.752  1.00  0.00      RA0  C  
ATOM   4081  C   ASP A  10      25.713  39.536  30.346  1.00  0.00      RA0  C  
ATOM   4082  O   ASP A  10      25.962  40.294  29.402  1.00  0.00      RA0  O  
ATOM   4083  CB  ASP A  10      26.683  40.878  32.146  1.00  0.00      RA0  C  
ATOM   4084  CG  ASP A  10      27.922  40.032  31.853  1.00  0.00      RA0  C  
ATOM   4085  OD1 ASP A  10      28.832  40.518  31.183  1.00  0.00      RA0  O  
ATOM   4086  OD2 ASP A  10      27.986  38.862  32.247  1.00  0.00      RA0  O1-
ATOM   4087  H   ASP A  10      26.106  38.561  32.996  1.00  0.00      RA0  H  
ATOM   4088  N   LYS A  11      25.631  38.212  30.223  1.00  0.00      RA0  N  
ATOM   4089  CA  LYS A  11      25.831  37.520  28.958  1.00  0.00      RA0  C  
ATOM   4090  C   LYS A  11      24.624  37.722  28.076  1.00  0.00      RA0  C  
ATOM   4091  O   LYS A  11      23.517  37.347  28.452  1.00  0.00      RA0  O  
ATOM   4092  CB  LYS A  11      26.234  36.065  29.187  1.00  0.00      RA0  C  
ATOM   4093  CG  LYS A  11      27.667  36.100  29.722  1.00  0.00      RA0  C  
ATOM   4094  CD  LYS A  11      28.577  36.828  28.725  1.00  0.00      RA0  C  
ATOM   4095  CE  LYS A  11      29.898  37.321  29.321  1.00  0.00      RA0  C  
ATOM   4096  NZ  LYS A  11      29.634  38.378  30.303  1.00  0.00      RA0  N1+
ATOM   4097  H   LYS A  11      25.297  37.684  30.997  1.00  0.00      RA0  H  
ATOM   4098  HZ1 LYS A  11      30.478  38.834  30.688  1.00  0.00      RA0  H  
ATOM   4099  HZ2 LYS A  11      29.071  39.182  29.942  1.00  0.00      RA0  H  
ATOM   4100  HZ3 LYS A  11      29.071  38.078  31.129  1.00  0.00      RA0  H  
ATOM   4101  N   PRO A  12      24.822  38.346  26.907  1.00  0.00      RA0  N  
ATOM   4102  CA  PRO A  12      23.735  38.611  25.958  1.00  0.00      RA0  C  
ATOM   4103  C   PRO A  12      22.970  37.342  25.599  1.00  0.00      RA0  C  
ATOM   4104  O   PRO A  12      23.569  36.308  25.327  1.00  0.00      RA0  O  
ATOM   4105  CB  PRO A  12      24.444  39.324  24.801  1.00  0.00      RA0  C  
ATOM   4106  CG  PRO A  12      25.940  39.102  24.971  1.00  0.00      RA0  C  
ATOM   4107  CD  PRO A  12      26.103  38.884  26.467  1.00  0.00      RA0  C  
ATOM   4108  N   VAL A  13      21.647  37.412  25.661  1.00  0.00      RA0  N  
ATOM   4109  CA  VAL A  13      20.803  36.230  25.461  1.00  0.00      RA0  C  
ATOM   4110  C   VAL A  13      19.512  36.546  24.772  1.00  0.00      RA0  C  
ATOM   4111  O   VAL A  13      19.009  37.665  24.855  1.00  0.00      RA0  O  
ATOM   4112  CB  VAL A  13      20.457  35.550  26.796  1.00  0.00      RA0  C  
ATOM   4113  CG1 VAL A  13      21.622  34.779  27.412  1.00  0.00      RA0  C  
ATOM   4114  CG2 VAL A  13      19.855  36.560  27.775  1.00  0.00      RA0  C  
ATOM   4115  H   VAL A  13      21.181  38.287  25.818  1.00  0.00      RA0  H  
ATOM   4116  N   ALA A  14      18.959  35.522  24.138  1.00  0.00      RA0  N  
ATOM   4117  CA  ALA A  14      17.611  35.570  23.611  1.00  0.00      RA0  C  
ATOM   4118  C   ALA A  14      17.145  34.152  23.437  1.00  0.00      RA0  C  
ATOM   4119  O   ALA A  14      17.850  33.350  22.859  1.00  0.00      RA0  O  
ATOM   4120  CB  ALA A  14      17.578  36.245  22.244  1.00  0.00      RA0  C  
ATOM   4121  H   ALA A  14      19.454  34.657  23.999  1.00  0.00      RA0  H  
ATOM   4122  N   HIS A  15      15.977  33.842  23.980  1.00  0.00      RA0  N  
ATOM   4123  CA  HIS A  15      15.237  32.645  23.613  1.00  0.00      RA0  C  
ATOM   4124  C   HIS A  15      13.890  33.166  23.183  1.00  0.00      RA0  C  
ATOM   4125  O   HIS A  15      13.102  33.566  24.029  1.00  0.00      RA0  O  
ATOM   4126  CB  HIS A  15      15.120  31.718  24.829  1.00  0.00      RA0  C  
ATOM   4127  CG  HIS A  15      14.461  30.400  24.482  1.00  0.00      RA0  C  
ATOM   4128  CD2 HIS A  15      13.101  30.140  24.280  1.00  0.00      RA0  C  
ATOM   4129  ND1 HIS A  15      15.140  29.248  24.335  1.00  0.00      RA0  N  
ATOM   4130  CE1 HIS A  15      14.229  28.270  24.047  1.00  0.00      RA0  C  
ATOM   4131  NE2 HIS A  15      12.971  28.816  24.010  1.00  0.00      RA0  N  
ATOM   4132  H   HIS A  15      15.430  34.565  24.405  1.00  0.00      RA0  H  
ATOM   4133  HD1 HIS A  15      16.112  29.115  24.419  1.00  0.00      RA0  H  
ATOM   4134  N   VAL A  16      13.627  33.204  21.880  1.00  0.00      RA0  N  
ATOM   4135  CA  VAL A  16      12.344  33.716  21.411  1.00  0.00      RA0  C  
ATOM   4136  C   VAL A  16      11.435  32.649  20.835  1.00  0.00      RA0  C  
ATOM   4137  O   VAL A  16      11.854  31.575  20.448  1.00  0.00      RA0  O  
ATOM   4138  CB  VAL A  16      12.543  34.880  20.435  1.00  0.00      RA0  C  
ATOM   4139  CG1 VAL A  16      13.200  36.068  21.142  1.00  0.00      RA0  C  
ATOM   4140  CG2 VAL A  16      13.330  34.452  19.197  1.00  0.00      RA0  C  
ATOM   4141  H   VAL A  16      14.266  32.839  21.219  1.00  0.00      RA0  H  
ATOM   4142  N   VAL A  17      10.167  32.997  20.748  1.00  0.00      RA0  N  
ATOM   4143  CA  VAL A  17       9.114  32.033  20.541  1.00  0.00      RA0  C  
ATOM   4144  C   VAL A  17       8.179  32.527  19.422  1.00  0.00      RA0  C  
ATOM   4145  O   VAL A  17       8.127  33.721  19.154  1.00  0.00      RA0  O  
ATOM   4146  CB  VAL A  17       8.362  31.804  21.879  1.00  0.00      RA0  C  
ATOM   4147  CG1 VAL A  17       7.866  33.110  22.504  1.00  0.00      RA0  C  
ATOM   4148  CG2 VAL A  17       7.216  30.792  21.782  1.00  0.00      RA0  C  
ATOM   4149  H   VAL A  17       9.879  33.952  20.873  1.00  0.00      RA0  H  
ATOM   4150  N   ALA A  18       7.463  31.622  18.759  1.00  0.00      RA0  N  
ATOM   4151  CA  ALA A  18       6.646  31.993  17.597  1.00  0.00      RA0  C  
ATOM   4152  C   ALA A  18       5.310  32.684  17.931  1.00  0.00      RA0  C  
ATOM   4153  O   ALA A  18       4.713  32.412  18.964  1.00  0.00      RA0  O  
ATOM   4154  CB  ALA A  18       6.343  30.771  16.738  1.00  0.00      RA0  C  
ATOM   4155  H   ALA A  18       7.518  30.666  19.040  1.00  0.00      RA0  H  
ATOM   4156  N   ASN A  19       4.842  33.571  17.052  1.00  0.00      RA0  N  
ATOM   4157  CA  ASN A  19       3.493  34.120  17.181  1.00  0.00      RA0  C  
ATOM   4158  C   ASN A  19       2.463  33.153  16.609  1.00  0.00      RA0  C  
ATOM   4159  O   ASN A  19       2.508  32.842  15.422  1.00  0.00      RA0  O  
ATOM   4160  CB  ASN A  19       3.362  35.491  16.524  1.00  0.00      RA0  C  
ATOM   4161  CG  ASN A  19       2.007  36.093  16.865  1.00  0.00      RA0  C  
ATOM   4162  ND2 ASN A  19       1.808  37.301  16.316  1.00  0.00      RA0  N  
ATOM   4163  OD1 ASN A  19       1.195  35.529  17.593  1.00  0.00      RA0  O  
ATOM   4164  H   ASN A  19       5.367  33.721  16.214  1.00  0.00      RA0  H  
ATOM   4165 HD21 ASN A  19       2.540  37.742  15.784  1.00  0.00      RA0  H  
ATOM   4166 HD22 ASN A  19       0.952  37.812  16.390  1.00  0.00      RA0  H  
ATOM   4167  N   PRO A  20       1.537  32.660  17.450  1.00  0.00      RA0  N  
ATOM   4168  CA  PRO A  20       0.565  31.710  16.911  1.00  0.00      RA0  C  
ATOM   4169  C   PRO A  20      -0.516  32.440  16.144  1.00  0.00      RA0  C  
ATOM   4170  O   PRO A  20      -1.079  31.896  15.191  1.00  0.00      RA0  O  
ATOM   4171  CB  PRO A  20       0.061  31.031  18.191  1.00  0.00      RA0  C  
ATOM   4172  CG  PRO A  20       0.213  32.066  19.307  1.00  0.00      RA0  C  
ATOM   4173  CD  PRO A  20       1.475  32.815  18.902  1.00  0.00      RA0  C  
ATOM   4174  N   GLN A  21      -0.786  33.673  16.558  1.00  0.00      RA0  N  
ATOM   4175  CA  GLN A  21      -1.883  34.445  16.003  1.00  0.00      RA0  C  
ATOM   4176  C   GLN A  21      -1.368  35.254  14.820  1.00  0.00      RA0  C  
ATOM   4177  O   GLN A  21      -1.910  36.306  14.473  1.00  0.00      RA0  O  
ATOM   4178  CB  GLN A  21      -2.595  35.293  17.057  1.00  0.00      RA0  C  
ATOM   4179  CG  GLN A  21      -3.995  35.718  16.590  1.00  0.00      RA0  C  
ATOM   4180  CD  GLN A  21      -4.840  34.491  16.303  1.00  0.00      RA0  C  
ATOM   4181  NE2 GLN A  21      -4.896  34.138  15.006  1.00  0.00      RA0  N  
ATOM   4182  OE1 GLN A  21      -5.427  33.912  17.214  1.00  0.00      RA0  O  
ATOM   4183  H   GLN A  21      -0.172  34.151  17.184  1.00  0.00      RA0  H  
ATOM   4184 HE21 GLN A  21      -4.370  34.556  14.249  1.00  0.00      RA0  H  
ATOM   4185 HE22 GLN A  21      -5.416  33.366  14.645  1.00  0.00      RA0  H  
ATOM   4186  N   ALA A  22      -0.313  34.734  14.200  1.00  0.00      RA0  N  
ATOM   4187  CA  ALA A  22       0.309  35.366  13.045  1.00  0.00      RA0  C  
ATOM   4188  C   ALA A  22       0.393  34.385  11.882  1.00  0.00      RA0  C  
ATOM   4189  O   ALA A  22       1.476  33.994  11.456  1.00  0.00      RA0  O  
ATOM   4190  CB  ALA A  22       1.731  35.840  13.319  1.00  0.00      RA0  C  
ATOM   4191  H   ALA A  22      -0.066  33.779  14.358  1.00  0.00      RA0  H  
ATOM   4192  N   GLU A  23      -0.775  33.995  11.391  1.00  0.00      RA0  N  
ATOM   4193  CA  GLU A  23      -0.919  33.135  10.226  1.00  0.00      RA0  C  
ATOM   4194  C   GLU A  23       0.044  33.439   9.071  1.00  0.00      RA0  C  
ATOM   4195  O   GLU A  23       0.331  34.600   8.747  1.00  0.00      RA0  O  
ATOM   4196  CB  GLU A  23      -2.382  33.129   9.759  1.00  0.00      RA0  C  
ATOM   4197  CG  GLU A  23      -3.398  32.562  10.770  1.00  0.00      RA0  C  
ATOM   4198  CD  GLU A  23      -3.715  33.544  11.889  1.00  0.00      RA0  C  
ATOM   4199  OE1 GLU A  23      -3.087  33.476  12.942  1.00  0.00      RA0  O  
ATOM   4200  OE2 GLU A  23      -4.593  34.381  11.714  1.00  0.00      RA0  O1-
ATOM   4201  H   GLU A  23      -1.603  34.290  11.875  1.00  0.00      RA0  H  
ATOM   4202  N   GLY A  24       0.544  32.373   8.460  1.00  0.00      RA0  N  
ATOM   4203  CA  GLY A  24       1.211  32.487   7.179  1.00  0.00      RA0  C  
ATOM   4204  C   GLY A  24       2.675  32.862   7.236  1.00  0.00      RA0  C  
ATOM   4205  O   GLY A  24       3.281  33.188   6.212  1.00  0.00      RA0  O  
ATOM   4206  H   GLY A  24       0.426  31.478   8.888  1.00  0.00      RA0  H  
ATOM   4207  N   GLN A  25       3.251  32.819   8.429  1.00  0.00      RA0  N  
ATOM   4208  CA  GLN A  25       4.660  33.128   8.575  1.00  0.00      RA0  C  
ATOM   4209  C   GLN A  25       5.180  32.714   9.941  1.00  0.00      RA0  C  
ATOM   4210  O   GLN A  25       4.405  32.354  10.834  1.00  0.00      RA0  O  
ATOM   4211  CB  GLN A  25       4.797  34.649   8.490  1.00  0.00      RA0  C  
ATOM   4212  CG  GLN A  25       4.016  35.263   9.659  1.00  0.00      RA0  C  
ATOM   4213  CD  GLN A  25       3.608  36.687   9.371  1.00  0.00      RA0  C  
ATOM   4214  NE2 GLN A  25       2.343  36.783   8.921  1.00  0.00      RA0  N  
ATOM   4215  OE1 GLN A  25       4.368  37.634   9.555  1.00  0.00      RA0  O  
ATOM   4216  H   GLN A  25       2.772  32.610   9.286  1.00  0.00      RA0  H  
ATOM   4217 HE21 GLN A  25       1.763  35.962   8.848  1.00  0.00      RA0  H  
ATOM   4218 HE22 GLN A  25       1.920  37.646   8.655  1.00  0.00      RA0  H  
ATOM   4219  N   LEU A  26       6.500  32.744  10.091  1.00  0.00      RA0  N  
ATOM   4220  CA  LEU A  26       7.119  32.497  11.381  1.00  0.00      RA0  C  
ATOM   4221  C   LEU A  26       7.559  33.840  11.939  1.00  0.00      RA0  C  
ATOM   4222  O   LEU A  26       8.523  34.429  11.451  1.00  0.00      RA0  O  
ATOM   4223  CB  LEU A  26       8.308  31.571  11.155  1.00  0.00      RA0  C  
ATOM   4224  CG  LEU A  26       9.089  31.162  12.397  1.00  0.00      RA0  C  
ATOM   4225  CD1 LEU A  26       8.185  30.577  13.480  1.00  0.00      RA0  C  
ATOM   4226  CD2 LEU A  26      10.225  30.207  12.022  1.00  0.00      RA0  C  
ATOM   4227  H   LEU A  26       7.085  33.119   9.373  1.00  0.00      RA0  H  
ATOM   4228  N   GLN A  27       6.817  34.336  12.930  1.00  0.00      RA0  N  
ATOM   4229  CA  GLN A  27       7.158  35.566  13.638  1.00  0.00      RA0  C  
ATOM   4230  C   GLN A  27       7.665  35.237  15.042  1.00  0.00      RA0  C  
ATOM   4231  O   GLN A  27       7.089  34.409  15.743  1.00  0.00      RA0  O  
ATOM   4232  CB  GLN A  27       5.924  36.460  13.665  1.00  0.00      RA0  C  
ATOM   4233  CG  GLN A  27       6.165  37.863  14.211  1.00  0.00      RA0  C  
ATOM   4234  CD  GLN A  27       4.851  38.607  14.148  1.00  0.00      RA0  C  
ATOM   4235  NE2 GLN A  27       4.640  39.219  12.970  1.00  0.00      RA0  N  
ATOM   4236  OE1 GLN A  27       4.070  38.613  15.095  1.00  0.00      RA0  O  
ATOM   4237  H   GLN A  27       6.069  33.782  13.296  1.00  0.00      RA0  H  
ATOM   4238 HE21 GLN A  27       5.299  39.134  12.219  1.00  0.00      RA0  H  
ATOM   4239 HE22 GLN A  27       3.822  39.763  12.787  1.00  0.00      RA0  H  
ATOM   4240  N   TRP A  28       8.747  35.882  15.455  1.00  0.00      RA0  N  
ATOM   4241  CA  TRP A  28       9.321  35.620  16.772  1.00  0.00      RA0  C  
ATOM   4242  C   TRP A  28       8.835  36.624  17.820  1.00  0.00      RA0  C  
ATOM   4243  O   TRP A  28       9.024  37.828  17.685  1.00  0.00      RA0  O  
ATOM   4244  CB  TRP A  28      10.844  35.631  16.669  1.00  0.00      RA0  C  
ATOM   4245  CG  TRP A  28      11.318  34.505  15.782  1.00  0.00      RA0  C  
ATOM   4246  CD1 TRP A  28      12.008  34.609  14.564  1.00  0.00      RA0  C  
ATOM   4247  CD2 TRP A  28      11.177  33.089  16.011  1.00  0.00      RA0  C  
ATOM   4248  CE2 TRP A  28      11.789  32.417  14.929  1.00  0.00      RA0  C  
ATOM   4249  CE3 TRP A  28      10.586  32.356  17.030  1.00  0.00      RA0  C  
ATOM   4250  NE1 TRP A  28      12.287  33.378  14.055  1.00  0.00      RA0  N  
ATOM   4251  CZ2 TRP A  28      11.799  31.028  14.905  1.00  0.00      RA0  C  
ATOM   4252  CZ3 TRP A  28      10.597  30.969  16.988  1.00  0.00      RA0  C  
ATOM   4253  CH2 TRP A  28      11.204  30.306  15.930  1.00  0.00      RA0  C  
ATOM   4254  H   TRP A  28       9.158  36.611  14.903  1.00  0.00      RA0  H  
ATOM   4255  HE1 TRP A  28      12.744  33.195  13.204  1.00  0.00      RA0  H  
ATOM   4256  N   LEU A  29       8.191  36.122  18.862  1.00  0.00      RA0  N  
ATOM   4257  CA  LEU A  29       7.753  36.980  19.948  1.00  0.00      RA0  C  
ATOM   4258  C   LEU A  29       8.739  36.924  21.108  1.00  0.00      RA0  C  
ATOM   4259  O   LEU A  29       9.166  35.833  21.506  1.00  0.00      RA0  O  
ATOM   4260  CB  LEU A  29       6.349  36.631  20.430  1.00  0.00      RA0  C  
ATOM   4261  CG  LEU A  29       5.275  37.008  19.414  1.00  0.00      RA0  C  
ATOM   4262  CD1 LEU A  29       3.880  36.851  20.011  1.00  0.00      RA0  C  
ATOM   4263  CD2 LEU A  29       5.485  38.412  18.844  1.00  0.00      RA0  C  
ATOM   4264  H   LEU A  29       7.705  35.285  18.679  1.00  0.00      RA0  H  
ATOM   4265  N   ASN A  30       9.093  38.096  21.641  1.00  0.00      RA0  N  
ATOM   4266  CA  ASN A  30       9.973  38.201  22.809  1.00  0.00      RA0  C  
ATOM   4267  C   ASN A  30       9.189  38.491  24.083  1.00  0.00      RA0  C  
ATOM   4268  O   ASN A  30       9.583  38.077  25.178  1.00  0.00      RA0  O  
ATOM   4269  CB  ASN A  30      11.036  39.295  22.679  1.00  0.00      RA0  C  
ATOM   4270  CG  ASN A  30      10.366  40.609  23.018  1.00  0.00      RA0  C  
ATOM   4271  ND2 ASN A  30      10.753  41.156  24.185  1.00  0.00      RA0  N  
ATOM   4272  OD1 ASN A  30       9.472  41.034  22.291  1.00  0.00      RA0  O  
ATOM   4273  H   ASN A  30       8.736  38.950  21.258  1.00  0.00      RA0  H  
ATOM   4274 HD21 ASN A  30      11.554  40.852  24.698  1.00  0.00      RA0  H  
ATOM   4275 HD22 ASN A  30      10.206  41.858  24.661  1.00  0.00      RA0  H  
ATOM   4276  N   ASP A  31       8.069  39.193  23.917  1.00  0.00      RA0  N  
ATOM   4277  CA  ASP A  31       7.242  39.656  25.028  1.00  0.00      RA0  C  
ATOM   4278  C   ASP A  31       6.296  38.577  25.605  1.00  0.00      RA0  C  
ATOM   4279  O   ASP A  31       5.075  38.789  25.661  1.00  0.00      RA0  O  
ATOM   4280  CB  ASP A  31       7.160  41.130  25.392  1.00  0.00      RA0  C  
ATOM   4281  CG  ASP A  31       8.238  41.278  26.476  1.00  0.00      RA0  C  
ATOM   4282  OD1 ASP A  31       8.325  40.427  27.368  1.00  0.00      RA0  O  
ATOM   4283  OD2 ASP A  31       9.046  42.200  26.400  1.00  0.00      RA0  O1-
ATOM   4284  H   ASP A  31       7.858  39.565  23.016  1.00  0.00      RA0  H  
ATOM   4285  N   ARG A  32       6.852  37.430  26.024  1.00  0.00      RA0  N  
ATOM   4286  CA  ARG A  32       6.054  36.327  26.587  1.00  0.00      RA0  C  
ATOM   4287  C   ARG A  32       6.779  35.509  27.685  1.00  0.00      RA0  C  
ATOM   4288  O   ARG A  32       7.960  35.733  27.947  1.00  0.00      RA0  O  
ATOM   4289  CB  ARG A  32       5.694  35.319  25.478  1.00  0.00      RA0  C  
ATOM   4290  CG  ARG A  32       4.973  35.844  24.229  1.00  0.00      RA0  C  
ATOM   4291  CD  ARG A  32       3.459  36.015  24.383  1.00  0.00      RA0  C  
ATOM   4292  NE  ARG A  32       2.773  34.725  24.276  1.00  0.00      RA0  N  
ATOM   4293  CZ  ARG A  32       1.988  34.481  23.180  1.00  0.00      RA0  C  
ATOM   4294  NH1 ARG A  32       1.809  35.460  22.264  1.00  0.00      RA0  N1+
ATOM   4295  NH2 ARG A  32       1.403  33.269  23.026  1.00  0.00      RA0  N  
ATOM   4296  H   ARG A  32       7.853  37.363  26.061  1.00  0.00      RA0  H  
ATOM   4297  HE  ARG A  32       2.951  34.074  25.020  1.00  0.00      RA0  H  
ATOM   4298 HH11 ARG A  32       1.259  35.341  21.431  1.00  0.00      RA0  H  
ATOM   4299 HH12 ARG A  32       2.229  36.366  22.380  1.00  0.00      RA0  H  
ATOM   4300 HH21 ARG A  32       0.826  33.043  22.234  1.00  0.00      RA0  H  
ATOM   4301 HH22 ARG A  32       1.522  32.536  23.701  1.00  0.00      RA0  H  
ATOM   4302  N   ALA A  33       6.019  34.611  28.335  1.00  0.00      RA0  N  
ATOM   4303  CA  ALA A  33       6.470  33.370  29.028  1.00  0.00      RA0  C  
ATOM   4304  C   ALA A  33       7.925  33.224  29.506  1.00  0.00      RA0  C  
ATOM   4305  O   ALA A  33       8.489  34.139  30.112  1.00  0.00      RA0  O  
ATOM   4306  CB  ALA A  33       6.018  32.175  28.175  1.00  0.00      RA0  C  
ATOM   4307  H   ALA A  33       5.036  34.746  28.240  1.00  0.00      RA0  H  
ATOM   4308  N   ASN A  34       8.521  32.046  29.291  1.00  0.00      RA0  N  
ATOM   4309  CA  ASN A  34       9.972  31.985  29.389  1.00  0.00      RA0  C  
ATOM   4310  C   ASN A  34      10.550  32.299  28.047  1.00  0.00      RA0  C  
ATOM   4311  O   ASN A  34      11.064  31.405  27.381  1.00  0.00      RA0  O  
ATOM   4312  CB  ASN A  34      10.484  30.649  29.935  1.00  0.00      RA0  C  
ATOM   4313  CG  ASN A  34      11.959  30.785  30.281  1.00  0.00      RA0  C  
ATOM   4314  ND2 ASN A  34      12.464  29.718  30.896  1.00  0.00      RA0  N  
ATOM   4315  OD1 ASN A  34      12.612  31.790  30.037  1.00  0.00      RA0  O  
ATOM   4316  H   ASN A  34       8.059  31.246  28.921  1.00  0.00      RA0  H  
ATOM   4317 HD21 ASN A  34      11.885  28.925  31.094  1.00  0.00      RA0  H  
ATOM   4318 HD22 ASN A  34      13.423  29.737  31.166  1.00  0.00      RA0  H  
ATOM   4319  N   ALA A  35      10.434  33.565  27.650  1.00  0.00      RA0  N  
ATOM   4320  CA  ALA A  35      11.190  34.116  26.533  1.00  0.00      RA0  C  
ATOM   4321  C   ALA A  35      12.225  35.147  27.017  1.00  0.00      RA0  C  
ATOM   4322  O   ALA A  35      11.995  35.903  27.963  1.00  0.00      RA0  O  
ATOM   4323  CB  ALA A  35      10.254  34.777  25.519  1.00  0.00      RA0  C  
ATOM   4324  H   ALA A  35       9.997  34.231  28.258  1.00  0.00      RA0  H  
ATOM   4325  N   LEU A  36      13.380  35.155  26.370  1.00  0.00      RA0  N  
ATOM   4326  CA  LEU A  36      14.473  36.011  26.788  1.00  0.00      RA0  C  
ATOM   4327  C   LEU A  36      14.899  36.943  25.667  1.00  0.00      RA0  C  
ATOM   4328  O   LEU A  36      14.678  36.667  24.497  1.00  0.00      RA0  O  
ATOM   4329  CB  LEU A  36      15.669  35.181  27.257  1.00  0.00      RA0  C  
ATOM   4330  CG  LEU A  36      15.371  34.314  28.480  1.00  0.00      RA0  C  
ATOM   4331  CD1 LEU A  36      16.519  33.348  28.775  1.00  0.00      RA0  C  
ATOM   4332  CD2 LEU A  36      15.002  35.158  29.702  1.00  0.00      RA0  C  
ATOM   4333  H   LEU A  36      13.456  34.636  25.520  1.00  0.00      RA0  H  
ATOM   4334  N   LEU A  37      15.543  38.036  26.038  1.00  0.00      RA0  N  
ATOM   4335  CA  LEU A  37      15.999  39.025  25.083  1.00  0.00      RA0  C  
ATOM   4336  C   LEU A  37      16.693  40.095  25.903  1.00  0.00      RA0  C  
ATOM   4337  O   LEU A  37      16.050  41.049  26.323  1.00  0.00      RA0  O  
ATOM   4338  CB  LEU A  37      14.790  39.636  24.345  1.00  0.00      RA0  C  
ATOM   4339  CG  LEU A  37      15.038  40.409  23.040  1.00  0.00      RA0  C  
ATOM   4340  CD1 LEU A  37      15.387  41.883  23.248  1.00  0.00      RA0  C  
ATOM   4341  CD2 LEU A  37      16.019  39.683  22.123  1.00  0.00      RA0  C  
ATOM   4342  H   LEU A  37      15.694  38.274  26.997  1.00  0.00      RA0  H  
ATOM   4343  N   ALA A  38      17.986  39.937  26.161  1.00  0.00      RA0  N  
ATOM   4344  CA  ALA A  38      18.641  40.798  27.132  1.00  0.00      RA0  C  
ATOM   4345  C   ALA A  38      20.117  41.040  26.877  1.00  0.00      RA0  C  
ATOM   4346  O   ALA A  38      20.761  40.328  26.099  1.00  0.00      RA0  O  
ATOM   4347  CB  ALA A  38      18.481  40.231  28.545  1.00  0.00      RA0  C  
ATOM   4348  H   ALA A  38      18.541  39.238  25.708  1.00  0.00      RA0  H  
ATOM   4349  N   ASN A  39      20.650  42.037  27.582  1.00  0.00      RA0  N  
ATOM   4350  CA  ASN A  39      22.071  42.389  27.533  1.00  0.00      RA0  C  
ATOM   4351  C   ASN A  39      22.527  42.735  26.141  1.00  0.00      RA0  C  
ATOM   4352  O   ASN A  39      23.647  42.416  25.774  1.00  0.00      RA0  O  
ATOM   4353  CB  ASN A  39      22.962  41.303  28.138  1.00  0.00      RA0  C  
ATOM   4354  CG  ASN A  39      22.600  41.113  29.588  1.00  0.00      RA0  C  
ATOM   4355  ND2 ASN A  39      22.515  39.823  29.964  1.00  0.00      RA0  N  
ATOM   4356  OD1 ASN A  39      22.371  42.075  30.313  1.00  0.00      RA0  O  
ATOM   4357  H   ASN A  39      20.067  42.549  28.213  1.00  0.00      RA0  H  
ATOM   4358 HD21 ASN A  39      22.672  39.055  29.338  1.00  0.00      RA0  H  
ATOM   4359 HD22 ASN A  39      22.302  39.606  30.922  1.00  0.00      RA0  H  
ATOM   4360  N   GLY A  40      21.650  43.379  25.373  1.00  0.00      RA0  N  
ATOM   4361  CA  GLY A  40      22.048  44.068  24.157  1.00  0.00      RA0  C  
ATOM   4362  C   GLY A  40      21.556  43.436  22.876  1.00  0.00      RA0  C  
ATOM   4363  O   GLY A  40      21.534  44.059  21.803  1.00  0.00      RA0  O  
ATOM   4364  H   GLY A  40      20.696  43.461  25.656  1.00  0.00      RA0  H  
ATOM   4365  N   VAL A  41      21.183  42.170  22.993  1.00  0.00      RA0  N  
ATOM   4366  CA  VAL A  41      20.586  41.445  21.894  1.00  0.00      RA0  C  
ATOM   4367  C   VAL A  41      19.239  42.090  21.587  1.00  0.00      RA0  C  
ATOM   4368  O   VAL A  41      18.510  42.489  22.511  1.00  0.00      RA0  O  
ATOM   4369  CB  VAL A  41      20.390  39.957  22.216  1.00  0.00      RA0  C  
ATOM   4370  CG1 VAL A  41      19.734  39.201  21.058  1.00  0.00      RA0  C  
ATOM   4371  CG2 VAL A  41      21.713  39.297  22.571  1.00  0.00      RA0  C  
ATOM   4372  H   VAL A  41      21.167  41.751  23.898  1.00  0.00      RA0  H  
ATOM   4373  N   GLU A  42      18.917  42.217  20.300  1.00  0.00      RA0  N  
ATOM   4374  CA  GLU A  42      17.608  42.735  19.926  1.00  0.00      RA0  C  
ATOM   4375  C   GLU A  42      16.941  41.982  18.751  1.00  0.00      RA0  C  
ATOM   4376  O   GLU A  42      17.611  41.428  17.878  1.00  0.00      RA0  O  
ATOM   4377  CB  GLU A  42      17.607  44.239  19.628  1.00  0.00      RA0  C  
ATOM   4378  CG  GLU A  42      17.786  45.129  20.862  1.00  0.00      RA0  C  
ATOM   4379  CD  GLU A  42      17.305  46.522  20.520  1.00  0.00      RA0  C  
ATOM   4380  OE1 GLU A  42      18.039  47.285  19.899  1.00  0.00      RA0  O  
ATOM   4381  OE2 GLU A  42      16.154  46.838  20.814  1.00  0.00      RA0  O1-
ATOM   4382  H   GLU A  42      19.561  41.952  19.580  1.00  0.00      RA0  H  
ATOM   4383  N   LEU A  43      15.609  41.949  18.776  1.00  0.00      RA0  N  
ATOM   4384  CA  LEU A  43      14.797  41.314  17.740  1.00  0.00      RA0  C  
ATOM   4385  C   LEU A  43      14.199  42.397  16.862  1.00  0.00      RA0  C  
ATOM   4386  O   LEU A  43      13.410  43.203  17.337  1.00  0.00      RA0  O  
ATOM   4387  CB  LEU A  43      13.742  40.478  18.454  1.00  0.00      RA0  C  
ATOM   4388  CG  LEU A  43      12.828  39.648  17.563  1.00  0.00      RA0  C  
ATOM   4389  CD1 LEU A  43      13.594  38.722  16.617  1.00  0.00      RA0  C  
ATOM   4390  CD2 LEU A  43      11.847  38.877  18.439  1.00  0.00      RA0  C  
ATOM   4391  H   LEU A  43      15.125  42.477  19.473  1.00  0.00      RA0  H  
ATOM   4392  N   ARG A  44      14.564  42.432  15.584  1.00  0.00      RA0  N  
ATOM   4393  CA  ARG A  44      14.237  43.615  14.790  1.00  0.00      RA0  C  
ATOM   4394  C   ARG A  44      13.478  43.443  13.457  1.00  0.00      RA0  C  
ATOM   4395  O   ARG A  44      12.337  43.879  13.349  1.00  0.00      RA0  O  
ATOM   4396  CB  ARG A  44      15.500  44.400  14.450  1.00  0.00      RA0  C  
ATOM   4397  CG  ARG A  44      15.853  45.474  15.467  1.00  0.00      RA0  C  
ATOM   4398  CD  ARG A  44      14.690  46.447  15.686  1.00  0.00      RA0  C  
ATOM   4399  NE  ARG A  44      15.139  47.597  16.465  1.00  0.00      RA0  N  
ATOM   4400  CZ  ARG A  44      15.369  47.435  17.801  1.00  0.00      RA0  C  
ATOM   4401  NH1 ARG A  44      14.918  46.339  18.446  1.00  0.00      RA0  N1+
ATOM   4402  NH2 ARG A  44      16.069  48.367  18.470  1.00  0.00      RA0  N  
ATOM   4403  H   ARG A  44      15.182  41.721  15.238  1.00  0.00      RA0  H  
ATOM   4404  HE  ARG A  44      15.417  48.403  15.936  1.00  0.00      RA0  H  
ATOM   4405 HH11 ARG A  44      15.177  46.227  19.421  1.00  0.00      RA0  H  
ATOM   4406 HH12 ARG A  44      14.351  45.625  18.025  1.00  0.00      RA0  H  
ATOM   4407 HH21 ARG A  44      16.404  48.141  19.409  1.00  0.00      RA0  H  
ATOM   4408 HH22 ARG A  44      16.341  49.255  18.106  1.00  0.00      RA0  H  
ATOM   4409  N   ASP A  45      14.066  42.865  12.428  1.00  0.00      RA0  N  
ATOM   4410  CA  ASP A  45      13.234  42.661  11.243  1.00  0.00      RA0  C  
ATOM   4411  C   ASP A  45      12.967  41.184  11.240  1.00  0.00      RA0  C  
ATOM   4412  O   ASP A  45      13.142  40.487  10.231  1.00  0.00      RA0  O  
ATOM   4413  CB  ASP A  45      13.929  43.156   9.958  1.00  0.00      RA0  C  
ATOM   4414  CG  ASP A  45      15.401  42.788   9.840  1.00  0.00      RA0  C  
ATOM   4415  OD1 ASP A  45      15.980  43.067   8.805  1.00  0.00      RA0  O  
ATOM   4416  OD2 ASP A  45      16.029  42.282  10.763  1.00  0.00      RA0  O1-
ATOM   4417  H   ASP A  45      15.010  42.532  12.406  1.00  0.00      RA0  H  
ATOM   4418  N   ASN A  46      12.576  40.729  12.425  1.00  0.00      RA0  N  
ATOM   4419  CA  ASN A  46      12.377  39.323  12.757  1.00  0.00      RA0  C  
ATOM   4420  C   ASN A  46      13.665  38.520  12.847  1.00  0.00      RA0  C  
ATOM   4421  O   ASN A  46      13.653  37.296  12.743  1.00  0.00      RA0  O  
ATOM   4422  CB  ASN A  46      11.370  38.634  11.827  1.00  0.00      RA0  C  
ATOM   4423  CG  ASN A  46      10.807  37.382  12.472  1.00  0.00      RA0  C  
ATOM   4424  ND2 ASN A  46      10.860  36.295  11.681  1.00  0.00      RA0  N  
ATOM   4425  OD1 ASN A  46      10.252  37.423  13.568  1.00  0.00      RA0  O  
ATOM   4426  H   ASN A  46      12.354  41.415  13.116  1.00  0.00      RA0  H  
ATOM   4427 HD21 ASN A  46      11.445  36.296  10.870  1.00  0.00      RA0  H  
ATOM   4428 HD22 ASN A  46      10.324  35.462  11.851  1.00  0.00      RA0  H  
ATOM   4429  N   GLN A  47      14.767  39.220  13.069  1.00  0.00      RA0  N  
ATOM   4430  CA  GLN A  47      16.074  38.596  13.118  1.00  0.00      RA0  C  
ATOM   4431  C   GLN A  47      16.727  38.901  14.458  1.00  0.00      RA0  C  
ATOM   4432  O   GLN A  47      16.554  39.986  14.996  1.00  0.00      RA0  O  
ATOM   4433  CB  GLN A  47      16.891  39.100  11.931  1.00  0.00      RA0  C  
ATOM   4434  CG  GLN A  47      16.311  38.533  10.635  1.00  0.00      RA0  C  
ATOM   4435  CD  GLN A  47      16.810  39.320   9.448  1.00  0.00      RA0  C  
ATOM   4436  NE2 GLN A  47      15.816  39.957   8.811  1.00  0.00      RA0  N  
ATOM   4437  OE1 GLN A  47      18.004  39.391   9.152  1.00  0.00      RA0  O  
ATOM   4438  H   GLN A  47      14.740  40.202  13.236  1.00  0.00      RA0  H  
ATOM   4439 HE21 GLN A  47      14.870  39.865   9.142  1.00  0.00      RA0  H  
ATOM   4440 HE22 GLN A  47      15.921  40.617   8.065  1.00  0.00      RA0  H  
ATOM   4441  N   LEU A  48      17.454  37.941  15.018  1.00  0.00      RA0  N  
ATOM   4442  CA  LEU A  48      18.210  38.186  16.253  1.00  0.00      RA0  C  
ATOM   4443  C   LEU A  48      19.491  38.982  15.965  1.00  0.00      RA0  C  
ATOM   4444  O   LEU A  48      20.286  38.624  15.091  1.00  0.00      RA0  O  
ATOM   4445  CB  LEU A  48      18.539  36.887  16.991  1.00  0.00      RA0  C  
ATOM   4446  CG  LEU A  48      17.325  36.308  17.718  1.00  0.00      RA0  C  
ATOM   4447  CD1 LEU A  48      17.680  35.043  18.505  1.00  0.00      RA0  C  
ATOM   4448  CD2 LEU A  48      16.655  37.356  18.607  1.00  0.00      RA0  C  
ATOM   4449  H   LEU A  48      17.681  37.151  14.445  1.00  0.00      RA0  H  
ATOM   4450  N   VAL A  49      19.701  40.066  16.696  1.00  0.00      RA0  N  
ATOM   4451  CA  VAL A  49      20.840  40.925  16.396  1.00  0.00      RA0  C  
ATOM   4452  C   VAL A  49      21.944  40.918  17.469  1.00  0.00      RA0  C  
ATOM   4453  O   VAL A  49      21.690  41.216  18.634  1.00  0.00      RA0  O  
ATOM   4454  CB  VAL A  49      20.374  42.356  16.102  1.00  0.00      RA0  C  
ATOM   4455  CG1 VAL A  49      21.551  43.256  15.719  1.00  0.00      RA0  C  
ATOM   4456  CG2 VAL A  49      19.283  42.368  15.028  1.00  0.00      RA0  C  
ATOM   4457  H   VAL A  49      19.071  40.329  17.426  1.00  0.00      RA0  H  
ATOM   4458  N   VAL A  50      23.165  40.596  17.037  1.00  0.00      RA0  N  
ATOM   4459  CA  VAL A  50      24.356  40.474  17.887  1.00  0.00      RA0  C  
ATOM   4460  C   VAL A  50      25.008  41.807  18.338  1.00  0.00      RA0  C  
ATOM   4461  O   VAL A  50      25.433  42.618  17.494  1.00  0.00      RA0  O  
ATOM   4462  CB  VAL A  50      25.387  39.641  17.124  1.00  0.00      RA0  C  
ATOM   4463  CG1 VAL A  50      26.696  39.475  17.883  1.00  0.00      RA0  C  
ATOM   4464  CG2 VAL A  50      24.792  38.294  16.751  1.00  0.00      RA0  C  
ATOM   4465  H   VAL A  50      23.287  40.495  16.045  1.00  0.00      RA0  H  
ATOM   4466  N   PRO A  51      25.105  42.031  19.667  1.00  0.00      RA0  N  
ATOM   4467  CA  PRO A  51      25.696  43.253  20.221  1.00  0.00      RA0  C  
ATOM   4468  C   PRO A  51      27.213  43.245  20.360  1.00  0.00      RA0  C  
ATOM   4469  O   PRO A  51      27.755  44.315  20.622  1.00  0.00      RA0  O  
ATOM   4470  CB  PRO A  51      25.005  43.330  21.579  1.00  0.00      RA0  C  
ATOM   4471  CG  PRO A  51      24.885  41.869  22.006  1.00  0.00      RA0  C  
ATOM   4472  CD  PRO A  51      24.559  41.156  20.698  1.00  0.00      RA0  C  
ATOM   4473  N   SER A  52      27.873  42.092  20.219  1.00  0.00      RA0  N  
ATOM   4474  CA  SER A  52      29.313  41.979  20.477  1.00  0.00      RA0  C  
ATOM   4475  C   SER A  52      29.968  40.887  19.645  1.00  0.00      RA0  C  
ATOM   4476  O   SER A  52      29.363  39.861  19.386  1.00  0.00      RA0  O  
ATOM   4477  CB  SER A  52      29.462  41.743  21.979  1.00  0.00      RA0  C  
ATOM   4478  OG  SER A  52      28.551  42.617  22.660  1.00  0.00      RA0  O  
ATOM   4479  H   SER A  52      27.440  41.204  20.048  1.00  0.00      RA0  H  
ATOM   4480  HG  SER A  52      28.695  43.481  22.296  1.00  0.00      RA0  H  
ATOM   4481  N   GLU A  53      31.220  41.104  19.253  1.00  0.00      RA0  N  
ATOM   4482  CA  GLU A  53      32.072  40.044  18.743  1.00  0.00      RA0  C  
ATOM   4483  C   GLU A  53      32.062  38.976  19.814  1.00  0.00      RA0  C  
ATOM   4484  O   GLU A  53      32.068  39.293  21.004  1.00  0.00      RA0  O  
ATOM   4485  CB  GLU A  53      33.489  40.489  18.409  1.00  0.00      RA0  C  
ATOM   4486  CG  GLU A  53      34.015  39.552  17.323  1.00  0.00      RA0  C  
ATOM   4487  CD  GLU A  53      35.492  39.308  17.504  1.00  0.00      RA0  C  
ATOM   4488  OE1 GLU A  53      35.907  38.156  17.380  1.00  0.00      RA0  O  
ATOM   4489  OE2 GLU A  53      36.214  40.261  17.781  1.00  0.00      RA0  O1-
ATOM   4490  H   GLU A  53      31.693  41.924  19.561  1.00  0.00      RA0  H  
ATOM   4491  N   GLY A  54      32.015  37.711  19.416  1.00  0.00      RA0  N  
ATOM   4492  CA  GLY A  54      32.156  36.649  20.387  1.00  0.00      RA0  C  
ATOM   4493  C   GLY A  54      31.740  35.298  19.872  1.00  0.00      RA0  C  
ATOM   4494  O   GLY A  54      31.308  35.183  18.734  1.00  0.00      RA0  O  
ATOM   4495  H   GLY A  54      31.907  37.471  18.446  1.00  0.00      RA0  H  
ATOM   4496  N   LEU A  55      31.894  34.278  20.717  1.00  0.00      RA0  N  
ATOM   4497  CA  LEU A  55      31.352  32.958  20.440  1.00  0.00      RA0  C  
ATOM   4498  C   LEU A  55      29.925  32.920  20.926  1.00  0.00      RA0  C  
ATOM   4499  O   LEU A  55      29.622  33.404  22.015  1.00  0.00      RA0  O  
ATOM   4500  CB  LEU A  55      32.161  31.876  21.149  1.00  0.00      RA0  C  
ATOM   4501  CG  LEU A  55      33.549  31.680  20.544  1.00  0.00      RA0  C  
ATOM   4502  CD1 LEU A  55      34.404  30.732  21.386  1.00  0.00      RA0  C  
ATOM   4503  CD2 LEU A  55      33.462  31.224  19.088  1.00  0.00      RA0  C  
ATOM   4504  H   LEU A  55      32.159  34.480  21.658  1.00  0.00      RA0  H  
ATOM   4505  N   TYR A  56      29.049  32.350  20.110  1.00  0.00      RA0  N  
ATOM   4506  CA  TYR A  56      27.637  32.273  20.433  1.00  0.00      RA0  C  
ATOM   4507  C   TYR A  56      27.108  30.898  20.125  1.00  0.00      RA0  C  
ATOM   4508  O   TYR A  56      27.335  30.372  19.053  1.00  0.00      RA0  O  
ATOM   4509  CB  TYR A  56      26.820  33.263  19.598  1.00  0.00      RA0  C  
ATOM   4510  CG  TYR A  56      26.830  34.674  20.143  1.00  0.00      RA0  C  
ATOM   4511  CD1 TYR A  56      27.900  35.531  19.902  1.00  0.00      RA0  C  
ATOM   4512  CD2 TYR A  56      25.732  35.128  20.863  1.00  0.00      RA0  C  
ATOM   4513  CE1 TYR A  56      27.854  36.846  20.354  1.00  0.00      RA0  C  
ATOM   4514  CE2 TYR A  56      25.684  36.442  21.312  1.00  0.00      RA0  C  
ATOM   4515  CZ  TYR A  56      26.740  37.306  21.049  1.00  0.00      RA0  C  
ATOM   4516  OH  TYR A  56      26.669  38.618  21.481  1.00  0.00      RA0  O  
ATOM   4517  H   TYR A  56      29.329  31.981  19.221  1.00  0.00      RA0  H  
ATOM   4518  HH  TYR A  56      25.995  38.684  22.144  1.00  0.00      RA0  H  
ATOM   4519  N   LEU A  57      26.393  30.315  21.074  1.00  0.00      RA0  N  
ATOM   4520  CA  LEU A  57      25.596  29.134  20.786  1.00  0.00      RA0  C  
ATOM   4521  C   LEU A  57      24.254  29.603  20.225  1.00  0.00      RA0  C  
ATOM   4522  O   LEU A  57      23.581  30.446  20.804  1.00  0.00      RA0  O  
ATOM   4523  CB  LEU A  57      25.432  28.311  22.067  1.00  0.00      RA0  C  
ATOM   4524  CG  LEU A  57      24.473  27.114  22.000  1.00  0.00      RA0  C  
ATOM   4525  CD1 LEU A  57      24.875  26.069  20.958  1.00  0.00      RA0  C  
ATOM   4526  CD2 LEU A  57      24.295  26.490  23.382  1.00  0.00      RA0  C  
ATOM   4527  H   LEU A  57      26.200  30.842  21.905  1.00  0.00      RA0  H  
ATOM   4528  N   ILE A  58      23.890  29.059  19.074  1.00  0.00      RA0  N  
ATOM   4529  CA  ILE A  58      22.647  29.390  18.407  1.00  0.00      RA0  C  
ATOM   4530  C   ILE A  58      21.840  28.117  18.275  1.00  0.00      RA0  C  
ATOM   4531  O   ILE A  58      22.371  27.086  17.902  1.00  0.00      RA0  O  
ATOM   4532  CB  ILE A  58      22.966  29.946  17.019  1.00  0.00      RA0  C  
ATOM   4533  CG1 ILE A  58      24.039  31.033  17.086  1.00  0.00      RA0  C  
ATOM   4534  CG2 ILE A  58      21.702  30.425  16.310  1.00  0.00      RA0  C  
ATOM   4535  CD1 ILE A  58      24.380  31.584  15.704  1.00  0.00      RA0  C  
ATOM   4536  H   ILE A  58      24.445  28.337  18.650  1.00  0.00      RA0  H  
ATOM   4537  N   TYR A  59      20.561  28.173  18.603  1.00  0.00      RA0  N  
ATOM   4538  CA  TYR A  59      19.706  27.024  18.406  1.00  0.00      RA0  C  
ATOM   4539  C   TYR A  59      18.340  27.464  17.937  1.00  0.00      RA0  C  
ATOM   4540  O   TYR A  59      17.946  28.613  18.118  1.00  0.00      RA0  O  
ATOM   4541  CB  TYR A  59      19.631  26.175  19.686  1.00  0.00      RA0  C  
ATOM   4542  CG  TYR A  59      19.208  26.965  20.908  1.00  0.00      RA0  C  
ATOM   4543  CD1 TYR A  59      17.847  26.976  21.274  1.00  0.00      RA0  C  
ATOM   4544  CD2 TYR A  59      20.184  27.654  21.659  1.00  0.00      RA0  C  
ATOM   4545  CE1 TYR A  59      17.452  27.696  22.413  1.00  0.00      RA0  C  
ATOM   4546  CE2 TYR A  59      19.788  28.381  22.793  1.00  0.00      RA0  C  
ATOM   4547  CZ  TYR A  59      18.425  28.396  23.154  1.00  0.00      RA0  C  
ATOM   4548  OH  TYR A  59      18.029  29.123  24.261  1.00  0.00      RA0  O  
ATOM   4549  H   TYR A  59      20.154  29.044  18.892  1.00  0.00      RA0  H  
ATOM   4550  HH  TYR A  59      18.700  29.763  24.474  1.00  0.00      RA0  H  
ATOM   4551  N   SER A  60      17.608  26.538  17.341  1.00  0.00      RA0  N  
ATOM   4552  CA  SER A  60      16.231  26.791  16.968  1.00  0.00      RA0  C  
ATOM   4553  C   SER A  60      15.553  25.439  16.887  1.00  0.00      RA0  C  
ATOM   4554  O   SER A  60      16.188  24.449  16.541  1.00  0.00      RA0  O  
ATOM   4555  CB  SER A  60      16.214  27.514  15.613  1.00  0.00      RA0  C  
ATOM   4556  OG  SER A  60      14.937  28.083  15.319  1.00  0.00      RA0  O  
ATOM   4557  H   SER A  60      18.014  25.670  17.069  1.00  0.00      RA0  H  
ATOM   4558  HG  SER A  60      14.497  27.476  14.733  1.00  0.00      RA0  H  
ATOM   4559  N   GLN A  61      14.277  25.373  17.229  1.00  0.00      RA0  N  
ATOM   4560  CA  GLN A  61      13.519  24.186  16.886  1.00  0.00      RA0  C  
ATOM   4561  C   GLN A  61      12.213  24.612  16.281  1.00  0.00      RA0  C  
ATOM   4562  O   GLN A  61      11.634  25.627  16.642  1.00  0.00      RA0  O  
ATOM   4563  CB  GLN A  61      13.272  23.424  18.192  1.00  0.00      RA0  C  
ATOM   4564  CG  GLN A  61      12.372  22.183  18.170  1.00  0.00      RA0  C  
ATOM   4565  CD  GLN A  61      12.016  21.844  19.604  1.00  0.00      RA0  C  
ATOM   4566  NE2 GLN A  61      10.716  21.958  19.880  1.00  0.00      RA0  N  
ATOM   4567  OE1 GLN A  61      12.862  21.553  20.438  1.00  0.00      RA0  O  
ATOM   4568  H   GLN A  61      13.793  26.204  17.503  1.00  0.00      RA0  H  
ATOM   4569 HE21 GLN A  61      10.043  22.217  19.183  1.00  0.00      RA0  H  
ATOM   4570 HE22 GLN A  61      10.392  21.802  20.813  1.00  0.00      RA0  H  
ATOM   4571  N   VAL A  62      11.765  23.817  15.336  1.00  0.00      RA0  N  
ATOM   4572  CA  VAL A  62      10.553  24.095  14.636  1.00  0.00      RA0  C  
ATOM   4573  C   VAL A  62       9.773  22.773  14.662  1.00  0.00      RA0  C  
ATOM   4574  O   VAL A  62      10.377  21.709  14.726  1.00  0.00      RA0  O  
ATOM   4575  CB  VAL A  62      10.905  24.586  13.231  1.00  0.00      RA0  C  
ATOM   4576  CG1 VAL A  62      11.015  23.447  12.226  1.00  0.00      RA0  C  
ATOM   4577  CG2 VAL A  62       9.979  25.710  12.789  1.00  0.00      RA0  C  
ATOM   4578  H   VAL A  62      12.237  22.964  15.098  1.00  0.00      RA0  H  
ATOM   4579  N   LEU A  63       8.444  22.838  14.669  1.00  0.00      RA0  N  
ATOM   4580  CA  LEU A  63       7.598  21.638  14.674  1.00  0.00      RA0  C  
ATOM   4581  C   LEU A  63       6.512  21.683  13.571  1.00  0.00      RA0  C  
ATOM   4582  O   LEU A  63       5.552  22.455  13.648  1.00  0.00      RA0  O  
ATOM   4583  CB  LEU A  63       6.963  21.457  16.056  1.00  0.00      RA0  C  
ATOM   4584  CG  LEU A  63       7.074  20.034  16.615  1.00  0.00      RA0  C  
ATOM   4585  CD1 LEU A  63       6.541  19.946  18.044  1.00  0.00      RA0  C  
ATOM   4586  CD2 LEU A  63       6.432  18.985  15.707  1.00  0.00      RA0  C  
ATOM   4587  H   LEU A  63       7.965  23.714  14.623  1.00  0.00      RA0  H  
ATOM   4588  N   PHE A  64       6.651  20.839  12.557  1.00  0.00      RA0  N  
ATOM   4589  CA  PHE A  64       5.678  20.802  11.475  1.00  0.00      RA0  C  
ATOM   4590  C   PHE A  64       4.601  19.757  11.708  1.00  0.00      RA0  C  
ATOM   4591  O   PHE A  64       4.862  18.720  12.308  1.00  0.00      RA0  O  
ATOM   4592  CB  PHE A  64       6.358  20.517  10.139  1.00  0.00      RA0  C  
ATOM   4593  CG  PHE A  64       7.199  21.693   9.713  1.00  0.00      RA0  C  
ATOM   4594  CD1 PHE A  64       6.584  22.849   9.250  1.00  0.00      RA0  C  
ATOM   4595  CD2 PHE A  64       8.585  21.612   9.758  1.00  0.00      RA0  C  
ATOM   4596  CE1 PHE A  64       7.351  23.914   8.796  1.00  0.00      RA0  C  
ATOM   4597  CE2 PHE A  64       9.352  22.676   9.301  1.00  0.00      RA0  C  
ATOM   4598  CZ  PHE A  64       8.737  23.819   8.808  1.00  0.00      RA0  C  
ATOM   4599  H   PHE A  64       7.365  20.144  12.573  1.00  0.00      RA0  H  
ATOM   4600  N   LYS A  65       3.401  19.997  11.195  1.00  0.00      RA0  N  
ATOM   4601  CA  LYS A  65       2.341  19.005  11.340  1.00  0.00      RA0  C  
ATOM   4602  C   LYS A  65       1.380  19.002  10.170  1.00  0.00      RA0  C  
ATOM   4603  O   LYS A  65       1.338  19.943   9.390  1.00  0.00      RA0  O  
ATOM   4604  CB  LYS A  65       1.593  19.142  12.661  1.00  0.00      RA0  C  
ATOM   4605  CG  LYS A  65       0.406  20.103  12.681  1.00  0.00      RA0  C  
ATOM   4606  CD  LYS A  65      -0.189  19.937  14.068  1.00  0.00      RA0  C  
ATOM   4607  CE  LYS A  65      -1.420  20.730  14.481  1.00  0.00      RA0  C  
ATOM   4608  NZ  LYS A  65      -1.440  20.684  15.950  1.00  0.00      RA0  N1+
ATOM   4609  H   LYS A  65       3.154  20.743  10.588  1.00  0.00      RA0  H  
ATOM   4610  HZ1 LYS A  65      -2.345  20.981  16.349  1.00  0.00      RA0  H  
ATOM   4611  HZ2 LYS A  65      -1.154  19.744  16.302  1.00  0.00      RA0  H  
ATOM   4612  HZ3 LYS A  65      -0.701  21.339  16.301  1.00  0.00      RA0  H  
ATOM   4613  N   GLY A  66       0.597  17.937  10.067  1.00  0.00      RA0  N  
ATOM   4614  CA  GLY A  66      -0.434  17.849   9.054  1.00  0.00      RA0  C  
ATOM   4615  C   GLY A  66      -1.297  16.635   9.308  1.00  0.00      RA0  C  
ATOM   4616  O   GLY A  66      -0.999  15.864  10.220  1.00  0.00      RA0  O  
ATOM   4617  H   GLY A  66       0.746  17.160  10.685  1.00  0.00      RA0  H  
ATOM   4618  N   GLN A  67      -2.362  16.468   8.523  1.00  0.00      RA0  N  
ATOM   4619  CA  GLN A  67      -3.188  15.261   8.581  1.00  0.00      RA0  C  
ATOM   4620  C   GLN A  67      -3.276  14.582   7.189  1.00  0.00      RA0  C  
ATOM   4621  O   GLN A  67      -3.862  15.147   6.250  1.00  0.00      RA0  O  
ATOM   4622  CB  GLN A  67      -4.585  15.563   9.119  1.00  0.00      RA0  C  
ATOM   4623  CG  GLN A  67      -4.545  16.265  10.478  1.00  0.00      RA0  C  
ATOM   4624  CD  GLN A  67      -5.946  16.494  11.007  1.00  0.00      RA0  C  
ATOM   4625  NE2 GLN A  67      -6.837  16.890  10.077  1.00  0.00      RA0  N  
ATOM   4626  OE1 GLN A  67      -6.209  16.329  12.192  1.00  0.00      RA0  O  
ATOM   4627  H   GLN A  67      -2.532  17.093   7.764  1.00  0.00      RA0  H  
ATOM   4628 HE21 GLN A  67      -6.595  17.053   9.120  1.00  0.00      RA0  H  
ATOM   4629 HE22 GLN A  67      -7.792  17.032  10.337  1.00  0.00      RA0  H  
ATOM   4630  N   GLY A  68      -2.685  13.388   7.050  1.00  0.00      RA0  N  
ATOM   4631  CA  GLY A  68      -2.661  12.685   5.776  1.00  0.00      RA0  C  
ATOM   4632  C   GLY A  68      -1.711  13.294   4.749  1.00  0.00      RA0  C  
ATOM   4633  O   GLY A  68      -1.140  14.363   4.983  1.00  0.00      RA0  O  
ATOM   4634  H   GLY A  68      -2.185  13.041   7.844  1.00  0.00      RA0  H  
ATOM   4635  N   CYS A  69      -1.554  12.627   3.600  1.00  0.00      RA0  N  
ATOM   4636  CA  CYS A  69      -0.616  13.068   2.555  1.00  0.00      RA0  C  
ATOM   4637  C   CYS A  69      -1.253  13.309   1.183  1.00  0.00      RA0  C  
ATOM   4638  O   CYS A  69      -2.093  12.530   0.735  1.00  0.00      RA0  O  
ATOM   4639  CB  CYS A  69       0.466  12.001   2.378  1.00  0.00      RA0  C  
ATOM   4640  SG  CYS A  69       0.554  10.726   3.671  1.00  0.00      RA0  S  
ATOM   4641  H   CYS A  69      -2.123  11.837   3.373  1.00  0.00      RA0  H  
ATOM   4642  N   PRO A  70      -0.850  14.401   0.515  1.00  0.00      RA0  N  
ATOM   4643  CA  PRO A  70      -1.474  14.845  -0.736  1.00  0.00      RA0  C  
ATOM   4644  C   PRO A  70      -0.632  14.597  -1.998  1.00  0.00      RA0  C  
ATOM   4645  O   PRO A  70      -0.223  13.465  -2.260  1.00  0.00      RA0  O  
ATOM   4646  CB  PRO A  70      -1.634  16.322  -0.367  1.00  0.00      RA0  C  
ATOM   4647  CG  PRO A  70      -0.323  16.687   0.348  1.00  0.00      RA0  C  
ATOM   4648  CD  PRO A  70       0.090  15.387   1.034  1.00  0.00      RA0  C  
ATOM   4649  N   SER A  71      -0.414  15.663  -2.772  1.00  0.00      RA0  N  
ATOM   4650  CA  SER A  71       0.479  15.673  -3.939  1.00  0.00      RA0  C  
ATOM   4651  C   SER A  71       1.842  15.086  -3.638  1.00  0.00      RA0  C  
ATOM   4652  O   SER A  71       2.640  15.719  -2.940  1.00  0.00      RA0  O  
ATOM   4653  CB  SER A  71       0.505  17.129  -4.374  1.00  0.00      RA0  C  
ATOM   4654  OG  SER A  71       0.075  17.908  -3.249  1.00  0.00      RA0  O  
ATOM   4655  H   SER A  71      -0.898  16.519  -2.618  1.00  0.00      RA0  H  
ATOM   4656  HG  SER A  71       0.854  18.013  -2.712  1.00  0.00      RA0  H  
ATOM   4657  N   THR A  72       2.106  13.911  -4.215  1.00  0.00      RA0  N  
ATOM   4658  CA  THR A  72       3.329  13.101  -4.000  1.00  0.00      RA0  C  
ATOM   4659  C   THR A  72       4.370  13.602  -2.964  1.00  0.00      RA0  C  
ATOM   4660  O   THR A  72       4.823  12.820  -2.113  1.00  0.00      RA0  O  
ATOM   4661  CB  THR A  72       3.838  12.972  -5.413  1.00  0.00      RA0  C  
ATOM   4662  CG2 THR A  72       4.787  11.791  -5.631  1.00  0.00      RA0  C  
ATOM   4663  OG1 THR A  72       2.668  12.902  -6.245  1.00  0.00      RA0  O  
ATOM   4664  H   THR A  72       1.434  13.541  -4.855  1.00  0.00      RA0  H  
ATOM   4665  HG1 THR A  72       2.374  12.000  -6.209  1.00  0.00      RA0  H  
ATOM   4666  N   HIS A  73       4.723  14.891  -3.003  1.00  0.00      RA0  N  
ATOM   4667  CA  HIS A  73       5.772  15.359  -2.113  1.00  0.00      RA0  C  
ATOM   4668  C   HIS A  73       5.856  16.834  -1.793  1.00  0.00      RA0  C  
ATOM   4669  O   HIS A  73       5.942  17.685  -2.677  1.00  0.00      RA0  O  
ATOM   4670  CB  HIS A  73       7.131  14.909  -2.655  1.00  0.00      RA0  C  
ATOM   4671  CG  HIS A  73       7.849  14.075  -1.624  1.00  0.00      RA0  C  
ATOM   4672  CD2 HIS A  73       9.218  14.060  -1.353  1.00  0.00      RA0  C  
ATOM   4673  ND1 HIS A  73       7.237  13.191  -0.817  1.00  0.00      RA0  N  
ATOM   4674  CE1 HIS A  73       8.206  12.617  -0.036  1.00  0.00      RA0  C  
ATOM   4675  NE2 HIS A  73       9.428  13.155  -0.367  1.00  0.00      RA0  N  
ATOM   4676  H   HIS A  73       4.353  15.568  -3.640  1.00  0.00      RA0  H  
ATOM   4677  HD1 HIS A  73       6.277  12.980  -0.811  1.00  0.00      RA0  H  
ATOM   4678  N   VAL A  74       5.871  17.105  -0.494  1.00  0.00      RA0  N  
ATOM   4679  CA  VAL A  74       6.364  18.363   0.036  1.00  0.00      RA0  C  
ATOM   4680  C   VAL A  74       7.450  18.058   1.077  1.00  0.00      RA0  C  
ATOM   4681  O   VAL A  74       7.338  17.117   1.874  1.00  0.00      RA0  O  
ATOM   4682  CB  VAL A  74       5.204  19.180   0.628  1.00  0.00      RA0  C  
ATOM   4683  CG1 VAL A  74       4.425  18.385   1.679  1.00  0.00      RA0  C  
ATOM   4684  CG2 VAL A  74       5.679  20.537   1.152  1.00  0.00      RA0  C  
ATOM   4685  H   VAL A  74       5.790  16.373   0.185  1.00  0.00      RA0  H  
ATOM   4686  N   LEU A  75       8.525  18.833   1.009  1.00  0.00      RA0  N  
ATOM   4687  CA  LEU A  75       9.686  18.665   1.857  1.00  0.00      RA0  C  
ATOM   4688  C   LEU A  75       9.715  19.864   2.786  1.00  0.00      RA0  C  
ATOM   4689  O   LEU A  75       9.540  20.986   2.337  1.00  0.00      RA0  O  
ATOM   4690  CB  LEU A  75      10.990  18.721   1.052  1.00  0.00      RA0  C  
ATOM   4691  CG  LEU A  75      11.301  17.576   0.083  1.00  0.00      RA0  C  
ATOM   4692  CD1 LEU A  75      11.213  16.228   0.787  1.00  0.00      RA0  C  
ATOM   4693  CD2 LEU A  75      10.508  17.630  -1.227  1.00  0.00      RA0  C  
ATOM   4694  H   LEU A  75       8.516  19.653   0.440  1.00  0.00      RA0  H  
ATOM   4695  N   LEU A  76       9.938  19.637   4.078  1.00  0.00      RA0  N  
ATOM   4696  CA  LEU A  76      10.069  20.738   5.036  1.00  0.00      RA0  C  
ATOM   4697  C   LEU A  76      11.528  21.053   5.323  1.00  0.00      RA0  C  
ATOM   4698  O   LEU A  76      12.339  20.148   5.489  1.00  0.00      RA0  O  
ATOM   4699  CB  LEU A  76       9.360  20.382   6.344  1.00  0.00      RA0  C  
ATOM   4700  CG  LEU A  76       7.835  20.511   6.300  1.00  0.00      RA0  C  
ATOM   4701  CD1 LEU A  76       7.442  21.853   5.702  1.00  0.00      RA0  C  
ATOM   4702  CD2 LEU A  76       7.108  19.349   5.624  1.00  0.00      RA0  C  
ATOM   4703  H   LEU A  76      10.135  18.711   4.391  1.00  0.00      RA0  H  
ATOM   4704  N   THR A  77      11.863  22.334   5.406  1.00  0.00      RA0  N  
ATOM   4705  CA  THR A  77      13.212  22.700   5.796  1.00  0.00      RA0  C  
ATOM   4706  C   THR A  77      13.234  23.846   6.787  1.00  0.00      RA0  C  
ATOM   4707  O   THR A  77      12.295  24.628   6.857  1.00  0.00      RA0  O  
ATOM   4708  CB  THR A  77      13.966  22.987   4.483  1.00  0.00      RA0  C  
ATOM   4709  CG2 THR A  77      13.717  24.407   3.974  1.00  0.00      RA0  C  
ATOM   4710  OG1 THR A  77      15.367  22.712   4.570  1.00  0.00      RA0  O  
ATOM   4711  H   THR A  77      11.205  23.081   5.285  1.00  0.00      RA0  H  
ATOM   4712  HG1 THR A  77      15.717  22.816   3.697  1.00  0.00      RA0  H  
ATOM   4713  N   HIS A  78      14.325  23.911   7.549  1.00  0.00      RA0  N  
ATOM   4714  CA  HIS A  78      14.537  24.858   8.650  1.00  0.00      RA0  C  
ATOM   4715  C   HIS A  78      16.011  25.255   8.643  1.00  0.00      RA0  C  
ATOM   4716  O   HIS A  78      16.886  24.392   8.637  1.00  0.00      RA0  O  
ATOM   4717  CB  HIS A  78      14.143  24.258   9.994  1.00  0.00      RA0  C  
ATOM   4718  CG  HIS A  78      14.241  25.307  11.077  1.00  0.00      RA0  C  
ATOM   4719  CD2 HIS A  78      14.533  25.101  12.428  1.00  0.00      RA0  C  
ATOM   4720  ND1 HIS A  78      14.029  26.622  10.876  1.00  0.00      RA0  N  
ATOM   4721  CE1 HIS A  78      14.184  27.246  12.084  1.00  0.00      RA0  C  
ATOM   4722  NE2 HIS A  78      14.493  26.310  13.041  1.00  0.00      RA0  N  
ATOM   4723  H   HIS A  78      15.075  23.263   7.375  1.00  0.00      RA0  H  
ATOM   4724  HD1 HIS A  78      13.791  27.065  10.029  1.00  0.00      RA0  H  
ATOM   4725  N   THR A  79      16.299  26.551   8.618  1.00  0.00      RA0  N  
ATOM   4726  CA  THR A  79      17.688  26.997   8.567  1.00  0.00      RA0  C  
ATOM   4727  C   THR A  79      17.953  28.204   9.460  1.00  0.00      RA0  C  
ATOM   4728  O   THR A  79      17.040  28.985   9.746  1.00  0.00      RA0  O  
ATOM   4729  CB  THR A  79      17.722  27.368   7.099  1.00  0.00      RA0  C  
ATOM   4730  CG2 THR A  79      18.309  26.291   6.198  1.00  0.00      RA0  C  
ATOM   4731  OG1 THR A  79      16.351  27.562   6.712  1.00  0.00      RA0  O  
ATOM   4732  H   THR A  79      15.583  27.245   8.545  1.00  0.00      RA0  H  
ATOM   4733  HG1 THR A  79      16.113  28.436   7.002  1.00  0.00      RA0  H  
ATOM   4734  N   ILE A  80      19.204  28.335   9.907  1.00  0.00      RA0  N  
ATOM   4735  CA  ILE A  80      19.670  29.554  10.569  1.00  0.00      RA0  C  
ATOM   4736  C   ILE A  80      20.748  30.253   9.737  1.00  0.00      RA0  C  
ATOM   4737  O   ILE A  80      21.810  29.689   9.470  1.00  0.00      RA0  O  
ATOM   4738  CB  ILE A  80      20.190  29.253  11.973  1.00  0.00      RA0  C  
ATOM   4739  CG1 ILE A  80      19.101  28.586  12.814  1.00  0.00      RA0  C  
ATOM   4740  CG2 ILE A  80      20.727  30.524  12.635  1.00  0.00      RA0  C  
ATOM   4741  CD1 ILE A  80      19.601  28.173  14.197  1.00  0.00      RA0  C  
ATOM   4742  H   ILE A  80      19.901  27.672   9.644  1.00  0.00      RA0  H  
ATOM   4743  N   SER A  81      20.448  31.479   9.324  1.00  0.00      RA0  N  
ATOM   4744  CA  SER A  81      21.295  32.231   8.424  1.00  0.00      RA0  C  
ATOM   4745  C   SER A  81      22.014  33.266   9.218  1.00  0.00      RA0  C  
ATOM   4746  O   SER A  81      21.488  33.807  10.176  1.00  0.00      RA0  O  
ATOM   4747  CB  SER A  81      20.296  32.767   7.428  1.00  0.00      RA0  C  
ATOM   4748  OG  SER A  81      19.269  31.771   7.299  1.00  0.00      RA0  O  
ATOM   4749  H   SER A  81      19.580  31.897   9.574  1.00  0.00      RA0  H  
ATOM   4750  HG  SER A  81      18.426  32.191   7.478  1.00  0.00      RA0  H  
ATOM   4751  N   ARG A  82      23.225  33.559   8.787  1.00  0.00      RA0  N  
ATOM   4752  CA  ARG A  82      23.916  34.740   9.239  1.00  0.00      RA0  C  
ATOM   4753  C   ARG A  82      23.921  35.748   8.107  1.00  0.00      RA0  C  
ATOM   4754  O   ARG A  82      24.328  35.446   6.990  1.00  0.00      RA0  O  
ATOM   4755  CB  ARG A  82      25.349  34.419   9.752  1.00  0.00      RA0  C  
ATOM   4756  CG  ARG A  82      26.548  35.183   9.142  1.00  0.00      RA0  C  
ATOM   4757  CD  ARG A  82      27.350  36.145  10.044  1.00  0.00      RA0  C  
ATOM   4758  NE  ARG A  82      28.520  35.545  10.706  1.00  0.00      RA0  N  
ATOM   4759  CZ  ARG A  82      29.633  36.327  10.962  1.00  0.00      RA0  C  
ATOM   4760  NH1 ARG A  82      29.661  37.618  10.583  1.00  0.00      RA0  N1+
ATOM   4761  NH2 ARG A  82      30.710  35.836  11.624  1.00  0.00      RA0  N  
ATOM   4762  H   ARG A  82      23.625  33.062   8.016  1.00  0.00      RA0  H  
ATOM   4763  HE  ARG A  82      28.436  34.606  11.040  1.00  0.00      RA0  H  
ATOM   4764 HH11 ARG A  82      30.520  38.157  10.569  1.00  0.00      RA0  H  
ATOM   4765 HH12 ARG A  82      28.813  38.145  10.425  1.00  0.00      RA0  H  
ATOM   4766 HH21 ARG A  82      31.531  36.426  11.705  1.00  0.00      RA0  H  
ATOM   4767 HH22 ARG A  82      30.763  34.938  12.080  1.00  0.00      RA0  H  
ATOM   4768  N   ILE A  83      23.441  36.947   8.384  1.00  0.00      RA0  N  
ATOM   4769  CA  ILE A  83      23.656  38.046   7.459  1.00  0.00      RA0  C  
ATOM   4770  C   ILE A  83      24.610  39.012   8.168  1.00  0.00      RA0  C  
ATOM   4771  O   ILE A  83      24.382  39.386   9.303  1.00  0.00      RA0  O  
ATOM   4772  CB  ILE A  83      22.315  38.650   6.989  1.00  0.00      RA0  C  
ATOM   4773  CG1 ILE A  83      22.376  40.153   6.727  1.00  0.00      RA0  C  
ATOM   4774  CG2 ILE A  83      21.153  38.261   7.898  1.00  0.00      RA0  C  
ATOM   4775  CD1 ILE A  83      23.103  40.526   5.443  1.00  0.00      RA0  C  
ATOM   4776  H   ILE A  83      23.121  37.187   9.305  1.00  0.00      RA0  H  
ATOM   4777  N   ALA A  84      25.701  39.373   7.505  1.00  0.00      RA0  N  
ATOM   4778  CA  ALA A  84      26.812  40.031   8.184  1.00  0.00      RA0  C  
ATOM   4779  C   ALA A  84      26.962  41.532   7.889  1.00  0.00      RA0  C  
ATOM   4780  O   ALA A  84      26.519  42.025   6.851  1.00  0.00      RA0  O  
ATOM   4781  CB  ALA A  84      28.124  39.334   7.893  1.00  0.00      RA0  C  
ATOM   4782  H   ALA A  84      25.777  39.228   6.513  1.00  0.00      RA0  H  
ATOM   4783  N   VAL A  85      27.595  42.241   8.823  1.00  0.00      RA0  N  
ATOM   4784  CA  VAL A  85      27.853  43.673   8.699  1.00  0.00      RA0  C  
ATOM   4785  C   VAL A  85      28.968  43.986   7.692  1.00  0.00      RA0  C  
ATOM   4786  O   VAL A  85      28.927  45.018   7.015  1.00  0.00      RA0  O  
ATOM   4787  CB  VAL A  85      28.167  44.317  10.051  1.00  0.00      RA0  C  
ATOM   4788  CG1 VAL A  85      26.874  44.573  10.815  1.00  0.00      RA0  C  
ATOM   4789  CG2 VAL A  85      29.195  43.520  10.860  1.00  0.00      RA0  C  
ATOM   4790  H   VAL A  85      27.899  41.722   9.626  1.00  0.00      RA0  H  
ATOM   4791  N   SER A  86      29.967  43.105   7.605  1.00  0.00      RA0  N  
ATOM   4792  CA  SER A  86      30.982  43.186   6.546  1.00  0.00      RA0  C  
ATOM   4793  C   SER A  86      30.502  42.440   5.292  1.00  0.00      RA0  C  
ATOM   4794  O   SER A  86      30.141  43.067   4.289  1.00  0.00      RA0  O  
ATOM   4795  CB  SER A  86      32.130  42.497   7.273  1.00  0.00      RA0  C  
ATOM   4796  OG  SER A  86      31.532  41.364   7.934  1.00  0.00      RA0  O  
ATOM   4797  H   SER A  86      29.971  42.302   8.200  1.00  0.00      RA0  H  
ATOM   4798  HG  SER A  86      32.035  41.151   8.726  1.00  0.00      RA0  H  
ATOM   4799  N   TYR A  87      30.498  41.106   5.353  1.00  0.00      RA0  N  
ATOM   4800  CA  TYR A  87      29.834  40.297   4.328  1.00  0.00      RA0  C  
ATOM   4801  C   TYR A  87      28.348  40.698   4.260  1.00  0.00      RA0  C  
ATOM   4802  O   TYR A  87      27.487  39.976   4.801  1.00  0.00      RA0  O  
ATOM   4803  CB  TYR A  87      30.056  38.788   4.570  1.00  0.00      RA0  C  
ATOM   4804  CG  TYR A  87      31.163  38.548   5.582  1.00  0.00      RA0  C  
ATOM   4805  CD1 TYR A  87      30.844  37.987   6.811  1.00  0.00      RA0  C  
ATOM   4806  CD2 TYR A  87      32.484  38.909   5.326  1.00  0.00      RA0  C  
ATOM   4807  CE1 TYR A  87      31.783  37.919   7.832  1.00  0.00      RA0  C  
ATOM   4808  CE2 TYR A  87      33.430  38.837   6.345  1.00  0.00      RA0  C  
ATOM   4809  CZ  TYR A  87      33.069  38.390   7.613  1.00  0.00      RA0  C  
ATOM   4810  OH  TYR A  87      33.980  38.420   8.648  1.00  0.00      RA0  O  
ATOM   4811  H   TYR A  87      30.723  40.731   6.253  1.00  0.00      RA0  H  
ATOM   4812  HH  TYR A  87      33.505  38.481   9.486  1.00  0.00      RA0  H  
ATOM   4813  N   GLN A  88      28.025  41.803   3.580  1.00  0.00      RA0  N  
ATOM   4814  CA  GLN A  88      26.631  42.276   3.515  1.00  0.00      RA0  C  
ATOM   4815  C   GLN A  88      25.633  41.242   2.956  1.00  0.00      RA0  C  
ATOM   4816  O   GLN A  88      24.437  41.512   2.834  1.00  0.00      RA0  O  
ATOM   4817  CB  GLN A  88      26.564  43.555   2.683  1.00  0.00      RA0  C  
ATOM   4818  CG  GLN A  88      26.981  44.796   3.468  1.00  0.00      RA0  C  
ATOM   4819  CD  GLN A  88      25.908  45.102   4.492  1.00  0.00      RA0  C  
ATOM   4820  NE2 GLN A  88      26.361  45.121   5.752  1.00  0.00      RA0  N  
ATOM   4821  OE1 GLN A  88      24.744  45.305   4.165  1.00  0.00      RA0  O  
ATOM   4822  H   GLN A  88      28.756  42.373   3.206  1.00  0.00      RA0  H  
ATOM   4823 HE21 GLN A  88      27.342  45.016   5.936  1.00  0.00      RA0  H  
ATOM   4824 HE22 GLN A  88      25.753  45.223   6.537  1.00  0.00      RA0  H  
ATOM   4825  N   THR A  89      26.160  40.052   2.669  1.00  0.00      RA0  N  
ATOM   4826  CA  THR A  89      25.438  38.905   2.143  1.00  0.00      RA0  C  
ATOM   4827  C   THR A  89      25.043  37.918   3.261  1.00  0.00      RA0  C  
ATOM   4828  O   THR A  89      25.291  38.178   4.440  1.00  0.00      RA0  O  
ATOM   4829  CB  THR A  89      26.304  38.285   1.035  1.00  0.00      RA0  C  
ATOM   4830  CG2 THR A  89      27.529  37.553   1.595  1.00  0.00      RA0  C  
ATOM   4831  OG1 THR A  89      25.531  37.437   0.177  1.00  0.00      RA0  O  
ATOM   4832  H   THR A  89      27.070  39.785   2.942  1.00  0.00      RA0  H  
ATOM   4833  HG1 THR A  89      26.088  37.201  -0.555  1.00  0.00      RA0  H  
ATOM   4834  N   LYS A  90      24.450  36.782   2.883  1.00  0.00      RA0  N  
ATOM   4835  CA  LYS A  90      23.860  35.844   3.844  1.00  0.00      RA0  C  
ATOM   4836  C   LYS A  90      24.236  34.381   3.594  1.00  0.00      RA0  C  
ATOM   4837  O   LYS A  90      24.346  33.964   2.449  1.00  0.00      RA0  O  
ATOM   4838  CB  LYS A  90      22.327  36.020   3.891  1.00  0.00      RA0  C  
ATOM   4839  CG  LYS A  90      21.528  34.705   3.903  1.00  0.00      RA0  C  
ATOM   4840  CD  LYS A  90      20.012  34.828   4.109  1.00  0.00      RA0  C  
ATOM   4841  CE  LYS A  90      19.315  33.458   4.023  1.00  0.00      RA0  C  
ATOM   4842  NZ  LYS A  90      17.924  33.529   4.497  1.00  0.00      RA0  N1+
ATOM   4843  H   LYS A  90      24.400  36.542   1.910  1.00  0.00      RA0  H  
ATOM   4844  HZ1 LYS A  90      17.488  32.583   4.590  1.00  0.00      RA0  H  
ATOM   4845  HZ2 LYS A  90      17.846  33.877   5.477  1.00  0.00      RA0  H  
ATOM   4846  HZ3 LYS A  90      17.294  34.094   3.903  1.00  0.00      RA0  H  
ATOM   4847  N   VAL A  91      24.474  33.613   4.663  1.00  0.00      RA0  N  
ATOM   4848  CA  VAL A  91      24.858  32.198   4.547  1.00  0.00      RA0  C  
ATOM   4849  C   VAL A  91      24.265  31.302   5.633  1.00  0.00      RA0  C  
ATOM   4850  O   VAL A  91      24.142  31.716   6.783  1.00  0.00      RA0  O  
ATOM   4851  CB  VAL A  91      26.401  32.053   4.614  1.00  0.00      RA0  C  
ATOM   4852  CG1 VAL A  91      26.860  30.643   4.236  1.00  0.00      RA0  C  
ATOM   4853  CG2 VAL A  91      27.177  33.094   3.803  1.00  0.00      RA0  C  
ATOM   4854  H   VAL A  91      24.423  34.013   5.583  1.00  0.00      RA0  H  
ATOM   4855  N   ASN A  92      23.926  30.063   5.279  1.00  0.00      RA0  N  
ATOM   4856  CA  ASN A  92      23.429  29.104   6.268  1.00  0.00      RA0  C  
ATOM   4857  C   ASN A  92      24.496  28.674   7.279  1.00  0.00      RA0  C  
ATOM   4858  O   ASN A  92      25.591  28.253   6.905  1.00  0.00      RA0  O  
ATOM   4859  CB  ASN A  92      22.907  27.822   5.618  1.00  0.00      RA0  C  
ATOM   4860  CG  ASN A  92      21.685  28.065   4.759  1.00  0.00      RA0  C  
ATOM   4861  ND2 ASN A  92      21.056  26.928   4.424  1.00  0.00      RA0  N  
ATOM   4862  OD1 ASN A  92      21.346  29.186   4.391  1.00  0.00      RA0  O  
ATOM   4863  H   ASN A  92      24.081  29.762   4.340  1.00  0.00      RA0  H  
ATOM   4864 HD21 ASN A  92      21.368  26.059   4.824  1.00  0.00      RA0  H  
ATOM   4865 HD22 ASN A  92      20.274  26.906   3.801  1.00  0.00      RA0  H  
ATOM   4866  N   LEU A  93      24.186  28.786   8.565  1.00  0.00      RA0  N  
ATOM   4867  CA  LEU A  93      25.072  28.249   9.601  1.00  0.00      RA0  C  
ATOM   4868  C   LEU A  93      24.618  26.838   9.938  1.00  0.00      RA0  C  
ATOM   4869  O   LEU A  93      25.431  25.928  10.145  1.00  0.00      RA0  O  
ATOM   4870  CB  LEU A  93      24.993  29.106  10.861  1.00  0.00      RA0  C  
ATOM   4871  CG  LEU A  93      25.412  30.558  10.651  1.00  0.00      RA0  C  
ATOM   4872  CD1 LEU A  93      25.175  31.381  11.917  1.00  0.00      RA0  C  
ATOM   4873  CD2 LEU A  93      26.852  30.674  10.148  1.00  0.00      RA0  C  
ATOM   4874  H   LEU A  93      23.331  29.223   8.792  1.00  0.00      RA0  H  
ATOM   4875  N   LEU A  94      23.299  26.671   9.956  1.00  0.00      RA0  N  
ATOM   4876  CA  LEU A  94      22.665  25.415  10.313  1.00  0.00      RA0  C  
ATOM   4877  C   LEU A  94      21.471  25.178   9.384  1.00  0.00      RA0  C  
ATOM   4878  O   LEU A  94      20.716  26.108   9.112  1.00  0.00      RA0  O  
ATOM   4879  CB  LEU A  94      22.163  25.483  11.755  1.00  0.00      RA0  C  
ATOM   4880  CG  LEU A  94      23.270  25.564  12.805  1.00  0.00      RA0  C  
ATOM   4881  CD1 LEU A  94      22.749  26.082  14.144  1.00  0.00      RA0  C  
ATOM   4882  CD2 LEU A  94      24.014  24.235  12.943  1.00  0.00      RA0  C  
ATOM   4883  H   LEU A  94      22.687  27.430   9.727  1.00  0.00      RA0  H  
ATOM   4884  N   SER A  95      21.324  23.947   8.883  1.00  0.00      RA0  N  
ATOM   4885  CA  SER A  95      20.209  23.545   8.006  1.00  0.00      RA0  C  
ATOM   4886  C   SER A  95      19.746  22.141   8.314  1.00  0.00      RA0  C  
ATOM   4887  O   SER A  95      20.432  21.378   8.997  1.00  0.00      RA0  O  
ATOM   4888  CB  SER A  95      20.738  23.721   6.590  1.00  0.00      RA0  C  
ATOM   4889  OG  SER A  95      21.350  25.017   6.521  1.00  0.00      RA0  O  
ATOM   4890  H   SER A  95      21.930  23.190   9.129  1.00  0.00      RA0  H  
ATOM   4891  HG  SER A  95      20.907  25.537   7.188  1.00  0.00      RA0  H  
ATOM   4892  N   ALA A  96      18.588  21.802   7.762  1.00  0.00      RA0  N  
ATOM   4893  CA  ALA A  96      18.010  20.474   7.867  1.00  0.00      RA0  C  
ATOM   4894  C   ALA A  96      16.762  20.443   7.015  1.00  0.00      RA0  C  
ATOM   4895  O   ALA A  96      15.974  21.390   7.039  1.00  0.00      RA0  O  
ATOM   4896  CB  ALA A  96      17.645  20.103   9.301  1.00  0.00      RA0  C  
ATOM   4897  H   ALA A  96      17.970  22.478   7.350  1.00  0.00      RA0  H  
ATOM   4898  N   ILE A  97      16.602  19.360   6.254  1.00  0.00      RA0  N  
ATOM   4899  CA  ILE A  97      15.394  19.092   5.477  1.00  0.00      RA0  C  
ATOM   4900  C   ILE A  97      14.700  17.852   6.066  1.00  0.00      RA0  C  
ATOM   4901  O   ILE A  97      15.355  16.960   6.612  1.00  0.00      RA0  O  
ATOM   4902  CB  ILE A  97      15.762  18.860   4.005  1.00  0.00      RA0  C  
ATOM   4903  CG1 ILE A  97      16.771  19.904   3.525  1.00  0.00      RA0  C  
ATOM   4904  CG2 ILE A  97      14.526  18.821   3.101  1.00  0.00      RA0  C  
ATOM   4905  CD1 ILE A  97      17.186  19.689   2.069  1.00  0.00      RA0  C  
ATOM   4906  H   ILE A  97      17.223  18.583   6.352  1.00  0.00      RA0  H  
ATOM   4907  N   LYS A  98      13.374  17.812   5.975  1.00  0.00      RA0  N  
ATOM   4908  CA  LYS A  98      12.604  16.688   6.492  1.00  0.00      RA0  C  
ATOM   4909  C   LYS A  98      11.508  16.279   5.526  1.00  0.00      RA0  C  
ATOM   4910  O   LYS A  98      10.792  17.123   4.978  1.00  0.00      RA0  O  
ATOM   4911  CB  LYS A  98      11.907  17.035   7.810  1.00  0.00      RA0  C  
ATOM   4912  CG  LYS A  98      12.728  16.961   9.100  1.00  0.00      RA0  C  
ATOM   4913  CD  LYS A  98      13.219  15.559   9.458  1.00  0.00      RA0  C  
ATOM   4914  CE  LYS A  98      13.448  15.378  10.964  1.00  0.00      RA0  C  
ATOM   4915  NZ  LYS A  98      12.162  15.402  11.679  1.00  0.00      RA0  N1+
ATOM   4916  H   LYS A  98      12.858  18.464   5.429  1.00  0.00      RA0  H  
ATOM   4917  HZ1 LYS A  98      12.167  14.741  12.481  1.00  0.00      RA0  H  
ATOM   4918  HZ2 LYS A  98      11.955  16.354  12.040  1.00  0.00      RA0  H  
ATOM   4919  HZ3 LYS A  98      11.394  15.104  11.040  1.00  0.00      RA0  H  
ATOM   4920  N   SER A  99      11.364  14.973   5.338  1.00  0.00      RA0  N  
ATOM   4921  CA  SER A  99      10.293  14.474   4.520  1.00  0.00      RA0  C  
ATOM   4922  C   SER A  99       9.322  13.652   5.317  1.00  0.00      RA0  C  
ATOM   4923  O   SER A  99       9.651  12.545   5.727  1.00  0.00      RA0  O  
ATOM   4924  CB  SER A  99      10.893  13.679   3.358  1.00  0.00      RA0  C  
ATOM   4925  OG  SER A  99       9.873  13.340   2.420  1.00  0.00      RA0  O  
ATOM   4926  H   SER A  99      11.932  14.322   5.838  1.00  0.00      RA0  H  
ATOM   4927  HG  SER A  99      10.260  13.310   1.548  1.00  0.00      RA0  H  
ATOM   4928  N   PRO A 100       8.104  14.177   5.505  1.00  0.00      RA0  N  
ATOM   4929  CA  PRO A 100       6.997  13.476   6.151  1.00  0.00      RA0  C  
ATOM   4930  C   PRO A 100       6.330  12.614   5.099  1.00  0.00      RA0  C  
ATOM   4931  O   PRO A 100       6.869  12.560   3.997  1.00  0.00      RA0  O  
ATOM   4932  CB  PRO A 100       6.105  14.639   6.584  1.00  0.00      RA0  C  
ATOM   4933  CG  PRO A 100       6.256  15.663   5.463  1.00  0.00      RA0  C  
ATOM   4934  CD  PRO A 100       7.730  15.532   5.097  1.00  0.00      RA0  C  
ATOM   4935  N   CYS A 101       5.196  11.993   5.421  1.00  0.00      RA0  N  
ATOM   4936  CA  CYS A 101       4.413  11.160   4.484  1.00  0.00      RA0  C  
ATOM   4937  C   CYS A 101       4.966  10.948   3.047  1.00  0.00      RA0  C  
ATOM   4938  O   CYS A 101       4.914  11.853   2.203  1.00  0.00      RA0  O
[truncated: 43,914 more chars]
