# Supplementary material for: Integrative Computational Prediction Strategy for Antibody–Antigen Binding: A Case Study on Interleukin‑1 Beta
Source: J Chem Inf Model. 2026 May 27;66(11):6659–75. doi: 10.1021/acs.jcim.6c00781 (PMC13250912; doi:10.1021/acs.jcim.6c00781)
Supplement: Supplementary file 4 [file ci6c00781_si_004.zip › Cluspro_poses/EPIGUIDE/4DGI-Max_Ave-Ep1+3.pdb]

ATOM      1  N   GLN H   1      26.905  15.395 -36.440  1.00  0.00      LH0  N  
ATOM      2  CA  GLN H   1      26.889  15.331 -34.983  1.00  0.00      LH0  C  
ATOM      3  C   GLN H   1      25.714  16.085 -34.377  1.00  0.00      LH0  C  
ATOM      4  O   GLN H   1      25.537  17.281 -34.580  1.00  0.00      LH0  O  
ATOM      5  CB  GLN H   1      28.251  15.771 -34.411  1.00  0.00      LH0  C  
ATOM      6  CG  GLN H   1      28.622  17.267 -34.413  1.00  0.00      LH0  C  
ATOM      7  CD  GLN H   1      28.644  17.865 -35.808  1.00  0.00      LH0  C  
ATOM      8  NE2 GLN H   1      27.547  18.562 -36.118  1.00  0.00      LH0  N  
ATOM      9  OE1 GLN H   1      29.605  17.757 -36.555  1.00  0.00      LH0  O  
ATOM     10  H   GLN H   1      26.566  16.229 -36.876  1.00  0.00      LH0  H  
ATOM     11 HE21 GLN H   1      26.760  18.587 -35.495  1.00  0.00      LH0  H  
ATOM     12 HE22 GLN H   1      27.526  19.059 -36.981  1.00  0.00      LH0  H  
ATOM     13  N   VAL H   2      24.907  15.318 -33.631  1.00  0.00      LH0  N  
ATOM     14  CA  VAL H   2      23.697  15.916 -33.064  1.00  0.00      LH0  C  
ATOM     15  C   VAL H   2      24.004  17.009 -32.051  1.00  0.00      LH0  C  
ATOM     16  O   VAL H   2      24.602  16.768 -31.011  1.00  0.00      LH0  O  
ATOM     17  CB  VAL H   2      22.804  14.831 -32.440  1.00  0.00      LH0  C  
ATOM     18  CG1 VAL H   2      21.490  15.412 -31.913  1.00  0.00      LH0  C  
ATOM     19  CG2 VAL H   2      22.544  13.684 -33.420  1.00  0.00      LH0  C  
ATOM     20  H   VAL H   2      25.155  14.367 -33.468  1.00  0.00      LH0  H  
ATOM     21  N   GLN H   3      23.570  18.219 -32.411  1.00  0.00      LH0  N  
ATOM     22  CA  GLN H   3      23.811  19.349 -31.525  1.00  0.00      LH0  C  
ATOM     23  C   GLN H   3      22.545  20.133 -31.291  1.00  0.00      LH0  C  
ATOM     24  O   GLN H   3      21.755  20.362 -32.200  1.00  0.00      LH0  O  
ATOM     25  CB  GLN H   3      24.833  20.302 -32.134  1.00  0.00      LH0  C  
ATOM     26  CG  GLN H   3      26.200  19.693 -32.421  1.00  0.00      LH0  C  
ATOM     27  CD  GLN H   3      26.886  20.559 -33.452  1.00  0.00      LH0  C  
ATOM     28  NE2 GLN H   3      28.149  20.867 -33.152  1.00  0.00      LH0  N  
ATOM     29  OE1 GLN H   3      26.312  20.938 -34.466  1.00  0.00      LH0  O  
ATOM     30  H   GLN H   3      23.127  18.364 -33.297  1.00  0.00      LH0  H  
ATOM     31 HE21 GLN H   3      28.575  20.543 -32.309  1.00  0.00      LH0  H  
ATOM     32 HE22 GLN H   3      28.666  21.433 -33.791  1.00  0.00      LH0  H  
ATOM     33  N   LEU H   4      22.422  20.565 -30.034  1.00  0.00      LH0  N  
ATOM     34  CA  LEU H   4      21.494  21.654 -29.763  1.00  0.00      LH0  C  
ATOM     35  C   LEU H   4      22.295  22.815 -29.222  1.00  0.00      LH0  C  
ATOM     36  O   LEU H   4      23.239  22.629 -28.462  1.00  0.00      LH0  O  
ATOM     37  CB  LEU H   4      20.419  21.217 -28.769  1.00  0.00      LH0  C  
ATOM     38  CG  LEU H   4      19.482  20.147 -29.333  1.00  0.00      LH0  C  
ATOM     39  CD1 LEU H   4      18.569  19.559 -28.261  1.00  0.00      LH0  C  
ATOM     40  CD2 LEU H   4      18.684  20.671 -30.526  1.00  0.00      LH0  C  
ATOM     41  H   LEU H   4      23.061  20.284 -29.318  1.00  0.00      LH0  H  
ATOM     42  N   GLN H   5      21.917  24.010 -29.679  1.00  0.00      LH0  N  
ATOM     43  CA  GLN H   5      22.637  25.212 -29.269  1.00  0.00      LH0  C  
ATOM     44  C   GLN H   5      21.650  26.262 -28.809  1.00  0.00      LH0  C  
ATOM     45  O   GLN H   5      20.943  26.875 -29.597  1.00  0.00      LH0  O  
ATOM     46  CB  GLN H   5      23.494  25.753 -30.417  1.00  0.00      LH0  C  
ATOM     47  CG  GLN H   5      24.491  24.739 -30.984  1.00  0.00      LH0  C  
ATOM     48  CD  GLN H   5      25.237  25.360 -32.144  1.00  0.00      LH0  C  
ATOM     49  NE2 GLN H   5      24.983  24.788 -33.322  1.00  0.00      LH0  N  
ATOM     50  OE1 GLN H   5      26.010  26.295 -32.001  1.00  0.00      LH0  O  
ATOM     51  H   GLN H   5      21.172  24.057 -30.345  1.00  0.00      LH0  H  
ATOM     52 HE21 GLN H   5      24.350  24.018 -33.430  1.00  0.00      LH0  H  
ATOM     53 HE22 GLN H   5      25.460  25.142 -34.122  1.00  0.00      LH0  H  
ATOM     54  N   GLN H   6      21.587  26.394 -27.489  1.00  0.00      LH0  N  
ATOM     55  CA  GLN H   6      20.590  27.293 -26.924  1.00  0.00      LH0  C  
ATOM     56  C   GLN H   6      21.092  28.716 -26.801  1.00  0.00      LH0  C  
ATOM     57  O   GLN H   6      22.264  28.993 -27.024  1.00  0.00      LH0  O  
ATOM     58  CB  GLN H   6      20.168  26.753 -25.564  1.00  0.00      LH0  C  
ATOM     59  CG  GLN H   6      19.476  25.396 -25.649  1.00  0.00      LH0  C  
ATOM     60  CD  GLN H   6      19.066  24.924 -24.269  1.00  0.00      LH0  C  
ATOM     61  NE2 GLN H   6      18.336  25.795 -23.578  1.00  0.00      LH0  N  
ATOM     62  OE1 GLN H   6      19.364  23.818 -23.839  1.00  0.00      LH0  O  
ATOM     63  H   GLN H   6      22.267  25.949 -26.908  1.00  0.00      LH0  H  
ATOM     64 HE21 GLN H   6      18.167  26.736 -23.886  1.00  0.00      LH0  H  
ATOM     65 HE22 GLN H   6      17.975  25.525 -22.689  1.00  0.00      LH0  H  
ATOM     66  N   SER H   7      20.162  29.598 -26.396  1.00  0.00      LH0  N  
ATOM     67  CA  SER H   7      20.654  30.889 -25.914  1.00  0.00      LH0  C  
ATOM     68  C   SER H   7      21.331  30.741 -24.557  1.00  0.00      LH0  C  
ATOM     69  O   SER H   7      21.331  29.658 -23.976  1.00  0.00      LH0  O  
ATOM     70  CB  SER H   7      19.538  31.940 -25.895  1.00  0.00      LH0  C  
ATOM     71  OG  SER H   7      20.123  33.246 -25.946  1.00  0.00      LH0  O  
ATOM     72  H   SER H   7      19.207  29.316 -26.313  1.00  0.00      LH0  H  
ATOM     73  HG  SER H   7      19.715  33.761 -25.236  1.00  0.00      LH0  H  
ATOM     74  N   GLY H   8      21.941  31.841 -24.103  1.00  0.00      LH0  N  
ATOM     75  CA  GLY H   8      22.834  31.700 -22.960  1.00  0.00      LH0  C  
ATOM     76  C   GLY H   8      22.235  32.119 -21.635  1.00  0.00      LH0  C  
ATOM     77  O   GLY H   8      21.499  31.391 -20.977  1.00  0.00      LH0  O  
ATOM     78  H   GLY H   8      21.643  32.735 -24.451  1.00  0.00      LH0  H  
ATOM     79  N   THR H   9      22.645  33.324 -21.237  1.00  0.00      LH0  N  
ATOM     80  CA  THR H   9      22.234  33.784 -19.919  1.00  0.00      LH0  C  
ATOM     81  C   THR H   9      21.307  34.972 -20.019  1.00  0.00      LH0  C  
ATOM     82  O   THR H   9      21.741  36.122 -19.999  1.00  0.00      LH0  O  
ATOM     83  CB  THR H   9      23.475  34.132 -19.101  1.00  0.00      LH0  C  
ATOM     84  CG2 THR H   9      24.233  32.879 -18.655  1.00  0.00      LH0  C  
ATOM     85  OG1 THR H   9      24.332  34.988 -19.871  1.00  0.00      LH0  O  
ATOM     86  H   THR H   9      23.183  33.920 -21.829  1.00  0.00      LH0  H  
ATOM     87  HG1 THR H   9      23.808  35.771 -20.029  1.00  0.00      LH0  H  
ATOM     88  N   GLU H  10      20.017  34.652 -20.146  1.00  0.00      LH0  N  
ATOM     89  CA  GLU H  10      19.099  35.753 -20.413  1.00  0.00      LH0  C  
ATOM     90  C   GLU H  10      18.771  36.558 -19.171  1.00  0.00      LH0  C  
ATOM     91  O   GLU H  10      17.922  36.202 -18.360  1.00  0.00      LH0  O  
ATOM     92  CB  GLU H  10      17.816  35.284 -21.110  1.00  0.00      LH0  C  
ATOM     93  CG  GLU H  10      17.951  34.094 -22.071  1.00  0.00      LH0  C  
ATOM     94  CD  GLU H  10      18.920  34.346 -23.211  1.00  0.00      LH0  C  
ATOM     95  OE1 GLU H  10      18.515  34.926 -24.211  1.00  0.00      LH0  O  
ATOM     96  OE2 GLU H  10      20.066  33.907 -23.132  1.00  0.00      LH0  O1-
ATOM     97  H   GLU H  10      19.742  33.692 -20.118  1.00  0.00      LH0  H  
ATOM     98  N   LEU H  11      19.507  37.667 -19.052  1.00  0.00      LH0  N  
ATOM     99  CA  LEU H  11      19.190  38.618 -17.990  1.00  0.00      LH0  C  
ATOM    100  C   LEU H  11      17.994  39.464 -18.388  1.00  0.00      LH0  C  
ATOM    101  O   LEU H  11      18.058  40.244 -19.330  1.00  0.00      LH0  O  
ATOM    102  CB  LEU H  11      20.419  39.491 -17.709  1.00  0.00      LH0  C  
ATOM    103  CG  LEU H  11      20.590  39.987 -16.266  1.00  0.00      LH0  C  
ATOM    104  CD1 LEU H  11      19.479  40.931 -15.796  1.00  0.00      LH0  C  
ATOM    105  CD2 LEU H  11      20.817  38.822 -15.305  1.00  0.00      LH0  C  
ATOM    106  H   LEU H  11      20.211  37.837 -19.742  1.00  0.00      LH0  H  
ATOM    107  N   VAL H  12      16.895  39.269 -17.653  1.00  0.00      LH0  N  
ATOM    108  CA  VAL H  12      15.680  39.925 -18.125  1.00  0.00      LH0  C  
ATOM    109  C   VAL H  12      14.801  40.443 -16.997  1.00  0.00      LH0  C  
ATOM    110  O   VAL H  12      14.652  39.830 -15.949  1.00  0.00      LH0  O  
ATOM    111  CB  VAL H  12      14.943  38.974 -19.090  1.00  0.00      LH0  C  
ATOM    112  CG1 VAL H  12      14.593  37.655 -18.406  1.00  0.00      LH0  C  
ATOM    113  CG2 VAL H  12      13.753  39.621 -19.804  1.00  0.00      LH0  C  
ATOM    114  H   VAL H  12      16.898  38.632 -16.879  1.00  0.00      LH0  H  
ATOM    115  N   MET H  13      14.235  41.628 -17.263  1.00  0.00      LH0  N  
ATOM    116  CA  MET H  13      13.321  42.228 -16.291  1.00  0.00      LH0  C  
ATOM    117  C   MET H  13      12.032  41.430 -16.131  1.00  0.00      LH0  C  
ATOM    118  O   MET H  13      11.507  40.883 -17.097  1.00  0.00      LH0  O  
ATOM    119  CB  MET H  13      12.997  43.662 -16.724  1.00  0.00      LH0  C  
ATOM    120  CG  MET H  13      14.200  44.612 -16.721  1.00  0.00      LH0  C  
ATOM    121  SD  MET H  13      14.817  45.007 -15.075  1.00  0.00      LH0  S  
ATOM    122  CE  MET H  13      13.336  45.806 -14.434  1.00  0.00      LH0  C  
ATOM    123  H   MET H  13      14.360  42.019 -18.171  1.00  0.00      LH0  H  
ATOM    124  N   PRO H  14      11.527  41.382 -14.871  1.00  0.00      LH0  N  
ATOM    125  CA  PRO H  14      10.219  40.764 -14.625  1.00  0.00      LH0  C  
ATOM    126  C   PRO H  14       9.117  41.336 -15.498  1.00  0.00      LH0  C  
ATOM    127  O   PRO H  14       9.201  42.450 -16.004  1.00  0.00      LH0  O  
ATOM    128  CB  PRO H  14       9.985  41.032 -13.135  1.00  0.00      LH0  C  
ATOM    129  CG  PRO H  14      11.379  41.190 -12.533  1.00  0.00      LH0  C  
ATOM    130  CD  PRO H  14      12.141  41.891 -13.649  1.00  0.00      LH0  C  
ATOM    131  N   GLY H  15       8.076  40.518 -15.675  1.00  0.00      LH0  N  
ATOM    132  CA  GLY H  15       6.979  40.990 -16.515  1.00  0.00      LH0  C  
ATOM    133  C   GLY H  15       7.156  40.685 -17.991  1.00  0.00      LH0  C  
ATOM    134  O   GLY H  15       6.231  40.257 -18.670  1.00  0.00      LH0  O  
ATOM    135  H   GLY H  15       8.109  39.589 -15.307  1.00  0.00      LH0  H  
ATOM    136  N   ALA H  16       8.396  40.912 -18.459  1.00  0.00      LH0  N  
ATOM    137  CA  ALA H  16       8.698  40.641 -19.862  1.00  0.00      LH0  C  
ATOM    138  C   ALA H  16       8.508  39.184 -20.266  1.00  0.00      LH0  C  
ATOM    139  O   ALA H  16       8.081  38.333 -19.494  1.00  0.00      LH0  O  
ATOM    140  CB  ALA H  16      10.128  41.087 -20.179  1.00  0.00      LH0  C  
ATOM    141  H   ALA H  16       9.099  41.279 -17.848  1.00  0.00      LH0  H  
ATOM    142  N   SER H  17       8.831  38.916 -21.533  1.00  0.00      LH0  N  
ATOM    143  CA  SER H  17       8.711  37.538 -21.986  1.00  0.00      LH0  C  
ATOM    144  C   SER H  17       9.888  37.188 -22.868  1.00  0.00      LH0  C  
ATOM    145  O   SER H  17      10.448  38.055 -23.528  1.00  0.00      LH0  O  
ATOM    146  CB  SER H  17       7.368  37.355 -22.691  1.00  0.00      LH0  C  
ATOM    147  OG  SER H  17       6.305  37.633 -21.766  1.00  0.00      LH0  O  
ATOM    148  H   SER H  17       9.180  39.604 -22.170  1.00  0.00      LH0  H  
ATOM    149  HG  SER H  17       6.716  37.870 -20.937  1.00  0.00      LH0  H  
ATOM    150  N   VAL H  18      10.275  35.911 -22.812  1.00  0.00      LH0  N  
ATOM    151  CA  VAL H  18      11.496  35.556 -23.531  1.00  0.00      LH0  C  
ATOM    152  C   VAL H  18      11.170  34.624 -24.684  1.00  0.00      LH0  C  
ATOM    153  O   VAL H  18      10.176  33.911 -24.640  1.00  0.00      LH0  O  
ATOM    154  CB  VAL H  18      12.522  34.963 -22.541  1.00  0.00      LH0  C  
ATOM    155  CG1 VAL H  18      12.099  33.592 -22.000  1.00  0.00      LH0  C  
ATOM    156  CG2 VAL H  18      13.951  34.979 -23.092  1.00  0.00      LH0  C  
ATOM    157  H   VAL H  18       9.695  35.219 -22.376  1.00  0.00      LH0  H  
ATOM    158  N   LYS H  19      12.021  34.656 -25.715  1.00  0.00      LH0  N  
ATOM    159  CA  LYS H  19      11.806  33.687 -26.784  1.00  0.00      LH0  C  
ATOM    160  C   LYS H  19      13.081  32.928 -27.098  1.00  0.00      LH0  C  
ATOM    161  O   LYS H  19      13.797  33.208 -28.049  1.00  0.00      LH0  O  
ATOM    162  CB  LYS H  19      11.175  34.370 -28.004  1.00  0.00      LH0  C  
ATOM    163  CG  LYS H  19      10.511  33.378 -28.960  1.00  0.00      LH0  C  
ATOM    164  CD  LYS H  19       9.582  34.040 -29.980  1.00  0.00      LH0  C  
ATOM    165  CE  LYS H  19       8.852  33.050 -30.899  1.00  0.00      LH0  C  
ATOM    166  NZ  LYS H  19       8.050  32.090 -30.124  1.00  0.00      LH0  N1+
ATOM    167  H   LYS H  19      12.802  35.280 -25.730  1.00  0.00      LH0  H  
ATOM    168  HZ1 LYS H  19       7.549  31.447 -30.773  1.00  0.00      LH0  H  
ATOM    169  HZ2 LYS H  19       8.670  31.470 -29.559  1.00  0.00      LH0  H  
ATOM    170  HZ3 LYS H  19       7.357  32.581 -29.521  1.00  0.00      LH0  H  
ATOM    171  N   MET H  20      13.349  31.979 -26.195  1.00  0.00      LH0  N  
ATOM    172  CA  MET H  20      14.628  31.274 -26.237  1.00  0.00      LH0  C  
ATOM    173  C   MET H  20      14.828  30.417 -27.467  1.00  0.00      LH0  C  
ATOM    174  O   MET H  20      13.961  29.664 -27.904  1.00  0.00      LH0  O  
ATOM    175  CB  MET H  20      14.804  30.421 -24.984  1.00  0.00      LH0  C  
ATOM    176  CG  MET H  20      14.968  31.249 -23.712  1.00  0.00      LH0  C  
ATOM    177  SD  MET H  20      14.979  30.218 -22.239  1.00  0.00      LH0  S  
ATOM    178  CE  MET H  20      13.257  29.712 -22.290  1.00  0.00      LH0  C  
ATOM    179  H   MET H  20      12.608  31.670 -25.598  1.00  0.00      LH0  H  
ATOM    180  N   SER H  21      16.038  30.575 -27.997  1.00  0.00      LH0  N  
ATOM    181  CA  SER H  21      16.419  29.794 -29.159  1.00  0.00      LH0  C  
ATOM    182  C   SER H  21      16.968  28.429 -28.787  1.00  0.00      LH0  C  
ATOM    183  O   SER H  21      17.611  28.231 -27.761  1.00  0.00      LH0  O  
ATOM    184  CB  SER H  21      17.437  30.621 -29.943  1.00  0.00      LH0  C  
ATOM    185  OG  SER H  21      18.239  31.363 -29.011  1.00  0.00      LH0  O  
ATOM    186  H   SER H  21      16.724  31.196 -27.617  1.00  0.00      LH0  H  
ATOM    187  HG  SER H  21      18.821  31.922 -29.513  1.00  0.00      LH0  H  
ATOM    188  N   CYS H  22      16.697  27.499 -29.706  1.00  0.00      LH0  N  
ATOM    189  CA  CYS H  22      17.375  26.209 -29.663  1.00  0.00      LH0  C  
ATOM    190  C   CYS H  22      17.727  25.796 -31.070  1.00  0.00      LH0  C  
ATOM    191  O   CYS H  22      16.931  25.226 -31.809  1.00  0.00      LH0  O  
ATOM    192  CB  CYS H  22      16.511  25.150 -28.982  1.00  0.00      LH0  C  
ATOM    193  SG  CYS H  22      17.265  23.503 -28.917  1.00  0.00      LH0  S  
ATOM    194  H   CYS H  22      16.025  27.710 -30.419  1.00  0.00      LH0  H  
ATOM    195  N   LYS H  23      18.960  26.162 -31.427  1.00  0.00      LH0  N  
ATOM    196  CA  LYS H  23      19.490  25.773 -32.727  1.00  0.00      LH0  C  
ATOM    197  C   LYS H  23      19.734  24.282 -32.799  1.00  0.00      LH0  C  
ATOM    198  O   LYS H  23      20.608  23.749 -32.130  1.00  0.00      LH0  O  
ATOM    199  CB  LYS H  23      20.802  26.516 -33.003  1.00  0.00      LH0  C  
ATOM    200  CG  LYS H  23      21.378  26.258 -34.397  1.00  0.00      LH0  C  
ATOM    201  CD  LYS H  23      20.780  27.183 -35.453  1.00  0.00      LH0  C  
ATOM    202  CE  LYS H  23      20.671  26.539 -36.834  1.00  0.00      LH0  C  
ATOM    203  NZ  LYS H  23      19.543  25.602 -36.834  1.00  0.00      LH0  N1+
ATOM    204  H   LYS H  23      19.543  26.622 -30.758  1.00  0.00      LH0  H  
ATOM    205  HZ1 LYS H  23      19.185  25.456 -37.802  1.00  0.00      LH0  H  
ATOM    206  HZ2 LYS H  23      19.780  24.669 -36.441  1.00  0.00      LH0  H  
ATOM    207  HZ3 LYS H  23      18.733  25.989 -36.297  1.00  0.00      LH0  H  
ATOM    208  N   ALA H  24      18.950  23.641 -33.664  1.00  0.00      LH0  N  
ATOM    209  CA  ALA H  24      19.359  22.291 -34.022  1.00  0.00      LH0  C  
ATOM    210  C   ALA H  24      20.460  22.357 -35.058  1.00  0.00      LH0  C  
ATOM    211  O   ALA H  24      20.436  23.220 -35.937  1.00  0.00      LH0  O  
ATOM    212  CB  ALA H  24      18.179  21.530 -34.617  1.00  0.00      LH0  C  
ATOM    213  H   ALA H  24      18.212  24.108 -34.154  1.00  0.00      LH0  H  
ATOM    214  N   SER H  25      21.404  21.422 -34.930  1.00  0.00      LH0  N  
ATOM    215  CA  SER H  25      22.402  21.277 -35.981  1.00  0.00      LH0  C  
ATOM    216  C   SER H  25      22.959  19.870 -36.002  1.00  0.00      LH0  C  
ATOM    217  O   SER H  25      22.879  19.137 -35.027  1.00  0.00      LH0  O  
ATOM    218  CB  SER H  25      23.502  22.342 -35.845  1.00  0.00      LH0  C  
ATOM    219  OG  SER H  25      23.958  22.445 -34.493  1.00  0.00      LH0  O  
ATOM    220  H   SER H  25      21.462  20.857 -34.101  1.00  0.00      LH0  H  
ATOM    221  HG  SER H  25      24.676  21.815 -34.419  1.00  0.00      LH0  H  
ATOM    222  N   GLY H  26      23.507  19.511 -37.174  1.00  0.00      LH0  N  
ATOM    223  CA  GLY H  26      24.155  18.202 -37.266  1.00  0.00      LH0  C  
ATOM    224  C   GLY H  26      23.247  16.988 -37.125  1.00  0.00      LH0  C  
ATOM    225  O   GLY H  26      23.682  15.892 -36.794  1.00  0.00      LH0  O  
ATOM    226  H   GLY H  26      23.484  20.131 -37.955  1.00  0.00      LH0  H  
ATOM    227  N   TYR H  27      21.967  17.240 -37.430  1.00  0.00      LH0  N  
ATOM    228  CA  TYR H  27      20.994  16.163 -37.565  1.00  0.00      LH0  C  
ATOM    229  C   TYR H  27      19.831  16.681 -38.386  1.00  0.00      LH0  C  
ATOM    230  O   TYR H  27      19.871  17.819 -38.841  1.00  0.00      LH0  O  
ATOM    231  CB  TYR H  27      20.585  15.560 -36.201  1.00  0.00      LH0  C  
ATOM    232  CG  TYR H  27      19.754  16.479 -35.331  1.00  0.00      LH0  C  
ATOM    233  CD1 TYR H  27      20.362  17.513 -34.591  1.00  0.00      LH0  C  
ATOM    234  CD2 TYR H  27      18.369  16.247 -35.274  1.00  0.00      LH0  C  
ATOM    235  CE1 TYR H  27      19.563  18.319 -33.761  1.00  0.00      LH0  C  
ATOM    236  CE2 TYR H  27      17.566  17.065 -34.467  1.00  0.00      LH0  C  
ATOM    237  CZ  TYR H  27      18.174  18.081 -33.710  1.00  0.00      LH0  C  
ATOM    238  OH  TYR H  27      17.378  18.856 -32.893  1.00  0.00      LH0  O  
ATOM    239  H   TYR H  27      21.652  18.156 -37.675  1.00  0.00      LH0  H  
ATOM    240  HH  TYR H  27      16.471  18.770 -33.161  1.00  0.00      LH0  H  
ATOM    241  N   THR H  28      18.834  15.812 -38.567  1.00  0.00      LH0  N  
ATOM    242  CA  THR H  28      17.620  16.206 -39.275  1.00  0.00      LH0  C  
ATOM    243  C   THR H  28      16.734  17.140 -38.450  1.00  0.00      LH0  C  
ATOM    244  O   THR H  28      17.174  17.711 -37.458  1.00  0.00      LH0  O  
ATOM    245  CB  THR H  28      16.922  14.907 -39.673  1.00  0.00      LH0  C  
ATOM    246  CG2 THR H  28      17.383  14.417 -41.046  1.00  0.00      LH0  C  
ATOM    247  OG1 THR H  28      17.176  13.898 -38.683  1.00  0.00      LH0  O  
ATOM    248  H   THR H  28      18.810  14.898 -38.161  1.00  0.00      LH0  H  
ATOM    249  HG1 THR H  28      16.303  13.530 -38.483  1.00  0.00      LH0  H  
ATOM    250  N   PHE H  29      15.478  17.297 -38.896  1.00  0.00      LH0  N  
ATOM    251  CA  PHE H  29      14.610  18.160 -38.101  1.00  0.00      LH0  C  
ATOM    252  C   PHE H  29      13.217  17.577 -37.962  1.00  0.00      LH0  C  
ATOM    253  O   PHE H  29      12.772  17.230 -36.876  1.00  0.00      LH0  O  
ATOM    254  CB  PHE H  29      14.607  19.584 -38.677  1.00  0.00      LH0  C  
ATOM    255  CG  PHE H  29      14.183  20.605 -37.642  1.00  0.00      LH0  C  
ATOM    256  CD1 PHE H  29      15.087  20.982 -36.626  1.00  0.00      LH0  C  
ATOM    257  CD2 PHE H  29      12.897  21.181 -37.719  1.00  0.00      LH0  C  
ATOM    258  CE1 PHE H  29      14.708  21.964 -35.690  1.00  0.00      LH0  C  
ATOM    259  CE2 PHE H  29      12.515  22.164 -36.786  1.00  0.00      LH0  C  
ATOM    260  CZ  PHE H  29      13.430  22.553 -35.786  1.00  0.00      LH0  C  
ATOM    261  H   PHE H  29      15.113  16.801 -39.682  1.00  0.00      LH0  H  
ATOM    262  N   THR H  30      12.576  17.436 -39.131  1.00  0.00      LH0  N  
ATOM    263  CA  THR H  30      11.192  16.960 -39.221  1.00  0.00      LH0  C  
ATOM    264  C   THR H  30      10.815  15.714 -38.428  1.00  0.00      LH0  C  
ATOM    265  O   THR H  30       9.696  15.529 -37.970  1.00  0.00      LH0  O  
ATOM    266  CB  THR H  30      10.832  16.776 -40.697  1.00  0.00      LH0  C  
ATOM    267  CG2 THR H  30       9.409  17.249 -41.002  1.00  0.00      LH0  C  
ATOM    268  OG1 THR H  30      11.797  17.424 -41.542  1.00  0.00      LH0  O  
ATOM    269  H   THR H  30      12.931  17.856 -39.968  1.00  0.00      LH0  H  
ATOM    270  HG1 THR H  30      11.585  18.369 -41.538  1.00  0.00      LH0  H  
ATOM    271  N   ASP H  31      11.819  14.845 -38.306  1.00  0.00      LH0  N  
ATOM    272  CA  ASP H  31      11.635  13.560 -37.641  1.00  0.00      LH0  C  
ATOM    273  C   ASP H  31      11.582  13.575 -36.116  1.00  0.00      LH0  C  
ATOM    274  O   ASP H  31      11.270  12.570 -35.479  1.00  0.00      LH0  O  
ATOM    275  CB  ASP H  31      12.655  12.533 -38.189  1.00  0.00      LH0  C  
ATOM    276  CG  ASP H  31      14.126  12.952 -38.104  1.00  0.00      LH0  C  
ATOM    277  OD1 ASP H  31      14.433  14.141 -38.088  1.00  0.00      LH0  O  
ATOM    278  OD2 ASP H  31      14.991  12.078 -38.087  1.00  0.00      LH0  O1-
ATOM    279  H   ASP H  31      12.745  15.094 -38.589  1.00  0.00      LH0  H  
ATOM    280  N   TYR H  32      11.889  14.747 -35.536  1.00  0.00      LH0  N  
ATOM    281  CA  TYR H  32      11.899  14.777 -34.074  1.00  0.00      LH0  C  
ATOM    282  C   TYR H  32      11.009  15.831 -33.470  1.00  0.00      LH0  C  
ATOM    283  O   TYR H  32      10.989  16.982 -33.880  1.00  0.00      LH0  O  
ATOM    284  CB  TYR H  32      13.303  15.001 -33.511  1.00  0.00      LH0  C  
ATOM    285  CG  TYR H  32      14.292  14.082 -34.173  1.00  0.00      LH0  C  
ATOM    286  CD1 TYR H  32      14.193  12.694 -33.964  1.00  0.00      LH0  C  
ATOM    287  CD2 TYR H  32      15.283  14.651 -34.991  1.00  0.00      LH0  C  
ATOM    288  CE1 TYR H  32      15.106  11.844 -34.600  1.00  0.00      LH0  C  
ATOM    289  CE2 TYR H  32      16.207  13.805 -35.615  1.00  0.00      LH0  C  
ATOM    290  CZ  TYR H  32      16.106  12.417 -35.406  1.00  0.00      LH0  C  
ATOM    291  OH  TYR H  32      17.039  11.595 -36.000  1.00  0.00      LH0  O  
ATOM    292  H   TYR H  32      12.100  15.567 -36.072  1.00  0.00      LH0  H  
ATOM    293  HH  TYR H  32      16.733  11.535 -36.912  1.00  0.00      LH0  H  
ATOM    294  N   TRP H  33      10.310  15.398 -32.417  1.00  0.00      LH0  N  
ATOM    295  CA  TRP H  33       9.631  16.421 -31.630  1.00  0.00      LH0  C  
ATOM    296  C   TRP H  33      10.644  17.148 -30.769  1.00  0.00      LH0  C  
ATOM    297  O   TRP H  33      11.282  16.562 -29.901  1.00  0.00      LH0  O  
ATOM    298  CB  TRP H  33       8.553  15.803 -30.733  1.00  0.00      LH0  C  
ATOM    299  CG  TRP H  33       7.303  15.431 -31.501  1.00  0.00      LH0  C  
ATOM    300  CD1 TRP H  33       7.209  14.856 -32.780  1.00  0.00      LH0  C  
ATOM    301  CD2 TRP H  33       5.936  15.592 -31.063  1.00  0.00      LH0  C  
ATOM    302  CE2 TRP H  33       5.089  15.098 -32.109  1.00  0.00      LH0  C  
ATOM    303  CE3 TRP H  33       5.361  16.112 -29.885  1.00  0.00      LH0  C  
ATOM    304  NE1 TRP H  33       5.913  14.665 -33.140  1.00  0.00      LH0  N  
ATOM    305  CZ2 TRP H  33       3.687  15.137 -31.957  1.00  0.00      LH0  C  
ATOM    306  CZ3 TRP H  33       3.958  16.147 -29.743  1.00  0.00      LH0  C  
ATOM    307  CH2 TRP H  33       3.126  15.662 -30.774  1.00  0.00      LH0  C  
ATOM    308  H   TRP H  33      10.492  14.486 -32.046  1.00  0.00      LH0  H  
ATOM    309  HE1 TRP H  33       5.605  14.384 -34.036  1.00  0.00      LH0  H  
ATOM    310  N   MET H  34      10.787  18.448 -31.033  1.00  0.00      LH0  N  
ATOM    311  CA  MET H  34      11.657  19.159 -30.100  1.00  0.00      LH0  C  
ATOM    312  C   MET H  34      10.965  19.370 -28.771  1.00  0.00      LH0  C  
ATOM    313  O   MET H  34       9.762  19.592 -28.703  1.00  0.00      LH0  O  
ATOM    314  CB  MET H  34      12.153  20.486 -30.672  1.00  0.00      LH0  C  
ATOM    315  CG  MET H  34      12.901  20.335 -31.996  1.00  0.00      LH0  C  
ATOM    316  SD  MET H  34      13.664  21.880 -32.513  1.00  0.00      LH0  S  
ATOM    317  CE  MET H  34      15.013  21.907 -31.322  1.00  0.00      LH0  C  
ATOM    318  H   MET H  34      10.211  18.878 -31.732  1.00  0.00      LH0  H  
ATOM    319  N   HIS H  35      11.769  19.259 -27.718  1.00  0.00      LH0  N  
ATOM    320  CA  HIS H  35      11.181  19.438 -26.398  1.00  0.00      LH0  C  
ATOM    321  C   HIS H  35      11.816  20.621 -25.712  1.00  0.00      LH0  C  
ATOM    322  O   HIS H  35      12.912  21.042 -26.065  1.00  0.00      LH0  O  
ATOM    323  CB  HIS H  35      11.365  18.198 -25.521  1.00  0.00      LH0  C  
ATOM    324  CG  HIS H  35      10.921  16.934 -26.217  1.00  0.00      LH0  C  
ATOM    325  CD2 HIS H  35      11.733  15.910 -26.711  1.00  0.00      LH0  C  
ATOM    326  ND1 HIS H  35       9.636  16.611 -26.442  1.00  0.00      LH0  N  
ATOM    327  CE1 HIS H  35       9.626  15.395 -27.069  1.00  0.00      LH0  C  
ATOM    328  NE2 HIS H  35      10.916  14.964 -27.234  1.00  0.00      LH0  N  
ATOM    329  H   HIS H  35      12.748  19.100 -27.841  1.00  0.00      LH0  H  
ATOM    330  HD1 HIS H  35       8.844  17.141 -26.210  1.00  0.00      LH0  H  
ATOM    331  N   TRP H  36      11.094  21.120 -24.708  1.00  0.00      LH0  N  
ATOM    332  CA  TRP H  36      11.700  22.097 -23.811  1.00  0.00      LH0  C  
ATOM    333  C   TRP H  36      11.369  21.729 -22.388  1.00  0.00      LH0  C  
ATOM    334  O   TRP H  36      10.290  21.215 -22.114  1.00  0.00      LH0  O  
ATOM    335  CB  TRP H  36      11.184  23.501 -24.097  1.00  0.00      LH0  C  
ATOM    336  CG  TRP H  36      12.034  24.193 -25.135  1.00  0.00      LH0  C  
ATOM    337  CD1 TRP H  36      11.871  24.153 -26.528  1.00  0.00      LH0  C  
ATOM    338  CD2 TRP H  36      13.166  25.060 -24.908  1.00  0.00      LH0  C  
ATOM    339  CE2 TRP H  36      13.622  25.505 -26.194  1.00  0.00      LH0  C  
ATOM    340  CE3 TRP H  36      13.826  25.495 -23.738  1.00  0.00      LH0  C  
ATOM    341  NE1 TRP H  36      12.801  24.923 -27.154  1.00  0.00      LH0  N  
ATOM    342  CZ2 TRP H  36      14.726  26.380 -26.281  1.00  0.00      LH0  C  
ATOM    343  CZ3 TRP H  36      14.930  26.366 -23.842  1.00  0.00      LH0  C  
ATOM    344  CH2 TRP H  36      15.378  26.807 -25.106  1.00  0.00      LH0  C  
ATOM    345  H   TRP H  36      10.166  20.776 -24.549  1.00  0.00      LH0  H  
ATOM    346  HE1 TRP H  36      12.875  25.041 -28.123  1.00  0.00      LH0  H  
ATOM    347  N   VAL H  37      12.344  21.994 -21.510  1.00  0.00      LH0  N  
ATOM    348  CA  VAL H  37      12.254  21.607 -20.103  1.00  0.00      LH0  C  
ATOM    349  C   VAL H  37      12.717  22.766 -19.227  1.00  0.00      LH0  C  
ATOM    350  O   VAL H  37      13.713  23.420 -19.512  1.00  0.00      LH0  O  
ATOM    351  CB  VAL H  37      13.107  20.342 -19.861  1.00  0.00      LH0  C  
ATOM    352  CG1 VAL H  37      13.153  19.919 -18.392  1.00  0.00      LH0  C  
ATOM    353  CG2 VAL H  37      12.639  19.168 -20.726  1.00  0.00      LH0  C  
ATOM    354  H   VAL H  37      13.182  22.433 -21.836  1.00  0.00      LH0  H  
ATOM    355  N   LYS H  38      11.939  23.005 -18.164  1.00  0.00      LH0  N  
ATOM    356  CA  LYS H  38      12.309  24.012 -17.174  1.00  0.00      LH0  C  
ATOM    357  C   LYS H  38      12.976  23.328 -16.001  1.00  0.00      LH0  C  
ATOM    358  O   LYS H  38      12.565  22.252 -15.588  1.00  0.00      LH0  O  
ATOM    359  CB  LYS H  38      11.034  24.750 -16.736  1.00  0.00      LH0  C  
ATOM    360  CG  LYS H  38      11.146  25.952 -15.786  1.00  0.00      LH0  C  
ATOM    361  CD  LYS H  38       9.783  26.646 -15.660  1.00  0.00      LH0  C  
ATOM    362  CE  LYS H  38       9.708  27.828 -14.686  1.00  0.00      LH0  C  
ATOM    363  NZ  LYS H  38      10.353  29.041 -15.208  1.00  0.00      LH0  N1+
ATOM    364  H   LYS H  38      11.184  22.377 -17.971  1.00  0.00      LH0  H  
ATOM    365  HZ1 LYS H  38      10.628  29.636 -14.403  1.00  0.00      LH0  H  
ATOM    366  HZ2 LYS H  38      11.212  28.854 -15.763  1.00  0.00      LH0  H  
ATOM    367  HZ3 LYS H  38       9.722  29.625 -15.797  1.00  0.00      LH0  H  
ATOM    368  N   GLN H  39      14.002  23.996 -15.474  1.00  0.00      LH0  N  
ATOM    369  CA  GLN H  39      14.564  23.511 -14.223  1.00  0.00      LH0  C  
ATOM    370  C   GLN H  39      14.836  24.668 -13.293  1.00  0.00      LH0  C  
ATOM    371  O   GLN H  39      15.612  25.571 -13.583  1.00  0.00      LH0  O  
ATOM    372  CB  GLN H  39      15.834  22.694 -14.471  1.00  0.00      LH0  C  
ATOM    373  CG  GLN H  39      16.402  22.086 -13.186  1.00  0.00      LH0  C  
ATOM    374  CD  GLN H  39      17.540  21.147 -13.509  1.00  0.00      LH0  C  
ATOM    375  NE2 GLN H  39      17.576  20.066 -12.730  1.00  0.00      LH0  N  
ATOM    376  OE1 GLN H  39      18.315  21.349 -14.434  1.00  0.00      LH0  O  
ATOM    377  H   GLN H  39      14.393  24.803 -15.921  1.00  0.00      LH0  H  
ATOM    378 HE21 GLN H  39      16.941  19.988 -11.959  1.00  0.00      LH0  H  
ATOM    379 HE22 GLN H  39      18.216  19.312 -12.889  1.00  0.00      LH0  H  
ATOM    380  N   ARG H  40      14.161  24.620 -12.141  1.00  0.00      LH0  N  
ATOM    381  CA  ARG H  40      14.589  25.580 -11.125  1.00  0.00      LH0  C  
ATOM    382  C   ARG H  40      15.943  25.141 -10.585  1.00  0.00      LH0  C  
ATOM    383  O   ARG H  40      16.188  23.951 -10.447  1.00  0.00      LH0  O  
ATOM    384  CB  ARG H  40      13.508  25.691 -10.045  1.00  0.00      LH0  C  
ATOM    385  CG  ARG H  40      12.241  26.363 -10.580  1.00  0.00      LH0  C  
ATOM    386  CD  ARG H  40      12.394  27.874 -10.779  1.00  0.00      LH0  C  
ATOM    387  NE  ARG H  40      11.934  28.614  -9.605  1.00  0.00      LH0  N  
ATOM    388  CZ  ARG H  40      12.403  29.840  -9.299  1.00  0.00      LH0  C  
ATOM    389  NH1 ARG H  40      13.406  30.394  -9.963  1.00  0.00      LH0  N1+
ATOM    390  NH2 ARG H  40      11.821  30.539  -8.341  1.00  0.00      LH0  N  
ATOM    391  H   ARG H  40      13.632  23.798 -11.925  1.00  0.00      LH0  H  
ATOM    392  HE  ARG H  40      11.099  28.324  -9.118  1.00  0.00      LH0  H  
ATOM    393 HH11 ARG H  40      13.600  31.368  -9.826  1.00  0.00      LH0  H  
ATOM    394 HH12 ARG H  40      13.972  29.909 -10.636  1.00  0.00      LH0  H  
ATOM    395 HH21 ARG H  40      12.157  31.419  -8.016  1.00  0.00      LH0  H  
ATOM    396 HH22 ARG H  40      10.936  30.223  -7.953  1.00  0.00      LH0  H  
ATOM    397  N   PRO H  41      16.847  26.123 -10.352  1.00  0.00      LH0  N  
ATOM    398  CA  PRO H  41      18.224  25.775  -9.970  1.00  0.00      LH0  C  
ATOM    399  C   PRO H  41      18.329  24.753  -8.847  1.00  0.00      LH0  C  
ATOM    400  O   PRO H  41      17.783  24.944  -7.765  1.00  0.00      LH0  O  
ATOM    401  CB  PRO H  41      18.822  27.140  -9.615  1.00  0.00      LH0  C  
ATOM    402  CG  PRO H  41      18.054  28.137 -10.482  1.00  0.00      LH0  C  
ATOM    403  CD  PRO H  41      16.644  27.562 -10.481  1.00  0.00      LH0  C  
ATOM    404  N   GLY H  42      19.030  23.652  -9.173  1.00  0.00      LH0  N  
ATOM    405  CA  GLY H  42      19.176  22.571  -8.194  1.00  0.00      LH0  C  
ATOM    406  C   GLY H  42      17.880  21.918  -7.728  1.00  0.00      LH0  C  
ATOM    407  O   GLY H  42      17.764  21.433  -6.611  1.00  0.00      LH0  O  
ATOM    408  H   GLY H  42      19.458  23.575 -10.078  1.00  0.00      LH0  H  
ATOM    409  N   GLN H  43      16.898  21.943  -8.637  1.00  0.00      LH0  N  
ATOM    410  CA  GLN H  43      15.588  21.375  -8.332  1.00  0.00      LH0  C  
ATOM    411  C   GLN H  43      15.130  20.540  -9.510  1.00  0.00      LH0  C  
ATOM    412  O   GLN H  43      15.863  20.368 -10.476  1.00  0.00      LH0  O  
ATOM    413  CB  GLN H  43      14.594  22.498  -8.021  1.00  0.00      LH0  C  
ATOM    414  CG  GLN H  43      14.899  23.213  -6.705  1.00  0.00      LH0  C  
ATOM    415  CD  GLN H  43      14.264  24.583  -6.713  1.00  0.00      LH0  C  
ATOM    416  NE2 GLN H  43      15.153  25.578  -6.710  1.00  0.00      LH0  N  
ATOM    417  OE1 GLN H  43      13.054  24.756  -6.721  1.00  0.00      LH0  O  
ATOM    418  H   GLN H  43      17.036  22.350  -9.541  1.00  0.00      LH0  H  
ATOM    419 HE21 GLN H  43      16.134  25.371  -6.769  1.00  0.00      LH0  H  
ATOM    420 HE22 GLN H  43      14.825  26.516  -6.643  1.00  0.00      LH0  H  
ATOM    421  N   GLY H  44      13.894  20.031  -9.393  1.00  0.00      LH0  N  
ATOM    422  CA  GLY H  44      13.404  19.124 -10.430  1.00  0.00      LH0  C  
ATOM    423  C   GLY H  44      13.309  19.701 -11.834  1.00  0.00      LH0  C  
ATOM    424  O   GLY H  44      13.169  20.901 -12.051  1.00  0.00      LH0  O  
ATOM    425  H   GLY H  44      13.341  20.234  -8.590  1.00  0.00      LH0  H  
ATOM    426  N   LEU H  45      13.380  18.748 -12.774  1.00  0.00      LH0  N  
ATOM    427  CA  LEU H  45      13.074  19.060 -14.168  1.00  0.00      LH0  C  
ATOM    428  C   LEU H  45      11.577  18.960 -14.391  1.00  0.00      LH0  C  
ATOM    429  O   LEU H  45      10.931  18.077 -13.842  1.00  0.00      LH0  O  
ATOM    430  CB  LEU H  45      13.737  18.030 -15.087  1.00  0.00      LH0  C  
ATOM    431  CG  LEU H  45      15.265  17.978 -15.086  1.00  0.00      LH0  C  
ATOM    432  CD1 LEU H  45      15.768  16.635 -15.615  1.00  0.00      LH0  C  
ATOM    433  CD2 LEU H  45      15.882  19.131 -15.874  1.00  0.00      LH0  C  
ATOM    434  H   LEU H  45      13.438  17.797 -12.475  1.00  0.00      LH0  H  
ATOM    435  N   GLU H  46      11.061  19.851 -15.244  1.00  0.00      LH0  N  
ATOM    436  CA  GLU H  46       9.700  19.624 -15.718  1.00  0.00      LH0  C  
ATOM    437  C   GLU H  46       9.564  19.920 -17.197  1.00  0.00      LH0  C  
ATOM    438  O   GLU H  46      10.058  20.915 -17.714  1.00  0.00      LH0  O  
ATOM    439  CB  GLU H  46       8.661  20.407 -14.904  1.00  0.00      LH0  C  
ATOM    440  CG  GLU H  46       7.248  19.913 -15.245  1.00  0.00      LH0  C  
ATOM    441  CD  GLU H  46       6.151  20.631 -14.488  1.00  0.00      LH0  C  
ATOM    442  OE1 GLU H  46       5.101  20.026 -14.291  1.00  0.00      LH0  O  
ATOM    443  OE2 GLU H  46       6.304  21.790 -14.109  1.00  0.00      LH0  O1-
ATOM    444  H   GLU H  46      11.597  20.635 -15.557  1.00  0.00      LH0  H  
ATOM    445  N   TRP H  47       8.876  18.993 -17.870  1.00  0.00      LH0  N  
ATOM    446  CA  TRP H  47       8.577  19.209 -19.281  1.00  0.00      LH0  C  
ATOM    447  C   TRP H  47       7.639  20.389 -19.512  1.00  0.00      LH0  C  
ATOM    448  O   TRP H  47       6.534  20.445 -18.988  1.00  0.00      LH0  O  
ATOM    449  CB  TRP H  47       8.013  17.897 -19.837  1.00  0.00      LH0  C  
ATOM    450  CG  TRP H  47       7.500  18.060 -21.245  1.00  0.00      LH0  C  
ATOM    451  CD1 TRP H  47       8.264  18.173 -22.413  1.00  0.00      LH0  C  
ATOM    452  CD2 TRP H  47       6.125  18.155 -21.668  1.00  0.00      LH0  C  
ATOM    453  CE2 TRP H  47       6.133  18.323 -23.090  1.00  0.00      LH0  C  
ATOM    454  CE3 TRP H  47       4.900  18.116 -20.972  1.00  0.00      LH0  C  
ATOM    455  NE1 TRP H  47       7.464  18.327 -23.499  1.00  0.00      LH0  N  
ATOM    456  CZ2 TRP H  47       4.912  18.453 -23.787  1.00  0.00      LH0  C  
ATOM    457  CZ3 TRP H  47       3.688  18.242 -21.682  1.00  0.00      LH0  C  
ATOM    458  CH2 TRP H  47       3.693  18.415 -23.082  1.00  0.00      LH0  C  
ATOM    459  H   TRP H  47       8.472  18.229 -17.369  1.00  0.00      LH0  H  
ATOM    460  HE1 TRP H  47       7.788  18.446 -24.422  1.00  0.00      LH0  H  
ATOM    461  N   ILE H  48       8.139  21.311 -20.344  1.00  0.00      LH0  N  
ATOM    462  CA  ILE H  48       7.307  22.425 -20.795  1.00  0.00      LH0  C  
ATOM    463  C   ILE H  48       6.482  22.075 -22.022  1.00  0.00      LH0  C  
ATOM    464  O   ILE H  48       5.261  22.168 -22.024  1.00  0.00      LH0  O  
ATOM    465  CB  ILE H  48       8.161  23.670 -21.093  1.00  0.00      LH0  C  
ATOM    466  CG1 ILE H  48       9.047  24.045 -19.909  1.00  0.00      LH0  C  
ATOM    467  CG2 ILE H  48       7.309  24.862 -21.544  1.00  0.00      LH0  C  
ATOM    468  CD1 ILE H  48       9.976  25.213 -20.246  1.00  0.00      LH0  C  
ATOM    469  H   ILE H  48       9.052  21.155 -20.717  1.00  0.00      LH0  H  
ATOM    470  N   GLY H  49       7.209  21.707 -23.084  1.00  0.00      LH0  N  
ATOM    471  CA  GLY H  49       6.506  21.669 -24.362  1.00  0.00      LH0  C  
ATOM    472  C   GLY H  49       7.148  20.725 -25.350  1.00  0.00      LH0  C  
ATOM    473  O   GLY H  49       8.327  20.400 -25.243  1.00  0.00      LH0  O  
ATOM    474  H   GLY H  49       8.194  21.539 -23.024  1.00  0.00      LH0  H  
ATOM    475  N   SER H  50       6.313  20.290 -26.298  1.00  0.00      LH0  N  
ATOM    476  CA  SER H  50       6.810  19.449 -27.381  1.00  0.00      LH0  C  
ATOM    477  C   SER H  50       6.262  19.918 -28.708  1.00  0.00      LH0  C  
ATOM    478  O   SER H  50       5.115  20.341 -28.803  1.00  0.00      LH0  O  
ATOM    479  CB  SER H  50       6.411  17.992 -27.171  1.00  0.00      LH0  C  
ATOM    480  OG  SER H  50       7.002  17.486 -25.969  1.00  0.00      LH0  O  
ATOM    481  H   SER H  50       5.360  20.604 -26.311  1.00  0.00      LH0  H  
ATOM    482  HG  SER H  50       6.274  17.247 -25.404  1.00  0.00      LH0  H  
ATOM    483  N   ILE H  51       7.132  19.830 -29.716  1.00  0.00      LH0  N  
ATOM    484  CA  ILE H  51       6.732  20.325 -31.025  1.00  0.00      LH0  C  
ATOM    485  C   ILE H  51       7.194  19.430 -32.160  1.00  0.00      LH0  C  
ATOM    486  O   ILE H  51       8.382  19.221 -32.373  1.00  0.00      LH0  O  
ATOM    487  CB  ILE H  51       7.181  21.793 -31.194  1.00  0.00      LH0  C  
ATOM    488  CG1 ILE H  51       6.858  22.344 -32.583  1.00  0.00      LH0  C  
ATOM    489  CG2 ILE H  51       8.642  22.018 -30.798  1.00  0.00      LH0  C  
ATOM    490  CD1 ILE H  51       6.932  23.864 -32.644  1.00  0.00      LH0  C  
ATOM    491  H   ILE H  51       8.070  19.520 -29.557  1.00  0.00      LH0  H  
ATOM    492  N   ASP H  52       6.181  18.918 -32.869  1.00  0.00      LH0  N  
ATOM    493  CA  ASP H  52       6.413  18.340 -34.192  1.00  0.00      LH0  C  
ATOM    494  C   ASP H  52       6.673  19.480 -35.165  1.00  0.00      LH0  C  
ATOM    495  O   ASP H  52       5.923  20.451 -35.230  1.00  0.00      LH0  O  
ATOM    496  CB  ASP H  52       5.172  17.539 -34.615  1.00  0.00      LH0  C  
ATOM    497  CG  ASP H  52       5.411  16.679 -35.848  1.00  0.00      LH0  C  
ATOM    498  OD1 ASP H  52       5.821  17.216 -36.874  1.00  0.00      LH0  O  
ATOM    499  OD2 ASP H  52       5.159  15.476 -35.785  1.00  0.00      LH0  O1-
ATOM    500  H   ASP H  52       5.254  19.199 -32.626  1.00  0.00      LH0  H  
ATOM    501  N   PRO H  53       7.803  19.380 -35.892  1.00  0.00      LH0  N  
ATOM    502  CA  PRO H  53       8.137  20.429 -36.857  1.00  0.00      LH0  C  
ATOM    503  C   PRO H  53       7.031  20.803 -37.835  1.00  0.00      LH0  C  
ATOM    504  O   PRO H  53       6.743  21.981 -38.021  1.00  0.00      LH0  O  
ATOM    505  CB  PRO H  53       9.399  19.880 -37.523  1.00  0.00      LH0  C  
ATOM    506  CG  PRO H  53      10.032  19.005 -36.444  1.00  0.00      LH0  C  
ATOM    507  CD  PRO H  53       8.820  18.341 -35.810  1.00  0.00      LH0  C  
ATOM    508  N   SER H  54       6.444  19.746 -38.435  1.00  0.00      LH0  N  
ATOM    509  CA  SER H  54       5.483  19.846 -39.544  1.00  0.00      LH0  C  
ATOM    510  C   SER H  54       4.986  21.233 -39.957  1.00  0.00      LH0  C  
ATOM    511  O   SER H  54       5.526  21.859 -40.862  1.00  0.00      LH0  O  
ATOM    512  CB  SER H  54       4.333  18.871 -39.280  1.00  0.00      LH0  C  
ATOM    513  OG  SER H  54       3.913  19.005 -37.918  1.00  0.00      LH0  O  
ATOM    514  H   SER H  54       6.652  18.835 -38.068  1.00  0.00      LH0  H  
ATOM    515  HG  SER H  54       4.368  18.308 -37.440  1.00  0.00      LH0  H  
ATOM    516  N   ASP H  55       3.965  21.703 -39.233  1.00  0.00      LH0  N  
ATOM    517  CA  ASP H  55       3.537  23.077 -39.464  1.00  0.00      LH0  C  
ATOM    518  C   ASP H  55       3.396  23.855 -38.166  1.00  0.00      LH0  C  
ATOM    519  O   ASP H  55       2.396  24.505 -37.860  1.00  0.00      LH0  O  
ATOM    520  CB  ASP H  55       2.336  23.173 -40.442  1.00  0.00      LH0  C  
ATOM    521  CG  ASP H  55       1.173  22.210 -40.194  1.00  0.00      LH0  C  
ATOM    522  OD1 ASP H  55       1.371  21.000 -40.146  1.00  0.00      LH0  O  
ATOM    523  OD2 ASP H  55       0.039  22.670 -40.122  1.00  0.00      LH0  O1-
ATOM    524  H   ASP H  55       3.444  21.098 -38.626  1.00  0.00      LH0  H  
ATOM    525  N   SER H  56       4.516  23.737 -37.415  1.00  0.00      LH0  N  
ATOM    526  CA  SER H  56       4.653  24.184 -36.024  1.00  0.00      LH0  C  
ATOM    527  C   SER H  56       3.647  23.565 -35.072  1.00  0.00      LH0  C  
ATOM    528  O   SER H  56       2.840  24.204 -34.407  1.00  0.00      LH0  O  
ATOM    529  CB  SER H  56       4.746  25.709 -35.888  1.00  0.00      LH0  C  
ATOM    530  OG  SER H  56       6.125  26.101 -35.747  1.00  0.00      LH0  O  
ATOM    531  H   SER H  56       5.259  23.201 -37.823  1.00  0.00      LH0  H  
ATOM    532  HG  SER H  56       6.514  26.130 -36.620  1.00  0.00      LH0  H  
ATOM    533  N   TYR H  57       3.734  22.239 -35.070  1.00  0.00      LH0  N  
ATOM    534  CA  TYR H  57       2.741  21.451 -34.364  1.00  0.00      LH0  C  
ATOM    535  C   TYR H  57       3.095  21.251 -32.894  1.00  0.00      LH0  C  
ATOM    536  O   TYR H  57       4.152  20.733 -32.569  1.00  0.00      LH0  O  
ATOM    537  CB  TYR H  57       2.602  20.161 -35.160  1.00  0.00      LH0  C  
ATOM    538  CG  TYR H  57       1.396  19.394 -34.722  1.00  0.00      LH0  C  
ATOM    539  CD1 TYR H  57       0.196  19.549 -35.440  1.00  0.00      LH0  C  
ATOM    540  CD2 TYR H  57       1.521  18.549 -33.608  1.00  0.00      LH0  C  
ATOM    541  CE1 TYR H  57      -0.924  18.815 -35.028  1.00  0.00      LH0  C  
ATOM    542  CE2 TYR H  57       0.401  17.826 -33.202  1.00  0.00      LH0  C  
ATOM    543  CZ  TYR H  57      -0.805  17.955 -33.920  1.00  0.00      LH0  C  
ATOM    544  OH  TYR H  57      -1.894  17.198 -33.533  1.00  0.00      LH0  O  
ATOM    545  H   TYR H  57       4.516  21.770 -35.485  1.00  0.00      LH0  H  
ATOM    546  HH  TYR H  57      -1.644  16.634 -32.802  1.00  0.00      LH0  H  
ATOM    547  N   THR H  58       2.218  21.721 -32.002  1.00  0.00      LH0  N  
ATOM    548  CA  THR H  58       2.694  21.903 -30.637  1.00  0.00      LH0  C  
ATOM    549  C   THR H  58       1.881  21.137 -29.612  1.00  0.00      LH0  C  
ATOM    550  O   THR H  58       0.842  20.570 -29.919  1.00  0.00      LH0  O  
ATOM    551  CB  THR H  58       2.759  23.407 -30.313  1.00  0.00      LH0  C  
ATOM    552  CG2 THR H  58       3.790  24.115 -31.177  1.00  0.00      LH0  C  
ATOM    553  OG1 THR H  58       1.505  24.061 -30.511  1.00  0.00      LH0  O  
ATOM    554  H   THR H  58       1.269  21.961 -32.213  1.00  0.00      LH0  H  
ATOM    555  HG1 THR H  58       1.671  24.971 -30.245  1.00  0.00      LH0  H  
ATOM    556  N   SER H  59       2.396  21.160 -28.374  1.00  0.00      LH0  N  
ATOM    557  CA  SER H  59       1.597  20.825 -27.197  1.00  0.00      LH0  C  
ATOM    558  C   SER H  59       2.364  21.267 -25.968  1.00  0.00      LH0  C  
ATOM    559  O   SER H  59       3.591  21.340 -25.966  1.00  0.00      LH0  O  
ATOM    560  CB  SER H  59       1.247  19.330 -27.126  1.00  0.00      LH0  C  
ATOM    561  OG  SER H  59       0.540  19.024 -25.917  1.00  0.00      LH0  O  
ATOM    562  H   SER H  59       3.357  21.413 -28.249  1.00  0.00      LH0  H  
ATOM    563  HG  SER H  59      -0.410  19.026 -26.106  1.00  0.00      LH0  H  
ATOM    564  N   HIS H  60       1.581  21.599 -24.937  1.00  0.00      LH0  N  
ATOM    565  CA  HIS H  60       2.188  22.136 -23.725  1.00  0.00      LH0  C  
ATOM    566  C   HIS H  60       1.682  21.397 -22.514  1.00  0.00      LH0  C  
ATOM    567  O   HIS H  60       0.542  20.948 -22.467  1.00  0.00      LH0  O  
ATOM    568  CB  HIS H  60       1.849  23.614 -23.515  1.00  0.00      LH0  C  
ATOM    569  CG  HIS H  60       2.507  24.502 -24.539  1.00  0.00      LH0  C  
ATOM    570  CD2 HIS H  60       3.866  24.585 -24.848  1.00  0.00      LH0  C  
ATOM    571  ND1 HIS H  60       1.832  25.380 -25.301  1.00  0.00      LH0  N  
ATOM    572  CE1 HIS H  60       2.749  26.017 -26.094  1.00  0.00      LH0  C  
ATOM    573  NE2 HIS H  60       3.999  25.529 -25.811  1.00  0.00      LH0  N  
ATOM    574  H   HIS H  60       0.611  21.351 -24.983  1.00  0.00      LH0  H  
ATOM    575  HD1 HIS H  60       0.866  25.567 -25.279  1.00  0.00      LH0  H  
ATOM    576  N   ASN H  61       2.571  21.348 -21.513  1.00  0.00      LH0  N  
ATOM    577  CA  ASN H  61       2.200  20.939 -20.155  1.00  0.00      LH0  C  
ATOM    578  C   ASN H  61       0.992  21.726 -19.685  1.00  0.00      LH0  C  
ATOM    579  O   ASN H  61       0.845  22.899 -20.003  1.00  0.00      LH0  O  
ATOM    580  CB  ASN H  61       3.443  21.170 -19.284  1.00  0.00      LH0  C  
ATOM    581  CG  ASN H  61       3.252  20.993 -17.784  1.00  0.00      LH0  C  
ATOM    582  ND2 ASN H  61       4.258  20.335 -17.208  1.00  0.00      LH0  N  
ATOM    583  OD1 ASN H  61       2.305  21.469 -17.169  1.00  0.00      LH0  O  
ATOM    584  H   ASN H  61       3.485  21.705 -21.702  1.00  0.00      LH0  H  
ATOM    585 HD21 ASN H  61       5.046  20.050 -17.760  1.00  0.00      LH0  H  
ATOM    586 HD22 ASN H  61       4.309  20.145 -16.224  1.00  0.00      LH0  H  
ATOM    587  N   GLU H  62       0.134  21.041 -18.935  1.00  0.00      LH0  N  
ATOM    588  CA  GLU H  62      -1.133  21.631 -18.515  1.00  0.00      LH0  C  
ATOM    589  C   GLU H  62      -1.040  23.002 -17.861  1.00  0.00      LH0  C  
ATOM    590  O   GLU H  62      -1.856  23.880 -18.098  1.00  0.00      LH0  O  
ATOM    591  CB  GLU H  62      -1.887  20.612 -17.653  1.00  0.00      LH0  C  
ATOM    592  CG  GLU H  62      -2.574  19.475 -18.443  1.00  0.00      LH0  C  
ATOM    593  CD  GLU H  62      -1.617  18.737 -19.375  1.00  0.00      LH0  C  
ATOM    594  OE1 GLU H  62      -0.583  18.254 -18.921  1.00  0.00      LH0  O  
ATOM    595  OE2 GLU H  62      -1.888  18.683 -20.571  1.00  0.00      LH0  O1-
ATOM    596  H   GLU H  62       0.279  20.056 -18.797  1.00  0.00      LH0  H  
ATOM    597  N   LYS H  63       0.014  23.177 -17.050  1.00  0.00      LH0  N  
ATOM    598  CA  LYS H  63       0.219  24.525 -16.517  1.00  0.00      LH0  C  
ATOM    599  C   LYS H  63       0.850  25.505 -17.506  1.00  0.00      LH0  C  
ATOM    600  O   LYS H  63       0.660  26.713 -17.457  1.00  0.00      LH0  O  
ATOM    601  CB  LYS H  63       0.988  24.455 -15.187  1.00  0.00      LH0  C  
ATOM    602  CG  LYS H  63       2.502  24.283 -15.340  1.00  0.00      LH0  C  
ATOM    603  CD  LYS H  63       3.223  23.784 -14.093  1.00  0.00      LH0  C  
ATOM    604  CE  LYS H  63       2.822  22.351 -13.752  1.00  0.00      LH0  C  
ATOM    605  NZ  LYS H  63       3.889  21.746 -12.952  1.00  0.00      LH0  N1+
ATOM    606  H   LYS H  63       0.667  22.427 -16.932  1.00  0.00      LH0  H  
ATOM    607  HZ1 LYS H  63       3.930  20.718 -13.128  1.00  0.00      LH0  H  
ATOM    608  HZ2 LYS H  63       4.805  22.038 -13.359  1.00  0.00      LH0  H  
ATOM    609  HZ3 LYS H  63       3.871  21.959 -11.942  1.00  0.00      LH0  H  
ATOM    610  N   PHE H  64       1.634  24.915 -18.420  1.00  0.00      LH0  N  
ATOM    611  CA  PHE H  64       2.291  25.740 -19.428  1.00  0.00      LH0  C  
ATOM    612  C   PHE H  64       1.413  26.160 -20.593  1.00  0.00      LH0  C  
ATOM    613  O   PHE H  64       1.825  26.991 -21.395  1.00  0.00      LH0  O  
ATOM    614  CB  PHE H  64       3.572  25.074 -19.947  1.00  0.00      LH0  C  
ATOM    615  CG  PHE H  64       4.671  25.122 -18.907  1.00  0.00      LH0  C  
ATOM    616  CD1 PHE H  64       5.424  26.305 -18.747  1.00  0.00      LH0  C  
ATOM    617  CD2 PHE H  64       4.939  23.983 -18.119  1.00  0.00      LH0  C  
ATOM    618  CE1 PHE H  64       6.456  26.350 -17.790  1.00  0.00      LH0  C  
ATOM    619  CE2 PHE H  64       5.970  24.020 -17.161  1.00  0.00      LH0  C  
ATOM    620  CZ  PHE H  64       6.717  25.206 -17.006  1.00  0.00      LH0  C  
ATOM    621  H   PHE H  64       1.663  23.918 -18.481  1.00  0.00      LH0  H  
ATOM    622  N   LYS H  65       0.188  25.601 -20.651  1.00  0.00      LH0  N  
ATOM    623  CA  LYS H  65      -0.737  26.051 -21.696  1.00  0.00      LH0  C  
ATOM    624  C   LYS H  65      -1.214  27.495 -21.532  1.00  0.00      LH0  C  
ATOM    625  O   LYS H  65      -2.289  27.796 -21.022  1.00  0.00      LH0  O  
ATOM    626  CB  LYS H  65      -1.939  25.107 -21.876  1.00  0.00      LH0  C  
ATOM    627  CG  LYS H  65      -1.677  23.593 -21.938  1.00  0.00      LH0  C  
ATOM    628  CD  LYS H  65      -2.922  22.827 -22.409  1.00  0.00      LH0  C  
ATOM    629  CE  LYS H  65      -3.055  21.365 -21.952  1.00  0.00      LH0  C  
ATOM    630  NZ  LYS H  65      -2.059  20.458 -22.538  1.00  0.00      LH0  N1+
ATOM    631  H   LYS H  65      -0.060  24.875 -20.009  1.00  0.00      LH0  H  
ATOM    632  HZ1 LYS H  65      -1.092  20.808 -22.427  1.00  0.00      LH0  H  
ATOM    633  HZ2 LYS H  65      -2.089  19.542 -22.042  1.00  0.00      LH0  H  
ATOM    634  HZ3 LYS H  65      -2.233  20.276 -23.546  1.00  0.00      LH0  H  
ATOM    635  N   GLY H  66      -0.337  28.398 -21.989  1.00  0.00      LH0  N  
ATOM    636  CA  GLY H  66      -0.517  29.827 -21.727  1.00  0.00      LH0  C  
ATOM    637  C   GLY H  66       0.787  30.507 -21.370  1.00  0.00      LH0  C  
ATOM    638  O   GLY H  66       1.061  31.653 -21.709  1.00  0.00      LH0  O  
ATOM    639  H   GLY H  66       0.461  28.041 -22.478  1.00  0.00      LH0  H  
ATOM    640  N   LYS H  67       1.590  29.707 -20.667  1.00  0.00      LH0  N  
ATOM    641  CA  LYS H  67       2.921  30.160 -20.293  1.00  0.00      LH0  C  
ATOM    642  C   LYS H  67       3.955  29.972 -21.402  1.00  0.00      LH0  C  
ATOM    643  O   LYS H  67       5.020  30.576 -21.393  1.00  0.00      LH0  O  
ATOM    644  CB  LYS H  67       3.272  29.471 -18.969  1.00  0.00      LH0  C  
ATOM    645  CG  LYS H  67       4.639  29.751 -18.345  1.00  0.00      LH0  C  
ATOM    646  CD  LYS H  67       4.970  31.213 -18.054  1.00  0.00      LH0  C  
ATOM    647  CE  LYS H  67       6.328  31.238 -17.361  1.00  0.00      LH0  C  
ATOM    648  NZ  LYS H  67       6.888  32.586 -17.255  1.00  0.00      LH0  N1+
ATOM    649  H   LYS H  67       1.316  28.763 -20.493  1.00  0.00      LH0  H  
ATOM    650  HZ1 LYS H  67       7.844  32.498 -16.845  1.00  0.00      LH0  H  
ATOM    651  HZ2 LYS H  67       6.952  33.048 -18.182  1.00  0.00      LH0  H  
ATOM    652  HZ3 LYS H  67       6.357  33.223 -16.627  1.00  0.00      LH0  H  
ATOM    653  N   ALA H  68       3.596  29.115 -22.371  1.00  0.00      LH0  N  
ATOM    654  CA  ALA H  68       4.541  28.936 -23.466  1.00  0.00      LH0  C  
ATOM    655  C   ALA H  68       3.940  29.081 -24.855  1.00  0.00      LH0  C  
ATOM    656  O   ALA H  68       2.724  29.111 -25.048  1.00  0.00      LH0  O  
ATOM    657  CB  ALA H  68       5.246  27.585 -23.340  1.00  0.00      LH0  C  
ATOM    658  H   ALA H  68       2.757  28.575 -22.332  1.00  0.00      LH0  H  
ATOM    659  N   THR H  69       4.871  29.180 -25.816  1.00  0.00      LH0  N  
ATOM    660  CA  THR H  69       4.553  29.301 -27.241  1.00  0.00      LH0  C  
ATOM    661  C   THR H  69       5.744  28.797 -28.052  1.00  0.00      LH0  C  
ATOM    662  O   THR H  69       6.748  29.493 -28.190  1.00  0.00      LH0  O  
ATOM    663  CB  THR H  69       4.265  30.777 -27.561  1.00  0.00      LH0  C  
ATOM    664  CG2 THR H  69       3.743  31.015 -28.978  1.00  0.00      LH0  C  
ATOM    665  OG1 THR H  69       3.380  31.341 -26.583  1.00  0.00      LH0  O  
ATOM    666  H   THR H  69       5.818  29.284 -25.511  1.00  0.00      LH0  H  
ATOM    667  HG1 THR H  69       2.807  30.629 -26.308  1.00  0.00      LH0  H  
ATOM    668  N   LEU H  70       5.641  27.542 -28.507  1.00  0.00      LH0  N  
ATOM    669  CA  LEU H  70       6.850  26.864 -28.978  1.00  0.00      LH0  C  
ATOM    670  C   LEU H  70       7.494  27.402 -30.245  1.00  0.00      LH0  C  
ATOM    671  O   LEU H  70       8.666  27.762 -30.244  1.00  0.00      LH0  O  
ATOM    672  CB  LEU H  70       6.605  25.365 -29.112  1.00  0.00      LH0  C  
ATOM    673  CG  LEU H  70       6.560  24.622 -27.782  1.00  0.00      LH0  C  
ATOM    674  CD1 LEU H  70       5.681  23.383 -27.872  1.00  0.00      LH0  C  
ATOM    675  CD2 LEU H  70       7.956  24.275 -27.268  1.00  0.00      LH0  C  
ATOM    676  H   LEU H  70       4.723  27.154 -28.651  1.00  0.00      LH0  H  
ATOM    677  N   THR H  71       6.694  27.425 -31.326  1.00  0.00      LH0  N  
ATOM    678  CA  THR H  71       7.171  27.899 -32.637  1.00  0.00      LH0  C  
ATOM    679  C   THR H  71       8.537  27.417 -33.146  1.00  0.00      LH0  C  
ATOM    680  O   THR H  71       9.583  27.903 -32.726  1.00  0.00      LH0  O  
ATOM    681  CB  THR H  71       7.108  29.432 -32.681  1.00  0.00      LH0  C  
ATOM    682  CG2 THR H  71       5.665  29.937 -32.711  1.00  0.00      LH0  C  
ATOM    683  OG1 THR H  71       7.809  30.007 -31.563  1.00  0.00      LH0  O  
ATOM    684  H   THR H  71       5.712  27.272 -31.165  1.00  0.00      LH0  H  
ATOM    685  HG1 THR H  71       8.483  29.356 -31.333  1.00  0.00      LH0  H  
ATOM    686  N   VAL H  72       8.502  26.468 -34.093  1.00  0.00      LH0  N  
ATOM    687  CA  VAL H  72       9.770  26.186 -34.771  1.00  0.00      LH0  C  
ATOM    688  C   VAL H  72       9.777  26.723 -36.183  1.00  0.00      LH0  C  
ATOM    689  O   VAL H  72       8.733  26.934 -36.791  1.00  0.00      LH0  O  
ATOM    690  CB  VAL H  72      10.133  24.689 -34.826  1.00  0.00      LH0  C  
ATOM    691  CG1 VAL H  72      10.455  24.128 -33.446  1.00  0.00      LH0  C  
ATOM    692  CG2 VAL H  72       9.105  23.853 -35.595  1.00  0.00      LH0  C  
ATOM    693  H   VAL H  72       7.630  26.148 -34.474  1.00  0.00      LH0  H  
ATOM    694  N   ASP H  73      11.011  26.867 -36.677  1.00  0.00      LH0  N  
ATOM    695  CA  ASP H  73      11.175  26.929 -38.123  1.00  0.00      LH0  C  
ATOM    696  C   ASP H  73      12.139  25.838 -38.545  1.00  0.00      LH0  C  
ATOM    697  O   ASP H  73      13.163  25.596 -37.909  1.00  0.00      LH0  O  
ATOM    698  CB  ASP H  73      11.638  28.331 -38.547  1.00  0.00      LH0  C  
ATOM    699  CG  ASP H  73      12.042  28.409 -40.016  1.00  0.00      LH0  C  
ATOM    700  OD1 ASP H  73      11.492  27.702 -40.855  1.00  0.00      LH0  O  
ATOM    701  OD2 ASP H  73      12.960  29.153 -40.319  1.00  0.00      LH0  O1-
ATOM    702  H   ASP H  73      11.819  26.783 -36.089  1.00  0.00      LH0  H  
ATOM    703  N   GLU H  74      11.744  25.170 -39.634  1.00  0.00      LH0  N  
ATOM    704  CA  GLU H  74      12.622  24.129 -40.154  1.00  0.00      LH0  C  
ATOM    705  C   GLU H  74      13.754  24.679 -41.002  1.00  0.00      LH0  C  
ATOM    706  O   GLU H  74      14.879  24.195 -40.964  1.00  0.00      LH0  O  
ATOM    707  CB  GLU H  74      11.813  23.038 -40.866  1.00  0.00      LH0  C  
ATOM    708  CG  GLU H  74      12.684  21.856 -41.311  1.00  0.00      LH0  C  
ATOM    709  CD  GLU H  74      11.861  20.590 -41.398  1.00  0.00      LH0  C  
ATOM    710  OE1 GLU H  74      11.536  20.158 -42.499  1.00  0.00      LH0  O  
ATOM    711  OE2 GLU H  74      11.576  20.003 -40.361  1.00  0.00      LH0  O1-
ATOM    712  H   GLU H  74      10.985  25.563 -40.156  1.00  0.00      LH0  H  
ATOM    713  N   SER H  75      13.447  25.761 -41.734  1.00  0.00      LH0  N  
ATOM    714  CA  SER H  75      14.505  26.313 -42.579  1.00  0.00      LH0  C  
ATOM    715  C   SER H  75      15.710  26.830 -41.799  1.00  0.00      LH0  C  
ATOM    716  O   SER H  75      16.865  26.513 -42.064  1.00  0.00      LH0  O  
ATOM    717  CB  SER H  75      13.919  27.334 -43.565  1.00  0.00      LH0  C  
ATOM    718  OG  SER H  75      13.541  28.562 -42.931  1.00  0.00      LH0  O  
ATOM    719  H   SER H  75      12.561  26.219 -41.639  1.00  0.00      LH0  H  
ATOM    720  HG  SER H  75      12.908  28.397 -42.222  1.00  0.00      LH0  H  
ATOM    721  N   SER H  76      15.378  27.580 -40.741  1.00  0.00      LH0  N  
ATOM    722  CA  SER H  76      16.450  27.934 -39.819  1.00  0.00      LH0  C  
ATOM    723  C   SER H  76      16.843  26.830 -38.849  1.00  0.00      LH0  C  
ATOM    724  O   SER H  76      17.798  26.963 -38.091  1.00  0.00      LH0  O  
ATOM    725  CB  SER H  76      16.123  29.235 -39.081  1.00  0.00      LH0  C  
ATOM    726  OG  SER H  76      14.926  29.090 -38.306  1.00  0.00      LH0  O  
ATOM    727  H   SER H  76      14.431  27.884 -40.618  1.00  0.00      LH0  H  
ATOM    728  HG  SER H  76      14.202  29.228 -38.923  1.00  0.00      LH0  H  
ATOM    729  N   SER H  77      16.068  25.728 -38.895  1.00  0.00      LH0  N  
ATOM    730  CA  SER H  77      16.272  24.547 -38.051  1.00  0.00      LH0  C  
ATOM    731  C   SER H  77      16.441  24.850 -36.574  1.00  0.00      LH0  C  
ATOM    732  O   SER H  77      17.440  24.511 -35.943  1.00  0.00      LH0  O  
ATOM    733  CB  SER H  77      17.406  23.672 -38.613  1.00  0.00      LH0  C  
ATOM    734  OG  SER H  77      18.511  24.492 -39.039  1.00  0.00      LH0  O  
ATOM    735  H   SER H  77      15.333  25.690 -39.568  1.00  0.00      LH0  H  
ATOM    736  HG  SER H  77      18.324  24.669 -39.961  1.00  0.00      LH0  H  
ATOM    737  N   THR H  78      15.439  25.570 -36.063  1.00  0.00      LH0  N  
ATOM    738  CA  THR H  78      15.601  26.114 -34.721  1.00  0.00      LH0  C  
ATOM    739  C   THR H  78      14.254  26.282 -34.036  1.00  0.00      LH0  C  
ATOM    740  O   THR H  78      13.278  26.724 -34.633  1.00  0.00      LH0  O  
ATOM    741  CB  THR H  78      16.382  27.439 -34.822  1.00  0.00      LH0  C  
ATOM    742  CG2 THR H  78      16.685  28.103 -33.478  1.00  0.00      LH0  C  
ATOM    743  OG1 THR H  78      17.602  27.235 -35.556  1.00  0.00      LH0  O  
ATOM    744  H   THR H  78      14.628  25.791 -36.612  1.00  0.00      LH0  H  
ATOM    745  HG1 THR H  78      17.480  27.752 -36.352  1.00  0.00      LH0  H  
ATOM    746  N   ALA H  79      14.241  25.893 -32.753  1.00  0.00      LH0  N  
ATOM    747  CA  ALA H  79      13.060  26.206 -31.954  1.00  0.00      LH0  C  
ATOM    748  C   ALA H  79      13.162  27.595 -31.368  1.00  0.00      LH0  C  
ATOM    749  O   ALA H  79      14.256  28.081 -31.100  1.00  0.00      LH0  O  
ATOM    750  CB  ALA H  79      12.903  25.212 -30.804  1.00  0.00      LH0  C  
ATOM    751  H   ALA H  79      15.083  25.542 -32.341  1.00  0.00      LH0  H  
ATOM    752  N   TYR H  80      11.985  28.201 -31.179  1.00  0.00      LH0  N  
ATOM    753  CA  TYR H  80      11.961  29.548 -30.620  1.00  0.00      LH0  C  
ATOM    754  C   TYR H  80      10.972  29.640 -29.473  1.00  0.00      LH0  C  
ATOM    755  O   TYR H  80       9.949  30.323 -29.548  1.00  0.00      LH0  O  
ATOM    756  CB  TYR H  80      11.610  30.577 -31.704  1.00  0.00      LH0  C  
ATOM    757  CG  TYR H  80      12.602  30.554 -32.844  1.00  0.00      LH0  C  
ATOM    758  CD1 TYR H  80      12.249  29.907 -34.047  1.00  0.00      LH0  C  
ATOM    759  CD2 TYR H  80      13.852  31.182 -32.674  1.00  0.00      LH0  C  
ATOM    760  CE1 TYR H  80      13.178  29.870 -35.100  1.00  0.00      LH0  C  
ATOM    761  CE2 TYR H  80      14.779  31.146 -33.727  1.00  0.00      LH0  C  
ATOM    762  CZ  TYR H  80      14.437  30.477 -34.920  1.00  0.00      LH0  C  
ATOM    763  OH  TYR H  80      15.380  30.406 -35.926  1.00  0.00      LH0  O  
ATOM    764  H   TYR H  80      11.124  27.778 -31.475  1.00  0.00      LH0  H  
ATOM    765  HH  TYR H  80      14.993  30.012 -36.707  1.00  0.00      LH0  H  
ATOM    766  N   MET H  81      11.296  28.894 -28.407  1.00  0.00      LH0  N  
ATOM    767  CA  MET H  81      10.279  28.806 -27.364  1.00  0.00      LH0  C  
ATOM    768  C   MET H  81      10.118  30.068 -26.550  1.00  0.00      LH0  C  
ATOM    769  O   MET H  81      11.012  30.575 -25.886  1.00  0.00      LH0  O  
ATOM    770  CB  MET H  81      10.463  27.619 -26.422  1.00  0.00      LH0  C  
ATOM    771  CG  MET H  81       9.178  27.395 -25.612  1.00  0.00      LH0  C  
ATOM    772  SD  MET H  81       9.383  26.327 -24.187  1.00  0.00      LH0  S  
ATOM    773  CE  MET H  81      10.554  27.364 -23.304  1.00  0.00      LH0  C  
ATOM    774  H   MET H  81      12.248  28.611 -28.279  1.00  0.00      LH0  H  
ATOM    775  N   GLN H  82       8.888  30.548 -26.653  1.00  0.00      LH0  N  
ATOM    776  CA  GLN H  82       8.490  31.714 -25.894  1.00  0.00      LH0  C  
ATOM    777  C   GLN H  82       7.931  31.304 -24.554  1.00  0.00      LH0  C  
ATOM    778  O   GLN H  82       7.032  30.476 -24.484  1.00  0.00      LH0  O  
ATOM    779  CB  GLN H  82       7.463  32.416 -26.759  1.00  0.00      LH0  C  
ATOM    780  CG  GLN H  82       6.985  33.818 -26.415  1.00  0.00      LH0  C  
ATOM    781  CD  GLN H  82       6.203  34.255 -27.635  1.00  0.00      LH0  C  
ATOM    782  NE2 GLN H  82       5.194  35.089 -27.381  1.00  0.00      LH0  N  
ATOM    783  OE1 GLN H  82       6.493  33.840 -28.755  1.00  0.00      LH0  O  
ATOM    784  H   GLN H  82       8.217  30.009 -27.161  1.00  0.00      LH0  H  
ATOM    785 HE21 GLN H  82       4.990  35.385 -26.450  1.00  0.00      LH0  H  
ATOM    786 HE22 GLN H  82       4.626  35.403 -28.139  1.00  0.00      LH0  H  
ATOM    787  N   LEU H  83       8.488  31.921 -23.512  1.00  0.00      LH0  N  
ATOM    788  CA  LEU H  83       7.759  31.909 -22.252  1.00  0.00      LH0  C  
ATOM    789  C   LEU H  83       7.191  33.285 -22.025  1.00  0.00      LH0  C  
ATOM    790  O   LEU H  83       7.909  34.280 -22.083  1.00  0.00      LH0  O  
ATOM    791  CB  LEU H  83       8.656  31.555 -21.068  1.00  0.00      LH0  C  
ATOM    792  CG  LEU H  83       9.122  30.102 -20.996  1.00  0.00      LH0  C  
ATOM    793  CD1 LEU H  83      10.105  29.912 -19.843  1.00  0.00      LH0  C  
ATOM    794  CD2 LEU H  83       7.959  29.113 -20.898  1.00  0.00      LH0  C  
ATOM    795  H   LEU H  83       9.243  32.559 -23.664  1.00  0.00      LH0  H  
ATOM    796  N   SER H  84       5.882  33.304 -21.774  1.00  0.00      LH0  N  
ATOM    797  CA  SER H  84       5.255  34.558 -21.376  1.00  0.00      LH0  C  
ATOM    798  C   SER H  84       5.641  34.918 -19.951  1.00  0.00      LH0  C  
ATOM    799  O   SER H  84       6.238  34.108 -19.243  1.00  0.00      LH0  O  
ATOM    800  CB  SER H  84       3.741  34.405 -21.552  1.00  0.00      LH0  C  
ATOM    801  OG  SER H  84       3.356  33.085 -21.148  1.00  0.00      LH0  O  
ATOM    802  H   SER H  84       5.353  32.456 -21.688  1.00  0.00      LH0  H  
ATOM    803  HG  SER H  84       2.471  32.926 -21.477  1.00  0.00      LH0  H  
ATOM    804  N   SER H  85       5.280  36.151 -19.563  1.00  0.00      LH0  N  
ATOM    805  CA  SER H  85       5.275  36.576 -18.159  1.00  0.00      LH0  C  
ATOM    806  C   SER H  85       6.321  35.969 -17.234  1.00  0.00      LH0  C  
ATOM    807  O   SER H  85       6.104  34.965 -16.555  1.00  0.00      LH0  O  
ATOM    808  CB  SER H  85       3.860  36.391 -17.612  1.00  0.00      LH0  C  
ATOM    809  OG  SER H  85       2.922  36.758 -18.635  1.00  0.00      LH0  O  
ATOM    810  H   SER H  85       4.843  36.752 -20.232  1.00  0.00      LH0  H  
ATOM    811  HG  SER H  85       2.073  36.823 -18.216  1.00  0.00      LH0  H  
ATOM    812  N   LEU H  86       7.491  36.611 -17.270  1.00  0.00      LH0  N  
ATOM    813  CA  LEU H  86       8.593  36.075 -16.479  1.00  0.00      LH0  C  
ATOM    814  C   LEU H  86       8.598  36.603 -15.061  1.00  0.00      LH0  C  
ATOM    815  O   LEU H  86       8.470  37.800 -14.826  1.00  0.00      LH0  O  
ATOM    816  CB  LEU H  86       9.922  36.377 -17.166  1.00  0.00      LH0  C  
ATOM    817  CG  LEU H  86       9.984  35.918 -18.625  1.00  0.00      LH0  C  
ATOM    818  CD1 LEU H  86      11.267  36.398 -19.289  1.00  0.00      LH0  C  
ATOM    819  CD2 LEU H  86       9.776  34.414 -18.798  1.00  0.00      LH0  C  
ATOM    820  H   LEU H  86       7.597  37.436 -17.829  1.00  0.00      LH0  H  
ATOM    821  N   THR H  87       8.727  35.666 -14.122  1.00  0.00      LH0  N  
ATOM    822  CA  THR H  87       8.753  36.084 -12.726  1.00  0.00      LH0  C  
ATOM    823  C   THR H  87      10.022  35.586 -12.058  1.00  0.00      LH0  C  
ATOM    824  O   THR H  87      10.928  35.077 -12.708  1.00  0.00      LH0  O  
ATOM    825  CB  THR H  87       7.508  35.541 -12.007  1.00  0.00      LH0  C  
ATOM    826  CG2 THR H  87       6.202  36.067 -12.609  1.00  0.00      LH0  C  
ATOM    827  OG1 THR H  87       7.524  34.106 -12.006  1.00  0.00      LH0  O  
ATOM    828  H   THR H  87       8.803  34.695 -14.360  1.00  0.00      LH0  H  
ATOM    829  HG1 THR H  87       6.644  33.823 -11.783  1.00  0.00      LH0  H  
ATOM    830  N   SER H  88      10.014  35.660 -10.720  1.00  0.00      LH0  N  
ATOM    831  CA  SER H  88      11.006  34.938  -9.923  1.00  0.00      LH0  C  
ATOM    832  C   SER H  88      11.144  33.449 -10.239  1.00  0.00      LH0  C  
ATOM    833  O   SER H  88      12.201  32.838 -10.085  1.00  0.00      LH0  O  
ATOM    834  CB  SER H  88      10.660  35.139  -8.448  1.00  0.00      LH0  C  
ATOM    835  OG  SER H  88       9.977  36.395  -8.301  1.00  0.00      LH0  O  
ATOM    836  H   SER H  88       9.363  36.219 -10.205  1.00  0.00      LH0  H  
ATOM    837  HG  SER H  88       9.974  36.589  -7.370  1.00  0.00      LH0  H  
ATOM    838  N   GLU H  89      10.015  32.893 -10.716  1.00  0.00      LH0  N  
ATOM    839  CA  GLU H  89      10.039  31.485 -11.098  1.00  0.00      LH0  C  
ATOM    840  C   GLU H  89      10.680  31.203 -12.439  1.00  0.00      LH0  C  
ATOM    841  O   GLU H  89      10.970  30.071 -12.817  1.00  0.00      LH0  O  
ATOM    842  CB  GLU H  89       8.643  30.855 -11.016  1.00  0.00      LH0  C  
ATOM    843  CG  GLU H  89       7.980  30.984  -9.636  1.00  0.00      LH0  C  
ATOM    844  CD  GLU H  89       8.925  30.509  -8.547  1.00  0.00      LH0  C  
ATOM    845  OE1 GLU H  89       9.336  29.349  -8.557  1.00  0.00      LH0  O  
ATOM    846  OE2 GLU H  89       9.332  31.325  -7.723  1.00  0.00      LH0  O1-
ATOM    847  H   GLU H  89       9.178  33.427 -10.850  1.00  0.00      LH0  H  
ATOM    848  N   ASP H  90      10.912  32.287 -13.174  1.00  0.00      LH0  N  
ATOM    849  CA  ASP H  90      11.580  32.051 -14.441  1.00  0.00      LH0  C  
ATOM    850  C   ASP H  90      13.076  32.212 -14.421  1.00  0.00      LH0  C  
ATOM    851  O   ASP H  90      13.753  31.751 -15.331  1.00  0.00      LH0  O  
ATOM    852  CB  ASP H  90      10.924  32.817 -15.579  1.00  0.00      LH0  C  
ATOM    853  CG  ASP H  90       9.518  32.292 -15.757  1.00  0.00      LH0  C  
ATOM    854  OD1 ASP H  90       9.328  31.241 -16.363  1.00  0.00      LH0  O  
ATOM    855  OD2 ASP H  90       8.583  32.937 -15.305  1.00  0.00      LH0  O1-
ATOM    856  H   ASP H  90      10.652  33.209 -12.889  1.00  0.00      LH0  H  
ATOM    857  N   SER H  91      13.565  32.792 -13.315  1.00  0.00      LH0  N  
ATOM    858  CA  SER H  91      14.993  32.663 -13.031  1.00  0.00      LH0  C  
ATOM    859  C   SER H  91      15.417  31.214 -12.814  1.00  0.00      LH0  C  
ATOM    860  O   SER H  91      15.285  30.648 -11.732  1.00  0.00      LH0  O  
ATOM    861  CB  SER H  91      15.348  33.579 -11.858  1.00  0.00      LH0  C  
ATOM    862  OG  SER H  91      14.581  34.785 -11.995  1.00  0.00      LH0  O  
ATOM    863  H   SER H  91      13.002  33.346 -12.700  1.00  0.00      LH0  H  
ATOM    864  HG  SER H  91      15.082  35.514 -11.626  1.00  0.00      LH0  H  
ATOM    865  N   ALA H  92      15.850  30.611 -13.925  1.00  0.00      LH0  N  
ATOM    866  CA  ALA H  92      15.945  29.157 -13.975  1.00  0.00      LH0  C  
ATOM    867  C   ALA H  92      16.787  28.715 -15.149  1.00  0.00      LH0  C  
ATOM    868  O   ALA H  92      17.090  29.494 -16.045  1.00  0.00      LH0  O  
ATOM    869  CB  ALA H  92      14.550  28.535 -14.118  1.00  0.00      LH0  C  
ATOM    870  H   ALA H  92      15.990  31.160 -14.756  1.00  0.00      LH0  H  
ATOM    871  N   VAL H  93      17.148  27.430 -15.103  1.00  0.00      LH0  N  
ATOM    872  CA  VAL H  93      17.828  26.852 -16.256  1.00  0.00      LH0  C  
ATOM    873  C   VAL H  93      16.774  26.272 -17.187  1.00  0.00      LH0  C  
ATOM    874  O   VAL H  93      15.705  25.859 -16.750  1.00  0.00      LH0  O  
ATOM    875  CB  VAL H  93      18.827  25.776 -15.789  1.00  0.00      LH0  C  
ATOM    876  CG1 VAL H  93      19.771  25.332 -16.909  1.00  0.00      LH0  C  
ATOM    877  CG2 VAL H  93      19.625  26.249 -14.569  1.00  0.00      LH0  C  
ATOM    878  H   VAL H  93      16.778  26.825 -14.398  1.00  0.00      LH0  H  
ATOM    879  N   TYR H  94      17.094  26.275 -18.482  1.00  0.00      LH0  N  
ATOM    880  CA  TYR H  94      16.174  25.681 -19.445  1.00  0.00      LH0  C  
ATOM    881  C   TYR H  94      16.943  24.802 -20.385  1.00  0.00      LH0  C  
ATOM    882  O   TYR H  94      18.029  25.159 -20.823  1.00  0.00      LH0  O  
ATOM    883  CB  TYR H  94      15.458  26.756 -20.266  1.00  0.00      LH0  C  
ATOM    884  CG  TYR H  94      14.606  27.601 -19.357  1.00  0.00      LH0  C  
ATOM    885  CD1 TYR H  94      15.165  28.760 -18.784  1.00  0.00      LH0  C  
ATOM    886  CD2 TYR H  94      13.289  27.187 -19.087  1.00  0.00      LH0  C  
ATOM    887  CE1 TYR H  94      14.409  29.483 -17.852  1.00  0.00      LH0  C  
ATOM    888  CE2 TYR H  94      12.533  27.919 -18.162  1.00  0.00      LH0  C  
ATOM    889  CZ  TYR H  94      13.115  29.035 -17.534  1.00  0.00      LH0  C  
ATOM    890  OH  TYR H  94      12.398  29.703 -16.563  1.00  0.00      LH0  O  
ATOM    891  H   TYR H  94      17.929  26.733 -18.787  1.00  0.00      LH0  H  
ATOM    892  HH  TYR H  94      12.885  30.512 -16.381  1.00  0.00      LH0  H  
ATOM    893  N   PHE H  95      16.349  23.654 -20.695  1.00  0.00      LH0  N  
ATOM    894  CA  PHE H  95      16.995  22.831 -21.707  1.00  0.00      LH0  C  
ATOM    895  C   PHE H  95      16.052  22.644 -22.868  1.00  0.00      LH0  C  
ATOM    896  O   PHE H  95      14.841  22.596 -22.688  1.00  0.00      LH0  O  
ATOM    897  CB  PHE H  95      17.374  21.457 -21.152  1.00  0.00      LH0  C  
ATOM    898  CG  PHE H  95      18.309  21.557 -19.969  1.00  0.00      LH0  C  
ATOM    899  CD1 PHE H  95      17.780  21.476 -18.662  1.00  0.00      LH0  C  
ATOM    900  CD2 PHE H  95      19.695  21.714 -20.187  1.00  0.00      LH0  C  
ATOM    901  CE1 PHE H  95      18.649  21.550 -17.557  1.00  0.00      LH0  C  
ATOM    902  CE2 PHE H  95      20.566  21.787 -19.083  1.00  0.00      LH0  C  
ATOM    903  CZ  PHE H  95      20.034  21.703 -17.779  1.00  0.00      LH0  C  
ATOM    904  H   PHE H  95      15.446  23.422 -20.329  1.00  0.00      LH0  H  
ATOM    905  N   CYS H  96      16.638  22.519 -24.057  1.00  0.00      LH0  N  
ATOM    906  CA  CYS H  96      15.809  21.865 -25.063  1.00  0.00      LH0  C  
ATOM    907  C   CYS H  96      16.228  20.421 -25.195  1.00  0.00      LH0  C  
ATOM    908  O   CYS H  96      17.253  20.020 -24.652  1.00  0.00      LH0  O  
ATOM    909  CB  CYS H  96      15.857  22.588 -26.408  1.00  0.00      LH0  C  
ATOM    910  SG  CYS H  96      17.510  23.099 -26.935  1.00  0.00      LH0  S  
ATOM    911  H   CYS H  96      17.629  22.616 -24.161  1.00  0.00      LH0  H  
ATOM    912  N   SER H  97      15.417  19.664 -25.932  1.00  0.00      LH0  N  
ATOM    913  CA  SER H  97      15.774  18.265 -26.108  1.00  0.00      LH0  C  
ATOM    914  C   SER H  97      15.287  17.716 -27.434  1.00  0.00      LH0  C  
ATOM    915  O   SER H  97      14.436  18.297 -28.099  1.00  0.00      LH0  O  
ATOM    916  CB  SER H  97      15.298  17.440 -24.906  1.00  0.00      LH0  C  
ATOM    917  OG  SER H  97      14.282  18.142 -24.174  1.00  0.00      LH0  O  
ATOM    918  H   SER H  97      14.532  20.001 -26.253  1.00  0.00      LH0  H  
ATOM    919  HG  SER H  97      14.118  17.626 -23.393  1.00  0.00      LH0  H  
ATOM    920  N   ARG H  98      15.892  16.586 -27.802  1.00  0.00      LH0  N  
ATOM    921  CA  ARG H  98      15.579  15.948 -29.072  1.00  0.00      LH0  C  
ATOM    922  C   ARG H  98      15.037  14.572 -28.781  1.00  0.00      LH0  C  
ATOM    923  O   ARG H  98      15.656  13.823 -28.033  1.00  0.00      LH0  O  
ATOM    924  CB  ARG H  98      16.863  15.793 -29.885  1.00  0.00      LH0  C  
ATOM    925  CG  ARG H  98      16.635  15.403 -31.344  1.00  0.00      LH0  C  
ATOM    926  CD  ARG H  98      17.771  14.553 -31.913  1.00  0.00      LH0  C  
ATOM    927  NE  ARG H  98      17.561  13.134 -31.627  1.00  0.00      LH0  N  
ATOM    928  CZ  ARG H  98      17.845  12.194 -32.551  1.00  0.00      LH0  C  
ATOM    929  NH1 ARG H  98      17.512  10.929 -32.329  1.00  0.00      LH0  N1+
ATOM    930  NH2 ARG H  98      18.439  12.532 -33.694  1.00  0.00      LH0  N  
ATOM    931  H   ARG H  98      16.545  16.153 -27.183  1.00  0.00      LH0  H  
ATOM    932  HE  ARG H  98      17.047  12.856 -30.807  1.00  0.00      LH0  H  
ATOM    933 HH11 ARG H  98      17.634  10.213 -33.013  1.00  0.00      LH0  H  
ATOM    934 HH12 ARG H  98      17.132  10.631 -31.439  1.00  0.00      LH0  H  
ATOM    935 HH21 ARG H  98      18.485  11.887 -34.465  1.00  0.00      LH0  H  
ATOM    936 HH22 ARG H  98      18.809  13.449 -33.826  1.00  0.00      LH0  H  
ATOM    937  N   SER H  99      13.892  14.269 -29.395  1.00  0.00      LH0  N  
ATOM    938  CA  SER H  99      13.401  12.901 -29.262  1.00  0.00      LH0  C  
ATOM    939  C   SER H  99      14.147  11.908 -30.143  1.00  0.00      LH0  C  
ATOM    940  O   SER H  99      15.111  12.253 -30.825  1.00  0.00      LH0  O  
ATOM    941  CB  SER H  99      11.893  12.887 -29.522  1.00  0.00      LH0  C  
ATOM    942  OG  SER H  99      11.521  14.011 -30.325  1.00  0.00      LH0  O  
ATOM    943  H   SER H  99      13.413  14.898 -30.008  1.00  0.00      LH0  H  
ATOM    944  HG  SER H  99      11.372  14.726 -29.705  1.00  0.00      LH0  H  
ATOM    945  N   GLY H 100      13.645  10.666 -30.129  1.00  0.00      LH0  N  
ATOM    946  CA  GLY H 100      13.931   9.819 -31.282  1.00  0.00      LH0  C  
ATOM    947  C   GLY H 100      12.934  10.148 -32.369  1.00  0.00      LH0  C  
ATOM    948  O   GLY H 100      12.201  11.122 -32.259  1.00  0.00      LH0  O  
ATOM    949  H   GLY H 100      12.902  10.431 -29.502  1.00  0.00      LH0  H  
ATOM    950  N   TYR H 101      12.906   9.303 -33.412  1.00  0.00      LH0  N  
ATOM    951  CA  TYR H 101      11.890   9.525 -34.447  1.00  0.00      LH0  C  
ATOM    952  C   TYR H 101      10.480   9.366 -33.894  1.00  0.00      LH0  C  
ATOM    953  O   TYR H 101       9.952   8.267 -33.770  1.00  0.00      LH0  O  
ATOM    954  CB  TYR H 101      12.159   8.599 -35.649  1.00  0.00      LH0  C  
ATOM    955  CG  TYR H 101      11.016   8.592 -36.647  1.00  0.00      LH0  C  
ATOM    956  CD1 TYR H 101      10.630   9.787 -37.289  1.00  0.00      LH0  C  
ATOM    957  CD2 TYR H 101      10.355   7.371 -36.894  1.00  0.00      LH0  C  
ATOM    958  CE1 TYR H 101       9.545   9.766 -38.180  1.00  0.00      LH0  C  
ATOM    959  CE2 TYR H 101       9.270   7.349 -37.785  1.00  0.00      LH0  C  
ATOM    960  CZ  TYR H 101       8.875   8.548 -38.413  1.00  0.00      LH0  C  
ATOM    961  OH  TYR H 101       7.802   8.528 -39.283  1.00  0.00      LH0  O  
ATOM    962  H   TYR H 101      13.510   8.509 -33.427  1.00  0.00      LH0  H  
ATOM    963  HH  TYR H 101       7.450   7.650 -39.335  1.00  0.00      LH0  H  
ATOM    964  N   GLY H 102       9.913  10.514 -33.510  1.00  0.00      LH0  N  
ATOM    965  CA  GLY H 102       8.603  10.501 -32.864  1.00  0.00      LH0  C  
ATOM    966  C   GLY H 102       8.515   9.951 -31.440  1.00  0.00      LH0  C  
ATOM    967  O   GLY H 102       7.693  10.388 -30.644  1.00  0.00      LH0  O  
ATOM    968  H   GLY H 102      10.465  11.348 -33.609  1.00  0.00      LH0  H  
ATOM    969  N   TYR H 103       9.350   8.948 -31.132  1.00  0.00      LH0  N  
ATOM    970  CA  TYR H 103       9.357   8.431 -29.765  1.00  0.00      LH0  C  
ATOM    971  C   TYR H 103       9.970   9.424 -28.799  1.00  0.00      LH0  C  
ATOM    972  O   TYR H 103      11.073   9.913 -29.003  1.00  0.00      LH0  O  
ATOM    973  CB  TYR H 103      10.094   7.091 -29.721  1.00  0.00      LH0  C  
ATOM    974  CG  TYR H 103       9.202   5.984 -30.235  1.00  0.00      LH0  C  
ATOM    975  CD1 TYR H 103       9.275   5.604 -31.592  1.00  0.00      LH0  C  
ATOM    976  CD2 TYR H 103       8.319   5.356 -29.334  1.00  0.00      LH0  C  
ATOM    977  CE1 TYR H 103       8.437   4.577 -32.058  1.00  0.00      LH0  C  
ATOM    978  CE2 TYR H 103       7.483   4.328 -29.799  1.00  0.00      LH0  C  
ATOM    979  CZ  TYR H 103       7.547   3.955 -31.157  1.00  0.00      LH0  C  
ATOM    980  OH  TYR H 103       6.711   2.958 -31.620  1.00  0.00      LH0  O  
ATOM    981  H   TYR H 103       9.955   8.570 -31.830  1.00  0.00      LH0  H  
ATOM    982  HH  TYR H 103       6.210   2.604 -30.894  1.00  0.00      LH0  H  
ATOM    983  N   TYR H 104       9.194   9.734 -27.755  1.00  0.00      LH0  N  
ATOM    984  CA  TYR H 104       9.502  10.931 -26.970  1.00  0.00      LH0  C  
ATOM    985  C   TYR H 104      10.463  10.718 -25.816  1.00  0.00      LH0  C  
ATOM    986  O   TYR H 104      10.285  11.211 -24.706  1.00  0.00      LH0  O  
ATOM    987  CB  TYR H 104       8.231  11.612 -26.453  1.00  0.00      LH0  C  
ATOM    988  CG  TYR H 104       7.153  11.660 -27.508  1.00  0.00      LH0  C  
ATOM    989  CD1 TYR H 104       6.171  10.652 -27.493  1.00  0.00      LH0  C  
ATOM    990  CD2 TYR H 104       7.150  12.696 -28.465  1.00  0.00      LH0  C  
ATOM    991  CE1 TYR H 104       5.160  10.677 -28.462  1.00  0.00      LH0  C  
ATOM    992  CE2 TYR H 104       6.140  12.711 -29.442  1.00  0.00      LH0  C  
ATOM    993  CZ  TYR H 104       5.163  11.696 -29.431  1.00  0.00      LH0  C  
ATOM    994  OH  TYR H 104       4.170  11.673 -30.389  1.00  0.00      LH0  O  
ATOM    995  H   TYR H 104       8.466   9.099 -27.488  1.00  0.00      LH0  H  
ATOM    996  HH  TYR H 104       4.401  12.243 -31.125  1.00  0.00      LH0  H  
ATOM    997  N   ALA H 105      11.507   9.953 -26.145  1.00  0.00      LH0  N  
ATOM    998  CA  ALA H 105      12.628   9.915 -25.223  1.00  0.00      LH0  C  
ATOM    999  C   ALA H 105      13.514  11.084 -25.547  1.00  0.00      LH0  C  
ATOM   1000  O   ALA H 105      13.754  11.375 -26.712  1.00  0.00      LH0  O  
ATOM   1001  CB  ALA H 105      13.430   8.641 -25.434  1.00  0.00      LH0  C  
ATOM   1002  H   ALA H 105      11.629   9.686 -27.099  1.00  0.00      LH0  H  
ATOM   1003  N   MET H 106      13.972  11.759 -24.495  1.00  0.00      LH0  N  
ATOM   1004  CA  MET H 106      14.807  12.910 -24.804  1.00  0.00      LH0  C  
ATOM   1005  C   MET H 106      16.254  12.497 -24.962  1.00  0.00      LH0  C  
ATOM   1006  O   MET H 106      17.067  12.559 -24.050  1.00  0.00      LH0  O  
ATOM   1007  CB  MET H 106      14.606  14.001 -23.758  1.00  0.00      LH0  C  
ATOM   1008  CG  MET H 106      13.134  14.384 -23.602  1.00  0.00      LH0  C  
ATOM   1009  SD  MET H 106      12.868  15.730 -22.439  1.00  0.00      LH0  S  
ATOM   1010  CE  MET H 106      11.070  15.680 -22.430  1.00  0.00      LH0  C  
ATOM   1011  H   MET H 106      13.859  11.442 -23.552  1.00  0.00      LH0  H  
ATOM   1012  N   GLU H 107      16.512  12.015 -26.184  1.00  0.00      LH0  N  
ATOM   1013  CA  GLU H 107      17.797  11.391 -26.482  1.00  0.00      LH0  C  
ATOM   1014  C   GLU H 107      18.990  12.320 -26.382  1.00  0.00      LH0  C  
ATOM   1015  O   GLU H 107      20.068  11.954 -25.929  1.00  0.00      LH0  O  
ATOM   1016  CB  GLU H 107      17.760  10.709 -27.852  1.00  0.00      LH0  C  
ATOM   1017  CG  GLU H 107      16.607   9.710 -28.016  1.00  0.00      LH0  C  
ATOM   1018  CD  GLU H 107      16.705   8.931 -29.323  1.00  0.00      LH0  C  
ATOM   1019  OE1 GLU H 107      17.459   9.320 -30.211  1.00  0.00      LH0  O  
ATOM   1020  OE2 GLU H 107      16.017   7.920 -29.457  1.00  0.00      LH0  O1-
ATOM   1021  H   GLU H 107      15.789  12.105 -26.875  1.00  0.00      LH0  H  
ATOM   1022  N   TYR H 108      18.750  13.552 -26.846  1.00  0.00      LH0  N  
ATOM   1023  CA  TYR H 108      19.837  14.524 -26.769  1.00  0.00      LH0  C  
ATOM   1024  C   TYR H 108      19.330  15.803 -26.150  1.00  0.00      LH0  C  
ATOM   1025  O   TYR H 108      18.151  16.115 -26.253  1.00  0.00      LH0  O  
ATOM   1026  CB  TYR H 108      20.451  14.780 -28.153  1.00  0.00      LH0  C  
ATOM   1027  CG  TYR H 108      20.968  13.484 -28.740  1.00  0.00      LH0  C  
ATOM   1028  CD1 TYR H 108      22.224  12.989 -28.334  1.00  0.00      LH0  C  
ATOM   1029  CD2 TYR H 108      20.162  12.792 -29.667  1.00  0.00      LH0  C  
ATOM   1030  CE1 TYR H 108      22.666  11.753 -28.838  1.00  0.00      LH0  C  
ATOM   1031  CE2 TYR H 108      20.600  11.557 -30.168  1.00  0.00      LH0  C  
ATOM   1032  CZ  TYR H 108      21.841  11.047 -29.737  1.00  0.00      LH0  C  
ATOM   1033  OH  TYR H 108      22.256   9.819 -30.212  1.00  0.00      LH0  O  
ATOM   1034  H   TYR H 108      17.832  13.803 -27.158  1.00  0.00      LH0  H  
ATOM   1035  HH  TYR H 108      21.494   9.313 -30.470  1.00  0.00      LH0  H  
ATOM   1036  N   TRP H 109      20.243  16.510 -25.479  1.00  0.00      LH0  N  
ATOM   1037  CA  TRP H 109      19.782  17.697 -24.764  1.00  0.00      LH0  C  
ATOM   1038  C   TRP H 109      20.576  18.912 -25.184  1.00  0.00      LH0  C  
ATOM   1039  O   TRP H 109      21.638  18.802 -25.784  1.00  0.00      LH0  O  
ATOM   1040  CB  TRP H 109      19.887  17.511 -23.244  1.00  0.00      LH0  C  
ATOM   1041  CG  TRP H 109      18.853  16.537 -22.725  1.00  0.00      LH0  C  
ATOM   1042  CD1 TRP H 109      18.787  15.158 -22.972  1.00  0.00      LH0  C  
ATOM   1043  CD2 TRP H 109      17.735  16.811 -21.854  1.00  0.00      LH0  C  
ATOM   1044  CE2 TRP H 109      17.059  15.568 -21.619  1.00  0.00      LH0  C  
ATOM   1045  CE3 TRP H 109      17.254  17.993 -21.255  1.00  0.00      LH0  C  
ATOM   1046  NE1 TRP H 109      17.738  14.586 -22.330  1.00  0.00      LH0  N  
ATOM   1047  CZ2 TRP H 109      15.922  15.532 -20.784  1.00  0.00      LH0  C  
ATOM   1048  CZ3 TRP H 109      16.115  17.946 -20.424  1.00  0.00      LH0  C  
ATOM   1049  CH2 TRP H 109      15.454  16.721 -20.187  1.00  0.00      LH0  C  
ATOM   1050  H   TRP H 109      21.212  16.270 -25.483  1.00  0.00      LH0  H  
ATOM   1051  HE1 TRP H 109      17.503  13.633 -22.408  1.00  0.00      LH0  H  
ATOM   1052  N   GLY H 110      20.009  20.068 -24.835  1.00  0.00      LH0  N  
ATOM   1053  CA  GLY H 110      20.761  21.301 -25.006  1.00  0.00      LH0  C  
ATOM   1054  C   GLY H 110      21.547  21.621 -23.755  1.00  0.00      LH0  C  
ATOM   1055  O   GLY H 110      21.476  20.921 -22.750  1.00  0.00      LH0  O  
ATOM   1056  H   GLY H 110      19.137  20.055 -24.346  1.00  0.00      LH0  H  
ATOM   1057  N   GLN H 111      22.325  22.699 -23.868  1.00  0.00      LH0  N  
ATOM   1058  CA  GLN H 111      23.297  22.960 -22.810  1.00  0.00      LH0  C  
ATOM   1059  C   GLN H 111      22.894  23.956 -21.737  1.00  0.00      LH0  C  
ATOM   1060  O   GLN H 111      23.699  24.329 -20.897  1.00  0.00      LH0  O  
ATOM   1061  CB  GLN H 111      24.692  23.284 -23.376  1.00  0.00      LH0  C  
ATOM   1062  CG  GLN H 111      24.837  24.556 -24.226  1.00  0.00      LH0  C  
ATOM   1063  CD  GLN H 111      24.181  24.355 -25.575  1.00  0.00      LH0  C  
ATOM   1064  NE2 GLN H 111      24.968  23.782 -26.484  1.00  0.00      LH0  N  
ATOM   1065  OE1 GLN H 111      23.010  24.648 -25.776  1.00  0.00      LH0  O  
ATOM   1066  H   GLN H 111      22.202  23.302 -24.656  1.00  0.00      LH0  H  
ATOM   1067 HE21 GLN H 111      25.935  23.608 -26.318  1.00  0.00      LH0  H  
ATOM   1068 HE22 GLN H 111      24.548  23.499 -27.350  1.00  0.00      LH0  H  
ATOM   1069  N   GLY H 112      21.616  24.358 -21.780  1.00  0.00      LH0  N  
ATOM   1070  CA  GLY H 112      21.179  25.139 -20.627  1.00  0.00      LH0  C  
ATOM   1071  C   GLY H 112      21.201  26.647 -20.777  1.00  0.00      LH0  C  
ATOM   1072  O   GLY H 112      22.169  27.338 -20.488  1.00  0.00      LH0  O  
ATOM   1073  H   GLY H 112      20.994  24.097 -22.519  1.00  0.00      LH0  H  
ATOM   1074  N   THR H 113      20.034  27.143 -21.196  1.00  0.00      LH0  N  
ATOM   1075  CA  THR H 113      19.828  28.581 -21.080  1.00  0.00      LH0  C  
ATOM   1076  C   THR H 113      19.524  28.968 -19.641  1.00  0.00      LH0  C  
ATOM   1077  O   THR H 113      18.500  28.590 -19.086  1.00  0.00      LH0  O  
ATOM   1078  CB  THR H 113      18.691  29.003 -22.013  1.00  0.00      LH0  C  
ATOM   1079  CG2 THR H 113      18.530  30.517 -22.093  1.00  0.00      LH0  C  
ATOM   1080  OG1 THR H 113      18.911  28.466 -23.321  1.00  0.00      LH0  O  
ATOM   1081  H   THR H 113      19.276  26.524 -21.394  1.00  0.00      LH0  H  
ATOM   1082  HG1 THR H 113      19.797  28.756 -23.547  1.00  0.00      LH0  H  
ATOM   1083  N   SER H 114      20.461  29.709 -19.050  1.00  0.00      LH0  N  
ATOM   1084  CA  SER H 114      20.166  30.208 -17.712  1.00  0.00      LH0  C  
ATOM   1085  C   SER H 114      19.546  31.591 -17.749  1.00  0.00      LH0  C  
ATOM   1086  O   SER H 114      20.207  32.606 -17.929  1.00  0.00      LH0  O  
ATOM   1087  CB  SER H 114      21.427  30.173 -16.852  1.00  0.00      LH0  C  
ATOM   1088  OG  SER H 114      21.996  28.858 -16.906  1.00  0.00      LH0  O  
ATOM   1089  H   SER H 114      21.220  30.059 -19.602  1.00  0.00      LH0  H  
ATOM   1090  HG  SER H 114      22.287  28.719 -17.802  1.00  0.00      LH0  H  
ATOM   1091  N   VAL H 115      18.219  31.585 -17.602  1.00  0.00      LH0  N  
ATOM   1092  CA  VAL H 115      17.531  32.872 -17.572  1.00  0.00      LH0  C  
ATOM   1093  C   VAL H 115      17.523  33.454 -16.172  1.00  0.00      LH0  C  
ATOM   1094  O   VAL H 115      16.881  32.926 -15.272  1.00  0.00      LH0  O  
ATOM   1095  CB  VAL H 115      16.100  32.702 -18.105  1.00  0.00      LH0  C  
ATOM   1096  CG1 VAL H 115      15.284  33.995 -18.085  1.00  0.00      LH0  C  
ATOM   1097  CG2 VAL H 115      16.128  32.109 -19.510  1.00  0.00      LH0  C  
ATOM   1098  H   VAL H 115      17.750  30.728 -17.378  1.00  0.00      LH0  H  
ATOM   1099  N   THR H 116      18.239  34.569 -16.018  1.00  0.00      LH0  N  
ATOM   1100  CA  THR H 116      18.034  35.254 -14.751  1.00  0.00      LH0  C  
ATOM   1101  C   THR H 116      17.095  36.432 -14.897  1.00  0.00      LH0  C  
ATOM   1102  O   THR H 116      17.450  37.525 -15.327  1.00  0.00      LH0  O  
ATOM   1103  CB  THR H 116      19.354  35.650 -14.079  1.00  0.00      LH0  C  
ATOM   1104  CG2 THR H 116      19.122  36.220 -12.674  1.00  0.00      LH0  C  
ATOM   1105  OG1 THR H 116      20.236  34.522 -14.013  1.00  0.00      LH0  O  
ATOM   1106  H   THR H 116      18.726  34.991 -16.783  1.00  0.00      LH0  H  
ATOM   1107  HG1 THR H 116      20.927  34.761 -13.392  1.00  0.00      LH0  H  
ATOM   1108  N   VAL H 117      15.851  36.145 -14.494  1.00  0.00      LH0  N  
ATOM   1109  CA  VAL H 117      14.922  37.253 -14.323  1.00  0.00      LH0  C  
ATOM   1110  C   VAL H 117      15.310  38.004 -13.066  1.00  0.00      LH0  C  
ATOM   1111  O   VAL H 117      15.546  37.396 -12.025  1.00  0.00      LH0  O  
ATOM   1112  CB  VAL H 117      13.484  36.727 -14.243  1.00  0.00      LH0  C  
ATOM   1113  CG1 VAL H 117      12.451  37.850 -14.169  1.00  0.00      LH0  C  
ATOM   1114  CG2 VAL H 117      13.192  35.783 -15.405  1.00  0.00      LH0  C  
ATOM   1115  H   VAL H 117      15.632  35.246 -14.117  1.00  0.00      LH0  H  
ATOM   1116  N   SER H 118      15.419  39.323 -13.238  1.00  0.00      LH0  N  
ATOM   1117  CA  SER H 118      15.946  40.170 -12.181  1.00  0.00      LH0  C  
ATOM   1118  C   SER H 118      15.535  41.596 -12.460  1.00  0.00      LH0  C  
ATOM   1119  O   SER H 118      15.411  42.017 -13.606  1.00  0.00      LH0  O  
ATOM   1120  CB  SER H 118      17.476  40.045 -12.131  1.00  0.00      LH0  C  
ATOM   1121  OG  SER H 118      18.052  40.966 -11.195  1.00  0.00      LH0  O  
ATOM   1122  H   SER H 118      15.209  39.748 -14.122  1.00  0.00      LH0  H  
ATOM   1123  HG  SER H 118      17.741  40.697 -10.325  1.00  0.00      LH0  H  
ATOM   1124  N   SER H 119      15.343  42.326 -11.365  1.00  0.00      LH0  N  
ATOM   1125  CA  SER H 119      15.162  43.761 -11.542  1.00  0.00      LH0  C  
ATOM   1126  C   SER H 119      16.427  44.579 -11.326  1.00  0.00      LH0  C  
ATOM   1127  O   SER H 119      16.443  45.803 -11.477  1.00  0.00      LH0  O  
ATOM   1128  CB  SER H 119      14.034  44.270 -10.646  1.00  0.00      LH0  C  
ATOM   1129  OG  SER H 119      13.128  43.199 -10.357  1.00  0.00      LH0  O  
ATOM   1130  H   SER H 119      15.405  41.898 -10.456  1.00  0.00      LH0  H  
ATOM   1131  HG  SER H 119      13.560  42.710  -9.651  1.00  0.00      LH0  H  
ATOM   1132  N   ALA H 120      17.498  43.858 -10.955  1.00  0.00      LH0  N  
ATOM   1133  CA  ALA H 120      18.735  44.523 -10.555  1.00  0.00      LH0  C  
ATOM   1134  C   ALA H 120      19.440  45.303 -11.660  1.00  0.00      LH0  C  
ATOM   1135  O   ALA H 120      18.887  45.569 -12.725  1.00  0.00      LH0  O  
ATOM   1136  CB  ALA H 120      19.676  43.499  -9.928  1.00  0.00      LH0  C  
ATOM   1137  H   ALA H 120      17.432  42.858 -10.897  1.00  0.00      LH0  H  
ATOM   1138  N   LYS H 121      20.676  45.723 -11.356  1.00  0.00      LH0  N  
ATOM   1139  CA  LYS H 121      21.457  46.488 -12.330  1.00  0.00      LH0  C  
ATOM   1140  C   LYS H 121      22.923  46.271 -12.023  1.00  0.00      LH0  C  
ATOM   1141  O   LYS H 121      23.249  45.740 -10.968  1.00  0.00      LH0  O  
ATOM   1142  CB  LYS H 121      21.070  47.975 -12.274  1.00  0.00      LH0  C  
ATOM   1143  CG  LYS H 121      20.253  48.401 -13.502  1.00  0.00      LH0  C  
ATOM   1144  CD  LYS H 121      19.131  49.401 -13.199  1.00  0.00      LH0  C  
ATOM   1145  CE  LYS H 121      18.039  48.834 -12.281  1.00  0.00      LH0  C  
ATOM   1146  NZ  LYS H 121      17.364  47.696 -12.921  1.00  0.00      LH0  N1+
ATOM   1147  H   LYS H 121      21.117  45.501 -10.484  1.00  0.00      LH0  H  
ATOM   1148  HZ1 LYS H 121      16.687  47.261 -12.258  1.00  0.00      LH0  H  
ATOM   1149  HZ2 LYS H 121      16.870  47.964 -13.790  1.00  0.00      LH0  H  
ATOM   1150  HZ3 LYS H 121      18.047  46.941 -13.137  1.00  0.00      LH0  H  
ATOM   1151  N   THR H 122      23.774  46.673 -12.973  1.00  0.00      LH0  N  
ATOM   1152  CA  THR H 122      25.207  46.403 -12.846  1.00  0.00      LH0  C  
ATOM   1153  C   THR H 122      25.897  46.993 -11.621  1.00  0.00      LH0  C  
ATOM   1154  O   THR H 122      26.198  48.178 -11.554  1.00  0.00      LH0  O  
ATOM   1155  CB  THR H 122      25.889  46.847 -14.140  1.00  0.00      LH0  C  
ATOM   1156  CG2 THR H 122      27.207  46.109 -14.396  1.00  0.00      LH0  C  
ATOM   1157  OG1 THR H 122      24.986  46.674 -15.244  1.00  0.00      LH0  O  
ATOM   1158  H   THR H 122      23.463  47.060 -13.840  1.00  0.00      LH0  H  
ATOM   1159  HG1 THR H 122      25.487  46.918 -16.014  1.00  0.00      LH0  H  
ATOM   1160  N   THR H 123      26.123  46.105 -10.653  1.00  0.00      LH0  N  
ATOM   1161  CA  THR H 123      26.699  46.577  -9.401  1.00  0.00      LH0  C  
ATOM   1162  C   THR H 123      28.044  45.920  -9.128  1.00  0.00      LH0  C  
ATOM   1163  O   THR H 123      28.196  44.702  -9.197  1.00  0.00      LH0  O  
ATOM   1164  CB  THR H 123      25.696  46.362  -8.255  1.00  0.00      LH0  C  
ATOM   1165  CG2 THR H 123      26.103  47.062  -6.952  1.00  0.00      LH0  C  
ATOM   1166  OG1 THR H 123      24.396  46.813  -8.662  1.00  0.00      LH0  O  
ATOM   1167  H   THR H 123      25.976  45.132 -10.829  1.00  0.00      LH0  H  
ATOM   1168  HG1 THR H 123      24.146  46.280  -9.410  1.00  0.00      LH0  H  
ATOM   1169  N   PRO H 124      29.046  46.792  -8.858  1.00  0.00      LH0  N  
ATOM   1170  CA  PRO H 124      30.379  46.291  -8.511  1.00  0.00      LH0  C  
ATOM   1171  C   PRO H 124      30.399  45.510  -7.199  1.00  0.00      LH0  C  
ATOM   1172  O   PRO H 124      29.819  45.898  -6.190  1.00  0.00      LH0  O  
ATOM   1173  CB  PRO H 124      31.213  47.580  -8.486  1.00  0.00      LH0  C  
ATOM   1174  CG  PRO H 124      30.231  48.701  -8.154  1.00  0.00      LH0  C  
ATOM   1175  CD  PRO H 124      28.970  48.252  -8.879  1.00  0.00      LH0  C  
ATOM   1176  N   PRO H 125      31.117  44.364  -7.257  1.00  0.00      LH0  N  
ATOM   1177  CA  PRO H 125      31.181  43.472  -6.097  1.00  0.00      LH0  C  
ATOM   1178  C   PRO H 125      31.736  44.119  -4.841  1.00  0.00      LH0  C  
ATOM   1179  O   PRO H 125      32.916  44.421  -4.704  1.00  0.00      LH0  O  
ATOM   1180  CB  PRO H 125      32.026  42.302  -6.613  1.00  0.00      LH0  C  
ATOM   1181  CG  PRO H 125      32.829  42.850  -7.787  1.00  0.00      LH0  C  
ATOM   1182  CD  PRO H 125      31.878  43.869  -8.397  1.00  0.00      LH0  C  
ATOM   1183  N   SER H 126      30.808  44.289  -3.902  1.00  0.00      LH0  N  
ATOM   1184  CA  SER H 126      31.207  44.746  -2.579  1.00  0.00      LH0  C  
ATOM   1185  C   SER H 126      31.818  43.631  -1.743  1.00  0.00      LH0  C  
ATOM   1186  O   SER H 126      31.183  43.001  -0.905  1.00  0.00      LH0  O  
ATOM   1187  CB  SER H 126      29.992  45.383  -1.915  1.00  0.00      LH0  C  
ATOM   1188  OG  SER H 126      29.528  46.468  -2.729  1.00  0.00      LH0  O  
ATOM   1189  H   SER H 126      29.876  43.969  -4.079  1.00  0.00      LH0  H  
ATOM   1190  HG  SER H 126      29.511  46.165  -3.634  1.00  0.00      LH0  H  
ATOM   1191  N   VAL H 127      33.103  43.403  -2.043  1.00  0.00      LH0  N  
ATOM   1192  CA  VAL H 127      33.805  42.316  -1.365  1.00  0.00      LH0  C  
ATOM   1193  C   VAL H 127      34.354  42.718  -0.009  1.00  0.00      LH0  C  
ATOM   1194  O   VAL H 127      35.068  43.706   0.149  1.00  0.00      LH0  O  
ATOM   1195  CB  VAL H 127      34.916  41.760  -2.265  1.00  0.00      LH0  C  
ATOM   1196  CG1 VAL H 127      35.610  40.542  -1.654  1.00  0.00      LH0  C  
ATOM   1197  CG2 VAL H 127      34.366  41.440  -3.652  1.00  0.00      LH0  C  
ATOM   1198  H   VAL H 127      33.538  43.970  -2.745  1.00  0.00      LH0  H  
ATOM   1199  N   TYR H 128      33.990  41.895   0.973  1.00  0.00      LH0  N  
ATOM   1200  CA  TYR H 128      34.440  42.173   2.330  1.00  0.00      LH0  C  
ATOM   1201  C   TYR H 128      35.469  41.163   2.808  1.00  0.00      LH0  C  
ATOM   1202  O   TYR H 128      35.204  39.967   2.824  1.00  0.00      LH0  O  
ATOM   1203  CB  TYR H 128      33.231  42.203   3.268  1.00  0.00      LH0  C  
ATOM   1204  CG  TYR H 128      32.101  43.035   2.701  1.00  0.00      LH0  C  
ATOM   1205  CD1 TYR H 128      32.315  44.386   2.351  1.00  0.00      LH0  C  
ATOM   1206  CD2 TYR H 128      30.845  42.419   2.549  1.00  0.00      LH0  C  
ATOM   1207  CE1 TYR H 128      31.237  45.144   1.862  1.00  0.00      LH0  C  
ATOM   1208  CE2 TYR H 128      29.768  43.180   2.073  1.00  0.00      LH0  C  
ATOM   1209  CZ  TYR H 128      29.970  44.534   1.753  1.00  0.00      LH0  C  
ATOM   1210  OH  TYR H 128      28.883  45.277   1.337  1.00  0.00      LH0  O  
ATOM   1211  H   TYR H 128      33.369  41.138   0.770  1.00  0.00      LH0  H  
ATOM   1212  HH  TYR H 128      29.178  46.082   0.926  1.00  0.00      LH0  H  
ATOM   1213  N   PRO H 129      36.665  41.686   3.166  1.00  0.00      LH0  N  
ATOM   1214  CA  PRO H 129      37.754  40.832   3.654  1.00  0.00      LH0  C  
ATOM   1215  C   PRO H 129      37.629  40.486   5.134  1.00  0.00      LH0  C  
ATOM   1216  O   PRO H 129      38.236  41.102   6.003  1.00  0.00      LH0  O  
ATOM   1217  CB  PRO H 129      38.971  41.709   3.354  1.00  0.00      LH0  C  
ATOM   1218  CG  PRO H 129      38.489  43.141   3.580  1.00  0.00      LH0  C  
ATOM   1219  CD  PRO H 129      37.055  43.088   3.071  1.00  0.00      LH0  C  
ATOM   1220  N   LEU H 130      36.803  39.472   5.390  1.00  0.00      LH0  N  
ATOM   1221  CA  LEU H 130      36.563  39.129   6.788  1.00  0.00      LH0  C  
ATOM   1222  C   LEU H 130      37.706  38.388   7.454  1.00  0.00      LH0  C  
ATOM   1223  O   LEU H 130      38.182  37.353   6.995  1.00  0.00      LH0  O  
ATOM   1224  CB  LEU H 130      35.301  38.292   6.985  1.00  0.00      LH0  C  
ATOM   1225  CG  LEU H 130      33.968  38.748   6.387  1.00  0.00      LH0  C  
ATOM   1226  CD1 LEU H 130      33.746  40.257   6.434  1.00  0.00      LH0  C  
ATOM   1227  CD2 LEU H 130      33.750  38.144   5.008  1.00  0.00      LH0  C  
ATOM   1228  H   LEU H 130      36.463  38.912   4.632  1.00  0.00      LH0  H  
ATOM   1229  N   ALA H 131      38.098  38.971   8.591  1.00  0.00      LH0  N  
ATOM   1230  CA  ALA H 131      39.076  38.309   9.447  1.00  0.00      LH0  C  
ATOM   1231  C   ALA H 131      38.352  37.541  10.537  1.00  0.00      LH0  C  
ATOM   1232  O   ALA H 131      37.304  37.970  11.005  1.00  0.00      LH0  O  
ATOM   1233  CB  ALA H 131      39.987  39.362  10.080  1.00  0.00      LH0  C  
ATOM   1234  H   ALA H 131      37.603  39.780   8.905  1.00  0.00      LH0  H  
ATOM   1235  N   PRO H 132      38.913  36.374  10.934  1.00  0.00      LH0  N  
ATOM   1236  CA  PRO H 132      38.215  35.560  11.933  1.00  0.00      LH0  C  
ATOM   1237  C   PRO H 132      38.087  36.249  13.279  1.00  0.00      LH0  C  
ATOM   1238  O   PRO H 132      38.979  36.940  13.762  1.00  0.00      LH0  O  
ATOM   1239  CB  PRO H 132      39.057  34.278  11.971  1.00  0.00      LH0  C  
ATOM   1240  CG  PRO H 132      40.457  34.704  11.533  1.00  0.00      LH0  C  
ATOM   1241  CD  PRO H 132      40.164  35.773  10.488  1.00  0.00      LH0  C  
ATOM   1242  N   GLY H 133      36.918  36.016  13.883  1.00  0.00      LH0  N  
ATOM   1243  CA  GLY H 133      36.709  36.532  15.230  1.00  0.00      LH0  C  
ATOM   1244  C   GLY H 133      37.396  35.699  16.293  1.00  0.00      LH0  C  
ATOM   1245  O   GLY H 133      36.787  34.890  16.978  1.00  0.00      LH0  O  
ATOM   1246  H   GLY H 133      36.226  35.462  13.420  1.00  0.00      LH0  H  
ATOM   1247  N   GLY H 134      38.708  35.941  16.401  1.00  0.00      LH0  N  
ATOM   1248  CA  GLY H 134      39.450  35.324  17.498  1.00  0.00      LH0  C  
ATOM   1249  C   GLY H 134      39.830  33.871  17.278  1.00  0.00      LH0  C  
ATOM   1250  O   GLY H 134      40.974  33.535  17.004  1.00  0.00      LH0  O  
ATOM   1251  H   GLY H 134      39.162  36.477  15.687  1.00  0.00      LH0  H  
ATOM   1252  N   GLY H 135      38.813  33.012  17.436  1.00  0.00      LH0  N  
ATOM   1253  CA  GLY H 135      39.076  31.575  17.473  1.00  0.00      LH0  C  
ATOM   1254  C   GLY H 135      39.436  30.923  16.147  1.00  0.00      LH0  C  
ATOM   1255  O   GLY H 135      38.615  30.283  15.489  1.00  0.00      LH0  O  
ATOM   1256  H   GLY H 135      37.896  33.395  17.565  1.00  0.00      LH0  H  
ATOM   1257  N   ALA H 136      40.716  31.084  15.800  1.00  0.00      LH0  N  
ATOM   1258  CA  ALA H 136      41.278  30.244  14.748  1.00  0.00      LH0  C  
ATOM   1259  C   ALA H 136      41.449  28.822  15.252  1.00  0.00      LH0  C  
ATOM   1260  O   ALA H 136      41.189  28.535  16.415  1.00  0.00      LH0  O  
ATOM   1261  CB  ALA H 136      42.635  30.794  14.314  1.00  0.00      LH0  C  
ATOM   1262  H   ALA H 136      41.292  31.669  16.375  1.00  0.00      LH0  H  
ATOM   1263  N   THR H 137      41.877  27.945  14.343  1.00  0.00      LH0  N  
ATOM   1264  CA  THR H 137      42.223  26.630  14.866  1.00  0.00      LH0  C  
ATOM   1265  C   THR H 137      43.736  26.491  14.911  1.00  0.00      LH0  C  
ATOM   1266  O   THR H 137      44.456  27.436  14.612  1.00  0.00      LH0  O  
ATOM   1267  CB  THR H 137      41.497  25.526  14.066  1.00  0.00      LH0  C  
ATOM   1268  CG2 THR H 137      41.877  25.474  12.585  1.00  0.00      LH0  C  
ATOM   1269  OG1 THR H 137      41.652  24.248  14.696  1.00  0.00      LH0  O  
ATOM   1270  H   THR H 137      42.163  28.223  13.424  1.00  0.00      LH0  H  
ATOM   1271  HG1 THR H 137      42.182  23.701  14.114  1.00  0.00      LH0  H  
ATOM   1272  N   ASN H 138      44.185  25.287  15.296  1.00  0.00      LH0  N  
ATOM   1273  CA  ASN H 138      45.597  24.877  15.317  1.00  0.00      LH0  C  
ATOM   1274  C   ASN H 138      46.520  25.435  14.235  1.00  0.00      LH0  C  
ATOM   1275  O   ASN H 138      46.801  24.796  13.229  1.00  0.00      LH0  O  
ATOM   1276  CB  ASN H 138      45.690  23.341  15.349  1.00  0.00      LH0  C  
ATOM   1277  CG  ASN H 138      45.040  22.711  14.121  1.00  0.00      LH0  C  
ATOM   1278  ND2 ASN H 138      45.851  21.920  13.415  1.00  0.00      LH0  N  
ATOM   1279  OD1 ASN H 138      43.867  22.910  13.831  1.00  0.00      LH0  O  
ATOM   1280  H   ASN H 138      43.473  24.618  15.523  1.00  0.00      LH0  H  
ATOM   1281 HD21 ASN H 138      46.813  21.815  13.656  1.00  0.00      LH0  H  
ATOM   1282 HD22 ASN H 138      45.474  21.451  12.619  1.00  0.00      LH0  H  
ATOM   1283  N   SER H 139      47.003  26.662  14.501  1.00  0.00      LH0  N  
ATOM   1284  CA  SER H 139      47.858  27.392  13.553  1.00  0.00      LH0  C  
ATOM   1285  C   SER H 139      47.277  27.630  12.162  1.00  0.00      LH0  C  
ATOM   1286  O   SER H 139      47.980  27.879  11.191  1.00  0.00      LH0  O  
ATOM   1287  CB  SER H 139      49.281  26.805  13.477  1.00  0.00      LH0  C  
ATOM   1288  OG  SER H 139      49.308  25.450  13.949  1.00  0.00      LH0  O  
ATOM   1289  H   SER H 139      46.644  27.123  15.310  1.00  0.00      LH0  H  
ATOM   1290  HG  SER H 139      48.728  24.964  13.367  1.00  0.00      LH0  H  
ATOM   1291  N   MET H 140      45.942  27.533  12.113  1.00  0.00      LH0  N  
ATOM   1292  CA  MET H 140      45.255  27.657  10.836  1.00  0.00      LH0  C  
ATOM   1293  C   MET H 140      44.127  28.652  10.967  1.00  0.00      LH0  C  
ATOM   1294  O   MET H 140      43.185  28.480  11.736  1.00  0.00      LH0  O  
ATOM   1295  CB  MET H 140      44.701  26.307  10.369  1.00  0.00      LH0  C  
ATOM   1296  CG  MET H 140      45.737  25.204  10.137  1.00  0.00      LH0  C  
ATOM   1297  SD  MET H 140      46.807  25.499   8.722  1.00  0.00      LH0  S  
ATOM   1298  CE  MET H 140      45.610  25.145   7.426  1.00  0.00      LH0  C  
ATOM   1299  H   MET H 140      45.410  27.416  12.951  1.00  0.00      LH0  H  
ATOM   1300  N   VAL H 141      44.279  29.719  10.190  1.00  0.00      LH0  N  
ATOM   1301  CA  VAL H 141      43.203  30.694  10.123  1.00  0.00      LH0  C  
ATOM   1302  C   VAL H 141      42.315  30.436   8.922  1.00  0.00      LH0  C  
ATOM   1303  O   VAL H 141      42.773  30.144   7.823  1.00  0.00      LH0  O  
ATOM   1304  CB  VAL H 141      43.772  32.122  10.104  1.00  0.00      LH0  C  
ATOM   1305  CG1 VAL H 141      44.349  32.500  11.467  1.00  0.00      LH0  C  
ATOM   1306  CG2 VAL H 141      44.824  32.314   9.008  1.00  0.00      LH0  C  
ATOM   1307  H   VAL H 141      45.036  29.746   9.537  1.00  0.00      LH0  H  
ATOM   1308  N   THR H 142      41.014  30.558   9.183  1.00  0.00      LH0  N  
ATOM   1309  CA  THR H 142      40.133  30.659   8.029  1.00  0.00      LH0  C  
ATOM   1310  C   THR H 142      39.864  32.126   7.773  1.00  0.00      LH0  C  
ATOM   1311  O   THR H 142      39.632  32.885   8.705  1.00  0.00      LH0  O  
ATOM   1312  CB  THR H 142      38.835  29.885   8.284  1.00  0.00      LH0  C  
ATOM   1313  CG2 THR H 142      37.916  29.820   7.058  1.00  0.00      LH0  C  
ATOM   1314  OG1 THR H 142      39.140  28.563   8.743  1.00  0.00      LH0  O  
ATOM   1315  H   THR H 142      40.681  30.778  10.096  1.00  0.00      LH0  H  
ATOM   1316  HG1 THR H 142      39.529  28.118   7.989  1.00  0.00      LH0  H  
ATOM   1317  N   LEU H 143      39.938  32.489   6.494  1.00  0.00      LH0  N  
ATOM   1318  CA  LEU H 143      39.620  33.854   6.100  1.00  0.00      LH0  C  
ATOM   1319  C   LEU H 143      38.392  33.801   5.236  1.00  0.00      LH0  C  
ATOM   1320  O   LEU H 143      38.085  32.764   4.652  1.00  0.00      LH0  O  
ATOM   1321  CB  LEU H 143      40.748  34.497   5.289  1.00  0.00      LH0  C  
ATOM   1322  CG  LEU H 143      42.108  34.644   5.977  1.00  0.00      LH0  C  
ATOM   1323  CD1 LEU H 143      41.976  35.203   7.389  1.00  0.00      LH0  C  
ATOM   1324  CD2 LEU H 143      42.941  33.368   5.925  1.00  0.00      LH0  C  
ATOM   1325  H   LEU H 143      40.134  31.802   5.797  1.00  0.00      LH0  H  
ATOM   1326  N   GLY H 144      37.710  34.944   5.167  1.00  0.00      LH0  N  
ATOM   1327  CA  GLY H 144      36.538  34.924   4.310  1.00  0.00      LH0  C  
ATOM   1328  C   GLY H 144      36.454  36.153   3.446  1.00  0.00      LH0  C  
ATOM   1329  O   GLY H 144      36.880  37.233   3.826  1.00  0.00      LH0  O  
ATOM   1330  H   GLY H 144      37.980  35.777   5.660  1.00  0.00      LH0  H  
ATOM   1331  N   CYS H 145      35.866  35.948   2.270  1.00  0.00      LH0  N  
ATOM   1332  CA  CYS H 145      35.487  37.123   1.503  1.00  0.00      LH0  C  
ATOM   1333  C   CYS H 145      34.041  37.050   1.110  1.00  0.00      LH0  C  
ATOM   1334  O   CYS H 145      33.586  36.138   0.427  1.00  0.00      LH0  O  
ATOM   1335  CB  CYS H 145      36.360  37.336   0.274  1.00  0.00      LH0  C  
ATOM   1336  SG  CYS H 145      37.997  37.974   0.694  1.00  0.00      LH0  S  
ATOM   1337  H   CYS H 145      35.593  35.028   1.993  1.00  0.00      LH0  H  
ATOM   1338  N   LEU H 146      33.326  38.057   1.604  1.00  0.00      LH0  N  
ATOM   1339  CA  LEU H 146      31.909  38.106   1.290  1.00  0.00      LH0  C  
ATOM   1340  C   LEU H 146      31.684  38.994   0.090  1.00  0.00      LH0  C  
ATOM   1341  O   LEU H 146      31.829  40.207   0.148  1.00  0.00      LH0  O  
ATOM   1342  CB  LEU H 146      31.160  38.569   2.536  1.00  0.00      LH0  C  
ATOM   1343  CG  LEU H 146      29.655  38.333   2.558  1.00  0.00      LH0  C  
ATOM   1344  CD1 LEU H 146      29.249  36.948   2.057  1.00  0.00      LH0  C  
ATOM   1345  CD2 LEU H 146      29.114  38.605   3.959  1.00  0.00      LH0  C  
ATOM   1346  H   LEU H 146      33.789  38.775   2.129  1.00  0.00      LH0  H  
ATOM   1347  N   VAL H 147      31.386  38.324  -1.020  1.00  0.00      LH0  N  
ATOM   1348  CA  VAL H 147      31.221  39.063  -2.265  1.00  0.00      LH0  C  
ATOM   1349  C   VAL H 147      29.772  39.471  -2.442  1.00  0.00      LH0  C  
ATOM   1350  O   VAL H 147      28.982  38.833  -3.132  1.00  0.00      LH0  O  
ATOM   1351  CB  VAL H 147      31.736  38.215  -3.438  1.00  0.00      LH0  C  
ATOM   1352  CG1 VAL H 147      31.709  38.971  -4.768  1.00  0.00      LH0  C  
ATOM   1353  CG2 VAL H 147      33.136  37.677  -3.130  1.00  0.00      LH0  C  
ATOM   1354  H   VAL H 147      31.152  37.351  -0.980  1.00  0.00      LH0  H  
ATOM   1355  N   LYS H 148      29.441  40.561  -1.738  1.00  0.00      LH0  N  
ATOM   1356  CA  LYS H 148      28.049  40.968  -1.866  1.00  0.00      LH0  C  
ATOM   1357  C   LYS H 148      27.806  41.902  -3.023  1.00  0.00      LH0  C  
ATOM   1358  O   LYS H 148      28.717  42.526  -3.555  1.00  0.00      LH0  O  
ATOM   1359  CB  LYS H 148      27.498  41.580  -0.577  1.00  0.00      LH0  C  
ATOM   1360  CG  LYS H 148      27.730  40.702   0.649  1.00  0.00      LH0  C  
ATOM   1361  CD  LYS H 148      26.817  41.060   1.821  1.00  0.00      LH0  C  
ATOM   1362  CE  LYS H 148      25.397  40.529   1.625  1.00  0.00      LH0  C  
ATOM   1363  NZ  LYS H 148      24.533  40.985   2.719  1.00  0.00      LH0  N1+
ATOM   1364  H   LYS H 148      30.134  41.111  -1.263  1.00  0.00      LH0  H  
ATOM   1365  HZ1 LYS H 148      23.591  40.531   2.663  1.00  0.00      LH0  H  
ATOM   1366  HZ2 LYS H 148      24.919  40.766   3.662  1.00  0.00      LH0  H  
ATOM   1367  HZ3 LYS H 148      24.372  42.004   2.659  1.00  0.00      LH0  H  
ATOM   1368  N   GLY H 149      26.515  41.985  -3.363  1.00  0.00      LH0  N  
ATOM   1369  CA  GLY H 149      26.059  43.026  -4.281  1.00  0.00      LH0  C  
ATOM   1370  C   GLY H 149      26.718  43.046  -5.647  1.00  0.00      LH0  C  
ATOM   1371  O   GLY H 149      26.949  44.095  -6.230  1.00  0.00      LH0  O  
ATOM   1372  H   GLY H 149      25.882  41.326  -2.958  1.00  0.00      LH0  H  
ATOM   1373  N   TYR H 150      27.017  41.842  -6.144  1.00  0.00      LH0  N  
ATOM   1374  CA  TYR H 150      27.522  41.887  -7.508  1.00  0.00      LH0  C  
ATOM   1375  C   TYR H 150      26.418  41.625  -8.499  1.00  0.00      LH0  C  
ATOM   1376  O   TYR H 150      25.496  40.863  -8.230  1.00  0.00      LH0  O  
ATOM   1377  CB  TYR H 150      28.741  40.976  -7.706  1.00  0.00      LH0  C  
ATOM   1378  CG  TYR H 150      28.414  39.500  -7.725  1.00  0.00      LH0  C  
ATOM   1379  CD1 TYR H 150      28.335  38.783  -6.514  1.00  0.00      LH0  C  
ATOM   1380  CD2 TYR H 150      28.226  38.876  -8.973  1.00  0.00      LH0  C  
ATOM   1381  CE1 TYR H 150      28.081  37.402  -6.563  1.00  0.00      LH0  C  
ATOM   1382  CE2 TYR H 150      27.972  37.499  -9.020  1.00  0.00      LH0  C  
ATOM   1383  CZ  TYR H 150      27.904  36.777  -7.814  1.00  0.00      LH0  C  
ATOM   1384  OH  TYR H 150      27.659  35.422  -7.846  1.00  0.00      LH0  O  
ATOM   1385  H   TYR H 150      26.687  41.004  -5.709  1.00  0.00      LH0  H  
ATOM   1386  HH  TYR H 150      27.257  35.158  -8.681  1.00  0.00      LH0  H  
ATOM   1387  N   PHE H 151      26.536  42.303  -9.642  1.00  0.00      LH0  N  
ATOM   1388  CA  PHE H 151      25.528  42.082 -10.671  1.00  0.00      LH0  C  
ATOM   1389  C   PHE H 151      26.024  42.577 -12.014  1.00  0.00      LH0  C  
ATOM   1390  O   PHE H 151      26.513  43.697 -12.101  1.00  0.00      LH0  O  
ATOM   1391  CB  PHE H 151      24.224  42.796 -10.293  1.00  0.00      LH0  C  
ATOM   1392  CG  PHE H 151      23.059  42.209 -11.050  1.00  0.00      LH0  C  
ATOM   1393  CD1 PHE H 151      22.638  42.807 -12.258  1.00  0.00      LH0  C  
ATOM   1394  CD2 PHE H 151      22.417  41.064 -10.534  1.00  0.00      LH0  C  
ATOM   1395  CE1 PHE H 151      21.566  42.240 -12.971  1.00  0.00      LH0  C  
ATOM   1396  CE2 PHE H 151      21.345  40.494 -11.246  1.00  0.00      LH0  C  
ATOM   1397  CZ  PHE H 151      20.938  41.086 -12.459  1.00  0.00      LH0  C  
ATOM   1398  H   PHE H 151      27.269  42.978  -9.756  1.00  0.00      LH0  H  
ATOM   1399  N   PRO H 152      25.864  41.749 -13.074  1.00  0.00      LH0  N  
ATOM   1400  CA  PRO H 152      25.486  40.335 -12.963  1.00  0.00      LH0  C  
ATOM   1401  C   PRO H 152      26.693  39.467 -12.598  1.00  0.00      LH0  C  
ATOM   1402  O   PRO H 152      27.433  39.794 -11.681  1.00  0.00      LH0  O  
ATOM   1403  CB  PRO H 152      24.879  40.104 -14.354  1.00  0.00      LH0  C  
ATOM   1404  CG  PRO H 152      25.732  40.952 -15.295  1.00  0.00      LH0  C  
ATOM   1405  CD  PRO H 152      26.035  42.186 -14.454  1.00  0.00      LH0  C  
ATOM   1406  N   GLU H 153      26.851  38.356 -13.333  1.00  0.00      LH0  N  
ATOM   1407  CA  GLU H 153      27.930  37.413 -13.045  1.00  0.00      LH0  C  
ATOM   1408  C   GLU H 153      28.857  37.366 -14.255  1.00  0.00      LH0  C  
ATOM   1409  O   GLU H 153      28.515  37.956 -15.275  1.00  0.00      LH0  O  
ATOM   1410  CB  GLU H 153      27.275  36.056 -12.758  1.00  0.00      LH0  C  
ATOM   1411  CG  GLU H 153      26.246  36.155 -11.638  1.00  0.00      LH0  C  
ATOM   1412  CD  GLU H 153      25.814  34.782 -11.195  1.00  0.00      LH0  C  
ATOM   1413  OE1 GLU H 153      26.358  34.305 -10.202  1.00  0.00      LH0  O  
ATOM   1414  OE2 GLU H 153      24.924  34.210 -11.825  1.00  0.00      LH0  O1-
ATOM   1415  H   GLU H 153      26.297  38.144 -14.134  1.00  0.00      LH0  H  
ATOM   1416  N   PRO H 154      30.011  36.645 -14.179  1.00  0.00      LH0  N  
ATOM   1417  CA  PRO H 154      30.552  35.992 -12.978  1.00  0.00      LH0  C  
ATOM   1418  C   PRO H 154      31.500  36.878 -12.187  1.00  0.00      LH0  C  
ATOM   1419  O   PRO H 154      32.096  37.821 -12.694  1.00  0.00      LH0  O  
ATOM   1420  CB  PRO H 154      31.273  34.798 -13.607  1.00  0.00      LH0  C  
ATOM   1421  CG  PRO H 154      31.874  35.365 -14.896  1.00  0.00      LH0  C  
ATOM   1422  CD  PRO H 154      30.829  36.378 -15.359  1.00  0.00      LH0  C  
ATOM   1423  N   VAL H 155      31.652  36.497 -10.914  1.00  0.00      LH0  N  
ATOM   1424  CA  VAL H 155      32.810  37.055 -10.226  1.00  0.00      LH0  C  
ATOM   1425  C   VAL H 155      33.931  36.048 -10.091  1.00  0.00      LH0  C  
ATOM   1426  O   VAL H 155      33.805  34.989  -9.487  1.00  0.00      LH0  O  
ATOM   1427  CB  VAL H 155      32.450  37.660  -8.864  1.00  0.00      LH0  C  
ATOM   1428  CG1 VAL H 155      31.827  39.038  -9.049  1.00  0.00      LH0  C  
ATOM   1429  CG2 VAL H 155      31.570  36.738  -8.019  1.00  0.00      LH0  C  
ATOM   1430  H   VAL H 155      31.128  35.741 -10.523  1.00  0.00      LH0  H  
ATOM   1431  N   THR H 156      35.058  36.432 -10.685  1.00  0.00      LH0  N  
ATOM   1432  CA  THR H 156      36.256  35.627 -10.495  1.00  0.00      LH0  C  
ATOM   1433  C   THR H 156      36.835  35.795  -9.101  1.00  0.00      LH0  C  
ATOM   1434  O   THR H 156      37.644  36.678  -8.832  1.00  0.00      LH0  O  
ATOM   1435  CB  THR H 156      37.283  35.990 -11.567  1.00  0.00      LH0  C  
ATOM   1436  CG2 THR H 156      38.357  34.910 -11.722  1.00  0.00      LH0  C  
ATOM   1437  OG1 THR H 156      36.620  36.241 -12.816  1.00  0.00      LH0  O  
ATOM   1438  H   THR H 156      35.095  37.290 -11.199  1.00  0.00      LH0  H  
ATOM   1439  HG1 THR H 156      37.297  36.271 -13.480  1.00  0.00      LH0  H  
ATOM   1440  N   VAL H 157      36.362  34.917  -8.212  1.00  0.00      LH0  N  
ATOM   1441  CA  VAL H 157      36.951  34.935  -6.879  1.00  0.00      LH0  C  
ATOM   1442  C   VAL H 157      37.959  33.818  -6.711  1.00  0.00      LH0  C  
ATOM   1443  O   VAL H 157      37.638  32.635  -6.743  1.00  0.00      LH0  O  
ATOM   1444  CB  VAL H 157      35.874  34.866  -5.788  1.00  0.00      LH0  C  
ATOM   1445  CG1 VAL H 157      36.474  35.100  -4.398  1.00  0.00      LH0  C  
ATOM   1446  CG2 VAL H 157      34.742  35.852  -6.069  1.00  0.00      LH0  C  
ATOM   1447  H   VAL H 157      35.646  34.270  -8.482  1.00  0.00      LH0  H  
ATOM   1448  N   THR H 158      39.205  34.251  -6.529  1.00  0.00      LH0  N  
ATOM   1449  CA  THR H 158      40.247  33.282  -6.210  1.00  0.00      LH0  C  
ATOM   1450  C   THR H 158      41.278  33.991  -5.357  1.00  0.00      LH0  C  
ATOM   1451  O   THR H 158      41.368  35.215  -5.400  1.00  0.00      LH0  O  
ATOM   1452  CB  THR H 158      40.842  32.703  -7.502  1.00  0.00      LH0  C  
ATOM   1453  CG2 THR H 158      41.575  31.380  -7.258  1.00  0.00      LH0  C  
ATOM   1454  OG1 THR H 158      39.805  32.515  -8.476  1.00  0.00      LH0  O  
ATOM   1455  H   THR H 158      39.448  35.218  -6.609  1.00  0.00      LH0  H  
ATOM   1456  HG1 THR H 158      39.079  32.096  -8.018  1.00  0.00      LH0  H  
ATOM   1457  N   TRP H 159      41.997  33.216  -4.539  1.00  0.00      LH0  N  
ATOM   1458  CA  TRP H 159      42.820  33.925  -3.571  1.00  0.00      LH0  C  
ATOM   1459  C   TRP H 159      44.273  33.923  -4.002  1.00  0.00      LH0  C  
ATOM   1460  O   TRP H 159      44.714  33.048  -4.744  1.00  0.00      LH0  O  
ATOM   1461  CB  TRP H 159      42.649  33.330  -2.169  1.00  0.00      LH0  C  
ATOM   1462  CG  TRP H 159      41.210  33.292  -1.693  1.00  0.00      LH0  C  
ATOM   1463  CD1 TRP H 159      40.145  32.531  -2.206  1.00  0.00      LH0  C  
ATOM   1464  CD2 TRP H 159      40.650  33.982  -0.559  1.00  0.00      LH0  C  
ATOM   1465  CE2 TRP H 159      39.274  33.586  -0.447  1.00  0.00      LH0  C  
ATOM   1466  CE3 TRP H 159      41.200  34.885   0.373  1.00  0.00      LH0  C  
ATOM   1467  NE1 TRP H 159      39.008  32.698  -1.481  1.00  0.00      LH0  N  
ATOM   1468  CZ2 TRP H 159      38.480  34.094   0.601  1.00  0.00      LH0  C  
ATOM   1469  CZ3 TRP H 159      40.395  35.386   1.414  1.00  0.00      LH0  C  
ATOM   1470  CH2 TRP H 159      39.046  34.991   1.530  1.00  0.00      LH0  C  
ATOM   1471  H   TRP H 159      42.024  32.214  -4.562  1.00  0.00      LH0  H  
ATOM   1472  HE1 TRP H 159      38.149  32.246  -1.650  1.00  0.00      LH0  H  
ATOM   1473  N   ASN H 160      44.989  34.964  -3.546  1.00  0.00      LH0  N  
ATOM   1474  CA  ASN H 160      46.400  35.181  -3.903  1.00  0.00      LH0  C  
ATOM   1475  C   ASN H 160      46.697  34.947  -5.373  1.00  0.00      LH0  C  
ATOM   1476  O   ASN H 160      47.565  34.176  -5.775  1.00  0.00      LH0  O  
ATOM   1477  CB  ASN H 160      47.363  34.369  -3.029  1.00  0.00      LH0  C  
ATOM   1478  CG  ASN H 160      47.410  34.902  -1.615  1.00  0.00      LH0  C  
ATOM   1479  ND2 ASN H 160      48.639  34.916  -1.089  1.00  0.00      LH0  N  
ATOM   1480  OD1 ASN H 160      46.394  35.249  -1.024  1.00  0.00      LH0  O  
ATOM   1481  H   ASN H 160      44.526  35.618  -2.945  1.00  0.00      LH0  H  
ATOM   1482 HD21 ASN H 160      49.470  34.665  -1.584  1.00  0.00      LH0  H  
ATOM   1483 HD22 ASN H 160      48.858  35.159  -0.141  1.00  0.00      LH0  H  
ATOM   1484  N   SER H 161      45.855  35.620  -6.169  1.00  0.00      LH0  N  
ATOM   1485  CA  SER H 161      45.927  35.526  -7.626  1.00  0.00      LH0  C  
ATOM   1486  C   SER H 161      46.041  34.124  -8.209  1.00  0.00      LH0  C  
ATOM   1487  O   SER H 161      46.746  33.867  -9.175  1.00  0.00      LH0  O  
ATOM   1488  CB  SER H 161      47.026  36.459  -8.135  1.00  0.00      LH0  C  
ATOM   1489  OG  SER H 161      46.842  37.747  -7.531  1.00  0.00      LH0  O  
ATOM   1490  H   SER H 161      45.283  36.312  -5.730  1.00  0.00      LH0  H  
ATOM   1491  HG  SER H 161      47.589  38.273  -7.788  1.00  0.00      LH0  H  
ATOM   1492  N   GLY H 162      45.291  33.216  -7.570  1.00  0.00      LH0  N  
ATOM   1493  CA  GLY H 162      45.290  31.862  -8.105  1.00  0.00      LH0  C  
ATOM   1494  C   GLY H 162      45.985  30.853  -7.216  1.00  0.00      LH0  C  
ATOM   1495  O   GLY H 162      45.584  29.698  -7.128  1.00  0.00      LH0  O  
ATOM   1496  H   GLY H 162      44.836  33.436  -6.706  1.00  0.00      LH0  H  
ATOM   1497  N   SER H 163      47.052  31.324  -6.551  1.00  0.00      LH0  N  
ATOM   1498  CA  SER H 163      47.819  30.353  -5.770  1.00  0.00      LH0  C  
ATOM   1499  C   SER H 163      47.040  29.736  -4.618  1.00  0.00      LH0  C  
ATOM   1500  O   SER H 163      47.042  28.531  -4.390  1.00  0.00      LH0  O  
ATOM   1501  CB  SER H 163      49.147  30.961  -5.314  1.00  0.00      LH0  C  
ATOM   1502  OG  SER H 163      48.911  32.175  -4.599  1.00  0.00      LH0  O  
ATOM   1503  H   SER H 163      47.278  32.299  -6.562  1.00  0.00      LH0  H  
ATOM   1504  HG  SER H 163      48.794  32.875  -5.238  1.00  0.00      LH0  H  
ATOM   1505  N   LEU H 164      46.305  30.616  -3.923  1.00  0.00      LH0  N  
ATOM   1506  CA  LEU H 164      45.365  30.013  -2.989  1.00  0.00      LH0  C  
ATOM   1507  C   LEU H 164      44.071  29.629  -3.675  1.00  0.00      LH0  C  
ATOM   1508  O   LEU H 164      43.101  30.372  -3.772  1.00  0.00      LH0  O  
ATOM   1509  CB  LEU H 164      45.137  30.881  -1.753  1.00  0.00      LH0  C  
ATOM   1510  CG  LEU H 164      46.397  31.163  -0.933  1.00  0.00      LH0  C  
ATOM   1511  CD1 LEU H 164      46.083  32.072   0.254  1.00  0.00      LH0  C  
ATOM   1512  CD2 LEU H 164      47.113  29.884  -0.493  1.00  0.00      LH0  C  
ATOM   1513  H   LEU H 164      46.280  31.586  -4.170  1.00  0.00      LH0  H  
ATOM   1514  N   SER H 165      44.137  28.388  -4.154  1.00  0.00      LH0  N  
ATOM   1515  CA  SER H 165      42.967  27.768  -4.762  1.00  0.00      LH0  C  
ATOM   1516  C   SER H 165      42.621  26.469  -4.058  1.00  0.00      LH0  C  
ATOM   1517  O   SER H 165      41.508  26.237  -3.611  1.00  0.00      LH0  O  
ATOM   1518  CB  SER H 165      43.262  27.552  -6.243  1.00  0.00      LH0  C  
ATOM   1519  OG  SER H 165      44.636  27.160  -6.374  1.00  0.00      LH0  O  
ATOM   1520  H   SER H 165      45.032  27.938  -4.189  1.00  0.00      LH0  H  
ATOM   1521  HG  SER H 165      45.096  27.935  -6.700  1.00  0.00      LH0  H  
ATOM   1522  N   GLY H 166      43.668  25.635  -3.929  1.00  0.00      LH0  N  
ATOM   1523  CA  GLY H 166      43.493  24.304  -3.335  1.00  0.00      LH0  C  
ATOM   1524  C   GLY H 166      42.698  24.207  -2.035  1.00  0.00      LH0  C  
ATOM   1525  O   GLY H 166      41.941  23.273  -1.811  1.00  0.00      LH0  O  
ATOM   1526  H   GLY H 166      44.496  25.878  -4.437  1.00  0.00      LH0  H  
ATOM   1527  N   GLY H 167      42.917  25.211  -1.174  1.00  0.00      LH0  N  
ATOM   1528  CA  GLY H 167      42.208  25.148   0.102  1.00  0.00      LH0  C  
ATOM   1529  C   GLY H 167      41.095  26.169   0.250  1.00  0.00      LH0  C  
ATOM   1530  O   GLY H 167      40.884  26.726   1.324  1.00  0.00      LH0  O  
ATOM   1531  H   GLY H 167      43.486  25.988  -1.431  1.00  0.00      LH0  H  
ATOM   1532  N   VAL H 168      40.413  26.415  -0.880  1.00  0.00      LH0  N  
ATOM   1533  CA  VAL H 168      39.309  27.363  -0.779  1.00  0.00      LH0  C  
ATOM   1534  C   VAL H 168      37.952  26.699  -0.877  1.00  0.00      LH0  C  
ATOM   1535  O   VAL H 168      37.784  25.655  -1.494  1.00  0.00      LH0  O  
ATOM   1536  CB  VAL H 168      39.427  28.516  -1.800  1.00  0.00      LH0  C  
ATOM   1537  CG1 VAL H 168      40.830  29.114  -1.758  1.00  0.00      LH0  C  
ATOM   1538  CG2 VAL H 168      39.011  28.150  -3.229  1.00  0.00      LH0  C  
ATOM   1539  H   VAL H 168      40.578  25.916  -1.733  1.00  0.00      LH0  H  
ATOM   1540  N   HIS H 169      36.979  27.378  -0.268  1.00  0.00      LH0  N  
ATOM   1541  CA  HIS H 169      35.601  27.028  -0.581  1.00  0.00      LH0  C  
ATOM   1542  C   HIS H 169      34.827  28.265  -0.956  1.00  0.00      LH0  C  
ATOM   1543  O   HIS H 169      34.686  29.205  -0.180  1.00  0.00      LH0  O  
ATOM   1544  CB  HIS H 169      34.912  26.312   0.577  1.00  0.00      LH0  C  
ATOM   1545  CG  HIS H 169      35.019  24.813   0.414  1.00  0.00      LH0  C  
ATOM   1546  CD2 HIS H 169      35.992  23.956   0.937  1.00  0.00      LH0  C  
ATOM   1547  ND1 HIS H 169      34.133  24.081  -0.287  1.00  0.00      LH0  N  
ATOM   1548  CE1 HIS H 169      34.534  22.773  -0.213  1.00  0.00      LH0  C  
ATOM   1549  NE2 HIS H 169      35.678  22.696   0.540  1.00  0.00      LH0  N  
ATOM   1550  H   HIS H 169      37.207  28.177   0.290  1.00  0.00      LH0  H  
ATOM   1551  HD1 HIS H 169      33.346  24.412  -0.764  1.00  0.00      LH0  H  
ATOM   1552  N   THR H 170      34.341  28.211  -2.195  1.00  0.00      LH0  N  
ATOM   1553  CA  THR H 170      33.445  29.263  -2.654  1.00  0.00      LH0  C  
ATOM   1554  C   THR H 170      32.019  28.735  -2.647  1.00  0.00      LH0  C  
ATOM   1555  O   THR H 170      31.782  27.540  -2.787  1.00  0.00      LH0  O  
ATOM   1556  CB  THR H 170      33.935  29.734  -4.032  1.00  0.00      LH0  C  
ATOM   1557  CG2 THR H 170      33.136  30.892  -4.640  1.00  0.00      LH0  C  
ATOM   1558  OG1 THR H 170      35.319  30.105  -3.924  1.00  0.00      LH0  O  
ATOM   1559  H   THR H 170      34.497  27.406  -2.762  1.00  0.00      LH0  H  
ATOM   1560  HG1 THR H 170      35.629  30.246  -4.814  1.00  0.00      LH0  H  
ATOM   1561  N   PHE H 171      31.096  29.665  -2.409  1.00  0.00      LH0  N  
ATOM   1562  CA  PHE H 171      29.703  29.304  -2.189  1.00  0.00      LH0  C  
ATOM   1563  C   PHE H 171      28.876  29.850  -3.335  1.00  0.00      LH0  C  
ATOM   1564  O   PHE H 171      29.265  30.836  -3.948  1.00  0.00      LH0  O  
ATOM   1565  CB  PHE H 171      29.260  29.880  -0.837  1.00  0.00      LH0  C  
ATOM   1566  CG  PHE H 171      30.113  29.310   0.275  1.00  0.00      LH0  C  
ATOM   1567  CD1 PHE H 171      29.733  28.093   0.879  1.00  0.00      LH0  C  
ATOM   1568  CD2 PHE H 171      31.277  29.998   0.686  1.00  0.00      LH0  C  
ATOM   1569  CE1 PHE H 171      30.532  27.556   1.905  1.00  0.00      LH0  C  
ATOM   1570  CE2 PHE H 171      32.080  29.455   1.706  1.00  0.00      LH0  C  
ATOM   1571  CZ  PHE H 171      31.700  28.238   2.307  1.00  0.00      LH0  C  
ATOM   1572  H   PHE H 171      31.344  30.634  -2.411  1.00  0.00      LH0  H  
ATOM   1573  N   PRO H 172      27.752  29.158  -3.644  1.00  0.00      LH0  N  
ATOM   1574  CA  PRO H 172      26.859  29.633  -4.709  1.00  0.00      LH0  C  
ATOM   1575  C   PRO H 172      26.372  31.069  -4.563  1.00  0.00      LH0  C  
ATOM   1576  O   PRO H 172      26.460  31.700  -3.515  1.00  0.00      LH0  O  
ATOM   1577  CB  PRO H 172      25.710  28.619  -4.669  1.00  0.00      LH0  C  
ATOM   1578  CG  PRO H 172      26.324  27.350  -4.087  1.00  0.00      LH0  C  
ATOM   1579  CD  PRO H 172      27.299  27.900  -3.056  1.00  0.00      LH0  C  
ATOM   1580  N   ALA H 173      25.832  31.552  -5.686  1.00  0.00      LH0  N  
ATOM   1581  CA  ALA H 173      25.266  32.892  -5.635  1.00  0.00      LH0  C  
ATOM   1582  C   ALA H 173      23.832  32.891  -5.155  1.00  0.00      LH0  C  
ATOM   1583  O   ALA H 173      22.946  32.280  -5.741  1.00  0.00      LH0  O  
ATOM   1584  CB  ALA H 173      25.310  33.534  -7.015  1.00  0.00      LH0  C  
ATOM   1585  H   ALA H 173      25.722  30.993  -6.505  1.00  0.00      LH0  H  
ATOM   1586  N   VAL H 174      23.639  33.614  -4.054  1.00  0.00      LH0  N  
ATOM   1587  CA  VAL H 174      22.270  33.884  -3.639  1.00  0.00      LH0  C  
ATOM   1588  C   VAL H 174      21.894  35.327  -3.904  1.00  0.00      LH0  C  
ATOM   1589  O   VAL H 174      22.737  36.196  -4.101  1.00  0.00      LH0  O  
ATOM   1590  CB  VAL H 174      22.050  33.497  -2.172  1.00  0.00      LH0  C  
ATOM   1591  CG1 VAL H 174      22.116  31.975  -2.037  1.00  0.00      LH0  C  
ATOM   1592  CG2 VAL H 174      23.007  34.218  -1.214  1.00  0.00      LH0  C  
ATOM   1593  H   VAL H 174      24.423  34.052  -3.616  1.00  0.00      LH0  H  
ATOM   1594  N   LEU H 175      20.576  35.549  -3.923  1.00  0.00      LH0  N  
ATOM   1595  CA  LEU H 175      20.145  36.899  -4.266  1.00  0.00      LH0  C  
ATOM   1596  C   LEU H 175      20.007  37.805  -3.058  1.00  0.00      LH0  C  
ATOM   1597  O   LEU H 175      19.009  37.799  -2.346  1.00  0.00      LH0  O  
ATOM   1598  CB  LEU H 175      18.840  36.893  -5.076  1.00  0.00      LH0  C  
ATOM   1599  CG  LEU H 175      18.945  36.480  -6.555  1.00  0.00      LH0  C  
ATOM   1600  CD1 LEU H 175      19.970  37.325  -7.311  1.00  0.00      LH0  C  
ATOM   1601  CD2 LEU H 175      19.159  34.979  -6.773  1.00  0.00      LH0  C  
ATOM   1602  H   LEU H 175      19.929  34.828  -3.682  1.00  0.00      LH0  H  
ATOM   1603  N   GLN H 176      21.047  38.624  -2.872  1.00  0.00      LH0  N  
ATOM   1604  CA  GLN H 176      20.864  39.770  -1.983  1.00  0.00      LH0  C  
ATOM   1605  C   GLN H 176      19.990  40.816  -2.652  1.00  0.00      LH0  C  
ATOM   1606  O   GLN H 176      20.459  41.759  -3.277  1.00  0.00      LH0  O  
ATOM   1607  CB  GLN H 176      22.224  40.359  -1.575  1.00  0.00      LH0  C  
ATOM   1608  CG  GLN H 176      22.240  41.681  -0.782  1.00  0.00      LH0  C  
ATOM   1609  CD  GLN H 176      21.644  41.519   0.600  1.00  0.00      LH0  C  
ATOM   1610  NE2 GLN H 176      20.371  41.902   0.706  1.00  0.00      LH0  N  
ATOM   1611  OE1 GLN H 176      22.307  41.093   1.539  1.00  0.00      LH0  O  
ATOM   1612  H   GLN H 176      21.760  38.605  -3.576  1.00  0.00      LH0  H  
ATOM   1613 HE21 GLN H 176      19.877  42.319  -0.063  1.00  0.00      LH0  H  
ATOM   1614 HE22 GLN H 176      19.881  41.795   1.568  1.00  0.00      LH0  H  
ATOM   1615  N   SER H 177      18.673  40.606  -2.474  1.00  0.00      LH0  N  
ATOM   1616  CA  SER H 177      17.692  41.584  -2.958  1.00  0.00      LH0  C  
ATOM   1617  C   SER H 177      17.927  42.025  -4.395  1.00  0.00      LH0  C  
ATOM   1618  O   SER H 177      18.349  43.144  -4.662  1.00  0.00      LH0  O  
ATOM   1619  CB  SER H 177      17.613  42.778  -1.991  1.00  0.00      LH0  C  
ATOM   1620  OG  SER H 177      18.923  43.112  -1.504  1.00  0.00      LH0  O  
ATOM   1621  H   SER H 177      18.401  39.766  -2.001  1.00  0.00      LH0  H  
ATOM   1622  HG  SER H 177      19.442  43.259  -2.297  1.00  0.00      LH0  H  
ATOM   1623  N   ASP H 178      17.695  41.040  -5.281  1.00  0.00      LH0  N  
ATOM   1624  CA  ASP H 178      17.955  41.168  -6.721  1.00  0.00      LH0  C  
ATOM   1625  C   ASP H 178      19.412  41.143  -7.163  1.00  0.00      LH0  C  
ATOM   1626  O   ASP H 178      19.772  40.563  -8.180  1.00  0.00      LH0  O  
ATOM   1627  CB  ASP H 178      17.184  42.338  -7.353  1.00  0.00      LH0  C  
ATOM   1628  CG  ASP H 178      16.113  41.823  -8.294  1.00  0.00      LH0  C  
ATOM   1629  OD1 ASP H 178      15.031  42.397  -8.334  1.00  0.00      LH0  O  
ATOM   1630  OD2 ASP H 178      16.359  40.866  -9.018  1.00  0.00      LH0  O1-
ATOM   1631  H   ASP H 178      17.340  40.171  -4.947  1.00  0.00      LH0  H  
ATOM   1632  N   LEU H 179      20.273  41.761  -6.340  1.00  0.00      LH0  N  
ATOM   1633  CA  LEU H 179      21.698  41.602  -6.623  1.00  0.00      LH0  C  
ATOM   1634  C   LEU H 179      22.172  40.211  -6.252  1.00  0.00      LH0  C  
ATOM   1635  O   LEU H 179      21.654  39.584  -5.334  1.00  0.00      LH0  O  
ATOM   1636  CB  LEU H 179      22.516  42.638  -5.851  1.00  0.00      LH0  C  
ATOM   1637  CG  LEU H 179      22.074  44.087  -6.066  1.00  0.00      LH0  C  
ATOM   1638  CD1 LEU H 179      22.730  45.030  -5.060  1.00  0.00      LH0  C  
ATOM   1639  CD2 LEU H 179      22.294  44.554  -7.503  1.00  0.00      LH0  C  
ATOM   1640  H   LEU H 179      19.960  42.208  -5.502  1.00  0.00      LH0  H  
ATOM   1641  N   TYR H 180      23.187  39.746  -6.986  1.00  0.00      LH0  N  
ATOM   1642  CA  TYR H 180      23.782  38.492  -6.538  1.00  0.00      LH0  C  
ATOM   1643  C   TYR H 180      24.718  38.735  -5.369  1.00  0.00      LH0  C  
ATOM   1644  O   TYR H 180      25.140  39.854  -5.091  1.00  0.00      LH0  O  
ATOM   1645  CB  TYR H 180      24.573  37.823  -7.657  1.00  0.00      LH0  C  
ATOM   1646  CG  TYR H 180      23.722  37.207  -8.741  1.00  0.00      LH0  C  
ATOM   1647  CD1 TYR H 180      23.222  35.904  -8.551  1.00  0.00      LH0  C  
ATOM   1648  CD2 TYR H 180      23.513  37.917  -9.940  1.00  0.00      LH0  C  
ATOM   1649  CE1 TYR H 180      22.636  35.237  -9.638  1.00  0.00      LH0  C  
ATOM   1650  CE2 TYR H 180      22.920  37.253 -11.027  1.00  0.00      LH0  C  
ATOM   1651  CZ  TYR H 180      22.565  35.897 -10.881  1.00  0.00      LH0  C  
ATOM   1652  OH  TYR H 180      22.193  35.174 -11.997  1.00  0.00      LH0  O  
ATOM   1653  H   TYR H 180      23.655  40.318  -7.662  1.00  0.00      LH0  H  
ATOM   1654  HH  TYR H 180      22.948  34.593 -12.147  1.00  0.00      LH0  H  
ATOM   1655  N   THR H 181      25.027  37.634  -4.687  1.00  0.00      LH0  N  
ATOM   1656  CA  THR H 181      26.005  37.640  -3.604  1.00  0.00      LH0  C  
ATOM   1657  C   THR H 181      26.536  36.233  -3.431  1.00  0.00      LH0  C  
ATOM   1658  O   THR H 181      25.764  35.295  -3.285  1.00  0.00      LH0  O  
ATOM   1659  CB  THR H 181      25.338  38.142  -2.311  1.00  0.00      LH0  C  
ATOM   1660  CG2 THR H 181      26.094  37.792  -1.023  1.00  0.00      LH0  C  
ATOM   1661  OG1 THR H 181      25.130  39.561  -2.395  1.00  0.00      LH0  O  
ATOM   1662  H   THR H 181      24.510  36.791  -4.857  1.00  0.00      LH0  H  
ATOM   1663  HG1 THR H 181      24.780  39.707  -3.271  1.00  0.00      LH0  H  
ATOM   1664  N   LEU H 182      27.865  36.124  -3.441  1.00  0.00      LH0  N  
ATOM   1665  CA  LEU H 182      28.403  34.834  -3.029  1.00  0.00      LH0  C  
ATOM   1666  C   LEU H 182      29.463  35.013  -1.969  1.00  0.00      LH0  C  
ATOM   1667  O   LEU H 182      29.771  36.127  -1.560  1.00  0.00      LH0  O  
ATOM   1668  CB  LEU H 182      28.847  33.977  -4.230  1.00  0.00      LH0  C  
ATOM   1669  CG  LEU H 182      29.915  34.468  -5.217  1.00  0.00      LH0  C  
ATOM   1670  CD1 LEU H 182      31.330  34.548  -4.641  1.00  0.00      LH0  C  
ATOM   1671  CD2 LEU H 182      29.920  33.567  -6.452  1.00  0.00      LH0  C  
ATOM   1672  H   LEU H 182      28.456  36.926  -3.549  1.00  0.00      LH0  H  
ATOM   1673  N   SER H 183      30.026  33.886  -1.549  1.00  0.00      LH0  N  
ATOM   1674  CA  SER H 183      31.101  34.013  -0.579  1.00  0.00      LH0  C  
ATOM   1675  C   SER H 183      32.251  33.104  -0.939  1.00  0.00      LH0  C  
ATOM   1676  O   SER H 183      32.126  32.207  -1.763  1.00  0.00      LH0  O  
ATOM   1677  CB  SER H 183      30.543  33.729   0.814  1.00  0.00      LH0  C  
ATOM   1678  OG  SER H 183      29.448  32.812   0.721  1.00  0.00      LH0  O  
ATOM   1679  H   SER H 183      29.707  32.979  -1.822  1.00  0.00      LH0  H  
ATOM   1680  HG  SER H 183      29.182  32.621   1.619  1.00  0.00      LH0  H  
ATOM   1681  N   SER H 184      33.384  33.366  -0.292  1.00  0.00      LH0  N  
ATOM   1682  CA  SER H 184      34.489  32.433  -0.444  1.00  0.00      LH0  C  
ATOM   1683  C   SER H 184      35.241  32.382   0.862  1.00  0.00      LH0  C  
ATOM   1684  O   SER H 184      35.075  33.247   1.716  1.00  0.00      LH0  O  
ATOM   1685  CB  SER H 184      35.384  32.846  -1.617  1.00  0.00      LH0  C  
ATOM   1686  OG  SER H 184      36.318  31.807  -1.943  1.00  0.00      LH0  O  
ATOM   1687  H   SER H 184      33.483  34.165   0.305  1.00  0.00      LH0  H  
ATOM   1688  HG  SER H 184      35.860  31.197  -2.525  1.00  0.00      LH0  H  
ATOM   1689  N   SER H 185      36.051  31.336   0.990  1.00  0.00      LH0  N  
ATOM   1690  CA  SER H 185      36.768  31.140   2.239  1.00  0.00      LH0  C  
ATOM   1691  C   SER H 185      38.046  30.388   1.956  1.00  0.00      LH0  C  
ATOM   1692  O   SER H 185      38.140  29.707   0.942  1.00  0.00      LH0  O  
ATOM   1693  CB  SER H 185      35.864  30.386   3.219  1.00  0.00      LH0  C  
ATOM   1694  OG  SER H 185      35.307  29.217   2.594  1.00  0.00      LH0  O  
ATOM   1695  H   SER H 185      36.154  30.675   0.242  1.00  0.00      LH0  H  
ATOM   1696  HG  SER H 185      34.951  29.488   1.748  1.00  0.00      LH0  H  
ATOM   1697  N   VAL H 186      39.008  30.528   2.871  1.00  0.00      LH0  N  
ATOM   1698  CA  VAL H 186      40.236  29.752   2.711  1.00  0.00      LH0  C  
ATOM   1699  C   VAL H 186      40.798  29.429   4.081  1.00  0.00      LH0  C  
ATOM   1700  O   VAL H 186      40.712  30.249   4.985  1.00  0.00      LH0  O  
ATOM   1701  CB  VAL H 186      41.242  30.530   1.831  1.00  0.00      LH0  C  
ATOM   1702  CG1 VAL H 186      41.607  31.890   2.426  1.00  0.00      LH0  C  
ATOM   1703  CG2 VAL H 186      42.484  29.707   1.482  1.00  0.00      LH0  C  
ATOM   1704  H   VAL H 186      38.894  31.155   3.645  1.00  0.00      LH0  H  
ATOM   1705  N   THR H 187      41.360  28.227   4.217  1.00  0.00      LH0  N  
ATOM   1706  CA  THR H 187      42.039  28.004   5.489  1.00  0.00      LH0  C  
ATOM   1707  C   THR H 187      43.528  27.780   5.291  1.00  0.00      LH0  C  
ATOM   1708  O   THR H 187      43.959  26.816   4.673  1.00  0.00      LH0  O  
ATOM   1709  CB  THR H 187      41.368  26.860   6.260  1.00  0.00      LH0  C  
ATOM   1710  CG2 THR H 187      41.969  26.654   7.653  1.00  0.00      LH0  C  
ATOM   1711  OG1 THR H 187      39.955  27.103   6.379  1.00  0.00      LH0  O  
ATOM   1712  H   THR H 187      41.377  27.564   3.465  1.00  0.00      LH0  H  
ATOM   1713  HG1 THR H 187      39.548  26.245   6.315  1.00  0.00      LH0  H  
ATOM   1714  N   VAL H 188      44.295  28.745   5.811  1.00  0.00      LH0  N  
ATOM   1715  CA  VAL H 188      45.746  28.708   5.620  1.00  0.00      LH0  C  
ATOM   1716  C   VAL H 188      46.458  28.829   6.957  1.00  0.00      LH0  C  
ATOM   1717  O   VAL H 188      45.869  29.280   7.931  1.00  0.00      LH0  O  
ATOM   1718  CB  VAL H 188      46.188  29.830   4.666  1.00  0.00      LH0  C  
ATOM   1719  CG1 VAL H 188      45.776  29.536   3.226  1.00  0.00      LH0  C  
ATOM   1720  CG2 VAL H 188      45.723  31.205   5.146  1.00  0.00      LH0  C  
ATOM   1721  H   VAL H 188      43.879  29.456   6.384  1.00  0.00      LH0  H  
ATOM   1722  N   PRO H 189      47.746  28.409   7.001  1.00  0.00      LH0  N  
ATOM   1723  CA  PRO H 189      48.530  28.661   8.215  1.00  0.00      LH0  C  
ATOM   1724  C   PRO H 189      48.606  30.131   8.603  1.00  0.00      LH0  C  
ATOM   1725  O   PRO H 189      48.498  31.030   7.772  1.00  0.00      LH0  O  
ATOM   1726  CB  PRO H 189      49.907  28.090   7.859  1.00  0.00      LH0  C  
ATOM   1727  CG  PRO H 189      49.655  27.065   6.757  1.00  0.00      LH0  C  
ATOM   1728  CD  PRO H 189      48.500  27.684   5.982  1.00  0.00      LH0  C  
ATOM   1729  N   SER H 190      48.850  30.338   9.904  1.00  0.00      LH0  N  
ATOM   1730  CA  SER H 190      49.079  31.701  10.389  1.00  0.00      LH0  C  
ATOM   1731  C   SER H 190      50.244  32.437   9.730  1.00  0.00      LH0  C  
ATOM   1732  O   SER H 190      50.307  33.658   9.630  1.00  0.00      LH0  O  
ATOM   1733  CB  SER H 190      49.206  31.680  11.912  1.00  0.00      LH0  C  
ATOM   1734  OG  SER H 190      49.637  30.379  12.346  1.00  0.00      LH0  O  
ATOM   1735  H   SER H 190      48.889  29.575  10.555  1.00  0.00      LH0  H  
ATOM   1736  HG  SER H 190      49.980  30.496  13.224  1.00  0.00      LH0  H  
ATOM   1737  N   SER H 191      51.167  31.616   9.209  1.00  0.00      LH0  N  
ATOM   1738  CA  SER H 191      52.192  32.161   8.323  1.00  0.00      LH0  C  
ATOM   1739  C   SER H 191      51.621  33.021   7.201  1.00  0.00      LH0  C  
ATOM   1740  O   SER H 191      51.979  34.177   7.004  1.00  0.00      LH0  O  
ATOM   1741  CB  SER H 191      53.011  30.996   7.767  1.00  0.00      LH0  C  
ATOM   1742  OG  SER H 191      52.985  29.914   8.712  1.00  0.00      LH0  O  
ATOM   1743  H   SER H 191      51.191  30.640   9.425  1.00  0.00      LH0  H  
ATOM   1744  HG  SER H 191      53.645  29.291   8.432  1.00  0.00      LH0  H  
ATOM   1745  N   THR H 192      50.669  32.400   6.502  1.00  0.00      LH0  N  
ATOM   1746  CA  THR H 192      50.048  33.074   5.373  1.00  0.00      LH0  C  
ATOM   1747  C   THR H 192      49.166  34.255   5.770  1.00  0.00      LH0  C  
ATOM   1748  O   THR H 192      49.177  35.325   5.169  1.00  0.00      LH0  O  
ATOM   1749  CB  THR H 192      49.303  32.014   4.559  1.00  0.00      LH0  C  
ATOM   1750  CG2 THR H 192      49.254  32.350   3.068  1.00  0.00      LH0  C  
ATOM   1751  OG1 THR H 192      49.914  30.727   4.762  1.00  0.00      LH0  O  
ATOM   1752  H   THR H 192      50.340  31.477   6.712  1.00  0.00      LH0  H  
ATOM   1753  HG1 THR H 192      49.713  30.223   3.983  1.00  0.00      LH0  H  
ATOM   1754  N   TRP H 193      48.418  34.035   6.858  1.00  0.00      LH0  N  
ATOM   1755  CA  TRP H 193      47.697  35.183   7.399  1.00  0.00      LH0  C  
ATOM   1756  C   TRP H 193      47.872  35.252   8.904  1.00  0.00      LH0  C  
ATOM   1757  O   TRP H 193      47.627  34.268   9.589  1.00  0.00      LH0  O  
ATOM   1758  CB  TRP H 193      46.217  35.116   7.006  1.00  0.00      LH0  C  
ATOM   1759  CG  TRP H 193      45.526  36.418   7.340  1.00  0.00      LH0  C  
ATOM   1760  CD1 TRP H 193      45.421  37.547   6.514  1.00  0.00      LH0  C  
ATOM   1761  CD2 TRP H 193      44.869  36.783   8.574  1.00  0.00      LH0  C  
ATOM   1762  CE2 TRP H 193      44.401  38.130   8.419  1.00  0.00      LH0  C  
ATOM   1763  CE3 TRP H 193      44.643  36.095   9.786  1.00  0.00      LH0  C  
ATOM   1764  NE1 TRP H 193      44.762  38.556   7.145  1.00  0.00      LH0  N  
ATOM   1765  CZ2 TRP H 193      43.713  38.758   9.477  1.00  0.00      LH0  C  
ATOM   1766  CZ3 TRP H 193      43.956  36.736  10.837  1.00  0.00      LH0  C  
ATOM   1767  CH2 TRP H 193      43.492  38.061  10.683  1.00  0.00      LH0  C  
ATOM   1768  H   TRP H 193      48.397  33.145   7.322  1.00  0.00      LH0  H  
ATOM   1769  HE1 TRP H 193      44.565  39.442   6.764  1.00  0.00      LH0  H  
ATOM   1770  N   PRO H 194      48.280  36.440   9.421  1.00  0.00      LH0  N  
ATOM   1771  CA  PRO H 194      48.357  37.698   8.662  1.00  0.00      LH0  C  
ATOM   1772  C   PRO H 194      49.596  37.957   7.812  1.00  0.00      LH0  C  
ATOM   1773  O   PRO H 194      49.567  38.819   6.940  1.00  0.00      LH0  O  
ATOM   1774  CB  PRO H 194      48.175  38.731   9.777  1.00  0.00      LH0  C  
ATOM   1775  CG  PRO H 194      48.870  38.109  10.988  1.00  0.00      LH0  C  
ATOM   1776  CD  PRO H 194      48.555  36.623  10.842  1.00  0.00      LH0  C  
ATOM   1777  N   SER H 195      50.673  37.221   8.125  1.00  0.00      LH0  N  
ATOM   1778  CA  SER H 195      51.998  37.658   7.674  1.00  0.00      LH0  C  
ATOM   1779  C   SER H 195      52.235  37.815   6.178  1.00  0.00      LH0  C  
ATOM   1780  O   SER H 195      52.794  38.802   5.715  1.00  0.00      LH0  O  
ATOM   1781  CB  SER H 195      53.074  36.774   8.310  1.00  0.00      LH0  C  
ATOM   1782  OG  SER H 195      52.464  35.881   9.256  1.00  0.00      LH0  O  
ATOM   1783  H   SER H 195      50.633  36.504   8.821  1.00  0.00      LH0  H  
ATOM   1784  HG  SER H 195      52.182  35.121   8.751  1.00  0.00      LH0  H  
ATOM   1785  N   GLU H 196      51.784  36.787   5.445  1.00  0.00      LH0  N  
ATOM   1786  CA  GLU H 196      51.846  36.885   3.989  1.00  0.00      LH0  C  
ATOM   1787  C   GLU H 196      50.666  37.732   3.497  1.00  0.00      LH0  C  
ATOM   1788  O   GLU H 196      50.257  38.706   4.132  1.00  0.00      LH0  O  
ATOM   1789  CB  GLU H 196      51.991  35.445   3.442  1.00  0.00      LH0  C  
ATOM   1790  CG  GLU H 196      52.608  35.174   2.052  1.00  0.00      LH0  C  
ATOM   1791  CD  GLU H 196      51.559  35.262   0.956  1.00  0.00      LH0  C  
ATOM   1792  OE1 GLU H 196      50.490  34.674   1.102  1.00  0.00      LH0  O  
ATOM   1793  OE2 GLU H 196      51.740  36.027   0.018  1.00  0.00      LH0  O1-
ATOM   1794  H   GLU H 196      51.302  36.028   5.882  1.00  0.00      LH0  H  
ATOM   1795  N   THR H 197      50.095  37.389   2.351  1.00  0.00      LH0  N  
ATOM   1796  CA  THR H 197      49.106  38.307   1.855  1.00  0.00      LH0  C  
ATOM   1797  C   THR H 197      47.905  37.653   1.222  1.00  0.00      LH0  C  
ATOM   1798  O   THR H 197      47.545  37.854   0.071  1.00  0.00      LH0  O  
ATOM   1799  CB  THR H 197      49.778  39.449   1.065  1.00  0.00      LH0  C  
ATOM   1800  CG2 THR H 197      50.202  39.153  -0.379  1.00  0.00      LH0  C  
ATOM   1801  OG1 THR H 197      48.980  40.636   1.196  1.00  0.00      LH0  O  
ATOM   1802  H   THR H 197      50.334  36.594   1.802  1.00  0.00      LH0  H  
ATOM   1803  HG1 THR H 197      48.491  40.687   0.372  1.00  0.00      LH0  H  
ATOM   1804  N   VAL H 198      47.238  36.901   2.110  1.00  0.00      LH0  N  
ATOM   1805  CA  VAL H 198      45.917  36.389   1.747  1.00  0.00      LH0  C  
ATOM   1806  C   VAL H 198      44.969  37.480   1.269  1.00  0.00      LH0  C  
ATOM   1807  O   VAL H 198      44.554  38.362   2.016  1.00  0.00      LH0  O  
ATOM   1808  CB  VAL H 198      45.308  35.585   2.899  1.00  0.00      LH0  C  
ATOM   1809  CG1 VAL H 198      43.969  34.959   2.516  1.00  0.00      LH0  C  
ATOM   1810  CG2 VAL H 198      46.279  34.502   3.352  1.00  0.00      LH0  C  
ATOM   1811  H   VAL H 198      47.681  36.675   2.977  1.00  0.00      LH0  H  
ATOM   1812  N   THR H 199      44.690  37.372  -0.028  1.00  0.00      LH0  N  
ATOM   1813  CA  THR H 199      43.854  38.354  -0.698  1.00  0.00      LH0  C  
ATOM   1814  C   THR H 199      42.805  37.616  -1.496  1.00  0.00      LH0  C  
ATOM   1815  O   THR H 199      43.109  36.641  -2.170  1.00  0.00      LH0  O  
ATOM   1816  CB  THR H 199      44.742  39.199  -1.625  1.00  0.00      LH0  C  
ATOM   1817  CG2 THR H 199      43.997  40.332  -2.331  1.00  0.00      LH0  C  
ATOM   1818  OG1 THR H 199      45.863  39.715  -0.899  1.00  0.00      LH0  O  
ATOM   1819  H   THR H 199      45.115  36.627  -0.547  1.00  0.00      LH0  H  
ATOM   1820  HG1 THR H 199      46.420  38.956  -0.755  1.00  0.00      LH0  H  
ATOM   1821  N   CYS H 200      41.562  38.095  -1.418  1.00  0.00      LH0  N  
ATOM   1822  CA  CYS H 200      40.684  37.626  -2.481  1.00  0.00      LH0  C  
ATOM   1823  C   CYS H 200      40.770  38.566  -3.659  1.00  0.00      LH0  C  
ATOM   1824  O   CYS H 200      40.381  39.725  -3.603  1.00  0.00      LH0  O  
ATOM   1825  CB  CYS H 200      39.257  37.439  -1.975  1.00  0.00      LH0  C  
ATOM   1826  SG  CYS H 200      38.618  38.844  -1.037  1.00  0.00      LH0  S  
ATOM   1827  H   CYS H 200      41.320  38.878  -0.840  1.00  0.00      LH0  H  
ATOM   1828  N   ASN H 201      41.361  38.024  -4.726  1.00  0.00      LH0  N  
ATOM   1829  CA  ASN H 201      41.702  38.900  -5.845  1.00  0.00      LH0  C  
ATOM   1830  C   ASN H 201      40.594  39.034  -6.865  1.00  0.00      LH0  C  
ATOM   1831  O   ASN H 201      40.751  38.718  -8.044  1.00  0.00      LH0  O  
ATOM   1832  CB  ASN H 201      42.994  38.439  -6.525  1.00  0.00      LH0  C  
ATOM   1833  CG  ASN H 201      44.166  38.621  -5.586  1.00  0.00      LH0  C  
ATOM   1834  ND2 ASN H 201      44.808  39.781  -5.722  1.00  0.00      LH0  N  
ATOM   1835  OD1 ASN H 201      44.489  37.754  -4.784  1.00  0.00      LH0  O  
ATOM   1836  H   ASN H 201      41.596  37.049  -4.737  1.00  0.00      LH0  H  
ATOM   1837 HD21 ASN H 201      44.469  40.483  -6.355  1.00  0.00      LH0  H  
ATOM   1838 HD22 ASN H 201      45.628  39.962  -5.185  1.00  0.00      LH0  H  
ATOM   1839  N   VAL H 202      39.443  39.490  -6.357  1.00  0.00      LH0  N  
ATOM   1840  CA  VAL H 202      38.206  39.380  -7.132  1.00  0.00      LH0  C  
ATOM   1841  C   VAL H 202      38.231  40.151  -8.448  1.00  0.00      LH0  C  
ATOM   1842  O   VAL H 202      38.824  41.218  -8.575  1.00  0.00      LH0  O  
ATOM   1843  CB  VAL H 202      37.015  39.784  -6.240  1.00  0.00      LH0  C  
ATOM   1844  CG1 VAL H 202      35.642  39.631  -6.906  1.00  0.00      LH0  C  
ATOM   1845  CG2 VAL H 202      37.062  38.991  -4.933  1.00  0.00      LH0  C  
ATOM   1846  H   VAL H 202      39.479  39.966  -5.473  1.00  0.00      LH0  H  
ATOM   1847  N   ALA H 203      37.568  39.558  -9.442  1.00  0.00      LH0  N  
ATOM   1848  CA  ALA H 203      37.288  40.339 -10.639  1.00  0.00      LH0  C  
ATOM   1849  C   ALA H 203      35.826  40.217 -10.995  1.00  0.00      LH0  C  
ATOM   1850  O   ALA H 203      35.219  39.178 -10.780  1.00  0.00      LH0  O  
ATOM   1851  CB  ALA H 203      38.117  39.838 -11.822  1.00  0.00      LH0  C  
ATOM   1852  H   ALA H 203      37.203  38.632  -9.323  1.00  0.00      LH0  H  
ATOM   1853  N   HIS H 204      35.297  41.300 -11.567  1.00  0.00      LH0  N  
ATOM   1854  CA  HIS H 204      33.986  41.181 -12.200  1.00  0.00      LH0  C  
ATOM   1855  C   HIS H 204      34.007  41.862 -13.548  1.00  0.00      LH0  C  
ATOM   1856  O   HIS H 204      33.987  43.083 -13.634  1.00  0.00      LH0  O  
ATOM   1857  CB  HIS H 204      32.881  41.779 -11.321  1.00  0.00      LH0  C  
ATOM   1858  CG  HIS H 204      31.510  41.677 -11.965  1.00  0.00      LH0  C  
ATOM   1859  CD2 HIS H 204      30.996  40.654 -12.768  1.00  0.00      LH0  C  
ATOM   1860  ND1 HIS H 204      30.570  42.630 -11.847  1.00  0.00      LH0  N  
ATOM   1861  CE1 HIS H 204      29.478  42.227 -12.560  1.00  0.00      LH0  C  
ATOM   1862  NE2 HIS H 204      29.744  41.012 -13.133  1.00  0.00      LH0  N  
ATOM   1863  H   HIS H 204      35.811  42.160 -11.568  1.00  0.00      LH0  H  
ATOM   1864  HD1 HIS H 204      30.642  43.484 -11.365  1.00  0.00      LH0  H  
ATOM   1865  N   PRO H 205      34.044  41.022 -14.610  1.00  0.00      LH0  N  
ATOM   1866  CA  PRO H 205      34.059  41.535 -15.985  1.00  0.00      LH0  C  
ATOM   1867  C   PRO H 205      33.064  42.648 -16.289  1.00  0.00      LH0  C  
ATOM   1868  O   PRO H 205      33.423  43.708 -16.789  1.00  0.00      LH0  O  
ATOM   1869  CB  PRO H 205      33.834  40.266 -16.814  1.00  0.00      LH0  C  
ATOM   1870  CG  PRO H 205      34.446  39.145 -15.977  1.00  0.00      LH0  C  
ATOM   1871  CD  PRO H 205      34.098  39.562 -14.555  1.00  0.00      LH0  C  
ATOM   1872  N   ALA H 206      31.792  42.364 -15.955  1.00  0.00      LH0  N  
ATOM   1873  CA  ALA H 206      30.742  43.287 -16.389  1.00  0.00      LH0  C  
ATOM   1874  C   ALA H 206      30.744  44.670 -15.755  1.00  0.00      LH0  C  
ATOM   1875  O   ALA H 206      30.329  45.646 -16.362  1.00  0.00      LH0  O  
ATOM   1876  CB  ALA H 206      29.364  42.653 -16.220  1.00  0.00      LH0  C  
ATOM   1877  H   ALA H 206      31.558  41.510 -15.490  1.00  0.00      LH0  H  
ATOM   1878  N   SER H 207      31.254  44.737 -14.517  1.00  0.00      LH0  N  
ATOM   1879  CA  SER H 207      31.483  46.093 -14.019  1.00  0.00      LH0  C  
ATOM   1880  C   SER H 207      32.955  46.480 -14.003  1.00  0.00      LH0  C  
ATOM   1881  O   SER H 207      33.388  47.392 -13.308  1.00  0.00      LH0  O  
ATOM   1882  CB  SER H 207      30.818  46.261 -12.649  1.00  0.00      LH0  C  
ATOM   1883  OG  SER H 207      31.250  45.227 -11.753  1.00  0.00      LH0  O  
ATOM   1884  H   SER H 207      31.541  43.942 -13.985  1.00  0.00      LH0  H  
ATOM   1885  HG  SER H 207      32.034  45.574 -11.328  1.00  0.00      LH0  H  
ATOM   1886  N   SER H 208      33.716  45.676 -14.765  1.00  0.00      LH0  N  
ATOM   1887  CA  SER H 208      35.174  45.763 -14.850  1.00  0.00      LH0  C  
ATOM   1888  C   SER H 208      35.926  46.048 -13.556  1.00  0.00      LH0  C  
ATOM   1889  O   SER H 208      36.887  46.803 -13.491  1.00  0.00      LH0  O  
ATOM   1890  CB  SER H 208      35.536  46.705 -15.996  1.00  0.00      LH0  C  
ATOM   1891  OG  SER H 208      34.694  46.402 -17.123  1.00  0.00      LH0  O  
ATOM   1892  H   SER H 208      33.252  45.052 -15.388  1.00  0.00      LH0  H  
ATOM   1893  HG  SER H 208      34.476  45.474 -17.088  1.00  0.00      LH0  H  
ATOM   1894  N   THR H 209      35.423  45.404 -12.497  1.00  0.00      LH0  N  
ATOM   1895  CA  THR H 209      35.974  45.787 -11.205  1.00  0.00      LH0  C  
ATOM   1896  C   THR H 209      36.997  44.808 -10.666  1.00  0.00      LH0  C  
ATOM   1897  O   THR H 209      36.811  43.596 -10.705  1.00  0.00      LH0  O  
ATOM   1898  CB  THR H 209      34.839  46.020 -10.206  1.00  0.00      LH0  C  
ATOM   1899  CG2 THR H 209      35.181  47.147  -9.229  1.00  0.00      LH0  C  
ATOM   1900  OG1 THR H 209      33.617  46.314 -10.895  1.00  0.00      LH0  O  
ATOM   1901  H   THR H 209      34.697  44.724 -12.601  1.00  0.00      LH0  H  
ATOM   1902  HG1 THR H 209      33.822  47.020 -11.512  1.00  0.00      LH0  H  
ATOM   1903  N   LYS H 210      38.093  45.395 -10.172  1.00  0.00      LH0  N  
ATOM   1904  CA  LYS H 210      39.108  44.561  -9.541  1.00  0.00      LH0  C  
ATOM   1905  C   LYS H 210      39.088  44.757  -8.037  1.00  0.00      LH0  C  
ATOM   1906  O   LYS H 210      39.626  45.721  -7.508  1.00  0.00      LH0  O  
ATOM   1907  CB  LYS H 210      40.477  44.888 -10.146  1.00  0.00      LH0  C  
ATOM   1908  CG  LYS H 210      41.436  43.701 -10.106  1.00  0.00      LH0  C  
ATOM   1909  CD  LYS H 210      40.929  42.544 -10.969  1.00  0.00      LH0  C  
ATOM   1910  CE  LYS H 210      41.658  41.226 -10.705  1.00  0.00      LH0  C  
ATOM   1911  NZ  LYS H 210      41.443  40.845  -9.310  1.00  0.00      LH0  N1+
ATOM   1912  H   LYS H 210      38.194  46.389 -10.179  1.00  0.00      LH0  H  
ATOM   1913  HZ1 LYS H 210      42.129  41.318  -8.678  1.00  0.00      LH0  H  
ATOM   1914  HZ2 LYS H 210      40.537  41.200  -8.928  1.00  0.00      LH0  H  
ATOM   1915  HZ3 LYS H 210      41.487  39.825  -9.126  1.00  0.00      LH0  H  
ATOM   1916  N   VAL H 211      38.371  43.846  -7.370  1.00  0.00      LH0  N  
ATOM   1917  CA  VAL H 211      38.211  44.093  -5.939  1.00  0.00      LH0  C  
ATOM   1918  C   VAL H 211      39.106  43.200  -5.110  1.00  0.00      LH0  C  
ATOM   1919  O   VAL H 211      38.703  42.185  -4.551  1.00  0.00      LH0  O  
ATOM   1920  CB  VAL H 211      36.747  43.996  -5.489  1.00  0.00      LH0  C  
ATOM   1921  CG1 VAL H 211      36.565  44.619  -4.101  1.00  0.00      LH0  C  
ATOM   1922  CG2 VAL H 211      35.809  44.662  -6.493  1.00  0.00      LH0  C  
ATOM   1923  H   VAL H 211      38.133  42.977  -7.805  1.00  0.00      LH0  H  
ATOM   1924  N   ASP H 212      40.363  43.638  -5.075  1.00  0.00      LH0  N  
ATOM   1925  CA  ASP H 212      41.359  42.728  -4.523  1.00  0.00      LH0  C  
ATOM   1926  C   ASP H 212      41.593  42.966  -3.050  1.00  0.00      LH0  C  
ATOM   1927  O   ASP H 212      42.522  43.624  -2.597  1.00  0.00      LH0  O  
ATOM   1928  CB  ASP H 212      42.632  42.749  -5.386  1.00  0.00      LH0  C  
ATOM   1929  CG  ASP H 212      42.360  42.145  -6.764  1.00  0.00      LH0  C  
ATOM   1930  OD1 ASP H 212      41.219  42.120  -7.212  1.00  0.00      LH0  O  
ATOM   1931  OD2 ASP H 212      43.280  41.656  -7.414  1.00  0.00      LH0  O1-
ATOM   1932  H   ASP H 212      40.627  44.465  -5.571  1.00  0.00      LH0  H  
ATOM   1933  N   LYS H 213      40.637  42.414  -2.299  1.00  0.00      LH0  N  
ATOM   1934  CA  LYS H 213      40.666  42.654  -0.862  1.00  0.00      LH0  C  
ATOM   1935  C   LYS H 213      41.635  41.748  -0.121  1.00  0.00      LH0  C  
ATOM   1936  O   LYS H 213      41.387  40.566   0.083  1.00  0.00      LH0  O  
ATOM   1937  CB  LYS H 213      39.257  42.518  -0.283  1.00  0.00      LH0  C  
ATOM   1938  CG  LYS H 213      38.273  43.652  -0.600  1.00  0.00      LH0  C  
ATOM   1939  CD  LYS H 213      38.662  45.008   0.007  1.00  0.00      LH0  C  
ATOM   1940  CE  LYS H 213      37.524  46.042   0.021  1.00  0.00      LH0  C  
ATOM   1941  NZ  LYS H 213      36.521  45.698   1.040  1.00  0.00      LH0  N1+
ATOM   1942  H   LYS H 213      40.007  41.773  -2.747  1.00  0.00      LH0  H  
ATOM   1943  HZ1 LYS H 213      35.710  46.350   1.055  1.00  0.00      LH0  H  
ATOM   1944  HZ2 LYS H 213      36.136  44.742   0.916  1.00  0.00      LH0  H  
ATOM   1945  HZ3 LYS H 213      36.898  45.820   2.007  1.00  0.00      LH0  H  
ATOM   1946  N   LYS H 214      42.752  42.359   0.305  1.00  0.00      LH0  N  
ATOM   1947  CA  LYS H 214      43.572  41.634   1.280  1.00  0.00      LH0  C  
ATOM   1948  C   LYS H 214      42.861  41.614   2.617  1.00  0.00      LH0  C  
ATOM   1949  O   LYS H 214      42.291  42.613   3.041  1.00  0.00      LH0  O  
ATOM   1950  CB  LYS H 214      44.984  42.246   1.375  1.00  0.00      LH0  C  
ATOM   1951  CG  LYS H 214      46.074  41.388   2.052  1.00  0.00      LH0  C  
ATOM   1952  CD  LYS H 214      46.185  41.482   3.581  1.00  0.00      LH0  C  
ATOM   1953  CE  LYS H 214      47.138  40.464   4.238  1.00  0.00      LH0  C  
ATOM   1954  NZ  LYS H 214      48.553  40.715   3.912  1.00  0.00      LH0  N1+
ATOM   1955  H   LYS H 214      42.922  43.308   0.045  1.00  0.00      LH0  H  
ATOM   1956  HZ1 LYS H 214      49.146  39.947   4.306  1.00  0.00      LH0  H  
ATOM   1957  HZ2 LYS H 214      48.705  40.741   2.879  1.00  0.00      LH0  H  
ATOM   1958  HZ3 LYS H 214      48.879  41.606   4.325  1.00  0.00      LH0  H  
ATOM   1959  N   ILE H 215      42.895  40.438   3.255  1.00  0.00      LH0  N  
ATOM   1960  CA  ILE H 215      42.199  40.344   4.537  1.00  0.00      LH0  C  
ATOM   1961  C   ILE H 215      42.821  41.243   5.592  1.00  0.00      LH0  C  
ATOM   1962  O   ILE H 215      43.970  41.073   5.989  1.00  0.00      LH0  O  
ATOM   1963  CB  ILE H 215      42.137  38.893   5.027  1.00  0.00      LH0  C  
ATOM   1964  CG1 ILE H 215      41.663  37.939   3.928  1.00  0.00      LH0  C  
ATOM   1965  CG2 ILE H 215      41.281  38.774   6.292  1.00  0.00      LH0  C  
ATOM   1966  CD1 ILE H 215      40.188  38.108   3.567  1.00  0.00      LH0  C  
ATOM   1967  H   ILE H 215      43.399  39.673   2.850  1.00  0.00      LH0  H  
ATOM   1968  N   VAL H 216      42.009  42.221   6.008  1.00  0.00      LH0  N  
ATOM   1969  CA  VAL H 216      42.492  43.176   7.003  1.00  0.00      LH0  C  
ATOM   1970  C   VAL H 216      42.682  42.510   8.359  1.00  0.00      LH0  C  
ATOM   1971  O   VAL H 216      41.762  41.917   8.906  1.00  0.00      LH0  O  
ATOM   1972  CB  VAL H 216      41.518  44.367   7.085  1.00  0.00      LH0  C  
ATOM   1973  CG1 VAL H 216      41.942  45.420   8.116  1.00  0.00      LH0  C  
ATOM   1974  CG2 VAL H 216      41.328  44.997   5.703  1.00  0.00      LH0  C  
ATOM   1975  H   VAL H 216      41.069  42.247   5.669  1.00  0.00      LH0  H  
ATOM   1976  N   PRO H 217      43.927  42.606   8.885  1.00  0.00      LH0  N  
ATOM   1977  CA  PRO H 217      44.219  42.044  10.210  1.00  0.00      LH0  C  
ATOM   1978  C   PRO H 217      43.405  42.649  11.348  1.00  0.00      LH0  C  
ATOM   1979  O   PRO H 217      43.826  43.580  12.021  1.00  0.00      LH0  O  
ATOM   1980  CB  PRO H 217      45.728  42.286  10.361  1.00  0.00      LH0  C  
ATOM   1981  CG  PRO H 217      46.260  42.472   8.941  1.00  0.00      LH0  C  
ATOM   1982  CD  PRO H 217      45.106  43.183   8.249  1.00  0.00      LH0  C  
ATOM   1983  N   ARG H 218      42.211  42.066  11.540  1.00  0.00      LH0  N  
ATOM   1984  CA  ARG H 218      41.287  42.468  12.607  1.00  0.00      LH0  C  
ATOM   1985  C   ARG H 218      41.387  43.868  13.203  1.00  0.00      LH0  C  
ATOM   1986  O   ARG H 218      40.604  44.225  14.083  1.00  0.00      LH0  O  
ATOM   1987  CB  ARG H 218      41.263  41.429  13.732  1.00  0.00      LH0  C  
ATOM   1988  CG  ARG H 218      40.013  40.539  13.723  1.00  0.00      LH0  C  
ATOM   1989  CD  ARG H 218      38.692  41.321  13.722  1.00  0.00      LH0  C  
ATOM   1990  NE  ARG H 218      38.628  42.288  14.821  1.00  0.00      LH0  N  
ATOM   1991  CZ  ARG H 218      37.943  42.030  15.953  1.00  0.00      LH0  C  
ATOM   1992  NH1 ARG H 218      37.243  40.907  16.085  1.00  0.00      LH0  N1+
ATOM   1993  NH2 ARG H 218      37.969  42.903  16.954  1.00  0.00      LH0  N  
ATOM   1994  H   ARG H 218      41.937  41.388  10.855  1.00  0.00      LH0  H  
ATOM   1995  HE  ARG H 218      39.156  43.138  14.720  1.00  0.00      LH0  H  
ATOM   1996 HH11 ARG H 218      36.776  40.726  16.960  1.00  0.00      LH0  H  
ATOM   1997 HH12 ARG H 218      37.176  40.242  15.342  1.00  0.00      LH0  H  
ATOM   1998 HH21 ARG H 218      37.478  42.681  17.806  1.00  0.00      LH0  H  
ATOM   1999 HH22 ARG H 218      38.463  43.770  16.890  1.00  0.00      LH0  H  
TER   
ATOM   2000  N   ASP L   1      -2.131  13.086 -13.362  1.00  0.00      LL0  N  
ATOM   2001  CA  ASP L   1      -0.706  13.028 -13.687  1.00  0.00      LL0  C  
ATOM   2002  C   ASP L   1      -0.122  11.627 -13.589  1.00  0.00      LL0  C  
ATOM   2003  O   ASP L   1      -0.586  10.752 -12.855  1.00  0.00      LL0  O  
ATOM   2004  CB  ASP L   1       0.078  14.036 -12.824  1.00  0.00      LL0  C  
ATOM   2005  CG  ASP L   1       1.556  14.052 -13.193  1.00  0.00      LL0  C  
ATOM   2006  OD1 ASP L   1       1.874  14.186 -14.369  1.00  0.00      LL0  O  
ATOM   2007  OD2 ASP L   1       2.386  13.856 -12.315  1.00  0.00      LL0  O1-
ATOM   2008  H   ASP L   1      -2.589  13.972 -13.414  1.00  0.00      LL0  H  
ATOM   2009  N   ILE L   2       0.927  11.435 -14.393  1.00  0.00      LL0  N  
ATOM   2010  CA  ILE L   2       1.652  10.187 -14.225  1.00  0.00      LL0  C  
ATOM   2011  C   ILE L   2       2.870  10.361 -13.332  1.00  0.00      LL0  C  
ATOM   2012  O   ILE L   2       4.022  10.231 -13.733  1.00  0.00      LL0  O  
ATOM   2013  CB  ILE L   2       1.985   9.526 -15.564  1.00  0.00      LL0  C  
ATOM   2014  CG1 ILE L   2       0.807   9.608 -16.542  1.00  0.00      LL0  C  
ATOM   2015  CG2 ILE L   2       2.401   8.076 -15.314  1.00  0.00      LL0  C  
ATOM   2016  CD1 ILE L   2       1.081   8.963 -17.902  1.00  0.00      LL0  C  
ATOM   2017  H   ILE L   2       1.320  12.241 -14.845  1.00  0.00      LL0  H  
ATOM   2018  N   VAL L   3       2.523  10.656 -12.070  1.00  0.00      LL0  N  
ATOM   2019  CA  VAL L   3       3.511  10.884 -11.014  1.00  0.00      LL0  C  
ATOM   2020  C   VAL L   3       4.597   9.824 -10.987  1.00  0.00      LL0  C  
ATOM   2021  O   VAL L   3       4.330   8.640 -10.812  1.00  0.00      LL0  O  
ATOM   2022  CB  VAL L   3       2.823  10.961  -9.637  1.00  0.00      LL0  C  
ATOM   2023  CG1 VAL L   3       3.813  11.322  -8.523  1.00  0.00      LL0  C  
ATOM   2024  CG2 VAL L   3       1.629  11.919  -9.640  1.00  0.00      LL0  C  
ATOM   2025  H   VAL L   3       1.547  10.774 -11.909  1.00  0.00      LL0  H  
ATOM   2026  N   LEU L   4       5.827  10.320 -11.167  1.00  0.00      LL0  N  
ATOM   2027  CA  LEU L   4       6.950   9.398 -11.079  1.00  0.00      LL0  C  
ATOM   2028  C   LEU L   4       7.650   9.442  -9.738  1.00  0.00      LL0  C  
ATOM   2029  O   LEU L   4       8.640  10.136  -9.516  1.00  0.00      LL0  O  
ATOM   2030  CB  LEU L   4       7.937   9.633 -12.210  1.00  0.00      LL0  C  
ATOM   2031  CG  LEU L   4       7.377   9.378 -13.604  1.00  0.00      LL0  C  
ATOM   2032  CD1 LEU L   4       8.399   9.785 -14.650  1.00  0.00      LL0  C  
ATOM   2033  CD2 LEU L   4       6.932   7.933 -13.811  1.00  0.00      LL0  C  
ATOM   2034  H   LEU L   4       5.954  11.295 -11.340  1.00  0.00      LL0  H  
ATOM   2035  N   THR L   5       7.080   8.650  -8.833  1.00  0.00      LL0  N  
ATOM   2036  CA  THR L   5       7.664   8.547  -7.502  1.00  0.00      LL0  C  
ATOM   2037  C   THR L   5       9.007   7.831  -7.492  1.00  0.00      LL0  C  
ATOM   2038  O   THR L   5       9.096   6.608  -7.504  1.00  0.00      LL0  O  
ATOM   2039  CB  THR L   5       6.657   7.861  -6.579  1.00  0.00      LL0  C  
ATOM   2040  CG2 THR L   5       7.040   7.977  -5.100  1.00  0.00      LL0  C  
ATOM   2041  OG1 THR L   5       5.349   8.402  -6.809  1.00  0.00      LL0  O  
ATOM   2042  H   THR L   5       6.299   8.086  -9.115  1.00  0.00      LL0  H  
ATOM   2043  HG1 THR L   5       4.739   7.868  -6.316  1.00  0.00      LL0  H  
ATOM   2044  N   GLN L   6      10.059   8.659  -7.484  1.00  0.00      LL0  N  
ATOM   2045  CA  GLN L   6      11.381   8.066  -7.317  1.00  0.00      LL0  C  
ATOM   2046  C   GLN L   6      11.665   7.663  -5.888  1.00  0.00      LL0  C  
ATOM   2047  O   GLN L   6      11.063   8.158  -4.942  1.00  0.00      LL0  O  
ATOM   2048  CB  GLN L   6      12.467   8.991  -7.856  1.00  0.00      LL0  C  
ATOM   2049  CG  GLN L   6      12.656   8.767  -9.353  1.00  0.00      LL0  C  
ATOM   2050  CD  GLN L   6      13.640   9.763  -9.919  1.00  0.00      LL0  C  
ATOM   2051  NE2 GLN L   6      14.891   9.617  -9.500  1.00  0.00      LL0  N  
ATOM   2052  OE1 GLN L   6      13.293  10.640 -10.697  1.00  0.00      LL0  O  
ATOM   2053  H   GLN L   6       9.901   9.645  -7.487  1.00  0.00      LL0  H  
ATOM   2054 HE21 GLN L   6      15.162   8.941  -8.809  1.00  0.00      LL0  H  
ATOM   2055 HE22 GLN L   6      15.587  10.247  -9.843  1.00  0.00      LL0  H  
ATOM   2056  N   SER L   7      12.602   6.718  -5.786  1.00  0.00      LL0  N  
ATOM   2057  CA  SER L   7      12.900   6.154  -4.478  1.00  0.00      LL0  C  
ATOM   2058  C   SER L   7      14.269   5.502  -4.473  1.00  0.00      LL0  C  
ATOM   2059  O   SER L   7      14.532   4.623  -5.291  1.00  0.00      LL0  O  
ATOM   2060  CB  SER L   7      11.812   5.142  -4.099  1.00  0.00      LL0  C  
ATOM   2061  OG  SER L   7      11.486   4.322  -5.232  1.00  0.00      LL0  O  
ATOM   2062  H   SER L   7      13.019   6.352  -6.618  1.00  0.00      LL0  H  
ATOM   2063  HG  SER L   7      12.324   4.077  -5.630  1.00  0.00      LL0  H  
ATOM   2064  N   PRO L   8      15.133   5.925  -3.519  1.00  0.00      LL0  N  
ATOM   2065  CA  PRO L   8      14.837   7.004  -2.565  1.00  0.00      LL0  C  
ATOM   2066  C   PRO L   8      15.076   8.383  -3.173  1.00  0.00      LL0  C  
ATOM   2067  O   PRO L   8      15.234   8.526  -4.378  1.00  0.00      LL0  O  
ATOM   2068  CB  PRO L   8      15.811   6.662  -1.434  1.00  0.00      LL0  C  
ATOM   2069  CG  PRO L   8      17.043   6.116  -2.153  1.00  0.00      LL0  C  
ATOM   2070  CD  PRO L   8      16.448   5.331  -3.314  1.00  0.00      LL0  C  
ATOM   2071  N   ALA L   9      15.109   9.383  -2.278  1.00  0.00      LL0  N  
ATOM   2072  CA  ALA L   9      15.458  10.715  -2.768  1.00  0.00      LL0  C  
ATOM   2073  C   ALA L   9      16.955  10.968  -2.754  1.00  0.00      LL0  C  
ATOM   2074  O   ALA L   9      17.553  11.410  -3.723  1.00  0.00      LL0  O  
ATOM   2075  CB  ALA L   9      14.755  11.796  -1.945  1.00  0.00      LL0  C  
ATOM   2076  H   ALA L   9      14.964   9.205  -1.307  1.00  0.00      LL0  H  
ATOM   2077  N   ILE L  10      17.559  10.649  -1.603  1.00  0.00      LL0  N  
ATOM   2078  CA  ILE L  10      19.019  10.706  -1.584  1.00  0.00      LL0  C  
ATOM   2079  C   ILE L  10      19.523   9.292  -1.384  1.00  0.00      LL0  C  
ATOM   2080  O   ILE L  10      18.899   8.509  -0.678  1.00  0.00      LL0  O  
ATOM   2081  CB  ILE L  10      19.520  11.656  -0.478  1.00  0.00      LL0  C  
ATOM   2082  CG1 ILE L  10      18.856  13.031  -0.608  1.00  0.00      LL0  C  
ATOM   2083  CG2 ILE L  10      21.050  11.787  -0.459  1.00  0.00      LL0  C  
ATOM   2084  CD1 ILE L  10      19.197  13.979   0.544  1.00  0.00      LL0  C  
ATOM   2085  H   ILE L  10      17.076  10.247  -0.830  1.00  0.00      LL0  H  
ATOM   2086  N   LEU L  11      20.637   8.996  -2.056  1.00  0.00      LL0  N  
ATOM   2087  CA  LEU L  11      21.220   7.668  -1.960  1.00  0.00      LL0  C  
ATOM   2088  C   LEU L  11      22.728   7.772  -1.885  1.00  0.00      LL0  C  
ATOM   2089  O   LEU L  11      23.429   7.872  -2.884  1.00  0.00      LL0  O  
ATOM   2090  CB  LEU L  11      20.752   6.815  -3.144  1.00  0.00      LL0  C  
ATOM   2091  CG  LEU L  11      21.113   5.329  -3.057  1.00  0.00      LL0  C  
ATOM   2092  CD1 LEU L  11      20.668   4.681  -1.745  1.00  0.00      LL0  C  
ATOM   2093  CD2 LEU L  11      20.592   4.567  -4.275  1.00  0.00      LL0  C  
ATOM   2094  H   LEU L  11      21.075   9.693  -2.624  1.00  0.00      LL0  H  
ATOM   2095  N   SER L  12      23.194   7.771  -0.637  1.00  0.00      LL0  N  
ATOM   2096  CA  SER L  12      24.633   7.853  -0.425  1.00  0.00      LL0  C  
ATOM   2097  C   SER L  12      25.341   6.517  -0.584  1.00  0.00      LL0  C  
ATOM   2098  O   SER L  12      25.517   5.758   0.360  1.00  0.00      LL0  O  
ATOM   2099  CB  SER L  12      24.874   8.475   0.943  1.00  0.00      LL0  C  
ATOM   2100  OG  SER L  12      23.961   9.566   1.128  1.00  0.00      LL0  O  
ATOM   2101  H   SER L  12      22.591   7.768   0.159  1.00  0.00      LL0  H  
ATOM   2102  HG  SER L  12      24.507  10.358   1.147  1.00  0.00      LL0  H  
ATOM   2103  N   VAL L  13      25.689   6.265  -1.847  1.00  0.00      LL0  N  
ATOM   2104  CA  VAL L  13      26.203   4.961  -2.255  1.00  0.00      LL0  C  
ATOM   2105  C   VAL L  13      27.642   4.679  -1.864  1.00  0.00      LL0  C  
ATOM   2106  O   VAL L  13      28.473   5.573  -1.721  1.00  0.00      LL0  O  
ATOM   2107  CB  VAL L  13      26.038   4.804  -3.771  1.00  0.00      LL0  C  
ATOM   2108  CG1 VAL L  13      24.572   4.931  -4.163  1.00  0.00      LL0  C  
ATOM   2109  CG2 VAL L  13      26.891   5.803  -4.557  1.00  0.00      LL0  C  
ATOM   2110  H   VAL L  13      25.614   7.019  -2.502  1.00  0.00      LL0  H  
ATOM   2111  N   SER L  14      27.919   3.380  -1.758  1.00  0.00      LL0  N  
ATOM   2112  CA  SER L  14      29.324   2.989  -1.743  1.00  0.00      LL0  C  
ATOM   2113  C   SER L  14      29.892   2.915  -3.157  1.00  0.00      LL0  C  
ATOM   2114  O   SER L  14      29.199   2.593  -4.115  1.00  0.00      LL0  O  
ATOM   2115  CB  SER L  14      29.468   1.649  -1.019  1.00  0.00      LL0  C  
ATOM   2116  OG  SER L  14      28.773   1.706   0.231  1.00  0.00      LL0  O  
ATOM   2117  H   SER L  14      27.177   2.703  -1.825  1.00  0.00      LL0  H  
ATOM   2118  HG  SER L  14      27.872   1.437   0.030  1.00  0.00      LL0  H  
ATOM   2119  N   PRO L  15      31.200   3.232  -3.302  1.00  0.00      LL0  N  
ATOM   2120  CA  PRO L  15      31.834   3.011  -4.609  1.00  0.00      LL0  C  
ATOM   2121  C   PRO L  15      31.696   1.570  -5.090  1.00  0.00      LL0  C  
ATOM   2122  O   PRO L  15      32.066   0.634  -4.393  1.00  0.00      LL0  O  
ATOM   2123  CB  PRO L  15      33.292   3.405  -4.345  1.00  0.00      LL0  C  
ATOM   2124  CG  PRO L  15      33.253   4.349  -3.143  1.00  0.00      LL0  C  
ATOM   2125  CD  PRO L  15      32.109   3.791  -2.307  1.00  0.00      LL0  C  
ATOM   2126  N   GLY L  16      31.135   1.429  -6.299  1.00  0.00      LL0  N  
ATOM   2127  CA  GLY L  16      30.961   0.071  -6.820  1.00  0.00      LL0  C  
ATOM   2128  C   GLY L  16      29.741  -0.682  -6.303  1.00  0.00      LL0  C  
ATOM   2129  O   GLY L  16      29.566  -1.876  -6.524  1.00  0.00      LL0  O  
ATOM   2130  H   GLY L  16      30.803   2.223  -6.813  1.00  0.00      LL0  H  
ATOM   2131  N   GLU L  17      28.885   0.071  -5.598  1.00  0.00      LL0  N  
ATOM   2132  CA  GLU L  17      27.668  -0.554  -5.091  1.00  0.00      LL0  C  
ATOM   2133  C   GLU L  17      26.669  -0.849  -6.198  1.00  0.00      LL0  C  
ATOM   2134  O   GLU L  17      26.685  -0.246  -7.266  1.00  0.00      LL0  O  
ATOM   2135  CB  GLU L  17      27.088   0.349  -4.008  1.00  0.00      LL0  C  
ATOM   2136  CG  GLU L  17      26.173  -0.287  -2.964  1.00  0.00      LL0  C  
ATOM   2137  CD  GLU L  17      25.934   0.746  -1.884  1.00  0.00      LL0  C  
ATOM   2138  OE1 GLU L  17      25.361   1.791  -2.176  1.00  0.00      LL0  O  
ATOM   2139  OE2 GLU L  17      26.370   0.531  -0.759  1.00  0.00      LL0  O1-
ATOM   2140  H   GLU L  17      29.047   1.045  -5.434  1.00  0.00      LL0  H  
ATOM   2141  N   ARG L  18      25.818  -1.837  -5.900  1.00  0.00      LL0  N  
ATOM   2142  CA  ARG L  18      24.836  -2.245  -6.895  1.00  0.00      LL0  C  
ATOM   2143  C   ARG L  18      23.484  -1.636  -6.601  1.00  0.00      LL0  C  
ATOM   2144  O   ARG L  18      22.646  -2.198  -5.907  1.00  0.00      LL0  O  
ATOM   2145  CB  ARG L  18      24.810  -3.770  -6.947  1.00  0.00      LL0  C  
ATOM   2146  CG  ARG L  18      23.952  -4.395  -8.049  1.00  0.00      LL0  C  
ATOM   2147  CD  ARG L  18      24.419  -5.819  -8.365  1.00  0.00      LL0  C  
ATOM   2148  NE  ARG L  18      25.713  -5.776  -9.049  1.00  0.00      LL0  N  
ATOM   2149  CZ  ARG L  18      26.897  -6.018  -8.451  1.00  0.00      LL0  C  
ATOM   2150  NH1 ARG L  18      26.949  -6.484  -7.205  1.00  0.00      LL0  N1+
ATOM   2151  NH2 ARG L  18      28.006  -5.764  -9.133  1.00  0.00      LL0  N  
ATOM   2152  H   ARG L  18      25.796  -2.189  -4.966  1.00  0.00      LL0  H  
ATOM   2153  HE  ARG L  18      25.747  -5.424  -9.988  1.00  0.00      LL0  H  
ATOM   2154 HH11 ARG L  18      27.819  -6.643  -6.739  1.00  0.00      LL0  H  
ATOM   2155 HH12 ARG L  18      26.097  -6.672  -6.715  1.00  0.00      LL0  H  
ATOM   2156 HH21 ARG L  18      28.929  -5.913  -8.785  1.00  0.00      LL0  H  
ATOM   2157 HH22 ARG L  18      27.891  -5.365 -10.053  1.00  0.00      LL0  H  
ATOM   2158  N   VAL L  19      23.330  -0.420  -7.122  1.00  0.00      LL0  N  
ATOM   2159  CA  VAL L  19      22.165   0.325  -6.666  1.00  0.00      LL0  C  
ATOM   2160  C   VAL L  19      20.971   0.326  -7.593  1.00  0.00      LL0  C  
ATOM   2161  O   VAL L  19      20.906   1.013  -8.605  1.00  0.00      LL0  O  
ATOM   2162  CB  VAL L  19      22.554   1.737  -6.223  1.00  0.00      LL0  C  
ATOM   2163  CG1 VAL L  19      23.291   1.632  -4.891  1.00  0.00      LL0  C  
ATOM   2164  CG2 VAL L  19      23.363   2.508  -7.272  1.00  0.00      LL0  C  
ATOM   2165  H   VAL L  19      23.987  -0.091  -7.804  1.00  0.00      LL0  H  
ATOM   2166  N   SER L  20      19.990  -0.469  -7.168  1.00  0.00      LL0  N  
ATOM   2167  CA  SER L  20      18.699  -0.423  -7.847  1.00  0.00      LL0  C  
ATOM   2168  C   SER L  20      17.802   0.724  -7.405  1.00  0.00      LL0  C  
ATOM   2169  O   SER L  20      16.747   0.531  -6.810  1.00  0.00      LL0  O  
ATOM   2170  CB  SER L  20      18.002  -1.768  -7.660  1.00  0.00      LL0  C  
ATOM   2171  OG  SER L  20      18.901  -2.810  -8.054  1.00  0.00      LL0  O  
ATOM   2172  H   SER L  20      20.150  -1.107  -6.414  1.00  0.00      LL0  H  
ATOM   2173  HG  SER L  20      18.794  -2.888  -9.001  1.00  0.00      LL0  H  
ATOM   2174  N   PHE L  21      18.258   1.952  -7.707  1.00  0.00      LL0  N  
ATOM   2175  CA  PHE L  21      17.322   3.031  -7.390  1.00  0.00      LL0  C  
ATOM   2176  C   PHE L  21      16.169   3.067  -8.373  1.00  0.00      LL0  C  
ATOM   2177  O   PHE L  21      16.247   2.514  -9.464  1.00  0.00      LL0  O  
ATOM   2178  CB  PHE L  21      18.014   4.391  -7.207  1.00  0.00      LL0  C  
ATOM   2179  CG  PHE L  21      18.715   4.865  -8.457  1.00  0.00      LL0  C  
ATOM   2180  CD1 PHE L  21      18.015   5.668  -9.383  1.00  0.00      LL0  C  
ATOM   2181  CD2 PHE L  21      20.065   4.511  -8.663  1.00  0.00      LL0  C  
ATOM   2182  CE1 PHE L  21      18.682   6.137 -10.530  1.00  0.00      LL0  C  
ATOM   2183  CE2 PHE L  21      20.731   4.983  -9.808  1.00  0.00      LL0  C  
ATOM   2184  CZ  PHE L  21      20.036   5.796 -10.726  1.00  0.00      LL0  C  
ATOM   2185  H   PHE L  21      19.057   2.053  -8.305  1.00  0.00      LL0  H  
ATOM   2186  N   SER L  22      15.068   3.664  -7.921  1.00  0.00      LL0  N  
ATOM   2187  CA  SER L  22      13.841   3.262  -8.592  1.00  0.00      LL0  C  
ATOM   2188  C   SER L  22      12.876   4.399  -8.847  1.00  0.00      LL0  C  
ATOM   2189  O   SER L  22      13.043   5.503  -8.342  1.00  0.00      LL0  O  
ATOM   2190  CB  SER L  22      13.222   2.114  -7.789  1.00  0.00      LL0  C  
ATOM   2191  OG  SER L  22      13.152   2.455  -6.391  1.00  0.00      LL0  O  
ATOM   2192  H   SER L  22      15.053   4.244  -7.106  1.00  0.00      LL0  H  
ATOM   2193  HG  SER L  22      14.056   2.611  -6.116  1.00  0.00      LL0  H  
ATOM   2194  N   CYS L  23      11.864   4.075  -9.655  1.00  0.00      LL0  N  
ATOM   2195  CA  CYS L  23      10.843   5.041 -10.037  1.00  0.00      LL0  C  
ATOM   2196  C   CYS L  23       9.544   4.280 -10.144  1.00  0.00      LL0  C  
ATOM   2197  O   CYS L  23       9.523   3.147 -10.607  1.00  0.00      LL0  O  
ATOM   2198  CB  CYS L  23      11.231   5.669 -11.380  1.00  0.00      LL0  C  
ATOM   2199  SG  CYS L  23      10.135   6.946 -12.048  1.00  0.00      LL0  S  
ATOM   2200  H   CYS L  23      11.779   3.152 -10.038  1.00  0.00      LL0  H  
ATOM   2201  N   ARG L  24       8.482   4.926  -9.667  1.00  0.00      LL0  N  
ATOM   2202  CA  ARG L  24       7.163   4.328  -9.820  1.00  0.00      LL0  C  
ATOM   2203  C   ARG L  24       6.311   5.283 -10.607  1.00  0.00      LL0  C  
ATOM   2204  O   ARG L  24       6.402   6.484 -10.403  1.00  0.00      LL0  O  
ATOM   2205  CB  ARG L  24       6.519   4.103  -8.453  1.00  0.00      LL0  C  
ATOM   2206  CG  ARG L  24       6.261   2.634  -8.118  1.00  0.00      LL0  C  
ATOM   2207  CD  ARG L  24       7.532   1.785  -8.105  1.00  0.00      LL0  C  
ATOM   2208  NE  ARG L  24       8.511   2.292  -7.144  1.00  0.00      LL0  N  
ATOM   2209  CZ  ARG L  24       9.574   1.538  -6.800  1.00  0.00      LL0  C  
ATOM   2210  NH1 ARG L  24       9.734   0.302  -7.254  1.00  0.00      LL0  N1+
ATOM   2211  NH2 ARG L  24      10.490   2.060  -6.000  1.00  0.00      LL0  N  
ATOM   2212  H   ARG L  24       8.569   5.840  -9.269  1.00  0.00      LL0  H  
ATOM   2213  HE  ARG L  24       8.419   3.235  -6.823  1.00  0.00      LL0  H  
ATOM   2214 HH11 ARG L  24      10.509  -0.284  -7.037  1.00  0.00      LL0  H  
ATOM   2215 HH12 ARG L  24       9.066  -0.132  -7.884  1.00  0.00      LL0  H  
ATOM   2216 HH21 ARG L  24      11.337   1.575  -5.774  1.00  0.00      LL0  H  
ATOM   2217 HH22 ARG L  24      10.403   2.989  -5.623  1.00  0.00      LL0  H  
ATOM   2218  N   ALA L  25       5.498   4.715 -11.494  1.00  0.00      LL0  N  
ATOM   2219  CA  ALA L  25       4.517   5.561 -12.157  1.00  0.00      LL0  C  
ATOM   2220  C   ALA L  25       3.172   5.374 -11.499  1.00  0.00      LL0  C  
ATOM   2221  O   ALA L  25       2.836   4.278 -11.067  1.00  0.00      LL0  O  
ATOM   2222  CB  ALA L  25       4.398   5.178 -13.631  1.00  0.00      LL0  C  
ATOM   2223  H   ALA L  25       5.459   3.718 -11.559  1.00  0.00      LL0  H  
ATOM   2224  N   SER L  26       2.407   6.470 -11.448  1.00  0.00      LL0  N  
ATOM   2225  CA  SER L  26       1.031   6.310 -10.976  1.00  0.00      LL0  C  
ATOM   2226  C   SER L  26       0.168   5.506 -11.938  1.00  0.00      LL0  C  
ATOM   2227  O   SER L  26      -0.579   4.603 -11.583  1.00  0.00      LL0  O  
ATOM   2228  CB  SER L  26       0.422   7.691 -10.735  1.00  0.00      LL0  C  
ATOM   2229  OG  SER L  26       0.656   8.507 -11.890  1.00  0.00      LL0  O  
ATOM   2230  H   SER L  26       2.776   7.370 -11.689  1.00  0.00      LL0  H  
ATOM   2231  HG  SER L  26       0.015   9.218 -11.873  1.00  0.00      LL0  H  
ATOM   2232  N   GLN L  27       0.305   5.912 -13.206  1.00  0.00      LL0  N  
ATOM   2233  CA  GLN L  27      -0.474   5.247 -14.240  1.00  0.00      LL0  C  
ATOM   2234  C   GLN L  27       0.394   4.308 -15.048  1.00  0.00      LL0  C  
ATOM   2235  O   GLN L  27       1.607   4.451 -15.106  1.00  0.00      LL0  O  
ATOM   2236  CB  GLN L  27      -1.157   6.292 -15.124  1.00  0.00      LL0  C  
ATOM   2237  CG  GLN L  27      -2.003   7.272 -14.304  1.00  0.00      LL0  C  
ATOM   2238  CD  GLN L  27      -2.647   8.288 -15.220  1.00  0.00      LL0  C  
ATOM   2239  NE2 GLN L  27      -2.422   9.556 -14.868  1.00  0.00      LL0  N  
ATOM   2240  OE1 GLN L  27      -3.312   7.957 -16.191  1.00  0.00      LL0  O  
ATOM   2241  H   GLN L  27       0.975   6.623 -13.413  1.00  0.00      LL0  H  
ATOM   2242 HE21 GLN L  27      -1.889   9.804 -14.056  1.00  0.00      LL0  H  
ATOM   2243 HE22 GLN L  27      -2.800  10.280 -15.441  1.00  0.00      LL0  H  
ATOM   2244  N   ASN L  28      -0.280   3.323 -15.655  1.00  0.00      LL0  N  
ATOM   2245  CA  ASN L  28       0.479   2.331 -16.419  1.00  0.00      LL0  C  
ATOM   2246  C   ASN L  28       1.024   2.893 -17.721  1.00  0.00      LL0  C  
ATOM   2247  O   ASN L  28       0.287   3.134 -18.668  1.00  0.00      LL0  O  
ATOM   2248  CB  ASN L  28      -0.398   1.095 -16.666  1.00  0.00      LL0  C  
ATOM   2249  CG  ASN L  28       0.385  -0.030 -17.321  1.00  0.00      LL0  C  
ATOM   2250  ND2 ASN L  28      -0.289  -1.180 -17.397  1.00  0.00      LL0  N  
ATOM   2251  OD1 ASN L  28       1.528   0.106 -17.732  1.00  0.00      LL0  O  
ATOM   2252  H   ASN L  28      -1.277   3.338 -15.650  1.00  0.00      LL0  H  
ATOM   2253 HD21 ASN L  28      -1.224  -1.263 -17.056  1.00  0.00      LL0  H  
ATOM   2254 HD22 ASN L  28       0.167  -1.965 -17.812  1.00  0.00      LL0  H  
ATOM   2255  N   ILE L  29       2.345   3.094 -17.726  1.00  0.00      LL0  N  
ATOM   2256  CA  ILE L  29       2.914   3.685 -18.935  1.00  0.00      LL0  C  
ATOM   2257  C   ILE L  29       3.388   2.716 -19.998  1.00  0.00      LL0  C  
ATOM   2258  O   ILE L  29       3.976   3.122 -20.997  1.00  0.00      LL0  O  
ATOM   2259  CB  ILE L  29       4.042   4.662 -18.606  1.00  0.00      LL0  C  
ATOM   2260  CG1 ILE L  29       5.239   3.967 -17.959  1.00  0.00      LL0  C  
ATOM   2261  CG2 ILE L  29       3.512   5.822 -17.778  1.00  0.00      LL0  C  
ATOM   2262  CD1 ILE L  29       6.419   4.916 -17.785  1.00  0.00      LL0  C  
ATOM   2263  H   ILE L  29       2.896   2.833 -16.929  1.00  0.00      LL0  H  
ATOM   2264  N   GLY L  30       3.151   1.422 -19.743  1.00  0.00      LL0  N  
ATOM   2265  CA  GLY L  30       3.676   0.436 -20.682  1.00  0.00      LL0  C  
ATOM   2266  C   GLY L  30       5.193   0.416 -20.700  1.00  0.00      LL0  C  
ATOM   2267  O   GLY L  30       5.852   0.076 -19.722  1.00  0.00      LL0  O  
ATOM   2268  H   GLY L  30       2.688   1.139 -18.902  1.00  0.00      LL0  H  
ATOM   2269  N   THR L  31       5.717   0.822 -21.856  1.00  0.00      LL0  N  
ATOM   2270  CA  THR L  31       7.167   0.777 -22.014  1.00  0.00      LL0  C  
ATOM   2271  C   THR L  31       7.860   2.132 -21.934  1.00  0.00      LL0  C  
ATOM   2272  O   THR L  31       9.069   2.262 -22.093  1.00  0.00      LL0  O  
ATOM   2273  CB  THR L  31       7.459   0.064 -23.334  1.00  0.00      LL0  C  
ATOM   2274  CG2 THR L  31       7.460  -1.455 -23.150  1.00  0.00      LL0  C  
ATOM   2275  OG1 THR L  31       6.469   0.438 -24.305  1.00  0.00      LL0  O  
ATOM   2276  H   THR L  31       5.142   1.114 -22.627  1.00  0.00      LL0  H  
ATOM   2277  HG1 THR L  31       6.408  -0.281 -24.931  1.00  0.00      LL0  H  
ATOM   2278  N   SER L  32       7.047   3.171 -21.689  1.00  0.00      LL0  N  
ATOM   2279  CA  SER L  32       7.577   4.502 -21.981  1.00  0.00      LL0  C  
ATOM   2280  C   SER L  32       8.438   5.208 -20.930  1.00  0.00      LL0  C  
ATOM   2281  O   SER L  32       8.381   6.423 -20.775  1.00  0.00      LL0  O  
ATOM   2282  CB  SER L  32       6.428   5.380 -22.487  1.00  0.00      LL0  C  
ATOM   2283  OG  SER L  32       5.336   5.380 -21.561  1.00  0.00      LL0  O  
ATOM   2284  H   SER L  32       6.091   3.032 -21.428  1.00  0.00      LL0  H  
ATOM   2285  HG  SER L  32       4.855   4.567 -21.699  1.00  0.00      LL0  H  
ATOM   2286  N   ILE L  33       9.241   4.404 -20.211  1.00  0.00      LL0  N  
ATOM   2287  CA  ILE L  33      10.060   4.994 -19.150  1.00  0.00      LL0  C  
ATOM   2288  C   ILE L  33      11.475   5.327 -19.611  1.00  0.00      LL0  C  
ATOM   2289  O   ILE L  33      12.059   4.644 -20.452  1.00  0.00      LL0  O  
ATOM   2290  CB  ILE L  33      10.054   4.076 -17.910  1.00  0.00      LL0  C  
ATOM   2291  CG1 ILE L  33      10.622   4.747 -16.652  1.00  0.00      LL0  C  
ATOM   2292  CG2 ILE L  33      10.723   2.731 -18.203  1.00  0.00      LL0  C  
ATOM   2293  CD1 ILE L  33       9.795   5.939 -16.166  1.00  0.00      LL0  C  
ATOM   2294  H   ILE L  33       9.357   3.453 -20.498  1.00  0.00      LL0  H  
ATOM   2295  N   HIS L  34      11.990   6.425 -19.042  1.00  0.00      LL0  N  
ATOM   2296  CA  HIS L  34      13.342   6.885 -19.349  1.00  0.00      LL0  C  
ATOM   2297  C   HIS L  34      14.071   7.223 -18.065  1.00  0.00      LL0  C  
ATOM   2298  O   HIS L  34      13.443   7.524 -17.056  1.00  0.00      LL0  O  
ATOM   2299  CB  HIS L  34      13.321   8.131 -20.246  1.00  0.00      LL0  C  
ATOM   2300  CG  HIS L  34      12.310   7.997 -21.360  1.00  0.00      LL0  C  
ATOM   2301  CD2 HIS L  34      11.434   8.977 -21.831  1.00  0.00      LL0  C  
ATOM   2302  ND1 HIS L  34      12.090   6.859 -22.040  1.00  0.00      LL0  N  
ATOM   2303  CE1 HIS L  34      11.085   7.104 -22.931  1.00  0.00      LL0  C  
ATOM   2304  NE2 HIS L  34      10.683   8.404 -22.803  1.00  0.00      LL0  N  
ATOM   2305  H   HIS L  34      11.421   6.956 -18.412  1.00  0.00      LL0  H  
ATOM   2306  HD1 HIS L  34      12.505   5.995 -21.834  1.00  0.00      LL0  H  
ATOM   2307  N   TRP L  35      15.404   7.169 -18.150  1.00  0.00      LL0  N  
ATOM   2308  CA  TRP L  35      16.241   7.510 -17.001  1.00  0.00      LL0  C  
ATOM   2309  C   TRP L  35      17.295   8.518 -17.398  1.00  0.00      LL0  C  
ATOM   2310  O   TRP L  35      17.923   8.374 -18.436  1.00  0.00      LL0  O  
ATOM   2311  CB  TRP L  35      16.962   6.269 -16.484  1.00  0.00      LL0  C  
ATOM   2312  CG  TRP L  35      16.088   5.461 -15.559  1.00  0.00      LL0  C  
ATOM   2313  CD1 TRP L  35      15.503   4.214 -15.825  1.00  0.00      LL0  C  
ATOM   2314  CD2 TRP L  35      15.728   5.772 -14.197  1.00  0.00      LL0  C  
ATOM   2315  CE2 TRP L  35      14.943   4.675 -13.707  1.00  0.00      LL0  C  
ATOM   2316  CE3 TRP L  35      16.015   6.869 -13.355  1.00  0.00      LL0  C  
ATOM   2317  NE1 TRP L  35      14.831   3.745 -14.739  1.00  0.00      LL0  N  
ATOM   2318  CZ2 TRP L  35      14.469   4.696 -12.379  1.00  0.00      LL0  C  
ATOM   2319  CZ3 TRP L  35      15.532   6.878 -12.030  1.00  0.00      LL0  C  
ATOM   2320  CH2 TRP L  35      14.767   5.795 -11.544  1.00  0.00      LL0  C  
ATOM   2321  H   TRP L  35      15.830   6.903 -19.017  1.00  0.00      LL0  H  
ATOM   2322  HE1 TRP L  35      14.388   2.869 -14.689  1.00  0.00      LL0  H  
ATOM   2323  N   TYR L  36      17.472   9.526 -16.541  1.00  0.00      LL0  N  
ATOM   2324  CA  TYR L  36      18.431  10.587 -16.834  1.00  0.00      LL0  C  
ATOM   2325  C   TYR L  36      19.389  10.783 -15.681  1.00  0.00      LL0  C  
ATOM   2326  O   TYR L  36      18.989  10.843 -14.523  1.00  0.00      LL0  O  
ATOM   2327  CB  TYR L  36      17.728  11.926 -17.100  1.00  0.00      LL0  C  
ATOM   2328  CG  TYR L  36      16.815  11.854 -18.303  1.00  0.00      LL0  C  
ATOM   2329  CD1 TYR L  36      15.466  11.490 -18.116  1.00  0.00      LL0  C  
ATOM   2330  CD2 TYR L  36      17.336  12.153 -19.577  1.00  0.00      LL0  C  
ATOM   2331  CE1 TYR L  36      14.630  11.388 -19.237  1.00  0.00      LL0  C  
ATOM   2332  CE2 TYR L  36      16.494  12.053 -20.698  1.00  0.00      LL0  C  
ATOM   2333  CZ  TYR L  36      15.157  11.651 -20.516  1.00  0.00      LL0  C  
ATOM   2334  OH  TYR L  36      14.340  11.499 -21.619  1.00  0.00      LL0  O  
ATOM   2335  H   TYR L  36      16.942   9.564 -15.695  1.00  0.00      LL0  H  
ATOM   2336  HH  TYR L  36      13.487  11.870 -21.401  1.00  0.00      LL0  H  
ATOM   2337  N   GLN L  37      20.665  10.894 -16.061  1.00  0.00      LL0  N  
ATOM   2338  CA  GLN L  37      21.680  11.365 -15.127  1.00  0.00      LL0  C  
ATOM   2339  C   GLN L  37      21.801  12.865 -15.261  1.00  0.00      LL0  C  
ATOM   2340  O   GLN L  37      21.720  13.405 -16.356  1.00  0.00      LL0  O  
ATOM   2341  CB  GLN L  37      23.021  10.703 -15.460  1.00  0.00      LL0  C  
ATOM   2342  CG  GLN L  37      24.196  11.061 -14.548  1.00  0.00      LL0  C  
ATOM   2343  CD  GLN L  37      25.446  10.355 -15.022  1.00  0.00      LL0  C  
ATOM   2344  NE2 GLN L  37      25.723   9.246 -14.339  1.00  0.00      LL0  N  
ATOM   2345  OE1 GLN L  37      26.127  10.784 -15.948  1.00  0.00      LL0  O  
ATOM   2346  H   GLN L  37      20.879  10.842 -17.035  1.00  0.00      LL0  H  
ATOM   2347 HE21 GLN L  37      25.127   8.914 -13.602  1.00  0.00      LL0  H  
ATOM   2348 HE22 GLN L  37      26.529   8.663 -14.474  1.00  0.00      LL0  H  
ATOM   2349  N   GLN L  38      22.020  13.502 -14.115  1.00  0.00      LL0  N  
ATOM   2350  CA  GLN L  38      22.339  14.919 -14.133  1.00  0.00      LL0  C  
ATOM   2351  C   GLN L  38      23.204  15.232 -12.932  1.00  0.00      LL0  C  
ATOM   2352  O   GLN L  38      22.719  15.319 -11.815  1.00  0.00      LL0  O  
ATOM   2353  CB  GLN L  38      21.046  15.744 -14.114  1.00  0.00      LL0  C  
ATOM   2354  CG  GLN L  38      21.269  17.236 -14.366  1.00  0.00      LL0  C  
ATOM   2355  CD  GLN L  38      19.967  17.999 -14.240  1.00  0.00      LL0  C  
ATOM   2356  NE2 GLN L  38      19.901  19.068 -15.031  1.00  0.00      LL0  N  
ATOM   2357  OE1 GLN L  38      19.082  17.684 -13.456  1.00  0.00      LL0  O  
ATOM   2358  H   GLN L  38      21.922  13.035 -13.234  1.00  0.00      LL0  H  
ATOM   2359 HE21 GLN L  38      20.615  19.263 -15.704  1.00  0.00      LL0  H  
ATOM   2360 HE22 GLN L  38      19.145  19.722 -14.975  1.00  0.00      LL0  H  
ATOM   2361  N   ARG L  39      24.510  15.408 -13.177  1.00  0.00      LL0  N  
ATOM   2362  CA  ARG L  39      25.260  16.049 -12.092  1.00  0.00      LL0  C  
ATOM   2363  C   ARG L  39      24.790  17.484 -11.988  1.00  0.00      LL0  C  
ATOM   2364  O   ARG L  39      24.133  17.975 -12.897  1.00  0.00      LL0  O  
ATOM   2365  CB  ARG L  39      26.765  15.950 -12.340  1.00  0.00      LL0  C  
ATOM   2366  CG  ARG L  39      27.294  14.537 -12.082  1.00  0.00      LL0  C  
ATOM   2367  CD  ARG L  39      28.574  14.207 -12.845  1.00  0.00      LL0  C  
ATOM   2368  NE  ARG L  39      28.296  14.289 -14.274  1.00  0.00      LL0  N  
ATOM   2369  CZ  ARG L  39      28.193  13.218 -15.079  1.00  0.00      LL0  C  
ATOM   2370  NH1 ARG L  39      28.520  12.004 -14.656  1.00  0.00      LL0  N1+
ATOM   2371  NH2 ARG L  39      27.745  13.412 -16.309  1.00  0.00      LL0  N  
ATOM   2372  H   ARG L  39      24.864  15.388 -14.114  1.00  0.00      LL0  H  
ATOM   2373  HE  ARG L  39      28.041  15.172 -14.686  1.00  0.00      LL0  H  
ATOM   2374 HH11 ARG L  39      28.556  11.205 -15.267  1.00  0.00      LL0  H  
ATOM   2375 HH12 ARG L  39      28.748  11.837 -13.693  1.00  0.00      LL0  H  
ATOM   2376 HH21 ARG L  39      27.642  12.675 -16.969  1.00  0.00      LL0  H  
ATOM   2377 HH22 ARG L  39      27.471  14.360 -16.553  1.00  0.00      LL0  H  
ATOM   2378  N   THR L  40      25.084  18.117 -10.853  1.00  0.00      LL0  N  
ATOM   2379  CA  THR L  40      24.349  19.334 -10.515  1.00  0.00      LL0  C  
ATOM   2380  C   THR L  40      24.261  20.457 -11.555  1.00  0.00      LL0  C  
ATOM   2381  O   THR L  40      25.097  21.351 -11.630  1.00  0.00      LL0  O  
ATOM   2382  CB  THR L  40      24.852  19.821  -9.156  1.00  0.00      LL0  C  
ATOM   2383  CG2 THR L  40      23.768  20.604  -8.409  1.00  0.00      LL0  C  
ATOM   2384  OG1 THR L  40      25.311  18.692  -8.391  1.00  0.00      LL0  O  
ATOM   2385  H   THR L  40      25.598  17.682 -10.113  1.00  0.00      LL0  H  
ATOM   2386  HG1 THR L  40      25.254  18.912  -7.459  1.00  0.00      LL0  H  
ATOM   2387  N   ASN L  41      23.152  20.367 -12.320  1.00  0.00      LL0  N  
ATOM   2388  CA  ASN L  41      22.755  21.287 -13.402  1.00  0.00      LL0  C  
ATOM   2389  C   ASN L  41      23.452  21.068 -14.745  1.00  0.00      LL0  C  
ATOM   2390  O   ASN L  41      23.647  21.993 -15.522  1.00  0.00      LL0  O  
ATOM   2391  CB  ASN L  41      22.804  22.794 -13.050  1.00  0.00      LL0  C  
ATOM   2392  CG  ASN L  41      22.237  23.130 -11.680  1.00  0.00      LL0  C  
ATOM   2393  ND2 ASN L  41      23.190  23.316 -10.762  1.00  0.00      LL0  N  
ATOM   2394  OD1 ASN L  41      21.041  23.267 -11.443  1.00  0.00      LL0  O  
ATOM   2395  H   ASN L  41      22.673  19.494 -12.223  1.00  0.00      LL0  H  
ATOM   2396 HD21 ASN L  41      24.141  23.115 -11.014  1.00  0.00      LL0  H  
ATOM   2397 HD22 ASN L  41      22.960  23.634  -9.845  1.00  0.00      LL0  H  
ATOM   2398  N   GLU L  42      23.808  19.797 -15.005  1.00  0.00      LL0  N  
ATOM   2399  CA  GLU L  42      24.280  19.437 -16.349  1.00  0.00      LL0  C  
ATOM   2400  C   GLU L  42      23.133  19.340 -17.335  1.00  0.00      LL0  C  
ATOM   2401  O   GLU L  42      21.969  19.332 -16.957  1.00  0.00      LL0  O  
ATOM   2402  CB  GLU L  42      24.928  18.052 -16.380  1.00  0.00      LL0  C  
ATOM   2403  CG  GLU L  42      26.302  17.865 -15.745  1.00  0.00      LL0  C  
ATOM   2404  CD  GLU L  42      26.749  16.432 -15.994  1.00  0.00      LL0  C  
ATOM   2405  OE1 GLU L  42      27.875  16.216 -16.427  1.00  0.00      LL0  O  
ATOM   2406  OE2 GLU L  42      25.991  15.501 -15.736  1.00  0.00      LL0  O1-
ATOM   2407  H   GLU L  42      23.649  19.086 -14.325  1.00  0.00      LL0  H  
ATOM   2408  N   SER L  43      23.512  19.170 -18.608  1.00  0.00      LL0  N  
ATOM   2409  CA  SER L  43      22.553  18.596 -19.551  1.00  0.00      LL0  C  
ATOM   2410  C   SER L  43      22.276  17.131 -19.242  1.00  0.00      LL0  C  
ATOM   2411  O   SER L  43      23.174  16.301 -19.286  1.00  0.00      LL0  O  
ATOM   2412  CB  SER L  43      23.119  18.725 -20.960  1.00  0.00      LL0  C  
ATOM   2413  OG  SER L  43      23.555  20.071 -21.166  1.00  0.00      LL0  O  
ATOM   2414  H   SER L  43      24.462  19.289 -18.892  1.00  0.00      LL0  H  
ATOM   2415  HG  SER L  43      22.794  20.525 -21.520  1.00  0.00      LL0  H  
ATOM   2416  N   PRO L  44      21.000  16.834 -18.903  1.00  0.00      LL0  N  
ATOM   2417  CA  PRO L  44      20.637  15.463 -18.525  1.00  0.00      LL0  C  
ATOM   2418  C   PRO L  44      21.048  14.381 -19.515  1.00  0.00      LL0  C  
ATOM   2419  O   PRO L  44      20.501  14.234 -20.599  1.00  0.00      LL0  O  
ATOM   2420  CB  PRO L  44      19.122  15.557 -18.318  1.00  0.00      LL0  C  
ATOM   2421  CG  PRO L  44      18.872  17.015 -17.942  1.00  0.00      LL0  C  
ATOM   2422  CD  PRO L  44      19.878  17.759 -18.807  1.00  0.00      LL0  C  
ATOM   2423  N   ARG L  45      22.046  13.609 -19.080  1.00  0.00      LL0  N  
ATOM   2424  CA  ARG L  45      22.479  12.470 -19.881  1.00  0.00      LL0  C  
ATOM   2425  C   ARG L  45      21.439  11.368 -19.860  1.00  0.00      LL0  C  
ATOM   2426  O   ARG L  45      21.233  10.702 -18.852  1.00  0.00      LL0  O  
ATOM   2427  CB  ARG L  45      23.825  11.991 -19.332  1.00  0.00      LL0  C  
ATOM   2428  CG  ARG L  45      24.493  10.778 -19.992  1.00  0.00      LL0  C  
ATOM   2429  CD  ARG L  45      25.806  10.514 -19.255  1.00  0.00      LL0  C  
ATOM   2430  NE  ARG L  45      26.547   9.335 -19.714  1.00  0.00      LL0  N  
ATOM   2431  CZ  ARG L  45      27.453   8.808 -18.857  1.00  0.00      LL0  C  
ATOM   2432  NH1 ARG L  45      27.490   9.208 -17.599  1.00  0.00      LL0  N1+
ATOM   2433  NH2 ARG L  45      28.334   7.895 -19.245  1.00  0.00      LL0  N  
ATOM   2434  H   ARG L  45      22.395  13.774 -18.157  1.00  0.00      LL0  H  
ATOM   2435  HE  ARG L  45      26.470   9.034 -20.666  1.00  0.00      LL0  H  
ATOM   2436 HH11 ARG L  45      28.248   8.916 -16.994  1.00  0.00      LL0  H  
ATOM   2437 HH12 ARG L  45      26.808   9.818 -17.189  1.00  0.00      LL0  H  
ATOM   2438 HH21 ARG L  45      29.034   7.609 -18.577  1.00  0.00      LL0  H  
ATOM   2439 HH22 ARG L  45      28.324   7.493 -20.168  1.00  0.00      LL0  H  
ATOM   2440  N   LEU L  46      20.789  11.186 -21.017  1.00  0.00      LL0  N  
ATOM   2441  CA  LEU L  46      19.914  10.020 -21.098  1.00  0.00      LL0  C  
ATOM   2442  C   LEU L  46      20.697   8.726 -20.963  1.00  0.00      LL0  C  
ATOM   2443  O   LEU L  46      21.656   8.459 -21.672  1.00  0.00      LL0  O  
ATOM   2444  CB  LEU L  46      19.064  10.078 -22.374  1.00  0.00      LL0  C  
ATOM   2445  CG  LEU L  46      18.042   8.945 -22.572  1.00  0.00      LL0  C  
ATOM   2446  CD1 LEU L  46      17.120   8.704 -21.382  1.00  0.00      LL0  C  
ATOM   2447  CD2 LEU L  46      17.200   9.189 -23.814  1.00  0.00      LL0  C  
ATOM   2448  H   LEU L  46      20.943  11.804 -21.788  1.00  0.00      LL0  H  
ATOM   2449  N   ILE L  47      20.252   7.960 -19.967  1.00  0.00      LL0  N  
ATOM   2450  CA  ILE L  47      20.879   6.672 -19.717  1.00  0.00      LL0  C  
ATOM   2451  C   ILE L  47      20.192   5.583 -20.523  1.00  0.00      LL0  C  
ATOM   2452  O   ILE L  47      20.747   4.978 -21.434  1.00  0.00      LL0  O  
ATOM   2453  CB  ILE L  47      20.848   6.358 -18.209  1.00  0.00      LL0  C  
ATOM   2454  CG1 ILE L  47      21.364   7.515 -17.350  1.00  0.00      LL0  C  
ATOM   2455  CG2 ILE L  47      21.602   5.069 -17.894  1.00  0.00      LL0  C  
ATOM   2456  CD1 ILE L  47      22.882   7.690 -17.416  1.00  0.00      LL0  C  
ATOM   2457  H   ILE L  47      19.466   8.288 -19.448  1.00  0.00      LL0  H  
ATOM   2458  N   ILE L  48      18.932   5.363 -20.117  1.00  0.00      LL0  N  
ATOM   2459  CA  ILE L  48      18.144   4.303 -20.738  1.00  0.00      LL0  C  
ATOM   2460  C   ILE L  48      16.822   4.900 -21.169  1.00  0.00      LL0  C  
ATOM   2461  O   ILE L  48      16.178   5.618 -20.412  1.00  0.00      LL0  O  
ATOM   2462  CB  ILE L  48      17.900   3.143 -19.751  1.00  0.00      LL0  C  
ATOM   2463  CG1 ILE L  48      19.191   2.577 -19.152  1.00  0.00      LL0  C  
ATOM   2464  CG2 ILE L  48      17.064   2.027 -20.380  1.00  0.00      LL0  C  
ATOM   2465  CD1 ILE L  48      20.059   1.786 -20.132  1.00  0.00      LL0  C  
ATOM   2466  H   ILE L  48      18.508   5.962 -19.438  1.00  0.00      LL0  H  
ATOM   2467  N   LYS L  49      16.448   4.582 -22.405  1.00  0.00      LL0  N  
ATOM   2468  CA  LYS L  49      15.141   5.012 -22.875  1.00  0.00      LL0  C  
ATOM   2469  C   LYS L  49      14.277   3.811 -23.195  1.00  0.00      LL0  C  
ATOM   2470  O   LYS L  49      14.768   2.692 -23.266  1.00  0.00      LL0  O  
ATOM   2471  CB  LYS L  49      15.327   5.962 -24.053  1.00  0.00      LL0  C  
ATOM   2472  CG  LYS L  49      16.103   5.358 -25.219  1.00  0.00      LL0  C  
ATOM   2473  CD  LYS L  49      16.621   6.393 -26.211  1.00  0.00      LL0  C  
ATOM   2474  CE  LYS L  49      17.255   5.769 -27.455  1.00  0.00      LL0  C  
ATOM   2475  NZ  LYS L  49      16.200   5.415 -28.408  1.00  0.00      LL0  N1+
ATOM   2476  H   LYS L  49      17.024   3.980 -22.959  1.00  0.00      LL0  H  
ATOM   2477  HZ1 LYS L  49      16.510   4.638 -29.029  1.00  0.00      LL0  H  
ATOM   2478  HZ2 LYS L  49      15.386   4.985 -27.920  1.00  0.00      LL0  H  
ATOM   2479  HZ3 LYS L  49      15.911   6.247 -28.965  1.00  0.00      LL0  H  
ATOM   2480  N   TYR L  50      12.965   4.085 -23.323  1.00  0.00      LL0  N  
ATOM   2481  CA  TYR L  50      11.948   3.034 -23.484  1.00  0.00      LL0  C  
ATOM   2482  C   TYR L  50      12.227   1.703 -22.797  1.00  0.00      LL0  C  
ATOM   2483  O   TYR L  50      12.239   0.633 -23.397  1.00  0.00      LL0  O  
ATOM   2484  CB  TYR L  50      11.586   2.865 -24.965  1.00  0.00      LL0  C  
ATOM   2485  CG  TYR L  50      10.777   4.066 -25.398  1.00  0.00      LL0  C  
ATOM   2486  CD1 TYR L  50      11.420   5.146 -26.039  1.00  0.00      LL0  C  
ATOM   2487  CD2 TYR L  50       9.396   4.082 -25.118  1.00  0.00      LL0  C  
ATOM   2488  CE1 TYR L  50      10.673   6.297 -26.344  1.00  0.00      LL0  C  
ATOM   2489  CE2 TYR L  50       8.651   5.231 -25.424  1.00  0.00      LL0  C  
ATOM   2490  CZ  TYR L  50       9.305   6.335 -26.005  1.00  0.00      LL0  C  
ATOM   2491  OH  TYR L  50       8.583   7.489 -26.228  1.00  0.00      LL0  O  
ATOM   2492  H   TYR L  50      12.703   5.042 -23.403  1.00  0.00      LL0  H  
ATOM   2493  HH  TYR L  50       8.098   7.670 -25.422  1.00  0.00      LL0  H  
ATOM   2494  N   ALA L  51      12.531   1.855 -21.492  1.00  0.00      LL0  N  
ATOM   2495  CA  ALA L  51      12.950   0.751 -20.618  1.00  0.00      LL0  C  
ATOM   2496  C   ALA L  51      14.234  -0.008 -20.953  1.00  0.00      LL0  C  
ATOM   2497  O   ALA L  51      14.801  -0.675 -20.097  1.00  0.00      LL0  O  
ATOM   2498  CB  ALA L  51      11.815  -0.263 -20.405  1.00  0.00      LL0  C  
ATOM   2499  H   ALA L  51      12.452   2.780 -21.119  1.00  0.00      LL0  H  
ATOM   2500  N   SER L  52      14.675   0.114 -22.211  1.00  0.00      LL0  N  
ATOM   2501  CA  SER L  52      15.587  -0.903 -22.722  1.00  0.00      LL0  C  
ATOM   2502  C   SER L  52      16.822  -0.373 -23.435  1.00  0.00      LL0  C  
ATOM   2503  O   SER L  52      17.909  -0.931 -23.364  1.00  0.00      LL0  O  
ATOM   2504  CB  SER L  52      14.800  -1.836 -23.646  1.00  0.00      LL0  C  
ATOM   2505  OG  SER L  52      13.447  -1.971 -23.179  1.00  0.00      LL0  O  
ATOM   2506  H   SER L  52      14.269   0.780 -22.833  1.00  0.00      LL0  H  
ATOM   2507  HG  SER L  52      13.001  -1.147 -23.369  1.00  0.00      LL0  H  
ATOM   2508  N   GLU L  53      16.607   0.729 -24.168  1.00  0.00      LL0  N  
ATOM   2509  CA  GLU L  53      17.692   1.191 -25.030  1.00  0.00      LL0  C  
ATOM   2510  C   GLU L  53      18.729   2.014 -24.290  1.00  0.00      LL0  C  
ATOM   2511  O   GLU L  53      18.447   3.109 -23.814  1.00  0.00      LL0  O  
ATOM   2512  CB  GLU L  53      17.160   2.050 -26.174  1.00  0.00      LL0  C  
ATOM   2513  CG  GLU L  53      15.901   1.583 -26.909  1.00  0.00      LL0  C  
ATOM   2514  CD  GLU L  53      15.459   2.718 -27.817  1.00  0.00      LL0  C  
ATOM   2515  OE1 GLU L  53      16.040   2.897 -28.886  1.00  0.00      LL0  O  
ATOM   2516  OE2 GLU L  53      14.587   3.496 -27.432  1.00  0.00      LL0  O1-
ATOM   2517  H   GLU L  53      15.765   1.260 -24.082  1.00  0.00      LL0  H  
ATOM   2518  N   SER L  54      19.948   1.475 -24.246  1.00  0.00      LL0  N  
ATOM   2519  CA  SER L  54      21.040   2.332 -23.791  1.00  0.00      LL0  C  
ATOM   2520  C   SER L  54      21.423   3.399 -24.803  1.00  0.00      LL0  C  
ATOM   2521  O   SER L  54      21.492   3.156 -26.002  1.00  0.00      LL0  O  
ATOM   2522  CB  SER L  54      22.253   1.470 -23.447  1.00  0.00      LL0  C  
ATOM   2523  OG  SER L  54      21.812   0.296 -22.753  1.00  0.00      LL0  O  
ATOM   2524  H   SER L  54      20.115   0.521 -24.489  1.00  0.00      LL0  H  
ATOM   2525  HG  SER L  54      22.581  -0.090 -22.355  1.00  0.00      LL0  H  
ATOM   2526  N   ILE L  55      21.680   4.598 -24.271  1.00  0.00      LL0  N  
ATOM   2527  CA  ILE L  55      22.275   5.615 -25.137  1.00  0.00      LL0  C  
ATOM   2528  C   ILE L  55      23.753   5.321 -25.378  1.00  0.00      LL0  C  
ATOM   2529  O   ILE L  55      24.414   4.638 -24.602  1.00  0.00      LL0  O  
ATOM   2530  CB  ILE L  55      21.985   6.991 -24.501  1.00  0.00      LL0  C  
ATOM   2531  CG1 ILE L  55      20.514   7.313 -24.759  1.00  0.00      LL0  C  
ATOM   2532  CG2 ILE L  55      22.871   8.173 -24.917  1.00  0.00      LL0  C  
ATOM   2533  CD1 ILE L  55      20.250   7.724 -26.211  1.00  0.00      LL0  C  
ATOM   2534  H   ILE L  55      21.571   4.738 -23.284  1.00  0.00      LL0  H  
ATOM   2535  N   SER L  56      24.261   5.841 -26.507  1.00  0.00      LL0  N  
ATOM   2536  CA  SER L  56      25.704   5.703 -26.690  1.00  0.00      LL0  C  
ATOM   2537  C   SER L  56      26.478   6.446 -25.611  1.00  0.00      LL0  C  
ATOM   2538  O   SER L  56      26.085   7.508 -25.147  1.00  0.00      LL0  O  
ATOM   2539  CB  SER L  56      26.109   6.155 -28.094  1.00  0.00      LL0  C  
ATOM   2540  OG  SER L  56      27.389   5.607 -28.430  1.00  0.00      LL0  O  
ATOM   2541  H   SER L  56      23.698   6.432 -27.080  1.00  0.00      LL0  H  
ATOM   2542  HG  SER L  56      27.557   5.851 -29.332  1.00  0.00      LL0  H  
ATOM   2543  N   GLY L  57      27.572   5.806 -25.184  1.00  0.00      LL0  N  
ATOM   2544  CA  GLY L  57      28.264   6.379 -24.031  1.00  0.00      LL0  C  
ATOM   2545  C   GLY L  57      27.645   6.036 -22.681  1.00  0.00      LL0  C  
ATOM   2546  O   GLY L  57      28.014   6.583 -21.642  1.00  0.00      LL0  O  
ATOM   2547  H   GLY L  57      27.844   4.955 -25.631  1.00  0.00      LL0  H  
ATOM   2548  N   ILE L  58      26.704   5.079 -22.728  1.00  0.00      LL0  N  
ATOM   2549  CA  ILE L  58      26.249   4.481 -21.477  1.00  0.00      LL0  C  
ATOM   2550  C   ILE L  58      26.917   3.133 -21.271  1.00  0.00      LL0  C  
ATOM   2551  O   ILE L  58      26.678   2.173 -21.992  1.00  0.00      LL0  O  
ATOM   2552  CB  ILE L  58      24.715   4.371 -21.473  1.00  0.00      LL0  C  
ATOM   2553  CG1 ILE L  58      24.100   5.766 -21.595  1.00  0.00      LL0  C  
ATOM   2554  CG2 ILE L  58      24.160   3.612 -20.266  1.00  0.00      LL0  C  
ATOM   2555  CD1 ILE L  58      24.548   6.720 -20.492  1.00  0.00      LL0  C  
ATOM   2556  H   ILE L  58      26.332   4.724 -23.587  1.00  0.00      LL0  H  
ATOM   2557  N   PRO L  59      27.814   3.102 -20.261  1.00  0.00      LL0  N  
ATOM   2558  CA  PRO L  59      28.516   1.853 -19.961  1.00  0.00      LL0  C  
ATOM   2559  C   PRO L  59      27.574   0.755 -19.498  1.00  0.00      LL0  C  
ATOM   2560  O   PRO L  59      26.564   1.002 -18.848  1.00  0.00      LL0  O  
ATOM   2561  CB  PRO L  59      29.493   2.268 -18.853  1.00  0.00      LL0  C  
ATOM   2562  CG  PRO L  59      29.615   3.789 -18.946  1.00  0.00      LL0  C  
ATOM   2563  CD  PRO L  59      28.227   4.205 -19.403  1.00  0.00      LL0  C  
ATOM   2564  N   SER L  60      27.991  -0.482 -19.791  1.00  0.00      LL0  N  
ATOM   2565  CA  SER L  60      27.210  -1.664 -19.413  1.00  0.00      LL0  C  
ATOM   2566  C   SER L  60      26.993  -1.945 -17.923  1.00  0.00      LL0  C  
ATOM   2567  O   SER L  60      26.509  -2.995 -17.519  1.00  0.00      LL0  O  
ATOM   2568  CB  SER L  60      27.826  -2.881 -20.104  1.00  0.00      LL0  C  
ATOM   2569  OG  SER L  60      28.522  -2.444 -21.284  1.00  0.00      LL0  O  
ATOM   2570  H   SER L  60      28.764  -0.637 -20.408  1.00  0.00      LL0  H  
ATOM   2571  HG  SER L  60      28.582  -3.201 -21.855  1.00  0.00      LL0  H  
ATOM   2572  N   ARG L  61      27.379  -0.959 -17.103  1.00  0.00      LL0  N  
ATOM   2573  CA  ARG L  61      27.021  -1.045 -15.696  1.00  0.00      LL0  C  
ATOM   2574  C   ARG L  61      25.599  -0.581 -15.410  1.00  0.00      LL0  C  
ATOM   2575  O   ARG L  61      25.056  -0.821 -14.341  1.00  0.00      LL0  O  
ATOM   2576  CB  ARG L  61      28.051  -0.277 -14.862  1.00  0.00      LL0  C  
ATOM   2577  CG  ARG L  61      28.013   1.230 -15.119  1.00  0.00      LL0  C  
ATOM   2578  CD  ARG L  61      29.150   1.986 -14.447  1.00  0.00      LL0  C  
ATOM   2579  NE  ARG L  61      28.876   3.416 -14.478  1.00  0.00      LL0  N  
ATOM   2580  CZ  ARG L  61      29.663   4.313 -15.097  1.00  0.00      LL0  C  
ATOM   2581  NH1 ARG L  61      30.833   3.975 -15.620  1.00  0.00      LL0  N1+
ATOM   2582  NH2 ARG L  61      29.248   5.564 -15.152  1.00  0.00      LL0  N  
ATOM   2583  H   ARG L  61      27.729  -0.103 -17.471  1.00  0.00      LL0  H  
ATOM   2584  HE  ARG L  61      28.092   3.778 -13.963  1.00  0.00      LL0  H  
ATOM   2585 HH11 ARG L  61      31.410   4.608 -16.130  1.00  0.00      LL0  H  
ATOM   2586 HH12 ARG L  61      31.241   3.069 -15.426  1.00  0.00      LL0  H  
ATOM   2587 HH21 ARG L  61      29.691   6.295 -15.680  1.00  0.00      LL0  H  
ATOM   2588 HH22 ARG L  61      28.448   5.831 -14.594  1.00  0.00      LL0  H  
ATOM   2589  N   PHE L  62      25.008   0.103 -16.397  1.00  0.00      LL0  N  
ATOM   2590  CA  PHE L  62      23.623   0.495 -16.161  1.00  0.00      LL0  C  
ATOM   2591  C   PHE L  62      22.656  -0.565 -16.635  1.00  0.00      LL0  C  
ATOM   2592  O   PHE L  62      22.808  -1.133 -17.707  1.00  0.00      LL0  O  
ATOM   2593  CB  PHE L  62      23.301   1.808 -16.868  1.00  0.00      LL0  C  
ATOM   2594  CG  PHE L  62      24.106   2.955 -16.305  1.00  0.00      LL0  C  
ATOM   2595  CD1 PHE L  62      25.326   3.316 -16.917  1.00  0.00      LL0  C  
ATOM   2596  CD2 PHE L  62      23.608   3.665 -15.191  1.00  0.00      LL0  C  
ATOM   2597  CE1 PHE L  62      26.043   4.424 -16.430  1.00  0.00      LL0  C  
ATOM   2598  CE2 PHE L  62      24.323   4.775 -14.704  1.00  0.00      LL0  C  
ATOM   2599  CZ  PHE L  62      25.525   5.149 -15.339  1.00  0.00      LL0  C  
ATOM   2600  H   PHE L  62      25.433   0.253 -17.291  1.00  0.00      LL0  H  
ATOM   2601  N   SER L  63      21.637  -0.785 -15.801  1.00  0.00      LL0  N  
ATOM   2602  CA  SER L  63      20.572  -1.658 -16.276  1.00  0.00      LL0  C  
ATOM   2603  C   SER L  63      19.192  -1.079 -16.035  1.00  0.00      LL0  C  
ATOM   2604  O   SER L  63      18.618  -1.119 -14.948  1.00  0.00      LL0  O  
ATOM   2605  CB  SER L  63      20.750  -3.088 -15.741  1.00  0.00      LL0  C  
ATOM   2606  OG  SER L  63      21.086  -3.096 -14.347  1.00  0.00      LL0  O  
ATOM   2607  H   SER L  63      21.611  -0.376 -14.889  1.00  0.00      LL0  H  
ATOM   2608  HG  SER L  63      21.648  -2.346 -14.183  1.00  0.00      LL0  H  
ATOM   2609  N   GLY L  64      18.680  -0.498 -17.131  1.00  0.00      LL0  N  
ATOM   2610  CA  GLY L  64      17.287  -0.060 -17.075  1.00  0.00      LL0  C  
ATOM   2611  C   GLY L  64      16.394  -1.273 -16.972  1.00  0.00      LL0  C  
ATOM   2612  O   GLY L  64      16.667  -2.308 -17.567  1.00  0.00      LL0  O  
ATOM   2613  H   GLY L  64      19.154  -0.580 -18.007  1.00  0.00      LL0  H  
ATOM   2614  N   SER L  65      15.379  -1.128 -16.125  1.00  0.00      LL0  N  
ATOM   2615  CA  SER L  65      14.611  -2.326 -15.826  1.00  0.00      LL0  C  
ATOM   2616  C   SER L  65      13.223  -1.970 -15.354  1.00  0.00      LL0  C  
ATOM   2617  O   SER L  65      12.959  -0.843 -14.948  1.00  0.00      LL0  O  
ATOM   2618  CB  SER L  65      15.372  -3.161 -14.786  1.00  0.00      LL0  C  
ATOM   2619  OG  SER L  65      16.102  -2.294 -13.905  1.00  0.00      LL0  O  
ATOM   2620  H   SER L  65      15.221  -0.292 -15.594  1.00  0.00      LL0  H  
ATOM   2621  HG  SER L  65      16.890  -2.026 -14.379  1.00  0.00      LL0  H  
ATOM   2622  N   GLY L  66      12.358  -2.987 -15.398  1.00  0.00      LL0  N  
ATOM   2623  CA  GLY L  66      10.999  -2.716 -14.949  1.00  0.00      LL0  C  
ATOM   2624  C   GLY L  66      10.115  -2.269 -16.093  1.00  0.00      LL0  C  
ATOM   2625  O   GLY L  66      10.579  -1.975 -17.191  1.00  0.00      LL0  O  
ATOM   2626  H   GLY L  66      12.584  -3.827 -15.886  1.00  0.00      LL0  H  
ATOM   2627  N   SER L  67       8.813  -2.289 -15.806  1.00  0.00      LL0  N  
ATOM   2628  CA  SER L  67       7.825  -2.029 -16.847  1.00  0.00      LL0  C  
ATOM   2629  C   SER L  67       6.511  -1.639 -16.205  1.00  0.00      LL0  C  
ATOM   2630  O   SER L  67       6.278  -1.895 -15.027  1.00  0.00      LL0  O  
ATOM   2631  CB  SER L  67       7.614  -3.264 -17.736  1.00  0.00      LL0  C  
ATOM   2632  OG  SER L  67       8.869  -3.821 -18.148  1.00  0.00      LL0  O  
ATOM   2633  H   SER L  67       8.519  -2.380 -14.851  1.00  0.00      LL0  H  
ATOM   2634  HG  SER L  67       9.477  -3.091 -18.258  1.00  0.00      LL0  H  
ATOM   2635  N   GLY L  68       5.649  -1.021 -17.025  1.00  0.00      LL0  N  
ATOM   2636  CA  GLY L  68       4.309  -0.728 -16.525  1.00  0.00      LL0  C  
ATOM   2637  C   GLY L  68       4.256   0.417 -15.534  1.00  0.00      LL0  C  
ATOM   2638  O   GLY L  68       4.027   1.570 -15.882  1.00  0.00      LL0  O  
ATOM   2639  H   GLY L  68       5.929  -0.719 -17.939  1.00  0.00      LL0  H  
ATOM   2640  N   THR L  69       4.487   0.026 -14.280  1.00  0.00      LL0  N  
ATOM   2641  CA  THR L  69       4.494   0.996 -13.193  1.00  0.00      LL0  C  
ATOM   2642  C   THR L  69       5.750   0.963 -12.332  1.00  0.00      LL0  C  
ATOM   2643  O   THR L  69       6.053   1.921 -11.632  1.00  0.00      LL0  O  
ATOM   2644  CB  THR L  69       3.244   0.797 -12.338  1.00  0.00      LL0  C  
ATOM   2645  CG2 THR L  69       2.049   1.581 -12.886  1.00  0.00      LL0  C  
ATOM   2646  OG1 THR L  69       2.921  -0.601 -12.271  1.00  0.00      LL0  O  
ATOM   2647  H   THR L  69       4.616  -0.946 -14.081  1.00  0.00      LL0  H  
ATOM   2648  HG1 THR L  69       2.278  -0.685 -11.577  1.00  0.00      LL0  H  
ATOM   2649  N   ASP L  70       6.470  -0.168 -12.402  1.00  0.00      LL0  N  
ATOM   2650  CA  ASP L  70       7.640  -0.264 -11.529  1.00  0.00      LL0  C  
ATOM   2651  C   ASP L  70       8.908  -0.278 -12.351  1.00  0.00      LL0  C  
ATOM   2652  O   ASP L  70       8.997  -1.010 -13.332  1.00  0.00      LL0  O  
ATOM   2653  CB  ASP L  70       7.548  -1.518 -10.652  1.00  0.00      LL0  C  
ATOM   2654  CG  ASP L  70       8.435  -1.382  -9.426  1.00  0.00      LL0  C  
ATOM   2655  OD1 ASP L  70       9.629  -1.127  -9.558  1.00  0.00      LL0  O  
ATOM   2656  OD2 ASP L  70       7.927  -1.482  -8.314  1.00  0.00      LL0  O1-
ATOM   2657  H   ASP L  70       6.288  -0.893 -13.066  1.00  0.00      LL0  H  
ATOM   2658  N   PHE L  71       9.856   0.589 -11.963  1.00  0.00      LL0  N  
ATOM   2659  CA  PHE L  71      11.069   0.723 -12.770  1.00  0.00      LL0  C  
ATOM   2660  C   PHE L  71      12.299   0.892 -11.906  1.00  0.00      LL0  C  
ATOM   2661  O   PHE L  71      12.265   1.551 -10.872  1.00  0.00      LL0  O  
ATOM   2662  CB  PHE L  71      11.010   1.939 -13.707  1.00  0.00      LL0  C  
ATOM   2663  CG  PHE L  71       9.629   2.143 -14.282  1.00  0.00      LL0  C  
ATOM   2664  CD1 PHE L  71       9.178   1.324 -15.340  1.00  0.00      LL0  C  
ATOM   2665  CD2 PHE L  71       8.808   3.152 -13.733  1.00  0.00      LL0  C  
ATOM   2666  CE1 PHE L  71       7.877   1.505 -15.844  1.00  0.00      LL0  C  
ATOM   2667  CE2 PHE L  71       7.509   3.335 -14.237  1.00  0.00      LL0  C  
ATOM   2668  CZ  PHE L  71       7.056   2.501 -15.279  1.00  0.00      LL0  C  
ATOM   2669  H   PHE L  71       9.722   1.135 -11.133  1.00  0.00      LL0  H  
ATOM   2670  N   THR L  72      13.415   0.323 -12.378  1.00  0.00      LL0  N  
ATOM   2671  CA  THR L  72      14.654   0.760 -11.745  1.00  0.00      LL0  C  
ATOM   2672  C   THR L  72      15.647   1.267 -12.771  1.00  0.00      LL0  C  
ATOM   2673  O   THR L  72      15.555   0.971 -13.960  1.00  0.00      LL0  O  
ATOM   2674  CB  THR L  72      15.298  -0.310 -10.828  1.00  0.00      LL0  C  
ATOM   2675  CG2 THR L  72      14.288  -1.053  -9.951  1.00  0.00      LL0  C  
ATOM   2676  OG1 THR L  72      16.124  -1.233 -11.550  1.00  0.00      LL0  O  
ATOM   2677  H   THR L  72      13.412  -0.211 -13.223  1.00  0.00      LL0  H  
ATOM   2678  HG1 THR L  72      15.602  -1.609 -12.260  1.00  0.00      LL0  H  
ATOM   2679  N   LEU L  73      16.619   2.015 -12.248  1.00  0.00      LL0  N  
ATOM   2680  CA  LEU L  73      17.901   2.040 -12.928  1.00  0.00      LL0  C  
ATOM   2681  C   LEU L  73      18.884   1.326 -12.035  1.00  0.00      LL0  C  
ATOM   2682  O   LEU L  73      19.506   1.909 -11.157  1.00  0.00      LL0  O  
ATOM   2683  CB  LEU L  73      18.357   3.472 -13.218  1.00  0.00      LL0  C  
ATOM   2684  CG  LEU L  73      19.663   3.567 -14.016  1.00  0.00      LL0  C  
ATOM   2685  CD1 LEU L  73      19.598   2.786 -15.328  1.00  0.00      LL0  C  
ATOM   2686  CD2 LEU L  73      20.085   5.019 -14.236  1.00  0.00      LL0  C  
ATOM   2687  H   LEU L  73      16.560   2.335 -11.302  1.00  0.00      LL0  H  
ATOM   2688  N   SER L  74      18.982   0.019 -12.282  1.00  0.00      LL0  N  
ATOM   2689  CA  SER L  74      19.977  -0.699 -11.500  1.00  0.00      LL0  C  
ATOM   2690  C   SER L  74      21.385  -0.421 -11.980  1.00  0.00      LL0  C  
ATOM   2691  O   SER L  74      21.830  -0.900 -13.019  1.00  0.00      LL0  O  
ATOM   2692  CB  SER L  74      19.668  -2.194 -11.503  1.00  0.00      LL0  C  
ATOM   2693  OG  SER L  74      18.463  -2.431 -10.764  1.00  0.00      LL0  O  
ATOM   2694  H   SER L  74      18.503  -0.409 -13.051  1.00  0.00      LL0  H  
ATOM   2695  HG  SER L  74      17.747  -2.023 -11.253  1.00  0.00      LL0  H  
ATOM   2696  N   ILE L  75      22.092   0.383 -11.185  1.00  0.00      LL0  N  
ATOM   2697  CA  ILE L  75      23.508   0.440 -11.517  1.00  0.00      LL0  C  
ATOM   2698  C   ILE L  75      24.253  -0.723 -10.893  1.00  0.00      LL0  C  
ATOM   2699  O   ILE L  75      24.476  -0.796  -9.693  1.00  0.00      LL0  O  
ATOM   2700  CB  ILE L  75      24.165   1.780 -11.169  1.00  0.00      LL0  C  
ATOM   2701  CG1 ILE L  75      23.254   2.975 -11.458  1.00  0.00      LL0  C  
ATOM   2702  CG2 ILE L  75      25.477   1.913 -11.948  1.00  0.00      LL0  C  
ATOM   2703  CD1 ILE L  75      23.923   4.309 -11.114  1.00  0.00      LL0  C  
ATOM   2704  H   ILE L  75      21.683   0.804 -10.371  1.00  0.00      LL0  H  
ATOM   2705  N   ASN L  76      24.616  -1.644 -11.794  1.00  0.00      LL0  N  
ATOM   2706  CA  ASN L  76      25.425  -2.825 -11.475  1.00  0.00      LL0  C  
ATOM   2707  C   ASN L  76      26.674  -2.514 -10.658  1.00  0.00      LL0  C  
ATOM   2708  O   ASN L  76      27.069  -3.264  -9.775  1.00  0.00      LL0  O  
ATOM   2709  CB  ASN L  76      25.753  -3.538 -12.799  1.00  0.00      LL0  C  
ATOM   2710  CG  ASN L  76      26.625  -4.775 -12.653  1.00  0.00      LL0  C  
ATOM   2711  ND2 ASN L  76      27.092  -5.222 -13.821  1.00  0.00      LL0  N  
ATOM   2712  OD1 ASN L  76      26.879  -5.302 -11.576  1.00  0.00      LL0  O  
ATOM   2713  H   ASN L  76      24.303  -1.472 -12.730  1.00  0.00      LL0  H  
ATOM   2714 HD21 ASN L  76      26.854  -4.772 -14.683  1.00  0.00      LL0  H  
ATOM   2715 HD22 ASN L  76      27.683  -6.026 -13.844  1.00  0.00      LL0  H  
ATOM   2716  N   SER L  77      27.264  -1.367 -11.004  1.00  0.00      LL0  N  
ATOM   2717  CA  SER L  77      28.390  -0.868 -10.227  1.00  0.00      LL0  C  
ATOM   2718  C   SER L  77      28.406   0.632 -10.381  1.00  0.00      LL0  C  
ATOM   2719  O   SER L  77      28.719   1.134 -11.451  1.00  0.00      LL0  O  
ATOM   2720  CB  SER L  77      29.692  -1.491 -10.750  1.00  0.00      LL0  C  
ATOM   2721  OG  SER L  77      30.824  -1.068  -9.984  1.00  0.00      LL0  O  
ATOM   2722  H   SER L  77      26.921  -0.817 -11.765  1.00  0.00      LL0  H  
ATOM   2723  HG  SER L  77      31.236  -0.369 -10.482  1.00  0.00      LL0  H  
ATOM   2724  N   VAL L  78      28.031   1.333  -9.306  1.00  0.00      LL0  N  
ATOM   2725  CA  VAL L  78      28.112   2.790  -9.419  1.00  0.00      LL0  C  
ATOM   2726  C   VAL L  78      29.551   3.292  -9.432  1.00  0.00      LL0  C  
ATOM   2727  O   VAL L  78      30.318   3.103  -8.492  1.00  0.00      LL0  O  
ATOM   2728  CB  VAL L  78      27.240   3.465  -8.342  1.00  0.00      LL0  C  
ATOM   2729  CG1 VAL L  78      27.566   2.985  -6.931  1.00  0.00      LL0  C  
ATOM   2730  CG2 VAL L  78      27.275   4.991  -8.443  1.00  0.00      LL0  C  
ATOM   2731  H   VAL L  78      27.749   0.858  -8.470  1.00  0.00      LL0  H  
ATOM   2732  N   GLU L  79      29.892   3.905 -10.570  1.00  0.00      LL0  N  
ATOM   2733  CA  GLU L  79      31.245   4.441 -10.651  1.00  0.00      LL0  C  
ATOM   2734  C   GLU L  79      31.281   5.886 -10.212  1.00  0.00      LL0  C  
ATOM   2735  O   GLU L  79      30.262   6.526  -9.983  1.00  0.00      LL0  O  
ATOM   2736  CB  GLU L  79      31.802   4.300 -12.065  1.00  0.00      LL0  C  
ATOM   2737  CG  GLU L  79      32.352   2.905 -12.387  1.00  0.00      LL0  C  
ATOM   2738  CD  GLU L  79      32.760   2.846 -13.850  1.00  0.00      LL0  C  
ATOM   2739  OE1 GLU L  79      33.386   3.783 -14.342  1.00  0.00      LL0  O  
ATOM   2740  OE2 GLU L  79      32.370   1.905 -14.540  1.00  0.00      LL0  O1-
ATOM   2741  H   GLU L  79      29.200   4.126 -11.263  1.00  0.00      LL0  H  
ATOM   2742  N   SER L  80      32.514   6.396 -10.119  1.00  0.00      LL0  N  
ATOM   2743  CA  SER L  80      32.698   7.762  -9.633  1.00  0.00      LL0  C  
ATOM   2744  C   SER L  80      31.904   8.845 -10.353  1.00  0.00      LL0  C  
ATOM   2745  O   SER L  80      31.421   9.802  -9.762  1.00  0.00      LL0  O  
ATOM   2746  CB  SER L  80      34.192   8.079  -9.641  1.00  0.00      LL0  C  
ATOM   2747  OG  SER L  80      34.919   6.878  -9.339  1.00  0.00      LL0  O  
ATOM   2748  H   SER L  80      33.328   5.828 -10.250  1.00  0.00      LL0  H  
ATOM   2749  HG  SER L  80      35.831   7.126  -9.251  1.00  0.00      LL0  H  
ATOM   2750  N   GLU L  81      31.776   8.647 -11.678  1.00  0.00      LL0  N  
ATOM   2751  CA  GLU L  81      31.035   9.667 -12.418  1.00  0.00      LL0  C  
ATOM   2752  C   GLU L  81      29.539   9.720 -12.137  1.00  0.00      LL0  C  
ATOM   2753  O   GLU L  81      28.881  10.727 -12.375  1.00  0.00      LL0  O  
ATOM   2754  CB  GLU L  81      31.329   9.605 -13.924  1.00  0.00      LL0  C  
ATOM   2755  CG  GLU L  81      30.848   8.338 -14.648  1.00  0.00      LL0  C  
ATOM   2756  CD  GLU L  81      30.007   8.672 -15.878  1.00  0.00      LL0  C  
ATOM   2757  OE1 GLU L  81      29.797   7.802 -16.729  1.00  0.00      LL0  O  
ATOM   2758  OE2 GLU L  81      29.519   9.794 -15.990  1.00  0.00      LL0  O1-
ATOM   2759  H   GLU L  81      32.101   7.806 -12.107  1.00  0.00      LL0  H  
ATOM   2760  N   ASP L  82      29.029   8.607 -11.593  1.00  0.00      LL0  N  
ATOM   2761  CA  ASP L  82      27.583   8.532 -11.403  1.00  0.00      LL0  C  
ATOM   2762  C   ASP L  82      27.041   9.228 -10.172  1.00  0.00      LL0  C  
ATOM   2763  O   ASP L  82      25.856   9.146  -9.863  1.00  0.00      LL0  O  
ATOM   2764  CB  ASP L  82      27.101   7.081 -11.415  1.00  0.00      LL0  C  
ATOM   2765  CG  ASP L  82      27.491   6.378 -12.696  1.00  0.00      LL0  C  
ATOM   2766  OD1 ASP L  82      27.366   6.960 -13.770  1.00  0.00      LL0  O  
ATOM   2767  OD2 ASP L  82      27.940   5.240 -12.624  1.00  0.00      LL0  O1-
ATOM   2768  H   ASP L  82      29.582   7.812 -11.345  1.00  0.00      LL0  H  
ATOM   2769  N   ILE L  83      27.951   9.924  -9.472  1.00  0.00      LL0  N  
ATOM   2770  CA  ILE L  83      27.496  10.738  -8.346  1.00  0.00      LL0  C  
ATOM   2771  C   ILE L  83      26.775  11.978  -8.840  1.00  0.00      LL0  C  
ATOM   2772  O   ILE L  83      27.367  12.989  -9.198  1.00  0.00      LL0  O  
ATOM   2773  CB  ILE L  83      28.689  11.053  -7.430  1.00  0.00      LL0  C  
ATOM   2774  CG1 ILE L  83      29.292   9.733  -6.942  1.00  0.00      LL0  C  
ATOM   2775  CG2 ILE L  83      28.342  11.972  -6.254  1.00  0.00      LL0  C  
ATOM   2776  CD1 ILE L  83      28.269   8.860  -6.210  1.00  0.00      LL0  C  
ATOM   2777  H   ILE L  83      28.897   9.984  -9.785  1.00  0.00      LL0  H  
ATOM   2778  N   ALA L  84      25.453  11.801  -8.908  1.00  0.00      LL0  N  
ATOM   2779  CA  ALA L  84      24.640  12.731  -9.676  1.00  0.00      LL0  C  
ATOM   2780  C   ALA L  84      23.214  12.668  -9.208  1.00  0.00      LL0  C  
ATOM   2781  O   ALA L  84      22.797  11.696  -8.592  1.00  0.00      LL0  O  
ATOM   2782  CB  ALA L  84      24.631  12.319 -11.146  1.00  0.00      LL0  C  
ATOM   2783  H   ALA L  84      25.045  10.957  -8.557  1.00  0.00      LL0  H  
ATOM   2784  N   ASP L  85      22.478  13.717  -9.556  1.00  0.00      LL0  N  
ATOM   2785  CA  ASP L  85      21.033  13.653  -9.394  1.00  0.00      LL0  C  
ATOM   2786  C   ASP L  85      20.440  12.828 -10.526  1.00  0.00      LL0  C  
ATOM   2787  O   ASP L  85      20.974  12.764 -11.628  1.00  0.00      LL0  O  
ATOM   2788  CB  ASP L  85      20.455  15.078  -9.348  1.00  0.00      LL0  C  
ATOM   2789  CG  ASP L  85      21.121  15.919  -8.259  1.00  0.00      LL0  C  
ATOM   2790  OD1 ASP L  85      20.514  16.153  -7.220  1.00  0.00      LL0  O  
ATOM   2791  OD2 ASP L  85      22.259  16.356  -8.425  1.00  0.00      LL0  O1-
ATOM   2792  H   ASP L  85      22.856  14.525 -10.012  1.00  0.00      LL0  H  
ATOM   2793  N   TYR L  86      19.328  12.160 -10.215  1.00  0.00      LL0  N  
ATOM   2794  CA  TYR L  86      18.713  11.307 -11.232  1.00  0.00      LL0  C  
ATOM   2795  C   TYR L  86      17.244  11.582 -11.369  1.00  0.00      LL0  C  
ATOM   2796  O   TYR L  86      16.566  11.851 -10.384  1.00  0.00      LL0  O  
ATOM   2797  CB  TYR L  86      18.878   9.822 -10.903  1.00  0.00      LL0  C  
ATOM   2798  CG  TYR L  86      20.293   9.384 -11.172  1.00  0.00      LL0  C  
ATOM   2799  CD1 TYR L  86      21.245   9.471 -10.139  1.00  0.00      LL0  C  
ATOM   2800  CD2 TYR L  86      20.619   8.910 -12.458  1.00  0.00      LL0  C  
ATOM   2801  CE1 TYR L  86      22.575   9.124 -10.414  1.00  0.00      LL0  C  
ATOM   2802  CE2 TYR L  86      21.947   8.555 -12.730  1.00  0.00      LL0  C  
ATOM   2803  CZ  TYR L  86      22.909   8.696 -11.712  1.00  0.00      LL0  C  
ATOM   2804  OH  TYR L  86      24.223   8.417 -12.006  1.00  0.00      LL0  O  
ATOM   2805  H   TYR L  86      19.015  12.163  -9.268  1.00  0.00      LL0  H  
ATOM   2806  HH  TYR L  86      24.729   8.466 -11.195  1.00  0.00      LL0  H  
ATOM   2807  N   TYR L  87      16.781  11.480 -12.619  1.00  0.00      LL0  N  
ATOM   2808  CA  TYR L  87      15.356  11.678 -12.871  1.00  0.00      LL0  C  
ATOM   2809  C   TYR L  87      14.829  10.597 -13.788  1.00  0.00      LL0  C  
ATOM   2810  O   TYR L  87      15.506  10.185 -14.719  1.00  0.00      LL0  O  
ATOM   2811  CB  TYR L  87      15.098  13.044 -13.520  1.00  0.00      LL0  C  
ATOM   2812  CG  TYR L  87      15.458  14.176 -12.586  1.00  0.00      LL0  C  
ATOM   2813  CD1 TYR L  87      16.759  14.721 -12.625  1.00  0.00      LL0  C  
ATOM   2814  CD2 TYR L  87      14.474  14.660 -11.702  1.00  0.00      LL0  C  
ATOM   2815  CE1 TYR L  87      17.083  15.778 -11.758  1.00  0.00      LL0  C  
ATOM   2816  CE2 TYR L  87      14.796  15.718 -10.838  1.00  0.00      LL0  C  
ATOM   2817  CZ  TYR L  87      16.094  16.266 -10.880  1.00  0.00      LL0  C  
ATOM   2818  OH  TYR L  87      16.392  17.314 -10.034  1.00  0.00      LL0  O  
ATOM   2819  H   TYR L  87      17.412  11.261 -13.368  1.00  0.00      LL0  H  
ATOM   2820  HH  TYR L  87      17.328  17.486 -10.055  1.00  0.00      LL0  H  
ATOM   2821  N   CYS L  88      13.600  10.156 -13.518  1.00  0.00      LL0  N  
ATOM   2822  CA  CYS L  88      12.957   9.402 -14.593  1.00  0.00      LL0  C  
ATOM   2823  C   CYS L  88      12.139  10.324 -15.481  1.00  0.00      LL0  C  
ATOM   2824  O   CYS L  88      11.971  11.495 -15.164  1.00  0.00      LL0  O  
ATOM   2825  CB  CYS L  88      12.133   8.232 -14.034  1.00  0.00      LL0  C  
ATOM   2826  SG  CYS L  88      11.354   8.547 -12.428  1.00  0.00      LL0  S  
ATOM   2827  H   CYS L  88      13.110  10.475 -12.705  1.00  0.00      LL0  H  
ATOM   2828  N   GLN L  89      11.638   9.766 -16.591  1.00  0.00      LL0  N  
ATOM   2829  CA  GLN L  89      10.641  10.488 -17.384  1.00  0.00      LL0  C  
ATOM   2830  C   GLN L  89       9.705   9.471 -17.995  1.00  0.00      LL0  C  
ATOM   2831  O   GLN L  89      10.136   8.382 -18.355  1.00  0.00      LL0  O  
ATOM   2832  CB  GLN L  89      11.281  11.302 -18.512  1.00  0.00      LL0  C  
ATOM   2833  CG  GLN L  89      10.310  12.214 -19.276  1.00  0.00      LL0  C  
ATOM   2834  CD  GLN L  89      10.760  12.313 -20.716  1.00  0.00      LL0  C  
ATOM   2835  NE2 GLN L  89       9.815  11.991 -21.606  1.00  0.00      LL0  N  
ATOM   2836  OE1 GLN L  89      11.908  12.607 -21.016  1.00  0.00      LL0  O  
ATOM   2837  H   GLN L  89      11.918   8.843 -16.861  1.00  0.00      LL0  H  
ATOM   2838 HE21 GLN L  89       8.884  11.783 -21.299  1.00  0.00      LL0  H  
ATOM   2839 HE22 GLN L  89      10.040  11.933 -22.583  1.00  0.00      LL0  H  
ATOM   2840  N   GLN L  90       8.431   9.855 -18.102  1.00  0.00      LL0  N  
ATOM   2841  CA  GLN L  90       7.558   9.000 -18.896  1.00  0.00      LL0  C  
ATOM   2842  C   GLN L  90       7.223   9.640 -20.229  1.00  0.00      LL0  C  
ATOM   2843  O   GLN L  90       7.371  10.847 -20.405  1.00  0.00      LL0  O  
ATOM   2844  CB  GLN L  90       6.329   8.592 -18.072  1.00  0.00      LL0  C  
ATOM   2845  CG  GLN L  90       5.496   9.713 -17.439  1.00  0.00      LL0  C  
ATOM   2846  CD  GLN L  90       4.498  10.287 -18.423  1.00  0.00      LL0  C  
ATOM   2847  NE2 GLN L  90       3.772  11.278 -17.915  1.00  0.00      LL0  N  
ATOM   2848  OE1 GLN L  90       4.376   9.869 -19.568  1.00  0.00      LL0  O  
ATOM   2849  H   GLN L  90       8.149  10.757 -17.763  1.00  0.00      LL0  H  
ATOM   2850 HE21 GLN L  90       3.837  11.551 -16.950  1.00  0.00      LL0  H  
ATOM   2851 HE22 GLN L  90       3.128  11.781 -18.493  1.00  0.00      LL0  H  
ATOM   2852  N   SER L  91       6.776   8.795 -21.165  1.00  0.00      LL0  N  
ATOM   2853  CA  SER L  91       6.347   9.397 -22.422  1.00  0.00      LL0  C  
ATOM   2854  C   SER L  91       5.005   8.927 -22.957  1.00  0.00      LL0  C  
ATOM   2855  O   SER L  91       4.748   8.951 -24.156  1.00  0.00      LL0  O  
ATOM   2856  CB  SER L  91       7.450   9.292 -23.478  1.00  0.00      LL0  C  
ATOM   2857  OG  SER L  91       7.991   7.965 -23.513  1.00  0.00      LL0  O  
ATOM   2858  H   SER L  91       6.802   7.804 -21.018  1.00  0.00      LL0  H  
ATOM   2859  HG  SER L  91       8.642   7.957 -22.812  1.00  0.00      LL0  H  
ATOM   2860  N   ASN L  92       4.150   8.515 -22.012  1.00  0.00      LL0  N  
ATOM   2861  CA  ASN L  92       2.850   7.972 -22.404  1.00  0.00      LL0  C  
ATOM   2862  C   ASN L  92       1.837   9.020 -22.869  1.00  0.00      LL0  C  
ATOM   2863  O   ASN L  92       1.633   9.224 -24.061  1.00  0.00      LL0  O  
ATOM   2864  CB  ASN L  92       2.330   7.074 -21.272  1.00  0.00      LL0  C  
ATOM   2865  CG  ASN L  92       1.058   6.356 -21.676  1.00  0.00      LL0  C  
ATOM   2866  ND2 ASN L  92       1.221   5.059 -21.942  1.00  0.00      LL0  N  
ATOM   2867  OD1 ASN L  92      -0.012   6.944 -21.747  1.00  0.00      LL0  O  
ATOM   2868  H   ASN L  92       4.388   8.662 -21.051  1.00  0.00      LL0  H  
ATOM   2869 HD21 ASN L  92       2.086   4.575 -21.818  1.00  0.00      LL0  H  
ATOM   2870 HD22 ASN L  92       0.425   4.581 -22.311  1.00  0.00      LL0  H  
ATOM   2871  N   THR L  93       1.200   9.683 -21.891  1.00  0.00      LL0  N  
ATOM   2872  CA  THR L  93       0.113  10.562 -22.316  1.00  0.00      LL0  C  
ATOM   2873  C   THR L  93       0.382  12.053 -22.168  1.00  0.00      LL0  C  
ATOM   2874  O   THR L  93       1.070  12.617 -23.009  1.00  0.00      LL0  O  
ATOM   2875  CB  THR L  93      -1.211  10.116 -21.693  1.00  0.00      LL0  C  
ATOM   2876  CG2 THR L  93      -2.109   9.421 -22.720  1.00  0.00      LL0  C  
ATOM   2877  OG1 THR L  93      -0.963   9.261 -20.573  1.00  0.00      LL0  O  
ATOM   2878  H   THR L  93       1.377   9.542 -20.918  1.00  0.00      LL0  H  
ATOM   2879  HG1 THR L  93      -0.791   8.390 -20.931  1.00  0.00      LL0  H  
ATOM   2880  N   TRP L  94      -0.172  12.668 -21.112  1.00  0.00      LL0  N  
ATOM   2881  CA  TRP L  94       0.114  14.071 -20.799  1.00  0.00      LL0  C  
ATOM   2882  C   TRP L  94      -0.016  14.207 -19.292  1.00  0.00      LL0  C  
ATOM   2883  O   TRP L  94      -0.862  13.534 -18.713  1.00  0.00      LL0  O  
ATOM   2884  CB  TRP L  94      -0.873  15.060 -21.445  1.00  0.00      LL0  C  
ATOM   2885  CG  TRP L  94      -0.608  15.389 -22.904  1.00  0.00      LL0  C  
ATOM   2886  CD1 TRP L  94      -1.606  15.726 -23.831  1.00  0.00      LL0  C  
ATOM   2887  CD2 TRP L  94       0.632  15.464 -23.653  1.00  0.00      LL0  C  
ATOM   2888  CE2 TRP L  94       0.290  15.831 -25.000  1.00  0.00      LL0  C  
ATOM   2889  CE3 TRP L  94       1.990  15.263 -23.316  1.00  0.00      LL0  C  
ATOM   2890  NE1 TRP L  94      -1.089  15.990 -25.058  1.00  0.00      LL0  N  
ATOM   2891  CZ2 TRP L  94       1.302  15.971 -25.973  1.00  0.00      LL0  C  
ATOM   2892  CZ3 TRP L  94       2.991  15.408 -24.298  1.00  0.00      LL0  C  
ATOM   2893  CH2 TRP L  94       2.651  15.757 -25.621  1.00  0.00      LL0  C  
ATOM   2894  H   TRP L  94      -0.716  12.187 -20.420  1.00  0.00      LL0  H  
ATOM   2895  HE1 TRP L  94      -1.602  16.368 -25.817  1.00  0.00      LL0  H  
ATOM   2896  N   PRO L  95       0.836  15.060 -18.671  1.00  0.00      LL0  N  
ATOM   2897  CA  PRO L  95       1.994  15.679 -19.329  1.00  0.00      LL0  C  
ATOM   2898  C   PRO L  95       3.113  14.658 -19.475  1.00  0.00      LL0  C  
ATOM   2899  O   PRO L  95       2.895  13.456 -19.385  1.00  0.00      LL0  O  
ATOM   2900  CB  PRO L  95       2.334  16.815 -18.356  1.00  0.00      LL0  C  
ATOM   2901  CG  PRO L  95       1.957  16.272 -16.981  1.00  0.00      LL0  C  
ATOM   2902  CD  PRO L  95       0.708  15.445 -17.269  1.00  0.00      LL0  C  
ATOM   2903  N   TYR L  96       4.329  15.174 -19.692  1.00  0.00      LL0  N  
ATOM   2904  CA  TYR L  96       5.450  14.245 -19.617  1.00  0.00      LL0  C  
ATOM   2905  C   TYR L  96       6.221  14.424 -18.336  1.00  0.00      LL0  C  
ATOM   2906  O   TYR L  96       7.224  15.121 -18.248  1.00  0.00      LL0  O  
ATOM   2907  CB  TYR L  96       6.342  14.331 -20.862  1.00  0.00      LL0  C  
ATOM   2908  CG  TYR L  96       5.733  13.611 -22.053  1.00  0.00      LL0  C  
ATOM   2909  CD1 TYR L  96       4.669  12.698 -21.877  1.00  0.00      LL0  C  
ATOM   2910  CD2 TYR L  96       6.279  13.863 -23.329  1.00  0.00      LL0  C  
ATOM   2911  CE1 TYR L  96       4.171  11.998 -22.982  1.00  0.00      LL0  C  
ATOM   2912  CE2 TYR L  96       5.787  13.152 -24.437  1.00  0.00      LL0  C  
ATOM   2913  CZ  TYR L  96       4.763  12.205 -24.241  1.00  0.00      LL0  C  
ATOM   2914  OH  TYR L  96       4.328  11.439 -25.306  1.00  0.00      LL0  O  
ATOM   2915  H   TYR L  96       4.477  16.159 -19.739  1.00  0.00      LL0  H  
ATOM   2916  HH  TYR L  96       4.527  10.517 -25.123  1.00  0.00      LL0  H  
ATOM   2917  N   THR L  97       5.656  13.764 -17.327  1.00  0.00      LL0  N  
ATOM   2918  CA  THR L  97       6.222  13.819 -15.986  1.00  0.00      LL0  C  
ATOM   2919  C   THR L  97       7.685  13.403 -15.926  1.00  0.00      LL0  C  
ATOM   2920  O   THR L  97       8.094  12.400 -16.507  1.00  0.00      LL0  O  
ATOM   2921  CB  THR L  97       5.360  12.931 -15.088  1.00  0.00      LL0  C  
ATOM   2922  CG2 THR L  97       5.407  13.351 -13.619  1.00  0.00      LL0  C  
ATOM   2923  OG1 THR L  97       4.012  12.900 -15.590  1.00  0.00      LL0  O  
ATOM   2924  H   THR L  97       4.798  13.264 -17.447  1.00  0.00      LL0  H  
ATOM   2925  HG1 THR L  97       3.482  13.399 -14.958  1.00  0.00      LL0  H  
ATOM   2926  N   PHE L  98       8.443  14.231 -15.197  1.00  0.00      LL0  N  
ATOM   2927  CA  PHE L  98       9.756  13.758 -14.779  1.00  0.00      LL0  C  
ATOM   2928  C   PHE L  98       9.634  13.132 -13.406  1.00  0.00      LL0  C  
ATOM   2929  O   PHE L  98       8.578  13.169 -12.785  1.00  0.00      LL0  O  
ATOM   2930  CB  PHE L  98      10.779  14.898 -14.771  1.00  0.00      LL0  C  
ATOM   2931  CG  PHE L  98      11.310  15.151 -16.163  1.00  0.00      LL0  C  
ATOM   2932  CD1 PHE L  98      10.626  16.032 -17.029  1.00  0.00      LL0  C  
ATOM   2933  CD2 PHE L  98      12.496  14.501 -16.570  1.00  0.00      LL0  C  
ATOM   2934  CE1 PHE L  98      11.137  16.267 -18.320  1.00  0.00      LL0  C  
ATOM   2935  CE2 PHE L  98      13.009  14.736 -17.860  1.00  0.00      LL0  C  
ATOM   2936  CZ  PHE L  98      12.324  15.618 -18.722  1.00  0.00      LL0  C  
ATOM   2937  H   PHE L  98       8.027  15.018 -14.745  1.00  0.00      LL0  H  
ATOM   2938  N   GLY L  99      10.744  12.539 -12.970  1.00  0.00      LL0  N  
ATOM   2939  CA  GLY L  99      10.679  11.875 -11.679  1.00  0.00      LL0  C  
ATOM   2940  C   GLY L  99      11.034  12.763 -10.512  1.00  0.00      LL0  C  
ATOM   2941  O   GLY L  99      11.573  13.852 -10.659  1.00  0.00      LL0  O  
ATOM   2942  H   GLY L  99      11.574  12.565 -13.526  1.00  0.00      LL0  H  
ATOM   2943  N   GLY L 100      10.713  12.218  -9.331  1.00  0.00      LL0  N  
ATOM   2944  CA  GLY L 100      10.924  12.967  -8.091  1.00  0.00      LL0  C  
ATOM   2945  C   GLY L 100      12.359  13.308  -7.703  1.00  0.00      LL0  C  
ATOM   2946  O   GLY L 100      12.591  14.108  -6.806  1.00  0.00      LL0  O  
ATOM   2947  H   GLY L 100      10.208  11.354  -9.352  1.00  0.00      LL0  H  
ATOM   2948  N   GLY L 101      13.311  12.671  -8.399  1.00  0.00      LL0  N  
ATOM   2949  CA  GLY L 101      14.693  12.957  -8.032  1.00  0.00      LL0  C  
ATOM   2950  C   GLY L 101      15.336  11.910  -7.141  1.00  0.00      LL0  C  
ATOM   2951  O   GLY L 101      14.759  11.399  -6.187  1.00  0.00      LL0  O  
ATOM   2952  H   GLY L 101      13.086  12.047  -9.146  1.00  0.00      LL0  H  
ATOM   2953  N   THR L 102      16.591  11.628  -7.508  1.00  0.00      LL0  N  
ATOM   2954  CA  THR L 102      17.443  10.816  -6.644  1.00  0.00      LL0  C  
ATOM   2955  C   THR L 102      18.897  11.237  -6.768  1.00  0.00      LL0  C  
ATOM   2956  O   THR L 102      19.549  10.922  -7.753  1.00  0.00      LL0  O  
ATOM   2957  CB  THR L 102      17.289   9.319  -6.959  1.00  0.00      LL0  C  
ATOM   2958  CG2 THR L 102      18.036   8.432  -5.957  1.00  0.00      LL0  C  
ATOM   2959  OG1 THR L 102      15.902   8.951  -7.018  1.00  0.00      LL0  O  
ATOM   2960  H   THR L 102      16.906  11.960  -8.398  1.00  0.00      LL0  H  
ATOM   2961  HG1 THR L 102      15.527   9.228  -6.177  1.00  0.00      LL0  H  
ATOM   2962  N   LYS L 103      19.387  11.970  -5.759  1.00  0.00      LL0  N  
ATOM   2963  CA  LYS L 103      20.819  12.262  -5.806  1.00  0.00      LL0  C  
ATOM   2964  C   LYS L 103      21.634  11.143  -5.192  1.00  0.00      LL0  C  
ATOM   2965  O   LYS L 103      21.521  10.842  -4.010  1.00  0.00      LL0  O  
ATOM   2966  CB  LYS L 103      21.167  13.582  -5.107  1.00  0.00      LL0  C  
ATOM   2967  CG  LYS L 103      22.615  14.021  -5.385  1.00  0.00      LL0  C  
ATOM   2968  CD  LYS L 103      23.122  15.146  -4.477  1.00  0.00      LL0  C  
ATOM   2969  CE  LYS L 103      22.408  16.494  -4.625  1.00  0.00      LL0  C  
ATOM   2970  NZ  LYS L 103      22.751  17.146  -5.894  1.00  0.00      LL0  N1+
ATOM   2971  H   LYS L 103      18.829  12.147  -4.947  1.00  0.00      LL0  H  
ATOM   2972  HZ1 LYS L 103      22.581  18.169  -5.807  1.00  0.00      LL0  H  
ATOM   2973  HZ2 LYS L 103      23.773  17.093  -6.085  1.00  0.00      LL0  H  
ATOM   2974  HZ3 LYS L 103      22.201  16.764  -6.701  1.00  0.00      LL0  H  
ATOM   2975  N   LEU L 104      22.466  10.547  -6.044  1.00  0.00      LL0  N  
ATOM   2976  CA  LEU L 104      23.492   9.650  -5.527  1.00  0.00      LL0  C  
ATOM   2977  C   LEU L 104      24.664  10.449  -4.994  1.00  0.00      LL0  C  
ATOM   2978  O   LEU L 104      25.326  11.173  -5.726  1.00  0.00      LL0  O  
ATOM   2979  CB  LEU L 104      23.965   8.687  -6.619  1.00  0.00      LL0  C  
ATOM   2980  CG  LEU L 104      23.168   7.383  -6.759  1.00  0.00      LL0  C  
ATOM   2981  CD1 LEU L 104      21.673   7.574  -7.022  1.00  0.00      LL0  C  
ATOM   2982  CD2 LEU L 104      23.799   6.488  -7.822  1.00  0.00      LL0  C  
ATOM   2983  H   LEU L 104      22.475  10.847  -6.997  1.00  0.00      LL0  H  
ATOM   2984  N   GLU L 105      24.864  10.295  -3.683  1.00  0.00      LL0  N  
ATOM   2985  CA  GLU L 105      26.004  10.915  -3.011  1.00  0.00      LL0  C  
ATOM   2986  C   GLU L 105      27.014   9.809  -2.757  1.00  0.00      LL0  C  
ATOM   2987  O   GLU L 105      26.639   8.645  -2.758  1.00  0.00      LL0  O  
ATOM   2988  CB  GLU L 105      25.506  11.516  -1.689  1.00  0.00      LL0  C  
ATOM   2989  CG  GLU L 105      26.543  12.278  -0.856  1.00  0.00      LL0  C  
ATOM   2990  CD  GLU L 105      26.042  12.440   0.565  1.00  0.00      LL0  C  
ATOM   2991  OE1 GLU L 105      26.073  11.471   1.320  1.00  0.00      LL0  O  
ATOM   2992  OE2 GLU L 105      25.638  13.540   0.924  1.00  0.00      LL0  O1-
ATOM   2993  H   GLU L 105      24.326   9.596  -3.211  1.00  0.00      LL0  H  
ATOM   2994  N   LEU L 106      28.283  10.169  -2.528  1.00  0.00      LL0  N  
ATOM   2995  CA  LEU L 106      29.127   9.123  -1.951  1.00  0.00      LL0  C  
ATOM   2996  C   LEU L 106      28.949   9.033  -0.451  1.00  0.00      LL0  C  
ATOM   2997  O   LEU L 106      28.928  10.042   0.244  1.00  0.00      LL0  O  
ATOM   2998  CB  LEU L 106      30.603   9.372  -2.254  1.00  0.00      LL0  C  
ATOM   2999  CG  LEU L 106      31.026   8.928  -3.652  1.00  0.00      LL0  C  
ATOM   3000  CD1 LEU L 106      32.436   9.408  -3.997  1.00  0.00      LL0  C  
ATOM   3001  CD2 LEU L 106      30.873   7.416  -3.835  1.00  0.00      LL0  C  
ATOM   3002  H   LEU L 106      28.543  11.137  -2.520  1.00  0.00      LL0  H  
ATOM   3003  N   LYS L 107      28.860   7.789   0.043  1.00  0.00      LL0  N  
ATOM   3004  CA  LYS L 107      28.937   7.682   1.496  1.00  0.00      LL0  C  
ATOM   3005  C   LYS L 107      30.347   7.846   2.025  1.00  0.00      LL0  C  
ATOM   3006  O   LYS L 107      31.102   6.914   2.270  1.00  0.00      LL0  O  
ATOM   3007  CB  LYS L 107      28.298   6.411   2.065  1.00  0.00      LL0  C  
ATOM   3008  CG  LYS L 107      28.045   6.583   3.571  1.00  0.00      LL0  C  
ATOM   3009  CD  LYS L 107      26.938   7.602   3.857  1.00  0.00      LL0  C  
ATOM   3010  CE  LYS L 107      26.950   8.211   5.262  1.00  0.00      LL0  C  
ATOM   3011  NZ  LYS L 107      27.966   9.266   5.348  1.00  0.00      LL0  N1+
ATOM   3012  H   LYS L 107      28.870   6.991  -0.561  1.00  0.00      LL0  H  
ATOM   3013  HZ1 LYS L 107      27.850   9.802   6.242  1.00  0.00      LL0  H  
ATOM   3014  HZ2 LYS L 107      28.935   8.886   5.366  1.00  0.00      LL0  H  
ATOM   3015  HZ3 LYS L 107      27.888   9.913   4.535  1.00  0.00      LL0  H  
ATOM   3016  N   ARG L 108      30.657   9.124   2.210  1.00  0.00      LL0  N  
ATOM   3017  CA  ARG L 108      31.891   9.459   2.898  1.00  0.00      LL0  C  
ATOM   3018  C   ARG L 108      31.702   9.218   4.391  1.00  0.00      LL0  C  
ATOM   3019  O   ARG L 108      30.582   9.067   4.878  1.00  0.00      LL0  O  
ATOM   3020  CB  ARG L 108      32.175  10.925   2.580  1.00  0.00      LL0  C  
ATOM   3021  CG  ARG L 108      33.537  11.498   2.944  1.00  0.00      LL0  C  
ATOM   3022  CD  ARG L 108      33.364  12.982   3.244  1.00  0.00      LL0  C  
ATOM   3023  NE  ARG L 108      34.641  13.680   3.282  1.00  0.00      LL0  N  
ATOM   3024  CZ  ARG L 108      35.283  13.935   4.434  1.00  0.00      LL0  C  
ATOM   3025  NH1 ARG L 108      34.810  13.484   5.599  1.00  0.00      LL0  N1+
ATOM   3026  NH2 ARG L 108      36.399  14.653   4.382  1.00  0.00      LL0  N  
ATOM   3027  H   ARG L 108      29.955   9.804   1.980  1.00  0.00      LL0  H  
ATOM   3028  HE  ARG L 108      35.014  13.983   2.392  1.00  0.00      LL0  H  
ATOM   3029 HH11 ARG L 108      35.259  13.684   6.467  1.00  0.00      LL0  H  
ATOM   3030 HH12 ARG L 108      33.972  12.924   5.636  1.00  0.00      LL0  H  
ATOM   3031 HH21 ARG L 108      36.963  14.874   5.173  1.00  0.00      LL0  H  
ATOM   3032 HH22 ARG L 108      36.676  15.007   3.475  1.00  0.00      LL0  H  
ATOM   3033  N   ALA L 109      32.837   9.223   5.106  1.00  0.00      LL0  N  
ATOM   3034  CA  ALA L 109      32.719   9.373   6.553  1.00  0.00      LL0  C  
ATOM   3035  C   ALA L 109      32.282  10.782   6.905  1.00  0.00      LL0  C  
ATOM   3036  O   ALA L 109      32.847  11.771   6.434  1.00  0.00      LL0  O  
ATOM   3037  CB  ALA L 109      34.054   9.078   7.238  1.00  0.00      LL0  C  
ATOM   3038  H   ALA L 109      33.715   9.302   4.639  1.00  0.00      LL0  H  
ATOM   3039  N   ASP L 110      31.225  10.805   7.721  1.00  0.00      LL0  N  
ATOM   3040  CA  ASP L 110      30.568  12.055   8.094  1.00  0.00      LL0  C  
ATOM   3041  C   ASP L 110      31.507  12.962   8.876  1.00  0.00      LL0  C  
ATOM   3042  O   ASP L 110      32.396  12.497   9.579  1.00  0.00      LL0  O  
ATOM   3043  CB  ASP L 110      29.237  11.747   8.816  1.00  0.00      LL0  C  
ATOM   3044  CG  ASP L 110      28.349  10.793   8.002  1.00  0.00      LL0  C  
ATOM   3045  OD1 ASP L 110      28.712   9.636   7.822  1.00  0.00      LL0  O  
ATOM   3046  OD2 ASP L 110      27.283  11.180   7.528  1.00  0.00      LL0  O1-
ATOM   3047  H   ASP L 110      30.791   9.952   8.015  1.00  0.00      LL0  H  
ATOM   3048  N   ALA L 111      31.343  14.274   8.662  1.00  0.00      LL0  N  
ATOM   3049  CA  ALA L 111      32.432  15.149   9.093  1.00  0.00      LL0  C  
ATOM   3050  C   ALA L 111      31.966  16.371   9.849  1.00  0.00      LL0  C  
ATOM   3051  O   ALA L 111      30.923  16.941   9.559  1.00  0.00      LL0  O  
ATOM   3052  CB  ALA L 111      33.260  15.609   7.892  1.00  0.00      LL0  C  
ATOM   3053  H   ALA L 111      30.523  14.624   8.206  1.00  0.00      LL0  H  
ATOM   3054  N   ALA L 112      32.794  16.737  10.839  1.00  0.00      LL0  N  
ATOM   3055  CA  ALA L 112      32.481  17.905  11.662  1.00  0.00      LL0  C  
ATOM   3056  C   ALA L 112      32.837  19.210  10.969  1.00  0.00      LL0  C  
ATOM   3057  O   ALA L 112      33.853  19.308  10.294  1.00  0.00      LL0  O  
ATOM   3058  CB  ALA L 112      33.242  17.820  12.989  1.00  0.00      LL0  C  
ATOM   3059  H   ALA L 112      33.678  16.282  10.923  1.00  0.00      LL0  H  
ATOM   3060  N   PRO L 113      31.952  20.220  11.139  1.00  0.00      LL0  N  
ATOM   3061  CA  PRO L 113      32.197  21.507  10.487  1.00  0.00      LL0  C  
ATOM   3062  C   PRO L 113      33.393  22.263  11.033  1.00  0.00      LL0  C  
ATOM   3063  O   PRO L 113      33.524  22.515  12.226  1.00  0.00      LL0  O  
ATOM   3064  CB  PRO L 113      30.902  22.288  10.728  1.00  0.00      LL0  C  
ATOM   3065  CG  PRO L 113      29.866  21.284  11.224  1.00  0.00      LL0  C  
ATOM   3066  CD  PRO L 113      30.700  20.196  11.884  1.00  0.00      LL0  C  
ATOM   3067  N   THR L 114      34.223  22.688  10.082  1.00  0.00      LL0  N  
ATOM   3068  CA  THR L 114      35.196  23.727  10.405  1.00  0.00      LL0  C  
ATOM   3069  C   THR L 114      34.512  25.079  10.558  1.00  0.00      LL0  C  
ATOM   3070  O   THR L 114      34.397  25.856   9.618  1.00  0.00      LL0  O  
ATOM   3071  CB  THR L 114      36.276  23.795   9.320  1.00  0.00      LL0  C  
ATOM   3072  CG2 THR L 114      37.537  24.516   9.807  1.00  0.00      LL0  C  
ATOM   3073  OG1 THR L 114      36.588  22.482   8.838  1.00  0.00      LL0  O  
ATOM   3074  H   THR L 114      34.099  22.355   9.150  1.00  0.00      LL0  H  
ATOM   3075  HG1 THR L 114      35.846  22.204   8.306  1.00  0.00      LL0  H  
ATOM   3076  N   VAL L 115      34.021  25.302  11.784  1.00  0.00      LL0  N  
ATOM   3077  CA  VAL L 115      33.280  26.541  12.021  1.00  0.00      LL0  C  
ATOM   3078  C   VAL L 115      34.194  27.717  12.315  1.00  0.00      LL0  C  
ATOM   3079  O   VAL L 115      35.027  27.665  13.220  1.00  0.00      LL0  O  
ATOM   3080  CB  VAL L 115      32.281  26.371  13.181  1.00  0.00      LL0  C  
ATOM   3081  CG1 VAL L 115      31.304  27.548  13.273  1.00  0.00      LL0  C  
ATOM   3082  CG2 VAL L 115      31.527  25.047  13.104  1.00  0.00      LL0  C  
ATOM   3083  H   VAL L 115      34.142  24.595  12.484  1.00  0.00      LL0  H  
ATOM   3084  N   SER L 116      33.967  28.798  11.561  1.00  0.00      LL0  N  
ATOM   3085  CA  SER L 116      34.512  30.082  11.987  1.00  0.00      LL0  C  
ATOM   3086  C   SER L 116      33.575  31.242  11.738  1.00  0.00      LL0  C  
ATOM   3087  O   SER L 116      32.857  31.295  10.750  1.00  0.00      LL0  O  
ATOM   3088  CB  SER L 116      35.903  30.318  11.400  1.00  0.00      LL0  C  
ATOM   3089  OG  SER L 116      36.849  29.564  12.175  1.00  0.00      LL0  O  
ATOM   3090  H   SER L 116      33.384  28.729  10.745  1.00  0.00      LL0  H  
ATOM   3091  HG  SER L 116      37.389  29.112  11.526  1.00  0.00      LL0  H  
ATOM   3092  N   ILE L 117      33.598  32.152  12.720  1.00  0.00      LL0  N  
ATOM   3093  CA  ILE L 117      32.706  33.299  12.615  1.00  0.00      LL0  C  
ATOM   3094  C   ILE L 117      33.523  34.544  12.320  1.00  0.00      LL0  C  
ATOM   3095  O   ILE L 117      34.673  34.650  12.736  1.00  0.00      LL0  O  
ATOM   3096  CB  ILE L 117      31.856  33.409  13.895  1.00  0.00      LL0  C  
ATOM   3097  CG1 ILE L 117      30.707  34.404  13.717  1.00  0.00      LL0  C  
ATOM   3098  CG2 ILE L 117      32.706  33.661  15.148  1.00  0.00      LL0  C  
ATOM   3099  CD1 ILE L 117      29.769  34.461  14.919  1.00  0.00      LL0  C  
ATOM   3100  H   ILE L 117      34.280  32.138  13.447  1.00  0.00      LL0  H  
ATOM   3101  N   PHE L 118      32.907  35.442  11.550  1.00  0.00      LL0  N  
ATOM   3102  CA  PHE L 118      33.652  36.555  10.980  1.00  0.00      LL0  C  
ATOM   3103  C   PHE L 118      32.901  37.865  11.109  1.00  0.00      LL0  C  
ATOM   3104  O   PHE L 118      31.824  38.040  10.545  1.00  0.00      LL0  O  
ATOM   3105  CB  PHE L 118      33.889  36.319   9.492  1.00  0.00      LL0  C  
ATOM   3106  CG  PHE L 118      34.769  35.130   9.197  1.00  0.00      LL0  C  
ATOM   3107  CD1 PHE L 118      34.200  33.842   9.086  1.00  0.00      LL0  C  
ATOM   3108  CD2 PHE L 118      36.150  35.338   9.012  1.00  0.00      LL0  C  
ATOM   3109  CE1 PHE L 118      35.030  32.745   8.787  1.00  0.00      LL0  C  
ATOM   3110  CE2 PHE L 118      36.977  34.244   8.707  1.00  0.00      LL0  C  
ATOM   3111  CZ  PHE L 118      36.410  32.958   8.598  1.00  0.00      LL0  C  
ATOM   3112  H   PHE L 118      31.973  35.269  11.232  1.00  0.00      LL0  H  
ATOM   3113  N   PRO L 119      33.524  38.797  11.865  1.00  0.00      LL0  N  
ATOM   3114  CA  PRO L 119      33.043  40.182  11.869  1.00  0.00      LL0  C  
ATOM   3115  C   PRO L 119      33.148  40.812  10.488  1.00  0.00      LL0  C  
ATOM   3116  O   PRO L 119      34.079  40.551   9.734  1.00  0.00      LL0  O  
ATOM   3117  CB  PRO L 119      33.958  40.846  12.909  1.00  0.00      LL0  C  
ATOM   3118  CG  PRO L 119      35.232  40.007  12.933  1.00  0.00      LL0  C  
ATOM   3119  CD  PRO L 119      34.710  38.600  12.687  1.00  0.00      LL0  C  
ATOM   3120  N   PRO L 120      32.128  41.646  10.179  1.00  0.00      LL0  N  
ATOM   3121  CA  PRO L 120      32.138  42.383   8.913  1.00  0.00      LL0  C  
ATOM   3122  C   PRO L 120      33.353  43.287   8.748  1.00  0.00      LL0  C  
ATOM   3123  O   PRO L 120      34.047  43.627   9.699  1.00  0.00      LL0  O  
ATOM   3124  CB  PRO L 120      30.817  43.155   8.958  1.00  0.00      LL0  C  
ATOM   3125  CG  PRO L 120      29.933  42.431   9.966  1.00  0.00      LL0  C  
ATOM   3126  CD  PRO L 120      30.938  41.907  10.979  1.00  0.00      LL0  C  
ATOM   3127  N   SER L 121      33.575  43.648   7.479  1.00  0.00      LL0  N  
ATOM   3128  CA  SER L 121      34.737  44.468   7.150  1.00  0.00      LL0  C  
ATOM   3129  C   SER L 121      34.663  45.867   7.724  1.00  0.00      LL0  C  
ATOM   3130  O   SER L 121      33.596  46.395   8.020  1.00  0.00      LL0  O  
ATOM   3131  CB  SER L 121      34.880  44.550   5.633  1.00  0.00      LL0  C  
ATOM   3132  OG  SER L 121      36.102  45.201   5.272  1.00  0.00      LL0  O  
ATOM   3133  H   SER L 121      32.892  43.415   6.786  1.00  0.00      LL0  H  
ATOM   3134  HG  SER L 121      35.919  45.734   4.494  1.00  0.00      LL0  H  
ATOM   3135  N   SER L 122      35.854  46.466   7.829  1.00  0.00      LL0  N  
ATOM   3136  CA  SER L 122      35.930  47.844   8.299  1.00  0.00      LL0  C  
ATOM   3137  C   SER L 122      35.186  48.823   7.405  1.00  0.00      LL0  C  
ATOM   3138  O   SER L 122      34.361  49.613   7.859  1.00  0.00      LL0  O  
ATOM   3139  CB  SER L 122      37.404  48.217   8.458  1.00  0.00      LL0  C  
ATOM   3140  OG  SER L 122      38.168  47.525   7.461  1.00  0.00      LL0  O  
ATOM   3141  H   SER L 122      36.670  46.038   7.434  1.00  0.00      LL0  H  
ATOM   3142  HG  SER L 122      39.063  47.834   7.534  1.00  0.00      LL0  H  
ATOM   3143  N   GLU L 123      35.477  48.721   6.092  1.00  0.00      LL0  N  
ATOM   3144  CA  GLU L 123      34.776  49.666   5.223  1.00  0.00      LL0  C  
ATOM   3145  C   GLU L 123      33.267  49.476   5.213  1.00  0.00      LL0  C  
ATOM   3146  O   GLU L 123      32.498  50.413   5.374  1.00  0.00      LL0  O  
ATOM   3147  CB  GLU L 123      35.410  49.775   3.824  1.00  0.00      LL0  C  
ATOM   3148  CG  GLU L 123      35.016  48.775   2.726  1.00  0.00      LL0  C  
ATOM   3149  CD  GLU L 123      35.494  47.364   3.011  1.00  0.00      LL0  C  
ATOM   3150  OE1 GLU L 123      36.673  47.144   3.248  1.00  0.00      LL0  O  
ATOM   3151  OE2 GLU L 123      34.715  46.432   2.892  1.00  0.00      LL0  O1-
ATOM   3152  H   GLU L 123      36.135  48.048   5.744  1.00  0.00      LL0  H  
ATOM   3153  N   GLN L 124      32.880  48.193   5.138  1.00  0.00      LL0  N  
ATOM   3154  CA  GLN L 124      31.477  47.815   5.335  1.00  0.00      LL0  C  
ATOM   3155  C   GLN L 124      30.802  48.475   6.540  1.00  0.00      LL0  C  
ATOM   3156  O   GLN L 124      29.757  49.114   6.451  1.00  0.00      LL0  O  
ATOM   3157  CB  GLN L 124      31.426  46.293   5.428  1.00  0.00      LL0  C  
ATOM   3158  CG  GLN L 124      30.043  45.653   5.368  1.00  0.00      LL0  C  
ATOM   3159  CD  GLN L 124      30.203  44.154   5.508  1.00  0.00      LL0  C  
ATOM   3160  NE2 GLN L 124      29.084  43.463   5.291  1.00  0.00      LL0  N  
ATOM   3161  OE1 GLN L 124      31.269  43.628   5.789  1.00  0.00      LL0  O  
ATOM   3162  H   GLN L 124      33.568  47.521   4.858  1.00  0.00      LL0  H  
ATOM   3163 HE21 GLN L 124      28.235  43.912   5.023  1.00  0.00      LL0  H  
ATOM   3164 HE22 GLN L 124      29.157  42.470   5.386  1.00  0.00      LL0  H  
ATOM   3165  N   LEU L 125      31.486  48.314   7.682  1.00  0.00      LL0  N  
ATOM   3166  CA  LEU L 125      30.955  48.866   8.926  1.00  0.00      LL0  C  
ATOM   3167  C   LEU L 125      30.995  50.376   9.059  1.00  0.00      LL0  C  
ATOM   3168  O   LEU L 125      30.357  50.947   9.944  1.00  0.00      LL0  O  
ATOM   3169  CB  LEU L 125      31.633  48.225  10.135  1.00  0.00      LL0  C  
ATOM   3170  CG  LEU L 125      31.359  46.726  10.235  1.00  0.00      LL0  C  
ATOM   3171  CD1 LEU L 125      32.169  46.083  11.360  1.00  0.00      LL0  C  
ATOM   3172  CD2 LEU L 125      29.862  46.421  10.327  1.00  0.00      LL0  C  
ATOM   3173  H   LEU L 125      32.352  47.810   7.681  1.00  0.00      LL0  H  
ATOM   3174  N   THR L 126      31.752  50.989   8.144  1.00  0.00      LL0  N  
ATOM   3175  CA  THR L 126      31.687  52.441   8.059  1.00  0.00      LL0  C  
ATOM   3176  C   THR L 126      30.510  52.895   7.206  1.00  0.00      LL0  C  
ATOM   3177  O   THR L 126      29.629  53.618   7.652  1.00  0.00      LL0  O  
ATOM   3178  CB  THR L 126      33.028  52.972   7.539  1.00  0.00      LL0  C  
ATOM   3179  CG2 THR L 126      33.114  54.500   7.596  1.00  0.00      LL0  C  
ATOM   3180  OG1 THR L 126      34.105  52.382   8.280  1.00  0.00      LL0  O  
ATOM   3181  H   THR L 126      32.262  50.466   7.461  1.00  0.00      LL0  H  
ATOM   3182  HG1 THR L 126      34.062  51.440   8.143  1.00  0.00      LL0  H  
ATOM   3183  N   SER L 127      30.506  52.390   5.963  1.00  0.00      LL0  N  
ATOM   3184  CA  SER L 127      29.460  52.772   5.017  1.00  0.00      LL0  C  
ATOM   3185  C   SER L 127      28.033  52.406   5.396  1.00  0.00      LL0  C  
ATOM   3186  O   SER L 127      27.072  53.022   4.955  1.00  0.00      LL0  O  
ATOM   3187  CB  SER L 127      29.823  52.218   3.643  1.00  0.00      LL0  C  
ATOM   3188  OG  SER L 127      31.231  52.395   3.433  1.00  0.00      LL0  O  
ATOM   3189  H   SER L 127      31.267  51.845   5.606  1.00  0.00      LL0  H  
ATOM   3190  HG  SER L 127      31.422  52.057   2.568  1.00  0.00      LL0  H  
ATOM   3191  N   GLY L 128      27.929  51.375   6.246  1.00  0.00      LL0  N  
ATOM   3192  CA  GLY L 128      26.594  51.121   6.778  1.00  0.00      LL0  C  
ATOM   3193  C   GLY L 128      25.983  49.785   6.402  1.00  0.00      LL0  C  
ATOM   3194  O   GLY L 128      24.777  49.585   6.465  1.00  0.00      LL0  O  
ATOM   3195  H   GLY L 128      28.737  50.843   6.503  1.00  0.00      LL0  H  
ATOM   3196  N   GLY L 129      26.863  48.851   6.029  1.00  0.00      LL0  N  
ATOM   3197  CA  GLY L 129      26.318  47.521   5.796  1.00  0.00      LL0  C  
ATOM   3198  C   GLY L 129      26.718  46.576   6.906  1.00  0.00      LL0  C  
ATOM   3199  O   GLY L 129      27.836  46.617   7.403  1.00  0.00      LL0  O  
ATOM   3200  H   GLY L 129      27.850  49.010   6.059  1.00  0.00      LL0  H  
ATOM   3201  N   ALA L 130      25.775  45.700   7.268  1.00  0.00      LL0  N  
ATOM   3202  CA  ALA L 130      26.208  44.645   8.173  1.00  0.00      LL0  C  
ATOM   3203  C   ALA L 130      25.926  43.281   7.589  1.00  0.00      LL0  C  
ATOM   3204  O   ALA L 130      24.808  42.930   7.235  1.00  0.00      LL0  O  
ATOM   3205  CB  ALA L 130      25.534  44.771   9.540  1.00  0.00      LL0  C  
ATOM   3206  H   ALA L 130      24.835  45.723   6.925  1.00  0.00      LL0  H  
ATOM   3207  N   SER L 131      27.003  42.507   7.477  1.00  0.00      LL0  N  
ATOM   3208  CA  SER L 131      26.793  41.102   7.152  1.00  0.00      LL0  C  
ATOM   3209  C   SER L 131      27.848  40.250   7.810  1.00  0.00      LL0  C  
ATOM   3210  O   SER L 131      28.995  40.215   7.388  1.00  0.00      LL0  O  
ATOM   3211  CB  SER L 131      26.742  40.841   5.643  1.00  0.00      LL0  C  
ATOM   3212  OG  SER L 131      25.635  41.530   5.029  1.00  0.00      LL0  O  
ATOM   3213  H   SER L 131      27.919  42.847   7.692  1.00  0.00      LL0  H  
ATOM   3214  HG  SER L 131      25.138  41.903   5.760  1.00  0.00      LL0  H  
ATOM   3215  N   VAL L 132      27.403  39.617   8.895  1.00  0.00      LL0  N  
ATOM   3216  CA  VAL L 132      28.312  38.753   9.638  1.00  0.00      LL0  C  
ATOM   3217  C   VAL L 132      28.277  37.380   8.996  1.00  0.00      LL0  C  
ATOM   3218  O   VAL L 132      27.222  36.935   8.557  1.00  0.00      LL0  O  
ATOM   3219  CB  VAL L 132      27.867  38.692  11.108  1.00  0.00      LL0  C  
ATOM   3220  CG1 VAL L 132      28.953  38.101  12.005  1.00  0.00      LL0  C  
ATOM   3221  CG2 VAL L 132      27.422  40.063  11.621  1.00  0.00      LL0  C  
ATOM   3222  H   VAL L 132      26.418  39.590   9.073  1.00  0.00      LL0  H  
ATOM   3223  N   VAL L 133      29.447  36.741   8.919  1.00  0.00      LL0  N  
ATOM   3224  CA  VAL L 133      29.382  35.443   8.257  1.00  0.00      LL0  C  
ATOM   3225  C   VAL L 133      30.002  34.336   9.091  1.00  0.00      LL0  C  
ATOM   3226  O   VAL L 133      30.976  34.524   9.807  1.00  0.00      LL0  O  
ATOM   3227  CB  VAL L 133      29.942  35.545   6.822  1.00  0.00      LL0  C  
ATOM   3228  CG1 VAL L 133      31.441  35.823   6.807  1.00  0.00      LL0  C  
ATOM   3229  CG2 VAL L 133      29.557  34.355   5.940  1.00  0.00      LL0  C  
ATOM   3230  H   VAL L 133      30.295  37.113   9.307  1.00  0.00      LL0  H  
ATOM   3231  N   CYS L 134      29.360  33.178   8.995  1.00  0.00      LL0  N  
ATOM   3232  CA  CYS L 134      29.859  31.982   9.649  1.00  0.00      LL0  C  
ATOM   3233  C   CYS L 134      30.152  30.983   8.561  1.00  0.00      LL0  C  
ATOM   3234  O   CYS L 134      29.256  30.428   7.933  1.00  0.00      LL0  O  
ATOM   3235  CB  CYS L 134      28.811  31.445  10.626  1.00  0.00      LL0  C  
ATOM   3236  SG  CYS L 134      29.366  30.119  11.729  1.00  0.00      LL0  S  
ATOM   3237  H   CYS L 134      28.571  33.113   8.388  1.00  0.00      LL0  H  
ATOM   3238  N   PHE L 135      31.455  30.817   8.329  1.00  0.00      LL0  N  
ATOM   3239  CA  PHE L 135      31.799  29.781   7.369  1.00  0.00      LL0  C  
ATOM   3240  C   PHE L 135      31.883  28.441   8.048  1.00  0.00      LL0  C  
ATOM   3241  O   PHE L 135      32.610  28.243   9.016  1.00  0.00      LL0  O  
ATOM   3242  CB  PHE L 135      33.099  30.103   6.628  1.00  0.00      LL0  C  
ATOM   3243  CG  PHE L 135      32.882  31.248   5.665  1.00  0.00      LL0  C  
ATOM   3244  CD1 PHE L 135      31.904  31.137   4.652  1.00  0.00      LL0  C  
ATOM   3245  CD2 PHE L 135      33.672  32.410   5.787  1.00  0.00      LL0  C  
ATOM   3246  CE1 PHE L 135      31.721  32.197   3.746  1.00  0.00      LL0  C  
ATOM   3247  CE2 PHE L 135      33.489  33.472   4.882  1.00  0.00      LL0  C  
ATOM   3248  CZ  PHE L 135      32.520  33.353   3.866  1.00  0.00      LL0  C  
ATOM   3249  H   PHE L 135      32.126  31.221   8.952  1.00  0.00      LL0  H  
ATOM   3250  N   LEU L 136      31.077  27.539   7.495  1.00  0.00      LL0  N  
ATOM   3251  CA  LEU L 136      31.126  26.171   7.981  1.00  0.00      LL0  C  
ATOM   3252  C   LEU L 136      31.714  25.292   6.913  1.00  0.00      LL0  C  
ATOM   3253  O   LEU L 136      31.045  24.835   5.992  1.00  0.00      LL0  O  
ATOM   3254  CB  LEU L 136      29.741  25.691   8.394  1.00  0.00      LL0  C  
ATOM   3255  CG  LEU L 136      29.169  26.534   9.530  1.00  0.00      LL0  C  
ATOM   3256  CD1 LEU L 136      28.093  27.515   9.062  1.00  0.00      LL0  C  
ATOM   3257  CD2 LEU L 136      28.696  25.644  10.667  1.00  0.00      LL0  C  
ATOM   3258  H   LEU L 136      30.480  27.795   6.732  1.00  0.00      LL0  H  
ATOM   3259  N   ASN L 137      33.028  25.126   7.055  1.00  0.00      LL0  N  
ATOM   3260  CA  ASN L 137      33.709  24.431   5.972  1.00  0.00      LL0  C  
ATOM   3261  C   ASN L 137      33.874  22.953   6.200  1.00  0.00      LL0  C  
ATOM   3262  O   ASN L 137      34.204  22.511   7.294  1.00  0.00      LL0  O  
ATOM   3263  CB  ASN L 137      35.061  25.078   5.687  1.00  0.00      LL0  C  
ATOM   3264  CG  ASN L 137      34.945  25.816   4.377  1.00  0.00      LL0  C  
ATOM   3265  ND2 ASN L 137      35.679  26.927   4.310  1.00  0.00      LL0  N  
ATOM   3266  OD1 ASN L 137      34.187  25.441   3.494  1.00  0.00      LL0  O  
ATOM   3267  H   ASN L 137      33.500  25.463   7.873  1.00  0.00      LL0  H  
ATOM   3268 HD21 ASN L 137      36.328  27.177   5.024  1.00  0.00      LL0  H  
ATOM   3269 HD22 ASN L 137      35.563  27.534   3.519  1.00  0.00      LL0  H  
ATOM   3270  N   ASN L 138      33.653  22.205   5.112  1.00  0.00      LL0  N  
ATOM   3271  CA  ASN L 138      34.094  20.806   5.072  1.00  0.00      LL0  C  
ATOM   3272  C   ASN L 138      33.461  19.852   6.069  1.00  0.00      LL0  C  
ATOM   3273  O   ASN L 138      34.067  18.887   6.522  1.00  0.00      LL0  O  
ATOM   3274  CB  ASN L 138      35.626  20.670   5.110  1.00  0.00      LL0  C  
ATOM   3275  CG  ASN L 138      36.236  21.457   3.975  1.00  0.00      LL0  C  
ATOM   3276  ND2 ASN L 138      36.220  20.827   2.798  1.00  0.00      LL0  N  
ATOM   3277  OD1 ASN L 138      36.655  22.595   4.131  1.00  0.00      LL0  O  
ATOM   3278  H   ASN L 138      33.252  22.633   4.298  1.00  0.00      LL0  H  
ATOM   3279 HD21 ASN L 138      35.939  19.873   2.686  1.00  0.00      LL0  H  
ATOM   3280 HD22 ASN L 138      36.484  21.393   2.017  1.00  0.00      LL0  H  
ATOM   3281  N   PHE L 139      32.189  20.141   6.366  1.00  0.00      LL0  N  
ATOM   3282  CA  PHE L 139      31.427  19.083   7.024  1.00  0.00      LL0  C  
ATOM   3283  C   PHE L 139      30.901  18.122   5.978  1.00  0.00      LL0  C  
ATOM   3284  O   PHE L 139      31.212  18.278   4.805  1.00  0.00      LL0  O  
ATOM   3285  CB  PHE L 139      30.307  19.653   7.904  1.00  0.00      LL0  C  
ATOM   3286  CG  PHE L 139      29.306  20.476   7.129  1.00  0.00      LL0  C  
ATOM   3287  CD1 PHE L 139      29.572  21.840   6.892  1.00  0.00      LL0  C  
ATOM   3288  CD2 PHE L 139      28.122  19.865   6.665  1.00  0.00      LL0  C  
ATOM   3289  CE1 PHE L 139      28.643  22.600   6.162  1.00  0.00      LL0  C  
ATOM   3290  CE2 PHE L 139      27.194  20.629   5.934  1.00  0.00      LL0  C  
ATOM   3291  CZ  PHE L 139      27.468  21.987   5.681  1.00  0.00      LL0  C  
ATOM   3292  H   PHE L 139      31.743  20.860   5.832  1.00  0.00      LL0  H  
ATOM   3293  N   TYR L 140      30.099  17.149   6.431  1.00  0.00      LL0  N  
ATOM   3294  CA  TYR L 140      29.448  16.226   5.498  1.00  0.00      LL0  C  
ATOM   3295  C   TYR L 140      28.483  15.365   6.298  1.00  0.00      LL0  C  
ATOM   3296  O   TYR L 140      28.809  14.996   7.421  1.00  0.00      LL0  O  
ATOM   3297  CB  TYR L 140      30.525  15.376   4.768  1.00  0.00      LL0  C  
ATOM   3298  CG  TYR L 140      29.979  14.089   4.195  1.00  0.00      LL0  C  
ATOM   3299  CD1 TYR L 140      30.030  12.956   5.020  1.00  0.00      LL0  C  
ATOM   3300  CD2 TYR L 140      29.413  14.047   2.905  1.00  0.00      LL0  C  
ATOM   3301  CE1 TYR L 140      29.410  11.780   4.597  1.00  0.00      LL0  C  
ATOM   3302  CE2 TYR L 140      28.809  12.856   2.467  1.00  0.00      LL0  C  
ATOM   3303  CZ  TYR L 140      28.788  11.747   3.339  1.00  0.00      LL0  C  
ATOM   3304  OH  TYR L 140      28.142  10.578   2.989  1.00  0.00      LL0  O  
ATOM   3305  H   TYR L 140      29.946  17.040   7.417  1.00  0.00      LL0  H  
ATOM   3306  HH  TYR L 140      27.639  10.771   2.183  1.00  0.00      LL0  H  
ATOM   3307  N   PRO L 141      27.325  14.997   5.691  1.00  0.00      LL0  N  
ATOM   3308  CA  PRO L 141      26.738  15.624   4.502  1.00  0.00      LL0  C  
ATOM   3309  C   PRO L 141      26.146  16.999   4.768  1.00  0.00      LL0  C  
ATOM   3310  O   PRO L 141      26.749  18.015   4.451  1.00  0.00      LL0  O  
ATOM   3311  CB  PRO L 141      25.671  14.615   4.048  1.00  0.00      LL0  C  
ATOM   3312  CG  PRO L 141      25.899  13.338   4.851  1.00  0.00      LL0  C  
ATOM   3313  CD  PRO L 141      26.547  13.857   6.123  1.00  0.00      LL0  C  
ATOM   3314  N   LYS L 142      24.928  17.000   5.335  1.00  0.00      LL0  N  
ATOM   3315  CA  LYS L 142      24.213  18.274   5.392  1.00  0.00      LL0  C  
ATOM   3316  C   LYS L 142      23.272  18.373   6.578  1.00  0.00      LL0  C  
ATOM   3317  O   LYS L 142      22.267  19.073   6.564  1.00  0.00      LL0  O  
ATOM   3318  CB  LYS L 142      23.442  18.525   4.089  1.00  0.00      LL0  C  
ATOM   3319  CG  LYS L 142      23.535  19.973   3.598  1.00  0.00      LL0  C  
ATOM   3320  CD  LYS L 142      24.895  20.280   2.972  1.00  0.00      LL0  C  
ATOM   3321  CE  LYS L 142      25.083  21.748   2.600  1.00  0.00      LL0  C  
ATOM   3322  NZ  LYS L 142      26.321  21.921   1.828  1.00  0.00      LL0  N1+
ATOM   3323  H   LYS L 142      24.504  16.165   5.697  1.00  0.00      LL0  H  
ATOM   3324  HZ1 LYS L 142      26.730  22.864   1.999  1.00  0.00      LL0  H  
ATOM   3325  HZ2 LYS L 142      27.016  21.203   2.101  1.00  0.00      LL0  H  
ATOM   3326  HZ3 LYS L 142      26.114  21.815   0.811  1.00  0.00      LL0  H  
ATOM   3327  N   ASP L 143      23.638  17.614   7.612  1.00  0.00      LL0  N  
ATOM   3328  CA  ASP L 143      22.739  17.429   8.749  1.00  0.00      LL0  C  
ATOM   3329  C   ASP L 143      22.896  18.568   9.745  1.00  0.00      LL0  C  
ATOM   3330  O   ASP L 143      23.390  18.402  10.858  1.00  0.00      LL0  O  
ATOM   3331  CB  ASP L 143      23.003  16.082   9.453  1.00  0.00      LL0  C  
ATOM   3332  CG  ASP L 143      23.299  14.898   8.528  1.00  0.00      LL0  C  
ATOM   3333  OD1 ASP L 143      22.746  13.821   8.723  1.00  0.00      LL0  O  
ATOM   3334  OD2 ASP L 143      24.186  14.975   7.684  1.00  0.00      LL0  O1-
ATOM   3335  H   ASP L 143      24.474  17.066   7.592  1.00  0.00      LL0  H  
ATOM   3336  N   ILE L 144      22.516  19.761   9.257  1.00  0.00      LL0  N  
ATOM   3337  CA  ILE L 144      23.044  20.959   9.899  1.00  0.00      LL0  C  
ATOM   3338  C   ILE L 144      22.066  22.121  10.053  1.00  0.00      LL0  C  
ATOM   3339  O   ILE L 144      21.718  22.846   9.130  1.00  0.00      LL0  O  
ATOM   3340  CB  ILE L 144      24.363  21.358   9.201  1.00  0.00      LL0  C  
ATOM   3341  CG1 ILE L 144      25.143  22.398  10.002  1.00  0.00      LL0  C  
ATOM   3342  CG2 ILE L 144      24.187  21.715   7.721  1.00  0.00      LL0  C  
ATOM   3343  CD1 ILE L 144      26.569  22.583   9.481  1.00  0.00      LL0  C  
ATOM   3344  H   ILE L 144      22.054  19.808   8.369  1.00  0.00      LL0  H  
ATOM   3345  N   ASN L 145      21.632  22.285  11.305  1.00  0.00      LL0  N  
ATOM   3346  CA  ASN L 145      20.910  23.522  11.588  1.00  0.00      LL0  C  
ATOM   3347  C   ASN L 145      21.821  24.574  12.185  1.00  0.00      LL0  C  
ATOM   3348  O   ASN L 145      22.084  24.602  13.381  1.00  0.00      LL0  O  
ATOM   3349  CB  ASN L 145      19.683  23.278  12.480  1.00  0.00      LL0  C  
ATOM   3350  CG  ASN L 145      18.926  24.578  12.729  1.00  0.00      LL0  C  
ATOM   3351  ND2 ASN L 145      18.616  25.262  11.621  1.00  0.00      LL0  N  
ATOM   3352  OD1 ASN L 145      18.657  24.971  13.855  1.00  0.00      LL0  O  
ATOM   3353  H   ASN L 145      22.004  21.695  12.022  1.00  0.00      LL0  H  
ATOM   3354 HD21 ASN L 145      18.777  24.919  10.697  1.00  0.00      LL0  H  
ATOM   3355 HD22 ASN L 145      18.210  26.167  11.738  1.00  0.00      LL0  H  
ATOM   3356  N   VAL L 146      22.283  25.452  11.292  1.00  0.00      LL0  N  
ATOM   3357  CA  VAL L 146      22.933  26.632  11.850  1.00  0.00      LL0  C  
ATOM   3358  C   VAL L 146      21.924  27.737  12.056  1.00  0.00      LL0  C  
ATOM   3359  O   VAL L 146      21.040  27.957  11.236  1.00  0.00      LL0  O  
ATOM   3360  CB  VAL L 146      24.106  27.085  10.971  1.00  0.00      LL0  C  
ATOM   3361  CG1 VAL L 146      24.842  28.323  11.497  1.00  0.00      LL0  C  
ATOM   3362  CG2 VAL L 146      25.079  25.924  10.844  1.00  0.00      LL0  C  
ATOM   3363  H   VAL L 146      22.026  25.395  10.328  1.00  0.00      LL0  H  
ATOM   3364  N   LYS L 147      22.087  28.402  13.199  1.00  0.00      LL0  N  
ATOM   3365  CA  LYS L 147      21.311  29.614  13.413  1.00  0.00      LL0  C  
ATOM   3366  C   LYS L 147      22.253  30.768  13.633  1.00  0.00      LL0  C  
ATOM   3367  O   LYS L 147      23.393  30.584  14.047  1.00  0.00      LL0  O  
ATOM   3368  CB  LYS L 147      20.456  29.494  14.664  1.00  0.00      LL0  C  
ATOM   3369  CG  LYS L 147      19.647  28.211  14.786  1.00  0.00      LL0  C  
ATOM   3370  CD  LYS L 147      19.162  28.146  16.222  1.00  0.00      LL0  C  
ATOM   3371  CE  LYS L 147      18.467  26.855  16.632  1.00  0.00      LL0  C  
ATOM   3372  NZ  LYS L 147      18.335  26.917  18.090  1.00  0.00      LL0  N1+
ATOM   3373  H   LYS L 147      22.810  28.120  13.833  1.00  0.00      LL0  H  
ATOM   3374  HZ1 LYS L 147      17.796  26.124  18.469  1.00  0.00      LL0  H  
ATOM   3375  HZ2 LYS L 147      19.290  26.934  18.508  1.00  0.00      LL0  H  
ATOM   3376  HZ3 LYS L 147      17.864  27.810  18.372  1.00  0.00      LL0  H  
ATOM   3377  N   TRP L 148      21.715  31.965  13.396  1.00  0.00      LL0  N  
ATOM   3378  CA  TRP L 148      22.418  33.096  13.983  1.00  0.00      LL0  C  
ATOM   3379  C   TRP L 148      21.795  33.447  15.300  1.00  0.00      LL0  C  
ATOM   3380  O   TRP L 148      20.628  33.163  15.542  1.00  0.00      LL0  O  
ATOM   3381  CB  TRP L 148      22.367  34.306  13.067  1.00  0.00      LL0  C  
ATOM   3382  CG  TRP L 148      23.383  34.098  11.984  1.00  0.00      LL0  C  
ATOM   3383  CD1 TRP L 148      23.170  33.513  10.731  1.00  0.00      LL0  C  
ATOM   3384  CD2 TRP L 148      24.781  34.434  12.026  1.00  0.00      LL0  C  
ATOM   3385  CE2 TRP L 148      25.344  34.028  10.772  1.00  0.00      LL0  C  
ATOM   3386  CE3 TRP L 148      25.593  35.032  13.012  1.00  0.00      LL0  C  
ATOM   3387  NE1 TRP L 148      24.320  33.468  10.015  1.00  0.00      LL0  N  
ATOM   3388  CZ2 TRP L 148      26.714  34.236  10.527  1.00  0.00      LL0  C  
ATOM   3389  CZ3 TRP L 148      26.963  35.230  12.753  1.00  0.00      LL0  C  
ATOM   3390  CH2 TRP L 148      27.520  34.835  11.518  1.00  0.00      LL0  C  
ATOM   3391  H   TRP L 148      20.782  32.067  13.056  1.00  0.00      LL0  H  
ATOM   3392  HE1 TRP L 148      24.393  33.032   9.140  1.00  0.00      LL0  H  
ATOM   3393  N   LYS L 149      22.614  34.082  16.138  1.00  0.00      LL0  N  
ATOM   3394  CA  LYS L 149      22.067  34.686  17.342  1.00  0.00      LL0  C  
ATOM   3395  C   LYS L 149      22.667  36.039  17.556  1.00  0.00      LL0  C  
ATOM   3396  O   LYS L 149      23.831  36.283  17.256  1.00  0.00      LL0  O  
ATOM   3397  CB  LYS L 149      22.290  33.852  18.604  1.00  0.00      LL0  C  
ATOM   3398  CG  LYS L 149      21.685  32.469  18.454  1.00  0.00      LL0  C  
ATOM   3399  CD  LYS L 149      21.643  31.612  19.702  1.00  0.00      LL0  C  
ATOM   3400  CE  LYS L 149      21.094  30.287  19.214  1.00  0.00      LL0  C  
ATOM   3401  NZ  LYS L 149      20.783  29.372  20.312  1.00  0.00      LL0  N1+
ATOM   3402  H   LYS L 149      23.582  34.199  15.908  1.00  0.00      LL0  H  
ATOM   3403  HZ1 LYS L 149      20.976  28.406  19.960  1.00  0.00      LL0  H  
ATOM   3404  HZ2 LYS L 149      21.407  29.494  21.126  1.00  0.00      LL0  H  
ATOM   3405  HZ3 LYS L 149      19.770  29.419  20.551  1.00  0.00      LL0  H  
ATOM   3406  N   ILE L 150      21.812  36.894  18.104  1.00  0.00      LL0  N  
ATOM   3407  CA  ILE L 150      22.343  38.145  18.601  1.00  0.00      LL0  C  
ATOM   3408  C   ILE L 150      21.877  38.339  20.028  1.00  0.00      LL0  C  
ATOM   3409  O   ILE L 150      20.685  38.330  20.321  1.00  0.00      LL0  O  
ATOM   3410  CB  ILE L 150      21.996  39.295  17.637  1.00  0.00      LL0  C  
ATOM   3411  CG1 ILE L 150      22.853  40.515  17.943  1.00  0.00      LL0  C  
ATOM   3412  CG2 ILE L 150      20.502  39.619  17.544  1.00  0.00      LL0  C  
ATOM   3413  CD1 ILE L 150      24.332  40.153  18.071  1.00  0.00      LL0  C  
ATOM   3414  H   ILE L 150      20.865  36.632  18.297  1.00  0.00      LL0  H  
ATOM   3415  N   ASP L 151      22.888  38.404  20.904  1.00  0.00      LL0  N  
ATOM   3416  CA  ASP L 151      22.654  38.552  22.342  1.00  0.00      LL0  C  
ATOM   3417  C   ASP L 151      21.551  37.669  22.894  1.00  0.00      LL0  C  
ATOM   3418  O   ASP L 151      20.493  38.073  23.358  1.00  0.00      LL0  O  
ATOM   3419  CB  ASP L 151      22.571  40.039  22.727  1.00  0.00      LL0  C  
ATOM   3420  CG  ASP L 151      23.896  40.700  22.361  1.00  0.00      LL0  C  
ATOM   3421  OD1 ASP L 151      24.106  41.012  21.196  1.00  0.00      LL0  O  
ATOM   3422  OD2 ASP L 151      24.766  40.846  23.213  1.00  0.00      LL0  O1-
ATOM   3423  H   ASP L 151      23.827  38.518  20.575  1.00  0.00      LL0  H  
ATOM   3424  N   GLY L 152      21.860  36.371  22.755  1.00  0.00      LL0  N  
ATOM   3425  CA  GLY L 152      20.863  35.365  23.109  1.00  0.00      LL0  C  
ATOM   3426  C   GLY L 152      19.902  35.039  21.978  1.00  0.00      LL0  C  
ATOM   3427  O   GLY L 152      19.853  33.924  21.472  1.00  0.00      LL0  O  
ATOM   3428  H   GLY L 152      22.741  36.148  22.340  1.00  0.00      LL0  H  
ATOM   3429  N   SER L 153      19.137  36.074  21.610  1.00  0.00      LL0  N  
ATOM   3430  CA  SER L 153      18.088  35.958  20.592  1.00  0.00      LL0  C  
ATOM   3431  C   SER L 153      18.436  35.153  19.348  1.00  0.00      LL0  C  
ATOM   3432  O   SER L 153      19.368  35.483  18.624  1.00  0.00      LL0  O  
ATOM   3433  CB  SER L 153      17.651  37.360  20.164  1.00  0.00      LL0  C  
ATOM   3434  OG  SER L 153      17.973  38.306  21.191  1.00  0.00      LL0  O  
ATOM   3435  H   SER L 153      19.242  36.945  22.097  1.00  0.00      LL0  H  
ATOM   3436  HG  SER L 153      18.894  38.542  21.064  1.00  0.00      LL0  H  
ATOM   3437  N   GLU L 154      17.636  34.098  19.109  1.00  0.00      LL0  N  
ATOM   3438  CA  GLU L 154      17.871  33.343  17.875  1.00  0.00      LL0  C  
ATOM   3439  C   GLU L 154      17.462  34.117  16.628  1.00  0.00      LL0  C  
ATOM   3440  O   GLU L 154      16.303  34.206  16.237  1.00  0.00      LL0  O  
ATOM   3441  CB  GLU L 154      17.246  31.940  17.930  1.00  0.00      LL0  C  
ATOM   3442  CG  GLU L 154      17.534  31.201  19.250  1.00  0.00      LL0  C  
ATOM   3443  CD  GLU L 154      17.481  29.683  19.099  1.00  0.00      LL0  C  
ATOM   3444  OE1 GLU L 154      18.238  28.987  19.772  1.00  0.00      LL0  O  
ATOM   3445  OE2 GLU L 154      16.728  29.162  18.285  1.00  0.00      LL0  O1-
ATOM   3446  H   GLU L 154      16.890  33.868  19.730  1.00  0.00      LL0  H  
ATOM   3447  N   ARG L 155      18.496  34.738  16.055  1.00  0.00      LL0  N  
ATOM   3448  CA  ARG L 155      18.313  35.687  14.966  1.00  0.00      LL0  C  
ATOM   3449  C   ARG L 155      18.178  35.037  13.603  1.00  0.00      LL0  C  
ATOM   3450  O   ARG L 155      19.104  34.960  12.809  1.00  0.00      LL0  O  
ATOM   3451  CB  ARG L 155      19.442  36.724  14.991  1.00  0.00      LL0  C  
ATOM   3452  CG  ARG L 155      19.174  37.971  14.142  1.00  0.00      LL0  C  
ATOM   3453  CD  ARG L 155      17.930  38.730  14.606  1.00  0.00      LL0  C  
ATOM   3454  NE  ARG L 155      17.702  39.930  13.802  1.00  0.00      LL0  N  
ATOM   3455  CZ  ARG L 155      17.652  41.149  14.377  1.00  0.00      LL0  C  
ATOM   3456  NH1 ARG L 155      17.908  41.283  15.673  1.00  0.00      LL0  N1+
ATOM   3457  NH2 ARG L 155      17.348  42.214  13.644  1.00  0.00      LL0  N  
ATOM   3458  H   ARG L 155      19.410  34.469  16.360  1.00  0.00      LL0  H  
ATOM   3459  HE  ARG L 155      17.592  39.840  12.804  1.00  0.00      LL0  H  
ATOM   3460 HH11 ARG L 155      17.905  42.201  16.090  1.00  0.00      LL0  H  
ATOM   3461 HH12 ARG L 155      18.122  40.504  16.257  1.00  0.00      LL0  H  
ATOM   3462 HH21 ARG L 155      17.401  43.151  14.024  1.00  0.00      LL0  H  
ATOM   3463 HH22 ARG L 155      17.050  42.091  12.690  1.00  0.00      LL0  H  
ATOM   3464  N   GLN L 156      16.940  34.606  13.360  1.00  0.00      LL0  N  
ATOM   3465  CA  GLN L 156      16.576  34.212  11.997  1.00  0.00      LL0  C  
ATOM   3466  C   GLN L 156      16.406  35.397  11.048  1.00  0.00      LL0  C  
ATOM   3467  O   GLN L 156      16.682  35.348   9.855  1.00  0.00      LL0  O  
ATOM   3468  CB  GLN L 156      15.348  33.276  12.006  1.00  0.00      LL0  C  
ATOM   3469  CG  GLN L 156      13.971  33.863  12.379  1.00  0.00      LL0  C  
ATOM   3470  CD  GLN L 156      14.031  34.524  13.741  1.00  0.00      LL0  C  
ATOM   3471  NE2 GLN L 156      13.884  33.687  14.768  1.00  0.00      LL0  N  
ATOM   3472  OE1 GLN L 156      14.319  35.708  13.861  1.00  0.00      LL0  O  
ATOM   3473  H   GLN L 156      16.289  34.676  14.119  1.00  0.00      LL0  H  
ATOM   3474 HE21 GLN L 156      13.555  32.750  14.666  1.00  0.00      LL0  H  
ATOM   3475 HE22 GLN L 156      14.163  34.013  15.673  1.00  0.00      LL0  H  
ATOM   3476  N   ASN L 157      15.953  36.508  11.653  1.00  0.00      LL0  N  
ATOM   3477  CA  ASN L 157      15.848  37.757  10.898  1.00  0.00      LL0  C  
ATOM   3478  C   ASN L 157      17.193  38.247  10.377  1.00  0.00      LL0  C  
ATOM   3479  O   ASN L 157      17.973  38.857  11.095  1.00  0.00      LL0  O  
ATOM   3480  CB  ASN L 157      15.124  38.803  11.767  1.00  0.00      LL0  C  
ATOM   3481  CG  ASN L 157      15.215  40.213  11.199  1.00  0.00      LL0  C  
ATOM   3482  ND2 ASN L 157      14.348  40.472  10.217  1.00  0.00      LL0  N  
ATOM   3483  OD1 ASN L 157      16.024  41.027  11.625  1.00  0.00      LL0  O  
ATOM   3484  H   ASN L 157      15.680  36.454  12.615  1.00  0.00      LL0  H  
ATOM   3485 HD21 ASN L 157      13.674  39.805   9.903  1.00  0.00      LL0  H  
ATOM   3486 HD22 ASN L 157      14.381  41.378   9.796  1.00  0.00      LL0  H  
ATOM   3487  N   GLY L 158      17.388  37.960   9.084  1.00  0.00      LL0  N  
ATOM   3488  CA  GLY L 158      18.590  38.453   8.418  1.00  0.00      LL0  C  
ATOM   3489  C   GLY L 158      19.464  37.368   7.809  1.00  0.00      LL0  C  
ATOM   3490  O   GLY L 158      20.460  37.636   7.147  1.00  0.00      LL0  O  
ATOM   3491  H   GLY L 158      16.744  37.349   8.623  1.00  0.00      LL0  H  
ATOM   3492  N   VAL L 159      19.064  36.113   8.056  1.00  0.00      LL0  N  
ATOM   3493  CA  VAL L 159      19.907  35.043   7.525  1.00  0.00      LL0  C  
ATOM   3494  C   VAL L 159      19.758  34.828   6.024  1.00  0.00      LL0  C  
ATOM   3495  O   VAL L 159      18.771  34.292   5.539  1.00  0.00      LL0  O  
ATOM   3496  CB  VAL L 159      19.660  33.735   8.295  1.00  0.00      LL0  C  
ATOM   3497  CG1 VAL L 159      20.636  32.631   7.885  1.00  0.00      LL0  C  
ATOM   3498  CG2 VAL L 159      19.726  33.965   9.803  1.00  0.00      LL0  C  
ATOM   3499  H   VAL L 159      18.226  35.897   8.559  1.00  0.00      LL0  H  
ATOM   3500  N   LEU L 160      20.810  35.250   5.310  1.00  0.00      LL0  N  
ATOM   3501  CA  LEU L 160      21.005  34.641   3.997  1.00  0.00      LL0  C  
ATOM   3502  C   LEU L 160      21.897  33.438   4.194  1.00  0.00      LL0  C  
ATOM   3503  O   LEU L 160      22.637  33.389   5.166  1.00  0.00      LL0  O  
ATOM   3504  CB  LEU L 160      21.688  35.609   3.028  1.00  0.00      LL0  C  
ATOM   3505  CG  LEU L 160      20.881  36.863   2.686  1.00  0.00      LL0  C  
ATOM   3506  CD1 LEU L 160      21.691  37.805   1.795  1.00  0.00      LL0  C  
ATOM   3507  CD2 LEU L 160      19.522  36.531   2.064  1.00  0.00      LL0  C  
ATOM   3508  H   LEU L 160      21.565  35.711   5.776  1.00  0.00      LL0  H  
ATOM   3509  N   ASN L 161      21.820  32.489   3.261  1.00  0.00      LL0  N  
ATOM   3510  CA  ASN L 161      22.681  31.315   3.404  1.00  0.00      LL0  C  
ATOM   3511  C   ASN L 161      23.110  30.879   2.022  1.00  0.00      LL0  C  
ATOM   3512  O   ASN L 161      22.539  31.372   1.056  1.00  0.00      LL0  O  
ATOM   3513  CB  ASN L 161      21.940  30.206   4.151  1.00  0.00      LL0  C  
ATOM   3514  CG  ASN L 161      22.640  29.918   5.465  1.00  0.00      LL0  C  
ATOM   3515  ND2 ASN L 161      23.185  28.712   5.529  1.00  0.00      LL0  N  
ATOM   3516  OD1 ASN L 161      22.679  30.713   6.395  1.00  0.00      LL0  O  
ATOM   3517  H   ASN L 161      21.236  32.557   2.452  1.00  0.00      LL0  H  
ATOM   3518 HD21 ASN L 161      23.172  28.132   4.705  1.00  0.00      LL0  H  
ATOM   3519 HD22 ASN L 161      23.630  28.359   6.344  1.00  0.00      LL0  H  
ATOM   3520  N   SER L 162      24.126  30.007   1.949  1.00  0.00      LL0  N  
ATOM   3521  CA  SER L 162      24.618  29.586   0.636  1.00  0.00      LL0  C  
ATOM   3522  C   SER L 162      25.440  28.315   0.716  1.00  0.00      LL0  C  
ATOM   3523  O   SER L 162      26.567  28.277   1.205  1.00  0.00      LL0  O  
ATOM   3524  CB  SER L 162      25.411  30.694  -0.064  1.00  0.00      LL0  C  
ATOM   3525  OG  SER L 162      25.590  30.347  -1.440  1.00  0.00      LL0  O  
ATOM   3526  H   SER L 162      24.457  29.528   2.766  1.00  0.00      LL0  H  
ATOM   3527  HG  SER L 162      25.903  31.134  -1.880  1.00  0.00      LL0  H  
ATOM   3528  N   GLU L 163      24.794  27.250   0.232  1.00  0.00      LL0  N  
ATOM   3529  CA  GLU L 163      25.330  25.934   0.547  1.00  0.00      LL0  C  
ATOM   3530  C   GLU L 163      25.806  25.177  -0.665  1.00  0.00      LL0  C  
ATOM   3531  O   GLU L 163      25.256  25.263  -1.754  1.00  0.00      LL0  O  
ATOM   3532  CB  GLU L 163      24.275  25.113   1.287  1.00  0.00      LL0  C  
ATOM   3533  CG  GLU L 163      24.184  25.377   2.794  1.00  0.00      LL0  C  
ATOM   3534  CD  GLU L 163      23.882  26.830   3.088  1.00  0.00      LL0  C  
ATOM   3535  OE1 GLU L 163      22.744  27.248   2.925  1.00  0.00      LL0  O  
ATOM   3536  OE2 GLU L 163      24.784  27.558   3.487  1.00  0.00      LL0  O1-
ATOM   3537  H   GLU L 163      23.907  27.362  -0.209  1.00  0.00      LL0  H  
ATOM   3538  N   THR L 164      26.863  24.391  -0.424  1.00  0.00      LL0  N  
ATOM   3539  CA  THR L 164      27.310  23.553  -1.534  1.00  0.00      LL0  C  
ATOM   3540  C   THR L 164      26.386  22.370  -1.775  1.00  0.00      LL0  C  
ATOM   3541  O   THR L 164      25.806  21.844  -0.824  1.00  0.00      LL0  O  
ATOM   3542  CB  THR L 164      28.728  23.041  -1.259  1.00  0.00      LL0  C  
ATOM   3543  CG2 THR L 164      29.710  24.183  -0.975  1.00  0.00      LL0  C  
ATOM   3544  OG1 THR L 164      28.715  22.082  -0.185  1.00  0.00      LL0  O  
ATOM   3545  H   THR L 164      27.324  24.411   0.463  1.00  0.00      LL0  H  
ATOM   3546  HG1 THR L 164      28.648  21.237  -0.647  1.00  0.00      LL0  H  
ATOM   3547  N   ASP L 165      26.373  21.941  -3.049  1.00  0.00      LL0  N  
ATOM   3548  CA  ASP L 165      26.034  20.547  -3.359  1.00  0.00      LL0  C  
ATOM   3549  C   ASP L 165      27.202  19.659  -2.916  1.00  0.00      LL0  C  
ATOM   3550  O   ASP L 165      28.008  20.099  -2.091  1.00  0.00      LL0  O  
ATOM   3551  CB  ASP L 165      25.731  20.449  -4.862  1.00  0.00      LL0  C  
ATOM   3552  CG  ASP L 165      24.757  19.325  -5.181  1.00  0.00      LL0  C  
ATOM   3553  OD1 ASP L 165      25.185  18.241  -5.561  1.00  0.00      LL0  O  
ATOM   3554  OD2 ASP L 165      23.553  19.538  -5.108  1.00  0.00      LL0  O1-
ATOM   3555  H   ASP L 165      26.787  22.507  -3.757  1.00  0.00      LL0  H  
ATOM   3556  N   GLN L 166      27.304  18.435  -3.460  1.00  0.00      LL0  N  
ATOM   3557  CA  GLN L 166      28.485  17.655  -3.077  1.00  0.00      LL0  C  
ATOM   3558  C   GLN L 166      29.779  18.250  -3.617  1.00  0.00      LL0  C  
ATOM   3559  O   GLN L 166      29.875  18.648  -4.771  1.00  0.00      LL0  O  
ATOM   3560  CB  GLN L 166      28.372  16.185  -3.503  1.00  0.00      LL0  C  
ATOM   3561  CG  GLN L 166      29.255  15.284  -2.627  1.00  0.00      LL0  C  
ATOM   3562  CD  GLN L 166      29.678  14.025  -3.362  1.00  0.00      LL0  C  
ATOM   3563  NE2 GLN L 166      30.515  14.251  -4.375  1.00  0.00      LL0  N  
ATOM   3564  OE1 GLN L 166      29.330  12.900  -3.020  1.00  0.00      LL0  O  
ATOM   3565  H   GLN L 166      26.659  18.121  -4.162  1.00  0.00      LL0  H  
ATOM   3566 HE21 GLN L 166      30.884  15.168  -4.546  1.00  0.00      LL0  H  
ATOM   3567 HE22 GLN L 166      30.821  13.494  -4.947  1.00  0.00      LL0  H  
ATOM   3568  N   ASP L 167      30.771  18.296  -2.720  1.00  0.00      LL0  N  
ATOM   3569  CA  ASP L 167      32.105  18.678  -3.178  1.00  0.00      LL0  C  
ATOM   3570  C   ASP L 167      32.735  17.592  -4.047  1.00  0.00      LL0  C  
ATOM   3571  O   ASP L 167      32.312  16.440  -4.056  1.00  0.00      LL0  O  
ATOM   3572  CB  ASP L 167      32.916  19.082  -1.934  1.00  0.00      LL0  C  
ATOM   3573  CG  ASP L 167      34.396  18.797  -2.042  1.00  0.00      LL0  C  
ATOM   3574  OD1 ASP L 167      34.843  17.744  -1.611  1.00  0.00      LL0  O  
ATOM   3575  OD2 ASP L 167      35.129  19.615  -2.570  1.00  0.00      LL0  O1-
ATOM   3576  H   ASP L 167      30.630  17.975  -1.782  1.00  0.00      LL0  H  
ATOM   3577  N   SER L 168      33.753  18.031  -4.795  1.00  0.00      LL0  N  
ATOM   3578  CA  SER L 168      34.424  17.123  -5.711  1.00  0.00      LL0  C  
ATOM   3579  C   SER L 168      35.747  16.553  -5.221  1.00  0.00      LL0  C  
ATOM   3580  O   SER L 168      36.253  15.589  -5.778  1.00  0.00      LL0  O  
ATOM   3581  CB  SER L 168      34.588  17.837  -7.050  1.00  0.00      LL0  C  
ATOM   3582  OG  SER L 168      34.859  19.228  -6.816  1.00  0.00      LL0  O  
ATOM   3583  H   SER L 168      34.095  18.967  -4.694  1.00  0.00      LL0  H  
ATOM   3584  HG  SER L 168      34.914  19.639  -7.669  1.00  0.00      LL0  H  
ATOM   3585  N   LYS L 169      36.302  17.180  -4.166  1.00  0.00      LL0  N  
ATOM   3586  CA  LYS L 169      37.593  16.677  -3.682  1.00  0.00      LL0  C  
ATOM   3587  C   LYS L 169      37.475  15.325  -2.999  1.00  0.00      LL0  C  
ATOM   3588  O   LYS L 169      38.180  14.366  -3.284  1.00  0.00      LL0  O  
ATOM   3589  CB  LYS L 169      38.238  17.614  -2.657  1.00  0.00      LL0  C  
ATOM   3590  CG  LYS L 169      38.363  19.108  -2.963  1.00  0.00      LL0  C  
ATOM   3591  CD  LYS L 169      38.771  19.893  -1.702  1.00  0.00      LL0  C  
ATOM   3592  CE  LYS L 169      37.645  20.273  -0.717  1.00  0.00      LL0  C  
ATOM   3593  NZ  LYS L 169      36.767  19.137  -0.409  1.00  0.00      LL0  N1+
ATOM   3594  H   LYS L 169      35.796  17.902  -3.687  1.00  0.00      LL0  H  
ATOM   3595  HZ1 LYS L 169      36.060  19.296   0.336  1.00  0.00      LL0  H  
ATOM   3596  HZ2 LYS L 169      36.209  18.904  -1.259  1.00  0.00      LL0  H  
ATOM   3597  HZ3 LYS L 169      37.301  18.287  -0.148  1.00  0.00      LL0  H  
ATOM   3598  N   ASP L 170      36.546  15.332  -2.035  1.00  0.00      LL0  N  
ATOM   3599  CA  ASP L 170      36.472  14.223  -1.088  1.00  0.00      LL0  C  
ATOM   3600  C   ASP L 170      35.059  13.971  -0.594  1.00  0.00      LL0  C  
ATOM   3601  O   ASP L 170      34.842  13.368   0.450  1.00  0.00      LL0  O  
ATOM   3602  CB  ASP L 170      37.432  14.469   0.095  1.00  0.00      LL0  C  
ATOM   3603  CG  ASP L 170      37.044  15.702   0.905  1.00  0.00      LL0  C  
ATOM   3604  OD1 ASP L 170      37.521  16.791   0.622  1.00  0.00      LL0  O  
ATOM   3605  OD2 ASP L 170      36.257  15.583   1.831  1.00  0.00      LL0  O1-
ATOM   3606  H   ASP L 170      36.023  16.167  -1.863  1.00  0.00      LL0  H  
ATOM   3607  N   SER L 171      34.106  14.513  -1.376  1.00  0.00      LL0  N  
ATOM   3608  CA  SER L 171      32.712  14.550  -0.932  1.00  0.00      LL0  C  
ATOM   3609  C   SER L 171      32.478  15.299   0.371  1.00  0.00      LL0  C  
ATOM   3610  O   SER L 171      31.679  14.907   1.212  1.00  0.00      LL0  O  
ATOM   3611  CB  SER L 171      32.091  13.146  -0.880  1.00  0.00      LL0  C  
ATOM   3612  OG  SER L 171      32.138  12.545  -2.181  1.00  0.00      LL0  O  
ATOM   3613  H   SER L 171      34.349  14.900  -2.262  1.00  0.00      LL0  H  
ATOM   3614  HG  SER L 171      31.227  12.430  -2.443  1.00  0.00      LL0  H  
ATOM   3615  N   THR L 172      33.202  16.418   0.514  1.00  0.00      LL0  N  
ATOM   3616  CA  THR L 172      32.768  17.262   1.618  1.00  0.00      LL0  C  
ATOM   3617  C   THR L 172      31.575  18.140   1.263  1.00  0.00      LL0  C  
ATOM   3618  O   THR L 172      30.987  18.039   0.190  1.00  0.00      LL0  O  
ATOM   3619  CB  THR L 172      33.927  18.064   2.235  1.00  0.00      LL0  C  
ATOM   3620  CG2 THR L 172      34.324  17.414   3.559  1.00  0.00      LL0  C  
ATOM   3621  OG1 THR L 172      35.072  18.203   1.369  1.00  0.00      LL0  O  
ATOM   3622  H   THR L 172      33.819  16.758  -0.197  1.00  0.00      LL0  H  
ATOM   3623  HG1 THR L 172      35.472  17.322   1.330  1.00  0.00      LL0  H  
ATOM   3624  N   TYR L 173      31.239  19.013   2.213  1.00  0.00      LL0  N  
ATOM   3625  CA  TYR L 173      30.158  19.966   2.033  1.00  0.00      LL0  C  
ATOM   3626  C   TYR L 173      30.472  21.185   2.867  1.00  0.00      LL0  C  
ATOM   3627  O   TYR L 173      31.018  21.095   3.960  1.00  0.00      LL0  O  
ATOM   3628  CB  TYR L 173      28.832  19.414   2.555  1.00  0.00      LL0  C  
ATOM   3629  CG  TYR L 173      28.147  18.447   1.617  1.00  0.00      LL0  C  
ATOM   3630  CD1 TYR L 173      27.200  18.954   0.707  1.00  0.00      LL0  C  
ATOM   3631  CD2 TYR L 173      28.428  17.068   1.702  1.00  0.00      LL0  C  
ATOM   3632  CE1 TYR L 173      26.471  18.059  -0.091  1.00  0.00      LL0  C  
ATOM   3633  CE2 TYR L 173      27.709  16.172   0.892  1.00  0.00      LL0  C  
ATOM   3634  CZ  TYR L 173      26.728  16.679   0.017  1.00  0.00      LL0  C  
ATOM   3635  OH  TYR L 173      25.993  15.813  -0.763  1.00  0.00      LL0  O  
ATOM   3636  H   TYR L 173      31.659  18.979   3.121  1.00  0.00      LL0  H  
ATOM   3637  HH  TYR L 173      25.923  14.968  -0.311  1.00  0.00      LL0  H  
ATOM   3638  N   SER L 174      30.054  22.323   2.322  1.00  0.00      LL0  N  
ATOM   3639  CA  SER L 174      30.196  23.528   3.120  1.00  0.00      LL0  C  
ATOM   3640  C   SER L 174      28.905  24.324   3.170  1.00  0.00      LL0  C  
ATOM   3641  O   SER L 174      27.926  23.982   2.496  1.00  0.00      LL0  O  
ATOM   3642  CB  SER L 174      31.392  24.326   2.609  1.00  0.00      LL0  C  
ATOM   3643  OG  SER L 174      32.552  23.485   2.589  1.00  0.00      LL0  O  
ATOM   3644  H   SER L 174      29.727  22.359   1.379  1.00  0.00      LL0  H  
ATOM   3645  HG  SER L 174      33.297  24.089   2.586  1.00  0.00      LL0  H  
ATOM   3646  N   MET L 175      28.948  25.359   4.023  1.00  0.00      LL0  N  
ATOM   3647  CA  MET L 175      27.775  26.173   4.335  1.00  0.00      LL0  C  
ATOM   3648  C   MET L 175      28.210  27.604   4.589  1.00  0.00      LL0  C  
ATOM   3649  O   MET L 175      29.167  27.844   5.318  1.00  0.00      LL0  O  
ATOM   3650  CB  MET L 175      27.111  25.569   5.577  1.00  0.00      LL0  C  
ATOM   3651  CG  MET L 175      25.824  26.199   6.105  1.00  0.00      LL0  C  
ATOM   3652  SD  MET L 175      25.118  25.219   7.434  1.00  0.00      LL0  S  
ATOM   3653  CE  MET L 175      23.401  25.724   7.253  1.00  0.00      LL0  C  
ATOM   3654  H   MET L 175      29.777  25.518   4.567  1.00  0.00      LL0  H  
ATOM   3655  N   SER L 176      27.491  28.534   3.959  1.00  0.00      LL0  N  
ATOM   3656  CA  SER L 176      27.758  29.937   4.253  1.00  0.00      LL0  C  
ATOM   3657  C   SER L 176      26.599  30.536   5.009  1.00  0.00      LL0  C  
ATOM   3658  O   SER L 176      25.647  31.045   4.426  1.00  0.00      LL0  O  
ATOM   3659  CB  SER L 176      28.006  30.723   2.961  1.00  0.00      LL0  C  
ATOM   3660  OG  SER L 176      28.440  32.072   3.218  1.00  0.00      LL0  O  
ATOM   3661  H   SER L 176      26.725  28.266   3.364  1.00  0.00      LL0  H  
ATOM   3662  HG  SER L 176      27.674  32.555   3.538  1.00  0.00      LL0  H  
ATOM   3663  N   SER L 177      26.710  30.483   6.340  1.00  0.00      LL0  N  
ATOM   3664  CA  SER L 177      25.647  31.203   7.025  1.00  0.00      LL0  C  
ATOM   3665  C   SER L 177      25.928  32.690   7.084  1.00  0.00      LL0  C  
ATOM   3666  O   SER L 177      26.987  33.131   7.503  1.00  0.00      LL0  O  
ATOM   3667  CB  SER L 177      25.354  30.589   8.389  1.00  0.00      LL0  C  
ATOM   3668  OG  SER L 177      24.044  30.989   8.804  1.00  0.00      LL0  O  
ATOM   3669  H   SER L 177      27.553  30.184   6.794  1.00  0.00      LL0  H  
ATOM   3670  HG  SER L 177      23.443  30.756   8.093  1.00  0.00      LL0  H  
ATOM   3671  N   THR L 178      24.955  33.447   6.586  1.00  0.00      LL0  N  
ATOM   3672  CA  THR L 178      25.315  34.804   6.191  1.00  0.00      LL0  C  
ATOM   3673  C   THR L 178      24.347  35.875   6.682  1.00  0.00      LL0  C  
ATOM   3674  O   THR L 178      23.437  36.325   5.990  1.00  0.00      LL0  O  
ATOM   3675  CB  THR L 178      25.489  34.833   4.665  1.00  0.00      LL0  C  
ATOM   3676  CG2 THR L 178      26.185  36.108   4.188  1.00  0.00      LL0  C  
ATOM   3677  OG1 THR L 178      26.197  33.663   4.211  1.00  0.00      LL0  O  
ATOM   3678  H   THR L 178      24.073  33.043   6.331  1.00  0.00      LL0  H  
ATOM   3679  HG1 THR L 178      25.585  32.935   4.326  1.00  0.00      LL0  H  
ATOM   3680  N   LEU L 179      24.588  36.275   7.937  1.00  0.00      LL0  N  
ATOM   3681  CA  LEU L 179      23.705  37.253   8.572  1.00  0.00      LL0  C  
ATOM   3682  C   LEU L 179      23.801  38.652   7.989  1.00  0.00      LL0  C  
ATOM   3683  O   LEU L 179      24.614  39.476   8.393  1.00  0.00      LL0  O  
ATOM   3684  CB  LEU L 179      23.978  37.291  10.078  1.00  0.00      LL0  C  
ATOM   3685  CG  LEU L 179      22.964  38.072  10.920  1.00  0.00      LL0  C  
ATOM   3686  CD1 LEU L 179      21.553  37.490  10.823  1.00  0.00      LL0  C  
ATOM   3687  CD2 LEU L 179      23.427  38.193  12.372  1.00  0.00      LL0  C  
ATOM   3688  H   LEU L 179      25.439  35.989   8.383  1.00  0.00      LL0  H  
ATOM   3689  N   THR L 180      22.914  38.907   7.027  1.00  0.00      LL0  N  
ATOM   3690  CA  THR L 180      22.734  40.301   6.649  1.00  0.00      LL0  C  
ATOM   3691  C   THR L 180      21.843  41.039   7.635  1.00  0.00      LL0  C  
ATOM   3692  O   THR L 180      20.623  40.945   7.631  1.00  0.00      LL0  O  
ATOM   3693  CB  THR L 180      22.224  40.390   5.212  1.00  0.00      LL0  C  
ATOM   3694  CG2 THR L 180      22.070  41.840   4.740  1.00  0.00      LL0  C  
ATOM   3695  OG1 THR L 180      23.124  39.666   4.348  1.00  0.00      LL0  O  
ATOM   3696  H   THR L 180      22.250  38.195   6.788  1.00  0.00      LL0  H  
ATOM   3697  HG1 THR L 180      23.064  38.762   4.658  1.00  0.00      LL0  H  
ATOM   3698  N   LEU L 181      22.546  41.755   8.510  1.00  0.00      LL0  N  
ATOM   3699  CA  LEU L 181      21.841  42.478   9.555  1.00  0.00      LL0  C  
ATOM   3700  C   LEU L 181      21.770  43.951   9.208  1.00  0.00      LL0  C  
ATOM   3701  O   LEU L 181      22.514  44.437   8.362  1.00  0.00      LL0  O  
ATOM   3702  CB  LEU L 181      22.569  42.213  10.873  1.00  0.00      LL0  C  
ATOM   3703  CG  LEU L 181      21.662  42.184  12.101  1.00  0.00      LL0  C  
ATOM   3704  CD1 LEU L 181      20.462  41.256  11.910  1.00  0.00      LL0  C  
ATOM   3705  CD2 LEU L 181      22.455  41.832  13.358  1.00  0.00      LL0  C  
ATOM   3706  H   LEU L 181      23.525  41.891   8.365  1.00  0.00      LL0  H  
ATOM   3707  N   THR L 182      20.855  44.659   9.879  1.00  0.00      LL0  N  
ATOM   3708  CA  THR L 182      20.910  46.097   9.663  1.00  0.00      LL0  C  
ATOM   3709  C   THR L 182      22.042  46.708  10.469  1.00  0.00      LL0  C  
ATOM   3710  O   THR L 182      22.491  46.164  11.474  1.00  0.00      LL0  O  
ATOM   3711  CB  THR L 182      19.555  46.712  10.003  1.00  0.00      LL0  C  
ATOM   3712  CG2 THR L 182      18.504  46.375   8.944  1.00  0.00      LL0  C  
ATOM   3713  OG1 THR L 182      19.117  46.268  11.290  1.00  0.00      LL0  O  
ATOM   3714  H   THR L 182      20.280  44.307  10.616  1.00  0.00      LL0  H  
ATOM   3715  HG1 THR L 182      18.843  47.071  11.744  1.00  0.00      LL0  H  
ATOM   3716  N   LYS L 183      22.534  47.850   9.969  1.00  0.00      LL0  N  
ATOM   3717  CA  LYS L 183      23.724  48.351  10.649  1.00  0.00      LL0  C  
ATOM   3718  C   LYS L 183      23.478  48.959  12.017  1.00  0.00      LL0  C  
ATOM   3719  O   LYS L 183      24.340  48.959  12.887  1.00  0.00      LL0  O  
ATOM   3720  CB  LYS L 183      24.534  49.255   9.724  1.00  0.00      LL0  C  
ATOM   3721  CG  LYS L 183      26.038  49.063   9.931  1.00  0.00      LL0  C  
ATOM   3722  CD  LYS L 183      26.677  50.046  10.910  1.00  0.00      LL0  C  
ATOM   3723  CE  LYS L 183      28.042  49.528  11.344  1.00  0.00      LL0  C  
ATOM   3724  NZ  LYS L 183      28.784  50.551  12.093  1.00  0.00      LL0  N1+
ATOM   3725  H   LYS L 183      22.122  48.304   9.181  1.00  0.00      LL0  H  
ATOM   3726  HZ1 LYS L 183      29.225  50.100  12.927  1.00  0.00      LL0  H  
ATOM   3727  HZ2 LYS L 183      29.510  50.980  11.477  1.00  0.00      LL0  H  
ATOM   3728  HZ3 LYS L 183      28.140  51.272  12.466  1.00  0.00      LL0  H  
ATOM   3729  N   ASP L 184      22.239  49.441  12.185  1.00  0.00      LL0  N  
ATOM   3730  CA  ASP L 184      21.841  49.851  13.528  1.00  0.00      LL0  C  
ATOM   3731  C   ASP L 184      21.880  48.684  14.505  1.00  0.00      LL0  C  
ATOM   3732  O   ASP L 184      22.501  48.750  15.556  1.00  0.00      LL0  O  
ATOM   3733  CB  ASP L 184      20.468  50.546  13.492  1.00  0.00      LL0  C  
ATOM   3734  CG  ASP L 184      19.370  49.554  13.151  1.00  0.00      LL0  C  
ATOM   3735  OD1 ASP L 184      19.410  48.970  12.072  1.00  0.00      LL0  O  
ATOM   3736  OD2 ASP L 184      18.543  49.284  14.012  1.00  0.00      LL0  O1-
ATOM   3737  H   ASP L 184      21.516  49.363  11.496  1.00  0.00      LL0  H  
ATOM   3738  N   GLU L 185      21.252  47.574  14.072  1.00  0.00      LL0  N  
ATOM   3739  CA  GLU L 185      21.254  46.348  14.869  1.00  0.00      LL0  C  
ATOM   3740  C   GLU L 185      22.653  45.889  15.239  1.00  0.00      LL0  C  
ATOM   3741  O   GLU L 185      22.938  45.493  16.364  1.00  0.00      LL0  O  
ATOM   3742  CB  GLU L 185      20.496  45.247  14.129  1.00  0.00      LL0  C  
ATOM   3743  CG  GLU L 185      20.030  44.082  15.010  1.00  0.00      LL0  C  
ATOM   3744  CD  GLU L 185      18.615  44.276  15.534  1.00  0.00      LL0  C  
ATOM   3745  OE1 GLU L 185      18.313  43.818  16.625  1.00  0.00      LL0  O  
ATOM   3746  OE2 GLU L 185      17.767  44.827  14.847  1.00  0.00      LL0  O1-
ATOM   3747  H   GLU L 185      20.686  47.662  13.249  1.00  0.00      LL0  H  
ATOM   3748  N   TYR L 186      23.534  46.032  14.235  1.00  0.00      LL0  N  
ATOM   3749  CA  TYR L 186      24.949  45.797  14.501  1.00  0.00      LL0  C  
ATOM   3750  C   TYR L 186      25.505  46.625  15.648  1.00  0.00      LL0  C  
ATOM   3751  O   TYR L 186      26.040  46.106  16.622  1.00  0.00      LL0  O  
ATOM   3752  CB  TYR L 186      25.773  45.965  13.218  1.00  0.00      LL0  C  
ATOM   3753  CG  TYR L 186      27.172  45.419  13.404  1.00  0.00      LL0  C  
ATOM   3754  CD1 TYR L 186      27.389  44.031  13.289  1.00  0.00      LL0  C  
ATOM   3755  CD2 TYR L 186      28.220  46.314  13.693  1.00  0.00      LL0  C  
ATOM   3756  CE1 TYR L 186      28.684  43.525  13.485  1.00  0.00      LL0  C  
ATOM   3757  CE2 TYR L 186      29.516  45.810  13.882  1.00  0.00      LL0  C  
ATOM   3758  CZ  TYR L 186      29.731  44.421  13.776  1.00  0.00      LL0  C  
ATOM   3759  OH  TYR L 186      31.005  43.922  13.960  1.00  0.00      LL0  O  
ATOM   3760  H   TYR L 186      23.193  46.268  13.323  1.00  0.00      LL0  H  
ATOM   3761  HH  TYR L 186      31.648  44.604  13.809  1.00  0.00      LL0  H  
ATOM   3762  N   GLU L 187      25.331  47.945  15.500  1.00  0.00      LL0  N  
ATOM   3763  CA  GLU L 187      25.883  48.825  16.527  1.00  0.00      LL0  C  
ATOM   3764  C   GLU L 187      25.284  48.675  17.914  1.00  0.00      LL0  C  
ATOM   3765  O   GLU L 187      25.963  48.823  18.925  1.00  0.00      LL0  O  
ATOM   3766  CB  GLU L 187      25.872  50.282  16.064  1.00  0.00      LL0  C  
ATOM   3767  CG  GLU L 187      26.740  50.528  14.822  1.00  0.00      LL0  C  
ATOM   3768  CD  GLU L 187      28.200  50.183  15.085  1.00  0.00      LL0  C  
ATOM   3769  OE1 GLU L 187      28.808  50.779  15.962  1.00  0.00      LL0  O  
ATOM   3770  OE2 GLU L 187      28.748  49.303  14.425  1.00  0.00      LL0  O1-
ATOM   3771  H   GLU L 187      24.822  48.308  14.717  1.00  0.00      LL0  H  
ATOM   3772  N   ARG L 188      23.992  48.329  17.903  1.00  0.00      LL0  N  
ATOM   3773  CA  ARG L 188      23.225  48.135  19.131  1.00  0.00      LL0  C  
ATOM   3774  C   ARG L 188      23.668  46.976  20.018  1.00  0.00      LL0  C  
ATOM   3775  O   ARG L 188      23.385  46.960  21.208  1.00  0.00      LL0  O  
ATOM   3776  CB  ARG L 188      21.742  47.994  18.762  1.00  0.00      LL0  C  
ATOM   3777  CG  ARG L 188      21.045  49.314  18.395  1.00  0.00      LL0  C  
ATOM   3778  CD  ARG L 188      19.774  49.155  17.540  1.00  0.00      LL0  C  
ATOM   3779  NE  ARG L 188      18.881  48.129  18.078  1.00  0.00      LL0  N  
ATOM   3780  CZ  ARG L 188      18.292  47.236  17.249  1.00  0.00      LL0  C  
ATOM   3781  NH1 ARG L 188      18.297  47.380  15.928  1.00  0.00      LL0  N1+
ATOM   3782  NH2 ARG L 188      17.712  46.166  17.770  1.00  0.00      LL0  N  
ATOM   3783  H   ARG L 188      23.547  48.217  17.015  1.00  0.00      LL0  H  
ATOM   3784  HE  ARG L 188      18.817  48.049  19.072  1.00  0.00      LL0  H  
ATOM   3785 HH11 ARG L 188      17.978  46.628  15.335  1.00  0.00      LL0  H  
ATOM   3786 HH12 ARG L 188      18.605  48.217  15.456  1.00  0.00      LL0  H  
ATOM   3787 HH21 ARG L 188      17.445  45.413  17.148  1.00  0.00      LL0  H  
ATOM   3788 HH22 ARG L 188      17.572  46.040  18.749  1.00  0.00      LL0  H  
ATOM   3789  N   HIS L 189      24.336  45.991  19.397  1.00  0.00      LL0  N  
ATOM   3790  CA  HIS L 189      24.499  44.741  20.143  1.00  0.00      LL0  C  
ATOM   3791  C   HIS L 189      25.939  44.316  20.359  1.00  0.00      LL0  C  
ATOM   3792  O   HIS L 189      26.864  45.051  20.027  1.00  0.00      LL0  O  
ATOM   3793  CB  HIS L 189      23.710  43.645  19.445  1.00  0.00      LL0  C  
ATOM   3794  CG  HIS L 189      22.233  43.925  19.538  1.00  0.00      LL0  C  
ATOM   3795  CD2 HIS L 189      21.407  43.850  20.664  1.00  0.00      LL0  C  
ATOM   3796  ND1 HIS L 189      21.501  44.308  18.482  1.00  0.00      LL0  N  
ATOM   3797  CE1 HIS L 189      20.221  44.474  18.926  1.00  0.00      LL0  C  
ATOM   3798  NE2 HIS L 189      20.157  44.197  20.264  1.00  0.00      LL0  N  
ATOM   3799  H   HIS L 189      24.633  46.070  18.445  1.00  0.00      LL0  H  
ATOM   3800  HD1 HIS L 189      21.835  44.456  17.571  1.00  0.00      LL0  H  
ATOM   3801  N   ASN L 190      26.109  43.104  20.917  1.00  0.00      LL0  N  
ATOM   3802  CA  ASN L 190      27.477  42.649  21.162  1.00  0.00      LL0  C  
ATOM   3803  C   ASN L 190      27.798  41.218  20.743  1.00  0.00      LL0  C  
ATOM   3804  O   ASN L 190      28.784  40.970  20.057  1.00  0.00      LL0  O  
ATOM   3805  CB  ASN L 190      27.863  42.882  22.629  1.00  0.00      LL0  C  
ATOM   3806  CG  ASN L 190      29.354  42.669  22.834  1.00  0.00      LL0  C  
ATOM   3807  ND2 ASN L 190      29.649  41.948  23.914  1.00  0.00      LL0  N  
ATOM   3808  OD1 ASN L 190      30.195  43.130  22.073  1.00  0.00      LL0  O  
ATOM   3809  H   ASN L 190      25.326  42.551  21.223  1.00  0.00      LL0  H  
ATOM   3810 HD21 ASN L 190      28.949  41.531  24.491  1.00  0.00      LL0  H  
ATOM   3811 HD22 ASN L 190      30.618  41.826  24.147  1.00  0.00      LL0  H  
ATOM   3812  N   THR L 191      26.968  40.283  21.221  1.00  0.00      LL0  N  
ATOM   3813  CA  THR L 191      27.399  38.886  21.146  1.00  0.00      LL0  C  
ATOM   3814  C   THR L 191      26.993  38.137  19.879  1.00  0.00      LL0  C  
ATOM   3815  O   THR L 191      26.021  37.387  19.812  1.00  0.00      LL0  O  
ATOM   3816  CB  THR L 191      26.991  38.137  22.426  1.00  0.00      LL0  C  
ATOM   3817  CG2 THR L 191      27.619  38.761  23.672  1.00  0.00      LL0  C  
ATOM   3818  OG1 THR L 191      25.573  38.125  22.596  1.00  0.00      LL0  O  
ATOM   3819  H   THR L 191      26.080  40.536  21.618  1.00  0.00      LL0  H  
ATOM   3820  HG1 THR L 191      25.323  39.027  22.808  1.00  0.00      LL0  H  
ATOM   3821  N   TYR L 192      27.799  38.375  18.836  1.00  0.00      LL0  N  
ATOM   3822  CA  TYR L 192      27.475  37.706  17.576  1.00  0.00      LL0  C  
ATOM   3823  C   TYR L 192      27.748  36.220  17.597  1.00  0.00      LL0  C  
ATOM   3824  O   TYR L 192      28.871  35.766  17.767  1.00  0.00      LL0  O  
ATOM   3825  CB  TYR L 192      28.185  38.374  16.401  1.00  0.00      LL0  C  
ATOM   3826  CG  TYR L 192      27.430  39.625  16.033  1.00  0.00      LL0  C  
ATOM   3827  CD1 TYR L 192      27.732  40.837  16.688  1.00  0.00      LL0  C  
ATOM   3828  CD2 TYR L 192      26.415  39.530  15.060  1.00  0.00      LL0  C  
ATOM   3829  CE1 TYR L 192      26.945  41.966  16.414  1.00  0.00      LL0  C  
ATOM   3830  CE2 TYR L 192      25.637  40.663  14.779  1.00  0.00      LL0  C  
ATOM   3831  CZ  TYR L 192      25.891  41.854  15.486  1.00  0.00      LL0  C  
ATOM   3832  OH  TYR L 192      25.068  42.937  15.270  1.00  0.00      LL0  O  
ATOM   3833  H   TYR L 192      28.666  38.857  18.987  1.00  0.00      LL0  H  
ATOM   3834  HH  TYR L 192      25.106  43.524  16.018  1.00  0.00      LL0  H  
ATOM   3835  N   THR L 193      26.650  35.481  17.438  1.00  0.00      LL0  N  
ATOM   3836  CA  THR L 193      26.749  34.054  17.703  1.00  0.00      LL0  C  
ATOM   3837  C   THR L 193      26.342  33.182  16.527  1.00  0.00      LL0  C  
ATOM   3838  O   THR L 193      25.300  33.370  15.913  1.00  0.00      LL0  O  
ATOM   3839  CB  THR L 193      25.914  33.780  18.958  1.00  0.00      LL0  C  
ATOM   3840  CG2 THR L 193      25.814  32.299  19.336  1.00  0.00      LL0  C  
ATOM   3841  OG1 THR L 193      26.437  34.550  20.053  1.00  0.00      LL0  O  
ATOM   3842  H   THR L 193      25.762  35.912  17.262  1.00  0.00      LL0  H  
ATOM   3843  HG1 THR L 193      26.176  35.461  19.901  1.00  0.00      LL0  H  
ATOM   3844  N   CYS L 194      27.212  32.205  16.251  1.00  0.00      LL0  N  
ATOM   3845  CA  CYS L 194      26.851  31.170  15.287  1.00  0.00      LL0  C  
ATOM   3846  C   CYS L 194      26.545  29.881  16.025  1.00  0.00      LL0  C  
ATOM   3847  O   CYS L 194      27.387  29.347  16.736  1.00  0.00      LL0  O  
ATOM   3848  CB  CYS L 194      28.012  30.995  14.303  1.00  0.00      LL0  C  
ATOM   3849  SG  CYS L 194      27.751  29.820  12.948  1.00  0.00      LL0  S  
ATOM   3850  H   CYS L 194      28.074  32.129  16.759  1.00  0.00      LL0  H  
ATOM   3851  N   GLU L 195      25.305  29.408  15.862  1.00  0.00      LL0  N  
ATOM   3852  CA  GLU L 195      24.988  28.126  16.489  1.00  0.00      LL0  C  
ATOM   3853  C   GLU L 195      25.000  27.003  15.473  1.00  0.00      LL0  C  
ATOM   3854  O   GLU L 195      24.072  26.819  14.696  1.00  0.00      LL0  O  
ATOM   3855  CB  GLU L 195      23.662  28.206  17.261  1.00  0.00      LL0  C  
ATOM   3856  CG  GLU L 195      23.271  26.901  17.973  1.00  0.00      LL0  C  
ATOM   3857  CD  GLU L 195      22.211  27.156  19.029  1.00  0.00      LL0  C  
ATOM   3858  OE1 GLU L 195      22.558  27.513  20.150  1.00  0.00      LL0  O  
ATOM   3859  OE2 GLU L 195      21.017  27.070  18.748  1.00  0.00      LL0  O1-
ATOM   3860  H   GLU L 195      24.669  29.862  15.237  1.00  0.00      LL0  H  
ATOM   3861  N   ALA L 196      26.119  26.271  15.493  1.00  0.00      LL0  N  
ATOM   3862  CA  ALA L 196      26.242  25.197  14.515  1.00  0.00      LL0  C  
ATOM   3863  C   ALA L 196      25.738  23.852  14.999  1.00  0.00      LL0  C  
ATOM   3864  O   ALA L 196      26.478  23.033  15.534  1.00  0.00      LL0  O  
ATOM   3865  CB  ALA L 196      27.697  25.045  14.081  1.00  0.00      LL0  C  
ATOM   3866  H   ALA L 196      26.852  26.475  16.146  1.00  0.00      LL0  H  
ATOM   3867  N   THR L 197      24.443  23.632  14.777  1.00  0.00      LL0  N  
ATOM   3868  CA  THR L 197      23.961  22.292  15.103  1.00  0.00      LL0  C  
ATOM   3869  C   THR L 197      24.246  21.302  13.987  1.00  0.00      LL0  C  
ATOM   3870  O   THR L 197      23.689  21.412  12.904  1.00  0.00      LL0  O  
ATOM   3871  CB  THR L 197      22.463  22.329  15.410  1.00  0.00      LL0  C  
ATOM   3872  CG2 THR L 197      22.027  21.145  16.276  1.00  0.00      LL0  C  
ATOM   3873  OG1 THR L 197      22.109  23.578  16.015  1.00  0.00      LL0  O  
ATOM   3874  H   THR L 197      23.853  24.320  14.349  1.00  0.00      LL0  H  
ATOM   3875  HG1 THR L 197      22.025  24.202  15.296  1.00  0.00      LL0  H  
ATOM   3876  N   HIS L 198      25.138  20.348  14.274  1.00  0.00      LL0  N  
ATOM   3877  CA  HIS L 198      25.445  19.360  13.240  1.00  0.00      LL0  C  
ATOM   3878  C   HIS L 198      25.544  17.991  13.866  1.00  0.00      LL0  C  
ATOM   3879  O   HIS L 198      25.971  17.872  15.007  1.00  0.00      LL0  O  
ATOM   3880  CB  HIS L 198      26.762  19.724  12.542  1.00  0.00      LL0  C  
ATOM   3881  CG  HIS L 198      27.066  18.812  11.369  1.00  0.00      LL0  C  
ATOM   3882  CD2 HIS L 198      26.410  18.759  10.137  1.00  0.00      LL0  C  
ATOM   3883  ND1 HIS L 198      28.062  17.907  11.354  1.00  0.00      LL0  N  
ATOM   3884  CE1 HIS L 198      28.035  17.292  10.129  1.00  0.00      LL0  C  
ATOM   3885  NE2 HIS L 198      27.017  17.817   9.380  1.00  0.00      LL0  N  
ATOM   3886  H   HIS L 198      25.569  20.285  15.175  1.00  0.00      LL0  H  
ATOM   3887  HD1 HIS L 198      28.721  17.722  12.061  1.00  0.00      LL0  H  
ATOM   3888  N   LYS L 199      25.179  16.974  13.064  1.00  0.00      LL0  N  
ATOM   3889  CA  LYS L 199      25.200  15.565  13.492  1.00  0.00      LL0  C  
ATOM   3890  C   LYS L 199      26.347  15.086  14.385  1.00  0.00      LL0  C  
ATOM   3891  O   LYS L 199      26.221  14.154  15.165  1.00  0.00      LL0  O  
ATOM   3892  CB  LYS L 199      25.081  14.653  12.260  1.00  0.00      LL0  C  
ATOM   3893  CG  LYS L 199      26.403  14.391  11.521  1.00  0.00      LL0  C  
ATOM   3894  CD  LYS L 199      26.241  13.859  10.104  1.00  0.00      LL0  C  
ATOM   3895  CE  LYS L 199      25.425  12.574  10.007  1.00  0.00      LL0  C  
ATOM   3896  NZ  LYS L 199      25.013  12.423   8.609  1.00  0.00      LL0  N1+
ATOM   3897  H   LYS L 199      24.757  17.231  12.190  1.00  0.00      LL0  H  
ATOM   3898  HZ1 LYS L 199      24.235  11.747   8.528  1.00  0.00      LL0  H  
ATOM   3899  HZ2 LYS L 199      24.613  13.337   8.283  1.00  0.00      LL0  H  
ATOM   3900  HZ3 LYS L 199      25.827  12.138   8.022  1.00  0.00      LL0  H  
ATOM   3901  N   THR L 200      27.494  15.752  14.207  1.00  0.00      LL0  N  
ATOM   3902  CA  THR L 200      28.698  15.326  14.903  1.00  0.00      LL0  C  
ATOM   3903  C   THR L 200      28.773  15.686  16.380  1.00  0.00      LL0  C  
ATOM   3904  O   THR L 200      29.758  15.398  17.046  1.00  0.00      LL0  O  
ATOM   3905  CB  THR L 200      29.881  15.884  14.117  1.00  0.00      LL0  C  
ATOM   3906  CG2 THR L 200      30.168  15.010  12.894  1.00  0.00      LL0  C  
ATOM   3907  OG1 THR L 200      29.596  17.233  13.696  1.00  0.00      LL0  O  
ATOM   3908  H   THR L 200      27.530  16.562  13.626  1.00  0.00      LL0  H  
ATOM   3909  HG1 THR L 200      29.739  17.773  14.467  1.00  0.00      LL0  H  
ATOM   3910  N   SER L 201      27.710  16.342  16.861  1.00  0.00      LL0  N  
ATOM   3911  CA  SER L 201      27.672  16.653  18.281  1.00  0.00      LL0  C  
ATOM   3912  C   SER L 201      26.232  16.693  18.739  1.00  0.00      LL0  C  
ATOM   3913  O   SER L 201      25.314  16.846  17.944  1.00  0.00      LL0  O  
ATOM   3914  CB  SER L 201      28.375  17.989  18.550  1.00  0.00      LL0  C  
ATOM   3915  OG  SER L 201      28.496  18.223  19.958  1.00  0.00      LL0  O  
ATOM   3916  H   SER L 201      26.911  16.594  16.309  1.00  0.00      LL0  H  
ATOM   3917  HG  SER L 201      28.367  19.163  20.071  1.00  0.00      LL0  H  
ATOM   3918  N   THR L 202      26.079  16.552  20.057  1.00  0.00      LL0  N  
ATOM   3919  CA  THR L 202      24.767  16.822  20.628  1.00  0.00      LL0  C  
ATOM   3920  C   THR L 202      24.623  18.308  20.907  1.00  0.00      LL0  C  
ATOM   3921  O   THR L 202      23.744  18.998  20.407  1.00  0.00      LL0  O  
ATOM   3922  CB  THR L 202      24.628  15.988  21.899  1.00  0.00      LL0  C  
ATOM   3923  CG2 THR L 202      24.234  14.545  21.577  1.00  0.00      LL0  C  
ATOM   3924  OG1 THR L 202      25.872  16.006  22.617  1.00  0.00      LL0  O  
ATOM   3925  H   THR L 202      26.872  16.457  20.659  1.00  0.00      LL0  H  
ATOM   3926  HG1 THR L 202      25.733  15.504  23.411  1.00  0.00      LL0  H  
ATOM   3927  N   SER L 203      25.583  18.781  21.711  1.00  0.00      LL0  N  
ATOM   3928  CA  SER L 203      25.686  20.221  21.916  1.00  0.00      LL0  C  
ATOM   3929  C   SER L 203      26.178  20.936  20.669  1.00  0.00      LL0  C  
ATOM   3930  O   SER L 203      27.242  20.627  20.139  1.00  0.00      LL0  O  
ATOM   3931  CB  SER L 203      26.623  20.483  23.092  1.00  0.00      LL0  C  
ATOM   3932  OG  SER L 203      26.319  19.561  24.148  1.00  0.00      LL0  O  
ATOM   3933  H   SER L 203      26.223  18.156  22.159  1.00  0.00      LL0  H  
ATOM   3934  HG  SER L 203      26.908  19.766  24.862  1.00  0.00      LL0  H  
ATOM   3935  N   PRO L 204      25.357  21.898  20.194  1.00  0.00      LL0  N  
ATOM   3936  CA  PRO L 204      25.749  22.654  19.002  1.00  0.00      LL0  C  
ATOM   3937  C   PRO L 204      27.086  23.354  19.162  1.00  0.00      LL0  C  
ATOM   3938  O   PRO L 204      27.461  23.801  20.241  1.00  0.00      LL0  O  
ATOM   3939  CB  PRO L 204      24.594  23.640  18.833  1.00  0.00      LL0  C  
ATOM   3940  CG  PRO L 204      23.400  23.013  19.549  1.00  0.00      LL0  C  
ATOM   3941  CD  PRO L 204      24.056  22.297  20.721  1.00  0.00      LL0  C  
ATOM   3942  N   ILE L 205      27.796  23.435  18.032  1.00  0.00      LL0  N  
ATOM   3943  CA  ILE L 205      29.040  24.197  18.064  1.00  0.00      LL0  C  
ATOM   3944  C   ILE L 205      28.756  25.690  18.057  1.00  0.00      LL0  C  
ATOM   3945  O   ILE L 205      28.649  26.338  17.023  1.00  0.00      LL0  O  
ATOM   3946  CB  ILE L 205      29.963  23.790  16.905  1.00  0.00      LL0  C  
ATOM   3947  CG1 ILE L 205      30.056  22.264  16.782  1.00  0.00      LL0  C  
ATOM   3948  CG2 ILE L 205      31.347  24.438  17.041  1.00  0.00      LL0  C  
ATOM   3949  CD1 ILE L 205      30.795  21.805  15.524  1.00  0.00      LL0  C  
ATOM   3950  H   ILE L 205      27.416  23.082  17.177  1.00  0.00      LL0  H  
ATOM   3951  N   VAL L 206      28.606  26.197  19.282  1.00  0.00      LL0  N  
ATOM   3952  CA  VAL L 206      28.386  27.631  19.422  1.00  0.00      LL0  C  
ATOM   3953  C   VAL L 206      29.691  28.403  19.311  1.00  0.00      LL0  C  
ATOM   3954  O   VAL L 206      30.530  28.402  20.203  1.00  0.00      LL0  O  
ATOM   3955  CB  VAL L 206      27.655  27.916  20.743  1.00  0.00      LL0  C  
ATOM   3956  CG1 VAL L 206      27.416  29.410  20.975  1.00  0.00      LL0  C  
ATOM   3957  CG2 VAL L 206      26.342  27.130  20.804  1.00  0.00      LL0  C  
ATOM   3958  H   VAL L 206      28.659  25.584  20.072  1.00  0.00      LL0  H  
ATOM   3959  N   LYS L 207      29.832  29.051  18.154  1.00  0.00      LL0  N  
ATOM   3960  CA  LYS L 207      31.001  29.902  18.001  1.00  0.00      LL0  C  
ATOM   3961  C   LYS L 207      30.608  31.359  17.899  1.00  0.00      LL0  C  
ATOM   3962  O   LYS L 207      29.996  31.797  16.931  1.00  0.00      LL0  O  
ATOM   3963  CB  LYS L 207      31.837  29.444  16.802  1.00  0.00      LL0  C  
ATOM   3964  CG  LYS L 207      33.269  29.987  16.818  1.00  0.00      LL0  C  
ATOM   3965  CD  LYS L 207      34.124  29.395  15.696  1.00  0.00      LL0  C  
ATOM   3966  CE  LYS L 207      35.592  29.817  15.778  1.00  0.00      LL0  C  
ATOM   3967  NZ  LYS L 207      36.408  29.146  14.750  1.00  0.00      LL0  N1+
ATOM   3968  H   LYS L 207      29.108  28.995  17.463  1.00  0.00      LL0  H  
ATOM   3969  HZ1 LYS L 207      37.408  29.151  15.047  1.00  0.00      LL0  H  
ATOM   3970  HZ2 LYS L 207      36.075  28.175  14.567  1.00  0.00      LL0  H  
ATOM   3971  HZ3 LYS L 207      36.379  29.621  13.825  1.00  0.00      LL0  H  
ATOM   3972  N   SER L 208      30.985  32.086  18.949  1.00  0.00      LL0  N  
ATOM   3973  CA  SER L 208      30.663  33.506  18.938  1.00  0.00      LL0  C  
ATOM   3974  C   SER L 208      31.901  34.370  18.827  1.00  0.00      LL0  C  
ATOM   3975  O   SER L 208      33.010  33.917  19.085  1.00  0.00      LL0  O  
ATOM   3976  CB  SER L 208      29.882  33.862  20.204  1.00  0.00      LL0  C  
ATOM   3977  OG  SER L 208      28.783  32.958  20.356  1.00  0.00      LL0  O  
ATOM   3978  H   SER L 208      31.475  31.685  19.720  1.00  0.00      LL0  H  
ATOM   3979  HG  SER L 208      28.015  33.512  20.494  1.00  0.00      LL0  H  
ATOM   3980  N   PHE L 209      31.655  35.634  18.467  1.00  0.00      LL0  N  
ATOM   3981  CA  PHE L 209      32.623  36.665  18.818  1.00  0.00      LL0  C  
ATOM   3982  C   PHE L 209      31.855  37.818  19.423  1.00  0.00      LL0  C  
ATOM   3983  O   PHE L 209      30.667  37.984  19.165  1.00  0.00      LL0  O  
ATOM   3984  CB  PHE L 209      33.487  37.109  17.617  1.00  0.00      LL0  C  
ATOM   3985  CG  PHE L 209      32.721  37.956  16.620  1.00  0.00      LL0  C  
ATOM   3986  CD1 PHE L 209      32.678  39.359  16.790  1.00  0.00      LL0  C  
ATOM   3987  CD2 PHE L 209      32.055  37.334  15.545  1.00  0.00      LL0  C  
ATOM   3988  CE1 PHE L 209      31.923  40.146  15.900  1.00  0.00      LL0  C  
ATOM   3989  CE2 PHE L 209      31.307  38.119  14.648  1.00  0.00      LL0  C  
ATOM   3990  CZ  PHE L 209      31.231  39.514  14.847  1.00  0.00      LL0  C  
ATOM   3991  H   PHE L 209      30.738  35.915  18.176  1.00  0.00      LL0  H  
ATOM   3992  N   ASN L 210      32.567  38.606  20.220  1.00  0.00      LL0  N  
ATOM   3993  CA  ASN L 210      31.881  39.789  20.720  1.00  0.00      LL0  C  
ATOM   3994  C   ASN L 210      32.399  40.994  19.982  1.00  0.00      LL0  C  
ATOM   3995  O   ASN L 210      33.536  41.016  19.519  1.00  0.00      LL0  O  
ATOM   3996  CB  ASN L 210      32.107  39.977  22.219  1.00  0.00      LL0  C  
ATOM   3997  CG  ASN L 210      31.762  38.716  22.980  1.00  0.00      LL0  C  
ATOM   3998  ND2 ASN L 210      32.823  38.030  23.397  1.00  0.00      LL0  N  
ATOM   3999  OD1 ASN L 210      30.608  38.365  23.177  1.00  0.00      LL0  O  
ATOM   4000  H   ASN L 210      33.542  38.471  20.416  1.00  0.00      LL0  H  
ATOM   4001 HD21 ASN L 210      33.743  38.383  23.182  1.00  0.00      LL0  H  
ATOM   4002 HD22 ASN L 210      32.733  37.186  23.914  1.00  0.00      LL0  H  
ATOM   4003  N   ARG L 211      31.541  42.014  19.888  1.00  0.00      LL0  N  
ATOM   4004  CA  ARG L 211      32.041  43.246  19.278  1.00  0.00      LL0  C  
ATOM   4005  C   ARG L 211      33.136  43.928  20.074  1.00  0.00      LL0  C  
ATOM   4006  O   ARG L 211      34.047  44.529  19.518  1.00  0.00      LL0  O  
ATOM   4007  CB  ARG L 211      30.908  44.227  18.995  1.00  0.00      LL0  C  
ATOM   4008  CG  ARG L 211      29.994  43.736  17.877  1.00  0.00      LL0  C  
ATOM   4009  CD  ARG L 211      28.850  44.711  17.615  1.00  0.00      LL0  C  
ATOM   4010  NE  ARG L 211      29.327  46.020  17.169  1.00  0.00      LL0  N  
ATOM   4011  CZ  ARG L 211      28.798  47.148  17.689  1.00  0.00      LL0  C  
ATOM   4012  NH1 ARG L 211      27.990  47.096  18.743  1.00  0.00      LL0  N1+
ATOM   4013  NH2 ARG L 211      29.072  48.317  17.124  1.00  0.00      LL0  N  
ATOM   4014  H   ARG L 211      30.631  41.945  20.303  1.00  0.00      LL0  H  
ATOM   4015  HE  ARG L 211      29.966  46.052  16.401  1.00  0.00      LL0  H  
ATOM   4016 HH11 ARG L 211      27.521  47.909  19.101  1.00  0.00      LL0  H  
ATOM   4017 HH12 ARG L 211      27.785  46.222  19.198  1.00  0.00      LL0  H  
ATOM   4018 HH21 ARG L 211      28.756  49.199  17.483  1.00  0.00      LL0  H  
ATOM   4019 HH22 ARG L 211      29.559  48.411  16.250  1.00  0.00      LL0  H  
ATOM   4020  N   ASN L 212      33.030  43.779  21.408  1.00  0.00      LL0  N  
ATOM   4021  CA  ASN L 212      34.133  44.279  22.235  1.00  0.00      LL0  C  
ATOM   4022  C   ASN L 212      35.497  43.666  21.936  1.00  0.00      LL0  C  
ATOM   4023  O   ASN L 212      36.523  44.327  22.024  1.00  0.00      LL0  O  
ATOM   4024  CB  ASN L 212      33.810  44.239  23.742  1.00  0.00      LL0  C  
ATOM   4025  CG  ASN L 212      33.589  42.824  24.243  1.00  0.00      LL0  C  
ATOM   4026  ND2 ASN L 212      34.707  42.163  24.539  1.00  0.00      LL0  N  
ATOM   4027  OD1 ASN L 212      32.469  42.340  24.312  1.00  0.00      LL0  O  
ATOM   4028  H   ASN L 212      32.208  43.353  21.795  1.00  0.00      LL0  H  
ATOM   4029 HD21 ASN L 212      35.613  42.578  24.585  1.00  0.00      LL0  H  
ATOM   4030 HD22 ASN L 212      34.665  41.167  24.668  1.00  0.00      LL0  H  
ATOM   4031  N   GLU L 213      35.464  42.382  21.548  1.00  0.00      LL0  N  
ATOM   4032  CA  GLU L 213      36.692  41.803  21.016  1.00  0.00      LL0  C  
ATOM   4033  C   GLU L 213      36.430  40.907  19.821  1.00  0.00      LL0  C  
ATOM   4034  O   GLU L 213      36.812  41.211  18.688  1.00  0.00      LL0  O  
ATOM   4035  CB  GLU L 213      37.514  41.096  22.112  1.00  0.00      LL0  C  
ATOM   4036  CG  GLU L 213      37.273  39.593  22.319  1.00  0.00      LL0  C  
ATOM   4037  CD  GLU L 213      35.800  39.316  22.518  1.00  0.00      LL0  C  
ATOM   4038  OE1 GLU L 213      35.154  38.880  21.568  1.00  0.00      LL0  O  
ATOM   4039  OE2 GLU L 213      35.292  39.554  23.607  1.00  0.00      LL0  O1-
ATOM   4040  H   GLU L 213      34.645  41.811  21.615  1.00  0.00      LL0  H  
TER   
ATOM   4041  N   GLY A 126     -19.850  31.927 -37.429  1.00  0.00      RA0  N  
ATOM   4042  CA  GLY A 126     -19.986  32.355 -36.046  1.00  0.00      RA0  C  
ATOM   4043  C   GLY A 126     -20.885  31.487 -35.164  1.00  0.00      RA0  C  
ATOM   4044  O   GLY A 126     -21.863  30.904 -35.651  1.00  0.00      RA0  O  
ATOM   4045  H   GLY A 126     -20.553  31.261 -37.682  1.00  0.00      RA0  H  
ATOM   4046  N   GLY A 127     -20.567  31.404 -33.866  1.00  0.00      RA0  N  
ATOM   4047  CA  GLY A 127     -19.457  32.140 -33.276  1.00  0.00      RA0  C  
ATOM   4048  C   GLY A 127     -18.079  31.516 -33.438  1.00  0.00      RA0  C  
ATOM   4049  O   GLY A 127     -17.062  32.143 -33.123  1.00  0.00      RA0  O  
ATOM   4050  H   GLY A 127     -21.082  30.787 -33.275  1.00  0.00      RA0  H  
ATOM   4051  N   TYR A 128     -18.064  30.288 -33.957  1.00  0.00      RA0  N  
ATOM   4052  CA  TYR A 128     -16.862  29.466 -34.203  1.00  0.00      RA0  C  
ATOM   4053  C   TYR A 128     -16.301  29.783 -35.571  1.00  0.00      RA0  C  
ATOM   4054  O   TYR A 128     -16.999  30.317 -36.441  1.00  0.00      RA0  O  
ATOM   4055  CB  TYR A 128     -17.197  27.986 -33.992  1.00  0.00      RA0  C  
ATOM   4056  CG  TYR A 128     -17.391  27.745 -32.510  1.00  0.00      RA0  C  
ATOM   4057  CD1 TYR A 128     -16.506  28.318 -31.609  1.00  0.00      RA0  C  
ATOM   4058  CD2 TYR A 128     -18.432  26.957 -32.030  1.00  0.00      RA0  C  
ATOM   4059  CE1 TYR A 128     -16.635  28.086 -30.246  1.00  0.00      RA0  C  
ATOM   4060  CE2 TYR A 128     -18.567  26.733 -30.660  1.00  0.00      RA0  C  
ATOM   4061  CZ  TYR A 128     -17.656  27.285 -29.762  1.00  0.00      RA0  C  
ATOM   4062  OH  TYR A 128     -17.759  27.036 -28.405  1.00  0.00      RA0  O  
ATOM   4063  H   TYR A 128     -18.908  29.937 -34.353  1.00  0.00      RA0  H  
ATOM   4064  HH  TYR A 128     -16.898  26.771 -28.049  1.00  0.00      RA0  H  
ATOM   4065  N   MET A 129     -15.010  29.514 -35.714  1.00  0.00      RA0  N  
ATOM   4066  CA  MET A 129     -14.333  29.576 -36.999  1.00  0.00      RA0  C  
ATOM   4067  C   MET A 129     -13.569  28.268 -37.297  1.00  0.00      RA0  C  
ATOM   4068  O   MET A 129     -13.154  27.557 -36.365  1.00  0.00      RA0  O  
ATOM   4069  CB  MET A 129     -13.343  30.743 -37.030  1.00  0.00      RA0  C  
ATOM   4070  CG  MET A 129     -13.991  32.110 -36.805  1.00  0.00      RA0  C  
ATOM   4071  SD  MET A 129     -12.797  33.455 -36.852  1.00  0.00      RA0  S  
ATOM   4072  CE  MET A 129     -13.950  34.814 -36.605  1.00  0.00      RA0  C  
ATOM   4073  H   MET A 129     -14.544  28.897 -35.094  1.00  0.00      RA0  H  
ATOM   4074  N   LEU A 130     -13.382  27.945 -38.584  1.00  0.00      RA0  N  
ATOM   4075  CA  LEU A 130     -12.658  26.719 -38.948  1.00  0.00      RA0  C  
ATOM   4076  C   LEU A 130     -11.311  27.137 -39.521  1.00  0.00      RA0  C  
ATOM   4077  O   LEU A 130     -11.211  27.897 -40.475  1.00  0.00      RA0  O  
ATOM   4078  CB  LEU A 130     -13.448  25.924 -39.987  1.00  0.00      RA0  C  
ATOM   4079  CG  LEU A 130     -13.488  24.408 -39.765  1.00  0.00      RA0  C  
ATOM   4080  CD1 LEU A 130     -14.218  23.710 -40.912  1.00  0.00      RA0  C  
ATOM   4081  CD2 LEU A 130     -12.117  23.783 -39.512  1.00  0.00      RA0  C  
ATOM   4082  H   LEU A 130     -13.581  28.593 -39.318  1.00  0.00      RA0  H  
ATOM   4083  N   GLY A 131     -10.285  26.665 -38.838  1.00  0.00      RA0  N  
ATOM   4084  CA  GLY A 131      -8.882  26.836 -39.157  1.00  0.00      RA0  C  
ATOM   4085  C   GLY A 131      -8.374  26.115 -40.369  1.00  0.00      RA0  C  
ATOM   4086  O   GLY A 131      -8.999  25.168 -40.845  1.00  0.00      RA0  O  
ATOM   4087  H   GLY A 131     -10.507  26.032 -38.092  1.00  0.00      RA0  H  
ATOM   4088  N   SER A 132      -7.217  26.517 -40.866  1.00  0.00      RA0  N  
ATOM   4089  CA  SER A 132      -6.697  25.716 -41.952  1.00  0.00      RA0  C  
ATOM   4090  C   SER A 132      -6.208  24.335 -41.489  1.00  0.00      RA0  C  
ATOM   4091  O   SER A 132      -5.772  24.148 -40.348  1.00  0.00      RA0  O  
ATOM   4092  CB  SER A 132      -5.634  26.609 -42.548  1.00  0.00      RA0  C  
ATOM   4093  OG  SER A 132      -5.916  27.914 -42.026  1.00  0.00      RA0  O  
ATOM   4094  H   SER A 132      -6.673  27.249 -40.459  1.00  0.00      RA0  H  
ATOM   4095  HG  SER A 132      -6.717  28.202 -42.452  1.00  0.00      RA0  H  
ATOM   4096  N   ALA A 133      -6.236  23.392 -42.424  1.00  0.00      RA0  N  
ATOM   4097  CA  ALA A 133      -5.786  22.026 -42.200  1.00  0.00      RA0  C  
ATOM   4098  C   ALA A 133      -4.309  21.883 -41.906  1.00  0.00      RA0  C  
ATOM   4099  O   ALA A 133      -3.492  22.664 -42.416  1.00  0.00      RA0  O  
ATOM   4100  CB  ALA A 133      -6.092  21.173 -43.429  1.00  0.00      RA0  C  
ATOM   4101  H   ALA A 133      -6.650  23.598 -43.308  1.00  0.00      RA0  H  
ATOM   4102  N   MET A 134      -3.997  20.957 -40.995  1.00  0.00      RA0  N  
ATOM   4103  CA  MET A 134      -2.618  20.693 -40.568  1.00  0.00      RA0  C  
ATOM   4104  C   MET A 134      -2.177  19.248 -40.865  1.00  0.00      RA0  C  
ATOM   4105  O   MET A 134      -2.961  18.311 -40.866  1.00  0.00      RA0  O  
ATOM   4106  CB  MET A 134      -2.464  20.942 -39.064  1.00  0.00      RA0  C  
ATOM   4107  CG  MET A 134      -3.334  22.079 -38.525  1.00  0.00      RA0  C  
ATOM   4108  SD  MET A 134      -3.068  22.387 -36.772  1.00  0.00      RA0  S  
ATOM   4109  CE  MET A 134      -4.467  23.484 -36.491  1.00  0.00      RA0  C  
ATOM   4110  H   MET A 134      -4.701  20.327 -40.653  1.00  0.00      RA0  H  
ATOM   4111  N   SER A 135      -0.908  19.110 -41.160  1.00  0.00      RA0  N  
ATOM   4112  CA  SER A 135      -0.230  17.836 -41.336  1.00  0.00      RA0  C  
ATOM   4113  C   SER A 135      -0.384  16.952 -40.051  1.00  0.00      RA0  C  
ATOM   4114  O   SER A 135      -0.251  17.489 -38.958  1.00  0.00      RA0  O  
ATOM   4115  CB  SER A 135       1.180  18.261 -41.673  1.00  0.00      RA0  C  
ATOM   4116  OG  SER A 135       1.038  19.521 -42.347  1.00  0.00      RA0  O  
ATOM   4117  H   SER A 135      -0.304  19.904 -41.112  1.00  0.00      RA0  H  
ATOM   4118  HG  SER A 135       0.788  19.315 -43.240  1.00  0.00      RA0  H  
ATOM   4119  N   ARG A 136      -0.732  15.656 -40.164  1.00  0.00      RA0  N  
ATOM   4120  CA  ARG A 136      -0.832  14.723 -39.007  1.00  0.00      RA0  C  
ATOM   4121  C   ARG A 136       0.522  14.284 -38.360  1.00  0.00      RA0  C  
ATOM   4122  O   ARG A 136       1.344  13.643 -39.037  1.00  0.00      RA0  O  
ATOM   4123  CB  ARG A 136      -1.633  13.460 -39.344  1.00  0.00      RA0  C  
ATOM   4124  CG  ARG A 136      -3.063  13.641 -39.863  1.00  0.00      RA0  C  
ATOM   4125  CD  ARG A 136      -3.798  12.298 -39.756  1.00  0.00      RA0  C  
ATOM   4126  NE  ARG A 136      -5.088  12.257 -40.449  1.00  0.00      RA0  N  
ATOM   4127  CZ  ARG A 136      -6.245  12.564 -39.786  1.00  0.00      RA0  C  
ATOM   4128  NH1 ARG A 136      -6.193  13.095 -38.544  1.00  0.00      RA0  N1+
ATOM   4129  NH2 ARG A 136      -7.436  12.333 -40.384  1.00  0.00      RA0  N  
ATOM   4130  H   ARG A 136      -0.771  15.263 -41.080  1.00  0.00      RA0  H  
ATOM   4131  HE  ARG A 136      -5.059  11.924 -41.396  1.00  0.00      RA0  H  
ATOM   4132 HH11 ARG A 136      -7.035  13.371 -38.061  1.00  0.00      RA0  H  
ATOM   4133 HH12 ARG A 136      -5.331  13.240 -38.052  1.00  0.00      RA0  H  
ATOM   4134 HH21 ARG A 136      -8.295  12.558 -39.902  1.00  0.00      RA0  H  
ATOM   4135 HH22 ARG A 136      -7.537  11.921 -41.293  1.00  0.00      RA0  H  
ATOM   4136  N   PRO A 137       0.708  14.533 -37.018  1.00  0.00      RA0  N  
ATOM   4137  CA  PRO A 137       1.951  14.156 -36.276  1.00  0.00      RA0  C  
ATOM   4138  C   PRO A 137       1.956  12.651 -35.990  1.00  0.00      RA0  C  
ATOM   4139  O   PRO A 137       0.870  12.087 -35.822  1.00  0.00      RA0  O  
ATOM   4140  CB  PRO A 137       1.830  15.015 -35.013  1.00  0.00      RA0  C  
ATOM   4141  CG  PRO A 137       0.327  15.147 -34.766  1.00  0.00      RA0  C  
ATOM   4142  CD  PRO A 137      -0.254  15.237 -36.174  1.00  0.00      RA0  C  
ATOM   4143  N   ILE A 138       3.098  11.988 -35.963  1.00  0.00      RA0  N  
ATOM   4144  CA  ILE A 138       3.057  10.684 -35.327  1.00  0.00      RA0  C  
ATOM   4145  C   ILE A 138       2.963  11.073 -33.859  1.00  0.00      RA0  C  
ATOM   4146  O   ILE A 138       3.587  12.048 -33.379  1.00  0.00      RA0  O  
ATOM   4147  CB  ILE A 138       4.281   9.800 -35.627  1.00  0.00      RA0  C  
ATOM   4148  CG1 ILE A 138       5.616  10.324 -35.083  1.00  0.00      RA0  C  
ATOM   4149  CG2 ILE A 138       4.333   9.486 -37.123  1.00  0.00      RA0  C  
ATOM   4150  CD1 ILE A 138       6.330  11.335 -35.985  1.00  0.00      RA0  C  
ATOM   4151  H   ILE A 138       3.949  12.506 -35.983  1.00  0.00      RA0  H  
ATOM   4152  N   ILE A 139       2.224  10.240 -33.169  1.00  0.00      RA0  N  
ATOM   4153  CA  ILE A 139       1.984  10.323 -31.781  1.00  0.00      RA0  C  
ATOM   4154  C   ILE A 139       2.172   8.940 -31.265  1.00  0.00      RA0  C  
ATOM   4155  O   ILE A 139       1.510   8.005 -31.729  1.00  0.00      RA0  O  
ATOM   4156  CB  ILE A 139       0.570  10.790 -31.441  1.00  0.00      RA0  C  
ATOM   4157  CG1 ILE A 139       0.143  12.014 -32.234  1.00  0.00      RA0  C  
ATOM   4158  CG2 ILE A 139       0.429  11.037 -29.937  1.00  0.00      RA0  C  
ATOM   4159  CD1 ILE A 139      -1.338  12.249 -31.996  1.00  0.00      RA0  C  
ATOM   4160  H   ILE A 139       1.764   9.508 -33.670  1.00  0.00      RA0  H  
ATOM   4161  N   HIS A 140       2.954   8.834 -30.207  1.00  0.00      RA0  N  
ATOM   4162  CA  HIS A 140       3.187   7.570 -29.539  1.00  0.00      RA0  C  
ATOM   4163  C   HIS A 140       2.408   7.605 -28.241  1.00  0.00      RA0  C  
ATOM   4164  O   HIS A 140       2.443   8.609 -27.480  1.00  0.00      RA0  O  
ATOM   4165  CB  HIS A 140       4.680   7.340 -29.305  1.00  0.00      RA0  C  
ATOM   4166  CG  HIS A 140       5.409   7.362 -30.629  1.00  0.00      RA0  C  
ATOM   4167  CD2 HIS A 140       5.164   6.571 -31.756  1.00  0.00      RA0  C  
ATOM   4168  ND1 HIS A 140       6.419   8.204 -30.907  1.00  0.00      RA0  N  
ATOM   4169  CE1 HIS A 140       6.813   7.955 -32.195  1.00  0.00      RA0  C  
ATOM   4170  NE2 HIS A 140       6.039   6.952 -32.717  1.00  0.00      RA0  N  
ATOM   4171  H   HIS A 140       3.323   9.678 -29.816  1.00  0.00      RA0  H  
ATOM   4172  HD1 HIS A 140       6.807   8.870 -30.305  1.00  0.00      RA0  H  
ATOM   4173  N   PHE A 141       1.646   6.542 -28.049  1.00  0.00      RA0  N  
ATOM   4174  CA  PHE A 141       0.755   6.449 -26.951  1.00  0.00      RA0  C  
ATOM   4175  C   PHE A 141       1.264   5.566 -25.790  1.00  0.00      RA0  C  
ATOM   4176  O   PHE A 141       0.592   5.432 -24.808  1.00  0.00      RA0  O  
ATOM   4177  CB  PHE A 141      -0.605   5.929 -27.414  1.00  0.00      RA0  C  
ATOM   4178  CG  PHE A 141      -1.380   7.004 -28.136  1.00  0.00      RA0  C  
ATOM   4179  CD1 PHE A 141      -2.369   7.718 -27.426  1.00  0.00      RA0  C  
ATOM   4180  CD2 PHE A 141      -1.113   7.278 -29.495  1.00  0.00      RA0  C  
ATOM   4181  CE1 PHE A 141      -3.097   8.727 -28.082  1.00  0.00      RA0  C  
ATOM   4182  CE2 PHE A 141      -1.840   8.289 -30.149  1.00  0.00      RA0  C  
ATOM   4183  CZ  PHE A 141      -2.822   9.007 -29.437  1.00  0.00      RA0  C  
ATOM   4184  H   PHE A 141       1.760   5.762 -28.675  1.00  0.00      RA0  H  
ATOM   4185  N   GLY A 142       2.467   5.002 -25.892  1.00  0.00      RA0  N  
ATOM   4186  CA  GLY A 142       3.102   4.367 -24.763  1.00  0.00      RA0  C  
ATOM   4187  C   GLY A 142       2.934   2.851 -24.615  1.00  0.00      RA0  C  
ATOM   4188  O   GLY A 142       3.498   2.263 -23.678  1.00  0.00      RA0  O  
ATOM   4189  H   GLY A 142       2.846   4.905 -26.816  1.00  0.00      RA0  H  
ATOM   4190  N   SER A 143       2.093   2.203 -25.415  1.00  0.00      RA0  N  
ATOM   4191  CA  SER A 143       1.924   0.753 -25.223  1.00  0.00      RA0  C  
ATOM   4192  C   SER A 143       1.868   0.174 -26.588  1.00  0.00      RA0  C  
ATOM   4193  O   SER A 143       1.555   0.891 -27.527  1.00  0.00      RA0  O  
ATOM   4194  CB  SER A 143       0.591   0.458 -24.524  1.00  0.00      RA0  C  
ATOM   4195  OG  SER A 143       0.089   1.651 -23.902  1.00  0.00      RA0  O  
ATOM   4196  H   SER A 143       1.680   2.640 -26.217  1.00  0.00      RA0  H  
ATOM   4197  HG  SER A 143      -0.804   1.770 -24.223  1.00  0.00      RA0  H  
ATOM   4198  N   ASP A 144       2.164  -1.108 -26.742  1.00  0.00      RA0  N  
ATOM   4199  CA  ASP A 144       2.225  -1.602 -28.086  1.00  0.00      RA0  C  
ATOM   4200  C   ASP A 144       0.833  -1.636 -28.702  1.00  0.00      RA0  C  
ATOM   4201  O   ASP A 144       0.659  -1.482 -29.900  1.00  0.00      RA0  O  
ATOM   4202  CB  ASP A 144       2.766  -3.032 -28.064  1.00  0.00      RA0  C  
ATOM   4203  CG  ASP A 144       1.751  -3.913 -27.353  1.00  0.00      RA0  C  
ATOM   4204  OD1 ASP A 144       1.481  -3.685 -26.172  1.00  0.00      RA0  O  
ATOM   4205  OD2 ASP A 144       1.182  -4.788 -27.995  1.00  0.00      RA0  O1-
ATOM   4206  H   ASP A 144       2.246  -1.784 -26.005  1.00  0.00      RA0  H  
ATOM   4207  N   TYR A 145      -0.176  -1.812 -27.889  1.00  0.00      RA0  N  
ATOM   4208  CA  TYR A 145      -1.505  -2.006 -28.450  1.00  0.00      RA0  C  
ATOM   4209  C   TYR A 145      -2.059  -0.689 -28.923  1.00  0.00      RA0  C  
ATOM   4210  O   TYR A 145      -2.688  -0.622 -29.936  1.00  0.00      RA0  O  
ATOM   4211  CB  TYR A 145      -2.438  -2.624 -27.408  1.00  0.00      RA0  C  
ATOM   4212  CG  TYR A 145      -3.859  -2.576 -27.919  1.00  0.00      RA0  C  
ATOM   4213  CD1 TYR A 145      -4.232  -3.344 -29.017  1.00  0.00      RA0  C  
ATOM   4214  CD2 TYR A 145      -4.789  -1.746 -27.303  1.00  0.00      RA0  C  
ATOM   4215  CE1 TYR A 145      -5.527  -3.259 -29.514  1.00  0.00      RA0  C  
ATOM   4216  CE2 TYR A 145      -6.084  -1.662 -27.801  1.00  0.00      RA0  C  
ATOM   4217  CZ  TYR A 145      -6.451  -2.414 -28.911  1.00  0.00      RA0  C  
ATOM   4218  OH  TYR A 145      -7.733  -2.323 -29.415  1.00  0.00      RA0  O  
ATOM   4219  H   TYR A 145       0.070  -2.188 -26.993  1.00  0.00      RA0  H  
ATOM   4220  HH  TYR A 145      -8.243  -1.725 -28.883  1.00  0.00      RA0  H  
ATOM   4221  N   GLU A 146      -1.870   0.363 -28.154  1.00  0.00      RA0  N  
ATOM   4222  CA  GLU A 146      -2.425   1.647 -28.548  1.00  0.00      RA0  C  
ATOM   4223  C   GLU A 146      -1.720   2.266 -29.745  1.00  0.00      RA0  C  
ATOM   4224  O   GLU A 146      -2.319   2.962 -30.551  1.00  0.00      RA0  O  
ATOM   4225  CB  GLU A 146      -2.392   2.640 -27.384  1.00  0.00      RA0  C  
ATOM   4226  CG  GLU A 146      -3.279   2.268 -26.193  1.00  0.00      RA0  C  
ATOM   4227  CD  GLU A 146      -3.436   3.441 -25.232  1.00  0.00      RA0  C  
ATOM   4228  OE1 GLU A 146      -3.659   3.222 -24.048  1.00  0.00      RA0  O  
ATOM   4229  OE2 GLU A 146      -3.441   4.598 -25.643  1.00  0.00      RA0  O1-
ATOM   4230  H   GLU A 146      -1.225   0.291 -27.396  1.00  0.00      RA0  H  
ATOM   4231  N   ASP A 147      -0.431   2.064 -29.836  1.00  0.00      RA0  N  
ATOM   4232  CA  ASP A 147       0.326   2.605 -30.956  1.00  0.00      RA0  C  
ATOM   4233  C   ASP A 147      -0.234   1.968 -32.231  1.00  0.00      RA0  C  
ATOM   4234  O   ASP A 147      -0.372   2.615 -33.272  1.00  0.00      RA0  O  
ATOM   4235  CB  ASP A 147       1.812   2.389 -30.696  1.00  0.00      RA0  C  
ATOM   4236  CG  ASP A 147       2.356   3.648 -30.045  1.00  0.00      RA0  C  
ATOM   4237  OD1 ASP A 147       2.196   3.838 -28.840  1.00  0.00      RA0  O  
ATOM   4238  OD2 ASP A 147       2.917   4.466 -30.764  1.00  0.00      RA0  O1-
ATOM   4239  H   ASP A 147       0.079   1.564 -29.133  1.00  0.00      RA0  H  
ATOM   4240  N   ARG A 148      -0.421   0.652 -32.180  1.00  0.00      RA0  N  
ATOM   4241  CA  ARG A 148      -0.951  -0.024 -33.328  1.00  0.00      RA0  C  
ATOM   4242  C   ARG A 148      -2.348   0.463 -33.591  1.00  0.00      RA0  C  
ATOM   4243  O   ARG A 148      -2.594   0.942 -34.710  1.00  0.00      RA0  O  
ATOM   4244  CB  ARG A 148      -0.962  -1.542 -33.136  1.00  0.00      RA0  C  
ATOM   4245  CG  ARG A 148      -1.642  -2.138 -34.363  1.00  0.00      RA0  C  
ATOM   4246  CD  ARG A 148      -2.068  -3.598 -34.278  1.00  0.00      RA0  C  
ATOM   4247  NE  ARG A 148      -3.029  -3.794 -35.352  1.00  0.00      RA0  N  
ATOM   4248  CZ  ARG A 148      -3.763  -4.915 -35.547  1.00  0.00      RA0  C  
ATOM   4249  NH1 ARG A 148      -3.523  -6.009 -34.793  1.00  0.00      RA0  N1+
ATOM   4250  NH2 ARG A 148      -4.716  -4.882 -36.497  1.00  0.00      RA0  N  
ATOM   4251  H   ARG A 148      -0.255   0.140 -31.334  1.00  0.00      RA0  H  
ATOM   4252  HE  ARG A 148      -3.220  -2.997 -35.948  1.00  0.00      RA0  H  
ATOM   4253 HH11 ARG A 148      -4.037  -6.861 -34.900  1.00  0.00      RA0  H  
ATOM   4254 HH12 ARG A 148      -2.806  -5.989 -34.093  1.00  0.00      RA0  H  
ATOM   4255 HH21 ARG A 148      -5.315  -5.632 -36.770  1.00  0.00      RA0  H  
ATOM   4256 HH22 ARG A 148      -4.838  -3.992 -36.986  1.00  0.00      RA0  H  
ATOM   4257  N   TYR A 149      -3.185   0.504 -32.533  1.00  0.00      RA0  N  
ATOM   4258  CA  TYR A 149      -4.533   0.999 -32.644  1.00  0.00      RA0  C  
ATOM   4259  C   TYR A 149      -4.550   2.398 -33.232  1.00  0.00      RA0  C  
ATOM   4260  O   TYR A 149      -5.254   2.690 -34.182  1.00  0.00      RA0  O  
ATOM   4261  CB  TYR A 149      -5.195   0.993 -31.256  1.00  0.00      RA0  C  
ATOM   4262  CG  TYR A 149      -6.625   1.508 -31.223  1.00  0.00      RA0  C  
ATOM   4263  CD1 TYR A 149      -6.920   2.855 -31.418  1.00  0.00      RA0  C  
ATOM   4264  CD2 TYR A 149      -7.660   0.628 -30.934  1.00  0.00      RA0  C  
ATOM   4265  CE1 TYR A 149      -8.214   3.335 -31.252  1.00  0.00      RA0  C  
ATOM   4266  CE2 TYR A 149      -8.954   1.106 -30.751  1.00  0.00      RA0  C  
ATOM   4267  CZ  TYR A 149      -9.226   2.463 -30.874  1.00  0.00      RA0  C  
ATOM   4268  OH  TYR A 149     -10.491   2.939 -30.588  1.00  0.00      RA0  O  
ATOM   4269  H   TYR A 149      -2.887   0.106 -31.666  1.00  0.00      RA0  H  
ATOM   4270  HH  TYR A 149     -10.723   3.646 -31.196  1.00  0.00      RA0  H  
ATOM   4271  N   TYR A 150      -3.726   3.278 -32.719  1.00  0.00      RA0  N  
ATOM   4272  CA  TYR A 150      -3.728   4.605 -33.296  1.00  0.00      RA0  C  
ATOM   4273  C   TYR A 150      -3.423   4.687 -34.772  1.00  0.00      RA0  C  
ATOM   4274  O   TYR A 150      -4.170   5.338 -35.526  1.00  0.00      RA0  O  
ATOM   4275  CB  TYR A 150      -2.764   5.500 -32.515  1.00  0.00      RA0  C  
ATOM   4276  CG  TYR A 150      -2.783   6.912 -33.052  1.00  0.00      RA0  C  
ATOM   4277  CD1 TYR A 150      -3.943   7.675 -32.976  1.00  0.00      RA0  C  
ATOM   4278  CD2 TYR A 150      -1.630   7.454 -33.610  1.00  0.00      RA0  C  
ATOM   4279  CE1 TYR A 150      -3.952   8.976 -33.465  1.00  0.00      RA0  C  
ATOM   4280  CE2 TYR A 150      -1.640   8.755 -34.098  1.00  0.00      RA0  C  
ATOM   4281  CZ  TYR A 150      -2.804   9.513 -34.039  1.00  0.00      RA0  C  
ATOM   4282  OH  TYR A 150      -2.827  10.791 -34.562  1.00  0.00      RA0  O  
ATOM   4283  H   TYR A 150      -2.980   2.949 -32.160  1.00  0.00      RA0  H  
ATOM   4284  HH  TYR A 150      -1.936  11.106 -34.678  1.00  0.00      RA0  H  
ATOM   4285  N   ARG A 151      -2.305   4.054 -35.160  1.00  0.00      RA0  N  
ATOM   4286  CA  ARG A 151      -1.840   4.001 -36.552  1.00  0.00      RA0  C  
ATOM   4287  C   ARG A 151      -3.021   3.505 -37.482  1.00  0.00      RA0  C  
ATOM   4288  O   ARG A 151      -3.263   4.083 -38.550  1.00  0.00      RA0  O  
ATOM   4289  CB  ARG A 151      -0.612   3.101 -36.679  1.00  0.00      RA0  C  
ATOM   4290  CG  ARG A 151       0.616   3.863 -37.185  1.00  0.00      RA0  C  
ATOM   4291  CD  ARG A 151       1.702   4.100 -36.129  1.00  0.00      RA0  C  
ATOM   4292  NE  ARG A 151       1.275   4.987 -35.046  1.00  0.00      RA0  N  
ATOM   4293  CZ  ARG A 151       1.832   4.795 -33.810  1.00  0.00      RA0  C  
ATOM   4294  NH1 ARG A 151       2.658   3.749 -33.594  1.00  0.00      RA0  N1+
ATOM   4295  NH2 ARG A 151       1.576   5.647 -32.801  1.00  0.00      RA0  N  
ATOM   4296  H   ARG A 151      -1.831   3.481 -34.486  1.00  0.00      RA0  H  
ATOM   4297  HE  ARG A 151       0.645   5.733 -35.282  1.00  0.00      RA0  H  
ATOM   4298 HH11 ARG A 151       3.079   3.631 -32.679  1.00  0.00      RA0  H  
ATOM   4299 HH12 ARG A 151       2.875   3.066 -34.295  1.00  0.00      RA0  H  
ATOM   4300 HH21 ARG A 151       1.951   5.461 -31.879  1.00  0.00      RA0  H  
ATOM   4301 HH22 ARG A 151       1.047   6.500 -32.863  1.00  0.00      RA0  H  
ATOM   4302  N   GLU A 152      -3.792   2.522 -37.037  1.00  0.00      RA0  N  
ATOM   4303  CA  GLU A 152      -4.873   1.944 -37.843  1.00  0.00      RA0  C  
ATOM   4304  C   GLU A 152      -6.117   2.918 -37.785  1.00  0.00      RA0  C  
ATOM   4305  O   GLU A 152      -7.015   2.764 -38.625  1.00  0.00      RA0  O  
ATOM   4306  CB  GLU A 152      -5.221   0.529 -37.382  1.00  0.00      RA0  C  
ATOM   4307  CG  GLU A 152      -4.054  -0.411 -37.681  1.00  0.00      RA0  C  
ATOM   4308  CD  GLU A 152      -4.409  -1.846 -37.350  1.00  0.00      RA0  C  
ATOM   4309  OE1 GLU A 152      -5.153  -2.092 -36.408  1.00  0.00      RA0  O  
ATOM   4310  OE2 GLU A 152      -3.896  -2.754 -37.995  1.00  0.00      RA0  O1-
ATOM   4311  H   GLU A 152      -3.607   2.113 -36.140  1.00  0.00      RA0  H  
ATOM   4312  N   ASN A 153      -6.366   3.637 -36.679  1.00  0.00      RA0  N  
ATOM   4313  CA  ASN A 153      -7.598   4.402 -36.663  1.00  0.00      RA0  C  
ATOM   4314  C   ASN A 153      -7.395   5.921 -36.911  1.00  0.00      RA0  C  
ATOM   4315  O   ASN A 153      -8.367   6.629 -37.116  1.00  0.00      RA0  O  
ATOM   4316  CB  ASN A 153      -8.277   4.291 -35.303  1.00  0.00      RA0  C  
ATOM   4317  CG  ASN A 153      -9.234   3.131 -35.286  1.00  0.00      RA0  C  
ATOM   4318  ND2 ASN A 153      -8.657   1.974 -34.913  1.00  0.00      RA0  N  
ATOM   4319  OD1 ASN A 153     -10.418   3.274 -35.578  1.00  0.00      RA0  O  
ATOM   4320  H   ASN A 153      -5.683   3.734 -35.951  1.00  0.00      RA0  H  
ATOM   4321 HD21 ASN A 153      -7.675   1.954 -34.707  1.00  0.00      RA0  H  
ATOM   4322 HD22 ASN A 153      -9.167   1.117 -34.842  1.00  0.00      RA0  H  
ATOM   4323  N   MET A 154      -6.170   6.418 -37.012  1.00  0.00      RA0  N  
ATOM   4324  CA  MET A 154      -5.978   7.864 -37.004  1.00  0.00      RA0  C  
ATOM   4325  C   MET A 154      -6.621   8.586 -38.235  1.00  0.00      RA0  C  
ATOM   4326  O   MET A 154      -6.592   9.833 -38.336  1.00  0.00      RA0  O  
ATOM   4327  CB  MET A 154      -4.488   8.201 -36.927  1.00  0.00      RA0  C  
ATOM   4328  CG  MET A 154      -3.671   7.652 -38.098  1.00  0.00      RA0  C  
ATOM   4329  SD  MET A 154      -1.896   7.833 -37.853  1.00  0.00      RA0  S  
ATOM   4330  CE  MET A 154      -1.829   9.627 -37.731  1.00  0.00      RA0  C  
ATOM   4331  H   MET A 154      -5.382   5.812 -36.897  1.00  0.00      RA0  H  
ATOM   4332  N   HIS A 155      -7.048   7.827 -39.251  1.00  0.00      RA0  N  
ATOM   4333  CA  HIS A 155      -7.524   8.447 -40.497  1.00  0.00      RA0  C  
ATOM   4334  C   HIS A 155      -8.968   8.947 -40.261  1.00  0.00      RA0  C  
ATOM   4335  O   HIS A 155      -9.445   9.903 -40.929  1.00  0.00      RA0  O  
ATOM   4336  CB  HIS A 155      -7.437   7.440 -41.655  1.00  0.00      RA0  C  
ATOM   4337  CG  HIS A 155      -8.309   6.230 -41.393  1.00  0.00      RA0  C  
ATOM   4338  CD2 HIS A 155      -9.642   6.054 -41.780  1.00  0.00      RA0  C  
ATOM   4339  ND1 HIS A 155      -7.903   5.123 -40.734  1.00  0.00      RA0  N  
ATOM   4340  CE1 HIS A 155      -8.968   4.259 -40.701  1.00  0.00      RA0  C  
ATOM   4341  NE2 HIS A 155     -10.034   4.834 -41.344  1.00  0.00      RA0  N  
ATOM   4342  H   HIS A 155      -7.182   6.850 -39.095  1.00  0.00      RA0  H  
ATOM   4343  HD1 HIS A 155      -7.012   4.907 -40.382  1.00  0.00      RA0  H  
ATOM   4344  N   ARG A 156      -9.600   8.317 -39.260  1.00  0.00      RA0  N  
ATOM   4345  CA  ARG A 156     -10.909   8.665 -38.708  1.00  0.00      RA0  C  
ATOM   4346  C   ARG A 156     -10.955   9.943 -37.853  1.00  0.00      RA0  C  
ATOM   4347  O   ARG A 156     -11.982  10.259 -37.329  1.00  0.00      RA0  O  
ATOM   4348  CB  ARG A 156     -11.479   7.539 -37.831  1.00  0.00      RA0  C  
ATOM   4349  CG  ARG A 156     -11.875   6.249 -38.550  1.00  0.00      RA0  C  
ATOM   4350  CD  ARG A 156     -12.291   5.123 -37.589  1.00  0.00      RA0  C  
ATOM   4351  NE  ARG A 156     -13.534   5.402 -36.859  1.00  0.00      RA0  N  
ATOM   4352  CZ  ARG A 156     -13.599   5.168 -35.508  1.00  0.00      RA0  C  
ATOM   4353  NH1 ARG A 156     -12.502   4.773 -34.823  1.00  0.00      RA0  N1+
ATOM   4354  NH2 ARG A 156     -14.775   5.330 -34.873  1.00  0.00      RA0  N  
ATOM   4355  H   ARG A 156      -9.141   7.583 -38.758  1.00  0.00      RA0  H  
ATOM   4356  HE  ARG A 156     -14.363   5.683 -37.368  1.00  0.00      RA0  H  
ATOM   4357 HH11 ARG A 156     -12.477   4.751 -33.805  1.00  0.00      RA0  H  
ATOM   4358 HH12 ARG A 156     -11.650   4.472 -35.268  1.00  0.00      RA0  H  
ATOM   4359 HH21 ARG A 156     -14.879   5.168 -33.884  1.00  0.00      RA0  H  
ATOM   4360 HH22 ARG A 156     -15.607   5.601 -35.386  1.00  0.00      RA0  H  
ATOM   4361  N   TYR A 157      -9.840  10.586 -37.558  1.00  0.00      RA0  N  
ATOM   4362  CA  TYR A 157      -9.839  11.770 -36.677  1.00  0.00      RA0  C  
ATOM   4363  C   TYR A 157      -9.594  13.103 -37.358  1.00  0.00      RA0  C  
ATOM   4364  O   TYR A 157      -8.953  13.155 -38.388  1.00  0.00      RA0  O  
ATOM   4365  CB  TYR A 157      -8.749  11.549 -35.605  1.00  0.00      RA0  C  
ATOM   4366  CG  TYR A 157      -8.808  10.203 -34.905  1.00  0.00      RA0  C  
ATOM   4367  CD1 TYR A 157      -7.625   9.663 -34.420  1.00  0.00      RA0  C  
ATOM   4368  CD2 TYR A 157     -10.000   9.507 -34.716  1.00  0.00      RA0  C  
ATOM   4369  CE1 TYR A 157      -7.628   8.446 -33.752  1.00  0.00      RA0  C  
ATOM   4370  CE2 TYR A 157     -10.005   8.285 -34.049  1.00  0.00      RA0  C  
ATOM   4371  CZ  TYR A 157      -8.815   7.754 -33.562  1.00  0.00      RA0  C  
ATOM   4372  OH  TYR A 157      -8.791   6.547 -32.894  1.00  0.00      RA0  O  
ATOM   4373  H   TYR A 157      -8.986  10.339 -38.013  1.00  0.00      RA0  H  
ATOM   4374  HH  TYR A 157      -9.681   6.220 -32.765  1.00  0.00      RA0  H  
ATOM   4375  N   PRO A 158     -10.002  14.203 -36.722  1.00  0.00      RA0  N  
ATOM   4376  CA  PRO A 158      -9.867  15.451 -37.484  1.00  0.00      RA0  C  
ATOM   4377  C   PRO A 158      -8.467  15.805 -37.866  1.00  0.00      RA0  C  
ATOM   4378  O   PRO A 158      -7.519  15.506 -37.108  1.00  0.00      RA0  O  
ATOM   4379  CB  PRO A 158     -10.459  16.497 -36.532  1.00  0.00      RA0  C  
ATOM   4380  CG  PRO A 158     -11.352  15.731 -35.559  1.00  0.00      RA0  C  
ATOM   4381  CD  PRO A 158     -10.667  14.376 -35.435  1.00  0.00      RA0  C  
ATOM   4382  N   ASN A 159      -8.321  16.493 -39.002  1.00  0.00      RA0  N  
ATOM   4383  CA  ASN A 159      -7.031  17.107 -39.325  1.00  0.00      RA0  C  
ATOM   4384  C   ASN A 159      -7.089  18.619 -39.359  1.00  0.00      RA0  C  
ATOM   4385  O   ASN A 159      -6.156  19.272 -39.871  1.00  0.00      RA0  O  
ATOM   4386  CB  ASN A 159      -6.497  16.648 -40.672  1.00  0.00      RA0  C  
ATOM   4387  CG  ASN A 159      -7.242  17.431 -41.727  1.00  0.00      RA0  C  
ATOM   4388  ND2 ASN A 159      -6.446  17.942 -42.679  1.00  0.00      RA0  N  
ATOM   4389  OD1 ASN A 159      -8.466  17.530 -41.691  1.00  0.00      RA0  O  
ATOM   4390  H   ASN A 159      -9.082  16.702 -39.620  1.00  0.00      RA0  H  
ATOM   4391 HD21 ASN A 159      -5.450  17.865 -42.589  1.00  0.00      RA0  H  
ATOM   4392 HD22 ASN A 159      -6.818  18.424 -43.473  1.00  0.00      RA0  H  
ATOM   4393  N   GLN A 160      -8.182  19.164 -38.840  1.00  0.00      RA0  N  
ATOM   4394  CA  GLN A 160      -8.297  20.614 -38.650  1.00  0.00      RA0  C  
ATOM   4395  C   GLN A 160      -9.273  20.907 -37.501  1.00  0.00      RA0  C  
ATOM   4396  O   GLN A 160     -10.207  20.106 -37.262  1.00  0.00      RA0  O  
ATOM   4397  CB  GLN A 160      -8.691  21.323 -39.947  1.00  0.00      RA0  C  
ATOM   4398  CG  GLN A 160      -9.909  20.731 -40.651  1.00  0.00      RA0  C  
ATOM   4399  CD  GLN A 160     -10.098  21.455 -41.967  1.00  0.00      RA0  C  
ATOM   4400  NE2 GLN A 160     -11.389  21.634 -42.296  1.00  0.00      RA0  N  
ATOM   4401  OE1 GLN A 160      -9.146  21.835 -42.641  1.00  0.00      RA0  O  
ATOM   4402  H   GLN A 160      -8.942  18.649 -38.442  1.00  0.00      RA0  H  
ATOM   4403 HE21 GLN A 160     -12.118  21.297 -41.701  1.00  0.00      RA0  H  
ATOM   4404 HE22 GLN A 160     -11.642  22.111 -43.138  1.00  0.00      RA0  H  
ATOM   4405  N   VAL A 161      -9.189  22.111 -36.930  1.00  0.00      RA0  N  
ATOM   4406  CA  VAL A 161      -9.981  22.439 -35.726  1.00  0.00      RA0  C  
ATOM   4407  C   VAL A 161     -10.995  23.621 -35.863  1.00  0.00      RA0  C  
ATOM   4408  O   VAL A 161     -10.764  24.604 -36.573  1.00  0.00      RA0  O  
ATOM   4409  CB  VAL A 161      -9.078  22.674 -34.510  1.00  0.00      RA0  C  
ATOM   4410  CG1 VAL A 161      -8.341  21.395 -34.113  1.00  0.00      RA0  C  
ATOM   4411  CG2 VAL A 161      -8.131  23.854 -34.733  1.00  0.00      RA0  C  
ATOM   4412  H   VAL A 161      -8.579  22.816 -37.290  1.00  0.00      RA0  H  
ATOM   4413  N   TYR A 162     -12.073  23.554 -35.084  1.00  0.00      RA0  N  
ATOM   4414  CA  TYR A 162     -12.982  24.690 -34.916  1.00  0.00      RA0  C  
ATOM   4415  C   TYR A 162     -12.694  25.440 -33.641  1.00  0.00      RA0  C  
ATOM   4416  O   TYR A 162     -12.401  24.843 -32.617  1.00  0.00      RA0  O  
ATOM   4417  CB  TYR A 162     -14.440  24.228 -34.815  1.00  0.00      RA0  C  
ATOM   4418  CG  TYR A 162     -14.933  23.445 -36.012  1.00  0.00      RA0  C  
ATOM   4419  CD1 TYR A 162     -15.909  24.003 -36.830  1.00  0.00      RA0  C  
ATOM   4420  CD2 TYR A 162     -14.459  22.163 -36.276  1.00  0.00      RA0  C  
ATOM   4421  CE1 TYR A 162     -16.447  23.261 -37.875  1.00  0.00      RA0  C  
ATOM   4422  CE2 TYR A 162     -14.985  21.427 -37.331  1.00  0.00      RA0  C  
ATOM   4423  CZ  TYR A 162     -15.999  21.966 -38.114  1.00  0.00      RA0  C  
ATOM   4424  OH  TYR A 162     -16.570  21.209 -39.120  1.00  0.00      RA0  O  
ATOM   4425  H   TYR A 162     -12.176  22.808 -34.419  1.00  0.00      RA0  H  
ATOM   4426  HH  TYR A 162     -16.040  20.434 -39.258  1.00  0.00      RA0  H  
ATOM   4427  N   TYR A 163     -12.817  26.761 -33.702  1.00  0.00      RA0  N  
ATOM   4428  CA  TYR A 163     -12.579  27.579 -32.532  1.00  0.00      RA0  C  
ATOM   4429  C   TYR A 163     -13.367  28.897 -32.533  1.00  0.00      RA0  C  
ATOM   4430  O   TYR A 163     -13.918  29.323 -33.548  1.00  0.00      RA0  O  
ATOM   4431  CB  TYR A 163     -11.081  27.817 -32.323  1.00  0.00      RA0  C  
ATOM   4432  CG  TYR A 163     -10.461  28.605 -33.455  1.00  0.00      RA0  C  
ATOM   4433  CD1 TYR A 163     -10.219  29.965 -33.294  1.00  0.00      RA0  C  
ATOM   4434  CD2 TYR A 163     -10.100  27.974 -34.641  1.00  0.00      RA0  C  
ATOM   4435  CE1 TYR A 163      -9.563  30.679 -34.288  1.00  0.00      RA0  C  
ATOM   4436  CE2 TYR A 163      -9.451  28.691 -35.640  1.00  0.00      RA0  C  
ATOM   4437  CZ  TYR A 163      -9.154  30.036 -35.450  1.00  0.00      RA0  C  
ATOM   4438  OH  TYR A 163      -8.442  30.725 -36.409  1.00  0.00      RA0  O  
ATOM   4439  H   TYR A 163     -13.032  27.238 -34.553  1.00  0.00      RA0  H  
ATOM   4440  HH  TYR A 163      -7.852  31.337 -35.954  1.00  0.00      RA0  H  
ATOM   4441  N   ARG A 164     -13.404  29.524 -31.361  1.00  0.00      RA0  N  
ATOM   4442  CA  ARG A 164     -13.872  30.899 -31.174  1.00  0.00      RA0  C  
ATOM   4443  C   ARG A 164     -12.769  31.919 -31.258  1.00  0.00      RA0  C  
ATOM   4444  O   ARG A 164     -11.644  31.649 -30.868  1.00  0.00      RA0  O  
ATOM   4445  CB  ARG A 164     -14.303  30.933 -29.737  1.00  0.00      RA0  C  
ATOM   4446  CG  ARG A 164     -15.716  31.249 -29.340  1.00  0.00      RA0  C  
ATOM   4447  CD  ARG A 164     -15.716  30.634 -27.958  1.00  0.00      RA0  C  
ATOM   4448  NE  ARG A 164     -16.805  31.119 -27.149  1.00  0.00      RA0  N  
ATOM   4449  CZ  ARG A 164     -17.367  30.289 -26.267  1.00  0.00      RA0  C  
ATOM   4450  NH1 ARG A 164     -17.159  28.967 -26.325  1.00  0.00      RA0  N1+
ATOM   4451  NH2 ARG A 164     -18.108  30.854 -25.325  1.00  0.00      RA0  N  
ATOM   4452  H   ARG A 164     -12.910  29.146 -30.574  1.00  0.00      RA0  H  
ATOM   4453  HE  ARG A 164     -16.936  32.121 -27.116  1.00  0.00      RA0  H  
ATOM   4454 HH11 ARG A 164     -17.581  28.305 -25.713  1.00  0.00      RA0  H  
ATOM   4455 HH12 ARG A 164     -16.501  28.569 -26.978  1.00  0.00      RA0  H  
ATOM   4456 HH21 ARG A 164     -18.625  30.339 -24.648  1.00  0.00      RA0  H  
ATOM   4457 HH22 ARG A 164     -18.096  31.863 -25.293  1.00  0.00      RA0  H  
ATOM   4458  N   PRO A 165     -13.116  33.147 -31.635  1.00  0.00      RA0  N  
ATOM   4459  CA  PRO A 165     -12.064  34.160 -31.763  1.00  0.00      RA0  C  
ATOM   4460  C   PRO A 165     -11.084  34.237 -30.573  1.00  0.00      RA0  C  
ATOM   4461  O   PRO A 165     -11.365  33.770 -29.471  1.00  0.00      RA0  O  
ATOM   4462  CB  PRO A 165     -12.868  35.449 -31.959  1.00  0.00      RA0  C  
ATOM   4463  CG  PRO A 165     -14.150  34.998 -32.657  1.00  0.00      RA0  C  
ATOM   4464  CD  PRO A 165     -14.433  33.646 -32.013  1.00  0.00      RA0  C  
ATOM   4465  N   MET A 166      -9.887  34.748 -30.858  1.00  0.00      RA0  N  
ATOM   4466  CA  MET A 166      -8.813  34.869 -29.869  1.00  0.00      RA0  C  
ATOM   4467  C   MET A 166      -9.113  35.841 -28.704  1.00  0.00      RA0  C  
ATOM   4468  O   MET A 166      -8.595  35.676 -27.590  1.00  0.00      RA0  O  
ATOM   4469  CB  MET A 166      -7.464  35.180 -30.532  1.00  0.00      RA0  C  
ATOM   4470  CG  MET A 166      -7.347  36.548 -31.216  1.00  0.00      RA0  C  
ATOM   4471  SD  MET A 166      -8.335  36.714 -32.714  1.00  0.00      RA0  S  
ATOM   4472  CE  MET A 166      -7.548  35.425 -33.693  1.00  0.00      RA0  C  
ATOM   4473  H   MET A 166      -9.771  35.169 -31.756  1.00  0.00      RA0  H  
ATOM   4474  N   ASP A 167      -9.943  36.849 -28.952  1.00  0.00      RA0  N  
ATOM   4475  CA  ASP A 167     -10.157  37.880 -27.949  1.00  0.00      RA0  C  
ATOM   4476  C   ASP A 167     -11.292  37.467 -26.998  1.00  0.00      RA0  C  
ATOM   4477  O   ASP A 167     -11.811  38.298 -26.236  1.00  0.00      RA0  O  
ATOM   4478  CB  ASP A 167     -10.488  39.181 -28.690  1.00  0.00      RA0  C  
ATOM   4479  CG  ASP A 167     -11.370  38.850 -29.884  1.00  0.00      RA0  C  
ATOM   4480  OD1 ASP A 167     -12.577  38.729 -29.713  1.00  0.00      RA0  O  
ATOM   4481  OD2 ASP A 167     -10.836  38.653 -30.976  1.00  0.00      RA0  O1-
ATOM   4482  H   ASP A 167     -10.386  36.941 -29.846  1.00  0.00      RA0  H  
ATOM   4483  N   GLU A 168     -11.689  36.192 -27.055  1.00  0.00      RA0  N  
ATOM   4484  CA  GLU A 168     -12.757  35.677 -26.181  1.00  0.00      RA0  C  
ATOM   4485  C   GLU A 168     -12.319  34.653 -25.130  1.00  0.00      RA0  C  
ATOM   4486  O   GLU A 168     -13.168  33.932 -24.603  1.00  0.00      RA0  O  
ATOM   4487  CB  GLU A 168     -13.984  35.128 -26.951  1.00  0.00      RA0  C  
ATOM   4488  CG  GLU A 168     -15.316  35.303 -26.176  1.00  0.00      RA0  C  
ATOM   4489  CD  GLU A 168     -16.329  34.194 -26.459  1.00  0.00      RA0  C  
ATOM   4490  OE1 GLU A 168     -16.704  33.461 -25.540  1.00  0.00      RA0  O  
ATOM   4491  OE2 GLU A 168     -16.773  34.053 -27.594  1.00  0.00      RA0  O1-
ATOM   4492  H   GLU A 168     -11.304  35.584 -27.748  1.00  0.00      RA0  H  
ATOM   4493  N   TYR A 169     -11.015  34.567 -24.848  1.00  0.00      RA0  N  
ATOM   4494  CA  TYR A 169     -10.500  33.631 -23.840  1.00  0.00      RA0  C  
ATOM   4495  C   TYR A 169      -9.445  34.255 -22.893  1.00  0.00      RA0  C  
ATOM   4496  O   TYR A 169      -8.609  35.091 -23.306  1.00  0.00      RA0  O  
ATOM   4497  CB  TYR A 169      -9.828  32.419 -24.498  1.00  0.00      RA0  C  
ATOM   4498  CG  TYR A 169     -10.729  31.597 -25.398  1.00  0.00      RA0  C  
ATOM   4499  CD1 TYR A 169     -11.504  30.560 -24.841  1.00  0.00      RA0  C  
ATOM   4500  CD2 TYR A 169     -10.719  31.846 -26.786  1.00  0.00      RA0  C  
ATOM   4501  CE1 TYR A 169     -12.193  29.683 -25.700  1.00  0.00      RA0  C  
ATOM   4502  CE2 TYR A 169     -11.415  30.973 -27.641  1.00  0.00      RA0  C  
ATOM   4503  CZ  TYR A 169     -12.107  29.873 -27.093  1.00  0.00      RA0  C  
ATOM   4504  OH  TYR A 169     -12.690  28.957 -27.952  1.00  0.00      RA0  O  
ATOM   4505  H   TYR A 169     -10.369  35.144 -25.351  1.00  0.00      RA0  H  
ATOM   4506  HH  TYR A 169     -13.366  28.445 -27.499  1.00  0.00      RA0  H  
ATOM   4507  N   SER A 170      -9.412  33.773 -21.644  1.00  0.00      RA0  N  
ATOM   4508  CA  SER A 170      -8.498  34.375 -20.661  1.00  0.00      RA0  C  
ATOM   4509  C   SER A 170      -7.074  33.899 -20.862  1.00  0.00      RA0  C  
ATOM   4510  O   SER A 170      -6.115  34.498 -20.368  1.00  0.00      RA0  O  
ATOM   4511  CB  SER A 170      -8.929  33.886 -19.281  1.00  0.00      RA0  C  
ATOM   4512  OG  SER A 170      -8.318  34.640 -18.234  1.00  0.00      RA0  O  
ATOM   4513  H   SER A 170     -10.148  33.162 -21.348  1.00  0.00      RA0  H  
ATOM   4514  HG  SER A 170      -8.097  33.997 -17.557  1.00  0.00      RA0  H  
ATOM   4515  N   ASN A 171      -6.958  32.815 -21.608  1.00  0.00      RA0  N  
ATOM   4516  CA  ASN A 171      -5.680  32.233 -21.897  1.00  0.00      RA0  C  
ATOM   4517  C   ASN A 171      -5.822  31.048 -22.794  1.00  0.00      RA0  C  
ATOM   4518  O   ASN A 171      -6.911  30.659 -23.228  1.00  0.00      RA0  O  
ATOM   4519  CB  ASN A 171      -4.898  31.854 -20.609  1.00  0.00      RA0  C  
ATOM   4520  CG  ASN A 171      -5.647  30.809 -19.814  1.00  0.00      RA0  C  
ATOM   4521  ND2 ASN A 171      -6.130  31.222 -18.648  1.00  0.00      RA0  N  
ATOM   4522  OD1 ASN A 171      -5.842  29.699 -20.276  1.00  0.00      RA0  O  
ATOM   4523  H   ASN A 171      -7.750  32.392 -22.045  1.00  0.00      RA0  H  
ATOM   4524 HD21 ASN A 171      -5.866  32.090 -18.219  1.00  0.00      RA0  H  
ATOM   4525 HD22 ASN A 171      -6.803  30.646 -18.187  1.00  0.00      RA0  H  
ATOM   4526  N   GLN A 172      -4.660  30.482 -23.031  1.00  0.00      RA0  N  
ATOM   4527  CA  GLN A 172      -4.433  29.369 -23.899  1.00  0.00      RA0  C  
ATOM   4528  C   GLN A 172      -5.181  28.159 -23.403  1.00  0.00      RA0  C  
ATOM   4529  O   GLN A 172      -5.847  27.463 -24.159  1.00  0.00      RA0  O  
ATOM   4530  CB  GLN A 172      -2.932  29.011 -24.025  1.00  0.00      RA0  C  
ATOM   4531  CG  GLN A 172      -2.650  27.877 -25.038  1.00  0.00      RA0  C  
ATOM   4532  CD  GLN A 172      -1.195  27.412 -25.057  1.00  0.00      RA0  C  
ATOM   4533  NE2 GLN A 172      -0.554  27.693 -26.200  1.00  0.00      RA0  N  
ATOM   4534  OE1 GLN A 172      -0.693  26.783 -24.130  1.00  0.00      RA0  O  
ATOM   4535  H   GLN A 172      -3.847  30.940 -22.671  1.00  0.00      RA0  H  
ATOM   4536 HE21 GLN A 172      -0.950  28.195 -26.964  1.00  0.00      RA0  H  
ATOM   4537 HE22 GLN A 172       0.387  27.393 -26.401  1.00  0.00      RA0  H  
ATOM   4538  N   ASN A 173      -5.035  27.896 -22.119  1.00  0.00      RA0  N  
ATOM   4539  CA  ASN A 173      -5.646  26.725 -21.547  1.00  0.00      RA0  C  
ATOM   4540  C   ASN A 173      -7.136  26.738 -21.816  1.00  0.00      RA0  C  
ATOM   4541  O   ASN A 173      -7.746  25.721 -22.122  1.00  0.00      RA0  O  
ATOM   4542  CB  ASN A 173      -5.390  26.618 -20.035  1.00  0.00      RA0  C  
ATOM   4543  CG  ASN A 173      -3.901  26.562 -19.753  1.00  0.00      RA0  C  
ATOM   4544  ND2 ASN A 173      -3.535  27.098 -18.583  1.00  0.00      RA0  N  
ATOM   4545  OD1 ASN A 173      -3.114  26.083 -20.556  1.00  0.00      RA0  O  
ATOM   4546  H   ASN A 173      -4.557  28.545 -21.529  1.00  0.00      RA0  H  
ATOM   4547 HD21 ASN A 173      -4.174  27.430 -17.890  1.00  0.00      RA0  H  
ATOM   4548 HD22 ASN A 173      -2.560  27.155 -18.351  1.00  0.00      RA0  H  
ATOM   4549  N   ASN A 174      -7.716  27.917 -21.687  1.00  0.00      RA0  N  
ATOM   4550  CA  ASN A 174      -9.128  28.122 -21.929  1.00  0.00      RA0  C  
ATOM   4551  C   ASN A 174      -9.574  27.877 -23.384  1.00  0.00      RA0  C  
ATOM   4552  O   ASN A 174     -10.495  27.113 -23.660  1.00  0.00      RA0  O  
ATOM   4553  CB  ASN A 174      -9.570  29.544 -21.541  1.00  0.00      RA0  C  
ATOM   4554  CG  ASN A 174      -9.534  29.830 -20.047  1.00  0.00      RA0  C  
ATOM   4555  ND2 ASN A 174     -10.505  30.655 -19.644  1.00  0.00      RA0  N  
ATOM   4556  OD1 ASN A 174      -8.684  29.392 -19.284  1.00  0.00      RA0  O  
ATOM   4557  H   ASN A 174      -7.148  28.657 -21.323  1.00  0.00      RA0  H  
ATOM   4558 HD21 ASN A 174     -11.202  31.050 -20.246  1.00  0.00      RA0  H  
ATOM   4559 HD22 ASN A 174     -10.531  30.906 -18.679  1.00  0.00      RA0  H  
ATOM   4560  N   PHE A 175      -8.841  28.469 -24.317  1.00  0.00      RA0  N  
ATOM   4561  CA  PHE A 175      -9.082  28.298 -25.753  1.00  0.00      RA0  C  
ATOM   4562  C   PHE A 175      -9.040  26.812 -26.119  1.00  0.00      RA0  C  
ATOM   4563  O   PHE A 175      -9.926  26.274 -26.789  1.00  0.00      RA0  O  
ATOM   4564  CB  PHE A 175      -7.988  29.083 -26.495  1.00  0.00      RA0  C  
ATOM   4565  CG  PHE A 175      -7.956  28.824 -27.987  1.00  0.00      RA0  C  
ATOM   4566  CD1 PHE A 175      -8.608  29.690 -28.855  1.00  0.00      RA0  C  
ATOM   4567  CD2 PHE A 175      -7.245  27.744 -28.504  1.00  0.00      RA0  C  
ATOM   4568  CE1 PHE A 175      -8.531  29.493 -30.228  1.00  0.00      RA0  C  
ATOM   4569  CE2 PHE A 175      -7.171  27.540 -29.876  1.00  0.00      RA0  C  
ATOM   4570  CZ  PHE A 175      -7.806  28.423 -30.740  1.00  0.00      RA0  C  
ATOM   4571  H   PHE A 175      -8.070  29.039 -24.024  1.00  0.00      RA0  H  
ATOM   4572  N   VAL A 176      -7.953  26.187 -25.715  1.00  0.00      RA0  N  
ATOM   4573  CA  VAL A 176      -7.665  24.813 -26.017  1.00  0.00      RA0  C  
ATOM   4574  C   VAL A 176      -8.816  23.964 -25.483  1.00  0.00      RA0  C  
ATOM   4575  O   VAL A 176      -9.301  23.129 -26.200  1.00  0.00      RA0  O  
ATOM   4576  CB  VAL A 176      -6.290  24.386 -25.489  1.00  0.00      RA0  C  
ATOM   4577  CG1 VAL A 176      -6.036  22.893 -25.685  1.00  0.00      RA0  C  
ATOM   4578  CG2 VAL A 176      -5.200  25.188 -26.202  1.00  0.00      RA0  C  
ATOM   4579  H   VAL A 176      -7.313  26.700 -25.141  1.00  0.00      RA0  H  
ATOM   4580  N   HIS A 177      -9.223  24.125 -24.221  1.00  0.00      RA0  N  
ATOM   4581  CA  HIS A 177     -10.339  23.316 -23.677  1.00  0.00      RA0  C  
ATOM   4582  C   HIS A 177     -11.582  23.342 -24.573  1.00  0.00      RA0  C  
ATOM   4583  O   HIS A 177     -12.223  22.318 -24.877  1.00  0.00      RA0  O  
ATOM   4584  CB  HIS A 177     -10.793  23.833 -22.298  1.00  0.00      RA0  C  
ATOM   4585  CG  HIS A 177      -9.748  23.717 -21.208  1.00  0.00      RA0  C  
ATOM   4586  CD2 HIS A 177      -9.532  24.610 -20.152  1.00  0.00      RA0  C  
ATOM   4587  ND1 HIS A 177      -8.876  22.702 -21.085  1.00  0.00      RA0  N  
ATOM   4588  CE1 HIS A 177      -8.117  22.945 -19.974  1.00  0.00      RA0  C  
ATOM   4589  NE2 HIS A 177      -8.516  24.121 -19.398  1.00  0.00      RA0  N  
ATOM   4590  H   HIS A 177      -8.748  24.781 -23.630  1.00  0.00      RA0  H  
ATOM   4591  HD1 HIS A 177      -8.845  21.896 -21.645  1.00  0.00      RA0  H  
ATOM   4592  N   ASP A 178     -11.936  24.549 -24.986  1.00  0.00      RA0  N  
ATOM   4593  CA  ASP A 178     -13.132  24.700 -25.779  1.00  0.00      RA0  C  
ATOM   4594  C   ASP A 178     -12.942  24.178 -27.213  1.00  0.00      RA0  C  
ATOM   4595  O   ASP A 178     -13.771  23.409 -27.718  1.00  0.00      RA0  O  
ATOM   4596  CB  ASP A 178     -13.602  26.172 -25.800  1.00  0.00      RA0  C  
ATOM   4597  CG  ASP A 178     -14.912  26.392 -26.567  1.00  0.00      RA0  C  
ATOM   4598  OD1 ASP A 178     -14.964  27.251 -27.448  1.00  0.00      RA0  O  
ATOM   4599  OD2 ASP A 178     -15.916  25.758 -26.256  1.00  0.00      RA0  O1-
ATOM   4600  H   ASP A 178     -11.372  25.349 -24.781  1.00  0.00      RA0  H  
ATOM   4601  N   CYS A 179     -11.825  24.547 -27.840  1.00  0.00      RA0  N  
ATOM   4602  CA  CYS A 179     -11.505  24.050 -29.172  1.00  0.00      RA0  C  
ATOM   4603  C   CYS A 179     -11.563  22.519 -29.257  1.00  0.00      RA0  C  
ATOM   4604  O   CYS A 179     -12.016  21.992 -30.247  1.00  0.00      RA0  O  
ATOM   4605  CB  CYS A 179     -10.131  24.623 -29.544  1.00  0.00      RA0  C  
ATOM   4606  SG  CYS A 179      -9.331  24.016 -31.055  1.00  0.00      RA0  S  
ATOM   4607  H   CYS A 179     -11.234  25.205 -27.392  1.00  0.00      RA0  H  
ATOM   4608  N   VAL A 180     -11.048  21.817 -28.251  1.00  0.00      RA0  N  
ATOM   4609  CA  VAL A 180     -11.068  20.350 -28.222  1.00  0.00      RA0  C  
ATOM   4610  C   VAL A 180     -12.512  19.787 -28.137  1.00  0.00      RA0  C  
ATOM   4611  O   VAL A 180     -12.867  18.887 -28.902  1.00  0.00      RA0  O  
ATOM   4612  CB  VAL A 180     -10.136  19.775 -27.153  1.00  0.00      RA0  C  
ATOM   4613  CG1 VAL A 180     -10.135  18.245 -27.151  1.00  0.00      RA0  C  
ATOM   4614  CG2 VAL A 180      -8.713  20.290 -27.366  1.00  0.00      RA0  C  
ATOM   4615  H   VAL A 180     -10.645  22.325 -27.485  1.00  0.00      RA0  H  
ATOM   4616  N   ASN A 181     -13.311  20.248 -27.151  1.00  0.00      RA0  N  
ATOM   4617  CA  ASN A 181     -14.722  19.811 -26.985  1.00  0.00      RA0  C  
ATOM   4618  C   ASN A 181     -15.699  20.044 -28.132  1.00  0.00      RA0  C  
ATOM   4619  O   ASN A 181     -16.517  19.184 -28.472  1.00  0.00      RA0  O  
ATOM   4620  CB  ASN A 181     -15.304  20.489 -25.752  1.00  0.00      RA0  C  
ATOM   4621  CG  ASN A 181     -16.490  19.715 -25.211  1.00  0.00      RA0  C  
ATOM   4622  ND2 ASN A 181     -16.150  18.610 -24.543  1.00  0.00      RA0  N  
ATOM   4623  OD1 ASN A 181     -17.650  20.069 -25.398  1.00  0.00      RA0  O  
ATOM   4624  H   ASN A 181     -12.938  20.987 -26.583  1.00  0.00      RA0  H  
ATOM   4625 HD21 ASN A 181     -15.177  18.468 -24.326  1.00  0.00      RA0  H  
ATOM   4626 HD22 ASN A 181     -16.805  17.938 -24.208  1.00  0.00      RA0  H  
ATOM   4627  N   ILE A 182     -15.660  21.250 -28.666  1.00  0.00      RA0  N  
ATOM   4628  CA  ILE A 182     -16.514  21.625 -29.767  1.00  0.00      RA0  C  
ATOM   4629  C   ILE A 182     -16.152  20.742 -30.993  1.00  0.00      RA0  C  
ATOM   4630  O   ILE A 182     -17.024  20.124 -31.624  1.00  0.00      RA0  O  
ATOM   4631  CB  ILE A 182     -16.468  23.130 -30.059  1.00  0.00      RA0  C  
ATOM   4632  CG1 ILE A 182     -15.100  23.631 -30.530  1.00  0.00      RA0  C  
ATOM   4633  CG2 ILE A 182     -16.959  23.857 -28.811  1.00  0.00      RA0  C  
ATOM   4634  CD1 ILE A 182     -14.981  25.144 -30.620  1.00  0.00      RA0  C  
ATOM   4635  H   ILE A 182     -14.981  21.917 -28.340  1.00  0.00      RA0  H  
ATOM   4636  N   THR A 183     -14.850  20.656 -31.294  1.00  0.00      RA0  N  
ATOM   4637  CA  THR A 183     -14.320  19.864 -32.432  1.00  0.00      RA0  C  
ATOM   4638  C   THR A 183     -14.676  18.392 -32.342  1.00  0.00      RA0  C  
ATOM   4639  O   THR A 183     -14.947  17.765 -33.351  1.00  0.00      RA0  O  
ATOM   4640  CB  THR A 183     -12.840  20.192 -32.634  1.00  0.00      RA0  C  
ATOM   4641  CG2 THR A 183     -12.223  19.430 -33.810  1.00  0.00      RA0  C  
ATOM   4642  OG1 THR A 183     -12.712  21.608 -32.849  1.00  0.00      RA0  O  
ATOM   4643  H   THR A 183     -14.162  21.154 -30.763  1.00  0.00      RA0  H  
ATOM   4644  HG1 THR A 183     -12.441  21.989 -32.013  1.00  0.00      RA0  H  
ATOM   4645  N   ILE A 184     -14.539  17.786 -31.190  1.00  0.00      RA0  N  
ATOM   4646  CA  ILE A 184     -14.838  16.383 -31.138  1.00  0.00      RA0  C  
ATOM   4647  C   ILE A 184     -16.356  16.229 -31.326  1.00  0.00      RA0  C  
ATOM   4648  O   ILE A 184     -16.801  15.299 -32.001  1.00  0.00      RA0  O  
ATOM   4649  CB  ILE A 184     -14.353  15.767 -29.827  1.00  0.00      RA0  C  
ATOM   4650  CG1 ILE A 184     -12.825  15.762 -29.811  1.00  0.00      RA0  C  
ATOM   4651  CG2 ILE A 184     -14.911  14.359 -29.608  1.00  0.00      RA0  C  
ATOM   4652  CD1 ILE A 184     -12.276  15.111 -28.545  1.00  0.00      RA0  C  
ATOM   4653  H   ILE A 184     -14.241  18.275 -30.366  1.00  0.00      RA0  H  
ATOM   4654  N   LYS A 185     -17.140  17.135 -30.715  1.00  0.00      RA0  N  
ATOM   4655  CA  LYS A 185     -18.616  17.138 -30.836  1.00  0.00      RA0  C  
ATOM   4656  C   LYS A 185     -19.024  17.283 -32.314  1.00  0.00      RA0  C  
ATOM   4657  O   LYS A 185     -19.846  16.503 -32.787  1.00  0.00      RA0  O  
ATOM   4658  CB  LYS A 185     -19.242  18.298 -30.072  1.00  0.00      RA0  C  
ATOM   4659  CG  LYS A 185     -19.580  18.018 -28.612  1.00  0.00      RA0  C  
ATOM   4660  CD  LYS A 185     -19.924  19.333 -27.916  1.00  0.00      RA0  C  
ATOM   4661  CE  LYS A 185     -20.378  19.159 -26.471  1.00  0.00      RA0  C  
ATOM   4662  NZ  LYS A 185     -20.161  20.433 -25.776  1.00  0.00      RA0  N1+
ATOM   4663  H   LYS A 185     -16.718  17.863 -30.171  1.00  0.00      RA0  H  
ATOM   4664  HZ1 LYS A 185     -20.440  20.350 -24.781  1.00  0.00      RA0  H  
ATOM   4665  HZ2 LYS A 185     -19.135  20.629 -25.803  1.00  0.00      RA0  H  
ATOM   4666  HZ3 LYS A 185     -20.669  21.206 -26.244  1.00  0.00      RA0  H  
ATOM   4667  N   GLN A 186     -18.460  18.272 -33.027  1.00  0.00      RA0  N  
ATOM   4668  CA  GLN A 186     -18.792  18.449 -34.430  1.00  0.00      RA0  C  
ATOM   4669  C   GLN A 186     -18.341  17.288 -35.250  1.00  0.00      RA0  C  
ATOM   4670  O   GLN A 186     -19.042  16.857 -36.172  1.00  0.00      RA0  O  
ATOM   4671  CB  GLN A 186     -18.157  19.750 -34.920  1.00  0.00      RA0  C  
ATOM   4672  CG  GLN A 186     -18.264  19.981 -36.426  1.00  0.00      RA0  C  
ATOM   4673  CD  GLN A 186     -19.684  20.270 -36.860  1.00  0.00      RA0  C  
ATOM   4674  NE2 GLN A 186     -19.762  20.589 -38.163  1.00  0.00      RA0  N  
ATOM   4675  OE1 GLN A 186     -20.637  20.226 -36.090  1.00  0.00      RA0  O  
ATOM   4676  H   GLN A 186     -17.754  18.838 -32.618  1.00  0.00      RA0  H  
ATOM   4677 HE21 GLN A 186     -18.925  20.652 -38.713  1.00  0.00      RA0  H  
ATOM   4678 HE22 GLN A 186     -20.639  20.773 -38.602  1.00  0.00      RA0  H  
ATOM   4679  N   HIS A 187     -17.162  16.774 -34.917  1.00  0.00      RA0  N  
ATOM   4680  CA  HIS A 187     -16.656  15.644 -35.652  1.00  0.00      RA0  C  
ATOM   4681  C   HIS A 187     -17.455  14.379 -35.410  1.00  0.00      RA0  C  
ATOM   4682  O   HIS A 187     -17.680  13.591 -36.328  1.00  0.00      RA0  O  
ATOM   4683  CB  HIS A 187     -15.177  15.372 -35.422  1.00  0.00      RA0  C  
ATOM   4684  CG  HIS A 187     -14.717  14.470 -36.542  1.00  0.00      RA0  C  
ATOM   4685  CD2 HIS A 187     -14.028  13.258 -36.443  1.00  0.00      RA0  C  
ATOM   4686  ND1 HIS A 187     -14.922  14.751 -37.843  1.00  0.00      RA0  N  
ATOM   4687  CE1 HIS A 187     -14.367  13.730 -38.569  1.00  0.00      RA0  C  
ATOM   4688  NE2 HIS A 187     -13.818  12.817 -37.708  1.00  0.00      RA0  N  
ATOM   4689  H   HIS A 187     -16.625  17.147 -34.160  1.00  0.00      RA0  H  
ATOM   4690  HD1 HIS A 187     -15.401  15.527 -38.206  1.00  0.00      RA0  H  
ATOM   4691  N   THR A 188     -17.943  14.244 -34.169  1.00  0.00      RA0  N  
ATOM   4692  CA  THR A 188     -18.691  13.061 -33.767  1.00  0.00      RA0  C  
ATOM   4693  C   THR A 188     -20.043  13.076 -34.468  1.00  0.00      RA0  C  
ATOM   4694  O   THR A 188     -20.590  12.033 -34.846  1.00  0.00      RA0  O  
ATOM   4695  CB  THR A 188     -18.770  12.936 -32.245  1.00  0.00      RA0  C  
ATOM   4696  CG2 THR A 188     -19.650  11.766 -31.798  1.00  0.00      RA0  C  
ATOM   4697  OG1 THR A 188     -17.446  12.771 -31.725  1.00  0.00      RA0  O  
ATOM   4698  H   THR A 188     -17.847  14.979 -33.502  1.00  0.00      RA0  H  
ATOM   4699  HG1 THR A 188     -16.948  13.519 -32.031  1.00  0.00      RA0  H  
ATOM   4700  N   VAL A 189     -20.620  14.266 -34.579  1.00  0.00      RA0  N  
ATOM   4701  CA  VAL A 189     -21.897  14.400 -35.261  1.00  0.00      RA0  C  
ATOM   4702  C   VAL A 189     -21.843  14.085 -36.764  1.00  0.00      RA0  C  
ATOM   4703  O   VAL A 189     -22.729  13.410 -37.272  1.00  0.00      RA0  O  
ATOM   4704  CB  VAL A 189     -22.637  15.710 -34.933  1.00  0.00      RA0  C  
ATOM   4705  CG1 VAL A 189     -22.090  16.940 -35.655  1.00  0.00      RA0  C  
ATOM   4706  CG2 VAL A 189     -24.135  15.534 -35.187  1.00  0.00      RA0  C  
ATOM   4707  H   VAL A 189     -20.166  15.093 -34.241  1.00  0.00      RA0  H  
ATOM   4708  N   THR A 190     -20.788  14.502 -37.469  1.00  0.00      RA0  N  
ATOM   4709  CA  THR A 190     -20.736  14.211 -38.905  1.00  0.00      RA0  C  
ATOM   4710  C   THR A 190     -20.466  12.730 -39.203  1.00  0.00      RA0  C  
ATOM   4711  O   THR A 190     -20.857  12.210 -40.258  1.00  0.00      RA0  O  
ATOM   4712  CB  THR A 190     -19.624  15.109 -39.414  1.00  0.00      RA0  C  
ATOM   4713  CG2 THR A 190     -20.163  16.480 -39.821  1.00  0.00      RA0  C  
ATOM   4714  OG1 THR A 190     -18.652  15.277 -38.369  1.00  0.00      RA0  O  
ATOM   4715  H   THR A 190     -20.083  15.105 -37.084  1.00  0.00      RA0  H  
ATOM   4716  HG1 THR A 190     -18.380  14.414 -38.069  1.00  0.00      RA0  H  
ATOM   4717  N   THR A 191     -19.713  12.074 -38.332  1.00  0.00      RA0  N  
ATOM   4718  CA  THR A 191     -19.452  10.654 -38.505  1.00  0.00      RA0  C  
ATOM   4719  C   THR A 191     -20.656   9.729 -38.233  1.00  0.00      RA0  C  
ATOM   4720  O   THR A 191     -20.900   8.794 -39.003  1.00  0.00      RA0  O  
ATOM   4721  CB  THR A 191     -18.271  10.345 -37.617  1.00  0.00      RA0  C  
ATOM   4722  CG2 THR A 191     -16.944  10.612 -38.331  1.00  0.00      RA0  C  
ATOM   4723  OG1 THR A 191     -18.388  11.189 -36.473  1.00  0.00      RA0  O  
ATOM   4724  H   THR A 191     -19.443  12.459 -37.448  1.00  0.00      RA0  H  
ATOM   4725  HG1 THR A 191     -17.602  11.729 -36.450  1.00  0.00      RA0  H  
ATOM   4726  N   THR A 192     -21.408  10.001 -37.153  1.00  0.00      RA0  N  
ATOM   4727  CA  THR A 192     -22.634   9.235 -36.829  1.00  0.00      RA0  C  
ATOM   4728  C   THR A 192     -23.744   9.264 -37.899  1.00  0.00      RA0  C  
ATOM   4729  O   THR A 192     -24.396   8.236 -38.152  1.00  0.00      RA0  O  
ATOM   4730  CB  THR A 192     -23.068   9.667 -35.429  1.00  0.00      RA0  C  
ATOM   4731  CG2 THR A 192     -24.197   8.790 -34.886  1.00  0.00      RA0  C  
ATOM   4732  OG1 THR A 192     -21.932   9.632 -34.546  1.00  0.00      RA0  O  
ATOM   4733  H   THR A 192     -21.114  10.732 -36.535  1.00  0.00      RA0  H  
ATOM   4734  HG1 THR A 192     -21.401  10.404 -34.726  1.00  0.00      RA0  H  
ATOM   4735  N   THR A 193     -24.003  10.428 -38.486  1.00  0.00      RA0  N  
ATOM   4736  CA  THR A 193     -24.978  10.506 -39.564  1.00  0.00      RA0  C  
ATOM   4737  C   THR A 193     -24.577   9.450 -40.618  1.00  0.00      RA0  C  
ATOM   4738  O   THR A 193     -25.420   8.817 -41.273  1.00  0.00      RA0  O  
ATOM   4739  CB  THR A 193     -24.889  11.939 -40.053  1.00  0.00      RA0  C  
ATOM   4740  CG2 THR A 193     -26.078  12.779 -39.587  1.00  0.00      RA0  C  
ATOM   4741  OG1 THR A 193     -23.672  12.500 -39.548  1.00  0.00      RA0  O  
ATOM   4742  H   THR A 193     -23.420  11.213 -38.282  1.00  0.00      RA0  H  
ATOM   4743  HG1 THR A 193     -23.880  13.008 -38.766  1.00  0.00      RA0  H  
ATOM   4744  N   LYS A 194     -23.258   9.311 -40.767  1.00  0.00      RA0  N  
ATOM   4745  CA  LYS A 194     -22.590   8.397 -41.693  1.00  0.00      RA0  C  
ATOM   4746  C   LYS A 194     -22.497   6.980 -41.098  1.00  0.00      RA0  C  
ATOM   4747  O   LYS A 194     -21.789   6.119 -41.615  1.00  0.00      RA0  O  
ATOM   4748  CB  LYS A 194     -21.234   9.008 -42.110  1.00  0.00      RA0  C  
ATOM   4749  CG  LYS A 194     -20.373   8.162 -43.057  1.00  0.00      RA0  C  
ATOM   4750  CD  LYS A 194     -18.896   8.127 -42.662  1.00  0.00      RA0  C  
ATOM   4751  CE  LYS A 194     -18.646   8.035 -41.152  1.00  0.00      RA0  C  
ATOM   4752  NZ  LYS A 194     -19.353   6.925 -40.498  1.00  0.00      RA0  N1+
ATOM   4753  H   LYS A 194     -22.658   9.864 -40.188  1.00  0.00      RA0  H  
ATOM   4754  HZ1 LYS A 194     -18.662   6.277 -40.064  1.00  0.00      RA0  H  
ATOM   4755  HZ2 LYS A 194     -19.914   7.280 -39.686  1.00  0.00      RA0  H  
ATOM   4756  HZ3 LYS A 194     -20.025   6.398 -41.093  1.00  0.00      RA0  H  
ATOM   4757  N   GLY A 195     -23.070   6.803 -39.919  1.00  0.00      RA0  N  
ATOM   4758  CA  GLY A 195     -23.097   5.516 -39.262  1.00  0.00      RA0  C  
ATOM   4759  C   GLY A 195     -21.774   5.359 -38.561  1.00  0.00      RA0  C  
ATOM   4760  O   GLY A 195     -20.865   6.181 -38.717  1.00  0.00      RA0  O  
ATOM   4761  H   GLY A 195     -23.522   7.576 -39.511  1.00  0.00      RA0  H  
ATOM   4762  N   GLU A 196     -21.672   4.298 -37.775  1.00  0.00      RA0  N  
ATOM   4763  CA  GLU A 196     -20.481   4.016 -36.964  1.00  0.00      RA0  C  
ATOM   4764  C   GLU A 196     -20.372   5.043 -35.838  1.00  0.00      RA0  C  
ATOM   4765  O   GLU A 196     -20.897   6.169 -35.880  1.00  0.00      RA0  O  
ATOM   4766  CB  GLU A 196     -19.270   3.818 -37.918  1.00  0.00      RA0  C  
ATOM   4767  CG  GLU A 196     -17.818   3.945 -37.435  1.00  0.00      RA0  C  
ATOM   4768  CD  GLU A 196     -17.290   5.334 -37.727  1.00  0.00      RA0  C  
ATOM   4769  OE1 GLU A 196     -16.540   5.866 -36.913  1.00  0.00      RA0  O  
ATOM   4770  OE2 GLU A 196     -17.612   5.873 -38.781  1.00  0.00      RA0  O1-
ATOM   4771  H   GLU A 196     -22.492   3.749 -37.637  1.00  0.00      RA0  H  
ATOM   4772  N   ASN A 197     -19.556   4.604 -34.897  1.00  0.00      RA0  N  
ATOM   4773  CA  ASN A 197     -19.239   5.186 -33.610  1.00  0.00      RA0  C  
ATOM   4774  C   ASN A 197     -17.808   5.293 -33.088  1.00  0.00      RA0  C  
ATOM   4775  O   ASN A 197     -16.939   4.465 -33.379  1.00  0.00      RA0  O  
ATOM   4776  CB  ASN A 197     -20.277   4.888 -32.540  1.00  0.00      RA0  C  
ATOM   4777  CG  ASN A 197     -20.684   6.250 -32.013  1.00  0.00      RA0  C  
ATOM   4778  ND2 ASN A 197     -21.100   7.100 -32.977  1.00  0.00      RA0  N  
ATOM   4779  OD1 ASN A 197     -20.588   6.533 -30.828  1.00  0.00      RA0  O  
ATOM   4780  H   ASN A 197     -19.040   3.772 -35.100  1.00  0.00      RA0  H  
ATOM   4781 HD21 ASN A 197     -21.177   6.855 -33.950  1.00  0.00      RA0  H  
ATOM   4782 HD22 ASN A 197     -21.360   8.055 -32.812  1.00  0.00      RA0  H  
ATOM   4783  N   PHE A 198     -17.596   6.348 -32.297  1.00  0.00      RA0  N  
ATOM   4784  CA  PHE A 198     -16.329   6.449 -31.654  1.00  0.00      RA0  C  
ATOM   4785  C   PHE A 198     -16.476   5.926 -30.310  1.00  0.00      RA0  C  
ATOM   4786  O   PHE A 198     -17.302   6.346 -29.526  1.00  0.00      RA0  O  
ATOM   4787  CB  PHE A 198     -15.877   7.907 -31.542  1.00  0.00      RA0  C  
ATOM   4788  CG  PHE A 198     -15.516   8.497 -32.883  1.00  0.00      RA0  C  
ATOM   4789  CD1 PHE A 198     -14.287   8.205 -33.462  1.00  0.00      RA0  C  
ATOM   4790  CD2 PHE A 198     -16.400   9.354 -33.527  1.00  0.00      RA0  C  
ATOM   4791  CE1 PHE A 198     -13.929   8.781 -34.675  1.00  0.00      RA0  C  
ATOM   4792  CE2 PHE A 198     -16.041   9.932 -34.738  1.00  0.00      RA0  C  
ATOM   4793  CZ  PHE A 198     -14.805   9.652 -35.309  1.00  0.00      RA0  C  
ATOM   4794  H   PHE A 198     -18.331   6.921 -31.931  1.00  0.00      RA0  H  
ATOM   4795  N   THR A 199     -15.530   5.052 -30.048  1.00  0.00      RA0  N  
ATOM   4796  CA  THR A 199     -15.325   4.392 -28.816  1.00  0.00      RA0  C  
ATOM   4797  C   THR A 199     -14.527   5.224 -27.899  1.00  0.00      RA0  C  
ATOM   4798  O   THR A 199     -14.146   6.350 -28.232  1.00  0.00      RA0  O  
ATOM   4799  CB  THR A 199     -14.625   3.077 -29.152  1.00  0.00      RA0  C  
ATOM   4800  CG2 THR A 199     -15.520   2.180 -30.008  1.00  0.00      RA0  C  
ATOM   4801  OG1 THR A 199     -13.377   3.325 -29.823  1.00  0.00      RA0  O  
ATOM   4802  H   THR A 199     -14.795   4.960 -30.718  1.00  0.00      RA0  H  
ATOM   4803  HG1 THR A 199     -13.548   3.654 -30.704  1.00  0.00      RA0  H  
ATOM   4804  N   GLU A 200     -14.357   4.689 -26.692  1.00  0.00      RA0  N  
ATOM   4805  CA  GLU A 200     -13.589   5.373 -25.684  1.00  0.00      RA0  C  
ATOM   4806  C   GLU A 200     -12.108   5.551 -25.955  1.00  0.00      RA0  C  
ATOM   4807  O   GLU A 200     -11.592   6.667 -25.754  1.00  0.00      RA0  O  
ATOM   4808  CB  GLU A 200     -13.786   4.686 -24.331  1.00  0.00      RA0  C  
ATOM   4809  CG  GLU A 200     -15.252   4.387 -23.988  1.00  0.00      RA0  C  
ATOM   4810  CD  GLU A 200     -15.546   2.904 -24.173  1.00  0.00      RA0  C  
ATOM   4811  OE1 GLU A 200     -15.553   2.430 -25.313  1.00  0.00      RA0  O  
ATOM   4812  OE2 GLU A 200     -15.770   2.230 -23.169  1.00  0.00      RA0  O1-
ATOM   4813  H   GLU A 200     -14.711   3.779 -26.453  1.00  0.00      RA0  H  
ATOM   4814  N   THR A 201     -11.479   4.594 -26.649  1.00  0.00      RA0  N  
ATOM   4815  CA  THR A 201     -10.078   4.784 -27.020  1.00  0.00      RA0  C  
ATOM   4816  C   THR A 201      -9.994   5.909 -28.029  1.00  0.00      RA0  C  
ATOM   4817  O   THR A 201      -9.069   6.735 -27.959  1.00  0.00      RA0  O  
ATOM   4818  CB  THR A 201      -9.630   3.456 -27.589  1.00  0.00      RA0  C  
ATOM   4819  CG2 THR A 201      -8.634   2.749 -26.669  1.00  0.00      RA0  C  
ATOM   4820  OG1 THR A 201     -10.793   2.642 -27.794  1.00  0.00      RA0  O  
ATOM   4821  H   THR A 201     -11.937   3.729 -26.856  1.00  0.00      RA0  H  
ATOM   4822  HG1 THR A 201     -10.984   2.668 -28.738  1.00  0.00      RA0  H  
ATOM   4823  N   ASP A 202     -10.915   5.896 -28.994  1.00  0.00      RA0  N  
ATOM   4824  CA  ASP A 202     -10.990   6.937 -30.010  1.00  0.00      RA0  C  
ATOM   4825  C   ASP A 202     -11.102   8.296 -29.427  1.00  0.00      RA0  C  
ATOM   4826  O   ASP A 202     -10.402   9.244 -29.821  1.00  0.00      RA0  O  
ATOM   4827  CB  ASP A 202     -12.222   6.777 -30.918  1.00  0.00      RA0  C  
ATOM   4828  CG  ASP A 202     -12.230   5.552 -31.820  1.00  0.00      RA0  C  
ATOM   4829  OD1 ASP A 202     -13.304   5.021 -32.100  1.00  0.00      RA0  O  
ATOM   4830  OD2 ASP A 202     -11.183   5.141 -32.303  1.00  0.00      RA0  O1-
ATOM   4831  H   ASP A 202     -11.588   5.157 -29.023  1.00  0.00      RA0  H  
ATOM   4832  N   VAL A 203     -12.021   8.380 -28.472  1.00  0.00      RA0  N  
ATOM   4833  CA  VAL A 203     -12.317   9.618 -27.765  1.00  0.00      RA0  C  
ATOM   4834  C   VAL A 203     -11.091  10.031 -27.020  1.00  0.00      RA0  C  
ATOM   4835  O   VAL A 203     -10.734  11.210 -27.033  1.00  0.00      RA0  O  
ATOM   4836  CB  VAL A 203     -13.633   9.711 -26.962  1.00  0.00      RA0  C  
ATOM   4837  CG1 VAL A 203     -14.815   9.428 -27.889  1.00  0.00      RA0  C  
ATOM   4838  CG2 VAL A 203     -13.688   8.928 -25.653  1.00  0.00      RA0  C  
ATOM   4839  H   VAL A 203     -12.564   7.561 -28.277  1.00  0.00      RA0  H  
ATOM   4840  N   LYS A 204     -10.439   9.055 -26.376  1.00  0.00      RA0  N  
ATOM   4841  CA  LYS A 204      -9.188   9.368 -25.664  1.00  0.00      RA0  C  
ATOM   4842  C   LYS A 204      -8.037   9.929 -26.519  1.00  0.00      RA0  C  
ATOM   4843  O   LYS A 204      -7.512  11.000 -26.225  1.00  0.00      RA0  O  
ATOM   4844  CB  LYS A 204      -8.692   8.122 -24.912  1.00  0.00      RA0  C  
ATOM   4845  CG  LYS A 204      -7.393   8.319 -24.115  1.00  0.00      RA0  C  
ATOM   4846  CD  LYS A 204      -6.744   7.017 -23.626  1.00  0.00      RA0  C  
ATOM   4847  CE  LYS A 204      -6.380   6.062 -24.769  1.00  0.00      RA0  C  
ATOM   4848  NZ  LYS A 204      -5.571   4.944 -24.265  1.00  0.00      RA0  N1+
ATOM   4849  H   LYS A 204     -10.792   8.128 -26.440  1.00  0.00      RA0  H  
ATOM   4850  HZ1 LYS A 204      -4.549   5.170 -24.250  1.00  0.00      RA0  H  
ATOM   4851  HZ2 LYS A 204      -5.840   4.583 -23.334  1.00  0.00      RA0  H  
ATOM   4852  HZ3 LYS A 204      -5.539   4.148 -24.935  1.00  0.00      RA0  H  
ATOM   4853  N   MET A 205      -7.831   9.308 -27.677  1.00  0.00      RA0  N  
ATOM   4854  CA  MET A 205      -6.774   9.617 -28.664  1.00  0.00      RA0  C  
ATOM   4855  C   MET A 205      -7.108  10.963 -29.397  1.00  0.00      RA0  C  
ATOM   4856  O   MET A 205      -6.204  11.741 -29.702  1.00  0.00      RA0  O  
ATOM   4857  CB  MET A 205      -6.629   8.493 -29.689  1.00  0.00      RA0  C  
ATOM   4858  CG  MET A 205      -6.108   7.209 -29.050  1.00  0.00      RA0  C  
ATOM   4859  SD  MET A 205      -5.772   5.911 -30.242  1.00  0.00      RA0  S  
ATOM   4860  CE  MET A 205      -4.995   4.767 -29.095  1.00  0.00      RA0  C  
ATOM   4861  H   MET A 205      -8.448   8.542 -27.867  1.00  0.00      RA0  H  
ATOM   4862  N   MET A 206      -8.371  11.175 -29.796  1.00  0.00      RA0  N  
ATOM   4863  CA  MET A 206      -8.710  12.457 -30.417  1.00  0.00      RA0  C  
ATOM   4864  C   MET A 206      -8.426  13.630 -29.534  1.00  0.00      RA0  C  
ATOM   4865  O   MET A 206      -8.022  14.650 -30.039  1.00  0.00      RA0  O  
ATOM   4866  CB  MET A 206     -10.177  12.527 -30.841  1.00  0.00      RA0  C  
ATOM   4867  CG  MET A 206     -10.501  11.665 -32.054  1.00  0.00      RA0  C  
ATOM   4868  SD  MET A 206     -12.179  11.902 -32.663  1.00  0.00      RA0  S  
ATOM   4869  CE  MET A 206     -13.058  11.240 -31.241  1.00  0.00      RA0  C  
ATOM   4870  H   MET A 206      -9.077  10.508 -29.564  1.00  0.00      RA0  H  
ATOM   4871  N   GLU A 207      -8.784  13.547 -28.259  1.00  0.00      RA0  N  
ATOM   4872  CA  GLU A 207      -8.515  14.630 -27.305  1.00  0.00      RA0  C  
ATOM   4873  C   GLU A 207      -7.015  14.948 -27.332  1.00  0.00      RA0  C  
ATOM   4874  O   GLU A 207      -6.565  16.106 -27.422  1.00  0.00      RA0  O  
ATOM   4875  CB  GLU A 207      -8.906  14.290 -25.871  1.00  0.00      RA0  C  
ATOM   4876  CG  GLU A 207     -10.237  14.873 -25.394  1.00  0.00      RA0  C  
ATOM   4877  CD  GLU A 207     -10.162  15.210 -23.913  1.00  0.00      RA0  C  
ATOM   4878  OE1 GLU A 207     -10.448  16.355 -23.564  1.00  0.00      RA0  O  
ATOM   4879  OE2 GLU A 207      -9.815  14.342 -23.113  1.00  0.00      RA0  O1-
ATOM   4880  H   GLU A 207      -9.223  12.713 -27.915  1.00  0.00      RA0  H  
ATOM   4881  N   ARG A 208      -6.215  13.907 -27.278  1.00  0.00      RA0  N  
ATOM   4882  CA  ARG A 208      -4.796  14.184 -27.227  1.00  0.00      RA0  C  
ATOM   4883  C   ARG A 208      -4.351  14.885 -28.475  1.00  0.00      RA0  C  
ATOM   4884  O   ARG A 208      -3.609  15.855 -28.428  1.00  0.00      RA0  O  
ATOM   4885  CB  ARG A 208      -4.047  12.868 -27.009  1.00  0.00      RA0  C  
ATOM   4886  CG  ARG A 208      -2.527  12.987 -26.880  1.00  0.00      RA0  C  
ATOM   4887  CD  ARG A 208      -1.878  11.611 -26.735  1.00  0.00      RA0  C  
ATOM   4888  NE  ARG A 208      -0.425  11.708 -26.675  1.00  0.00      RA0  N  
ATOM   4889  CZ  ARG A 208       0.344  10.779 -26.076  1.00  0.00      RA0  C  
ATOM   4890  NH1 ARG A 208       1.637  10.995 -25.965  1.00  0.00      RA0  N1+
ATOM   4891  NH2 ARG A 208      -0.171   9.662 -25.578  1.00  0.00      RA0  N  
ATOM   4892  H   ARG A 208      -6.610  13.002 -27.104  1.00  0.00      RA0  H  
ATOM   4893  HE  ARG A 208       0.047  12.492 -27.101  1.00  0.00      RA0  H  
ATOM   4894 HH11 ARG A 208       2.239  10.369 -25.470  1.00  0.00      RA0  H  
ATOM   4895 HH12 ARG A 208       2.025  11.829 -26.377  1.00  0.00      RA0  H  
ATOM   4896 HH21 ARG A 208       0.451   9.017 -25.120  1.00  0.00      RA0  H  
ATOM   4897 HH22 ARG A 208      -1.142   9.456 -25.659  1.00  0.00      RA0  H  
ATOM   4898  N   VAL A 209      -4.746  14.327 -29.622  1.00  0.00      RA0  N  
ATOM   4899  CA  VAL A 209      -4.316  14.898 -30.880  1.00  0.00      RA0  C  
ATOM   4900  C   VAL A 209      -4.970  16.221 -31.315  1.00  0.00      RA0  C  
ATOM   4901  O   VAL A 209      -4.264  17.178 -31.696  1.00  0.00      RA0  O  
ATOM   4902  CB  VAL A 209      -4.398  13.902 -32.054  1.00  0.00      RA0  C  
ATOM   4903  CG1 VAL A 209      -5.810  13.406 -32.363  1.00  0.00      RA0  C  
ATOM   4904  CG2 VAL A 209      -3.784  14.525 -33.312  1.00  0.00      RA0  C  
ATOM   4905  H   VAL A 209      -5.348  13.528 -29.594  1.00  0.00      RA0  H  
ATOM   4906  N   VAL A 210      -6.258  16.360 -31.017  1.00  0.00      RA0  N  
ATOM   4907  CA  VAL A 210      -6.977  17.599 -31.275  1.00  0.00      RA0  C  
ATOM   4908  C   VAL A 210      -6.394  18.647 -30.336  1.00  0.00      RA0  C  
ATOM   4909  O   VAL A 210      -6.331  19.830 -30.712  1.00  0.00      RA0  O  
ATOM   4910  CB  VAL A 210      -8.500  17.454 -31.132  1.00  0.00      RA0  C  
ATOM   4911  CG1 VAL A 210      -9.223  18.801 -31.148  1.00  0.00      RA0  C  
ATOM   4912  CG2 VAL A 210      -9.044  16.555 -32.245  1.00  0.00      RA0  C  
ATOM   4913  H   VAL A 210      -6.652  15.630 -30.478  1.00  0.00      RA0  H  
ATOM   4914  N   GLU A 211      -6.009  18.232 -29.110  1.00  0.00      RA0  N  
ATOM   4915  CA  GLU A 211      -5.344  19.173 -28.204  1.00  0.00      RA0  C  
ATOM   4916  C   GLU A 211      -4.073  19.726 -28.764  1.00  0.00      RA0  C  
ATOM   4917  O   GLU A 211      -3.803  20.915 -28.599  1.00  0.00      RA0  O  
ATOM   4918  CB  GLU A 211      -5.010  18.459 -26.884  1.00  0.00      RA0  C  
ATOM   4919  CG  GLU A 211      -3.863  18.974 -26.002  1.00  0.00      RA0  C  
ATOM   4920  CD  GLU A 211      -4.359  19.889 -24.908  1.00  0.00      RA0  C  
ATOM   4921  OE1 GLU A 211      -3.556  20.640 -24.360  1.00  0.00      RA0  O  
ATOM   4922  OE2 GLU A 211      -5.532  19.826 -24.544  1.00  0.00      RA0  O1-
ATOM   4923  H   GLU A 211      -6.152  17.289 -28.813  1.00  0.00      RA0  H  
ATOM   4924  N   GLN A 212      -3.231  18.833 -29.306  1.00  0.00      RA0  N  
ATOM   4925  CA  GLN A 212      -2.020  19.274 -29.980  1.00  0.00      RA0  C  
ATOM   4926  C   GLN A 212      -2.342  20.264 -31.039  1.00  0.00      RA0  C  
ATOM   4927  O   GLN A 212      -1.668  21.291 -31.163  1.00  0.00      RA0  O  
ATOM   4928  CB  GLN A 212      -1.252  18.060 -30.509  1.00  0.00      RA0  C  
ATOM   4929  CG  GLN A 212      -0.852  17.147 -29.346  1.00  0.00      RA0  C  
ATOM   4930  CD  GLN A 212      -0.268  15.835 -29.827  1.00  0.00      RA0  C  
ATOM   4931  NE2 GLN A 212       0.893  15.525 -29.243  1.00  0.00      RA0  N  
ATOM   4932  OE1 GLN A 212      -0.851  15.118 -30.631  1.00  0.00      RA0  O  
ATOM   4933  H   GLN A 212      -3.467  17.860 -29.249  1.00  0.00      RA0  H  
ATOM   4934 HE21 GLN A 212       1.351  16.211 -28.672  1.00  0.00      RA0  H  
ATOM   4935 HE22 GLN A 212       1.353  14.636 -29.315  1.00  0.00      RA0  H  
ATOM   4936  N   MET A 213      -3.354  19.952 -31.821  1.00  0.00      RA0  N  
ATOM   4937  CA  MET A 213      -3.748  20.861 -32.913  1.00  0.00      RA0  C  
ATOM   4938  C   MET A 213      -4.304  22.206 -32.491  1.00  0.00      RA0  C
[truncated: 8,274 more chars]
