# Supplementary material for: Integrative Computational Prediction Strategy for Antibody–Antigen Binding: A Case Study on Interleukin‑1 Beta
Source: J Chem Inf Model. 2026 May 27;66(11):6659–75. doi: 10.1021/acs.jcim.6c00781 (PMC13250912; doi:10.1021/acs.jcim.6c00781)
Supplement: Supplementary file 4 [file ci6c00781_si_004.zip › Cluspro_poses/EPIGUIDE/4G3Y-Ave-Ep2+3.pdb]

ATOM      1  N   GLU H   1      21.473  -8.897  29.953  1.00  0.00      LH0  N  
ATOM      2  CA  GLU H   1      22.100  -9.468  28.765  1.00  0.00      LH0  C  
ATOM      3  C   GLU H   1      21.252 -10.624  28.245  1.00  0.00      LH0  C  
ATOM      4  O   GLU H   1      20.559 -11.256  29.034  1.00  0.00      LH0  O  
ATOM      5  CB  GLU H   1      23.537  -9.894  29.114  1.00  0.00      LH0  C  
ATOM      6  CG  GLU H   1      23.683 -11.128  30.025  1.00  0.00      LH0  C  
ATOM      7  CD  GLU H   1      23.971 -12.385  29.213  1.00  0.00      LH0  C  
ATOM      8  OE1 GLU H   1      23.603 -12.460  28.043  1.00  0.00      LH0  O  
ATOM      9  OE2 GLU H   1      24.632 -13.284  29.724  1.00  0.00      LH0  O1-
ATOM     10  H   GLU H   1      20.978  -9.573  30.503  1.00  0.00      LH0  H  
ATOM     11  N   VAL H   2      21.297 -10.927  26.930  1.00  0.00      LH0  N  
ATOM     12  CA  VAL H   2      21.523 -10.053  25.770  1.00  0.00      LH0  C  
ATOM     13  C   VAL H   2      22.959  -9.663  25.443  1.00  0.00      LH0  C  
ATOM     14  O   VAL H   2      23.424  -8.563  25.717  1.00  0.00      LH0  O  
ATOM     15  CB  VAL H   2      20.547  -8.850  25.729  1.00  0.00      LH0  C  
ATOM     16  CG1 VAL H   2      20.647  -8.063  24.421  1.00  0.00      LH0  C  
ATOM     17  CG2 VAL H   2      19.095  -9.296  25.936  1.00  0.00      LH0  C  
ATOM     18  H   VAL H   2      21.255 -11.914  26.800  1.00  0.00      LH0  H  
ATOM     19  N   LYS H   3      23.611 -10.630  24.774  1.00  0.00      LH0  N  
ATOM     20  CA  LYS H   3      24.867 -10.409  24.052  1.00  0.00      LH0  C  
ATOM     21  C   LYS H   3      25.137 -11.626  23.186  1.00  0.00      LH0  C  
ATOM     22  O   LYS H   3      24.384 -12.591  23.239  1.00  0.00      LH0  O  
ATOM     23  CB  LYS H   3      26.030 -10.066  25.001  1.00  0.00      LH0  C  
ATOM     24  CG  LYS H   3      26.140 -10.934  26.250  1.00  0.00      LH0  C  
ATOM     25  CD  LYS H   3      27.115 -12.092  26.122  1.00  0.00      LH0  C  
ATOM     26  CE  LYS H   3      27.018 -12.992  27.345  1.00  0.00      LH0  C  
ATOM     27  NZ  LYS H   3      25.734 -13.695  27.307  1.00  0.00      LH0  N1+
ATOM     28  H   LYS H   3      23.203 -11.545  24.713  1.00  0.00      LH0  H  
ATOM     29  HZ1 LYS H   3      25.386 -13.885  28.268  1.00  0.00      LH0  H  
ATOM     30  HZ2 LYS H   3      24.963 -13.112  26.911  1.00  0.00      LH0  H  
ATOM     31  HZ3 LYS H   3      25.774 -14.573  26.748  1.00  0.00      LH0  H  
ATOM     32  N   LEU H   4      26.204 -11.553  22.376  1.00  0.00      LH0  N  
ATOM     33  CA  LEU H   4      26.497 -12.778  21.635  1.00  0.00      LH0  C  
ATOM     34  C   LEU H   4      27.883 -13.300  21.940  1.00  0.00      LH0  C  
ATOM     35  O   LEU H   4      28.864 -12.564  21.924  1.00  0.00      LH0  O  
ATOM     36  CB  LEU H   4      26.288 -12.612  20.123  1.00  0.00      LH0  C  
ATOM     37  CG  LEU H   4      24.869 -12.192  19.720  1.00  0.00      LH0  C  
ATOM     38  CD1 LEU H   4      24.751 -10.684  19.525  1.00  0.00      LH0  C  
ATOM     39  CD2 LEU H   4      24.368 -12.931  18.483  1.00  0.00      LH0  C  
ATOM     40  H   LEU H   4      26.785 -10.744  22.292  1.00  0.00      LH0  H  
ATOM     41  N   GLU H   5      27.911 -14.595  22.245  1.00  0.00      LH0  N  
ATOM     42  CA  GLU H   5      29.157 -15.275  22.569  1.00  0.00      LH0  C  
ATOM     43  C   GLU H   5      29.680 -16.070  21.387  1.00  0.00      LH0  C  
ATOM     44  O   GLU H   5      29.458 -17.271  21.262  1.00  0.00      LH0  O  
ATOM     45  CB  GLU H   5      28.959 -16.208  23.773  1.00  0.00      LH0  C  
ATOM     46  CG  GLU H   5      28.427 -15.577  25.068  1.00  0.00      LH0  C  
ATOM     47  CD  GLU H   5      26.906 -15.627  25.206  1.00  0.00      LH0  C  
ATOM     48  OE1 GLU H   5      26.425 -16.116  26.224  1.00  0.00      LH0  O  
ATOM     49  OE2 GLU H   5      26.187 -15.092  24.372  1.00  0.00      LH0  O1-
ATOM     50  H   GLU H   5      27.035 -15.078  22.336  1.00  0.00      LH0  H  
ATOM     51  N   GLU H   6      30.360 -15.362  20.483  1.00  0.00      LH0  N  
ATOM     52  CA  GLU H   6      30.853 -16.148  19.360  1.00  0.00      LH0  C  
ATOM     53  C   GLU H   6      32.188 -16.832  19.598  1.00  0.00      LH0  C  
ATOM     54  O   GLU H   6      32.848 -16.655  20.614  1.00  0.00      LH0  O  
ATOM     55  CB  GLU H   6      30.803 -15.368  18.042  1.00  0.00      LH0  C  
ATOM     56  CG  GLU H   6      31.853 -14.283  17.805  1.00  0.00      LH0  C  
ATOM     57  CD  GLU H   6      31.643 -13.086  18.695  1.00  0.00      LH0  C  
ATOM     58  OE1 GLU H   6      32.067 -13.117  19.843  1.00  0.00      LH0  O  
ATOM     59  OE2 GLU H   6      31.105 -12.090  18.229  1.00  0.00      LH0  O1-
ATOM     60  H   GLU H   6      30.646 -14.409  20.618  1.00  0.00      LH0  H  
ATOM     61  N   SER H   7      32.532 -17.682  18.620  1.00  0.00      LH0  N  
ATOM     62  CA  SER H   7      33.638 -18.605  18.827  1.00  0.00      LH0  C  
ATOM     63  C   SER H   7      34.091 -19.206  17.512  1.00  0.00      LH0  C  
ATOM     64  O   SER H   7      33.345 -19.265  16.538  1.00  0.00      LH0  O  
ATOM     65  CB  SER H   7      33.187 -19.716  19.787  1.00  0.00      LH0  C  
ATOM     66  OG  SER H   7      31.940 -20.269  19.337  1.00  0.00      LH0  O  
ATOM     67  H   SER H   7      31.955 -17.794  17.810  1.00  0.00      LH0  H  
ATOM     68  HG  SER H   7      31.360 -19.521  19.209  1.00  0.00      LH0  H  
ATOM     69  N   GLY H   8      35.334 -19.701  17.545  1.00  0.00      LH0  N  
ATOM     70  CA  GLY H   8      35.748 -20.558  16.436  1.00  0.00      LH0  C  
ATOM     71  C   GLY H   8      36.519 -19.874  15.325  1.00  0.00      LH0  C  
ATOM     72  O   GLY H   8      36.567 -20.352  14.200  1.00  0.00      LH0  O  
ATOM     73  H   GLY H   8      35.941 -19.477  18.305  1.00  0.00      LH0  H  
ATOM     74  N   GLY H   9      37.131 -18.741  15.691  1.00  0.00      LH0  N  
ATOM     75  CA  GLY H   9      38.131 -18.204  14.775  1.00  0.00      LH0  C  
ATOM     76  C   GLY H   9      39.498 -18.769  15.104  1.00  0.00      LH0  C  
ATOM     77  O   GLY H   9      39.644 -19.588  16.006  1.00  0.00      LH0  O  
ATOM     78  H   GLY H   9      37.037 -18.384  16.619  1.00  0.00      LH0  H  
ATOM     79  N   GLY H  10      40.487 -18.299  14.342  1.00  0.00      LH0  N  
ATOM     80  CA  GLY H  10      41.830 -18.828  14.538  1.00  0.00      LH0  C  
ATOM     81  C   GLY H  10      42.647 -18.670  13.277  1.00  0.00      LH0  C  
ATOM     82  O   GLY H  10      42.265 -17.945  12.366  1.00  0.00      LH0  O  
ATOM     83  H   GLY H  10      40.329 -17.551  13.696  1.00  0.00      LH0  H  
ATOM     84  N   LEU H  11      43.786 -19.376  13.274  1.00  0.00      LH0  N  
ATOM     85  CA  LEU H  11      44.618 -19.355  12.073  1.00  0.00      LH0  C  
ATOM     86  C   LEU H  11      44.168 -20.416  11.093  1.00  0.00      LH0  C  
ATOM     87  O   LEU H  11      44.238 -21.606  11.375  1.00  0.00      LH0  O  
ATOM     88  CB  LEU H  11      46.087 -19.575  12.451  1.00  0.00      LH0  C  
ATOM     89  CG  LEU H  11      47.074 -19.511  11.277  1.00  0.00      LH0  C  
ATOM     90  CD1 LEU H  11      47.117 -18.129  10.630  1.00  0.00      LH0  C  
ATOM     91  CD2 LEU H  11      48.470 -19.980  11.682  1.00  0.00      LH0  C  
ATOM     92  H   LEU H  11      43.967 -20.033  14.001  1.00  0.00      LH0  H  
ATOM     93  N   VAL H  12      43.698 -19.944   9.936  1.00  0.00      LH0  N  
ATOM     94  CA  VAL H  12      43.368 -20.930   8.913  1.00  0.00      LH0  C  
ATOM     95  C   VAL H  12      44.204 -20.680   7.678  1.00  0.00      LH0  C  
ATOM     96  O   VAL H  12      44.406 -19.544   7.272  1.00  0.00      LH0  O  
ATOM     97  CB  VAL H  12      41.864 -20.914   8.583  1.00  0.00      LH0  C  
ATOM     98  CG1 VAL H  12      41.470 -22.005   7.582  1.00  0.00      LH0  C  
ATOM     99  CG2 VAL H  12      41.030 -21.059   9.854  1.00  0.00      LH0  C  
ATOM    100  H   VAL H  12      43.681 -18.956   9.759  1.00  0.00      LH0  H  
ATOM    101  N   GLN H  13      44.690 -21.784   7.101  1.00  0.00      LH0  N  
ATOM    102  CA  GLN H  13      45.383 -21.617   5.827  1.00  0.00      LH0  C  
ATOM    103  C   GLN H  13      44.401 -21.412   4.684  1.00  0.00      LH0  C  
ATOM    104  O   GLN H  13      43.307 -21.971   4.703  1.00  0.00      LH0  O  
ATOM    105  CB  GLN H  13      46.292 -22.818   5.567  1.00  0.00      LH0  C  
ATOM    106  CG  GLN H  13      47.326 -23.016   6.675  1.00  0.00      LH0  C  
ATOM    107  CD  GLN H  13      48.465 -23.847   6.130  1.00  0.00      LH0  C  
ATOM    108  NE2 GLN H  13      48.984 -24.708   7.008  1.00  0.00      LH0  N  
ATOM    109  OE1 GLN H  13      48.869 -23.716   4.983  1.00  0.00      LH0  O  
ATOM    110  H   GLN H  13      44.428 -22.680   7.450  1.00  0.00      LH0  H  
ATOM    111 HE21 GLN H  13      48.635 -24.778   7.940  1.00  0.00      LH0  H  
ATOM    112 HE22 GLN H  13      49.747 -25.275   6.703  1.00  0.00      LH0  H  
ATOM    113  N   PRO H  14      44.810 -20.578   3.693  1.00  0.00      LH0  N  
ATOM    114  CA  PRO H  14      43.962 -20.354   2.515  1.00  0.00      LH0  C  
ATOM    115  C   PRO H  14      43.403 -21.622   1.888  1.00  0.00      LH0  C  
ATOM    116  O   PRO H  14      44.089 -22.623   1.727  1.00  0.00      LH0  O  
ATOM    117  CB  PRO H  14      44.882 -19.564   1.579  1.00  0.00      LH0  C  
ATOM    118  CG  PRO H  14      45.825 -18.808   2.512  1.00  0.00      LH0  C  
ATOM    119  CD  PRO H  14      46.049 -19.807   3.640  1.00  0.00      LH0  C  
ATOM    120  N   GLY H  15      42.107 -21.538   1.566  1.00  0.00      LH0  N  
ATOM    121  CA  GLY H  15      41.438 -22.715   1.021  1.00  0.00      LH0  C  
ATOM    122  C   GLY H  15      40.754 -23.591   2.060  1.00  0.00      LH0  C  
ATOM    123  O   GLY H  15      39.833 -24.339   1.759  1.00  0.00      LH0  O  
ATOM    124  H   GLY H  15      41.609 -20.703   1.797  1.00  0.00      LH0  H  
ATOM    125  N   GLY H  16      41.241 -23.468   3.306  1.00  0.00      LH0  N  
ATOM    126  CA  GLY H  16      40.697 -24.320   4.360  1.00  0.00      LH0  C  
ATOM    127  C   GLY H  16      39.268 -23.997   4.755  1.00  0.00      LH0  C  
ATOM    128  O   GLY H  16      38.539 -23.271   4.084  1.00  0.00      LH0  O  
ATOM    129  H   GLY H  16      41.969 -22.815   3.513  1.00  0.00      LH0  H  
ATOM    130  N   SER H  17      38.884 -24.583   5.893  1.00  0.00      LH0  N  
ATOM    131  CA  SER H  17      37.511 -24.376   6.333  1.00  0.00      LH0  C  
ATOM    132  C   SER H  17      37.398 -24.355   7.839  1.00  0.00      LH0  C  
ATOM    133  O   SER H  17      38.144 -25.043   8.525  1.00  0.00      LH0  O  
ATOM    134  CB  SER H  17      36.597 -25.445   5.730  1.00  0.00      LH0  C  
ATOM    135  OG  SER H  17      36.757 -25.454   4.305  1.00  0.00      LH0  O  
ATOM    136  H   SER H  17      39.483 -25.175   6.431  1.00  0.00      LH0  H  
ATOM    137  HG  SER H  17      37.134 -24.607   4.077  1.00  0.00      LH0  H  
ATOM    138  N   MET H  18      36.452 -23.537   8.321  1.00  0.00      LH0  N  
ATOM    139  CA  MET H  18      36.263 -23.468   9.767  1.00  0.00      LH0  C  
ATOM    140  C   MET H  18      34.828 -23.127  10.112  1.00  0.00      LH0  C  
ATOM    141  O   MET H  18      34.187 -22.311   9.465  1.00  0.00      LH0  O  
ATOM    142  CB  MET H  18      37.248 -22.473  10.394  1.00  0.00      LH0  C  
ATOM    143  CG  MET H  18      37.565 -22.757  11.864  1.00  0.00      LH0  C  
ATOM    144  SD  MET H  18      38.838 -21.664  12.516  1.00  0.00      LH0  S  
ATOM    145  CE  MET H  18      39.122 -22.512  14.077  1.00  0.00      LH0  C  
ATOM    146  H   MET H  18      35.892 -22.982   7.699  1.00  0.00      LH0  H  
ATOM    147  N   LYS H  19      34.335 -23.814  11.149  1.00  0.00      LH0  N  
ATOM    148  CA  LYS H  19      32.922 -23.621  11.453  1.00  0.00      LH0  C  
ATOM    149  C   LYS H  19      32.684 -22.810  12.713  1.00  0.00      LH0  C  
ATOM    150  O   LYS H  19      32.597 -23.357  13.812  1.00  0.00      LH0  O  
ATOM    151  CB  LYS H  19      32.218 -24.977  11.553  1.00  0.00      LH0  C  
ATOM    152  CG  LYS H  19      30.693 -24.896  11.696  1.00  0.00      LH0  C  
ATOM    153  CD  LYS H  19      30.193 -25.959  12.677  1.00  0.00      LH0  C  
ATOM    154  CE  LYS H  19      29.531 -25.387  13.939  1.00  0.00      LH0  C  
ATOM    155  NZ  LYS H  19      30.353 -24.324  14.532  1.00  0.00      LH0  N1+
ATOM    156  H   LYS H  19      34.928 -24.410  11.685  1.00  0.00      LH0  H  
ATOM    157  HZ1 LYS H  19      30.179 -24.189  15.551  1.00  0.00      LH0  H  
ATOM    158  HZ2 LYS H  19      31.376 -24.467  14.405  1.00  0.00      LH0  H  
ATOM    159  HZ3 LYS H  19      30.134 -23.414  14.083  1.00  0.00      LH0  H  
ATOM    160  N   LEU H  20      32.523 -21.498  12.504  1.00  0.00      LH0  N  
ATOM    161  CA  LEU H  20      32.160 -20.599  13.604  1.00  0.00      LH0  C  
ATOM    162  C   LEU H  20      30.934 -21.048  14.379  1.00  0.00      LH0  C  
ATOM    163  O   LEU H  20      30.075 -21.773  13.870  1.00  0.00      LH0  O  
ATOM    164  CB  LEU H  20      31.875 -19.192  13.087  1.00  0.00      LH0  C  
ATOM    165  CG  LEU H  20      33.010 -18.514  12.331  1.00  0.00      LH0  C  
ATOM    166  CD1 LEU H  20      32.523 -17.216  11.701  1.00  0.00      LH0  C  
ATOM    167  CD2 LEU H  20      34.239 -18.270  13.198  1.00  0.00      LH0  C  
ATOM    168  H   LEU H  20      32.517 -21.188  11.549  1.00  0.00      LH0  H  
ATOM    169  N   SER H  21      30.897 -20.597  15.633  1.00  0.00      LH0  N  
ATOM    170  CA  SER H  21      29.736 -20.879  16.471  1.00  0.00      LH0  C  
ATOM    171  C   SER H  21      29.444 -19.664  17.322  1.00  0.00      LH0  C  
ATOM    172  O   SER H  21      30.337 -18.874  17.596  1.00  0.00      LH0  O  
ATOM    173  CB  SER H  21      29.996 -22.101  17.356  1.00  0.00      LH0  C  
ATOM    174  OG  SER H  21      30.803 -23.058  16.645  1.00  0.00      LH0  O  
ATOM    175  H   SER H  21      31.629 -20.011  15.993  1.00  0.00      LH0  H  
ATOM    176  HG  SER H  21      31.696 -22.797  16.872  1.00  0.00      LH0  H  
ATOM    177  N   CYS H  22      28.184 -19.532  17.725  1.00  0.00      LH0  N  
ATOM    178  CA  CYS H  22      27.836 -18.341  18.488  1.00  0.00      LH0  C  
ATOM    179  C   CYS H  22      26.724 -18.690  19.439  1.00  0.00      LH0  C  
ATOM    180  O   CYS H  22      25.806 -19.407  19.068  1.00  0.00      LH0  O  
ATOM    181  CB  CYS H  22      27.413 -17.250  17.503  1.00  0.00      LH0  C  
ATOM    182  SG  CYS H  22      26.658 -15.760  18.191  1.00  0.00      LH0  S  
ATOM    183  H   CYS H  22      27.453 -20.140  17.407  1.00  0.00      LH0  H  
ATOM    184  N   VAL H  23      26.843 -18.183  20.663  1.00  0.00      LH0  N  
ATOM    185  CA  VAL H  23      25.677 -18.236  21.532  1.00  0.00      LH0  C  
ATOM    186  C   VAL H  23      24.986 -16.893  21.411  1.00  0.00      LH0  C  
ATOM    187  O   VAL H  23      25.631 -15.868  21.235  1.00  0.00      LH0  O  
ATOM    188  CB  VAL H  23      26.106 -18.545  22.975  1.00  0.00      LH0  C  
ATOM    189  CG1 VAL H  23      24.916 -18.713  23.926  1.00  0.00      LH0  C  
ATOM    190  CG2 VAL H  23      27.019 -19.774  23.014  1.00  0.00      LH0  C  
ATOM    191  H   VAL H  23      27.627 -17.616  20.915  1.00  0.00      LH0  H  
ATOM    192  N   ALA H  24      23.659 -16.941  21.453  1.00  0.00      LH0  N  
ATOM    193  CA  ALA H  24      22.917 -15.700  21.311  1.00  0.00      LH0  C  
ATOM    194  C   ALA H  24      21.991 -15.546  22.490  1.00  0.00      LH0  C  
ATOM    195  O   ALA H  24      20.894 -16.086  22.539  1.00  0.00      LH0  O  
ATOM    196  CB  ALA H  24      22.118 -15.725  20.012  1.00  0.00      LH0  C  
ATOM    197  H   ALA H  24      23.188 -17.819  21.554  1.00  0.00      LH0  H  
ATOM    198  N   SER H  25      22.523 -14.839  23.484  1.00  0.00      LH0  N  
ATOM    199  CA  SER H  25      21.867 -14.934  24.778  1.00  0.00      LH0  C  
ATOM    200  C   SER H  25      20.781 -13.897  25.002  1.00  0.00      LH0  C  
ATOM    201  O   SER H  25      20.774 -12.817  24.420  1.00  0.00      LH0  O  
ATOM    202  CB  SER H  25      22.948 -14.911  25.859  1.00  0.00      LH0  C  
ATOM    203  OG  SER H  25      23.949 -13.931  25.541  1.00  0.00      LH0  O  
ATOM    204  H   SER H  25      23.325 -14.251  23.359  1.00  0.00      LH0  H  
ATOM    205  HG  SER H  25      24.530 -14.341  24.892  1.00  0.00      LH0  H  
ATOM    206  N   GLY H  26      19.852 -14.271  25.896  1.00  0.00      LH0  N  
ATOM    207  CA  GLY H  26      18.837 -13.307  26.318  1.00  0.00      LH0  C  
ATOM    208  C   GLY H  26      17.648 -13.144  25.388  1.00  0.00      LH0  C  
ATOM    209  O   GLY H  26      16.521 -13.495  25.715  1.00  0.00      LH0  O  
ATOM    210  H   GLY H  26      19.850 -15.202  26.256  1.00  0.00      LH0  H  
ATOM    211  N   PHE H  27      17.942 -12.558  24.220  1.00  0.00      LH0  N  
ATOM    212  CA  PHE H  27      16.848 -12.303  23.283  1.00  0.00      LH0  C  
ATOM    213  C   PHE H  27      16.251 -13.564  22.676  1.00  0.00      LH0  C  
ATOM    214  O   PHE H  27      16.841 -14.637  22.703  1.00  0.00      LH0  O  
ATOM    215  CB  PHE H  27      17.267 -11.272  22.222  1.00  0.00      LH0  C  
ATOM    216  CG  PHE H  27      18.617 -11.585  21.612  1.00  0.00      LH0  C  
ATOM    217  CD1 PHE H  27      18.745 -12.634  20.675  1.00  0.00      LH0  C  
ATOM    218  CD2 PHE H  27      19.732 -10.805  21.989  1.00  0.00      LH0  C  
ATOM    219  CE1 PHE H  27      20.001 -12.895  20.098  1.00  0.00      LH0  C  
ATOM    220  CE2 PHE H  27      20.991 -11.067  21.416  1.00  0.00      LH0  C  
ATOM    221  CZ  PHE H  27      21.110 -12.106  20.471  1.00  0.00      LH0  C  
ATOM    222  H   PHE H  27      18.904 -12.416  23.988  1.00  0.00      LH0  H  
ATOM    223  N   ILE H  28      15.028 -13.395  22.154  1.00  0.00      LH0  N  
ATOM    224  CA  ILE H  28      14.264 -14.590  21.795  1.00  0.00      LH0  C  
ATOM    225  C   ILE H  28      14.643 -15.167  20.438  1.00  0.00      LH0  C  
ATOM    226  O   ILE H  28      14.019 -14.930  19.408  1.00  0.00      LH0  O  
ATOM    227  CB  ILE H  28      12.752 -14.324  21.912  1.00  0.00      LH0  C  
ATOM    228  CG1 ILE H  28      12.408 -13.550  23.193  1.00  0.00      LH0  C  
ATOM    229  CG2 ILE H  28      11.945 -15.624  21.829  1.00  0.00      LH0  C  
ATOM    230  CD1 ILE H  28      12.670 -14.327  24.489  1.00  0.00      LH0  C  
ATOM    231  H   ILE H  28      14.676 -12.477  21.968  1.00  0.00      LH0  H  
ATOM    232  N   PHE H  29      15.726 -15.960  20.498  1.00  0.00      LH0  N  
ATOM    233  CA  PHE H  29      16.380 -16.530  19.316  1.00  0.00      LH0  C  
ATOM    234  C   PHE H  29      15.493 -16.920  18.138  1.00  0.00      LH0  C  
ATOM    235  O   PHE H  29      15.765 -16.594  16.985  1.00  0.00      LH0  O  
ATOM    236  CB  PHE H  29      17.255 -17.713  19.748  1.00  0.00      LH0  C  
ATOM    237  CG  PHE H  29      18.201 -18.129  18.644  1.00  0.00      LH0  C  
ATOM    238  CD1 PHE H  29      19.454 -17.491  18.535  1.00  0.00      LH0  C  
ATOM    239  CD2 PHE H  29      17.820 -19.147  17.745  1.00  0.00      LH0  C  
ATOM    240  CE1 PHE H  29      20.341 -17.880  17.513  1.00  0.00      LH0  C  
ATOM    241  CE2 PHE H  29      18.701 -19.530  16.717  1.00  0.00      LH0  C  
ATOM    242  CZ  PHE H  29      19.954 -18.892  16.612  1.00  0.00      LH0  C  
ATOM    243  H   PHE H  29      16.181 -16.003  21.392  1.00  0.00      LH0  H  
ATOM    244  N   SER H  30      14.417 -17.648  18.474  1.00  0.00      LH0  N  
ATOM    245  CA  SER H  30      13.453 -18.124  17.477  1.00  0.00      LH0  C  
ATOM    246  C   SER H  30      13.063 -17.088  16.431  1.00  0.00      LH0  C  
ATOM    247  O   SER H  30      13.030 -17.319  15.225  1.00  0.00      LH0  O  
ATOM    248  CB  SER H  30      12.219 -18.630  18.228  1.00  0.00      LH0  C  
ATOM    249  OG  SER H  30      12.070 -17.862  19.432  1.00  0.00      LH0  O  
ATOM    250  H   SER H  30      14.183 -17.792  19.437  1.00  0.00      LH0  H  
ATOM    251  HG  SER H  30      11.470 -17.138  19.237  1.00  0.00      LH0  H  
ATOM    252  N   ASN H  31      12.803 -15.910  16.998  1.00  0.00      LH0  N  
ATOM    253  CA  ASN H  31      12.200 -14.810  16.260  1.00  0.00      LH0  C  
ATOM    254  C   ASN H  31      13.145 -14.160  15.269  1.00  0.00      LH0  C  
ATOM    255  O   ASN H  31      12.739 -13.596  14.264  1.00  0.00      LH0  O  
ATOM    256  CB  ASN H  31      11.693 -13.722  17.217  1.00  0.00      LH0  C  
ATOM    257  CG  ASN H  31      10.920 -14.238  18.425  1.00  0.00      LH0  C  
ATOM    258  ND2 ASN H  31      10.379 -13.265  19.168  1.00  0.00      LH0  N  
ATOM    259  OD1 ASN H  31      10.809 -15.429  18.694  1.00  0.00      LH0  O  
ATOM    260  H   ASN H  31      12.936 -15.809  17.988  1.00  0.00      LH0  H  
ATOM    261 HD21 ASN H  31      10.467 -12.301  18.909  1.00  0.00      LH0  H  
ATOM    262 HD22 ASN H  31       9.879 -13.510  20.000  1.00  0.00      LH0  H  
ATOM    263  N   HIS H  32      14.440 -14.238  15.611  1.00  0.00      LH0  N  
ATOM    264  CA  HIS H  32      15.332 -13.258  15.000  1.00  0.00      LH0  C  
ATOM    265  C   HIS H  32      16.136 -13.729  13.808  1.00  0.00      LH0  C  
ATOM    266  O   HIS H  32      16.247 -14.918  13.511  1.00  0.00      LH0  O  
ATOM    267  CB  HIS H  32      16.278 -12.654  16.037  1.00  0.00      LH0  C  
ATOM    268  CG  HIS H  32      15.551 -12.284  17.305  1.00  0.00      LH0  C  
ATOM    269  CD2 HIS H  32      15.989 -12.552  18.601  1.00  0.00      LH0  C  
ATOM    270  ND1 HIS H  32      14.375 -11.629  17.371  1.00  0.00      LH0  N  
ATOM    271  CE1 HIS H  32      14.070 -11.481  18.697  1.00  0.00      LH0  C  
ATOM    272  NE2 HIS H  32      15.069 -12.046  19.452  1.00  0.00      LH0  N  
ATOM    273  H   HIS H  32      14.751 -14.868  16.322  1.00  0.00      LH0  H  
ATOM    274  HD1 HIS H  32      13.808 -11.309  16.632  1.00  0.00      LH0  H  
ATOM    275  N   TRP H  33      16.707 -12.703  13.150  1.00  0.00      LH0  N  
ATOM    276  CA  TRP H  33      17.541 -12.934  11.973  1.00  0.00      LH0  C  
ATOM    277  C   TRP H  33      19.000 -12.868  12.378  1.00  0.00      LH0  C  
ATOM    278  O   TRP H  33      19.554 -11.816  12.675  1.00  0.00      LH0  O  
ATOM    279  CB  TRP H  33      17.245 -11.893  10.881  1.00  0.00      LH0  C  
ATOM    280  CG  TRP H  33      15.833 -11.988  10.330  1.00  0.00      LH0  C  
ATOM    281  CD1 TRP H  33      14.740 -12.695  10.855  1.00  0.00      LH0  C  
ATOM    282  CD2 TRP H  33      15.308 -11.354   9.142  1.00  0.00      LH0  C  
ATOM    283  CE2 TRP H  33      13.924 -11.727   9.029  1.00  0.00      LH0  C  
ATOM    284  CE3 TRP H  33      15.881 -10.507   8.173  1.00  0.00      LH0  C  
ATOM    285  NE1 TRP H  33      13.621 -12.550  10.103  1.00  0.00      LH0  N  
ATOM    286  CZ2 TRP H  33      13.150 -11.243   7.956  1.00  0.00      LH0  C  
ATOM    287  CZ3 TRP H  33      15.095 -10.027   7.104  1.00  0.00      LH0  C  
ATOM    288  CH2 TRP H  33      13.738 -10.395   6.998  1.00  0.00      LH0  C  
ATOM    289  H   TRP H  33      16.627 -11.765  13.490  1.00  0.00      LH0  H  
ATOM    290  HE1 TRP H  33      12.745 -12.960  10.289  1.00  0.00      LH0  H  
ATOM    291  N   MET H  34      19.592 -14.057  12.461  1.00  0.00      LH0  N  
ATOM    292  CA  MET H  34      20.924 -14.072  13.057  1.00  0.00      LH0  C  
ATOM    293  C   MET H  34      22.005 -13.862  12.023  1.00  0.00      LH0  C  
ATOM    294  O   MET H  34      21.853 -14.251  10.875  1.00  0.00      LH0  O  
ATOM    295  CB  MET H  34      21.120 -15.353  13.858  1.00  0.00      LH0  C  
ATOM    296  CG  MET H  34      19.930 -15.672  14.768  1.00  0.00      LH0  C  
ATOM    297  SD  MET H  34      19.455 -14.329  15.873  1.00  0.00      LH0  S  
ATOM    298  CE  MET H  34      21.018 -14.114  16.739  1.00  0.00      LH0  C  
ATOM    299  H   MET H  34      19.181 -14.847  12.007  1.00  0.00      LH0  H  
ATOM    300  N   ASN H  35      23.064 -13.169  12.448  1.00  0.00      LH0  N  
ATOM    301  CA  ASN H  35      23.943 -12.602  11.429  1.00  0.00      LH0  C  
ATOM    302  C   ASN H  35      25.407 -12.754  11.759  1.00  0.00      LH0  C  
ATOM    303  O   ASN H  35      25.795 -12.874  12.916  1.00  0.00      LH0  O  
ATOM    304  CB  ASN H  35      23.647 -11.114  11.256  1.00  0.00      LH0  C  
ATOM    305  CG  ASN H  35      22.703 -10.860  10.101  1.00  0.00      LH0  C  
ATOM    306  ND2 ASN H  35      21.432 -11.175  10.344  1.00  0.00      LH0  N  
ATOM    307  OD1 ASN H  35      23.081 -10.337   9.061  1.00  0.00      LH0  O  
ATOM    308  H   ASN H  35      23.202 -12.935  13.413  1.00  0.00      LH0  H  
ATOM    309 HD21 ASN H  35      21.090 -11.555  11.202  1.00  0.00      LH0  H  
ATOM    310 HD22 ASN H  35      20.764 -10.992   9.616  1.00  0.00      LH0  H  
ATOM    311  N   TRP H  36      26.206 -12.709  10.686  1.00  0.00      LH0  N  
ATOM    312  CA  TRP H  36      27.649 -12.583  10.869  1.00  0.00      LH0  C  
ATOM    313  C   TRP H  36      28.158 -11.399  10.079  1.00  0.00      LH0  C  
ATOM    314  O   TRP H  36      27.787 -11.204   8.925  1.00  0.00      LH0  O  
ATOM    315  CB  TRP H  36      28.408 -13.819  10.383  1.00  0.00      LH0  C  
ATOM    316  CG  TRP H  36      28.123 -15.040  11.224  1.00  0.00      LH0  C  
ATOM    317  CD1 TRP H  36      27.172 -16.031  10.955  1.00  0.00      LH0  C  
ATOM    318  CD2 TRP H  36      28.782 -15.470  12.434  1.00  0.00      LH0  C  
ATOM    319  CE2 TRP H  36      28.180 -16.716  12.824  1.00  0.00      LH0  C  
ATOM    320  CE3 TRP H  36      29.826 -14.919  13.207  1.00  0.00      LH0  C  
ATOM    321  NE1 TRP H  36      27.198 -17.021  11.886  1.00  0.00      LH0  N  
ATOM    322  CZ2 TRP H  36      28.637 -17.384  13.979  1.00  0.00      LH0  C  
ATOM    323  CZ3 TRP H  36      30.274 -15.597  14.359  1.00  0.00      LH0  C  
ATOM    324  CH2 TRP H  36      29.683 -16.821  14.743  1.00  0.00      LH0  C  
ATOM    325  H   TRP H  36      25.796 -12.645   9.773  1.00  0.00      LH0  H  
ATOM    326  HE1 TRP H  36      26.627 -17.822  11.867  1.00  0.00      LH0  H  
ATOM    327  N   VAL H  37      29.027 -10.629  10.741  1.00  0.00      LH0  N  
ATOM    328  CA  VAL H  37      29.732  -9.542  10.063  1.00  0.00      LH0  C  
ATOM    329  C   VAL H  37      31.213  -9.741  10.366  1.00  0.00      LH0  C  
ATOM    330  O   VAL H  37      31.547 -10.404  11.339  1.00  0.00      LH0  O  
ATOM    331  CB  VAL H  37      29.230  -8.171  10.572  1.00  0.00      LH0  C  
ATOM    332  CG1 VAL H  37      29.708  -7.017   9.685  1.00  0.00      LH0  C  
ATOM    333  CG2 VAL H  37      27.705  -8.113  10.713  1.00  0.00      LH0  C  
ATOM    334  H   VAL H  37      29.276 -10.849  11.688  1.00  0.00      LH0  H  
ATOM    335  N   ARG H  38      32.091  -9.176   9.532  1.00  0.00      LH0  N  
ATOM    336  CA  ARG H  38      33.504  -9.245   9.890  1.00  0.00      LH0  C  
ATOM    337  C   ARG H  38      34.187  -7.898   9.772  1.00  0.00      LH0  C  
ATOM    338  O   ARG H  38      34.101  -7.216   8.758  1.00  0.00      LH0  O  
ATOM    339  CB  ARG H  38      34.220 -10.349   9.095  1.00  0.00      LH0  C  
ATOM    340  CG  ARG H  38      34.080 -10.252   7.573  1.00  0.00      LH0  C  
ATOM    341  CD  ARG H  38      34.607 -11.488   6.843  1.00  0.00      LH0  C  
ATOM    342  NE  ARG H  38      34.334 -11.403   5.411  1.00  0.00      LH0  N  
ATOM    343  CZ  ARG H  38      34.531 -12.440   4.571  1.00  0.00      LH0  C  
ATOM    344  NH1 ARG H  38      34.758 -13.663   5.018  1.00  0.00      LH0  N1+
ATOM    345  NH2 ARG H  38      34.519 -12.240   3.263  1.00  0.00      LH0  N  
ATOM    346  H   ARG H  38      31.800  -8.700   8.701  1.00  0.00      LH0  H  
ATOM    347  HE  ARG H  38      34.074 -10.521   5.005  1.00  0.00      LH0  H  
ATOM    348 HH11 ARG H  38      34.946 -14.398   4.355  1.00  0.00      LH0  H  
ATOM    349 HH12 ARG H  38      34.770 -13.895   5.995  1.00  0.00      LH0  H  
ATOM    350 HH21 ARG H  38      34.743 -12.994   2.637  1.00  0.00      LH0  H  
ATOM    351 HH22 ARG H  38      34.297 -11.328   2.883  1.00  0.00      LH0  H  
ATOM    352  N   GLN H  39      34.850  -7.534  10.873  1.00  0.00      LH0  N  
ATOM    353  CA  GLN H  39      35.563  -6.263  10.869  1.00  0.00      LH0  C  
ATOM    354  C   GLN H  39      37.035  -6.454  10.591  1.00  0.00      LH0  C  
ATOM    355  O   GLN H  39      37.705  -7.232  11.259  1.00  0.00      LH0  O  
ATOM    356  CB  GLN H  39      35.337  -5.546  12.203  1.00  0.00      LH0  C  
ATOM    357  CG  GLN H  39      35.836  -4.097  12.250  1.00  0.00      LH0  C  
ATOM    358  CD  GLN H  39      35.187  -3.381  13.417  1.00  0.00      LH0  C  
ATOM    359  NE2 GLN H  39      35.138  -2.054  13.276  1.00  0.00      LH0  N  
ATOM    360  OE1 GLN H  39      34.715  -3.984  14.373  1.00  0.00      LH0  O  
ATOM    361  H   GLN H  39      34.898  -8.145  11.664  1.00  0.00      LH0  H  
ATOM    362 HE21 GLN H  39      35.575  -1.521  12.550  1.00  0.00      LH0  H  
ATOM    363 HE22 GLN H  39      34.618  -1.536  13.957  1.00  0.00      LH0  H  
ATOM    364  N   SER H  40      37.509  -5.717   9.589  1.00  0.00      LH0  N  
ATOM    365  CA  SER H  40      38.940  -5.724   9.307  1.00  0.00      LH0  C  
ATOM    366  C   SER H  40      39.272  -4.458   8.537  1.00  0.00      LH0  C  
ATOM    367  O   SER H  40      38.508  -4.046   7.673  1.00  0.00      LH0  O  
ATOM    368  CB  SER H  40      39.328  -7.033   8.598  1.00  0.00      LH0  C  
ATOM    369  OG  SER H  40      38.548  -7.236   7.418  1.00  0.00      LH0  O  
ATOM    370  H   SER H  40      36.901  -5.141   9.037  1.00  0.00      LH0  H  
ATOM    371  HG  SER H  40      39.106  -6.861   6.728  1.00  0.00      LH0  H  
ATOM    372  N   PRO H  41      40.387  -3.792   8.930  1.00  0.00      LH0  N  
ATOM    373  CA  PRO H  41      40.639  -2.417   8.472  1.00  0.00      LH0  C  
ATOM    374  C   PRO H  41      40.429  -2.124   6.991  1.00  0.00      LH0  C  
ATOM    375  O   PRO H  41      39.773  -1.160   6.622  1.00  0.00      LH0  O  
ATOM    376  CB  PRO H  41      42.057  -2.125   8.990  1.00  0.00      LH0  C  
ATOM    377  CG  PRO H  41      42.650  -3.467   9.424  1.00  0.00      LH0  C  
ATOM    378  CD  PRO H  41      41.425  -4.274   9.833  1.00  0.00      LH0  C  
ATOM    379  N   GLU H  42      40.999  -3.005   6.163  1.00  0.00      LH0  N  
ATOM    380  CA  GLU H  42      40.819  -2.886   4.710  1.00  0.00      LH0  C  
ATOM    381  C   GLU H  42      39.373  -2.804   4.239  1.00  0.00      LH0  C  
ATOM    382  O   GLU H  42      39.000  -1.977   3.417  1.00  0.00      LH0  O  
ATOM    383  CB  GLU H  42      41.511  -4.012   3.912  1.00  0.00      LH0  C  
ATOM    384  CG  GLU H  42      42.193  -5.173   4.659  1.00  0.00      LH0  C  
ATOM    385  CD  GLU H  42      41.246  -5.836   5.645  1.00  0.00      LH0  C  
ATOM    386  OE1 GLU H  42      41.565  -5.849   6.828  1.00  0.00      LH0  O  
ATOM    387  OE2 GLU H  42      40.167  -6.267   5.260  1.00  0.00      LH0  O1-
ATOM    388  H   GLU H  42      41.424  -3.812   6.577  1.00  0.00      LH0  H  
ATOM    389  N   LYS H  43      38.572  -3.720   4.795  1.00  0.00      LH0  N  
ATOM    390  CA  LYS H  43      37.176  -3.763   4.362  1.00  0.00      LH0  C  
ATOM    391  C   LYS H  43      36.192  -3.041   5.267  1.00  0.00      LH0  C  
ATOM    392  O   LYS H  43      34.990  -3.018   5.025  1.00  0.00      LH0  O  
ATOM    393  CB  LYS H  43      36.744  -5.216   4.174  1.00  0.00      LH0  C  
ATOM    394  CG  LYS H  43      37.588  -5.953   3.131  1.00  0.00      LH0  C  
ATOM    395  CD  LYS H  43      37.346  -7.461   3.158  1.00  0.00      LH0  C  
ATOM    396  CE  LYS H  43      37.681  -8.058   4.527  1.00  0.00      LH0  C  
ATOM    397  NZ  LYS H  43      37.342  -9.480   4.563  1.00  0.00      LH0  N1+
ATOM    398  H   LYS H  43      38.954  -4.364   5.464  1.00  0.00      LH0  H  
ATOM    399  HZ1 LYS H  43      36.327  -9.584   4.354  1.00  0.00      LH0  H  
ATOM    400  HZ2 LYS H  43      37.879  -9.979   3.828  1.00  0.00      LH0  H  
ATOM    401  HZ3 LYS H  43      37.594  -9.880   5.493  1.00  0.00      LH0  H  
ATOM    402  N   GLY H  44      36.734  -2.472   6.353  1.00  0.00      LH0  N  
ATOM    403  CA  GLY H  44      35.842  -1.930   7.374  1.00  0.00      LH0  C  
ATOM    404  C   GLY H  44      35.037  -3.017   8.068  1.00  0.00      LH0  C  
ATOM    405  O   GLY H  44      35.496  -3.701   8.975  1.00  0.00      LH0  O  
ATOM    406  H   GLY H  44      37.713  -2.573   6.532  1.00  0.00      LH0  H  
ATOM    407  N   LEU H  45      33.799  -3.139   7.577  1.00  0.00      LH0  N  
ATOM    408  CA  LEU H  45      32.864  -4.113   8.129  1.00  0.00      LH0  C  
ATOM    409  C   LEU H  45      32.153  -4.849   7.011  1.00  0.00      LH0  C  
ATOM    410  O   LEU H  45      31.102  -4.445   6.531  1.00  0.00      LH0  O  
ATOM    411  CB  LEU H  45      31.847  -3.411   9.031  1.00  0.00      LH0  C  
ATOM    412  CG  LEU H  45      32.284  -3.225  10.484  1.00  0.00      LH0  C  
ATOM    413  CD1 LEU H  45      31.640  -2.002  11.134  1.00  0.00      LH0  C  
ATOM    414  CD2 LEU H  45      32.007  -4.484  11.300  1.00  0.00      LH0  C  
ATOM    415  H   LEU H  45      33.572  -2.613   6.755  1.00  0.00      LH0  H  
ATOM    416  N   GLU H  46      32.781  -5.955   6.602  1.00  0.00      LH0  N  
ATOM    417  CA  GLU H  46      32.137  -6.742   5.553  1.00  0.00      LH0  C  
ATOM    418  C   GLU H  46      31.012  -7.594   6.117  1.00  0.00      LH0  C  
ATOM    419  O   GLU H  46      31.233  -8.484   6.930  1.00  0.00      LH0  O  
ATOM    420  CB  GLU H  46      33.181  -7.611   4.843  1.00  0.00      LH0  C  
ATOM    421  CG  GLU H  46      32.680  -8.270   3.549  1.00  0.00      LH0  C  
ATOM    422  CD  GLU H  46      33.664  -9.303   3.011  1.00  0.00      LH0  C  
ATOM    423  OE1 GLU H  46      34.781  -9.427   3.515  1.00  0.00      LH0  O  
ATOM    424  OE2 GLU H  46      33.296 -10.050   2.108  1.00  0.00      LH0  O1-
ATOM    425  H   GLU H  46      33.566  -6.295   7.121  1.00  0.00      LH0  H  
ATOM    426  N   TRP H  47      29.786  -7.289   5.670  1.00  0.00      LH0  N  
ATOM    427  CA  TRP H  47      28.703  -8.192   6.062  1.00  0.00      LH0  C  
ATOM    428  C   TRP H  47      28.859  -9.565   5.419  1.00  0.00      LH0  C  
ATOM    429  O   TRP H  47      29.185  -9.691   4.247  1.00  0.00      LH0  O  
ATOM    430  CB  TRP H  47      27.336  -7.549   5.765  1.00  0.00      LH0  C  
ATOM    431  CG  TRP H  47      26.225  -8.552   5.989  1.00  0.00      LH0  C  
ATOM    432  CD1 TRP H  47      25.804  -9.103   7.210  1.00  0.00      LH0  C  
ATOM    433  CD2 TRP H  47      25.428  -9.209   4.982  1.00  0.00      LH0  C  
ATOM    434  CE2 TRP H  47      24.567 -10.135   5.657  1.00  0.00      LH0  C  
ATOM    435  CE3 TRP H  47      25.377  -9.099   3.577  1.00  0.00      LH0  C  
ATOM    436  NE1 TRP H  47      24.833 -10.035   7.017  1.00  0.00      LH0  N  
ATOM    437  CZ2 TRP H  47      23.678 -10.939   4.914  1.00  0.00      LH0  C  
ATOM    438  CZ3 TRP H  47      24.482  -9.907   2.845  1.00  0.00      LH0  C  
ATOM    439  CH2 TRP H  47      23.641 -10.825   3.510  1.00  0.00      LH0  C  
ATOM    440  H   TRP H  47      29.660  -6.543   5.018  1.00  0.00      LH0  H  
ATOM    441  HE1 TRP H  47      24.383 -10.556   7.724  1.00  0.00      LH0  H  
ATOM    442  N   VAL H  48      28.628 -10.584   6.257  1.00  0.00      LH0  N  
ATOM    443  CA  VAL H  48      28.781 -11.940   5.743  1.00  0.00      LH0  C  
ATOM    444  C   VAL H  48      27.453 -12.600   5.407  1.00  0.00      LH0  C  
ATOM    445  O   VAL H  48      27.191 -12.978   4.271  1.00  0.00      LH0  O  
ATOM    446  CB  VAL H  48      29.583 -12.801   6.733  1.00  0.00      LH0  C  
ATOM    447  CG1 VAL H  48      29.920 -14.178   6.163  1.00  0.00      LH0  C  
ATOM    448  CG2 VAL H  48      30.844 -12.081   7.202  1.00  0.00      LH0  C  
ATOM    449  H   VAL H  48      28.306 -10.417   7.189  1.00  0.00      LH0  H  
ATOM    450  N   ALA H  49      26.638 -12.766   6.460  1.00  0.00      LH0  N  
ATOM    451  CA  ALA H  49      25.523 -13.695   6.284  1.00  0.00      LH0  C  
ATOM    452  C   ALA H  49      24.367 -13.424   7.221  1.00  0.00      LH0  C  
ATOM    453  O   ALA H  49      24.550 -12.859   8.294  1.00  0.00      LH0  O  
ATOM    454  CB  ALA H  49      25.996 -15.129   6.522  1.00  0.00      LH0  C  
ATOM    455  H   ALA H  49      26.816 -12.326   7.343  1.00  0.00      LH0  H  
ATOM    456  N   GLU H  50      23.194 -13.882   6.765  1.00  0.00      LH0  N  
ATOM    457  CA  GLU H  50      21.965 -13.799   7.545  1.00  0.00      LH0  C  
ATOM    458  C   GLU H  50      21.194 -15.106   7.464  1.00  0.00      LH0  C  
ATOM    459  O   GLU H  50      21.065 -15.721   6.411  1.00  0.00      LH0  O  
ATOM    460  CB  GLU H  50      21.116 -12.613   7.064  1.00  0.00      LH0  C  
ATOM    461  CG  GLU H  50      19.749 -12.504   7.751  1.00  0.00      LH0  C  
ATOM    462  CD  GLU H  50      19.159 -11.130   7.541  1.00  0.00      LH0  C  
ATOM    463  OE1 GLU H  50      19.299 -10.292   8.426  1.00  0.00      LH0  O  
ATOM    464  OE2 GLU H  50      18.534 -10.903   6.512  1.00  0.00      LH0  O1-
ATOM    465  H   GLU H  50      23.134 -14.288   5.851  1.00  0.00      LH0  H  
ATOM    466  N   ILE H  51      20.696 -15.509   8.638  1.00  0.00      LH0  N  
ATOM    467  CA  ILE H  51      19.799 -16.652   8.693  1.00  0.00      LH0  C  
ATOM    468  C   ILE H  51      18.491 -16.220   9.340  1.00  0.00      LH0  C  
ATOM    469  O   ILE H  51      18.445 -15.665  10.435  1.00  0.00      LH0  O  
ATOM    470  CB  ILE H  51      20.517 -17.837   9.382  1.00  0.00      LH0  C  
ATOM    471  CG1 ILE H  51      20.105 -19.195   8.812  1.00  0.00      LH0  C  
ATOM    472  CG2 ILE H  51      20.559 -17.769  10.910  1.00  0.00      LH0  C  
ATOM    473  CD1 ILE H  51      18.664 -19.628   9.045  1.00  0.00      LH0  C  
ATOM    474  H   ILE H  51      20.882 -14.964   9.455  1.00  0.00      LH0  H  
ATOM    475  N   ARG H  52      17.422 -16.423   8.575  1.00  0.00      LH0  N  
ATOM    476  CA  ARG H  52      16.190 -15.756   8.973  1.00  0.00      LH0  C  
ATOM    477  C   ARG H  52      15.365 -16.456  10.030  1.00  0.00      LH0  C  
ATOM    478  O   ARG H  52      15.712 -17.512  10.553  1.00  0.00      LH0  O  
ATOM    479  CB  ARG H  52      15.401 -15.381   7.722  1.00  0.00      LH0  C  
ATOM    480  CG  ARG H  52      16.239 -14.326   7.012  1.00  0.00      LH0  C  
ATOM    481  CD  ARG H  52      15.645 -13.715   5.754  1.00  0.00      LH0  C  
ATOM    482  NE  ARG H  52      16.453 -12.549   5.430  1.00  0.00      LH0  N  
ATOM    483  CZ  ARG H  52      16.200 -11.725   4.405  1.00  0.00      LH0  C  
ATOM    484  NH1 ARG H  52      15.268 -12.024   3.501  1.00  0.00      LH0  N1+
ATOM    485  NH2 ARG H  52      16.907 -10.609   4.339  1.00  0.00      LH0  N  
ATOM    486  H   ARG H  52      17.468 -16.986   7.747  1.00  0.00      LH0  H  
ATOM    487  HE  ARG H  52      17.198 -12.292   6.059  1.00  0.00      LH0  H  
ATOM    488 HH11 ARG H  52      15.041 -11.423   2.727  1.00  0.00      LH0  H  
ATOM    489 HH12 ARG H  52      14.771 -12.888   3.559  1.00  0.00      LH0  H  
ATOM    490 HH21 ARG H  52      16.757  -9.909   3.635  1.00  0.00      LH0  H  
ATOM    491 HH22 ARG H  52      17.623 -10.447   5.034  1.00  0.00      LH0  H  
ATOM    492  N   SER H  53      14.250 -15.786  10.357  1.00  0.00      LH0  N  
ATOM    493  CA  SER H  53      13.319 -16.347  11.328  1.00  0.00      LH0  C  
ATOM    494  C   SER H  53      12.651 -17.560  10.739  1.00  0.00      LH0  C  
ATOM    495  O   SER H  53      11.930 -17.439   9.757  1.00  0.00      LH0  O  
ATOM    496  CB  SER H  53      12.251 -15.307  11.655  1.00  0.00      LH0  C  
ATOM    497  OG  SER H  53      11.806 -14.686  10.434  1.00  0.00      LH0  O  
ATOM    498  H   SER H  53      14.002 -14.941   9.883  1.00  0.00      LH0  H  
ATOM    499  HG  SER H  53      11.696 -15.407   9.810  1.00  0.00      LH0  H  
ATOM    500  N   LYS H  54      12.913 -18.707  11.381  1.00  0.00      LH0  N  
ATOM    501  CA  LYS H  54      12.464 -19.983  10.821  1.00  0.00      LH0  C  
ATOM    502  C   LYS H  54      11.009 -20.049  10.357  1.00  0.00      LH0  C  
ATOM    503  O   LYS H  54      10.673 -20.737   9.402  1.00  0.00      LH0  O  
ATOM    504  CB  LYS H  54      12.814 -21.100  11.807  1.00  0.00      LH0  C  
ATOM    505  CG  LYS H  54      12.751 -22.501  11.196  1.00  0.00      LH0  C  
ATOM    506  CD  LYS H  54      13.175 -23.635  12.135  1.00  0.00      LH0  C  
ATOM    507  CE  LYS H  54      12.377 -23.716  13.440  1.00  0.00      LH0  C  
ATOM    508  NZ  LYS H  54      13.067 -22.977  14.504  1.00  0.00      LH0  N1+
ATOM    509  H   LYS H  54      13.536 -18.664  12.159  1.00  0.00      LH0  H  
ATOM    510  HZ1 LYS H  54      12.623 -23.100  15.432  1.00  0.00      LH0  H  
ATOM    511  HZ2 LYS H  54      14.058 -23.298  14.587  1.00  0.00      LH0  H  
ATOM    512  HZ3 LYS H  54      13.172 -21.953  14.344  1.00  0.00      LH0  H  
ATOM    513  N   SER H  55      10.171 -19.262  11.055  1.00  0.00      LH0  N  
ATOM    514  CA  SER H  55       8.776 -19.073  10.653  1.00  0.00      LH0  C  
ATOM    515  C   SER H  55       8.543 -18.874   9.157  1.00  0.00      LH0  C  
ATOM    516  O   SER H  55       7.662 -19.462   8.546  1.00  0.00      LH0  O  
ATOM    517  CB  SER H  55       8.193 -17.900  11.451  1.00  0.00      LH0  C  
ATOM    518  OG  SER H  55       8.960 -17.699  12.651  1.00  0.00      LH0  O  
ATOM    519  H   SER H  55      10.465 -18.754  11.865  1.00  0.00      LH0  H  
ATOM    520  HG  SER H  55       8.421 -17.147  13.219  1.00  0.00      LH0  H  
ATOM    521  N   ILE H  56       9.396 -18.008   8.588  1.00  0.00      LH0  N  
ATOM    522  CA  ILE H  56       9.318 -17.790   7.146  1.00  0.00      LH0  C  
ATOM    523  C   ILE H  56      10.570 -18.321   6.454  1.00  0.00      LH0  C  
ATOM    524  O   ILE H  56      11.263 -17.632   5.714  1.00  0.00      LH0  O  
ATOM    525  CB  ILE H  56       9.048 -16.303   6.816  1.00  0.00      LH0  C  
ATOM    526  CG1 ILE H  56       7.967 -15.701   7.722  1.00  0.00      LH0  C  
ATOM    527  CG2 ILE H  56       8.668 -16.093   5.343  1.00  0.00      LH0  C  
ATOM    528  CD1 ILE H  56       6.569 -16.285   7.499  1.00  0.00      LH0  C  
ATOM    529  H   ILE H  56      10.152 -17.622   9.114  1.00  0.00      LH0  H  
ATOM    530  N   ASN H  57      10.811 -19.616   6.742  1.00  0.00      LH0  N  
ATOM    531  CA  ASN H  57      11.936 -20.356   6.155  1.00  0.00      LH0  C  
ATOM    532  C   ASN H  57      13.306 -19.916   6.668  1.00  0.00      LH0  C  
ATOM    533  O   ASN H  57      13.516 -18.828   7.183  1.00  0.00      LH0  O  
ATOM    534  CB  ASN H  57      11.836 -20.385   4.607  1.00  0.00      LH0  C  
ATOM    535  CG  ASN H  57      12.881 -21.277   3.955  1.00  0.00      LH0  C  
ATOM    536  ND2 ASN H  57      13.393 -20.777   2.829  1.00  0.00      LH0  N  
ATOM    537  OD1 ASN H  57      13.246 -22.337   4.450  1.00  0.00      LH0  O  
ATOM    538  H   ASN H  57      10.264 -20.042   7.465  1.00  0.00      LH0  H  
ATOM    539 HD21 ASN H  57      13.080 -19.902   2.459  1.00  0.00      LH0  H  
ATOM    540 HD22 ASN H  57      14.097 -21.297   2.346  1.00  0.00      LH0  H  
ATOM    541  N   SER H  58      14.242 -20.858   6.501  1.00  0.00      LH0  N  
ATOM    542  CA  SER H  58      15.668 -20.637   6.723  1.00  0.00      LH0  C  
ATOM    543  C   SER H  58      16.228 -19.360   6.099  1.00  0.00      LH0  C  
ATOM    544  O   SER H  58      16.761 -18.492   6.776  1.00  0.00      LH0  O  
ATOM    545  CB  SER H  58      16.399 -21.874   6.196  1.00  0.00      LH0  C  
ATOM    546  OG  SER H  58      15.952 -22.145   4.856  1.00  0.00      LH0  O  
ATOM    547  H   SER H  58      13.934 -21.742   6.153  1.00  0.00      LH0  H  
ATOM    548  HG  SER H  58      15.145 -22.656   4.902  1.00  0.00      LH0  H  
ATOM    549  N   ALA H  59      16.085 -19.308   4.758  1.00  0.00      LH0  N  
ATOM    550  CA  ALA H  59      16.529 -18.154   3.967  1.00  0.00      LH0  C  
ATOM    551  C   ALA H  59      17.920 -17.639   4.317  1.00  0.00      LH0  C  
ATOM    552  O   ALA H  59      18.127 -16.561   4.861  1.00  0.00      LH0  O  
ATOM    553  CB  ALA H  59      15.494 -17.027   4.027  1.00  0.00      LH0  C  
ATOM    554  H   ALA H  59      15.696 -20.120   4.323  1.00  0.00      LH0  H  
ATOM    555  N   THR H  60      18.875 -18.518   3.989  1.00  0.00      LH0  N  
ATOM    556  CA  THR H  60      20.262 -18.271   4.365  1.00  0.00      LH0  C  
ATOM    557  C   THR H  60      20.963 -17.309   3.420  1.00  0.00      LH0  C  
ATOM    558  O   THR H  60      21.773 -17.732   2.602  1.00  0.00      LH0  O  
ATOM    559  CB  THR H  60      20.981 -19.621   4.366  1.00  0.00      LH0  C  
ATOM    560  CG2 THR H  60      20.455 -20.559   5.451  1.00  0.00      LH0  C  
ATOM    561  OG1 THR H  60      20.831 -20.249   3.084  1.00  0.00      LH0  O  
ATOM    562  H   THR H  60      18.673 -19.335   3.452  1.00  0.00      LH0  H  
ATOM    563  HG1 THR H  60      21.188 -19.621   2.456  1.00  0.00      LH0  H  
ATOM    564  N   HIS H  61      20.604 -16.027   3.513  1.00  0.00      LH0  N  
ATOM    565  CA  HIS H  61      21.204 -15.151   2.510  1.00  0.00      LH0  C  
ATOM    566  C   HIS H  61      22.616 -14.744   2.854  1.00  0.00      LH0  C  
ATOM    567  O   HIS H  61      22.951 -14.432   3.990  1.00  0.00      LH0  O  
ATOM    568  CB  HIS H  61      20.338 -13.923   2.232  1.00  0.00      LH0  C  
ATOM    569  CG  HIS H  61      18.985 -14.359   1.724  1.00  0.00      LH0  C  
ATOM    570  CD2 HIS H  61      17.749 -14.089   2.313  1.00  0.00      LH0  C  
ATOM    571  ND1 HIS H  61      18.781 -15.088   0.610  1.00  0.00      LH0  N  
ATOM    572  CE1 HIS H  61      17.430 -15.278   0.494  1.00  0.00      LH0  C  
ATOM    573  NE2 HIS H  61      16.793 -14.662   1.543  1.00  0.00      LH0  N  
ATOM    574  H   HIS H  61      20.069 -15.716   4.303  1.00  0.00      LH0  H  
ATOM    575  HD1 HIS H  61      19.451 -15.455  -0.024  1.00  0.00      LH0  H  
ATOM    576  N   TYR H  62      23.447 -14.776   1.815  1.00  0.00      LH0  N  
ATOM    577  CA  TYR H  62      24.816 -14.346   2.076  1.00  0.00      LH0  C  
ATOM    578  C   TYR H  62      25.110 -13.075   1.318  1.00  0.00      LH0  C  
ATOM    579  O   TYR H  62      24.332 -12.648   0.472  1.00  0.00      LH0  O  
ATOM    580  CB  TYR H  62      25.826 -15.434   1.687  1.00  0.00      LH0  C  
ATOM    581  CG  TYR H  62      25.444 -16.776   2.259  1.00  0.00      LH0  C  
ATOM    582  CD1 TYR H  62      24.864 -17.748   1.417  1.00  0.00      LH0  C  
ATOM    583  CD2 TYR H  62      25.666 -17.008   3.627  1.00  0.00      LH0  C  
ATOM    584  CE1 TYR H  62      24.437 -18.964   1.977  1.00  0.00      LH0  C  
ATOM    585  CE2 TYR H  62      25.235 -18.217   4.184  1.00  0.00      LH0  C  
ATOM    586  CZ  TYR H  62      24.599 -19.167   3.363  1.00  0.00      LH0  C  
ATOM    587  OH  TYR H  62      24.114 -20.319   3.956  1.00  0.00      LH0  O  
ATOM    588  H   TYR H  62      23.109 -15.011   0.902  1.00  0.00      LH0  H  
ATOM    589  HH  TYR H  62      23.507 -20.742   3.356  1.00  0.00      LH0  H  
ATOM    590  N   ALA H  63      26.282 -12.504   1.611  1.00  0.00      LH0  N  
ATOM    591  CA  ALA H  63      26.792 -11.545   0.639  1.00  0.00      LH0  C  
ATOM    592  C   ALA H  63      27.386 -12.296  -0.531  1.00  0.00      LH0  C  
ATOM    593  O   ALA H  63      27.900 -13.398  -0.377  1.00  0.00      LH0  O  
ATOM    594  CB  ALA H  63      27.880 -10.669   1.259  1.00  0.00      LH0  C  
ATOM    595  H   ALA H  63      26.841 -12.850   2.366  1.00  0.00      LH0  H  
ATOM    596  N   GLU H  64      27.317 -11.659  -1.704  1.00  0.00      LH0  N  
ATOM    597  CA  GLU H  64      27.891 -12.278  -2.900  1.00  0.00      LH0  C  
ATOM    598  C   GLU H  64      29.318 -12.816  -2.768  1.00  0.00      LH0  C  
ATOM    599  O   GLU H  64      29.667 -13.855  -3.312  1.00  0.00      LH0  O  
ATOM    600  CB  GLU H  64      27.735 -11.305  -4.074  1.00  0.00      LH0  C  
ATOM    601  CG  GLU H  64      26.690 -11.700  -5.137  1.00  0.00      LH0  C  
ATOM    602  CD  GLU H  64      25.259 -11.843  -4.617  1.00  0.00      LH0  C  
ATOM    603  OE1 GLU H  64      24.904 -11.313  -3.564  1.00  0.00      LH0  O  
ATOM    604  OE2 GLU H  64      24.471 -12.523  -5.270  1.00  0.00      LH0  O1-
ATOM    605  H   GLU H  64      26.710 -10.869  -1.810  1.00  0.00      LH0  H  
ATOM    606  N   SER H  65      30.126 -12.094  -1.971  1.00  0.00      LH0  N  
ATOM    607  CA  SER H  65      31.499 -12.546  -1.717  1.00  0.00      LH0  C  
ATOM    608  C   SER H  65      31.634 -13.913  -1.046  1.00  0.00      LH0  C  
ATOM    609  O   SER H  65      32.625 -14.631  -1.171  1.00  0.00      LH0  O  
ATOM    610  CB  SER H  65      32.209 -11.470  -0.893  1.00  0.00      LH0  C  
ATOM    611  OG  SER H  65      31.296 -10.945   0.082  1.00  0.00      LH0  O  
ATOM    612  H   SER H  65      29.812 -11.283  -1.478  1.00  0.00      LH0  H  
ATOM    613  HG  SER H  65      31.841 -10.509   0.747  1.00  0.00      LH0  H  
ATOM    614  N   VAL H  66      30.586 -14.244  -0.285  1.00  0.00      LH0  N  
ATOM    615  CA  VAL H  66      30.647 -15.510   0.433  1.00  0.00      LH0  C  
ATOM    616  C   VAL H  66      29.596 -16.537   0.040  1.00  0.00      LH0  C  
ATOM    617  O   VAL H  66      29.613 -17.659   0.530  1.00  0.00      LH0  O  
ATOM    618  CB  VAL H  66      30.652 -15.269   1.948  1.00  0.00      LH0  C  
ATOM    619  CG1 VAL H  66      31.916 -14.528   2.389  1.00  0.00      LH0  C  
ATOM    620  CG2 VAL H  66      29.389 -14.549   2.415  1.00  0.00      LH0  C  
ATOM    621  H   VAL H  66      29.805 -13.625  -0.200  1.00  0.00      LH0  H  
ATOM    622  N   LYS H  67      28.685 -16.133  -0.865  1.00  0.00      LH0  N  
ATOM    623  CA  LYS H  67      27.634 -17.070  -1.280  1.00  0.00      LH0  C  
ATOM    624  C   LYS H  67      28.122 -18.451  -1.674  1.00  0.00      LH0  C  
ATOM    625  O   LYS H  67      29.044 -18.614  -2.463  1.00  0.00      LH0  O  
ATOM    626  CB  LYS H  67      26.778 -16.485  -2.404  1.00  0.00      LH0  C  
ATOM    627  CG  LYS H  67      25.695 -15.564  -1.850  1.00  0.00      LH0  C  
ATOM    628  CD  LYS H  67      24.798 -14.931  -2.905  1.00  0.00      LH0  C  
ATOM    629  CE  LYS H  67      23.733 -14.048  -2.254  1.00  0.00      LH0  C  
ATOM    630  NZ  LYS H  67      23.044 -13.260  -3.275  1.00  0.00      LH0  N1+
ATOM    631  H   LYS H  67      28.696 -15.189  -1.198  1.00  0.00      LH0  H  
ATOM    632  HZ1 LYS H  67      23.344 -12.262  -3.199  1.00  0.00      LH0  H  
ATOM    633  HZ2 LYS H  67      23.405 -13.524  -4.213  1.00  0.00      LH0  H  
ATOM    634  HZ3 LYS H  67      22.009 -13.381  -3.240  1.00  0.00      LH0  H  
ATOM    635  N   GLY H  68      27.477 -19.448  -1.053  1.00  0.00      LH0  N  
ATOM    636  CA  GLY H  68      27.879 -20.819  -1.362  1.00  0.00      LH0  C  
ATOM    637  C   GLY H  68      29.047 -21.323  -0.533  1.00  0.00      LH0  C  
ATOM    638  O   GLY H  68      29.009 -22.399   0.046  1.00  0.00      LH0  O  
ATOM    639  H   GLY H  68      26.837 -19.252  -0.311  1.00  0.00      LH0  H  
ATOM    640  N   ARG H  69      30.093 -20.485  -0.501  1.00  0.00      LH0  N  
ATOM    641  CA  ARG H  69      31.282 -20.845   0.272  1.00  0.00      LH0  C  
ATOM    642  C   ARG H  69      31.029 -20.865   1.772  1.00  0.00      LH0  C  
ATOM    643  O   ARG H  69      31.533 -21.687   2.530  1.00  0.00      LH0  O  
ATOM    644  CB  ARG H  69      32.438 -19.893  -0.062  1.00  0.00      LH0  C  
ATOM    645  CG  ARG H  69      32.582 -19.609  -1.563  1.00  0.00      LH0  C  
ATOM    646  CD  ARG H  69      33.784 -18.737  -1.945  1.00  0.00      LH0  C  
ATOM    647  NE  ARG H  69      33.770 -17.427  -1.293  1.00  0.00      LH0  N  
ATOM    648  CZ  ARG H  69      34.716 -17.101  -0.385  1.00  0.00      LH0  C  
ATOM    649  NH1 ARG H  69      35.731 -17.911  -0.108  1.00  0.00      LH0  N1+
ATOM    650  NH2 ARG H  69      34.619 -15.936   0.235  1.00  0.00      LH0  N  
ATOM    651  H   ARG H  69      30.026 -19.613  -0.985  1.00  0.00      LH0  H  
ATOM    652  HE  ARG H  69      33.050 -16.764  -1.513  1.00  0.00      LH0  H  
ATOM    653 HH11 ARG H  69      36.371 -17.701   0.644  1.00  0.00      LH0  H  
ATOM    654 HH12 ARG H  69      35.924 -18.750  -0.633  1.00  0.00      LH0  H  
ATOM    655 HH21 ARG H  69      35.268 -15.706   0.980  1.00  0.00      LH0  H  
ATOM    656 HH22 ARG H  69      33.911 -15.277  -0.026  1.00  0.00      LH0  H  
ATOM    657  N   PHE H  70      30.212 -19.888   2.173  1.00  0.00      LH0  N  
ATOM    658  CA  PHE H  70      29.855 -19.819   3.582  1.00  0.00      LH0  C  
ATOM    659  C   PHE H  70      28.413 -20.240   3.743  1.00  0.00      LH0  C  
ATOM    660  O   PHE H  70      27.566 -19.923   2.913  1.00  0.00      LH0  O  
ATOM    661  CB  PHE H  70      30.043 -18.395   4.124  1.00  0.00      LH0  C  
ATOM    662  CG  PHE H  70      31.491 -17.957   4.283  1.00  0.00      LH0  C  
ATOM    663  CD1 PHE H  70      32.512 -18.383   3.400  1.00  0.00      LH0  C  
ATOM    664  CD2 PHE H  70      31.788 -17.070   5.340  1.00  0.00      LH0  C  
ATOM    665  CE1 PHE H  70      33.828 -17.911   3.564  1.00  0.00      LH0  C  
ATOM    666  CE2 PHE H  70      33.101 -16.590   5.508  1.00  0.00      LH0  C  
ATOM    667  CZ  PHE H  70      34.105 -17.014   4.615  1.00  0.00      LH0  C  
ATOM    668  H   PHE H  70      29.773 -19.283   1.511  1.00  0.00      LH0  H  
ATOM    669  N   THR H  71      28.182 -20.946   4.851  1.00  0.00      LH0  N  
ATOM    670  CA  THR H  71      26.843 -21.461   5.102  1.00  0.00      LH0  C  
ATOM    671  C   THR H  71      26.395 -21.153   6.517  1.00  0.00      LH0  C  
ATOM    672  O   THR H  71      26.991 -21.604   7.489  1.00  0.00      LH0  O  
ATOM    673  CB  THR H  71      26.816 -22.965   4.831  1.00  0.00      LH0  C  
ATOM    674  CG2 THR H  71      25.393 -23.480   4.599  1.00  0.00      LH0  C  
ATOM    675  OG1 THR H  71      27.668 -23.278   3.720  1.00  0.00      LH0  O  
ATOM    676  H   THR H  71      28.949 -21.197   5.438  1.00  0.00      LH0  H  
ATOM    677  HG1 THR H  71      27.370 -24.099   3.352  1.00  0.00      LH0  H  
ATOM    678  N   ILE H  72      25.350 -20.328   6.606  1.00  0.00      LH0  N  
ATOM    679  CA  ILE H  72      24.921 -19.950   7.949  1.00  0.00      LH0  C  
ATOM    680  C   ILE H  72      23.819 -20.874   8.436  1.00  0.00      LH0  C  
ATOM    681  O   ILE H  72      23.051 -21.424   7.655  1.00  0.00      LH0  O  
ATOM    682  CB  ILE H  72      24.534 -18.456   7.980  1.00  0.00      LH0  C  
ATOM    683  CG1 ILE H  72      24.339 -17.928   9.406  1.00  0.00      LH0  C  
ATOM    684  CG2 ILE H  72      23.355 -18.148   7.056  1.00  0.00      LH0  C  
ATOM    685  CD1 ILE H  72      24.040 -16.432   9.484  1.00  0.00      LH0  C  
ATOM    686  H   ILE H  72      24.806 -20.138   5.786  1.00  0.00      LH0  H  
ATOM    687  N   SER H  73      23.777 -21.060   9.757  1.00  0.00      LH0  N  
ATOM    688  CA  SER H  73      22.701 -21.901  10.264  1.00  0.00      LH0  C  
ATOM    689  C   SER H  73      22.190 -21.395  11.593  1.00  0.00      LH0  C  
ATOM    690  O   SER H  73      22.903 -20.726  12.331  1.00  0.00      LH0  O  
ATOM    691  CB  SER H  73      23.165 -23.358  10.342  1.00  0.00      LH0  C  
ATOM    692  OG  SER H  73      23.808 -23.720   9.112  1.00  0.00      LH0  O  
ATOM    693  H   SER H  73      24.453 -20.640  10.367  1.00  0.00      LH0  H  
ATOM    694  HG  SER H  73      23.364 -23.237   8.416  1.00  0.00      LH0  H  
ATOM    695  N   ARG H  74      20.919 -21.718  11.853  1.00  0.00      LH0  N  
ATOM    696  CA  ARG H  74      20.390 -21.337  13.156  1.00  0.00      LH0  C  
ATOM    697  C   ARG H  74      20.108 -22.563  13.985  1.00  0.00      LH0  C  
ATOM    698  O   ARG H  74      19.758 -23.612  13.460  1.00  0.00      LH0  O  
ATOM    699  CB  ARG H  74      19.124 -20.483  13.014  1.00  0.00      LH0  C  
ATOM    700  CG  ARG H  74      17.968 -21.160  12.264  1.00  0.00      LH0  C  
ATOM    701  CD  ARG H  74      16.736 -20.263  12.119  1.00  0.00      LH0  C  
ATOM    702  NE  ARG H  74      16.185 -19.946  13.429  1.00  0.00      LH0  N  
ATOM    703  CZ  ARG H  74      16.096 -18.684  13.887  1.00  0.00      LH0  C  
ATOM    704  NH1 ARG H  74      16.372 -17.632  13.118  1.00  0.00      LH0  N1+
ATOM    705  NH2 ARG H  74      15.715 -18.524  15.138  1.00  0.00      LH0  N  
ATOM    706  H   ARG H  74      20.396 -22.330  11.262  1.00  0.00      LH0  H  
ATOM    707  HE  ARG H  74      15.936 -20.711  14.037  1.00  0.00      LH0  H  
ATOM    708 HH11 ARG H  74      16.362 -16.685  13.464  1.00  0.00      LH0  H  
ATOM    709 HH12 ARG H  74      16.572 -17.752  12.139  1.00  0.00      LH0  H  
ATOM    710 HH21 ARG H  74      15.692 -17.624  15.585  1.00  0.00      LH0  H  
ATOM    711 HH22 ARG H  74      15.420 -19.334  15.660  1.00  0.00      LH0  H  
ATOM    712  N   ASP H  75      20.252 -22.367  15.292  1.00  0.00      LH0  N  
ATOM    713  CA  ASP H  75      19.856 -23.428  16.201  1.00  0.00      LH0  C  
ATOM    714  C   ASP H  75      18.935 -22.888  17.261  1.00  0.00      LH0  C  
ATOM    715  O   ASP H  75      19.337 -22.405  18.317  1.00  0.00      LH0  O  
ATOM    716  CB  ASP H  75      21.068 -24.084  16.848  1.00  0.00      LH0  C  
ATOM    717  CG  ASP H  75      20.694 -25.430  17.431  1.00  0.00      LH0  C  
ATOM    718  OD1 ASP H  75      19.733 -25.531  18.195  1.00  0.00      LH0  O  
ATOM    719  OD2 ASP H  75      21.381 -26.406  17.148  1.00  0.00      LH0  O1-
ATOM    720  H   ASP H  75      20.668 -21.528  15.645  1.00  0.00      LH0  H  
ATOM    721  N   ASP H  76      17.646 -22.994  16.925  1.00  0.00      LH0  N  
ATOM    722  CA  ASP H  76      16.644 -22.487  17.859  1.00  0.00      LH0  C  
ATOM    723  C   ASP H  76      16.639 -23.187  19.207  1.00  0.00      LH0  C  
ATOM    724  O   ASP H  76      16.241 -22.621  20.214  1.00  0.00      LH0  O  
ATOM    725  CB  ASP H  76      15.229 -22.534  17.268  1.00  0.00      LH0  C  
ATOM    726  CG  ASP H  76      15.134 -21.926  15.878  1.00  0.00      LH0  C  
ATOM    727  OD1 ASP H  76      14.423 -20.948  15.680  1.00  0.00      LH0  O  
ATOM    728  OD2 ASP H  76      15.625 -22.516  14.924  1.00  0.00      LH0  O1-
ATOM    729  H   ASP H  76      17.384 -23.326  16.018  1.00  0.00      LH0  H  
ATOM    730  N   SER H  77      17.093 -24.455  19.200  1.00  0.00      LH0  N  
ATOM    731  CA  SER H  77      17.022 -25.140  20.487  1.00  0.00      LH0  C  
ATOM    732  C   SER H  77      18.119 -24.746  21.460  1.00  0.00      LH0  C  
ATOM    733  O   SER H  77      18.001 -24.897  22.668  1.00  0.00      LH0  O  
ATOM    734  CB  SER H  77      16.905 -26.668  20.304  1.00  0.00      LH0  C  
ATOM    735  OG  SER H  77      18.173 -27.349  20.395  1.00  0.00      LH0  O  
ATOM    736  H   SER H  77      17.599 -24.840  18.427  1.00  0.00      LH0  H  
ATOM    737  HG  SER H  77      18.324 -27.395  21.339  1.00  0.00      LH0  H  
ATOM    738  N   LYS H  78      19.223 -24.269  20.868  1.00  0.00      LH0  N  
ATOM    739  CA  LYS H  78      20.358 -23.942  21.726  1.00  0.00      LH0  C  
ATOM    740  C   LYS H  78      20.700 -22.467  21.736  1.00  0.00      LH0  C  
ATOM    741  O   LYS H  78      21.687 -22.046  22.320  1.00  0.00      LH0  O  
ATOM    742  CB  LYS H  78      21.570 -24.784  21.314  1.00  0.00      LH0  C  
ATOM    743  CG  LYS H  78      21.209 -26.269  21.293  1.00  0.00      LH0  C  
ATOM    744  CD  LYS H  78      22.189 -27.144  20.517  1.00  0.00      LH0  C  
ATOM    745  CE  LYS H  78      21.483 -28.374  19.936  1.00  0.00      LH0  C  
ATOM    746  NZ  LYS H  78      20.426 -27.924  19.020  1.00  0.00      LH0  N1+
ATOM    747  H   LYS H  78      19.297 -24.201  19.869  1.00  0.00      LH0  H  
ATOM    748  HZ1 LYS H  78      19.497 -27.780  19.465  1.00  0.00      LH0  H  
ATOM    749  HZ2 LYS H  78      20.691 -26.982  18.656  1.00  0.00      LH0  H  
ATOM    750  HZ3 LYS H  78      20.345 -28.505  18.168  1.00  0.00      LH0  H  
ATOM    751  N   SER H  79      19.843 -21.696  21.037  1.00  0.00      LH0  N  
ATOM    752  CA  SER H  79      20.136 -20.279  20.814  1.00  0.00      LH0  C  
ATOM    753  C   SER H  79      21.492 -20.026  20.174  1.00  0.00      LH0  C  
ATOM    754  O   SER H  79      22.244 -19.133  20.539  1.00  0.00      LH0  O  
ATOM    755  CB  SER H  79      19.922 -19.469  22.097  1.00  0.00      LH0  C  
ATOM    756  OG  SER H  79      18.629 -19.796  22.627  1.00  0.00      LH0  O  
ATOM    757  H   SER H  79      19.058 -22.097  20.569  1.00  0.00      LH0  H  
ATOM    758  HG  SER H  79      18.692 -20.686  22.946  1.00  0.00      LH0  H  
ATOM    759  N   ALA H  80      21.779 -20.896  19.198  1.00  0.00      LH0  N  
ATOM    760  CA  ALA H  80      23.121 -20.831  18.639  1.00  0.00      LH0  C  
ATOM    761  C   ALA H  80      23.124 -20.454  17.177  1.00  0.00      LH0  C  
ATOM    762  O   ALA H  80      22.273 -20.864  16.399  1.00  0.00      LH0  O  
ATOM    763  CB  ALA H  80      23.842 -22.168  18.818  1.00  0.00      LH0  C  
ATOM    764  H   ALA H  80      21.091 -21.541  18.862  1.00  0.00      LH0  H  
ATOM    765  N   VAL H  81      24.121 -19.643  16.828  1.00  0.00      LH0  N  
ATOM    766  CA  VAL H  81      24.324 -19.348  15.415  1.00  0.00      LH0  C  
ATOM    767  C   VAL H  81      25.529 -20.127  14.930  1.00  0.00      LH0  C  
ATOM    768  O   VAL H  81      26.516 -20.283  15.642  1.00  0.00      LH0  O  
ATOM    769  CB  VAL H  81      24.537 -17.842  15.193  1.00  0.00      LH0  C  
ATOM    770  CG1 VAL H  81      24.355 -17.458  13.722  1.00  0.00      LH0  C  
ATOM    771  CG2 VAL H  81      23.652 -16.996  16.111  1.00  0.00      LH0  C  
ATOM    772  H   VAL H  81      24.778 -19.363  17.525  1.00  0.00      LH0  H  
ATOM    773  N   TYR H  82      25.418 -20.625  13.699  1.00  0.00      LH0  N  
ATOM    774  CA  TYR H  82      26.588 -21.283  13.134  1.00  0.00      LH0  C  
ATOM    775  C   TYR H  82      26.998 -20.593  11.857  1.00  0.00      LH0  C  
ATOM    776  O   TYR H  82      26.189 -19.936  11.211  1.00  0.00      LH0  O  
ATOM    777  CB  TYR H  82      26.316 -22.762  12.836  1.00  0.00      LH0  C  
ATOM    778  CG  TYR H  82      25.746 -23.496  14.030  1.00  0.00      LH0  C  
ATOM    779  CD1 TYR H  82      24.454 -24.046  13.917  1.00  0.00      LH0  C  
ATOM    780  CD2 TYR H  82      26.511 -23.629  15.208  1.00  0.00      LH0  C  
ATOM    781  CE1 TYR H  82      23.920 -24.764  14.998  1.00  0.00      LH0  C  
ATOM    782  CE2 TYR H  82      25.973 -24.343  16.293  1.00  0.00      LH0  C  
ATOM    783  CZ  TYR H  82      24.687 -24.908  16.173  1.00  0.00      LH0  C  
ATOM    784  OH  TYR H  82      24.174 -25.621  17.238  1.00  0.00      LH0  O  
ATOM    785  H   TYR H  82      24.590 -20.469  13.158  1.00  0.00      LH0  H  
ATOM    786  HH  TYR H  82      23.253 -25.829  17.074  1.00  0.00      LH0  H  
ATOM    787  N   LEU H  83      28.272 -20.801  11.514  1.00  0.00      LH0  N  
ATOM    788  CA  LEU H  83      28.713 -20.461  10.165  1.00  0.00      LH0  C  
ATOM    789  C   LEU H  83      29.791 -21.437   9.760  1.00  0.00      LH0  C  
ATOM    790  O   LEU H  83      30.832 -21.518  10.398  1.00  0.00      LH0  O  
ATOM    791  CB  LEU H  83      29.243 -19.024  10.105  1.00  0.00      LH0  C  
ATOM    792  CG  LEU H  83      29.599 -18.495   8.710  1.00  0.00      LH0  C  
ATOM    793  CD1 LEU H  83      28.404 -18.476   7.762  1.00  0.00      LH0  C  
ATOM    794  CD2 LEU H  83      30.242 -17.111   8.780  1.00  0.00      LH0  C  
ATOM    795  H   LEU H  83      28.921 -21.206  12.160  1.00  0.00      LH0  H  
ATOM    796  N   GLN H  84      29.500 -22.194   8.703  1.00  0.00      LH0  N  
ATOM    797  CA  GLN H  84      30.601 -22.927   8.094  1.00  0.00      LH0  C  
ATOM    798  C   GLN H  84      31.266 -22.021   7.084  1.00  0.00      LH0  C  
ATOM    799  O   GLN H  84      30.599 -21.305   6.349  1.00  0.00      LH0  O  
ATOM    800  CB  GLN H  84      30.084 -24.223   7.452  1.00  0.00      LH0  C  
ATOM    801  CG  GLN H  84      31.114 -25.058   6.671  1.00  0.00      LH0  C  
ATOM    802  CD  GLN H  84      32.241 -25.536   7.570  1.00  0.00      LH0  C  
ATOM    803  NE2 GLN H  84      32.214 -26.848   7.812  1.00  0.00      LH0  N  
ATOM    804  OE1 GLN H  84      33.098 -24.786   8.015  1.00  0.00      LH0  O  
ATOM    805  H   GLN H  84      28.639 -22.051   8.216  1.00  0.00      LH0  H  
ATOM    806 HE21 GLN H  84      31.499 -27.431   7.429  1.00  0.00      LH0  H  
ATOM    807 HE22 GLN H  84      32.939 -27.241   8.374  1.00  0.00      LH0  H  
ATOM    808  N   MET H  85      32.595 -22.058   7.099  1.00  0.00      LH0  N  
ATOM    809  CA  MET H  85      33.304 -21.219   6.148  1.00  0.00      LH0  C  
ATOM    810  C   MET H  85      34.250 -22.062   5.331  1.00  0.00      LH0  C  
ATOM    811  O   MET H  85      35.304 -22.457   5.813  1.00  0.00      LH0  O  
ATOM    812  CB  MET H  85      34.090 -20.138   6.886  1.00  0.00      LH0  C  
ATOM    813  CG  MET H  85      33.279 -19.301   7.873  1.00  0.00      LH0  C  
ATOM    814  SD  MET H  85      34.275 -18.035   8.671  1.00  0.00      LH0  S  
ATOM    815  CE  MET H  85      35.400 -19.134   9.541  1.00  0.00      LH0  C  
ATOM    816  H   MET H  85      33.090 -22.635   7.756  1.00  0.00      LH0  H  
ATOM    817  N   THR H  86      33.830 -22.353   4.096  1.00  0.00      LH0  N  
ATOM    818  CA  THR H  86      34.777 -23.056   3.237  1.00  0.00      LH0  C  
ATOM    819  C   THR H  86      35.524 -22.071   2.358  1.00  0.00      LH0  C  
ATOM    820  O   THR H  86      35.185 -20.892   2.344  1.00  0.00      LH0  O  
ATOM    821  CB  THR H  86      34.081 -24.158   2.423  1.00  0.00      LH0  C  
ATOM    822  CG2 THR H  86      33.429 -25.196   3.339  1.00  0.00      LH0  C  
ATOM    823  OG1 THR H  86      33.112 -23.624   1.518  1.00  0.00      LH0  O  
ATOM    824  H   THR H  86      33.007 -21.929   3.719  1.00  0.00      LH0  H  
ATOM    825  HG1 THR H  86      32.444 -23.188   2.040  1.00  0.00      LH0  H  
ATOM    826  N   ASP H  87      36.557 -22.587   1.653  1.00  0.00      LH0  N  
ATOM    827  CA  ASP H  87      37.341 -21.732   0.749  1.00  0.00      LH0  C  
ATOM    828  C   ASP H  87      37.852 -20.471   1.443  1.00  0.00      LH0  C  
ATOM    829  O   ASP H  87      37.745 -19.342   0.984  1.00  0.00      LH0  O  
ATOM    830  CB  ASP H  87      36.536 -21.480  -0.546  1.00  0.00      LH0  C  
ATOM    831  CG  ASP H  87      37.293 -20.701  -1.616  1.00  0.00      LH0  C  
ATOM    832  OD1 ASP H  87      38.339 -21.136  -2.087  1.00  0.00      LH0  O  
ATOM    833  OD2 ASP H  87      36.825 -19.640  -2.009  1.00  0.00      LH0  O1-
ATOM    834  H   ASP H  87      36.788 -23.555   1.731  1.00  0.00      LH0  H  
ATOM    835  N   LEU H  88      38.402 -20.731   2.642  1.00  0.00      LH0  N  
ATOM    836  CA  LEU H  88      38.814 -19.598   3.466  1.00  0.00      LH0  C  
ATOM    837  C   LEU H  88      39.964 -18.803   2.910  1.00  0.00      LH0  C  
ATOM    838  O   LEU H  88      41.108 -19.238   2.862  1.00  0.00      LH0  O  
ATOM    839  CB  LEU H  88      39.109 -20.030   4.896  1.00  0.00      LH0  C  
ATOM    840  CG  LEU H  88      37.825 -20.024   5.716  1.00  0.00      LH0  C  
ATOM    841  CD1 LEU H  88      38.051 -20.537   7.133  1.00  0.00      LH0  C  
ATOM    842  CD2 LEU H  88      37.182 -18.637   5.711  1.00  0.00      LH0  C  
ATOM    843  H   LEU H  88      38.464 -21.676   2.965  1.00  0.00      LH0  H  
ATOM    844  N   ARG H  89      39.591 -17.612   2.466  1.00  0.00      LH0  N  
ATOM    845  CA  ARG H  89      40.583 -16.816   1.769  1.00  0.00      LH0  C  
ATOM    846  C   ARG H  89      41.310 -15.844   2.650  1.00  0.00      LH0  C  
ATOM    847  O   ARG H  89      40.836 -15.443   3.705  1.00  0.00      LH0  O  
ATOM    848  CB  ARG H  89      39.888 -16.015   0.692  1.00  0.00      LH0  C  
ATOM    849  CG  ARG H  89      39.249 -16.893  -0.350  1.00  0.00      LH0  C  
ATOM    850  CD  ARG H  89      40.314 -17.700  -1.075  1.00  0.00      LH0  C  
ATOM    851  NE  ARG H  89      39.646 -18.545  -2.043  1.00  0.00      LH0  N  
ATOM    852  CZ  ARG H  89      39.274 -18.067  -3.238  1.00  0.00      LH0  C  
ATOM    853  NH1 ARG H  89      39.636 -16.842  -3.642  1.00  0.00      LH0  N1+
ATOM    854  NH2 ARG H  89      38.515 -18.860  -3.981  1.00  0.00      LH0  N  
ATOM    855  H   ARG H  89      38.630 -17.325   2.516  1.00  0.00      LH0  H  
ATOM    856  HE  ARG H  89      39.270 -19.430  -1.744  1.00  0.00      LH0  H  
ATOM    857 HH11 ARG H  89      39.413 -16.483  -4.542  1.00  0.00      LH0  H  
ATOM    858 HH12 ARG H  89      40.133 -16.213  -3.020  1.00  0.00      LH0  H  
ATOM    859 HH21 ARG H  89      38.245 -18.680  -4.921  1.00  0.00      LH0  H  
ATOM    860 HH22 ARG H  89      38.165 -19.691  -3.509  1.00  0.00      LH0  H  
ATOM    861  N   THR H  90      42.439 -15.383   2.103  1.00  0.00      LH0  N  
ATOM    862  CA  THR H  90      43.015 -14.141   2.617  1.00  0.00      LH0  C  
ATOM    863  C   THR H  90      41.996 -13.006   2.652  1.00  0.00      LH0  C  
ATOM    864  O   THR H  90      41.824 -12.293   3.633  1.00  0.00      LH0  O  
ATOM    865  CB  THR H  90      44.237 -13.784   1.768  1.00  0.00      LH0  C  
ATOM    866  CG2 THR H  90      45.516 -13.942   2.592  1.00  0.00      LH0  C  
ATOM    867  OG1 THR H  90      44.299 -14.619   0.597  1.00  0.00      LH0  O  
ATOM    868  H   THR H  90      42.821 -15.775   1.264  1.00  0.00      LH0  H  
ATOM    869  HG1 THR H  90      43.668 -14.278  -0.044  1.00  0.00      LH0  H  
ATOM    870  N   GLU H  91      41.248 -12.961   1.541  1.00  0.00      LH0  N  
ATOM    871  CA  GLU H  91      40.083 -12.093   1.382  1.00  0.00      LH0  C  
ATOM    872  C   GLU H  91      39.052 -12.229   2.505  1.00  0.00      LH0  C  
ATOM    873  O   GLU H  91      38.433 -11.270   2.960  1.00  0.00      LH0  O  
ATOM    874  CB  GLU H  91      39.426 -12.345   0.008  1.00  0.00      LH0  C  
ATOM    875  CG  GLU H  91      40.334 -12.337  -1.245  1.00  0.00      LH0  C  
ATOM    876  CD  GLU H  91      40.959 -13.700  -1.551  1.00  0.00      LH0  C  
ATOM    877  OE1 GLU H  91      40.395 -14.455  -2.346  1.00  0.00      LH0  O  
ATOM    878  OE2 GLU H  91      42.019 -14.011  -1.009  1.00  0.00      LH0  O1-
ATOM    879  H   GLU H  91      41.503 -13.562   0.784  1.00  0.00      LH0  H  
ATOM    880  N   ASP H  92      38.913 -13.482   2.959  1.00  0.00      LH0  N  
ATOM    881  CA  ASP H  92      37.947 -13.790   4.012  1.00  0.00      LH0  C  
ATOM    882  C   ASP H  92      38.397 -13.540   5.438  1.00  0.00      LH0  C  
ATOM    883  O   ASP H  92      37.638 -13.751   6.381  1.00  0.00      LH0  O  
ATOM    884  CB  ASP H  92      37.445 -15.231   3.913  1.00  0.00      LH0  C  
ATOM    885  CG  ASP H  92      36.530 -15.422   2.722  1.00  0.00      LH0  C  
ATOM    886  OD1 ASP H  92      35.548 -14.696   2.574  1.00  0.00      LH0  O  
ATOM    887  OD2 ASP H  92      36.776 -16.327   1.940  1.00  0.00      LH0  O1-
ATOM    888  H   ASP H  92      39.494 -14.214   2.612  1.00  0.00      LH0  H  
ATOM    889  N   THR H  93      39.639 -13.049   5.573  1.00  0.00      LH0  N  
ATOM    890  CA  THR H  93      40.060 -12.583   6.896  1.00  0.00      LH0  C  
ATOM    891  C   THR H  93      39.106 -11.529   7.455  1.00  0.00      LH0  C  
ATOM    892  O   THR H  93      38.478 -10.762   6.718  1.00  0.00      LH0  O  
ATOM    893  CB  THR H  93      41.516 -12.085   6.811  1.00  0.00      LH0  C  
ATOM    894  CG2 THR H  93      42.132 -11.623   8.136  1.00  0.00      LH0  C  
ATOM    895  OG1 THR H  93      42.331 -13.118   6.248  1.00  0.00      LH0  O  
ATOM    896  H   THR H  93      40.256 -12.985   4.790  1.00  0.00      LH0  H  
ATOM    897  HG1 THR H  93      42.310 -12.969   5.307  1.00  0.00      LH0  H  
ATOM    898  N   GLY H  94      38.998 -11.576   8.789  1.00  0.00      LH0  N  
ATOM    899  CA  GLY H  94      38.175 -10.594   9.473  1.00  0.00      LH0  C  
ATOM    900  C   GLY H  94      37.898 -11.039  10.888  1.00  0.00      LH0  C  
ATOM    901  O   GLY H  94      37.907 -12.219  11.212  1.00  0.00      LH0  O  
ATOM    902  H   GLY H  94      39.499 -12.265   9.321  1.00  0.00      LH0  H  
ATOM    903  N   VAL H  95      37.650 -10.037  11.728  1.00  0.00      LH0  N  
ATOM    904  CA  VAL H  95      37.169 -10.358  13.066  1.00  0.00      LH0  C  
ATOM    905  C   VAL H  95      35.671 -10.590  13.002  1.00  0.00      LH0  C  
ATOM    906  O   VAL H  95      34.890  -9.671  12.791  1.00  0.00      LH0  O  
ATOM    907  CB  VAL H  95      37.532  -9.218  14.028  1.00  0.00      LH0  C  
ATOM    908  CG1 VAL H  95      37.127  -9.527  15.467  1.00  0.00      LH0  C  
ATOM    909  CG2 VAL H  95      39.023  -8.882  13.943  1.00  0.00      LH0  C  
ATOM    910  H   VAL H  95      37.680  -9.089  11.413  1.00  0.00      LH0  H  
ATOM    911  N   TYR H  96      35.303 -11.868  13.128  1.00  0.00      LH0  N  
ATOM    912  CA  TYR H  96      33.883 -12.173  12.977  1.00  0.00      LH0  C  
ATOM    913  C   TYR H  96      33.068 -11.810  14.191  1.00  0.00      LH0  C  
ATOM    914  O   TYR H  96      33.136 -12.442  15.237  1.00  0.00      LH0  O  
ATOM    915  CB  TYR H  96      33.647 -13.642  12.629  1.00  0.00      LH0  C  
ATOM    916  CG  TYR H  96      34.089 -13.938  11.217  1.00  0.00      LH0  C  
ATOM    917  CD1 TYR H  96      35.459 -14.134  10.958  1.00  0.00      LH0  C  
ATOM    918  CD2 TYR H  96      33.117 -14.020  10.198  1.00  0.00      LH0  C  
ATOM    919  CE1 TYR H  96      35.870 -14.405   9.647  1.00  0.00      LH0  C  
ATOM    920  CE2 TYR H  96      33.529 -14.315   8.888  1.00  0.00      LH0  C  
ATOM    921  CZ  TYR H  96      34.904 -14.494   8.631  1.00  0.00      LH0  C  
ATOM    922  OH  TYR H  96      35.320 -14.750   7.341  1.00  0.00      LH0  O  
ATOM    923  H   TYR H  96      35.964 -12.581  13.365  1.00  0.00      LH0  H  
ATOM    924  HH  TYR H  96      36.279 -14.719   7.305  1.00  0.00      LH0  H  
ATOM    925  N   TYR H  97      32.285 -10.757  13.981  1.00  0.00      LH0  N  
ATOM    926  CA  TYR H  97      31.248 -10.440  14.946  1.00  0.00      LH0  C  
ATOM    927  C   TYR H  97      29.987 -11.221  14.663  1.00  0.00      LH0  C  
ATOM    928  O   TYR H  97      29.397 -11.144  13.590  1.00  0.00      LH0  O  
ATOM    929  CB  TYR H  97      30.943  -8.946  14.902  1.00  0.00      LH0  C  
ATOM    930  CG  TYR H  97      31.928  -8.194  15.761  1.00  0.00      LH0  C  
ATOM    931  CD1 TYR H  97      33.138  -7.727  15.206  1.00  0.00      LH0  C  
ATOM    932  CD2 TYR H  97      31.595  -7.991  17.113  1.00  0.00      LH0  C  
ATOM    933  CE1 TYR H  97      34.061  -7.077  16.044  1.00  0.00      LH0  C  
ATOM    934  CE2 TYR H  97      32.515  -7.341  17.945  1.00  0.00      LH0  C  
ATOM    935  CZ  TYR H  97      33.746  -6.917  17.409  1.00  0.00      LH0  C  
ATOM    936  OH  TYR H  97      34.668  -6.349  18.261  1.00  0.00      LH0  O  
ATOM    937  H   TYR H  97      32.302 -10.325  13.081  1.00  0.00      LH0  H  
ATOM    938  HH  TYR H  97      34.739  -6.921  19.027  1.00  0.00      LH0  H  
ATOM    939  N   CYS H  98      29.576 -11.958  15.694  1.00  0.00      LH0  N  
ATOM    940  CA  CYS H  98      28.202 -12.445  15.656  1.00  0.00      LH0  C  
ATOM    941  C   CYS H  98      27.267 -11.280  15.908  1.00  0.00      LH0  C  
ATOM    942  O   CYS H  98      27.633 -10.315  16.572  1.00  0.00      LH0  O  
ATOM    943  CB  CYS H  98      28.031 -13.530  16.711  1.00  0.00      LH0  C  
ATOM    944  SG  CYS H  98      26.522 -14.518  16.576  1.00  0.00      LH0  S  
ATOM    945  H   CYS H  98      30.123 -11.986  16.534  1.00  0.00      LH0  H  
ATOM    946  N   SER H  99      26.070 -11.375  15.327  1.00  0.00      LH0  N  
ATOM    947  CA  SER H  99      25.208 -10.209  15.436  1.00  0.00      LH0  C  
ATOM    948  C   SER H  99      23.747 -10.589  15.353  1.00  0.00      LH0  C  
ATOM    949  O   SER H  99      23.374 -11.618  14.798  1.00  0.00      LH0  O  
ATOM    950  CB  SER H  99      25.599  -9.180  14.366  1.00  0.00      LH0  C  
ATOM    951  OG  SER H  99      24.997  -7.910  14.629  1.00  0.00      LH0  O  
ATOM    952  H   SER H  99      25.813 -12.153  14.748  1.00  0.00      LH0  H  
ATOM    953  HG  SER H  99      25.151  -7.706  15.550  1.00  0.00      LH0  H  
ATOM    954  N   ARG H 100      22.930  -9.711  15.938  1.00  0.00      LH0  N  
ATOM    955  CA  ARG H 100      21.508  -9.863  15.689  1.00  0.00      LH0  C  
ATOM    956  C   ARG H 100      21.068  -8.785  14.723  1.00  0.00      LH0  C  
ATOM    957  O   ARG H 100      21.423  -7.622  14.858  1.00  0.00      LH0  O  
ATOM    958  CB  ARG H 100      20.721  -9.793  16.999  1.00  0.00      LH0  C  
ATOM    959  CG  ARG H 100      19.281 -10.289  16.856  1.00  0.00      LH0  C  
ATOM    960  CD  ARG H 100      18.419 -10.046  18.095  1.00  0.00      LH0  C  
ATOM    961  NE  ARG H 100      17.951  -8.666  18.174  1.00  0.00      LH0  N  
ATOM    962  CZ  ARG H 100      16.837  -8.327  18.853  1.00  0.00      LH0  C  
ATOM    963  NH1 ARG H 100      16.098  -9.239  19.472  1.00  0.00      LH0  N1+
ATOM    964  NH2 ARG H 100      16.462  -7.061  18.895  1.00  0.00      LH0  N  
ATOM    965  H   ARG H 100      23.294  -8.864  16.331  1.00  0.00      LH0  H  
ATOM    966  HE  ARG H 100      18.476  -7.921  17.739  1.00  0.00      LH0  H  
ATOM    967 HH11 ARG H 100      15.240  -8.955  19.935  1.00  0.00      LH0  H  
ATOM    968 HH12 ARG H 100      16.324 -10.210  19.494  1.00  0.00      LH0  H  
ATOM    969 HH21 ARG H 100      15.616  -6.808  19.381  1.00  0.00      LH0  H  
ATOM    970 HH22 ARG H 100      17.015  -6.359  18.427  1.00  0.00      LH0  H  
ATOM    971  N   ASN H 101      20.303  -9.235  13.726  1.00  0.00      LH0  N  
ATOM    972  CA  ASN H 101      19.678  -8.240  12.867  1.00  0.00      LH0  C  
ATOM    973  C   ASN H 101      18.221  -8.128  13.236  1.00  0.00      LH0  C  
ATOM    974  O   ASN H 101      17.491  -9.117  13.275  1.00  0.00      LH0  O  
ATOM    975  CB  ASN H 101      19.823  -8.643  11.400  1.00  0.00      LH0  C  
ATOM    976  CG  ASN H 101      19.369  -7.561  10.436  1.00  0.00      LH0  C  
ATOM    977  ND2 ASN H 101      19.958  -7.642   9.244  1.00  0.00      LH0  N  
ATOM    978  OD1 ASN H 101      18.566  -6.685  10.735  1.00  0.00      LH0  O  
ATOM    979  H   ASN H 101      20.038 -10.197  13.656  1.00  0.00      LH0  H  
ATOM    980 HD21 ASN H 101      20.364  -8.520   8.968  1.00  0.00      LH0  H  
ATOM    981 HD22 ASN H 101      19.974  -6.904   8.576  1.00  0.00      LH0  H  
ATOM    982  N   TYR H 102      17.810  -6.884  13.484  1.00  0.00      LH0  N  
ATOM    983  CA  TYR H 102      16.370  -6.716  13.588  1.00  0.00      LH0  C  
ATOM    984  C   TYR H 102      15.693  -6.682  12.229  1.00  0.00      LH0  C  
ATOM    985  O   TYR H 102      15.453  -5.654  11.610  1.00  0.00      LH0  O  
ATOM    986  CB  TYR H 102      16.000  -5.537  14.497  1.00  0.00      LH0  C  
ATOM    987  CG  TYR H 102      14.775  -5.879  15.326  1.00  0.00      LH0  C  
ATOM    988  CD1 TYR H 102      14.742  -7.081  16.067  1.00  0.00      LH0  C  
ATOM    989  CD2 TYR H 102      13.691  -4.980  15.335  1.00  0.00      LH0  C  
ATOM    990  CE1 TYR H 102      13.581  -7.413  16.787  1.00  0.00      LH0  C  
ATOM    991  CE2 TYR H 102      12.530  -5.309  16.054  1.00  0.00      LH0  C  
ATOM    992  CZ  TYR H 102      12.476  -6.538  16.742  1.00  0.00      LH0  C  
ATOM    993  OH  TYR H 102      11.296  -6.907  17.358  1.00  0.00      LH0  O  
ATOM    994  H   TYR H 102      18.467  -6.129  13.429  1.00  0.00      LH0  H  
ATOM    995  HH  TYR H 102      10.862  -6.109  17.658  1.00  0.00      LH0  H  
ATOM    996  N   TYR H 103      15.405  -7.915  11.791  1.00  0.00      LH0  N  
ATOM    997  CA  TYR H 103      14.569  -8.186  10.619  1.00  0.00      LH0  C  
ATOM    998  C   TYR H 103      14.923  -7.465   9.325  1.00  0.00      LH0  C  
ATOM    999  O   TYR H 103      14.082  -7.082   8.520  1.00  0.00      LH0  O  
ATOM   1000  CB  TYR H 103      13.073  -8.074  10.965  1.00  0.00      LH0  C  
ATOM   1001  CG  TYR H 103      12.757  -8.788  12.265  1.00  0.00      LH0  C  
ATOM   1002  CD1 TYR H 103      13.271 -10.080  12.514  1.00  0.00      LH0  C  
ATOM   1003  CD2 TYR H 103      11.959  -8.121  13.214  1.00  0.00      LH0  C  
ATOM   1004  CE1 TYR H 103      13.048 -10.680  13.763  1.00  0.00      LH0  C  
ATOM   1005  CE2 TYR H 103      11.715  -8.735  14.453  1.00  0.00      LH0  C  
ATOM   1006  CZ  TYR H 103      12.292  -9.990  14.729  1.00  0.00      LH0  C  
ATOM   1007  OH  TYR H 103      12.125 -10.552  15.981  1.00  0.00      LH0  O  
ATOM   1008  H   TYR H 103      15.773  -8.666  12.342  1.00  0.00      LH0  H  
ATOM   1009  HH  TYR H 103      11.685  -9.927  16.556  1.00  0.00      LH0  H  
ATOM   1010  N   GLY H 104      16.243  -7.338   9.146  1.00  0.00      LH0  N  
ATOM   1011  CA  GLY H 104      16.707  -6.791   7.878  1.00  0.00      LH0  C  
ATOM   1012  C   GLY H 104      16.854  -5.286   7.880  1.00  0.00      LH0  C  
ATOM   1013  O   GLY H 104      16.574  -4.609   6.892  1.00  0.00      LH0  O  
ATOM   1014  H   GLY H 104      16.885  -7.571   9.876  1.00  0.00      LH0  H  
ATOM   1015  N   SER H 105      17.343  -4.796   9.027  1.00  0.00      LH0  N  
ATOM   1016  CA  SER H 105      17.659  -3.376   9.086  1.00  0.00      LH0  C  
ATOM   1017  C   SER H 105      18.973  -3.073   9.782  1.00  0.00      LH0  C  
ATOM   1018  O   SER H 105      19.927  -2.601   9.178  1.00  0.00      LH0  O  
ATOM   1019  CB  SER H 105      16.508  -2.616   9.736  1.00  0.00      LH0  C  
ATOM   1020  OG  SER H 105      16.288  -3.121  11.059  1.00  0.00      LH0  O  
ATOM   1021  H   SER H 105      17.505  -5.394   9.813  1.00  0.00      LH0  H  
ATOM   1022  HG  SER H 105      15.833  -3.958  10.972  1.00  0.00      LH0  H  
ATOM   1023  N   THR H 106      18.963  -3.352  11.089  1.00  0.00      LH0  N  
ATOM   1024  CA  THR H 106      20.066  -2.932  11.935  1.00  0.00      LH0  C  
ATOM   1025  C   THR H 106      20.711  -4.143  12.563  1.00  0.00      LH0  C  
ATOM   1026  O   THR H 106      20.064  -5.148  12.831  1.00  0.00      LH0  O  
ATOM   1027  CB  THR H 106      19.529  -1.933  12.987  1.00  0.00      LH0  C  
ATOM   1028  CG2 THR H 106      18.838  -2.563  14.200  1.00  0.00      LH0  C  
ATOM   1029  OG1 THR H 106      20.507  -0.952  13.368  1.00  0.00      LH0  O  
ATOM   1030  H   THR H 106      18.168  -3.805  11.495  1.00  0.00      LH0  H  
ATOM   1031  HG1 THR H 106      21.347  -1.390  13.513  1.00  0.00      LH0  H  
ATOM   1032  N   TYR H 107      22.010  -3.990  12.792  1.00  0.00      LH0  N  
ATOM   1033  CA  TYR H 107      22.677  -4.964  13.637  1.00  0.00      LH0  C  
ATOM   1034  C   TYR H 107      22.661  -4.458  15.059  1.00  0.00      LH0  C  
ATOM   1035  O   TYR H 107      23.512  -3.688  15.485  1.00  0.00      LH0  O  
ATOM   1036  CB  TYR H 107      24.082  -5.205  13.088  1.00  0.00      LH0  C  
ATOM   1037  CG  TYR H 107      23.940  -5.810  11.712  1.00  0.00      LH0  C  
ATOM   1038  CD1 TYR H 107      23.572  -7.165  11.620  1.00  0.00      LH0  C  
ATOM   1039  CD2 TYR H 107      24.138  -5.009  10.566  1.00  0.00      LH0  C  
ATOM   1040  CE1 TYR H 107      23.343  -7.715  10.354  1.00  0.00      LH0  C  
ATOM   1041  CE2 TYR H 107      23.907  -5.568   9.297  1.00  0.00      LH0  C  
ATOM   1042  CZ  TYR H 107      23.494  -6.913   9.209  1.00  0.00      LH0  C  
ATOM   1043  OH  TYR H 107      23.222  -7.467   7.973  1.00  0.00      LH0  O  
ATOM   1044  H   TYR H 107      22.496  -3.158  12.527  1.00  0.00      LH0  H  
ATOM   1045  HH  TYR H 107      23.169  -8.419   8.060  1.00  0.00      LH0  H  
ATOM   1046  N   ASP H 108      21.589  -4.857  15.750  1.00  0.00      LH0  N  
ATOM   1047  CA  ASP H 108      21.363  -4.241  17.054  1.00  0.00      LH0  C  
ATOM   1048  C   ASP H 108      22.303  -4.714  18.143  1.00  0.00      LH0  C  
ATOM   1049  O   ASP H 108      22.801  -3.946  18.960  1.00  0.00      LH0  O  
ATOM   1050  CB  ASP H 108      19.882  -4.325  17.481  1.00  0.00      LH0  C  
ATOM   1051  CG  ASP H 108      19.265  -5.710  17.339  1.00  0.00      LH0  C  
ATOM   1052  OD1 ASP H 108      18.068  -5.797  17.098  1.00  0.00      LH0  O  
ATOM   1053  OD2 ASP H 108      19.957  -6.708  17.477  1.00  0.00      LH0  O1-
ATOM   1054  H   ASP H 108      21.035  -5.636  15.442  1.00  0.00      LH0  H  
ATOM   1055  N   TYR H 109      22.555  -6.024  18.104  1.00  0.00      LH0  N  
ATOM   1056  CA  TYR H 109      23.491  -6.557  19.080  1.00  0.00      LH0  C  
ATOM   1057  C   TYR H 109      24.689  -7.165  18.401  1.00  0.00      LH0  C  
ATOM   1058  O   TYR H 109      24.592  -7.802  17.357  1.00  0.00      LH0  O  
ATOM   1059  CB  TYR H 109      22.807  -7.568  20.009  1.00  0.00      LH0  C  
ATOM   1060  CG  TYR H 109      21.585  -6.964  20.665  1.00  0.00      LH0  C  
ATOM   1061  CD1 TYR H 109      21.712  -5.790  21.437  1.00  0.00      LH0  C  
ATOM   1062  CD2 TYR H 109      20.342  -7.598  20.475  1.00  0.00      LH0  C  
ATOM   1063  CE1 TYR H 109      20.563  -5.225  22.012  1.00  0.00      LH0  C  
ATOM   1064  CE2 TYR H 109      19.193  -7.037  21.055  1.00  0.00      LH0  C  
ATOM   1065  CZ  TYR H 109      19.319  -5.857  21.814  1.00  0.00      LH0  C  
ATOM   1066  OH  TYR H 109      18.189  -5.311  22.389  1.00  0.00      LH0  O  
ATOM   1067  H   TYR H 109      22.036  -6.584  17.455  1.00  0.00      LH0  H  
ATOM   1068  HH  TYR H 109      18.424  -4.523  22.859  1.00  0.00      LH0  H  
ATOM   1069  N   TRP H 110      25.836  -6.919  19.032  1.00  0.00      LH0  N  
ATOM   1070  CA  TRP H 110      27.061  -7.468  18.466  1.00  0.00      LH0  C  
ATOM   1071  C   TRP H 110      27.666  -8.422  19.471  1.00  0.00      LH0  C  
ATOM   1072  O   TRP H 110      27.323  -8.399  20.650  1.00  0.00      LH0  O  
ATOM   1073  CB  TRP H 110      28.045  -6.347  18.095  1.00  0.00      LH0  C  
ATOM   1074  CG  TRP H 110      27.511  -5.490  16.963  1.00  0.00      LH0  C  
ATOM   1075  CD1 TRP H 110      26.410  -4.620  17.002  1.00  0.00      LH0  C  
ATOM   1076  CD2 TRP H 110      28.017  -5.379  15.614  1.00  0.00      LH0  C  
ATOM   1077  CE2 TRP H 110      27.184  -4.440  14.917  1.00  0.00      LH0  C  
ATOM   1078  CE3 TRP H 110      29.094  -5.990  14.941  1.00  0.00      LH0  C  
ATOM   1079  NE1 TRP H 110      26.211  -4.007  15.809  1.00  0.00      LH0  N  
ATOM   1080  CZ2 TRP H 110      27.447  -4.131  13.565  1.00  0.00      LH0  C  
ATOM   1081  CZ3 TRP H 110      29.347  -5.675  13.589  1.00  0.00      LH0  C  
ATOM   1082  CH2 TRP H 110      28.529  -4.749  12.905  1.00  0.00      LH0  C  
ATOM   1083  H   TRP H 110      25.855  -6.441  19.908  1.00  0.00      LH0  H  
ATOM   1084  HE1 TRP H 110      25.460  -3.400  15.616  1.00  0.00      LH0  H  
ATOM   1085  N   GLY H 111      28.559  -9.265  18.956  1.00  0.00      LH0  N  
ATOM   1086  CA  GLY H 111      29.282 -10.126  19.879  1.00  0.00      LH0  C  
ATOM   1087  C   GLY H 111      30.581  -9.505  20.338  1.00  0.00      LH0  C  
ATOM   1088  O   GLY H 111      30.727  -8.288  20.416  1.00  0.00      LH0  O  
ATOM   1089  H   GLY H 111      28.729  -9.298  17.971  1.00  0.00      LH0  H  
ATOM   1090  N   GLN H 112      31.519 -10.400  20.647  1.00  0.00      LH0  N  
ATOM   1091  CA  GLN H 112      32.830  -9.936  21.093  1.00  0.00      LH0  C  
ATOM   1092  C   GLN H 112      33.776  -9.727  19.923  1.00  0.00      LH0  C  
ATOM   1093  O   GLN H 112      34.494  -8.737  19.821  1.00  0.00      LH0  O  
ATOM   1094  CB  GLN H 112      33.455 -10.911  22.102  1.00  0.00      LH0  C  
ATOM   1095  CG  GLN H 112      32.480 -11.664  23.022  1.00  0.00      LH0  C  
ATOM   1096  CD  GLN H 112      31.658 -10.709  23.864  1.00  0.00      LH0  C  
ATOM   1097  NE2 GLN H 112      30.346 -10.790  23.638  1.00  0.00      LH0  N  
ATOM   1098  OE1 GLN H 112      32.156  -9.947  24.680  1.00  0.00      LH0  O  
ATOM   1099  H   GLN H 112      31.356 -11.351  20.366  1.00  0.00      LH0  H  
ATOM   1100 HE21 GLN H 112      29.990 -11.444  22.965  1.00  0.00      LH0  H  
ATOM   1101 HE22 GLN H 112      29.734 -10.189  24.143  1.00  0.00      LH0  H  
ATOM   1102  N   GLY H 113      33.710 -10.714  19.022  1.00  0.00      LH0  N  
ATOM   1103  CA  GLY H 113      34.545 -10.677  17.830  1.00  0.00      LH0  C  
ATOM   1104  C   GLY H 113      35.569 -11.794  17.772  1.00  0.00      LH0  C  
ATOM   1105  O   GLY H 113      36.702 -11.670  18.219  1.00  0.00      LH0  O  
ATOM   1106  H   GLY H 113      33.074 -11.475  19.176  1.00  0.00      LH0  H  
ATOM   1107  N   THR H 114      35.144 -12.908  17.167  1.00  0.00      LH0  N  
ATOM   1108  CA  THR H 114      36.151 -13.948  16.973  1.00  0.00      LH0  C  
ATOM   1109  C   THR H 114      37.035 -13.708  15.750  1.00  0.00      LH0  C  
ATOM   1110  O   THR H 114      36.662 -13.903  14.599  1.00  0.00      LH0  O  
ATOM   1111  CB  THR H 114      35.512 -15.357  17.022  1.00  0.00      LH0  C  
ATOM   1112  CG2 THR H 114      34.532 -15.649  15.882  1.00  0.00      LH0  C  
ATOM   1113  OG1 THR H 114      36.514 -16.383  17.086  1.00  0.00      LH0  O  
ATOM   1114  H   THR H 114      34.219 -12.946  16.780  1.00  0.00      LH0  H  
ATOM   1115  HG1 THR H 114      36.992 -16.308  16.267  1.00  0.00      LH0  H  
ATOM   1116  N   THR H 115      38.263 -13.277  16.051  1.00  0.00      LH0  N  
ATOM   1117  CA  THR H 115      39.239 -13.099  14.976  1.00  0.00      LH0  C  
ATOM   1118  C   THR H 115      39.511 -14.338  14.127  1.00  0.00      LH0  C  
ATOM   1119  O   THR H 115      39.837 -15.411  14.625  1.00  0.00      LH0  O  
ATOM   1120  CB  THR H 115      40.533 -12.564  15.591  1.00  0.00      LH0  C  
ATOM   1121  CG2 THR H 115      41.498 -11.981  14.553  1.00  0.00      LH0  C  
ATOM   1122  OG1 THR H 115      40.205 -11.589  16.588  1.00  0.00      LH0  O  
ATOM   1123  H   THR H 115      38.474 -12.936  16.970  1.00  0.00      LH0  H  
ATOM   1124  HG1 THR H 115      41.023 -11.253  16.934  1.00  0.00      LH0  H  
ATOM   1125  N   LEU H 116      39.372 -14.133  12.814  1.00  0.00      LH0  N  
ATOM   1126  CA  LEU H 116      39.876 -15.154  11.908  1.00  0.00      LH0  C  
ATOM   1127  C   LEU H 116      41.039 -14.608  11.113  1.00  0.00      LH0  C  
ATOM   1128  O   LEU H 116      40.908 -13.645  10.363  1.00  0.00      LH0  O  
ATOM   1129  CB  LEU H 116      38.774 -15.619  10.965  1.00  0.00      LH0  C  
ATOM   1130  CG  LEU H 116      39.158 -16.829  10.117  1.00  0.00      LH0  C  
ATOM   1131  CD1 LEU H 116      39.060 -18.125  10.917  1.00  0.00      LH0  C  
ATOM   1132  CD2 LEU H 116      38.358 -16.879   8.819  1.00  0.00      LH0  C  
ATOM   1133  H   LEU H 116      39.007 -13.279  12.439  1.00  0.00      LH0  H  
ATOM   1134  N   THR H 117      42.173 -15.270  11.324  1.00  0.00      LH0  N  
ATOM   1135  CA  THR H 117      43.382 -14.842  10.642  1.00  0.00      LH0  C  
ATOM   1136  C   THR H 117      43.780 -15.866   9.593  1.00  0.00      LH0  C  
ATOM   1137  O   THR H 117      44.187 -16.979   9.907  1.00  0.00      LH0  O  
ATOM   1138  CB  THR H 117      44.486 -14.643  11.686  1.00  0.00      LH0  C  
ATOM   1139  CG2 THR H 117      45.646 -13.814  11.128  1.00  0.00      LH0  C  
ATOM   1140  OG1 THR H 117      43.951 -14.039  12.877  1.00  0.00      LH0  O  
ATOM   1141  H   THR H 117      42.204 -16.074  11.918  1.00  0.00      LH0  H  
ATOM   1142  HG1 THR H 117      44.641 -14.056  13.540  1.00  0.00      LH0  H  
ATOM   1143  N   VAL H 118      43.621 -15.469   8.324  1.00  0.00      LH0  N  
ATOM   1144  CA  VAL H 118      43.969 -16.460   7.311  1.00  0.00      LH0  C  
ATOM   1145  C   VAL H 118      45.401 -16.309   6.822  1.00  0.00      LH0  C  
ATOM   1146  O   VAL H 118      45.785 -15.287   6.266  1.00  0.00      LH0  O  
ATOM   1147  CB  VAL H 118      42.949 -16.424   6.163  1.00  0.00      LH0  C  
ATOM   1148  CG1 VAL H 118      43.217 -17.499   5.110  1.00  0.00      LH0  C  
ATOM   1149  CG2 VAL H 118      41.527 -16.558   6.710  1.00  0.00      LH0  C  
ATOM   1150  H   VAL H 118      43.327 -14.549   8.057  1.00  0.00      LH0  H  
ATOM   1151  N   SER H 119      46.179 -17.369   7.082  1.00  0.00      LH0  N  
ATOM   1152  CA  SER H 119      47.583 -17.403   6.681  1.00  0.00      LH0  C  
ATOM   1153  C   SER H 119      48.124 -18.814   6.805  1.00  0.00      LH0  C  
ATOM   1154  O   SER H 119      47.538 -19.677   7.448  1.00  0.00      LH0  O  
ATOM   1155  CB  SER H 119      48.421 -16.419   7.517  1.00  0.00      LH0  C  
ATOM   1156  OG  SER H 119      49.795 -16.405   7.092  1.00  0.00      LH0  O  
ATOM   1157  H   SER H 119      45.779 -18.182   7.512  1.00  0.00      LH0  H  
ATOM   1158  HG  SER H 119      50.133 -15.554   7.351  1.00  0.00      LH0  H  
ATOM   1159  N   SER H 120      49.280 -18.995   6.158  1.00  0.00      LH0  N  
ATOM   1160  CA  SER H 120      49.970 -20.274   6.268  1.00  0.00      LH0  C  
ATOM   1161  C   SER H 120      51.230 -20.240   7.113  1.00  0.00      LH0  C  
ATOM   1162  O   SER H 120      51.915 -21.243   7.272  1.00  0.00      LH0  O  
ATOM   1163  CB  SER H 120      50.291 -20.810   4.874  1.00  0.00      LH0  C  
ATOM   1164  OG  SER H 120      49.072 -21.022   4.154  1.00  0.00      LH0  O  
ATOM   1165  H   SER H 120      49.684 -18.217   5.678  1.00  0.00      LH0  H  
ATOM   1166  HG  SER H 120      48.921 -21.967   4.197  1.00  0.00      LH0  H  
ATOM   1167  N   ALA H 121      51.544 -19.039   7.631  1.00  0.00      LH0  N  
ATOM   1168  CA  ALA H 121      52.777 -19.003   8.414  1.00  0.00      LH0  C  
ATOM   1169  C   ALA H 121      52.623 -19.668   9.769  1.00  0.00      LH0  C  
ATOM   1170  O   ALA H 121      51.554 -19.674  10.366  1.00  0.00      LH0  O  
ATOM   1171  CB  ALA H 121      53.280 -17.568   8.586  1.00  0.00      LH0  C  
ATOM   1172  H   ALA H 121      50.909 -18.267   7.597  1.00  0.00      LH0  H  
ATOM   1173  N   SER H 122      53.743 -20.253  10.204  1.00  0.00      LH0  N  
ATOM   1174  CA  SER H 122      53.730 -21.091  11.399  1.00  0.00      LH0  C  
ATOM   1175  C   SER H 122      53.193 -20.455  12.670  1.00  0.00      LH0  C  
ATOM   1176  O   SER H 122      53.595 -19.369  13.071  1.00  0.00      LH0  O  
ATOM   1177  CB  SER H 122      55.147 -21.614  11.619  1.00  0.00      LH0  C  
ATOM   1178  OG  SER H 122      55.760 -21.851  10.342  1.00  0.00      LH0  O  
ATOM   1179  H   SER H 122      54.574 -20.264   9.650  1.00  0.00      LH0  H  
ATOM   1180  HG  SER H 122      56.576 -22.306  10.511  1.00  0.00      LH0  H  
ATOM   1181  N   THR H 123      52.297 -21.219  13.305  1.00  0.00      LH0  N  
ATOM   1182  CA  THR H 123      51.719 -20.818  14.586  1.00  0.00      LH0  C  
ATOM   1183  C   THR H 123      52.687 -20.802  15.767  1.00  0.00      LH0  C  
ATOM   1184  O   THR H 123      52.672 -21.670  16.634  1.00  0.00      LH0  O  
ATOM   1185  CB  THR H 123      50.533 -21.736  14.880  1.00  0.00      LH0  C  
ATOM   1186  CG2 THR H 123      49.439 -21.024  15.678  1.00  0.00      LH0  C  
ATOM   1187  OG1 THR H 123      50.012 -22.281  13.656  1.00  0.00      LH0  O  
ATOM   1188  H   THR H 123      51.890 -22.015  12.860  1.00  0.00      LH0  H  
ATOM   1189  HG1 THR H 123      49.218 -22.747  13.885  1.00  0.00      LH0  H  
ATOM   1190  N   LYS H 124      53.564 -19.793  15.765  1.00  0.00      LH0  N  
ATOM   1191  CA  LYS H 124      54.503 -19.749  16.878  1.00  0.00      LH0  C  
ATOM   1192  C   LYS H 124      53.896 -19.122  18.120  1.00  0.00      LH0  C  
ATOM   1193  O   LYS H 124      53.448 -17.983  18.111  1.00  0.00      LH0  O  
ATOM   1194  CB  LYS H 124      55.803 -19.028  16.484  1.00  0.00      LH0  C  
ATOM   1195  CG  LYS H 124      56.895 -19.194  17.549  1.00  0.00      LH0  C  
ATOM   1196  CD  LYS H 124      58.105 -18.268  17.407  1.00  0.00      LH0  C  
ATOM   1197  CE  LYS H 124      58.963 -18.194  18.682  1.00  0.00      LH0  C  
ATOM   1198  NZ  LYS H 124      58.219 -17.535  19.766  1.00  0.00      LH0  N1+
ATOM   1199  H   LYS H 124      53.462 -19.070  15.078  1.00  0.00      LH0  H  
ATOM   1200  HZ1 LYS H 124      58.840 -17.080  20.467  1.00  0.00      LH0  H  
ATOM   1201  HZ2 LYS H 124      57.634 -16.780  19.362  1.00  0.00      LH0  H  
ATOM   1202  HZ3 LYS H 124      57.548 -18.159  20.262  1.00  0.00      LH0  H  
ATOM   1203  N   GLY H 125      53.953 -19.900  19.213  1.00  0.00      LH0  N  
ATOM   1204  CA  GLY H 125      53.731 -19.273  20.519  1.00  0.00      LH0  C  
ATOM   1205  C   GLY H 125      54.762 -18.184  20.800  1.00  0.00      LH0  C  
ATOM   1206  O   GLY H 125      55.807 -18.123  20.160  1.00  0.00      LH0  O  
ATOM   1207  H   GLY H 125      54.210 -20.858  19.106  1.00  0.00      LH0  H  
ATOM   1208  N   PRO H 126      54.437 -17.306  21.769  1.00  0.00      LH0  N  
ATOM   1209  CA  PRO H 126      55.234 -16.088  21.947  1.00  0.00      LH0  C  
ATOM   1210  C   PRO H 126      56.661 -16.334  22.410  1.00  0.00      LH0  C  
ATOM   1211  O   PRO H 126      57.192 -17.441  22.382  1.00  0.00      LH0  O  
ATOM   1212  CB  PRO H 126      54.376 -15.293  22.939  1.00  0.00      LH0  C  
ATOM   1213  CG  PRO H 126      53.614 -16.341  23.745  1.00  0.00      LH0  C  
ATOM   1214  CD  PRO H 126      53.319 -17.400  22.695  1.00  0.00      LH0  C  
ATOM   1215  N   SER H 127      57.253 -15.222  22.848  1.00  0.00      LH0  N  
ATOM   1216  CA  SER H 127      58.583 -15.263  23.436  1.00  0.00      LH0  C  
ATOM   1217  C   SER H 127      58.634 -14.175  24.490  1.00  0.00      LH0  C  
ATOM   1218  O   SER H 127      58.805 -13.001  24.193  1.00  0.00      LH0  O  
ATOM   1219  CB  SER H 127      59.634 -15.063  22.337  1.00  0.00      LH0  C  
ATOM   1220  OG  SER H 127      59.112 -15.527  21.077  1.00  0.00      LH0  O  
ATOM   1221  H   SER H 127      56.858 -14.331  22.619  1.00  0.00      LH0  H  
ATOM   1222  HG  SER H 127      58.625 -14.770  20.743  1.00  0.00      LH0  H  
ATOM   1223  N   VAL H 128      58.366 -14.609  25.730  1.00  0.00      LH0  N  
ATOM   1224  CA  VAL H 128      58.031 -13.592  26.725  1.00  0.00      LH0  C  
ATOM   1225  C   VAL H 128      59.210 -13.120  27.558  1.00  0.00      LH0  C  
ATOM   1226  O   VAL H 128      59.723 -13.802  28.449  1.00  0.00      LH0  O  
ATOM   1227  CB  VAL H 128      56.859 -14.057  27.603  1.00  0.00      LH0  C  
ATOM   1228  CG1 VAL H 128      56.383 -12.953  28.551  1.00  0.00      LH0  C  
ATOM   1229  CG2 VAL H 128      55.701 -14.559  26.739  1.00  0.00      LH0  C  
ATOM   1230  H   VAL H 128      58.365 -15.584  25.946  1.00  0.00      LH0  H  
ATOM   1231  N   PHE H 129      59.611 -11.896  27.209  1.00  0.00      LH0  N  
ATOM   1232  CA  PHE H 129      60.739 -11.283  27.902  1.00  0.00      LH0  C  
ATOM   1233  C   PHE H 129      60.276 -10.300  28.964  1.00  0.00      LH0  C  
ATOM   1234  O   PHE H 129      59.556  -9.350  28.680  1.00  0.00      LH0  O  
ATOM   1235  CB  PHE H 129      61.668 -10.606  26.881  1.00  0.00      LH0  C  
ATOM   1236  CG  PHE H 129      61.936 -11.523  25.703  1.00  0.00      LH0  C  
ATOM   1237  CD1 PHE H 129      61.557 -11.112  24.409  1.00  0.00      LH0  C  
ATOM   1238  CD2 PHE H 129      62.553 -12.776  25.908  1.00  0.00      LH0  C  
ATOM   1239  CE1 PHE H 129      61.800 -11.965  23.315  1.00  0.00      LH0  C  
ATOM   1240  CE2 PHE H 129      62.794 -13.633  24.818  1.00  0.00      LH0  C  
ATOM   1241  CZ  PHE H 129      62.416 -13.215  23.527  1.00  0.00      LH0  C  
ATOM   1242  H   PHE H 129      59.117 -11.406  26.485  1.00  0.00      LH0  H  
ATOM   1243  N   PRO H 130      60.687 -10.566  30.225  1.00  0.00      LH0  N  
ATOM   1244  CA  PRO H 130      60.305  -9.655  31.306  1.00  0.00      LH0  C  
ATOM   1245  C   PRO H 130      61.043  -8.327  31.217  1.00  0.00      LH0  C  
ATOM   1246  O   PRO H 130      62.232  -8.206  31.495  1.00  0.00      LH0  O  
ATOM   1247  CB  PRO H 130      60.639 -10.479  32.555  1.00  0.00      LH0  C  
ATOM   1248  CG  PRO H 130      61.800 -11.383  32.142  1.00  0.00      LH0  C  
ATOM   1249  CD  PRO H 130      61.488 -11.694  30.684  1.00  0.00      LH0  C  
ATOM   1250  N   LEU H 131      60.263  -7.328  30.806  1.00  0.00      LH0  N  
ATOM   1251  CA  LEU H 131      60.779  -5.965  30.770  1.00  0.00      LH0  C  
ATOM   1252  C   LEU H 131      60.867  -5.353  32.150  1.00  0.00      LH0  C  
ATOM   1253  O   LEU H 131      59.959  -4.683  32.633  1.00  0.00      LH0  O  
ATOM   1254  CB  LEU H 131      59.911  -5.082  29.877  1.00  0.00      LH0  C  
ATOM   1255  CG  LEU H 131      59.837  -5.541  28.424  1.00  0.00      LH0  C  
ATOM   1256  CD1 LEU H 131      58.835  -4.693  27.643  1.00  0.00      LH0  C  
ATOM   1257  CD2 LEU H 131      61.216  -5.593  27.760  1.00  0.00      LH0  C  
ATOM   1258  H   LEU H 131      59.293  -7.513  30.650  1.00  0.00      LH0  H  
ATOM   1259  N   ALA H 132      62.026  -5.623  32.758  1.00  0.00      LH0  N  
ATOM   1260  CA  ALA H 132      62.352  -4.933  34.001  1.00  0.00      LH0  C  
ATOM   1261  C   ALA H 132      62.602  -3.459  33.729  1.00  0.00      LH0  C  
ATOM   1262  O   ALA H 132      63.165  -3.095  32.705  1.00  0.00      LH0  O  
ATOM   1263  CB  ALA H 132      63.610  -5.552  34.618  1.00  0.00      LH0  C  
ATOM   1264  H   ALA H 132      62.694  -6.192  32.278  1.00  0.00      LH0  H  
ATOM   1265  N   PRO H 133      62.147  -2.599  34.663  1.00  0.00      LH0  N  
ATOM   1266  CA  PRO H 133      62.430  -1.176  34.489  1.00  0.00      LH0  C  
ATOM   1267  C   PRO H 133      63.897  -0.865  34.705  1.00  0.00      LH0  C  
ATOM   1268  O   PRO H 133      64.605  -1.514  35.469  1.00  0.00      LH0  O  
ATOM   1269  CB  PRO H 133      61.551  -0.533  35.562  1.00  0.00      LH0  C  
ATOM   1270  CG  PRO H 133      61.421  -1.589  36.658  1.00  0.00      LH0  C  
ATOM   1271  CD  PRO H 133      61.381  -2.892  35.869  1.00  0.00      LH0  C  
ATOM   1272  N   SER H 134      64.318   0.221  34.049  1.00  0.00      LH0  N  
ATOM   1273  CA  SER H 134      65.576   0.796  34.514  1.00  0.00      LH0  C  
ATOM   1274  C   SER H 134      65.420   1.407  35.897  1.00  0.00      LH0  C  
ATOM   1275  O   SER H 134      64.941   2.523  36.058  1.00  0.00      LH0  O  
ATOM   1276  CB  SER H 134      66.083   1.825  33.511  1.00  0.00      LH0  C  
ATOM   1277  OG  SER H 134      66.128   1.230  32.211  1.00  0.00      LH0  O  
ATOM   1278  H   SER H 134      63.734   0.659  33.365  1.00  0.00      LH0  H  
ATOM   1279  HG  SER H 134      65.230   1.021  31.975  1.00  0.00      LH0  H  
ATOM   1280  N   SER H 135      65.827   0.599  36.890  1.00  0.00      LH0  N  
ATOM   1281  CA  SER H 135      65.442   0.827  38.288  1.00  0.00      LH0  C  
ATOM   1282  C   SER H 135      65.889   2.110  38.983  1.00  0.00      LH0  C  
ATOM   1283  O   SER H 135      65.739   2.257  40.194  1.00  0.00      LH0  O  
ATOM   1284  CB  SER H 135      65.887  -0.369  39.137  1.00  0.00      LH0  C  
ATOM   1285  OG  SER H 135      67.305  -0.287  39.399  1.00  0.00      LH0  O  
ATOM   1286  H   SER H 135      66.165  -0.299  36.604  1.00  0.00      LH0  H  
ATOM   1287  HG  SER H 135      67.730  -0.505  38.566  1.00  0.00      LH0  H  
ATOM   1288  N   LYS H 136      66.544   2.982  38.209  1.00  0.00      LH0  N  
ATOM   1289  CA  LYS H 136      66.918   4.278  38.759  1.00  0.00      LH0  C  
ATOM   1290  C   LYS H 136      66.233   5.358  37.954  1.00  0.00      LH0  C  
ATOM   1291  O   LYS H 136      65.486   6.177  38.468  1.00  0.00      LH0  O  
ATOM   1292  CB  LYS H 136      68.444   4.420  38.802  1.00  0.00      LH0  C  
ATOM   1293  CG  LYS H 136      69.067   3.351  39.708  1.00  0.00      LH0  C  
ATOM   1294  CD  LYS H 136      68.615   3.495  41.167  1.00  0.00      LH0  C  
ATOM   1295  CE  LYS H 136      68.707   2.201  41.985  1.00  0.00      LH0  C  
ATOM   1296  NZ  LYS H 136      67.733   1.213  41.491  1.00  0.00      LH0  N1+
ATOM   1297  H   LYS H 136      66.598   2.817  37.228  1.00  0.00      LH0  H  
ATOM   1298  HZ1 LYS H 136      67.621   0.430  42.160  1.00  0.00      LH0  H  
ATOM   1299  HZ2 LYS H 136      66.807   1.674  41.350  1.00  0.00      LH0  H  
ATOM   1300  HZ3 LYS H 136      68.006   0.798  40.572  1.00  0.00      LH0  H  
ATOM   1301  N   SER H 137      66.443   5.241  36.633  1.00  0.00      LH0  N  
ATOM   1302  CA  SER H 137      65.726   6.067  35.661  1.00  0.00      LH0  C  
ATOM   1303  C   SER H 137      64.198   6.128  35.789  1.00  0.00      LH0  C  
ATOM   1304  O   SER H 137      63.543   7.054  35.315  1.00  0.00      LH0  O  
ATOM   1305  CB  SER H 137      66.152   5.627  34.256  1.00  0.00      LH0  C  
ATOM   1306  OG  SER H 137      67.446   5.003  34.315  1.00  0.00      LH0  O  
ATOM   1307  H   SER H 137      67.165   4.657  36.262  1.00  0.00      LH0  H  
ATOM   1308  HG  SER H 137      67.843   5.118  33.448  1.00  0.00      LH0  H  
ATOM   1309  N   THR H 138      63.656   5.094  36.453  1.00  0.00      LH0  N  
ATOM   1310  CA  THR H 138      62.294   5.087  37.001  1.00  0.00      LH0  C  
ATOM   1311  C   THR H 138      61.688   6.446  37.339  1.00  0.00      LH0  C  
ATOM   1312  O   THR H 138      62.167   7.183  38.189  1.00  0.00      LH0  O  
ATOM   1313  CB  THR H 138      62.313   4.191  38.239  1.00  0.00      LH0  C  
ATOM   1314  CG2 THR H 138      61.786   2.790  37.927  1.00  0.00      LH0  C  
ATOM   1315  OG1 THR H 138      63.654   4.105  38.746  1.00  0.00      LH0  O  
ATOM   1316  H   THR H 138      64.233   4.308  36.685  1.00  0.00      LH0  H  
ATOM   1317  HG1 THR H 138      63.925   5.005  38.937  1.00  0.00      LH0  H  
ATOM   1318  N   SER H 139      60.613   6.755  36.605  1.00  0.00      LH0  N  
ATOM   1319  CA  SER H 139      60.031   8.084  36.770  1.00  0.00      LH0  C  
ATOM   1320  C   SER H 139      59.133   8.245  37.987  1.00  0.00      LH0  C  
ATOM   1321  O   SER H 139      57.911   8.220  37.891  1.00  0.00      LH0  O  
ATOM   1322  CB  SER H 139      59.293   8.469  35.487  1.00  0.00      LH0  C  
ATOM   1323  OG  SER H 139      60.024   7.975  34.347  1.00  0.00      LH0  O  
ATOM   1324  H   SER H 139      60.204   6.107  35.969  1.00  0.00      LH0  H  
ATOM   1325  HG  SER H 139      59.356   7.803  33.680  1.00  0.00      LH0  H  
ATOM   1326  N   GLY H 140      59.804   8.423  39.138  1.00  0.00      LH0  N  
ATOM   1327  CA  GLY H 140      59.069   8.677  40.379  1.00  0.00      LH0  C  
ATOM   1328  C   GLY H 140      58.061   9.817  40.256  1.00  0.00      LH0  C  
ATOM   1329  O   GLY H 140      58.324  10.806  39.587  1.00  0.00      LH0  O  
ATOM   1330  H   GLY H 140      60.804   8.368  39.122  1.00  0.00      LH0  H  
ATOM   1331  N   GLY H 141      56.884   9.644  40.885  1.00  0.00      LH0  N  
ATOM   1332  CA  GLY H 141      56.616   8.486  41.739  1.00  0.00      LH0  C  
ATOM   1333  C   GLY H 141      55.786   7.384  41.100  1.00  0.00      LH0  C  
ATOM   1334  O   GLY H 141      55.089   6.629  41.769  1.00  0.00      LH0  O  
ATOM   1335  H   GLY H 141      56.187  10.336  40.710  1.00  0.00      LH0  H  
ATOM   1336  N   THR H 142      55.893   7.308  39.771  1.00  0.00      LH0  N  
ATOM   1337  CA  THR H 142      55.411   6.068  39.186  1.00  0.00      LH0  C  
ATOM   1338  C   THR H 142      56.594   5.229  38.726  1.00  0.00      LH0  C  
ATOM   1339  O   THR H 142      57.761   5.578  38.892  1.00  0.00      LH0  O  
ATOM   1340  CB  THR H 142      54.351   6.334  38.091  1.00  0.00      LH0  C  
ATOM   1341  CG2 THR H 142      54.891   7.122  36.896  1.00  0.00      LH0  C  
ATOM   1342  OG1 THR H 142      53.721   5.108  37.681  1.00  0.00      LH0  O  
ATOM   1343  H   THR H 142      56.481   7.911  39.230  1.00  0.00      LH0  H  
ATOM   1344  HG1 THR H 142      53.325   5.255  36.821  1.00  0.00      LH0  H  
ATOM   1345  N   ALA H 143      56.245   4.085  38.160  1.00  0.00      LH0  N  
ATOM   1346  CA  ALA H 143      57.225   3.216  37.541  1.00  0.00      LH0  C  
ATOM   1347  C   ALA H 143      56.490   2.490  36.445  1.00  0.00      LH0  C  
ATOM   1348  O   ALA H 143      55.307   2.722  36.220  1.00  0.00      LH0  O  
ATOM   1349  CB  ALA H 143      57.792   2.217  38.551  1.00  0.00      LH0  C  
ATOM   1350  H   ALA H 143      55.273   3.827  38.123  1.00  0.00      LH0  H  
ATOM   1351  N   ALA H 144      57.226   1.617  35.765  1.00  0.00      LH0  N  
ATOM   1352  CA  ALA H 144      56.539   0.783  34.795  1.00  0.00      LH0  C  
ATOM   1353  C   ALA H 144      57.369  -0.445  34.599  1.00  0.00      LH0  C  
ATOM   1354  O   ALA H 144      58.581  -0.395  34.754  1.00  0.00      LH0  O  
ATOM   1355  CB  ALA H 144      56.394   1.487  33.445  1.00  0.00      LH0  C  
ATOM   1356  H   ALA H 144      58.196   1.441  35.934  1.00  0.00      LH0  H  
ATOM   1357  N   LEU H 145      56.674  -1.525  34.262  1.00  0.00      LH0  N  
ATOM   1358  CA  LEU H 145      57.375  -2.729  33.837  1.00  0.00      LH0  C  
ATOM   1359  C   LEU H 145      56.478  -3.444  32.863  1.00  0.00      LH0  C  
ATOM   1360  O   LEU H 145      55.366  -2.988  32.620  1.00  0.00      LH0  O  
ATOM   1361  CB  LEU H 145      57.811  -3.601  35.030  1.00  0.00      LH0  C  
ATOM   1362  CG  LEU H 145      56.856  -3.777  36.218  1.00  0.00      LH0  C  
ATOM   1363  CD1 LEU H 145      55.593  -4.565  35.879  1.00  0.00      LH0  C  
ATOM   1364  CD2 LEU H 145      57.587  -4.412  37.401  1.00  0.00      LH0  C  
ATOM   1365  H   LEU H 145      55.673  -1.479  34.189  1.00  0.00      LH0  H  
ATOM   1366  N   GLY H 146      56.966  -4.554  32.317  1.00  0.00      LH0  N  
ATOM   1367  CA  GLY H 146      56.029  -5.229  31.435  1.00  0.00      LH0  C  
ATOM   1368  C   GLY H 146      56.572  -6.502  30.860  1.00  0.00      LH0  C  
ATOM   1369  O   GLY H 146      57.590  -7.025  31.290  1.00  0.00      LH0  O  
ATOM   1370  H   GLY H 146      57.896  -4.895  32.483  1.00  0.00      LH0  H  
ATOM   1371  N   CYS H 147      55.859  -6.961  29.838  1.00  0.00      LH0  N  
ATOM   1372  CA  CYS H 147      56.381  -8.091  29.093  1.00  0.00      LH0  C  
ATOM   1373  C   CYS H 147      56.424  -7.781  27.624  1.00  0.00      LH0  C  
ATOM   1374  O   CYS H 147      55.440  -7.382  27.008  1.00  0.00      LH0  O  
ATOM   1375  CB  CYS H 147      55.543  -9.338  29.339  1.00  0.00      LH0  C  
ATOM   1376  SG  CYS H 147      55.639  -9.867  31.062  1.00  0.00      LH0  S  
ATOM   1377  H   CYS H 147      55.007  -6.512  29.569  1.00  0.00      LH0  H  
ATOM   1378  N   LEU H 148      57.623  -7.999  27.086  1.00  0.00      LH0  N  
ATOM   1379  CA  LEU H 148      57.713  -8.053  25.639  1.00  0.00      LH0  C  
ATOM   1380  C   LEU H 148      57.214  -9.399  25.172  1.00  0.00      LH0  C  
ATOM   1381  O   LEU H 148      57.835 -10.438  25.368  1.00  0.00      LH0  O  
ATOM   1382  CB  LEU H 148      59.152  -7.794  25.196  1.00  0.00      LH0  C  
ATOM   1383  CG  LEU H 148      59.341  -7.688  23.684  1.00  0.00      LH0  C  
ATOM   1384  CD1 LEU H 148      58.448  -6.622  23.045  1.00  0.00      LH0  C  
ATOM   1385  CD2 LEU H 148      60.813  -7.487  23.343  1.00  0.00      LH0  C  
ATOM   1386  H   LEU H 148      58.385  -8.303  27.658  1.00  0.00      LH0  H  
ATOM   1387  N   VAL H 149      56.029  -9.325  24.576  1.00  0.00      LH0  N  
ATOM   1388  CA  VAL H 149      55.481 -10.517  23.949  1.00  0.00      LH0  C  
ATOM   1389  C   VAL H 149      56.005 -10.576  22.527  1.00  0.00      LH0  C  
ATOM   1390  O   VAL H 149      55.383 -10.129  21.573  1.00  0.00      LH0  O  
ATOM   1391  CB  VAL H 149      53.947 -10.468  24.017  1.00  0.00      LH0  C  
ATOM   1392  CG1 VAL H 149      53.297 -11.745  23.486  1.00  0.00      LH0  C  
ATOM   1393  CG2 VAL H 149      53.485 -10.174  25.448  1.00  0.00      LH0  C  
ATOM   1394  H   VAL H 149      55.604  -8.430  24.431  1.00  0.00      LH0  H  
ATOM   1395  N   LYS H 150      57.233 -11.097  22.445  1.00  0.00      LH0  N  
ATOM   1396  CA  LYS H 150      57.878 -11.035  21.141  1.00  0.00      LH0  C  
ATOM   1397  C   LYS H 150      57.661 -12.300  20.327  1.00  0.00      LH0  C  
ATOM   1398  O   LYS H 150      57.328 -13.353  20.864  1.00  0.00      LH0  O  
ATOM   1399  CB  LYS H 150      59.361 -10.716  21.338  1.00  0.00      LH0  C  
ATOM   1400  CG  LYS H 150      60.060 -10.035  20.160  1.00  0.00      LH0  C  
ATOM   1401  CD  LYS H 150      61.577  -9.973  20.330  1.00  0.00      LH0  C  
ATOM   1402  CE  LYS H 150      62.305  -9.518  19.064  1.00  0.00      LH0  C  
ATOM   1403  NZ  LYS H 150      61.960 -10.401  17.943  1.00  0.00      LH0  N1+
ATOM   1404  H   LYS H 150      57.690 -11.496  23.245  1.00  0.00      LH0  H  
ATOM   1405  HZ1 LYS H 150      62.515 -10.206  17.095  1.00  0.00      LH0  H  
ATOM   1406  HZ2 LYS H 150      62.023 -11.415  18.179  1.00  0.00      LH0  H  
ATOM   1407  HZ3 LYS H 150      60.962 -10.271  17.670  1.00  0.00      LH0  H  
ATOM   1408  N   ASP H 151      57.874 -12.148  19.013  1.00  0.00      LH0  N  
ATOM   1409  CA  ASP H 151      57.906 -13.255  18.055  1.00  0.00      LH0  C  
ATOM   1410  C   ASP H 151      56.828 -14.307  18.218  1.00  0.00      LH0  C  
ATOM   1411  O   ASP H 151      57.059 -15.391  18.748  1.00  0.00      LH0  O  
ATOM   1412  CB  ASP H 151      59.284 -13.937  18.008  1.00  0.00      LH0  C  
ATOM   1413  CG  ASP H 151      60.420 -12.950  17.809  1.00  0.00      LH0  C  
ATOM   1414  OD1 ASP H 151      60.466 -12.248  16.801  1.00  0.00      LH0  O  
ATOM   1415  OD2 ASP H 151      61.277 -12.873  18.681  1.00  0.00      LH0  O1-
ATOM   1416  H   ASP H 151      58.134 -11.231  18.714  1.00  0.00      LH0  H  
ATOM   1417  N   TYR H 152      55.641 -13.955  17.724  1.00  0.00      LH0  N  
ATOM   1418  CA  TYR H 152      54.579 -14.956  17.698  1.00  0.00      LH0  C  
ATOM   1419  C   TYR H 152      53.780 -14.849  16.419  1.00  0.00      LH0  C  
ATOM   1420  O   TYR H 152      53.903 -13.871  15.691  1.00  0.00      LH0  O  
ATOM   1421  CB  TYR H 152      53.673 -14.847  18.934  1.00  0.00      LH0  C  
ATOM   1422  CG  TYR H 152      53.053 -13.476  19.046  1.00  0.00      LH0  C  
ATOM   1423  CD1 TYR H 152      51.849 -13.215  18.363  1.00  0.00      LH0  C  
ATOM   1424  CD2 TYR H 152      53.702 -12.498  19.825  1.00  0.00      LH0  C  
ATOM   1425  CE1 TYR H 152      51.291 -11.933  18.443  1.00  0.00      LH0  C  
ATOM   1426  CE2 TYR H 152      53.138 -11.217  19.905  1.00  0.00      LH0  C  
ATOM   1427  CZ  TYR H 152      51.947 -10.948  19.208  1.00  0.00      LH0  C  
ATOM   1428  OH  TYR H 152      51.422  -9.677  19.278  1.00  0.00      LH0  O  
ATOM   1429  H   TYR H 152      55.476 -13.034  17.362  1.00  0.00      LH0  H  
ATOM   1430  HH  TYR H 152      50.486  -9.729  19.062  1.00  0.00      LH0  H  
ATOM   1431  N   PHE H 153      52.966 -15.877  16.179  1.00  0.00      LH0  N  
ATOM   1432  CA  PHE H 153      52.127 -15.854  14.987  1.00  0.00      LH0  C  
ATOM   1433  C   PHE H 153      50.987 -16.832  15.169  1.00  0.00      LH0  C  
ATOM   1434  O   PHE H 153      51.217 -17.957  15.598  1.00  0.00      LH0  O  
ATOM   1435  CB  PHE H 153      52.954 -16.234  13.748  1.00  0.00      LH0  C  
ATOM   1436  CG  PHE H 153      52.238 -15.856  12.471  1.00  0.00      LH0  C  
ATOM   1437  CD1 PHE H 153      52.428 -14.564  11.935  1.00  0.00      LH0  C  
ATOM   1438  CD2 PHE H 153      51.385 -16.791  11.845  1.00  0.00      LH0  C  
ATOM   1439  CE1 PHE H 153      51.731 -14.190  10.770  1.00  0.00      LH0  C  
ATOM   1440  CE2 PHE H 153      50.683 -16.416  10.683  1.00  0.00      LH0  C  
ATOM   1441  CZ  PHE H 153      50.856 -15.116  10.164  1.00  0.00      LH0  C  
ATOM   1442  H   PHE H 153      52.903 -16.655  16.810  1.00  0.00      LH0  H  
ATOM   1443  N   PRO H 154      49.758 -16.404  14.801  1.00  0.00      LH0  N  
ATOM   1444  CA  PRO H 154      49.446 -15.033  14.378  1.00  0.00      LH0  C  
ATOM   1445  C   PRO H 154      49.025 -14.152  15.552  1.00  0.00      LH0  C  
ATOM   1446  O   PRO H 154      49.355 -14.405  16.699  1.00  0.00      LH0  O  
ATOM   1447  CB  PRO H 154      48.308 -15.325  13.398  1.00  0.00      LH0  C  
ATOM   1448  CG  PRO H 154      47.516 -16.443  14.075  1.00  0.00      LH0  C  
ATOM   1449  CD  PRO H 154      48.604 -17.290  14.723  1.00  0.00      LH0  C  
ATOM   1450  N   GLU H 155      48.237 -13.128  15.196  1.00  0.00      LH0  N  
ATOM   1451  CA  GLU H 155      47.350 -12.524  16.188  1.00  0.00      LH0  C  
ATOM   1452  C   GLU H 155      46.044 -13.311  16.171  1.00  0.00      LH0  C  
ATOM   1453  O   GLU H 155      45.729 -13.921  15.149  1.00  0.00      LH0  O  
ATOM   1454  CB  GLU H 155      47.117 -11.066  15.782  1.00  0.00      LH0  C  
ATOM   1455  CG  GLU H 155      48.114 -10.092  16.413  1.00  0.00      LH0  C  
ATOM   1456  CD  GLU H 155      47.876 -10.026  17.910  1.00  0.00      LH0  C  
ATOM   1457  OE1 GLU H 155      48.754 -10.415  18.668  1.00  0.00      LH0  O  
ATOM   1458  OE2 GLU H 155      46.799  -9.613  18.325  1.00  0.00      LH0  O1-
ATOM   1459  H   GLU H 155      48.064 -12.929  14.235  1.00  0.00      LH0  H  
ATOM   1460  N   PRO H 156      45.262 -13.295  17.280  1.00  0.00      LH0  N  
ATOM   1461  CA  PRO H 156      45.537 -12.517  18.495  1.00  0.00      LH0  C  
ATOM   1462  C   PRO H 156      46.320 -13.233  19.590  1.00  0.00      LH0  C  
ATOM   1463  O   PRO H 156      46.096 -14.397  19.927  1.00  0.00      LH0  O  
ATOM   1464  CB  PRO H 156      44.111 -12.173  18.928  1.00  0.00      LH0  C  
ATOM   1465  CG  PRO H 156      43.302 -13.433  18.604  1.00  0.00      LH0  C  
ATOM   1466  CD  PRO H 156      43.968 -13.967  17.337  1.00  0.00      LH0  C  
ATOM   1467  N   VAL H 157      47.205 -12.443  20.208  1.00  0.00      LH0  N  
ATOM   1468  CA  VAL H 157      47.443 -12.785  21.607  1.00  0.00      LH0  C  
ATOM   1469  C   VAL H 157      46.405 -12.125  22.495  1.00  0.00      LH0  C  
ATOM   1470  O   VAL H 157      45.623 -11.283  22.079  1.00  0.00      LH0  O  
ATOM   1471  CB  VAL H 157      48.857 -12.429  22.096  1.00  0.00      LH0  C  
ATOM   1472  CG1 VAL H 157      49.915 -13.292  21.421  1.00  0.00      LH0  C  
ATOM   1473  CG2 VAL H 157      49.165 -10.937  21.986  1.00  0.00      LH0  C  
ATOM   1474  H   VAL H 157      47.414 -11.534  19.823  1.00  0.00      LH0  H  
ATOM   1475  N   THR H 158      46.444 -12.538  23.759  1.00  0.00      LH0  N  
ATOM   1476  CA  THR H 158      45.714 -11.792  24.773  1.00  0.00      LH0  C  
ATOM   1477  C   THR H 158      46.666 -11.646  25.936  1.00  0.00      LH0  C  
ATOM   1478  O   THR H 158      47.433 -12.561  26.207  1.00  0.00      LH0  O  
ATOM   1479  CB  THR H 158      44.433 -12.546  25.166  1.00  0.00      LH0  C  
ATOM   1480  CG2 THR H 158      43.291 -12.286  24.181  1.00  0.00      LH0  C  
ATOM   1481  OG1 THR H 158      44.674 -13.958  25.269  1.00  0.00      LH0  O  
ATOM   1482  H   THR H 158      47.048 -13.282  24.044  1.00  0.00      LH0  H  
ATOM   1483  HG1 THR H 158      45.248 -14.193  24.542  1.00  0.00      LH0  H  
ATOM   1484  N   VAL H 159      46.645 -10.471  26.576  1.00  0.00      LH0  N  
ATOM   1485  CA  VAL H 159      47.489 -10.359  27.763  1.00  0.00      LH0  C  
ATOM   1486  C   VAL H 159      46.704  -9.716  28.883  1.00  0.00      LH0  C  
ATOM   1487  O   VAL H 159      46.344  -8.547  28.812  1.00  0.00      LH0  O  
ATOM   1488  CB  VAL H 159      48.788  -9.562  27.515  1.00  0.00      LH0  C  
ATOM   1489  CG1 VAL H 159      49.713  -9.672  28.732  1.00  0.00      LH0  C  
ATOM   1490  CG2 VAL H 159      49.531  -9.972  26.240  1.00  0.00      LH0  C  
ATOM   1491  H   VAL H 159      46.050  -9.713  26.310  1.00  0.00      LH0  H  
ATOM   1492  N   SER H 160      46.447 -10.531  29.904  1.00  0.00      LH0  N  
ATOM   1493  CA  SER H 160      45.901  -9.916  31.107  1.00  0.00      LH0  C  
ATOM   1494  C   SER H 160      47.034  -9.584  32.057  1.00  0.00      LH0  C  
ATOM   1495  O   SER H 160      48.160 -10.018  31.846  1.00  0.00      LH0  O  
ATOM   1496  CB  SER H 160      44.886 -10.859  31.751  1.00  0.00      LH0  C  
ATOM   1497  OG  SER H 160      43.970 -11.327  30.752  1.00  0.00      LH0  O  
ATOM   1498  H   SER H 160      46.787 -11.473  29.902  1.00  0.00      LH0  H  
ATOM   1499  HG  SER H 160      43.228 -11.697  31.213  1.00  0.00      LH0  H  
ATOM   1500  N   TRP H 161      46.709  -8.817  33.103  1.00  0.00      LH0  N  
ATOM   1501  CA  TRP H 161      47.734  -8.662  34.127  1.00  0.00      LH0  C  
ATOM   1502  C   TRP H 161      47.208  -9.052  35.486  1.00  0.00      LH0  C  
ATOM   1503  O   TRP H 161      46.016  -8.959  35.770  1.00  0.00      LH0  O  
ATOM   1504  CB  TRP H 161      48.277  -7.239  34.153  1.00  0.00      LH0  C  
ATOM   1505  CG  TRP H 161      49.427  -7.092  33.192  1.00  0.00      LH0  C  
ATOM   1506  CD1 TRP H 161      49.365  -6.966  31.797  1.00  0.00      LH0  C  
ATOM   1507  CD2 TRP H 161      50.828  -7.027  33.517  1.00  0.00      LH0  C  
ATOM   1508  CE2 TRP H 161      51.541  -6.857  32.283  1.00  0.00      LH0  C  
ATOM   1509  CE3 TRP H 161      51.531  -7.100  34.738  1.00  0.00      LH0  C  
ATOM   1510  NE1 TRP H 161      50.603  -6.826  31.256  1.00  0.00      LH0  N  
ATOM   1511  CZ2 TRP H 161      52.947  -6.758  32.298  1.00  0.00      LH0  C  
ATOM   1512  CZ3 TRP H 161      52.937  -7.004  34.737  1.00  0.00      LH0  C  
ATOM   1513  CH2 TRP H 161      53.638  -6.831  33.525  1.00  0.00      LH0  C  
ATOM   1514  H   TRP H 161      45.812  -8.397  33.229  1.00  0.00      LH0  H  
ATOM   1515  HE1 TRP H 161      50.783  -6.709  30.295  1.00  0.00      LH0  H  
ATOM   1516  N   ASN H 162      48.157  -9.527  36.311  1.00  0.00      LH0  N  
ATOM   1517  CA  ASN H 162      47.876 -10.032  37.662  1.00  0.00      LH0  C  
ATOM   1518  C   ASN H 162      46.603 -10.843  37.773  1.00  0.00      LH0  C  
ATOM   1519  O   ASN H 162      45.726 -10.612  38.597  1.00  0.00      LH0  O  
ATOM   1520  CB  ASN H 162      47.903  -8.924  38.719  1.00  0.00      LH0  C  
ATOM   1521  CG  ASN H 162      49.330  -8.503  38.994  1.00  0.00      LH0  C  
ATOM   1522  ND2 ASN H 162      49.599  -8.347  40.291  1.00  0.00      LH0  N  
ATOM   1523  OD1 ASN H 162      50.157  -8.347  38.105  1.00  0.00      LH0  O  
ATOM   1524  H   ASN H 162      49.096  -9.513  35.963  1.00  0.00      LH0  H  
ATOM   1525 HD21 ASN H 162      48.924  -8.434  41.022  1.00  0.00      LH0  H  
ATOM   1526 HD22 ASN H 162      50.538  -8.164  40.571  1.00  0.00      LH0  H  
ATOM   1527  N   SER H 163      46.541 -11.797  36.838  1.00  0.00      LH0  N  
ATOM   1528  CA  SER H 163      45.421 -12.729  36.744  1.00  0.00      LH0  C  
ATOM   1529  C   SER H 163      44.037 -12.104  36.714  1.00  0.00      LH0  C  
ATOM   1530  O   SER H 163      43.077 -12.587  37.299  1.00  0.00      LH0  O  
ATOM   1531  CB  SER H 163      45.600 -13.822  37.794  1.00  0.00      LH0  C  
ATOM   1532  OG  SER H 163      46.935 -14.342  37.656  1.00  0.00      LH0  O  
ATOM   1533  H   SER H 163      47.285 -11.858  36.173  1.00  0.00      LH0  H  
ATOM   1534  HG  SER H 163      47.078 -14.900  38.411  1.00  0.00      LH0  H  
ATOM   1535  N   GLY H 164      43.987 -10.993  35.966  1.00  0.00      LH0  N  
ATOM   1536  CA  GLY H 164      42.699 -10.330  35.808  1.00  0.00      LH0  C  
ATOM   1537  C   GLY H 164      42.529  -9.093  36.668  1.00  0.00      LH0  C  
ATOM   1538  O   GLY H 164      41.767  -8.194  36.344  1.00  0.00      LH0  O  
ATOM   1539  H   GLY H 164      44.831 -10.581  35.619  1.00  0.00      LH0  H  
ATOM   1540  N   ALA H 165      43.272  -9.074  37.786  1.00  0.00      LH0  N  
ATOM   1541  CA  ALA H 165      43.087  -7.936  38.684  1.00  0.00      LH0  C  
ATOM   1542  C   ALA H 165      43.705  -6.637  38.194  1.00  0.00      LH0  C  
ATOM   1543  O   ALA H 165      43.234  -5.538  38.462  1.00  0.00      LH0  O  
ATOM   1544  CB  ALA H 165      43.650  -8.255  40.070  1.00  0.00      LH0  C  
ATOM   1545  H   ALA H 165      43.925  -9.804  37.995  1.00  0.00      LH0  H  
ATOM   1546  N   LEU H 166      44.824  -6.799  37.478  1.00  0.00      LH0  N  
ATOM   1547  CA  LEU H 166      45.489  -5.562  37.098  1.00  0.00      LH0  C  
ATOM   1548  C   LEU H 166      45.087  -5.072  35.725  1.00  0.00      LH0  C  
ATOM   1549  O   LEU H 166      45.698  -5.382  34.713  1.00  0.00      LH0  O  
ATOM   1550  CB  LEU H 166      47.004  -5.706  37.258  1.00  0.00      LH0  C  
ATOM   1551  CG  LEU H 166      47.821  -4.418  37.124  1.00  0.00      LH0  C  
ATOM   1552  CD1 LEU H 166      47.411  -3.353  38.142  1.00  0.00      LH0  C  
ATOM   1553  CD2 LEU H 166      49.318  -4.718  37.188  1.00  0.00      LH0  C  
ATOM   1554  H   LEU H 166      45.108  -7.692  37.124  1.00  0.00      LH0  H  
ATOM   1555  N   THR H 167      44.038  -4.251  35.754  1.00  0.00      LH0  N  
ATOM   1556  CA  THR H 167      43.752  -3.483  34.544  1.00  0.00      LH0  C  
ATOM   1557  C   THR H 167      44.392  -2.099  34.568  1.00  0.00      LH0  C  
ATOM   1558  O   THR H 167      44.726  -1.484  33.560  1.00  0.00      LH0  O  
ATOM   1559  CB  THR H 167      42.237  -3.394  34.357  1.00  0.00      LH0  C  
ATOM   1560  CG2 THR H 167      41.843  -3.060  32.915  1.00  0.00      LH0  C  
ATOM   1561  OG1 THR H 167      41.631  -4.621  34.781  1.00  0.00      LH0  O  
ATOM   1562  H   THR H 167      43.451  -4.228  36.565  1.00  0.00      LH0  H  
ATOM   1563  HG1 THR H 167      40.696  -4.543  34.642  1.00  0.00      LH0  H  
ATOM   1564  N   SER H 168      44.553  -1.626  35.811  1.00  0.00      LH0  N  
ATOM   1565  CA  SER H 168      45.068  -0.283  36.049  1.00  0.00      LH0  C  
ATOM   1566  C   SER H 168      46.391   0.050  35.379  1.00  0.00      LH0  C  
ATOM   1567  O   SER H 168      47.452  -0.381  35.802  1.00  0.00      LH0  O  
ATOM   1568  CB  SER H 168      45.150  -0.079  37.559  1.00  0.00      LH0  C  
ATOM   1569  OG  SER H 168      44.043  -0.763  38.168  1.00  0.00      LH0  O  
ATOM   1570  H   SER H 168      44.244  -2.135  36.614  1.00  0.00      LH0  H  
ATOM   1571  HG  SER H 168      44.109  -0.605  39.103  1.00  0.00      LH0  H  
ATOM   1572  N   GLY H 169      46.265   0.862  34.320  1.00  0.00      LH0  N  
ATOM   1573  CA  GLY H 169      47.481   1.361  33.681  1.00  0.00      LH0  C  
ATOM   1574  C   GLY H 169      48.191   0.366  32.779  1.00  0.00      LH0  C  
ATOM   1575  O   GLY H 169      49.371   0.512  32.473  1.00  0.00      LH0  O  
ATOM   1576  H   GLY H 169      45.358   1.015  33.931  1.00  0.00      LH0  H  
ATOM   1577  N   VAL H 170      47.421  -0.649  32.353  1.00  0.00      LH0  N  
ATOM   1578  CA  VAL H 170      48.017  -1.589  31.408  1.00  0.00      LH0  C  
ATOM   1579  C   VAL H 170      47.958  -1.096  29.975  1.00  0.00      LH0  C  
ATOM   1580  O   VAL H 170      46.988  -1.254  29.242  1.00  0.00      LH0  O  
ATOM   1581  CB  VAL H 170      47.397  -2.984  31.551  1.00  0.00      LH0  C  
ATOM   1582  CG1 VAL H 170      48.017  -3.992  30.579  1.00  0.00      LH0  C  
ATOM   1583  CG2 VAL H 170      47.533  -3.469  32.992  1.00  0.00      LH0  C  
ATOM   1584  H   VAL H 170      46.459  -0.735  32.618  1.00  0.00      LH0  H  
ATOM   1585  N   HIS H 171      49.074  -0.477  29.600  1.00  0.00      LH0  N  
ATOM   1586  CA  HIS H 171      49.198  -0.093  28.203  1.00  0.00      LH0  C  
ATOM   1587  C   HIS H 171      49.742  -1.233  27.365  1.00  0.00      LH0  C  
ATOM   1588  O   HIS H 171      50.924  -1.334  27.057  1.00  0.00      LH0  O  
ATOM   1589  CB  HIS H 171      50.026   1.189  28.059  1.00  0.00      LH0  C  
ATOM   1590  CG  HIS H 171      49.298   2.345  28.712  1.00  0.00      LH0  C  
ATOM   1591  CD2 HIS H 171      49.247   2.660  30.073  1.00  0.00      LH0  C  
ATOM   1592  ND1 HIS H 171      48.571   3.257  28.038  1.00  0.00      LH0  N  
ATOM   1593  CE1 HIS H 171      48.062   4.138  28.956  1.00  0.00      LH0  C  
ATOM   1594  NE2 HIS H 171      48.481   3.770  30.209  1.00  0.00      LH0  N  
ATOM   1595  H   HIS H 171      49.852  -0.485  30.232  1.00  0.00      LH0  H  
ATOM   1596  HD1 HIS H 171      48.428   3.304  27.070  1.00  0.00      LH0  H  
ATOM   1597  N   THR H 172      48.798  -2.103  26.995  1.00  0.00      LH0  N  
ATOM   1598  CA  THR H 172      49.150  -3.071  25.962  1.00  0.00      LH0  C  
ATOM   1599  C   THR H 172      49.111  -2.438  24.582  1.00  0.00      LH0  C  
ATOM   1600  O   THR H 172      48.093  -1.948  24.111  1.00  0.00      LH0  O  
ATOM   1601  CB  THR H 172      48.235  -4.297  26.067  1.00  0.00      LH0  C  
ATOM   1602  CG2 THR H 172      48.519  -5.363  25.004  1.00  0.00      LH0  C  
ATOM   1603  OG1 THR H 172      48.364  -4.872  27.375  1.00  0.00      LH0  O  
ATOM   1604  H   THR H 172      47.864  -1.996  27.340  1.00  0.00      LH0  H  
ATOM   1605  HG1 THR H 172      47.545  -5.325  27.554  1.00  0.00      LH0  H  
ATOM   1606  N   PHE H 173      50.294  -2.449  23.969  1.00  0.00      LH0  N  
ATOM   1607  CA  PHE H 173      50.400  -1.897  22.624  1.00  0.00      LH0  C  
ATOM   1608  C   PHE H 173      49.933  -2.875  21.570  1.00  0.00      LH0  C  
ATOM   1609  O   PHE H 173      50.131  -4.074  21.703  1.00  0.00      LH0  O  
ATOM   1610  CB  PHE H 173      51.847  -1.475  22.371  1.00  0.00      LH0  C  
ATOM   1611  CG  PHE H 173      52.144  -0.282  23.240  1.00  0.00      LH0  C  
ATOM   1612  CD1 PHE H 173      52.730  -0.470  24.510  1.00  0.00      LH0  C  
ATOM   1613  CD2 PHE H 173      51.808   1.002  22.766  1.00  0.00      LH0  C  
ATOM   1614  CE1 PHE H 173      52.957   0.647  25.334  1.00  0.00      LH0  C  
ATOM   1615  CE2 PHE H 173      52.040   2.117  23.588  1.00  0.00      LH0  C  
ATOM   1616  CZ  PHE H 173      52.599   1.928  24.867  1.00  0.00      LH0  C  
ATOM   1617  H   PHE H 173      51.081  -2.871  24.420  1.00  0.00      LH0  H  
ATOM   1618  N   PRO H 174      49.298  -2.325  20.509  1.00  0.00      LH0  N  
ATOM   1619  CA  PRO H 174      48.999  -3.139  19.326  1.00  0.00      LH0  C  
ATOM   1620  C   PRO H 174      50.224  -3.832  18.748  1.00  0.00      LH0  C  
ATOM   1621  O   PRO H 174      51.340  -3.318  18.786  1.00  0.00      LH0  O  
ATOM   1622  CB  PRO H 174      48.390  -2.119  18.358  1.00  0.00      LH0  C  
ATOM   1623  CG  PRO H 174      47.818  -1.017  19.246  1.00  0.00      LH0  C  
ATOM   1624  CD  PRO H 174      48.832  -0.950  20.380  1.00  0.00      LH0  C  
ATOM   1625  N   ALA H 175      49.952  -5.031  18.216  1.00  0.00      LH0  N  
ATOM   1626  CA  ALA H 175      51.044  -5.831  17.672  1.00  0.00      LH0  C  
ATOM   1627  C   ALA H 175      51.690  -5.252  16.431  1.00  0.00      LH0  C  
ATOM   1628  O   ALA H 175      51.060  -5.016  15.407  1.00  0.00      LH0  O  
ATOM   1629  CB  ALA H 175      50.557  -7.239  17.343  1.00  0.00      LH0  C  
ATOM   1630  H   ALA H 175      49.017  -5.383  18.204  1.00  0.00      LH0  H  
ATOM   1631  N   VAL H 176      53.001  -5.053  16.569  1.00  0.00      LH0  N  
ATOM   1632  CA  VAL H 176      53.782  -4.708  15.389  1.00  0.00      LH0  C  
ATOM   1633  C   VAL H 176      54.133  -5.973  14.628  1.00  0.00      LH0  C  
ATOM   1634  O   VAL H 176      54.470  -6.995  15.216  1.00  0.00      LH0  O  
ATOM   1635  CB  VAL H 176      55.070  -3.964  15.777  1.00  0.00      LH0  C  
ATOM   1636  CG1 VAL H 176      55.635  -3.186  14.587  1.00  0.00      LH0  C  
ATOM   1637  CG2 VAL H 176      54.877  -3.051  16.987  1.00  0.00      LH0  C  
ATOM   1638  H   VAL H 176      53.432  -5.302  17.435  1.00  0.00      LH0  H  
ATOM   1639  N   LEU H 177      54.054  -5.871  13.296  1.00  0.00      LH0  N  
ATOM   1640  CA  LEU H 177      54.665  -6.959  12.541  1.00  0.00      LH0  C  
ATOM   1641  C   LEU H 177      56.156  -6.713  12.415  1.00  0.00      LH0  C  
ATOM   1642  O   LEU H 177      56.596  -5.635  12.032  1.00  0.00      LH0  O  
ATOM   1643  CB  LEU H 177      53.999  -7.102  11.170  1.00  0.00      LH0  C  
ATOM   1644  CG  LEU H 177      54.413  -8.365  10.405  1.00  0.00      LH0  C  
ATOM   1645  CD1 LEU H 177      54.010  -9.643  11.143  1.00  0.00      LH0  C  
ATOM   1646  CD2 LEU H 177      53.890  -8.354   8.969  1.00  0.00      LH0  C  
ATOM   1647  H   LEU H 177      53.799  -5.005  12.872  1.00  0.00      LH0  H  
ATOM   1648  N   GLN H 178      56.912  -7.741  12.798  1.00  0.00      LH0  N  
ATOM   1649  CA  GLN H 178      58.358  -7.580  12.726  1.00  0.00      LH0  C  
ATOM   1650  C   GLN H 178      58.915  -8.100  11.425  1.00  0.00      LH0  C  
ATOM   1651  O   GLN H 178      58.265  -8.831  10.688  1.00  0.00      LH0  O  
ATOM   1652  CB  GLN H 178      59.044  -8.364  13.828  1.00  0.00      LH0  C  
ATOM   1653  CG  GLN H 178      58.567  -8.104  15.246  1.00  0.00      LH0  C  
ATOM   1654  CD  GLN H 178      59.144  -9.232  16.060  1.00  0.00      LH0  C  
ATOM   1655  NE2 GLN H 178      58.486 -10.380  15.897  1.00  0.00      LH0  N  
ATOM   1656  OE1 GLN H 178      60.148  -9.113  16.749  1.00  0.00      LH0  O  
ATOM   1657  H   GLN H 178      56.496  -8.615  13.050  1.00  0.00      LH0  H  
ATOM   1658 HE21 GLN H 178      57.671 -10.408  15.317  1.00  0.00      LH0  H  
ATOM   1659 HE22 GLN H 178      58.834 -11.208  16.338  1.00  0.00      LH0  H  
ATOM   1660  N   SER H 179      60.196  -7.765  11.230  1.00  0.00      LH0  N  
ATOM   1661  CA  SER H 179      60.958  -8.345  10.125  1.00  0.00      LH0  C  
ATOM   1662  C   SER H 179      61.029  -9.870  10.083  1.00  0.00      LH0  C  
ATOM   1663  O   SER H 179      61.263 -10.477   9.049  1.00  0.00      LH0  O  
ATOM   1664  CB  SER H 179      62.358  -7.735  10.132  1.00  0.00      LH0  C  
ATOM   1665  OG  SER H 179      62.271  -6.393  10.634  1.00  0.00      LH0  O  
ATOM   1666  H   SER H 179      60.637  -7.054  11.783  1.00  0.00      LH0  H  
ATOM   1667  HG  SER H 179      63.102  -5.974  10.447  1.00  0.00      LH0  H  
ATOM   1668  N   SER H 180      60.792 -10.476  11.259  1.00  0.00      LH0  N  
ATOM   1669  CA  SER H 180      60.738 -11.935  11.310  1.00  0.00      LH0  C  
ATOM   1670  C   SER H 180      59.479 -12.565  10.720  1.00  0.00      LH0  C  
ATOM   1671  O   SER H 180      59.318 -13.778  10.713  1.00  0.00      LH0  O  
ATOM   1672  CB  SER H 180      60.939 -12.372  12.765  1.00  0.00      LH0  C  
ATOM   1673  OG  SER H 180      60.288 -11.439  13.644  1.00  0.00      LH0  O  
ATOM   1674  H   SER H 180      60.595  -9.981  12.105  1.00  0.00      LH0  H  
ATOM   1675  HG  SER H 180      60.386 -11.792  14.531  1.00  0.00      LH0  H  
ATOM   1676  N   GLY H 181      58.561 -11.692  10.265  1.00  0.00      LH0  N  
ATOM   1677  CA  GLY H 181      57.265 -12.212   9.830  1.00  0.00      LH0  C  
ATOM   1678  C   GLY H 181      56.315 -12.523  10.977  1.00  0.00      LH0  C  
ATOM   1679  O   GLY H 181      55.199 -12.991  10.793  1.00  0.00      LH0  O  
ATOM   1680  H   GLY H 181      58.713 -10.704  10.287  1.00  0.00      LH0  H  
ATOM   1681  N   LEU H 182      56.815 -12.244  12.188  1.00  0.00      LH0  N  
ATOM   1682  CA  LEU H 182      56.029 -12.585  13.364  1.00  0.00      LH0  C  
ATOM   1683  C   LEU H 182      55.590 -11.303  14.029  1.00  0.00      LH0  C  
ATOM   1684  O   LEU H 182      56.292 -10.300  13.960  1.00  0.00      LH0  O  
ATOM   1685  CB  LEU H 182      56.887 -13.420  14.318  1.00  0.00      LH0  C  
ATOM   1686  CG  LEU H 182      57.541 -14.647  13.669  1.00  0.00      LH0  C  
ATOM   1687  CD1 LEU H 182      58.571 -15.298  14.588  1.00  0.00      LH0  C  
ATOM   1688  CD2 LEU H 182      56.521 -15.666  13.163  1.00  0.00      LH0  C  
ATOM   1689  H   LEU H 182      57.676 -11.752  12.295  1.00  0.00      LH0  H  
ATOM   1690  N   TYR H 183      54.420 -11.350  14.666  1.00  0.00      LH0  N  
ATOM   1691  CA  TYR H 183      54.021 -10.165  15.423  1.00  0.00      LH0  C  
ATOM   1692  C   TYR H 183      54.785 -10.070  16.731  1.00  0.00      LH0  C  
ATOM   1693  O   TYR H 183      55.423 -11.028  17.164  1.00  0.00      LH0  O  
ATOM   1694  CB  TYR H 183      52.522 -10.172  15.728  1.00  0.00      LH0  C  
ATOM   1695  CG  TYR H 183      51.672 -10.312  14.489  1.00  0.00      LH0  C  
ATOM   1696  CD1 TYR H 183      51.265 -11.600  14.091  1.00  0.00      LH0  C  
ATOM   1697  CD2 TYR H 183      51.290  -9.153  13.782  1.00  0.00      LH0  C  
ATOM   1698  CE1 TYR H 183      50.436 -11.733  12.967  1.00  0.00      LH0  C  
ATOM   1699  CE2 TYR H 183      50.458  -9.288  12.658  1.00  0.00      LH0  C  
ATOM   1700  CZ  TYR H 183      50.036 -10.577  12.270  1.00  0.00      LH0  C  
ATOM   1701  OH  TYR H 183      49.205 -10.723  11.178  1.00  0.00      LH0  O  
ATOM   1702  H   TYR H 183      53.947 -12.225  14.767  1.00  0.00      LH0  H  
ATOM   1703  HH  TYR H 183      48.983  -9.869  10.829  1.00  0.00      LH0  H  
ATOM   1704  N   SER H 184      54.694  -8.885  17.340  1.00  0.00      LH0  N  
ATOM   1705  CA  SER H 184      55.164  -8.678  18.708  1.00  0.00      LH0  C  
ATOM   1706  C   SER H 184      54.441  -7.512  19.325  1.00  0.00      LH0  C  
ATOM   1707  O   SER H 184      54.138  -6.546  18.636  1.00  0.00      LH0  O  
ATOM   1708  CB  SER H 184      56.655  -8.361  18.748  1.00  0.00      LH0  C  
ATOM   1709  OG  SER H 184      57.399  -9.515  18.357  1.00  0.00      LH0  O  
ATOM   1710  H   SER H 184      54.286  -8.106  16.856  1.00  0.00      LH0  H  
ATOM   1711  HG  SER H 184      56.825 -10.006  17.775  1.00  0.00      LH0  H  
ATOM   1712  N   LEU H 185      54.210  -7.612  20.635  1.00  0.00      LH0  N  
ATOM   1713  CA  LEU H 185      53.720  -6.409  21.290  1.00  0.00      LH0  C  
ATOM   1714  C   LEU H 185      54.295  -6.205  22.669  1.00  0.00      LH0  C  
ATOM   1715  O   LEU H 185      54.752  -7.132  23.329  1.00  0.00      LH0  O  
ATOM   1716  CB  LEU H 185      52.185  -6.335  21.268  1.00  0.00      LH0  C  
ATOM   1717  CG  LEU H 185      51.354  -7.485  21.851  1.00  0.00      LH0  C  
ATOM   1718  CD1 LEU H 185      51.361  -7.554  23.379  1.00  0.00      LH0  C  
ATOM   1719  CD2 LEU H 185      49.919  -7.397  21.332  1.00  0.00      LH0  C  
ATOM   1720  H   LEU H 185      54.406  -8.452  21.146  1.00  0.00      LH0  H  
ATOM   1721  N   SER H 186      54.242  -4.940  23.079  1.00  0.00      LH0  N  
ATOM   1722  CA  SER H 186      54.677  -4.666  24.438  1.00  0.00      LH0  C  
ATOM   1723  C   SER H 186      53.485  -4.479  25.348  1.00  0.00      LH0  C  
ATOM   1724  O   SER H 186      52.695  -3.558  25.195  1.00  0.00      LH0  O  
ATOM   1725  CB  SER H 186      55.600  -3.449  24.425  1.00  0.00      LH0  C  
ATOM   1726  OG  SER H 186      56.648  -3.690  23.478  1.00  0.00      LH0  O  
ATOM   1727  H   SER H 186      53.860  -4.222  22.501  1.00  0.00      LH0  H  
ATOM   1728  HG  SER H 186      56.985  -2.847  23.197  1.00  0.00      LH0  H  
ATOM   1729  N   SER H 187      53.366  -5.409  26.296  1.00  0.00      LH0  N  
ATOM   1730  CA  SER H 187      52.323  -5.189  27.288  1.00  0.00      LH0  C  
ATOM   1731  C   SER H 187      52.950  -4.611  28.534  1.00  0.00      LH0  C  
ATOM   1732  O   SER H 187      53.611  -5.307  29.295  1.00  0.00      LH0  O  
ATOM   1733  CB  SER H 187      51.593  -6.504  27.562  1.00  0.00      LH0  C  
ATOM   1734  OG  SER H 187      50.487  -6.310  28.452  1.00  0.00      LH0  O  
ATOM   1735  H   SER H 187      54.044  -6.140  26.398  1.00  0.00      LH0  H  
ATOM   1736  HG  SER H 187      49.850  -5.752  28.005  1.00  0.00      LH0  H  
ATOM   1737  N   VAL H 188      52.771  -3.297  28.686  1.00  0.00      LH0  N  
ATOM   1738  CA  VAL H 188      53.378  -2.707  29.873  1.00  0.00      LH0  C  
ATOM   1739  C   VAL H 188      52.331  -2.151  30.812  1.00  0.00      LH0  C  
ATOM   1740  O   VAL H 188      51.181  -1.958  30.439  1.00  0.00      LH0  O  
ATOM   1741  CB  VAL H 188      54.410  -1.637  29.491  1.00  0.00      LH0  C  
ATOM   1742  CG1 VAL H 188      55.639  -2.260  28.825  1.00  0.00      LH0  C  
ATOM   1743  CG2 VAL H 188      53.787  -0.544  28.625  1.00  0.00      LH0  C  
ATOM   1744  H   VAL H 188      52.181  -2.758  28.079  1.00  0.00      LH0  H  
ATOM   1745  N   VAL H 189      52.781  -1.892  32.040  1.00  0.00      LH0  N  
ATOM   1746  CA  VAL H 189      51.889  -1.273  33.009  1.00  0.00      LH0  C  
ATOM   1747  C   VAL H 189      52.625  -0.197  33.784  1.00  0.00      LH0  C  
ATOM   1748  O   VAL H 189      53.732  -0.407  34.271  1.00  0.00      LH0  O  
ATOM   1749  CB  VAL H 189      51.269  -2.349  33.926  1.00  0.00      LH0  C  
ATOM   1750  CG1 VAL H 189      52.320  -3.252  34.574  1.00  0.00      LH0  C  
ATOM   1751  CG2 VAL H 189      50.318  -1.748  34.961  1.00  0.00      LH0  C  
ATOM   1752  H   VAL H 189      53.717  -2.132  32.302  1.00  0.00      LH0  H  
ATOM   1753  N   THR H 190      51.977   0.974  33.863  1.00  0.00      LH0  N  
ATOM   1754  CA  THR H 190      52.529   1.936  34.809  1.00  0.00      LH0  C  
ATOM   1755  C   THR H 190      51.842   1.822  36.154  1.00  0.00      LH0  C  
ATOM   1756  O   THR H 190      50.631   1.669  36.262  1.00  0.00      LH0  O  
ATOM   1757  CB  THR H 190      52.521   3.376  34.259  1.00  0.00      LH0  C  
ATOM   1758  CG2 THR H 190      51.111   3.930  34.034  1.00  0.00      LH0  C  
ATOM   1759  OG1 THR H 190      53.293   4.254  35.097  1.00  0.00      LH0  O  
ATOM   1760  H   THR H 190      51.057   1.059  33.476  1.00  0.00      LH0  H  
ATOM   1761  HG1 THR H 190      54.105   3.786  35.290  1.00  0.00      LH0  H  
ATOM   1762  N   VAL H 191      52.699   1.856  37.175  1.00  0.00      LH0  N  
ATOM   1763  CA  VAL H 191      52.261   1.646  38.549  1.00  0.00      LH0  C  
ATOM   1764  C   VAL H 191      53.173   2.438  39.463  1.00  0.00      LH0  C  
ATOM   1765  O   VAL H 191      54.388   2.412  39.305  1.00  0.00      LH0  O  
ATOM   1766  CB  VAL H 191      52.298   0.150  38.922  1.00  0.00      LH0  C  
ATOM   1767  CG1 VAL H 191      50.947  -0.527  38.681  1.00  0.00      LH0  C  
ATOM   1768  CG2 VAL H 191      53.449  -0.591  38.230  1.00  0.00      LH0  C  
ATOM   1769  H   VAL H 191      53.671   2.022  37.000  1.00  0.00      LH0  H  
ATOM   1770  N   PRO H 192      52.551   3.160  40.429  1.00  0.00      LH0  N  
ATOM   1771  CA  PRO H 192      53.335   3.940  41.399  1.00  0.00      LH0  C  
ATOM   1772  C   PRO H 192      54.469   3.147  42.023  1.00  0.00      LH0  C  
ATOM   1773  O   PRO H 192      54.279   2.008  42.438  1.00  0.00      LH0  O  
ATOM   1774  CB  PRO H 192      52.273   4.375  42.412  1.00  0.00      LH0  C  
ATOM   1775  CG  PRO H 192      50.980   4.454  41.603  1.00  0.00      LH0  C  
ATOM   1776  CD  PRO H 192      51.113   3.281  40.639  1.00  0.00      LH0  C  
ATOM   1777  N   SER H 193      55.652   3.778  42.036  1.00  0.00      LH0  N  
ATOM   1778  CA  SER H 193      56.906   3.045  42.224  1.00  0.00      LH0  C  
ATOM   1779  C   SER H 193      56.930   1.977  43.312  1.00  0.00      LH0  C  
ATOM   1780  O   SER H 193      57.335   0.840  43.104  1.00  0.00      LH0  O  
ATOM   1781  CB  SER H 193      58.043   4.055  42.397  1.00  0.00      LH0  C  
ATOM   1782  OG  SER H 193      57.775   5.218  41.596  1.00  0.00      LH0  O  
ATOM   1783  H   SER H 193      55.701   4.754  41.810  1.00  0.00      LH0  H  
ATOM   1784  HG  SER H 193      58.148   5.069  40.729  1.00  0.00      LH0  H  
ATOM   1785  N   SER H 194      56.431   2.390  44.487  1.00  0.00      LH0  N  
ATOM   1786  CA  SER H 194      56.397   1.495  45.645  1.00  0.00      LH0  C  
ATOM   1787  C   SER H 194      55.784   0.118  45.417  1.00  0.00      LH0  C  
ATOM   1788  O   SER H 194      56.238  -0.899  45.931  1.00  0.00      LH0  O  
ATOM   1789  CB  SER H 194      55.693   2.228  46.785  1.00  0.00      LH0  C  
ATOM   1790  OG  SER H 194      55.944   3.636  46.650  1.00  0.00      LH0  O  
ATOM   1791  H   SER H 194      56.143   3.337  44.632  1.00  0.00      LH0  H  
ATOM   1792  HG  SER H 194      55.658   4.042  47.461  1.00  0.00      LH0  H  
ATOM   1793  N   SER H 195      54.730   0.132  44.587  1.00  0.00      LH0  N  
ATOM   1794  CA  SER H 195      53.999  -1.102  44.300  1.00  0.00      LH0  C  
ATOM   1795  C   SER H 195      54.829  -2.243  43.726  1.00  0.00      LH0  C  
ATOM   1796  O   SER H 195      54.519  -3.418  43.878  1.00  0.00      LH0  O  
ATOM   1797  CB  SER H 195      52.802  -0.790  43.403  1.00  0.00      LH0  C  
ATOM   1798  OG  SER H 195      52.326   0.536  43.678  1.00  0.00      LH0  O  
ATOM   1799  H   SER H 195      54.429   0.983  44.159  1.00  0.00      LH0  H  
ATOM   1800  HG  SER H 195      52.792   1.102  43.069  1.00  0.00      LH0  H  
ATOM   1801  N   LEU H 196      55.951  -1.846  43.100  1.00  0.00      LH0  N  
ATOM   1802  CA  LEU H 196      56.869  -2.856  42.571  1.00  0.00      LH0  C  
ATOM   1803  C   LEU H 196      57.364  -3.860  43.599  1.00  0.00      LH0  C  
ATOM   1804  O   LEU H 196      57.580  -5.028  43.307  1.00  0.00      LH0  O  
ATOM   1805  CB  LEU H 196      58.059  -2.194  41.873  1.00  0.00      LH0  C  
ATOM   1806  CG  LEU H 196      57.862  -1.901  40.381  1.00  0.00      LH0  C  
ATOM   1807  CD1 LEU H 196      56.665  -1.001  40.076  1.00  0.00      LH0  C  
ATOM   1808  CD2 LEU H 196      59.144  -1.345  39.765  1.00  0.00      LH0  C  
ATOM   1809  H   LEU H 196      56.170  -0.872  43.013  1.00  0.00      LH0  H  
ATOM   1810  N   GLY H 197      57.522  -3.353  44.831  1.00  0.00      LH0  N  
ATOM   1811  CA  GLY H 197      57.945  -4.276  45.880  1.00  0.00      LH0  C  
ATOM   1812  C   GLY H 197      56.830  -5.152  46.428  1.00  0.00      LH0  C  
ATOM   1813  O   GLY H 197      57.056  -6.226  46.969  1.00  0.00      LH0  O  
ATOM   1814  H   GLY H 197      57.254  -2.410  45.038  1.00  0.00      LH0  H  
ATOM   1815  N   THR H 198      55.605  -4.635  46.292  1.00  0.00      LH0  N  
ATOM   1816  CA  THR H 198      54.504  -5.352  46.920  1.00  0.00      LH0  C  
ATOM   1817  C   THR H 198      53.669  -6.218  45.992  1.00  0.00      LH0  C  
ATOM   1818  O   THR H 198      52.861  -7.032  46.427  1.00  0.00      LH0  O  
ATOM   1819  CB  THR H 198      53.639  -4.338  47.664  1.00  0.00      LH0  C  
ATOM   1820  CG2 THR H 198      54.248  -3.988  49.023  1.00  0.00      LH0  C  
ATOM   1821  OG1 THR H 198      53.495  -3.145  46.878  1.00  0.00      LH0  O  
ATOM   1822  H   THR H 198      55.404  -3.784  45.806  1.00  0.00      LH0  H  
ATOM   1823  HG1 THR H 198      52.998  -2.535  47.406  1.00  0.00      LH0  H  
ATOM   1824  N   GLN H 199      53.867  -6.014  44.684  1.00  0.00      LH0  N  
ATOM   1825  CA  GLN H 199      52.988  -6.771  43.808  1.00  0.00      LH0  C  
ATOM   1826  C   GLN H 199      53.621  -7.857  42.977  1.00  0.00      LH0  C  
ATOM   1827  O   GLN H 199      54.702  -7.746  42.411  1.00  0.00      LH0  O  
ATOM   1828  CB  GLN H 199      52.125  -5.853  42.941  1.00  0.00      LH0  C  
ATOM   1829  CG  GLN H 199      50.759  -5.572  43.576  1.00  0.00      LH0  C  
ATOM   1830  CD  GLN H 199      50.010  -6.880  43.773  1.00  0.00      LH0  C  
ATOM   1831  NE2 GLN H 199      49.208  -6.887  44.839  1.00  0.00      LH0  N  
ATOM   1832  OE1 GLN H 199      50.158  -7.842  43.028  1.00  0.00      LH0  O  
ATOM   1833  H   GLN H 199      54.530  -5.349  44.337  1.00  0.00      LH0  H  
ATOM   1834 HE21 GLN H 199      49.134  -6.087  45.431  1.00  0.00      LH0  H  
ATOM   1835 HE22 GLN H 199      48.690  -7.714  45.052  1.00  0.00      LH0  H  
ATOM   1836  N   THR H 200      52.852  -8.946  42.908  1.00  0.00      LH0  N  
ATOM   1837  CA  THR H 200      53.302 -10.018  42.032  1.00  0.00      LH0  C  
ATOM   1838  C   THR H 200      52.869  -9.755  40.601  1.00  0.00      LH0  C  
ATOM   1839  O   THR H 200      51.855 -10.238  40.118  1.00  0.00      LH0  O  
ATOM   1840  CB  THR H 200      52.802 -11.360  42.575  1.00  0.00      LH0  C  
ATOM   1841  CG2 THR H 200      53.380 -12.559  41.818  1.00  0.00      LH0  C  
ATOM   1842  OG1 THR H 200      53.138 -11.463  43.965  1.00  0.00      LH0  O  
ATOM   1843  H   THR H 200      51.915  -8.903  43.260  1.00  0.00      LH0  H  
ATOM   1844  HG1 THR H 200      52.803 -10.687  44.396  1.00  0.00      LH0  H  
ATOM   1845  N   TYR H 201      53.688  -8.914  39.955  1.00  0.00      LH0  N  
ATOM   1846  CA  TYR H 201      53.384  -8.532  38.577  1.00  0.00      LH0  C  
ATOM   1847  C   TYR H 201      53.459  -9.679  37.592  1.00  0.00      LH0  C  
ATOM   1848  O   TYR H 201      54.536 -10.127  37.222  1.00  0.00      LH0  O  
ATOM   1849  CB  TYR H 201      54.313  -7.410  38.121  1.00  0.00      LH0  C  
ATOM   1850  CG  TYR H 201      54.008  -6.135  38.868  1.00  0.00      LH0  C  
ATOM   1851  CD1 TYR H 201      54.907  -5.692  39.858  1.00  0.00      LH0  C  
ATOM   1852  CD2 TYR H 201      52.837  -5.420  38.545  1.00  0.00      LH0  C  
ATOM   1853  CE1 TYR H 201      54.629  -4.497  40.539  1.00  0.00      LH0  C  
ATOM   1854  CE2 TYR H 201      52.560  -4.226  39.227  1.00  0.00      LH0  C  
ATOM   1855  CZ  TYR H 201      53.461  -3.779  40.214  1.00  0.00      LH0  C  
ATOM   1856  OH  TYR H 201      53.190  -2.603  40.882  1.00  0.00      LH0  O  
ATOM   1857  H   TYR H 201      54.465  -8.524  40.453  1.00  0.00      LH0  H  
ATOM   1858  HH  TYR H 201      52.409  -2.210  40.511  1.00  0.00      LH0  H  
ATOM   1859  N   ILE H 202      52.272 -10.134  37.192  1.00  0.00      LH0  N  
ATOM   1860  CA  ILE H 202      52.239 -11.216  36.216  1.00  0.00      LH0  C  
ATOM   1861  C   ILE H 202      51.615 -10.741  34.923  1.00  0.00      LH0  C  
ATOM   1862  O   ILE H 202      50.463 -10.327  34.890  1.00  0.00      LH0  O  
ATOM   1863  CB  ILE H 202      51.461 -12.423  36.767  1.00  0.00      LH0  C  
ATOM   1864  CG1 ILE H 202      52.020 -12.888  38.112  1.00  0.00      LH0  C  
ATOM   1865  CG2 ILE H 202      51.416 -13.581  35.766  1.00  0.00      LH0  C  
ATOM   1866  CD1 ILE H 202      51.137 -13.943  38.781  1.00  0.00      LH0  C  
ATOM   1867  H   ILE H 202      51.438  -9.700  37.538  1.00  0.00      LH0  H  
ATOM   1868  N   CYS H 203      52.405 -10.843  33.853  1.00  0.00      LH0  N  
ATOM   1869  CA  CYS H 203      51.739 -10.785  32.560  1.00  0.00      LH0  C  
ATOM   1870  C   CYS H 203      51.155 -12.133  32.200  1.00  0.00      LH0  C  
ATOM   1871  O   CYS H 203      51.845 -13.099  31.900  1.00  0.00      LH0  O  
ATOM   1872  CB  CYS H 203      52.690 -10.276  31.479  1.00  0.00      LH0  C  
ATOM   1873  SG  CYS H 203      54.183 -11.273  31.235  1.00  0.00      LH0  S  
ATOM   1874  H   CYS H 203      53.335 -11.202  33.933  1.00  0.00      LH0  H  
ATOM   1875  N   ASN H 204      49.825 -12.166  32.269  1.00  0.00      LH0  N  
ATOM   1876  CA  ASN H 204      49.132 -13.382  31.848  1.00  0.00      LH0  C  
ATOM   1877  C   ASN H 204      49.022 -13.428  30.340  1.00  0.00      LH0  C  
ATOM   1878  O   ASN H 204      48.001 -13.075  29.758  1.00  0.00      LH0  O  
ATOM   1879  CB  ASN H 204      47.716 -13.493  32.423  1.00  0.00      LH0  C  
ATOM   1880  CG  ASN H 204      47.637 -13.088  33.879  1.00  0.00      LH0  C  
ATOM   1881  ND2 ASN H 204      47.976 -14.042  34.750  1.00  0.00      LH0  N  
ATOM   1882  OD1 ASN H 204      47.226 -11.981  34.205  1.00  0.00      LH0  O  
ATOM   1883  H   ASN H 204      49.332 -11.325  32.499  1.00  0.00      LH0  H  
ATOM   1884 HD21 ASN H 204      48.368 -14.901  34.412  1.00  0.00      LH0  H  
ATOM   1885 HD22 ASN H 204      47.847 -13.955  35.740  1.00  0.00      LH0  H  
ATOM   1886  N   VAL H 205      50.132 -13.847  29.723  1.00  0.00      LH0  N  
ATOM   1887  CA  VAL H 205      50.103 -13.933  28.267  1.00  0.00      LH0  C  
ATOM   1888  C   VAL H 205      49.332 -15.166  27.827  1.00  0.00      LH0  C  
ATOM   1889  O   VAL H 205      49.392 -16.213  28.455  1.00  0.00      LH0  O  
ATOM   1890  CB  VAL H 205      51.540 -13.930  27.714  1.00  0.00      LH0  C  
ATOM   1891  CG1 VAL H 205      51.597 -13.920  26.184  1.00  0.00      LH0  C  
ATOM   1892  CG2 VAL H 205      52.335 -12.758  28.294  1.00  0.00      LH0  C  
ATOM   1893  H   VAL H 205      50.913 -14.182  30.259  1.00  0.00      LH0  H  
ATOM   1894  N   ASN H 206      48.603 -14.996  26.724  1.00  0.00      LH0  N  
ATOM   1895  CA  ASN H 206      47.833 -16.096  26.155  1.00  0.00      LH0  C  
ATOM   1896  C   ASN H 206      47.740 -15.933  24.654  1.00  0.00      LH0  C  
ATOM   1897  O   ASN H 206      46.867 -15.252  24.124  1.00  0.00      LH0  O  
ATOM   1898  CB  ASN H 206      46.446 -16.163  26.813  1.00  0.00      LH0  C  
ATOM   1899  CG  ASN H 206      45.513 -17.130  26.099  1.00  0.00      LH0  C  
ATOM   1900  ND2 ASN H 206      44.290 -16.631  25.915  1.00  0.00      LH0  N  
ATOM   1901  OD1 ASN H 206      45.850 -18.251  25.741  1.00  0.00      LH0  O  
ATOM   1902  H   ASN H 206      48.517 -14.068  26.362  1.00  0.00      LH0  H  
ATOM   1903 HD21 ASN H 206      44.143 -15.656  26.110  1.00  0.00      LH0  H  
ATOM   1904 HD22 ASN H 206      43.542 -17.186  25.569  1.00  0.00      LH0  H  
ATOM   1905  N   HIS H 207      48.684 -16.599  23.978  1.00  0.00      LH0  N  
ATOM   1906  CA  HIS H 207      48.531 -16.684  22.527  1.00  0.00      LH0  C  
ATOM   1907  C   HIS H 207      47.408 -17.632  22.169  1.00  0.00      LH0  C  
ATOM   1908  O   HIS H 207      47.536 -18.851  22.245  1.00  0.00      LH0  O  
ATOM   1909  CB  HIS H 207      49.850 -17.105  21.874  1.00  0.00      LH0  C  
ATOM   1910  CG  HIS H 207      49.729 -17.198  20.369  1.00  0.00      LH0  C  
ATOM   1911  CD2 HIS H 207      49.117 -16.303  19.486  1.00  0.00      LH0  C  
ATOM   1912  ND1 HIS H 207      50.216 -18.229  19.661  1.00  0.00      LH0  N  
ATOM   1913  CE1 HIS H 207      49.922 -18.006  18.347  1.00  0.00      LH0  C  
ATOM   1914  NE2 HIS H 207      49.243 -16.825  18.244  1.00  0.00      LH0  N  
ATOM   1915  H   HIS H 207      49.348 -17.148  24.489  1.00  0.00      LH0  H  
ATOM   1916  HD1 HIS H 207      50.691 -19.021  19.990  1.00  0.00      LH0  H  
ATOM   1917  N   LYS H 208      46.279 -17.010  21.807  1.00  0.00      LH0  N  
ATOM   1918  CA  LYS H 208      45.082 -17.834  21.695  1.00  0.00      LH0  C  
ATOM   1919  C   LYS H 208      45.109 -19.032  20.741  1.00  0.00      LH0  C  
ATOM   1920  O   LYS H 208      44.772 -20.132  21.175  1.00  0.00      LH0  O  
ATOM   1921  CB  LYS H 208      43.808 -16.979  21.588  1.00  0.00      LH0  C  
ATOM   1922  CG  LYS H 208      42.697 -17.287  22.610  1.00  0.00      LH0  C  
ATOM   1923  CD  LYS H 208      42.109 -18.706  22.562  1.00  0.00      LH0  C  
ATOM   1924  CE  LYS H 208      42.758 -19.706  23.530  1.00  0.00      LH0  C  
ATOM   1925  NZ  LYS H 208      42.898 -21.000  22.851  1.00  0.00      LH0  N1+
ATOM   1926  H   LYS H 208      46.271 -16.021  21.641  1.00  0.00      LH0  H  
ATOM   1927  HZ1 LYS H 208      43.263 -21.728  23.502  1.00  0.00      LH0  H  
ATOM   1928  HZ2 LYS H 208      42.004 -21.333  22.449  1.00  0.00      LH0  H  
ATOM   1929  HZ3 LYS H 208      43.608 -20.929  22.090  1.00  0.00      LH0  H  
ATOM   1930  N   PRO H 209      45.515 -18.841  19.453  1.00  0.00      LH0  N  
ATOM   1931  CA  PRO H 209      45.658 -20.007  18.568  1.00  0.00      LH0  C  
ATOM   1932  C   PRO H 209      46.404 -21.203  19.154  1.00  0.00      LH0  C  
ATOM   1933  O   PRO H 209      45.830 -22.264  19.360  1.00  0.00      LH0  O  
ATOM   1934  CB  PRO H 209      46.297 -19.412  17.310  1.00  0.00      LH0  C  
ATOM   1935  CG  PRO H 209      45.782 -17.977  17.275  1.00  0.00      LH0  C  
ATOM   1936  CD  PRO H 209      45.808 -17.593  18.746  1.00  0.00      LH0  C  
ATOM   1937  N   SER H 210      47.696 -21.003  19.457  1.00  0.00      LH0  N  
ATOM   1938  CA  SER H 210      48.408 -22.172  19.971  1.00  0.00      LH0  C  
ATOM   1939  C   SER H 210      48.311 -22.399  21.476  1.00  0.00      LH0  C  
ATOM   1940  O   SER H 210      49.200 -22.975  22.094  1.00  0.00      LH0  O  
ATOM   1941  CB  SER H 210      49.863 -22.131  19.498  1.00  0.00      LH0  C  
ATOM   1942  OG  SER H 210      50.452 -20.882  19.874  1.00  0.00      LH0  O  
ATOM   1943  H   SER H 210      48.175 -20.129  19.363  1.00  0.00      LH0  H  
ATOM   1944  HG  SER H 210      50.851 -21.041  20.728  1.00  0.00      LH0  H  
ATOM   1945  N   ASN H 211      47.199 -21.898  22.055  1.00  0.00      LH0  N  
ATOM   1946  CA  ASN H 211      46.920 -22.075  23.489  1.00  0.00      LH0  C  
ATOM   1947  C   ASN H 211      48.045 -21.691  24.433  1.00  0.00      LH0  C  
ATOM   1948  O   ASN H 211      48.191 -22.231  25.523  1.00  0.00      LH0  O  
ATOM   1949  CB  ASN H 211      46.477 -23.509  23.815  1.00  0.00      LH0  C  
ATOM   1950  CG  ASN H 211      45.166 -23.829  23.139  1.00  0.00      LH0  C  
ATOM   1951  ND2 ASN H 211      45.184 -24.968  22.442  1.00  0.00      LH0  N  
ATOM   1952  OD1 ASN H 211      44.190 -23.090  23.218  1.00  0.00      LH0  O  
ATOM   1953  H   ASN H 211      46.525 -21.443  21.475  1.00  0.00      LH0  H  
ATOM   1954 HD21 ASN H 211      46.008 -25.535  22.420  1.00  0.00      LH0  H  
ATOM   1955 HD22 ASN H 211      44.378 -25.265  21.934  1.00  0.00      LH0  H  
ATOM   1956  N   THR H 212      48.876 -20.761  23.958  1.00  0.00      LH0  N  
ATOM   1957  CA  THR H 212      50.105 -20.591  24.715  1.00  0.00      LH0  C  
ATOM   1958  C   THR H 212      49.997 -19.561  25.819  1.00  0.00      LH0  C  
ATOM   1959  O   THR H 212      50.320 -18.386  25.676  1.00  0.00      LH0  O  
ATOM   1960  CB  THR H 212      51.269 -20.338  23.763  1.00  0.00      LH0  C  
ATOM   1961  CG2 THR H 212      52.601 -20.758  24.390  1.00  0.00      LH0  C  
ATOM   1962  OG1 THR H 212      51.051 -21.040  22.529  1.00  0.00      LH0  O  
ATOM   1963  H   THR H 212      48.663 -20.225  23.140  1.00  0.00      LH0  H  
ATOM   1964  HG1 THR H 212      50.692 -21.897  22.770  1.00  0.00      LH0  H  
ATOM   1965  N   LYS H 213      49.481 -20.090  26.931  1.00  0.00      LH0  N  
ATOM   1966  CA  LYS H 213      49.279 -19.258  28.106  1.00  0.00      LH0  C  
ATOM   1967  C   LYS H 213      50.516 -19.183  28.983  1.00  0.00      LH0  C  
ATOM   1968  O   LYS H 213      50.781 -20.036  29.819  1.00  0.00      LH0  O  
ATOM   1969  CB  LYS H 213      48.049 -19.767  28.855  1.00  0.00      LH0  C  
ATOM   1970  CG  LYS H 213      47.514 -18.805  29.912  1.00  0.00      LH0  C  
ATOM   1971  CD  LYS H 213      46.288 -19.388  30.615  1.00  0.00      LH0  C  
ATOM   1972  CE  LYS H 213      45.774 -18.504  31.750  1.00  0.00      LH0  C  
ATOM   1973  NZ  LYS H 213      46.838 -18.333  32.740  1.00  0.00      LH0  N1+
ATOM   1974  H   LYS H 213      49.244 -21.064  26.938  1.00  0.00      LH0  H  
ATOM   1975  HZ1 LYS H 213      46.587 -17.784  33.582  1.00  0.00      LH0  H  
ATOM   1976  HZ2 LYS H 213      47.324 -19.205  33.027  1.00  0.00      LH0  H  
ATOM   1977  HZ3 LYS H 213      47.647 -17.790  32.353  1.00  0.00      LH0  H  
ATOM   1978  N   VAL H 214      51.287 -18.127  28.718  1.00  0.00      LH0  N  
ATOM   1979  CA  VAL H 214      52.474 -17.904  29.532  1.00  0.00      LH0  C  
ATOM   1980  C   VAL H 214      52.223 -16.842  30.588  1.00  0.00      LH0  C  
ATOM   1981  O   VAL H 214      52.405 -15.652  30.359  1.00  0.00      LH0  O  
ATOM   1982  CB  VAL H 214      53.677 -17.526  28.653  1.00  0.00      LH0  C  
ATOM   1983  CG1 VAL H 214      54.979 -17.503  29.462  1.00  0.00      LH0  C  
ATOM   1984  CG2 VAL H 214      53.798 -18.446  27.435  1.00  0.00      LH0  C  
ATOM   1985  H   VAL H 214      50.925 -17.430  28.098  1.00  0.00      LH0  H  
ATOM   1986  N   ASP H 215      51.814 -17.326  31.764  1.00  0.00      LH0  N  
ATOM   1987  CA  ASP H 215      51.694 -16.403  32.895  1.00  0.00      LH0  C  
ATOM   1988  C   ASP H 215      53.047 -16.067  33.500  1.00  0.00      LH0  C  
ATOM   1989  O   ASP H 215      53.509 -16.688  34.450  1.00  0.00      LH0  O  
ATOM   1990  CB  ASP H 215      50.780 -16.976  33.984  1.00  0.00      LH0  C  
ATOM   1991  CG  ASP H 215      49.435 -17.382  33.420  1.00  0.00      LH0  C  
ATOM   1992  OD1 ASP H 215      48.501 -16.584  33.429  1.00  0.00      LH0  O  
ATOM   1993  OD2 ASP H 215      49.289 -18.518  32.980  1.00  0.00      LH0  O1-
ATOM   1994  H   ASP H 215      51.562 -18.289  31.874  1.00  0.00      LH0  H  
ATOM   1995  N   LYS H 216      53.699 -15.073  32.892  1.00  0.00      LH0  N  
ATOM   1996  CA  LYS H 216      55.051 -14.820  33.377  1.00  0.00      LH0  C  
ATOM   1997  C   LYS H 216      55.138 -13.670  34.361  1.00  0.00      LH0  C  
ATOM   1998  O   LYS H 216      54.513 -12.630  34.200  1.00  0.00      LH0  O  
ATOM   1999  CB  LYS H 216      56.005 -14.657  32.190  1.00  0.00      LH0  C  
ATOM   2000  CG  LYS H 216      57.468 -14.908  32.561  1.00  0.00      LH0  C  
ATOM   2001  CD  LYS H 216      58.402 -14.927  31.352  1.00  0.00      LH0  C  
ATOM   2002  CE  LYS H 216      59.854 -15.176  31.760  1.00  0.00      LH0  C  
ATOM   2003  NZ  LYS H 216      60.712 -15.202  30.572  1.00  0.00      LH0  N1+
ATOM   2004  H   LYS H 216      53.238 -14.516  32.194  1.00  0.00      LH0  H  
ATOM   2005  HZ1 LYS H 216      61.689 -14.947  30.843  1.00  0.00      LH0  H  
ATOM   2006  HZ2 LYS H 216      60.801 -16.149  30.151  1.00  0.00      LH0  H  
ATOM   2007  HZ3 LYS H 216      60.383 -14.543  29.834  1.00  0.00      LH0  H  
ATOM   2008  N   LYS H 217      55.941 -13.897  35.409  1.00  0.00      LH0  N  
ATOM   2009  CA  LYS H 217      56.189 -12.767  36.299  1.00  0.00      LH0  C  
ATOM   2010  C   LYS H 217      57.274 -11.850  35.743  1.00  0.00      LH0  C  
ATOM   2011  O   LYS H 217      58.183 -12.286  35.044  1.00  0.00      LH0  O  
ATOM   2012  CB  LYS H 217      56.518 -13.275  37.712  1.00  0.00      LH0  C  
ATOM   2013  CG  LYS H 217      56.535 -12.164  38.767  1.00  0.00      LH0  C  
ATOM   2014  CD  LYS H 217      57.007 -12.588  40.156  1.00  0.00      LH0  C  
ATOM   2015  CE  LYS H 217      57.337 -11.369  41.022  1.00  0.00      LH0  C  
ATOM   2016  NZ  LYS H 217      58.447 -10.633  40.408  1.00  0.00      LH0  N1+
ATOM   2017  H   LYS H 217      56.461 -14.745  35.474  1.00  0.00      LH0  H  
ATOM   2018  HZ1 LYS H 217      58.863  -9.896  41.002  1.00  0.00      LH0  H  
ATOM   2019  HZ2 LYS H 217      59.245 -11.284  40.215  1.00  0.00      LH0  H  
ATOM   2020  HZ3 LYS H 217      58.226 -10.238  39.471  1.00  0.00      LH0  H  
ATOM   2021  N   VAL H 218      57.119 -10.561  36.073  1.00  0.00      LH0  N  
ATOM   2022  CA  VAL H 218      58.157  -9.583  35.769  1.00  0.00      LH0  C  
ATOM   2023  C   VAL H 218      58.876  -9.201  37.052  1.00  0.00      LH0  C  
ATOM   2024  O   VAL H 218      58.292  -9.203  38.137  1.00  0.00      LH0  O  
ATOM   2025  CB  VAL H 218      57.529  -8.346  35.103  1.00  0.00      LH0  C  
ATOM   2026  CG1 VAL H 218      58.572  -7.393  34.509  1.00  0.00      LH0  C  
ATOM   2027  CG2 VAL H 218      56.513  -8.762  34.043  1.00  0.00      LH0  C  
ATOM   2028  H   VAL H 218      56.320 -10.301  36.615  1.00  0.00      LH0  H  
ATOM   2029  N   GLU H 219      60.164  -8.873  36.887  1.00  0.00      LH0  N  
ATOM   2030  CA  GLU H 219      60.910  -8.439  38.061  1.00  0.00      LH0  C  
ATOM   2031  C   GLU H 219      61.133  -6.942  38.094  1.00  0.00      LH0  C  
ATOM   2032  O   GLU H 219      61.432  -6.316  37.084  1.00  0.00      LH0  O  
ATOM   2033  CB  GLU H 219      62.238  -9.203  38.178  1.00  0.00      LH0  C  
ATOM   2034  CG  GLU H 219      62.083 -10.731  38.205  1.00  0.00      LH0  C  
ATOM   2035  CD  GLU H 219      60.980 -11.143  39.165  1.00  0.00      LH0  C  
ATOM   2036  OE1 GLU H 219      60.043 -11.808  38.735  1.00  0.00      LH0  O  
ATOM   2037  OE2 GLU H 219      60.989 -10.744  40.330  1.00  0.00      LH0  O1-
ATOM   2038  H   GLU H 219      60.588  -8.874  35.984  1.00  0.00      LH0  H  
ATOM   2039  N   PRO H 220      60.968  -6.361  39.308  1.00  0.00      LH0  N  
ATOM   2040  CA  PRO H 220      61.219  -4.923  39.482  1.00  0.00      LH0  C  
ATOM   2041  C   PRO H 220      62.535  -4.421  38.897  1.00  0.00      LH0  C  
ATOM   2042  O   PRO H 220      63.196  -3.527  39.418  1.00  0.00      LH0  O  
ATOM   2043  CB  PRO H 220      61.126  -4.751  41.001  1.00  0.00      LH0  C  
ATOM   2044  CG  PRO H 220      60.173  -5.852  41.460  1.00  0.00      LH0  C  
ATOM   2045  CD  PRO H 220      60.527  -7.010  40.540  1.00  0.00      LH0  C  
TER   
ATOM   2046  N   ASP L   1      27.203   0.769  -6.023  1.00  0.00      LL0  N  
ATOM   2047  CA  ASP L   1      27.167   0.392  -4.610  1.00  0.00      LL0  C  
ATOM   2048  C   ASP L   1      26.762   1.582  -3.751  1.00  0.00      LL0  C  
ATOM   2049  O   ASP L   1      26.815   2.731  -4.194  1.00  0.00      LL0  O  
ATOM   2050  CB  ASP L   1      28.529  -0.186  -4.187  1.00  0.00      LL0  C  
ATOM   2051  CG  ASP L   1      28.504  -0.588  -2.723  1.00  0.00      LL0  C  
ATOM   2052  OD1 ASP L   1      29.265  -0.019  -1.946  1.00  0.00      LL0  O  
ATOM   2053  OD2 ASP L   1      27.648  -1.384  -2.346  1.00  0.00      LL0  O1-
ATOM   2054  H   ASP L   1      27.757   1.571  -6.245  1.00  0.00      LL0  H  
ATOM   2055  N   ILE L   2      26.325   1.272  -2.525  1.00  0.00      LL0  N  
ATOM   2056  CA  ILE L   2      26.162   2.369  -1.584  1.00  0.00      LL0  C  
ATOM   2057  C   ILE L   2      27.346   2.460  -0.641  1.00  0.00      LL0  C  
ATOM   2058  O   ILE L   2      27.287   2.089   0.528  1.00  0.00      LL0  O  
ATOM   2059  CB  ILE L   2      24.843   2.299  -0.809  1.00  0.00      LL0  C  
ATOM   2060  CG1 ILE L   2      23.679   1.837  -1.687  1.00  0.00      LL0  C  
ATOM   2061  CG2 ILE L   2      24.559   3.669  -0.184  1.00  0.00      LL0  C  
ATOM   2062  CD1 ILE L   2      22.338   1.870  -0.956  1.00  0.00      LL0  C  
ATOM   2063  H   ILE L   2      26.442   0.320  -2.225  1.00  0.00      LL0  H  
ATOM   2064  N   LEU L   3      28.430   2.994  -1.212  1.00  0.00      LL0  N  
ATOM   2065  CA  LEU L   3      29.621   3.161  -0.392  1.00  0.00      LL0  C  
ATOM   2066  C   LEU L   3      29.484   4.339   0.548  1.00  0.00      LL0  C  
ATOM   2067  O   LEU L   3      29.596   5.503   0.174  1.00  0.00      LL0  O  
ATOM   2068  CB  LEU L   3      30.868   3.288  -1.270  1.00  0.00      LL0  C  
ATOM   2069  CG  LEU L   3      32.178   3.263  -0.473  1.00  0.00      LL0  C  
ATOM   2070  CD1 LEU L   3      32.345   1.969   0.329  1.00  0.00      LL0  C  
ATOM   2071  CD2 LEU L   3      33.387   3.547  -1.364  1.00  0.00      LL0  C  
ATOM   2072  H   LEU L   3      28.374   3.340  -2.145  1.00  0.00      LL0  H  
ATOM   2073  N   LEU L   4      29.223   3.972   1.807  1.00  0.00      LL0  N  
ATOM   2074  CA  LEU L   4      29.054   5.024   2.801  1.00  0.00      LL0  C  
ATOM   2075  C   LEU L   4      30.347   5.725   3.149  1.00  0.00      LL0  C  
ATOM   2076  O   LEU L   4      31.153   5.299   3.970  1.00  0.00      LL0  O  
ATOM   2077  CB  LEU L   4      28.374   4.491   4.050  1.00  0.00      LL0  C  
ATOM   2078  CG  LEU L   4      27.043   3.808   3.771  1.00  0.00      LL0  C  
ATOM   2079  CD1 LEU L   4      26.541   3.111   5.023  1.00  0.00      LL0  C  
ATOM   2080  CD2 LEU L   4      26.005   4.768   3.198  1.00  0.00      LL0  C  
ATOM   2081  H   LEU L   4      29.142   3.000   2.032  1.00  0.00      LL0  H  
ATOM   2082  N   THR L   5      30.502   6.835   2.438  1.00  0.00      LL0  N  
ATOM   2083  CA  THR L   5      31.709   7.626   2.568  1.00  0.00      LL0  C  
ATOM   2084  C   THR L   5      31.605   8.584   3.741  1.00  0.00      LL0  C  
ATOM   2085  O   THR L   5      30.893   9.581   3.728  1.00  0.00      LL0  O  
ATOM   2086  CB  THR L   5      31.947   8.329   1.231  1.00  0.00      LL0  C  
ATOM   2087  CG2 THR L   5      33.298   9.047   1.183  1.00  0.00      LL0  C  
ATOM   2088  OG1 THR L   5      31.849   7.378   0.157  1.00  0.00      LL0  O  
ATOM   2089  H   THR L   5      29.735   7.132   1.865  1.00  0.00      LL0  H  
ATOM   2090  HG1 THR L   5      31.012   6.922   0.235  1.00  0.00      LL0  H  
ATOM   2091  N   GLN L   6      32.321   8.211   4.802  1.00  0.00      LL0  N  
ATOM   2092  CA  GLN L   6      32.291   9.094   5.958  1.00  0.00      LL0  C  
ATOM   2093  C   GLN L   6      33.260  10.242   5.793  1.00  0.00      LL0  C  
ATOM   2094  O   GLN L   6      34.476  10.105   5.764  1.00  0.00      LL0  O  
ATOM   2095  CB  GLN L   6      32.494   8.288   7.239  1.00  0.00      LL0  C  
ATOM   2096  CG  GLN L   6      31.278   7.380   7.448  1.00  0.00      LL0  C  
ATOM   2097  CD  GLN L   6      31.414   6.501   8.674  1.00  0.00      LL0  C  
ATOM   2098  NE2 GLN L   6      31.760   7.140   9.784  1.00  0.00      LL0  N  
ATOM   2099  OE1 GLN L   6      31.205   5.296   8.633  1.00  0.00      LL0  O  
ATOM   2100  H   GLN L   6      32.943   7.430   4.732  1.00  0.00      LL0  H  
ATOM   2101 HE21 GLN L   6      31.995   8.111   9.855  1.00  0.00      LL0  H  
ATOM   2102 HE22 GLN L   6      31.883   6.604  10.617  1.00  0.00      LL0  H  
ATOM   2103  N   SER L   7      32.649  11.409   5.618  1.00  0.00      LL0  N  
ATOM   2104  CA  SER L   7      33.481  12.573   5.359  1.00  0.00      LL0  C  
ATOM   2105  C   SER L   7      32.884  13.816   5.979  1.00  0.00      LL0  C  
ATOM   2106  O   SER L   7      31.787  14.227   5.607  1.00  0.00      LL0  O  
ATOM   2107  CB  SER L   7      33.709  12.733   3.855  1.00  0.00      LL0  C  
ATOM   2108  OG  SER L   7      34.187  11.494   3.316  1.00  0.00      LL0  O  
ATOM   2109  H   SER L   7      31.649  11.467   5.605  1.00  0.00      LL0  H  
ATOM   2110  HG  SER L   7      34.642  11.032   4.019  1.00  0.00      LL0  H  
ATOM   2111  N   PRO L   8      33.635  14.408   6.944  1.00  0.00      LL0  N  
ATOM   2112  CA  PRO L   8      34.994  13.975   7.317  1.00  0.00      LL0  C  
ATOM   2113  C   PRO L   8      35.051  12.707   8.161  1.00  0.00      LL0  C  
ATOM   2114  O   PRO L   8      34.109  12.349   8.854  1.00  0.00      LL0  O  
ATOM   2115  CB  PRO L   8      35.520  15.205   8.064  1.00  0.00      LL0  C  
ATOM   2116  CG  PRO L   8      34.284  15.799   8.738  1.00  0.00      LL0  C  
ATOM   2117  CD  PRO L   8      33.194  15.579   7.696  1.00  0.00      LL0  C  
ATOM   2118  N   ALA L   9      36.220  12.054   8.047  1.00  0.00      LL0  N  
ATOM   2119  CA  ALA L   9      36.437  10.843   8.839  1.00  0.00      LL0  C  
ATOM   2120  C   ALA L   9      37.469  10.991   9.947  1.00  0.00      LL0  C  
ATOM   2121  O   ALA L   9      37.582  10.171  10.848  1.00  0.00      LL0  O  
ATOM   2122  CB  ALA L   9      36.863   9.679   7.945  1.00  0.00      LL0  C  
ATOM   2123  H   ALA L   9      36.912  12.370   7.402  1.00  0.00      LL0  H  
ATOM   2124  N   ILE L  10      38.247  12.078   9.851  1.00  0.00      LL0  N  
ATOM   2125  CA  ILE L  10      39.201  12.271  10.939  1.00  0.00      LL0  C  
ATOM   2126  C   ILE L  10      38.809  13.478  11.760  1.00  0.00      LL0  C  
ATOM   2127  O   ILE L  10      38.938  14.618  11.333  1.00  0.00      LL0  O  
ATOM   2128  CB  ILE L  10      40.644  12.400  10.420  1.00  0.00      LL0  C  
ATOM   2129  CG1 ILE L  10      41.020  11.256   9.468  1.00  0.00      LL0  C  
ATOM   2130  CG2 ILE L  10      41.644  12.520  11.578  1.00  0.00      LL0  C  
ATOM   2131  CD1 ILE L  10      41.071   9.878  10.136  1.00  0.00      LL0  C  
ATOM   2132  H   ILE L  10      38.130  12.777   9.150  1.00  0.00      LL0  H  
ATOM   2133  N   LEU L  11      38.302  13.173  12.953  1.00  0.00      LL0  N  
ATOM   2134  CA  LEU L  11      37.947  14.260  13.855  1.00  0.00      LL0  C  
ATOM   2135  C   LEU L  11      38.805  14.220  15.104  1.00  0.00      LL0  C  
ATOM   2136  O   LEU L  11      39.313  13.181  15.509  1.00  0.00      LL0  O  
ATOM   2137  CB  LEU L  11      36.444  14.204  14.143  1.00  0.00      LL0  C  
ATOM   2138  CG  LEU L  11      35.642  14.543  12.878  1.00  0.00      LL0  C  
ATOM   2139  CD1 LEU L  11      34.194  14.061  12.927  1.00  0.00      LL0  C  
ATOM   2140  CD2 LEU L  11      35.738  16.031  12.538  1.00  0.00      LL0  C  
ATOM   2141  H   LEU L  11      38.200  12.223  13.252  1.00  0.00      LL0  H  
ATOM   2142  N   SER L  12      38.988  15.413  15.675  1.00  0.00      LL0  N  
ATOM   2143  CA  SER L  12      39.966  15.519  16.757  1.00  0.00      LL0  C  
ATOM   2144  C   SER L  12      39.492  16.502  17.825  1.00  0.00      LL0  C  
ATOM   2145  O   SER L  12      40.249  17.281  18.398  1.00  0.00      LL0  O  
ATOM   2146  CB  SER L  12      41.325  15.876  16.132  1.00  0.00      LL0  C  
ATOM   2147  OG  SER L  12      42.402  15.725  17.064  1.00  0.00      LL0  O  
ATOM   2148  H   SER L  12      38.535  16.228  15.314  1.00  0.00      LL0  H  
ATOM   2149  HG  SER L  12      42.692  14.807  17.051  1.00  0.00      LL0  H  
ATOM   2150  N   VAL L  13      38.164  16.430  17.988  1.00  0.00      LL0  N  
ATOM   2151  CA  VAL L  13      37.302  17.468  18.553  1.00  0.00      LL0  C  
ATOM   2152  C   VAL L  13      37.547  17.787  20.022  1.00  0.00      LL0  C  
ATOM   2153  O   VAL L  13      37.859  16.919  20.827  1.00  0.00      LL0  O  
ATOM   2154  CB  VAL L  13      35.868  16.996  18.245  1.00  0.00      LL0  C  
ATOM   2155  CG1 VAL L  13      34.764  17.441  19.206  1.00  0.00      LL0  C  
ATOM   2156  CG2 VAL L  13      35.561  17.347  16.789  1.00  0.00      LL0  C  
ATOM   2157  H   VAL L  13      37.787  15.517  17.837  1.00  0.00      LL0  H  
ATOM   2158  N   SER L  14      37.405  19.076  20.341  1.00  0.00      LL0  N  
ATOM   2159  CA  SER L  14      37.570  19.478  21.735  1.00  0.00      LL0  C  
ATOM   2160  C   SER L  14      36.397  19.066  22.618  1.00  0.00      LL0  C  
ATOM   2161  O   SER L  14      35.252  19.006  22.181  1.00  0.00      LL0  O  
ATOM   2162  CB  SER L  14      37.819  20.987  21.792  1.00  0.00      LL0  C  
ATOM   2163  OG  SER L  14      38.693  21.363  20.722  1.00  0.00      LL0  O  
ATOM   2164  H   SER L  14      37.055  19.732  19.665  1.00  0.00      LL0  H  
ATOM   2165  HG  SER L  14      38.104  21.705  20.041  1.00  0.00      LL0  H  
ATOM   2166  N   PRO L  15      36.704  18.767  23.906  1.00  0.00      LL0  N  
ATOM   2167  CA  PRO L  15      35.619  18.380  24.813  1.00  0.00      LL0  C  
ATOM   2168  C   PRO L  15      34.575  19.475  24.951  1.00  0.00      LL0  C  
ATOM   2169  O   PRO L  15      34.838  20.573  25.424  1.00  0.00      LL0  O  
ATOM   2170  CB  PRO L  15      36.360  18.045  26.113  1.00  0.00      LL0  C  
ATOM   2171  CG  PRO L  15      37.678  18.816  26.049  1.00  0.00      LL0  C  
ATOM   2172  CD  PRO L  15      38.006  18.791  24.563  1.00  0.00      LL0  C  
ATOM   2173  N   GLY L  16      33.376  19.127  24.478  1.00  0.00      LL0  N  
ATOM   2174  CA  GLY L  16      32.334  20.145  24.479  1.00  0.00      LL0  C  
ATOM   2175  C   GLY L  16      31.721  20.390  23.115  1.00  0.00      LL0  C  
ATOM   2176  O   GLY L  16      30.517  20.599  22.990  1.00  0.00      LL0  O  
ATOM   2177  H   GLY L  16      33.258  18.198  24.121  1.00  0.00      LL0  H  
ATOM   2178  N   GLU L  17      32.594  20.346  22.095  1.00  0.00      LL0  N  
ATOM   2179  CA  GLU L  17      32.123  20.653  20.743  1.00  0.00      LL0  C  
ATOM   2180  C   GLU L  17      31.065  19.692  20.227  1.00  0.00      LL0  C  
ATOM   2181  O   GLU L  17      30.772  18.656  20.820  1.00  0.00      LL0  O  
ATOM   2182  CB  GLU L  17      33.288  20.691  19.755  1.00  0.00      LL0  C  
ATOM   2183  CG  GLU L  17      34.379  21.723  20.058  1.00  0.00      LL0  C  
ATOM   2184  CD  GLU L  17      35.590  21.531  19.149  1.00  0.00      LL0  C  
ATOM   2185  OE1 GLU L  17      36.489  22.364  19.194  1.00  0.00      LL0  O  
ATOM   2186  OE2 GLU L  17      35.674  20.536  18.432  1.00  0.00      LL0  O1-
ATOM   2187  H   GLU L  17      33.545  20.066  22.243  1.00  0.00      LL0  H  
ATOM   2188  N   ARG L  18      30.495  20.098  19.082  1.00  0.00      LL0  N  
ATOM   2189  CA  ARG L  18      29.560  19.193  18.428  1.00  0.00      LL0  C  
ATOM   2190  C   ARG L  18      30.218  18.418  17.307  1.00  0.00      LL0  C  
ATOM   2191  O   ARG L  18      30.231  18.806  16.142  1.00  0.00      LL0  O  
ATOM   2192  CB  ARG L  18      28.291  19.937  17.988  1.00  0.00      LL0  C  
ATOM   2193  CG  ARG L  18      27.196  19.012  17.443  1.00  0.00      LL0  C  
ATOM   2194  CD  ARG L  18      25.815  19.671  17.363  1.00  0.00      LL0  C  
ATOM   2195  NE  ARG L  18      24.914  18.864  16.542  1.00  0.00      LL0  N  
ATOM   2196  CZ  ARG L  18      23.959  18.057  17.055  1.00  0.00      LL0  C  
ATOM   2197  NH1 ARG L  18      23.691  18.002  18.357  1.00  0.00      LL0  N1+
ATOM   2198  NH2 ARG L  18      23.280  17.271  16.231  1.00  0.00      LL0  N  
ATOM   2199  H   ARG L  18      30.821  20.927  18.629  1.00  0.00      LL0  H  
ATOM   2200  HE  ARG L  18      25.077  18.857  15.553  1.00  0.00      LL0  H  
ATOM   2201 HH11 ARG L  18      23.005  17.343  18.682  1.00  0.00      LL0  H  
ATOM   2202 HH12 ARG L  18      24.145  18.567  19.055  1.00  0.00      LL0  H  
ATOM   2203 HH21 ARG L  18      22.542  16.691  16.590  1.00  0.00      LL0  H  
ATOM   2204 HH22 ARG L  18      23.514  17.185  15.255  1.00  0.00      LL0  H  
ATOM   2205  N   VAL L  19      30.786  17.282  17.723  1.00  0.00      LL0  N  
ATOM   2206  CA  VAL L  19      31.408  16.431  16.716  1.00  0.00      LL0  C  
ATOM   2207  C   VAL L  19      30.410  15.919  15.689  1.00  0.00      LL0  C  
ATOM   2208  O   VAL L  19      29.349  15.394  16.003  1.00  0.00      LL0  O  
ATOM   2209  CB  VAL L  19      32.211  15.302  17.378  1.00  0.00      LL0  C  
ATOM   2210  CG1 VAL L  19      31.357  14.358  18.224  1.00  0.00      LL0  C  
ATOM   2211  CG2 VAL L  19      33.042  14.560  16.339  1.00  0.00      LL0  C  
ATOM   2212  H   VAL L  19      30.619  16.985  18.666  1.00  0.00      LL0  H  
ATOM   2213  N   SER L  20      30.790  16.155  14.433  1.00  0.00      LL0  N  
ATOM   2214  CA  SER L  20      29.805  15.909  13.395  1.00  0.00      LL0  C  
ATOM   2215  C   SER L  20      30.242  14.885  12.365  1.00  0.00      LL0  C  
ATOM   2216  O   SER L  20      30.882  15.173  11.360  1.00  0.00      LL0  O  
ATOM   2217  CB  SER L  20      29.397  17.258  12.805  1.00  0.00      LL0  C  
ATOM   2218  OG  SER L  20      28.795  18.055  13.838  1.00  0.00      LL0  O  
ATOM   2219  H   SER L  20      31.677  16.564  14.230  1.00  0.00      LL0  H  
ATOM   2220  HG  SER L  20      29.489  18.334  14.435  1.00  0.00      LL0  H  
ATOM   2221  N   PHE L  21      29.863  13.642  12.685  1.00  0.00      LL0  N  
ATOM   2222  CA  PHE L  21      30.156  12.520  11.795  1.00  0.00      LL0  C  
ATOM   2223  C   PHE L  21      29.291  12.544  10.553  1.00  0.00      LL0  C  
ATOM   2224  O   PHE L  21      28.166  12.058  10.530  1.00  0.00      LL0  O  
ATOM   2225  CB  PHE L  21      29.963  11.178  12.509  1.00  0.00      LL0  C  
ATOM   2226  CG  PHE L  21      30.593  11.191  13.881  1.00  0.00      LL0  C  
ATOM   2227  CD1 PHE L  21      29.759  11.256  15.015  1.00  0.00      LL0  C  
ATOM   2228  CD2 PHE L  21      31.996  11.140  14.007  1.00  0.00      LL0  C  
ATOM   2229  CE1 PHE L  21      30.338  11.274  16.295  1.00  0.00      LL0  C  
ATOM   2230  CE2 PHE L  21      32.579  11.156  15.287  1.00  0.00      LL0  C  
ATOM   2231  CZ  PHE L  21      31.741  11.225  16.418  1.00  0.00      LL0  C  
ATOM   2232  H   PHE L  21      29.272  13.512  13.483  1.00  0.00      LL0  H  
ATOM   2233  N   SER L  22      29.861  13.157   9.516  1.00  0.00      LL0  N  
ATOM   2234  CA  SER L  22      29.066  13.289   8.304  1.00  0.00      LL0  C  
ATOM   2235  C   SER L  22      29.217  12.118   7.345  1.00  0.00      LL0  C  
ATOM   2236  O   SER L  22      30.006  12.131   6.404  1.00  0.00      LL0  O  
ATOM   2237  CB  SER L  22      29.369  14.644   7.661  1.00  0.00      LL0  C  
ATOM   2238  OG  SER L  22      28.252  15.113   6.896  1.00  0.00      LL0  O  
ATOM   2239  H   SER L  22      30.783  13.533   9.611  1.00  0.00      LL0  H  
ATOM   2240  HG  SER L  22      27.569  15.338   7.532  1.00  0.00      LL0  H  
ATOM   2241  N   CYS L  23      28.416  11.085   7.632  1.00  0.00      LL0  N  
ATOM   2242  CA  CYS L  23      28.322   9.984   6.671  1.00  0.00      LL0  C  
ATOM   2243  C   CYS L  23      27.645  10.433   5.393  1.00  0.00      LL0  C  
ATOM   2244  O   CYS L  23      26.861  11.376   5.386  1.00  0.00      LL0  O  
ATOM   2245  CB  CYS L  23      27.565   8.810   7.293  1.00  0.00      LL0  C  
ATOM   2246  SG  CYS L  23      27.429   7.309   6.283  1.00  0.00      LL0  S  
ATOM   2247  H   CYS L  23      27.760  11.182   8.386  1.00  0.00      LL0  H  
ATOM   2248  N   ARG L  24      27.997   9.724   4.318  1.00  0.00      LL0  N  
ATOM   2249  CA  ARG L  24      27.456  10.106   3.024  1.00  0.00      LL0  C  
ATOM   2250  C   ARG L  24      27.176   8.875   2.204  1.00  0.00      LL0  C  
ATOM   2251  O   ARG L  24      28.016   7.995   2.063  1.00  0.00      LL0  O  
ATOM   2252  CB  ARG L  24      28.469  11.010   2.337  1.00  0.00      LL0  C  
ATOM   2253  CG  ARG L  24      27.995  11.800   1.124  1.00  0.00      LL0  C  
ATOM   2254  CD  ARG L  24      28.644  13.186   1.150  1.00  0.00      LL0  C  
ATOM   2255  NE  ARG L  24      28.027  14.013   2.187  1.00  0.00      LL0  N  
ATOM   2256  CZ  ARG L  24      28.540  14.228   3.419  1.00  0.00      LL0  C  
ATOM   2257  NH1 ARG L  24      29.719  13.721   3.784  1.00  0.00      LL0  N1+
ATOM   2258  NH2 ARG L  24      27.835  14.954   4.268  1.00  0.00      LL0  N  
ATOM   2259  H   ARG L  24      28.697   9.012   4.358  1.00  0.00      LL0  H  
ATOM   2260  HE  ARG L  24      27.099  14.371   1.991  1.00  0.00      LL0  H  
ATOM   2261 HH11 ARG L  24      30.121  13.890   4.693  1.00  0.00      LL0  H  
ATOM   2262 HH12 ARG L  24      30.224  13.143   3.148  1.00  0.00      LL0  H  
ATOM   2263 HH21 ARG L  24      28.122  15.128   5.214  1.00  0.00      LL0  H  
ATOM   2264 HH22 ARG L  24      26.959  15.337   3.947  1.00  0.00      LL0  H  
ATOM   2265  N   ALA L  25      25.954   8.837   1.689  1.00  0.00      LL0  N  
ATOM   2266  CA  ALA L  25      25.628   7.720   0.821  1.00  0.00      LL0  C  
ATOM   2267  C   ALA L  25      25.849   8.090  -0.626  1.00  0.00      LL0  C  
ATOM   2268  O   ALA L  25      25.566   9.202  -1.048  1.00  0.00      LL0  O  
ATOM   2269  CB  ALA L  25      24.172   7.321   1.026  1.00  0.00      LL0  C  
ATOM   2270  H   ALA L  25      25.330   9.608   1.824  1.00  0.00      LL0  H  
ATOM   2271  N   SER L  26      26.364   7.109  -1.375  1.00  0.00      LL0  N  
ATOM   2272  CA  SER L  26      26.495   7.346  -2.810  1.00  0.00      LL0  C  
ATOM   2273  C   SER L  26      25.163   7.322  -3.545  1.00  0.00      LL0  C  
ATOM   2274  O   SER L  26      24.941   7.997  -4.542  1.00  0.00      LL0  O  
ATOM   2275  CB  SER L  26      27.455   6.305  -3.377  1.00  0.00      LL0  C  
ATOM   2276  OG  SER L  26      27.158   5.035  -2.780  1.00  0.00      LL0  O  
ATOM   2277  H   SER L  26      26.654   6.226  -1.005  1.00  0.00      LL0  H  
ATOM   2278  HG  SER L  26      27.113   4.408  -3.502  1.00  0.00      LL0  H  
ATOM   2279  N   GLN L  27      24.278   6.476  -3.002  1.00  0.00      LL0  N  
ATOM   2280  CA  GLN L  27      22.944   6.407  -3.582  1.00  0.00      LL0  C  
ATOM   2281  C   GLN L  27      21.933   7.001  -2.629  1.00  0.00      LL0  C  
ATOM   2282  O   GLN L  27      22.208   7.193  -1.452  1.00  0.00      LL0  O  
ATOM   2283  CB  GLN L  27      22.588   4.959  -3.912  1.00  0.00      LL0  C  
ATOM   2284  CG  GLN L  27      23.560   4.318  -4.905  1.00  0.00      LL0  C  
ATOM   2285  CD  GLN L  27      23.163   2.878  -5.150  1.00  0.00      LL0  C  
ATOM   2286  NE2 GLN L  27      24.177   2.101  -5.534  1.00  0.00      LL0  N  
ATOM   2287  OE1 GLN L  27      22.016   2.478  -5.009  1.00  0.00      LL0  O  
ATOM   2288  H   GLN L  27      24.494   6.000  -2.152  1.00  0.00      LL0  H  
ATOM   2289 HE21 GLN L  27      25.115   2.448  -5.576  1.00  0.00      LL0  H  
ATOM   2290 HE22 GLN L  27      23.994   1.148  -5.769  1.00  0.00      LL0  H  
ATOM   2291  N   PHE L  28      20.745   7.275  -3.182  1.00  0.00      LL0  N  
ATOM   2292  CA  PHE L  28      19.672   7.762  -2.319  1.00  0.00      LL0  C  
ATOM   2293  C   PHE L  28      19.230   6.702  -1.324  1.00  0.00      LL0  C  
ATOM   2294  O   PHE L  28      18.668   5.680  -1.694  1.00  0.00      LL0  O  
ATOM   2295  CB  PHE L  28      18.509   8.235  -3.204  1.00  0.00      LL0  C  
ATOM   2296  CG  PHE L  28      17.337   8.753  -2.398  1.00  0.00      LL0  C  
ATOM   2297  CD1 PHE L  28      17.393  10.043  -1.827  1.00  0.00      LL0  C  
ATOM   2298  CD2 PHE L  28      16.196   7.935  -2.244  1.00  0.00      LL0  C  
ATOM   2299  CE1 PHE L  28      16.287  10.527  -1.103  1.00  0.00      LL0  C  
ATOM   2300  CE2 PHE L  28      15.090   8.417  -1.518  1.00  0.00      LL0  C  
ATOM   2301  CZ  PHE L  28      15.144   9.712  -0.961  1.00  0.00      LL0  C  
ATOM   2302  H   PHE L  28      20.575   7.032  -4.135  1.00  0.00      LL0  H  
ATOM   2303  N   VAL L  29      19.507   6.991  -0.048  1.00  0.00      LL0  N  
ATOM   2304  CA  VAL L  29      19.032   6.036   0.950  1.00  0.00      LL0  C  
ATOM   2305  C   VAL L  29      17.843   6.513   1.761  1.00  0.00      LL0  C  
ATOM   2306  O   VAL L  29      17.337   5.816   2.633  1.00  0.00      LL0  O  
ATOM   2307  CB  VAL L  29      20.160   5.580   1.881  1.00  0.00      LL0  C  
ATOM   2308  CG1 VAL L  29      21.216   4.792   1.114  1.00  0.00      LL0  C  
ATOM   2309  CG2 VAL L  29      20.768   6.748   2.652  1.00  0.00      LL0  C  
ATOM   2310  H   VAL L  29      20.006   7.827   0.194  1.00  0.00      LL0  H  
ATOM   2311  N   GLY L  30      17.411   7.748   1.461  1.00  0.00      LL0  N  
ATOM   2312  CA  GLY L  30      16.268   8.248   2.222  1.00  0.00      LL0  C  
ATOM   2313  C   GLY L  30      16.643   8.518   3.663  1.00  0.00      LL0  C  
ATOM   2314  O   GLY L  30      17.369   9.453   3.967  1.00  0.00      LL0  O  
ATOM   2315  H   GLY L  30      17.975   8.346   0.893  1.00  0.00      LL0  H  
ATOM   2316  N   SER L  31      16.159   7.629   4.529  1.00  0.00      LL0  N  
ATOM   2317  CA  SER L  31      16.608   7.765   5.909  1.00  0.00      LL0  C  
ATOM   2318  C   SER L  31      17.134   6.473   6.507  1.00  0.00      LL0  C  
ATOM   2319  O   SER L  31      17.248   6.296   7.714  1.00  0.00      LL0  O  
ATOM   2320  CB  SER L  31      15.503   8.404   6.751  1.00  0.00      LL0  C  
ATOM   2321  OG  SER L  31      15.109   9.641   6.136  1.00  0.00      LL0  O  
ATOM   2322  H   SER L  31      15.579   6.876   4.218  1.00  0.00      LL0  H  
ATOM   2323  HG  SER L  31      14.412   9.993   6.679  1.00  0.00      LL0  H  
ATOM   2324  N   SER L  32      17.459   5.551   5.593  1.00  0.00      LL0  N  
ATOM   2325  CA  SER L  32      17.834   4.219   6.047  1.00  0.00      LL0  C  
ATOM   2326  C   SER L  32      19.292   4.030   6.443  1.00  0.00      LL0  C  
ATOM   2327  O   SER L  32      20.012   3.202   5.899  1.00  0.00      LL0  O  
ATOM   2328  CB  SER L  32      17.368   3.218   4.993  1.00  0.00      LL0  C  
ATOM   2329  OG  SER L  32      16.028   3.553   4.596  1.00  0.00      LL0  O  
ATOM   2330  H   SER L  32      17.374   5.706   4.606  1.00  0.00      LL0  H  
ATOM   2331  HG  SER L  32      15.443   3.280   5.294  1.00  0.00      LL0  H  
ATOM   2332  N   ILE L  33      19.693   4.850   7.426  1.00  0.00      LL0  N  
ATOM   2333  CA  ILE L  33      21.053   4.760   7.953  1.00  0.00      LL0  C  
ATOM   2334  C   ILE L  33      21.005   4.413   9.427  1.00  0.00      LL0  C  
ATOM   2335  O   ILE L  33      20.110   4.821  10.154  1.00  0.00      LL0  O  
ATOM   2336  CB  ILE L  33      21.796   6.084   7.687  1.00  0.00      LL0  C  
ATOM   2337  CG1 ILE L  33      22.069   6.208   6.189  1.00  0.00      LL0  C  
ATOM   2338  CG2 ILE L  33      23.088   6.295   8.490  1.00  0.00      LL0  C  
ATOM   2339  CD1 ILE L  33      23.197   5.307   5.693  1.00  0.00      LL0  C  
ATOM   2340  H   ILE L  33      19.028   5.459   7.860  1.00  0.00      LL0  H  
ATOM   2341  N   HIS L  34      21.994   3.618   9.826  1.00  0.00      LL0  N  
ATOM   2342  CA  HIS L  34      22.116   3.186  11.208  1.00  0.00      LL0  C  
ATOM   2343  C   HIS L  34      23.483   3.609  11.682  1.00  0.00      LL0  C  
ATOM   2344  O   HIS L  34      24.395   3.766  10.877  1.00  0.00      LL0  O  
ATOM   2345  CB  HIS L  34      21.954   1.666  11.288  1.00  0.00      LL0  C  
ATOM   2346  CG  HIS L  34      20.559   1.277  10.858  1.00  0.00      LL0  C  
ATOM   2347  CD2 HIS L  34      20.046   1.178   9.561  1.00  0.00      LL0  C  
ATOM   2348  ND1 HIS L  34      19.586   0.968  11.726  1.00  0.00      LL0  N  
ATOM   2349  CE1 HIS L  34      18.465   0.680  11.000  1.00  0.00      LL0  C  
ATOM   2350  NE2 HIS L  34      18.746   0.812   9.666  1.00  0.00      LL0  N  
ATOM   2351  H   HIS L  34      22.705   3.369   9.172  1.00  0.00      LL0  H  
ATOM   2352  HD1 HIS L  34      19.713   0.845  12.695  1.00  0.00      LL0  H  
ATOM   2353  N   TRP L  35      23.584   3.816  12.997  1.00  0.00      LL0  N  
ATOM   2354  CA  TRP L  35      24.871   4.284  13.502  1.00  0.00      LL0  C  
ATOM   2355  C   TRP L  35      25.448   3.352  14.536  1.00  0.00      LL0  C  
ATOM   2356  O   TRP L  35      24.717   2.774  15.331  1.00  0.00      LL0  O  
ATOM   2357  CB  TRP L  35      24.739   5.691  14.080  1.00  0.00      LL0  C  
ATOM   2358  CG  TRP L  35      24.795   6.702  12.963  1.00  0.00      LL0  C  
ATOM   2359  CD1 TRP L  35      23.714   7.320  12.317  1.00  0.00      LL0  C  
ATOM   2360  CD2 TRP L  35      25.976   7.243  12.339  1.00  0.00      LL0  C  
ATOM   2361  CE2 TRP L  35      25.535   8.173  11.339  1.00  0.00      LL0  C  
ATOM   2362  CE3 TRP L  35      27.356   7.028  12.547  1.00  0.00      LL0  C  
ATOM   2363  NE1 TRP L  35      24.143   8.186  11.360  1.00  0.00      LL0  N  
ATOM   2364  CZ2 TRP L  35      26.488   8.870  10.569  1.00  0.00      LL0  C  
ATOM   2365  CZ3 TRP L  35      28.298   7.732  11.769  1.00  0.00      LL0  C  
ATOM   2366  CH2 TRP L  35      27.866   8.649  10.787  1.00  0.00      LL0  C  
ATOM   2367  H   TRP L  35      22.806   3.620  13.598  1.00  0.00      LL0  H  
ATOM   2368  HE1 TRP L  35      23.566   8.732  10.785  1.00  0.00      LL0  H  
ATOM   2369  N   TYR L  36      26.780   3.234  14.481  1.00  0.00      LL0  N  
ATOM   2370  CA  TYR L  36      27.505   2.329  15.368  1.00  0.00      LL0  C  
ATOM   2371  C   TYR L  36      28.745   3.002  15.916  1.00  0.00      LL0  C  
ATOM   2372  O   TYR L  36      29.249   3.968  15.353  1.00  0.00      LL0  O  
ATOM   2373  CB  TYR L  36      27.905   1.034  14.645  1.00  0.00      LL0  C  
ATOM   2374  CG  TYR L  36      26.677   0.312  14.144  1.00  0.00      LL0  C  
ATOM   2375  CD1 TYR L  36      26.277   0.507  12.807  1.00  0.00      LL0  C  
ATOM   2376  CD2 TYR L  36      25.955  -0.514  15.028  1.00  0.00      LL0  C  
ATOM   2377  CE1 TYR L  36      25.086  -0.086  12.365  1.00  0.00      LL0  C  
ATOM   2378  CE2 TYR L  36      24.766  -1.112  14.577  1.00  0.00      LL0  C  
ATOM   2379  CZ  TYR L  36      24.332  -0.869  13.260  1.00  0.00      LL0  C  
ATOM   2380  OH  TYR L  36      23.130  -1.398  12.828  1.00  0.00      LL0  O  
ATOM   2381  H   TYR L  36      27.295   3.763  13.805  1.00  0.00      LL0  H  
ATOM   2382  HH  TYR L  36      23.097  -1.294  11.876  1.00  0.00      LL0  H  
ATOM   2383  N   GLN L  37      29.210   2.450  17.039  1.00  0.00      LL0  N  
ATOM   2384  CA  GLN L  37      30.311   3.086  17.749  1.00  0.00      LL0  C  
ATOM   2385  C   GLN L  37      31.362   2.086  18.184  1.00  0.00      LL0  C  
ATOM   2386  O   GLN L  37      31.136   1.272  19.070  1.00  0.00      LL0  O  
ATOM   2387  CB  GLN L  37      29.740   3.805  18.967  1.00  0.00      LL0  C  
ATOM   2388  CG  GLN L  37      30.743   4.652  19.739  1.00  0.00      LL0  C  
ATOM   2389  CD  GLN L  37      30.105   5.149  21.013  1.00  0.00      LL0  C  
ATOM   2390  NE2 GLN L  37      29.963   6.469  21.069  1.00  0.00      LL0  N  
ATOM   2391  OE1 GLN L  37      29.776   4.394  21.922  1.00  0.00      LL0  O  
ATOM   2392  H   GLN L  37      28.690   1.706  17.460  1.00  0.00      LL0  H  
ATOM   2393 HE21 GLN L  37      30.262   7.069  20.324  1.00  0.00      LL0  H  
ATOM   2394 HE22 GLN L  37      29.591   6.951  21.862  1.00  0.00      LL0  H  
ATOM   2395  N   GLN L  38      32.526   2.186  17.542  1.00  0.00      LL0  N  
ATOM   2396  CA  GLN L  38      33.635   1.361  18.008  1.00  0.00      LL0  C  
ATOM   2397  C   GLN L  38      34.359   2.013  19.169  1.00  0.00      LL0  C  
ATOM   2398  O   GLN L  38      35.328   2.740  18.987  1.00  0.00      LL0  O  
ATOM   2399  CB  GLN L  38      34.635   1.120  16.883  1.00  0.00      LL0  C  
ATOM   2400  CG  GLN L  38      35.376  -0.210  17.015  1.00  0.00      LL0  C  
ATOM   2401  CD  GLN L  38      34.506  -1.301  16.430  1.00  0.00      LL0  C  
ATOM   2402  NE2 GLN L  38      34.782  -2.527  16.870  1.00  0.00      LL0  N  
ATOM   2403  OE1 GLN L  38      33.687  -1.062  15.552  1.00  0.00      LL0  O  
ATOM   2404  H   GLN L  38      32.675   2.918  16.876  1.00  0.00      LL0  H  
ATOM   2405 HE21 GLN L  38      35.256  -2.655  17.742  1.00  0.00      LL0  H  
ATOM   2406 HE22 GLN L  38      34.506  -3.315  16.314  1.00  0.00      LL0  H  
ATOM   2407  N   ARG L  39      33.839   1.754  20.377  1.00  0.00      LL0  N  
ATOM   2408  CA  ARG L  39      34.542   2.293  21.548  1.00  0.00      LL0  C  
ATOM   2409  C   ARG L  39      35.937   1.691  21.666  1.00  0.00      LL0  C  
ATOM   2410  O   ARG L  39      36.168   0.628  21.103  1.00  0.00      LL0  O  
ATOM   2411  CB  ARG L  39      33.689   2.026  22.792  1.00  0.00      LL0  C  
ATOM   2412  CG  ARG L  39      33.693   3.124  23.862  1.00  0.00      LL0  C  
ATOM   2413  CD  ARG L  39      32.622   2.827  24.925  1.00  0.00      LL0  C  
ATOM   2414  NE  ARG L  39      32.306   3.965  25.795  1.00  0.00      LL0  N  
ATOM   2415  CZ  ARG L  39      31.518   4.982  25.391  1.00  0.00      LL0  C  
ATOM   2416  NH1 ARG L  39      31.112   5.078  24.135  1.00  0.00      LL0  N1+
ATOM   2417  NH2 ARG L  39      31.128   5.902  26.256  1.00  0.00      LL0  N  
ATOM   2418  H   ARG L  39      33.084   1.100  20.429  1.00  0.00      LL0  H  
ATOM   2419  HE  ARG L  39      32.668   4.042  26.734  1.00  0.00      LL0  H  
ATOM   2420 HH11 ARG L  39      30.591   5.888  23.851  1.00  0.00      LL0  H  
ATOM   2421 HH12 ARG L  39      31.311   4.380  23.448  1.00  0.00      LL0  H  
ATOM   2422 HH21 ARG L  39      30.588   6.708  25.987  1.00  0.00      LL0  H  
ATOM   2423 HH22 ARG L  39      31.394   5.806  27.224  1.00  0.00      LL0  H  
ATOM   2424  N   THR L  40      36.834   2.387  22.396  1.00  0.00      LL0  N  
ATOM   2425  CA  THR L  40      38.203   1.886  22.616  1.00  0.00      LL0  C  
ATOM   2426  C   THR L  40      38.314   0.366  22.753  1.00  0.00      LL0  C  
ATOM   2427  O   THR L  40      37.821  -0.210  23.716  1.00  0.00      LL0  O  
ATOM   2428  CB  THR L  40      38.772   2.572  23.864  1.00  0.00      LL0  C  
ATOM   2429  CG2 THR L  40      40.287   2.419  24.017  1.00  0.00      LL0  C  
ATOM   2430  OG1 THR L  40      38.405   3.960  23.875  1.00  0.00      LL0  O  
ATOM   2431  H   THR L  40      36.597   3.290  22.756  1.00  0.00      LL0  H  
ATOM   2432  HG1 THR L  40      39.015   4.384  23.271  1.00  0.00      LL0  H  
ATOM   2433  N   ASN L  41      38.920  -0.241  21.719  1.00  0.00      LL0  N  
ATOM   2434  CA  ASN L  41      38.992  -1.702  21.593  1.00  0.00      LL0  C  
ATOM   2435  C   ASN L  41      37.765  -2.535  21.948  1.00  0.00      LL0  C  
ATOM   2436  O   ASN L  41      37.833  -3.514  22.682  1.00  0.00      LL0  O  
ATOM   2437  CB  ASN L  41      40.243  -2.246  22.288  1.00  0.00      LL0  C  
ATOM   2438  CG  ASN L  41      41.127  -2.903  21.250  1.00  0.00      LL0  C  
ATOM   2439  ND2 ASN L  41      41.711  -2.038  20.420  1.00  0.00      LL0  N  
ATOM   2440  OD1 ASN L  41      41.285  -4.114  21.180  1.00  0.00      LL0  O  
ATOM   2441  H   ASN L  41      39.454   0.331  21.086  1.00  0.00      LL0  H  
ATOM   2442 HD21 ASN L  41      41.569  -1.046  20.539  1.00  0.00      LL0  H  
ATOM   2443 HD22 ASN L  41      42.296  -2.358  19.682  1.00  0.00      LL0  H  
ATOM   2444  N   GLY L  42      36.624  -2.116  21.380  1.00  0.00      LL0  N  
ATOM   2445  CA  GLY L  42      35.400  -2.833  21.722  1.00  0.00      LL0  C  
ATOM   2446  C   GLY L  42      34.373  -2.855  20.608  1.00  0.00      LL0  C  
ATOM   2447  O   GLY L  42      34.451  -2.116  19.632  1.00  0.00      LL0  O  
ATOM   2448  H   GLY L  42      36.591  -1.270  20.845  1.00  0.00      LL0  H  
ATOM   2449  N   SER L  43      33.399  -3.750  20.813  1.00  0.00      LL0  N  
ATOM   2450  CA  SER L  43      32.303  -3.961  19.868  1.00  0.00      LL0  C  
ATOM   2451  C   SER L  43      31.515  -2.719  19.458  1.00  0.00      LL0  C  
ATOM   2452  O   SER L  43      31.273  -1.823  20.261  1.00  0.00      LL0  O  
ATOM   2453  CB  SER L  43      31.371  -5.007  20.484  1.00  0.00      LL0  C  
ATOM   2454  OG  SER L  43      32.162  -5.999  21.150  1.00  0.00      LL0  O  
ATOM   2455  H   SER L  43      33.444  -4.389  21.581  1.00  0.00      LL0  H  
ATOM   2456  HG  SER L  43      31.727  -6.837  20.986  1.00  0.00      LL0  H  
ATOM   2457  N   PRO L  44      31.094  -2.702  18.166  1.00  0.00      LL0  N  
ATOM   2458  CA  PRO L  44      30.236  -1.614  17.680  1.00  0.00      LL0  C  
ATOM   2459  C   PRO L  44      28.923  -1.463  18.439  1.00  0.00      LL0  C  
ATOM   2460  O   PRO L  44      27.952  -2.169  18.208  1.00  0.00      LL0  O  
ATOM   2461  CB  PRO L  44      29.998  -1.981  16.210  1.00  0.00      LL0  C  
ATOM   2462  CG  PRO L  44      31.127  -2.931  15.823  1.00  0.00      LL0  C  
ATOM   2463  CD  PRO L  44      31.414  -3.671  17.121  1.00  0.00      LL0  C  
ATOM   2464  N   ARG L  45      28.916  -0.479  19.342  1.00  0.00      LL0  N  
ATOM   2465  CA  ARG L  45      27.664  -0.121  20.007  1.00  0.00      LL0  C  
ATOM   2466  C   ARG L  45      26.662   0.484  19.033  1.00  0.00      LL0  C  
ATOM   2467  O   ARG L  45      26.969   1.448  18.343  1.00  0.00      LL0  O  
ATOM   2468  CB  ARG L  45      28.005   0.848  21.144  1.00  0.00      LL0  C  
ATOM   2469  CG  ARG L  45      26.846   1.486  21.918  1.00  0.00      LL0  C  
ATOM   2470  CD  ARG L  45      27.404   2.436  22.978  1.00  0.00      LL0  C  
ATOM   2471  NE  ARG L  45      26.372   3.231  23.645  1.00  0.00      LL0  N  
ATOM   2472  CZ  ARG L  45      26.663   4.495  24.029  1.00  0.00      LL0  C  
ATOM   2473  NH1 ARG L  45      27.806   5.066  23.652  1.00  0.00      LL0  N1+
ATOM   2474  NH2 ARG L  45      25.807   5.174  24.787  1.00  0.00      LL0  N  
ATOM   2475  H   ARG L  45      29.786  -0.023  19.543  1.00  0.00      LL0  H  
ATOM   2476  HE  ARG L  45      25.499   2.790  23.866  1.00  0.00      LL0  H  
ATOM   2477 HH11 ARG L  45      28.090   5.991  23.934  1.00  0.00      LL0  H  
ATOM   2478 HH12 ARG L  45      28.444   4.582  23.042  1.00  0.00      LL0  H  
ATOM   2479 HH21 ARG L  45      26.031   6.093  25.110  1.00  0.00      LL0  H  
ATOM   2480 HH22 ARG L  45      24.914   4.791  25.061  1.00  0.00      LL0  H  
ATOM   2481  N   LEU L  46      25.454  -0.102  19.012  1.00  0.00      LL0  N  
ATOM   2482  CA  LEU L  46      24.386   0.575  18.273  1.00  0.00      LL0  C  
ATOM   2483  C   LEU L  46      24.035   1.909  18.911  1.00  0.00      LL0  C  
ATOM   2484  O   LEU L  46      23.925   2.038  20.124  1.00  0.00      LL0  O  
ATOM   2485  CB  LEU L  46      23.152  -0.336  18.162  1.00  0.00      LL0  C  
ATOM   2486  CG  LEU L  46      21.914   0.278  17.482  1.00  0.00      LL0  C  
ATOM   2487  CD1 LEU L  46      22.137   0.652  16.016  1.00  0.00      LL0  C  
ATOM   2488  CD2 LEU L  46      20.688  -0.614  17.644  1.00  0.00      LL0  C  
ATOM   2489  H   LEU L  46      25.278  -0.927  19.546  1.00  0.00      LL0  H  
ATOM   2490  N   LEU L  47      23.888   2.897  18.026  1.00  0.00      LL0  N  
ATOM   2491  CA  LEU L  47      23.515   4.224  18.497  1.00  0.00      LL0  C  
ATOM   2492  C   LEU L  47      22.119   4.618  18.062  1.00  0.00      LL0  C  
ATOM   2493  O   LEU L  47      21.253   4.974  18.850  1.00  0.00      LL0  O  
ATOM   2494  CB  LEU L  47      24.520   5.274  18.014  1.00  0.00      LL0  C  
ATOM   2495  CG  LEU L  47      25.982   4.962  18.335  1.00  0.00      LL0  C  
ATOM   2496  CD1 LEU L  47      26.919   5.917  17.600  1.00  0.00      LL0  C  
ATOM   2497  CD2 LEU L  47      26.264   4.934  19.837  1.00  0.00      LL0  C  
ATOM   2498  H   LEU L  47      24.034   2.679  17.062  1.00  0.00      LL0  H  
ATOM   2499  N   ILE L  48      21.949   4.566  16.736  1.00  0.00      LL0  N  
ATOM   2500  CA  ILE L  48      20.717   5.100  16.162  1.00  0.00      LL0  C  
ATOM   2501  C   ILE L  48      20.166   4.102  15.156  1.00  0.00      LL0  C  
ATOM   2502  O   ILE L  48      20.911   3.589  14.324  1.00  0.00      LL0  O  
ATOM   2503  CB  ILE L  48      21.020   6.497  15.545  1.00  0.00      LL0  C  
ATOM   2504  CG1 ILE L  48      20.592   7.636  16.479  1.00  0.00      LL0  C  
ATOM   2505  CG2 ILE L  48      20.435   6.743  14.151  1.00  0.00      LL0  C  
ATOM   2506  CD1 ILE L  48      21.603   8.024  17.560  1.00  0.00      LL0  C  
ATOM   2507  H   ILE L  48      22.652   4.174  16.143  1.00  0.00      LL0  H  
ATOM   2508  N   LYS L  49      18.848   3.858  15.252  1.00  0.00      LL0  N  
ATOM   2509  CA  LYS L  49      18.229   3.307  14.051  1.00  0.00      LL0  C  
ATOM   2510  C   LYS L  49      17.763   4.442  13.160  1.00  0.00      LL0  C  
ATOM   2511  O   LYS L  49      17.458   5.531  13.630  1.00  0.00      LL0  O  
ATOM   2512  CB  LYS L  49      17.114   2.263  14.331  1.00  0.00      LL0  C  
ATOM   2513  CG  LYS L  49      15.821   2.670  15.067  1.00  0.00      LL0  C  
ATOM   2514  CD  LYS L  49      14.759   1.548  15.131  1.00  0.00      LL0  C  
ATOM   2515  CE  LYS L  49      13.516   1.799  16.023  1.00  0.00      LL0  C  
ATOM   2516  NZ  LYS L  49      12.369   2.430  15.342  1.00  0.00      LL0  N1+
ATOM   2517  H   LYS L  49      18.305   4.330  15.949  1.00  0.00      LL0  H  
ATOM   2518  HZ1 LYS L  49      12.607   3.316  14.842  1.00  0.00      LL0  H  
ATOM   2519  HZ2 LYS L  49      11.819   1.791  14.732  1.00  0.00      LL0  H  
ATOM   2520  HZ3 LYS L  49      11.622   2.681  16.024  1.00  0.00      LL0  H  
ATOM   2521  N   TYR L  50      17.755   4.144  11.854  1.00  0.00      LL0  N  
ATOM   2522  CA  TYR L  50      17.056   4.995  10.888  1.00  0.00      LL0  C  
ATOM   2523  C   TYR L  50      17.138   6.508  11.045  1.00  0.00      LL0  C  
ATOM   2524  O   TYR L  50      16.176   7.190  11.379  1.00  0.00      LL0  O  
ATOM   2525  CB  TYR L  50      15.614   4.522  10.769  1.00  0.00      LL0  C  
ATOM   2526  CG  TYR L  50      15.568   3.229   9.989  1.00  0.00      LL0  C  
ATOM   2527  CD1 TYR L  50      15.280   2.020  10.652  1.00  0.00      LL0  C  
ATOM   2528  CD2 TYR L  50      15.803   3.278   8.603  1.00  0.00      LL0  C  
ATOM   2529  CE1 TYR L  50      15.223   0.830   9.906  1.00  0.00      LL0  C  
ATOM   2530  CE2 TYR L  50      15.752   2.090   7.861  1.00  0.00      LL0  C  
ATOM   2531  CZ  TYR L  50      15.482   0.880   8.522  1.00  0.00      LL0  C  
ATOM   2532  OH  TYR L  50      15.495  -0.284   7.783  1.00  0.00      LL0  O  
ATOM   2533  H   TYR L  50      18.178   3.292  11.554  1.00  0.00      LL0  H  
ATOM   2534  HH  TYR L  50      16.157  -0.189   7.099  1.00  0.00      LL0  H  
ATOM   2535  N   ALA L  51      18.360   6.993  10.763  1.00  0.00      LL0  N  
ATOM   2536  CA  ALA L  51      18.714   8.415  10.740  1.00  0.00      LL0  C  
ATOM   2537  C   ALA L  51      18.792   9.102  12.089  1.00  0.00      LL0  C  
ATOM   2538  O   ALA L  51      19.823   9.652  12.460  1.00  0.00      LL0  O  
ATOM   2539  CB  ALA L  51      17.812   9.241   9.810  1.00  0.00      LL0  C  
ATOM   2540  H   ALA L  51      19.060   6.302  10.593  1.00  0.00      LL0  H  
ATOM   2541  N   SER L  52      17.665   9.049  12.808  1.00  0.00      LL0  N  
ATOM   2542  CA  SER L  52      17.611   9.852  14.021  1.00  0.00      LL0  C  
ATOM   2543  C   SER L  52      17.113   9.142  15.268  1.00  0.00      LL0  C  
ATOM   2544  O   SER L  52      17.121   9.701  16.358  1.00  0.00      LL0  O  
ATOM   2545  CB  SER L  52      16.804  11.124  13.748  1.00  0.00      LL0  C  
ATOM   2546  OG  SER L  52      17.161  11.652  12.461  1.00  0.00      LL0  O  
ATOM   2547  H   SER L  52      16.865   8.554  12.469  1.00  0.00      LL0  H  
ATOM   2548  HG  SER L  52      16.627  11.193  11.826  1.00  0.00      LL0  H  
ATOM   2549  N   GLU L  53      16.659   7.891  15.080  1.00  0.00      LL0  N  
ATOM   2550  CA  GLU L  53      16.032   7.248  16.234  1.00  0.00      LL0  C  
ATOM   2551  C   GLU L  53      17.036   6.763  17.270  1.00  0.00      LL0  C  
ATOM   2552  O   GLU L  53      17.681   5.729  17.127  1.00  0.00      LL0  O  
ATOM   2553  CB  GLU L  53      15.108   6.102  15.811  1.00  0.00      LL0  C  
ATOM   2554  CG  GLU L  53      14.204   6.361  14.596  1.00  0.00      LL0  C  
ATOM   2555  CD  GLU L  53      13.263   5.180  14.415  1.00  0.00      LL0  C  
ATOM   2556  OE1 GLU L  53      12.337   5.038  15.201  1.00  0.00      LL0  O  
ATOM   2557  OE2 GLU L  53      13.452   4.358  13.520  1.00  0.00      LL0  O1-
ATOM   2558  H   GLU L  53      16.812   7.364  14.241  1.00  0.00      LL0  H  
ATOM   2559  N   SER L  54      17.150   7.577  18.326  1.00  0.00      LL0  N  
ATOM   2560  CA  SER L  54      18.059   7.253  19.426  1.00  0.00      LL0  C  
ATOM   2561  C   SER L  54      17.687   5.973  20.151  1.00  0.00      LL0  C  
ATOM   2562  O   SER L  54      16.574   5.830  20.645  1.00  0.00      LL0  O  
ATOM   2563  CB  SER L  54      18.056   8.435  20.390  1.00  0.00      LL0  C  
ATOM   2564  OG  SER L  54      16.704   8.891  20.544  1.00  0.00      LL0  O  
ATOM   2565  H   SER L  54      16.626   8.430  18.363  1.00  0.00      LL0  H  
ATOM   2566  HG  SER L  54      16.211   8.131  20.845  1.00  0.00      LL0  H  
ATOM   2567  N   MET L  55      18.657   5.055  20.184  1.00  0.00      LL0  N  
ATOM   2568  CA  MET L  55      18.348   3.777  20.812  1.00  0.00      LL0  C  
ATOM   2569  C   MET L  55      18.592   3.739  22.312  1.00  0.00      LL0  C  
ATOM   2570  O   MET L  55      18.991   4.706  22.954  1.00  0.00      LL0  O  
ATOM   2571  CB  MET L  55      19.096   2.653  20.088  1.00  0.00      LL0  C  
ATOM   2572  CG  MET L  55      18.657   2.511  18.629  1.00  0.00      LL0  C  
ATOM   2573  SD  MET L  55      16.923   2.053  18.459  1.00  0.00      LL0  S  
ATOM   2574  CE  MET L  55      17.020   0.395  19.154  1.00  0.00      LL0  C  
ATOM   2575  H   MET L  55      19.565   5.246  19.806  1.00  0.00      LL0  H  
ATOM   2576  N   SER L  56      18.336   2.541  22.851  1.00  0.00      LL0  N  
ATOM   2577  CA  SER L  56      18.544   2.293  24.273  1.00  0.00      LL0  C  
ATOM   2578  C   SER L  56      19.911   2.684  24.815  1.00  0.00      LL0  C  
ATOM   2579  O   SER L  56      20.946   2.156  24.430  1.00  0.00      LL0  O  
ATOM   2580  CB  SER L  56      18.250   0.816  24.531  1.00  0.00      LL0  C  
ATOM   2581  OG  SER L  56      17.153   0.417  23.695  1.00  0.00      LL0  O  
ATOM   2582  H   SER L  56      17.922   1.801  22.322  1.00  0.00      LL0  H  
ATOM   2583  HG  SER L  56      16.918  -0.466  23.953  1.00  0.00      LL0  H  
ATOM   2584  N   GLY L  57      19.864   3.640  25.753  1.00  0.00      LL0  N  
ATOM   2585  CA  GLY L  57      21.127   4.024  26.383  1.00  0.00      LL0  C  
ATOM   2586  C   GLY L  57      22.013   4.907  25.522  1.00  0.00      LL0  C  
ATOM   2587  O   GLY L  57      23.239   4.925  25.634  1.00  0.00      LL0  O  
ATOM   2588  H   GLY L  57      19.004   4.119  25.920  1.00  0.00      LL0  H  
ATOM   2589  N   ILE L  58      21.334   5.669  24.655  1.00  0.00      LL0  N  
ATOM   2590  CA  ILE L  58      22.078   6.685  23.922  1.00  0.00      LL0  C  
ATOM   2591  C   ILE L  58      21.736   8.067  24.458  1.00  0.00      LL0  C  
ATOM   2592  O   ILE L  58      20.647   8.586  24.256  1.00  0.00      LL0  O  
ATOM   2593  CB  ILE L  58      21.802   6.552  22.416  1.00  0.00      LL0  C  
ATOM   2594  CG1 ILE L  58      22.022   5.108  21.952  1.00  0.00      LL0  C  
ATOM   2595  CG2 ILE L  58      22.629   7.531  21.585  1.00  0.00      LL0  C  
ATOM   2596  CD1 ILE L  58      23.435   4.580  22.191  1.00  0.00      LL0  C  
ATOM   2597  H   ILE L  58      20.349   5.568  24.496  1.00  0.00      LL0  H  
ATOM   2598  N   PRO L  59      22.707   8.638  25.211  1.00  0.00      LL0  N  
ATOM   2599  CA  PRO L  59      22.456   9.928  25.861  1.00  0.00      LL0  C  
ATOM   2600  C   PRO L  59      22.239  11.040  24.856  1.00  0.00      LL0  C  
ATOM   2601  O   PRO L  59      22.931  11.112  23.848  1.00  0.00      LL0  O  
ATOM   2602  CB  PRO L  59      23.733  10.158  26.678  1.00  0.00      LL0  C  
ATOM   2603  CG  PRO L  59      24.405   8.792  26.812  1.00  0.00      LL0  C  
ATOM   2604  CD  PRO L  59      24.030   8.107  25.508  1.00  0.00      LL0  C  
ATOM   2605  N   SER L  60      21.303  11.930  25.202  1.00  0.00      LL0  N  
ATOM   2606  CA  SER L  60      20.887  13.014  24.306  1.00  0.00      LL0  C  
ATOM   2607  C   SER L  60      21.911  14.060  23.859  1.00  0.00      LL0  C  
ATOM   2608  O   SER L  60      21.584  15.032  23.193  1.00  0.00      LL0  O  
ATOM   2609  CB  SER L  60      19.666  13.697  24.921  1.00  0.00      LL0  C  
ATOM   2610  OG  SER L  60      18.998  12.767  25.790  1.00  0.00      LL0  O  
ATOM   2611  H   SER L  60      20.719  11.780  26.001  1.00  0.00      LL0  H  
ATOM   2612  HG  SER L  60      18.067  12.905  25.660  1.00  0.00      LL0  H  
ATOM   2613  N   ARG L  61      23.177  13.834  24.251  1.00  0.00      LL0  N  
ATOM   2614  CA  ARG L  61      24.222  14.624  23.604  1.00  0.00      LL0  C  
ATOM   2615  C   ARG L  61      24.480  14.181  22.167  1.00  0.00      LL0  C  
ATOM   2616  O   ARG L  61      24.870  14.945  21.291  1.00  0.00      LL0  O  
ATOM   2617  CB  ARG L  61      25.500  14.614  24.452  1.00  0.00      LL0  C  
ATOM   2618  CG  ARG L  61      26.175  13.252  24.660  1.00  0.00      LL0  C  
ATOM   2619  CD  ARG L  61      27.532  13.409  25.347  1.00  0.00      LL0  C  
ATOM   2620  NE  ARG L  61      28.222  12.130  25.526  1.00  0.00      LL0  N  
ATOM   2621  CZ  ARG L  61      29.418  12.104  26.156  1.00  0.00      LL0  C  
ATOM   2622  NH1 ARG L  61      30.009  13.221  26.564  1.00  0.00      LL0  N1+
ATOM   2623  NH2 ARG L  61      30.039  10.954  26.374  1.00  0.00      LL0  N  
ATOM   2624  H   ARG L  61      23.392  13.005  24.757  1.00  0.00      LL0  H  
ATOM   2625  HE  ARG L  61      27.817  11.283  25.181  1.00  0.00      LL0  H  
ATOM   2626 HH11 ARG L  61      30.888  13.139  27.051  1.00  0.00      LL0  H  
ATOM   2627 HH12 ARG L  61      29.640  14.142  26.397  1.00  0.00      LL0  H  
ATOM   2628 HH21 ARG L  61      30.925  10.967  26.858  1.00  0.00      LL0  H  
ATOM   2629 HH22 ARG L  61      29.696  10.056  26.074  1.00  0.00      LL0  H  
ATOM   2630  N   PHE L  62      24.210  12.880  21.965  1.00  0.00      LL0  N  
ATOM   2631  CA  PHE L  62      24.146  12.351  20.610  1.00  0.00      LL0  C  
ATOM   2632  C   PHE L  62      22.867  12.829  19.974  1.00  0.00      LL0  C  
ATOM   2633  O   PHE L  62      21.818  12.848  20.603  1.00  0.00      LL0  O  
ATOM   2634  CB  PHE L  62      24.049  10.821  20.593  1.00  0.00      LL0  C  
ATOM   2635  CG  PHE L  62      25.269  10.082  21.094  1.00  0.00      LL0  C  
ATOM   2636  CD1 PHE L  62      25.776  10.304  22.394  1.00  0.00      LL0  C  
ATOM   2637  CD2 PHE L  62      25.860   9.130  20.235  1.00  0.00      LL0  C  
ATOM   2638  CE1 PHE L  62      26.881   9.560  22.845  1.00  0.00      LL0  C  
ATOM   2639  CE2 PHE L  62      26.962   8.381  20.684  1.00  0.00      LL0  C  
ATOM   2640  CZ  PHE L  62      27.456   8.602  21.985  1.00  0.00      LL0  C  
ATOM   2641  H   PHE L  62      23.832  12.330  22.706  1.00  0.00      LL0  H  
ATOM   2642  N   SER L  63      22.989  13.159  18.690  1.00  0.00      LL0  N  
ATOM   2643  CA  SER L  63      21.743  13.304  17.956  1.00  0.00      LL0  C  
ATOM   2644  C   SER L  63      21.901  12.775  16.553  1.00  0.00      LL0  C  
ATOM   2645  O   SER L  63      22.890  13.044  15.878  1.00  0.00      LL0  O  
ATOM   2646  CB  SER L  63      21.238  14.754  18.020  1.00  0.00      LL0  C  
ATOM   2647  OG  SER L  63      22.333  15.686  18.060  1.00  0.00      LL0  O  
ATOM   2648  H   SER L  63      23.878  13.263  18.241  1.00  0.00      LL0  H  
ATOM   2649  HG  SER L  63      23.130  15.170  18.203  1.00  0.00      LL0  H  
ATOM   2650  N   GLY L  64      20.905  11.966  16.166  1.00  0.00      LL0  N  
ATOM   2651  CA  GLY L  64      20.925  11.509  14.785  1.00  0.00      LL0  C  
ATOM   2652  C   GLY L  64      20.367  12.602  13.910  1.00  0.00      LL0  C  
ATOM   2653  O   GLY L  64      19.470  13.337  14.314  1.00  0.00      LL0  O  
ATOM   2654  H   GLY L  64      20.080  11.844  16.716  1.00  0.00      LL0  H  
ATOM   2655  N   SER L  65      20.976  12.728  12.732  1.00  0.00      LL0  N  
ATOM   2656  CA  SER L  65      20.562  13.818  11.864  1.00  0.00      LL0  C  
ATOM   2657  C   SER L  65      20.885  13.497  10.422  1.00  0.00      LL0  C  
ATOM   2658  O   SER L  65      21.975  13.031  10.107  1.00  0.00      LL0  O  
ATOM   2659  CB  SER L  65      21.255  15.127  12.276  1.00  0.00      LL0  C  
ATOM   2660  OG  SER L  65      21.057  15.415  13.672  1.00  0.00      LL0  O  
ATOM   2661  H   SER L  65      21.736  12.137  12.466  1.00  0.00      LL0  H  
ATOM   2662  HG  SER L  65      20.252  14.969  13.928  1.00  0.00      LL0  H  
ATOM   2663  N   GLY L  66      19.904  13.783   9.559  1.00  0.00      LL0  N  
ATOM   2664  CA  GLY L  66      20.205  13.651   8.139  1.00  0.00      LL0  C  
ATOM   2665  C   GLY L  66      19.180  12.834   7.389  1.00  0.00      LL0  C  
ATOM   2666  O   GLY L  66      18.299  12.226   7.987  1.00  0.00      LL0  O  
ATOM   2667  H   GLY L  66      18.985  14.025   9.866  1.00  0.00      LL0  H  
ATOM   2668  N   SER L  67      19.330  12.881   6.058  1.00  0.00      LL0  N  
ATOM   2669  CA  SER L  67      18.411  12.214   5.136  1.00  0.00      LL0  C  
ATOM   2670  C   SER L  67      18.945  12.369   3.723  1.00  0.00      LL0  C  
ATOM   2671  O   SER L  67      19.971  13.007   3.504  1.00  0.00      LL0  O  
ATOM   2672  CB  SER L  67      16.969  12.739   5.267  1.00  0.00      LL0  C  
ATOM   2673  OG  SER L  67      16.040  11.850   4.628  1.00  0.00      LL0  O  
ATOM   2674  H   SER L  67      20.162  13.300   5.680  1.00  0.00      LL0  H  
ATOM   2675  HG  SER L  67      16.053  11.026   5.120  1.00  0.00      LL0  H  
ATOM   2676  N   GLY L  68      18.225  11.758   2.772  1.00  0.00      LL0  N  
ATOM   2677  CA  GLY L  68      18.701  11.758   1.394  1.00  0.00      LL0  C  
ATOM   2678  C   GLY L  68      19.932  10.895   1.211  1.00  0.00      LL0  C  
ATOM   2679  O   GLY L  68      19.864   9.678   1.060  1.00  0.00      LL0  O  
ATOM   2680  H   GLY L  68      17.432  11.220   3.067  1.00  0.00      LL0  H  
ATOM   2681  N   THR L  69      21.053  11.615   1.248  1.00  0.00      LL0  N  
ATOM   2682  CA  THR L  69      22.373  10.997   1.231  1.00  0.00      LL0  C  
ATOM   2683  C   THR L  69      23.152  11.266   2.509  1.00  0.00      LL0  C  
ATOM   2684  O   THR L  69      24.021  10.503   2.917  1.00  0.00      LL0  O  
ATOM   2685  CB  THR L  69      23.130  11.553   0.028  1.00  0.00      LL0  C  
ATOM   2686  CG2 THR L  69      22.656  10.903  -1.275  1.00  0.00      LL0  C  
ATOM   2687  OG1 THR L  69      22.940  12.976  -0.035  1.00  0.00      LL0  O  
ATOM   2688  H   THR L  69      21.005  12.614   1.274  1.00  0.00      LL0  H  
ATOM   2689  HG1 THR L  69      23.656  13.370   0.476  1.00  0.00      LL0  H  
ATOM   2690  N   ASP L  70      22.818  12.416   3.108  1.00  0.00      LL0  N  
ATOM   2691  CA  ASP L  70      23.753  12.978   4.072  1.00  0.00      LL0  C  
ATOM   2692  C   ASP L  70      23.305  12.747   5.485  1.00  0.00      LL0  C  
ATOM   2693  O   ASP L  70      22.243  13.181   5.919  1.00  0.00      LL0  O  
ATOM   2694  CB  ASP L  70      23.946  14.472   3.811  1.00  0.00      LL0  C  
ATOM   2695  CG  ASP L  70      24.950  14.716   2.698  1.00  0.00      LL0  C  
ATOM   2696  OD1 ASP L  70      25.679  15.698   2.786  1.00  0.00      LL0  O  
ATOM   2697  OD2 ASP L  70      25.049  13.923   1.764  1.00  0.00      LL0  O1-
ATOM   2698  H   ASP L  70      21.969  12.903   2.909  1.00  0.00      LL0  H  
ATOM   2699  N   PHE L  71      24.163  12.014   6.193  1.00  0.00      LL0  N  
ATOM   2700  CA  PHE L  71      23.793  11.627   7.546  1.00  0.00      LL0  C  
ATOM   2701  C   PHE L  71      24.836  12.057   8.539  1.00  0.00      LL0  C  
ATOM   2702  O   PHE L  71      25.856  11.415   8.750  1.00  0.00      LL0  O  
ATOM   2703  CB  PHE L  71      23.532  10.125   7.632  1.00  0.00      LL0  C  
ATOM   2704  CG  PHE L  71      22.250   9.799   6.904  1.00  0.00      LL0  C  
ATOM   2705  CD1 PHE L  71      21.063   9.636   7.650  1.00  0.00      LL0  C  
ATOM   2706  CD2 PHE L  71      22.255   9.668   5.498  1.00  0.00      LL0  C  
ATOM   2707  CE1 PHE L  71      19.867   9.323   6.979  1.00  0.00      LL0  C  
ATOM   2708  CE2 PHE L  71      21.057   9.370   4.826  1.00  0.00      LL0  C  
ATOM   2709  CZ  PHE L  71      19.880   9.184   5.576  1.00  0.00      LL0  C  
ATOM   2710  H   PHE L  71      25.022  11.721   5.768  1.00  0.00      LL0  H  
ATOM   2711  N   THR L  72      24.538  13.214   9.121  1.00  0.00      LL0  N  
ATOM   2712  CA  THR L  72      25.517  13.758  10.045  1.00  0.00      LL0  C  
ATOM   2713  C   THR L  72      25.166  13.493  11.497  1.00  0.00      LL0  C  
ATOM   2714  O   THR L  72      24.548  14.303  12.183  1.00  0.00      LL0  O  
ATOM   2715  CB  THR L  72      25.715  15.243   9.745  1.00  0.00      LL0  C  
ATOM   2716  CG2 THR L  72      26.878  15.846  10.532  1.00  0.00      LL0  C  
ATOM   2717  OG1 THR L  72      25.934  15.418   8.336  1.00  0.00      LL0  O  
ATOM   2718  H   THR L  72      23.600  13.557   9.067  1.00  0.00      LL0  H  
ATOM   2719  HG1 THR L  72      25.118  15.177   7.910  1.00  0.00      LL0  H  
ATOM   2720  N   LEU L  73      25.613  12.309  11.950  1.00  0.00      LL0  N  
ATOM   2721  CA  LEU L  73      25.482  12.042  13.385  1.00  0.00      LL0  C  
ATOM   2722  C   LEU L  73      26.267  13.071  14.165  1.00  0.00      LL0  C  
ATOM   2723  O   LEU L  73      27.474  13.204  14.009  1.00  0.00      LL0  O  
ATOM   2724  CB  LEU L  73      26.000  10.649  13.740  1.00  0.00      LL0  C  
ATOM   2725  CG  LEU L  73      25.877  10.275  15.222  1.00  0.00      LL0  C  
ATOM   2726  CD1 LEU L  73      24.433   9.995  15.633  1.00  0.00      LL0  C  
ATOM   2727  CD2 LEU L  73      26.809   9.126  15.598  1.00  0.00      LL0  C  
ATOM   2728  H   LEU L  73      26.205  11.765  11.350  1.00  0.00      LL0  H  
ATOM   2729  N   SER L  74      25.534  13.823  14.975  1.00  0.00      LL0  N  
ATOM   2730  CA  SER L  74      26.297  14.869  15.622  1.00  0.00      LL0  C  
ATOM   2731  C   SER L  74      26.086  14.922  17.119  1.00  0.00      LL0  C  
ATOM   2732  O   SER L  74      24.982  15.056  17.643  1.00  0.00      LL0  O  
ATOM   2733  CB  SER L  74      26.113  16.184  14.853  1.00  0.00      LL0  C  
ATOM   2734  OG  SER L  74      24.782  16.290  14.313  1.00  0.00      LL0  O  
ATOM   2735  H   SER L  74      24.546  13.714  15.096  1.00  0.00      LL0  H  
ATOM   2736  HG  SER L  74      24.707  15.607  13.640  1.00  0.00      LL0  H  
ATOM   2737  N   ILE L  75      27.228  14.731  17.783  1.00  0.00      LL0  N  
ATOM   2738  CA  ILE L  75      27.241  14.689  19.238  1.00  0.00      LL0  C  
ATOM   2739  C   ILE L  75      27.817  15.984  19.760  1.00  0.00      LL0  C  
ATOM   2740  O   ILE L  75      28.987  16.277  19.554  1.00  0.00      LL0  O  
ATOM   2741  CB  ILE L  75      28.103  13.518  19.732  1.00  0.00      LL0  C  
ATOM   2742  CG1 ILE L  75      27.774  12.210  19.015  1.00  0.00      LL0  C  
ATOM   2743  CG2 ILE L  75      28.052  13.368  21.255  1.00  0.00      LL0  C  
ATOM   2744  CD1 ILE L  75      28.786  11.121  19.371  1.00  0.00      LL0  C  
ATOM   2745  H   ILE L  75      28.091  14.706  17.274  1.00  0.00      LL0  H  
ATOM   2746  N   ASN L  76      26.966  16.758  20.434  1.00  0.00      LL0  N  
ATOM   2747  CA  ASN L  76      27.608  17.837  21.186  1.00  0.00      LL0  C  
ATOM   2748  C   ASN L  76      28.086  17.338  22.520  1.00  0.00      LL0  C  
ATOM   2749  O   ASN L  76      27.675  16.281  22.980  1.00  0.00      LL0  O  
ATOM   2750  CB  ASN L  76      26.731  19.087  21.360  1.00  0.00      LL0  C  
ATOM   2751  CG  ASN L  76      25.302  18.737  21.710  1.00  0.00      LL0  C  
ATOM   2752  ND2 ASN L  76      25.066  18.550  23.011  1.00  0.00      LL0  N  
ATOM   2753  OD1 ASN L  76      24.454  18.646  20.830  1.00  0.00      LL0  O  
ATOM   2754  H   ASN L  76      26.055  16.402  20.654  1.00  0.00      LL0  H  
ATOM   2755 HD21 ASN L  76      25.780  18.654  23.709  1.00  0.00      LL0  H  
ATOM   2756 HD22 ASN L  76      24.143  18.296  23.295  1.00  0.00      LL0  H  
ATOM   2757  N   THR L  77      28.971  18.140  23.128  1.00  0.00      LL0  N  
ATOM   2758  CA  THR L  77      29.355  17.848  24.509  1.00  0.00      LL0  C  
ATOM   2759  C   THR L  77      30.012  16.481  24.701  1.00  0.00      LL0  C  
ATOM   2760  O   THR L  77      29.840  15.771  25.689  1.00  0.00      LL0  O  
ATOM   2761  CB  THR L  77      28.146  18.077  25.433  1.00  0.00      LL0  C  
ATOM   2762  CG2 THR L  77      28.561  18.436  26.863  1.00  0.00      LL0  C  
ATOM   2763  OG1 THR L  77      27.308  19.110  24.880  1.00  0.00      LL0  O  
ATOM   2764  H   THR L  77      29.360  18.923  22.637  1.00  0.00      LL0  H  
ATOM   2765  HG1 THR L  77      27.839  19.899  24.876  1.00  0.00      LL0  H  
ATOM   2766  N   VAL L  78      30.791  16.136  23.665  1.00  0.00      LL0  N  
ATOM   2767  CA  VAL L  78      31.564  14.907  23.796  1.00  0.00      LL0  C  
ATOM   2768  C   VAL L  78      32.844  15.167  24.578  1.00  0.00      LL0  C  
ATOM   2769  O   VAL L  78      33.339  16.288  24.610  1.00  0.00      LL0  O  
ATOM   2770  CB  VAL L  78      31.812  14.300  22.404  1.00  0.00      LL0  C  
ATOM   2771  CG1 VAL L  78      32.805  15.125  21.581  1.00  0.00      LL0  C  
ATOM   2772  CG2 VAL L  78      32.167  12.812  22.478  1.00  0.00      LL0  C  
ATOM   2773  H   VAL L  78      30.918  16.759  22.893  1.00  0.00      LL0  H  
ATOM   2774  N   GLU L  79      33.318  14.102  25.223  1.00  0.00      LL0  N  
ATOM   2775  CA  GLU L  79      34.538  14.149  26.017  1.00  0.00      LL0  C  
ATOM   2776  C   GLU L  79      35.130  12.749  25.986  1.00  0.00      LL0  C  
ATOM   2777  O   GLU L  79      34.791  11.966  25.104  1.00  0.00      LL0  O  
ATOM   2778  CB  GLU L  79      34.234  14.643  27.447  1.00  0.00      LL0  C  
ATOM   2779  CG  GLU L  79      32.950  14.115  28.108  1.00  0.00      LL0  C  
ATOM   2780  CD  GLU L  79      32.909  12.597  28.115  1.00  0.00      LL0  C  
ATOM   2781  OE1 GLU L  79      32.378  12.013  27.175  1.00  0.00      LL0  O  
ATOM   2782  OE2 GLU L  79      33.419  11.992  29.045  1.00  0.00      LL0  O1-
ATOM   2783  H   GLU L  79      32.879  13.203  25.184  1.00  0.00      LL0  H  
ATOM   2784  N   SER L  80      35.984  12.466  26.982  1.00  0.00      LL0  N  
ATOM   2785  CA  SER L  80      36.529  11.129  27.186  1.00  0.00      LL0  C  
ATOM   2786  C   SER L  80      35.700   9.918  26.778  1.00  0.00      LL0  C  
ATOM   2787  O   SER L  80      36.082   9.149  25.905  1.00  0.00      LL0  O  
ATOM   2788  CB  SER L  80      36.949  11.013  28.647  1.00  0.00      LL0  C  
ATOM   2789  OG  SER L  80      37.986  11.967  28.919  1.00  0.00      LL0  O  
ATOM   2790  H   SER L  80      36.260  13.151  27.654  1.00  0.00      LL0  H  
ATOM   2791  HG  SER L  80      38.375  11.678  29.747  1.00  0.00      LL0  H  
ATOM   2792  N   GLU L  81      34.565   9.737  27.465  1.00  0.00      LL0  N  
ATOM   2793  CA  GLU L  81      33.971   8.402  27.410  1.00  0.00      LL0  C  
ATOM   2794  C   GLU L  81      33.579   7.915  26.026  1.00  0.00      LL0  C  
ATOM   2795  O   GLU L  81      33.801   6.772  25.648  1.00  0.00      LL0  O  
ATOM   2796  CB  GLU L  81      32.834   8.284  28.429  1.00  0.00      LL0  C  
ATOM   2797  CG  GLU L  81      33.022   7.138  29.440  1.00  0.00      LL0  C  
ATOM   2798  CD  GLU L  81      32.689   5.790  28.822  1.00  0.00      LL0  C  
ATOM   2799  OE1 GLU L  81      31.551   5.353  28.929  1.00  0.00      LL0  O  
ATOM   2800  OE2 GLU L  81      33.542   5.172  28.198  1.00  0.00      LL0  O1-
ATOM   2801  H   GLU L  81      34.165  10.485  28.002  1.00  0.00      LL0  H  
ATOM   2802  N   ASP L  82      33.008   8.847  25.254  1.00  0.00      LL0  N  
ATOM   2803  CA  ASP L  82      32.579   8.378  23.938  1.00  0.00      LL0  C  
ATOM   2804  C   ASP L  82      33.588   8.566  22.806  1.00  0.00      LL0  C  
ATOM   2805  O   ASP L  82      33.231   8.636  21.633  1.00  0.00      LL0  O  
ATOM   2806  CB  ASP L  82      31.166   8.893  23.592  1.00  0.00      LL0  C  
ATOM   2807  CG  ASP L  82      30.094   8.124  24.371  1.00  0.00      LL0  C  
ATOM   2808  OD1 ASP L  82      29.444   7.246  23.816  1.00  0.00      LL0  O  
ATOM   2809  OD2 ASP L  82      29.901   8.367  25.554  1.00  0.00      LL0  O1-
ATOM   2810  H   ASP L  82      32.995   9.804  25.547  1.00  0.00      LL0  H  
ATOM   2811  N   ILE L  83      34.878   8.605  23.200  1.00  0.00      LL0  N  
ATOM   2812  CA  ILE L  83      35.940   8.452  22.197  1.00  0.00      LL0  C  
ATOM   2813  C   ILE L  83      35.878   7.076  21.560  1.00  0.00      LL0  C  
ATOM   2814  O   ILE L  83      35.742   6.058  22.233  1.00  0.00      LL0  O  
ATOM   2815  CB  ILE L  83      37.316   8.707  22.835  1.00  0.00      LL0  C  
ATOM   2816  CG1 ILE L  83      37.414  10.176  23.225  1.00  0.00      LL0  C  
ATOM   2817  CG2 ILE L  83      38.516   8.287  21.974  1.00  0.00      LL0  C  
ATOM   2818  CD1 ILE L  83      38.662  10.479  24.047  1.00  0.00      LL0  C  
ATOM   2819  H   ILE L  83      35.115   8.578  24.172  1.00  0.00      LL0  H  
ATOM   2820  N   ALA L  84      35.928   7.110  20.222  1.00  0.00      LL0  N  
ATOM   2821  CA  ALA L  84      35.608   5.903  19.474  1.00  0.00      LL0  C  
ATOM   2822  C   ALA L  84      35.862   6.115  18.002  1.00  0.00      LL0  C  
ATOM   2823  O   ALA L  84      36.046   7.242  17.560  1.00  0.00      LL0  O  
ATOM   2824  CB  ALA L  84      34.125   5.574  19.631  1.00  0.00      LL0  C  
ATOM   2825  H   ALA L  84      36.139   7.954  19.725  1.00  0.00      LL0  H  
ATOM   2826  N   ASP L  85      35.822   4.999  17.269  1.00  0.00      LL0  N  
ATOM   2827  CA  ASP L  85      35.574   5.139  15.839  1.00  0.00      LL0  C  
ATOM   2828  C   ASP L  85      34.068   5.072  15.609  1.00  0.00      LL0  C  
ATOM   2829  O   ASP L  85      33.322   4.640  16.485  1.00  0.00      LL0  O  
ATOM   2830  CB  ASP L  85      36.356   4.067  15.071  1.00  0.00      LL0  C  
ATOM   2831  CG  ASP L  85      36.323   4.352  13.584  1.00  0.00      LL0  C  
ATOM   2832  OD1 ASP L  85      37.171   5.087  13.093  1.00  0.00      LL0  O  
ATOM   2833  OD2 ASP L  85      35.424   3.862  12.913  1.00  0.00      LL0  O1-
ATOM   2834  H   ASP L  85      35.721   4.111  17.716  1.00  0.00      LL0  H  
ATOM   2835  N   TYR L  86      33.626   5.556  14.447  1.00  0.00      LL0  N  
ATOM   2836  CA  TYR L  86      32.185   5.621  14.215  1.00  0.00      LL0  C  
ATOM   2837  C   TYR L  86      31.820   5.070  12.860  1.00  0.00      LL0  C  
ATOM   2838  O   TYR L  86      32.462   5.367  11.864  1.00  0.00      LL0  O  
ATOM   2839  CB  TYR L  86      31.676   7.062  14.328  1.00  0.00      LL0  C  
ATOM   2840  CG  TYR L  86      31.569   7.483  15.775  1.00  0.00      LL0  C  
ATOM   2841  CD1 TYR L  86      32.725   7.889  16.472  1.00  0.00      LL0  C  
ATOM   2842  CD2 TYR L  86      30.301   7.456  16.387  1.00  0.00      LL0  C  
ATOM   2843  CE1 TYR L  86      32.613   8.259  17.821  1.00  0.00      LL0  C  
ATOM   2844  CE2 TYR L  86      30.187   7.840  17.732  1.00  0.00      LL0  C  
ATOM   2845  CZ  TYR L  86      31.345   8.231  18.433  1.00  0.00      LL0  C  
ATOM   2846  OH  TYR L  86      31.216   8.587  19.760  1.00  0.00      LL0  O  
ATOM   2847  H   TYR L  86      34.304   5.776  13.743  1.00  0.00      LL0  H  
ATOM   2848  HH  TYR L  86      32.076   8.746  20.154  1.00  0.00      LL0  H  
ATOM   2849  N   TYR L  87      30.749   4.269  12.851  1.00  0.00      LL0  N  
ATOM   2850  CA  TYR L  87      30.346   3.686  11.573  1.00  0.00      LL0  C  
ATOM   2851  C   TYR L  87      28.914   4.016  11.238  1.00  0.00      LL0  C  
ATOM   2852  O   TYR L  87      28.038   3.973  12.093  1.00  0.00      LL0  O  
ATOM   2853  CB  TYR L  87      30.485   2.160  11.579  1.00  0.00      LL0  C  
ATOM   2854  CG  TYR L  87      31.919   1.749  11.798  1.00  0.00      LL0  C  
ATOM   2855  CD1 TYR L  87      32.361   1.497  13.112  1.00  0.00      LL0  C  
ATOM   2856  CD2 TYR L  87      32.773   1.636  10.682  1.00  0.00      LL0  C  
ATOM   2857  CE1 TYR L  87      33.706   1.162  13.320  1.00  0.00      LL0  C  
ATOM   2858  CE2 TYR L  87      34.118   1.293  10.891  1.00  0.00      LL0  C  
ATOM   2859  CZ  TYR L  87      34.569   1.087  12.209  1.00  0.00      LL0  C  
ATOM   2860  OH  TYR L  87      35.904   0.826  12.427  1.00  0.00      LL0  O  
ATOM   2861  H   TYR L  87      30.228   4.110  13.690  1.00  0.00      LL0  H  
ATOM   2862  HH  TYR L  87      36.294   1.685  12.607  1.00  0.00      LL0  H  
ATOM   2863  N   CYS L  88      28.692   4.311   9.958  1.00  0.00      LL0  N  
ATOM   2864  CA  CYS L  88      27.301   4.196   9.531  1.00  0.00      LL0  C  
ATOM   2865  C   CYS L  88      27.035   2.826   8.932  1.00  0.00      LL0  C  
ATOM   2866  O   CYS L  88      27.957   2.056   8.693  1.00  0.00      LL0  O  
ATOM   2867  CB  CYS L  88      26.921   5.337   8.581  1.00  0.00      LL0  C  
ATOM   2868  SG  CYS L  88      28.238   5.829   7.437  1.00  0.00      LL0  S  
ATOM   2869  H   CYS L  88      29.453   4.396   9.310  1.00  0.00      LL0  H  
ATOM   2870  N   GLN L  89      25.749   2.557   8.693  1.00  0.00      LL0  N  
ATOM   2871  CA  GLN L  89      25.358   1.358   7.953  1.00  0.00      LL0  C  
ATOM   2872  C   GLN L  89      24.104   1.707   7.185  1.00  0.00      LL0  C  
ATOM   2873  O   GLN L  89      23.299   2.489   7.673  1.00  0.00      LL0  O  
ATOM   2874  CB  GLN L  89      25.073   0.210   8.920  1.00  0.00      LL0  C  
ATOM   2875  CG  GLN L  89      24.696  -1.119   8.262  1.00  0.00      LL0  C  
ATOM   2876  CD  GLN L  89      23.448  -1.650   8.930  1.00  0.00      LL0  C  
ATOM   2877  NE2 GLN L  89      22.489  -1.985   8.072  1.00  0.00      LL0  N  
ATOM   2878  OE1 GLN L  89      23.333  -1.725  10.147  1.00  0.00      LL0  O  
ATOM   2879  H   GLN L  89      25.039   3.159   9.066  1.00  0.00      LL0  H  
ATOM   2880 HE21 GLN L  89      22.603  -1.911   7.079  1.00  0.00      LL0  H  
ATOM   2881 HE22 GLN L  89      21.620  -2.320   8.436  1.00  0.00      LL0  H  
ATOM   2882  N   GLN L  90      23.949   1.134   5.991  1.00  0.00      LL0  N  
ATOM   2883  CA  GLN L  90      22.661   1.387   5.360  1.00  0.00      LL0  C  
ATOM   2884  C   GLN L  90      21.784   0.155   5.377  1.00  0.00      LL0  C  
ATOM   2885  O   GLN L  90      22.275  -0.968   5.408  1.00  0.00      LL0  O  
ATOM   2886  CB  GLN L  90      22.858   2.012   3.969  1.00  0.00      LL0  C  
ATOM   2887  CG  GLN L  90      23.645   1.197   2.937  1.00  0.00      LL0  C  
ATOM   2888  CD  GLN L  90      22.755   0.138   2.330  1.00  0.00      LL0  C  
ATOM   2889  NE2 GLN L  90      23.407  -0.839   1.704  1.00  0.00      LL0  N  
ATOM   2890  OE1 GLN L  90      21.537   0.195   2.446  1.00  0.00      LL0  O  
ATOM   2891  H   GLN L  90      24.627   0.497   5.616  1.00  0.00      LL0  H  
ATOM   2892 HE21 GLN L  90      24.390  -0.755   1.527  1.00  0.00      LL0  H  
ATOM   2893 HE22 GLN L  90      22.939  -1.679   1.409  1.00  0.00      LL0  H  
ATOM   2894  N   SER L  91      20.472   0.408   5.375  1.00  0.00      LL0  N  
ATOM   2895  CA  SER L  91      19.559  -0.722   5.234  1.00  0.00      LL0  C  
ATOM   2896  C   SER L  91      18.633  -0.626   4.034  1.00  0.00      LL0  C  
ATOM   2897  O   SER L  91      17.701  -1.410   3.860  1.00  0.00      LL0  O  
ATOM   2898  CB  SER L  91      18.763  -0.913   6.521  1.00  0.00      LL0  C  
ATOM   2899  OG  SER L  91      18.096   0.305   6.882  1.00  0.00      LL0  O  
ATOM   2900  H   SER L  91      20.134   1.346   5.461  1.00  0.00      LL0  H  
ATOM   2901  HG  SER L  91      18.414   0.508   7.759  1.00  0.00      LL0  H  
ATOM   2902  N   HIS L  92      18.925   0.408   3.226  1.00  0.00      LL0  N  
ATOM   2903  CA  HIS L  92      18.103   0.670   2.052  1.00  0.00      LL0  C  
ATOM   2904  C   HIS L  92      18.260  -0.418   1.016  1.00  0.00      LL0  C  
ATOM   2905  O   HIS L  92      17.287  -1.007   0.577  1.00  0.00      LL0  O  
ATOM   2906  CB  HIS L  92      18.445   2.053   1.482  1.00  0.00      LL0  C  
ATOM   2907  CG  HIS L  92      17.686   2.343   0.205  1.00  0.00      LL0  C  
ATOM   2908  CD2 HIS L  92      16.395   2.861   0.061  1.00  0.00      LL0  C  
ATOM   2909  ND1 HIS L  92      18.203   2.126  -1.017  1.00  0.00      LL0  N  
ATOM   2910  CE1 HIS L  92      17.262   2.507  -1.932  1.00  0.00      LL0  C  
ATOM   2911  NE2 HIS L  92      16.145   2.953  -1.271  1.00  0.00      LL0  N  
ATOM   2912  H   HIS L  92      19.828   0.828   3.310  1.00  0.00      LL0  H  
ATOM   2913  HD1 HIS L  92      19.070   1.715  -1.232  1.00  0.00      LL0  H  
ATOM   2914  N   SER L  93      19.517  -0.666   0.656  1.00  0.00      LL0  N  
ATOM   2915  CA  SER L  93      19.703  -1.734  -0.308  1.00  0.00      LL0  C  
ATOM   2916  C   SER L  93      20.427  -2.920   0.287  1.00  0.00      LL0  C  
ATOM   2917  O   SER L  93      21.225  -2.800   1.209  1.00  0.00      LL0  O  
ATOM   2918  CB  SER L  93      20.413  -1.210  -1.556  1.00  0.00      LL0  C  
ATOM   2919  OG  SER L  93      19.824   0.035  -1.970  1.00  0.00      LL0  O  
ATOM   2920  H   SER L  93      20.300  -0.221   1.087  1.00  0.00      LL0  H  
ATOM   2921  HG  SER L  93      20.160   0.196  -2.847  1.00  0.00      LL0  H  
ATOM   2922  N   TRP L  94      20.109  -4.078  -0.290  1.00  0.00      LL0  N  
ATOM   2923  CA  TRP L  94      20.907  -5.264  -0.010  1.00  0.00      LL0  C  
ATOM   2924  C   TRP L  94      22.098  -5.263  -0.960  1.00  0.00      LL0  C  
ATOM   2925  O   TRP L  94      21.922  -4.928  -2.125  1.00  0.00      LL0  O  
ATOM   2926  CB  TRP L  94      20.005  -6.479  -0.243  1.00  0.00      LL0  C  
ATOM   2927  CG  TRP L  94      20.434  -7.678   0.566  1.00  0.00      LL0  C  
ATOM   2928  CD1 TRP L  94      21.154  -8.795   0.113  1.00  0.00      LL0  C  
ATOM   2929  CD2 TRP L  94      20.161  -7.938   1.957  1.00  0.00      LL0  C  
ATOM   2930  CE2 TRP L  94      20.734  -9.215   2.270  1.00  0.00      LL0  C  
ATOM   2931  CE3 TRP L  94      19.483  -7.206   2.955  1.00  0.00      LL0  C  
ATOM   2932  NE1 TRP L  94      21.335  -9.702   1.112  1.00  0.00      LL0  N  
ATOM   2933  CZ2 TRP L  94      20.612  -9.734   3.576  1.00  0.00      LL0  C  
ATOM   2934  CZ3 TRP L  94      19.371  -7.737   4.256  1.00  0.00      LL0  C  
ATOM   2935  CH2 TRP L  94      19.933  -8.993   4.565  1.00  0.00      LL0  C  
ATOM   2936  H   TRP L  94      19.432  -4.074  -1.028  1.00  0.00      LL0  H  
ATOM   2937  HE1 TRP L  94      21.809 -10.558   1.028  1.00  0.00      LL0  H  
ATOM   2938  N   PRO L  95      23.306  -5.635  -0.471  1.00  0.00      LL0  N  
ATOM   2939  CA  PRO L  95      23.579  -5.966   0.933  1.00  0.00      LL0  C  
ATOM   2940  C   PRO L  95      23.826  -4.730   1.786  1.00  0.00      LL0  C  
ATOM   2941  O   PRO L  95      23.941  -3.610   1.306  1.00  0.00      LL0  O  
ATOM   2942  CB  PRO L  95      24.829  -6.836   0.788  1.00  0.00      LL0  C  
ATOM   2943  CG  PRO L  95      25.600  -6.203  -0.369  1.00  0.00      LL0  C  
ATOM   2944  CD  PRO L  95      24.487  -5.772  -1.318  1.00  0.00      LL0  C  
ATOM   2945  N   PHE L  96      23.911  -4.997   3.097  1.00  0.00      LL0  N  
ATOM   2946  CA  PHE L  96      24.130  -3.866   3.994  1.00  0.00      LL0  C  
ATOM   2947  C   PHE L  96      25.569  -3.410   4.055  1.00  0.00      LL0  C  
ATOM   2948  O   PHE L  96      26.395  -3.947   4.783  1.00  0.00      LL0  O  
ATOM   2949  CB  PHE L  96      23.621  -4.175   5.406  1.00  0.00      LL0  C  
ATOM   2950  CG  PHE L  96      22.117  -4.359   5.469  1.00  0.00      LL0  C  
ATOM   2951  CD1 PHE L  96      21.272  -3.918   4.422  1.00  0.00      LL0  C  
ATOM   2952  CD2 PHE L  96      21.581  -4.974   6.620  1.00  0.00      LL0  C  
ATOM   2953  CE1 PHE L  96      19.882  -4.093   4.528  1.00  0.00      LL0  C  
ATOM   2954  CE2 PHE L  96      20.190  -5.145   6.734  1.00  0.00      LL0  C  
ATOM   2955  CZ  PHE L  96      19.358  -4.698   5.688  1.00  0.00      LL0  C  
ATOM   2956  H   PHE L  96      23.899  -5.932   3.445  1.00  0.00      LL0  H  
ATOM   2957  N   THR L  97      25.831  -2.377   3.256  1.00  0.00      LL0  N  
ATOM   2958  CA  THR L  97      27.139  -1.751   3.376  1.00  0.00      LL0  C  
ATOM   2959  C   THR L  97      27.282  -0.930   4.646  1.00  0.00      LL0  C  
ATOM   2960  O   THR L  97      26.330  -0.369   5.185  1.00  0.00      LL0  O  
ATOM   2961  CB  THR L  97      27.420  -0.923   2.124  1.00  0.00      LL0  C  
ATOM   2962  CG2 THR L  97      27.922  -1.814   0.989  1.00  0.00      LL0  C  
ATOM   2963  OG1 THR L  97      26.243  -0.217   1.707  1.00  0.00      LL0  O  
ATOM   2964  H   THR L  97      25.141  -2.003   2.639  1.00  0.00      LL0  H  
ATOM   2965  HG1 THR L  97      26.580   0.457   1.114  1.00  0.00      LL0  H  
ATOM   2966  N   PHE L  98      28.534  -0.919   5.112  1.00  0.00      LL0  N  
ATOM   2967  CA  PHE L  98      28.846  -0.085   6.264  1.00  0.00      LL0  C  
ATOM   2968  C   PHE L  98      29.599   1.147   5.809  1.00  0.00      LL0  C  
ATOM   2969  O   PHE L  98      29.878   1.322   4.628  1.00  0.00      LL0  O  
ATOM   2970  CB  PHE L  98      29.655  -0.876   7.294  1.00  0.00      LL0  C  
ATOM   2971  CG  PHE L  98      28.780  -1.835   8.072  1.00  0.00      LL0  C  
ATOM   2972  CD1 PHE L  98      28.366  -3.054   7.488  1.00  0.00      LL0  C  
ATOM   2973  CD2 PHE L  98      28.410  -1.498   9.392  1.00  0.00      LL0  C  
ATOM   2974  CE1 PHE L  98      27.589  -3.956   8.241  1.00  0.00      LL0  C  
ATOM   2975  CE2 PHE L  98      27.636  -2.400  10.148  1.00  0.00      LL0  C  
ATOM   2976  CZ  PHE L  98      27.241  -3.623   9.567  1.00  0.00      LL0  C  
ATOM   2977  H   PHE L  98      29.267  -1.368   4.605  1.00  0.00      LL0  H  
ATOM   2978  N   GLY L  99      29.898   1.995   6.795  1.00  0.00      LL0  N  
ATOM   2979  CA  GLY L  99      30.619   3.213   6.467  1.00  0.00      LL0  C  
ATOM   2980  C   GLY L  99      32.116   3.081   6.587  1.00  0.00      LL0  C  
ATOM   2981  O   GLY L  99      32.647   2.062   7.013  1.00  0.00      LL0  O  
ATOM   2982  H   GLY L  99      29.648   1.777   7.739  1.00  0.00      LL0  H  
ATOM   2983  N   SER L 100      32.774   4.175   6.186  1.00  0.00      LL0  N  
ATOM   2984  CA  SER L 100      34.235   4.151   6.170  1.00  0.00      LL0  C  
ATOM   2985  C   SER L 100      34.955   4.232   7.511  1.00  0.00      LL0  C  
ATOM   2986  O   SER L 100      36.170   4.103   7.573  1.00  0.00      LL0  O  
ATOM   2987  CB  SER L 100      34.771   5.238   5.237  1.00  0.00      LL0  C  
ATOM   2988  OG  SER L 100      33.718   5.757   4.407  1.00  0.00      LL0  O  
ATOM   2989  H   SER L 100      32.263   4.968   5.852  1.00  0.00      LL0  H  
ATOM   2990  HG  SER L 100      33.202   5.015   4.094  1.00  0.00      LL0  H  
ATOM   2991  N   GLY L 101      34.168   4.472   8.570  1.00  0.00      LL0  N  
ATOM   2992  CA  GLY L 101      34.846   4.720   9.839  1.00  0.00      LL0  C  
ATOM   2993  C   GLY L 101      35.094   6.197  10.067  1.00  0.00      LL0  C  
ATOM   2994  O   GLY L 101      35.074   6.998   9.134  1.00  0.00      LL0  O  
ATOM   2995  H   GLY L 101      33.179   4.588   8.490  1.00  0.00      LL0  H  
ATOM   2996  N   THR L 102      35.304   6.533  11.345  1.00  0.00      LL0  N  
ATOM   2997  CA  THR L 102      35.594   7.909  11.749  1.00  0.00      LL0  C  
ATOM   2998  C   THR L 102      36.276   7.980  13.109  1.00  0.00      LL0  C  
ATOM   2999  O   THR L 102      35.661   7.795  14.153  1.00  0.00      LL0  O  
ATOM   3000  CB  THR L 102      34.342   8.814  11.755  1.00  0.00      LL0  C  
ATOM   3001  CG2 THR L 102      34.670  10.252  12.167  1.00  0.00      LL0  C  
ATOM   3002  OG1 THR L 102      33.703   8.840  10.472  1.00  0.00      LL0  O  
ATOM   3003  H   THR L 102      35.413   5.774  11.998  1.00  0.00      LL0  H  
ATOM   3004  HG1 THR L 102      34.343   8.487   9.856  1.00  0.00      LL0  H  
ATOM   3005  N   ASN L 103      37.572   8.328  13.038  1.00  0.00      LL0  N  
ATOM   3006  CA  ASN L 103      38.350   8.619  14.248  1.00  0.00      LL0  C  
ATOM   3007  C   ASN L 103      37.745   9.781  15.019  1.00  0.00      LL0  C  
ATOM   3008  O   ASN L 103      37.891  10.932  14.624  1.00  0.00      LL0  O  
ATOM   3009  CB  ASN L 103      39.810   8.917  13.820  1.00  0.00      LL0  C  
ATOM   3010  CG  ASN L 103      40.748   9.442  14.915  1.00  0.00      LL0  C  
ATOM   3011  ND2 ASN L 103      40.587  10.733  15.215  1.00  0.00      LL0  N  
ATOM   3012  OD1 ASN L 103      41.655   8.773  15.404  1.00  0.00      LL0  O  
ATOM   3013  H   ASN L 103      37.934   8.497  12.122  1.00  0.00      LL0  H  
ATOM   3014 HD21 ASN L 103      39.817  11.274  14.861  1.00  0.00      LL0  H  
ATOM   3015 HD22 ASN L 103      41.198  11.235  15.822  1.00  0.00      LL0  H  
ATOM   3016  N   LEU L 104      37.106   9.456  16.144  1.00  0.00      LL0  N  
ATOM   3017  CA  LEU L 104      36.866  10.530  17.101  1.00  0.00      LL0  C  
ATOM   3018  C   LEU L 104      37.938  10.559  18.168  1.00  0.00      LL0  C  
ATOM   3019  O   LEU L 104      37.903   9.844  19.160  1.00  0.00      LL0  O  
ATOM   3020  CB  LEU L 104      35.463  10.443  17.719  1.00  0.00      LL0  C  
ATOM   3021  CG  LEU L 104      35.183  11.446  18.851  1.00  0.00      LL0  C  
ATOM   3022  CD1 LEU L 104      35.422  12.899  18.443  1.00  0.00      LL0  C  
ATOM   3023  CD2 LEU L 104      33.800  11.240  19.460  1.00  0.00      LL0  C  
ATOM   3024  H   LEU L 104      36.884   8.501  16.357  1.00  0.00      LL0  H  
ATOM   3025  N   GLU L 105      38.887  11.461  17.907  1.00  0.00      LL0  N  
ATOM   3026  CA  GLU L 105      39.779  11.848  18.993  1.00  0.00      LL0  C  
ATOM   3027  C   GLU L 105      39.165  13.029  19.718  1.00  0.00      LL0  C  
ATOM   3028  O   GLU L 105      38.590  13.904  19.079  1.00  0.00      LL0  O  
ATOM   3029  CB  GLU L 105      41.129  12.238  18.397  1.00  0.00      LL0  C  
ATOM   3030  CG  GLU L 105      42.166  12.710  19.415  1.00  0.00      LL0  C  
ATOM   3031  CD  GLU L 105      43.371  13.269  18.700  1.00  0.00      LL0  C  
ATOM   3032  OE1 GLU L 105      43.946  12.585  17.863  1.00  0.00      LL0  O  
ATOM   3033  OE2 GLU L 105      43.733  14.403  18.978  1.00  0.00      LL0  O1-
ATOM   3034  H   GLU L 105      38.834  12.008  17.071  1.00  0.00      LL0  H  
ATOM   3035  N   VAL L 106      39.317  13.032  21.046  1.00  0.00      LL0  N  
ATOM   3036  CA  VAL L 106      38.951  14.249  21.770  1.00  0.00      LL0  C  
ATOM   3037  C   VAL L 106      40.198  14.945  22.300  1.00  0.00      LL0  C  
ATOM   3038  O   VAL L 106      41.186  14.308  22.643  1.00  0.00      LL0  O  
ATOM   3039  CB  VAL L 106      37.904  13.914  22.854  1.00  0.00      LL0  C  
ATOM   3040  CG1 VAL L 106      37.689  14.985  23.925  1.00  0.00      LL0  C  
ATOM   3041  CG2 VAL L 106      36.572  13.595  22.171  1.00  0.00      LL0  C  
ATOM   3042  H   VAL L 106      39.800  12.270  21.487  1.00  0.00      LL0  H  
ATOM   3043  N   LYS L 107      40.130  16.285  22.305  1.00  0.00      LL0  N  
ATOM   3044  CA  LYS L 107      41.243  17.067  22.834  1.00  0.00      LL0  C  
ATOM   3045  C   LYS L 107      41.421  16.977  24.333  1.00  0.00      LL0  C  
ATOM   3046  O   LYS L 107      40.535  16.614  25.095  1.00  0.00      LL0  O  
ATOM   3047  CB  LYS L 107      41.123  18.539  22.424  1.00  0.00      LL0  C  
ATOM   3048  CG  LYS L 107      41.556  18.792  20.985  1.00  0.00      LL0  C  
ATOM   3049  CD  LYS L 107      43.067  18.626  20.814  1.00  0.00      LL0  C  
ATOM   3050  CE  LYS L 107      43.445  18.102  19.430  1.00  0.00      LL0  C  
ATOM   3051  NZ  LYS L 107      42.808  16.795  19.271  1.00  0.00      LL0  N1+
ATOM   3052  H   LYS L 107      39.258  16.704  22.054  1.00  0.00      LL0  H  
ATOM   3053  HZ1 LYS L 107      43.213  16.244  18.480  1.00  0.00      LL0  H  
ATOM   3054  HZ2 LYS L 107      42.962  16.204  20.113  1.00  0.00      LL0  H  
ATOM   3055  HZ3 LYS L 107      41.792  16.901  19.074  1.00  0.00      LL0  H  
ATOM   3056  N   ARG L 108      42.641  17.373  24.696  1.00  0.00      LL0  N  
ATOM   3057  CA  ARG L 108      43.094  17.470  26.077  1.00  0.00      LL0  C  
ATOM   3058  C   ARG L 108      44.214  18.492  26.019  1.00  0.00      LL0  C  
ATOM   3059  O   ARG L 108      44.711  18.790  24.937  1.00  0.00      LL0  O  
ATOM   3060  CB  ARG L 108      43.600  16.089  26.519  1.00  0.00      LL0  C  
ATOM   3061  CG  ARG L 108      44.200  15.977  27.923  1.00  0.00      LL0  C  
ATOM   3062  CD  ARG L 108      44.956  14.662  28.061  1.00  0.00      LL0  C  
ATOM   3063  NE  ARG L 108      45.719  14.568  29.307  1.00  0.00      LL0  N  
ATOM   3064  CZ  ARG L 108      45.301  13.680  30.234  1.00  0.00      LL0  C  
ATOM   3065  NH1 ARG L 108      44.094  13.158  30.160  1.00  0.00      LL0  N1+
ATOM   3066  NH2 ARG L 108      46.084  13.273  31.225  1.00  0.00      LL0  N  
ATOM   3067  H   ARG L 108      43.298  17.641  23.990  1.00  0.00      LL0  H  
ATOM   3068  HE  ARG L 108      46.592  15.056  29.361  1.00  0.00      LL0  H  
ATOM   3069 HH11 ARG L 108      43.845  12.449  30.834  1.00  0.00      LL0  H  
ATOM   3070 HH12 ARG L 108      43.401  13.366  29.469  1.00  0.00      LL0  H  
ATOM   3071 HH21 ARG L 108      45.718  12.520  31.801  1.00  0.00      LL0  H  
ATOM   3072 HH22 ARG L 108      46.994  13.632  31.407  1.00  0.00      LL0  H  
ATOM   3073  N   THR L 109      44.602  19.017  27.185  1.00  0.00      LL0  N  
ATOM   3074  CA  THR L 109      45.867  19.743  27.204  1.00  0.00      LL0  C  
ATOM   3075  C   THR L 109      47.042  18.838  26.859  1.00  0.00      LL0  C  
ATOM   3076  O   THR L 109      46.991  17.623  27.029  1.00  0.00      LL0  O  
ATOM   3077  CB  THR L 109      46.029  20.373  28.587  1.00  0.00      LL0  C  
ATOM   3078  CG2 THR L 109      45.546  21.824  28.591  1.00  0.00      LL0  C  
ATOM   3079  OG1 THR L 109      45.296  19.612  29.563  1.00  0.00      LL0  O  
ATOM   3080  H   THR L 109      44.200  18.767  28.066  1.00  0.00      LL0  H  
ATOM   3081  HG1 THR L 109      45.482  20.009  30.406  1.00  0.00      LL0  H  
ATOM   3082  N   VAL L 110      48.101  19.486  26.352  1.00  0.00      LL0  N  
ATOM   3083  CA  VAL L 110      49.302  18.711  26.039  1.00  0.00      LL0  C  
ATOM   3084  C   VAL L 110      49.875  18.056  27.288  1.00  0.00      LL0  C  
ATOM   3085  O   VAL L 110      50.127  18.704  28.297  1.00  0.00      LL0  O  
ATOM   3086  CB  VAL L 110      50.329  19.614  25.338  1.00  0.00      LL0  C  
ATOM   3087  CG1 VAL L 110      51.655  18.905  25.055  1.00  0.00      LL0  C  
ATOM   3088  CG2 VAL L 110      49.733  20.195  24.053  1.00  0.00      LL0  C  
ATOM   3089  H   VAL L 110      48.091  20.478  26.254  1.00  0.00      LL0  H  
ATOM   3090  N   ALA L 111      50.021  16.735  27.182  1.00  0.00      LL0  N  
ATOM   3091  CA  ALA L 111      50.530  16.014  28.337  1.00  0.00      LL0  C  
ATOM   3092  C   ALA L 111      51.921  15.504  28.057  1.00  0.00      LL0  C  
ATOM   3093  O   ALA L 111      52.181  14.850  27.053  1.00  0.00      LL0  O  
ATOM   3094  CB  ALA L 111      49.610  14.847  28.695  1.00  0.00      LL0  C  
ATOM   3095  H   ALA L 111      49.902  16.296  26.291  1.00  0.00      LL0  H  
ATOM   3096  N   ALA L 112      52.809  15.868  28.991  1.00  0.00      LL0  N  
ATOM   3097  CA  ALA L 112      54.195  15.426  28.861  1.00  0.00      LL0  C  
ATOM   3098  C   ALA L 112      54.337  13.936  29.116  1.00  0.00      LL0  C  
ATOM   3099  O   ALA L 112      53.821  13.400  30.090  1.00  0.00      LL0  O  
ATOM   3100  CB  ALA L 112      55.087  16.195  29.840  1.00  0.00      LL0  C  
ATOM   3101  H   ALA L 112      52.491  16.347  29.805  1.00  0.00      LL0  H  
ATOM   3102  N   PRO L 113      55.053  13.270  28.185  1.00  0.00      LL0  N  
ATOM   3103  CA  PRO L 113      55.184  11.817  28.296  1.00  0.00      LL0  C  
ATOM   3104  C   PRO L 113      55.949  11.366  29.529  1.00  0.00      LL0  C  
ATOM   3105  O   PRO L 113      57.104  11.705  29.760  1.00  0.00      LL0  O  
ATOM   3106  CB  PRO L 113      55.872  11.452  26.976  1.00  0.00      LL0  C  
ATOM   3107  CG  PRO L 113      56.641  12.701  26.547  1.00  0.00      LL0  C  
ATOM   3108  CD  PRO L 113      55.730  13.826  27.017  1.00  0.00      LL0  C  
ATOM   3109  N   SER L 114      55.254  10.531  30.302  1.00  0.00      LL0  N  
ATOM   3110  CA  SER L 114      55.969   9.801  31.342  1.00  0.00      LL0  C  
ATOM   3111  C   SER L 114      56.815   8.682  30.759  1.00  0.00      LL0  C  
ATOM   3112  O   SER L 114      56.382   7.551  30.577  1.00  0.00      LL0  O  
ATOM   3113  CB  SER L 114      54.967   9.292  32.374  1.00  0.00      LL0  C  
ATOM   3114  OG  SER L 114      54.268  10.411  32.930  1.00  0.00      LL0  O  
ATOM   3115  H   SER L 114      54.311  10.309  30.050  1.00  0.00      LL0  H  
ATOM   3116  HG  SER L 114      53.885  10.892  32.204  1.00  0.00      LL0  H  
ATOM   3117  N   VAL L 115      58.055   9.071  30.434  1.00  0.00      LL0  N  
ATOM   3118  CA  VAL L 115      58.918   8.105  29.757  1.00  0.00      LL0  C  
ATOM   3119  C   VAL L 115      59.582   7.120  30.713  1.00  0.00      LL0  C  
ATOM   3120  O   VAL L 115      60.000   7.478  31.816  1.00  0.00      LL0  O  
ATOM   3121  CB  VAL L 115      59.960   8.823  28.876  1.00  0.00      LL0  C  
ATOM   3122  CG1 VAL L 115      60.585   7.884  27.842  1.00  0.00      LL0  C  
ATOM   3123  CG2 VAL L 115      59.362  10.033  28.161  1.00  0.00      LL0  C  
ATOM   3124  H   VAL L 115      58.302  10.031  30.575  1.00  0.00      LL0  H  
ATOM   3125  N   PHE L 116      59.671   5.871  30.238  1.00  0.00      LL0  N  
ATOM   3126  CA  PHE L 116      60.363   4.782  30.922  1.00  0.00      LL0  C  
ATOM   3127  C   PHE L 116      61.192   4.028  29.904  1.00  0.00      LL0  C  
ATOM   3128  O   PHE L 116      60.879   4.040  28.722  1.00  0.00      LL0  O  
ATOM   3129  CB  PHE L 116      59.378   3.788  31.541  1.00  0.00      LL0  C  
ATOM   3130  CG  PHE L 116      58.480   4.450  32.557  1.00  0.00      LL0  C  
ATOM   3131  CD1 PHE L 116      57.198   4.888  32.162  1.00  0.00      LL0  C  
ATOM   3132  CD2 PHE L 116      58.934   4.605  33.884  1.00  0.00      LL0  C  
ATOM   3133  CE1 PHE L 116      56.347   5.484  33.111  1.00  0.00      LL0  C  
ATOM   3134  CE2 PHE L 116      58.083   5.200  34.833  1.00  0.00      LL0  C  
ATOM   3135  CZ  PHE L 116      56.800   5.629  34.438  1.00  0.00      LL0  C  
ATOM   3136  H   PHE L 116      59.281   5.685  29.334  1.00  0.00      LL0  H  
ATOM   3137  N   ILE L 117      62.244   3.369  30.403  1.00  0.00      LL0  N  
ATOM   3138  CA  ILE L 117      62.975   2.495  29.491  1.00  0.00      LL0  C  
ATOM   3139  C   ILE L 117      63.255   1.173  30.182  1.00  0.00      LL0  C  
ATOM   3140  O   ILE L 117      63.452   1.121  31.396  1.00  0.00      LL0  O  
ATOM   3141  CB  ILE L 117      64.249   3.185  28.954  1.00  0.00      LL0  C  
ATOM   3142  CG1 ILE L 117      64.860   2.409  27.782  1.00  0.00      LL0  C  
ATOM   3143  CG2 ILE L 117      65.259   3.502  30.063  1.00  0.00      LL0  C  
ATOM   3144  CD1 ILE L 117      66.100   3.065  27.176  1.00  0.00      LL0  C  
ATOM   3145  H   ILE L 117      62.471   3.351  31.374  1.00  0.00      LL0  H  
ATOM   3146  N   PHE L 118      63.215   0.120  29.366  1.00  0.00      LL0  N  
ATOM   3147  CA  PHE L 118      63.353  -1.233  29.880  1.00  0.00      LL0  C  
ATOM   3148  C   PHE L 118      64.505  -1.939  29.203  1.00  0.00      LL0  C  
ATOM   3149  O   PHE L 118      64.483  -2.182  27.999  1.00  0.00      LL0  O  
ATOM   3150  CB  PHE L 118      62.082  -2.049  29.621  1.00  0.00      LL0  C  
ATOM   3151  CG  PHE L 118      60.833  -1.293  30.006  1.00  0.00      LL0  C  
ATOM   3152  CD1 PHE L 118      60.499  -1.132  31.368  1.00  0.00      LL0  C  
ATOM   3153  CD2 PHE L 118      60.019  -0.760  28.984  1.00  0.00      LL0  C  
ATOM   3154  CE1 PHE L 118      59.334  -0.421  31.711  1.00  0.00      LL0  C  
ATOM   3155  CE2 PHE L 118      58.853  -0.050  29.326  1.00  0.00      LL0  C  
ATOM   3156  CZ  PHE L 118      58.522   0.112  30.688  1.00  0.00      LL0  C  
ATOM   3157  H   PHE L 118      63.082   0.250  28.384  1.00  0.00      LL0  H  
ATOM   3158  N   PRO L 119      65.525  -2.274  30.021  1.00  0.00      LL0  N  
ATOM   3159  CA  PRO L 119      66.571  -3.170  29.532  1.00  0.00      LL0  C  
ATOM   3160  C   PRO L 119      66.012  -4.551  29.227  1.00  0.00      LL0  C  
ATOM   3161  O   PRO L 119      65.386  -5.201  30.059  1.00  0.00      LL0  O  
ATOM   3162  CB  PRO L 119      67.574  -3.171  30.693  1.00  0.00      LL0  C  
ATOM   3163  CG  PRO L 119      66.763  -2.839  31.944  1.00  0.00      LL0  C  
ATOM   3164  CD  PRO L 119      65.715  -1.874  31.410  1.00  0.00      LL0  C  
ATOM   3165  N   PRO L 120      66.271  -4.999  27.982  1.00  0.00      LL0  N  
ATOM   3166  CA  PRO L 120      65.961  -6.390  27.661  1.00  0.00      LL0  C  
ATOM   3167  C   PRO L 120      66.831  -7.309  28.496  1.00  0.00      LL0  C  
ATOM   3168  O   PRO L 120      68.056  -7.214  28.525  1.00  0.00      LL0  O  
ATOM   3169  CB  PRO L 120      66.229  -6.456  26.158  1.00  0.00      LL0  C  
ATOM   3170  CG  PRO L 120      67.246  -5.352  25.880  1.00  0.00      LL0  C  
ATOM   3171  CD  PRO L 120      66.882  -4.267  26.882  1.00  0.00      LL0  C  
ATOM   3172  N   SER L 121      66.105  -8.157  29.222  1.00  0.00      LL0  N  
ATOM   3173  CA  SER L 121      66.757  -9.034  30.178  1.00  0.00      LL0  C  
ATOM   3174  C   SER L 121      67.441 -10.207  29.504  1.00  0.00      LL0  C  
ATOM   3175  O   SER L 121      67.291 -10.454  28.309  1.00  0.00      LL0  O  
ATOM   3176  CB  SER L 121      65.691  -9.479  31.186  1.00  0.00      LL0  C  
ATOM   3177  OG  SER L 121      64.421  -9.599  30.519  1.00  0.00      LL0  O  
ATOM   3178  H   SER L 121      65.113  -8.226  29.123  1.00  0.00      LL0  H  
ATOM   3179  HG  SER L 121      63.805  -9.090  31.046  1.00  0.00      LL0  H  
ATOM   3180  N   ASP L 122      68.164 -10.952  30.350  1.00  0.00      LL0  N  
ATOM   3181  CA  ASP L 122      68.829 -12.213  29.985  1.00  0.00      LL0  C  
ATOM   3182  C   ASP L 122      68.009 -13.085  29.063  1.00  0.00      LL0  C  
ATOM   3183  O   ASP L 122      68.487 -13.673  28.102  1.00  0.00      LL0  O  
ATOM   3184  CB  ASP L 122      69.175 -13.079  31.210  1.00  0.00      LL0  C  
ATOM   3185  CG  ASP L 122      69.191 -12.273  32.492  1.00  0.00      LL0  C  
ATOM   3186  OD1 ASP L 122      70.271 -11.932  32.957  1.00  0.00      LL0  O  
ATOM   3187  OD2 ASP L 122      68.111 -11.952  32.988  1.00  0.00      LL0  O1-
ATOM   3188  H   ASP L 122      68.266 -10.667  31.308  1.00  0.00      LL0  H  
ATOM   3189  N   GLU L 123      66.707 -13.108  29.392  1.00  0.00      LL0  N  
ATOM   3190  CA  GLU L 123      65.724 -13.808  28.568  1.00  0.00      LL0  C  
ATOM   3191  C   GLU L 123      65.870 -13.649  27.061  1.00  0.00      LL0  C  
ATOM   3192  O   GLU L 123      65.876 -14.612  26.306  1.00  0.00      LL0  O  
ATOM   3193  CB  GLU L 123      64.320 -13.411  29.004  1.00  0.00      LL0  C  
ATOM   3194  CG  GLU L 123      63.260 -14.461  28.659  1.00  0.00      LL0  C  
ATOM   3195  CD  GLU L 123      63.253 -15.597  29.659  1.00  0.00      LL0  C  
ATOM   3196  OE1 GLU L 123      62.958 -16.724  29.297  1.00  0.00      LL0  O  
ATOM   3197  OE2 GLU L 123      63.469 -15.378  30.843  1.00  0.00      LL0  O1-
ATOM   3198  H   GLU L 123      66.456 -12.640  30.239  1.00  0.00      LL0  H  
ATOM   3199  N   GLN L 124      65.998 -12.382  26.648  1.00  0.00      LL0  N  
ATOM   3200  CA  GLN L 124      66.142 -12.196  25.209  1.00  0.00      LL0  C  
ATOM   3201  C   GLN L 124      67.521 -12.550  24.676  1.00  0.00      LL0  C  
ATOM   3202  O   GLN L 124      67.693 -13.057  23.571  1.00  0.00      LL0  O  
ATOM   3203  CB  GLN L 124      65.688 -10.798  24.803  1.00  0.00      LL0  C  
ATOM   3204  CG  GLN L 124      65.168 -10.823  23.368  1.00  0.00      LL0  C  
ATOM   3205  CD  GLN L 124      64.649  -9.465  22.968  1.00  0.00      LL0  C  
ATOM   3206  NE2 GLN L 124      64.761  -9.198  21.664  1.00  0.00      LL0  N  
ATOM   3207  OE1 GLN L 124      64.182  -8.680  23.780  1.00  0.00      LL0  O  
ATOM   3208  H   GLN L 124      66.113 -11.631  27.301  1.00  0.00      LL0  H  
ATOM   3209 HE21 GLN L 124      65.226  -9.783  20.999  1.00  0.00      LL0  H  
ATOM   3210 HE22 GLN L 124      64.380  -8.338  21.315  1.00  0.00      LL0  H  
ATOM   3211  N   LEU L 125      68.505 -12.317  25.559  1.00  0.00      LL0  N  
ATOM   3212  CA  LEU L 125      69.869 -12.702  25.199  1.00  0.00      LL0  C  
ATOM   3213  C   LEU L 125      70.064 -14.198  25.008  1.00  0.00      LL0  C  
ATOM   3214  O   LEU L 125      70.912 -14.629  24.235  1.00  0.00      LL0  O  
ATOM   3215  CB  LEU L 125      70.907 -12.148  26.184  1.00  0.00      LL0  C  
ATOM   3216  CG  LEU L 125      71.182 -10.638  26.091  1.00  0.00      LL0  C  
ATOM   3217  CD1 LEU L 125      71.472 -10.195  24.655  1.00  0.00      LL0  C  
ATOM   3218  CD2 LEU L 125      70.111  -9.778  26.763  1.00  0.00      LL0  C  
ATOM   3219  H   LEU L 125      68.292 -11.928  26.455  1.00  0.00      LL0  H  
ATOM   3220  N   LYS L 126      69.202 -14.975  25.696  1.00  0.00      LL0  N  
ATOM   3221  CA  LYS L 126      69.115 -16.413  25.407  1.00  0.00      LL0  C  
ATOM   3222  C   LYS L 126      68.829 -16.674  23.936  1.00  0.00      LL0  C  
ATOM   3223  O   LYS L 126      69.467 -17.471  23.263  1.00  0.00      LL0  O  
ATOM   3224  CB  LYS L 126      68.010 -17.087  26.232  1.00  0.00      LL0  C  
ATOM   3225  CG  LYS L 126      68.086 -16.918  27.751  1.00  0.00      LL0  C  
ATOM   3226  CD  LYS L 126      66.789 -17.391  28.418  1.00  0.00      LL0  C  
ATOM   3227  CE  LYS L 126      66.698 -17.038  29.906  1.00  0.00      LL0  C  
ATOM   3228  NZ  LYS L 126      65.326 -17.271  30.380  1.00  0.00      LL0  N1+
ATOM   3229  H   LYS L 126      68.611 -14.541  26.376  1.00  0.00      LL0  H  
ATOM   3230  HZ1 LYS L 126      65.233 -18.135  30.941  1.00  0.00      LL0  H  
ATOM   3231  HZ2 LYS L 126      64.971 -16.456  30.931  1.00  0.00      LL0  H  
ATOM   3232  HZ3 LYS L 126      64.650 -17.308  29.583  1.00  0.00      LL0  H  
ATOM   3233  N   SER L 127      67.848 -15.900  23.463  1.00  0.00      LL0  N  
ATOM   3234  CA  SER L 127      67.465 -15.971  22.058  1.00  0.00      LL0  C  
ATOM   3235  C   SER L 127      68.332 -15.161  21.096  1.00  0.00      LL0  C  
ATOM   3236  O   SER L 127      67.957 -14.904  19.959  1.00  0.00      LL0  O  
ATOM   3237  CB  SER L 127      65.998 -15.556  21.952  1.00  0.00      LL0  C  
ATOM   3238  OG  SER L 127      65.284 -16.044  23.099  1.00  0.00      LL0  O  
ATOM   3239  H   SER L 127      67.334 -15.288  24.063  1.00  0.00      LL0  H  
ATOM   3240  HG  SER L 127      64.576 -15.434  23.258  1.00  0.00      LL0  H  
ATOM   3241  N   GLY L 128      69.511 -14.744  21.593  1.00  0.00      LL0  N  
ATOM   3242  CA  GLY L 128      70.437 -14.029  20.714  1.00  0.00      LL0  C  
ATOM   3243  C   GLY L 128      70.013 -12.638  20.258  1.00  0.00      LL0  C  
ATOM   3244  O   GLY L 128      70.505 -12.111  19.265  1.00  0.00      LL0  O  
ATOM   3245  H   GLY L 128      69.783 -14.984  22.525  1.00  0.00      LL0  H  
ATOM   3246  N   THR L 129      69.091 -12.051  21.027  1.00  0.00      LL0  N  
ATOM   3247  CA  THR L 129      68.576 -10.751  20.612  1.00  0.00      LL0  C  
ATOM   3248  C   THR L 129      68.302  -9.901  21.839  1.00  0.00      LL0  C  
ATOM   3249  O   THR L 129      68.365 -10.388  22.961  1.00  0.00      LL0  O  
ATOM   3250  CB  THR L 129      67.356 -10.952  19.674  1.00  0.00      LL0  C  
ATOM   3251  CG2 THR L 129      66.377 -12.012  20.181  1.00  0.00      LL0  C  
ATOM   3252  OG1 THR L 129      66.661  -9.725  19.400  1.00  0.00      LL0  O  
ATOM   3253  H   THR L 129      68.738 -12.472  21.867  1.00  0.00      LL0  H  
ATOM   3254  HG1 THR L 129      67.279  -9.157  18.936  1.00  0.00      LL0  H  
ATOM   3255  N   ALA L 130      68.011  -8.619  21.593  1.00  0.00      LL0  N  
ATOM   3256  CA  ALA L 130      67.790  -7.708  22.706  1.00  0.00      LL0  C  
ATOM   3257  C   ALA L 130      67.033  -6.473  22.274  1.00  0.00      LL0  C  
ATOM   3258  O   ALA L 130      67.588  -5.535  21.720  1.00  0.00      LL0  O  
ATOM   3259  CB  ALA L 130      69.122  -7.275  23.305  1.00  0.00      LL0  C  
ATOM   3260  H   ALA L 130      68.003  -8.273  20.655  1.00  0.00      LL0  H  
ATOM   3261  N   SER L 131      65.729  -6.507  22.542  1.00  0.00      LL0  N  
ATOM   3262  CA  SER L 131      64.946  -5.345  22.161  1.00  0.00      LL0  C  
ATOM   3263  C   SER L 131      64.809  -4.368  23.304  1.00  0.00      LL0  C  
ATOM   3264  O   SER L 131      64.075  -4.586  24.258  1.00  0.00      LL0  O  
ATOM   3265  CB  SER L 131      63.577  -5.772  21.647  1.00  0.00      LL0  C  
ATOM   3266  OG  SER L 131      63.718  -6.707  20.566  1.00  0.00      LL0  O  
ATOM   3267  H   SER L 131      65.306  -7.233  23.083  1.00  0.00      LL0  H  
ATOM   3268  HG  SER L 131      63.478  -6.219  19.775  1.00  0.00      LL0  H  
ATOM   3269  N   VAL L 132      65.560  -3.271  23.175  1.00  0.00      LL0  N  
ATOM   3270  CA  VAL L 132      65.398  -2.226  24.181  1.00  0.00      LL0  C  
ATOM   3271  C   VAL L 132      64.048  -1.545  24.028  1.00  0.00      LL0  C  
ATOM   3272  O   VAL L 132      63.748  -0.963  22.992  1.00  0.00      LL0  O  
ATOM   3273  CB  VAL L 132      66.547  -1.212  24.098  1.00  0.00      LL0  C  
ATOM   3274  CG1 VAL L 132      66.542  -0.308  25.327  1.00  0.00      LL0  C  
ATOM   3275  CG2 VAL L 132      67.911  -1.886  23.919  1.00  0.00      LL0  C  
ATOM   3276  H   VAL L 132      66.114  -3.157  22.348  1.00  0.00      LL0  H  
ATOM   3277  N   VAL L 133      63.229  -1.684  25.075  1.00  0.00      LL0  N  
ATOM   3278  CA  VAL L 133      61.885  -1.137  24.910  1.00  0.00      LL0  C  
ATOM   3279  C   VAL L 133      61.738   0.179  25.645  1.00  0.00      LL0  C  
ATOM   3280  O   VAL L 133      62.236   0.362  26.748  1.00  0.00      LL0  O  
ATOM   3281  CB  VAL L 133      60.822  -2.170  25.333  1.00  0.00      LL0  C  
ATOM   3282  CG1 VAL L 133      59.380  -1.667  25.182  1.00  0.00      LL0  C  
ATOM   3283  CG2 VAL L 133      61.005  -3.463  24.537  1.00  0.00      LL0  C  
ATOM   3284  H   VAL L 133      63.543  -2.093  25.935  1.00  0.00      LL0  H  
ATOM   3285  N   CYS L 134      61.043   1.102  24.984  1.00  0.00      LL0  N  
ATOM   3286  CA  CYS L 134      60.766   2.361  25.659  1.00  0.00      LL0  C  
ATOM   3287  C   CYS L 134      59.281   2.616  25.713  1.00  0.00      LL0  C  
ATOM   3288  O   CYS L 134      58.532   2.133  24.870  1.00  0.00      LL0  O  
ATOM   3289  CB  CYS L 134      61.479   3.495  24.940  1.00  0.00      LL0  C  
ATOM   3290  SG  CYS L 134      61.487   5.054  25.845  1.00  0.00      LL0  S  
ATOM   3291  H   CYS L 134      60.670   0.880  24.083  1.00  0.00      LL0  H  
ATOM   3292  N   LEU L 135      58.899   3.381  26.739  1.00  0.00      LL0  N  
ATOM   3293  CA  LEU L 135      57.494   3.702  26.957  1.00  0.00      LL0  C  
ATOM   3294  C   LEU L 135      57.337   5.193  27.161  1.00  0.00      LL0  C  
ATOM   3295  O   LEU L 135      57.948   5.783  28.039  1.00  0.00      LL0  O  
ATOM   3296  CB  LEU L 135      56.984   2.933  28.182  1.00  0.00      LL0  C  
ATOM   3297  CG  LEU L 135      55.579   3.313  28.666  1.00  0.00      LL0  C  
ATOM   3298  CD1 LEU L 135      54.508   3.061  27.608  1.00  0.00      LL0  C  
ATOM   3299  CD2 LEU L 135      55.237   2.650  29.998  1.00  0.00      LL0  C  
ATOM   3300  H   LEU L 135      59.597   3.763  27.348  1.00  0.00      LL0  H  
ATOM   3301  N   LEU L 136      56.483   5.779  26.325  1.00  0.00      LL0  N  
ATOM   3302  CA  LEU L 136      56.108   7.166  26.568  1.00  0.00      LL0  C  
ATOM   3303  C   LEU L 136      54.674   7.180  27.030  1.00  0.00      LL0  C  
ATOM   3304  O   LEU L 136      53.747   7.274  26.235  1.00  0.00      LL0  O  
ATOM   3305  CB  LEU L 136      56.239   8.034  25.312  1.00  0.00      LL0  C  
ATOM   3306  CG  LEU L 136      57.662   8.420  24.899  1.00  0.00      LL0  C  
ATOM   3307  CD1 LEU L 136      58.475   7.238  24.379  1.00  0.00      LL0  C  
ATOM   3308  CD2 LEU L 136      57.648   9.564  23.886  1.00  0.00      LL0  C  
ATOM   3309  H   LEU L 136      56.016   5.223  25.640  1.00  0.00      LL0  H  
ATOM   3310  N   ASN L 137      54.527   7.021  28.346  1.00  0.00      LL0  N  
ATOM   3311  CA  ASN L 137      53.152   6.872  28.808  1.00  0.00      LL0  C  
ATOM   3312  C   ASN L 137      52.417   8.188  28.923  1.00  0.00      LL0  C  
ATOM   3313  O   ASN L 137      53.008   9.199  29.282  1.00  0.00      LL0  O  
ATOM   3314  CB  ASN L 137      53.109   6.112  30.131  1.00  0.00      LL0  C  
ATOM   3315  CG  ASN L 137      51.930   5.168  30.089  1.00  0.00      LL0  C  
ATOM   3316  ND2 ASN L 137      50.983   5.420  30.984  1.00  0.00      LL0  N  
ATOM   3317  OD1 ASN L 137      51.861   4.263  29.269  1.00  0.00      LL0  O  
ATOM   3318  H   ASN L 137      55.306   7.041  28.977  1.00  0.00      LL0  H  
ATOM   3319 HD21 ASN L 137      51.031   6.177  31.641  1.00  0.00      LL0  H  
ATOM   3320 HD22 ASN L 137      50.162   4.850  31.008  1.00  0.00      LL0  H  
ATOM   3321  N   ASN L 138      51.111   8.128  28.622  1.00  0.00      LL0  N  
ATOM   3322  CA  ASN L 138      50.216   9.262  28.900  1.00  0.00      LL0  C  
ATOM   3323  C   ASN L 138      50.562  10.582  28.231  1.00  0.00      LL0  C  
ATOM   3324  O   ASN L 138      50.393  11.652  28.805  1.00  0.00      LL0  O  
ATOM   3325  CB  ASN L 138      50.014   9.541  30.400  1.00  0.00      LL0  C  
ATOM   3326  CG  ASN L 138      49.432   8.358  31.139  1.00  0.00      LL0  C  
ATOM   3327  ND2 ASN L 138      48.194   8.017  30.773  1.00  0.00      LL0  N  
ATOM   3328  OD1 ASN L 138      50.066   7.777  32.009  1.00  0.00      LL0  O  
ATOM   3329  H   ASN L 138      50.757   7.310  28.159  1.00  0.00      LL0  H  
ATOM   3330 HD21 ASN L 138      47.696   8.504  30.051  1.00  0.00      LL0  H  
ATOM   3331 HD22 ASN L 138      47.729   7.265  31.233  1.00  0.00      LL0  H  
ATOM   3332  N   PHE L 139      51.049  10.482  26.990  1.00  0.00      LL0  N  
ATOM   3333  CA  PHE L 139      51.245  11.754  26.302  1.00  0.00      LL0  C  
ATOM   3334  C   PHE L 139      49.994  12.224  25.584  1.00  0.00      LL0  C  
ATOM   3335  O   PHE L 139      49.052  11.467  25.376  1.00  0.00      LL0  O  
ATOM   3336  CB  PHE L 139      52.477  11.720  25.382  1.00  0.00      LL0  C  
ATOM   3337  CG  PHE L 139      52.267  10.897  24.131  1.00  0.00      LL0  C  
ATOM   3338  CD1 PHE L 139      52.460   9.501  24.167  1.00  0.00      LL0  C  
ATOM   3339  CD2 PHE L 139      51.892  11.551  22.938  1.00  0.00      LL0  C  
ATOM   3340  CE1 PHE L 139      52.275   8.753  22.989  1.00  0.00      LL0  C  
ATOM   3341  CE2 PHE L 139      51.711  10.800  21.762  1.00  0.00      LL0  C  
ATOM   3342  CZ  PHE L 139      51.906   9.406  21.796  1.00  0.00      LL0  C  
ATOM   3343  H   PHE L 139      51.028   9.602  26.515  1.00  0.00      LL0  H  
ATOM   3344  N   TYR L 140      50.037  13.506  25.214  1.00  0.00      LL0  N  
ATOM   3345  CA  TYR L 140      48.997  14.065  24.351  1.00  0.00      LL0  C  
ATOM   3346  C   TYR L 140      49.602  15.291  23.697  1.00  0.00      LL0  C  
ATOM   3347  O   TYR L 140      50.285  16.027  24.401  1.00  0.00      LL0  O  
ATOM   3348  CB  TYR L 140      47.743  14.421  25.175  1.00  0.00      LL0  C  
ATOM   3349  CG  TYR L 140      46.570  14.689  24.259  1.00  0.00      LL0  C  
ATOM   3350  CD1 TYR L 140      45.850  13.596  23.735  1.00  0.00      LL0  C  
ATOM   3351  CD2 TYR L 140      46.252  16.022  23.927  1.00  0.00      LL0  C  
ATOM   3352  CE1 TYR L 140      44.835  13.839  22.795  1.00  0.00      LL0  C  
ATOM   3353  CE2 TYR L 140      45.238  16.263  22.985  1.00  0.00      LL0  C  
ATOM   3354  CZ  TYR L 140      44.561  15.168  22.413  1.00  0.00      LL0  C  
ATOM   3355  OH  TYR L 140      43.611  15.405  21.438  1.00  0.00      LL0  O  
ATOM   3356  H   TYR L 140      50.821  14.073  25.482  1.00  0.00      LL0  H  
ATOM   3357  HH  TYR L 140      43.488  14.577  20.965  1.00  0.00      LL0  H  
ATOM   3358  N   PRO L 141      49.367  15.538  22.381  1.00  0.00      LL0  N  
ATOM   3359  CA  PRO L 141      48.463  14.779  21.503  1.00  0.00      LL0  C  
ATOM   3360  C   PRO L 141      48.999  13.449  20.972  1.00  0.00      LL0  C  
ATOM   3361  O   PRO L 141      49.213  12.528  21.744  1.00  0.00      LL0  O  
ATOM   3362  CB  PRO L 141      48.105  15.842  20.456  1.00  0.00      LL0  C  
ATOM   3363  CG  PRO L 141      49.376  16.673  20.310  1.00  0.00      LL0  C  
ATOM   3364  CD  PRO L 141      49.960  16.691  21.713  1.00  0.00      LL0  C  
ATOM   3365  N   ARG L 142      49.152  13.347  19.643  1.00  0.00      LL0  N  
ATOM   3366  CA  ARG L 142      49.474  12.031  19.098  1.00  0.00      LL0  C  
ATOM   3367  C   ARG L 142      50.937  11.897  18.677  1.00  0.00      LL0  C  
ATOM   3368  O   ARG L 142      51.486  10.812  18.519  1.00  0.00      LL0  O  
ATOM   3369  CB  ARG L 142      48.480  11.731  17.962  1.00  0.00      LL0  C  
ATOM   3370  CG  ARG L 142      48.277  10.253  17.607  1.00  0.00      LL0  C  
ATOM   3371  CD  ARG L 142      47.251  10.016  16.484  1.00  0.00      LL0  C  
ATOM   3372  NE  ARG L 142      45.884  10.381  16.871  1.00  0.00      LL0  N  
ATOM   3373  CZ  ARG L 142      44.803   9.672  16.468  1.00  0.00      LL0  C  
ATOM   3374  NH1 ARG L 142      44.924   8.601  15.689  1.00  0.00      LL0  N1+
ATOM   3375  NH2 ARG L 142      43.594  10.048  16.854  1.00  0.00      LL0  N  
ATOM   3376  H   ARG L 142      49.111  14.123  19.005  1.00  0.00      LL0  H  
ATOM   3377  HE  ARG L 142      45.709  11.199  17.432  1.00  0.00      LL0  H  
ATOM   3378 HH11 ARG L 142      44.104   8.104  15.395  1.00  0.00      LL0  H  
ATOM   3379 HH12 ARG L 142      45.826   8.285  15.398  1.00  0.00      LL0  H  
ATOM   3380 HH21 ARG L 142      42.761   9.570  16.556  1.00  0.00      LL0  H  
ATOM   3381 HH22 ARG L 142      43.522  10.835  17.482  1.00  0.00      LL0  H  
ATOM   3382  N   GLU L 143      51.559  13.069  18.503  1.00  0.00      LL0  N  
ATOM   3383  CA  GLU L 143      52.881  13.092  17.889  1.00  0.00      LL0  C  
ATOM   3384  C   GLU L 143      54.040  12.911  18.852  1.00  0.00      LL0  C  
ATOM   3385  O   GLU L 143      54.616  13.861  19.376  1.00  0.00      LL0  O  
ATOM   3386  CB  GLU L 143      53.081  14.365  17.052  1.00  0.00      LL0  C  
ATOM   3387  CG  GLU L 143      51.897  14.796  16.169  1.00  0.00      LL0  C  
ATOM   3388  CD  GLU L 143      50.870  15.562  16.988  1.00  0.00      LL0  C  
ATOM   3389  OE1 GLU L 143      51.120  16.719  17.301  1.00  0.00      LL0  O  
ATOM   3390  OE2 GLU L 143      49.832  15.000  17.331  1.00  0.00      LL0  O1-
ATOM   3391  H   GLU L 143      51.067  13.933  18.626  1.00  0.00      LL0  H  
ATOM   3392  N   ALA L 144      54.388  11.635  19.044  1.00  0.00      LL0  N  
ATOM   3393  CA  ALA L 144      55.628  11.375  19.771  1.00  0.00      LL0  C  
ATOM   3394  C   ALA L 144      56.531  10.443  18.990  1.00  0.00      LL0  C  
ATOM   3395  O   ALA L 144      56.071   9.671  18.159  1.00  0.00      LL0  O  
ATOM   3396  CB  ALA L 144      55.335  10.762  21.140  1.00  0.00      LL0  C  
ATOM   3397  H   ALA L 144      53.840  10.897  18.644  1.00  0.00      LL0  H  
ATOM   3398  N   LYS L 145      57.833  10.547  19.286  1.00  0.00      LL0  N  
ATOM   3399  CA  LYS L 145      58.791   9.680  18.605  1.00  0.00      LL0  C  
ATOM   3400  C   LYS L 145      60.008   9.426  19.470  1.00  0.00      LL0  C  
ATOM   3401  O   LYS L 145      60.655  10.349  19.943  1.00  0.00      LL0  O  
ATOM   3402  CB  LYS L 145      59.237  10.298  17.271  1.00  0.00      LL0  C  
ATOM   3403  CG  LYS L 145      60.128   9.376  16.429  1.00  0.00      LL0  C  
ATOM   3404  CD  LYS L 145      59.373   8.169  15.869  1.00  0.00      LL0  C  
ATOM   3405  CE  LYS L 145      60.297   7.073  15.328  1.00  0.00      LL0  C  
ATOM   3406  NZ  LYS L 145      60.920   6.362  16.450  1.00  0.00      LL0  N1+
ATOM   3407  H   LYS L 145      58.155  11.217  19.958  1.00  0.00      LL0  H  
ATOM   3408  HZ1 LYS L 145      61.838   6.740  16.756  1.00  0.00      LL0  H  
ATOM   3409  HZ2 LYS L 145      60.277   6.392  17.267  1.00  0.00      LL0  H  
ATOM   3410  HZ3 LYS L 145      60.965   5.334  16.283  1.00  0.00      LL0  H  
ATOM   3411  N   VAL L 146      60.330   8.138  19.626  1.00  0.00      LL0  N  
ATOM   3412  CA  VAL L 146      61.655   7.871  20.181  1.00  0.00      LL0  C  
ATOM   3413  C   VAL L 146      62.734   8.044  19.124  1.00  0.00      LL0  C  
ATOM   3414  O   VAL L 146      62.635   7.496  18.026  1.00  0.00      LL0  O  
ATOM   3415  CB  VAL L 146      61.725   6.452  20.756  1.00  0.00      LL0  C  
ATOM   3416  CG1 VAL L 146      63.057   6.188  21.457  1.00  0.00      LL0  C  
ATOM   3417  CG2 VAL L 146      60.547   6.166  21.682  1.00  0.00      LL0  C  
ATOM   3418  H   VAL L 146      59.736   7.397  19.303  1.00  0.00      LL0  H  
ATOM   3419  N   GLN L 147      63.769   8.794  19.503  1.00  0.00      LL0  N  
ATOM   3420  CA  GLN L 147      65.033   8.638  18.800  1.00  0.00      LL0  C  
ATOM   3421  C   GLN L 147      65.895   7.700  19.623  1.00  0.00      LL0  C  
ATOM   3422  O   GLN L 147      66.001   7.820  20.838  1.00  0.00      LL0  O  
ATOM   3423  CB  GLN L 147      65.721   9.994  18.601  1.00  0.00      LL0  C  
ATOM   3424  CG  GLN L 147      65.074  10.941  17.575  1.00  0.00      LL0  C  
ATOM   3425  CD  GLN L 147      63.732  11.501  18.028  1.00  0.00      LL0  C  
ATOM   3426  NE2 GLN L 147      62.992  11.970  17.020  1.00  0.00      LL0  N  
ATOM   3427  OE1 GLN L 147      63.364  11.541  19.193  1.00  0.00      LL0  O  
ATOM   3428  H   GLN L 147      63.759   9.348  20.340  1.00  0.00      LL0  H  
ATOM   3429 HE21 GLN L 147      63.287  11.934  16.069  1.00  0.00      LL0  H  
ATOM   3430 HE22 GLN L 147      62.118  12.393  17.276  1.00  0.00      LL0  H  
ATOM   3431  N   TRP L 148      66.460   6.711  18.929  1.00  0.00      LL0  N  
ATOM   3432  CA  TRP L 148      67.210   5.757  19.734  1.00  0.00      LL0  C  
ATOM   3433  C   TRP L 148      68.685   6.025  19.719  1.00  0.00      LL0  C  
ATOM   3434  O   TRP L 148      69.234   6.531  18.748  1.00  0.00      LL0  O  
ATOM   3435  CB  TRP L 148      66.990   4.336  19.253  1.00  0.00      LL0  C  
ATOM   3436  CG  TRP L 148      65.712   3.780  19.811  1.00  0.00      LL0  C  
ATOM   3437  CD1 TRP L 148      64.515   3.587  19.114  1.00  0.00      LL0  C  
ATOM   3438  CD2 TRP L 148      65.470   3.279  21.141  1.00  0.00      LL0  C  
ATOM   3439  CE2 TRP L 148      64.120   2.793  21.165  1.00  0.00      LL0  C  
ATOM   3440  CE3 TRP L 148      66.272   3.198  22.298  1.00  0.00      LL0  C  
ATOM   3441  NE1 TRP L 148      63.577   3.004  19.902  1.00  0.00      LL0  N  
ATOM   3442  CZ2 TRP L 148      63.601   2.228  22.348  1.00  0.00      LL0  C  
ATOM   3443  CZ3 TRP L 148      65.740   2.634  23.474  1.00  0.00      LL0  C  
ATOM   3444  CH2 TRP L 148      64.414   2.150  23.499  1.00  0.00      LL0  C  
ATOM   3445  H   TRP L 148      66.476   6.676  17.931  1.00  0.00      LL0  H  
ATOM   3446  HE1 TRP L 148      62.669   2.766  19.613  1.00  0.00      LL0  H  
ATOM   3447  N   LYS L 149      69.301   5.620  20.829  1.00  0.00      LL0  N  
ATOM   3448  CA  LYS L 149      70.752   5.659  20.868  1.00  0.00      LL0  C  
ATOM   3449  C   LYS L 149      71.342   4.396  21.438  1.00  0.00      LL0  C  
ATOM   3450  O   LYS L 149      70.980   3.946  22.519  1.00  0.00      LL0  O  
ATOM   3451  CB  LYS L 149      71.245   6.837  21.694  1.00  0.00      LL0  C  
ATOM   3452  CG  LYS L 149      70.995   8.196  21.053  1.00  0.00      LL0  C  
ATOM   3453  CD  LYS L 149      71.442   9.286  22.010  1.00  0.00      LL0  C  
ATOM   3454  CE  LYS L 149      71.359  10.688  21.426  1.00  0.00      LL0  C  
ATOM   3455  NZ  LYS L 149      71.746  11.603  22.501  1.00  0.00      LL0  N1+
ATOM   3456  H   LYS L 149      68.772   5.341  21.633  1.00  0.00      LL0  H  
ATOM   3457  HZ1 LYS L 149      71.338  12.550  22.351  1.00  0.00      LL0  H  
ATOM   3458  HZ2 LYS L 149      71.252  11.309  23.372  1.00  0.00      LL0  H  
ATOM   3459  HZ3 LYS L 149      72.774  11.616  22.662  1.00  0.00      LL0  H  
ATOM   3460  N   VAL L 150      72.296   3.873  20.667  1.00  0.00      LL0  N  
ATOM   3461  CA  VAL L 150      73.237   2.932  21.260  1.00  0.00      LL0  C  
ATOM   3462  C   VAL L 150      74.533   3.695  21.425  1.00  0.00      LL0  C  
ATOM   3463  O   VAL L 150      75.083   4.216  20.462  1.00  0.00      LL0  O  
ATOM   3464  CB  VAL L 150      73.400   1.706  20.352  1.00  0.00      LL0  C  
ATOM   3465  CG1 VAL L 150      74.514   0.766  20.812  1.00  0.00      LL0  C  
ATOM   3466  CG2 VAL L 150      72.073   0.957  20.249  1.00  0.00      LL0  C  
ATOM   3467  H   VAL L 150      72.519   4.313  19.794  1.00  0.00      LL0  H  
ATOM   3468  N   ASP L 151      74.938   3.817  22.694  1.00  0.00      LL0  N  
ATOM   3469  CA  ASP L 151      76.152   4.555  23.060  1.00  0.00      LL0  C  
ATOM   3470  C   ASP L 151      76.270   5.921  22.408  1.00  0.00      LL0  C  
ATOM   3471  O   ASP L 151      77.257   6.323  21.805  1.00  0.00      LL0  O  
ATOM   3472  CB  ASP L 151      77.395   3.672  22.894  1.00  0.00      LL0  C  
ATOM   3473  CG  ASP L 151      77.298   2.493  23.850  1.00  0.00      LL0  C  
ATOM   3474  OD1 ASP L 151      78.049   2.437  24.815  1.00  0.00      LL0  O  
ATOM   3475  OD2 ASP L 151      76.461   1.619  23.647  1.00  0.00      LL0  O1-
ATOM   3476  H   ASP L 151      74.501   3.266  23.407  1.00  0.00      LL0  H  
ATOM   3477  N   ASN L 152      75.125   6.617  22.542  1.00  0.00      LL0  N  
ATOM   3478  CA  ASN L 152      74.895   7.938  21.944  1.00  0.00      LL0  C  
ATOM   3479  C   ASN L 152      74.801   8.015  20.419  1.00  0.00      LL0  C  
ATOM   3480  O   ASN L 152      74.315   8.999  19.875  1.00  0.00      LL0  O  
ATOM   3481  CB  ASN L 152      75.831   9.013  22.532  1.00  0.00      LL0  C  
ATOM   3482  CG  ASN L 152      75.376  10.419  22.166  1.00  0.00      LL0  C  
ATOM   3483  ND2 ASN L 152      76.234  11.061  21.368  1.00  0.00      LL0  N  
ATOM   3484  OD1 ASN L 152      74.331  10.917  22.578  1.00  0.00      LL0  O  
ATOM   3485  H   ASN L 152      74.412   6.145  23.061  1.00  0.00      LL0  H  
ATOM   3486 HD21 ASN L 152      77.068  10.609  21.053  1.00  0.00      LL0  H  
ATOM   3487 HD22 ASN L 152      76.035  11.993  21.075  1.00  0.00      LL0  H  
ATOM   3488  N   ALA L 153      75.247   6.949  19.739  1.00  0.00      LL0  N  
ATOM   3489  CA  ALA L 153      75.021   6.917  18.298  1.00  0.00      LL0  C  
ATOM   3490  C   ALA L 153      73.577   6.591  17.972  1.00  0.00      LL0  C  
ATOM   3491  O   ALA L 153      72.891   5.886  18.703  1.00  0.00      LL0  O  
ATOM   3492  CB  ALA L 153      75.929   5.883  17.631  1.00  0.00      LL0  C  
ATOM   3493  H   ALA L 153      75.597   6.131  20.199  1.00  0.00      LL0  H  
ATOM   3494  N   LEU L 154      73.134   7.167  16.847  1.00  0.00      LL0  N  
ATOM   3495  CA  LEU L 154      71.726   7.002  16.497  1.00  0.00      LL0  C  
ATOM   3496  C   LEU L 154      71.382   5.590  16.050  1.00  0.00      LL0  C  
ATOM   3497  O   LEU L 154      72.152   4.909  15.378  1.00  0.00      LL0  O  
ATOM   3498  CB  LEU L 154      71.341   8.034  15.430  1.00  0.00      LL0  C  
ATOM   3499  CG  LEU L 154      69.835   8.197  15.183  1.00  0.00      LL0  C  
ATOM   3500  CD1 LEU L 154      69.107   8.785  16.394  1.00  0.00      LL0  C  
ATOM   3501  CD2 LEU L 154      69.554   8.995  13.910  1.00  0.00      LL0  C  
ATOM   3502  H   LEU L 154      73.773   7.646  16.249  1.00  0.00      LL0  H  
ATOM   3503  N   GLN L 155      70.173   5.186  16.448  1.00  0.00      LL0  N  
ATOM   3504  CA  GLN L 155      69.633   3.933  15.949  1.00  0.00      LL0  C  
ATOM   3505  C   GLN L 155      68.202   4.083  15.498  1.00  0.00      LL0  C  
ATOM   3506  O   GLN L 155      67.430   4.876  16.028  1.00  0.00      LL0  O  
ATOM   3507  CB  GLN L 155      69.774   2.821  16.987  1.00  0.00      LL0  C  
ATOM   3508  CG  GLN L 155      71.098   2.066  16.868  1.00  0.00      LL0  C  
ATOM   3509  CD  GLN L 155      71.169   1.402  15.509  1.00  0.00      LL0  C  
ATOM   3510  NE2 GLN L 155      72.018   1.998  14.667  1.00  0.00      LL0  N  
ATOM   3511  OE1 GLN L 155      70.488   0.426  15.222  1.00  0.00      LL0  O  
ATOM   3512  H   GLN L 155      69.629   5.775  17.047  1.00  0.00      LL0  H  
ATOM   3513 HE21 GLN L 155      72.466   2.857  14.930  1.00  0.00      LL0  H  
ATOM   3514 HE22 GLN L 155      72.191   1.591  13.773  1.00  0.00      LL0  H  
ATOM   3515  N   SER L 156      67.898   3.294  14.463  1.00  0.00      LL0  N  
ATOM   3516  CA  SER L 156      66.586   3.344  13.827  1.00  0.00      LL0  C  
ATOM   3517  C   SER L 156      66.376   2.052  13.059  1.00  0.00      LL0  C  
ATOM   3518  O   SER L 156      67.263   1.209  13.002  1.00  0.00      LL0  O  
ATOM   3519  CB  SER L 156      66.478   4.548  12.880  1.00  0.00      LL0  C  
ATOM   3520  OG  SER L 156      66.778   5.771  13.564  1.00  0.00      LL0  O  
ATOM   3521  H   SER L 156      68.564   2.635  14.108  1.00  0.00      LL0  H  
ATOM   3522  HG  SER L 156      66.671   5.609  14.498  1.00  0.00      LL0  H  
ATOM   3523  N   GLY L 157      65.189   1.922  12.450  1.00  0.00      LL0  N  
ATOM   3524  CA  GLY L 157      64.985   0.758  11.588  1.00  0.00      LL0  C  
ATOM   3525  C   GLY L 157      64.537  -0.460  12.368  1.00  0.00      LL0  C  
ATOM   3526  O   GLY L 157      63.376  -0.841  12.367  1.00  0.00      LL0  O  
ATOM   3527  H   GLY L 157      64.435   2.520  12.720  1.00  0.00      LL0  H  
ATOM   3528  N   ASN L 158      65.515  -1.027  13.091  1.00  0.00      LL0  N  
ATOM   3529  CA  ASN L 158      65.158  -2.102  14.024  1.00  0.00      LL0  C  
ATOM   3530  C   ASN L 158      64.286  -1.658  15.203  1.00  0.00      LL0  C  
ATOM   3531  O   ASN L 158      63.723  -2.451  15.946  1.00  0.00      LL0  O  
ATOM   3532  CB  ASN L 158      66.413  -2.870  14.482  1.00  0.00      LL0  C  
ATOM   3533  CG  ASN L 158      67.234  -2.064  15.475  1.00  0.00      LL0  C  
ATOM   3534  ND2 ASN L 158      68.438  -1.693  15.027  1.00  0.00      LL0  N  
ATOM   3535  OD1 ASN L 158      66.777  -1.745  16.562  1.00  0.00      LL0  O  
ATOM   3536  H   ASN L 158      66.431  -0.621  13.057  1.00  0.00      LL0  H  
ATOM   3537 HD21 ASN L 158      68.813  -2.026  14.166  1.00  0.00      LL0  H  
ATOM   3538 HD22 ASN L 158      69.020  -1.065  15.551  1.00  0.00      LL0  H  
ATOM   3539  N   SER L 159      64.208  -0.326  15.326  1.00  0.00      LL0  N  
ATOM   3540  CA  SER L 159      63.344   0.329  16.295  1.00  0.00      LL0  C  
ATOM   3541  C   SER L 159      61.877   0.237  15.915  1.00  0.00      LL0  C  
ATOM   3542  O   SER L 159      61.360   1.112  15.226  1.00  0.00      LL0  O  
ATOM   3543  CB  SER L 159      63.776   1.790  16.312  1.00  0.00      LL0  C  
ATOM   3544  OG  SER L 159      63.813   2.273  14.957  1.00  0.00      LL0  O  
ATOM   3545  H   SER L 159      64.699   0.272  14.699  1.00  0.00      LL0  H  
ATOM   3546  HG  SER L 159      62.899   2.191  14.674  1.00  0.00      LL0  H  
ATOM   3547  N   GLN L 160      61.225  -0.837  16.366  1.00  0.00      LL0  N  
ATOM   3548  CA  GLN L 160      59.814  -0.867  15.994  1.00  0.00      LL0  C  
ATOM   3549  C   GLN L 160      58.895  -0.182  16.991  1.00  0.00      LL0  C  
ATOM   3550  O   GLN L 160      58.730  -0.610  18.128  1.00  0.00      LL0  O  
ATOM   3551  CB  GLN L 160      59.380  -2.289  15.631  1.00  0.00      LL0  C  
ATOM   3552  CG  GLN L 160      60.233  -2.819  14.470  1.00  0.00      LL0  C  
ATOM   3553  CD  GLN L 160      59.621  -4.073  13.882  1.00  0.00      LL0  C  
ATOM   3554  NE2 GLN L 160      58.632  -3.823  13.021  1.00  0.00      LL0  N  
ATOM   3555  OE1 GLN L 160      60.008  -5.196  14.167  1.00  0.00      LL0  O  
ATOM   3556  H   GLN L 160      61.692  -1.555  16.890  1.00  0.00      LL0  H  
ATOM   3557 HE21 GLN L 160      58.370  -2.891  12.784  1.00  0.00      LL0  H  
ATOM   3558 HE22 GLN L 160      58.127  -4.580  12.600  1.00  0.00      LL0  H  
ATOM   3559  N   GLU L 161      58.337   0.934  16.506  1.00  0.00      LL0  N  
ATOM   3560  CA  GLU L 161      57.395   1.715  17.309  1.00  0.00      LL0  C  
ATOM   3561  C   GLU L 161      56.019   1.064  17.394  1.00  0.00      LL0  C  
ATOM   3562  O   GLU L 161      55.648   0.277  16.532  1.00  0.00      LL0  O  
ATOM   3563  CB  GLU L 161      57.244   3.111  16.696  1.00  0.00      LL0  C  
ATOM   3564  CG  GLU L 161      57.532   4.298  17.626  1.00  0.00      LL0  C  
ATOM   3565  CD  GLU L 161      59.010   4.653  17.711  1.00  0.00      LL0  C  
ATOM   3566  OE1 GLU L 161      59.841   4.089  17.001  1.00  0.00      LL0  O  
ATOM   3567  OE2 GLU L 161      59.355   5.564  18.455  1.00  0.00      LL0  O1-
ATOM   3568  H   GLU L 161      58.553   1.216  15.573  1.00  0.00      LL0  H  
ATOM   3569  N   SER L 162      55.275   1.460  18.439  1.00  0.00      LL0  N  
ATOM   3570  CA  SER L 162      53.850   1.136  18.522  1.00  0.00      LL0  C  
ATOM   3571  C   SER L 162      53.153   2.142  19.419  1.00  0.00      LL0  C  
ATOM   3572  O   SER L 162      53.760   2.704  20.325  1.00  0.00      LL0  O  
ATOM   3573  CB  SER L 162      53.619  -0.296  19.024  1.00  0.00      LL0  C  
ATOM   3574  OG  SER L 162      52.243  -0.664  18.856  1.00  0.00      LL0  O  
ATOM   3575  H   SER L 162      55.687   2.026  19.156  1.00  0.00      LL0  H  
ATOM   3576  HG  SER L 162      52.211  -1.620  18.813  1.00  0.00      LL0  H  
ATOM   3577  N   VAL L 163      51.872   2.377  19.120  1.00  0.00      LL0  N  
ATOM   3578  CA  VAL L 163      51.143   3.409  19.856  1.00  0.00      LL0  C  
ATOM   3579  C   VAL L 163      49.759   2.889  20.196  1.00  0.00      LL0  C  
ATOM   3580  O   VAL L 163      49.201   2.087  19.456  1.00  0.00      LL0  O  
ATOM   3581  CB  VAL L 163      51.106   4.715  19.029  1.00  0.00      LL0  C  
ATOM   3582  CG1 VAL L 163      50.419   4.526  17.672  1.00  0.00      LL0  C  
ATOM   3583  CG2 VAL L 163      50.544   5.909  19.809  1.00  0.00      LL0  C  
ATOM   3584  H   VAL L 163      51.388   1.794  18.466  1.00  0.00      LL0  H  
ATOM   3585  N   THR L 164      49.234   3.334  21.344  1.00  0.00      LL0  N  
ATOM   3586  CA  THR L 164      47.872   2.905  21.648  1.00  0.00      LL0  C  
ATOM   3587  C   THR L 164      46.828   3.599  20.784  1.00  0.00      LL0  C  
ATOM   3588  O   THR L 164      47.114   4.534  20.044  1.00  0.00      LL0  O  
ATOM   3589  CB  THR L 164      47.583   3.133  23.139  1.00  0.00      LL0  C  
ATOM   3590  CG2 THR L 164      48.429   2.221  24.029  1.00  0.00      LL0  C  
ATOM   3591  OG1 THR L 164      47.784   4.509  23.493  1.00  0.00      LL0  O  
ATOM   3592  H   THR L 164      49.705   4.020  21.902  1.00  0.00      LL0  H  
ATOM   3593  HG1 THR L 164      46.994   4.965  23.188  1.00  0.00      LL0  H  
ATOM   3594  N   GLU L 165      45.580   3.140  20.975  1.00  0.00      LL0  N  
ATOM   3595  CA  GLU L 165      44.457   4.012  20.625  1.00  0.00      LL0  C  
ATOM   3596  C   GLU L 165      44.464   5.236  21.530  1.00  0.00      LL0  C  
ATOM   3597  O   GLU L 165      45.303   5.356  22.421  1.00  0.00      LL0  O  
ATOM   3598  CB  GLU L 165      43.140   3.256  20.816  1.00  0.00      LL0  C  
ATOM   3599  CG  GLU L 165      43.013   1.975  19.990  1.00  0.00      LL0  C  
ATOM   3600  CD  GLU L 165      41.826   1.171  20.488  1.00  0.00      LL0  C  
ATOM   3601  OE1 GLU L 165      40.884   0.954  19.734  1.00  0.00      LL0  O  
ATOM   3602  OE2 GLU L 165      41.854   0.717  21.626  1.00  0.00      LL0  O1-
ATOM   3603  H   GLU L 165      45.411   2.319  21.518  1.00  0.00      LL0  H  
ATOM   3604  N   GLN L 166      43.486   6.125  21.303  1.00  0.00      LL0  N  
ATOM   3605  CA  GLN L 166      43.279   7.057  22.406  1.00  0.00      LL0  C  
ATOM   3606  C   GLN L 166      42.463   6.365  23.476  1.00  0.00      LL0  C  
ATOM   3607  O   GLN L 166      41.446   5.738  23.191  1.00  0.00      LL0  O  
ATOM   3608  CB  GLN L 166      42.600   8.355  21.950  1.00  0.00      LL0  C  
ATOM   3609  CG  GLN L 166      42.714   9.449  23.019  1.00  0.00      LL0  C  
ATOM   3610  CD  GLN L 166      41.967  10.709  22.630  1.00  0.00      LL0  C  
ATOM   3611  NE2 GLN L 166      42.300  11.761  23.377  1.00  0.00      LL0  N  
ATOM   3612  OE1 GLN L 166      41.150  10.761  21.719  1.00  0.00      LL0  O  
ATOM   3613  H   GLN L 166      42.773   5.953  20.627  1.00  0.00      LL0  H  
ATOM   3614 HE21 GLN L 166      42.941  11.686  24.142  1.00  0.00      LL0  H  
ATOM   3615 HE22 GLN L 166      41.890  12.654  23.188  1.00  0.00      LL0  H  
ATOM   3616  N   ASP L 167      42.960   6.497  24.713  1.00  0.00      LL0  N  
ATOM   3617  CA  ASP L 167      42.110   6.089  25.829  1.00  0.00      LL0  C  
ATOM   3618  C   ASP L 167      40.841   6.932  25.839  1.00  0.00      LL0  C  
ATOM   3619  O   ASP L 167      40.799   8.014  25.266  1.00  0.00      LL0  O  
ATOM   3620  CB  ASP L 167      42.917   6.193  27.137  1.00  0.00      LL0  C  
ATOM   3621  CG  ASP L 167      42.055   5.941  28.363  1.00  0.00      LL0  C  
ATOM   3622  OD1 ASP L 167      42.032   6.788  29.246  1.00  0.00      LL0  O  
ATOM   3623  OD2 ASP L 167      41.345   4.941  28.403  1.00  0.00      LL0  O1-
ATOM   3624  H   ASP L 167      43.814   6.999  24.854  1.00  0.00      LL0  H  
ATOM   3625  N   SER L 168      39.811   6.384  26.478  1.00  0.00      LL0  N  
ATOM   3626  CA  SER L 168      38.575   7.146  26.529  1.00  0.00      LL0  C  
ATOM   3627  C   SER L 168      38.175   7.522  27.943  1.00  0.00      LL0  C  
ATOM   3628  O   SER L 168      36.996   7.647  28.267  1.00  0.00      LL0  O  
ATOM   3629  CB  SER L 168      37.472   6.348  25.833  1.00  0.00      LL0  C  
ATOM   3630  OG  SER L 168      37.468   4.989  26.310  1.00  0.00      LL0  O  
ATOM   3631  H   SER L 168      39.968   5.535  26.988  1.00  0.00      LL0  H  
ATOM   3632  HG  SER L 168      37.776   4.496  25.543  1.00  0.00      LL0  H  
ATOM   3633  N   LYS L 169      39.178   7.612  28.826  1.00  0.00      LL0  N  
ATOM   3634  CA  LYS L 169      38.795   8.036  30.170  1.00  0.00      LL0  C  
ATOM   3635  C   LYS L 169      39.648   9.180  30.680  1.00  0.00      LL0  C  
ATOM   3636  O   LYS L 169      39.182  10.304  30.838  1.00  0.00      LL0  O  
ATOM   3637  CB  LYS L 169      38.663   6.889  31.201  1.00  0.00      LL0  C  
ATOM   3638  CG  LYS L 169      39.033   5.427  30.874  1.00  0.00      LL0  C  
ATOM   3639  CD  LYS L 169      38.241   4.719  29.762  1.00  0.00      LL0  C  
ATOM   3640  CE  LYS L 169      36.716   4.754  29.895  1.00  0.00      LL0  C  
ATOM   3641  NZ  LYS L 169      36.141   5.165  28.607  1.00  0.00      LL0  N1+
ATOM   3642  H   LYS L 169      40.127   7.384  28.593  1.00  0.00      LL0  H  
ATOM   3643  HZ1 LYS L 169      35.157   4.844  28.514  1.00  0.00      LL0  H  
ATOM   3644  HZ2 LYS L 169      36.118   6.204  28.522  1.00  0.00      LL0  H  
ATOM   3645  HZ3 LYS L 169      36.683   4.798  27.796  1.00  0.00      LL0  H  
ATOM   3646  N   ASP L 170      40.935   8.860  30.879  1.00  0.00      LL0  N  
ATOM   3647  CA  ASP L 170      41.897   9.961  30.967  1.00  0.00      LL0  C  
ATOM   3648  C   ASP L 170      42.079  10.590  29.590  1.00  0.00      LL0  C  
ATOM   3649  O   ASP L 170      42.077  11.805  29.412  1.00  0.00      LL0  O  
ATOM   3650  CB  ASP L 170      43.228   9.461  31.563  1.00  0.00      LL0  C  
ATOM   3651  CG  ASP L 170      44.293  10.549  31.553  1.00  0.00      LL0  C  
ATOM   3652  OD1 ASP L 170      45.143  10.540  30.673  1.00  0.00      LL0  O  
ATOM   3653  OD2 ASP L 170      44.248  11.467  32.367  1.00  0.00      LL0  O1-
ATOM   3654  H   ASP L 170      41.244   7.926  30.689  1.00  0.00      LL0  H  
ATOM   3655  N   SER L 171      42.190   9.669  28.619  1.00  0.00      LL0  N  
ATOM   3656  CA  SER L 171      42.206  10.008  27.197  1.00  0.00      LL0  C  
ATOM   3657  C   SER L 171      43.533  10.512  26.670  1.00  0.00      LL0  C  
ATOM   3658  O   SER L 171      43.644  11.477  25.920  1.00  0.00      LL0  O  
ATOM   3659  CB  SER L 171      41.017  10.901  26.820  1.00  0.00      LL0  C  
ATOM   3660  OG  SER L 171      39.851  10.421  27.506  1.00  0.00      LL0  O  
ATOM   3661  H   SER L 171      42.243   8.709  28.894  1.00  0.00      LL0  H  
ATOM   3662  HG  SER L 171      39.413  11.198  27.848  1.00  0.00      LL0  H  
ATOM   3663  N   THR L 172      44.566   9.780  27.097  1.00  0.00      LL0  N  
ATOM   3664  CA  THR L 172      45.865  10.033  26.488  1.00  0.00      LL0  C  
ATOM   3665  C   THR L 172      46.222   8.973  25.462  1.00  0.00      LL0  C  
ATOM   3666  O   THR L 172      45.432   8.083  25.158  1.00  0.00      LL0  O  
ATOM   3667  CB  THR L 172      46.928  10.129  27.579  1.00  0.00      LL0  C  
ATOM   3668  CG2 THR L 172      47.077  11.560  28.079  1.00  0.00      LL0  C  
ATOM   3669  OG1 THR L 172      46.633   9.241  28.666  1.00  0.00      LL0  O  
ATOM   3670  H   THR L 172      44.441   8.997  27.705  1.00  0.00      LL0  H  
ATOM   3671  HG1 THR L 172      45.992   9.693  29.220  1.00  0.00      LL0  H  
ATOM   3672  N   TYR L 173      47.451   9.104  24.953  1.00  0.00      LL0  N  
ATOM   3673  CA  TYR L 173      48.050   8.003  24.210  1.00  0.00      LL0  C  
ATOM   3674  C   TYR L 173      49.267   7.537  24.975  1.00  0.00      LL0  C  
ATOM   3675  O   TYR L 173      49.825   8.272  25.782  1.00  0.00      LL0  O  
ATOM   3676  CB  TYR L 173      48.538   8.458  22.833  1.00  0.00      LL0  C  
ATOM   3677  CG  TYR L 173      47.429   8.976  21.951  1.00  0.00      LL0  C  
ATOM   3678  CD1 TYR L 173      46.837   8.094  21.026  1.00  0.00      LL0  C  
ATOM   3679  CD2 TYR L 173      47.040  10.327  22.056  1.00  0.00      LL0  C  
ATOM   3680  CE1 TYR L 173      45.847   8.586  20.163  1.00  0.00      LL0  C  
ATOM   3681  CE2 TYR L 173      46.048  10.818  21.194  1.00  0.00      LL0  C  
ATOM   3682  CZ  TYR L 173      45.472   9.941  20.255  1.00  0.00      LL0  C  
ATOM   3683  OH  TYR L 173      44.510  10.414  19.390  1.00  0.00      LL0  O  
ATOM   3684  H   TYR L 173      48.036   9.882  25.187  1.00  0.00      LL0  H  
ATOM   3685  HH  TYR L 173      44.444  11.367  19.459  1.00  0.00      LL0  H  
ATOM   3686  N   SER L 174      49.692   6.321  24.645  1.00  0.00      LL0  N  
ATOM   3687  CA  SER L 174      51.055   5.979  25.012  1.00  0.00      LL0  C  
ATOM   3688  C   SER L 174      51.804   5.496  23.791  1.00  0.00      LL0  C  
ATOM   3689  O   SER L 174      51.231   4.891  22.891  1.00  0.00      LL0  O  
ATOM   3690  CB  SER L 174      51.071   4.941  26.128  1.00  0.00      LL0  C  
ATOM   3691  OG  SER L 174      50.451   5.474  27.305  1.00  0.00      LL0  O  
ATOM   3692  H   SER L 174      49.150   5.700  24.077  1.00  0.00      LL0  H  
ATOM   3693  HG  SER L 174      50.613   4.819  27.985  1.00  0.00      LL0  H  
ATOM   3694  N   LEU L 175      53.101   5.816  23.790  1.00  0.00      LL0  N  
ATOM   3695  CA  LEU L 175      53.956   5.327  22.714  1.00  0.00      LL0  C  
ATOM   3696  C   LEU L 175      54.848   4.238  23.269  1.00  0.00      LL0  C  
ATOM   3697  O   LEU L 175      55.064   4.152  24.471  1.00  0.00      LL0  O  
ATOM   3698  CB  LEU L 175      54.802   6.479  22.156  1.00  0.00      LL0  C  
ATOM   3699  CG  LEU L 175      55.548   6.192  20.848  1.00  0.00      LL0  C  
ATOM   3700  CD1 LEU L 175      54.612   6.193  19.640  1.00  0.00      LL0  C  
ATOM   3701  CD2 LEU L 175      56.744   7.119  20.656  1.00  0.00      LL0  C  
ATOM   3702  H   LEU L 175      53.478   6.303  24.578  1.00  0.00      LL0  H  
ATOM   3703  N   SER L 176      55.371   3.433  22.354  1.00  0.00      LL0  N  
ATOM   3704  CA  SER L 176      56.387   2.469  22.732  1.00  0.00      LL0  C  
ATOM   3705  C   SER L 176      57.340   2.331  21.578  1.00  0.00      LL0  C  
ATOM   3706  O   SER L 176      56.985   2.632  20.444  1.00  0.00      LL0  O  
ATOM   3707  CB  SER L 176      55.746   1.123  23.065  1.00  0.00      LL0  C  
ATOM   3708  OG  SER L 176      54.842   0.736  22.022  1.00  0.00      LL0  O  
ATOM   3709  H   SER L 176      55.126   3.517  21.386  1.00  0.00      LL0  H  
ATOM   3710  HG  SER L 176      54.373   1.524  21.756  1.00  0.00      LL0  H  
ATOM   3711  N   SER L 177      58.542   1.862  21.898  1.00  0.00      LL0  N  
ATOM   3712  CA  SER L 177      59.410   1.502  20.791  1.00  0.00      LL0  C  
ATOM   3713  C   SER L 177      60.256   0.324  21.185  1.00  0.00      LL0  C  
ATOM   3714  O   SER L 177      60.494   0.080  22.362  1.00  0.00      LL0  O  
ATOM   3715  CB  SER L 177      60.256   2.693  20.347  1.00  0.00      LL0  C  
ATOM   3716  OG  SER L 177      60.885   2.425  19.085  1.00  0.00      LL0  O  
ATOM   3717  H   SER L 177      58.797   1.677  22.849  1.00  0.00      LL0  H  
ATOM   3718  HG  SER L 177      60.397   2.959  18.450  1.00  0.00      LL0  H  
ATOM   3719  N   THR L 178      60.663  -0.397  20.145  1.00  0.00      LL0  N  
ATOM   3720  CA  THR L 178      61.246  -1.706  20.381  1.00  0.00      LL0  C  
ATOM   3721  C   THR L 178      62.534  -1.860  19.598  1.00  0.00      LL0  C  
ATOM   3722  O   THR L 178      62.572  -2.449  18.524  1.00  0.00      LL0  O  
ATOM   3723  CB  THR L 178      60.206  -2.767  19.996  1.00  0.00      LL0  C  
ATOM   3724  CG2 THR L 178      60.487  -4.125  20.633  1.00  0.00      LL0  C  
ATOM   3725  OG1 THR L 178      58.888  -2.311  20.337  1.00  0.00      LL0  O  
ATOM   3726  H   THR L 178      60.409  -0.091  19.228  1.00  0.00      LL0  H  
ATOM   3727  HG1 THR L 178      58.631  -1.717  19.634  1.00  0.00      LL0  H  
ATOM   3728  N   LEU L 179      63.587  -1.257  20.171  1.00  0.00      LL0  N  
ATOM   3729  CA  LEU L 179      64.906  -1.274  19.534  1.00  0.00      LL0  C  
ATOM   3730  C   LEU L 179      65.501  -2.670  19.484  1.00  0.00      LL0  C  
ATOM   3731  O   LEU L 179      66.114  -3.136  20.435  1.00  0.00      LL0  O  
ATOM   3732  CB  LEU L 179      65.841  -0.329  20.293  1.00  0.00      LL0  C  
ATOM   3733  CG  LEU L 179      67.205  -0.094  19.642  1.00  0.00      LL0  C  
ATOM   3734  CD1 LEU L 179      67.079   0.704  18.348  1.00  0.00      LL0  C  
ATOM   3735  CD2 LEU L 179      68.196   0.551  20.610  1.00  0.00      LL0  C  
ATOM   3736  H   LEU L 179      63.476  -0.870  21.089  1.00  0.00      LL0  H  
ATOM   3737  N   THR L 180      65.255  -3.338  18.362  1.00  0.00      LL0  N  
ATOM   3738  CA  THR L 180      65.653  -4.737  18.331  1.00  0.00      LL0  C  
ATOM   3739  C   THR L 180      67.083  -4.991  17.890  1.00  0.00      LL0  C  
ATOM   3740  O   THR L 180      67.408  -5.129  16.716  1.00  0.00      LL0  O  
ATOM   3741  CB  THR L 180      64.606  -5.515  17.538  1.00  0.00      LL0  C  
ATOM   3742  CG2 THR L 180      64.872  -7.024  17.494  1.00  0.00      LL0  C  
ATOM   3743  OG1 THR L 180      63.321  -5.254  18.131  1.00  0.00      LL0  O  
ATOM   3744  H   THR L 180      64.869  -2.870  17.566  1.00  0.00      LL0  H  
ATOM   3745  HG1 THR L 180      63.113  -4.343  17.909  1.00  0.00      LL0  H  
ATOM   3746  N   LEU L 181      67.918  -5.058  18.930  1.00  0.00      LL0  N  
ATOM   3747  CA  LEU L 181      69.305  -5.455  18.725  1.00  0.00      LL0  C  
ATOM   3748  C   LEU L 181      69.465  -6.969  18.728  1.00  0.00      LL0  C  
ATOM   3749  O   LEU L 181      68.507  -7.727  18.884  1.00  0.00      LL0  O  
ATOM   3750  CB  LEU L 181      70.180  -4.797  19.796  1.00  0.00      LL0  C  
ATOM   3751  CG  LEU L 181      70.086  -3.269  19.815  1.00  0.00      LL0  C  
ATOM   3752  CD1 LEU L 181      70.816  -2.685  21.023  1.00  0.00      LL0  C  
ATOM   3753  CD2 LEU L 181      70.550  -2.635  18.501  1.00  0.00      LL0  C  
ATOM   3754  H   LEU L 181      67.563  -4.912  19.857  1.00  0.00      LL0  H  
ATOM   3755  N   SER L 182      70.717  -7.382  18.543  1.00  0.00      LL0  N  
ATOM   3756  CA  SER L 182      71.032  -8.804  18.564  1.00  0.00      LL0  C  
ATOM   3757  C   SER L 182      71.741  -9.204  19.864  1.00  0.00      LL0  C  
ATOM   3758  O   SER L 182      71.495  -8.639  20.924  1.00  0.00      LL0  O  
ATOM   3759  CB  SER L 182      71.811  -9.126  17.279  1.00  0.00      LL0  C  
ATOM   3760  OG  SER L 182      73.109  -8.513  17.298  1.00  0.00      LL0  O  
ATOM   3761  H   SER L 182      71.462  -6.711  18.483  1.00  0.00      LL0  H  
ATOM   3762  HG  SER L 182      72.970  -7.570  17.456  1.00  0.00      LL0  H  
ATOM   3763  N   LYS L 183      72.652 -10.190  19.748  1.00  0.00      LL0  N  
ATOM   3764  CA  LYS L 183      73.607 -10.407  20.832  1.00  0.00      LL0  C  
ATOM   3765  C   LYS L 183      75.028  -9.986  20.453  1.00  0.00      LL0  C  
ATOM   3766  O   LYS L 183      75.999 -10.158  21.191  1.00  0.00      LL0  O  
ATOM   3767  CB  LYS L 183      73.541 -11.873  21.281  1.00  0.00      LL0  C  
ATOM   3768  CG  LYS L 183      74.139 -12.176  22.658  1.00  0.00      LL0  C  
ATOM   3769  CD  LYS L 183      74.019 -13.651  23.048  1.00  0.00      LL0  C  
ATOM   3770  CE  LYS L 183      74.592 -13.937  24.438  1.00  0.00      LL0  C  
ATOM   3771  NZ  LYS L 183      76.038 -13.677  24.453  1.00  0.00      LL0  N1+
ATOM   3772  H   LYS L 183      72.694 -10.737  18.913  1.00  0.00      LL0  H  
ATOM   3773  HZ1 LYS L 183      76.374 -13.465  25.419  1.00  0.00      LL0  H  
ATOM   3774  HZ2 LYS L 183      76.600 -14.449  24.059  1.00  0.00      LL0  H  
ATOM   3775  HZ3 LYS L 183      76.287 -12.788  23.966  1.00  0.00      LL0  H  
ATOM   3776  N   ALA L 184      75.146  -9.420  19.241  1.00  0.00      LL0  N  
ATOM   3777  CA  ALA L 184      76.476  -8.911  18.927  1.00  0.00      LL0  C  
ATOM   3778  C   ALA L 184      76.690  -7.592  19.649  1.00  0.00      LL0  C  
ATOM   3779  O   ALA L 184      77.320  -7.548  20.702  1.00  0.00      LL0  O  
ATOM   3780  CB  ALA L 184      76.677  -8.784  17.412  1.00  0.00      LL0  C  
ATOM   3781  H   ALA L 184      74.346  -9.144  18.699  1.00  0.00      LL0  H  
ATOM   3782  N   ASP L 185      76.065  -6.571  19.060  1.00  0.00      LL0  N  
ATOM   3783  CA  ASP L 185      75.791  -5.260  19.656  1.00  0.00      LL0  C  
ATOM   3784  C   ASP L 185      75.580  -5.209  21.176  1.00  0.00      LL0  C  
ATOM   3785  O   ASP L 185      76.535  -5.070  21.935  1.00  0.00      LL0  O  
ATOM   3786  CB  ASP L 185      74.620  -4.631  18.862  1.00  0.00      LL0  C  
ATOM   3787  CG  ASP L 185      73.526  -5.660  18.548  1.00  0.00      LL0  C  
ATOM   3788  OD1 ASP L 185      72.898  -5.575  17.503  1.00  0.00      LL0  O  
ATOM   3789  OD2 ASP L 185      73.332  -6.602  19.310  1.00  0.00      LL0  O1-
ATOM   3790  H   ASP L 185      75.529  -6.761  18.237  1.00  0.00      LL0  H  
ATOM   3791  N   TYR L 186      74.304  -5.319  21.598  1.00  0.00      LL0  N  
ATOM   3792  CA  TYR L 186      73.852  -5.043  22.964  1.00  0.00      LL0  C  
ATOM   3793  C   TYR L 186      74.771  -5.509  24.078  1.00  0.00      LL0  C  
ATOM   3794  O   TYR L 186      75.186  -4.766  24.959  1.00  0.00      LL0  O  
ATOM   3795  CB  TYR L 186      72.440  -5.618  23.124  1.00  0.00      LL0  C  
ATOM   3796  CG  TYR L 186      71.847  -5.414  24.505  1.00  0.00      LL0  C  
ATOM   3797  CD1 TYR L 186      71.291  -4.166  24.856  1.00  0.00      LL0  C  
ATOM   3798  CD2 TYR L 186      71.836  -6.506  25.395  1.00  0.00      LL0  C  
ATOM   3799  CE1 TYR L 186      70.666  -4.025  26.107  1.00  0.00      LL0  C  
ATOM   3800  CE2 TYR L 186      71.197  -6.371  26.637  1.00  0.00      LL0  C  
ATOM   3801  CZ  TYR L 186      70.601  -5.140  26.970  1.00  0.00      LL0  C  
ATOM   3802  OH  TYR L 186      69.926  -5.029  28.171  1.00  0.00      LL0  O  
ATOM   3803  H   TYR L 186      73.605  -5.536  20.915  1.00  0.00      LL0  H  
ATOM   3804  HH  TYR L 186      69.510  -5.869  28.374  1.00  0.00      LL0  H  
ATOM   3805  N   GLU L 187      75.076  -6.811  23.994  1.00  0.00      LL0  N  
ATOM   3806  CA  GLU L 187      75.903  -7.427  25.032  1.00  0.00      LL0  C  
ATOM   3807  C   GLU L 187      77.219  -6.701  25.304  1.00  0.00      LL0  C  
ATOM   3808  O   GLU L 187      77.673  -6.567  26.433  1.00  0.00      LL0  O  
ATOM   3809  CB  GLU L 187      76.109  -8.894  24.656  1.00  0.00      LL0  C  
ATOM   3810  CG  GLU L 187      77.026  -9.707  25.579  1.00  0.00      LL0  C  
ATOM   3811  CD  GLU L 187      77.227 -11.106  25.022  1.00  0.00      LL0  C  
ATOM   3812  OE1 GLU L 187      77.366 -12.038  25.800  1.00  0.00      LL0  O  
ATOM   3813  OE2 GLU L 187      77.220 -11.298  23.807  1.00  0.00      LL0  O1-
ATOM   3814  H   GLU L 187      74.670  -7.332  23.244  1.00  0.00      LL0  H  
ATOM   3815  N   LYS L 188      77.815  -6.232  24.197  1.00  0.00      LL0  N  
ATOM   3816  CA  LYS L 188      79.061  -5.497  24.391  1.00  0.00      LL0  C  
ATOM   3817  C   LYS L 188      78.802  -4.036  24.723  1.00  0.00      LL0  C  
ATOM   3818  O   LYS L 188      79.273  -3.502  25.721  1.00  0.00      LL0  O  
ATOM   3819  CB  LYS L 188      79.994  -5.617  23.175  1.00  0.00      LL0  C  
ATOM   3820  CG  LYS L 188      79.866  -6.906  22.351  1.00  0.00      LL0  C  
ATOM   3821  CD  LYS L 188      80.198  -8.232  23.049  1.00  0.00      LL0  C  
ATOM   3822  CE  LYS L 188      79.710  -9.444  22.240  1.00  0.00      LL0  C  
ATOM   3823  NZ  LYS L 188      78.240  -9.477  22.229  1.00  0.00      LL0  N1+
ATOM   3824  H   LYS L 188      77.310  -6.186  23.335  1.00  0.00      LL0  H  
ATOM   3825  HZ1 LYS L 188      77.843  -8.554  21.959  1.00  0.00      LL0  H  
ATOM   3826  HZ2 LYS L 188      77.833 -10.175  21.574  1.00  0.00      LL0  H  
ATOM   3827  HZ3 LYS L 188      77.874  -9.772  23.158  1.00  0.00      LL0  H  
ATOM   3828  N   HIS L 189      77.995  -3.425  23.841  1.00  0.00      LL0  N  
ATOM   3829  CA  HIS L 189      77.656  -2.007  23.981  1.00  0.00      LL0  C  
ATOM   3830  C   HIS L 189      77.032  -1.645  25.318  1.00  0.00      LL0  C  
ATOM   3831  O   HIS L 189      76.568  -2.508  26.061  1.00  0.00      LL0  O  
ATOM   3832  CB  HIS L 189      76.772  -1.588  22.812  1.00  0.00      LL0  C  
ATOM   3833  CG  HIS L 189      77.637  -1.083  21.689  1.00  0.00      LL0  C  
ATOM   3834  CD2 HIS L 189      78.216  -1.811  20.646  1.00  0.00      LL0  C  
ATOM   3835  ND1 HIS L 189      77.976   0.209  21.560  1.00  0.00      LL0  N  
ATOM   3836  CE1 HIS L 189      78.765   0.314  20.449  1.00  0.00      LL0  C  
ATOM   3837  NE2 HIS L 189      78.913  -0.930  19.886  1.00  0.00      LL0  N  
ATOM   3838  H   HIS L 189      77.576  -3.959  23.106  1.00  0.00      LL0  H  
ATOM   3839  HD1 HIS L 189      77.690   0.936  22.162  1.00  0.00      LL0  H  
ATOM   3840  N   LYS L 190      77.109  -0.351  25.639  1.00  0.00      LL0  N  
ATOM   3841  CA  LYS L 190      76.942  -0.005  27.042  1.00  0.00      LL0  C  
ATOM   3842  C   LYS L 190      75.750   0.878  27.372  1.00  0.00      LL0  C  
ATOM   3843  O   LYS L 190      74.905   0.517  28.185  1.00  0.00      LL0  O  
ATOM   3844  CB  LYS L 190      78.247   0.603  27.557  1.00  0.00      LL0  C  
ATOM   3845  CG  LYS L 190      78.403   0.602  29.075  1.00  0.00      LL0  C  
ATOM   3846  CD  LYS L 190      79.614   1.437  29.496  1.00  0.00      LL0  C  
ATOM   3847  CE  LYS L 190      79.875   1.420  31.002  1.00  0.00      LL0  C  
ATOM   3848  NZ  LYS L 190      78.650   1.784  31.714  1.00  0.00      LL0  N1+
ATOM   3849  H   LYS L 190      77.331   0.365  24.966  1.00  0.00      LL0  H  
ATOM   3850  HZ1 LYS L 190      77.973   0.994  31.683  1.00  0.00      LL0  H  
ATOM   3851  HZ2 LYS L 190      78.789   1.885  32.741  1.00  0.00      LL0  H  
ATOM   3852  HZ3 LYS L 190      78.155   2.612  31.329  1.00  0.00      LL0  H  
ATOM   3853  N   VAL L 191      75.730   2.067  26.759  1.00  0.00      LL0  N  
ATOM   3854  CA  VAL L 191      74.734   3.023  27.240  1.00  0.00      LL0  C  
ATOM   3855  C   VAL L 191      73.602   3.293  26.264  1.00  0.00      LL0  C  
ATOM   3856  O   VAL L 191      73.754   3.846  25.182  1.00  0.00      LL0  O  
ATOM   3857  CB  VAL L 191      75.405   4.309  27.768  1.00  0.00      LL0  C  
ATOM   3858  CG1 VAL L 191      76.310   4.987  26.737  1.00  0.00      LL0  C  
ATOM   3859  CG2 VAL L 191      74.383   5.272  28.381  1.00  0.00      LL0  C  
ATOM   3860  H   VAL L 191      76.347   2.254  25.985  1.00  0.00      LL0  H  
ATOM   3861  N   TYR L 192      72.427   2.845  26.706  1.00  0.00      LL0  N  
ATOM   3862  CA  TYR L 192      71.290   2.942  25.800  1.00  0.00      LL0  C  
ATOM   3863  C   TYR L 192      70.390   4.094  26.165  1.00  0.00      LL0  C  
ATOM   3864  O   TYR L 192      70.082   4.324  27.329  1.00  0.00      LL0  O  
ATOM   3865  CB  TYR L 192      70.520   1.620  25.772  1.00  0.00      LL0  C  
ATOM   3866  CG  TYR L 192      71.471   0.511  25.393  1.00  0.00      LL0  C  
ATOM   3867  CD1 TYR L 192      71.740   0.286  24.029  1.00  0.00      LL0  C  
ATOM   3868  CD2 TYR L 192      72.084  -0.247  26.413  1.00  0.00      LL0  C  
ATOM   3869  CE1 TYR L 192      72.671  -0.701  23.678  1.00  0.00      LL0  C  
ATOM   3870  CE2 TYR L 192      73.021  -1.229  26.060  1.00  0.00      LL0  C  
ATOM   3871  CZ  TYR L 192      73.302  -1.439  24.697  1.00  0.00      LL0  C  
ATOM   3872  OH  TYR L 192      74.213  -2.403  24.331  1.00  0.00      LL0  O  
ATOM   3873  H   TYR L 192      72.330   2.546  27.656  1.00  0.00      LL0  H  
ATOM   3874  HH  TYR L 192      74.665  -2.771  25.087  1.00  0.00      LL0  H  
ATOM   3875  N   ALA L 193      69.991   4.822  25.121  1.00  0.00      LL0  N  
ATOM   3876  CA  ALA L 193      69.137   5.964  25.403  1.00  0.00      LL0  C  
ATOM   3877  C   ALA L 193      67.913   6.001  24.524  1.00  0.00      LL0  C  
ATOM   3878  O   ALA L 193      67.974   6.009  23.300  1.00  0.00      LL0  O  
ATOM   3879  CB  ALA L 193      69.901   7.281  25.252  1.00  0.00      LL0  C  
ATOM   3880  H   ALA L 193      70.272   4.579  24.190  1.00  0.00      LL0  H  
ATOM   3881  N   CYS L 194      66.785   6.039  25.228  1.00  0.00      LL0  N  
ATOM   3882  CA  CYS L 194      65.539   6.412  24.571  1.00  0.00      LL0  C  
ATOM   3883  C   CYS L 194      65.420   7.919  24.594  1.00  0.00      LL0  C  
ATOM   3884  O   CYS L 194      64.845   8.498  25.505  1.00  0.00      LL0  O  
ATOM   3885  CB  CYS L 194      64.380   5.761  25.321  1.00  0.00      LL0  C  
ATOM   3886  SG  CYS L 194      62.736   6.154  24.689  1.00  0.00      LL0  S  
ATOM   3887  H   CYS L 194      66.829   5.976  26.226  1.00  0.00      LL0  H  
ATOM   3888  N   GLU L 195      66.045   8.543  23.595  1.00  0.00      LL0  N  
ATOM   3889  CA  GLU L 195      66.018   9.999  23.640  1.00  0.00      LL0  C  
ATOM   3890  C   GLU L 195      64.826  10.531  22.875  1.00  0.00      LL0  C  
ATOM   3891  O   GLU L 195      64.766  10.500  21.654  1.00  0.00      LL0  O  
ATOM   3892  CB  GLU L 195      67.364  10.547  23.168  1.00  0.00      LL0  C  
ATOM   3893  CG  GLU L 195      67.706  11.911  23.774  1.00  0.00      LL0  C  
ATOM   3894  CD  GLU L 195      69.216  12.070  23.819  1.00  0.00      LL0  C  
ATOM   3895  OE1 GLU L 195      69.747  12.985  23.197  1.00  0.00      LL0  O  
ATOM   3896  OE2 GLU L 195      69.890  11.253  24.449  1.00  0.00      LL0  O1-
ATOM   3897  H   GLU L 195      66.374   8.052  22.785  1.00  0.00      LL0  H  
ATOM   3898  N   VAL L 196      63.829  10.941  23.660  1.00  0.00      LL0  N  
ATOM   3899  CA  VAL L 196      62.542  11.147  23.007  1.00  0.00      LL0  C  
ATOM   3900  C   VAL L 196      62.219  12.563  22.593  1.00  0.00      LL0  C  
ATOM   3901  O   VAL L 196      62.641  13.548  23.192  1.00  0.00      LL0  O  
ATOM   3902  CB  VAL L 196      61.401  10.576  23.854  1.00  0.00      LL0  C  
ATOM   3903  CG1 VAL L 196      61.649   9.100  24.124  1.00  0.00      LL0  C  
ATOM   3904  CG2 VAL L 196      61.172  11.356  25.149  1.00  0.00      LL0  C  
ATOM   3905  H   VAL L 196      63.956  10.994  24.651  1.00  0.00      LL0  H  
ATOM   3906  N   THR L 197      61.385  12.587  21.553  1.00  0.00      LL0  N  
ATOM   3907  CA  THR L 197      60.718  13.811  21.149  1.00  0.00      LL0  C  
ATOM   3908  C   THR L 197      59.213  13.624  21.246  1.00  0.00      LL0  C  
ATOM   3909  O   THR L 197      58.697  12.510  21.249  1.00  0.00      LL0  O  
ATOM   3910  CB  THR L 197      61.152  14.185  19.728  1.00  0.00      LL0  C  
ATOM   3911  CG2 THR L 197      62.549  14.812  19.718  1.00  0.00      LL0  C  
ATOM   3912  OG1 THR L 197      61.115  13.037  18.867  1.00  0.00      LL0  O  
ATOM   3913  H   THR L 197      61.130  11.728  21.109  1.00  0.00      LL0  H  
ATOM   3914  HG1 THR L 197      61.662  12.370  19.290  1.00  0.00      LL0  H  
ATOM   3915  N   HIS L 198      58.535  14.769  21.343  1.00  0.00      LL0  N  
ATOM   3916  CA  HIS L 198      57.078  14.805  21.437  1.00  0.00      LL0  C  
ATOM   3917  C   HIS L 198      56.714  16.219  21.058  1.00  0.00      LL0  C  
ATOM   3918  O   HIS L 198      57.509  17.116  21.307  1.00  0.00      LL0  O  
ATOM   3919  CB  HIS L 198      56.657  14.473  22.881  1.00  0.00      LL0  C  
ATOM   3920  CG  HIS L 198      55.193  14.730  23.160  1.00  0.00      LL0  C  
ATOM   3921  CD2 HIS L 198      54.082  14.151  22.543  1.00  0.00      LL0  C  
ATOM   3922  ND1 HIS L 198      54.763  15.588  24.104  1.00  0.00      LL0  N  
ATOM   3923  CE1 HIS L 198      53.394  15.554  24.093  1.00  0.00      LL0  C  
ATOM   3924  NE2 HIS L 198      52.978  14.672  23.130  1.00  0.00      LL0  N  
ATOM   3925  H   HIS L 198      59.008  15.652  21.376  1.00  0.00      LL0  H  
ATOM   3926  HD1 HIS L 198      55.315  16.140  24.704  1.00  0.00      LL0  H  
ATOM   3927  N   GLN L 199      55.520  16.391  20.463  1.00  0.00      LL0  N  
ATOM   3928  CA  GLN L 199      55.081  17.740  20.086  1.00  0.00      LL0  C  
ATOM   3929  C   GLN L 199      55.256  18.765  21.201  1.00  0.00      LL0  C  
ATOM   3930  O   GLN L 199      55.888  19.804  21.065  1.00  0.00      LL0  O  
ATOM   3931  CB  GLN L 199      53.623  17.708  19.626  1.00  0.00      LL0  C  
ATOM   3932  CG  GLN L 199      53.196  19.011  18.947  1.00  0.00      LL0  C  
ATOM   3933  CD  GLN L 199      51.857  19.454  19.494  1.00  0.00      LL0  C  
ATOM   3934  NE2 GLN L 199      50.829  19.203  18.687  1.00  0.00      LL0  N  
ATOM   3935  OE1 GLN L 199      51.751  20.029  20.570  1.00  0.00      LL0  O  
ATOM   3936  H   GLN L 199      54.988  15.581  20.204  1.00  0.00      LL0  H  
ATOM   3937 HE21 GLN L 199      50.952  18.586  17.902  1.00  0.00      LL0  H  
ATOM   3938 HE22 GLN L 199      49.924  19.567  18.880  1.00  0.00      LL0  H  
ATOM   3939  N   GLY L 200      54.693  18.377  22.350  1.00  0.00      LL0  N  
ATOM   3940  CA  GLY L 200      54.997  19.187  23.518  1.00  0.00      LL0  C  
ATOM   3941  C   GLY L 200      56.203  18.658  24.262  1.00  0.00      LL0  C  
ATOM   3942  O   GLY L 200      56.081  17.882  25.204  1.00  0.00      LL0  O  
ATOM   3943  H   GLY L 200      54.202  17.510  22.406  1.00  0.00      LL0  H  
ATOM   3944  N   LEU L 201      57.365  19.123  23.796  1.00  0.00      LL0  N  
ATOM   3945  CA  LEU L 201      58.589  18.989  24.579  1.00  0.00      LL0  C  
ATOM   3946  C   LEU L 201      59.445  20.211  24.356  1.00  0.00      LL0  C  
ATOM   3947  O   LEU L 201      59.306  20.910  23.363  1.00  0.00      LL0  O  
ATOM   3948  CB  LEU L 201      59.405  17.742  24.215  1.00  0.00      LL0  C  
ATOM   3949  CG  LEU L 201      59.060  16.491  25.029  1.00  0.00      LL0  C  
ATOM   3950  CD1 LEU L 201      59.984  15.326  24.673  1.00  0.00      LL0  C  
ATOM   3951  CD2 LEU L 201      59.057  16.756  26.536  1.00  0.00      LL0  C  
ATOM   3952  H   LEU L 201      57.391  19.636  22.932  1.00  0.00      LL0  H  
ATOM   3953  N   SER L 202      60.336  20.435  25.322  1.00  0.00      LL0  N  
ATOM   3954  CA  SER L 202      61.341  21.460  25.079  1.00  0.00      LL0  C  
ATOM   3955  C   SER L 202      62.688  20.800  24.851  1.00  0.00      LL0  C  
ATOM   3956  O   SER L 202      63.221  20.738  23.751  1.00  0.00      LL0  O  
ATOM   3957  CB  SER L 202      61.331  22.429  26.263  1.00  0.00      LL0  C  
ATOM   3958  OG  SER L 202      61.175  21.675  27.478  1.00  0.00      LL0  O  
ATOM   3959  H   SER L 202      60.376  19.896  26.161  1.00  0.00      LL0  H  
ATOM   3960  HG  SER L 202      61.111  22.313  28.179  1.00  0.00      LL0  H  
ATOM   3961  N   SER L 203      63.193  20.248  25.957  1.00  0.00      LL0  N  
ATOM   3962  CA  SER L 203      64.363  19.393  25.820  1.00  0.00      LL0  C  
ATOM   3963  C   SER L 203      63.952  17.989  25.415  1.00  0.00      LL0  C  
ATOM   3964  O   SER L 203      62.967  17.459  25.919  1.00  0.00      LL0  O  
ATOM   3965  CB  SER L 203      65.111  19.368  27.152  1.00  0.00      LL0  C  
ATOM   3966  OG  SER L 203      65.162  20.696  27.693  1.00  0.00      LL0  O  
ATOM   3967  H   SER L 203      62.742  20.351  26.843  1.00  0.00      LL0  H  
ATOM   3968  HG  SER L 203      65.733  20.656  28.450  1.00  0.00      LL0  H  
ATOM   3969  N   PRO L 204      64.739  17.385  24.494  1.00  0.00      LL0  N  
ATOM   3970  CA  PRO L 204      64.543  15.955  24.239  1.00  0.00      LL0  C  
ATOM   3971  C   PRO L 204      64.856  15.162  25.499  1.00  0.00      LL0  C  
ATOM   3972  O   PRO L 204      65.862  15.373  26.168  1.00  0.00      LL0  O  
ATOM   3973  CB  PRO L 204      65.504  15.693  23.073  1.00  0.00      LL0  C  
ATOM   3974  CG  PRO L 204      66.595  16.759  23.193  1.00  0.00      LL0  C  
ATOM   3975  CD  PRO L 204      65.833  17.968  23.724  1.00  0.00      LL0  C  
ATOM   3976  N   VAL L 205      63.915  14.282  25.843  1.00  0.00      LL0  N  
ATOM   3977  CA  VAL L 205      64.135  13.620  27.125  1.00  0.00      LL0  C  
ATOM   3978  C   VAL L 205      64.965  12.368  26.959  1.00  0.00      LL0  C  
ATOM   3979  O   VAL L 205      64.498  11.363  26.440  1.00  0.00      LL0  O  
ATOM   3980  CB  VAL L 205      62.803  13.326  27.834  1.00  0.00      LL0  C  
ATOM   3981  CG1 VAL L 205      62.993  12.615  29.180  1.00  0.00      LL0  C  
ATOM   3982  CG2 VAL L 205      61.993  14.612  28.003  1.00  0.00      LL0  C  
ATOM   3983  H   VAL L 205      63.188  14.044  25.195  1.00  0.00      LL0  H  
ATOM   3984  N   THR L 206      66.214  12.458  27.432  1.00  0.00      LL0  N  
ATOM   3985  CA  THR L 206      66.952  11.201  27.452  1.00  0.00      LL0  C  
ATOM   3986  C   THR L 206      66.476  10.257  28.545  1.00  0.00      LL0  C  
ATOM   3987  O   THR L 206      66.547  10.498  29.746  1.00  0.00      LL0  O  
ATOM   3988  CB  THR L 206      68.479  11.420  27.448  1.00  0.00      LL0  C  
ATOM   3989  CG2 THR L 206      69.055  12.003  28.742  1.00  0.00      LL0  C  
ATOM   3990  OG1 THR L 206      69.162  10.222  27.049  1.00  0.00      LL0  O  
ATOM   3991  H   THR L 206      66.570  13.317  27.796  1.00  0.00      LL0  H  
ATOM   3992  HG1 THR L 206      69.456  10.421  26.155  1.00  0.00      LL0  H  
ATOM   3993  N   LYS L 207      65.940   9.148  28.049  1.00  0.00      LL0  N  
ATOM   3994  CA  LYS L 207      65.634   8.087  28.986  1.00  0.00      LL0  C  
ATOM   3995  C   LYS L 207      66.679   7.002  28.891  1.00  0.00      LL0  C  
ATOM   3996  O   LYS L 207      66.575   6.073  28.101  1.00  0.00      LL0  O  
ATOM   3997  CB  LYS L 207      64.235   7.545  28.727  1.00  0.00      LL0  C  
ATOM   3998  CG  LYS L 207      63.664   6.888  29.974  1.00  0.00      LL0  C  
ATOM   3999  CD  LYS L 207      63.320   7.907  31.054  1.00  0.00      LL0  C  
ATOM   4000  CE  LYS L 207      62.997   7.196  32.359  1.00  0.00      LL0  C  
ATOM   4001  NZ  LYS L 207      62.291   8.100  33.272  1.00  0.00      LL0  N1+
ATOM   4002  H   LYS L 207      65.782   9.063  27.064  1.00  0.00      LL0  H  
ATOM   4003  HZ1 LYS L 207      62.437   7.793  34.258  1.00  0.00      LL0  H  
ATOM   4004  HZ2 LYS L 207      62.620   9.077  33.177  1.00  0.00      LL0  H  
ATOM   4005  HZ3 LYS L 207      61.261   8.053  33.092  1.00  0.00      LL0  H  
ATOM   4006  N   SER L 208      67.714   7.182  29.703  1.00  0.00      LL0  N  
ATOM   4007  CA  SER L 208      68.856   6.304  29.492  1.00  0.00      LL0  C  
ATOM   4008  C   SER L 208      69.063   5.257  30.579  1.00  0.00      LL0  C  
ATOM   4009  O   SER L 208      68.567   5.378  31.699  1.00  0.00      LL0  O  
ATOM   4010  CB  SER L 208      70.094   7.185  29.267  1.00  0.00      LL0  C  
ATOM   4011  OG  SER L 208      69.726   8.576  29.332  1.00  0.00      LL0  O  
ATOM   4012  H   SER L 208      67.818   7.988  30.285  1.00  0.00      LL0  H  
ATOM   4013  HG  SER L 208      69.658   8.917  28.439  1.00  0.00      LL0  H  
ATOM   4014  N   PHE L 209      69.839   4.229  30.199  1.00  0.00      LL0  N  
ATOM   4015  CA  PHE L 209      70.370   3.286  31.180  1.00  0.00      LL0  C  
ATOM   4016  C   PHE L 209      71.712   2.753  30.717  1.00  0.00      LL0  C  
ATOM   4017  O   PHE L 209      72.102   2.927  29.569  1.00  0.00      LL0  O  
ATOM   4018  CB  PHE L 209      69.385   2.141  31.506  1.00  0.00      LL0  C  
ATOM   4019  CG  PHE L 209      69.252   1.120  30.392  1.00  0.00      LL0  C  
ATOM   4020  CD1 PHE L 209      68.263   1.293  29.403  1.00  0.00      LL0  C  
ATOM   4021  CD2 PHE L 209      70.118   0.004  30.363  1.00  0.00      LL0  C  
ATOM   4022  CE1 PHE L 209      68.150   0.348  28.365  1.00  0.00      LL0  C  
ATOM   4023  CE2 PHE L 209      70.014  -0.937  29.321  1.00  0.00      LL0  C  
ATOM   4024  CZ  PHE L 209      69.032  -0.750  28.327  1.00  0.00      LL0  C  
ATOM   4025  H   PHE L 209      70.117   4.135  29.239  1.00  0.00      LL0  H  
ATOM   4026  N   ASN L 210      72.400   2.090  31.652  1.00  0.00      LL0  N  
ATOM   4027  CA  ASN L 210      73.588   1.360  31.218  1.00  0.00      LL0  C  
ATOM   4028  C   ASN L 210      73.321  -0.116  31.405  1.00  0.00      LL0  C  
ATOM   4029  O   ASN L 210      72.735  -0.526  32.402  1.00  0.00      LL0  O  
ATOM   4030  CB  ASN L 210      74.810   1.773  32.033  1.00  0.00      LL0  C  
ATOM   4031  CG  ASN L 210      75.483   3.006  31.468  1.00  0.00      LL0  C  
ATOM   4032  ND2 ASN L 210      74.833   4.148  31.707  1.00  0.00      LL0  N  
ATOM   4033  OD1 ASN L 210      76.557   2.956  30.879  1.00  0.00      LL0  O  
ATOM   4034  H   ASN L 210      72.026   1.923  32.564  1.00  0.00      LL0  H  
ATOM   4035 HD21 ASN L 210      73.978   4.156  32.221  1.00  0.00      LL0  H  
ATOM   4036 HD22 ASN L 210      75.217   5.001  31.360  1.00  0.00      LL0  H  
ATOM   4037  N   ARG L 211      73.722  -0.899  30.397  1.00  0.00      LL0  N  
ATOM   4038  CA  ARG L 211      73.371  -2.320  30.412  1.00  0.00      LL0  C  
ATOM   4039  C   ARG L 211      73.935  -3.109  31.588  1.00  0.00      LL0  C  
ATOM   4040  O   ARG L 211      75.086  -3.533  31.614  1.00  0.00      LL0  O  
ATOM   4041  CB  ARG L 211      73.756  -2.967  29.078  1.00  0.00      LL0  C  
ATOM   4042  CG  ARG L 211      73.589  -4.492  29.084  1.00  0.00      LL0  C  
ATOM   4043  CD  ARG L 211      74.418  -5.221  28.025  1.00  0.00      LL0  C  
ATOM   4044  NE  ARG L 211      75.692  -4.565  27.710  1.00  0.00      LL0  N  
ATOM   4045  CZ  ARG L 211      76.778  -4.468  28.509  1.00  0.00      LL0  C  
ATOM   4046  NH1 ARG L 211      76.755  -4.894  29.771  1.00  0.00      LL0  N1+
ATOM   4047  NH2 ARG L 211      77.880  -3.917  28.015  1.00  0.00      LL0  N  
ATOM   4048  H   ARG L 211      74.231  -0.493  29.636  1.00  0.00      LL0  H  
ATOM   4049  HE  ARG L 211      75.773  -4.188  26.778  1.00  0.00      LL0  H  
ATOM   4050 HH11 ARG L 211      77.561  -4.863  30.359  1.00  0.00      LL0  H  
ATOM   4051 HH12 ARG L 211      75.900  -5.228  30.169  1.00  0.00      LL0  H  
ATOM   4052 HH21 ARG L 211      78.732  -3.835  28.525  1.00  0.00      LL0  H  
ATOM   4053 HH22 ARG L 211      77.872  -3.562  27.070  1.00  0.00      LL0  H  
ATOM   4054  N   GLY L 212      73.029  -3.326  32.546  1.00  0.00      LL0  N  
ATOM   4055  CA  GLY L 212      73.428  -4.107  33.712  1.00  0.00      LL0  C  
ATOM   4056  C   GLY L 212      73.671  -3.243  34.933  1.00  0.00      LL0  C  
ATOM   4057  O   GLY L 212      73.501  -3.657  36.073  1.00  0.00      LL0  O  
ATOM   4058  H   GLY L 212      72.159  -2.835  32.499  1.00  0.00      LL0  H  
ATOM   4059  N   GLU L 213      74.054  -1.994  34.646  1.00  0.00      LL0  N  
ATOM   4060  CA  GLU L 213      74.334  -1.069  35.738  1.00  0.00      LL0  C  
ATOM   4061  C   GLU L 213      73.073  -0.441  36.306  1.00  0.00      LL0  C  
ATOM   4062  O   GLU L 213      72.739   0.720  36.101  1.00  0.00      LL0  O  
ATOM   4063  CB  GLU L 213      75.344  -0.035  35.253  1.00  0.00      LL0  C  
ATOM   4064  CG  GLU L 213      76.646  -0.714  34.815  1.00  0.00      LL0  C  
ATOM   4065  CD  GLU L 213      77.322   0.111  33.743  1.00  0.00      LL0  C  
ATOM   4066  OE1 GLU L 213      77.828   1.192  34.037  1.00  0.00      LL0  O  
ATOM   4067  OE2 GLU L 213      77.335  -0.315  32.590  1.00  0.00      LL0  O1-
ATOM   4068  H   GLU L 213      74.098  -1.670  33.701  1.00  0.00      LL0  H  
ATOM   4069  N   CYS L 214      72.354  -1.298  37.049  1.00  0.00      LL0  N  
ATOM   4070  CA  CYS L 214      71.162  -0.861  37.780  1.00  0.00      LL0  C  
ATOM   4071  C   CYS L 214      70.179   0.021  37.018  1.00  0.00      LL0  C  
ATOM   4072  O   CYS L 214      68.977   0.047  37.286  1.00  0.00      LL0  O  
ATOM   4073  CB  CYS L 214      71.574  -0.210  39.102  1.00  0.00      LL0  C  
ATOM   4074  SG  CYS L 214      70.232  -0.155  40.317  1.00  0.00      LL0  S  
ATOM   4075  H   CYS L 214      72.709  -2.233  37.131  1.00  0.00      LL0  H  
TER   
ATOM   4076  N   ASP C  10       5.896  -7.327 -36.883  1.00  0.00      RC0  N  
ATOM   4077  CA  ASP C  10       6.006  -7.713 -35.482  1.00  0.00      RC0  C  
ATOM   4078  C   ASP C  10       7.014  -6.839 -34.755  1.00  0.00      RC0  C  
ATOM   4079  O   ASP C  10       8.209  -6.836 -35.073  1.00  0.00      RC0  O  
ATOM   4080  CB  ASP C  10       6.199  -9.206 -35.248  1.00  0.00      RC0  C  
ATOM   4081  CG  ASP C  10       5.719  -9.470 -33.833  1.00  0.00      RC0  C  
ATOM   4082  OD1 ASP C  10       5.132  -8.569 -33.233  1.00  0.00      RC0  O  
ATOM   4083  OD2 ASP C  10       5.959 -10.559 -33.319  1.00  0.00      RC0  O1-
ATOM   4084  H   ASP C  10       6.801  -7.134 -37.257  1.00  0.00      RC0  H  
ATOM   4085  N   LYS C  11       6.504  -6.108 -33.767  1.00  0.00      RC0  N  
ATOM   4086  CA  LYS C  11       7.253  -5.090 -33.031  1.00  0.00      RC0  C  
ATOM   4087  C   LYS C  11       8.159  -5.647 -31.924  1.00  0.00      RC0  C  
ATOM   4088  O   LYS C  11       7.844  -6.672 -31.308  1.00  0.00      RC0  O  
ATOM   4089  CB  LYS C  11       6.222  -4.110 -32.456  1.00  0.00      RC0  C  
ATOM   4090  CG  LYS C  11       5.431  -3.338 -33.522  1.00  0.00      RC0  C  
ATOM   4091  CD  LYS C  11       4.295  -2.531 -32.886  1.00  0.00      RC0  C  
ATOM   4092  CE  LYS C  11       3.661  -1.447 -33.762  1.00  0.00      RC0  C  
ATOM   4093  NZ  LYS C  11       2.710  -0.679 -32.939  1.00  0.00      RC0  N1+
ATOM   4094  H   LYS C  11       5.671  -6.526 -33.394  1.00  0.00      RC0  H  
ATOM   4095  HZ1 LYS C  11       1.735  -0.925 -33.200  1.00  0.00      RC0  H  
ATOM   4096  HZ2 LYS C  11       2.867  -0.923 -31.940  1.00  0.00      RC0  H  
ATOM   4097  HZ3 LYS C  11       2.847   0.352 -33.057  1.00  0.00      RC0  H  
ATOM   4098  N   PRO C  12       9.284  -4.958 -31.664  1.00  0.00      RC0  N  
ATOM   4099  CA  PRO C  12      10.205  -5.257 -30.560  1.00  0.00      RC0  C  
ATOM   4100  C   PRO C  12       9.450  -5.393 -29.241  1.00  0.00      RC0  C  
ATOM   4101  O   PRO C  12       8.778  -4.445 -28.825  1.00  0.00      RC0  O  
ATOM   4102  CB  PRO C  12      11.134  -4.045 -30.579  1.00  0.00      RC0  C  
ATOM   4103  CG  PRO C  12      11.187  -3.619 -32.042  1.00  0.00      RC0  C  
ATOM   4104  CD  PRO C  12       9.756  -3.853 -32.492  1.00  0.00      RC0  C  
ATOM   4105  N   VAL C  13       9.565  -6.551 -28.596  1.00  0.00      RC0  N  
ATOM   4106  CA  VAL C  13       8.764  -6.842 -27.424  1.00  0.00      RC0  C  
ATOM   4107  C   VAL C  13       9.487  -7.710 -26.404  1.00  0.00      RC0  C  
ATOM   4108  O   VAL C  13      10.159  -8.681 -26.746  1.00  0.00      RC0  O  
ATOM   4109  CB  VAL C  13       7.478  -7.540 -27.899  1.00  0.00      RC0  C  
ATOM   4110  CG1 VAL C  13       7.794  -8.715 -28.831  1.00  0.00      RC0  C  
ATOM   4111  CG2 VAL C  13       6.597  -7.994 -26.738  1.00  0.00      RC0  C  
ATOM   4112  H   VAL C  13      10.158  -7.288 -28.931  1.00  0.00      RC0  H  
ATOM   4113  N   ALA C  14       9.345  -7.342 -25.136  1.00  0.00      RC0  N  
ATOM   4114  CA  ALA C  14       9.881  -8.146 -24.048  1.00  0.00      RC0  C  
ATOM   4115  C   ALA C  14       8.897  -8.206 -22.893  1.00  0.00      RC0  C  
ATOM   4116  O   ALA C  14       8.165  -7.255 -22.619  1.00  0.00      RC0  O  
ATOM   4117  CB  ALA C  14      11.205  -7.580 -23.542  1.00  0.00      RC0  C  
ATOM   4118  H   ALA C  14       8.741  -6.594 -24.872  1.00  0.00      RC0  H  
ATOM   4119  N   HIS C  15       8.867  -9.354 -22.238  1.00  0.00      RC0  N  
ATOM   4120  CA  HIS C  15       8.201  -9.481 -20.959  1.00  0.00      RC0  C  
ATOM   4121  C   HIS C  15       8.925 -10.585 -20.231  1.00  0.00      RC0  C  
ATOM   4122  O   HIS C  15       8.575 -11.761 -20.383  1.00  0.00      RC0  O  
ATOM   4123  CB  HIS C  15       6.733  -9.862 -21.167  1.00  0.00      RC0  C  
ATOM   4124  CG  HIS C  15       5.972  -9.847 -19.860  1.00  0.00      RC0  C  
ATOM   4125  CD2 HIS C  15       5.905 -10.840 -18.876  1.00  0.00      RC0  C  
ATOM   4126  ND1 HIS C  15       5.201  -8.814 -19.479  1.00  0.00      RC0  N  
ATOM   4127  CE1 HIS C  15       4.648  -9.143 -18.271  1.00  0.00      RC0  C  
ATOM   4128  NE2 HIS C  15       5.081 -10.389 -17.897  1.00  0.00      RC0  N  
ATOM   4129  H   HIS C  15       9.438 -10.125 -22.529  1.00  0.00      RC0  H  
ATOM   4130  HD1 HIS C  15       5.052  -7.982 -19.983  1.00  0.00      RC0  H  
ATOM   4131  N   VAL C  16       9.949 -10.206 -19.463  1.00  0.00      RC0  N  
ATOM   4132  CA  VAL C  16      10.737 -11.178 -18.711  1.00  0.00      RC0  C  
ATOM   4133  C   VAL C  16      10.299 -11.269 -17.240  1.00  0.00      RC0  C  
ATOM   4134  O   VAL C  16       9.593 -10.396 -16.716  1.00  0.00      RC0  O  
ATOM   4135  CB  VAL C  16      12.224 -10.843 -18.839  1.00  0.00      RC0  C  
ATOM   4136  CG1 VAL C  16      12.671 -10.957 -20.298  1.00  0.00      RC0  C  
ATOM   4137  CG2 VAL C  16      12.530  -9.458 -18.271  1.00  0.00      RC0  C  
ATOM   4138  H   VAL C  16      10.103  -9.236 -19.302  1.00  0.00      RC0  H  
ATOM   4139  N   VAL C  17      10.701 -12.348 -16.582  1.00  0.00      RC0  N  
ATOM   4140  CA  VAL C  17      10.266 -12.593 -15.219  1.00  0.00      RC0  C  
ATOM   4141  C   VAL C  17      11.457 -12.831 -14.306  1.00  0.00      RC0  C  
ATOM   4142  O   VAL C  17      12.594 -12.904 -14.750  1.00  0.00      RC0  O  
ATOM   4143  CB  VAL C  17       9.318 -13.796 -15.167  1.00  0.00      RC0  C  
ATOM   4144  CG1 VAL C  17       7.996 -13.506 -15.881  1.00  0.00      RC0  C  
ATOM   4145  CG2 VAL C  17      10.008 -15.052 -15.706  1.00  0.00      RC0  C  
ATOM   4146  H   VAL C  17      11.344 -12.991 -17.003  1.00  0.00      RC0  H  
ATOM   4147  N   ALA C  18      11.186 -12.942 -13.016  1.00  0.00      RC0  N  
ATOM   4148  CA  ALA C  18      12.244 -13.152 -12.043  1.00  0.00      RC0  C  
ATOM   4149  C   ALA C  18      12.692 -14.602 -12.073  1.00  0.00      RC0  C  
ATOM   4150  O   ALA C  18      11.907 -15.509 -12.356  1.00  0.00      RC0  O  
ATOM   4151  CB  ALA C  18      11.782 -12.819 -10.629  1.00  0.00      RC0  C  
ATOM   4152  H   ALA C  18      10.231 -12.963 -12.722  1.00  0.00      RC0  H  
ATOM   4153  N   ASN C  19      13.967 -14.815 -11.787  1.00  0.00      RC0  N  
ATOM   4154  CA  ASN C  19      14.509 -16.153 -11.655  1.00  0.00      RC0  C  
ATOM   4155  C   ASN C  19      14.150 -16.749 -10.283  1.00  0.00      RC0  C  
ATOM   4156  O   ASN C  19      14.704 -16.331  -9.257  1.00  0.00      RC0  O  
ATOM   4157  CB  ASN C  19      16.025 -16.221 -11.834  1.00  0.00      RC0  C  
ATOM   4158  CG  ASN C  19      16.485 -17.660 -11.635  1.00  0.00      RC0  C  
ATOM   4159  ND2 ASN C  19      17.820 -17.783 -11.557  1.00  0.00      RC0  N  
ATOM   4160  OD1 ASN C  19      15.706 -18.608 -11.557  1.00  0.00      RC0  O  
ATOM   4161  H   ASN C  19      14.567 -14.027 -11.648  1.00  0.00      RC0  H  
ATOM   4162 HD21 ASN C  19      18.416 -17.003 -11.772  1.00  0.00      RC0  H  
ATOM   4163 HD22 ASN C  19      18.287 -18.635 -11.320  1.00  0.00      RC0  H  
ATOM   4164  N   PRO C  20      13.222 -17.727 -10.260  1.00  0.00      RC0  N  
ATOM   4165  CA  PRO C  20      12.777 -18.383  -9.019  1.00  0.00      RC0  C  
ATOM   4166  C   PRO C  20      13.936 -19.061  -8.292  1.00  0.00      RC0  C  
ATOM   4167  O   PRO C  20      14.028 -19.027  -7.057  1.00  0.00      RC0  O  
ATOM   4168  CB  PRO C  20      11.723 -19.387  -9.499  1.00  0.00      RC0  C  
ATOM   4169  CG  PRO C  20      11.260 -18.873 -10.858  1.00  0.00      RC0  C  
ATOM   4170  CD  PRO C  20      12.537 -18.274 -11.426  1.00  0.00      RC0  C  
ATOM   4171  N   GLN C  21      14.820 -19.675  -9.071  1.00  0.00      RC0  N  
ATOM   4172  CA  GLN C  21      15.973 -20.365  -8.518  1.00  0.00      RC0  C  
ATOM   4173  C   GLN C  21      17.144 -19.408  -8.299  1.00  0.00      RC0  C  
ATOM   4174  O   GLN C  21      18.296 -19.831  -8.230  1.00  0.00      RC0  O  
ATOM   4175  CB  GLN C  21      16.433 -21.504  -9.428  1.00  0.00      RC0  C  
ATOM   4176  CG  GLN C  21      15.301 -22.285 -10.095  1.00  0.00      RC0  C  
ATOM   4177  CD  GLN C  21      14.304 -22.775  -9.066  1.00  0.00      RC0  C  
ATOM   4178  NE2 GLN C  21      14.843 -23.523  -8.085  1.00  0.00      RC0  N  
ATOM   4179  OE1 GLN C  21      13.114 -22.500  -9.164  1.00  0.00      RC0  O  
ATOM   4180  H   GLN C  21      14.784 -19.525 -10.060  1.00  0.00      RC0  H  
ATOM   4181 HE21 GLN C  21      15.822 -23.727  -8.053  1.00  0.00      RC0  H  
ATOM   4182 HE22 GLN C  21      14.266 -23.887  -7.352  1.00  0.00      RC0  H  
ATOM   4183  N   ALA C  22      16.833 -18.117  -8.185  1.00  0.00      RC0  N  
ATOM   4184  CA  ALA C  22      17.835 -17.106  -7.854  1.00  0.00      RC0  C  
ATOM   4185  C   ALA C  22      17.999 -16.931  -6.336  1.00  0.00      RC0  C  
ATOM   4186  O   ALA C  22      17.385 -17.660  -5.550  1.00  0.00      RC0  O  
ATOM   4187  CB  ALA C  22      17.538 -15.736  -8.466  1.00  0.00      RC0  C  
ATOM   4188  H   ALA C  22      15.880 -17.838  -8.071  1.00  0.00      RC0  H  
ATOM   4189  N   GLU C  23      18.814 -15.957  -5.932  1.00  0.00      RC0  N  
ATOM   4190  CA  GLU C  23      19.445 -15.999  -4.613  1.00  0.00      RC0  C  
ATOM   4191  C   GLU C  23      19.486 -14.661  -3.900  1.00  0.00      RC0  C  
ATOM   4192  O   GLU C  23      20.536 -14.010  -3.893  1.00  0.00      RC0  O  
ATOM   4193  CB  GLU C  23      20.828 -16.656  -4.550  1.00  0.00      RC0  C  
ATOM   4194  CG  GLU C  23      21.071 -17.416  -3.223  1.00  0.00      RC0  C  
ATOM   4195  CD  GLU C  23      20.634 -16.620  -1.990  1.00  0.00      RC0  C  
ATOM   4196  OE1 GLU C  23      19.479 -16.740  -1.589  1.00  0.00      RC0  O  
ATOM   4197  OE2 GLU C  23      21.432 -15.873  -1.428  1.00  0.00      RC0  O1-
ATOM   4198  H   GLU C  23      19.186 -15.318  -6.603  1.00  0.00      RC0  H  
ATOM   4199  N   GLY C  24      18.382 -14.262  -3.268  1.00  0.00      RC0  N  
ATOM   4200  CA  GLY C  24      18.307 -12.922  -2.706  1.00  0.00      RC0  C  
ATOM   4201  C   GLY C  24      18.714 -11.978  -3.821  1.00  0.00      RC0  C  
ATOM   4202  O   GLY C  24      19.524 -11.045  -3.650  1.00  0.00      RC0  O  
ATOM   4203  H   GLY C  24      17.691 -14.965  -3.103  1.00  0.00      RC0  H  
ATOM   4204  N   GLN C  25      18.144 -12.250  -4.991  1.00  0.00      RC0  N  
ATOM   4205  CA  GLN C  25      18.593 -11.641  -6.230  1.00  0.00      RC0  C  
ATOM   4206  C   GLN C  25      17.421 -11.412  -7.171  1.00  0.00      RC0  C  
ATOM   4207  O   GLN C  25      16.517 -12.244  -7.263  1.00  0.00      RC0  O  
ATOM   4208  CB  GLN C  25      19.605 -12.523  -6.959  1.00  0.00      RC0  C  
ATOM   4209  CG  GLN C  25      21.023 -11.956  -7.025  1.00  0.00      RC0  C  
ATOM   4210  CD  GLN C  25      21.802 -12.748  -8.057  1.00  0.00      RC0  C  
ATOM   4211  NE2 GLN C  25      23.105 -12.857  -7.799  1.00  0.00      RC0  N  
ATOM   4212  OE1 GLN C  25      21.261 -13.242  -9.041  1.00  0.00      RC0  O  
ATOM   4213  H   GLN C  25      17.384 -12.896  -5.059  1.00  0.00      RC0  H  
ATOM   4214 HE21 GLN C  25      23.518 -12.448  -6.979  1.00  0.00      RC0  H  
ATOM   4215 HE22 GLN C  25      23.710 -13.352  -8.417  1.00  0.00      RC0  H  
ATOM   4216  N   LEU C  26      17.443 -10.279  -7.864  1.00  0.00      RC0  N  
ATOM   4217  CA  LEU C  26      16.475 -10.016  -8.915  1.00  0.00      RC0  C  
ATOM   4218  C   LEU C  26      17.148 -10.249 -10.259  1.00  0.00      RC0  C  
ATOM   4219  O   LEU C  26      17.840  -9.381 -10.778  1.00  0.00      RC0  O  
ATOM   4220  CB  LEU C  26      15.946  -8.584  -8.802  1.00  0.00      RC0  C  
ATOM   4221  CG  LEU C  26      15.025  -8.163  -9.955  1.00  0.00      RC0  C  
ATOM   4222  CD1 LEU C  26      13.895  -9.165 -10.202  1.00  0.00      RC0  C  
ATOM   4223  CD2 LEU C  26      14.497  -6.740  -9.762  1.00  0.00      RC0  C  
ATOM   4224  H   LEU C  26      18.227  -9.664  -7.793  1.00  0.00      RC0  H  
ATOM   4225  N   GLN C  27      16.945 -11.438 -10.807  1.00  0.00      RC0  N  
ATOM   4226  CA  GLN C  27      17.565 -11.833 -12.061  1.00  0.00      RC0  C  
ATOM   4227  C   GLN C  27      16.514 -12.139 -13.119  1.00  0.00      RC0  C  
ATOM   4228  O   GLN C  27      15.699 -13.048 -12.959  1.00  0.00      RC0  O  
ATOM   4229  CB  GLN C  27      18.419 -13.052 -11.740  1.00  0.00      RC0  C  
ATOM   4230  CG  GLN C  27      19.285 -13.590 -12.870  1.00  0.00      RC0  C  
ATOM   4231  CD  GLN C  27      19.876 -14.898 -12.391  1.00  0.00      RC0  C  
ATOM   4232  NE2 GLN C  27      20.704 -14.772 -11.340  1.00  0.00      RC0  N  
ATOM   4233  OE1 GLN C  27      19.574 -15.966 -12.912  1.00  0.00      RC0  O  
ATOM   4234  H   GLN C  27      16.311 -12.082 -10.379  1.00  0.00      RC0  H  
ATOM   4235 HE21 GLN C  27      20.882 -13.894 -10.882  1.00  0.00      RC0  H  
ATOM   4236 HE22 GLN C  27      21.186 -15.545 -10.931  1.00  0.00      RC0  H  
ATOM   4237  N   TRP C  28      16.537 -11.376 -14.205  1.00  0.00      RC0  N  
ATOM   4238  CA  TRP C  28      15.514 -11.486 -15.246  1.00  0.00      RC0  C  
ATOM   4239  C   TRP C  28      15.684 -12.705 -16.147  1.00  0.00      RC0  C  
ATOM   4240  O   TRP C  28      16.754 -12.937 -16.695  1.00  0.00      RC0  O  
ATOM   4241  CB  TRP C  28      15.436 -10.180 -16.046  1.00  0.00      RC0  C  
ATOM   4242  CG  TRP C  28      14.990  -9.032 -15.161  1.00  0.00      RC0  C  
ATOM   4243  CD1 TRP C  28      15.702  -7.860 -14.865  1.00  0.00      RC0  C  
ATOM   4244  CD2 TRP C  28      13.744  -8.888 -14.445  1.00  0.00      RC0  C  
ATOM   4245  CE2 TRP C  28      13.777  -7.649 -13.764  1.00  0.00      RC0  C  
ATOM   4246  CE3 TRP C  28      12.625  -9.701 -14.329  1.00  0.00      RC0  C  
ATOM   4247  NE1 TRP C  28      14.995  -7.041 -14.040  1.00  0.00      RC0  N  
ATOM   4248  CZ2 TRP C  28      12.690  -7.255 -12.993  1.00  0.00      RC0  C  
ATOM   4249  CZ3 TRP C  28      11.547  -9.298 -13.552  1.00  0.00      RC0  C  
ATOM   4250  CH2 TRP C  28      11.577  -8.078 -12.888  1.00  0.00      RC0  C  
ATOM   4251  H   TRP C  28      17.312 -10.770 -14.361  1.00  0.00      RC0  H  
ATOM   4252  HE1 TRP C  28      15.297  -6.183 -13.666  1.00  0.00      RC0  H  
ATOM   4253  N   LEU C  29      14.619 -13.482 -16.287  1.00  0.00      RC0  N  
ATOM   4254  CA  LEU C  29      14.650 -14.685 -17.103  1.00  0.00      RC0  C  
ATOM   4255  C   LEU C  29      13.823 -14.517 -18.351  1.00  0.00      RC0  C  
ATOM   4256  O   LEU C  29      12.650 -14.167 -18.301  1.00  0.00      RC0  O  
ATOM   4257  CB  LEU C  29      14.127 -15.913 -16.363  1.00  0.00      RC0  C  
ATOM   4258  CG  LEU C  29      15.157 -16.562 -15.447  1.00  0.00      RC0  C  
ATOM   4259  CD1 LEU C  29      14.674 -17.936 -14.985  1.00  0.00      RC0  C  
ATOM   4260  CD2 LEU C  29      16.541 -16.636 -16.093  1.00  0.00      RC0  C  
ATOM   4261  H   LEU C  29      13.733 -13.131 -16.026  1.00  0.00      RC0  H  
ATOM   4262  N   ASN C  30      14.461 -14.817 -19.469  1.00  0.00      RC0  N  
ATOM   4263  CA  ASN C  30      13.961 -14.517 -20.800  1.00  0.00      RC0  C  
ATOM   4264  C   ASN C  30      13.069 -15.596 -21.366  1.00  0.00      RC0  C  
ATOM   4265  O   ASN C  30      12.255 -15.347 -22.262  1.00  0.00      RC0  O  
ATOM   4266  CB  ASN C  30      15.067 -14.143 -21.788  1.00  0.00      RC0  C  
ATOM   4267  CG  ASN C  30      15.878 -15.356 -22.183  1.00  0.00      RC0  C  
ATOM   4268  ND2 ASN C  30      17.014 -15.477 -21.467  1.00  0.00      RC0  N  
ATOM   4269  OD1 ASN C  30      15.532 -16.124 -23.075  1.00  0.00      RC0  O  
ATOM   4270  H   ASN C  30      15.376 -15.201 -19.358  1.00  0.00      RC0  H  
ATOM   4271 HD21 ASN C  30      17.281 -14.779 -20.798  1.00  0.00      RC0  H  
ATOM   4272 HD22 ASN C  30      17.660 -16.233 -21.579  1.00  0.00      RC0  H  
ATOM   4273  N   ARG C  31      13.237 -16.800 -20.838  1.00  0.00      RC0  N  
ATOM   4274  CA  ARG C  31      12.699 -17.980 -21.488  1.00  0.00      RC0  C  
ATOM   4275  C   ARG C  31      11.910 -18.837 -20.517  1.00  0.00      RC0  C  
ATOM   4276  O   ARG C  31      12.449 -19.715 -19.838  1.00  0.00      RC0  O  
ATOM   4277  CB  ARG C  31      13.797 -18.760 -22.208  1.00  0.00      RC0  C  
ATOM   4278  CG  ARG C  31      13.228 -19.706 -23.265  1.00  0.00      RC0  C  
ATOM   4279  CD  ARG C  31      13.989 -19.614 -24.591  1.00  0.00      RC0  C  
ATOM   4280  NE  ARG C  31      13.857 -18.278 -25.177  1.00  0.00      RC0  N  
ATOM   4281  CZ  ARG C  31      14.978 -17.557 -25.483  1.00  0.00      RC0  C  
ATOM   4282  NH1 ARG C  31      16.195 -18.105 -25.258  1.00  0.00      RC0  N1+
ATOM   4283  NH2 ARG C  31      14.854 -16.311 -26.000  1.00  0.00      RC0  N  
ATOM   4284  H   ARG C  31      13.783 -16.928 -20.014  1.00  0.00      RC0  H  
ATOM   4285  HE  ARG C  31      12.917 -17.946 -25.311  1.00  0.00      RC0  H  
ATOM   4286 HH11 ARG C  31      17.048 -17.608 -25.434  1.00  0.00      RC0  H  
ATOM   4287 HH12 ARG C  31      16.290 -19.034 -24.891  1.00  0.00      RC0  H  
ATOM   4288 HH21 ARG C  31      15.647 -15.735 -26.217  1.00  0.00      RC0  H  
ATOM   4289 HH22 ARG C  31      13.955 -15.898 -26.176  1.00  0.00      RC0  H  
ATOM   4290  N   ARG C  32      10.618 -18.562 -20.460  1.00  0.00      RC0  N  
ATOM   4291  CA  ARG C  32       9.711 -19.374 -19.690  1.00  0.00      RC0  C  
ATOM   4292  C   ARG C  32       8.493 -19.577 -20.583  1.00  0.00      RC0  C  
ATOM   4293  O   ARG C  32       8.587 -19.439 -21.813  1.00  0.00      RC0  O  
ATOM   4294  CB  ARG C  32       9.340 -18.621 -18.399  1.00  0.00      RC0  C  
ATOM   4295  CG  ARG C  32       9.311 -19.446 -17.101  1.00  0.00      RC0  C  
ATOM   4296  CD  ARG C  32      10.637 -19.487 -16.326  1.00  0.00      RC0  C  
ATOM   4297  NE  ARG C  32      11.721 -19.988 -17.164  1.00  0.00      RC0  N  
ATOM   4298  CZ  ARG C  32      12.740 -20.751 -16.683  1.00  0.00      RC0  C  
ATOM   4299  NH1 ARG C  32      12.780 -21.073 -15.368  1.00  0.00      RC0  N1+
ATOM   4300  NH2 ARG C  32      13.685 -21.160 -17.560  1.00  0.00      RC0  N  
ATOM   4301  H   ARG C  32      10.193 -17.921 -21.104  1.00  0.00      RC0  H  
ATOM   4302  HE  ARG C  32      11.708 -19.711 -18.128  1.00  0.00      RC0  H  
ATOM   4303 HH11 ARG C  32      13.507 -21.633 -14.959  1.00  0.00      RC0  H  
ATOM   4304 HH12 ARG C  32      12.066 -20.754 -14.736  1.00  0.00      RC0  H  
ATOM   4305 HH21 ARG C  32      14.479 -21.720 -17.306  1.00  0.00      RC0  H  
ATOM   4306 HH22 ARG C  32      13.602 -20.901 -18.534  1.00  0.00      RC0  H  
ATOM   4307  N   ALA C  33       7.358 -19.894 -19.962  1.00  0.00      RC0  N  
ATOM   4308  CA  ALA C  33       6.126 -20.191 -20.684  1.00  0.00      RC0  C  
ATOM   4309  C   ALA C  33       5.397 -18.935 -21.163  1.00  0.00      RC0  C  
ATOM   4310  O   ALA C  33       5.048 -18.829 -22.339  1.00  0.00      RC0  O  
ATOM   4311  CB  ALA C  33       5.178 -21.010 -19.806  1.00  0.00      RC0  C  
ATOM   4312  H   ALA C  33       7.310 -19.958 -18.968  1.00  0.00      RC0  H  
ATOM   4313  N   ASN C  34       5.156 -17.985 -20.269  1.00  0.00      RC0  N  
ATOM   4314  CA  ASN C  34       4.395 -16.806 -20.670  1.00  0.00      RC0  C  
ATOM   4315  C   ASN C  34       5.205 -15.509 -20.752  1.00  0.00      RC0  C  
ATOM   4316  O   ASN C  34       4.719 -14.446 -20.379  1.00  0.00      RC0  O  
ATOM   4317  CB  ASN C  34       3.139 -16.576 -19.823  1.00  0.00      RC0  C  
ATOM   4318  CG  ASN C  34       2.289 -15.494 -20.478  1.00  0.00      RC0  C  
ATOM   4319  ND2 ASN C  34       1.792 -14.595 -19.605  1.00  0.00      RC0  N  
ATOM   4320  OD1 ASN C  34       2.095 -15.472 -21.689  1.00  0.00      RC0  O  
ATOM   4321  H   ASN C  34       5.512 -18.039 -19.340  1.00  0.00      RC0  H  
ATOM   4322 HD21 ASN C  34       1.955 -14.678 -18.622  1.00  0.00      RC0  H  
ATOM   4323 HD22 ASN C  34       1.282 -13.798 -19.926  1.00  0.00      RC0  H  
ATOM   4324  N   ALA C  35       6.434 -15.600 -21.250  1.00  0.00      RC0  N  
ATOM   4325  CA  ALA C  35       7.253 -14.408 -21.443  1.00  0.00      RC0  C  
ATOM   4326  C   ALA C  35       7.608 -14.179 -22.900  1.00  0.00      RC0  C  
ATOM   4327  O   ALA C  35       7.237 -14.962 -23.775  1.00  0.00      RC0  O  
ATOM   4328  CB  ALA C  35       8.560 -14.665 -20.688  1.00  0.00      RC0  C  
ATOM   4329  H   ALA C  35       6.703 -16.423 -21.750  1.00  0.00      RC0  H  
ATOM   4330  N   LEU C  36       8.341 -13.097 -23.142  1.00  0.00      RC0  N  
ATOM   4331  CA  LEU C  36       8.671 -12.680 -24.492  1.00  0.00      RC0  C  
ATOM   4332  C   LEU C  36      10.065 -12.069 -24.568  1.00  0.00      RC0  C  
ATOM   4333  O   LEU C  36      10.469 -11.264 -23.721  1.00  0.00      RC0  O  
ATOM   4334  CB  LEU C  36       7.647 -11.662 -25.003  1.00  0.00      RC0  C  
ATOM   4335  CG  LEU C  36       6.291 -12.277 -25.356  1.00  0.00      RC0  C  
ATOM   4336  CD1 LEU C  36       5.182 -11.232 -25.452  1.00  0.00      RC0  C  
ATOM   4337  CD2 LEU C  36       6.383 -13.146 -26.611  1.00  0.00      RC0  C  
ATOM   4338  H   LEU C  36       8.651 -12.528 -22.376  1.00  0.00      RC0  H  
ATOM   4339  N   LEU C  37      10.795 -12.470 -25.596  1.00  0.00      RC0  N  
ATOM   4340  CA  LEU C  37      12.040 -11.820 -25.946  1.00  0.00      RC0  C  
ATOM   4341  C   LEU C  37      12.211 -12.000 -27.451  1.00  0.00      RC0  C  
ATOM   4342  O   LEU C  37      12.741 -13.019 -27.906  1.00  0.00      RC0  O  
ATOM   4343  CB  LEU C  37      13.233 -12.421 -25.202  1.00  0.00      RC0  C  
ATOM   4344  CG  LEU C  37      14.464 -11.522 -25.334  1.00  0.00      RC0  C  
ATOM   4345  CD1 LEU C  37      14.290 -10.225 -24.542  1.00  0.00      RC0  C  
ATOM   4346  CD2 LEU C  37      15.762 -12.247 -24.983  1.00  0.00      RC0  C  
ATOM   4347  H   LEU C  37      10.458 -13.162 -26.235  1.00  0.00      RC0  H  
ATOM   4348  N   ALA C  38      11.726 -11.024 -28.221  1.00  0.00      RC0  N  
ATOM   4349  CA  ALA C  38      11.720 -11.135 -29.682  1.00  0.00      RC0  C  
ATOM   4350  C   ALA C  38      11.787  -9.805 -30.435  1.00  0.00      RC0  C  
ATOM   4351  O   ALA C  38      11.663  -8.720 -29.857  1.00  0.00      RC0  O  
ATOM   4352  CB  ALA C  38      10.470 -11.885 -30.150  1.00  0.00      RC0  C  
ATOM   4353  H   ALA C  38      11.330 -10.186 -27.830  1.00  0.00      RC0  H  
ATOM   4354  N   ASN C  39      11.987  -9.912 -31.743  1.00  0.00      RC0  N  
ATOM   4355  CA  ASN C  39      12.012  -8.749 -32.624  1.00  0.00      RC0  C  
ATOM   4356  C   ASN C  39      13.147  -7.752 -32.381  1.00  0.00      RC0  C  
ATOM   4357  O   ASN C  39      13.060  -6.588 -32.793  1.00  0.00      RC0  O  
ATOM   4358  CB  ASN C  39      10.635  -8.105 -32.754  1.00  0.00      RC0  C  
ATOM   4359  CG  ASN C  39       9.702  -9.185 -33.240  1.00  0.00      RC0  C  
ATOM   4360  ND2 ASN C  39       8.482  -9.135 -32.691  1.00  0.00      RC0  N  
ATOM   4361  OD1 ASN C  39      10.108 -10.061 -34.001  1.00  0.00      RC0  O  
ATOM   4362  H   ASN C  39      11.997 -10.813 -32.177  1.00  0.00      RC0  H  
ATOM   4363 HD21 ASN C  39       8.161  -8.401 -32.088  1.00  0.00      RC0  H  
ATOM   4364 HD22 ASN C  39       7.755  -9.805 -32.888  1.00  0.00      RC0  H  
ATOM   4365  N   GLY C  40      14.219  -8.213 -31.739  1.00  0.00      RC0  N  
ATOM   4366  CA  GLY C  40      15.434  -7.419 -31.644  1.00  0.00      RC0  C  
ATOM   4367  C   GLY C  40      15.815  -6.999 -30.238  1.00  0.00      RC0  C  
ATOM   4368  O   GLY C  40      16.932  -6.534 -29.980  1.00  0.00      RC0  O  
ATOM   4369  H   GLY C  40      14.211  -9.124 -31.332  1.00  0.00      RC0  H  
ATOM   4370  N   VAL C  41      14.876  -7.155 -29.318  1.00  0.00      RC0  N  
ATOM   4371  CA  VAL C  41      15.157  -6.856 -27.934  1.00  0.00      RC0  C  
ATOM   4372  C   VAL C  41      15.987  -7.988 -27.369  1.00  0.00      RC0  C  
ATOM   4373  O   VAL C  41      15.667  -9.168 -27.563  1.00  0.00      RC0  O  
ATOM   4374  CB  VAL C  41      13.875  -6.712 -27.109  1.00  0.00      RC0  C  
ATOM   4375  CG1 VAL C  41      14.194  -6.328 -25.663  1.00  0.00      RC0  C  
ATOM   4376  CG2 VAL C  41      12.907  -5.721 -27.743  1.00  0.00      RC0  C  
ATOM   4377  H   VAL C  41      14.023  -7.625 -29.537  1.00  0.00      RC0  H  
ATOM   4378  N   GLU C  42      17.065  -7.618 -26.687  1.00  0.00      RC0  N  
ATOM   4379  CA  GLU C  42      17.936  -8.590 -26.046  1.00  0.00      RC0  C  
ATOM   4380  C   GLU C  42      17.995  -8.369 -24.543  1.00  0.00      RC0  C  
ATOM   4381  O   GLU C  42      17.870  -7.243 -24.055  1.00  0.00      RC0  O  
ATOM   4382  CB  GLU C  42      19.395  -8.433 -26.451  1.00  0.00      RC0  C  
ATOM   4383  CG  GLU C  42      19.832  -8.739 -27.874  1.00  0.00      RC0  C  
ATOM   4384  CD  GLU C  42      21.344  -8.706 -27.826  1.00  0.00      RC0  C  
ATOM   4385  OE1 GLU C  42      21.891  -8.158 -26.870  1.00  0.00      RC0  O  
ATOM   4386  OE2 GLU C  42      21.998  -9.281 -28.691  1.00  0.00      RC0  O1-
ATOM   4387  H   GLU C  42      17.265  -6.644 -26.557  1.00  0.00      RC0  H  
ATOM   4388  N   LEU C  43      18.197  -9.457 -23.814  1.00  0.00      RC0  N  
ATOM   4389  CA  LEU C  43      18.454  -9.381 -22.390  1.00  0.00      RC0  C  
ATOM   4390  C   LEU C  43      19.958  -9.438 -22.207  1.00  0.00      RC0  C  
ATOM   4391  O   LEU C  43      20.606 -10.342 -22.698  1.00  0.00      RC0  O  
ATOM   4392  CB  LEU C  43      17.748 -10.531 -21.679  1.00  0.00      RC0  C  
ATOM   4393  CG  LEU C  43      17.926 -10.512 -20.163  1.00  0.00      RC0  C  
ATOM   4394  CD1 LEU C  43      17.421  -9.215 -19.528  1.00  0.00      RC0  C  
ATOM   4395  CD2 LEU C  43      17.283 -11.744 -19.538  1.00  0.00      RC0  C  
ATOM   4396  H   LEU C  43      18.435 -10.305 -24.283  1.00  0.00      RC0  H  
ATOM   4397  N   ARG C  44      20.523  -8.467 -21.511  1.00  0.00      RC0  N  
ATOM   4398  CA  ARG C  44      21.967  -8.317 -21.502  1.00  0.00      RC0  C  
ATOM   4399  C   ARG C  44      22.415  -7.697 -20.189  1.00  0.00      RC0  C  
ATOM   4400  O   ARG C  44      22.215  -6.501 -19.954  1.00  0.00      RC0  O  
ATOM   4401  CB  ARG C  44      22.386  -7.430 -22.674  1.00  0.00      RC0  C  
ATOM   4402  CG  ARG C  44      23.888  -7.404 -22.935  1.00  0.00      RC0  C  
ATOM   4403  CD  ARG C  44      24.371  -8.723 -23.533  1.00  0.00      RC0  C  
ATOM   4404  NE  ARG C  44      23.861  -8.898 -24.894  1.00  0.00      RC0  N  
ATOM   4405  CZ  ARG C  44      24.587  -9.613 -25.798  1.00  0.00      RC0  C  
ATOM   4406  NH1 ARG C  44      25.766 -10.148 -25.410  1.00  0.00      RC0  N1+
ATOM   4407  NH2 ARG C  44      24.124  -9.770 -27.054  1.00  0.00      RC0  N  
ATOM   4408  H   ARG C  44      19.987  -7.719 -21.127  1.00  0.00      RC0  H  
ATOM   4409  HE  ARG C  44      22.965  -8.505 -25.157  1.00  0.00      RC0  H  
ATOM   4410 HH11 ARG C  44      26.332 -10.691 -26.032  1.00  0.00      RC0  H  
ATOM   4411 HH12 ARG C  44      26.111 -10.014 -24.476  1.00  0.00      RC0  H  
ATOM   4412 HH21 ARG C  44      24.559 -10.284 -27.793  1.00  0.00      RC0  H  
ATOM   4413 HH22 ARG C  44      23.240  -9.335 -27.324  1.00  0.00      RC0  H  
ATOM   4414  N   ASP C  45      23.032  -8.511 -19.338  1.00  0.00      RC0  N  
ATOM   4415  CA  ASP C  45      23.422  -8.074 -18.003  1.00  0.00      RC0  C  
ATOM   4416  C   ASP C  45      22.228  -7.625 -17.168  1.00  0.00      RC0  C  
ATOM   4417  O   ASP C  45      22.296  -6.616 -16.466  1.00  0.00      RC0  O  
ATOM   4418  CB  ASP C  45      24.552  -7.024 -18.017  1.00  0.00      RC0  C  
ATOM   4419  CG  ASP C  45      25.283  -6.980 -19.355  1.00  0.00      RC0  C  
ATOM   4420  OD1 ASP C  45      25.326  -5.907 -19.963  1.00  0.00      RC0  O  
ATOM   4421  OD2 ASP C  45      25.779  -8.014 -19.807  1.00  0.00      RC0  O1-
ATOM   4422  H   ASP C  45      23.423  -9.357 -19.694  1.00  0.00      RC0  H  
ATOM   4423  N   ASN C  46      21.141  -8.382 -17.240  1.00  0.00      RC0  N  
ATOM   4424  CA  ASN C  46      19.942  -8.045 -16.488  1.00  0.00      RC0  C  
ATOM   4425  C   ASN C  46      19.308  -6.748 -16.984  1.00  0.00      RC0  C  
ATOM   4426  O   ASN C  46      18.520  -6.135 -16.273  1.00  0.00      RC0  O  
ATOM   4427  CB  ASN C  46      20.227  -7.945 -14.981  1.00  0.00      RC0  C  
ATOM   4428  CG  ASN C  46      19.011  -8.339 -14.197  1.00  0.00      RC0  C  
ATOM   4429  ND2 ASN C  46      18.771  -7.593 -13.104  1.00  0.00      RC0  N  
ATOM   4430  OD1 ASN C  46      18.388  -9.342 -14.513  1.00  0.00      RC0  O  
ATOM   4431  H   ASN C  46      21.154  -9.171 -17.850  1.00  0.00      RC0  H  
ATOM   4432 HD21 ASN C  46      19.250  -6.726 -12.966  1.00  0.00      RC0  H  
ATOM   4433 HD22 ASN C  46      18.129  -7.893 -12.393  1.00  0.00      RC0  H  
ATOM   4434  N   GLN C  47      19.672  -6.333 -18.195  1.00  0.00      RC0  N  
ATOM   4435  CA  GLN C  47      19.126  -5.128 -18.814  1.00  0.00      RC0  C  
ATOM   4436  C   GLN C  47      18.491  -5.434 -20.156  1.00  0.00      RC0  C  
ATOM   4437  O   GLN C  47      19.040  -6.188 -20.949  1.00  0.00      RC0  O  
ATOM   4438  CB  GLN C  47      20.240  -4.112 -19.054  1.00  0.00      RC0  C  
ATOM   4439  CG  GLN C  47      21.114  -3.826 -17.836  1.00  0.00      RC0  C  
ATOM   4440  CD  GLN C  47      22.387  -3.153 -18.305  1.00  0.00      RC0  C  
ATOM   4441  NE2 GLN C  47      23.256  -4.006 -18.874  1.00  0.00      RC0  N  
ATOM   4442  OE1 GLN C  47      22.575  -1.948 -18.154  1.00  0.00      RC0  O  
ATOM   4443  H   GLN C  47      20.345  -6.815 -18.754  1.00  0.00      RC0  H  
ATOM   4444 HE21 GLN C  47      23.020  -4.970 -19.040  1.00  0.00      RC0  H  
ATOM   4445 HE22 GLN C  47      24.199  -3.834 -19.164  1.00  0.00      RC0  H  
ATOM   4446  N   LEU C  48      17.337  -4.832 -20.415  1.00  0.00      RC0  N  
ATOM   4447  CA  LEU C  48      16.716  -4.957 -21.718  1.00  0.00      RC0  C  
ATOM   4448  C   LEU C  48      17.357  -3.955 -22.676  1.00  0.00      RC0  C  
ATOM   4449  O   LEU C  48      17.474  -2.762 -22.375  1.00  0.00      RC0  O  
ATOM   4450  CB  LEU C  48      15.208  -4.723 -21.636  1.00  0.00      RC0  C  
ATOM   4451  CG  LEU C  48      14.472  -5.840 -20.893  1.00  0.00      RC0  C  
ATOM   4452  CD1 LEU C  48      12.977  -5.541 -20.762  1.00  0.00      RC0  C  
ATOM   4453  CD2 LEU C  48      14.724  -7.206 -21.535  1.00  0.00      RC0  C  
ATOM   4454  H   LEU C  48      17.014  -4.134 -19.775  1.00  0.00      RC0  H  
ATOM   4455  N   VAL C  49      17.786  -4.456 -23.828  1.00  0.00      RC0  N  
ATOM   4456  CA  VAL C  49      18.471  -3.635 -24.810  1.00  0.00      RC0  C  
ATOM   4457  C   VAL C  49      17.560  -3.391 -26.000  1.00  0.00      RC0  C  
ATOM   4458  O   VAL C  49      17.093  -4.335 -26.642  1.00  0.00      RC0  O  
ATOM   4459  CB  VAL C  49      19.780  -4.285 -25.252  1.00  0.00      RC0  C  
ATOM   4460  CG1 VAL C  49      20.492  -3.444 -26.315  1.00  0.00      RC0  C  
ATOM   4461  CG2 VAL C  49      20.671  -4.538 -24.040  1.00  0.00      RC0  C  
ATOM   4462  H   VAL C  49      17.608  -5.412 -24.058  1.00  0.00      RC0  H  
ATOM   4463  N   VAL C  50      17.292  -2.122 -26.281  1.00  0.00      RC0  N  
ATOM   4464  CA  VAL C  50      16.353  -1.783 -27.340  1.00  0.00      RC0  C  
ATOM   4465  C   VAL C  50      17.028  -1.824 -28.708  1.00  0.00      RC0  C  
ATOM   4466  O   VAL C  50      18.119  -1.275 -28.892  1.00  0.00      RC0  O  
ATOM   4467  CB  VAL C  50      15.563  -0.502 -27.062  1.00  0.00      RC0  C  
ATOM   4468  CG1 VAL C  50      14.767  -0.659 -25.769  1.00  0.00      RC0  C  
ATOM   4469  CG2 VAL C  50      16.440   0.731 -27.032  1.00  0.00      RC0  C  
ATOM   4470  H   VAL C  50      17.792  -1.404 -25.789  1.00  0.00      RC0  H  
ATOM   4471  N   PRO C  51      16.384  -2.499 -29.668  1.00  0.00      RC0  N  
ATOM   4472  CA  PRO C  51      16.952  -2.651 -31.005  1.00  0.00      RC0  C  
ATOM   4473  C   PRO C  51      16.849  -1.346 -31.791  1.00  0.00      RC0  C  
ATOM   4474  O   PRO C  51      17.860  -0.753 -32.133  1.00  0.00      RC0  O  
ATOM   4475  CB  PRO C  51      16.106  -3.773 -31.601  1.00  0.00      RC0  C  
ATOM   4476  CG  PRO C  51      14.765  -3.716 -30.871  1.00  0.00      RC0  C  
ATOM   4477  CD  PRO C  51      15.125  -3.207 -29.483  1.00  0.00      RC0  C  
ATOM   4478  N   SER C  52      15.638  -0.888 -32.065  1.00  0.00      RC0  N  
ATOM   4479  CA  SER C  52      15.491   0.341 -32.826  1.00  0.00      RC0  C  
ATOM   4480  C   SER C  52      14.972   1.486 -31.971  1.00  0.00      RC0  C  
ATOM   4481  O   SER C  52      14.596   1.302 -30.815  1.00  0.00      RC0  O  
ATOM   4482  CB  SER C  52      14.634  -0.099 -33.993  1.00  0.00      RC0  C  
ATOM   4483  OG  SER C  52      15.082  -1.432 -34.295  1.00  0.00      RC0  O  
ATOM   4484  H   SER C  52      14.793  -1.293 -31.722  1.00  0.00      RC0  H  
ATOM   4485  HG  SER C  52      14.378  -1.835 -34.792  1.00  0.00      RC0  H  
ATOM   4486  N   GLU C  53      14.967   2.670 -32.570  1.00  0.00      RC0  N  
ATOM   4487  CA  GLU C  53      14.442   3.871 -31.952  1.00  0.00      RC0  C  
ATOM   4488  C   GLU C  53      12.923   3.902 -32.064  1.00  0.00      RC0  C  
ATOM   4489  O   GLU C  53      12.347   3.280 -32.954  1.00  0.00      RC0  O  
ATOM   4490  CB  GLU C  53      15.222   5.019 -32.617  1.00  0.00      RC0  C  
ATOM   4491  CG  GLU C  53      14.684   6.445 -32.565  1.00  0.00      RC0  C  
ATOM   4492  CD  GLU C  53      13.525   6.556 -33.526  1.00  0.00      RC0  C  
ATOM   4493  OE1 GLU C  53      12.513   7.149 -33.162  1.00  0.00      RC0  O  
ATOM   4494  OE2 GLU C  53      13.631   6.013 -34.623  1.00  0.00      RC0  O1-
ATOM   4495  H   GLU C  53      15.102   2.764 -33.554  1.00  0.00      RC0  H  
ATOM   4496  N   GLY C  54      12.272   4.623 -31.160  1.00  0.00      RC0  N  
ATOM   4497  CA  GLY C  54      10.832   4.788 -31.238  1.00  0.00      RC0  C  
ATOM   4498  C   GLY C  54      10.138   4.896 -29.894  1.00  0.00      RC0  C  
ATOM   4499  O   GLY C  54      10.790   5.009 -28.859  1.00  0.00      RC0  O  
ATOM   4500  H   GLY C  54      12.773   5.139 -30.460  1.00  0.00      RC0  H  
ATOM   4501  N   LEU C  55       8.809   4.870 -29.917  1.00  0.00      RC0  N  
ATOM   4502  CA  LEU C  55       8.022   4.906 -28.690  1.00  0.00      RC0  C  
ATOM   4503  C   LEU C  55       7.829   3.527 -28.100  1.00  0.00      RC0  C  
ATOM   4504  O   LEU C  55       7.330   2.613 -28.766  1.00  0.00      RC0  O  
ATOM   4505  CB  LEU C  55       6.669   5.570 -28.932  1.00  0.00      RC0  C  
ATOM   4506  CG  LEU C  55       6.805   7.058 -29.250  1.00  0.00      RC0  C  
ATOM   4507  CD1 LEU C  55       5.466   7.680 -29.649  1.00  0.00      RC0  C  
ATOM   4508  CD2 LEU C  55       7.466   7.816 -28.098  1.00  0.00      RC0  C  
ATOM   4509  H   LEU C  55       8.364   4.734 -30.798  1.00  0.00      RC0  H  
ATOM   4510  N   TYR C  56       8.217   3.390 -26.838  1.00  0.00      RC0  N  
ATOM   4511  CA  TYR C  56       7.979   2.159 -26.094  1.00  0.00      RC0  C  
ATOM   4512  C   TYR C  56       7.090   2.378 -24.871  1.00  0.00      RC0  C  
ATOM   4513  O   TYR C  56       7.206   3.379 -24.168  1.00  0.00      RC0  O  
ATOM   4514  CB  TYR C  56       9.292   1.522 -25.622  1.00  0.00      RC0  C  
ATOM   4515  CG  TYR C  56      10.169   1.012 -26.748  1.00  0.00      RC0  C  
ATOM   4516  CD1 TYR C  56      10.866   1.893 -27.569  1.00  0.00      RC0  C  
ATOM   4517  CD2 TYR C  56      10.316  -0.359 -26.934  1.00  0.00      RC0  C  
ATOM   4518  CE1 TYR C  56      11.739   1.410 -28.537  1.00  0.00      RC0  C  
ATOM   4519  CE2 TYR C  56      11.190  -0.844 -27.902  1.00  0.00      RC0  C  
ATOM   4520  CZ  TYR C  56      11.916   0.039 -28.693  1.00  0.00      RC0  C  
ATOM   4521  OH  TYR C  56      12.816  -0.439 -29.626  1.00  0.00      RC0  O  
ATOM   4522  H   TYR C  56       8.632   4.162 -26.352  1.00  0.00      RC0  H  
ATOM   4523  HH  TYR C  56      13.330   0.304 -29.940  1.00  0.00      RC0  H  
ATOM   4524  N   LEU C  57       6.193   1.434 -24.634  1.00  0.00      RC0  N  
ATOM   4525  CA  LEU C  57       5.579   1.299 -23.339  1.00  0.00      RC0  C  
ATOM   4526  C   LEU C  57       6.570   0.517 -22.491  1.00  0.00      RC0  C  
ATOM   4527  O   LEU C  57       7.154  -0.475 -22.948  1.00  0.00      RC0  O  
ATOM   4528  CB  LEU C  57       4.264   0.529 -23.471  1.00  0.00      RC0  C  
ATOM   4529  CG  LEU C  57       3.637   0.103 -22.139  1.00  0.00      RC0  C  
ATOM   4530  CD1 LEU C  57       3.221   1.292 -21.270  1.00  0.00      RC0  C  
ATOM   4531  CD2 LEU C  57       2.485  -0.878 -22.354  1.00  0.00      RC0  C  
ATOM   4532  H   LEU C  57       6.208   0.636 -25.240  1.00  0.00      RC0  H  
ATOM   4533  N   ILE C  58       6.769   0.957 -21.258  1.00  0.00      RC0  N  
ATOM   4534  CA  ILE C  58       7.721   0.301 -20.379  1.00  0.00      RC0  C  
ATOM   4535  C   ILE C  58       7.070   0.082 -19.019  1.00  0.00      RC0  C  
ATOM   4536  O   ILE C  58       6.493   1.011 -18.447  1.00  0.00      RC0  O  
ATOM   4537  CB  ILE C  58       8.954   1.192 -20.172  1.00  0.00      RC0  C  
ATOM   4538  CG1 ILE C  58       9.560   1.692 -21.483  1.00  0.00      RC0  C  
ATOM   4539  CG2 ILE C  58       9.990   0.490 -19.293  1.00  0.00      RC0  C  
ATOM   4540  CD1 ILE C  58      10.805   2.540 -21.235  1.00  0.00      RC0  C  
ATOM   4541  H   ILE C  58       6.206   1.666 -20.850  1.00  0.00      RC0  H  
ATOM   4542  N   TYR C  59       7.136  -1.140 -18.503  1.00  0.00      RC0  N  
ATOM   4543  CA  TYR C  59       6.404  -1.443 -17.282  1.00  0.00      RC0  C  
ATOM   4544  C   TYR C  59       7.079  -2.519 -16.453  1.00  0.00      RC0  C  
ATOM   4545  O   TYR C  59       7.908  -3.298 -16.945  1.00  0.00      RC0  O  
ATOM   4546  CB  TYR C  59       4.966  -1.840 -17.635  1.00  0.00      RC0  C  
ATOM   4547  CG  TYR C  59       4.940  -3.054 -18.538  1.00  0.00      RC0  C  
ATOM   4548  CD1 TYR C  59       4.850  -4.327 -17.985  1.00  0.00      RC0  C  
ATOM   4549  CD2 TYR C  59       5.000  -2.901 -19.920  1.00  0.00      RC0  C  
ATOM   4550  CE1 TYR C  59       4.847  -5.443 -18.812  1.00  0.00      RC0  C  
ATOM   4551  CE2 TYR C  59       4.999  -4.017 -20.748  1.00  0.00      RC0  C  
ATOM   4552  CZ  TYR C  59       4.935  -5.290 -20.191  1.00  0.00      RC0  C  
ATOM   4553  OH  TYR C  59       4.972  -6.407 -21.003  1.00  0.00      RC0  O  
ATOM   4554  H   TYR C  59       7.658  -1.884 -18.932  1.00  0.00      RC0  H  
ATOM   4555  HH  TYR C  59       5.220  -6.152 -21.885  1.00  0.00      RC0  H  
ATOM   4556  N   SER C  60       6.697  -2.573 -15.185  1.00  0.00      RC0  N  
ATOM   4557  CA  SER C  60       7.273  -3.552 -14.283  1.00  0.00      RC0  C  
ATOM   4558  C   SER C  60       6.512  -3.682 -12.979  1.00  0.00      RC0  C  
ATOM   4559  O   SER C  60       5.973  -2.705 -12.439  1.00  0.00      RC0  O  
ATOM   4560  CB  SER C  60       8.733  -3.109 -14.065  1.00  0.00      RC0  C  
ATOM   4561  OG  SER C  60       9.562  -4.119 -13.483  1.00  0.00      RC0  O  
ATOM   4562  H   SER C  60       5.997  -1.979 -14.791  1.00  0.00      RC0  H  
ATOM   4563  HG  SER C  60      10.101  -3.692 -12.825  1.00  0.00      RC0  H  
ATOM   4564  N   GLN C  61       6.494  -4.901 -12.464  1.00  0.00      RC0  N  
ATOM   4565  CA  GLN C  61       5.991  -5.119 -11.132  1.00  0.00      RC0  C  
ATOM   4566  C   GLN C  61       6.922  -5.988 -10.294  1.00  0.00      RC0  C  
ATOM   4567  O   GLN C  61       7.409  -7.031 -10.739  1.00  0.00      RC0  O  
ATOM   4568  CB  GLN C  61       4.632  -5.798 -11.248  1.00  0.00      RC0  C  
ATOM   4569  CG  GLN C  61       4.002  -6.326  -9.961  1.00  0.00      RC0  C  
ATOM   4570  CD  GLN C  61       2.896  -7.276 -10.365  1.00  0.00      RC0  C  
ATOM   4571  NE2 GLN C  61       3.150  -8.553 -10.032  1.00  0.00      RC0  N  
ATOM   4572  OE1 GLN C  61       1.914  -6.897 -10.995  1.00  0.00      RC0  O  
ATOM   4573  H   GLN C  61       7.000  -5.646 -12.910  1.00  0.00      RC0  H  
ATOM   4574 HE21 GLN C  61       3.954  -8.767  -9.470  1.00  0.00      RC0  H  
ATOM   4575 HE22 GLN C  61       2.588  -9.326 -10.342  1.00  0.00      RC0  H  
ATOM   4576  N   VAL C  62       7.142  -5.546  -9.066  1.00  0.00      RC0  N  
ATOM   4577  CA  VAL C  62       7.811  -6.358  -8.080  1.00  0.00      RC0  C  
ATOM   4578  C   VAL C  62       6.848  -6.605  -6.931  1.00  0.00      RC0  C  
ATOM   4579  O   VAL C  62       6.050  -5.736  -6.583  1.00  0.00      RC0  O  
ATOM   4580  CB  VAL C  62       9.113  -5.715  -7.625  1.00  0.00      RC0  C  
ATOM   4581  CG1 VAL C  62      10.101  -5.703  -8.792  1.00  0.00      RC0  C  
ATOM   4582  CG2 VAL C  62       8.869  -4.328  -7.032  1.00  0.00      RC0  C  
ATOM   4583  H   VAL C  62       6.651  -4.732  -8.747  1.00  0.00      RC0  H  
ATOM   4584  N   LEU C  63       6.896  -7.799  -6.363  1.00  0.00      RC0  N  
ATOM   4585  CA  LEU C  63       6.139  -8.091  -5.149  1.00  0.00      RC0  C  
ATOM   4586  C   LEU C  63       7.116  -8.428  -4.042  1.00  0.00      RC0  C  
ATOM   4587  O   LEU C  63       7.961  -9.320  -4.176  1.00  0.00      RC0  O  
ATOM   4588  CB  LEU C  63       5.144  -9.220  -5.433  1.00  0.00      RC0  C  
ATOM   4589  CG  LEU C  63       4.289  -9.685  -4.249  1.00  0.00      RC0  C  
ATOM   4590  CD1 LEU C  63       3.660  -8.541  -3.463  1.00  0.00      RC0  C  
ATOM   4591  CD2 LEU C  63       3.196 -10.638  -4.715  1.00  0.00      RC0  C  
ATOM   4592  H   LEU C  63       7.536  -8.506  -6.667  1.00  0.00      RC0  H  
ATOM   4593  N   PHE C  64       7.003  -7.691  -2.950  1.00  0.00      RC0  N  
ATOM   4594  CA  PHE C  64       7.845  -7.900  -1.787  1.00  0.00      RC0  C  
ATOM   4595  C   PHE C  64       7.039  -8.663  -0.754  1.00  0.00      RC0  C  
ATOM   4596  O   PHE C  64       5.883  -8.311  -0.466  1.00  0.00      RC0  O  
ATOM   4597  CB  PHE C  64       8.283  -6.577  -1.168  1.00  0.00      RC0  C  
ATOM   4598  CG  PHE C  64       9.303  -5.875  -2.029  1.00  0.00      RC0  C  
ATOM   4599  CD1 PHE C  64      10.628  -6.290  -2.004  1.00  0.00      RC0  C  
ATOM   4600  CD2 PHE C  64       8.925  -4.797  -2.820  1.00  0.00      RC0  C  
ATOM   4601  CE1 PHE C  64      11.587  -5.600  -2.734  1.00  0.00      RC0  C  
ATOM   4602  CE2 PHE C  64       9.884  -4.106  -3.550  1.00  0.00      RC0  C  
ATOM   4603  CZ  PHE C  64      11.217  -4.494  -3.489  1.00  0.00      RC0  C  
ATOM   4604  H   PHE C  64       6.231  -7.070  -2.850  1.00  0.00      RC0  H  
ATOM   4605  N   LYS C  65       7.638  -9.719  -0.217  1.00  0.00      RC0  N  
ATOM   4606  CA  LYS C  65       7.132 -10.328   1.000  1.00  0.00      RC0  C  
ATOM   4607  C   LYS C  65       8.176 -10.158   2.100  1.00  0.00      RC0  C  
ATOM   4608  O   LYS C  65       9.214 -10.820   2.095  1.00  0.00      RC0  O  
ATOM   4609  CB  LYS C  65       6.899 -11.820   0.749  1.00  0.00      RC0  C  
ATOM   4610  CG  LYS C  65       6.617 -12.611   2.030  1.00  0.00      RC0  C  
ATOM   4611  CD  LYS C  65       7.267 -14.005   2.068  1.00  0.00      RC0  C  
ATOM   4612  CE  LYS C  65       6.513 -15.176   1.414  1.00  0.00      RC0  C  
ATOM   4613  NZ  LYS C  65       6.345 -15.013  -0.034  1.00  0.00      RC0  N1+
ATOM   4614  H   LYS C  65       8.546 -10.003  -0.516  1.00  0.00      RC0  H  
ATOM   4615  HZ1 LYS C  65       6.034 -15.877  -0.514  1.00  0.00      RC0  H  
ATOM   4616  HZ2 LYS C  65       5.610 -14.315  -0.282  1.00  0.00      RC0  H  
ATOM   4617  HZ3 LYS C  65       7.203 -14.729  -0.555  1.00  0.00      RC0  H  
ATOM   4618  N   GLY C  66       7.901  -9.261   3.036  1.00  0.00      RC0  N  
ATOM   4619  CA  GLY C  66       8.835  -9.020   4.108  1.00  0.00      RC0  C  
ATOM   4620  C   GLY C  66       8.416  -9.745   5.364  1.00  0.00      RC0  C  
ATOM   4621  O   GLY C  66       7.413 -10.457   5.391  1.00  0.00      RC0  O  
ATOM   4622  H   GLY C  66       6.975  -8.883   3.077  1.00  0.00      RC0  H  
ATOM   4623  N   GLN C  67       9.203  -9.570   6.412  1.00  0.00      RC0  N  
ATOM   4624  CA  GLN C  67       8.829 -10.103   7.700  1.00  0.00      RC0  C  
ATOM   4625  C   GLN C  67       9.394  -9.242   8.802  1.00  0.00      RC0  C  
ATOM   4626  O   GLN C  67      10.591  -8.947   8.825  1.00  0.00      RC0  O  
ATOM   4627  CB  GLN C  67       9.414 -11.534   7.692  1.00  0.00      RC0  C  
ATOM   4628  CG  GLN C  67       9.842 -12.253   8.977  1.00  0.00      RC0  C  
ATOM   4629  CD  GLN C  67       8.662 -12.835   9.716  1.00  0.00      RC0  C  
ATOM   4630  NE2 GLN C  67       9.001 -13.730  10.646  1.00  0.00      RC0  N  
ATOM   4631  OE1 GLN C  67       7.514 -12.478   9.506  1.00  0.00      RC0  O  
ATOM   4632  H   GLN C  67      10.042  -9.031   6.348  1.00  0.00      RC0  H  
ATOM   4633 HE21 GLN C  67       9.948 -14.041  10.747  1.00  0.00      RC0  H  
ATOM   4634 HE22 GLN C  67       8.282 -14.055  11.264  1.00  0.00      RC0  H  
ATOM   4635  N   GLY C  68       8.516  -8.837   9.710  1.00  0.00      RC0  N  
ATOM   4636  CA  GLY C  68       8.911  -7.998  10.816  1.00  0.00      RC0  C  
ATOM   4637  C   GLY C  68       9.025  -6.562  10.386  1.00  0.00      RC0  C  
ATOM   4638  O   GLY C  68       9.247  -6.273   9.210  1.00  0.00      RC0  O  
ATOM   4639  H   GLY C  68       7.559  -9.067   9.518  1.00  0.00      RC0  H  
ATOM   4640  N   CYS C  69       8.872  -5.670  11.359  1.00  0.00      RC0  N  
ATOM   4641  CA  CYS C  69       8.899  -4.231  11.160  1.00  0.00      RC0  C  
ATOM   4642  C   CYS C  69       9.802  -3.575  12.188  1.00  0.00      RC0  C  
ATOM   4643  O   CYS C  69       9.314  -3.065  13.203  1.00  0.00      RC0  O  
ATOM   4644  CB  CYS C  69       7.500  -3.618  11.282  1.00  0.00      RC0  C  
ATOM   4645  SG  CYS C  69       6.391  -3.866   9.873  1.00  0.00      RC0  S  
ATOM   4646  H   CYS C  69       8.714  -6.027  12.275  1.00  0.00      RC0  H  
ATOM   4647  N   PRO C  70      11.123  -3.570  11.921  1.00  0.00      RC0  N  
ATOM   4648  CA  PRO C  70      12.098  -3.016  12.868  1.00  0.00      RC0  C  
ATOM   4649  C   PRO C  70      11.789  -1.552  13.103  1.00  0.00      RC0  C  
ATOM   4650  O   PRO C  70      12.088  -1.013  14.160  1.00  0.00      RC0  O  
ATOM   4651  CB  PRO C  70      13.426  -3.269  12.168  1.00  0.00      RC0  C  
ATOM   4652  CG  PRO C  70      13.107  -3.473  10.689  1.00  0.00      RC0  C  
ATOM   4653  CD  PRO C  70      11.743  -4.126  10.722  1.00  0.00      RC0  C  
ATOM   4654  N   SER C  71      11.190  -0.923  12.096  1.00  0.00      RC0  N  
ATOM   4655  CA  SER C  71      10.924   0.499  12.127  1.00  0.00      RC0  C  
ATOM   4656  C   SER C  71       9.915   0.924  11.060  1.00  0.00      RC0  C  
ATOM   4657  O   SER C  71       9.682   0.244  10.066  1.00  0.00      RC0  O  
ATOM   4658  CB  SER C  71      12.250   1.266  11.970  1.00  0.00      RC0  C  
ATOM   4659  OG  SER C  71      12.046   2.666  11.741  1.00  0.00      RC0  O  
ATOM   4660  H   SER C  71      10.951  -1.392  11.248  1.00  0.00      RC0  H  
ATOM   4661  HG  SER C  71      12.450   3.134  12.474  1.00  0.00      RC0  H  
ATOM   4662  N   THR C  72       9.307   2.065  11.312  1.00  0.00      RC0  N  
ATOM   4663  CA  THR C  72       8.431   2.727  10.378  1.00  0.00      RC0  C  
ATOM   4664  C   THR C  72       9.214   3.180   9.152  1.00  0.00      RC0  C  
ATOM   4665  O   THR C  72       8.648   3.501   8.106  1.00  0.00      RC0  O  
ATOM   4666  CB  THR C  72       7.807   3.836  11.210  1.00  0.00      RC0  C  
ATOM   4667  CG2 THR C  72       6.583   4.458  10.536  1.00  0.00      RC0  C  
ATOM   4668  OG1 THR C  72       7.461   3.290  12.498  1.00  0.00      RC0  O  
ATOM   4669  H   THR C  72       9.560   2.523  12.164  1.00  0.00      RC0  H  
ATOM   4670  HG1 THR C  72       8.249   3.196  13.032  1.00  0.00      RC0  H  
ATOM   4671  N   HIS C  73      10.531   3.207   9.299  1.00  0.00      RC0  N  
ATOM   4672  CA  HIS C  73      11.408   3.772   8.289  1.00  0.00      RC0  C  
ATOM   4673  C   HIS C  73      11.805   2.759   7.221  1.00  0.00      RC0  C  
ATOM   4674  O   HIS C  73      12.545   3.078   6.293  1.00  0.00      RC0  O  
ATOM   4675  CB  HIS C  73      12.585   4.502   8.923  1.00  0.00      RC0  C  
ATOM   4676  CG  HIS C  73      12.088   5.645   9.781  1.00  0.00      RC0  C  
ATOM   4677  CD2 HIS C  73      11.378   6.772   9.355  1.00  0.00      RC0  C  
ATOM   4678  ND1 HIS C  73      12.268   5.731  11.114  1.00  0.00      RC0  N  
ATOM   4679  CE1 HIS C  73      11.681   6.895  11.530  1.00  0.00      RC0  C  
ATOM   4680  NE2 HIS C  73      11.134   7.536  10.447  1.00  0.00      RC0  N  
ATOM   4681  H   HIS C  73      10.941   2.949  10.173  1.00  0.00      RC0  H  
ATOM   4682  HD1 HIS C  73      12.738   5.111  11.718  1.00  0.00      RC0  H  
ATOM   4683  N   VAL C  74      11.334   1.530   7.361  1.00  0.00      RC0  N  
ATOM   4684  CA  VAL C  74      11.659   0.521   6.372  1.00  0.00      RC0  C  
ATOM   4685  C   VAL C  74      11.105   0.976   5.017  1.00  0.00      RC0  C  
ATOM   4686  O   VAL C  74       9.928   1.339   4.901  1.00  0.00      RC0  O  
ATOM   4687  CB  VAL C  74      11.112  -0.853   6.779  1.00  0.00      RC0  C  
ATOM   4688  CG1 VAL C  74      11.366  -1.939   5.725  1.00  0.00      RC0  C  
ATOM   4689  CG2 VAL C  74      11.716  -1.254   8.121  1.00  0.00      RC0  C  
ATOM   4690  H   VAL C  74      10.650   1.343   8.064  1.00  0.00      RC0  H  
ATOM   4691  N   LEU C  75      11.956   0.990   3.997  1.00  0.00      RC0  N  
ATOM   4692  CA  LEU C  75      11.519   1.415   2.673  1.00  0.00      RC0  C  
ATOM   4693  C   LEU C  75      11.744   0.331   1.664  1.00  0.00      RC0  C  
ATOM   4694  O   LEU C  75      12.741  -0.394   1.723  1.00  0.00      RC0  O  
ATOM   4695  CB  LEU C  75      12.281   2.666   2.224  1.00  0.00      RC0  C  
ATOM   4696  CG  LEU C  75      12.115   3.887   3.132  1.00  0.00      RC0  C  
ATOM   4697  CD1 LEU C  75      13.101   4.998   2.766  1.00  0.00      RC0  C  
ATOM   4698  CD2 LEU C  75      10.669   4.387   3.173  1.00  0.00      RC0  C  
ATOM   4699  H   LEU C  75      12.894   0.675   4.124  1.00  0.00      RC0  H  
ATOM   4700  N   LEU C  76      10.799   0.235   0.735  1.00  0.00      RC0  N  
ATOM   4701  CA  LEU C  76      10.952  -0.575  -0.459  1.00  0.00      RC0  C  
ATOM   4702  C   LEU C  76      11.020   0.377  -1.636  1.00  0.00      RC0  C  
ATOM   4703  O   LEU C  76      10.259   1.345  -1.715  1.00  0.00      RC0  O  
ATOM   4704  CB  LEU C  76       9.753  -1.498  -0.629  1.00  0.00      RC0  C  
ATOM   4705  CG  LEU C  76       9.537  -2.417   0.569  1.00  0.00      RC0  C  
ATOM   4706  CD1 LEU C  76       8.183  -3.111   0.478  1.00  0.00      RC0  C  
ATOM   4707  CD2 LEU C  76      10.692  -3.402   0.765  1.00  0.00      RC0  C  
ATOM   4708  H   LEU C  76      10.023   0.863   0.762  1.00  0.00      RC0  H  
ATOM   4709  N   THR C  77      11.942   0.132  -2.550  1.00  0.00      RC0  N  
ATOM   4710  CA  THR C  77      11.995   0.960  -3.738  1.00  0.00      RC0  C  
ATOM   4711  C   THR C  77      11.942   0.115  -4.989  1.00  0.00      RC0  C  
ATOM   4712  O   THR C  77      12.328  -1.054  -4.982  1.00  0.00      RC0  O  
ATOM   4713  CB  THR C  77      13.188   1.925  -3.727  1.00  0.00      RC0  C  
ATOM   4714  CG2 THR C  77      12.942   3.127  -2.820  1.00  0.00      RC0  C  
ATOM   4715  OG1 THR C  77      14.374   1.263  -3.301  1.00  0.00      RC0  O  
ATOM   4716  H   THR C  77      12.556  -0.657  -2.529  1.00  0.00      RC0  H  
ATOM   4717  HG1 THR C  77      14.882   1.914  -2.823  1.00  0.00      RC0  H  
ATOM   4718  N   HIS C  78      11.400   0.708  -6.045  1.00  0.00      RC0  N  
ATOM   4719  CA  HIS C  78      11.371   0.093  -7.364  1.00  0.00      RC0  C  
ATOM   4720  C   HIS C  78      11.596   1.187  -8.384  1.00  0.00      RC0  C  
ATOM   4721  O   HIS C  78      10.966   2.238  -8.336  1.00  0.00      RC0  O  
ATOM   4722  CB  HIS C  78      10.020  -0.601  -7.554  1.00  0.00      RC0  C  
ATOM   4723  CG  HIS C  78       9.896  -1.331  -8.875  1.00  0.00      RC0  C  
ATOM   4724  CD2 HIS C  78      10.898  -1.882  -9.684  1.00  0.00      RC0  C  
ATOM   4725  ND1 HIS C  78       8.701  -1.574  -9.448  1.00  0.00      RC0  N  
ATOM   4726  CE1 HIS C  78       8.939  -2.268 -10.603  1.00  0.00      RC0  C  
ATOM   4727  NE2 HIS C  78      10.289  -2.458 -10.753  1.00  0.00      RC0  N  
ATOM   4728  H   HIS C  78      11.036   1.643  -5.986  1.00  0.00      RC0  H  
ATOM   4729  HD1 HIS C  78       7.820  -1.315  -9.106  1.00  0.00      RC0  H  
ATOM   4730  N   THR C  79      12.485   0.935  -9.326  1.00  0.00      RC0  N  
ATOM   4731  CA  THR C  79      12.855   1.976 -10.252  1.00  0.00      RC0  C  
ATOM   4732  C   THR C  79      13.290   1.412 -11.603  1.00  0.00      RC0  C  
ATOM   4733  O   THR C  79      14.041   0.437 -11.673  1.00  0.00      RC0  O  
ATOM   4734  CB  THR C  79      13.918   2.850  -9.579  1.00  0.00      RC0  C  
ATOM   4735  CG2 THR C  79      15.362   2.524  -9.966  1.00  0.00      RC0  C  
ATOM   4736  OG1 THR C  79      13.629   4.227  -9.802  1.00  0.00      RC0  O  
ATOM   4737  H   THR C  79      13.038   0.096  -9.347  1.00  0.00      RC0  H  
ATOM   4738  HG1 THR C  79      13.421   4.330 -10.737  1.00  0.00      RC0  H  
ATOM   4739  N   ILE C  80      12.783   2.012 -12.675  1.00  0.00      RC0  N  
ATOM   4740  CA  ILE C  80      13.232   1.680 -14.020  1.00  0.00      RC0  C  
ATOM   4741  C   ILE C  80      14.158   2.781 -14.530  1.00  0.00      RC0  C  
ATOM   4742  O   ILE C  80      13.819   3.963 -14.491  1.00  0.00      RC0  O  
ATOM   4743  CB  ILE C  80      12.044   1.490 -14.962  1.00  0.00      RC0  C  
ATOM   4744  CG1 ILE C  80      11.120   0.390 -14.440  1.00  0.00      RC0  C  
ATOM   4745  CG2 ILE C  80      12.512   1.205 -16.391  1.00  0.00      RC0  C  
ATOM   4746  CD1 ILE C  80       9.918   0.169 -15.356  1.00  0.00      RC0  C  
ATOM   4747  H   ILE C  80      12.202   2.809 -12.612  1.00  0.00      RC0  H  
ATOM   4748  N   SER C  81      15.345   2.402 -14.988  1.00  0.00      RC0  N  
ATOM   4749  CA  SER C  81      16.318   3.401 -15.456  1.00  0.00      RC0  C  
ATOM   4750  C   SER C  81      16.843   3.154 -16.868  1.00  0.00      RC0  C  
ATOM   4751  O   SER C  81      16.934   2.016 -17.334  1.00  0.00      RC0  O  
ATOM   4752  CB  SER C  81      17.378   3.531 -14.365  1.00  0.00      RC0  C  
ATOM   4753  OG  SER C  81      17.867   2.235 -14.003  1.00  0.00      RC0  O  
ATOM   4754  H   SER C  81      15.597   1.433 -15.039  1.00  0.00      RC0  H  
ATOM   4755  HG  SER C  81      17.245   1.832 -13.389  1.00  0.00      RC0  H  
ATOM   4756  N   ARG C  82      17.200   4.253 -17.521  1.00  0.00      RC0  N  
ATOM   4757  CA  ARG C  82      17.692   4.258 -18.891  1.00  0.00      RC0  C  
ATOM   4758  C   ARG C  82      19.182   4.569 -18.942  1.00  0.00      RC0  C  
ATOM   4759  O   ARG C  82      19.670   5.436 -18.211  1.00  0.00      RC0  O  
ATOM   4760  CB  ARG C  82      16.916   5.331 -19.644  1.00  0.00      RC0  C  
ATOM   4761  CG  ARG C  82      17.298   5.493 -21.109  1.00  0.00      RC0  C  
ATOM   4762  CD  ARG C  82      16.608   6.706 -21.727  1.00  0.00      RC0  C  
ATOM   4763  NE  ARG C  82      16.936   6.787 -23.143  1.00  0.00      RC0  N  
ATOM   4764  CZ  ARG C  82      16.116   7.432 -24.018  1.00  0.00      RC0  C  
ATOM   4765  NH1 ARG C  82      15.016   8.068 -23.576  1.00  0.00      RC0  N1+
ATOM   4766  NH2 ARG C  82      16.414   7.402 -25.321  1.00  0.00      RC0  N  
ATOM   4767  H   ARG C  82      17.205   5.133 -17.054  1.00  0.00      RC0  H  
ATOM   4768  HE  ARG C  82      17.737   6.270 -23.485  1.00  0.00      RC0  H  
ATOM   4769 HH11 ARG C  82      14.342   8.407 -24.251  1.00  0.00      RC0  H  
ATOM   4770 HH12 ARG C  82      14.818   8.195 -22.604  1.00  0.00      RC0  H  
ATOM   4771 HH21 ARG C  82      15.903   7.880 -26.056  1.00  0.00      RC0  H  
ATOM   4772 HH22 ARG C  82      17.203   6.853 -25.639  1.00  0.00      RC0  H  
ATOM   4773  N   ILE C  83      19.907   3.862 -19.804  1.00  0.00      RC0  N  
ATOM   4774  CA  ILE C  83      21.306   4.199 -20.065  1.00  0.00      RC0  C  
ATOM   4775  C   ILE C  83      21.525   4.349 -21.554  1.00  0.00      RC0  C  
ATOM   4776  O   ILE C  83      21.632   3.357 -22.284  1.00  0.00      RC0  O  
ATOM   4777  CB  ILE C  83      22.220   3.089 -19.554  1.00  0.00      RC0  C  
ATOM   4778  CG1 ILE C  83      21.847   2.599 -18.156  1.00  0.00      RC0  C  
ATOM   4779  CG2 ILE C  83      23.670   3.547 -19.633  1.00  0.00      RC0  C  
ATOM   4780  CD1 ILE C  83      22.724   1.430 -17.711  1.00  0.00      RC0  C  
ATOM   4781  H   ILE C  83      19.479   3.131 -20.343  1.00  0.00      RC0  H  
ATOM   4782  N   ALA C  84      21.584   5.597 -22.001  1.00  0.00      RC0  N  
ATOM   4783  CA  ALA C  84      21.723   5.880 -23.423  1.00  0.00      RC0  C  
ATOM   4784  C   ALA C  84      23.119   5.522 -23.891  1.00  0.00      RC0  C  
ATOM   4785  O   ALA C  84      24.097   5.727 -23.175  1.00  0.00      RC0  O  
ATOM   4786  CB  ALA C  84      21.460   7.358 -23.713  1.00  0.00      RC0  C  
ATOM   4787  H   ALA C  84      21.618   6.337 -21.333  1.00  0.00      RC0  H  
ATOM   4788  N   VAL C  85      23.196   4.979 -25.097  1.00  0.00      RC0  N  
ATOM   4789  CA  VAL C  85      24.465   4.580 -25.684  1.00  0.00      RC0  C  
ATOM   4790  C   VAL C  85      25.482   5.714 -25.658  1.00  0.00      RC0  C  
ATOM   4791  O   VAL C  85      26.656   5.502 -25.332  1.00  0.00      RC0  O  
ATOM   4792  CB  VAL C  85      24.319   4.093 -27.130  1.00  0.00      RC0  C  
ATOM   4793  CG1 VAL C  85      24.344   2.570 -27.200  1.00  0.00      RC0  C  
ATOM   4794  CG2 VAL C  85      23.127   4.731 -27.850  1.00  0.00      RC0  C  
ATOM   4795  H   VAL C  85      22.304   4.778 -25.517  1.00  0.00      RC0  H  
ATOM   4796  N   SER C  86      25.016   6.915 -25.995  1.00  0.00      RC0  N  
ATOM   4797  CA  SER C  86      25.861   8.110 -26.038  1.00  0.00      RC0  C  
ATOM   4798  C   SER C  86      26.297   8.578 -24.646  1.00  0.00      RC0  C  
ATOM   4799  O   SER C  86      27.408   8.271 -24.201  1.00  0.00      RC0  O  
ATOM   4800  CB  SER C  86      25.050   9.106 -26.854  1.00  0.00      RC0  C  
ATOM   4801  OG  SER C  86      23.678   8.692 -26.768  1.00  0.00      RC0  O  
ATOM   4802  H   SER C  86      24.038   7.009 -26.166  1.00  0.00      RC0  H  
ATOM   4803  HG  SER C  86      23.235   9.045 -27.533  1.00  0.00      RC0  H  
ATOM   4804  N   TYR C  87      25.423   9.330 -23.976  1.00  0.00      RC0  N  
ATOM   4805  CA  TYR C  87      25.667   9.759 -22.605  1.00  0.00      RC0  C  
ATOM   4806  C   TYR C  87      26.365   8.637 -21.835  1.00  0.00      RC0  C  
ATOM   4807  O   TYR C  87      27.497   8.804 -21.376  1.00  0.00      RC0  O  
ATOM   4808  CB  TYR C  87      24.353  10.145 -21.927  1.00  0.00      RC0  C  
ATOM   4809  CG  TYR C  87      23.715  11.275 -22.698  1.00  0.00      RC0  C  
ATOM   4810  CD1 TYR C  87      22.527  11.064 -23.386  1.00  0.00      RC0  C  
ATOM   4811  CD2 TYR C  87      24.324  12.524 -22.724  1.00  0.00      RC0  C  
ATOM   4812  CE1 TYR C  87      21.951  12.102 -24.109  1.00  0.00      RC0  C  
ATOM   4813  CE2 TYR C  87      23.748  13.563 -23.445  1.00  0.00      RC0  C  
ATOM   4814  CZ  TYR C  87      22.562  13.351 -24.140  1.00  0.00      RC0  C  
ATOM   4815  OH  TYR C  87      21.992  14.379 -24.861  1.00  0.00      RC0  O  
ATOM   4816  H   TYR C  87      24.535   9.501 -24.399  1.00  0.00      RC0  H  
ATOM   4817  HH  TYR C  87      22.504  15.169 -24.751  1.00  0.00      RC0  H  
ATOM   4818  N   GLN C  88      25.688   7.495 -21.719  1.00  0.00      RC0  N  
ATOM   4819  CA  GLN C  88      26.223   6.324 -21.017  1.00  0.00      RC0  C  
ATOM   4820  C   GLN C  88      25.962   6.377 -19.495  1.00  0.00      RC0  C  
ATOM   4821  O   GLN C  88      26.373   5.482 -18.744  1.00  0.00      RC0  O  
ATOM   4822  CB  GLN C  88      27.645   5.940 -21.491  1.00  0.00      RC0  C  
ATOM   4823  CG  GLN C  88      28.323   4.684 -20.931  1.00  0.00      RC0  C  
ATOM   4824  CD  GLN C  88      27.479   3.441 -21.129  1.00  0.00      RC0  C  
ATOM   4825  NE2 GLN C  88      26.897   3.032 -19.991  1.00  0.00      RC0  N  
ATOM   4826  OE1 GLN C  88      27.408   2.843 -22.198  1.00  0.00      RC0  O  
ATOM   4827  H   GLN C  88      24.829   7.351 -22.210  1.00  0.00      RC0  H  
ATOM   4828 HE21 GLN C  88      26.922   3.655 -19.200  1.00  0.00      RC0  H  
ATOM   4829 HE22 GLN C  88      26.425   2.158 -19.904  1.00  0.00      RC0  H  
ATOM   4830  N   THR C  89      25.247   7.418 -19.060  1.00  0.00      RC0  N  
ATOM   4831  CA  THR C  89      24.883   7.604 -17.650  1.00  0.00      RC0  C  
ATOM   4832  C   THR C  89      23.446   7.132 -17.309  1.00  0.00      RC0  C  
ATOM   4833  O   THR C  89      22.551   7.147 -18.165  1.00  0.00      RC0  O  
ATOM   4834  CB  THR C  89      25.180   9.058 -17.265  1.00  0.00      RC0  C  
ATOM   4835  CG2 THR C  89      24.063  10.017 -17.676  1.00  0.00      RC0  C  
ATOM   4836  OG1 THR C  89      25.488   9.172 -15.872  1.00  0.00      RC0  O  
ATOM   4837  H   THR C  89      24.844   8.050 -19.715  1.00  0.00      RC0  H  
ATOM   4838  HG1 THR C  89      25.799  10.058 -15.730  1.00  0.00      RC0  H  
ATOM   4839  N   LYS C  90      23.235   6.730 -16.055  1.00  0.00      RC0  N  
ATOM   4840  CA  LYS C  90      21.970   6.130 -15.607  1.00  0.00      RC0  C  
ATOM   4841  C   LYS C  90      20.935   7.181 -15.200  1.00  0.00      RC0  C  
ATOM   4842  O   LYS C  90      21.198   8.020 -14.336  1.00  0.00      RC0  O  
ATOM   4843  CB  LYS C  90      22.223   5.130 -14.472  1.00  0.00      RC0  C  
ATOM   4844  CG  LYS C  90      21.431   3.818 -14.591  1.00  0.00      RC0  C  
ATOM   4845  CD  LYS C  90      21.848   2.799 -13.520  1.00  0.00      RC0  C  
ATOM   4846  CE  LYS C  90      21.528   1.333 -13.854  1.00  0.00      RC0  C  
ATOM   4847  NZ  LYS C  90      20.095   1.038 -13.771  1.00  0.00      RC0  N1+
ATOM   4848  H   LYS C  90      23.925   6.971 -15.373  1.00  0.00      RC0  H  
ATOM   4849  HZ1 LYS C  90      19.855   0.174 -14.296  1.00  0.00      RC0  H  
ATOM   4850  HZ2 LYS C  90      19.777   0.831 -12.796  1.00  0.00      RC0  H  
ATOM   4851  HZ3 LYS C  90      19.473   1.788 -14.126  1.00  0.00      RC0  H  
ATOM   4852  N   VAL C  91      19.756   7.129 -15.812  1.00  0.00      RC0  N  
ATOM   4853  CA  VAL C  91      18.690   8.082 -15.506  1.00  0.00      RC0  C  
ATOM   4854  C   VAL C  91      17.392   7.372 -15.132  1.00  0.00      RC0  C  
ATOM   4855  O   VAL C  91      16.986   6.399 -15.771  1.00  0.00      RC0  O  
ATOM   4856  CB  VAL C  91      18.451   8.986 -16.728  1.00  0.00      RC0  C  
ATOM   4857  CG1 VAL C  91      17.362  10.029 -16.469  1.00  0.00      RC0  C  
ATOM   4858  CG2 VAL C  91      19.749   9.631 -17.221  1.00  0.00      RC0  C  
ATOM   4859  H   VAL C  91      19.598   6.451 -16.534  1.00  0.00      RC0  H  
ATOM   4860  N   ASN C  92      16.739   7.857 -14.088  1.00  0.00      RC0  N  
ATOM   4861  CA  ASN C  92      15.506   7.228 -13.652  1.00  0.00      RC0  C  
ATOM   4862  C   ASN C  92      14.323   7.645 -14.494  1.00  0.00      RC0  C  
ATOM   4863  O   ASN C  92      13.965   8.816 -14.521  1.00  0.00      RC0  O  
ATOM   4864  CB  ASN C  92      15.300   7.668 -12.218  1.00  0.00      RC0  C  
ATOM   4865  CG  ASN C  92      14.401   6.705 -11.506  1.00  0.00      RC0  C  
ATOM   4866  ND2 ASN C  92      14.537   6.811 -10.175  1.00  0.00      RC0  N  
ATOM   4867  OD1 ASN C  92      13.689   5.899 -12.093  1.00  0.00      RC0  O  
ATOM   4868  H   ASN C  92      17.005   8.740 -13.704  1.00  0.00      RC0  H  
ATOM   4869 HD21 ASN C  92      15.111   7.512  -9.752  1.00  0.00      RC0  H  
ATOM   4870 HD22 ASN C  92      14.063   6.192  -9.541  1.00  0.00      RC0  H  
ATOM   4871  N   LEU C  93      13.705   6.687 -15.174  1.00  0.00      RC0  N  
ATOM   4872  CA  LEU C  93      12.449   6.963 -15.873  1.00  0.00      RC0  C  
ATOM   4873  C   LEU C  93      11.207   6.820 -14.970  1.00  0.00      RC0  C  
ATOM   4874  O   LEU C  93      10.298   7.658 -14.976  1.00  0.00      RC0  O  
ATOM   4875  CB  LEU C  93      12.278   6.026 -17.067  1.00  0.00      RC0  C  
ATOM   4876  CG  LEU C  93      13.374   6.137 -18.123  1.00  0.00      RC0  C  
ATOM   4877  CD1 LEU C  93      13.143   5.132 -19.252  1.00  0.00      RC0  C  
ATOM   4878  CD2 LEU C  93      13.524   7.564 -18.654  1.00  0.00      RC0  C  
ATOM   4879  H   LEU C  93      13.997   5.744 -15.025  1.00  0.00      RC0  H  
ATOM   4880  N   LEU C  94      11.177   5.743 -14.201  1.00  0.00      RC0  N  
ATOM   4881  CA  LEU C  94      10.027   5.417 -13.378  1.00  0.00      RC0  C  
ATOM   4882  C   LEU C  94      10.533   4.957 -12.008  1.00  0.00      RC0  C  
ATOM   4883  O   LEU C  94      11.551   4.258 -11.910  1.00  0.00      RC0  O  
ATOM   4884  CB  LEU C  94       9.228   4.289 -14.033  1.00  0.00      RC0  C  
ATOM   4885  CG  LEU C  94       8.571   4.676 -15.359  1.00  0.00      RC0  C  
ATOM   4886  CD1 LEU C  94       8.247   3.455 -16.219  1.00  0.00      RC0  C  
ATOM   4887  CD2 LEU C  94       7.352   5.575 -15.146  1.00  0.00      RC0  C  
ATOM   4888  H   LEU C  94      11.995   5.173 -14.078  1.00  0.00      RC0  H  
ATOM   4889  N   SER C  95       9.828   5.346 -10.948  1.00  0.00      RC0  N  
ATOM   4890  CA  SER C  95      10.371   5.185  -9.604  1.00  0.00      RC0  C  
ATOM   4891  C   SER C  95       9.309   5.386  -8.547  1.00  0.00      RC0  C  
ATOM   4892  O   SER C  95       8.574   6.367  -8.587  1.00  0.00      RC0  O  
ATOM   4893  CB  SER C  95      11.415   6.287  -9.444  1.00  0.00      RC0  C  
ATOM   4894  OG  SER C  95      12.345   5.988  -8.396  1.00  0.00      RC0  O  
ATOM   4895  H   SER C  95       9.005   5.912 -10.998  1.00  0.00      RC0  H  
ATOM   4896  HG  SER C  95      12.653   5.102  -8.574  1.00  0.00      RC0  H  
ATOM   4897  N   ALA C  96       9.231   4.461  -7.597  1.00  0.00      RC0  N  
ATOM   4898  CA  ALA C  96       8.264   4.565  -6.508  1.00  0.00      RC0  C  
ATOM   4899  C   ALA C  96       8.881   4.054  -5.235  1.00  0.00      RC0  C  
ATOM   4900  O   ALA C  96       9.813   3.251  -5.264  1.00  0.00      RC0  O  
ATOM   4901  CB  ALA C  96       7.007   3.750  -6.812  1.00  0.00      RC0  C  
ATOM   4902  H   ALA C  96       9.875   3.692  -7.563  1.00  0.00      RC0  H  
ATOM   4903  N   ILE C  97       8.364   4.524  -4.111  1.00  0.00      RC0  N  
ATOM   4904  CA  ILE C  97       8.904   4.128  -2.825  1.00  0.00      RC0  C  
ATOM   4905  C   ILE C  97       7.708   3.760  -2.000  1.00  0.00      RC0  C  
ATOM   4906  O   ILE C  97       6.665   4.393  -2.115  1.00  0.00      RC0  O  
ATOM   4907  CB  ILE C  97       9.630   5.315  -2.156  1.00  0.00      RC0  C  
ATOM   4908  CG1 ILE C  97      10.633   6.001  -3.092  1.00  0.00      RC0  C  
ATOM   4909  CG2 ILE C  97      10.273   4.914  -0.821  1.00  0.00      RC0  C  
ATOM   4910  CD1 ILE C  97      11.262   7.260  -2.492  1.00  0.00      RC0  C  
ATOM   4911  H   ILE C  97       7.537   5.086  -4.069  1.00  0.00      RC0  H  
ATOM   4912  N   LYS C  98       7.839   2.713  -1.200  1.00  0.00      RC0  N  
ATOM   4913  CA  LYS C  98       6.779   2.347  -0.281  1.00  0.00      RC0  C  
ATOM   4914  C   LYS C  98       7.304   2.088   1.132  1.00  0.00      RC0  C  
ATOM   4915  O   LYS C  98       8.357   1.461   1.326  1.00  0.00      RC0  O  
ATOM   4916  CB  LYS C  98       5.806   1.298  -0.825  1.00  0.00      RC0  C  
ATOM   4917  CG  LYS C  98       4.759   2.050  -1.662  1.00  0.00      RC0  C  
ATOM   4918  CD  LYS C  98       3.476   1.291  -1.953  1.00  0.00      RC0  C  
ATOM   4919  CE  LYS C  98       3.719   0.046  -2.788  1.00  0.00      RC0  C  
ATOM   4920  NZ  LYS C  98       2.643  -0.902  -2.499  1.00  0.00      RC0  N1+
ATOM   4921  H   LYS C  98       8.705   2.217  -1.125  1.00  0.00      RC0  H  
ATOM   4922  HZ1 LYS C  98       1.701  -0.528  -2.690  1.00  0.00      RC0  H  
ATOM   4923  HZ2 LYS C  98       2.781  -1.795  -3.011  1.00  0.00      RC0  H  
ATOM   4924  HZ3 LYS C  98       2.679  -1.134  -1.478  1.00  0.00      RC0  H  
ATOM   4925  N   SER C  99       6.577   2.607   2.116  1.00  0.00      RC0  N  
ATOM   4926  CA  SER C  99       6.834   2.258   3.501  1.00  0.00      RC0  C  
ATOM   4927  C   SER C  99       5.785   1.275   4.007  1.00  0.00      RC0  C  
ATOM   4928  O   SER C  99       4.650   1.647   4.294  1.00  0.00      RC0  O  
ATOM   4929  CB  SER C  99       6.847   3.615   4.156  1.00  0.00      RC0  C  
ATOM   4930  OG  SER C  99       6.918   4.540   3.055  1.00  0.00      RC0  O  
ATOM   4931  H   SER C  99       5.819   3.239   1.972  1.00  0.00      RC0  H  
ATOM   4932  HG  SER C  99       7.302   5.329   3.415  1.00  0.00      RC0  H  
ATOM   4933  N   PRO C 100       6.180   0.004   4.106  1.00  0.00      RC0  N  
ATOM   4934  CA  PRO C 100       5.322  -1.136   4.445  1.00  0.00      RC0  C  
ATOM   4935  C   PRO C 100       5.027  -1.264   5.939  1.00  0.00      RC0  C  
ATOM   4936  O   PRO C 100       4.182  -2.087   6.316  1.00  0.00      RC0  O  
ATOM   4937  CB  PRO C 100       6.136  -2.317   3.923  1.00  0.00      RC0  C  
ATOM   4938  CG  PRO C 100       7.581  -1.899   4.169  1.00  0.00      RC0  C
[truncated: 44,319 more chars]
