# Supplementary material for: Integrative Computational Prediction Strategy for Antibody–Antigen Binding: A Case Study on Interleukin‑1 Beta
Source: J Chem Inf Model. 2026 May 27;66(11):6659–75. doi: 10.1021/acs.jcim.6c00781 (PMC13250912; doi:10.1021/acs.jcim.6c00781)
Supplement: Supplementary file 4 [file ci6c00781_si_004.zip › Cluspro_poses/EPIGUIDE/4G3Y-Max-Ep1+2.pdb]

ATOM      1  N   GLU H   1      22.429  -9.529  28.142  1.00  0.00      LH0  N  
ATOM      2  CA  GLU H   1      22.992 -10.633  27.369  1.00  0.00      LH0  C  
ATOM      3  C   GLU H   1      21.905 -11.612  26.948  1.00  0.00      LH0  C  
ATOM      4  O   GLU H   1      21.040 -11.922  27.756  1.00  0.00      LH0  O  
ATOM      5  CB  GLU H   1      24.080 -11.352  28.178  1.00  0.00      LH0  C  
ATOM      6  CG  GLU H   1      23.669 -11.821  29.581  1.00  0.00      LH0  C  
ATOM      7  CD  GLU H   1      24.646 -12.882  30.038  1.00  0.00      LH0  C  
ATOM      8  OE1 GLU H   1      24.378 -14.064  29.834  1.00  0.00      LH0  O  
ATOM      9  OE2 GLU H   1      25.735 -12.555  30.505  1.00  0.00      LH0  O1-
ATOM     10  H   GLU H   1      21.712  -9.800  28.787  1.00  0.00      LH0  H  
ATOM     11  N   VAL H   2      21.904 -12.090  25.684  1.00  0.00      LH0  N  
ATOM     12  CA  VAL H   2      22.692 -11.697  24.507  1.00  0.00      LH0  C  
ATOM     13  C   VAL H   2      24.213 -11.831  24.503  1.00  0.00      LH0  C  
ATOM     14  O   VAL H   2      24.946 -10.959  24.952  1.00  0.00      LH0  O  
ATOM     15  CB  VAL H   2      22.254 -10.322  23.961  1.00  0.00      LH0  C  
ATOM     16  CG1 VAL H   2      22.870 -10.061  22.586  1.00  0.00      LH0  C  
ATOM     17  CG2 VAL H   2      20.730 -10.187  23.898  1.00  0.00      LH0  C  
ATOM     18  H   VAL H   2      21.135 -12.709  25.529  1.00  0.00      LH0  H  
ATOM     19  N   LYS H   3      24.656 -12.929  23.879  1.00  0.00      LH0  N  
ATOM     20  CA  LYS H   3      25.950 -12.853  23.206  1.00  0.00      LH0  C  
ATOM     21  C   LYS H   3      25.820 -13.419  21.810  1.00  0.00      LH0  C  
ATOM     22  O   LYS H   3      24.815 -14.019  21.446  1.00  0.00      LH0  O  
ATOM     23  CB  LYS H   3      27.097 -13.612  23.888  1.00  0.00      LH0  C  
ATOM     24  CG  LYS H   3      27.566 -13.168  25.269  1.00  0.00      LH0  C  
ATOM     25  CD  LYS H   3      26.816 -13.874  26.391  1.00  0.00      LH0  C  
ATOM     26  CE  LYS H   3      27.417 -13.546  27.750  1.00  0.00      LH0  C  
ATOM     27  NZ  LYS H   3      26.669 -14.270  28.777  1.00  0.00      LH0  N1+
ATOM     28  H   LYS H   3      24.047 -13.694  23.658  1.00  0.00      LH0  H  
ATOM     29  HZ1 LYS H   3      26.719 -13.776  29.697  1.00  0.00      LH0  H  
ATOM     30  HZ2 LYS H   3      25.643 -14.198  28.597  1.00  0.00      LH0  H  
ATOM     31  HZ3 LYS H   3      26.917 -15.267  28.878  1.00  0.00      LH0  H  
ATOM     32  N   LEU H   4      26.904 -13.199  21.059  1.00  0.00      LH0  N  
ATOM     33  CA  LEU H   4      27.153 -14.040  19.898  1.00  0.00      LH0  C  
ATOM     34  C   LEU H   4      28.578 -14.525  20.005  1.00  0.00      LH0  C  
ATOM     35  O   LEU H   4      29.518 -13.739  20.077  1.00  0.00      LH0  O  
ATOM     36  CB  LEU H   4      26.934 -13.264  18.604  1.00  0.00      LH0  C  
ATOM     37  CG  LEU H   4      25.459 -12.972  18.350  1.00  0.00      LH0  C  
ATOM     38  CD1 LEU H   4      25.220 -11.503  18.037  1.00  0.00      LH0  C  
ATOM     39  CD2 LEU H   4      24.871 -13.895  17.289  1.00  0.00      LH0  C  
ATOM     40  H   LEU H   4      27.634 -12.592  21.366  1.00  0.00      LH0  H  
ATOM     41  N   GLU H   5      28.691 -15.844  20.064  1.00  0.00      LH0  N  
ATOM     42  CA  GLU H   5      29.990 -16.451  20.294  1.00  0.00      LH0  C  
ATOM     43  C   GLU H   5      30.491 -17.158  19.050  1.00  0.00      LH0  C  
ATOM     44  O   GLU H   5      30.301 -18.356  18.860  1.00  0.00      LH0  O  
ATOM     45  CB  GLU H   5      29.905 -17.404  21.495  1.00  0.00      LH0  C  
ATOM     46  CG  GLU H   5      29.290 -16.794  22.769  1.00  0.00      LH0  C  
ATOM     47  CD  GLU H   5      27.803 -17.108  22.920  1.00  0.00      LH0  C  
ATOM     48  OE1 GLU H   5      27.455 -17.875  23.811  1.00  0.00      LH0  O  
ATOM     49  OE2 GLU H   5      26.972 -16.559  22.200  1.00  0.00      LH0  O1-
ATOM     50  H   GLU H   5      27.848 -16.385  20.116  1.00  0.00      LH0  H  
ATOM     51  N   GLU H   6      31.105 -16.362  18.168  1.00  0.00      LH0  N  
ATOM     52  CA  GLU H   6      31.591 -17.014  16.958  1.00  0.00      LH0  C  
ATOM     53  C   GLU H   6      32.943 -17.687  17.116  1.00  0.00      LH0  C  
ATOM     54  O   GLU H   6      33.649 -17.529  18.104  1.00  0.00      LH0  O  
ATOM     55  CB  GLU H   6      31.515 -16.093  15.731  1.00  0.00      LH0  C  
ATOM     56  CG  GLU H   6      32.530 -14.955  15.596  1.00  0.00      LH0  C  
ATOM     57  CD  GLU H   6      32.323 -13.893  16.645  1.00  0.00      LH0  C  
ATOM     58  OE1 GLU H   6      32.789 -14.068  17.764  1.00  0.00      LH0  O  
ATOM     59  OE2 GLU H   6      31.725 -12.868  16.344  1.00  0.00      LH0  O1-
ATOM     60  H   GLU H   6      31.371 -15.419  18.380  1.00  0.00      LH0  H  
ATOM     61  N   SER H   7      33.252 -18.507  16.103  1.00  0.00      LH0  N  
ATOM     62  CA  SER H   7      34.363 -19.435  16.265  1.00  0.00      LH0  C  
ATOM     63  C   SER H   7      34.809 -20.004  14.933  1.00  0.00      LH0  C  
ATOM     64  O   SER H   7      34.038 -20.097  13.982  1.00  0.00      LH0  O  
ATOM     65  CB  SER H   7      33.932 -20.569  17.206  1.00  0.00      LH0  C  
ATOM     66  OG  SER H   7      32.661 -21.090  16.788  1.00  0.00      LH0  O  
ATOM     67  H   SER H   7      32.635 -18.607  15.321  1.00  0.00      LH0  H  
ATOM     68  HG  SER H   7      32.074 -20.337  16.751  1.00  0.00      LH0  H  
ATOM     69  N   GLY H   8      36.079 -20.429  14.926  1.00  0.00      LH0  N  
ATOM     70  CA  GLY H   8      36.514 -21.250  13.798  1.00  0.00      LH0  C  
ATOM     71  C   GLY H   8      37.239 -20.513  12.690  1.00  0.00      LH0  C  
ATOM     72  O   GLY H   8      37.228 -20.926  11.538  1.00  0.00      LH0  O  
ATOM     73  H   GLY H   8      36.694 -20.176  15.671  1.00  0.00      LH0  H  
ATOM     74  N   GLY H   9      37.879 -19.407  13.089  1.00  0.00      LH0  N  
ATOM     75  CA  GLY H   9      38.824 -18.817  12.146  1.00  0.00      LH0  C  
ATOM     76  C   GLY H   9      40.207 -19.408  12.340  1.00  0.00      LH0  C  
ATOM     77  O   GLY H   9      40.416 -20.269  13.188  1.00  0.00      LH0  O  
ATOM     78  H   GLY H   9      37.843 -19.107  14.041  1.00  0.00      LH0  H  
ATOM     79  N   GLY H  10      41.137 -18.909  11.523  1.00  0.00      LH0  N  
ATOM     80  CA  GLY H  10      42.490 -19.444  11.587  1.00  0.00      LH0  C  
ATOM     81  C   GLY H  10      43.208 -19.205  10.280  1.00  0.00      LH0  C  
ATOM     82  O   GLY H  10      42.754 -18.430   9.447  1.00  0.00      LH0  O  
ATOM     83  H   GLY H  10      40.931 -18.140  10.917  1.00  0.00      LH0  H  
ATOM     84  N   LEU H  11      44.346 -19.900  10.145  1.00  0.00      LH0  N  
ATOM     85  CA  LEU H  11      45.069 -19.810   8.879  1.00  0.00      LH0  C  
ATOM     86  C   LEU H  11      44.545 -20.830   7.892  1.00  0.00      LH0  C  
ATOM     87  O   LEU H  11      44.635 -22.030   8.118  1.00  0.00      LH0  O  
ATOM     88  CB  LEU H  11      46.569 -20.031   9.106  1.00  0.00      LH0  C  
ATOM     89  CG  LEU H  11      47.439 -19.897   7.848  1.00  0.00      LH0  C  
ATOM     90  CD1 LEU H  11      47.410 -18.485   7.269  1.00  0.00      LH0  C  
ATOM     91  CD2 LEU H  11      48.871 -20.370   8.091  1.00  0.00      LH0  C  
ATOM     92  H   LEU H  11      44.590 -20.595  10.817  1.00  0.00      LH0  H  
ATOM     93  N   VAL H  12      43.992 -20.310   6.794  1.00  0.00      LH0  N  
ATOM     94  CA  VAL H  12      43.611 -21.252   5.747  1.00  0.00      LH0  C  
ATOM     95  C   VAL H  12      44.357 -20.912   4.476  1.00  0.00      LH0  C  
ATOM     96  O   VAL H  12      44.545 -19.749   4.153  1.00  0.00      LH0  O  
ATOM     97  CB  VAL H  12      42.088 -21.252   5.521  1.00  0.00      LH0  C  
ATOM     98  CG1 VAL H  12      41.646 -22.331   4.526  1.00  0.00      LH0  C  
ATOM     99  CG2 VAL H  12      41.338 -21.430   6.840  1.00  0.00      LH0  C  
ATOM    100  H   VAL H  12      43.957 -19.315   6.664  1.00  0.00      LH0  H  
ATOM    101  N   GLN H  13      44.783 -21.968   3.774  1.00  0.00      LH0  N  
ATOM    102  CA  GLN H  13      45.376 -21.696   2.468  1.00  0.00      LH0  C  
ATOM    103  C   GLN H  13      44.307 -21.433   1.419  1.00  0.00      LH0  C  
ATOM    104  O   GLN H  13      43.224 -22.009   1.483  1.00  0.00      LH0  O  
ATOM    105  CB  GLN H  13      46.283 -22.855   2.055  1.00  0.00      LH0  C  
ATOM    106  CG  GLN H  13      47.412 -23.095   3.056  1.00  0.00      LH0  C  
ATOM    107  CD  GLN H  13      48.526 -23.843   2.360  1.00  0.00      LH0  C  
ATOM    108  NE2 GLN H  13      49.177 -24.709   3.139  1.00  0.00      LH0  N  
ATOM    109  OE1 GLN H  13      48.801 -23.645   1.184  1.00  0.00      LH0  O  
ATOM    110  H   GLN H  13      44.535 -22.889   4.062  1.00  0.00      LH0  H  
ATOM    111 HE21 GLN H  13      48.931 -24.835   4.098  1.00  0.00      LH0  H  
ATOM    112 HE22 GLN H  13      49.932 -25.220   2.734  1.00  0.00      LH0  H  
ATOM    113  N   PRO H  14      44.630 -20.529   0.458  1.00  0.00      LH0  N  
ATOM    114  CA  PRO H  14      43.696 -20.248  -0.640  1.00  0.00      LH0  C  
ATOM    115  C   PRO H  14      43.109 -21.483  -1.305  1.00  0.00      LH0  C  
ATOM    116  O   PRO H  14      43.791 -22.465  -1.567  1.00  0.00      LH0  O  
ATOM    117  CB  PRO H  14      44.533 -19.382  -1.586  1.00  0.00      LH0  C  
ATOM    118  CG  PRO H  14      45.526 -18.665  -0.675  1.00  0.00      LH0  C  
ATOM    119  CD  PRO H  14      45.849 -19.730   0.366  1.00  0.00      LH0  C  
ATOM    120  N   GLY H  15      41.794 -21.397  -1.537  1.00  0.00      LH0  N  
ATOM    121  CA  GLY H  15      41.103 -22.550  -2.106  1.00  0.00      LH0  C  
ATOM    122  C   GLY H  15      40.497 -23.493  -1.078  1.00  0.00      LH0  C  
ATOM    123  O   GLY H  15      39.552 -24.220  -1.357  1.00  0.00      LH0  O  
ATOM    124  H   GLY H  15      41.304 -20.582  -1.229  1.00  0.00      LH0  H  
ATOM    125  N   GLY H  16      41.077 -23.454   0.133  1.00  0.00      LH0  N  
ATOM    126  CA  GLY H  16      40.601 -24.367   1.169  1.00  0.00      LH0  C  
ATOM    127  C   GLY H  16      39.205 -24.058   1.680  1.00  0.00      LH0  C  
ATOM    128  O   GLY H  16      38.452 -23.265   1.121  1.00  0.00      LH0  O  
ATOM    129  H   GLY H  16      41.824 -22.818   0.327  1.00  0.00      LH0  H  
ATOM    130  N   SER H  17      38.879 -24.735   2.784  1.00  0.00      LH0  N  
ATOM    131  CA  SER H  17      37.545 -24.530   3.336  1.00  0.00      LH0  C  
ATOM    132  C   SER H  17      37.534 -24.640   4.841  1.00  0.00      LH0  C  
ATOM    133  O   SER H  17      38.300 -25.408   5.413  1.00  0.00      LH0  O  
ATOM    134  CB  SER H  17      36.556 -25.514   2.706  1.00  0.00      LH0  C  
ATOM    135  OG  SER H  17      36.598 -25.380   1.279  1.00  0.00      LH0  O  
ATOM    136  H   SER H  17      39.495 -25.384   3.228  1.00  0.00      LH0  H  
ATOM    137  HG  SER H  17      37.009 -24.536   1.107  1.00  0.00      LH0  H  
ATOM    138  N   MET H  18      36.653 -23.840   5.456  1.00  0.00      LH0  N  
ATOM    139  CA  MET H  18      36.566 -23.886   6.912  1.00  0.00      LH0  C  
ATOM    140  C   MET H  18      35.163 -23.558   7.379  1.00  0.00      LH0  C  
ATOM    141  O   MET H  18      34.503 -22.671   6.856  1.00  0.00      LH0  O  
ATOM    142  CB  MET H  18      37.610 -22.952   7.538  1.00  0.00      LH0  C  
ATOM    143  CG  MET H  18      37.990 -23.298   8.979  1.00  0.00      LH0  C  
ATOM    144  SD  MET H  18      39.317 -22.250   9.598  1.00  0.00      LH0  S  
ATOM    145  CE  MET H  18      39.670 -23.153  11.114  1.00  0.00      LH0  C  
ATOM    146  H   MET H  18      36.076 -23.214   4.922  1.00  0.00      LH0  H  
ATOM    147  N   LYS H  19      34.712 -24.334   8.370  1.00  0.00      LH0  N  
ATOM    148  CA  LYS H  19      33.318 -24.147   8.755  1.00  0.00      LH0  C  
ATOM    149  C   LYS H  19      33.143 -23.392  10.060  1.00  0.00      LH0  C  
ATOM    150  O   LYS H  19      33.089 -23.993  11.134  1.00  0.00      LH0  O  
ATOM    151  CB  LYS H  19      32.609 -25.503   8.826  1.00  0.00      LH0  C  
ATOM    152  CG  LYS H  19      31.088 -25.418   9.002  1.00  0.00      LH0  C  
ATOM    153  CD  LYS H  19      30.592 -26.514   9.949  1.00  0.00      LH0  C  
ATOM    154  CE  LYS H  19      29.991 -25.985  11.260  1.00  0.00      LH0  C  
ATOM    155  NZ  LYS H  19      30.864 -24.976  11.872  1.00  0.00      LH0  N1+
ATOM    156  H   LYS H  19      35.318 -24.989   8.817  1.00  0.00      LH0  H  
ATOM    157  HZ1 LYS H  19      30.729 -24.882  12.900  1.00  0.00      LH0  H  
ATOM    158  HZ2 LYS H  19      31.879 -25.140  11.702  1.00  0.00      LH0  H  
ATOM    159  HZ3 LYS H  19      30.660 -24.041  11.469  1.00  0.00      LH0  H  
ATOM    160  N   LEU H  20      32.999 -22.066   9.924  1.00  0.00      LH0  N  
ATOM    161  CA  LEU H  20      32.684 -21.224  11.084  1.00  0.00      LH0  C  
ATOM    162  C   LEU H  20      31.486 -21.704  11.886  1.00  0.00      LH0  C  
ATOM    163  O   LEU H  20      30.596 -22.392  11.381  1.00  0.00      LH0  O  
ATOM    164  CB  LEU H  20      32.387 -19.788  10.664  1.00  0.00      LH0  C  
ATOM    165  CG  LEU H  20      33.523 -19.021  10.001  1.00  0.00      LH0  C  
ATOM    166  CD1 LEU H  20      33.030 -17.666   9.511  1.00  0.00      LH0  C  
ATOM    167  CD2 LEU H  20      34.736 -18.852  10.909  1.00  0.00      LH0  C  
ATOM    168  H   LEU H  20      32.954 -21.710   8.988  1.00  0.00      LH0  H  
ATOM    169  N   SER H  21      31.510 -21.322  13.163  1.00  0.00      LH0  N  
ATOM    170  CA  SER H  21      30.386 -21.647  14.033  1.00  0.00      LH0  C  
ATOM    171  C   SER H  21      30.116 -20.478  14.955  1.00  0.00      LH0  C  
ATOM    172  O   SER H  21      30.986 -19.645  15.166  1.00  0.00      LH0  O  
ATOM    173  CB  SER H  21      30.687 -22.913  14.841  1.00  0.00      LH0  C  
ATOM    174  OG  SER H  21      31.434 -23.841  14.033  1.00  0.00      LH0  O  
ATOM    175  H   SER H  21      32.264 -20.764  13.522  1.00  0.00      LH0  H  
ATOM    176  HG  SER H  21      32.343 -23.599  14.209  1.00  0.00      LH0  H  
ATOM    177  N   CYS H  22      28.899 -20.439  15.489  1.00  0.00      LH0  N  
ATOM    178  CA  CYS H  22      28.555 -19.331  16.371  1.00  0.00      LH0  C  
ATOM    179  C   CYS H  22      27.526 -19.826  17.351  1.00  0.00      LH0  C  
ATOM    180  O   CYS H  22      26.655 -20.602  16.981  1.00  0.00      LH0  O  
ATOM    181  CB  CYS H  22      28.017 -18.177  15.516  1.00  0.00      LH0  C  
ATOM    182  SG  CYS H  22      27.191 -16.819  16.379  1.00  0.00      LH0  S  
ATOM    183  H   CYS H  22      28.172 -21.072  15.213  1.00  0.00      LH0  H  
ATOM    184  N   VAL H  23      27.659 -19.374  18.595  1.00  0.00      LH0  N  
ATOM    185  CA  VAL H  23      26.520 -19.520  19.491  1.00  0.00      LH0  C  
ATOM    186  C   VAL H  23      25.824 -18.172  19.500  1.00  0.00      LH0  C  
ATOM    187  O   VAL H  23      26.424 -17.164  19.150  1.00  0.00      LH0  O  
ATOM    188  CB  VAL H  23      26.993 -19.955  20.891  1.00  0.00      LH0  C  
ATOM    189  CG1 VAL H  23      25.837 -20.356  21.813  1.00  0.00      LH0  C  
ATOM    190  CG2 VAL H  23      28.015 -21.091  20.792  1.00  0.00      LH0  C  
ATOM    191  H   VAL H  23      28.414 -18.767  18.843  1.00  0.00      LH0  H  
ATOM    192  N   ALA H  24      24.542 -18.188  19.849  1.00  0.00      LH0  N  
ATOM    193  CA  ALA H  24      23.822 -16.925  19.871  1.00  0.00      LH0  C  
ATOM    194  C   ALA H  24      23.045 -16.816  21.162  1.00  0.00      LH0  C  
ATOM    195  O   ALA H  24      21.820 -16.895  21.206  1.00  0.00      LH0  O  
ATOM    196  CB  ALA H  24      22.878 -16.868  18.673  1.00  0.00      LH0  C  
ATOM    197  H   ALA H  24      24.078 -19.057  20.023  1.00  0.00      LH0  H  
ATOM    198  N   SER H  25      23.826 -16.722  22.241  1.00  0.00      LH0  N  
ATOM    199  CA  SER H  25      23.175 -16.920  23.527  1.00  0.00      LH0  C  
ATOM    200  C   SER H  25      22.175 -15.848  23.933  1.00  0.00      LH0  C  
ATOM    201  O   SER H  25      22.366 -14.650  23.773  1.00  0.00      LH0  O  
ATOM    202  CB  SER H  25      24.231 -17.169  24.608  1.00  0.00      LH0  C  
ATOM    203  OG  SER H  25      25.254 -16.174  24.544  1.00  0.00      LH0  O  
ATOM    204  H   SER H  25      24.803 -16.495  22.168  1.00  0.00      LH0  H  
ATOM    205  HG  SER H  25      25.964 -16.559  24.012  1.00  0.00      LH0  H  
ATOM    206  N   GLY H  26      21.074 -16.353  24.506  1.00  0.00      LH0  N  
ATOM    207  CA  GLY H  26      20.192 -15.448  25.239  1.00  0.00      LH0  C  
ATOM    208  C   GLY H  26      19.435 -14.406  24.431  1.00  0.00      LH0  C  
ATOM    209  O   GLY H  26      19.283 -13.266  24.848  1.00  0.00      LH0  O  
ATOM    210  H   GLY H  26      20.916 -17.338  24.464  1.00  0.00      LH0  H  
ATOM    211  N   PHE H  27      18.920 -14.865  23.284  1.00  0.00      LH0  N  
ATOM    212  CA  PHE H  27      17.830 -14.129  22.646  1.00  0.00      LH0  C  
ATOM    213  C   PHE H  27      16.953 -15.104  21.892  1.00  0.00      LH0  C  
ATOM    214  O   PHE H  27      17.244 -16.293  21.868  1.00  0.00      LH0  O  
ATOM    215  CB  PHE H  27      18.313 -12.947  21.783  1.00  0.00      LH0  C  
ATOM    216  CG  PHE H  27      19.457 -13.290  20.856  1.00  0.00      LH0  C  
ATOM    217  CD1 PHE H  27      19.218 -14.025  19.675  1.00  0.00      LH0  C  
ATOM    218  CD2 PHE H  27      20.750 -12.826  21.178  1.00  0.00      LH0  C  
ATOM    219  CE1 PHE H  27      20.277 -14.251  18.776  1.00  0.00      LH0  C  
ATOM    220  CE2 PHE H  27      21.812 -13.051  20.283  1.00  0.00      LH0  C  
ATOM    221  CZ  PHE H  27      21.555 -13.737  19.079  1.00  0.00      LH0  C  
ATOM    222  H   PHE H  27      19.179 -15.760  22.919  1.00  0.00      LH0  H  
ATOM    223  N   ILE H  28      15.857 -14.593  21.309  1.00  0.00      LH0  N  
ATOM    224  CA  ILE H  28      14.919 -15.561  20.736  1.00  0.00      LH0  C  
ATOM    225  C   ILE H  28      15.285 -15.958  19.313  1.00  0.00      LH0  C  
ATOM    226  O   ILE H  28      14.710 -15.520  18.319  1.00  0.00      LH0  O  
ATOM    227  CB  ILE H  28      13.460 -15.081  20.833  1.00  0.00      LH0  C  
ATOM    228  CG1 ILE H  28      13.160 -14.297  22.119  1.00  0.00      LH0  C  
ATOM    229  CG2 ILE H  28      12.509 -16.273  20.674  1.00  0.00      LH0  C  
ATOM    230  CD1 ILE H  28      13.220 -15.136  23.401  1.00  0.00      LH0  C  
ATOM    231  H   ILE H  28      15.715 -13.609  21.198  1.00  0.00      LH0  H  
ATOM    232  N   PHE H  29      16.317 -16.819  19.276  1.00  0.00      LH0  N  
ATOM    233  CA  PHE H  29      16.981 -17.213  18.033  1.00  0.00      LH0  C  
ATOM    234  C   PHE H  29      16.064 -17.415  16.839  1.00  0.00      LH0  C  
ATOM    235  O   PHE H  29      16.236 -16.816  15.783  1.00  0.00      LH0  O  
ATOM    236  CB  PHE H  29      17.825 -18.466  18.295  1.00  0.00      LH0  C  
ATOM    237  CG  PHE H  29      18.723 -18.791  17.123  1.00  0.00      LH0  C  
ATOM    238  CD1 PHE H  29      20.010 -18.217  17.060  1.00  0.00      LH0  C  
ATOM    239  CD2 PHE H  29      18.267 -19.671  16.117  1.00  0.00      LH0  C  
ATOM    240  CE1 PHE H  29      20.859 -18.539  15.985  1.00  0.00      LH0  C  
ATOM    241  CE2 PHE H  29      19.111 -19.985  15.036  1.00  0.00      LH0  C  
ATOM    242  CZ  PHE H  29      20.400 -19.420  14.985  1.00  0.00      LH0  C  
ATOM    243  H   PHE H  29      16.703 -17.094  20.160  1.00  0.00      LH0  H  
ATOM    244  N   SER H  30      15.071 -18.286  17.074  1.00  0.00      LH0  N  
ATOM    245  CA  SER H  30      14.066 -18.662  16.077  1.00  0.00      LH0  C  
ATOM    246  C   SER H  30      13.588 -17.524  15.189  1.00  0.00      LH0  C  
ATOM    247  O   SER H  30      13.533 -17.596  13.964  1.00  0.00      LH0  O  
ATOM    248  CB  SER H  30      12.894 -19.274  16.843  1.00  0.00      LH0  C  
ATOM    249  OG  SER H  30      12.720 -18.542  18.069  1.00  0.00      LH0  O  
ATOM    250  H   SER H  30      14.944 -18.654  17.996  1.00  0.00      LH0  H  
ATOM    251  HG  SER H  30      11.989 -17.935  17.936  1.00  0.00      LH0  H  
ATOM    252  N   ASN H  31      13.260 -16.450  15.914  1.00  0.00      LH0  N  
ATOM    253  CA  ASN H  31      12.626 -15.287  15.307  1.00  0.00      LH0  C  
ATOM    254  C   ASN H  31      13.614 -14.492  14.488  1.00  0.00      LH0  C  
ATOM    255  O   ASN H  31      13.359 -14.052  13.374  1.00  0.00      LH0  O  
ATOM    256  CB  ASN H  31      12.047 -14.330  16.363  1.00  0.00      LH0  C  
ATOM    257  CG  ASN H  31      11.299 -15.016  17.493  1.00  0.00      LH0  C  
ATOM    258  ND2 ASN H  31      10.844 -14.158  18.412  1.00  0.00      LH0  N  
ATOM    259  OD1 ASN H  31      11.150 -16.231  17.568  1.00  0.00      LH0  O  
ATOM    260  H   ASN H  31      13.423 -16.476  16.904  1.00  0.00      LH0  H  
ATOM    261 HD21 ASN H  31      10.977 -13.170  18.336  1.00  0.00      LH0  H  
ATOM    262 HD22 ASN H  31      10.345 -14.520  19.198  1.00  0.00      LH0  H  
ATOM    263  N   HIS H  32      14.767 -14.295  15.140  1.00  0.00      LH0  N  
ATOM    264  CA  HIS H  32      15.694 -13.292  14.633  1.00  0.00      LH0  C  
ATOM    265  C   HIS H  32      16.499 -13.765  13.441  1.00  0.00      LH0  C  
ATOM    266  O   HIS H  32      16.602 -14.957  13.154  1.00  0.00      LH0  O  
ATOM    267  CB  HIS H  32      16.627 -12.810  15.742  1.00  0.00      LH0  C  
ATOM    268  CG  HIS H  32      15.890 -12.531  17.034  1.00  0.00      LH0  C  
ATOM    269  CD2 HIS H  32      16.376 -12.794  18.314  1.00  0.00      LH0  C  
ATOM    270  ND1 HIS H  32      14.665 -11.976  17.151  1.00  0.00      LH0  N  
ATOM    271  CE1 HIS H  32      14.381 -11.889  18.490  1.00  0.00      LH0  C  
ATOM    272  NE2 HIS H  32      15.442 -12.391  19.206  1.00  0.00      LH0  N  
ATOM    273  H   HIS H  32      14.976 -14.845  15.951  1.00  0.00      LH0  H  
ATOM    274  HD1 HIS H  32      14.052 -11.686  16.439  1.00  0.00      LH0  H  
ATOM    275  N   TRP H  33      17.058 -12.775  12.734  1.00  0.00      LH0  N  
ATOM    276  CA  TRP H  33      17.773 -13.156  11.520  1.00  0.00      LH0  C  
ATOM    277  C   TRP H  33      19.262 -13.172  11.775  1.00  0.00      LH0  C  
ATOM    278  O   TRP H  33      19.800 -12.311  12.462  1.00  0.00      LH0  O  
ATOM    279  CB  TRP H  33      17.405 -12.224  10.365  1.00  0.00      LH0  C  
ATOM    280  CG  TRP H  33      15.943 -12.330   9.980  1.00  0.00      LH0  C  
ATOM    281  CD1 TRP H  33      14.958 -13.185  10.505  1.00  0.00      LH0  C  
ATOM    282  CD2 TRP H  33      15.255 -11.555   8.977  1.00  0.00      LH0  C  
ATOM    283  CE2 TRP H  33      13.888 -11.992   8.959  1.00  0.00      LH0  C  
ATOM    284  CE3 TRP H  33      15.677 -10.537   8.098  1.00  0.00      LH0  C  
ATOM    285  NE1 TRP H  33      13.753 -12.991   9.914  1.00  0.00      LH0  N  
ATOM    286  CZ2 TRP H  33      12.975 -11.398   8.066  1.00  0.00      LH0  C  
ATOM    287  CZ3 TRP H  33      14.749  -9.953   7.210  1.00  0.00      LH0  C  
ATOM    288  CH2 TRP H  33      13.405 -10.380   7.194  1.00  0.00      LH0  C  
ATOM    289  H   TRP H  33      17.069 -11.823  13.046  1.00  0.00      LH0  H  
ATOM    290  HE1 TRP H  33      12.919 -13.458  10.150  1.00  0.00      LH0  H  
ATOM    291  N   MET H  34      19.897 -14.234  11.266  1.00  0.00      LH0  N  
ATOM    292  CA  MET H  34      21.262 -14.424  11.744  1.00  0.00      LH0  C  
ATOM    293  C   MET H  34      22.284 -14.206  10.661  1.00  0.00      LH0  C  
ATOM    294  O   MET H  34      22.072 -14.584   9.515  1.00  0.00      LH0  O  
ATOM    295  CB  MET H  34      21.435 -15.793  12.401  1.00  0.00      LH0  C  
ATOM    296  CG  MET H  34      20.356 -16.126  13.436  1.00  0.00      LH0  C  
ATOM    297  SD  MET H  34      20.075 -14.859  14.687  1.00  0.00      LH0  S  
ATOM    298  CE  MET H  34      21.733 -14.786  15.379  1.00  0.00      LH0  C  
ATOM    299  H   MET H  34      19.503 -14.812  10.550  1.00  0.00      LH0  H  
ATOM    300  N   ASN H  35      23.367 -13.536  11.073  1.00  0.00      LH0  N  
ATOM    301  CA  ASN H  35      24.276 -12.989  10.069  1.00  0.00      LH0  C  
ATOM    302  C   ASN H  35      25.722 -13.307  10.336  1.00  0.00      LH0  C  
ATOM    303  O   ASN H  35      26.146 -13.467  11.476  1.00  0.00      LH0  O  
ATOM    304  CB  ASN H  35      24.185 -11.466  10.005  1.00  0.00      LH0  C  
ATOM    305  CG  ASN H  35      22.973 -11.014   9.232  1.00  0.00      LH0  C  
ATOM    306  ND2 ASN H  35      21.825 -11.158   9.892  1.00  0.00      LH0  N  
ATOM    307  OD1 ASN H  35      23.065 -10.517   8.117  1.00  0.00      LH0  O  
ATOM    308  H   ASN H  35      23.501 -13.320  12.043  1.00  0.00      LH0  H  
ATOM    309 HD21 ASN H  35      21.758 -11.475  10.837  1.00  0.00      LH0  H  
ATOM    310 HD22 ASN H  35      20.986 -10.931   9.391  1.00  0.00      LH0  H  
ATOM    311  N   TRP H  36      26.460 -13.323   9.221  1.00  0.00      LH0  N  
ATOM    312  CA  TRP H  36      27.911 -13.222   9.299  1.00  0.00      LH0  C  
ATOM    313  C   TRP H  36      28.355 -11.963   8.587  1.00  0.00      LH0  C  
ATOM    314  O   TRP H  36      27.858 -11.629   7.515  1.00  0.00      LH0  O  
ATOM    315  CB  TRP H  36      28.601 -14.409   8.630  1.00  0.00      LH0  C  
ATOM    316  CG  TRP H  36      28.333 -15.699   9.365  1.00  0.00      LH0  C  
ATOM    317  CD1 TRP H  36      27.351 -16.647   9.055  1.00  0.00      LH0  C  
ATOM    318  CD2 TRP H  36      29.042 -16.247  10.494  1.00  0.00      LH0  C  
ATOM    319  CE2 TRP H  36      28.439 -17.516  10.799  1.00  0.00      LH0  C  
ATOM    320  CE3 TRP H  36      30.133 -15.781  11.258  1.00  0.00      LH0  C  
ATOM    321  NE1 TRP H  36      27.405 -17.719   9.888  1.00  0.00      LH0  N  
ATOM    322  CZ2 TRP H  36      28.943 -18.293  11.862  1.00  0.00      LH0  C  
ATOM    323  CZ3 TRP H  36      30.626 -16.569  12.317  1.00  0.00      LH0  C  
ATOM    324  CH2 TRP H  36      30.036 -17.816  12.616  1.00  0.00      LH0  C  
ATOM    325  H   TRP H  36      25.995 -13.239   8.337  1.00  0.00      LH0  H  
ATOM    326  HE1 TRP H  36      26.822 -18.509   9.821  1.00  0.00      LH0  H  
ATOM    327  N   VAL H  37      29.309 -11.286   9.229  1.00  0.00      LH0  N  
ATOM    328  CA  VAL H  37      29.962 -10.121   8.631  1.00  0.00      LH0  C  
ATOM    329  C   VAL H  37      31.461 -10.383   8.749  1.00  0.00      LH0  C  
ATOM    330  O   VAL H  37      31.850 -11.316   9.439  1.00  0.00      LH0  O  
ATOM    331  CB  VAL H  37      29.546  -8.830   9.377  1.00  0.00      LH0  C  
ATOM    332  CG1 VAL H  37      29.847  -7.565   8.567  1.00  0.00      LH0  C  
ATOM    333  CG2 VAL H  37      28.069  -8.832   9.789  1.00  0.00      LH0  C  
ATOM    334  H   VAL H  37      29.640 -11.632  10.109  1.00  0.00      LH0  H  
ATOM    335  N   ARG H  38      32.287  -9.561   8.092  1.00  0.00      LH0  N  
ATOM    336  CA  ARG H  38      33.720  -9.625   8.367  1.00  0.00      LH0  C  
ATOM    337  C   ARG H  38      34.347  -8.252   8.259  1.00  0.00      LH0  C  
ATOM    338  O   ARG H  38      33.945  -7.437   7.440  1.00  0.00      LH0  O  
ATOM    339  CB  ARG H  38      34.418 -10.651   7.460  1.00  0.00      LH0  C  
ATOM    340  CG  ARG H  38      34.184 -10.449   5.961  1.00  0.00      LH0  C  
ATOM    341  CD  ARG H  38      34.723 -11.604   5.117  1.00  0.00      LH0  C  
ATOM    342  NE  ARG H  38      34.399 -11.411   3.707  1.00  0.00      LH0  N  
ATOM    343  CZ  ARG H  38      34.590 -12.369   2.779  1.00  0.00      LH0  C  
ATOM    344  NH1 ARG H  38      34.865 -13.616   3.117  1.00  0.00      LH0  N1+
ATOM    345  NH2 ARG H  38      34.522 -12.067   1.493  1.00  0.00      LH0  N  
ATOM    346  H   ARG H  38      31.951  -8.900   7.419  1.00  0.00      LH0  H  
ATOM    347  HE  ARG H  38      34.106 -10.503   3.390  1.00  0.00      LH0  H  
ATOM    348 HH11 ARG H  38      35.031 -14.295   2.391  1.00  0.00      LH0  H  
ATOM    349 HH12 ARG H  38      34.933 -13.921   4.072  1.00  0.00      LH0  H  
ATOM    350 HH21 ARG H  38      34.725 -12.765   0.799  1.00  0.00      LH0  H  
ATOM    351 HH22 ARG H  38      34.273 -11.129   1.201  1.00  0.00      LH0  H  
ATOM    352  N   GLN H  39      35.331  -8.021   9.131  1.00  0.00      LH0  N  
ATOM    353  CA  GLN H  39      35.985  -6.719   9.116  1.00  0.00      LH0  C  
ATOM    354  C   GLN H  39      37.455  -6.848   8.796  1.00  0.00      LH0  C  
ATOM    355  O   GLN H  39      38.161  -7.649   9.398  1.00  0.00      LH0  O  
ATOM    356  CB  GLN H  39      35.770  -6.029  10.465  1.00  0.00      LH0  C  
ATOM    357  CG  GLN H  39      36.190  -4.555  10.530  1.00  0.00      LH0  C  
ATOM    358  CD  GLN H  39      35.620  -3.935  11.791  1.00  0.00      LH0  C  
ATOM    359  NE2 GLN H  39      35.564  -2.601  11.765  1.00  0.00      LH0  N  
ATOM    360  OE1 GLN H  39      35.209  -4.614  12.724  1.00  0.00      LH0  O  
ATOM    361  H   GLN H  39      35.588  -8.709   9.809  1.00  0.00      LH0  H  
ATOM    362 HE21 GLN H  39      35.950  -1.995  11.067  1.00  0.00      LH0  H  
ATOM    363 HE22 GLN H  39      35.088  -2.150  12.522  1.00  0.00      LH0  H  
ATOM    364  N   SER H  40      37.885  -6.032   7.836  1.00  0.00      LH0  N  
ATOM    365  CA  SER H  40      39.310  -5.971   7.532  1.00  0.00      LH0  C  
ATOM    366  C   SER H  40      39.598  -4.623   6.889  1.00  0.00      LH0  C  
ATOM    367  O   SER H  40      38.760  -4.096   6.167  1.00  0.00      LH0  O  
ATOM    368  CB  SER H  40      39.707  -7.200   6.694  1.00  0.00      LH0  C  
ATOM    369  OG  SER H  40      38.894  -7.313   5.526  1.00  0.00      LH0  O  
ATOM    370  H   SER H  40      37.247  -5.461   7.312  1.00  0.00      LH0  H  
ATOM    371  HG  SER H  40      39.444  -6.921   4.839  1.00  0.00      LH0  H  
ATOM    372  N   PRO H  41      40.765  -4.020   7.232  1.00  0.00      LH0  N  
ATOM    373  CA  PRO H  41      40.992  -2.602   6.905  1.00  0.00      LH0  C  
ATOM    374  C   PRO H  41      40.704  -2.153   5.476  1.00  0.00      LH0  C  
ATOM    375  O   PRO H  41      40.180  -1.074   5.243  1.00  0.00      LH0  O  
ATOM    376  CB  PRO H  41      42.438  -2.363   7.368  1.00  0.00      LH0  C  
ATOM    377  CG  PRO H  41      43.067  -3.744   7.556  1.00  0.00      LH0  C  
ATOM    378  CD  PRO H  41      41.882  -4.607   7.963  1.00  0.00      LH0  C  
ATOM    379  N   GLU H  42      41.062  -3.030   4.535  1.00  0.00      LH0  N  
ATOM    380  CA  GLU H  42      40.761  -2.751   3.127  1.00  0.00      LH0  C  
ATOM    381  C   GLU H  42      39.276  -2.677   2.799  1.00  0.00      LH0  C  
ATOM    382  O   GLU H  42      38.794  -1.751   2.159  1.00  0.00      LH0  O  
ATOM    383  CB  GLU H  42      41.423  -3.749   2.153  1.00  0.00      LH0  C  
ATOM    384  CG  GLU H  42      42.222  -4.941   2.713  1.00  0.00      LH0  C  
ATOM    385  CD  GLU H  42      41.379  -5.774   3.663  1.00  0.00      LH0  C  
ATOM    386  OE1 GLU H  42      41.773  -5.915   4.814  1.00  0.00      LH0  O  
ATOM    387  OE2 GLU H  42      40.299  -6.214   3.293  1.00  0.00      LH0  O1-
ATOM    388  H   GLU H  42      41.410  -3.918   4.838  1.00  0.00      LH0  H  
ATOM    389  N   LYS H  43      38.567  -3.716   3.255  1.00  0.00      LH0  N  
ATOM    390  CA  LYS H  43      37.151  -3.789   2.891  1.00  0.00      LH0  C  
ATOM    391  C   LYS H  43      36.176  -3.174   3.882  1.00  0.00      LH0  C  
ATOM    392  O   LYS H  43      34.968  -3.175   3.679  1.00  0.00      LH0  O  
ATOM    393  CB  LYS H  43      36.762  -5.240   2.618  1.00  0.00      LH0  C  
ATOM    394  CG  LYS H  43      37.544  -5.867   1.462  1.00  0.00      LH0  C  
ATOM    395  CD  LYS H  43      37.346  -7.380   1.413  1.00  0.00      LH0  C  
ATOM    396  CE  LYS H  43      37.810  -8.035   2.716  1.00  0.00      LH0  C  
ATOM    397  NZ  LYS H  43      37.421  -9.443   2.754  1.00  0.00      LH0  N1+
ATOM    398  H   LYS H  43      39.032  -4.432   3.783  1.00  0.00      LH0  H  
ATOM    399  HZ1 LYS H  43      36.384  -9.498   2.676  1.00  0.00      LH0  H  
ATOM    400  HZ2 LYS H  43      37.840  -9.935   1.942  1.00  0.00      LH0  H  
ATOM    401  HZ3 LYS H  43      37.769  -9.881   3.635  1.00  0.00      LH0  H  
ATOM    402  N   GLY H  44      36.734  -2.666   4.988  1.00  0.00      LH0  N  
ATOM    403  CA  GLY H  44      35.841  -2.207   6.048  1.00  0.00      LH0  C  
ATOM    404  C   GLY H  44      35.060  -3.358   6.658  1.00  0.00      LH0  C  
ATOM    405  O   GLY H  44      35.618  -4.336   7.142  1.00  0.00      LH0  O  
ATOM    406  H   GLY H  44      37.715  -2.778   5.146  1.00  0.00      LH0  H  
ATOM    407  N   LEU H  45      33.734  -3.199   6.593  1.00  0.00      LH0  N  
ATOM    408  CA  LEU H  45      32.872  -4.283   7.052  1.00  0.00      LH0  C  
ATOM    409  C   LEU H  45      32.151  -4.946   5.895  1.00  0.00      LH0  C  
ATOM    410  O   LEU H  45      31.072  -4.538   5.480  1.00  0.00      LH0  O  
ATOM    411  CB  LEU H  45      31.875  -3.756   8.084  1.00  0.00      LH0  C  
ATOM    412  CG  LEU H  45      32.416  -3.690   9.512  1.00  0.00      LH0  C  
ATOM    413  CD1 LEU H  45      31.759  -2.585  10.338  1.00  0.00      LH0  C  
ATOM    414  CD2 LEU H  45      32.285  -5.046  10.203  1.00  0.00      LH0  C  
ATOM    415  H   LEU H  45      33.362  -2.409   6.107  1.00  0.00      LH0  H  
ATOM    416  N   GLU H  46      32.799  -5.997   5.384  1.00  0.00      LH0  N  
ATOM    417  CA  GLU H  46      32.145  -6.761   4.325  1.00  0.00      LH0  C  
ATOM    418  C   GLU H  46      31.075  -7.685   4.888  1.00  0.00      LH0  C  
ATOM    419  O   GLU H  46      31.352  -8.624   5.625  1.00  0.00      LH0  O  
ATOM    420  CB  GLU H  46      33.189  -7.550   3.526  1.00  0.00      LH0  C  
ATOM    421  CG  GLU H  46      32.650  -8.148   2.217  1.00  0.00      LH0  C  
ATOM    422  CD  GLU H  46      33.638  -9.108   1.563  1.00  0.00      LH0  C  
ATOM    423  OE1 GLU H  46      34.772  -9.253   2.019  1.00  0.00      LH0  O  
ATOM    424  OE2 GLU H  46      33.257  -9.780   0.610  1.00  0.00      LH0  O1-
ATOM    425  H   GLU H  46      33.611  -6.336   5.861  1.00  0.00      LH0  H  
ATOM    426  N   TRP H  47      29.824  -7.378   4.524  1.00  0.00      LH0  N  
ATOM    427  CA  TRP H  47      28.765  -8.308   4.918  1.00  0.00      LH0  C  
ATOM    428  C   TRP H  47      28.869  -9.626   4.160  1.00  0.00      LH0  C  
ATOM    429  O   TRP H  47      29.173  -9.656   2.976  1.00  0.00      LH0  O  
ATOM    430  CB  TRP H  47      27.397  -7.627   4.749  1.00  0.00      LH0  C  
ATOM    431  CG  TRP H  47      26.268  -8.605   4.989  1.00  0.00      LH0  C  
ATOM    432  CD1 TRP H  47      25.825  -9.118   6.218  1.00  0.00      LH0  C  
ATOM    433  CD2 TRP H  47      25.445  -9.242   3.991  1.00  0.00      LH0  C  
ATOM    434  CE2 TRP H  47      24.540 -10.113   4.678  1.00  0.00      LH0  C  
ATOM    435  CE3 TRP H  47      25.405  -9.156   2.585  1.00  0.00      LH0  C  
ATOM    436  NE1 TRP H  47      24.810 -10.006   6.037  1.00  0.00      LH0  N  
ATOM    437  CZ2 TRP H  47      23.612 -10.879   3.944  1.00  0.00      LH0  C  
ATOM    438  CZ3 TRP H  47      24.474  -9.930   1.861  1.00  0.00      LH0  C  
ATOM    439  CH2 TRP H  47      23.583 -10.788   2.537  1.00  0.00      LH0  C  
ATOM    440  H   TRP H  47      29.666  -6.601   3.918  1.00  0.00      LH0  H  
ATOM    441  HE1 TRP H  47      24.335 -10.497   6.745  1.00  0.00      LH0  H  
ATOM    442  N   VAL H  48      28.620 -10.710   4.908  1.00  0.00      LH0  N  
ATOM    443  CA  VAL H  48      28.714 -12.015   4.264  1.00  0.00      LH0  C  
ATOM    444  C   VAL H  48      27.355 -12.601   3.910  1.00  0.00      LH0  C  
ATOM    445  O   VAL H  48      27.039 -12.810   2.745  1.00  0.00      LH0  O  
ATOM    446  CB  VAL H  48      29.541 -12.980   5.131  1.00  0.00      LH0  C  
ATOM    447  CG1 VAL H  48      29.707 -14.360   4.493  1.00  0.00      LH0  C  
ATOM    448  CG2 VAL H  48      30.899 -12.372   5.477  1.00  0.00      LH0  C  
ATOM    449  H   VAL H  48      28.321 -10.627   5.860  1.00  0.00      LH0  H  
ATOM    450  N   ALA H  49      26.574 -12.891   4.965  1.00  0.00      LH0  N  
ATOM    451  CA  ALA H  49      25.368 -13.678   4.707  1.00  0.00      LH0  C  
ATOM    452  C   ALA H  49      24.338 -13.563   5.812  1.00  0.00      LH0  C  
ATOM    453  O   ALA H  49      24.681 -13.271   6.952  1.00  0.00      LH0  O  
ATOM    454  CB  ALA H  49      25.716 -15.158   4.524  1.00  0.00      LH0  C  
ATOM    455  H   ALA H  49      26.812 -12.605   5.896  1.00  0.00      LH0  H  
ATOM    456  N   GLU H  50      23.081 -13.824   5.422  1.00  0.00      LH0  N  
ATOM    457  CA  GLU H  50      21.987 -13.891   6.393  1.00  0.00      LH0  C  
ATOM    458  C   GLU H  50      21.163 -15.150   6.160  1.00  0.00      LH0  C  
ATOM    459  O   GLU H  50      21.123 -15.660   5.045  1.00  0.00      LH0  O  
ATOM    460  CB  GLU H  50      21.121 -12.621   6.316  1.00  0.00      LH0  C  
ATOM    461  CG  GLU H  50      20.034 -12.537   7.399  1.00  0.00      LH0  C  
ATOM    462  CD  GLU H  50      19.316 -11.205   7.383  1.00  0.00      LH0  C  
ATOM    463  OE1 GLU H  50      19.385 -10.485   8.369  1.00  0.00      LH0  O  
ATOM    464  OE2 GLU H  50      18.652 -10.897   6.405  1.00  0.00      LH0  O1-
ATOM    465  H   GLU H  50      22.898 -13.998   4.451  1.00  0.00      LH0  H  
ATOM    466  N   ILE H  51      20.527 -15.633   7.245  1.00  0.00      LH0  N  
ATOM    467  CA  ILE H  51      19.587 -16.747   7.115  1.00  0.00      LH0  C  
ATOM    468  C   ILE H  51      18.463 -16.653   8.156  1.00  0.00      LH0  C  
ATOM    469  O   ILE H  51      18.670 -16.243   9.301  1.00  0.00      LH0  O  
ATOM    470  CB  ILE H  51      20.396 -18.060   7.120  1.00  0.00      LH0  C  
ATOM    471  CG1 ILE H  51      19.756 -19.208   6.331  1.00  0.00      LH0  C  
ATOM    472  CG2 ILE H  51      20.963 -18.400   8.496  1.00  0.00      LH0  C  
ATOM    473  CD1 ILE H  51      18.784 -20.116   7.074  1.00  0.00      LH0  C  
ATOM    474  H   ILE H  51      20.735 -15.219   8.133  1.00  0.00      LH0  H  
ATOM    475  N   ARG H  52      17.237 -16.964   7.702  1.00  0.00      LH0  N  
ATOM    476  CA  ARG H  52      16.082 -16.288   8.305  1.00  0.00      LH0  C  
ATOM    477  C   ARG H  52      15.075 -17.078   9.143  1.00  0.00      LH0  C  
ATOM    478  O   ARG H  52      15.238 -18.250   9.491  1.00  0.00      LH0  O  
ATOM    479  CB  ARG H  52      15.365 -15.497   7.209  1.00  0.00      LH0  C  
ATOM    480  CG  ARG H  52      16.230 -14.352   6.704  1.00  0.00      LH0  C  
ATOM    481  CD  ARG H  52      15.529 -13.478   5.674  1.00  0.00      LH0  C  
ATOM    482  NE  ARG H  52      16.327 -12.276   5.488  1.00  0.00      LH0  N  
ATOM    483  CZ  ARG H  52      16.069 -11.356   4.547  1.00  0.00      LH0  C  
ATOM    484  NH1 ARG H  52      15.084 -11.523   3.669  1.00  0.00      LH0  N1+
ATOM    485  NH2 ARG H  52      16.841 -10.284   4.509  1.00  0.00      LH0  N  
ATOM    486  H   ARG H  52      17.129 -17.467   6.838  1.00  0.00      LH0  H  
ATOM    487  HE  ARG H  52      17.115 -12.106   6.093  1.00  0.00      LH0  H  
ATOM    488 HH11 ARG H  52      14.885 -10.843   2.958  1.00  0.00      LH0  H  
ATOM    489 HH12 ARG H  52      14.541 -12.361   3.665  1.00  0.00      LH0  H  
ATOM    490 HH21 ARG H  52      16.702  -9.563   3.827  1.00  0.00      LH0  H  
ATOM    491 HH22 ARG H  52      17.597 -10.199   5.171  1.00  0.00      LH0  H  
ATOM    492  N   SER H  53      13.990 -16.347   9.473  1.00  0.00      LH0  N  
ATOM    493  CA  SER H  53      12.810 -17.009  10.019  1.00  0.00      LH0  C  
ATOM    494  C   SER H  53      12.006 -17.629   8.894  1.00  0.00      LH0  C  
ATOM    495  O   SER H  53      11.900 -17.069   7.809  1.00  0.00      LH0  O  
ATOM    496  CB  SER H  53      11.957 -15.999  10.791  1.00  0.00      LH0  C  
ATOM    497  OG  SER H  53      11.657 -14.867   9.955  1.00  0.00      LH0  O  
ATOM    498  H   SER H  53      13.904 -15.381   9.224  1.00  0.00      LH0  H  
ATOM    499  HG  SER H  53      11.306 -15.215   9.135  1.00  0.00      LH0  H  
ATOM    500  N   LYS H  54      11.451 -18.809   9.192  1.00  0.00      LH0  N  
ATOM    501  CA  LYS H  54      11.057 -19.672   8.078  1.00  0.00      LH0  C  
ATOM    502  C   LYS H  54       9.825 -19.279   7.267  1.00  0.00      LH0  C  
ATOM    503  O   LYS H  54       9.426 -19.941   6.318  1.00  0.00      LH0  O  
ATOM    504  CB  LYS H  54      11.042 -21.134   8.541  1.00  0.00      LH0  C  
ATOM    505  CG  LYS H  54      12.371 -21.879   8.302  1.00  0.00      LH0  C  
ATOM    506  CD  LYS H  54      13.634 -21.267   8.934  1.00  0.00      LH0  C  
ATOM    507  CE  LYS H  54      13.595 -21.183  10.464  1.00  0.00      LH0  C  
ATOM    508  NZ  LYS H  54      14.818 -20.544  10.958  1.00  0.00      LH0  N1+
ATOM    509  H   LYS H  54      11.373 -19.114  10.139  1.00  0.00      LH0  H  
ATOM    510  HZ1 LYS H  54      14.712 -20.290  11.965  1.00  0.00      LH0  H  
ATOM    511  HZ2 LYS H  54      15.597 -21.238  10.987  1.00  0.00      LH0  H  
ATOM    512  HZ3 LYS H  54      15.094 -19.708  10.399  1.00  0.00      LH0  H  
ATOM    513  N   SER H  55       9.252 -18.129   7.644  1.00  0.00      LH0  N  
ATOM    514  CA  SER H  55       8.244 -17.503   6.789  1.00  0.00      LH0  C  
ATOM    515  C   SER H  55       8.736 -17.182   5.379  1.00  0.00      LH0  C  
ATOM    516  O   SER H  55       8.003 -17.208   4.388  1.00  0.00      LH0  O  
ATOM    517  CB  SER H  55       7.723 -16.256   7.510  1.00  0.00      LH0  C  
ATOM    518  OG  SER H  55       8.692 -15.819   8.480  1.00  0.00      LH0  O  
ATOM    519  H   SER H  55       9.592 -17.593   8.414  1.00  0.00      LH0  H  
ATOM    520  HG  SER H  55       8.248 -15.140   8.983  1.00  0.00      LH0  H  
ATOM    521  N   ILE H  56      10.044 -16.892   5.329  1.00  0.00      LH0  N  
ATOM    522  CA  ILE H  56      10.654 -16.669   4.020  1.00  0.00      LH0  C  
ATOM    523  C   ILE H  56      11.397 -17.918   3.538  1.00  0.00      LH0  C  
ATOM    524  O   ILE H  56      12.431 -17.857   2.887  1.00  0.00      LH0  O  
ATOM    525  CB  ILE H  56      11.579 -15.427   4.054  1.00  0.00      LH0  C  
ATOM    526  CG1 ILE H  56      11.058 -14.310   4.976  1.00  0.00      LH0  C  
ATOM    527  CG2 ILE H  56      11.850 -14.876   2.645  1.00  0.00      LH0  C  
ATOM    528  CD1 ILE H  56       9.820 -13.577   4.445  1.00  0.00      LH0  C  
ATOM    529  H   ILE H  56      10.620 -16.918   6.151  1.00  0.00      LH0  H  
ATOM    530  N   ASN H  57      10.821 -19.081   3.922  1.00  0.00      LH0  N  
ATOM    531  CA  ASN H  57      11.553 -20.352   3.818  1.00  0.00      LH0  C  
ATOM    532  C   ASN H  57      12.797 -20.284   4.705  1.00  0.00      LH0  C  
ATOM    533  O   ASN H  57      12.838 -19.466   5.617  1.00  0.00      LH0  O  
ATOM    534  CB  ASN H  57      11.805 -20.735   2.342  1.00  0.00      LH0  C  
ATOM    535  CG  ASN H  57      12.042 -22.226   2.187  1.00  0.00      LH0  C  
ATOM    536  ND2 ASN H  57      12.048 -22.643   0.918  1.00  0.00      LH0  N  
ATOM    537  OD1 ASN H  57      12.214 -22.966   3.143  1.00  0.00      LH0  O  
ATOM    538  H   ASN H  57      10.003 -19.077   4.493  1.00  0.00      LH0  H  
ATOM    539 HD21 ASN H  57      11.919 -22.012   0.155  1.00  0.00      LH0  H  
ATOM    540 HD22 ASN H  57      12.191 -23.617   0.750  1.00  0.00      LH0  H  
ATOM    541  N   SER H  58      13.815 -21.108   4.426  1.00  0.00      LH0  N  
ATOM    542  CA  SER H  58      15.083 -20.918   5.128  1.00  0.00      LH0  C  
ATOM    543  C   SER H  58      15.693 -19.543   4.894  1.00  0.00      LH0  C  
ATOM    544  O   SER H  58      16.158 -18.869   5.807  1.00  0.00      LH0  O  
ATOM    545  CB  SER H  58      16.023 -22.029   4.669  1.00  0.00      LH0  C  
ATOM    546  OG  SER H  58      15.820 -22.246   3.264  1.00  0.00      LH0  O  
ATOM    547  H   SER H  58      13.754 -21.852   3.760  1.00  0.00      LH0  H  
ATOM    548  HG  SER H  58      16.372 -22.981   3.020  1.00  0.00      LH0  H  
ATOM    549  N   ALA H  59      15.643 -19.185   3.597  1.00  0.00      LH0  N  
ATOM    550  CA  ALA H  59      16.164 -17.916   3.094  1.00  0.00      LH0  C  
ATOM    551  C   ALA H  59      17.627 -17.684   3.396  1.00  0.00      LH0  C  
ATOM    552  O   ALA H  59      18.010 -17.025   4.355  1.00  0.00      LH0  O  
ATOM    553  CB  ALA H  59      15.342 -16.720   3.578  1.00  0.00      LH0  C  
ATOM    554  H   ALA H  59      15.258 -19.857   2.967  1.00  0.00      LH0  H  
ATOM    555  N   THR H  60      18.434 -18.275   2.507  1.00  0.00      LH0  N  
ATOM    556  CA  THR H  60      19.828 -17.863   2.502  1.00  0.00      LH0  C  
ATOM    557  C   THR H  60      19.928 -16.575   1.723  1.00  0.00      LH0  C  
ATOM    558  O   THR H  60      19.223 -16.397   0.736  1.00  0.00      LH0  O  
ATOM    559  CB  THR H  60      20.672 -18.951   1.838  1.00  0.00      LH0  C  
ATOM    560  CG2 THR H  60      20.735 -20.203   2.715  1.00  0.00      LH0  C  
ATOM    561  OG1 THR H  60      20.137 -19.290   0.551  1.00  0.00      LH0  O  
ATOM    562  H   THR H  60      18.098 -18.755   1.698  1.00  0.00      LH0  H  
ATOM    563  HG1 THR H  60      20.363 -18.557  -0.034  1.00  0.00      LH0  H  
ATOM    564  N   HIS H  61      20.814 -15.704   2.206  1.00  0.00      LH0  N  
ATOM    565  CA  HIS H  61      21.173 -14.568   1.371  1.00  0.00      LH0  C  
ATOM    566  C   HIS H  61      22.659 -14.377   1.428  1.00  0.00      LH0  C  
ATOM    567  O   HIS H  61      23.204 -13.937   2.435  1.00  0.00      LH0  O  
ATOM    568  CB  HIS H  61      20.478 -13.279   1.817  1.00  0.00      LH0  C  
ATOM    569  CG  HIS H  61      18.981 -13.448   1.777  1.00  0.00      LH0  C  
ATOM    570  CD2 HIS H  61      18.082 -13.161   2.799  1.00  0.00      LH0  C  
ATOM    571  ND1 HIS H  61      18.296 -13.939   0.730  1.00  0.00      LH0  N  
ATOM    572  CE1 HIS H  61      16.973 -13.963   1.077  1.00  0.00      LH0  C  
ATOM    573  NE2 HIS H  61      16.842 -13.482   2.353  1.00  0.00      LH0  N  
ATOM    574  H   HIS H  61      21.216 -15.834   3.114  1.00  0.00      LH0  H  
ATOM    575  HD1 HIS H  61      18.691 -14.344  -0.073  1.00  0.00      LH0  H  
ATOM    576  N   TYR H  62      23.297 -14.737   0.317  1.00  0.00      LH0  N  
ATOM    577  CA  TYR H  62      24.725 -14.454   0.261  1.00  0.00      LH0  C  
ATOM    578  C   TYR H  62      24.998 -13.154  -0.442  1.00  0.00      LH0  C  
ATOM    579  O   TYR H  62      24.350 -12.819  -1.429  1.00  0.00      LH0  O  
ATOM    580  CB  TYR H  62      25.489 -15.571  -0.453  1.00  0.00      LH0  C  
ATOM    581  CG  TYR H  62      25.124 -16.906   0.141  1.00  0.00      LH0  C  
ATOM    582  CD1 TYR H  62      24.534 -17.880  -0.688  1.00  0.00      LH0  C  
ATOM    583  CD2 TYR H  62      25.365 -17.127   1.509  1.00  0.00      LH0  C  
ATOM    584  CE1 TYR H  62      24.142 -19.104  -0.123  1.00  0.00      LH0  C  
ATOM    585  CE2 TYR H  62      24.967 -18.343   2.071  1.00  0.00      LH0  C  
ATOM    586  CZ  TYR H  62      24.357 -19.312   1.253  1.00  0.00      LH0  C  
ATOM    587  OH  TYR H  62      23.959 -20.499   1.837  1.00  0.00      LH0  O  
ATOM    588  H   TYR H  62      22.786 -15.140  -0.451  1.00  0.00      LH0  H  
ATOM    589  HH  TYR H  62      23.354 -20.938   1.248  1.00  0.00      LH0  H  
ATOM    590  N   ALA H  63      26.017 -12.459   0.077  1.00  0.00      LH0  N  
ATOM    591  CA  ALA H  63      26.586 -11.391  -0.736  1.00  0.00      LH0  C  
ATOM    592  C   ALA H  63      27.291 -11.985  -1.933  1.00  0.00      LH0  C  
ATOM    593  O   ALA H  63      27.868 -13.065  -1.871  1.00  0.00      LH0  O  
ATOM    594  CB  ALA H  63      27.609 -10.579   0.060  1.00  0.00      LH0  C  
ATOM    595  H   ALA H  63      26.458 -12.767   0.922  1.00  0.00      LH0  H  
ATOM    596  N   GLU H  64      27.228 -11.235  -3.029  1.00  0.00      LH0  N  
ATOM    597  CA  GLU H  64      27.744 -11.770  -4.283  1.00  0.00      LH0  C  
ATOM    598  C   GLU H  64      29.209 -12.198  -4.273  1.00  0.00      LH0  C  
ATOM    599  O   GLU H  64      29.606 -13.150  -4.931  1.00  0.00      LH0  O  
ATOM    600  CB  GLU H  64      27.372 -10.790  -5.399  1.00  0.00      LH0  C  
ATOM    601  CG  GLU H  64      26.069 -11.105  -6.172  1.00  0.00      LH0  C  
ATOM    602  CD  GLU H  64      24.775 -11.206  -5.352  1.00  0.00      LH0  C  
ATOM    603  OE1 GLU H  64      24.744 -10.977  -4.148  1.00  0.00      LH0  O  
ATOM    604  OE2 GLU H  64      23.758 -11.589  -5.917  1.00  0.00      LH0  O1-
ATOM    605  H   GLU H  64      26.552 -10.496  -3.064  1.00  0.00      LH0  H  
ATOM    606  N   SER H  65      29.998 -11.505  -3.437  1.00  0.00      LH0  N  
ATOM    607  CA  SER H  65      31.386 -11.936  -3.249  1.00  0.00      LH0  C  
ATOM    608  C   SER H  65      31.547 -13.351  -2.693  1.00  0.00      LH0  C  
ATOM    609  O   SER H  65      32.480 -14.093  -2.989  1.00  0.00      LH0  O  
ATOM    610  CB  SER H  65      32.082 -10.915  -2.349  1.00  0.00      LH0  C  
ATOM    611  OG  SER H  65      31.175 -10.513  -1.314  1.00  0.00      LH0  O  
ATOM    612  H   SER H  65      29.651 -10.765  -2.859  1.00  0.00      LH0  H  
ATOM    613  HG  SER H  65      31.722 -10.107  -0.633  1.00  0.00      LH0  H  
ATOM    614  N   VAL H  66      30.579 -13.708  -1.847  1.00  0.00      LH0  N  
ATOM    615  CA  VAL H  66      30.630 -15.046  -1.270  1.00  0.00      LH0  C  
ATOM    616  C   VAL H  66      29.591 -16.012  -1.822  1.00  0.00      LH0  C  
ATOM    617  O   VAL H  66      29.376 -17.090  -1.283  1.00  0.00      LH0  O  
ATOM    618  CB  VAL H  66      30.557 -14.960   0.260  1.00  0.00      LH0  C  
ATOM    619  CG1 VAL H  66      31.749 -14.176   0.815  1.00  0.00      LH0  C  
ATOM    620  CG2 VAL H  66      29.223 -14.390   0.748  1.00  0.00      LH0  C  
ATOM    621  H   VAL H  66      29.822 -13.084  -1.644  1.00  0.00      LH0  H  
ATOM    622  N   LYS H  67      28.951 -15.577  -2.922  1.00  0.00      LH0  N  
ATOM    623  CA  LYS H  67      27.789 -16.288  -3.463  1.00  0.00      LH0  C  
ATOM    624  C   LYS H  67      27.911 -17.800  -3.559  1.00  0.00      LH0  C  
ATOM    625  O   LYS H  67      28.605 -18.337  -4.413  1.00  0.00      LH0  O  
ATOM    626  CB  LYS H  67      27.433 -15.712  -4.833  1.00  0.00      LH0  C  
ATOM    627  CG  LYS H  67      25.931 -15.638  -5.108  1.00  0.00      LH0  C  
ATOM    628  CD  LYS H  67      25.248 -14.594  -4.226  1.00  0.00      LH0  C  
ATOM    629  CE  LYS H  67      23.774 -14.413  -4.577  1.00  0.00      LH0  C  
ATOM    630  NZ  LYS H  67      23.193 -13.306  -3.805  1.00  0.00      LH0  N1+
ATOM    631  H   LYS H  67      29.194 -14.689  -3.312  1.00  0.00      LH0  H  
ATOM    632  HZ1 LYS H  67      22.158 -13.424  -3.765  1.00  0.00      LH0  H  
ATOM    633  HZ2 LYS H  67      23.548 -13.317  -2.830  1.00  0.00      LH0  H  
ATOM    634  HZ3 LYS H  67      23.453 -12.385  -4.238  1.00  0.00      LH0  H  
ATOM    635  N   GLY H  68      27.206 -18.472  -2.638  1.00  0.00      LH0  N  
ATOM    636  CA  GLY H  68      27.249 -19.933  -2.664  1.00  0.00      LH0  C  
ATOM    637  C   GLY H  68      28.432 -20.513  -1.910  1.00  0.00      LH0  C  
ATOM    638  O   GLY H  68      28.281 -21.305  -0.985  1.00  0.00      LH0  O  
ATOM    639  H   GLY H  68      26.806 -17.976  -1.869  1.00  0.00      LH0  H  
ATOM    640  N   ARG H  69      29.620 -20.048  -2.350  1.00  0.00      LH0  N  
ATOM    641  CA  ARG H  69      30.907 -20.419  -1.746  1.00  0.00      LH0  C  
ATOM    642  C   ARG H  69      30.868 -20.460  -0.229  1.00  0.00      LH0  C  
ATOM    643  O   ARG H  69      31.280 -21.403   0.438  1.00  0.00      LH0  O  
ATOM    644  CB  ARG H  69      32.026 -19.455  -2.173  1.00  0.00      LH0  C  
ATOM    645  CG  ARG H  69      32.039 -19.061  -3.655  1.00  0.00      LH0  C  
ATOM    646  CD  ARG H  69      33.244 -18.210  -4.078  1.00  0.00      LH0  C  
ATOM    647  NE  ARG H  69      33.354 -16.948  -3.342  1.00  0.00      LH0  N  
ATOM    648  CZ  ARG H  69      34.379 -16.728  -2.486  1.00  0.00      LH0  C  
ATOM    649  NH1 ARG H  69      35.367 -17.600  -2.337  1.00  0.00      LH0  N1+
ATOM    650  NH2 ARG H  69      34.389 -15.606  -1.786  1.00  0.00      LH0  N  
ATOM    651  H   ARG H  69      29.581 -19.468  -3.163  1.00  0.00      LH0  H  
ATOM    652  HE  ARG H  69      32.670 -16.228  -3.474  1.00  0.00      LH0  H  
ATOM    653 HH11 ARG H  69      36.065 -17.477  -1.618  1.00  0.00      LH0  H  
ATOM    654 HH12 ARG H  69      35.485 -18.401  -2.938  1.00  0.00      LH0  H  
ATOM    655 HH21 ARG H  69      35.090 -15.460  -1.067  1.00  0.00      LH0  H  
ATOM    656 HH22 ARG H  69      33.713 -14.888  -1.961  1.00  0.00      LH0  H  
ATOM    657  N   PHE H  70      30.312 -19.362   0.286  1.00  0.00      LH0  N  
ATOM    658  CA  PHE H  70      29.992 -19.391   1.701  1.00  0.00      LH0  C  
ATOM    659  C   PHE H  70      28.552 -19.820   1.828  1.00  0.00      LH0  C  
ATOM    660  O   PHE H  70      27.655 -19.217   1.254  1.00  0.00      LH0  O  
ATOM    661  CB  PHE H  70      30.210 -18.014   2.332  1.00  0.00      LH0  C  
ATOM    662  CG  PHE H  70      31.675 -17.636   2.472  1.00  0.00      LH0  C  
ATOM    663  CD1 PHE H  70      32.644 -18.011   1.511  1.00  0.00      LH0  C  
ATOM    664  CD2 PHE H  70      32.042 -16.867   3.595  1.00  0.00      LH0  C  
ATOM    665  CE1 PHE H  70      33.984 -17.616   1.673  1.00  0.00      LH0  C  
ATOM    666  CE2 PHE H  70      33.379 -16.466   3.763  1.00  0.00      LH0  C  
ATOM    667  CZ  PHE H  70      34.335 -16.847   2.800  1.00  0.00      LH0  C  
ATOM    668  H   PHE H  70      29.928 -18.655  -0.307  1.00  0.00      LH0  H  
ATOM    669  N   THR H  71      28.379 -20.903   2.578  1.00  0.00      LH0  N  
ATOM    670  CA  THR H  71      27.034 -21.433   2.733  1.00  0.00      LH0  C  
ATOM    671  C   THR H  71      26.568 -21.281   4.170  1.00  0.00      LH0  C  
ATOM    672  O   THR H  71      27.191 -21.782   5.100  1.00  0.00      LH0  O  
ATOM    673  CB  THR H  71      27.033 -22.894   2.283  1.00  0.00      LH0  C  
ATOM    674  CG2 THR H  71      25.642 -23.361   1.852  1.00  0.00      LH0  C  
ATOM    675  OG1 THR H  71      28.001 -23.104   1.241  1.00  0.00      LH0  O  
ATOM    676  H   THR H  71      29.168 -21.355   2.992  1.00  0.00      LH0  H  
ATOM    677  HG1 THR H  71      27.891 -22.412   0.588  1.00  0.00      LH0  H  
ATOM    678  N   ILE H  72      25.485 -20.517   4.335  1.00  0.00      LH0  N  
ATOM    679  CA  ILE H  72      25.104 -20.219   5.710  1.00  0.00      LH0  C  
ATOM    680  C   ILE H  72      24.065 -21.199   6.218  1.00  0.00      LH0  C  
ATOM    681  O   ILE H  72      23.250 -21.731   5.472  1.00  0.00      LH0  O  
ATOM    682  CB  ILE H  72      24.666 -18.743   5.847  1.00  0.00      LH0  C  
ATOM    683  CG1 ILE H  72      24.602 -18.295   7.313  1.00  0.00      LH0  C  
ATOM    684  CG2 ILE H  72      23.379 -18.442   5.075  1.00  0.00      LH0  C  
ATOM    685  CD1 ILE H  72      24.207 -16.832   7.514  1.00  0.00      LH0  C  
ATOM    686  H   ILE H  72      24.894 -20.313   3.552  1.00  0.00      LH0  H  
ATOM    687  N   SER H  73      24.126 -21.439   7.526  1.00  0.00      LH0  N  
ATOM    688  CA  SER H  73      23.066 -22.249   8.104  1.00  0.00      LH0  C  
ATOM    689  C   SER H  73      22.744 -21.734   9.485  1.00  0.00      LH0  C  
ATOM    690  O   SER H  73      23.519 -20.993  10.076  1.00  0.00      LH0  O  
ATOM    691  CB  SER H  73      23.479 -23.723   8.116  1.00  0.00      LH0  C  
ATOM    692  OG  SER H  73      23.993 -24.088   6.829  1.00  0.00      LH0  O  
ATOM    693  H   SER H  73      24.838 -21.034   8.106  1.00  0.00      LH0  H  
ATOM    694  HG  SER H  73      23.543 -23.544   6.184  1.00  0.00      LH0  H  
ATOM    695  N   ARG H  74      21.573 -22.136   9.977  1.00  0.00      LH0  N  
ATOM    696  CA  ARG H  74      21.281 -21.768  11.354  1.00  0.00      LH0  C  
ATOM    697  C   ARG H  74      20.680 -22.952  12.051  1.00  0.00      LH0  C  
ATOM    698  O   ARG H  74      20.170 -23.868  11.420  1.00  0.00      LH0  O  
ATOM    699  CB  ARG H  74      20.349 -20.556  11.436  1.00  0.00      LH0  C  
ATOM    700  CG  ARG H  74      19.051 -20.741  10.650  1.00  0.00      LH0  C  
ATOM    701  CD  ARG H  74      18.178 -19.488  10.635  1.00  0.00      LH0  C  
ATOM    702  NE  ARG H  74      17.547 -19.271  11.927  1.00  0.00      LH0  N  
ATOM    703  CZ  ARG H  74      17.213 -18.040  12.349  1.00  0.00      LH0  C  
ATOM    704  NH1 ARG H  74      17.553 -16.952  11.671  1.00  0.00      LH0  N1+
ATOM    705  NH2 ARG H  74      16.522 -17.932  13.466  1.00  0.00      LH0  N  
ATOM    706  H   ARG H  74      20.959 -22.769   9.505  1.00  0.00      LH0  H  
ATOM    707  HE  ARG H  74      17.295 -20.076  12.481  1.00  0.00      LH0  H  
ATOM    708 HH11 ARG H  74      17.279 -16.057  12.037  1.00  0.00      LH0  H  
ATOM    709 HH12 ARG H  74      18.072 -16.980  10.810  1.00  0.00      LH0  H  
ATOM    710 HH21 ARG H  74      16.323 -17.046  13.908  1.00  0.00      LH0  H  
ATOM    711 HH22 ARG H  74      16.170 -18.764  13.910  1.00  0.00      LH0  H  
ATOM    712  N   ASP H  75      20.775 -22.877  13.369  1.00  0.00      LH0  N  
ATOM    713  CA  ASP H  75      20.235 -23.952  14.171  1.00  0.00      LH0  C  
ATOM    714  C   ASP H  75      19.206 -23.404  15.116  1.00  0.00      LH0  C  
ATOM    715  O   ASP H  75      19.480 -23.038  16.257  1.00  0.00      LH0  O  
ATOM    716  CB  ASP H  75      21.342 -24.653  14.944  1.00  0.00      LH0  C  
ATOM    717  CG  ASP H  75      20.893 -26.044  15.319  1.00  0.00      LH0  C  
ATOM    718  OD1 ASP H  75      19.818 -26.208  15.897  1.00  0.00      LH0  O  
ATOM    719  OD2 ASP H  75      21.622 -26.991  15.044  1.00  0.00      LH0  O1-
ATOM    720  H   ASP H  75      21.209 -22.090  13.804  1.00  0.00      LH0  H  
ATOM    721  N   ASP H  76      17.984 -23.366  14.578  1.00  0.00      LH0  N  
ATOM    722  CA  ASP H  76      16.882 -22.853  15.387  1.00  0.00      LH0  C  
ATOM    723  C   ASP H  76      16.566 -23.663  16.636  1.00  0.00      LH0  C  
ATOM    724  O   ASP H  76      15.839 -23.215  17.511  1.00  0.00      LH0  O  
ATOM    725  CB  ASP H  76      15.625 -22.643  14.531  1.00  0.00      LH0  C  
ATOM    726  CG  ASP H  76      15.872 -21.616  13.436  1.00  0.00      LH0  C  
ATOM    727  OD1 ASP H  76      15.462 -20.467  13.567  1.00  0.00      LH0  O  
ATOM    728  OD2 ASP H  76      16.441 -21.951  12.404  1.00  0.00      LH0  O1-
ATOM    729  H   ASP H  76      17.844 -23.593  13.613  1.00  0.00      LH0  H  
ATOM    730  N   SER H  77      17.149 -24.875  16.708  1.00  0.00      LH0  N  
ATOM    731  CA  SER H  77      16.939 -25.580  17.966  1.00  0.00      LH0  C  
ATOM    732  C   SER H  77      18.003 -25.314  19.020  1.00  0.00      LH0  C  
ATOM    733  O   SER H  77      17.770 -25.434  20.214  1.00  0.00      LH0  O  
ATOM    734  CB  SER H  77      16.694 -27.084  17.721  1.00  0.00      LH0  C  
ATOM    735  OG  SER H  77      17.897 -27.873  17.812  1.00  0.00      LH0  O  
ATOM    736  H   SER H  77      17.797 -25.214  16.025  1.00  0.00      LH0  H  
ATOM    737  HG  SER H  77      18.003 -27.987  18.755  1.00  0.00      LH0  H  
ATOM    738  N   LYS H  78      19.210 -24.995  18.527  1.00  0.00      LH0  N  
ATOM    739  CA  LYS H  78      20.315 -24.893  19.481  1.00  0.00      LH0  C  
ATOM    740  C   LYS H  78      20.882 -23.500  19.647  1.00  0.00      LH0  C  
ATOM    741  O   LYS H  78      21.851 -23.292  20.362  1.00  0.00      LH0  O  
ATOM    742  CB  LYS H  78      21.428 -25.878  19.114  1.00  0.00      LH0  C  
ATOM    743  CG  LYS H  78      20.892 -27.305  19.013  1.00  0.00      LH0  C  
ATOM    744  CD  LYS H  78      21.829 -28.261  18.279  1.00  0.00      LH0  C  
ATOM    745  CE  LYS H  78      21.040 -29.333  17.522  1.00  0.00      LH0  C  
ATOM    746  NZ  LYS H  78      20.160 -28.679  16.543  1.00  0.00      LH0  N1+
ATOM    747  H   LYS H  78      19.369 -24.902  17.540  1.00  0.00      LH0  H  
ATOM    748  HZ1 LYS H  78      19.286 -28.289  16.953  1.00  0.00      LH0  H  
ATOM    749  HZ2 LYS H  78      20.647 -27.836  16.168  1.00  0.00      LH0  H  
ATOM    750  HZ3 LYS H  78      19.941 -29.269  15.725  1.00  0.00      LH0  H  
ATOM    751  N   SER H  79      20.239 -22.549  18.946  1.00  0.00      LH0  N  
ATOM    752  CA  SER H  79      20.730 -21.169  18.949  1.00  0.00      LH0  C  
ATOM    753  C   SER H  79      22.146 -21.010  18.422  1.00  0.00      LH0  C  
ATOM    754  O   SER H  79      22.987 -20.313  18.976  1.00  0.00      LH0  O  
ATOM    755  CB  SER H  79      20.544 -20.509  20.322  1.00  0.00      LH0  C  
ATOM    756  OG  SER H  79      19.209 -20.766  20.779  1.00  0.00      LH0  O  
ATOM    757  H   SER H  79      19.495 -22.798  18.327  1.00  0.00      LH0  H  
ATOM    758  HG  SER H  79      19.199 -21.672  21.059  1.00  0.00      LH0  H  
ATOM    759  N   ALA H  80      22.367 -21.712  17.304  1.00  0.00      LH0  N  
ATOM    760  CA  ALA H  80      23.707 -21.645  16.735  1.00  0.00      LH0  C  
ATOM    761  C   ALA H  80      23.671 -21.156  15.305  1.00  0.00      LH0  C  
ATOM    762  O   ALA H  80      22.705 -21.366  14.585  1.00  0.00      LH0  O  
ATOM    763  CB  ALA H  80      24.377 -23.019  16.784  1.00  0.00      LH0  C  
ATOM    764  H   ALA H  80      21.633 -22.227  16.861  1.00  0.00      LH0  H  
ATOM    765  N   VAL H  81      24.750 -20.483  14.910  1.00  0.00      LH0  N  
ATOM    766  CA  VAL H  81      24.852 -20.087  13.510  1.00  0.00      LH0  C  
ATOM    767  C   VAL H  81      26.037 -20.808  12.898  1.00  0.00      LH0  C  
ATOM    768  O   VAL H  81      27.042 -21.057  13.556  1.00  0.00      LH0  O  
ATOM    769  CB  VAL H  81      24.997 -18.560  13.370  1.00  0.00      LH0  C  
ATOM    770  CG1 VAL H  81      24.714 -18.091  11.939  1.00  0.00      LH0  C  
ATOM    771  CG2 VAL H  81      24.119 -17.806  14.371  1.00  0.00      LH0  C  
ATOM    772  H   VAL H  81      25.512 -20.363  15.544  1.00  0.00      LH0  H  
ATOM    773  N   TYR H  82      25.881 -21.168  11.626  1.00  0.00      LH0  N  
ATOM    774  CA  TYR H  82      26.978 -21.860  10.966  1.00  0.00      LH0  C  
ATOM    775  C   TYR H  82      27.343 -21.133   9.695  1.00  0.00      LH0  C  
ATOM    776  O   TYR H  82      26.518 -20.447   9.102  1.00  0.00      LH0  O  
ATOM    777  CB  TYR H  82      26.603 -23.307  10.617  1.00  0.00      LH0  C  
ATOM    778  CG  TYR H  82      26.029 -24.058  11.799  1.00  0.00      LH0  C  
ATOM    779  CD1 TYR H  82      24.665 -24.414  11.770  1.00  0.00      LH0  C  
ATOM    780  CD2 TYR H  82      26.862 -24.398  12.886  1.00  0.00      LH0  C  
ATOM    781  CE1 TYR H  82      24.125 -25.147  12.839  1.00  0.00      LH0  C  
ATOM    782  CE2 TYR H  82      26.320 -25.127  13.958  1.00  0.00      LH0  C  
ATOM    783  CZ  TYR H  82      24.960 -25.500  13.919  1.00  0.00      LH0  C  
ATOM    784  OH  TYR H  82      24.448 -26.233  14.971  1.00  0.00      LH0  O  
ATOM    785  H   TYR H  82      25.064 -20.902  11.112  1.00  0.00      LH0  H  
ATOM    786  HH  TYR H  82      23.513 -26.405  14.841  1.00  0.00      LH0  H  
ATOM    787  N   LEU H  83      28.601 -21.338   9.295  1.00  0.00      LH0  N  
ATOM    788  CA  LEU H  83      28.991 -20.908   7.958  1.00  0.00      LH0  C  
ATOM    789  C   LEU H  83      30.019 -21.875   7.431  1.00  0.00      LH0  C  
ATOM    790  O   LEU H  83      31.059 -22.079   8.043  1.00  0.00      LH0  O  
ATOM    791  CB  LEU H  83      29.568 -19.489   7.993  1.00  0.00      LH0  C  
ATOM    792  CG  LEU H  83      29.823 -18.835   6.632  1.00  0.00      LH0  C  
ATOM    793  CD1 LEU H  83      28.551 -18.694   5.801  1.00  0.00      LH0  C  
ATOM    794  CD2 LEU H  83      30.514 -17.483   6.788  1.00  0.00      LH0  C  
ATOM    795  H   LEU H  83      29.275 -21.783   9.887  1.00  0.00      LH0  H  
ATOM    796  N   GLN H  84      29.691 -22.481   6.292  1.00  0.00      LH0  N  
ATOM    797  CA  GLN H  84      30.764 -23.160   5.582  1.00  0.00      LH0  C  
ATOM    798  C   GLN H  84      31.425 -22.153   4.670  1.00  0.00      LH0  C  
ATOM    799  O   GLN H  84      30.755 -21.350   4.036  1.00  0.00      LH0  O  
ATOM    800  CB  GLN H  84      30.205 -24.361   4.807  1.00  0.00      LH0  C  
ATOM    801  CG  GLN H  84      31.201 -25.116   3.912  1.00  0.00      LH0  C  
ATOM    802  CD  GLN H  84      32.341 -25.707   4.721  1.00  0.00      LH0  C  
ATOM    803  NE2 GLN H  84      32.296 -27.038   4.813  1.00  0.00      LH0  N  
ATOM    804  OE1 GLN H  84      33.222 -25.024   5.226  1.00  0.00      LH0  O  
ATOM    805  H   GLN H  84      28.833 -22.251   5.833  1.00  0.00      LH0  H  
ATOM    806 HE21 GLN H  84      31.560 -27.559   4.384  1.00  0.00      LH0  H  
ATOM    807 HE22 GLN H  84      33.025 -27.506   5.309  1.00  0.00      LH0  H  
ATOM    808  N   MET H  85      32.753 -22.205   4.652  1.00  0.00      LH0  N  
ATOM    809  CA  MET H  85      33.440 -21.295   3.750  1.00  0.00      LH0  C  
ATOM    810  C   MET H  85      34.292 -22.079   2.785  1.00  0.00      LH0  C  
ATOM    811  O   MET H  85      35.396 -22.492   3.117  1.00  0.00      LH0  O  
ATOM    812  CB  MET H  85      34.310 -20.318   4.536  1.00  0.00      LH0  C  
ATOM    813  CG  MET H  85      33.586 -19.544   5.635  1.00  0.00      LH0  C  
ATOM    814  SD  MET H  85      34.673 -18.373   6.461  1.00  0.00      LH0  S  
ATOM    815  CE  MET H  85      35.823 -19.566   7.157  1.00  0.00      LH0  C  
ATOM    816  H   MET H  85      33.259 -22.857   5.224  1.00  0.00      LH0  H  
ATOM    817  N   THR H  86      33.727 -22.300   1.596  1.00  0.00      LH0  N  
ATOM    818  CA  THR H  86      34.556 -22.940   0.579  1.00  0.00      LH0  C  
ATOM    819  C   THR H  86      35.259 -21.898  -0.268  1.00  0.00      LH0  C  
ATOM    820  O   THR H  86      34.942 -20.717  -0.171  1.00  0.00      LH0  O  
ATOM    821  CB  THR H  86      33.730 -23.917  -0.272  1.00  0.00      LH0  C  
ATOM    822  CG2 THR H  86      33.205 -25.080   0.570  1.00  0.00      LH0  C  
ATOM    823  OG1 THR H  86      32.643 -23.260  -0.932  1.00  0.00      LH0  O  
ATOM    824  H   THR H  86      32.868 -21.849   1.359  1.00  0.00      LH0  H  
ATOM    825  HG1 THR H  86      32.064 -22.917  -0.257  1.00  0.00      LH0  H  
ATOM    826  N   ASP H  87      36.232 -22.375  -1.078  1.00  0.00      LH0  N  
ATOM    827  CA  ASP H  87      36.965 -21.468  -1.973  1.00  0.00      LH0  C  
ATOM    828  C   ASP H  87      37.556 -20.274  -1.227  1.00  0.00      LH0  C  
ATOM    829  O   ASP H  87      37.436 -19.111  -1.588  1.00  0.00      LH0  O  
ATOM    830  CB  ASP H  87      36.066 -21.106  -3.178  1.00  0.00      LH0  C  
ATOM    831  CG  ASP H  87      36.741 -20.234  -4.230  1.00  0.00      LH0  C  
ATOM    832  OD1 ASP H  87      37.749 -20.621  -4.812  1.00  0.00      LH0  O  
ATOM    833  OD2 ASP H  87      36.247 -19.145  -4.491  1.00  0.00      LH0  O1-
ATOM    834  H   ASP H  87      36.452 -23.349  -1.082  1.00  0.00      LH0  H  
ATOM    835  N   LEU H  88      38.195 -20.632  -0.101  1.00  0.00      LH0  N  
ATOM    836  CA  LEU H  88      38.687 -19.569   0.770  1.00  0.00      LH0  C  
ATOM    837  C   LEU H  88      39.780 -18.722   0.175  1.00  0.00      LH0  C  
ATOM    838  O   LEU H  88      40.898 -19.160  -0.066  1.00  0.00      LH0  O  
ATOM    839  CB  LEU H  88      39.116 -20.116   2.125  1.00  0.00      LH0  C  
ATOM    840  CG  LEU H  88      37.924 -20.131   3.073  1.00  0.00      LH0  C  
ATOM    841  CD1 LEU H  88      38.265 -20.761   4.418  1.00  0.00      LH0  C  
ATOM    842  CD2 LEU H  88      37.347 -18.727   3.242  1.00  0.00      LH0  C  
ATOM    843  H   LEU H  88      38.271 -21.599   0.142  1.00  0.00      LH0  H  
ATOM    844  N   ARG H  89      39.387 -17.481  -0.075  1.00  0.00      LH0  N  
ATOM    845  CA  ARG H  89      40.310 -16.622  -0.793  1.00  0.00      LH0  C  
ATOM    846  C   ARG H  89      41.130 -15.737   0.096  1.00  0.00      LH0  C  
ATOM    847  O   ARG H  89      40.751 -15.413   1.213  1.00  0.00      LH0  O  
ATOM    848  CB  ARG H  89      39.520 -15.726  -1.720  1.00  0.00      LH0  C  
ATOM    849  CG  ARG H  89      38.792 -16.510  -2.780  1.00  0.00      LH0  C  
ATOM    850  CD  ARG H  89      39.793 -17.265  -3.641  1.00  0.00      LH0  C  
ATOM    851  NE  ARG H  89      39.050 -18.031  -4.618  1.00  0.00      LH0  N  
ATOM    852  CZ  ARG H  89      38.618 -17.468  -5.753  1.00  0.00      LH0  C  
ATOM    853  NH1 ARG H  89      38.974 -16.222  -6.091  1.00  0.00      LH0  N1+
ATOM    854  NH2 ARG H  89      37.808 -18.201  -6.505  1.00  0.00      LH0  N  
ATOM    855  H   ARG H  89      38.449 -17.186   0.129  1.00  0.00      LH0  H  
ATOM    856  HE  ARG H  89      38.682 -18.933  -4.359  1.00  0.00      LH0  H  
ATOM    857 HH11 ARG H  89      38.704 -15.798  -6.949  1.00  0.00      LH0  H  
ATOM    858 HH12 ARG H  89      39.517 -15.645  -5.457  1.00  0.00      LH0  H  
ATOM    859 HH21 ARG H  89      37.483 -17.951  -7.411  1.00  0.00      LH0  H  
ATOM    860 HH22 ARG H  89      37.481 -19.064  -6.076  1.00  0.00      LH0  H  
ATOM    861  N   THR H  90      42.226 -15.257  -0.500  1.00  0.00      LH0  N  
ATOM    862  CA  THR H  90      42.879 -14.081   0.074  1.00  0.00      LH0  C  
ATOM    863  C   THR H  90      41.898 -12.933   0.295  1.00  0.00      LH0  C  
ATOM    864  O   THR H  90      41.815 -12.317   1.351  1.00  0.00      LH0  O  
ATOM    865  CB  THR H  90      44.038 -13.672  -0.838  1.00  0.00      LH0  C  
ATOM    866  CG2 THR H  90      45.374 -13.884  -0.126  1.00  0.00      LH0  C  
ATOM    867  OG1 THR H  90      44.005 -14.423  -2.065  1.00  0.00      LH0  O  
ATOM    868  H   THR H  90      42.528 -15.585  -1.397  1.00  0.00      LH0  H  
ATOM    869  HG1 THR H  90      43.331 -14.037  -2.631  1.00  0.00      LH0  H  
ATOM    870  N   GLU H  91      41.077 -12.768  -0.752  1.00  0.00      LH0  N  
ATOM    871  CA  GLU H  91      39.924 -11.870  -0.759  1.00  0.00      LH0  C  
ATOM    872  C   GLU H  91      38.968 -12.074   0.419  1.00  0.00      LH0  C  
ATOM    873  O   GLU H  91      38.381 -11.146   0.968  1.00  0.00      LH0  O  
ATOM    874  CB  GLU H  91      39.167 -12.000  -2.097  1.00  0.00      LH0  C  
ATOM    875  CG  GLU H  91      39.984 -11.927  -3.409  1.00  0.00      LH0  C  
ATOM    876  CD  GLU H  91      40.527 -13.286  -3.861  1.00  0.00      LH0  C  
ATOM    877  OE1 GLU H  91      39.876 -13.954  -4.667  1.00  0.00      LH0  O  
ATOM    878  OE2 GLU H  91      41.607 -13.679  -3.421  1.00  0.00      LH0  O1-
ATOM    879  H   GLU H  91      41.266 -13.305  -1.574  1.00  0.00      LH0  H  
ATOM    880  N   ASP H  92      38.852 -13.352   0.804  1.00  0.00      LH0  N  
ATOM    881  CA  ASP H  92      37.954 -13.724   1.895  1.00  0.00      LH0  C  
ATOM    882  C   ASP H  92      38.494 -13.563   3.302  1.00  0.00      LH0  C  
ATOM    883  O   ASP H  92      37.795 -13.823   4.279  1.00  0.00      LH0  O  
ATOM    884  CB  ASP H  92      37.444 -15.156   1.737  1.00  0.00      LH0  C  
ATOM    885  CG  ASP H  92      36.433 -15.271   0.614  1.00  0.00      LH0  C  
ATOM    886  OD1 ASP H  92      35.490 -14.482   0.549  1.00  0.00      LH0  O  
ATOM    887  OD2 ASP H  92      36.563 -16.180  -0.193  1.00  0.00      LH0  O1-
ATOM    888  H   ASP H  92      39.408 -14.062   0.378  1.00  0.00      LH0  H  
ATOM    889  N   THR H  93      39.748 -13.093   3.385  1.00  0.00      LH0  N  
ATOM    890  CA  THR H  93      40.260 -12.713   4.703  1.00  0.00      LH0  C  
ATOM    891  C   THR H  93      39.366 -11.674   5.381  1.00  0.00      LH0  C  
ATOM    892  O   THR H  93      38.713 -10.855   4.729  1.00  0.00      LH0  O  
ATOM    893  CB  THR H  93      41.721 -12.246   4.544  1.00  0.00      LH0  C  
ATOM    894  CG2 THR H  93      42.427 -11.827   5.838  1.00  0.00      LH0  C  
ATOM    895  OG1 THR H  93      42.474 -13.285   3.907  1.00  0.00      LH0  O  
ATOM    896  H   THR H  93      40.308 -12.973   2.567  1.00  0.00      LH0  H  
ATOM    897  HG1 THR H  93      42.387 -13.120   2.971  1.00  0.00      LH0  H  
ATOM    898  N   GLY H  94      39.335 -11.796   6.714  1.00  0.00      LH0  N  
ATOM    899  CA  GLY H  94      38.559 -10.855   7.505  1.00  0.00      LH0  C  
ATOM    900  C   GLY H  94      38.319 -11.408   8.889  1.00  0.00      LH0  C  
ATOM    901  O   GLY H  94      38.313 -12.612   9.114  1.00  0.00      LH0  O  
ATOM    902  H   GLY H  94      39.860 -12.520   7.173  1.00  0.00      LH0  H  
ATOM    903  N   VAL H  95      38.123 -10.475   9.820  1.00  0.00      LH0  N  
ATOM    904  CA  VAL H  95      37.695 -10.898  11.148  1.00  0.00      LH0  C  
ATOM    905  C   VAL H  95      36.190 -11.090  11.142  1.00  0.00      LH0  C  
ATOM    906  O   VAL H  95      35.430 -10.138  11.024  1.00  0.00      LH0  O  
ATOM    907  CB  VAL H  95      38.124  -9.853  12.187  1.00  0.00      LH0  C  
ATOM    908  CG1 VAL H  95      37.801 -10.300  13.611  1.00  0.00      LH0  C  
ATOM    909  CG2 VAL H  95      39.609  -9.509  12.043  1.00  0.00      LH0  C  
ATOM    910  H   VAL H  95      38.159  -9.505   9.582  1.00  0.00      LH0  H  
ATOM    911  N   TYR H  96      35.788 -12.361  11.207  1.00  0.00      LH0  N  
ATOM    912  CA  TYR H  96      34.351 -12.605  11.123  1.00  0.00      LH0  C  
ATOM    913  C   TYR H  96      33.628 -12.264  12.401  1.00  0.00      LH0  C  
ATOM    914  O   TYR H  96      34.122 -12.486  13.498  1.00  0.00      LH0  O  
ATOM    915  CB  TYR H  96      34.042 -14.051  10.728  1.00  0.00      LH0  C  
ATOM    916  CG  TYR H  96      34.434 -14.300   9.291  1.00  0.00      LH0  C  
ATOM    917  CD1 TYR H  96      35.792 -14.507   8.981  1.00  0.00      LH0  C  
ATOM    918  CD2 TYR H  96      33.430 -14.320   8.301  1.00  0.00      LH0  C  
ATOM    919  CE1 TYR H  96      36.161 -14.700   7.644  1.00  0.00      LH0  C  
ATOM    920  CE2 TYR H  96      33.800 -14.540   6.964  1.00  0.00      LH0  C  
ATOM    921  CZ  TYR H  96      35.165 -14.707   6.653  1.00  0.00      LH0  C  
ATOM    922  OH  TYR H  96      35.543 -14.865   5.335  1.00  0.00      LH0  O  
ATOM    923  H   TYR H  96      36.440 -13.101  11.375  1.00  0.00      LH0  H  
ATOM    924  HH  TYR H  96      36.500 -14.830   5.270  1.00  0.00      LH0  H  
ATOM    925  N   TYR H  97      32.437 -11.714  12.181  1.00  0.00      LH0  N  
ATOM    926  CA  TYR H  97      31.545 -11.375  13.275  1.00  0.00      LH0  C  
ATOM    927  C   TYR H  97      30.226 -12.070  13.067  1.00  0.00      LH0  C  
ATOM    928  O   TYR H  97      29.644 -12.034  11.987  1.00  0.00      LH0  O  
ATOM    929  CB  TYR H  97      31.313  -9.866  13.311  1.00  0.00      LH0  C  
ATOM    930  CG  TYR H  97      32.368  -9.190  14.149  1.00  0.00      LH0  C  
ATOM    931  CD1 TYR H  97      33.548  -8.706  13.544  1.00  0.00      LH0  C  
ATOM    932  CD2 TYR H  97      32.129  -9.066  15.530  1.00  0.00      LH0  C  
ATOM    933  CE1 TYR H  97      34.525  -8.102  14.354  1.00  0.00      LH0  C  
ATOM    934  CE2 TYR H  97      33.104  -8.462  16.334  1.00  0.00      LH0  C  
ATOM    935  CZ  TYR H  97      34.296  -8.004  15.741  1.00  0.00      LH0  C  
ATOM    936  OH  TYR H  97      35.264  -7.456  16.556  1.00  0.00      LH0  O  
ATOM    937  H   TYR H  97      32.129 -11.592  11.240  1.00  0.00      LH0  H  
ATOM    938  HH  TYR H  97      35.322  -7.997  17.346  1.00  0.00      LH0  H  
ATOM    939  N   CYS H  98      29.772 -12.696  14.149  1.00  0.00      LH0  N  
ATOM    940  CA  CYS H  98      28.399 -13.182  14.140  1.00  0.00      LH0  C  
ATOM    941  C   CYS H  98      27.480 -12.040  14.533  1.00  0.00      LH0  C  
ATOM    942  O   CYS H  98      27.894 -11.135  15.252  1.00  0.00      LH0  O  
ATOM    943  CB  CYS H  98      28.311 -14.355  15.110  1.00  0.00      LH0  C  
ATOM    944  SG  CYS H  98      26.857 -15.414  14.936  1.00  0.00      LH0  S  
ATOM    945  H   CYS H  98      30.319 -12.676  14.989  1.00  0.00      LH0  H  
ATOM    946  N   SER H  99      26.245 -12.079  14.019  1.00  0.00      LH0  N  
ATOM    947  CA  SER H  99      25.404 -10.915  14.281  1.00  0.00      LH0  C  
ATOM    948  C   SER H  99      23.920 -11.232  14.322  1.00  0.00      LH0  C  
ATOM    949  O   SER H  99      23.415 -12.059  13.565  1.00  0.00      LH0  O  
ATOM    950  CB  SER H  99      25.733  -9.815  13.261  1.00  0.00      LH0  C  
ATOM    951  OG  SER H  99      25.149  -8.565  13.632  1.00  0.00      LH0  O  
ATOM    952  H   SER H  99      25.972 -12.794  13.372  1.00  0.00      LH0  H  
ATOM    953  HG  SER H  99      25.349  -8.415  14.555  1.00  0.00      LH0  H  
ATOM    954  N   ARG H 100      23.249 -10.532  15.253  1.00  0.00      LH0  N  
ATOM    955  CA  ARG H 100      21.791 -10.520  15.212  1.00  0.00      LH0  C  
ATOM    956  C   ARG H 100      21.352  -9.363  14.339  1.00  0.00      LH0  C  
ATOM    957  O   ARG H 100      21.847  -8.248  14.447  1.00  0.00      LH0  O  
ATOM    958  CB  ARG H 100      21.178 -10.398  16.620  1.00  0.00      LH0  C  
ATOM    959  CG  ARG H 100      19.670 -10.712  16.677  1.00  0.00      LH0  C  
ATOM    960  CD  ARG H 100      18.945 -10.401  18.002  1.00  0.00      LH0  C  
ATOM    961  NE  ARG H 100      18.413  -9.036  18.047  1.00  0.00      LH0  N  
ATOM    962  CZ  ARG H 100      17.262  -8.688  18.677  1.00  0.00      LH0  C  
ATOM    963  NH1 ARG H 100      16.472  -9.575  19.275  1.00  0.00      LH0  N1+
ATOM    964  NH2 ARG H 100      16.889  -7.420  18.698  1.00  0.00      LH0  N  
ATOM    965  H   ARG H 100      23.739  -9.825  15.764  1.00  0.00      LH0  H  
ATOM    966  HE  ARG H 100      18.948  -8.294  17.616  1.00  0.00      LH0  H  
ATOM    967 HH11 ARG H 100      15.607  -9.252  19.697  1.00  0.00      LH0  H  
ATOM    968 HH12 ARG H 100      16.678 -10.550  19.316  1.00  0.00      LH0  H  
ATOM    969 HH21 ARG H 100      16.037  -7.155  19.168  1.00  0.00      LH0  H  
ATOM    970 HH22 ARG H 100      17.454  -6.727  18.231  1.00  0.00      LH0  H  
ATOM    971  N   ASN H 101      20.418  -9.696  13.448  1.00  0.00      LH0  N  
ATOM    972  CA  ASN H 101      19.787  -8.625  12.693  1.00  0.00      LH0  C  
ATOM    973  C   ASN H 101      18.354  -8.503  13.137  1.00  0.00      LH0  C  
ATOM    974  O   ASN H 101      17.596  -9.474  13.131  1.00  0.00      LH0  O  
ATOM    975  CB  ASN H 101      19.852  -8.925  11.194  1.00  0.00      LH0  C  
ATOM    976  CG  ASN H 101      19.365  -7.777  10.323  1.00  0.00      LH0  C  
ATOM    977  ND2 ASN H 101      19.893  -7.785   9.099  1.00  0.00      LH0  N  
ATOM    978  OD1 ASN H 101      18.577  -6.920  10.706  1.00  0.00      LH0  O  
ATOM    979  H   ASN H 101      20.086 -10.638  13.381  1.00  0.00      LH0  H  
ATOM    980 HD21 ASN H 101      20.293  -8.642   8.759  1.00  0.00      LH0  H  
ATOM    981 HD22 ASN H 101      19.869  -7.005   8.481  1.00  0.00      LH0  H  
ATOM    982  N   TYR H 102      17.997  -7.269  13.500  1.00  0.00      LH0  N  
ATOM    983  CA  TYR H 102      16.567  -7.048  13.658  1.00  0.00      LH0  C  
ATOM    984  C   TYR H 102      15.867  -6.950  12.315  1.00  0.00      LH0  C  
ATOM    985  O   TYR H 102      15.731  -5.899  11.702  1.00  0.00      LH0  O  
ATOM    986  CB  TYR H 102      16.267  -5.855  14.572  1.00  0.00      LH0  C  
ATOM    987  CG  TYR H 102      14.971  -6.085  15.325  1.00  0.00      LH0  C  
ATOM    988  CD1 TYR H 102      14.846  -7.214  16.164  1.00  0.00      LH0  C  
ATOM    989  CD2 TYR H 102      13.917  -5.163  15.171  1.00  0.00      LH0  C  
ATOM    990  CE1 TYR H 102      13.633  -7.441  16.836  1.00  0.00      LH0  C  
ATOM    991  CE2 TYR H 102      12.702  -5.389  15.841  1.00  0.00      LH0  C  
ATOM    992  CZ  TYR H 102      12.567  -6.540  16.644  1.00  0.00      LH0  C  
ATOM    993  OH  TYR H 102      11.347  -6.806  17.235  1.00  0.00      LH0  O  
ATOM    994  H   TYR H 102      18.680  -6.535  13.473  1.00  0.00      LH0  H  
ATOM    995  HH  TYR H 102      10.939  -5.980  17.490  1.00  0.00      LH0  H  
ATOM    996  N   TYR H 103      15.442  -8.144  11.883  1.00  0.00      LH0  N  
ATOM    997  CA  TYR H 103      14.575  -8.338  10.716  1.00  0.00      LH0  C  
ATOM    998  C   TYR H 103      14.897  -7.555   9.447  1.00  0.00      LH0  C  
ATOM    999  O   TYR H 103      14.035  -7.077   8.719  1.00  0.00      LH0  O  
ATOM   1000  CB  TYR H 103      13.089  -8.233  11.103  1.00  0.00      LH0  C  
ATOM   1001  CG  TYR H 103      12.792  -9.025  12.361  1.00  0.00      LH0  C  
ATOM   1002  CD1 TYR H 103      13.222 -10.366  12.477  1.00  0.00      LH0  C  
ATOM   1003  CD2 TYR H 103      12.096  -8.382  13.404  1.00  0.00      LH0  C  
ATOM   1004  CE1 TYR H 103      13.013 -11.048  13.686  1.00  0.00      LH0  C  
ATOM   1005  CE2 TYR H 103      11.871  -9.074  14.605  1.00  0.00      LH0  C  
ATOM   1006  CZ  TYR H 103      12.361 -10.387  14.746  1.00  0.00      LH0  C  
ATOM   1007  OH  TYR H 103      12.213 -11.043  15.954  1.00  0.00      LH0  O  
ATOM   1008  H   TYR H 103      15.750  -8.925  12.429  1.00  0.00      LH0  H  
ATOM   1009  HH  TYR H 103      11.814 -10.452  16.592  1.00  0.00      LH0  H  
ATOM   1010  N   GLY H 104      16.207  -7.494   9.187  1.00  0.00      LH0  N  
ATOM   1011  CA  GLY H 104      16.622  -6.931   7.908  1.00  0.00      LH0  C  
ATOM   1012  C   GLY H 104      16.798  -5.429   7.924  1.00  0.00      LH0  C  
ATOM   1013  O   GLY H 104      16.555  -4.742   6.933  1.00  0.00      LH0  O  
ATOM   1014  H   GLY H 104      16.877  -7.775   9.875  1.00  0.00      LH0  H  
ATOM   1015  N   SER H 105      17.264  -4.958   9.087  1.00  0.00      LH0  N  
ATOM   1016  CA  SER H 105      17.600  -3.544   9.157  1.00  0.00      LH0  C  
ATOM   1017  C   SER H 105      18.967  -3.286   9.761  1.00  0.00      LH0  C  
ATOM   1018  O   SER H 105      19.875  -2.773   9.120  1.00  0.00      LH0  O  
ATOM   1019  CB  SER H 105      16.507  -2.784   9.908  1.00  0.00      LH0  C  
ATOM   1020  OG  SER H 105      16.380  -3.303  11.238  1.00  0.00      LH0  O  
ATOM   1021  H   SER H 105      17.413  -5.568   9.869  1.00  0.00      LH0  H  
ATOM   1022  HG  SER H 105      15.949  -4.154  11.171  1.00  0.00      LH0  H  
ATOM   1023  N   THR H 106      19.063  -3.667  11.037  1.00  0.00      LH0  N  
ATOM   1024  CA  THR H 106      20.242  -3.304  11.801  1.00  0.00      LH0  C  
ATOM   1025  C   THR H 106      20.911  -4.546  12.340  1.00  0.00      LH0  C  
ATOM   1026  O   THR H 106      20.264  -5.522  12.702  1.00  0.00      LH0  O  
ATOM   1027  CB  THR H 106      19.827  -2.312  12.912  1.00  0.00      LH0  C  
ATOM   1028  CG2 THR H 106      19.205  -2.942  14.160  1.00  0.00      LH0  C  
ATOM   1029  OG1 THR H 106      20.869  -1.377  13.236  1.00  0.00      LH0  O  
ATOM   1030  H   THR H 106      18.301  -4.139  11.483  1.00  0.00      LH0  H  
ATOM   1031  HG1 THR H 106      21.685  -1.858  13.378  1.00  0.00      LH0  H  
ATOM   1032  N   TYR H 107      22.237  -4.453  12.376  1.00  0.00      LH0  N  
ATOM   1033  CA  TYR H 107      22.972  -5.464  13.116  1.00  0.00      LH0  C  
ATOM   1034  C   TYR H 107      23.087  -5.028  14.555  1.00  0.00      LH0  C  
ATOM   1035  O   TYR H 107      24.020  -4.347  14.962  1.00  0.00      LH0  O  
ATOM   1036  CB  TYR H 107      24.326  -5.683  12.446  1.00  0.00      LH0  C  
ATOM   1037  CG  TYR H 107      24.086  -6.209  11.051  1.00  0.00      LH0  C  
ATOM   1038  CD1 TYR H 107      23.487  -7.474  10.911  1.00  0.00      LH0  C  
ATOM   1039  CD2 TYR H 107      24.439  -5.419   9.936  1.00  0.00      LH0  C  
ATOM   1040  CE1 TYR H 107      23.193  -7.940   9.625  1.00  0.00      LH0  C  
ATOM   1041  CE2 TYR H 107      24.151  -5.898   8.646  1.00  0.00      LH0  C  
ATOM   1042  CZ  TYR H 107      23.520  -7.152   8.509  1.00  0.00      LH0  C  
ATOM   1043  OH  TYR H 107      23.205  -7.631   7.253  1.00  0.00      LH0  O  
ATOM   1044  H   TYR H 107      22.711  -3.628  12.068  1.00  0.00      LH0  H  
ATOM   1045  HH  TYR H 107      23.058  -8.576   7.305  1.00  0.00      LH0  H  
ATOM   1046  N   ASP H 108      22.035  -5.385  15.294  1.00  0.00      LH0  N  
ATOM   1047  CA  ASP H 108      21.943  -4.837  16.643  1.00  0.00      LH0  C  
ATOM   1048  C   ASP H 108      22.936  -5.430  17.620  1.00  0.00      LH0  C  
ATOM   1049  O   ASP H 108      23.484  -4.759  18.489  1.00  0.00      LH0  O  
ATOM   1050  CB  ASP H 108      20.499  -4.879  17.181  1.00  0.00      LH0  C  
ATOM   1051  CG  ASP H 108      19.799  -6.218  17.006  1.00  0.00      LH0  C  
ATOM   1052  OD1 ASP H 108      18.577  -6.232  16.941  1.00  0.00      LH0  O  
ATOM   1053  OD2 ASP H 108      20.450  -7.252  16.945  1.00  0.00      LH0  O1-
ATOM   1054  H   ASP H 108      21.412  -6.111  14.987  1.00  0.00      LH0  H  
ATOM   1055  N   TYR H 109      23.177  -6.727  17.418  1.00  0.00      LH0  N  
ATOM   1056  CA  TYR H 109      24.171  -7.352  18.273  1.00  0.00      LH0  C  
ATOM   1057  C   TYR H 109      25.285  -7.979  17.474  1.00  0.00      LH0  C  
ATOM   1058  O   TYR H 109      25.082  -8.546  16.405  1.00  0.00      LH0  O  
ATOM   1059  CB  TYR H 109      23.507  -8.359  19.215  1.00  0.00      LH0  C  
ATOM   1060  CG  TYR H 109      22.492  -7.663  20.096  1.00  0.00      LH0  C  
ATOM   1061  CD1 TYR H 109      22.934  -6.714  21.042  1.00  0.00      LH0  C  
ATOM   1062  CD2 TYR H 109      21.128  -7.985  19.947  1.00  0.00      LH0  C  
ATOM   1063  CE1 TYR H 109      21.988  -6.070  21.853  1.00  0.00      LH0  C  
ATOM   1064  CE2 TYR H 109      20.180  -7.338  20.757  1.00  0.00      LH0  C  
ATOM   1065  CZ  TYR H 109      20.624  -6.391  21.702  1.00  0.00      LH0  C  
ATOM   1066  OH  TYR H 109      19.697  -5.762  22.509  1.00  0.00      LH0  O  
ATOM   1067  H   TYR H 109      22.608  -7.217  16.752  1.00  0.00      LH0  H  
ATOM   1068  HH  TYR H 109      20.153  -5.255  23.166  1.00  0.00      LH0  H  
ATOM   1069  N   TRP H 110      26.487  -7.829  18.036  1.00  0.00      LH0  N  
ATOM   1070  CA  TRP H 110      27.661  -8.344  17.341  1.00  0.00      LH0  C  
ATOM   1071  C   TRP H 110      28.352  -9.365  18.212  1.00  0.00      LH0  C  
ATOM   1072  O   TRP H 110      28.143  -9.409  19.420  1.00  0.00      LH0  O  
ATOM   1073  CB  TRP H 110      28.634  -7.210  16.990  1.00  0.00      LH0  C  
ATOM   1074  CG  TRP H 110      28.056  -6.304  15.925  1.00  0.00      LH0  C  
ATOM   1075  CD1 TRP H 110      26.980  -5.414  16.060  1.00  0.00      LH0  C  
ATOM   1076  CD2 TRP H 110      28.488  -6.160  14.555  1.00  0.00      LH0  C  
ATOM   1077  CE2 TRP H 110      27.638  -5.181  13.939  1.00  0.00      LH0  C  
ATOM   1078  CE3 TRP H 110      29.511  -6.773  13.804  1.00  0.00      LH0  C  
ATOM   1079  NE1 TRP H 110      26.728  -4.757  14.901  1.00  0.00      LH0  N  
ATOM   1080  CZ2 TRP H 110      27.832  -4.833  12.586  1.00  0.00      LH0  C  
ATOM   1081  CZ3 TRP H 110      29.695  -6.419  12.451  1.00  0.00      LH0  C  
ATOM   1082  CH2 TRP H 110      28.861  -5.454  11.846  1.00  0.00      LH0  C  
ATOM   1083  H   TRP H 110      26.585  -7.429  18.946  1.00  0.00      LH0  H  
ATOM   1084  HE1 TRP H 110      25.981  -4.128  14.778  1.00  0.00      LH0  H  
ATOM   1085  N   GLY H 111      29.174 -10.176  17.544  1.00  0.00      LH0  N  
ATOM   1086  CA  GLY H 111      29.982 -11.113  18.309  1.00  0.00      LH0  C  
ATOM   1087  C   GLY H 111      31.311 -10.539  18.746  1.00  0.00      LH0  C  
ATOM   1088  O   GLY H 111      31.472  -9.339  18.948  1.00  0.00      LH0  O  
ATOM   1089  H   GLY H 111      29.215 -10.148  16.545  1.00  0.00      LH0  H  
ATOM   1090  N   GLN H 112      32.257 -11.467  18.898  1.00  0.00      LH0  N  
ATOM   1091  CA  GLN H 112      33.573 -11.087  19.403  1.00  0.00      LH0  C  
ATOM   1092  C   GLN H 112      34.547 -10.773  18.282  1.00  0.00      LH0  C  
ATOM   1093  O   GLN H 112      35.183  -9.726  18.240  1.00  0.00      LH0  O  
ATOM   1094  CB  GLN H 112      34.151 -12.183  20.312  1.00  0.00      LH0  C  
ATOM   1095  CG  GLN H 112      33.137 -12.965  21.163  1.00  0.00      LH0  C  
ATOM   1096  CD  GLN H 112      32.365 -12.044  22.086  1.00  0.00      LH0  C  
ATOM   1097  NE2 GLN H 112      31.048 -12.054  21.872  1.00  0.00      LH0  N  
ATOM   1098  OE1 GLN H 112      32.907 -11.362  22.944  1.00  0.00      LH0  O  
ATOM   1099  H   GLN H 112      32.083 -12.373  18.500  1.00  0.00      LH0  H  
ATOM   1100 HE21 GLN H 112      30.654 -12.657  21.173  1.00  0.00      LH0  H  
ATOM   1101 HE22 GLN H 112      30.469 -11.451  22.413  1.00  0.00      LH0  H  
ATOM   1102  N   GLY H 113      34.614 -11.737  17.355  1.00  0.00      LH0  N  
ATOM   1103  CA  GLY H 113      35.505 -11.560  16.218  1.00  0.00      LH0  C  
ATOM   1104  C   GLY H 113      36.478 -12.705  16.001  1.00  0.00      LH0  C  
ATOM   1105  O   GLY H 113      37.591 -12.725  16.511  1.00  0.00      LH0  O  
ATOM   1106  H   GLY H 113      34.011 -12.535  17.424  1.00  0.00      LH0  H  
ATOM   1107  N   THR H 114      36.033 -13.670  15.187  1.00  0.00      LH0  N  
ATOM   1108  CA  THR H 114      37.003 -14.701  14.831  1.00  0.00      LH0  C  
ATOM   1109  C   THR H 114      37.802 -14.360  13.576  1.00  0.00      LH0  C  
ATOM   1110  O   THR H 114      37.332 -14.418  12.445  1.00  0.00      LH0  O  
ATOM   1111  CB  THR H 114      36.343 -16.101  14.790  1.00  0.00      LH0  C  
ATOM   1112  CG2 THR H 114      35.275 -16.265  13.705  1.00  0.00      LH0  C  
ATOM   1113  OG1 THR H 114      37.325 -17.142  14.675  1.00  0.00      LH0  O  
ATOM   1114  H   THR H 114      35.132 -13.567  14.760  1.00  0.00      LH0  H  
ATOM   1115  HG1 THR H 114      37.741 -16.997  13.832  1.00  0.00      LH0  H  
ATOM   1116  N   THR H 115      39.067 -14.009  13.818  1.00  0.00      LH0  N  
ATOM   1117  CA  THR H 115      39.955 -13.750  12.684  1.00  0.00      LH0  C  
ATOM   1118  C   THR H 115      40.148 -14.926  11.731  1.00  0.00      LH0  C  
ATOM   1119  O   THR H 115      40.502 -16.032  12.127  1.00  0.00      LH0  O  
ATOM   1120  CB  THR H 115      41.298 -13.263  13.230  1.00  0.00      LH0  C  
ATOM   1121  CG2 THR H 115      42.174 -12.593  12.166  1.00  0.00      LH0  C  
ATOM   1122  OG1 THR H 115      41.059 -12.377  14.331  1.00  0.00      LH0  O  
ATOM   1123  H   THR H 115      39.379 -13.798  14.746  1.00  0.00      LH0  H  
ATOM   1124  HG1 THR H 115      41.906 -12.063  14.627  1.00  0.00      LH0  H  
ATOM   1125  N   LEU H 116      39.910 -14.632  10.449  1.00  0.00      LH0  N  
ATOM   1126  CA  LEU H 116      40.339 -15.586   9.438  1.00  0.00      LH0  C  
ATOM   1127  C   LEU H 116      41.425 -14.974   8.584  1.00  0.00      LH0  C  
ATOM   1128  O   LEU H 116      41.246 -13.921   7.979  1.00  0.00      LH0  O  
ATOM   1129  CB  LEU H 116      39.160 -15.999   8.566  1.00  0.00      LH0  C  
ATOM   1130  CG  LEU H 116      39.483 -17.096   7.553  1.00  0.00      LH0  C  
ATOM   1131  CD1 LEU H 116      39.534 -18.474   8.210  1.00  0.00      LH0  C  
ATOM   1132  CD2 LEU H 116      38.536 -17.050   6.359  1.00  0.00      LH0  C  
ATOM   1133  H   LEU H 116      39.519 -13.754  10.165  1.00  0.00      LH0  H  
ATOM   1134  N   THR H 117      42.548 -15.689   8.574  1.00  0.00      LH0  N  
ATOM   1135  CA  THR H 117      43.695 -15.212   7.821  1.00  0.00      LH0  C  
ATOM   1136  C   THR H 117      44.012 -16.181   6.695  1.00  0.00      LH0  C  
ATOM   1137  O   THR H 117      44.422 -17.314   6.925  1.00  0.00      LH0  O  
ATOM   1138  CB  THR H 117      44.881 -15.063   8.782  1.00  0.00      LH0  C  
ATOM   1139  CG2 THR H 117      45.990 -14.196   8.180  1.00  0.00      LH0  C  
ATOM   1140  OG1 THR H 117      44.443 -14.533  10.046  1.00  0.00      LH0  O  
ATOM   1141  H   THR H 117      42.618 -16.556   9.067  1.00  0.00      LH0  H  
ATOM   1142  HG1 THR H 117      45.181 -14.602  10.652  1.00  0.00      LH0  H  
ATOM   1143  N   VAL H 118      43.782 -15.719   5.460  1.00  0.00      LH0  N  
ATOM   1144  CA  VAL H 118      44.047 -16.670   4.386  1.00  0.00      LH0  C  
ATOM   1145  C   VAL H 118      45.416 -16.467   3.757  1.00  0.00      LH0  C  
ATOM   1146  O   VAL H 118      45.721 -15.415   3.208  1.00  0.00      LH0  O  
ATOM   1147  CB  VAL H 118      42.913 -16.632   3.352  1.00  0.00      LH0  C  
ATOM   1148  CG1 VAL H 118      43.091 -17.674   2.249  1.00  0.00      LH0  C  
ATOM   1149  CG2 VAL H 118      41.558 -16.814   4.040  1.00  0.00      LH0  C  
ATOM   1150  H   VAL H 118      43.479 -14.785   5.251  1.00  0.00      LH0  H  
ATOM   1151  N   SER H 119      46.237 -17.518   3.891  1.00  0.00      LH0  N  
ATOM   1152  CA  SER H 119      47.597 -17.497   3.358  1.00  0.00      LH0  C  
ATOM   1153  C   SER H 119      48.168 -18.902   3.337  1.00  0.00      LH0  C  
ATOM   1154  O   SER H 119      47.662 -19.815   3.979  1.00  0.00      LH0  O  
ATOM   1155  CB  SER H 119      48.494 -16.552   4.179  1.00  0.00      LH0  C  
ATOM   1156  OG  SER H 119      49.824 -16.489   3.637  1.00  0.00      LH0  O  
ATOM   1157  H   SER H 119      45.899 -18.360   4.318  1.00  0.00      LH0  H  
ATOM   1158  HG  SER H 119      50.179 -15.655   3.928  1.00  0.00      LH0  H  
ATOM   1159  N   SER H 120      49.254 -19.020   2.567  1.00  0.00      LH0  N  
ATOM   1160  CA  SER H 120      49.963 -20.293   2.526  1.00  0.00      LH0  C  
ATOM   1161  C   SER H 120      51.287 -20.305   3.269  1.00  0.00      LH0  C  
ATOM   1162  O   SER H 120      51.987 -21.309   3.302  1.00  0.00      LH0  O  
ATOM   1163  CB  SER H 120      50.175 -20.722   1.076  1.00  0.00      LH0  C  
ATOM   1164  OG  SER H 120      48.904 -20.918   0.449  1.00  0.00      LH0  O  
ATOM   1165  H   SER H 120      49.600 -18.207   2.102  1.00  0.00      LH0  H  
ATOM   1166  HG  SER H 120      48.761 -21.865   0.471  1.00  0.00      LH0  H  
ATOM   1167  N   ALA H 121      51.634 -19.141   3.847  1.00  0.00      LH0  N  
ATOM   1168  CA  ALA H 121      52.922 -19.150   4.537  1.00  0.00      LH0  C  
ATOM   1169  C   ALA H 121      52.870 -19.916   5.846  1.00  0.00      LH0  C  
ATOM   1170  O   ALA H 121      51.848 -19.973   6.518  1.00  0.00      LH0  O  
ATOM   1171  CB  ALA H 121      53.429 -17.727   4.778  1.00  0.00      LH0  C  
ATOM   1172  H   ALA H 121      50.994 -18.374   3.916  1.00  0.00      LH0  H  
ATOM   1173  N   SER H 122      54.019 -20.526   6.150  1.00  0.00      LH0  N  
ATOM   1174  CA  SER H 122      54.095 -21.451   7.276  1.00  0.00      LH0  C  
ATOM   1175  C   SER H 122      53.653 -20.914   8.627  1.00  0.00      LH0  C  
ATOM   1176  O   SER H 122      54.085 -19.859   9.077  1.00  0.00      LH0  O  
ATOM   1177  CB  SER H 122      55.524 -21.981   7.351  1.00  0.00      LH0  C  
ATOM   1178  OG  SER H 122      56.041 -22.119   6.018  1.00  0.00      LH0  O  
ATOM   1179  H   SER H 122      54.806 -20.491   5.536  1.00  0.00      LH0  H  
ATOM   1180  HG  SER H 122      56.869 -22.577   6.092  1.00  0.00      LH0  H  
ATOM   1181  N   THR H 123      52.805 -21.727   9.268  1.00  0.00      LH0  N  
ATOM   1182  CA  THR H 123      52.324 -21.425  10.614  1.00  0.00      LH0  C  
ATOM   1183  C   THR H 123      53.377 -21.492  11.718  1.00  0.00      LH0  C  
ATOM   1184  O   THR H 123      53.427 -22.422  12.516  1.00  0.00      LH0  O  
ATOM   1185  CB  THR H 123      51.164 -22.370  10.927  1.00  0.00      LH0  C  
ATOM   1186  CG2 THR H 123      50.132 -21.724  11.853  1.00  0.00      LH0  C  
ATOM   1187  OG1 THR H 123      50.554 -22.828   9.708  1.00  0.00      LH0  O  
ATOM   1188  H   THR H 123      52.365 -22.490   8.795  1.00  0.00      LH0  H  
ATOM   1189  HG1 THR H 123      49.776 -23.309   9.961  1.00  0.00      LH0  H  
ATOM   1190  N   LYS H 124      54.252 -20.481  11.725  1.00  0.00      LH0  N  
ATOM   1191  CA  LYS H 124      55.273 -20.517  12.763  1.00  0.00      LH0  C  
ATOM   1192  C   LYS H 124      54.764 -19.986  14.090  1.00  0.00      LH0  C  
ATOM   1193  O   LYS H 124      54.324 -18.849  14.201  1.00  0.00      LH0  O  
ATOM   1194  CB  LYS H 124      56.541 -19.766  12.326  1.00  0.00      LH0  C  
ATOM   1195  CG  LYS H 124      57.709 -20.006  13.293  1.00  0.00      LH0  C  
ATOM   1196  CD  LYS H 124      58.909 -19.072  13.127  1.00  0.00      LH0  C  
ATOM   1197  CE  LYS H 124      59.857 -19.087  14.339  1.00  0.00      LH0  C  
ATOM   1198  NZ  LYS H 124      59.193 -18.512  15.517  1.00  0.00      LH0  N1+
ATOM   1199  H   LYS H 124      54.099 -19.709  11.104  1.00  0.00      LH0  H  
ATOM   1200  HZ1 LYS H 124      59.865 -18.109  16.205  1.00  0.00      LH0  H  
ATOM   1201  HZ2 LYS H 124      58.586 -17.728  15.212  1.00  0.00      LH0  H  
ATOM   1202  HZ3 LYS H 124      58.556 -19.171  16.012  1.00  0.00      LH0  H  
ATOM   1203  N   GLY H 125      54.899 -20.845  15.114  1.00  0.00      LH0  N  
ATOM   1204  CA  GLY H 125      54.777 -20.321  16.477  1.00  0.00      LH0  C  
ATOM   1205  C   GLY H 125      55.823 -19.248  16.763  1.00  0.00      LH0  C  
ATOM   1206  O   GLY H 125      56.813 -19.123  16.050  1.00  0.00      LH0  O  
ATOM   1207  H   GLY H 125      55.136 -21.793  14.914  1.00  0.00      LH0  H  
ATOM   1208  N   PRO H 126      55.572 -18.454  17.823  1.00  0.00      LH0  N  
ATOM   1209  CA  PRO H 126      56.374 -17.247  18.037  1.00  0.00      LH0  C  
ATOM   1210  C   PRO H 126      57.835 -17.515  18.364  1.00  0.00      LH0  C  
ATOM   1211  O   PRO H 126      58.362 -18.614  18.219  1.00  0.00      LH0  O  
ATOM   1212  CB  PRO H 126      55.595 -16.545  19.156  1.00  0.00      LH0  C  
ATOM   1213  CG  PRO H 126      54.905 -17.663  19.931  1.00  0.00      LH0  C  
ATOM   1214  CD  PRO H 126      54.533 -18.637  18.825  1.00  0.00      LH0  C  
ATOM   1215  N   SER H 127      58.460 -16.432  18.827  1.00  0.00      LH0  N  
ATOM   1216  CA  SER H 127      59.832 -16.512  19.308  1.00  0.00      LH0  C  
ATOM   1217  C   SER H 127      59.967 -15.509  20.436  1.00  0.00      LH0  C  
ATOM   1218  O   SER H 127      60.125 -14.316  20.220  1.00  0.00      LH0  O  
ATOM   1219  CB  SER H 127      60.796 -16.225  18.149  1.00  0.00      LH0  C  
ATOM   1220  OG  SER H 127      60.180 -16.602  16.903  1.00  0.00      LH0  O  
ATOM   1221  H   SER H 127      58.051 -15.529  18.691  1.00  0.00      LH0  H  
ATOM   1222  HG  SER H 127      59.667 -15.826  16.660  1.00  0.00      LH0  H  
ATOM   1223  N   VAL H 128      59.785 -16.039  21.655  1.00  0.00      LH0  N  
ATOM   1224  CA  VAL H 128      59.527 -15.103  22.749  1.00  0.00      LH0  C  
ATOM   1225  C   VAL H 128      60.766 -14.689  23.523  1.00  0.00      LH0  C  
ATOM   1226  O   VAL H 128      61.339 -15.432  24.324  1.00  0.00      LH0  O  
ATOM   1227  CB  VAL H 128      58.426 -15.642  23.675  1.00  0.00      LH0  C  
ATOM   1228  CG1 VAL H 128      58.020 -14.615  24.736  1.00  0.00      LH0  C  
ATOM   1229  CG2 VAL H 128      57.206 -16.087  22.866  1.00  0.00      LH0  C  
ATOM   1230  H   VAL H 128      59.795 -17.027  21.794  1.00  0.00      LH0  H  
ATOM   1231  N   PHE H 129      61.148 -13.444  23.232  1.00  0.00      LH0  N  
ATOM   1232  CA  PHE H 129      62.327 -12.883  23.881  1.00  0.00      LH0  C  
ATOM   1233  C   PHE H 129      61.951 -11.978  25.043  1.00  0.00      LH0  C  
ATOM   1234  O   PHE H 129      61.216 -11.011  24.882  1.00  0.00      LH0  O  
ATOM   1235  CB  PHE H 129      63.183 -12.136  22.845  1.00  0.00      LH0  C  
ATOM   1236  CG  PHE H 129      63.359 -12.966  21.588  1.00  0.00      LH0  C  
ATOM   1237  CD1 PHE H 129      62.893 -12.460  20.357  1.00  0.00      LH0  C  
ATOM   1238  CD2 PHE H 129      63.978 -14.232  21.656  1.00  0.00      LH0  C  
ATOM   1239  CE1 PHE H 129      63.053 -13.230  19.189  1.00  0.00      LH0  C  
ATOM   1240  CE2 PHE H 129      64.136 -15.007  20.492  1.00  0.00      LH0  C  
ATOM   1241  CZ  PHE H 129      63.674 -14.493  19.265  1.00  0.00      LH0  C  
ATOM   1242  H   PHE H 129      60.605 -12.904  22.582  1.00  0.00      LH0  H  
ATOM   1243  N   PRO H 130      62.454 -12.333  26.247  1.00  0.00      LH0  N  
ATOM   1244  CA  PRO H 130      62.158 -11.503  27.416  1.00  0.00      LH0  C  
ATOM   1245  C   PRO H 130      62.891 -10.171  27.366  1.00  0.00      LH0  C  
ATOM   1246  O   PRO H 130      64.099 -10.068  27.555  1.00  0.00      LH0  O  
ATOM   1247  CB  PRO H 130      62.583 -12.412  28.575  1.00  0.00      LH0  C  
ATOM   1248  CG  PRO H 130      63.707 -13.282  28.012  1.00  0.00      LH0  C  
ATOM   1249  CD  PRO H 130      63.281 -13.490  26.563  1.00  0.00      LH0  C  
ATOM   1250  N   LEU H 131      62.084  -9.146  27.095  1.00  0.00      LH0  N  
ATOM   1251  CA  LEU H 131      62.599  -7.782  27.121  1.00  0.00      LH0  C  
ATOM   1252  C   LEU H 131      62.801  -7.279  28.532  1.00  0.00      LH0  C  
ATOM   1253  O   LEU H 131      61.935  -6.656  29.139  1.00  0.00      LH0  O  
ATOM   1254  CB  LEU H 131      61.664  -6.836  26.372  1.00  0.00      LH0  C  
ATOM   1255  CG  LEU H 131      61.472  -7.183  24.899  1.00  0.00      LH0  C  
ATOM   1256  CD1 LEU H 131      60.409  -6.284  24.269  1.00  0.00      LH0  C  
ATOM   1257  CD2 LEU H 131      62.792  -7.175  24.123  1.00  0.00      LH0  C  
ATOM   1258  H   LEU H 131      61.104  -9.320  27.004  1.00  0.00      LH0  H  
ATOM   1259  N   ALA H 132      64.006  -7.589  29.020  1.00  0.00      LH0  N  
ATOM   1260  CA  ALA H 132      64.433  -7.001  30.283  1.00  0.00      LH0  C  
ATOM   1261  C   ALA H 132      64.653  -5.507  30.115  1.00  0.00      LH0  C  
ATOM   1262  O   ALA H 132      65.134  -5.054  29.084  1.00  0.00      LH0  O  
ATOM   1263  CB  ALA H 132      65.740  -7.655  30.742  1.00  0.00      LH0  C  
ATOM   1264  H   ALA H 132      64.633  -8.114  28.442  1.00  0.00      LH0  H  
ATOM   1265  N   PRO H 133      64.267  -4.732  31.148  1.00  0.00      LH0  N  
ATOM   1266  CA  PRO H 133      64.529  -3.296  31.071  1.00  0.00      LH0  C  
ATOM   1267  C   PRO H 133      66.006  -2.985  31.204  1.00  0.00      LH0  C  
ATOM   1268  O   PRO H 133      66.769  -3.676  31.872  1.00  0.00      LH0  O  
ATOM   1269  CB  PRO H 133      63.724  -2.756  32.254  1.00  0.00      LH0  C  
ATOM   1270  CG  PRO H 133      63.682  -3.899  33.266  1.00  0.00      LH0  C  
ATOM   1271  CD  PRO H 133      63.596  -5.134  32.379  1.00  0.00      LH0  C  
ATOM   1272  N   SER H 134      66.375  -1.855  30.592  1.00  0.00      LH0  N  
ATOM   1273  CA  SER H 134      67.663  -1.301  31.001  1.00  0.00      LH0  C  
ATOM   1274  C   SER H 134      67.604  -0.772  32.424  1.00  0.00      LH0  C  
ATOM   1275  O   SER H 134      67.161   0.342  32.679  1.00  0.00      LH0  O  
ATOM   1276  CB  SER H 134      68.098  -0.210  30.031  1.00  0.00      LH0  C  
ATOM   1277  OG  SER H 134      68.042  -0.717  28.695  1.00  0.00      LH0  O  
ATOM   1278  H   SER H 134      65.743  -1.377  29.981  1.00  0.00      LH0  H  
ATOM   1279  HG  SER H 134      67.124  -0.892  28.509  1.00  0.00      LH0  H  
ATOM   1280  N   SER H 135      68.054  -1.642  33.343  1.00  0.00      LH0  N  
ATOM   1281  CA  SER H 135      67.770  -1.477  34.773  1.00  0.00      LH0  C  
ATOM   1282  C   SER H 135      68.292  -0.238  35.495  1.00  0.00      LH0  C  
ATOM   1283  O   SER H 135      68.218  -0.139  36.717  1.00  0.00      LH0  O  
ATOM   1284  CB  SER H 135      68.245  -2.721  35.534  1.00  0.00      LH0  C  
ATOM   1285  OG  SER H 135      69.678  -2.674  35.705  1.00  0.00      LH0  O  
ATOM   1286  H   SER H 135      68.360  -2.528  32.990  1.00  0.00      LH0  H  
ATOM   1287  HG  SER H 135      70.041  -2.842  34.832  1.00  0.00      LH0  H  
ATOM   1288  N   LYS H 136      68.926   0.649  34.722  1.00  0.00      LH0  N  
ATOM   1289  CA  LYS H 136      69.349   1.911  35.310  1.00  0.00      LH0  C  
ATOM   1290  C   LYS H 136      68.618   3.042  34.622  1.00  0.00      LH0  C  
ATOM   1291  O   LYS H 136      67.944   3.850  35.244  1.00  0.00      LH0  O  
ATOM   1292  CB  LYS H 136      70.876   2.038  35.254  1.00  0.00      LH0  C  
ATOM   1293  CG  LYS H 136      71.541   0.918  36.065  1.00  0.00      LH0  C  
ATOM   1294  CD  LYS H 136      71.189   0.997  37.556  1.00  0.00      LH0  C  
ATOM   1295  CE  LYS H 136      71.303  -0.337  38.304  1.00  0.00      LH0  C  
ATOM   1296  NZ  LYS H 136      70.275  -1.280  37.830  1.00  0.00      LH0  N1+
ATOM   1297  H   LYS H 136      68.937   0.520  33.734  1.00  0.00      LH0  H  
ATOM   1298  HZ1 LYS H 136      70.187  -2.089  38.471  1.00  0.00      LH0  H  
ATOM   1299  HZ2 LYS H 136      69.354  -0.793  37.768  1.00  0.00      LH0  H  
ATOM   1300  HZ3 LYS H 136      70.481  -1.659  36.879  1.00  0.00      LH0  H  
ATOM   1301  N   SER H 137      68.701   2.991  33.283  1.00  0.00      LH0  N  
ATOM   1302  CA  SER H 137      67.932   3.906  32.439  1.00  0.00      LH0  C  
ATOM   1303  C   SER H 137      66.420   3.963  32.683  1.00  0.00      LH0  C  
ATOM   1304  O   SER H 137      65.733   4.908  32.300  1.00  0.00      LH0  O  
ATOM   1305  CB  SER H 137      68.245   3.585  30.973  1.00  0.00      LH0  C  
ATOM   1306  OG  SER H 137      69.545   2.982  30.875  1.00  0.00      LH0  O  
ATOM   1307  H   SER H 137      69.346   2.395  32.806  1.00  0.00      LH0  H  
ATOM   1308  HG  SER H 137      69.874   3.192  29.997  1.00  0.00      LH0  H  
ATOM   1309  N   THR H 138      65.924   2.900  33.335  1.00  0.00      LH0  N  
ATOM   1310  CA  THR H 138      64.580   2.850  33.918  1.00  0.00      LH0  C  
ATOM   1311  C   THR H 138      64.011   4.177  34.409  1.00  0.00      LH0  C  
ATOM   1312  O   THR H 138      64.567   4.844  35.269  1.00  0.00      LH0  O  
ATOM   1313  CB  THR H 138      64.631   1.835  35.056  1.00  0.00      LH0  C  
ATOM   1314  CG2 THR H 138      64.132   0.465  34.595  1.00  0.00      LH0  C  
ATOM   1315  OG1 THR H 138      65.979   1.725  35.543  1.00  0.00      LH0  O  
ATOM   1316  H   THR H 138      66.521   2.117  33.522  1.00  0.00      LH0  H  
ATOM   1317  HG1 THR H 138      66.240   2.606  35.817  1.00  0.00      LH0  H  
ATOM   1318  N   SER H 139      62.879   4.540  33.796  1.00  0.00      LH0  N  
ATOM   1319  CA  SER H 139      62.318   5.849  34.118  1.00  0.00      LH0  C  
ATOM   1320  C   SER H 139      61.532   5.899  35.420  1.00  0.00      LH0  C  
ATOM   1321  O   SER H 139      60.306   5.878  35.435  1.00  0.00      LH0  O  
ATOM   1322  CB  SER H 139      61.479   6.334  32.935  1.00  0.00      LH0  C  
ATOM   1323  OG  SER H 139      62.127   5.962  31.702  1.00  0.00      LH0  O  
ATOM   1324  H   SER H 139      62.410   3.945  33.149  1.00  0.00      LH0  H  
ATOM   1325  HG  SER H 139      61.414   5.845  31.072  1.00  0.00      LH0  H  
ATOM   1326  N   GLY H 140      62.306   5.972  36.516  1.00  0.00      LH0  N  
ATOM   1327  CA  GLY H 140      61.693   6.091  37.840  1.00  0.00      LH0  C  
ATOM   1328  C   GLY H 140      60.692   7.238  37.934  1.00  0.00      LH0  C  
ATOM   1329  O   GLY H 140      60.898   8.289  37.345  1.00  0.00      LH0  O  
ATOM   1330  H   GLY H 140      63.300   5.933  36.402  1.00  0.00      LH0  H  
ATOM   1331  N   GLY H 141      59.583   7.004  38.658  1.00  0.00      LH0  N  
ATOM   1332  CA  GLY H 141      59.388   5.764  39.411  1.00  0.00      LH0  C  
ATOM   1333  C   GLY H 141      58.486   4.735  38.750  1.00  0.00      LH0  C  
ATOM   1334  O   GLY H 141      57.838   3.929  39.407  1.00  0.00      LH0  O  
ATOM   1335  H   GLY H 141      58.881   7.713  38.629  1.00  0.00      LH0  H  
ATOM   1336  N   THR H 142      58.475   4.780  37.415  1.00  0.00      LH0  N  
ATOM   1337  CA  THR H 142      57.938   3.595  36.768  1.00  0.00      LH0  C  
ATOM   1338  C   THR H 142      59.075   2.795  36.148  1.00  0.00      LH0  C  
ATOM   1339  O   THR H 142      60.253   3.134  36.239  1.00  0.00      LH0  O  
ATOM   1340  CB  THR H 142      56.799   3.949  35.783  1.00  0.00      LH0  C  
ATOM   1341  CG2 THR H 142      57.252   4.824  34.613  1.00  0.00      LH0  C  
ATOM   1342  OG1 THR H 142      56.128   2.761  35.331  1.00  0.00      LH0  O  
ATOM   1343  H   THR H 142      59.019   5.429  36.881  1.00  0.00      LH0  H  
ATOM   1344  HG1 THR H 142      55.664   2.975  34.520  1.00  0.00      LH0  H  
ATOM   1345  N   ALA H 143      58.674   1.695  35.531  1.00  0.00      LH0  N  
ATOM   1346  CA  ALA H 143      59.595   0.878  34.769  1.00  0.00      LH0  C  
ATOM   1347  C   ALA H 143      58.770   0.237  33.684  1.00  0.00      LH0  C  
ATOM   1348  O   ALA H 143      57.572   0.478  33.577  1.00  0.00      LH0  O  
ATOM   1349  CB  ALA H 143      60.237  -0.195  35.650  1.00  0.00      LH0  C  
ATOM   1350  H   ALA H 143      57.702   1.441  35.556  1.00  0.00      LH0  H  
ATOM   1351  N   ALA H 144      59.446  -0.578  32.881  1.00  0.00      LH0  N  
ATOM   1352  CA  ALA H 144      58.682  -1.342  31.912  1.00  0.00      LH0  C  
ATOM   1353  C   ALA H 144      59.492  -2.550  31.565  1.00  0.00      LH0  C  
ATOM   1354  O   ALA H 144      60.714  -2.505  31.628  1.00  0.00      LH0  O  
ATOM   1355  CB  ALA H 144      58.432  -0.541  30.632  1.00  0.00      LH0  C  
ATOM   1356  H   ALA H 144      60.427  -0.760  32.956  1.00  0.00      LH0  H  
ATOM   1357  N   LEU H 145      58.772  -3.606  31.207  1.00  0.00      LH0  N  
ATOM   1358  CA  LEU H 145      59.436  -4.776  30.648  1.00  0.00      LH0  C  
ATOM   1359  C   LEU H 145      58.467  -5.425  29.698  1.00  0.00      LH0  C  
ATOM   1360  O   LEU H 145      57.341  -4.955  29.569  1.00  0.00      LH0  O  
ATOM   1361  CB  LEU H 145      59.959  -5.727  31.742  1.00  0.00      LH0  C  
ATOM   1362  CG  LEU H 145      59.092  -5.996  32.979  1.00  0.00      LH0  C  
ATOM   1363  CD1 LEU H 145      57.811  -6.769  32.677  1.00  0.00      LH0  C  
ATOM   1364  CD2 LEU H 145      59.909  -6.709  34.057  1.00  0.00      LH0  C  
ATOM   1365  H   LEU H 145      57.769  -3.559  31.214  1.00  0.00      LH0  H  
ATOM   1366  N   GLY H 146      58.909  -6.497  29.045  1.00  0.00      LH0  N  
ATOM   1367  CA  GLY H 146      57.902  -7.118  28.200  1.00  0.00      LH0  C  
ATOM   1368  C   GLY H 146      58.399  -8.341  27.491  1.00  0.00      LH0  C  
ATOM   1369  O   GLY H 146      59.452  -8.883  27.796  1.00  0.00      LH0  O  
ATOM   1370  H   GLY H 146      59.846  -6.847  29.118  1.00  0.00      LH0  H  
ATOM   1371  N   CYS H 147      57.605  -8.734  26.502  1.00  0.00      LH0  N  
ATOM   1372  CA  CYS H 147      58.070  -9.801  25.637  1.00  0.00      LH0  C  
ATOM   1373  C   CYS H 147      58.007  -9.380  24.197  1.00  0.00      LH0  C  
ATOM   1374  O   CYS H 147      56.981  -8.942  23.685  1.00  0.00      LH0  O  
ATOM   1375  CB  CYS H 147      57.251 -11.067  25.847  1.00  0.00      LH0  C  
ATOM   1376  SG  CYS H 147      57.473 -11.727  27.512  1.00  0.00      LH0  S  
ATOM   1377  H   CYS H 147      56.732  -8.274  26.337  1.00  0.00      LH0  H  
ATOM   1378  N   LEU H 148      59.165  -9.550  23.559  1.00  0.00      LH0  N  
ATOM   1379  CA  LEU H 148      59.151  -9.493  22.109  1.00  0.00      LH0  C  
ATOM   1380  C   LEU H 148      58.619 -10.802  21.578  1.00  0.00      LH0  C  
ATOM   1381  O   LEU H 148      59.253 -11.849  21.645  1.00  0.00      LH0  O  
ATOM   1382  CB  LEU H 148      60.554  -9.196  21.585  1.00  0.00      LH0  C  
ATOM   1383  CG  LEU H 148      60.636  -8.978  20.075  1.00  0.00      LH0  C  
ATOM   1384  CD1 LEU H 148      59.702  -7.870  19.581  1.00  0.00      LH0  C  
ATOM   1385  CD2 LEU H 148      62.081  -8.747  19.647  1.00  0.00      LH0  C  
ATOM   1386  H   LEU H 148      59.965  -9.892  24.050  1.00  0.00      LH0  H  
ATOM   1387  N   VAL H 149      57.392 -10.691  21.080  1.00  0.00      LH0  N  
ATOM   1388  CA  VAL H 149      56.802 -11.835  20.405  1.00  0.00      LH0  C  
ATOM   1389  C   VAL H 149      57.223 -11.783  18.949  1.00  0.00      LH0  C  
ATOM   1390  O   VAL H 149      56.534 -11.264  18.079  1.00  0.00      LH0  O  
ATOM   1391  CB  VAL H 149      55.278 -11.802  20.587  1.00  0.00      LH0  C  
ATOM   1392  CG1 VAL H 149      54.594 -13.041  20.011  1.00  0.00      LH0  C  
ATOM   1393  CG2 VAL H 149      54.919 -11.618  22.065  1.00  0.00      LH0  C  
ATOM   1394  H   VAL H 149      56.956  -9.790  21.038  1.00  0.00      LH0  H  
ATOM   1395  N   LYS H 150      58.440 -12.292  18.738  1.00  0.00      LH0  N  
ATOM   1396  CA  LYS H 150      58.987 -12.130  17.398  1.00  0.00      LH0  C  
ATOM   1397  C   LYS H 150      58.704 -13.327  16.507  1.00  0.00      LH0  C  
ATOM   1398  O   LYS H 150      58.400 -14.417  16.983  1.00  0.00      LH0  O  
ATOM   1399  CB  LYS H 150      60.482 -11.824  17.508  1.00  0.00      LH0  C  
ATOM   1400  CG  LYS H 150      61.090 -11.042  16.342  1.00  0.00      LH0  C  
ATOM   1401  CD  LYS H 150      62.616 -10.988  16.396  1.00  0.00      LH0  C  
ATOM   1402  CE  LYS H 150      63.239 -10.427  15.117  1.00  0.00      LH0  C  
ATOM   1403  NZ  LYS H 150      62.805 -11.217  13.958  1.00  0.00      LH0  N1+
ATOM   1404  H   LYS H 150      58.954 -12.748  19.470  1.00  0.00      LH0  H  
ATOM   1405  HZ1 LYS H 150      63.284 -10.944  13.086  1.00  0.00      LH0  H  
ATOM   1406  HZ2 LYS H 150      62.894 -12.246  14.101  1.00  0.00      LH0  H  
ATOM   1407  HZ3 LYS H 150      61.788 -11.077  13.782  1.00  0.00      LH0  H  
ATOM   1408  N   ASP H 151      58.829 -13.075  15.196  1.00  0.00      LH0  N  
ATOM   1409  CA  ASP H 151      58.785 -14.103  14.154  1.00  0.00      LH0  C  
ATOM   1410  C   ASP H 151      57.723 -15.172  14.317  1.00  0.00      LH0  C  
ATOM   1411  O   ASP H 151      57.994 -16.291  14.743  1.00  0.00      LH0  O  
ATOM   1412  CB  ASP H 151      60.154 -14.770  13.944  1.00  0.00      LH0  C  
ATOM   1413  CG  ASP H 151      61.272 -13.764  13.735  1.00  0.00      LH0  C  
ATOM   1414  OD1 ASP H 151      61.246 -12.992  12.778  1.00  0.00      LH0  O  
ATOM   1415  OD2 ASP H 151      62.189 -13.742  14.547  1.00  0.00      LH0  O1-
ATOM   1416  H   ASP H 151      59.075 -12.138  14.952  1.00  0.00      LH0  H  
ATOM   1417  N   TYR H 152      56.501 -14.790  13.944  1.00  0.00      LH0  N  
ATOM   1418  CA  TYR H 152      55.440 -15.793  13.925  1.00  0.00      LH0  C  
ATOM   1419  C   TYR H 152      54.543 -15.594  12.726  1.00  0.00      LH0  C  
ATOM   1420  O   TYR H 152      54.607 -14.563  12.067  1.00  0.00      LH0  O  
ATOM   1421  CB  TYR H 152      54.634 -15.782  15.234  1.00  0.00      LH0  C  
ATOM   1422  CG  TYR H 152      54.024 -14.427  15.495  1.00  0.00      LH0  C  
ATOM   1423  CD1 TYR H 152      52.768 -14.126  14.931  1.00  0.00      LH0  C  
ATOM   1424  CD2 TYR H 152      54.731 -13.504  16.289  1.00  0.00      LH0  C  
ATOM   1425  CE1 TYR H 152      52.217 -12.857  15.149  1.00  0.00      LH0  C  
ATOM   1426  CE2 TYR H 152      54.175 -12.236  16.506  1.00  0.00      LH0  C  
ATOM   1427  CZ  TYR H 152      52.932 -11.925  15.927  1.00  0.00      LH0  C  
ATOM   1428  OH  TYR H 152      52.415 -10.666  16.130  1.00  0.00      LH0  O  
ATOM   1429  H   TYR H 152      56.308 -13.845  13.667  1.00  0.00      LH0  H  
ATOM   1430  HH  TYR H 152      51.464 -10.709  15.990  1.00  0.00      LH0  H  
ATOM   1431  N   PHE H 153      53.711 -16.605  12.473  1.00  0.00      LH0  N  
ATOM   1432  CA  PHE H 153      52.783 -16.495  11.355  1.00  0.00      LH0  C  
ATOM   1433  C   PHE H 153      51.654 -17.484  11.549  1.00  0.00      LH0  C  
ATOM   1434  O   PHE H 153      51.910 -18.640  11.867  1.00  0.00      LH0  O  
ATOM   1435  CB  PHE H 153      53.509 -16.780  10.030  1.00  0.00      LH0  C  
ATOM   1436  CG  PHE H 153      52.695 -16.317   8.843  1.00  0.00      LH0  C  
ATOM   1437  CD1 PHE H 153      52.845 -14.990   8.385  1.00  0.00      LH0  C  
ATOM   1438  CD2 PHE H 153      51.792 -17.208   8.223  1.00  0.00      LH0  C  
ATOM   1439  CE1 PHE H 153      52.059 -14.538   7.307  1.00  0.00      LH0  C  
ATOM   1440  CE2 PHE H 153      51.001 -16.756   7.151  1.00  0.00      LH0  C  
ATOM   1441  CZ  PHE H 153      51.135 -15.422   6.711  1.00  0.00      LH0  C  
ATOM   1442  H   PHE H 153      53.696 -17.429  13.046  1.00  0.00      LH0  H  
ATOM   1443  N   PRO H 154      50.403 -17.027  11.315  1.00  0.00      LH0  N  
ATOM   1444  CA  PRO H 154      50.068 -15.626  11.031  1.00  0.00      LH0  C  
ATOM   1445  C   PRO H 154      49.726 -14.849  12.300  1.00  0.00      LH0  C  
ATOM   1446  O   PRO H 154      50.133 -15.193  13.397  1.00  0.00      LH0  O  
ATOM   1447  CB  PRO H 154      48.867 -15.839  10.108  1.00  0.00      LH0  C  
ATOM   1448  CG  PRO H 154      48.117 -17.008  10.747  1.00  0.00      LH0  C  
ATOM   1449  CD  PRO H 154      49.241 -17.902  11.254  1.00  0.00      LH0  C  
ATOM   1450  N   GLU H 155      48.914 -13.804  12.085  1.00  0.00      LH0  N  
ATOM   1451  CA  GLU H 155      48.094 -13.295  13.183  1.00  0.00      LH0  C  
ATOM   1452  C   GLU H 155      46.798 -14.097  13.199  1.00  0.00      LH0  C  
ATOM   1453  O   GLU H 155      46.409 -14.622  12.156  1.00  0.00      LH0  O  
ATOM   1454  CB  GLU H 155      47.818 -11.812  12.914  1.00  0.00      LH0  C  
ATOM   1455  CG  GLU H 155      48.859 -10.879  13.536  1.00  0.00      LH0  C  
ATOM   1456  CD  GLU H 155      48.755 -10.948  15.049  1.00  0.00      LH0  C  
ATOM   1457  OE1 GLU H 155      49.706 -11.374  15.689  1.00  0.00      LH0  O  
ATOM   1458  OE2 GLU H 155      47.712 -10.603  15.591  1.00  0.00      LH0  O1-
ATOM   1459  H   GLU H 155      48.677 -13.525  11.158  1.00  0.00      LH0  H  
ATOM   1460  N   PRO H 156      46.106 -14.189  14.363  1.00  0.00      LH0  N  
ATOM   1461  CA  PRO H 156      46.465 -13.507  15.612  1.00  0.00      LH0  C  
ATOM   1462  C   PRO H 156      47.346 -14.291  16.579  1.00  0.00      LH0  C  
ATOM   1463  O   PRO H 156      47.158 -15.480  16.846  1.00  0.00      LH0  O  
ATOM   1464  CB  PRO H 156      45.073 -13.230  16.184  1.00  0.00      LH0  C  
ATOM   1465  CG  PRO H 156      44.261 -14.477  15.820  1.00  0.00      LH0  C  
ATOM   1466  CD  PRO H 156      44.829 -14.888  14.463  1.00  0.00      LH0  C  
ATOM   1467  N   VAL H 157      48.274 -13.537  17.178  1.00  0.00      LH0  N  
ATOM   1468  CA  VAL H 157      48.618 -13.973  18.527  1.00  0.00      LH0  C  
ATOM   1469  C   VAL H 157      47.648 -13.384  19.534  1.00  0.00      LH0  C  
ATOM   1470  O   VAL H 157      46.835 -12.522  19.236  1.00  0.00      LH0  O  
ATOM   1471  CB  VAL H 157      50.065 -13.642  18.931  1.00  0.00      LH0  C  
ATOM   1472  CG1 VAL H 157      51.069 -14.445  18.114  1.00  0.00      LH0  C  
ATOM   1473  CG2 VAL H 157      50.360 -12.144  18.910  1.00  0.00      LH0  C  
ATOM   1474  H   VAL H 157      48.445 -12.600  16.845  1.00  0.00      LH0  H  
ATOM   1475  N   THR H 158      47.779 -13.886  20.758  1.00  0.00      LH0  N  
ATOM   1476  CA  THR H 158      47.117 -13.223  21.872  1.00  0.00      LH0  C  
ATOM   1477  C   THR H 158      48.147 -13.155  22.974  1.00  0.00      LH0  C  
ATOM   1478  O   THR H 158      48.926 -14.086  23.131  1.00  0.00      LH0  O  
ATOM   1479  CB  THR H 158      45.869 -14.015  22.294  1.00  0.00      LH0  C  
ATOM   1480  CG2 THR H 158      44.659 -13.686  21.417  1.00  0.00      LH0  C  
ATOM   1481  OG1 THR H 158      46.118 -15.429  22.266  1.00  0.00      LH0  O  
ATOM   1482  H   THR H 158      48.404 -14.644  20.945  1.00  0.00      LH0  H  
ATOM   1483  HG1 THR H 158      46.635 -15.602  21.481  1.00  0.00      LH0  H  
ATOM   1484  N   VAL H 159      48.175 -12.024  23.688  1.00  0.00      LH0  N  
ATOM   1485  CA  VAL H 159      49.104 -11.992  24.816  1.00  0.00      LH0  C  
ATOM   1486  C   VAL H 159      48.403 -11.431  26.032  1.00  0.00      LH0  C  
ATOM   1487  O   VAL H 159      48.048 -10.259  26.074  1.00  0.00      LH0  O  
ATOM   1488  CB  VAL H 159      50.383 -11.176  24.530  1.00  0.00      LH0  C  
ATOM   1489  CG1 VAL H 159      51.394 -11.371  25.665  1.00  0.00      LH0  C  
ATOM   1490  CG2 VAL H 159      51.029 -11.492  23.178  1.00  0.00      LH0  C  
ATOM   1491  H   VAL H 159      47.567 -11.251  23.514  1.00  0.00      LH0  H  
ATOM   1492  N   SER H 160      48.213 -12.319  27.006  1.00  0.00      LH0  N  
ATOM   1493  CA  SER H 160      47.760 -11.792  28.288  1.00  0.00      LH0  C  
ATOM   1494  C   SER H 160      48.961 -11.530  29.172  1.00  0.00      LH0  C  
ATOM   1495  O   SER H 160      50.066 -11.946  28.846  1.00  0.00      LH0  O  
ATOM   1496  CB  SER H 160      46.790 -12.781  28.935  1.00  0.00      LH0  C  
ATOM   1497  OG  SER H 160      45.800 -13.176  27.975  1.00  0.00      LH0  O  
ATOM   1498  H   SER H 160      48.545 -13.258  26.910  1.00  0.00      LH0  H  
ATOM   1499  HG  SER H 160      45.090 -13.572  28.463  1.00  0.00      LH0  H  
ATOM   1500  N   TRP H 161      48.719 -10.841  30.292  1.00  0.00      LH0  N  
ATOM   1501  CA  TRP H 161      49.821 -10.756  31.242  1.00  0.00      LH0  C  
ATOM   1502  C   TRP H 161      49.403 -11.247  32.606  1.00  0.00      LH0  C  
ATOM   1503  O   TRP H 161      48.236 -11.182  32.988  1.00  0.00      LH0  O  
ATOM   1504  CB  TRP H 161      50.367  -9.337  31.328  1.00  0.00      LH0  C  
ATOM   1505  CG  TRP H 161      51.445  -9.121  30.300  1.00  0.00      LH0  C  
ATOM   1506  CD1 TRP H 161      51.283  -8.900  28.925  1.00  0.00      LH0  C  
ATOM   1507  CD2 TRP H 161      52.866  -9.077  30.527  1.00  0.00      LH0  C  
ATOM   1508  CE2 TRP H 161      53.489  -8.821  29.259  1.00  0.00      LH0  C  
ATOM   1509  CE3 TRP H 161      53.655  -9.234  31.686  1.00  0.00      LH0  C  
ATOM   1510  NE1 TRP H 161      52.480  -8.721  28.308  1.00  0.00      LH0  N  
ATOM   1511  CZ2 TRP H 161      54.892  -8.722  29.179  1.00  0.00      LH0  C  
ATOM   1512  CZ3 TRP H 161      55.057  -9.135  31.590  1.00  0.00      LH0  C  
ATOM   1513  CH2 TRP H 161      55.670  -8.878  30.345  1.00  0.00      LH0  C  
ATOM   1514  H   TRP H 161      47.835 -10.432  30.516  1.00  0.00      LH0  H  
ATOM   1515  HE1 TRP H 161      52.590  -8.537  27.346  1.00  0.00      LH0  H  
ATOM   1516  N   ASN H 162      50.414 -11.774  33.318  1.00  0.00      LH0  N  
ATOM   1517  CA  ASN H 162      50.242 -12.377  34.646  1.00  0.00      LH0  C  
ATOM   1518  C   ASN H 162      48.981 -13.201  34.797  1.00  0.00      LH0  C  
ATOM   1519  O   ASN H 162      48.170 -13.035  35.700  1.00  0.00      LH0  O  
ATOM   1520  CB  ASN H 162      50.353 -11.350  35.777  1.00  0.00      LH0  C  
ATOM   1521  CG  ASN H 162      51.794 -10.919  35.955  1.00  0.00      LH0  C  
ATOM   1522  ND2 ASN H 162      52.166 -10.811  37.230  1.00  0.00      LH0  N  
ATOM   1523  OD1 ASN H 162      52.544 -10.710  35.009  1.00  0.00      LH0  O  
ATOM   1524  H   ASN H 162      51.323 -11.729  32.899  1.00  0.00      LH0  H  
ATOM   1525 HD21 ASN H 162      51.560 -10.955  38.012  1.00  0.00      LH0  H  
ATOM   1526 HD22 ASN H 162      53.119 -10.605  37.439  1.00  0.00      LH0  H  
ATOM   1527  N   SER H 163      48.848 -14.088  33.804  1.00  0.00      LH0  N  
ATOM   1528  CA  SER H 163      47.724 -15.016  33.731  1.00  0.00      LH0  C  
ATOM   1529  C   SER H 163      46.342 -14.398  33.851  1.00  0.00      LH0  C  
ATOM   1530  O   SER H 163      45.430 -14.924  34.475  1.00  0.00      LH0  O  
ATOM   1531  CB  SER H 163      47.983 -16.180  34.684  1.00  0.00      LH0  C  
ATOM   1532  OG  SER H 163      49.300 -16.685  34.403  1.00  0.00      LH0  O  
ATOM   1533  H   SER H 163      49.537 -14.097  33.080  1.00  0.00      LH0  H  
ATOM   1534  HG  SER H 163      49.501 -17.295  35.103  1.00  0.00      LH0  H  
ATOM   1535  N   GLY H 164      46.234 -13.239  33.186  1.00  0.00      LH0  N  
ATOM   1536  CA  GLY H 164      44.937 -12.575  33.172  1.00  0.00      LH0  C  
ATOM   1537  C   GLY H 164      44.831 -11.402  34.127  1.00  0.00      LH0  C  
ATOM   1538  O   GLY H 164      44.047 -10.486  33.924  1.00  0.00      LH0  O  
ATOM   1539  H   GLY H 164      47.049 -12.801  32.803  1.00  0.00      LH0  H  
ATOM   1540  N   ALA H 165      45.655 -11.458  35.185  1.00  0.00      LH0  N  
ATOM   1541  CA  ALA H 165      45.536 -10.387  36.172  1.00  0.00      LH0  C  
ATOM   1542  C   ALA H 165      46.114  -9.052  35.732  1.00  0.00      LH0  C  
ATOM   1543  O   ALA H 165      45.665  -7.978  36.114  1.00  0.00      LH0  O  
ATOM   1544  CB  ALA H 165      46.201 -10.800  37.487  1.00  0.00      LH0  C  
ATOM   1545  H   ALA H 165      46.323 -12.196  35.292  1.00  0.00      LH0  H  
ATOM   1546  N   LEU H 166      47.174  -9.156  34.923  1.00  0.00      LH0  N  
ATOM   1547  CA  LEU H 166      47.809  -7.891  34.585  1.00  0.00      LH0  C  
ATOM   1548  C   LEU H 166      47.306  -7.306  33.284  1.00  0.00      LH0  C  
ATOM   1549  O   LEU H 166      47.838  -7.543  32.209  1.00  0.00      LH0  O  
ATOM   1550  CB  LEU H 166      49.332  -8.037  34.620  1.00  0.00      LH0  C  
ATOM   1551  CG  LEU H 166      50.135  -6.738  34.516  1.00  0.00      LH0  C  
ATOM   1552  CD1 LEU H 166      49.804  -5.749  35.635  1.00  0.00      LH0  C  
ATOM   1553  CD2 LEU H 166      51.633  -7.032  34.443  1.00  0.00      LH0  C  
ATOM   1554  H   LEU H 166      47.431 -10.019  34.485  1.00  0.00      LH0  H  
ATOM   1555  N   THR H 167      46.266  -6.490  33.450  1.00  0.00      LH0  N  
ATOM   1556  CA  THR H 167      45.893  -5.639  32.322  1.00  0.00      LH0  C  
ATOM   1557  C   THR H 167      46.533  -4.256  32.397  1.00  0.00      LH0  C  
ATOM   1558  O   THR H 167      46.792  -3.569  31.414  1.00  0.00      LH0  O  
ATOM   1559  CB  THR H 167      44.368  -5.546  32.252  1.00  0.00      LH0  C  
ATOM   1560  CG2 THR H 167      43.870  -5.113  30.870  1.00  0.00      LH0  C  
ATOM   1561  OG1 THR H 167      43.795  -6.803  32.631  1.00  0.00      LH0  O  
ATOM   1562  H   THR H 167      45.743  -6.525  34.303  1.00  0.00      LH0  H  
ATOM   1563  HG1 THR H 167      42.853  -6.722  32.563  1.00  0.00      LH0  H  
ATOM   1564  N   SER H 168      46.785  -3.872  33.655  1.00  0.00      LH0  N  
ATOM   1565  CA  SER H 168      47.318  -2.547  33.949  1.00  0.00      LH0  C  
ATOM   1566  C   SER H 168      48.588  -2.162  33.210  1.00  0.00      LH0  C  
ATOM   1567  O   SER H 168      49.677  -2.621  33.520  1.00  0.00      LH0  O  
ATOM   1568  CB  SER H 168      47.510  -2.450  35.460  1.00  0.00      LH0  C  
ATOM   1569  OG  SER H 168      46.451  -3.180  36.098  1.00  0.00      LH0  O  
ATOM   1570  H   SER H 168      46.536  -4.438  34.441  1.00  0.00      LH0  H  
ATOM   1571  HG  SER H 168      46.585  -3.089  37.034  1.00  0.00      LH0  H  
ATOM   1572  N   GLY H 169      48.387  -1.275  32.225  1.00  0.00      LH0  N  
ATOM   1573  CA  GLY H 169      49.554  -0.726  31.538  1.00  0.00      LH0  C  
ATOM   1574  C   GLY H 169      50.196  -1.650  30.518  1.00  0.00      LH0  C  
ATOM   1575  O   GLY H 169      51.350  -1.479  30.139  1.00  0.00      LH0  O  
ATOM   1576  H   GLY H 169      47.455  -1.095  31.917  1.00  0.00      LH0  H  
ATOM   1577  N   VAL H 170      49.394  -2.634  30.077  1.00  0.00      LH0  N  
ATOM   1578  CA  VAL H 170      49.919  -3.503  29.028  1.00  0.00      LH0  C  
ATOM   1579  C   VAL H 170      49.756  -2.910  27.640  1.00  0.00      LH0  C  
ATOM   1580  O   VAL H 170      48.736  -3.023  26.970  1.00  0.00      LH0  O  
ATOM   1581  CB  VAL H 170      49.312  -4.908  29.117  1.00  0.00      LH0  C  
ATOM   1582  CG1 VAL H 170      49.862  -5.843  28.037  1.00  0.00      LH0  C  
ATOM   1583  CG2 VAL H 170      49.549  -5.490  30.509  1.00  0.00      LH0  C  
ATOM   1584  H   VAL H 170      48.454  -2.742  30.403  1.00  0.00      LH0  H  
ATOM   1585  N   HIS H 171      50.842  -2.259  27.231  1.00  0.00      LH0  N  
ATOM   1586  CA  HIS H 171      50.867  -1.781  25.858  1.00  0.00      LH0  C  
ATOM   1587  C   HIS H 171      51.340  -2.863  24.906  1.00  0.00      LH0  C  
ATOM   1588  O   HIS H 171      52.493  -2.941  24.500  1.00  0.00      LH0  O  
ATOM   1589  CB  HIS H 171      51.697  -0.497  25.740  1.00  0.00      LH0  C  
ATOM   1590  CG  HIS H 171      51.041   0.616  26.529  1.00  0.00      LH0  C  
ATOM   1591  CD2 HIS H 171      51.114   0.841  27.907  1.00  0.00      LH0  C  
ATOM   1592  ND1 HIS H 171      50.266   1.572  25.983  1.00  0.00      LH0  N  
ATOM   1593  CE1 HIS H 171      49.850   2.393  26.998  1.00  0.00      LH0  C  
ATOM   1594  NE2 HIS H 171      50.374   1.943  28.182  1.00  0.00      LH0  N  
ATOM   1595  H   HIS H 171      51.663  -2.309  27.803  1.00  0.00      LH0  H  
ATOM   1596  HD1 HIS H 171      50.038   1.684  25.037  1.00  0.00      LH0  H  
ATOM   1597  N   THR H 172      50.368  -3.709  24.554  1.00  0.00      LH0  N  
ATOM   1598  CA  THR H 172      50.638  -4.605  23.434  1.00  0.00      LH0  C  
ATOM   1599  C   THR H 172      50.500  -3.879  22.106  1.00  0.00      LH0  C  
ATOM   1600  O   THR H 172      49.448  -3.372  21.738  1.00  0.00      LH0  O  
ATOM   1601  CB  THR H 172      49.729  -5.836  23.522  1.00  0.00      LH0  C  
ATOM   1602  CG2 THR H 172      49.927  -6.825  22.368  1.00  0.00      LH0  C  
ATOM   1603  OG1 THR H 172      49.957  -6.502  24.772  1.00  0.00      LH0  O  
ATOM   1604  H   THR H 172      49.464  -3.628  24.977  1.00  0.00      LH0  H  
ATOM   1605  HG1 THR H 172      49.156  -6.976  24.977  1.00  0.00      LH0  H  
ATOM   1606  N   PHE H 173      51.639  -3.833  21.417  1.00  0.00      LH0  N  
ATOM   1607  CA  PHE H 173      51.650  -3.190  20.109  1.00  0.00      LH0  C  
ATOM   1608  C   PHE H 173      51.098  -4.087  19.024  1.00  0.00      LH0  C  
ATOM   1609  O   PHE H 173      51.287  -5.295  19.060  1.00  0.00      LH0  O  
ATOM   1610  CB  PHE H 173      53.077  -2.755  19.780  1.00  0.00      LH0  C  
ATOM   1611  CG  PHE H 173      53.437  -1.615  20.694  1.00  0.00      LH0  C  
ATOM   1612  CD1 PHE H 173      54.109  -1.876  21.907  1.00  0.00      LH0  C  
ATOM   1613  CD2 PHE H 173      53.072  -0.306  20.319  1.00  0.00      LH0  C  
ATOM   1614  CE1 PHE H 173      54.395  -0.809  22.777  1.00  0.00      LH0  C  
ATOM   1615  CE2 PHE H 173      53.363   0.759  21.187  1.00  0.00      LH0  C  
ATOM   1616  CZ  PHE H 173      54.009   0.496  22.411  1.00  0.00      LH0  C  
ATOM   1617  H   PHE H 173      52.460  -4.269  21.789  1.00  0.00      LH0  H  
ATOM   1618  N   PRO H 174      50.402  -3.458  18.049  1.00  0.00      LH0  N  
ATOM   1619  CA  PRO H 174      50.016  -4.183  16.834  1.00  0.00      LH0  C  
ATOM   1620  C   PRO H 174      51.195  -4.827  16.121  1.00  0.00      LH0  C  
ATOM   1621  O   PRO H 174      52.314  -4.319  16.126  1.00  0.00      LH0  O  
ATOM   1622  CB  PRO H 174      49.343  -3.096  15.989  1.00  0.00      LH0  C  
ATOM   1623  CG  PRO H 174      48.847  -2.058  16.994  1.00  0.00      LH0  C  
ATOM   1624  CD  PRO H 174      49.944  -2.074  18.049  1.00  0.00      LH0  C  
ATOM   1625  N   ALA H 175      50.879  -5.979  15.513  1.00  0.00      LH0  N  
ATOM   1626  CA  ALA H 175      51.924  -6.732  14.829  1.00  0.00      LH0  C  
ATOM   1627  C   ALA H 175      52.477  -6.060  13.590  1.00  0.00      LH0  C  
ATOM   1628  O   ALA H 175      51.776  -5.761  12.631  1.00  0.00      LH0  O  
ATOM   1629  CB  ALA H 175      51.407  -8.111  14.431  1.00  0.00      LH0  C  
ATOM   1630  H   ALA H 175      49.944  -6.327  15.539  1.00  0.00      LH0  H  
ATOM   1631  N   VAL H 176      53.793  -5.854  13.649  1.00  0.00      LH0  N  
ATOM   1632  CA  VAL H 176      54.487  -5.421  12.443  1.00  0.00      LH0  C  
ATOM   1633  C   VAL H 176      54.772  -6.623  11.562  1.00  0.00      LH0  C  
ATOM   1634  O   VAL H 176      55.152  -7.687  12.041  1.00  0.00      LH0  O  
ATOM   1635  CB  VAL H 176      55.804  -4.709  12.791  1.00  0.00      LH0  C  
ATOM   1636  CG1 VAL H 176      56.293  -3.859  11.616  1.00  0.00      LH0  C  
ATOM   1637  CG2 VAL H 176      55.700  -3.876  14.067  1.00  0.00      LH0  C  
ATOM   1638  H   VAL H 176      54.285  -6.156  14.465  1.00  0.00      LH0  H  
ATOM   1639  N   LEU H 177      54.587  -6.419  10.253  1.00  0.00      LH0  N  
ATOM   1640  CA  LEU H 177      55.128  -7.445   9.367  1.00  0.00      LH0  C  
ATOM   1641  C   LEU H 177      56.605  -7.190   9.138  1.00  0.00      LH0  C  
ATOM   1642  O   LEU H 177      57.019  -6.093   8.782  1.00  0.00      LH0  O  
ATOM   1643  CB  LEU H 177      54.350  -7.484   8.050  1.00  0.00      LH0  C  
ATOM   1644  CG  LEU H 177      54.701  -8.679   7.156  1.00  0.00      LH0  C  
ATOM   1645  CD1 LEU H 177      54.375 -10.015   7.825  1.00  0.00      LH0  C  
ATOM   1646  CD2 LEU H 177      54.054  -8.564   5.777  1.00  0.00      LH0  C  
ATOM   1647  H   LEU H 177      54.302  -5.523   9.919  1.00  0.00      LH0  H  
ATOM   1648  N   GLN H 178      57.382  -8.239   9.403  1.00  0.00      LH0  N  
ATOM   1649  CA  GLN H 178      58.821  -8.070   9.250  1.00  0.00      LH0  C  
ATOM   1650  C   GLN H 178      59.301  -8.477   7.882  1.00  0.00      LH0  C  
ATOM   1651  O   GLN H 178      58.611  -9.150   7.125  1.00  0.00      LH0  O  
ATOM   1652  CB  GLN H 178      59.574  -8.937  10.241  1.00  0.00      LH0  C  
ATOM   1653  CG  GLN H 178      59.205  -8.775  11.705  1.00  0.00      LH0  C  
ATOM   1654  CD  GLN H 178      59.845  -9.950  12.394  1.00  0.00      LH0  C  
ATOM   1655  NE2 GLN H 178      59.182 -11.090  12.201  1.00  0.00      LH0  N  
ATOM   1656  OE1 GLN H 178      60.898  -9.867  13.013  1.00  0.00      LH0  O  
ATOM   1657  H   GLN H 178      56.982  -9.125   9.632  1.00  0.00      LH0  H  
ATOM   1658 HE21 GLN H 178      58.324 -11.085  11.687  1.00  0.00      LH0  H  
ATOM   1659 HE22 GLN H 178      59.570 -11.944  12.549  1.00  0.00      LH0  H  
ATOM   1660  N   SER H 179      60.568  -8.120   7.643  1.00  0.00      LH0  N  
ATOM   1661  CA  SER H 179      61.268  -8.609   6.456  1.00  0.00      LH0  C  
ATOM   1662  C   SER H 179      61.344 -10.127   6.302  1.00  0.00      LH0  C  
ATOM   1663  O   SER H 179      61.513 -10.657   5.214  1.00  0.00      LH0  O  
ATOM   1664  CB  SER H 179      62.662  -7.986   6.428  1.00  0.00      LH0  C  
ATOM   1665  OG  SER H 179      62.594  -6.682   7.024  1.00  0.00      LH0  O  
ATOM   1666  H   SER H 179      61.037  -7.453   8.226  1.00  0.00      LH0  H  
ATOM   1667  HG  SER H 179      63.404  -6.237   6.808  1.00  0.00      LH0  H  
ATOM   1668  N   SER H 180      61.187 -10.817   7.445  1.00  0.00      LH0  N  
ATOM   1669  CA  SER H 180      61.136 -12.276   7.392  1.00  0.00      LH0  C  
ATOM   1670  C   SER H 180      59.839 -12.869   6.847  1.00  0.00      LH0  C  
ATOM   1671  O   SER H 180      59.676 -14.079   6.773  1.00  0.00      LH0  O  
ATOM   1672  CB  SER H 180      61.442 -12.820   8.792  1.00  0.00      LH0  C  
ATOM   1673  OG  SER H 180      60.873 -11.951   9.786  1.00  0.00      LH0  O  
ATOM   1674  H   SER H 180      61.050 -10.386   8.336  1.00  0.00      LH0  H  
ATOM   1675  HG  SER H 180      61.026 -12.374  10.634  1.00  0.00      LH0  H  
ATOM   1676  N   GLY H 181      58.896 -11.970   6.507  1.00  0.00      LH0  N  
ATOM   1677  CA  GLY H 181      57.576 -12.461   6.116  1.00  0.00      LH0  C  
ATOM   1678  C   GLY H 181      56.695 -12.858   7.291  1.00  0.00      LH0  C  
ATOM   1679  O   GLY H 181      55.570 -13.317   7.140  1.00  0.00      LH0  O  
ATOM   1680  H   GLY H 181      59.052 -10.985   6.582  1.00  0.00      LH0  H  
ATOM   1681  N   LEU H 182      57.265 -12.664   8.487  1.00  0.00      LH0  N  
ATOM   1682  CA  LEU H 182      56.554 -13.099   9.680  1.00  0.00      LH0  C  
ATOM   1683  C   LEU H 182      56.169 -11.876  10.475  1.00  0.00      LH0  C  
ATOM   1684  O   LEU H 182      56.865 -10.868  10.430  1.00  0.00      LH0  O  
ATOM   1685  CB  LEU H 182      57.465 -14.012  10.504  1.00  0.00      LH0  C  
ATOM   1686  CG  LEU H 182      58.070 -15.181   9.715  1.00  0.00      LH0  C  
ATOM   1687  CD1 LEU H 182      59.148 -15.909  10.513  1.00  0.00      LH0  C  
ATOM   1688  CD2 LEU H 182      57.015 -16.151   9.186  1.00  0.00      LH0  C  
ATOM   1689  H   LEU H 182      58.129 -12.175   8.578  1.00  0.00      LH0  H  
ATOM   1690  N   TYR H 183      55.052 -11.975  11.196  1.00  0.00      LH0  N  
ATOM   1691  CA  TYR H 183      54.716 -10.851  12.068  1.00  0.00      LH0  C  
ATOM   1692  C   TYR H 183      55.578 -10.847  13.317  1.00  0.00      LH0  C  
ATOM   1693  O   TYR H 183      56.247 -11.831  13.628  1.00  0.00      LH0  O  
ATOM   1694  CB  TYR H 183      53.245 -10.888  12.485  1.00  0.00      LH0  C  
ATOM   1695  CG  TYR H 183      52.303 -10.942  11.308  1.00  0.00      LH0  C  
ATOM   1696  CD1 TYR H 183      51.860 -12.201  10.855  1.00  0.00      LH0  C  
ATOM   1697  CD2 TYR H 183      51.875  -9.739  10.711  1.00  0.00      LH0  C  
ATOM   1698  CE1 TYR H 183      50.951 -12.258   9.789  1.00  0.00      LH0  C  
ATOM   1699  CE2 TYR H 183      50.962  -9.797   9.645  1.00  0.00      LH0  C  
ATOM   1700  CZ  TYR H 183      50.507 -11.057   9.203  1.00  0.00      LH0  C  
ATOM   1701  OH  TYR H 183      49.597 -11.129   8.167  1.00  0.00      LH0  O  
ATOM   1702  H   TYR H 183      54.585 -12.856  11.266  1.00  0.00      LH0  H  
ATOM   1703  HH  TYR H 183      49.353 -10.253   7.895  1.00  0.00      LH0  H  
ATOM   1704  N   SER H 184      55.533  -9.709  14.017  1.00  0.00      LH0  N  
ATOM   1705  CA  SER H 184      56.102  -9.602  15.359  1.00  0.00      LH0  C  
ATOM   1706  C   SER H 184      55.427  -8.489  16.113  1.00  0.00      LH0  C  
ATOM   1707  O   SER H 184      55.073  -7.476  15.524  1.00  0.00      LH0  O  
ATOM   1708  CB  SER H 184      57.592  -9.284  15.317  1.00  0.00      LH0  C  
ATOM   1709  OG  SER H 184      58.303 -10.405  14.794  1.00  0.00      LH0  O  
ATOM   1710  H   SER H 184      55.092  -8.899  13.622  1.00  0.00      LH0  H  
ATOM   1711  HG  SER H 184      57.688 -10.857  14.224  1.00  0.00      LH0  H  
ATOM   1712  N   LEU H 185      55.299  -8.687  17.427  1.00  0.00      LH0  N  
ATOM   1713  CA  LEU H 185      54.857  -7.540  18.206  1.00  0.00      LH0  C  
ATOM   1714  C   LEU H 185      55.531  -7.441  19.551  1.00  0.00      LH0  C  
ATOM   1715  O   LEU H 185      56.027  -8.414  20.107  1.00  0.00      LH0  O  
ATOM   1716  CB  LEU H 185      53.325  -7.476  18.301  1.00  0.00      LH0  C  
ATOM   1717  CG  LEU H 185      52.542  -8.674  18.852  1.00  0.00      LH0  C  
ATOM   1718  CD1 LEU H 185      52.653  -8.852  20.367  1.00  0.00      LH0  C  
ATOM   1719  CD2 LEU H 185      51.074  -8.564  18.438  1.00  0.00      LH0  C  
ATOM   1720  H   LEU H 185      55.534  -9.561  17.857  1.00  0.00      LH0  H  
ATOM   1721  N   SER H 186      55.515  -6.209  20.057  1.00  0.00      LH0  N  
ATOM   1722  CA  SER H 186      56.048  -6.039  21.398  1.00  0.00      LH0  C  
ATOM   1723  C   SER H 186      54.926  -5.925  22.404  1.00  0.00      LH0  C  
ATOM   1724  O   SER H 186      54.136  -4.991  22.388  1.00  0.00      LH0  O  
ATOM   1725  CB  SER H 186      56.971  -4.822  21.412  1.00  0.00      LH0  C  
ATOM   1726  OG  SER H 186      57.946  -4.987  20.374  1.00  0.00      LH0  O  
ATOM   1727  H   SER H 186      55.100  -5.449  19.562  1.00  0.00      LH0  H  
ATOM   1728  HG  SER H 186      58.268  -4.124  20.138  1.00  0.00      LH0  H  
ATOM   1729  N   SER H 187      54.865  -6.932  23.275  1.00  0.00      LH0  N  
ATOM   1730  CA  SER H 187      53.899  -6.793  24.355  1.00  0.00      LH0  C  
ATOM   1731  C   SER H 187      54.616  -6.302  25.591  1.00  0.00      LH0  C  
ATOM   1732  O   SER H 187      55.327  -7.048  26.252  1.00  0.00      LH0  O  
ATOM   1733  CB  SER H 187      53.193  -8.130  24.586  1.00  0.00      LH0  C  
ATOM   1734  OG  SER H 187      52.156  -8.008  25.566  1.00  0.00      LH0  O  
ATOM   1735  H   SER H 187      55.543  -7.671  23.266  1.00  0.00      LH0  H  
ATOM   1736  HG  SER H 187      51.489  -7.420  25.212  1.00  0.00      LH0  H  
ATOM   1737  N   VAL H 188      54.452  -5.002  25.845  1.00  0.00      LH0  N  
ATOM   1738  CA  VAL H 188      55.147  -4.492  27.021  1.00  0.00      LH0  C  
ATOM   1739  C   VAL H 188      54.175  -4.006  28.072  1.00  0.00      LH0  C  
ATOM   1740  O   VAL H 188      53.001  -3.792  27.802  1.00  0.00      LH0  O  
ATOM   1741  CB  VAL H 188      56.149  -3.394  26.636  1.00  0.00      LH0  C  
ATOM   1742  CG1 VAL H 188      57.323  -3.965  25.837  1.00  0.00      LH0  C  
ATOM   1743  CG2 VAL H 188      55.462  -2.247  25.895  1.00  0.00      LH0  C  
ATOM   1744  H   VAL H 188      53.821  -4.424  25.319  1.00  0.00      LH0  H  
ATOM   1745  N   VAL H 189      54.719  -3.829  29.277  1.00  0.00      LH0  N  
ATOM   1746  CA  VAL H 189      53.904  -3.282  30.352  1.00  0.00      LH0  C  
ATOM   1747  C   VAL H 189      54.701  -2.263  31.145  1.00  0.00      LH0  C  
ATOM   1748  O   VAL H 189      55.841  -2.505  31.529  1.00  0.00      LH0  O  
ATOM   1749  CB  VAL H 189      53.352  -4.423  31.234  1.00  0.00      LH0  C  
ATOM   1750  CG1 VAL H 189      54.445  -5.369  31.733  1.00  0.00      LH0  C  
ATOM   1751  CG2 VAL H 189      52.484  -3.900  32.379  1.00  0.00      LH0  C  
ATOM   1752  H   VAL H 189      55.672  -4.083  29.449  1.00  0.00      LH0  H  
ATOM   1753  N   THR H 190      54.064  -1.103  31.357  1.00  0.00      LH0  N  
ATOM   1754  CA  THR H 190      54.690  -0.209  32.325  1.00  0.00      LH0  C  
ATOM   1755  C   THR H 190      54.101  -0.413  33.706  1.00  0.00      LH0  C  
ATOM   1756  O   THR H 190      52.901  -0.570  33.890  1.00  0.00      LH0  O  
ATOM   1757  CB  THR H 190      54.654   1.266  31.878  1.00  0.00      LH0  C  
ATOM   1758  CG2 THR H 190      53.235   1.834  31.783  1.00  0.00      LH0  C  
ATOM   1759  OG1 THR H 190      55.483   2.083  32.724  1.00  0.00      LH0  O  
ATOM   1760  H   THR H 190      53.116  -0.992  31.050  1.00  0.00      LH0  H  
ATOM   1761  HG1 THR H 190      56.304   1.605  32.829  1.00  0.00      LH0  H  
ATOM   1762  N   VAL H 191      55.032  -0.452  34.660  1.00  0.00      LH0  N  
ATOM   1763  CA  VAL H 191      54.695  -0.752  36.046  1.00  0.00      LH0  C  
ATOM   1764  C   VAL H 191      55.687  -0.035  36.939  1.00  0.00      LH0  C  
ATOM   1765  O   VAL H 191      56.885  -0.054  36.680  1.00  0.00      LH0  O  
ATOM   1766  CB  VAL H 191      54.740  -2.270  36.313  1.00  0.00      LH0  C  
ATOM   1767  CG1 VAL H 191      53.368  -2.920  36.125  1.00  0.00      LH0  C  
ATOM   1768  CG2 VAL H 191      55.830  -2.970  35.492  1.00  0.00      LH0  C  
ATOM   1769  H   VAL H 191      55.990  -0.277  34.426  1.00  0.00      LH0  H  
ATOM   1770  N   PRO H 192      55.154   0.616  38.004  1.00  0.00      LH0  N  
ATOM   1771  CA  PRO H 192      56.024   1.308  38.964  1.00  0.00      LH0  C  
ATOM   1772  C   PRO H 192      57.190   0.455  39.432  1.00  0.00      LH0  C  
ATOM   1773  O   PRO H 192      57.014  -0.712  39.767  1.00  0.00      LH0  O  
ATOM   1774  CB  PRO H 192      55.054   1.674  40.090  1.00  0.00      LH0  C  
ATOM   1775  CG  PRO H 192      53.702   1.829  39.396  1.00  0.00      LH0  C  
ATOM   1776  CD  PRO H 192      53.739   0.734  38.337  1.00  0.00      LH0  C  
ATOM   1777  N   SER H 193      58.380   1.071  39.406  1.00  0.00      LH0  N  
ATOM   1778  CA  SER H 193      59.632   0.312  39.444  1.00  0.00      LH0  C  
ATOM   1779  C   SER H 193      59.720  -0.825  40.457  1.00  0.00      LH0  C  
ATOM   1780  O   SER H 193      60.105  -1.946  40.148  1.00  0.00      LH0  O  
ATOM   1781  CB  SER H 193      60.796   1.296  39.591  1.00  0.00      LH0  C  
ATOM   1782  OG  SER H 193      60.482   2.514  38.896  1.00  0.00      LH0  O  
ATOM   1783  H   SER H 193      58.430   2.060  39.250  1.00  0.00      LH0  H  
ATOM   1784  HG  SER H 193      60.785   2.426  37.994  1.00  0.00      LH0  H  
ATOM   1785  N   SER H 194      59.298  -0.492  41.685  1.00  0.00      LH0  N  
ATOM   1786  CA  SER H 194      59.322  -1.464  42.779  1.00  0.00      LH0  C  
ATOM   1787  C   SER H 194      58.684  -2.819  42.492  1.00  0.00      LH0  C  
ATOM   1788  O   SER H 194      59.163  -3.873  42.898  1.00  0.00      LH0  O  
ATOM   1789  CB  SER H 194      58.690  -0.810  44.006  1.00  0.00      LH0  C  
ATOM   1790  OG  SER H 194      58.939   0.605  43.952  1.00  0.00      LH0  O  
ATOM   1791  H   SER H 194      59.027   0.444  41.911  1.00  0.00      LH0  H  
ATOM   1792  HG  SER H 194      58.699   0.955  44.802  1.00  0.00      LH0  H  
ATOM   1793  N   SER H 195      57.579  -2.740  41.736  1.00  0.00      LH0  N  
ATOM   1794  CA  SER H 195      56.820  -3.946  41.405  1.00  0.00      LH0  C  
ATOM   1795  C   SER H 195      57.603  -5.041  40.693  1.00  0.00      LH0  C  
ATOM   1796  O   SER H 195      57.297  -6.224  40.778  1.00  0.00      LH0  O  
ATOM   1797  CB  SER H 195      55.570  -3.562  40.616  1.00  0.00      LH0  C  
ATOM   1798  OG  SER H 195      55.127  -2.257  41.017  1.00  0.00      LH0  O  
ATOM   1799  H   SER H 195      57.256  -1.857  41.395  1.00  0.00      LH0  H  
ATOM   1800  HG  SER H 195      55.557  -1.652  40.421  1.00  0.00      LH0  H  
ATOM   1801  N   LEU H 196      58.682  -4.599  40.023  1.00  0.00      LH0  N  
ATOM   1802  CA  LEU H 196      59.558  -5.567  39.361  1.00  0.00      LH0  C  
ATOM   1803  C   LEU H 196      60.117  -6.643  40.278  1.00  0.00      LH0  C  
ATOM   1804  O   LEU H 196      60.305  -7.787  39.890  1.00  0.00      LH0  O  
ATOM   1805  CB  LEU H 196      60.701  -4.855  38.634  1.00  0.00      LH0  C  
ATOM   1806  CG  LEU H 196      60.406  -4.444  37.186  1.00  0.00      LH0  C  
ATOM   1807  CD1 LEU H 196      59.194  -3.524  37.033  1.00  0.00      LH0  C  
ATOM   1808  CD2 LEU H 196      61.647  -3.836  36.535  1.00  0.00      LH0  C  
ATOM   1809  H   LEU H 196      58.901  -3.622  39.996  1.00  0.00      LH0  H  
ATOM   1810  N   GLY H 197      60.363  -6.224  41.528  1.00  0.00      LH0  N  
ATOM   1811  CA  GLY H 197      60.851  -7.219  42.479  1.00  0.00      LH0  C  
ATOM   1812  C   GLY H 197      59.769  -8.124  43.044  1.00  0.00      LH0  C  
ATOM   1813  O   GLY H 197      60.022  -9.234  43.494  1.00  0.00      LH0  O  
ATOM   1814  H   GLY H 197      60.117  -5.298  41.819  1.00  0.00      LH0  H  
ATOM   1815  N   THR H 198      58.543  -7.592  43.032  1.00  0.00      LH0  N  
ATOM   1816  CA  THR H 198      57.482  -8.347  43.686  1.00  0.00      LH0  C  
ATOM   1817  C   THR H 198      56.579  -9.147  42.762  1.00  0.00      LH0  C  
ATOM   1818  O   THR H 198      55.790  -9.980  43.198  1.00  0.00      LH0  O  
ATOM   1819  CB  THR H 198      56.677  -7.383  44.553  1.00  0.00      LH0  C  
ATOM   1820  CG2 THR H 198      57.384  -7.119  45.884  1.00  0.00      LH0  C  
ATOM   1821  OG1 THR H 198      56.481  -6.143  43.856  1.00  0.00      LH0  O  
ATOM   1822  H   THR H 198      58.316  -6.709  42.622  1.00  0.00      LH0  H  
ATOM   1823  HG1 THR H 198      56.026  -5.568  44.458  1.00  0.00      LH0  H  
ATOM   1824  N   GLN H 199      56.694  -8.863  41.459  1.00  0.00      LH0  N  
ATOM   1825  CA  GLN H 199      55.751  -9.555  40.596  1.00  0.00      LH0  C  
ATOM   1826  C   GLN H 199      56.317 -10.579  39.647  1.00  0.00      LH0  C  
ATOM   1827  O   GLN H 199      57.358 -10.431  39.019  1.00  0.00      LH0  O  
ATOM   1828  CB  GLN H 199      54.836  -8.576  39.859  1.00  0.00      LH0  C  
ATOM   1829  CG  GLN H 199      53.527  -8.327  40.614  1.00  0.00      LH0  C  
ATOM   1830  CD  GLN H 199      52.779  -9.639  40.782  1.00  0.00      LH0  C  
ATOM   1831  NE2 GLN H 199      52.063  -9.712  41.905  1.00  0.00      LH0  N  
ATOM   1832  OE1 GLN H 199      52.856 -10.550  39.964  1.00  0.00      LH0  O  
ATOM   1833  H   GLN H 199      57.340  -8.182  41.111  1.00  0.00      LH0  H  
ATOM   1834 HE21 GLN H 199      52.046  -8.953  42.554  1.00  0.00      LH0  H  
ATOM   1835 HE22 GLN H 199      51.553 -10.547  42.102  1.00  0.00      LH0  H  
ATOM   1836  N   THR H 200      55.536 -11.658  39.552  1.00  0.00      LH0  N  
ATOM   1837  CA  THR H 200      55.923 -12.667  38.577  1.00  0.00      LH0  C  
ATOM   1838  C   THR H 200      55.399 -12.308  37.197  1.00  0.00      LH0  C  
ATOM   1839  O   THR H 200      54.355 -12.758  36.749  1.00  0.00      LH0  O  
ATOM   1840  CB  THR H 200      55.455 -14.044  39.058  1.00  0.00      LH0  C  
ATOM   1841  CG2 THR H 200      55.984 -15.187  38.186  1.00  0.00      LH0  C  
ATOM   1842  OG1 THR H 200      55.878 -14.241  40.414  1.00  0.00      LH0  O  
ATOM   1843  H   THR H 200      54.625 -11.639  39.969  1.00  0.00      LH0  H  
ATOM   1844  HG1 THR H 200      55.572 -13.498  40.918  1.00  0.00      LH0  H  
ATOM   1845  N   TYR H 201      56.178 -11.423  36.561  1.00  0.00      LH0  N  
ATOM   1846  CA  TYR H 201      55.788 -10.941  35.236  1.00  0.00      LH0  C  
ATOM   1847  C   TYR H 201      55.784 -12.012  34.167  1.00  0.00      LH0  C  
ATOM   1848  O   TYR H 201      56.828 -12.422  33.676  1.00  0.00      LH0  O  
ATOM   1849  CB  TYR H 201      56.695  -9.792  34.802  1.00  0.00      LH0  C  
ATOM   1850  CG  TYR H 201      56.441  -8.571  35.650  1.00  0.00      LH0  C  
ATOM   1851  CD1 TYR H 201      57.401  -8.195  36.610  1.00  0.00      LH0  C  
ATOM   1852  CD2 TYR H 201      55.253  -7.839  35.451  1.00  0.00      LH0  C  
ATOM   1853  CE1 TYR H 201      57.168  -7.051  37.389  1.00  0.00      LH0  C  
ATOM   1854  CE2 TYR H 201      55.021  -6.696  36.231  1.00  0.00      LH0  C  
ATOM   1855  CZ  TYR H 201      55.982  -6.317  37.189  1.00  0.00      LH0  C  
ATOM   1856  OH  TYR H 201      55.753  -5.193  37.955  1.00  0.00      LH0  O  
ATOM   1857  H   TYR H 201      56.986 -11.068  37.035  1.00  0.00      LH0  H  
ATOM   1858  HH  TYR H 201      54.950  -4.780  37.665  1.00  0.00      LH0  H  
ATOM   1859  N   ILE H 202      54.570 -12.449  33.835  1.00  0.00      LH0  N  
ATOM   1860  CA  ILE H 202      54.459 -13.456  32.788  1.00  0.00      LH0  C  
ATOM   1861  C   ILE H 202      53.743 -12.888  31.584  1.00  0.00      LH0  C  
ATOM   1862  O   ILE H 202      52.592 -12.476  31.667  1.00  0.00      LH0  O  
ATOM   1863  CB  ILE H 202      53.719 -14.701  33.304  1.00  0.00      LH0  C  
ATOM   1864  CG1 ILE H 202      54.373 -15.262  34.568  1.00  0.00      LH0  C  
ATOM   1865  CG2 ILE H 202      53.598 -15.784  32.227  1.00  0.00      LH0  C  
ATOM   1866  CD1 ILE H 202      53.535 -16.362  35.222  1.00  0.00      LH0  C  
ATOM   1867  H   ILE H 202      53.766 -12.047  34.280  1.00  0.00      LH0  H  
ATOM   1868  N   CYS H 203      54.451 -12.906  30.454  1.00  0.00      LH0  N  
ATOM   1869  CA  CYS H 203      53.693 -12.756  29.222  1.00  0.00      LH0  C  
ATOM   1870  C   CYS H 203      53.077 -14.075  28.811  1.00  0.00      LH0  C  
ATOM   1871  O   CYS H 203      53.739 -15.017  28.393  1.00  0.00      LH0  O  
ATOM   1872  CB  CYS H 203      54.562 -12.169  28.113  1.00  0.00      LH0  C  
ATOM   1873  SG  CYS H 203      56.027 -13.144  27.685  1.00  0.00      LH0  S  
ATOM   1874  H   CYS H 203      55.384 -13.267  30.439  1.00  0.00      LH0  H  
ATOM   1875  N   ASN H 204      51.756 -14.114  28.975  1.00  0.00      LH0  N  
ATOM   1876  CA  ASN H 204      51.029 -15.297  28.522  1.00  0.00      LH0  C  
ATOM   1877  C   ASN H 204      50.807 -15.236  27.027  1.00  0.00      LH0  C  
ATOM   1878  O   ASN H 204      49.747 -14.845  26.549  1.00  0.00      LH0  O  
ATOM   1879  CB  ASN H 204      49.658 -15.447  29.191  1.00  0.00      LH0  C  
ATOM   1880  CG  ASN H 204      49.690 -15.153  30.675  1.00  0.00      LH0  C  
ATOM   1881  ND2 ASN H 204      50.098 -16.168  31.444  1.00  0.00      LH0  N  
ATOM   1882  OD1 ASN H 204      49.303 -14.078  31.115  1.00  0.00      LH0  O  
ATOM   1883  H   ASN H 204      51.286 -13.292  29.300  1.00  0.00      LH0  H  
ATOM   1884 HD21 ASN H 204      50.465 -16.995  31.012  1.00  0.00      LH0  H  
ATOM   1885 HD22 ASN H 204      50.046 -16.155  32.444  1.00  0.00      LH0  H  
ATOM   1886  N   VAL H 205      51.867 -15.608  26.302  1.00  0.00      LH0  N  
ATOM   1887  CA  VAL H 205      51.733 -15.588  24.848  1.00  0.00      LH0  C  
ATOM   1888  C   VAL H 205      50.934 -16.791  24.377  1.00  0.00      LH0  C  
ATOM   1889  O   VAL H 205      51.040 -17.880  24.923  1.00  0.00      LH0  O  
ATOM   1890  CB  VAL H 205      53.126 -15.534  24.194  1.00  0.00      LH0  C  
ATOM   1891  CG1 VAL H 205      53.071 -15.408  22.669  1.00  0.00      LH0  C  
ATOM   1892  CG2 VAL H 205      53.961 -14.405  24.801  1.00  0.00      LH0  C  
ATOM   1893  H   VAL H 205      52.685 -15.980  26.753  1.00  0.00      LH0  H  
ATOM   1894  N   ASN H 206      50.130 -16.548  23.343  1.00  0.00      LH0  N  
ATOM   1895  CA  ASN H 206      49.327 -17.610  22.748  1.00  0.00      LH0  C  
ATOM   1896  C   ASN H 206      49.124 -17.333  21.274  1.00  0.00      LH0  C  
ATOM   1897  O   ASN H 206      48.217 -16.614  20.866  1.00  0.00      LH0  O  
ATOM   1898  CB  ASN H 206      47.992 -17.743  23.496  1.00  0.00      LH0  C  
ATOM   1899  CG  ASN H 206      47.015 -18.660  22.776  1.00  0.00      LH0  C  
ATOM   1900  ND2 ASN H 206      45.783 -18.154  22.704  1.00  0.00      LH0  N  
ATOM   1901  OD1 ASN H 206      47.328 -19.751  22.318  1.00  0.00      LH0  O  
ATOM   1902  H   ASN H 206      50.014 -15.597  23.058  1.00  0.00      LH0  H  
ATOM   1903 HD21 ASN H 206      45.647 -17.197  22.981  1.00  0.00      LH0  H  
ATOM   1904 HD22 ASN H 206      45.015 -18.686  22.364  1.00  0.00      LH0  H  
ATOM   1905  N   HIS H 207      50.011 -17.943  20.480  1.00  0.00      LH0  N  
ATOM   1906  CA  HIS H 207      49.753 -17.912  19.042  1.00  0.00      LH0  C  
ATOM   1907  C   HIS H 207      48.597 -18.825  18.694  1.00  0.00      LH0  C  
ATOM   1908  O   HIS H 207      48.715 -20.047  18.687  1.00  0.00      LH0  O  
ATOM   1909  CB  HIS H 207      51.017 -18.288  18.266  1.00  0.00      LH0  C  
ATOM   1910  CG  HIS H 207      50.788 -18.275  16.771  1.00  0.00      LH0  C  
ATOM   1911  CD2 HIS H 207      50.133 -17.312  15.998  1.00  0.00      LH0  C  
ATOM   1912  ND1 HIS H 207      51.203 -19.261  15.961  1.00  0.00      LH0  N  
ATOM   1913  CE1 HIS H 207      50.821 -18.943  14.690  1.00  0.00      LH0  C  
ATOM   1914  NE2 HIS H 207      50.160 -17.748  14.717  1.00  0.00      LH0  N  
ATOM   1915  H   HIS H 207      50.708 -18.530  20.896  1.00  0.00      LH0  H  
ATOM   1916  HD1 HIS H 207      51.685 -20.080  16.202  1.00  0.00      LH0  H  
ATOM   1917  N   LYS H 208      47.455 -18.173  18.440  1.00  0.00      LH0  N  
ATOM   1918  CA  LYS H 208      46.245 -18.982  18.362  1.00  0.00      LH0  C  
ATOM   1919  C   LYS H 208      46.195 -20.114  17.332  1.00  0.00      LH0  C  
ATOM   1920  O   LYS H 208      45.882 -21.240  17.716  1.00  0.00      LH0  O  
ATOM   1921  CB  LYS H 208      44.976 -18.114  18.399  1.00  0.00      LH0  C  
ATOM   1922  CG  LYS H 208      43.922 -18.496  19.457  1.00  0.00      LH0  C  
ATOM   1923  CD  LYS H 208      43.316 -19.902  19.329  1.00  0.00      LH0  C  
ATOM   1924  CE  LYS H 208      43.997 -20.976  20.188  1.00  0.00      LH0  C  
ATOM   1925  NZ  LYS H 208      44.085 -22.219  19.412  1.00  0.00      LH0  N1+
ATOM   1926  H   LYS H 208      47.448 -17.176  18.320  1.00  0.00      LH0  H  
ATOM   1927  HZ1 LYS H 208      44.472 -22.996  19.989  1.00  0.00      LH0  H  
ATOM   1928  HZ2 LYS H 208      43.168 -22.513  19.031  1.00  0.00      LH0  H  
ATOM   1929  HZ3 LYS H 208      44.759 -22.100  18.625  1.00  0.00      LH0  H  
ATOM   1930  N   PRO H 209      46.508 -19.841  16.032  1.00  0.00      LH0  N  
ATOM   1931  CA  PRO H 209      46.568 -20.947  15.066  1.00  0.00      LH0  C  
ATOM   1932  C   PRO H 209      47.342 -22.184  15.514  1.00  0.00      LH0  C  
ATOM   1933  O   PRO H 209      46.775 -23.254  15.685  1.00  0.00      LH0  O  
ATOM   1934  CB  PRO H 209      47.114 -20.275  13.803  1.00  0.00      LH0  C  
ATOM   1935  CG  PRO H 209      46.616 -18.837  13.903  1.00  0.00      LH0  C  
ATOM   1936  CD  PRO H 209      46.764 -18.551  15.389  1.00  0.00      LH0  C  
ATOM   1937  N   SER H 210      48.653 -22.009  15.740  1.00  0.00      LH0  N  
ATOM   1938  CA  SER H 210      49.390 -23.214  16.124  1.00  0.00      LH0  C  
ATOM   1939  C   SER H 210      49.399 -23.539  17.613  1.00  0.00      LH0  C  
ATOM   1940  O   SER H 210      50.322 -24.163  18.125  1.00  0.00      LH0  O  
ATOM   1941  CB  SER H 210      50.807 -23.146  15.550  1.00  0.00      LH0  C  
ATOM   1942  OG  SER H 210      51.431 -21.927  15.963  1.00  0.00      LH0  O  
ATOM   1943  H   SER H 210      49.132 -21.133  15.673  1.00  0.00      LH0  H  
ATOM   1944  HG  SER H 210      51.895 -22.144  16.771  1.00  0.00      LH0  H  
ATOM   1945  N   ASN H 211      48.339 -23.069  18.304  1.00  0.00      LH0  N  
ATOM   1946  CA  ASN H 211      48.160 -23.342  19.739  1.00  0.00      LH0  C  
ATOM   1947  C   ASN H 211      49.356 -23.037  20.622  1.00  0.00      LH0  C  
ATOM   1948  O   ASN H 211      49.578 -23.657  21.655  1.00  0.00      LH0  O  
ATOM   1949  CB  ASN H 211      47.719 -24.790  19.999  1.00  0.00      LH0  C  
ATOM   1950  CG  ASN H 211      46.366 -25.057  19.383  1.00  0.00      LH0  C  
ATOM   1951  ND2 ASN H 211      46.332 -26.147  18.614  1.00  0.00      LH0  N  
ATOM   1952  OD1 ASN H 211      45.403 -24.320  19.571  1.00  0.00      LH0  O  
ATOM   1953  H   ASN H 211      47.632 -22.567  17.807  1.00  0.00      LH0  H  
ATOM   1954 HD21 ASN H 211      47.148 -26.715  18.504  1.00  0.00      LH0  H  
ATOM   1955 HD22 ASN H 211      45.495 -26.406  18.136  1.00  0.00      LH0  H  
ATOM   1956  N   THR H 212      50.160 -22.079  20.155  1.00  0.00      LH0  N  
ATOM   1957  CA  THR H 212      51.444 -21.972  20.827  1.00  0.00      LH0  C  
ATOM   1958  C   THR H 212      51.430 -21.027  22.009  1.00  0.00      LH0  C  
ATOM   1959  O   THR H 212      51.753 -19.846  21.929  1.00  0.00      LH0  O  
ATOM   1960  CB  THR H 212      52.535 -21.654  19.810  1.00  0.00      LH0  C  
ATOM   1961  CG2 THR H 212      53.908 -22.118  20.302  1.00  0.00      LH0  C  
ATOM   1962  OG1 THR H 212      52.219 -22.268  18.549  1.00  0.00      LH0  O  
ATOM   1963  H   THR H 212      49.891 -21.482  19.398  1.00  0.00      LH0  H  
ATOM   1964  HG1 THR H 212      51.870 -23.138  18.758  1.00  0.00      LH0  H  
ATOM   1965  N   LYS H 213      50.995 -21.635  23.115  1.00  0.00      LH0  N  
ATOM   1966  CA  LYS H 213      50.887 -20.892  24.359  1.00  0.00      LH0  C  
ATOM   1967  C   LYS H 213      52.188 -20.878  25.143  1.00  0.00      LH0  C  
ATOM   1968  O   LYS H 213      52.512 -21.788  25.894  1.00  0.00      LH0  O  
ATOM   1969  CB  LYS H 213      49.717 -21.456  25.162  1.00  0.00      LH0  C  
ATOM   1970  CG  LYS H 213      49.264 -20.570  26.319  1.00  0.00      LH0  C  
ATOM   1971  CD  LYS H 213      48.092 -21.203  27.069  1.00  0.00      LH0  C  
ATOM   1972  CE  LYS H 213      47.661 -20.396  28.293  1.00  0.00      LH0  C  
ATOM   1973  NZ  LYS H 213      48.792 -20.285  29.214  1.00  0.00      LH0  N1+
ATOM   1974  H   LYS H 213      50.749 -22.606  23.068  1.00  0.00      LH0  H  
ATOM   1975  HZ1 LYS H 213      48.601 -19.799  30.107  1.00  0.00      LH0  H  
ATOM   1976  HZ2 LYS H 213      49.300 -21.172  29.404  1.00  0.00      LH0  H  
ATOM   1977  HZ3 LYS H 213      49.573 -19.714  28.809  1.00  0.00      LH0  H  
ATOM   1978  N   VAL H 214      52.941 -19.804  24.897  1.00  0.00      LH0  N  
ATOM   1979  CA  VAL H 214      54.184 -19.638  25.636  1.00  0.00      LH0  C  
ATOM   1980  C   VAL H 214      54.014 -18.656  26.782  1.00  0.00      LH0  C  
ATOM   1981  O   VAL H 214      54.181 -17.452  26.628  1.00  0.00      LH0  O  
ATOM   1982  CB  VAL H 214      55.320 -19.193  24.700  1.00  0.00      LH0  C  
ATOM   1983  CG1 VAL H 214      56.678 -19.223  25.411  1.00  0.00      LH0  C  
ATOM   1984  CG2 VAL H 214      55.350 -20.025  23.415  1.00  0.00      LH0  C  
ATOM   1985  H   VAL H 214      52.536 -19.066  24.357  1.00  0.00      LH0  H  
ATOM   1986  N   ASP H 215      53.692 -19.225  27.947  1.00  0.00      LH0  N  
ATOM   1987  CA  ASP H 215      53.661 -18.388  29.147  1.00  0.00      LH0  C  
ATOM   1988  C   ASP H 215      55.056 -18.094  29.672  1.00  0.00      LH0  C  
ATOM   1989  O   ASP H 215      55.589 -18.787  30.531  1.00  0.00      LH0  O  
ATOM   1990  CB  ASP H 215      52.829 -19.040  30.258  1.00  0.00      LH0  C  
ATOM   1991  CG  ASP H 215      51.442 -19.400  29.769  1.00  0.00      LH0  C  
ATOM   1992  OD1 ASP H 215      50.522 -18.596  29.893  1.00  0.00      LH0  O  
ATOM   1993  OD2 ASP H 215      51.251 -20.506  29.272  1.00  0.00      LH0  O1-
ATOM   1994  H   ASP H 215      53.449 -20.195  28.005  1.00  0.00      LH0  H  
ATOM   1995  N   LYS H 216      55.662 -17.053  29.095  1.00  0.00      LH0  N  
ATOM   1996  CA  LYS H 216      57.046 -16.831  29.496  1.00  0.00      LH0  C  
ATOM   1997  C   LYS H 216      57.210 -15.753  30.550  1.00  0.00      LH0  C  
ATOM   1998  O   LYS H 216      56.574 -14.708  30.511  1.00  0.00      LH0  O  
ATOM   1999  CB  LYS H 216      57.911 -16.581  28.257  1.00  0.00      LH0  C  
ATOM   2000  CG  LYS H 216      59.394 -16.872  28.496  1.00  0.00      LH0  C  
ATOM   2001  CD  LYS H 216      60.239 -16.774  27.228  1.00  0.00      LH0  C  
ATOM   2002  CE  LYS H 216      61.714 -17.062  27.507  1.00  0.00      LH0  C  
ATOM   2003  NZ  LYS H 216      62.486 -16.970  26.263  1.00  0.00      LH0  N1+
ATOM   2004  H   LYS H 216      55.151 -16.447  28.478  1.00  0.00      LH0  H  
ATOM   2005  HZ1 LYS H 216      63.475 -16.717  26.487  1.00  0.00      LH0  H  
ATOM   2006  HZ2 LYS H 216      62.563 -17.877  25.760  1.00  0.00      LH0  H  
ATOM   2007  HZ3 LYS H 216      62.094 -16.261  25.607  1.00  0.00      LH0  H  
ATOM   2008  N   LYS H 217      58.092 -16.048  31.513  1.00  0.00      LH0  N  
ATOM   2009  CA  LYS H 217      58.405 -14.982  32.460  1.00  0.00      LH0  C  
ATOM   2010  C   LYS H 217      59.450 -14.027  31.893  1.00  0.00      LH0  C  
ATOM   2011  O   LYS H 217      60.304 -14.410  31.101  1.00  0.00      LH0  O  
ATOM   2012  CB  LYS H 217      58.830 -15.586  33.808  1.00  0.00      LH0  C  
ATOM   2013  CG  LYS H 217      58.924 -14.552  34.934  1.00  0.00      LH0  C  
ATOM   2014  CD  LYS H 217      59.487 -15.071  36.255  1.00  0.00      LH0  C  
ATOM   2015  CE  LYS H 217      59.887 -13.913  37.176  1.00  0.00      LH0  C  
ATOM   2016  NZ  LYS H 217      60.957 -13.143  36.536  1.00  0.00      LH0  N1+
ATOM   2017  H   LYS H 217      58.617 -16.895  31.479  1.00  0.00      LH0  H  
ATOM   2018  HZ1 LYS H 217      61.422 -12.451  37.148  1.00  0.00      LH0  H  
ATOM   2019  HZ2 LYS H 217      61.734 -13.782  36.242  1.00  0.00      LH0  H  
ATOM   2020  HZ3 LYS H 217      60.675 -12.683  35.647  1.00  0.00      LH0  H  
ATOM   2021  N   VAL H 218      59.325 -12.765  32.325  1.00  0.00      LH0  N  
ATOM   2022  CA  VAL H 218      60.342 -11.766  32.016  1.00  0.00      LH0  C  
ATOM   2023  C   VAL H 218      61.157 -11.479  33.267  1.00  0.00      LH0  C  
ATOM   2024  O   VAL H 218      60.655 -11.555  34.389  1.00  0.00      LH0  O  
ATOM   2025  CB  VAL H 218      59.672 -10.483  31.493  1.00  0.00      LH0  C  
ATOM   2026  CG1 VAL H 218      60.673  -9.485  30.902  1.00  0.00      LH0  C  
ATOM   2027  CG2 VAL H 218      58.583 -10.821  30.479  1.00  0.00      LH0  C  
ATOM   2028  H   VAL H 218      58.568 -12.544  32.940  1.00  0.00      LH0  H  
ATOM   2029  N   GLU H 219      62.433 -11.146  33.030  1.00  0.00      LH0  N  
ATOM   2030  CA  GLU H 219      63.267 -10.801  34.174  1.00  0.00      LH0  C  
ATOM   2031  C   GLU H 219      63.508  -9.313  34.300  1.00  0.00      LH0  C  
ATOM   2032  O   GLU H 219      63.759  -8.618  33.322  1.00  0.00      LH0  O  
ATOM   2033  CB  GLU H 219      64.592 -11.579  34.140  1.00  0.00      LH0  C  
ATOM   2034  CG  GLU H 219      64.422 -13.104  34.070  1.00  0.00      LH0  C  
ATOM   2035  CD  GLU H 219      63.387 -13.576  35.077  1.00  0.00      LH0  C  
ATOM   2036  OE1 GLU H 219      62.413 -14.202  34.671  1.00  0.00      LH0  O  
ATOM   2037  OE2 GLU H 219      63.486 -13.262  36.264  1.00  0.00      LH0  O1-
ATOM   2038  H   GLU H 219      62.789 -11.085  32.101  1.00  0.00      LH0  H  
ATOM   2039  N   PRO H 220      63.417  -8.819  35.559  1.00  0.00      LH0  N  
ATOM   2040  CA  PRO H 220      63.692  -7.400  35.821  1.00  0.00      LH0  C  
ATOM   2041  C   PRO H 220      64.981  -6.865  35.205  1.00  0.00      LH0  C  
ATOM   2042  O   PRO H 220      65.671  -6.009  35.749  1.00  0.00      LH0  O  
ATOM   2043  CB  PRO H 220      63.679  -7.336  37.352  1.00  0.00      LH0  C  
ATOM   2044  CG  PRO H 220      62.741  -8.461  37.781  1.00  0.00      LH0  C  
ATOM   2045  CD  PRO H 220      63.038  -9.553  36.764  1.00  0.00      LH0  C  
TER   
ATOM   2046  N   ASP L   1      25.971   0.400  -5.668  1.00  0.00      LL0  N  
ATOM   2047  CA  ASP L   1      26.189   0.172  -4.239  1.00  0.00      LL0  C  
ATOM   2048  C   ASP L   1      26.022   1.469  -3.457  1.00  0.00      LL0  C  
ATOM   2049  O   ASP L   1      26.069   2.568  -4.012  1.00  0.00      LL0  O  
ATOM   2050  CB  ASP L   1      27.569  -0.477  -4.025  1.00  0.00      LL0  C  
ATOM   2051  CG  ASP L   1      27.869  -0.635  -2.546  1.00  0.00      LL0  C  
ATOM   2052  OD1 ASP L   1      28.739   0.073  -2.056  1.00  0.00      LL0  O  
ATOM   2053  OD2 ASP L   1      27.163  -1.376  -1.867  1.00  0.00      LL0  O1-
ATOM   2054  H   ASP L   1      26.518   1.129  -6.079  1.00  0.00      LL0  H  
ATOM   2055  N   ILE L   2      25.783   1.298  -2.151  1.00  0.00      LL0  N  
ATOM   2056  CA  ILE L   2      25.693   2.493  -1.330  1.00  0.00      LL0  C  
ATOM   2057  C   ILE L   2      26.902   2.701  -0.437  1.00  0.00      LL0  C  
ATOM   2058  O   ILE L   2      26.795   2.824   0.777  1.00  0.00      LL0  O  
ATOM   2059  CB  ILE L   2      24.390   2.567  -0.526  1.00  0.00      LL0  C  
ATOM   2060  CG1 ILE L   2      23.214   1.925  -1.261  1.00  0.00      LL0  C  
ATOM   2061  CG2 ILE L   2      24.097   4.029  -0.178  1.00  0.00      LL0  C  
ATOM   2062  CD1 ILE L   2      21.877   2.167  -0.566  1.00  0.00      LL0  C  
ATOM   2063  H   ILE L   2      25.905   0.381  -1.760  1.00  0.00      LL0  H  
ATOM   2064  N   LEU L   3      28.067   2.761  -1.100  1.00  0.00      LL0  N  
ATOM   2065  CA  LEU L   3      29.301   3.084  -0.382  1.00  0.00      LL0  C  
ATOM   2066  C   LEU L   3      29.236   4.341   0.471  1.00  0.00      LL0  C  
ATOM   2067  O   LEU L   3      29.368   5.473   0.010  1.00  0.00      LL0  O  
ATOM   2068  CB  LEU L   3      30.483   3.146  -1.354  1.00  0.00      LL0  C  
ATOM   2069  CG  LEU L   3      31.848   3.237  -0.660  1.00  0.00      LL0  C  
ATOM   2070  CD1 LEU L   3      32.116   2.041   0.258  1.00  0.00      LL0  C  
ATOM   2071  CD2 LEU L   3      32.979   3.459  -1.664  1.00  0.00      LL0  C  
ATOM   2072  H   LEU L   3      28.108   2.351  -2.011  1.00  0.00      LL0  H  
ATOM   2073  N   LEU L   4      29.030   4.075   1.765  1.00  0.00      LL0  N  
ATOM   2074  CA  LEU L   4      28.878   5.201   2.673  1.00  0.00      LL0  C  
ATOM   2075  C   LEU L   4      30.184   5.906   2.934  1.00  0.00      LL0  C  
ATOM   2076  O   LEU L   4      31.031   5.489   3.718  1.00  0.00      LL0  O  
ATOM   2077  CB  LEU L   4      28.218   4.769   3.972  1.00  0.00      LL0  C  
ATOM   2078  CG  LEU L   4      26.868   4.095   3.768  1.00  0.00      LL0  C  
ATOM   2079  CD1 LEU L   4      26.414   3.407   5.044  1.00  0.00      LL0  C  
ATOM   2080  CD2 LEU L   4      25.814   5.059   3.232  1.00  0.00      LL0  C  
ATOM   2081  H   LEU L   4      28.911   3.127   2.065  1.00  0.00      LL0  H  
ATOM   2082  N   THR L   5      30.306   7.002   2.194  1.00  0.00      LL0  N  
ATOM   2083  CA  THR L   5      31.526   7.784   2.252  1.00  0.00      LL0  C  
ATOM   2084  C   THR L   5      31.542   8.695   3.468  1.00  0.00      LL0  C  
ATOM   2085  O   THR L   5      30.965   9.775   3.512  1.00  0.00      LL0  O  
ATOM   2086  CB  THR L   5      31.665   8.528   0.924  1.00  0.00      LL0  C  
ATOM   2087  CG2 THR L   5      33.000   9.268   0.806  1.00  0.00      LL0  C  
ATOM   2088  OG1 THR L   5      31.512   7.602  -0.167  1.00  0.00      LL0  O  
ATOM   2089  H   THR L   5      29.506   7.297   1.667  1.00  0.00      LL0  H  
ATOM   2090  HG1 THR L   5      30.730   7.075  -0.011  1.00  0.00      LL0  H  
ATOM   2091  N   GLN L   6      32.208   8.174   4.500  1.00  0.00      LL0  N  
ATOM   2092  CA  GLN L   6      32.305   8.972   5.713  1.00  0.00      LL0  C  
ATOM   2093  C   GLN L   6      33.285  10.112   5.556  1.00  0.00      LL0  C  
ATOM   2094  O   GLN L   6      34.491   9.959   5.404  1.00  0.00      LL0  O  
ATOM   2095  CB  GLN L   6      32.597   8.070   6.910  1.00  0.00      LL0  C  
ATOM   2096  CG  GLN L   6      31.375   7.188   7.184  1.00  0.00      LL0  C  
ATOM   2097  CD  GLN L   6      31.618   6.208   8.314  1.00  0.00      LL0  C  
ATOM   2098  NE2 GLN L   6      32.109   6.744   9.423  1.00  0.00      LL0  N  
ATOM   2099  OE1 GLN L   6      31.368   5.015   8.203  1.00  0.00      LL0  O  
ATOM   2100  H   GLN L   6      32.711   7.317   4.368  1.00  0.00      LL0  H  
ATOM   2101 HE21 GLN L   6      32.379   7.701   9.541  1.00  0.00      LL0  H  
ATOM   2102 HE22 GLN L   6      32.306   6.138  10.192  1.00  0.00      LL0  H  
ATOM   2103  N   SER L   7      32.689  11.299   5.544  1.00  0.00      LL0  N  
ATOM   2104  CA  SER L   7      33.515  12.472   5.313  1.00  0.00      LL0  C  
ATOM   2105  C   SER L   7      32.985  13.657   6.088  1.00  0.00      LL0  C  
ATOM   2106  O   SER L   7      31.853  14.079   5.871  1.00  0.00      LL0  O  
ATOM   2107  CB  SER L   7      33.612  12.762   3.814  1.00  0.00      LL0  C  
ATOM   2108  OG  SER L   7      34.040  11.580   3.125  1.00  0.00      LL0  O  
ATOM   2109  H   SER L   7      31.692  11.368   5.615  1.00  0.00      LL0  H  
ATOM   2110  HG  SER L   7      34.540  11.050   3.744  1.00  0.00      LL0  H  
ATOM   2111  N   PRO L   8      33.833  14.182   7.011  1.00  0.00      LL0  N  
ATOM   2112  CA  PRO L   8      35.223  13.732   7.205  1.00  0.00      LL0  C  
ATOM   2113  C   PRO L   8      35.361  12.400   7.934  1.00  0.00      LL0  C  
ATOM   2114  O   PRO L   8      34.500  11.991   8.700  1.00  0.00      LL0  O  
ATOM   2115  CB  PRO L   8      35.823  14.901   7.992  1.00  0.00      LL0  C  
ATOM   2116  CG  PRO L   8      34.662  15.432   8.832  1.00  0.00      LL0  C  
ATOM   2117  CD  PRO L   8      33.471  15.287   7.892  1.00  0.00      LL0  C  
ATOM   2118  N   ALA L   9      36.498  11.751   7.632  1.00  0.00      LL0  N  
ATOM   2119  CA  ALA L   9      36.777  10.475   8.292  1.00  0.00      LL0  C  
ATOM   2120  C   ALA L   9      37.894  10.532   9.322  1.00  0.00      LL0  C  
ATOM   2121  O   ALA L   9      38.071   9.641  10.143  1.00  0.00      LL0  O  
ATOM   2122  CB  ALA L   9      37.125   9.397   7.265  1.00  0.00      LL0  C  
ATOM   2123  H   ALA L   9      37.123  12.119   6.947  1.00  0.00      LL0  H  
ATOM   2124  N   ILE L  10      38.668  11.624   9.256  1.00  0.00      LL0  N  
ATOM   2125  CA  ILE L  10      39.687  11.740  10.294  1.00  0.00      LL0  C  
ATOM   2126  C   ILE L  10      39.352  12.894  11.211  1.00  0.00      LL0  C  
ATOM   2127  O   ILE L  10      39.432  14.056  10.838  1.00  0.00      LL0  O  
ATOM   2128  CB  ILE L  10      41.097  11.901   9.696  1.00  0.00      LL0  C  
ATOM   2129  CG1 ILE L  10      41.409  10.821   8.651  1.00  0.00      LL0  C  
ATOM   2130  CG2 ILE L  10      42.167  11.946  10.796  1.00  0.00      LL0  C  
ATOM   2131  CD1 ILE L  10      41.500   9.402   9.223  1.00  0.00      LL0  C  
ATOM   2132  H   ILE L  10      38.505  12.374   8.620  1.00  0.00      LL0  H  
ATOM   2133  N   LEU L  11      38.950  12.517  12.425  1.00  0.00      LL0  N  
ATOM   2134  CA  LEU L  11      38.675  13.549  13.415  1.00  0.00      LL0  C  
ATOM   2135  C   LEU L  11      39.620  13.425  14.594  1.00  0.00      LL0  C  
ATOM   2136  O   LEU L  11      40.160  12.364  14.882  1.00  0.00      LL0  O  
ATOM   2137  CB  LEU L  11      37.196  13.489  13.807  1.00  0.00      LL0  C  
ATOM   2138  CG  LEU L  11      36.314  13.958  12.642  1.00  0.00      LL0  C  
ATOM   2139  CD1 LEU L  11      34.867  13.476  12.740  1.00  0.00      LL0  C  
ATOM   2140  CD2 LEU L  11      36.403  15.473  12.451  1.00  0.00      LL0  C  
ATOM   2141  H   LEU L  11      38.872  11.551  12.674  1.00  0.00      LL0  H  
ATOM   2142  N   SER L  12      39.841  14.576  15.235  1.00  0.00      LL0  N  
ATOM   2143  CA  SER L  12      40.908  14.622  16.235  1.00  0.00      LL0  C  
ATOM   2144  C   SER L  12      40.521  15.526  17.403  1.00  0.00      LL0  C  
ATOM   2145  O   SER L  12      41.320  16.273  17.961  1.00  0.00      LL0  O  
ATOM   2146  CB  SER L  12      42.205  15.039  15.519  1.00  0.00      LL0  C  
ATOM   2147  OG  SER L  12      43.363  14.848  16.339  1.00  0.00      LL0  O  
ATOM   2148  H   SER L  12      39.351  15.407  14.972  1.00  0.00      LL0  H  
ATOM   2149  HG  SER L  12      43.636  13.927  16.271  1.00  0.00      LL0  H  
ATOM   2150  N   VAL L  13      39.212  15.431  17.674  1.00  0.00      LL0  N  
ATOM   2151  CA  VAL L  13      38.401  16.426  18.378  1.00  0.00      LL0  C  
ATOM   2152  C   VAL L  13      38.753  16.621  19.846  1.00  0.00      LL0  C  
ATOM   2153  O   VAL L  13      39.111  15.687  20.552  1.00  0.00      LL0  O  
ATOM   2154  CB  VAL L  13      36.946  15.985  18.135  1.00  0.00      LL0  C  
ATOM   2155  CG1 VAL L  13      35.922  16.338  19.216  1.00  0.00      LL0  C  
ATOM   2156  CG2 VAL L  13      36.531  16.468  16.744  1.00  0.00      LL0  C  
ATOM   2157  H   VAL L  13      38.826  14.525  17.503  1.00  0.00      LL0  H  
ATOM   2158  N   SER L  14      38.652  17.880  20.280  1.00  0.00      LL0  N  
ATOM   2159  CA  SER L  14      38.930  18.163  21.686  1.00  0.00      LL0  C  
ATOM   2160  C   SER L  14      37.829  17.682  22.624  1.00  0.00      LL0  C  
ATOM   2161  O   SER L  14      36.653  17.653  22.276  1.00  0.00      LL0  O  
ATOM   2162  CB  SER L  14      39.199  19.661  21.848  1.00  0.00      LL0  C  
ATOM   2163  OG  SER L  14      40.000  20.117  20.753  1.00  0.00      LL0  O  
ATOM   2164  H   SER L  14      38.263  18.594  19.690  1.00  0.00      LL0  H  
ATOM   2165  HG  SER L  14      39.368  20.520  20.147  1.00  0.00      LL0  H  
ATOM   2166  N   PRO L  15      38.234  17.285  23.858  1.00  0.00      LL0  N  
ATOM   2167  CA  PRO L  15      37.220  16.828  24.813  1.00  0.00      LL0  C  
ATOM   2168  C   PRO L  15      36.202  17.912  25.120  1.00  0.00      LL0  C  
ATOM   2169  O   PRO L  15      36.515  18.975  25.640  1.00  0.00      LL0  O  
ATOM   2170  CB  PRO L  15      38.059  16.387  26.019  1.00  0.00      LL0  C  
ATOM   2171  CG  PRO L  15      39.370  17.164  25.917  1.00  0.00      LL0  C  
ATOM   2172  CD  PRO L  15      39.583  17.260  24.413  1.00  0.00      LL0  C  
ATOM   2173  N   GLY L  16      34.962  17.598  24.738  1.00  0.00      LL0  N  
ATOM   2174  CA  GLY L  16      33.936  18.618  24.900  1.00  0.00      LL0  C  
ATOM   2175  C   GLY L  16      33.232  18.987  23.609  1.00  0.00      LL0  C  
ATOM   2176  O   GLY L  16      32.028  19.223  23.592  1.00  0.00      LL0  O  
ATOM   2177  H   GLY L  16      34.804  16.698  24.327  1.00  0.00      LL0  H  
ATOM   2178  N   GLU L  17      34.029  19.015  22.528  1.00  0.00      LL0  N  
ATOM   2179  CA  GLU L  17      33.466  19.433  21.243  1.00  0.00      LL0  C  
ATOM   2180  C   GLU L  17      32.361  18.525  20.729  1.00  0.00      LL0  C  
ATOM   2181  O   GLU L  17      32.079  17.460  21.271  1.00  0.00      LL0  O  
ATOM   2182  CB  GLU L  17      34.555  19.538  20.176  1.00  0.00      LL0  C  
ATOM   2183  CG  GLU L  17      35.664  20.557  20.452  1.00  0.00      LL0  C  
ATOM   2184  CD  GLU L  17      36.792  20.432  19.432  1.00  0.00      LL0  C  
ATOM   2185  OE1 GLU L  17      37.706  21.248  19.472  1.00  0.00      LL0  O  
ATOM   2186  OE2 GLU L  17      36.799  19.501  18.628  1.00  0.00      LL0  O1-
ATOM   2187  H   GLU L  17      34.983  18.713  22.582  1.00  0.00      LL0  H  
ATOM   2188  N   ARG L  18      31.739  19.017  19.647  1.00  0.00      LL0  N  
ATOM   2189  CA  ARG L  18      30.724  18.196  19.002  1.00  0.00      LL0  C  
ATOM   2190  C   ARG L  18      31.259  17.504  17.764  1.00  0.00      LL0  C  
ATOM   2191  O   ARG L  18      31.159  17.978  16.636  1.00  0.00      LL0  O  
ATOM   2192  CB  ARG L  18      29.457  19.021  18.742  1.00  0.00      LL0  C  
ATOM   2193  CG  ARG L  18      28.277  18.190  18.229  1.00  0.00      LL0  C  
ATOM   2194  CD  ARG L  18      26.934  18.922  18.308  1.00  0.00      LL0  C  
ATOM   2195  NE  ARG L  18      25.931  18.216  17.515  1.00  0.00      LL0  N  
ATOM   2196  CZ  ARG L  18      25.033  17.360  18.049  1.00  0.00      LL0  C  
ATOM   2197  NH1 ARG L  18      24.889  17.196  19.360  1.00  0.00      LL0  N1+
ATOM   2198  NH2 ARG L  18      24.282  16.634  17.235  1.00  0.00      LL0  N  
ATOM   2199  H   ARG L  18      32.062  19.865  19.230  1.00  0.00      LL0  H  
ATOM   2200  HE  ARG L  18      25.991  18.302  16.518  1.00  0.00      LL0  H  
ATOM   2201 HH11 ARG L  18      24.237  16.507  19.693  1.00  0.00      LL0  H  
ATOM   2202 HH12 ARG L  18      25.407  17.700  20.059  1.00  0.00      LL0  H  
ATOM   2203 HH21 ARG L  18      23.592  16.016  17.623  1.00  0.00      LL0  H  
ATOM   2204 HH22 ARG L  18      24.420  16.631  16.237  1.00  0.00      LL0  H  
ATOM   2205  N   VAL L  19      31.857  16.339  18.035  1.00  0.00      LL0  N  
ATOM   2206  CA  VAL L  19      32.394  15.575  16.915  1.00  0.00      LL0  C  
ATOM   2207  C   VAL L  19      31.316  15.153  15.929  1.00  0.00      LL0  C  
ATOM   2208  O   VAL L  19      30.279  14.609  16.286  1.00  0.00      LL0  O  
ATOM   2209  CB  VAL L  19      33.230  14.388  17.418  1.00  0.00      LL0  C  
ATOM   2210  CG1 VAL L  19      32.431  13.387  18.253  1.00  0.00      LL0  C  
ATOM   2211  CG2 VAL L  19      33.963  13.722  16.260  1.00  0.00      LL0  C  
ATOM   2212  H   VAL L  19      31.768  15.966  18.962  1.00  0.00      LL0  H  
ATOM   2213  N   SER L  20      31.595  15.483  14.668  1.00  0.00      LL0  N  
ATOM   2214  CA  SER L  20      30.524  15.305  13.702  1.00  0.00      LL0  C  
ATOM   2215  C   SER L  20      30.858  14.345  12.576  1.00  0.00      LL0  C  
ATOM   2216  O   SER L  20      31.386  14.699  11.528  1.00  0.00      LL0  O  
ATOM   2217  CB  SER L  20      30.072  16.687  13.233  1.00  0.00      LL0  C  
ATOM   2218  OG  SER L  20      29.567  17.420  14.362  1.00  0.00      LL0  O  
ATOM   2219  H   SER L  20      32.466  15.903  14.419  1.00  0.00      LL0  H  
ATOM   2220  HG  SER L  20      30.307  17.639  14.928  1.00  0.00      LL0  H  
ATOM   2221  N   PHE L  21      30.516  13.082  12.857  1.00  0.00      LL0  N  
ATOM   2222  CA  PHE L  21      30.690  12.027  11.859  1.00  0.00      LL0  C  
ATOM   2223  C   PHE L  21      29.694  12.156  10.725  1.00  0.00      LL0  C  
ATOM   2224  O   PHE L  21      28.545  11.739  10.817  1.00  0.00      LL0  O  
ATOM   2225  CB  PHE L  21      30.548  10.635  12.489  1.00  0.00      LL0  C  
ATOM   2226  CG  PHE L  21      31.334  10.534  13.774  1.00  0.00      LL0  C  
ATOM   2227  CD1 PHE L  21      30.640  10.515  15.002  1.00  0.00      LL0  C  
ATOM   2228  CD2 PHE L  21      32.741  10.465  13.732  1.00  0.00      LL0  C  
ATOM   2229  CE1 PHE L  21      31.365  10.434  16.203  1.00  0.00      LL0  C  
ATOM   2230  CE2 PHE L  21      33.470  10.381  14.932  1.00  0.00      LL0  C  
ATOM   2231  CZ  PHE L  21      32.772  10.371  16.156  1.00  0.00      LL0  C  
ATOM   2232  H   PHE L  21      30.032  12.894  13.713  1.00  0.00      LL0  H  
ATOM   2233  N   SER L  22      30.181  12.778   9.651  1.00  0.00      LL0  N  
ATOM   2234  CA  SER L  22      29.260  12.993   8.545  1.00  0.00      LL0  C  
ATOM   2235  C   SER L  22      29.327  11.905   7.484  1.00  0.00      LL0  C  
ATOM   2236  O   SER L  22      30.073  11.966   6.511  1.00  0.00      LL0  O  
ATOM   2237  CB  SER L  22      29.465  14.405   7.992  1.00  0.00      LL0  C  
ATOM   2238  OG  SER L  22      28.274  14.881   7.353  1.00  0.00      LL0  O  
ATOM   2239  H   SER L  22      31.126  13.106   9.647  1.00  0.00      LL0  H  
ATOM   2240  HG  SER L  22      27.626  15.007   8.050  1.00  0.00      LL0  H  
ATOM   2241  N   CYS L  23      28.503  10.882   7.735  1.00  0.00      LL0  N  
ATOM   2242  CA  CYS L  23      28.301   9.843   6.725  1.00  0.00      LL0  C  
ATOM   2243  C   CYS L  23      27.600  10.395   5.499  1.00  0.00      LL0  C  
ATOM   2244  O   CYS L  23      26.918  11.413   5.560  1.00  0.00      LL0  O  
ATOM   2245  CB  CYS L  23      27.489   8.698   7.330  1.00  0.00      LL0  C  
ATOM   2246  SG  CYS L  23      27.314   7.211   6.310  1.00  0.00      LL0  S  
ATOM   2247  H   CYS L  23      27.881  10.972   8.516  1.00  0.00      LL0  H  
ATOM   2248  N   ARG L  24      27.819   9.681   4.390  1.00  0.00      LL0  N  
ATOM   2249  CA  ARG L  24      27.284  10.158   3.123  1.00  0.00      LL0  C  
ATOM   2250  C   ARG L  24      26.958   8.984   2.240  1.00  0.00      LL0  C  
ATOM   2251  O   ARG L  24      27.765   8.080   2.064  1.00  0.00      LL0  O  
ATOM   2252  CB  ARG L  24      28.323  11.058   2.474  1.00  0.00      LL0  C  
ATOM   2253  CG  ARG L  24      27.863  11.959   1.335  1.00  0.00      LL0  C  
ATOM   2254  CD  ARG L  24      28.581  13.306   1.445  1.00  0.00      LL0  C  
ATOM   2255  NE  ARG L  24      28.030  14.085   2.555  1.00  0.00      LL0  N  
ATOM   2256  CZ  ARG L  24      28.574  14.173   3.789  1.00  0.00      LL0  C  
ATOM   2257  NH1 ARG L  24      29.730  13.578   4.086  1.00  0.00      LL0  N1+
ATOM   2258  NH2 ARG L  24      27.921  14.865   4.707  1.00  0.00      LL0  N  
ATOM   2259  H   ARG L  24      28.395   8.864   4.391  1.00  0.00      LL0  H  
ATOM   2260  HE  ARG L  24      27.119  14.505   2.411  1.00  0.00      LL0  H  
ATOM   2261 HH11 ARG L  24      30.158  13.657   4.995  1.00  0.00      LL0  H  
ATOM   2262 HH12 ARG L  24      30.188  13.019   3.398  1.00  0.00      LL0  H  
ATOM   2263 HH21 ARG L  24      28.222  14.949   5.660  1.00  0.00      LL0  H  
ATOM   2264 HH22 ARG L  24      27.064  15.320   4.431  1.00  0.00      LL0  H  
ATOM   2265  N   ALA L  25      25.737   9.016   1.721  1.00  0.00      LL0  N  
ATOM   2266  CA  ALA L  25      25.330   7.922   0.857  1.00  0.00      LL0  C  
ATOM   2267  C   ALA L  25      25.530   8.266  -0.600  1.00  0.00      LL0  C  
ATOM   2268  O   ALA L  25      25.410   9.413  -1.005  1.00  0.00      LL0  O  
ATOM   2269  CB  ALA L  25      23.862   7.598   1.109  1.00  0.00      LL0  C  
ATOM   2270  H   ALA L  25      25.153   9.811   1.887  1.00  0.00      LL0  H  
ATOM   2271  N   SER L  26      25.837   7.218  -1.374  1.00  0.00      LL0  N  
ATOM   2272  CA  SER L  26      25.877   7.411  -2.821  1.00  0.00      LL0  C  
ATOM   2273  C   SER L  26      24.483   7.465  -3.428  1.00  0.00      LL0  C  
ATOM   2274  O   SER L  26      24.151   8.269  -4.289  1.00  0.00      LL0  O  
ATOM   2275  CB  SER L  26      26.687   6.265  -3.421  1.00  0.00      LL0  C  
ATOM   2276  OG  SER L  26      26.303   5.052  -2.759  1.00  0.00      LL0  O  
ATOM   2277  H   SER L  26      25.997   6.301  -1.009  1.00  0.00      LL0  H  
ATOM   2278  HG  SER L  26      26.476   4.332  -3.368  1.00  0.00      LL0  H  
ATOM   2279  N   GLN L  27      23.670   6.525  -2.928  1.00  0.00      LL0  N  
ATOM   2280  CA  GLN L  27      22.282   6.488  -3.367  1.00  0.00      LL0  C  
ATOM   2281  C   GLN L  27      21.397   7.224  -2.388  1.00  0.00      LL0  C  
ATOM   2282  O   GLN L  27      21.759   7.441  -1.240  1.00  0.00      LL0  O  
ATOM   2283  CB  GLN L  27      21.824   5.036  -3.515  1.00  0.00      LL0  C  
ATOM   2284  CG  GLN L  27      22.670   4.252  -4.520  1.00  0.00      LL0  C  
ATOM   2285  CD  GLN L  27      22.278   2.786  -4.516  1.00  0.00      LL0  C  
ATOM   2286  NE2 GLN L  27      23.235   1.990  -4.994  1.00  0.00      LL0  N  
ATOM   2287  OE1 GLN L  27      21.193   2.380  -4.116  1.00  0.00      LL0  O  
ATOM   2288  H   GLN L  27      24.009   5.944  -2.190  1.00  0.00      LL0  H  
ATOM   2289 HE21 GLN L  27      24.143   2.344  -5.221  1.00  0.00      LL0  H  
ATOM   2290 HE22 GLN L  27      23.056   1.015  -5.113  1.00  0.00      LL0  H  
ATOM   2291  N   PHE L  28      20.204   7.581  -2.883  1.00  0.00      LL0  N  
ATOM   2292  CA  PHE L  28      19.211   8.128  -1.960  1.00  0.00      LL0  C  
ATOM   2293  C   PHE L  28      18.744   7.061  -0.985  1.00  0.00      LL0  C  
ATOM   2294  O   PHE L  28      18.124   6.081  -1.373  1.00  0.00      LL0  O  
ATOM   2295  CB  PHE L  28      18.047   8.707  -2.779  1.00  0.00      LL0  C  
ATOM   2296  CG  PHE L  28      16.919   9.222  -1.910  1.00  0.00      LL0  C  
ATOM   2297  CD1 PHE L  28      17.031  10.485  -1.291  1.00  0.00      LL0  C  
ATOM   2298  CD2 PHE L  28      15.764   8.426  -1.741  1.00  0.00      LL0  C  
ATOM   2299  CE1 PHE L  28      15.970  10.963  -0.497  1.00  0.00      LL0  C  
ATOM   2300  CE2 PHE L  28      14.703   8.901  -0.946  1.00  0.00      LL0  C  
ATOM   2301  CZ  PHE L  28      14.816  10.167  -0.335  1.00  0.00      LL0  C  
ATOM   2302  H   PHE L  28      19.963   7.332  -3.817  1.00  0.00      LL0  H  
ATOM   2303  N   VAL L  29      19.073   7.290   0.289  1.00  0.00      LL0  N  
ATOM   2304  CA  VAL L  29      18.652   6.281   1.258  1.00  0.00      LL0  C  
ATOM   2305  C   VAL L  29      17.493   6.685   2.145  1.00  0.00      LL0  C  
ATOM   2306  O   VAL L  29      17.148   5.996   3.097  1.00  0.00      LL0  O  
ATOM   2307  CB  VAL L  29      19.826   5.813   2.125  1.00  0.00      LL0  C  
ATOM   2308  CG1 VAL L  29      20.879   5.114   1.279  1.00  0.00      LL0  C  
ATOM   2309  CG2 VAL L  29      20.429   6.956   2.937  1.00  0.00      LL0  C  
ATOM   2310  H   VAL L  29      19.619   8.094   0.542  1.00  0.00      LL0  H  
ATOM   2311  N   GLY L  30      16.918   7.858   1.837  1.00  0.00      LL0  N  
ATOM   2312  CA  GLY L  30      15.894   8.350   2.760  1.00  0.00      LL0  C  
ATOM   2313  C   GLY L  30      16.491   8.656   4.120  1.00  0.00      LL0  C  
ATOM   2314  O   GLY L  30      17.297   9.564   4.268  1.00  0.00      LL0  O  
ATOM   2315  H   GLY L  30      17.288   8.418   1.100  1.00  0.00      LL0  H  
ATOM   2316  N   SER L  31      16.105   7.819   5.085  1.00  0.00      LL0  N  
ATOM   2317  CA  SER L  31      16.764   7.958   6.379  1.00  0.00      LL0  C  
ATOM   2318  C   SER L  31      17.269   6.641   6.946  1.00  0.00      LL0  C  
ATOM   2319  O   SER L  31      17.455   6.460   8.144  1.00  0.00      LL0  O  
ATOM   2320  CB  SER L  31      15.852   8.709   7.351  1.00  0.00      LL0  C  
ATOM   2321  OG  SER L  31      15.396   9.919   6.725  1.00  0.00      LL0  O  
ATOM   2322  H   SER L  31      15.450   7.089   4.893  1.00  0.00      LL0  H  
ATOM   2323  HG  SER L  31      14.947  10.408   7.406  1.00  0.00      LL0  H  
ATOM   2324  N   SER L  32      17.484   5.704   6.015  1.00  0.00      LL0  N  
ATOM   2325  CA  SER L  32      17.806   4.344   6.431  1.00  0.00      LL0  C  
ATOM   2326  C   SER L  32      19.268   4.066   6.762  1.00  0.00      LL0  C  
ATOM   2327  O   SER L  32      19.914   3.197   6.187  1.00  0.00      LL0  O  
ATOM   2328  CB  SER L  32      17.236   3.392   5.379  1.00  0.00      LL0  C  
ATOM   2329  OG  SER L  32      15.907   3.826   5.044  1.00  0.00      LL0  O  
ATOM   2330  H   SER L  32      17.329   5.870   5.039  1.00  0.00      LL0  H  
ATOM   2331  HG  SER L  32      15.295   3.355   5.599  1.00  0.00      LL0  H  
ATOM   2332  N   ILE L  33      19.762   4.858   7.726  1.00  0.00      LL0  N  
ATOM   2333  CA  ILE L  33      21.151   4.724   8.160  1.00  0.00      LL0  C  
ATOM   2334  C   ILE L  33      21.200   4.276   9.608  1.00  0.00      LL0  C  
ATOM   2335  O   ILE L  33      20.345   4.615  10.414  1.00  0.00      LL0  O  
ATOM   2336  CB  ILE L  33      21.882   6.060   7.930  1.00  0.00      LL0  C  
ATOM   2337  CG1 ILE L  33      21.995   6.301   6.426  1.00  0.00      LL0  C  
ATOM   2338  CG2 ILE L  33      23.253   6.196   8.607  1.00  0.00      LL0  C  
ATOM   2339  CD1 ILE L  33      22.980   5.369   5.724  1.00  0.00      LL0  C  
ATOM   2340  H   ILE L  33      19.148   5.490   8.202  1.00  0.00      LL0  H  
ATOM   2341  N   HIS L  34      22.221   3.471   9.891  1.00  0.00      LL0  N  
ATOM   2342  CA  HIS L  34      22.417   2.930  11.227  1.00  0.00      LL0  C  
ATOM   2343  C   HIS L  34      23.818   3.297  11.652  1.00  0.00      LL0  C  
ATOM   2344  O   HIS L  34      24.675   3.537  10.809  1.00  0.00      LL0  O  
ATOM   2345  CB  HIS L  34      22.231   1.409  11.205  1.00  0.00      LL0  C  
ATOM   2346  CG  HIS L  34      20.802   1.067  10.852  1.00  0.00      LL0  C  
ATOM   2347  CD2 HIS L  34      20.181   1.121   9.601  1.00  0.00      LL0  C  
ATOM   2348  ND1 HIS L  34      19.902   0.655  11.755  1.00  0.00      LL0  N  
ATOM   2349  CE1 HIS L  34      18.721   0.452  11.096  1.00  0.00      LL0  C  
ATOM   2350  NE2 HIS L  34      18.891   0.742   9.769  1.00  0.00      LL0  N  
ATOM   2351  H   HIS L  34      22.901   3.288   9.184  1.00  0.00      LL0  H  
ATOM   2352  HD1 HIS L  34      20.102   0.429  12.693  1.00  0.00      LL0  H  
ATOM   2353  N   TRP L  35      24.014   3.360  12.969  1.00  0.00      LL0  N  
ATOM   2354  CA  TRP L  35      25.337   3.778  13.427  1.00  0.00      LL0  C  
ATOM   2355  C   TRP L  35      25.978   2.735  14.310  1.00  0.00      LL0  C  
ATOM   2356  O   TRP L  35      25.292   2.064  15.072  1.00  0.00      LL0  O  
ATOM   2357  CB  TRP L  35      25.245   5.108  14.173  1.00  0.00      LL0  C  
ATOM   2358  CG  TRP L  35      24.973   6.237  13.210  1.00  0.00      LL0  C  
ATOM   2359  CD1 TRP L  35      23.733   6.827  12.918  1.00  0.00      LL0  C  
ATOM   2360  CD2 TRP L  35      25.934   6.956  12.413  1.00  0.00      LL0  C  
ATOM   2361  CE2 TRP L  35      25.212   7.955  11.678  1.00  0.00      LL0  C  
ATOM   2362  CE3 TRP L  35      27.335   6.845  12.269  1.00  0.00      LL0  C  
ATOM   2363  NE1 TRP L  35      23.867   7.838  12.018  1.00  0.00      LL0  N  
ATOM   2364  CZ2 TRP L  35      25.909   8.828  10.817  1.00  0.00      LL0  C  
ATOM   2365  CZ3 TRP L  35      28.019   7.724  11.406  1.00  0.00      LL0  C  
ATOM   2366  CH2 TRP L  35      27.310   8.710  10.688  1.00  0.00      LL0  C  
ATOM   2367  H   TRP L  35      23.275   3.113  13.599  1.00  0.00      LL0  H  
ATOM   2368  HE1 TRP L  35      23.133   8.396  11.682  1.00  0.00      LL0  H  
ATOM   2369  N   TYR L  36      27.307   2.634  14.167  1.00  0.00      LL0  N  
ATOM   2370  CA  TYR L  36      28.089   1.657  14.922  1.00  0.00      LL0  C  
ATOM   2371  C   TYR L  36      29.384   2.269  15.409  1.00  0.00      LL0  C  
ATOM   2372  O   TYR L  36      29.858   3.270  14.884  1.00  0.00      LL0  O  
ATOM   2373  CB  TYR L  36      28.401   0.406  14.088  1.00  0.00      LL0  C  
ATOM   2374  CG  TYR L  36      27.120  -0.282  13.683  1.00  0.00      LL0  C  
ATOM   2375  CD1 TYR L  36      26.590  -0.020  12.405  1.00  0.00      LL0  C  
ATOM   2376  CD2 TYR L  36      26.479  -1.140  14.599  1.00  0.00      LL0  C  
ATOM   2377  CE1 TYR L  36      25.353  -0.583  12.061  1.00  0.00      LL0  C  
ATOM   2378  CE2 TYR L  36      25.242  -1.705  14.246  1.00  0.00      LL0  C  
ATOM   2379  CZ  TYR L  36      24.683  -1.402  12.989  1.00  0.00      LL0  C  
ATOM   2380  OH  TYR L  36      23.443  -1.908  12.647  1.00  0.00      LL0  O  
ATOM   2381  H   TYR L  36      27.787   3.241  13.530  1.00  0.00      LL0  H  
ATOM   2382  HH  TYR L  36      23.330  -1.755  11.708  1.00  0.00      LL0  H  
ATOM   2383  N   GLN L  37      29.935   1.625  16.441  1.00  0.00      LL0  N  
ATOM   2384  CA  GLN L  37      31.111   2.186  17.092  1.00  0.00      LL0  C  
ATOM   2385  C   GLN L  37      32.169   1.133  17.342  1.00  0.00      LL0  C  
ATOM   2386  O   GLN L  37      32.001   0.248  18.172  1.00  0.00      LL0  O  
ATOM   2387  CB  GLN L  37      30.675   2.816  18.414  1.00  0.00      LL0  C  
ATOM   2388  CG  GLN L  37      31.770   3.567  19.159  1.00  0.00      LL0  C  
ATOM   2389  CD  GLN L  37      31.255   3.982  20.516  1.00  0.00      LL0  C  
ATOM   2390  NE2 GLN L  37      31.123   5.295  20.669  1.00  0.00      LL0  N  
ATOM   2391  OE1 GLN L  37      31.004   3.171  21.401  1.00  0.00      LL0  O  
ATOM   2392  H   GLN L  37      29.449   0.845  16.839  1.00  0.00      LL0  H  
ATOM   2393 HE21 GLN L  37      31.357   5.945  19.943  1.00  0.00      LL0  H  
ATOM   2394 HE22 GLN L  37      30.824   5.723  21.522  1.00  0.00      LL0  H  
ATOM   2395  N   GLN L  38      33.273   1.266  16.607  1.00  0.00      LL0  N  
ATOM   2396  CA  GLN L  38      34.400   0.388  16.904  1.00  0.00      LL0  C  
ATOM   2397  C   GLN L  38      35.227   0.927  18.055  1.00  0.00      LL0  C  
ATOM   2398  O   GLN L  38      36.197   1.648  17.862  1.00  0.00      LL0  O  
ATOM   2399  CB  GLN L  38      35.294   0.239  15.678  1.00  0.00      LL0  C  
ATOM   2400  CG  GLN L  38      36.041  -1.093  15.629  1.00  0.00      LL0  C  
ATOM   2401  CD  GLN L  38      35.132  -2.134  15.015  1.00  0.00      LL0  C  
ATOM   2402  NE2 GLN L  38      35.438  -3.390  15.333  1.00  0.00      LL0  N  
ATOM   2403  OE1 GLN L  38      34.254  -1.830  14.218  1.00  0.00      LL0  O  
ATOM   2404  H   GLN L  38      33.387   2.050  15.996  1.00  0.00      LL0  H  
ATOM   2405 HE21 GLN L  38      35.974  -3.586  16.156  1.00  0.00      LL0  H  
ATOM   2406 HE22 GLN L  38      35.120  -4.130  14.735  1.00  0.00      LL0  H  
ATOM   2407  N   ARG L  39      34.788   0.577  19.272  1.00  0.00      LL0  N  
ATOM   2408  CA  ARG L  39      35.581   1.007  20.429  1.00  0.00      LL0  C  
ATOM   2409  C   ARG L  39      36.960   0.360  20.407  1.00  0.00      LL0  C  
ATOM   2410  O   ARG L  39      37.126  -0.663  19.755  1.00  0.00      LL0  O  
ATOM   2411  CB  ARG L  39      34.802   0.671  21.705  1.00  0.00      LL0  C  
ATOM   2412  CG  ARG L  39      34.910   1.685  22.851  1.00  0.00      LL0  C  
ATOM   2413  CD  ARG L  39      33.922   1.328  23.972  1.00  0.00      LL0  C  
ATOM   2414  NE  ARG L  39      33.754   2.382  24.978  1.00  0.00      LL0  N  
ATOM   2415  CZ  ARG L  39      32.961   3.453  24.768  1.00  0.00      LL0  C  
ATOM   2416  NH1 ARG L  39      32.421   3.688  23.583  1.00  0.00      LL0  N1+
ATOM   2417  NH2 ARG L  39      32.702   4.291  25.756  1.00  0.00      LL0  N  
ATOM   2418  H   ARG L  39      34.038  -0.083  19.331  1.00  0.00      LL0  H  
ATOM   2419  HE  ARG L  39      34.239   2.358  25.862  1.00  0.00      LL0  H  
ATOM   2420 HH11 ARG L  39      31.904   4.538  23.446  1.00  0.00      LL0  H  
ATOM   2421 HH12 ARG L  39      32.513   3.063  22.808  1.00  0.00      LL0  H  
ATOM   2422 HH21 ARG L  39      32.164   5.131  25.628  1.00  0.00      LL0  H  
ATOM   2423 HH22 ARG L  39      33.074   4.092  26.672  1.00  0.00      LL0  H  
ATOM   2424  N   THR L  40      37.916   0.984  21.123  1.00  0.00      LL0  N  
ATOM   2425  CA  THR L  40      39.290   0.469  21.209  1.00  0.00      LL0  C  
ATOM   2426  C   THR L  40      39.416  -1.053  21.204  1.00  0.00      LL0  C  
ATOM   2427  O   THR L  40      38.979  -1.726  22.131  1.00  0.00      LL0  O  
ATOM   2428  CB  THR L  40      39.935   1.072  22.461  1.00  0.00      LL0  C  
ATOM   2429  CG2 THR L  40      41.456   0.920  22.501  1.00  0.00      LL0  C  
ATOM   2430  OG1 THR L  40      39.575   2.459  22.573  1.00  0.00      LL0  O  
ATOM   2431  H   THR L  40      37.734   1.859  21.574  1.00  0.00      LL0  H  
ATOM   2432  HG1 THR L  40      40.097   2.911  21.911  1.00  0.00      LL0  H  
ATOM   2433  N   ASN L  41      39.971  -1.544  20.084  1.00  0.00      LL0  N  
ATOM   2434  CA  ASN L  41      40.052  -2.985  19.820  1.00  0.00      LL0  C  
ATOM   2435  C   ASN L  41      38.858  -3.859  20.190  1.00  0.00      LL0  C  
ATOM   2436  O   ASN L  41      38.981  -4.892  20.837  1.00  0.00      LL0  O  
ATOM   2437  CB  ASN L  41      41.350  -3.565  20.385  1.00  0.00      LL0  C  
ATOM   2438  CG  ASN L  41      42.186  -4.083  19.235  1.00  0.00      LL0  C  
ATOM   2439  ND2 ASN L  41      42.668  -3.121  18.446  1.00  0.00      LL0  N  
ATOM   2440  OD1 ASN L  41      42.388  -5.275  19.046  1.00  0.00      LL0  O  
ATOM   2441  H   ASN L  41      40.458  -0.898  19.485  1.00  0.00      LL0  H  
ATOM   2442 HD21 ASN L  41      42.509  -2.153  18.682  1.00  0.00      LL0  H  
ATOM   2443 HD22 ASN L  41      43.199  -3.333  17.633  1.00  0.00      LL0  H  
ATOM   2444  N   GLY L  42      37.681  -3.405  19.737  1.00  0.00      LL0  N  
ATOM   2445  CA  GLY L  42      36.489  -4.165  20.095  1.00  0.00      LL0  C  
ATOM   2446  C   GLY L  42      35.378  -4.076  19.070  1.00  0.00      LL0  C  
ATOM   2447  O   GLY L  42      35.399  -3.268  18.147  1.00  0.00      LL0  O  
ATOM   2448  H   GLY L  42      37.608  -2.508  19.296  1.00  0.00      LL0  H  
ATOM   2449  N   SER L  43      34.400  -4.961  19.290  1.00  0.00      LL0  N  
ATOM   2450  CA  SER L  43      33.229  -5.083  18.422  1.00  0.00      LL0  C  
ATOM   2451  C   SER L  43      32.436  -3.803  18.168  1.00  0.00      LL0  C  
ATOM   2452  O   SER L  43      32.291  -2.956  19.044  1.00  0.00      LL0  O  
ATOM   2453  CB  SER L  43      32.328  -6.156  19.036  1.00  0.00      LL0  C  
ATOM   2454  OG  SER L  43      33.150  -7.195  19.583  1.00  0.00      LL0  O  
ATOM   2455  H   SER L  43      34.491  -5.658  20.002  1.00  0.00      LL0  H  
ATOM   2456  HG  SER L  43      32.661  -8.008  19.455  1.00  0.00      LL0  H  
ATOM   2457  N   PRO L  44      31.896  -3.695  16.926  1.00  0.00      LL0  N  
ATOM   2458  CA  PRO L  44      31.011  -2.568  16.600  1.00  0.00      LL0  C  
ATOM   2459  C   PRO L  44      29.771  -2.470  17.482  1.00  0.00      LL0  C  
ATOM   2460  O   PRO L  44      28.775  -3.150  17.283  1.00  0.00      LL0  O  
ATOM   2461  CB  PRO L  44      30.642  -2.822  15.133  1.00  0.00      LL0  C  
ATOM   2462  CG  PRO L  44      31.715  -3.756  14.580  1.00  0.00      LL0  C  
ATOM   2463  CD  PRO L  44      32.100  -4.593  15.792  1.00  0.00      LL0  C  
ATOM   2464  N   ARG L  45      29.856  -1.561  18.457  1.00  0.00      LL0  N  
ATOM   2465  CA  ARG L  45      28.677  -1.251  19.265  1.00  0.00      LL0  C  
ATOM   2466  C   ARG L  45      27.578  -0.595  18.440  1.00  0.00      LL0  C  
ATOM   2467  O   ARG L  45      27.813   0.401  17.766  1.00  0.00      LL0  O  
ATOM   2468  CB  ARG L  45      29.130  -0.347  20.418  1.00  0.00      LL0  C  
ATOM   2469  CG  ARG L  45      28.046   0.232  21.333  1.00  0.00      LL0  C  
ATOM   2470  CD  ARG L  45      28.673   1.167  22.368  1.00  0.00      LL0  C  
ATOM   2471  NE  ARG L  45      27.677   1.898  23.154  1.00  0.00      LL0  N  
ATOM   2472  CZ  ARG L  45      27.980   3.127  23.632  1.00  0.00      LL0  C  
ATOM   2473  NH1 ARG L  45      29.106   3.735  23.263  1.00  0.00      LL0  N1+
ATOM   2474  NH2 ARG L  45      27.147   3.731  24.477  1.00  0.00      LL0  N  
ATOM   2475  H   ARG L  45      30.745  -1.127  18.614  1.00  0.00      LL0  H  
ATOM   2476  HE  ARG L  45      26.815   1.434  23.369  1.00  0.00      LL0  H  
ATOM   2477 HH11 ARG L  45      29.402   4.636  23.608  1.00  0.00      LL0  H  
ATOM   2478 HH12 ARG L  45      29.721   3.305  22.591  1.00  0.00      LL0  H  
ATOM   2479 HH21 ARG L  45      27.375   4.622  24.864  1.00  0.00      LL0  H  
ATOM   2480 HH22 ARG L  45      26.269   3.317  24.753  1.00  0.00      LL0  H  
ATOM   2481  N   LEU L  46      26.368  -1.171  18.535  1.00  0.00      LL0  N  
ATOM   2482  CA  LEU L  46      25.220  -0.458  17.971  1.00  0.00      LL0  C  
ATOM   2483  C   LEU L  46      25.001   0.878  18.664  1.00  0.00      LL0  C  
ATOM   2484  O   LEU L  46      25.085   0.992  19.880  1.00  0.00      LL0  O  
ATOM   2485  CB  LEU L  46      23.956  -1.325  18.067  1.00  0.00      LL0  C  
ATOM   2486  CG  LEU L  46      22.649  -0.651  17.615  1.00  0.00      LL0  C  
ATOM   2487  CD1 LEU L  46      22.585  -0.390  16.109  1.00  0.00      LL0  C  
ATOM   2488  CD2 LEU L  46      21.424  -1.408  18.120  1.00  0.00      LL0  C  
ATOM   2489  H   LEU L  46      26.254  -2.029  19.033  1.00  0.00      LL0  H  
ATOM   2490  N   LEU L  47      24.725   1.879  17.824  1.00  0.00      LL0  N  
ATOM   2491  CA  LEU L  47      24.389   3.176  18.392  1.00  0.00      LL0  C  
ATOM   2492  C   LEU L  47      22.955   3.586  18.122  1.00  0.00      LL0  C  
ATOM   2493  O   LEU L  47      22.169   3.857  19.020  1.00  0.00      LL0  O  
ATOM   2494  CB  LEU L  47      25.351   4.262  17.900  1.00  0.00      LL0  C  
ATOM   2495  CG  LEU L  47      26.837   3.954  18.100  1.00  0.00      LL0  C  
ATOM   2496  CD1 LEU L  47      27.712   4.972  17.375  1.00  0.00      LL0  C  
ATOM   2497  CD2 LEU L  47      27.225   3.833  19.573  1.00  0.00      LL0  C  
ATOM   2498  H   LEU L  47      24.744   1.698  16.840  1.00  0.00      LL0  H  
ATOM   2499  N   ILE L  48      22.650   3.664  16.819  1.00  0.00      LL0  N  
ATOM   2500  CA  ILE L  48      21.401   4.323  16.431  1.00  0.00      LL0  C  
ATOM   2501  C   ILE L  48      20.741   3.574  15.284  1.00  0.00      LL0  C  
ATOM   2502  O   ILE L  48      21.418   3.175  14.340  1.00  0.00      LL0  O  
ATOM   2503  CB  ILE L  48      21.717   5.799  16.073  1.00  0.00      LL0  C  
ATOM   2504  CG1 ILE L  48      21.920   6.629  17.346  1.00  0.00      LL0  C  
ATOM   2505  CG2 ILE L  48      20.692   6.470  15.159  1.00  0.00      LL0  C  
ATOM   2506  CD1 ILE L  48      22.279   8.091  17.092  1.00  0.00      LL0  C  
ATOM   2507  H   ILE L  48      23.286   3.334  16.122  1.00  0.00      LL0  H  
ATOM   2508  N   LYS L  49      19.409   3.403  15.394  1.00  0.00      LL0  N  
ATOM   2509  CA  LYS L  49      18.704   3.011  14.176  1.00  0.00      LL0  C  
ATOM   2510  C   LYS L  49      18.187   4.224  13.426  1.00  0.00      LL0  C  
ATOM   2511  O   LYS L  49      17.966   5.286  13.995  1.00  0.00      LL0  O  
ATOM   2512  CB  LYS L  49      17.602   1.943  14.402  1.00  0.00      LL0  C  
ATOM   2513  CG  LYS L  49      16.306   2.295  15.160  1.00  0.00      LL0  C  
ATOM   2514  CD  LYS L  49      15.254   1.164  15.105  1.00  0.00      LL0  C  
ATOM   2515  CE  LYS L  49      13.985   1.307  15.981  1.00  0.00      LL0  C  
ATOM   2516  NZ  LYS L  49      12.943   2.185  15.422  1.00  0.00      LL0  N1+
ATOM   2517  H   LYS L  49      18.922   3.801  16.175  1.00  0.00      LL0  H  
ATOM   2518  HZ1 LYS L  49      12.704   2.929  16.111  1.00  0.00      LL0  H  
ATOM   2519  HZ2 LYS L  49      13.269   2.751  14.610  1.00  0.00      LL0  H  
ATOM   2520  HZ3 LYS L  49      12.048   1.681  15.220  1.00  0.00      LL0  H  
ATOM   2521  N   TYR L  50      18.028   4.016  12.111  1.00  0.00      LL0  N  
ATOM   2522  CA  TYR L  50      17.310   4.969  11.258  1.00  0.00      LL0  C  
ATOM   2523  C   TYR L  50      17.523   6.457  11.500  1.00  0.00      LL0  C  
ATOM   2524  O   TYR L  50      16.617   7.225  11.802  1.00  0.00      LL0  O  
ATOM   2525  CB  TYR L  50      15.833   4.582  11.198  1.00  0.00      LL0  C  
ATOM   2526  CG  TYR L  50      15.714   3.285  10.430  1.00  0.00      LL0  C  
ATOM   2527  CD1 TYR L  50      15.443   2.081  11.112  1.00  0.00      LL0  C  
ATOM   2528  CD2 TYR L  50      15.889   3.323   9.035  1.00  0.00      LL0  C  
ATOM   2529  CE1 TYR L  50      15.363   0.884  10.377  1.00  0.00      LL0  C  
ATOM   2530  CE2 TYR L  50      15.809   2.131   8.303  1.00  0.00      LL0  C  
ATOM   2531  CZ  TYR L  50      15.567   0.925   8.983  1.00  0.00      LL0  C  
ATOM   2532  OH  TYR L  50      15.549  -0.243   8.250  1.00  0.00      LL0  O  
ATOM   2533  H   TYR L  50      18.372   3.164  11.722  1.00  0.00      LL0  H  
ATOM   2534  HH  TYR L  50      16.167  -0.147   7.527  1.00  0.00      LL0  H  
ATOM   2535  N   ALA L  51      18.810   6.814  11.341  1.00  0.00      LL0  N  
ATOM   2536  CA  ALA L  51      19.326   8.184  11.418  1.00  0.00      LL0  C  
ATOM   2537  C   ALA L  51      19.392   8.806  12.800  1.00  0.00      LL0  C  
ATOM   2538  O   ALA L  51      20.411   9.367  13.189  1.00  0.00      LL0  O  
ATOM   2539  CB  ALA L  51      18.594   9.147  10.473  1.00  0.00      LL0  C  
ATOM   2540  H   ALA L  51      19.438   6.054  11.184  1.00  0.00      LL0  H  
ATOM   2541  N   SER L  52      18.272   8.692  13.522  1.00  0.00      LL0  N  
ATOM   2542  CA  SER L  52      18.188   9.486  14.741  1.00  0.00      LL0  C  
ATOM   2543  C   SER L  52      17.848   8.709  16.003  1.00  0.00      LL0  C  
ATOM   2544  O   SER L  52      17.997   9.196  17.117  1.00  0.00      LL0  O  
ATOM   2545  CB  SER L  52      17.208  10.640  14.509  1.00  0.00      LL0  C  
ATOM   2546  OG  SER L  52      17.297  11.082  13.142  1.00  0.00      LL0  O  
ATOM   2547  H   SER L  52      17.487   8.180  13.177  1.00  0.00      LL0  H  
ATOM   2548  HG  SER L  52      16.770  10.472  12.638  1.00  0.00      LL0  H  
ATOM   2549  N   GLU L  53      17.363   7.475  15.793  1.00  0.00      LL0  N  
ATOM   2550  CA  GLU L  53      16.845   6.754  16.953  1.00  0.00      LL0  C  
ATOM   2551  C   GLU L  53      17.931   6.165  17.840  1.00  0.00      LL0  C  
ATOM   2552  O   GLU L  53      18.522   5.128  17.554  1.00  0.00      LL0  O  
ATOM   2553  CB  GLU L  53      15.857   5.669  16.520  1.00  0.00      LL0  C  
ATOM   2554  CG  GLU L  53      14.825   6.104  15.468  1.00  0.00      LL0  C  
ATOM   2555  CD  GLU L  53      13.857   4.962  15.220  1.00  0.00      LL0  C  
ATOM   2556  OE1 GLU L  53      13.077   4.650  16.114  1.00  0.00      LL0  O  
ATOM   2557  OE2 GLU L  53      13.889   4.347  14.153  1.00  0.00      LL0  O1-
ATOM   2558  H   GLU L  53      17.417   7.007  14.909  1.00  0.00      LL0  H  
ATOM   2559  N   SER L  54      18.172   6.885  18.942  1.00  0.00      LL0  N  
ATOM   2560  CA  SER L  54      19.140   6.426  19.938  1.00  0.00      LL0  C  
ATOM   2561  C   SER L  54      18.742   5.112  20.587  1.00  0.00      LL0  C  
ATOM   2562  O   SER L  54      17.662   4.996  21.154  1.00  0.00      LL0  O  
ATOM   2563  CB  SER L  54      19.274   7.523  20.990  1.00  0.00      LL0  C  
ATOM   2564  OG  SER L  54      17.964   8.026  21.291  1.00  0.00      LL0  O  
ATOM   2565  H   SER L  54      17.688   7.748  19.095  1.00  0.00      LL0  H  
ATOM   2566  HG  SER L  54      17.453   7.266  21.560  1.00  0.00      LL0  H  
ATOM   2567  N   MET L  55      19.647   4.135  20.467  1.00  0.00      LL0  N  
ATOM   2568  CA  MET L  55      19.291   2.822  20.990  1.00  0.00      LL0  C  
ATOM   2569  C   MET L  55      19.706   2.588  22.435  1.00  0.00      LL0  C  
ATOM   2570  O   MET L  55      20.181   3.467  23.149  1.00  0.00      LL0  O  
ATOM   2571  CB  MET L  55      19.839   1.736  20.057  1.00  0.00      LL0  C  
ATOM   2572  CG  MET L  55      19.254   1.808  18.644  1.00  0.00      LL0  C  
ATOM   2573  SD  MET L  55      17.481   1.495  18.590  1.00  0.00      LL0  S  
ATOM   2574  CE  MET L  55      17.514  -0.249  19.039  1.00  0.00      LL0  C  
ATOM   2575  H   MET L  55      20.540   4.297  20.044  1.00  0.00      LL0  H  
ATOM   2576  N   SER L  56      19.509   1.326  22.838  1.00  0.00      LL0  N  
ATOM   2577  CA  SER L  56      19.874   0.872  24.175  1.00  0.00      LL0  C  
ATOM   2578  C   SER L  56      21.270   1.247  24.656  1.00  0.00      LL0  C  
ATOM   2579  O   SER L  56      22.285   0.778  24.159  1.00  0.00      LL0  O  
ATOM   2580  CB  SER L  56      19.664  -0.641  24.212  1.00  0.00      LL0  C  
ATOM   2581  OG  SER L  56      18.509  -0.961  23.418  1.00  0.00      LL0  O  
ATOM   2582  H   SER L  56      19.028   0.661  22.266  1.00  0.00      LL0  H  
ATOM   2583  HG  SER L  56      18.396  -1.904  23.461  1.00  0.00      LL0  H  
ATOM   2584  N   GLY L  57      21.270   2.109  25.683  1.00  0.00      LL0  N  
ATOM   2585  CA  GLY L  57      22.560   2.444  26.286  1.00  0.00      LL0  C  
ATOM   2586  C   GLY L  57      23.395   3.424  25.480  1.00  0.00      LL0  C  
ATOM   2587  O   GLY L  57      24.627   3.418  25.493  1.00  0.00      LL0  O  
ATOM   2588  H   GLY L  57      20.416   2.556  25.941  1.00  0.00      LL0  H  
ATOM   2589  N   ILE L  58      22.661   4.295  24.775  1.00  0.00      LL0  N  
ATOM   2590  CA  ILE L  58      23.365   5.364  24.075  1.00  0.00      LL0  C  
ATOM   2591  C   ILE L  58      23.101   6.704  24.744  1.00  0.00      LL0  C  
ATOM   2592  O   ILE L  58      22.019   7.268  24.661  1.00  0.00      LL0  O  
ATOM   2593  CB  ILE L  58      22.971   5.356  22.590  1.00  0.00      LL0  C  
ATOM   2594  CG1 ILE L  58      23.145   3.953  22.000  1.00  0.00      LL0  C  
ATOM   2595  CG2 ILE L  58      23.736   6.397  21.773  1.00  0.00      LL0  C  
ATOM   2596  CD1 ILE L  58      24.570   3.409  22.080  1.00  0.00      LL0  C  
ATOM   2597  H   ILE L  58      21.665   4.219  24.692  1.00  0.00      LL0  H  
ATOM   2598  N   PRO L  59      24.141   7.186  25.468  1.00  0.00      LL0  N  
ATOM   2599  CA  PRO L  59      23.985   8.433  26.223  1.00  0.00      LL0  C  
ATOM   2600  C   PRO L  59      23.741   9.622  25.316  1.00  0.00      LL0  C  
ATOM   2601  O   PRO L  59      24.376   9.756  24.277  1.00  0.00      LL0  O  
ATOM   2602  CB  PRO L  59      25.323   8.562  26.961  1.00  0.00      LL0  C  
ATOM   2603  CG  PRO L  59      25.947   7.167  26.955  1.00  0.00      LL0  C  
ATOM   2604  CD  PRO L  59      25.458   6.589  25.636  1.00  0.00      LL0  C  
ATOM   2605  N   SER L  60      22.846  10.502  25.780  1.00  0.00      LL0  N  
ATOM   2606  CA  SER L  60      22.404  11.657  24.991  1.00  0.00      LL0  C  
ATOM   2607  C   SER L  60      23.426  12.705  24.544  1.00  0.00      LL0  C  
ATOM   2608  O   SER L  60      23.083  13.725  23.964  1.00  0.00      LL0  O  
ATOM   2609  CB  SER L  60      21.252  12.322  25.742  1.00  0.00      LL0  C  
ATOM   2610  OG  SER L  60      20.562  11.323  26.512  1.00  0.00      LL0  O  
ATOM   2611  H   SER L  60      22.309  10.305  26.601  1.00  0.00      LL0  H  
ATOM   2612  HG  SER L  60      19.709  11.218  26.104  1.00  0.00      LL0  H  
ATOM   2613  N   ARG L  61      24.710  12.427  24.832  1.00  0.00      LL0  N  
ATOM   2614  CA  ARG L  61      25.727  13.240  24.166  1.00  0.00      LL0  C  
ATOM   2615  C   ARG L  61      25.860  12.906  22.683  1.00  0.00      LL0  C  
ATOM   2616  O   ARG L  61      26.194  13.731  21.839  1.00  0.00      LL0  O  
ATOM   2617  CB  ARG L  61      27.064  13.145  24.913  1.00  0.00      LL0  C  
ATOM   2618  CG  ARG L  61      27.734  11.765  24.970  1.00  0.00      LL0  C  
ATOM   2619  CD  ARG L  61      29.134  11.862  25.577  1.00  0.00      LL0  C  
ATOM   2620  NE  ARG L  61      29.820  10.570  25.620  1.00  0.00      LL0  N  
ATOM   2621  CZ  ARG L  61      31.059  10.490  26.156  1.00  0.00      LL0  C  
ATOM   2622  NH1 ARG L  61      31.693  11.572  26.593  1.00  0.00      LL0  N1+
ATOM   2623  NH2 ARG L  61      31.679   9.323  26.251  1.00  0.00      LL0  N  
ATOM   2624  H   ARG L  61      24.940  11.567  25.276  1.00  0.00      LL0  H  
ATOM   2625  HE  ARG L  61      29.376   9.751  25.252  1.00  0.00      LL0  H  
ATOM   2626 HH11 ARG L  61      32.606  11.449  27.004  1.00  0.00      LL0  H  
ATOM   2627 HH12 ARG L  61      31.324  12.505  26.519  1.00  0.00      LL0  H  
ATOM   2628 HH21 ARG L  61      32.598   9.297  26.666  1.00  0.00      LL0  H  
ATOM   2629 HH22 ARG L  61      31.303   8.451  25.918  1.00  0.00      LL0  H  
ATOM   2630  N   PHE L  62      25.540  11.631  22.404  1.00  0.00      LL0  N  
ATOM   2631  CA  PHE L  62      25.344  11.213  21.022  1.00  0.00      LL0  C  
ATOM   2632  C   PHE L  62      24.039  11.782  20.523  1.00  0.00      LL0  C  
ATOM   2633  O   PHE L  62      23.025  11.726  21.205  1.00  0.00      LL0  O  
ATOM   2634  CB  PHE L  62      25.191   9.694  20.903  1.00  0.00      LL0  C  
ATOM   2635  CG  PHE L  62      26.431   8.891  21.225  1.00  0.00      LL0  C  
ATOM   2636  CD1 PHE L  62      27.028   8.954  22.505  1.00  0.00      LL0  C  
ATOM   2637  CD2 PHE L  62      26.949   8.044  20.222  1.00  0.00      LL0  C  
ATOM   2638  CE1 PHE L  62      28.149   8.153  22.788  1.00  0.00      LL0  C  
ATOM   2639  CE2 PHE L  62      28.068   7.239  20.503  1.00  0.00      LL0  C  
ATOM   2640  CZ  PHE L  62      28.652   7.301  21.784  1.00  0.00      LL0  C  
ATOM   2641  H   PHE L  62      25.217  11.028  23.131  1.00  0.00      LL0  H  
ATOM   2642  N   SER L  63      24.098  12.287  19.291  1.00  0.00      LL0  N  
ATOM   2643  CA  SER L  63      22.825  12.597  18.658  1.00  0.00      LL0  C  
ATOM   2644  C   SER L  63      22.954  12.408  17.166  1.00  0.00      LL0  C  
ATOM   2645  O   SER L  63      23.917  12.858  16.559  1.00  0.00      LL0  O  
ATOM   2646  CB  SER L  63      22.368  14.006  19.060  1.00  0.00      LL0  C  
ATOM   2647  OG  SER L  63      23.469  14.931  19.029  1.00  0.00      LL0  O  
ATOM   2648  H   SER L  63      24.962  12.427  18.806  1.00  0.00      LL0  H  
ATOM   2649  HG  SER L  63      24.272  14.405  19.075  1.00  0.00      LL0  H  
ATOM   2650  N   GLY L  64      21.986  11.681  16.607  1.00  0.00      LL0  N  
ATOM   2651  CA  GLY L  64      22.078  11.465  15.169  1.00  0.00      LL0  C  
ATOM   2652  C   GLY L  64      20.976  12.227  14.486  1.00  0.00      LL0  C  
ATOM   2653  O   GLY L  64      20.011  12.629  15.127  1.00  0.00      LL0  O  
ATOM   2654  H   GLY L  64      21.161  11.407  17.100  1.00  0.00      LL0  H  
ATOM   2655  N   SER L  65      21.181  12.438  13.183  1.00  0.00      LL0  N  
ATOM   2656  CA  SER L  65      20.137  12.947  12.295  1.00  0.00      LL0  C  
ATOM   2657  C   SER L  65      20.666  12.954  10.880  1.00  0.00      LL0  C  
ATOM   2658  O   SER L  65      21.857  12.761  10.642  1.00  0.00      LL0  O  
ATOM   2659  CB  SER L  65      19.653  14.356  12.681  1.00  0.00      LL0  C  
ATOM   2660  OG  SER L  65      20.591  14.967  13.575  1.00  0.00      LL0  O  
ATOM   2661  H   SER L  65      22.059  12.208  12.765  1.00  0.00      LL0  H  
ATOM   2662  HG  SER L  65      20.566  14.417  14.354  1.00  0.00      LL0  H  
ATOM   2663  N   GLY L  66      19.735  13.195   9.956  1.00  0.00      LL0  N  
ATOM   2664  CA  GLY L  66      20.146  13.335   8.569  1.00  0.00      LL0  C  
ATOM   2665  C   GLY L  66      19.110  12.691   7.685  1.00  0.00      LL0  C  
ATOM   2666  O   GLY L  66      18.184  12.061   8.185  1.00  0.00      LL0  O  
ATOM   2667  H   GLY L  66      18.759  13.206  10.174  1.00  0.00      LL0  H  
ATOM   2668  N   SER L  67      19.296  12.896   6.377  1.00  0.00      LL0  N  
ATOM   2669  CA  SER L  67      18.380  12.320   5.398  1.00  0.00      LL0  C  
ATOM   2670  C   SER L  67      18.944  12.503   4.004  1.00  0.00      LL0  C  
ATOM   2671  O   SER L  67      19.956  13.168   3.806  1.00  0.00      LL0  O  
ATOM   2672  CB  SER L  67      16.959  12.896   5.513  1.00  0.00      LL0  C  
ATOM   2673  OG  SER L  67      16.009  11.992   4.930  1.00  0.00      LL0  O  
ATOM   2674  H   SER L  67      20.138  13.336   6.050  1.00  0.00      LL0  H  
ATOM   2675  HG  SER L  67      16.063  11.176   5.433  1.00  0.00      LL0  H  
ATOM   2676  N   GLY L  68      18.253  11.877   3.044  1.00  0.00      LL0  N  
ATOM   2677  CA  GLY L  68      18.734  11.920   1.669  1.00  0.00      LL0  C  
ATOM   2678  C   GLY L  68      20.002  11.116   1.482  1.00  0.00      LL0  C  
ATOM   2679  O   GLY L  68      19.983   9.907   1.277  1.00  0.00      LL0  O  
ATOM   2680  H   GLY L  68      17.487  11.300   3.338  1.00  0.00      LL0  H  
ATOM   2681  N   THR L  69      21.094  11.875   1.582  1.00  0.00      LL0  N  
ATOM   2682  CA  THR L  69      22.431  11.302   1.529  1.00  0.00      LL0  C  
ATOM   2683  C   THR L  69      23.200  11.502   2.825  1.00  0.00      LL0  C  
ATOM   2684  O   THR L  69      24.057  10.710   3.198  1.00  0.00      LL0  O  
ATOM   2685  CB  THR L  69      23.172  11.951   0.362  1.00  0.00      LL0  C  
ATOM   2686  CG2 THR L  69      22.702  11.378  -0.977  1.00  0.00      LL0  C  
ATOM   2687  OG1 THR L  69      22.956  13.371   0.391  1.00  0.00      LL0  O  
ATOM   2688  H   THR L  69      21.008  12.865   1.690  1.00  0.00      LL0  H  
ATOM   2689  HG1 THR L  69      23.661  13.741   0.932  1.00  0.00      LL0  H  
ATOM   2690  N   ASP L  70      22.869  12.619   3.485  1.00  0.00      LL0  N  
ATOM   2691  CA  ASP L  70      23.800  13.105   4.497  1.00  0.00      LL0  C  
ATOM   2692  C   ASP L  70      23.331  12.798   5.892  1.00  0.00      LL0  C  
ATOM   2693  O   ASP L  70      22.214  13.112   6.289  1.00  0.00      LL0  O  
ATOM   2694  CB  ASP L  70      24.027  14.608   4.327  1.00  0.00      LL0  C  
ATOM   2695  CG  ASP L  70      25.015  14.901   3.211  1.00  0.00      LL0  C  
ATOM   2696  OD1 ASP L  70      25.777  15.852   3.349  1.00  0.00      LL0  O  
ATOM   2697  OD2 ASP L  70      25.069  14.175   2.221  1.00  0.00      LL0  O1-
ATOM   2698  H   ASP L  70      22.036  13.135   3.290  1.00  0.00      LL0  H  
ATOM   2699  N   PHE L  71      24.236  12.139   6.624  1.00  0.00      LL0  N  
ATOM   2700  CA  PHE L  71      23.864  11.680   7.959  1.00  0.00      LL0  C  
ATOM   2701  C   PHE L  71      24.959  11.994   8.942  1.00  0.00      LL0  C  
ATOM   2702  O   PHE L  71      26.065  11.480   8.852  1.00  0.00      LL0  O  
ATOM   2703  CB  PHE L  71      23.583  10.175   7.965  1.00  0.00      LL0  C  
ATOM   2704  CG  PHE L  71      22.326   9.869   7.188  1.00  0.00      LL0  C  
ATOM   2705  CD1 PHE L  71      21.115   9.690   7.888  1.00  0.00      LL0  C  
ATOM   2706  CD2 PHE L  71      22.379   9.772   5.780  1.00  0.00      LL0  C  
ATOM   2707  CE1 PHE L  71      19.938   9.416   7.168  1.00  0.00      LL0  C  
ATOM   2708  CE2 PHE L  71      21.200   9.515   5.058  1.00  0.00      LL0  C  
ATOM   2709  CZ  PHE L  71      19.993   9.334   5.761  1.00  0.00      LL0  C  
ATOM   2710  H   PHE L  71      25.130  11.923   6.223  1.00  0.00      LL0  H  
ATOM   2711  N   THR L  72      24.626  12.886   9.874  1.00  0.00      LL0  N  
ATOM   2712  CA  THR L  72      25.727  13.325  10.717  1.00  0.00      LL0  C  
ATOM   2713  C   THR L  72      25.576  12.976  12.184  1.00  0.00      LL0  C  
ATOM   2714  O   THR L  72      24.971  13.693  12.977  1.00  0.00      LL0  O  
ATOM   2715  CB  THR L  72      25.991  14.814  10.483  1.00  0.00      LL0  C  
ATOM   2716  CG2 THR L  72      27.257  15.302  11.190  1.00  0.00      LL0  C  
ATOM   2717  OG1 THR L  72      26.093  15.062   9.071  1.00  0.00      LL0  O  
ATOM   2718  H   THR L  72      23.676  13.174  10.013  1.00  0.00      LL0  H  
ATOM   2719  HG1 THR L  72      25.215  14.947   8.723  1.00  0.00      LL0  H  
ATOM   2720  N   LEU L  73      26.188  11.830  12.521  1.00  0.00      LL0  N  
ATOM   2721  CA  LEU L  73      26.264  11.499  13.943  1.00  0.00      LL0  C  
ATOM   2722  C   LEU L  73      27.134  12.503  14.660  1.00  0.00      LL0  C  
ATOM   2723  O   LEU L  73      28.345  12.557  14.497  1.00  0.00      LL0  O  
ATOM   2724  CB  LEU L  73      26.804  10.084  14.161  1.00  0.00      LL0  C  
ATOM   2725  CG  LEU L  73      26.963   9.666  15.629  1.00  0.00      LL0  C  
ATOM   2726  CD1 LEU L  73      25.641   9.666  16.395  1.00  0.00      LL0  C  
ATOM   2727  CD2 LEU L  73      27.696   8.333  15.751  1.00  0.00      LL0  C  
ATOM   2728  H   LEU L  73      26.765  11.378  11.835  1.00  0.00      LL0  H  
ATOM   2729  N   SER L  74      26.448  13.324  15.438  1.00  0.00      LL0  N  
ATOM   2730  CA  SER L  74      27.230  14.341  16.101  1.00  0.00      LL0  C  
ATOM   2731  C   SER L  74      27.131  14.243  17.610  1.00  0.00      LL0  C  
ATOM   2732  O   SER L  74      26.093  14.430  18.242  1.00  0.00      LL0  O  
ATOM   2733  CB  SER L  74      26.906  15.697  15.465  1.00  0.00      LL0  C  
ATOM   2734  OG  SER L  74      25.520  15.768  15.072  1.00  0.00      LL0  O  
ATOM   2735  H   SER L  74      25.456  13.263  15.549  1.00  0.00      LL0  H  
ATOM   2736  HG  SER L  74      25.402  15.117  14.376  1.00  0.00      LL0  H  
ATOM   2737  N   ILE L  75      28.289  13.859  18.153  1.00  0.00      LL0  N  
ATOM   2738  CA  ILE L  75      28.400  13.679  19.593  1.00  0.00      LL0  C  
ATOM   2739  C   ILE L  75      29.039  14.908  20.197  1.00  0.00      LL0  C  
ATOM   2740  O   ILE L  75      30.195  15.209  19.935  1.00  0.00      LL0  O  
ATOM   2741  CB  ILE L  75      29.257  12.446  19.913  1.00  0.00      LL0  C  
ATOM   2742  CG1 ILE L  75      28.821  11.222  19.110  1.00  0.00      LL0  C  
ATOM   2743  CG2 ILE L  75      29.315  12.156  21.416  1.00  0.00      LL0  C  
ATOM   2744  CD1 ILE L  75      29.814  10.072  19.277  1.00  0.00      LL0  C  
ATOM   2745  H   ILE L  75      29.103  13.808  17.570  1.00  0.00      LL0  H  
ATOM   2746  N   ASN L  76      28.251  15.619  21.006  1.00  0.00      LL0  N  
ATOM   2747  CA  ASN L  76      28.959  16.624  21.798  1.00  0.00      LL0  C  
ATOM   2748  C   ASN L  76      29.536  16.012  23.045  1.00  0.00      LL0  C  
ATOM   2749  O   ASN L  76      29.149  14.923  23.448  1.00  0.00      LL0  O  
ATOM   2750  CB  ASN L  76      28.114  17.860  22.146  1.00  0.00      LL0  C  
ATOM   2751  CG  ASN L  76      26.722  17.496  22.613  1.00  0.00      LL0  C  
ATOM   2752  ND2 ASN L  76      26.614  17.196  23.910  1.00  0.00      LL0  N  
ATOM   2753  OD1 ASN L  76      25.785  17.498  21.824  1.00  0.00      LL0  O  
ATOM   2754  H   ASN L  76      27.355  15.246  21.259  1.00  0.00      LL0  H  
ATOM   2755 HD21 ASN L  76      27.397  17.237  24.538  1.00  0.00      LL0  H  
ATOM   2756 HD22 ASN L  76      25.722  16.925  24.265  1.00  0.00      LL0  H  
ATOM   2757  N   THR L  77      30.475  16.756  23.644  1.00  0.00      LL0  N  
ATOM   2758  CA  THR L  77      30.963  16.354  24.963  1.00  0.00      LL0  C  
ATOM   2759  C   THR L  77      31.604  14.967  24.999  1.00  0.00      LL0  C  
ATOM   2760  O   THR L  77      31.495  14.185  25.940  1.00  0.00      LL0  O  
ATOM   2761  CB  THR L  77      29.840  16.535  25.997  1.00  0.00      LL0  C  
ATOM   2762  CG2 THR L  77      30.376  16.770  27.412  1.00  0.00      LL0  C  
ATOM   2763  OG1 THR L  77      28.994  17.628  25.595  1.00  0.00      LL0  O  
ATOM   2764  H   THR L  77      30.831  17.575  23.187  1.00  0.00      LL0  H  
ATOM   2765  HG1 THR L  77      29.550  18.401  25.602  1.00  0.00      LL0  H  
ATOM   2766  N   VAL L  78      32.293  14.696  23.882  1.00  0.00      LL0  N  
ATOM   2767  CA  VAL L  78      33.054  13.455  23.854  1.00  0.00      LL0  C  
ATOM   2768  C   VAL L  78      34.395  13.647  24.547  1.00  0.00      LL0  C  
ATOM   2769  O   VAL L  78      34.906  14.759  24.620  1.00  0.00      LL0  O  
ATOM   2770  CB  VAL L  78      33.179  12.959  22.402  1.00  0.00      LL0  C  
ATOM   2771  CG1 VAL L  78      34.108  13.844  21.565  1.00  0.00      LL0  C  
ATOM   2772  CG2 VAL L  78      33.523  11.468  22.331  1.00  0.00      LL0  C  
ATOM   2773  H   VAL L  78      32.374  15.380  23.156  1.00  0.00      LL0  H  
ATOM   2774  N   GLU L  79      34.903  12.535  25.075  1.00  0.00      LL0  N  
ATOM   2775  CA  GLU L  79      36.177  12.514  25.781  1.00  0.00      LL0  C  
ATOM   2776  C   GLU L  79      36.750  11.119  25.602  1.00  0.00      LL0  C  
ATOM   2777  O   GLU L  79      36.338  10.404  24.693  1.00  0.00      LL0  O  
ATOM   2778  CB  GLU L  79      35.981  12.898  27.262  1.00  0.00      LL0  C  
ATOM   2779  CG  GLU L  79      34.742  12.327  27.973  1.00  0.00      LL0  C  
ATOM   2780  CD  GLU L  79      34.685  10.813  27.873  1.00  0.00      LL0  C  
ATOM   2781  OE1 GLU L  79      34.090  10.304  26.928  1.00  0.00      LL0  O  
ATOM   2782  OE2 GLU L  79      35.241  10.138  28.724  1.00  0.00      LL0  O1-
ATOM   2783  H   GLU L  79      34.452  11.644  25.002  1.00  0.00      LL0  H  
ATOM   2784  N   SER L  80      37.672  10.760  26.509  1.00  0.00      LL0  N  
ATOM   2785  CA  SER L  80      38.214   9.407  26.578  1.00  0.00      LL0  C  
ATOM   2786  C   SER L  80      37.342   8.237  26.144  1.00  0.00      LL0  C  
ATOM   2787  O   SER L  80      37.648   7.536  25.187  1.00  0.00      LL0  O  
ATOM   2788  CB  SER L  80      38.733   9.180  27.993  1.00  0.00      LL0  C  
ATOM   2789  OG  SER L  80      39.793  10.110  28.268  1.00  0.00      LL0  O  
ATOM   2790  H   SER L  80      38.006  11.396  27.202  1.00  0.00      LL0  H  
ATOM   2791  HG  SER L  80      40.219   9.770  29.058  1.00  0.00      LL0  H  
ATOM   2792  N   GLU L  81      36.261   8.006  26.900  1.00  0.00      LL0  N  
ATOM   2793  CA  GLU L  81      35.663   6.679  26.779  1.00  0.00      LL0  C  
ATOM   2794  C   GLU L  81      35.136   6.318  25.401  1.00  0.00      LL0  C  
ATOM   2795  O   GLU L  81      35.293   5.206  24.912  1.00  0.00      LL0  O  
ATOM   2796  CB  GLU L  81      34.640   6.453  27.895  1.00  0.00      LL0  C  
ATOM   2797  CG  GLU L  81      34.953   5.229  28.773  1.00  0.00      LL0  C  
ATOM   2798  CD  GLU L  81      34.543   3.937  28.087  1.00  0.00      LL0  C  
ATOM   2799  OE1 GLU L  81      33.431   3.478  28.303  1.00  0.00      LL0  O  
ATOM   2800  OE2 GLU L  81      35.301   3.389  27.300  1.00  0.00      LL0  O1-
ATOM   2801  H   GLU L  81      35.902   8.707  27.523  1.00  0.00      LL0  H  
ATOM   2802  N   ASP L  82      34.520   7.319  24.759  1.00  0.00      LL0  N  
ATOM   2803  CA  ASP L  82      33.983   6.956  23.448  1.00  0.00      LL0  C  
ATOM   2804  C   ASP L  82      34.905   7.228  22.261  1.00  0.00      LL0  C  
ATOM   2805  O   ASP L  82      34.461   7.382  21.126  1.00  0.00      LL0  O  
ATOM   2806  CB  ASP L  82      32.550   7.497  23.255  1.00  0.00      LL0  C  
ATOM   2807  CG  ASP L  82      31.531   6.685  24.063  1.00  0.00      LL0  C  
ATOM   2808  OD1 ASP L  82      30.770   5.909  23.493  1.00  0.00      LL0  O  
ATOM   2809  OD2 ASP L  82      31.488   6.793  25.281  1.00  0.00      LL0  O1-
ATOM   2810  H   ASP L  82      34.550   8.249  25.128  1.00  0.00      LL0  H  
ATOM   2811  N   ILE L  83      36.223   7.241  22.556  1.00  0.00      LL0  N  
ATOM   2812  CA  ILE L  83      37.207   7.167  21.469  1.00  0.00      LL0  C  
ATOM   2813  C   ILE L  83      37.093   5.840  20.740  1.00  0.00      LL0  C  
ATOM   2814  O   ILE L  83      37.030   4.774  21.345  1.00  0.00      LL0  O  
ATOM   2815  CB  ILE L  83      38.629   7.372  22.021  1.00  0.00      LL0  C  
ATOM   2816  CG1 ILE L  83      38.770   8.806  22.514  1.00  0.00      LL0  C  
ATOM   2817  CG2 ILE L  83      39.758   7.014  21.043  1.00  0.00      LL0  C  
ATOM   2818  CD1 ILE L  83      40.088   9.044  23.246  1.00  0.00      LL0  C  
ATOM   2819  H   ILE L  83      36.533   7.140  23.502  1.00  0.00      LL0  H  
ATOM   2820  N   ALA L  84      37.021   5.972  19.411  1.00  0.00      LL0  N  
ATOM   2821  CA  ALA L  84      36.654   4.810  18.615  1.00  0.00      LL0  C  
ATOM   2822  C   ALA L  84      36.803   5.121  17.147  1.00  0.00      LL0  C  
ATOM   2823  O   ALA L  84      36.947   6.276  16.766  1.00  0.00      LL0  O  
ATOM   2824  CB  ALA L  84      35.187   4.456  18.860  1.00  0.00      LL0  C  
ATOM   2825  H   ALA L  84      37.171   6.852  18.956  1.00  0.00      LL0  H  
ATOM   2826  N   ASP L  85      36.722   4.053  16.349  1.00  0.00      LL0  N  
ATOM   2827  CA  ASP L  85      36.373   4.290  14.953  1.00  0.00      LL0  C  
ATOM   2828  C   ASP L  85      34.855   4.259  14.832  1.00  0.00      LL0  C  
ATOM   2829  O   ASP L  85      34.164   3.753  15.715  1.00  0.00      LL0  O  
ATOM   2830  CB  ASP L  85      37.076   3.263  14.057  1.00  0.00      LL0  C  
ATOM   2831  CG  ASP L  85      36.920   3.642  12.598  1.00  0.00      LL0  C  
ATOM   2832  OD1 ASP L  85      37.712   4.431  12.095  1.00  0.00      LL0  O  
ATOM   2833  OD2 ASP L  85      35.981   3.173  11.968  1.00  0.00      LL0  O1-
ATOM   2834  H   ASP L  85      36.647   3.138  16.745  1.00  0.00      LL0  H  
ATOM   2835  N   TYR L  86      34.341   4.859  13.758  1.00  0.00      LL0  N  
ATOM   2836  CA  TYR L  86      32.889   4.965  13.655  1.00  0.00      LL0  C  
ATOM   2837  C   TYR L  86      32.384   4.500  12.314  1.00  0.00      LL0  C  
ATOM   2838  O   TYR L  86      32.966   4.795  11.281  1.00  0.00      LL0  O  
ATOM   2839  CB  TYR L  86      32.430   6.404  13.902  1.00  0.00      LL0  C  
ATOM   2840  CG  TYR L  86      32.411   6.706  15.381  1.00  0.00      LL0  C  
ATOM   2841  CD1 TYR L  86      33.612   7.038  16.043  1.00  0.00      LL0  C  
ATOM   2842  CD2 TYR L  86      31.179   6.644  16.059  1.00  0.00      LL0  C  
ATOM   2843  CE1 TYR L  86      33.579   7.304  17.420  1.00  0.00      LL0  C  
ATOM   2844  CE2 TYR L  86      31.145   6.923  17.434  1.00  0.00      LL0  C  
ATOM   2845  CZ  TYR L  86      32.346   7.246  18.096  1.00  0.00      LL0  C  
ATOM   2846  OH  TYR L  86      32.293   7.504  19.451  1.00  0.00      LL0  O  
ATOM   2847  H   TYR L  86      34.973   5.146  13.036  1.00  0.00      LL0  H  
ATOM   2848  HH  TYR L  86      33.177   7.624  19.804  1.00  0.00      LL0  H  
ATOM   2849  N   TYR L  87      31.261   3.777  12.362  1.00  0.00      LL0  N  
ATOM   2850  CA  TYR L  87      30.705   3.301  11.098  1.00  0.00      LL0  C  
ATOM   2851  C   TYR L  87      29.271   3.729  10.924  1.00  0.00      LL0  C  
ATOM   2852  O   TYR L  87      28.492   3.757  11.868  1.00  0.00      LL0  O  
ATOM   2853  CB  TYR L  87      30.755   1.772  10.996  1.00  0.00      LL0  C  
ATOM   2854  CG  TYR L  87      32.182   1.290  10.994  1.00  0.00      LL0  C  
ATOM   2855  CD1 TYR L  87      32.786   0.953  12.222  1.00  0.00      LL0  C  
ATOM   2856  CD2 TYR L  87      32.870   1.203   9.767  1.00  0.00      LL0  C  
ATOM   2857  CE1 TYR L  87      34.134   0.571  12.227  1.00  0.00      LL0  C  
ATOM   2858  CE2 TYR L  87      34.218   0.812   9.774  1.00  0.00      LL0  C  
ATOM   2859  CZ  TYR L  87      34.836   0.529  11.008  1.00  0.00      LL0  C  
ATOM   2860  OH  TYR L  87      36.179   0.221  11.032  1.00  0.00      LL0  O  
ATOM   2861  H   TYR L  87      30.797   3.607  13.233  1.00  0.00      LL0  H  
ATOM   2862  HH  TYR L  87      36.612   1.037  11.296  1.00  0.00      LL0  H  
ATOM   2863  N   CYS L  88      28.936   4.018   9.669  1.00  0.00      LL0  N  
ATOM   2864  CA  CYS L  88      27.511   3.932   9.375  1.00  0.00      LL0  C  
ATOM   2865  C   CYS L  88      27.192   2.610   8.701  1.00  0.00      LL0  C  
ATOM   2866  O   CYS L  88      28.088   1.870   8.314  1.00  0.00      LL0  O  
ATOM   2867  CB  CYS L  88      27.048   5.143   8.558  1.00  0.00      LL0  C  
ATOM   2868  SG  CYS L  88      28.271   5.746   7.363  1.00  0.00      LL0  S  
ATOM   2869  H   CYS L  88      29.633   4.080   8.950  1.00  0.00      LL0  H  
ATOM   2870  N   GLN L  89      25.889   2.346   8.576  1.00  0.00      LL0  N  
ATOM   2871  CA  GLN L  89      25.419   1.208   7.789  1.00  0.00      LL0  C  
ATOM   2872  C   GLN L  89      24.168   1.675   7.083  1.00  0.00      LL0  C  
ATOM   2873  O   GLN L  89      23.452   2.514   7.612  1.00  0.00      LL0  O  
ATOM   2874  CB  GLN L  89      25.069   0.035   8.704  1.00  0.00      LL0  C  
ATOM   2875  CG  GLN L  89      24.652  -1.256   7.992  1.00  0.00      LL0  C  
ATOM   2876  CD  GLN L  89      23.496  -1.878   8.746  1.00  0.00      LL0  C  
ATOM   2877  NE2 GLN L  89      22.436  -2.121   7.980  1.00  0.00      LL0  N  
ATOM   2878  OE1 GLN L  89      23.525  -2.088   9.951  1.00  0.00      LL0  O  
ATOM   2879  H   GLN L  89      25.218   2.938   9.025  1.00  0.00      LL0  H  
ATOM   2880 HE21 GLN L  89      22.451  -1.963   6.991  1.00  0.00      LL0  H  
ATOM   2881 HE22 GLN L  89      21.597  -2.471   8.400  1.00  0.00      LL0  H  
ATOM   2882  N   GLN L  90      23.914   1.126   5.899  1.00  0.00      LL0  N  
ATOM   2883  CA  GLN L  90      22.601   1.421   5.346  1.00  0.00      LL0  C  
ATOM   2884  C   GLN L  90      21.716   0.190   5.402  1.00  0.00      LL0  C  
ATOM   2885  O   GLN L  90      22.206  -0.933   5.374  1.00  0.00      LL0  O  
ATOM   2886  CB  GLN L  90      22.764   2.050   3.953  1.00  0.00      LL0  C  
ATOM   2887  CG  GLN L  90      23.538   1.231   2.911  1.00  0.00      LL0  C  
ATOM   2888  CD  GLN L  90      22.613   0.206   2.297  1.00  0.00      LL0  C  
ATOM   2889  NE2 GLN L  90      23.209  -0.694   1.519  1.00  0.00      LL0  N  
ATOM   2890  OE1 GLN L  90      21.413   0.219   2.538  1.00  0.00      LL0  O  
ATOM   2891  H   GLN L  90      24.544   0.470   5.477  1.00  0.00      LL0  H  
ATOM   2892 HE21 GLN L  90      24.156  -0.597   1.199  1.00  0.00      LL0  H  
ATOM   2893 HE22 GLN L  90      22.716  -1.524   1.239  1.00  0.00      LL0  H  
ATOM   2894  N   SER L  91      20.406   0.437   5.508  1.00  0.00      LL0  N  
ATOM   2895  CA  SER L  91      19.493  -0.698   5.381  1.00  0.00      LL0  C  
ATOM   2896  C   SER L  91      18.561  -0.612   4.183  1.00  0.00      LL0  C  
ATOM   2897  O   SER L  91      17.633  -1.401   4.008  1.00  0.00      LL0  O  
ATOM   2898  CB  SER L  91      18.696  -0.893   6.668  1.00  0.00      LL0  C  
ATOM   2899  OG  SER L  91      18.037   0.325   7.045  1.00  0.00      LL0  O  
ATOM   2900  H   SER L  91      20.067   1.371   5.630  1.00  0.00      LL0  H  
ATOM   2901  HG  SER L  91      18.459   0.588   7.859  1.00  0.00      LL0  H  
ATOM   2902  N   HIS L  92      18.841   0.431   3.388  1.00  0.00      LL0  N  
ATOM   2903  CA  HIS L  92      17.999   0.741   2.244  1.00  0.00      LL0  C  
ATOM   2904  C   HIS L  92      18.131  -0.292   1.146  1.00  0.00      LL0  C  
ATOM   2905  O   HIS L  92      17.153  -0.872   0.707  1.00  0.00      LL0  O  
ATOM   2906  CB  HIS L  92      18.339   2.149   1.751  1.00  0.00      LL0  C  
ATOM   2907  CG  HIS L  92      17.491   2.536   0.563  1.00  0.00      LL0  C  
ATOM   2908  CD2 HIS L  92      16.265   3.206   0.571  1.00  0.00      LL0  C  
ATOM   2909  ND1 HIS L  92      17.837   2.272  -0.710  1.00  0.00      LL0  N  
ATOM   2910  CE1 HIS L  92      16.847   2.773  -1.507  1.00  0.00      LL0  C  
ATOM   2911  NE2 HIS L  92      15.879   3.343  -0.721  1.00  0.00      LL0  N  
ATOM   2912  H   HIS L  92      19.750   0.841   3.460  1.00  0.00      LL0  H  
ATOM   2913  HD1 HIS L  92      18.632   1.782  -1.025  1.00  0.00      LL0  H  
ATOM   2914  N   SER L  93      19.377  -0.493   0.722  1.00  0.00      LL0  N  
ATOM   2915  CA  SER L  93      19.556  -1.512  -0.296  1.00  0.00      LL0  C  
ATOM   2916  C   SER L  93      20.310  -2.709   0.244  1.00  0.00      LL0  C  
ATOM   2917  O   SER L  93      21.014  -2.637   1.244  1.00  0.00      LL0  O  
ATOM   2918  CB  SER L  93      20.226  -0.915  -1.538  1.00  0.00      LL0  C  
ATOM   2919  OG  SER L  93      19.592   0.331  -1.886  1.00  0.00      LL0  O  
ATOM   2920  H   SER L  93      20.164  -0.066   1.162  1.00  0.00      LL0  H  
ATOM   2921  HG  SER L  93      20.069   0.674  -2.641  1.00  0.00      LL0  H  
ATOM   2922  N   TRP L  94      20.117  -3.819  -0.463  1.00  0.00      LL0  N  
ATOM   2923  CA  TRP L  94      20.859  -5.037  -0.182  1.00  0.00      LL0  C  
ATOM   2924  C   TRP L  94      21.978  -5.105  -1.208  1.00  0.00      LL0  C  
ATOM   2925  O   TRP L  94      21.727  -4.826  -2.374  1.00  0.00      LL0  O  
ATOM   2926  CB  TRP L  94      19.865  -6.189  -0.329  1.00  0.00      LL0  C  
ATOM   2927  CG  TRP L  94      20.294  -7.441   0.394  1.00  0.00      LL0  C  
ATOM   2928  CD1 TRP L  94      20.943  -8.557  -0.155  1.00  0.00      LL0  C  
ATOM   2929  CD2 TRP L  94      20.079  -7.767   1.782  1.00  0.00      LL0  C  
ATOM   2930  CE2 TRP L  94      20.615  -9.080   1.996  1.00  0.00      LL0  C  
ATOM   2931  CE3 TRP L  94      19.482  -7.068   2.852  1.00  0.00      LL0  C  
ATOM   2932  NE1 TRP L  94      21.134  -9.523   0.783  1.00  0.00      LL0  N  
ATOM   2933  CZ2 TRP L  94      20.537  -9.667   3.277  1.00  0.00      LL0  C  
ATOM   2934  CZ3 TRP L  94      19.413  -7.667   4.127  1.00  0.00      LL0  C  
ATOM   2935  CH2 TRP L  94      19.939  -8.958   4.338  1.00  0.00      LL0  C  
ATOM   2936  H   TRP L  94      19.525  -3.786  -1.269  1.00  0.00      LL0  H  
ATOM   2937  HE1 TRP L  94      21.563 -10.391   0.625  1.00  0.00      LL0  H  
ATOM   2938  N   PRO L  95      23.215  -5.458  -0.782  1.00  0.00      LL0  N  
ATOM   2939  CA  PRO L  95      23.567  -5.780   0.607  1.00  0.00      LL0  C  
ATOM   2940  C   PRO L  95      23.708  -4.544   1.481  1.00  0.00      LL0  C  
ATOM   2941  O   PRO L  95      23.720  -3.413   1.015  1.00  0.00      LL0  O  
ATOM   2942  CB  PRO L  95      24.897  -6.511   0.417  1.00  0.00      LL0  C  
ATOM   2943  CG  PRO L  95      25.547  -5.834  -0.786  1.00  0.00      LL0  C  
ATOM   2944  CD  PRO L  95      24.351  -5.567  -1.691  1.00  0.00      LL0  C  
ATOM   2945  N   PHE L  96      23.823  -4.825   2.787  1.00  0.00      LL0  N  
ATOM   2946  CA  PHE L  96      23.974  -3.708   3.716  1.00  0.00      LL0  C  
ATOM   2947  C   PHE L  96      25.372  -3.132   3.754  1.00  0.00      LL0  C  
ATOM   2948  O   PHE L  96      26.202  -3.501   4.575  1.00  0.00      LL0  O  
ATOM   2949  CB  PHE L  96      23.545  -4.113   5.130  1.00  0.00      LL0  C  
ATOM   2950  CG  PHE L  96      22.049  -4.316   5.275  1.00  0.00      LL0  C  
ATOM   2951  CD1 PHE L  96      21.140  -3.858   4.292  1.00  0.00      LL0  C  
ATOM   2952  CD2 PHE L  96      21.587  -4.961   6.442  1.00  0.00      LL0  C  
ATOM   2953  CE1 PHE L  96      19.760  -4.037   4.485  1.00  0.00      LL0  C  
ATOM   2954  CE2 PHE L  96      20.206  -5.138   6.642  1.00  0.00      LL0  C  
ATOM   2955  CZ  PHE L  96      19.310  -4.665   5.664  1.00  0.00      LL0  C  
ATOM   2956  H   PHE L  96      23.877  -5.768   3.112  1.00  0.00      LL0  H  
ATOM   2957  N   THR L  97      25.591  -2.189   2.836  1.00  0.00      LL0  N  
ATOM   2958  CA  THR L  97      26.852  -1.456   2.864  1.00  0.00      LL0  C  
ATOM   2959  C   THR L  97      27.125  -0.759   4.190  1.00  0.00      LL0  C  
ATOM   2960  O   THR L  97      26.260  -0.114   4.777  1.00  0.00      LL0  O  
ATOM   2961  CB  THR L  97      26.881  -0.436   1.726  1.00  0.00      LL0  C  
ATOM   2962  CG2 THR L  97      28.311  -0.198   1.240  1.00  0.00      LL0  C  
ATOM   2963  OG1 THR L  97      26.005  -0.837   0.658  1.00  0.00      LL0  O  
ATOM   2964  H   THR L  97      24.943  -2.050   2.086  1.00  0.00      LL0  H  
ATOM   2965  HG1 THR L  97      26.574  -1.114  -0.069  1.00  0.00      LL0  H  
ATOM   2966  N   PHE L  98      28.372  -0.931   4.635  1.00  0.00      LL0  N  
ATOM   2967  CA  PHE L  98      28.795  -0.131   5.775  1.00  0.00      LL0  C  
ATOM   2968  C   PHE L  98      29.500   1.123   5.302  1.00  0.00      LL0  C  
ATOM   2969  O   PHE L  98      29.647   1.364   4.108  1.00  0.00      LL0  O  
ATOM   2970  CB  PHE L  98      29.683  -0.959   6.707  1.00  0.00      LL0  C  
ATOM   2971  CG  PHE L  98      28.850  -1.918   7.528  1.00  0.00      LL0  C  
ATOM   2972  CD1 PHE L  98      28.421  -3.142   6.968  1.00  0.00      LL0  C  
ATOM   2973  CD2 PHE L  98      28.529  -1.574   8.860  1.00  0.00      LL0  C  
ATOM   2974  CE1 PHE L  98      27.673  -4.041   7.752  1.00  0.00      LL0  C  
ATOM   2975  CE2 PHE L  98      27.784  -2.472   9.647  1.00  0.00      LL0  C  
ATOM   2976  CZ  PHE L  98      27.368  -3.698   9.086  1.00  0.00      LL0  C  
ATOM   2977  H   PHE L  98      29.028  -1.465   4.106  1.00  0.00      LL0  H  
ATOM   2978  N   GLY L  99      29.918   1.913   6.292  1.00  0.00      LL0  N  
ATOM   2979  CA  GLY L  99      30.634   3.127   5.939  1.00  0.00      LL0  C  
ATOM   2980  C   GLY L  99      32.133   2.962   5.923  1.00  0.00      LL0  C  
ATOM   2981  O   GLY L  99      32.676   1.906   6.223  1.00  0.00      LL0  O  
ATOM   2982  H   GLY L  99      29.750   1.660   7.244  1.00  0.00      LL0  H  
ATOM   2983  N   SER L 100      32.779   4.076   5.554  1.00  0.00      LL0  N  
ATOM   2984  CA  SER L 100      34.234   4.045   5.419  1.00  0.00      LL0  C  
ATOM   2985  C   SER L 100      35.050   3.949   6.701  1.00  0.00      LL0  C  
ATOM   2986  O   SER L 100      36.254   3.732   6.660  1.00  0.00      LL0  O  
ATOM   2987  CB  SER L 100      34.719   5.251   4.612  1.00  0.00      LL0  C  
ATOM   2988  OG  SER L 100      33.651   5.783   3.812  1.00  0.00      LL0  O  
ATOM   2989  H   SER L 100      32.251   4.895   5.323  1.00  0.00      LL0  H  
ATOM   2990  HG  SER L 100      33.129   5.046   3.502  1.00  0.00      LL0  H  
ATOM   2991  N   GLY L 101      34.358   4.148   7.832  1.00  0.00      LL0  N  
ATOM   2992  CA  GLY L 101      35.146   4.289   9.051  1.00  0.00      LL0  C  
ATOM   2993  C   GLY L 101      35.449   5.744   9.345  1.00  0.00      LL0  C  
ATOM   2994  O   GLY L 101      35.385   6.598   8.462  1.00  0.00      LL0  O  
ATOM   2995  H   GLY L 101      33.374   4.320   7.838  1.00  0.00      LL0  H  
ATOM   2996  N   THR L 102      35.753   6.001  10.621  1.00  0.00      LL0  N  
ATOM   2997  CA  THR L 102      36.109   7.346  11.074  1.00  0.00      LL0  C  
ATOM   2998  C   THR L 102      36.892   7.328  12.379  1.00  0.00      LL0  C  
ATOM   2999  O   THR L 102      36.356   7.077  13.453  1.00  0.00      LL0  O  
ATOM   3000  CB  THR L 102      34.885   8.276  11.220  1.00  0.00      LL0  C  
ATOM   3001  CG2 THR L 102      35.278   9.685  11.674  1.00  0.00      LL0  C  
ATOM   3002  OG1 THR L 102      34.150   8.376   9.994  1.00  0.00      LL0  O  
ATOM   3003  H   THR L 102      35.893   5.202  11.218  1.00  0.00      LL0  H  
ATOM   3004  HG1 THR L 102      34.742   8.065   9.311  1.00  0.00      LL0  H  
ATOM   3005  N   ASN L 103      38.181   7.678  12.232  1.00  0.00      LL0  N  
ATOM   3006  CA  ASN L 103      39.053   7.886  13.394  1.00  0.00      LL0  C  
ATOM   3007  C   ASN L 103      38.516   8.993  14.287  1.00  0.00      LL0  C  
ATOM   3008  O   ASN L 103      38.651  10.168  13.967  1.00  0.00      LL0  O  
ATOM   3009  CB  ASN L 103      40.476   8.211  12.874  1.00  0.00      LL0  C  
ATOM   3010  CG  ASN L 103      41.502   8.664  13.922  1.00  0.00      LL0  C  
ATOM   3011  ND2 ASN L 103      41.382   9.937  14.305  1.00  0.00      LL0  N  
ATOM   3012  OD1 ASN L 103      42.436   7.961  14.300  1.00  0.00      LL0  O  
ATOM   3013  H   ASN L 103      38.470   7.910  11.303  1.00  0.00      LL0  H  
ATOM   3014 HD21 ASN L 103      40.590  10.501  14.049  1.00  0.00      LL0  H  
ATOM   3015 HD22 ASN L 103      42.048  10.402  14.883  1.00  0.00      LL0  H  
ATOM   3016  N   LEU L 104      37.950   8.592  15.427  1.00  0.00      LL0  N  
ATOM   3017  CA  LEU L 104      37.796   9.599  16.470  1.00  0.00      LL0  C  
ATOM   3018  C   LEU L 104      38.954   9.558  17.443  1.00  0.00      LL0  C  
ATOM   3019  O   LEU L 104      38.994   8.778  18.385  1.00  0.00      LL0  O  
ATOM   3020  CB  LEU L 104      36.452   9.466  17.199  1.00  0.00      LL0  C  
ATOM   3021  CG  LEU L 104      36.268  10.407  18.401  1.00  0.00      LL0  C  
ATOM   3022  CD1 LEU L 104      36.469  11.880  18.044  1.00  0.00      LL0  C  
ATOM   3023  CD2 LEU L 104      34.943  10.161  19.115  1.00  0.00      LL0  C  
ATOM   3024  H   LEU L 104      37.724   7.627  15.589  1.00  0.00      LL0  H  
ATOM   3025  N   GLU L 105      39.887  10.473  17.168  1.00  0.00      LL0  N  
ATOM   3026  CA  GLU L 105      40.865  10.778  18.204  1.00  0.00      LL0  C  
ATOM   3027  C   GLU L 105      40.319  11.902  19.062  1.00  0.00      LL0  C  
ATOM   3028  O   GLU L 105      39.713  12.830  18.536  1.00  0.00      LL0  O  
ATOM   3029  CB  GLU L 105      42.169  11.210  17.539  1.00  0.00      LL0  C  
ATOM   3030  CG  GLU L 105      43.286  11.595  18.509  1.00  0.00      LL0  C  
ATOM   3031  CD  GLU L 105      44.436  12.209  17.749  1.00  0.00      LL0  C  
ATOM   3032  OE1 GLU L 105      44.999  11.554  16.880  1.00  0.00      LL0  O  
ATOM   3033  OE2 GLU L 105      44.768  13.352  18.025  1.00  0.00      LL0  O1-
ATOM   3034  H   GLU L 105      39.769  11.078  16.380  1.00  0.00      LL0  H  
ATOM   3035  N   VAL L 106      40.557  11.794  20.372  1.00  0.00      LL0  N  
ATOM   3036  CA  VAL L 106      40.251  12.950  21.213  1.00  0.00      LL0  C  
ATOM   3037  C   VAL L 106      41.535  13.597  21.715  1.00  0.00      LL0  C  
ATOM   3038  O   VAL L 106      42.534  12.932  21.960  1.00  0.00      LL0  O  
ATOM   3039  CB  VAL L 106      39.270  12.538  22.332  1.00  0.00      LL0  C  
ATOM   3040  CG1 VAL L 106      39.141  13.522  23.496  1.00  0.00      LL0  C  
ATOM   3041  CG2 VAL L 106      37.893  12.288  21.715  1.00  0.00      LL0  C  
ATOM   3042  H   VAL L 106      41.063  10.999  20.719  1.00  0.00      LL0  H  
ATOM   3043  N   LYS L 107      41.482  14.934  21.806  1.00  0.00      LL0  N  
ATOM   3044  CA  LYS L 107      42.634  15.675  22.309  1.00  0.00      LL0  C  
ATOM   3045  C   LYS L 107      42.915  15.473  23.782  1.00  0.00      LL0  C  
ATOM   3046  O   LYS L 107      42.088  15.036  24.570  1.00  0.00      LL0  O  
ATOM   3047  CB  LYS L 107      42.494  17.173  22.018  1.00  0.00      LL0  C  
ATOM   3048  CG  LYS L 107      42.823  17.533  20.574  1.00  0.00      LL0  C  
ATOM   3049  CD  LYS L 107      44.318  17.399  20.286  1.00  0.00      LL0  C  
ATOM   3050  CE  LYS L 107      44.598  17.013  18.835  1.00  0.00      LL0  C  
ATOM   3051  NZ  LYS L 107      43.940  15.729  18.593  1.00  0.00      LL0  N1+
ATOM   3052  H   LYS L 107      40.601  15.371  21.632  1.00  0.00      LL0  H  
ATOM   3053  HZ1 LYS L 107      44.285  15.258  17.727  1.00  0.00      LL0  H  
ATOM   3054  HZ2 LYS L 107      44.139  15.057  19.361  1.00  0.00      LL0  H  
ATOM   3055  HZ3 LYS L 107      42.915  15.856  18.473  1.00  0.00      LL0  H  
ATOM   3056  N   ARG L 108      44.152  15.859  24.091  1.00  0.00      LL0  N  
ATOM   3057  CA  ARG L 108      44.698  15.856  25.440  1.00  0.00      LL0  C  
ATOM   3058  C   ARG L 108      45.810  16.887  25.379  1.00  0.00      LL0  C  
ATOM   3059  O   ARG L 108      46.234  17.262  24.290  1.00  0.00      LL0  O  
ATOM   3060  CB  ARG L 108      45.238  14.451  25.742  1.00  0.00      LL0  C  
ATOM   3061  CG  ARG L 108      45.929  14.240  27.092  1.00  0.00      LL0  C  
ATOM   3062  CD  ARG L 108      46.696  12.925  27.083  1.00  0.00      LL0  C  
ATOM   3063  NE  ARG L 108      47.529  12.739  28.272  1.00  0.00      LL0  N  
ATOM   3064  CZ  ARG L 108      47.178  11.767  29.142  1.00  0.00      LL0  C  
ATOM   3065  NH1 ARG L 108      45.983  11.219  29.081  1.00  0.00      LL0  N1+
ATOM   3066  NH2 ARG L 108      48.016  11.306  30.061  1.00  0.00      LL0  N  
ATOM   3067  H   ARG L 108      44.758  16.189  23.365  1.00  0.00      LL0  H  
ATOM   3068  HE  ARG L 108      48.393  13.242  28.323  1.00  0.00      LL0  H  
ATOM   3069 HH11 ARG L 108      45.784  10.452  29.706  1.00  0.00      LL0  H  
ATOM   3070 HH12 ARG L 108      45.249  11.465  28.446  1.00  0.00      LL0  H  
ATOM   3071 HH21 ARG L 108      47.696  10.506  30.598  1.00  0.00      LL0  H  
ATOM   3072 HH22 ARG L 108      48.927  11.675  30.223  1.00  0.00      LL0  H  
ATOM   3073  N   THR L 109      46.273  17.332  26.550  1.00  0.00      LL0  N  
ATOM   3074  CA  THR L 109      47.533  18.064  26.534  1.00  0.00      LL0  C  
ATOM   3075  C   THR L 109      48.683  17.192  26.048  1.00  0.00      LL0  C  
ATOM   3076  O   THR L 109      48.653  15.969  26.150  1.00  0.00      LL0  O  
ATOM   3077  CB  THR L 109      47.785  18.600  27.943  1.00  0.00      LL0  C  
ATOM   3078  CG2 THR L 109      47.308  20.047  28.070  1.00  0.00      LL0  C  
ATOM   3079  OG1 THR L 109      47.110  17.777  28.910  1.00  0.00      LL0  O  
ATOM   3080  H   THR L 109      45.935  17.016  27.437  1.00  0.00      LL0  H  
ATOM   3081  HG1 THR L 109      47.331  18.130  29.764  1.00  0.00      LL0  H  
ATOM   3082  N   VAL L 110      49.692  17.879  25.494  1.00  0.00      LL0  N  
ATOM   3083  CA  VAL L 110      50.854  17.136  25.009  1.00  0.00      LL0  C  
ATOM   3084  C   VAL L 110      51.547  16.390  26.140  1.00  0.00      LL0  C  
ATOM   3085  O   VAL L 110      51.926  16.963  27.154  1.00  0.00      LL0  O  
ATOM   3086  CB  VAL L 110      51.809  18.093  24.278  1.00  0.00      LL0  C  
ATOM   3087  CG1 VAL L 110      53.090  17.407  23.802  1.00  0.00      LL0  C  
ATOM   3088  CG2 VAL L 110      51.087  18.774  23.111  1.00  0.00      LL0  C  
ATOM   3089  H   VAL L 110      49.670  18.876  25.462  1.00  0.00      LL0  H  
ATOM   3090  N   ALA L 111      51.644  15.076  25.936  1.00  0.00      LL0  N  
ATOM   3091  CA  ALA L 111      52.245  14.271  26.985  1.00  0.00      LL0  C  
ATOM   3092  C   ALA L 111      53.612  13.794  26.562  1.00  0.00      LL0  C  
ATOM   3093  O   ALA L 111      53.792  13.199  25.506  1.00  0.00      LL0  O  
ATOM   3094  CB  ALA L 111      51.358  13.074  27.325  1.00  0.00      LL0  C  
ATOM   3095  H   ALA L 111      51.426  14.700  25.035  1.00  0.00      LL0  H  
ATOM   3096  N   ALA L 112      54.571  14.116  27.439  1.00  0.00      LL0  N  
ATOM   3097  CA  ALA L 112      55.942  13.689  27.179  1.00  0.00      LL0  C  
ATOM   3098  C   ALA L 112      56.103  12.187  27.337  1.00  0.00      LL0  C  
ATOM   3099  O   ALA L 112      55.665  11.594  28.316  1.00  0.00      LL0  O  
ATOM   3100  CB  ALA L 112      56.907  14.406  28.129  1.00  0.00      LL0  C  
ATOM   3101  H   ALA L 112      54.316  14.554  28.298  1.00  0.00      LL0  H  
ATOM   3102  N   PRO L 113      56.741  11.577  26.315  1.00  0.00      LL0  N  
ATOM   3103  CA  PRO L 113      56.873  10.121  26.327  1.00  0.00      LL0  C  
ATOM   3104  C   PRO L 113      57.733   9.597  27.465  1.00  0.00      LL0  C  
ATOM   3105  O   PRO L 113      58.902   9.927  27.626  1.00  0.00      LL0  O  
ATOM   3106  CB  PRO L 113      57.452   9.834  24.938  1.00  0.00      LL0  C  
ATOM   3107  CG  PRO L 113      58.191  11.105  24.525  1.00  0.00      LL0  C  
ATOM   3108  CD  PRO L 113      57.328  12.201  25.133  1.00  0.00      LL0  C  
ATOM   3109  N   SER L 114      57.102   8.710  28.236  1.00  0.00      LL0  N  
ATOM   3110  CA  SER L 114      57.901   7.916  29.161  1.00  0.00      LL0  C  
ATOM   3111  C   SER L 114      58.696   6.845  28.433  1.00  0.00      LL0  C  
ATOM   3112  O   SER L 114      58.248   5.728  28.208  1.00  0.00      LL0  O  
ATOM   3113  CB  SER L 114      56.989   7.329  30.234  1.00  0.00      LL0  C  
ATOM   3114  OG  SER L 114      56.341   8.402  30.926  1.00  0.00      LL0  O  
ATOM   3115  H   SER L 114      56.144   8.495  28.042  1.00  0.00      LL0  H  
ATOM   3116  HG  SER L 114      55.905   8.936  30.270  1.00  0.00      LL0  H  
ATOM   3117  N   VAL L 115      59.905   7.261  28.037  1.00  0.00      LL0  N  
ATOM   3118  CA  VAL L 115      60.708   6.344  27.230  1.00  0.00      LL0  C  
ATOM   3119  C   VAL L 115      61.437   5.300  28.068  1.00  0.00      LL0  C  
ATOM   3120  O   VAL L 115      61.932   5.586  29.159  1.00  0.00      LL0  O  
ATOM   3121  CB  VAL L 115      61.683   7.121  26.322  1.00  0.00      LL0  C  
ATOM   3122  CG1 VAL L 115      62.219   6.255  25.179  1.00  0.00      LL0  C  
ATOM   3123  CG2 VAL L 115      61.039   8.378  25.741  1.00  0.00      LL0  C  
ATOM   3124  H   VAL L 115      60.167   8.210  28.225  1.00  0.00      LL0  H  
ATOM   3125  N   PHE L 116      61.489   4.085  27.508  1.00  0.00      LL0  N  
ATOM   3126  CA  PHE L 116      62.229   2.957  28.068  1.00  0.00      LL0  C  
ATOM   3127  C   PHE L 116      62.985   2.281  26.945  1.00  0.00      LL0  C  
ATOM   3128  O   PHE L 116      62.607   2.397  25.788  1.00  0.00      LL0  O  
ATOM   3129  CB  PHE L 116      61.290   1.917  28.685  1.00  0.00      LL0  C  
ATOM   3130  CG  PHE L 116      60.445   2.505  29.788  1.00  0.00      LL0  C  
ATOM   3131  CD1 PHE L 116      59.134   2.939  29.493  1.00  0.00      LL0  C  
ATOM   3132  CD2 PHE L 116      60.973   2.597  31.094  1.00  0.00      LL0  C  
ATOM   3133  CE1 PHE L 116      58.330   3.462  30.522  1.00  0.00      LL0  C  
ATOM   3134  CE2 PHE L 116      60.168   3.119  32.123  1.00  0.00      LL0  C  
ATOM   3135  CZ  PHE L 116      58.856   3.541  31.827  1.00  0.00      LL0  C  
ATOM   3136  H   PHE L 116      61.034   3.958  26.624  1.00  0.00      LL0  H  
ATOM   3137  N   ILE L 117      64.050   1.566  27.327  1.00  0.00      LL0  N  
ATOM   3138  CA  ILE L 117      64.709   0.756  26.308  1.00  0.00      LL0  C  
ATOM   3139  C   ILE L 117      65.034  -0.610  26.884  1.00  0.00      LL0  C  
ATOM   3140  O   ILE L 117      65.311  -0.746  28.076  1.00  0.00      LL0  O  
ATOM   3141  CB  ILE L 117      65.943   1.482  25.724  1.00  0.00      LL0  C  
ATOM   3142  CG1 ILE L 117      66.442   0.802  24.444  1.00  0.00      LL0  C  
ATOM   3143  CG2 ILE L 117      67.047   1.703  26.764  1.00  0.00      LL0  C  
ATOM   3144  CD1 ILE L 117      67.617   1.516  23.777  1.00  0.00      LL0  C  
ATOM   3145  H   ILE L 117      64.332   1.466  28.279  1.00  0.00      LL0  H  
ATOM   3146  N   PHE L 118      64.938  -1.603  26.001  1.00  0.00      LL0  N  
ATOM   3147  CA  PHE L 118      65.105  -2.989  26.411  1.00  0.00      LL0  C  
ATOM   3148  C   PHE L 118      66.199  -3.650  25.603  1.00  0.00      LL0  C  
ATOM   3149  O   PHE L 118      66.083  -3.812  24.391  1.00  0.00      LL0  O  
ATOM   3150  CB  PHE L 118      63.814  -3.784  26.193  1.00  0.00      LL0  C  
ATOM   3151  CG  PHE L 118      62.599  -3.051  26.710  1.00  0.00      LL0  C  
ATOM   3152  CD1 PHE L 118      62.366  -2.964  28.099  1.00  0.00      LL0  C  
ATOM   3153  CD2 PHE L 118      61.713  -2.466  25.779  1.00  0.00      LL0  C  
ATOM   3154  CE1 PHE L 118      61.230  -2.275  28.563  1.00  0.00      LL0  C  
ATOM   3155  CE2 PHE L 118      60.576  -1.778  26.243  1.00  0.00      LL0  C  
ATOM   3156  CZ  PHE L 118      60.346  -1.690  27.632  1.00  0.00      LL0  C  
ATOM   3157  H   PHE L 118      64.736  -1.406  25.042  1.00  0.00      LL0  H  
ATOM   3158  N   PRO L 119      67.277  -4.037  26.316  1.00  0.00      LL0  N  
ATOM   3159  CA  PRO L 119      68.280  -4.896  25.690  1.00  0.00      LL0  C  
ATOM   3160  C   PRO L 119      67.697  -6.255  25.338  1.00  0.00      LL0  C  
ATOM   3161  O   PRO L 119      67.146  -6.967  26.171  1.00  0.00      LL0  O  
ATOM   3162  CB  PRO L 119      69.370  -4.972  26.768  1.00  0.00      LL0  C  
ATOM   3163  CG  PRO L 119      68.659  -4.725  28.097  1.00  0.00      LL0  C  
ATOM   3164  CD  PRO L 119      67.576  -3.729  27.709  1.00  0.00      LL0  C  
ATOM   3165  N   PRO L 120      67.849  -6.610  24.046  1.00  0.00      LL0  N  
ATOM   3166  CA  PRO L 120      67.509  -7.975  23.651  1.00  0.00      LL0  C  
ATOM   3167  C   PRO L 120      68.448  -8.948  24.336  1.00  0.00      LL0  C  
ATOM   3168  O   PRO L 120      69.671  -8.844  24.272  1.00  0.00      LL0  O  
ATOM   3169  CB  PRO L 120      67.645  -7.927  22.129  1.00  0.00      LL0  C  
ATOM   3170  CG  PRO L 120      68.643  -6.806  21.850  1.00  0.00      LL0  C  
ATOM   3171  CD  PRO L 120      68.368  -5.799  22.955  1.00  0.00      LL0  C  
ATOM   3172  N   SER L 121      67.787  -9.855  25.052  1.00  0.00      LL0  N  
ATOM   3173  CA  SER L 121      68.516 -10.795  25.884  1.00  0.00      LL0  C  
ATOM   3174  C   SER L 121      69.146 -11.908  25.070  1.00  0.00      LL0  C  
ATOM   3175  O   SER L 121      68.903 -12.063  23.874  1.00  0.00      LL0  O  
ATOM   3176  CB  SER L 121      67.532 -11.322  26.934  1.00  0.00      LL0  C  
ATOM   3177  OG  SER L 121      66.215 -11.401  26.358  1.00  0.00      LL0  O  
ATOM   3178  H   SER L 121      66.791  -9.928  25.026  1.00  0.00      LL0  H  
ATOM   3179  HG  SER L 121      65.640 -10.929  26.960  1.00  0.00      LL0  H  
ATOM   3180  N   ASP L 122      69.934 -12.712  25.796  1.00  0.00      LL0  N  
ATOM   3181  CA  ASP L 122      70.562 -13.941  25.288  1.00  0.00      LL0  C  
ATOM   3182  C   ASP L 122      69.665 -14.747  24.376  1.00  0.00      LL0  C  
ATOM   3183  O   ASP L 122      70.061 -15.268  23.341  1.00  0.00      LL0  O  
ATOM   3184  CB  ASP L 122      71.013 -14.890  26.415  1.00  0.00      LL0  C  
ATOM   3185  CG  ASP L 122      71.064 -14.198  27.763  1.00  0.00      LL0  C  
ATOM   3186  OD1 ASP L 122      72.155 -13.868  28.212  1.00  0.00      LL0  O  
ATOM   3187  OD2 ASP L 122      69.998 -13.950  28.328  1.00  0.00      LL0  O1-
ATOM   3188  H   ASP L 122      70.102 -12.503  26.764  1.00  0.00      LL0  H  
ATOM   3189  N   GLU L 123      68.393 -14.790  24.803  1.00  0.00      LL0  N  
ATOM   3190  CA  GLU L 123      67.343 -15.424  24.010  1.00  0.00      LL0  C  
ATOM   3191  C   GLU L 123      67.371 -15.156  22.511  1.00  0.00      LL0  C  
ATOM   3192  O   GLU L 123      67.310 -16.061  21.690  1.00  0.00      LL0  O  
ATOM   3193  CB  GLU L 123      65.980 -15.059  24.581  1.00  0.00      LL0  C  
ATOM   3194  CG  GLU L 123      64.890 -16.079  24.239  1.00  0.00      LL0  C  
ATOM   3195  CD  GLU L 123      64.950 -17.287  25.150  1.00  0.00      LL0  C  
ATOM   3196  OE1 GLU L 123      64.624 -18.384  24.728  1.00  0.00      LL0  O  
ATOM   3197  OE2 GLU L 123      65.251 -17.155  26.329  1.00  0.00      LL0  O1-
ATOM   3198  H   GLU L 123      68.213 -14.382  25.700  1.00  0.00      LL0  H  
ATOM   3199  N   GLN L 124      67.478 -13.863  22.183  1.00  0.00      LL0  N  
ATOM   3200  CA  GLN L 124      67.513 -13.577  20.754  1.00  0.00      LL0  C  
ATOM   3201  C   GLN L 124      68.840 -13.900  20.089  1.00  0.00      LL0  C  
ATOM   3202  O   GLN L 124      68.917 -14.327  18.940  1.00  0.00      LL0  O  
ATOM   3203  CB  GLN L 124      67.040 -12.152  20.483  1.00  0.00      LL0  C  
ATOM   3204  CG  GLN L 124      66.412 -12.079  19.093  1.00  0.00      LL0  C  
ATOM   3205  CD  GLN L 124      65.859 -10.702  18.830  1.00  0.00      LL0  C  
ATOM   3206  NE2 GLN L 124      65.888 -10.336  17.546  1.00  0.00      LL0  N  
ATOM   3207  OE1 GLN L 124      65.440  -9.984  19.727  1.00  0.00      LL0  O  
ATOM   3208  H   GLN L 124      67.646 -13.161  22.878  1.00  0.00      LL0  H  
ATOM   3209 HE21 GLN L 124      66.311 -10.864  16.809  1.00  0.00      LL0  H  
ATOM   3210 HE22 GLN L 124      65.483  -9.455  17.290  1.00  0.00      LL0  H  
ATOM   3211  N   LEU L 125      69.895 -13.739  20.903  1.00  0.00      LL0  N  
ATOM   3212  CA  LEU L 125      71.222 -14.100  20.407  1.00  0.00      LL0  C  
ATOM   3213  C   LEU L 125      71.387 -15.580  20.096  1.00  0.00      LL0  C  
ATOM   3214  O   LEU L 125      72.177 -15.959  19.239  1.00  0.00      LL0  O  
ATOM   3215  CB  LEU L 125      72.340 -13.622  21.342  1.00  0.00      LL0  C  
ATOM   3216  CG  LEU L 125      72.623 -12.110  21.331  1.00  0.00      LL0  C  
ATOM   3217  CD1 LEU L 125      72.824 -11.574  19.912  1.00  0.00      LL0  C  
ATOM   3218  CD2 LEU L 125      71.604 -11.293  22.127  1.00  0.00      LL0  C  
ATOM   3219  H   LEU L 125      69.759 -13.415  21.839  1.00  0.00      LL0  H  
ATOM   3220  N   LYS L 126      70.564 -16.398  20.783  1.00  0.00      LL0  N  
ATOM   3221  CA  LYS L 126      70.441 -17.810  20.400  1.00  0.00      LL0  C  
ATOM   3222  C   LYS L 126      70.046 -17.966  18.940  1.00  0.00      LL0  C  
ATOM   3223  O   LYS L 126      70.615 -18.729  18.173  1.00  0.00      LL0  O  
ATOM   3224  CB  LYS L 126      69.395 -18.534  21.257  1.00  0.00      LL0  C  
ATOM   3225  CG  LYS L 126      69.594 -18.478  22.773  1.00  0.00      LL0  C  
ATOM   3226  CD  LYS L 126      68.349 -18.986  23.510  1.00  0.00      LL0  C  
ATOM   3227  CE  LYS L 126      68.394 -18.748  25.022  1.00  0.00      LL0  C  
ATOM   3228  NZ  LYS L 126      67.065 -19.004  25.596  1.00  0.00      LL0  N1+
ATOM   3229  H   LYS L 126      70.022 -16.005  21.528  1.00  0.00      LL0  H  
ATOM   3230  HZ1 LYS L 126      67.012 -19.901  26.108  1.00  0.00      LL0  H  
ATOM   3231  HZ2 LYS L 126      66.764 -18.223  26.224  1.00  0.00      LL0  H  
ATOM   3232  HZ3 LYS L 126      66.325 -18.989  24.857  1.00  0.00      LL0  H  
ATOM   3233  N   SER L 127      69.051 -17.145  18.592  1.00  0.00      LL0  N  
ATOM   3234  CA  SER L 127      68.569 -17.120  17.217  1.00  0.00      LL0  C  
ATOM   3235  C   SER L 127      69.377 -16.242  16.262  1.00  0.00      LL0  C  
ATOM   3236  O   SER L 127      68.927 -15.891  15.179  1.00  0.00      LL0  O  
ATOM   3237  CB  SER L 127      67.099 -16.700  17.244  1.00  0.00      LL0  C  
ATOM   3238  OG  SER L 127      66.464 -17.286  18.391  1.00  0.00      LL0  O  
ATOM   3239  H   SER L 127      68.603 -16.558  19.266  1.00  0.00      LL0  H  
ATOM   3240  HG  SER L 127      65.800 -16.673  18.674  1.00  0.00      LL0  H  
ATOM   3241  N   GLY L 128      70.592 -15.874  16.705  1.00  0.00      LL0  N  
ATOM   3242  CA  GLY L 128      71.465 -15.091  15.830  1.00  0.00      LL0  C  
ATOM   3243  C   GLY L 128      71.032 -13.662  15.531  1.00  0.00      LL0  C  
ATOM   3244  O   GLY L 128      71.473 -13.049  14.565  1.00  0.00      LL0  O  
ATOM   3245  H   GLY L 128      70.926 -16.198  17.589  1.00  0.00      LL0  H  
ATOM   3246  N   THR L 129      70.160 -13.143  16.402  1.00  0.00      LL0  N  
ATOM   3247  CA  THR L 129      69.626 -11.813  16.129  1.00  0.00      LL0  C  
ATOM   3248  C   THR L 129      69.446 -11.057  17.435  1.00  0.00      LL0  C  
ATOM   3249  O   THR L 129      69.596 -11.624  18.510  1.00  0.00      LL0  O  
ATOM   3250  CB  THR L 129      68.344 -11.947  15.265  1.00  0.00      LL0  C  
ATOM   3251  CG2 THR L 129      67.394 -13.037  15.763  1.00  0.00      LL0  C  
ATOM   3252  OG1 THR L 129      67.641 -10.703  15.123  1.00  0.00      LL0  O  
ATOM   3253  H   THR L 129      69.848 -13.639  17.216  1.00  0.00      LL0  H  
ATOM   3254  HG1 THR L 129      68.229 -10.108  14.654  1.00  0.00      LL0  H  
ATOM   3255  N   ALA L 130      69.134  -9.762  17.309  1.00  0.00      LL0  N  
ATOM   3256  CA  ALA L 130      68.981  -8.935  18.498  1.00  0.00      LL0  C  
ATOM   3257  C   ALA L 130      68.198  -7.675  18.201  1.00  0.00      LL0  C  
ATOM   3258  O   ALA L 130      68.716  -6.703  17.670  1.00  0.00      LL0  O  
ATOM   3259  CB  ALA L 130      70.345  -8.537  19.044  1.00  0.00      LL0  C  
ATOM   3260  H   ALA L 130      69.061  -9.345  16.403  1.00  0.00      LL0  H  
ATOM   3261  N   SER L 131      66.917  -7.726  18.559  1.00  0.00      LL0  N  
ATOM   3262  CA  SER L 131      66.114  -6.543  18.305  1.00  0.00      LL0  C  
ATOM   3263  C   SER L 131      66.044  -5.648  19.518  1.00  0.00      LL0  C  
ATOM   3264  O   SER L 131      65.365  -5.933  20.495  1.00  0.00      LL0  O  
ATOM   3265  CB  SER L 131      64.716  -6.934  17.840  1.00  0.00      LL0  C  
ATOM   3266  OG  SER L 131      64.791  -7.779  16.682  1.00  0.00      LL0  O  
ATOM   3267  H   SER L 131      66.528  -8.484  19.082  1.00  0.00      LL0  H  
ATOM   3268  HG  SER L 131      64.495  -7.235  15.949  1.00  0.00      LL0  H  
ATOM   3269  N   VAL L 132      66.792  -4.546  19.424  1.00  0.00      LL0  N  
ATOM   3270  CA  VAL L 132      66.704  -3.579  20.513  1.00  0.00      LL0  C  
ATOM   3271  C   VAL L 132      65.349  -2.892  20.507  1.00  0.00      LL0  C  
ATOM   3272  O   VAL L 132      64.971  -2.248  19.535  1.00  0.00      LL0  O  
ATOM   3273  CB  VAL L 132      67.846  -2.559  20.426  1.00  0.00      LL0  C  
ATOM   3274  CG1 VAL L 132      67.922  -1.742  21.713  1.00  0.00      LL0  C  
ATOM   3275  CG2 VAL L 132      69.195  -3.215  20.113  1.00  0.00      LL0  C  
ATOM   3276  H   VAL L 132      67.289  -4.373  18.571  1.00  0.00      LL0  H  
ATOM   3277  N   VAL L 133      64.613  -3.095  21.605  1.00  0.00      LL0  N  
ATOM   3278  CA  VAL L 133      63.265  -2.537  21.582  1.00  0.00      LL0  C  
ATOM   3279  C   VAL L 133      63.177  -1.276  22.415  1.00  0.00      LL0  C  
ATOM   3280  O   VAL L 133      63.735  -1.174  23.500  1.00  0.00      LL0  O  
ATOM   3281  CB  VAL L 133      62.228  -3.596  22.004  1.00  0.00      LL0  C  
ATOM   3282  CG1 VAL L 133      60.784  -3.076  22.009  1.00  0.00      LL0  C  
ATOM   3283  CG2 VAL L 133      62.332  -4.820  21.094  1.00  0.00      LL0  C  
ATOM   3284  H   VAL L 133      64.993  -3.558  22.410  1.00  0.00      LL0  H  
ATOM   3285  N   CYS L 134      62.461  -0.303  21.855  1.00  0.00      LL0  N  
ATOM   3286  CA  CYS L 134      62.236   0.912  22.624  1.00  0.00      LL0  C  
ATOM   3287  C   CYS L 134      60.761   1.142  22.827  1.00  0.00      LL0  C  
ATOM   3288  O   CYS L 134      59.943   0.706  22.024  1.00  0.00      LL0  O  
ATOM   3289  CB  CYS L 134      62.867   2.093  21.906  1.00  0.00      LL0  C  
ATOM   3290  SG  CYS L 134      62.943   3.599  22.893  1.00  0.00      LL0  S  
ATOM   3291  H   CYS L 134      62.036  -0.467  20.965  1.00  0.00      LL0  H  
ATOM   3292  N   LEU L 135      60.467   1.837  23.930  1.00  0.00      LL0  N  
ATOM   3293  CA  LEU L 135      59.083   2.132  24.275  1.00  0.00      LL0  C  
ATOM   3294  C   LEU L 135      58.934   3.605  24.589  1.00  0.00      LL0  C  
ATOM   3295  O   LEU L 135      59.571   4.133  25.488  1.00  0.00      LL0  O  
ATOM   3296  CB  LEU L 135      58.666   1.280  25.480  1.00  0.00      LL0  C  
ATOM   3297  CG  LEU L 135      57.287   1.599  26.068  1.00  0.00      LL0  C  
ATOM   3298  CD1 LEU L 135      56.162   1.408  25.055  1.00  0.00      LL0  C  
ATOM   3299  CD2 LEU L 135      57.029   0.833  27.363  1.00  0.00      LL0  C  
ATOM   3300  H   LEU L 135      61.212   2.182  24.504  1.00  0.00      LL0  H  
ATOM   3301  N   LEU L 136      58.057   4.247  23.823  1.00  0.00      LL0  N  
ATOM   3302  CA  LEU L 136      57.694   5.613  24.179  1.00  0.00      LL0  C  
ATOM   3303  C   LEU L 136      56.301   5.588  24.753  1.00  0.00      LL0  C  
ATOM   3304  O   LEU L 136      55.312   5.734  24.044  1.00  0.00      LL0  O  
ATOM   3305  CB  LEU L 136      57.727   6.556  22.972  1.00  0.00      LL0  C  
ATOM   3306  CG  LEU L 136      59.112   6.938  22.445  1.00  0.00      LL0  C  
ATOM   3307  CD1 LEU L 136      59.823   5.789  21.731  1.00  0.00      LL0  C  
ATOM   3308  CD2 LEU L 136      59.032   8.172  21.548  1.00  0.00      LL0  C  
ATOM   3309  H   LEU L 136      57.565   3.741  23.117  1.00  0.00      LL0  H  
ATOM   3310  N   ASN L 137      56.259   5.337  26.063  1.00  0.00      LL0  N  
ATOM   3311  CA  ASN L 137      54.926   5.144  26.621  1.00  0.00      LL0  C  
ATOM   3312  C   ASN L 137      54.194   6.441  26.885  1.00  0.00      LL0  C  
ATOM   3313  O   ASN L 137      54.807   7.433  27.261  1.00  0.00      LL0  O  
ATOM   3314  CB  ASN L 137      54.992   4.293  27.887  1.00  0.00      LL0  C  
ATOM   3315  CG  ASN L 137      53.814   3.346  27.877  1.00  0.00      LL0  C  
ATOM   3316  ND2 ASN L 137      52.937   3.541  28.854  1.00  0.00      LL0  N  
ATOM   3317  OD1 ASN L 137      53.685   2.490  27.014  1.00  0.00      LL0  O  
ATOM   3318  H   ASN L 137      57.086   5.318  26.629  1.00  0.00      LL0  H  
ATOM   3319 HD21 ASN L 137      53.035   4.256  29.551  1.00  0.00      LL0  H  
ATOM   3320 HD22 ASN L 137      52.118   2.969  28.904  1.00  0.00      LL0  H  
ATOM   3321  N   ASN L 138      52.867   6.385  26.692  1.00  0.00      LL0  N  
ATOM   3322  CA  ASN L 138      51.990   7.486  27.117  1.00  0.00      LL0  C  
ATOM   3323  C   ASN L 138      52.271   8.852  26.515  1.00  0.00      LL0  C  
ATOM   3324  O   ASN L 138      52.134   9.879  27.171  1.00  0.00      LL0  O  
ATOM   3325  CB  ASN L 138      51.907   7.663  28.643  1.00  0.00      LL0  C  
ATOM   3326  CG  ASN L 138      51.379   6.433  29.344  1.00  0.00      LL0  C  
ATOM   3327  ND2 ASN L 138      50.116   6.113  29.052  1.00  0.00      LL0  N  
ATOM   3328  OD1 ASN L 138      52.076   5.798  30.124  1.00  0.00      LL0  O  
ATOM   3329  H   ASN L 138      52.482   5.595  26.206  1.00  0.00      LL0  H  
ATOM   3330 HD21 ASN L 138      49.561   6.642  28.406  1.00  0.00      LL0  H  
ATOM   3331 HD22 ASN L 138      49.691   5.329  29.498  1.00  0.00      LL0  H  
ATOM   3332  N   PHE L 139      52.663   8.843  25.237  1.00  0.00      LL0  N  
ATOM   3333  CA  PHE L 139      52.800  10.162  24.630  1.00  0.00      LL0  C  
ATOM   3334  C   PHE L 139      51.499  10.673  24.039  1.00  0.00      LL0  C  
ATOM   3335  O   PHE L 139      50.544   9.927  23.850  1.00  0.00      LL0  O  
ATOM   3336  CB  PHE L 139      53.965  10.206  23.627  1.00  0.00      LL0  C  
ATOM   3337  CG  PHE L 139      53.673   9.475  22.337  1.00  0.00      LL0  C  
ATOM   3338  CD1 PHE L 139      53.857   8.079  22.259  1.00  0.00      LL0  C  
ATOM   3339  CD2 PHE L 139      53.232  10.215  21.219  1.00  0.00      LL0  C  
ATOM   3340  CE1 PHE L 139      53.598   7.421  21.042  1.00  0.00      LL0  C  
ATOM   3341  CE2 PHE L 139      52.979   9.555  20.003  1.00  0.00      LL0  C  
ATOM   3342  CZ  PHE L 139      53.166   8.161  19.924  1.00  0.00      LL0  C  
ATOM   3343  H   PHE L 139      52.614   7.996  24.707  1.00  0.00      LL0  H  
ATOM   3344  N   TYR L 140      51.513  11.979  23.758  1.00  0.00      LL0  N  
ATOM   3345  CA  TYR L 140      50.412  12.592  23.017  1.00  0.00      LL0  C  
ATOM   3346  C   TYR L 140      50.965  13.867  22.410  1.00  0.00      LL0  C  
ATOM   3347  O   TYR L 140      51.687  14.562  23.116  1.00  0.00      LL0  O  
ATOM   3348  CB  TYR L 140      49.220  12.881  23.951  1.00  0.00      LL0  C  
ATOM   3349  CG  TYR L 140      47.989  13.215  23.140  1.00  0.00      LL0  C  
ATOM   3350  CD1 TYR L 140      47.233  12.163  22.583  1.00  0.00      LL0  C  
ATOM   3351  CD2 TYR L 140      47.653  14.568  22.929  1.00  0.00      LL0  C  
ATOM   3352  CE1 TYR L 140      46.161  12.474  21.730  1.00  0.00      LL0  C  
ATOM   3353  CE2 TYR L 140      46.582  14.877  22.075  1.00  0.00      LL0  C  
ATOM   3354  CZ  TYR L 140      45.868  13.827  21.465  1.00  0.00      LL0  C  
ATOM   3355  OH  TYR L 140      44.862  14.136  20.570  1.00  0.00      LL0  O  
ATOM   3356  H   TYR L 140      52.314  12.531  24.004  1.00  0.00      LL0  H  
ATOM   3357  HH  TYR L 140      44.721  13.354  20.029  1.00  0.00      LL0  H  
ATOM   3358  N   PRO L 141      50.640  14.199  21.133  1.00  0.00      LL0  N  
ATOM   3359  CA  PRO L 141      49.689  13.485  20.269  1.00  0.00      LL0  C  
ATOM   3360  C   PRO L 141      50.204  12.207  19.607  1.00  0.00      LL0  C  
ATOM   3361  O   PRO L 141      50.473  11.232  20.292  1.00  0.00      LL0  O  
ATOM   3362  CB  PRO L 141      49.240  14.610  19.328  1.00  0.00      LL0  C  
ATOM   3363  CG  PRO L 141      50.484  15.476  19.152  1.00  0.00      LL0  C  
ATOM   3364  CD  PRO L 141      51.168  15.406  20.508  1.00  0.00      LL0  C  
ATOM   3365  N   ARG L 142      50.275  12.210  18.267  1.00  0.00      LL0  N  
ATOM   3366  CA  ARG L 142      50.552  10.941  17.601  1.00  0.00      LL0  C  
ATOM   3367  C   ARG L 142      51.974  10.849  17.050  1.00  0.00      LL0  C  
ATOM   3368  O   ARG L 142      52.502   9.783  16.756  1.00  0.00      LL0  O  
ATOM   3369  CB  ARG L 142      49.467  10.721  16.533  1.00  0.00      LL0  C  
ATOM   3370  CG  ARG L 142      49.226   9.267  16.107  1.00  0.00      LL0  C  
ATOM   3371  CD  ARG L 142      48.117   9.102  15.052  1.00  0.00      LL0  C  
ATOM   3372  NE  ARG L 142      46.785   9.445  15.561  1.00  0.00      LL0  N  
ATOM   3373  CZ  ARG L 142      45.674   8.763  15.195  1.00  0.00      LL0  C  
ATOM   3374  NH1 ARG L 142      45.736   7.737  14.351  1.00  0.00      LL0  N1+
ATOM   3375  NH2 ARG L 142      44.497   9.119  15.683  1.00  0.00      LL0  N  
ATOM   3376  H   ARG L 142      50.189  13.031  17.694  1.00  0.00      LL0  H  
ATOM   3377  HE  ARG L 142      46.658  10.230  16.181  1.00  0.00      LL0  H  
ATOM   3378 HH11 ARG L 142      44.895   7.260  14.086  1.00  0.00      LL0  H  
ATOM   3379 HH12 ARG L 142      46.614   7.435  13.984  1.00  0.00      LL0  H  
ATOM   3380 HH21 ARG L 142      43.642   8.663  15.413  1.00  0.00      LL0  H  
ATOM   3381 HH22 ARG L 142      44.473   9.866  16.361  1.00  0.00      LL0  H  
ATOM   3382  N   GLU L 143      52.584  12.034  16.924  1.00  0.00      LL0  N  
ATOM   3383  CA  GLU L 143      53.854  12.103  16.212  1.00  0.00      LL0  C  
ATOM   3384  C   GLU L 143      55.082  11.870  17.073  1.00  0.00      LL0  C  
ATOM   3385  O   GLU L 143      55.647  12.780  17.674  1.00  0.00      LL0  O  
ATOM   3386  CB  GLU L 143      53.990  13.427  15.443  1.00  0.00      LL0  C  
ATOM   3387  CG  GLU L 143      52.737  13.911  14.694  1.00  0.00      LL0  C  
ATOM   3388  CD  GLU L 143      51.793  14.628  15.647  1.00  0.00      LL0  C  
ATOM   3389  OE1 GLU L 143      52.083  15.762  16.010  1.00  0.00      LL0  O  
ATOM   3390  OE2 GLU L 143      50.782  14.050  16.043  1.00  0.00      LL0  O1-
ATOM   3391  H   GLU L 143      52.110  12.885  17.155  1.00  0.00      LL0  H  
ATOM   3392  N   ALA L 144      55.499  10.601  17.081  1.00  0.00      LL0  N  
ATOM   3393  CA  ALA L 144      56.783  10.302  17.707  1.00  0.00      LL0  C  
ATOM   3394  C   ALA L 144      57.616   9.412  16.810  1.00  0.00      LL0  C  
ATOM   3395  O   ALA L 144      57.083   8.692  15.975  1.00  0.00      LL0  O  
ATOM   3396  CB  ALA L 144      56.579   9.607  19.052  1.00  0.00      LL0  C  
ATOM   3397  H   ALA L 144      54.961   9.887  16.628  1.00  0.00      LL0  H  
ATOM   3398  N   LYS L 145      58.940   9.491  17.008  1.00  0.00      LL0  N  
ATOM   3399  CA  LYS L 145      59.833   8.660  16.204  1.00  0.00      LL0  C  
ATOM   3400  C   LYS L 145      61.144   8.414  16.920  1.00  0.00      LL0  C  
ATOM   3401  O   LYS L 145      61.826   9.335  17.354  1.00  0.00      LL0  O  
ATOM   3402  CB  LYS L 145      60.110   9.304  14.835  1.00  0.00      LL0  C  
ATOM   3403  CG  LYS L 145      60.953   8.443  13.881  1.00  0.00      LL0  C  
ATOM   3404  CD  LYS L 145      60.217   7.206  13.360  1.00  0.00      LL0  C  
ATOM   3405  CE  LYS L 145      61.119   6.211  12.619  1.00  0.00      LL0  C  
ATOM   3406  NZ  LYS L 145      61.903   5.431  13.584  1.00  0.00      LL0  N1+
ATOM   3407  H   LYS L 145      59.316  10.122  17.691  1.00  0.00      LL0  H  
ATOM   3408  HZ1 LYS L 145      62.666   5.966  14.043  1.00  0.00      LL0  H  
ATOM   3409  HZ2 LYS L 145      61.262   5.077  14.328  1.00  0.00      LL0  H  
ATOM   3410  HZ3 LYS L 145      62.266   4.556  13.164  1.00  0.00      LL0  H  
ATOM   3411  N   VAL L 146      61.495   7.126  16.987  1.00  0.00      LL0  N  
ATOM   3412  CA  VAL L 146      62.853   6.828  17.431  1.00  0.00      LL0  C  
ATOM   3413  C   VAL L 146      63.857   7.084  16.319  1.00  0.00      LL0  C  
ATOM   3414  O   VAL L 146      63.662   6.662  15.179  1.00  0.00      LL0  O  
ATOM   3415  CB  VAL L 146      62.951   5.369  17.895  1.00  0.00      LL0  C  
ATOM   3416  CG1 VAL L 146      64.322   5.058  18.494  1.00  0.00      LL0  C  
ATOM   3417  CG2 VAL L 146      61.830   5.013  18.867  1.00  0.00      LL0  C  
ATOM   3418  H   VAL L 146      60.891   6.403  16.643  1.00  0.00      LL0  H  
ATOM   3419  N   GLN L 147      64.937   7.772  16.700  1.00  0.00      LL0  N  
ATOM   3420  CA  GLN L 147      66.159   7.673  15.912  1.00  0.00      LL0  C  
ATOM   3421  C   GLN L 147      67.045   6.658  16.606  1.00  0.00      LL0  C  
ATOM   3422  O   GLN L 147      67.280   6.727  17.806  1.00  0.00      LL0  O  
ATOM   3423  CB  GLN L 147      66.885   9.022  15.801  1.00  0.00      LL0  C  
ATOM   3424  CG  GLN L 147      66.158  10.130  15.022  1.00  0.00      LL0  C  
ATOM   3425  CD  GLN L 147      64.981  10.683  15.805  1.00  0.00      LL0  C  
ATOM   3426  NE2 GLN L 147      63.792  10.301  15.334  1.00  0.00      LL0  N  
ATOM   3427  OE1 GLN L 147      65.111  11.426  16.767  1.00  0.00      LL0  O  
ATOM   3428  H   GLN L 147      64.997   8.167  17.619  1.00  0.00      LL0  H  
ATOM   3429 HE21 GLN L 147      63.711   9.724  14.526  1.00  0.00      LL0  H  
ATOM   3430 HE22 GLN L 147      62.976  10.612  15.830  1.00  0.00      LL0  H  
ATOM   3431  N   TRP L 148      67.479   5.669  15.824  1.00  0.00      LL0  N  
ATOM   3432  CA  TRP L 148      68.273   4.663  16.516  1.00  0.00      LL0  C  
ATOM   3433  C   TRP L 148      69.743   4.937  16.419  1.00  0.00      LL0  C  
ATOM   3434  O   TRP L 148      70.223   5.507  15.447  1.00  0.00      LL0  O  
ATOM   3435  CB  TRP L 148      68.014   3.278  15.958  1.00  0.00      LL0  C  
ATOM   3436  CG  TRP L 148      66.761   2.700  16.549  1.00  0.00      LL0  C  
ATOM   3437  CD1 TRP L 148      65.521   2.583  15.915  1.00  0.00      LL0  C  
ATOM   3438  CD2 TRP L 148      66.590   2.108  17.852  1.00  0.00      LL0  C  
ATOM   3439  CE2 TRP L 148      65.234   1.648  17.927  1.00  0.00      LL0  C  
ATOM   3440  CE3 TRP L 148      67.460   1.927  18.947  1.00  0.00      LL0  C  
ATOM   3441  NE1 TRP L 148      64.620   1.963  16.718  1.00  0.00      LL0  N  
ATOM   3442  CZ2 TRP L 148      64.775   1.008  19.096  1.00  0.00      LL0  C  
ATOM   3443  CZ3 TRP L 148      66.988   1.289  20.111  1.00  0.00      LL0  C  
ATOM   3444  CH2 TRP L 148      65.656   0.830  20.185  1.00  0.00      LL0  C  
ATOM   3445  H   TRP L 148      67.396   5.668  14.828  1.00  0.00      LL0  H  
ATOM   3446  HE1 TRP L 148      63.687   1.770  16.475  1.00  0.00      LL0  H  
ATOM   3447  N   LYS L 149      70.434   4.466  17.455  1.00  0.00      LL0  N  
ATOM   3448  CA  LYS L 149      71.884   4.517  17.394  1.00  0.00      LL0  C  
ATOM   3449  C   LYS L 149      72.516   3.222  17.830  1.00  0.00      LL0  C  
ATOM   3450  O   LYS L 149      72.224   2.688  18.893  1.00  0.00      LL0  O  
ATOM   3451  CB  LYS L 149      72.428   5.641  18.262  1.00  0.00      LL0  C  
ATOM   3452  CG  LYS L 149      72.126   7.038  17.731  1.00  0.00      LL0  C  
ATOM   3453  CD  LYS L 149      72.627   8.068  18.728  1.00  0.00      LL0  C  
ATOM   3454  CE  LYS L 149      72.495   9.506  18.251  1.00  0.00      LL0  C  
ATOM   3455  NZ  LYS L 149      72.956  10.350  19.355  1.00  0.00      LL0  N1+
ATOM   3456  H   LYS L 149      69.964   4.130  18.274  1.00  0.00      LL0  H  
ATOM   3457  HZ1 LYS L 149      72.541  11.304  19.300  1.00  0.00      LL0  H  
ATOM   3458  HZ2 LYS L 149      72.524   9.996  20.236  1.00  0.00      LL0  H  
ATOM   3459  HZ3 LYS L 149      73.993  10.356  19.445  1.00  0.00      LL0  H  
ATOM   3460  N   VAL L 150      73.421   2.769  16.963  1.00  0.00      LL0  N  
ATOM   3461  CA  VAL L 150      74.396   1.786  17.414  1.00  0.00      LL0  C  
ATOM   3462  C   VAL L 150      75.700   2.539  17.557  1.00  0.00      LL0  C  
ATOM   3463  O   VAL L 150      76.194   3.127  16.603  1.00  0.00      LL0  O  
ATOM   3464  CB  VAL L 150      74.497   0.643  16.396  1.00  0.00      LL0  C  
ATOM   3465  CG1 VAL L 150      75.634  -0.332  16.704  1.00  0.00      LL0  C  
ATOM   3466  CG2 VAL L 150      73.161  -0.094  16.308  1.00  0.00      LL0  C  
ATOM   3467  H   VAL L 150      73.587   3.279  16.117  1.00  0.00      LL0  H  
ATOM   3468  N   ASP L 151      76.175   2.576  18.807  1.00  0.00      LL0  N  
ATOM   3469  CA  ASP L 151      77.405   3.295  19.156  1.00  0.00      LL0  C  
ATOM   3470  C   ASP L 151      77.479   4.704  18.597  1.00  0.00      LL0  C  
ATOM   3471  O   ASP L 151      78.422   5.154  17.959  1.00  0.00      LL0  O  
ATOM   3472  CB  ASP L 151      78.641   2.437  18.856  1.00  0.00      LL0  C  
ATOM   3473  CG  ASP L 151      78.600   1.189  19.725  1.00  0.00      LL0  C  
ATOM   3474  OD1 ASP L 151      79.409   1.063  20.635  1.00  0.00      LL0  O  
ATOM   3475  OD2 ASP L 151      77.751   0.330  19.507  1.00  0.00      LL0  O1-
ATOM   3476  H   ASP L 151      75.782   1.977  19.505  1.00  0.00      LL0  H  
ATOM   3477  N   ASN L 152      76.344   5.383  18.853  1.00  0.00      LL0  N  
ATOM   3478  CA  ASN L 152      76.073   6.738  18.354  1.00  0.00      LL0  C  
ATOM   3479  C   ASN L 152      75.891   6.912  16.845  1.00  0.00      LL0  C  
ATOM   3480  O   ASN L 152      75.363   7.922  16.396  1.00  0.00      LL0  O  
ATOM   3481  CB  ASN L 152      77.038   7.779  18.956  1.00  0.00      LL0  C  
ATOM   3482  CG  ASN L 152      76.557   9.203  18.707  1.00  0.00      LL0  C  
ATOM   3483  ND2 ASN L 152      77.357   9.895  17.893  1.00  0.00      LL0  N  
ATOM   3484  OD1 ASN L 152      75.542   9.668  19.219  1.00  0.00      LL0  O  
ATOM   3485  H   ASN L 152      75.667   4.877  19.387  1.00  0.00      LL0  H  
ATOM   3486 HD21 ASN L 152      78.168   9.466  17.496  1.00  0.00      LL0  H  
ATOM   3487 HD22 ASN L 152      77.139  10.842  17.670  1.00  0.00      LL0  H  
ATOM   3488  N   ALA L 153      76.308   5.899  16.072  1.00  0.00      LL0  N  
ATOM   3489  CA  ALA L 153      76.000   5.954  14.647  1.00  0.00      LL0  C  
ATOM   3490  C   ALA L 153      74.538   5.654  14.383  1.00  0.00      LL0  C  
ATOM   3491  O   ALA L 153      73.880   4.929  15.120  1.00  0.00      LL0  O  
ATOM   3492  CB  ALA L 153      76.864   4.961  13.868  1.00  0.00      LL0  C  
ATOM   3493  H   ALA L 153      76.699   5.061  16.456  1.00  0.00      LL0  H  
ATOM   3494  N   LEU L 154      74.046   6.278  13.306  1.00  0.00      LL0  N  
ATOM   3495  CA  LEU L 154      72.613   6.173  13.052  1.00  0.00      LL0  C  
ATOM   3496  C   LEU L 154      72.191   4.812  12.520  1.00  0.00      LL0  C  
ATOM   3497  O   LEU L 154      72.883   4.170  11.735  1.00  0.00      LL0  O  
ATOM   3498  CB  LEU L 154      72.180   7.304  12.112  1.00  0.00      LL0  C  
ATOM   3499  CG  LEU L 154      70.669   7.557  12.040  1.00  0.00      LL0  C  
ATOM   3500  CD1 LEU L 154      70.100   8.055  13.370  1.00  0.00      LL0  C  
ATOM   3501  CD2 LEU L 154      70.308   8.490  10.884  1.00  0.00      LL0  C  
ATOM   3502  H   LEU L 154      74.659   6.756  12.682  1.00  0.00      LL0  H  
ATOM   3503  N   GLN L 155      71.003   4.411  12.979  1.00  0.00      LL0  N  
ATOM   3504  CA  GLN L 155      70.370   3.218  12.444  1.00  0.00      LL0  C  
ATOM   3505  C   GLN L 155      68.902   3.457  12.189  1.00  0.00      LL0  C  
ATOM   3506  O   GLN L 155      68.270   4.304  12.814  1.00  0.00      LL0  O  
ATOM   3507  CB  GLN L 155      70.570   2.024  13.378  1.00  0.00      LL0  C  
ATOM   3508  CG  GLN L 155      71.866   1.259  13.112  1.00  0.00      LL0  C  
ATOM   3509  CD  GLN L 155      71.825   0.690  11.710  1.00  0.00      LL0  C  
ATOM   3510  NE2 GLN L 155      72.640   1.315  10.857  1.00  0.00      LL0  N  
ATOM   3511  OE1 GLN L 155      71.093  -0.243  11.404  1.00  0.00      LL0  O  
ATOM   3512  H   GLN L 155      70.530   4.963  13.668  1.00  0.00      LL0  H  
ATOM   3513 HE21 GLN L 155      73.134   2.140  11.147  1.00  0.00      LL0  H  
ATOM   3514 HE22 GLN L 155      72.745   0.964   9.929  1.00  0.00      LL0  H  
ATOM   3515  N   SER L 156      68.409   2.679  11.219  1.00  0.00      LL0  N  
ATOM   3516  CA  SER L 156      67.022   2.719  10.760  1.00  0.00      LL0  C  
ATOM   3517  C   SER L 156      66.819   1.563   9.798  1.00  0.00      LL0  C  
ATOM   3518  O   SER L 156      67.741   0.799   9.538  1.00  0.00      LL0  O  
ATOM   3519  CB  SER L 156      66.679   4.052  10.076  1.00  0.00      LL0  C  
ATOM   3520  OG  SER L 156      66.321   5.036  11.054  1.00  0.00      LL0  O  
ATOM   3521  H   SER L 156      69.002   1.992  10.790  1.00  0.00      LL0  H  
ATOM   3522  HG  SER L 156      66.985   4.997  11.738  1.00  0.00      LL0  H  
ATOM   3523  N   GLY L 157      65.593   1.453   9.270  1.00  0.00      LL0  N  
ATOM   3524  CA  GLY L 157      65.366   0.407   8.272  1.00  0.00      LL0  C  
ATOM   3525  C   GLY L 157      64.990  -0.911   8.916  1.00  0.00      LL0  C  
ATOM   3526  O   GLY L 157      63.846  -1.340   8.900  1.00  0.00      LL0  O  
ATOM   3527  H   GLY L 157      64.842   1.965   9.687  1.00  0.00      LL0  H  
ATOM   3528  N   ASN L 158      66.010  -1.509   9.552  1.00  0.00      LL0  N  
ATOM   3529  CA  ASN L 158      65.708  -2.676  10.392  1.00  0.00      LL0  C  
ATOM   3530  C   ASN L 158      64.916  -2.353  11.663  1.00  0.00      LL0  C  
ATOM   3531  O   ASN L 158      64.446  -3.220  12.387  1.00  0.00      LL0  O  
ATOM   3532  CB  ASN L 158      66.985  -3.484  10.694  1.00  0.00      LL0  C  
ATOM   3533  CG  ASN L 158      67.879  -2.763  11.688  1.00  0.00      LL0  C  
ATOM   3534  ND2 ASN L 158      69.063  -2.388  11.194  1.00  0.00      LL0  N  
ATOM   3535  OD1 ASN L 158      67.490  -2.500  12.815  1.00  0.00      LL0  O  
ATOM   3536  H   ASN L 158      66.911  -1.071   9.532  1.00  0.00      LL0  H  
ATOM   3537 HD21 ASN L 158      69.381  -2.689  10.298  1.00  0.00      LL0  H  
ATOM   3538 HD22 ASN L 158      69.682  -1.792  11.712  1.00  0.00      LL0  H  
ATOM   3539  N   SER L 159      64.800  -1.038  11.893  1.00  0.00      LL0  N  
ATOM   3540  CA  SER L 159      64.006  -0.505  12.988  1.00  0.00      LL0  C  
ATOM   3541  C   SER L 159      62.521  -0.588  12.704  1.00  0.00      LL0  C  
ATOM   3542  O   SER L 159      61.954   0.319  12.101  1.00  0.00      LL0  O  
ATOM   3543  CB  SER L 159      64.409   0.956  13.127  1.00  0.00      LL0  C  
ATOM   3544  OG  SER L 159      64.332   1.576  11.831  1.00  0.00      LL0  O  
ATOM   3545  H   SER L 159      65.195  -0.370  11.270  1.00  0.00      LL0  H  
ATOM   3546  HG  SER L 159      63.402   1.501  11.605  1.00  0.00      LL0  H  
ATOM   3547  N   GLN L 160      61.905  -1.685  13.142  1.00  0.00      LL0  N  
ATOM   3548  CA  GLN L 160      60.471  -1.684  12.879  1.00  0.00      LL0  C  
ATOM   3549  C   GLN L 160      59.648  -1.065  13.995  1.00  0.00      LL0  C  
ATOM   3550  O   GLN L 160      59.577  -1.566  15.112  1.00  0.00      LL0  O  
ATOM   3551  CB  GLN L 160      60.010  -3.072  12.431  1.00  0.00      LL0  C  
ATOM   3552  CG  GLN L 160      60.789  -3.479  11.173  1.00  0.00      LL0  C  
ATOM   3553  CD  GLN L 160      60.158  -4.682  10.508  1.00  0.00      LL0  C  
ATOM   3554  NE2 GLN L 160      59.148  -4.365   9.693  1.00  0.00      LL0  N  
ATOM   3555  OE1 GLN L 160      60.548  -5.824  10.699  1.00  0.00      LL0  O  
ATOM   3556  H   GLN L 160      62.405  -2.431  13.590  1.00  0.00      LL0  H  
ATOM   3557 HE21 GLN L 160      58.894  -3.416   9.523  1.00  0.00      LL0  H  
ATOM   3558 HE22 GLN L 160      58.617  -5.087   9.245  1.00  0.00      LL0  H  
ATOM   3559  N   GLU L 161      59.073   0.089  13.637  1.00  0.00      LL0  N  
ATOM   3560  CA  GLU L 161      58.225   0.827  14.575  1.00  0.00      LL0  C  
ATOM   3561  C   GLU L 161      56.839   0.205  14.702  1.00  0.00      LL0  C  
ATOM   3562  O   GLU L 161      56.383  -0.487  13.799  1.00  0.00      LL0  O  
ATOM   3563  CB  GLU L 161      58.082   2.275  14.094  1.00  0.00      LL0  C  
ATOM   3564  CG  GLU L 161      58.475   3.369  15.097  1.00  0.00      LL0  C  
ATOM   3565  CD  GLU L 161      59.947   3.760  15.024  1.00  0.00      LL0  C  
ATOM   3566  OE1 GLU L 161      60.710   3.230  14.219  1.00  0.00      LL0  O  
ATOM   3567  OE2 GLU L 161      60.355   4.670  15.738  1.00  0.00      LL0  O1-
ATOM   3568  H   GLU L 161      59.200   0.424  12.705  1.00  0.00      LL0  H  
ATOM   3569  N   SER L 162      56.185   0.509  15.833  1.00  0.00      LL0  N  
ATOM   3570  CA  SER L 162      54.770   0.173  15.991  1.00  0.00      LL0  C  
ATOM   3571  C   SER L 162      54.138   1.108  17.004  1.00  0.00      LL0  C  
ATOM   3572  O   SER L 162      54.801   1.580  17.921  1.00  0.00      LL0  O  
ATOM   3573  CB  SER L 162      54.578  -1.291  16.410  1.00  0.00      LL0  C  
ATOM   3574  OG  SER L 162      53.195  -1.660  16.313  1.00  0.00      LL0  O  
ATOM   3575  H   SER L 162      56.662   0.998  16.565  1.00  0.00      LL0  H  
ATOM   3576  HG  SER L 162      53.165  -2.613  16.219  1.00  0.00      LL0  H  
ATOM   3577  N   VAL L 163      52.847   1.382  16.792  1.00  0.00      LL0  N  
ATOM   3578  CA  VAL L 163      52.168   2.342  17.660  1.00  0.00      LL0  C  
ATOM   3579  C   VAL L 163      50.816   1.776  18.056  1.00  0.00      LL0  C  
ATOM   3580  O   VAL L 163      50.210   1.032  17.294  1.00  0.00      LL0  O  
ATOM   3581  CB  VAL L 163      52.063   3.709  16.946  1.00  0.00      LL0  C  
ATOM   3582  CG1 VAL L 163      51.271   3.624  15.636  1.00  0.00      LL0  C  
ATOM   3583  CG2 VAL L 163      51.566   4.832  17.863  1.00  0.00      LL0  C  
ATOM   3584  H   VAL L 163      52.324   0.864  16.114  1.00  0.00      LL0  H  
ATOM   3585  N   THR L 164      50.379   2.114  19.274  1.00  0.00      LL0  N  
ATOM   3586  CA  THR L 164      49.051   1.639  19.653  1.00  0.00      LL0  C  
ATOM   3587  C   THR L 164      47.933   2.373  18.922  1.00  0.00      LL0  C  
ATOM   3588  O   THR L 164      48.153   3.351  18.215  1.00  0.00      LL0  O  
ATOM   3589  CB  THR L 164      48.885   1.762  21.173  1.00  0.00      LL0  C  
ATOM   3590  CG2 THR L 164      49.804   0.795  21.923  1.00  0.00      LL0  C  
ATOM   3591  OG1 THR L 164      49.117   3.112  21.604  1.00  0.00      LL0  O  
ATOM   3592  H   THR L 164      50.889   2.756  19.851  1.00  0.00      LL0  H  
ATOM   3593  HG1 THR L 164      48.306   3.584  21.399  1.00  0.00      LL0  H  
ATOM   3594  N   GLU L 165      46.704   1.896  19.192  1.00  0.00      LL0  N  
ATOM   3595  CA  GLU L 165      45.563   2.791  18.988  1.00  0.00      LL0  C  
ATOM   3596  C   GLU L 165      45.660   3.964  19.955  1.00  0.00      LL0  C  
ATOM   3597  O   GLU L 165      46.566   4.020  20.785  1.00  0.00      LL0  O  
ATOM   3598  CB  GLU L 165      44.256   2.039  19.248  1.00  0.00      LL0  C  
ATOM   3599  CG  GLU L 165      44.009   0.840  18.332  1.00  0.00      LL0  C  
ATOM   3600  CD  GLU L 165      42.819   0.051  18.846  1.00  0.00      LL0  C  
ATOM   3601  OE1 GLU L 165      41.795  -0.007  18.176  1.00  0.00      LL0  O  
ATOM   3602  OE2 GLU L 165      42.922  -0.547  19.911  1.00  0.00      LL0  O1-
ATOM   3603  H   GLU L 165      46.578   1.046  19.700  1.00  0.00      LL0  H  
ATOM   3604  N   GLN L 166      44.687   4.880  19.850  1.00  0.00      LL0  N  
ATOM   3605  CA  GLN L 166      44.578   5.738  21.024  1.00  0.00      LL0  C  
ATOM   3606  C   GLN L 166      43.846   4.974  22.107  1.00  0.00      LL0  C  
ATOM   3607  O   GLN L 166      42.806   4.373  21.859  1.00  0.00      LL0  O  
ATOM   3608  CB  GLN L 166      43.865   7.060  20.712  1.00  0.00      LL0  C  
ATOM   3609  CG  GLN L 166      44.055   8.068  21.851  1.00  0.00      LL0  C  
ATOM   3610  CD  GLN L 166      43.296   9.357  21.608  1.00  0.00      LL0  C  
ATOM   3611  NE2 GLN L 166      43.676  10.339  22.424  1.00  0.00      LL0  N  
ATOM   3612  OE1 GLN L 166      42.434   9.487  20.748  1.00  0.00      LL0  O  
ATOM   3613  H   GLN L 166      43.924   4.759  19.218  1.00  0.00      LL0  H  
ATOM   3614 HE21 GLN L 166      44.359  10.196  23.142  1.00  0.00      LL0  H  
ATOM   3615 HE22 GLN L 166      43.262  11.245  22.339  1.00  0.00      LL0  H  
ATOM   3616  N   ASP L 167      44.438   5.013  23.307  1.00  0.00      LL0  N  
ATOM   3617  CA  ASP L 167      43.662   4.530  24.446  1.00  0.00      LL0  C  
ATOM   3618  C   ASP L 167      42.407   5.377  24.612  1.00  0.00      LL0  C  
ATOM   3619  O   ASP L 167      42.339   6.505  24.137  1.00  0.00      LL0  O  
ATOM   3620  CB  ASP L 167      44.557   4.519  25.697  1.00  0.00      LL0  C  
ATOM   3621  CG  ASP L 167      43.771   4.168  26.948  1.00  0.00      LL0  C  
ATOM   3622  OD1 ASP L 167      43.800   4.946  27.892  1.00  0.00      LL0  O  
ATOM   3623  OD2 ASP L 167      43.065   3.165  26.953  1.00  0.00      LL0  O1-
ATOM   3624  H   ASP L 167      45.311   5.488  23.421  1.00  0.00      LL0  H  
ATOM   3625  N   SER L 168      41.417   4.777  25.267  1.00  0.00      LL0  N  
ATOM   3626  CA  SER L 168      40.189   5.527  25.462  1.00  0.00      LL0  C  
ATOM   3627  C   SER L 168      39.882   5.762  26.931  1.00  0.00      LL0  C  
ATOM   3628  O   SER L 168      38.727   5.833  27.346  1.00  0.00      LL0  O  
ATOM   3629  CB  SER L 168      39.050   4.792  24.751  1.00  0.00      LL0  C  
ATOM   3630  OG  SER L 168      39.028   3.409  25.156  1.00  0.00      LL0  O  
ATOM   3631  H   SER L 168      41.597   3.886  25.690  1.00  0.00      LL0  H  
ATOM   3632  HG  SER L 168      39.245   2.937  24.347  1.00  0.00      LL0  H  
ATOM   3633  N   LYS L 169      40.943   5.793  27.750  1.00  0.00      LL0  N  
ATOM   3634  CA  LYS L 169      40.662   6.102  29.149  1.00  0.00      LL0  C  
ATOM   3635  C   LYS L 169      41.555   7.203  29.685  1.00  0.00      LL0  C  
ATOM   3636  O   LYS L 169      41.103   8.307  29.967  1.00  0.00      LL0  O  
ATOM   3637  CB  LYS L 169      40.590   4.878  30.099  1.00  0.00      LL0  C  
ATOM   3638  CG  LYS L 169      40.937   3.445  29.644  1.00  0.00      LL0  C  
ATOM   3639  CD  LYS L 169      40.093   2.833  28.511  1.00  0.00      LL0  C  
ATOM   3640  CE  LYS L 169      38.578   2.826  28.735  1.00  0.00      LL0  C  
ATOM   3641  NZ  LYS L 169      37.896   3.346  27.541  1.00  0.00      LL0  N1+
ATOM   3642  H   LYS L 169      41.878   5.620  27.427  1.00  0.00      LL0  H  
ATOM   3643  HZ1 LYS L 169      36.922   2.988  27.491  1.00  0.00      LL0  H  
ATOM   3644  HZ2 LYS L 169      37.821   4.386  27.565  1.00  0.00      LL0  H  
ATOM   3645  HZ3 LYS L 169      38.377   3.094  26.654  1.00  0.00      LL0  H  
ATOM   3646  N   ASP L 170      42.855   6.878  29.760  1.00  0.00      LL0  N  
ATOM   3647  CA  ASP L 170      43.819   7.976  29.862  1.00  0.00      LL0  C  
ATOM   3648  C   ASP L 170      43.903   8.707  28.526  1.00  0.00      LL0  C  
ATOM   3649  O   ASP L 170      43.896   9.932  28.440  1.00  0.00      LL0  O  
ATOM   3650  CB  ASP L 170      45.191   7.442  30.324  1.00  0.00      LL0  C  
ATOM   3651  CG  ASP L 170      46.255   8.532  30.303  1.00  0.00      LL0  C  
ATOM   3652  OD1 ASP L 170      47.028   8.587  29.356  1.00  0.00      LL0  O  
ATOM   3653  OD2 ASP L 170      46.280   9.391  31.179  1.00  0.00      LL0  O1-
ATOM   3654  H   ASP L 170      43.151   5.963  29.476  1.00  0.00      LL0  H  
ATOM   3655  N   SER L 171      43.936   7.863  27.484  1.00  0.00      LL0  N  
ATOM   3656  CA  SER L 171      43.853   8.312  26.096  1.00  0.00      LL0  C  
ATOM   3657  C   SER L 171      45.139   8.861  25.513  1.00  0.00      LL0  C  
ATOM   3658  O   SER L 171      45.195   9.891  24.849  1.00  0.00      LL0  O  
ATOM   3659  CB  SER L 171      42.643   9.227  25.875  1.00  0.00      LL0  C  
ATOM   3660  OG  SER L 171      41.531   8.695  26.611  1.00  0.00      LL0  O  
ATOM   3661  H   SER L 171      43.991   6.885  27.683  1.00  0.00      LL0  H  
ATOM   3662  HG  SER L 171      41.132   9.443  27.051  1.00  0.00      LL0  H  
ATOM   3663  N   THR L 172      46.197   8.093  25.785  1.00  0.00      LL0  N  
ATOM   3664  CA  THR L 172      47.449   8.397  25.104  1.00  0.00      LL0  C  
ATOM   3665  C   THR L 172      47.734   7.416  23.981  1.00  0.00      LL0  C  
ATOM   3666  O   THR L 172      46.924   6.550  23.668  1.00  0.00      LL0  O  
ATOM   3667  CB  THR L 172      48.588   8.417  26.121  1.00  0.00      LL0  C  
ATOM   3668  CG2 THR L 172      48.773   9.808  26.715  1.00  0.00      LL0  C  
ATOM   3669  OG1 THR L 172      48.372   7.449  27.157  1.00  0.00      LL0  O  
ATOM   3670  H   THR L 172      46.117   7.259  26.330  1.00  0.00      LL0  H  
ATOM   3671  HG1 THR L 172      47.773   7.854  27.789  1.00  0.00      LL0  H  
ATOM   3672  N   TYR L 173      48.926   7.585  23.398  1.00  0.00      LL0  N  
ATOM   3673  CA  TYR L 173      49.467   6.542  22.536  1.00  0.00      LL0  C  
ATOM   3674  C   TYR L 173      50.734   6.027  23.178  1.00  0.00      LL0  C  
ATOM   3675  O   TYR L 173      51.351   6.707  23.990  1.00  0.00      LL0  O  
ATOM   3676  CB  TYR L 173      49.863   7.096  21.166  1.00  0.00      LL0  C  
ATOM   3677  CG  TYR L 173      48.697   7.668  20.401  1.00  0.00      LL0  C  
ATOM   3678  CD1 TYR L 173      48.043   6.850  19.460  1.00  0.00      LL0  C  
ATOM   3679  CD2 TYR L 173      48.313   9.006  20.629  1.00  0.00      LL0  C  
ATOM   3680  CE1 TYR L 173      46.989   7.392  18.710  1.00  0.00      LL0  C  
ATOM   3681  CE2 TYR L 173      47.257   9.547  19.882  1.00  0.00      LL0  C  
ATOM   3682  CZ  TYR L 173      46.614   8.732  18.930  1.00  0.00      LL0  C  
ATOM   3683  OH  TYR L 173      45.582   9.254  18.181  1.00  0.00      LL0  O  
ATOM   3684  H   TYR L 173      49.531   8.342  23.648  1.00  0.00      LL0  H  
ATOM   3685  HH  TYR L 173      45.522  10.199  18.319  1.00  0.00      LL0  H  
ATOM   3686  N   SER L 174      51.130   4.838  22.735  1.00  0.00      LL0  N  
ATOM   3687  CA  SER L 174      52.522   4.494  22.964  1.00  0.00      LL0  C  
ATOM   3688  C   SER L 174      53.169   4.112  21.653  1.00  0.00      LL0  C  
ATOM   3689  O   SER L 174      52.526   3.562  20.765  1.00  0.00      LL0  O  
ATOM   3690  CB  SER L 174      52.644   3.381  23.999  1.00  0.00      LL0  C  
ATOM   3691  OG  SER L 174      52.120   3.822  25.259  1.00  0.00      LL0  O  
ATOM   3692  H   SER L 174      50.548   4.254  22.166  1.00  0.00      LL0  H  
ATOM   3693  HG  SER L 174      52.340   3.121  25.873  1.00  0.00      LL0  H  
ATOM   3694  N   LEU L 175      54.457   4.453  21.565  1.00  0.00      LL0  N  
ATOM   3695  CA  LEU L 175      55.228   4.034  20.401  1.00  0.00      LL0  C  
ATOM   3696  C   LEU L 175      56.155   2.917  20.826  1.00  0.00      LL0  C  
ATOM   3697  O   LEU L 175      56.460   2.763  22.002  1.00  0.00      LL0  O  
ATOM   3698  CB  LEU L 175      56.033   5.218  19.848  1.00  0.00      LL0  C  
ATOM   3699  CG  LEU L 175      56.670   5.010  18.470  1.00  0.00      LL0  C  
ATOM   3700  CD1 LEU L 175      55.636   5.058  17.346  1.00  0.00      LL0  C  
ATOM   3701  CD2 LEU L 175      57.838   5.963  18.226  1.00  0.00      LL0  C  
ATOM   3702  H   LEU L 175      54.894   4.898  22.348  1.00  0.00      LL0  H  
ATOM   3703  N   SER L 176      56.605   2.164  19.832  1.00  0.00      LL0  N  
ATOM   3704  CA  SER L 176      57.645   1.182  20.074  1.00  0.00      LL0  C  
ATOM   3705  C   SER L 176      58.515   1.130  18.848  1.00  0.00      LL0  C  
ATOM   3706  O   SER L 176      58.081   1.507  17.767  1.00  0.00      LL0  O  
ATOM   3707  CB  SER L 176      57.028  -0.186  20.358  1.00  0.00      LL0  C  
ATOM   3708  OG  SER L 176      56.048  -0.502  19.360  1.00  0.00      LL0  O  
ATOM   3709  H   SER L 176      56.282   2.300  18.893  1.00  0.00      LL0  H  
ATOM   3710  HG  SER L 176      55.542   0.293  19.206  1.00  0.00      LL0  H  
ATOM   3711  N   SER L 177      59.738   0.647  19.047  1.00  0.00      LL0  N  
ATOM   3712  CA  SER L 177      60.523   0.384  17.852  1.00  0.00      LL0  C  
ATOM   3713  C   SER L 177      61.398  -0.815  18.083  1.00  0.00      LL0  C  
ATOM   3714  O   SER L 177      61.741  -1.137  19.215  1.00  0.00      LL0  O  
ATOM   3715  CB  SER L 177      61.337   1.610  17.448  1.00  0.00      LL0  C  
ATOM   3716  OG  SER L 177      61.870   1.445  16.125  1.00  0.00      LL0  O  
ATOM   3717  H   SER L 177      60.061   0.396  19.962  1.00  0.00      LL0  H  
ATOM   3718  HG  SER L 177      61.342   2.027  15.571  1.00  0.00      LL0  H  
ATOM   3719  N   THR L 178      61.709  -1.462  16.963  1.00  0.00      LL0  N  
ATOM   3720  CA  THR L 178      62.315  -2.780  17.058  1.00  0.00      LL0  C  
ATOM   3721  C   THR L 178      63.541  -2.873  16.171  1.00  0.00      LL0  C  
ATOM   3722  O   THR L 178      63.497  -3.376  15.054  1.00  0.00      LL0  O  
ATOM   3723  CB  THR L 178      61.248  -3.819  16.688  1.00  0.00      LL0  C  
ATOM   3724  CG2 THR L 178      61.585  -5.222  17.187  1.00  0.00      LL0  C  
ATOM   3725  OG1 THR L 178      59.966  -3.404  17.181  1.00  0.00      LL0  O  
ATOM   3726  H   THR L 178      61.377  -1.097  16.094  1.00  0.00      LL0  H  
ATOM   3727  HG1 THR L 178      59.640  -2.767  16.548  1.00  0.00      LL0  H  
ATOM   3728  N   LEU L 179      64.637  -2.316  16.710  1.00  0.00      LL0  N  
ATOM   3729  CA  LEU L 179      65.906  -2.286  15.979  1.00  0.00      LL0  C  
ATOM   3730  C   LEU L 179      66.482  -3.676  15.783  1.00  0.00      LL0  C  
ATOM   3731  O   LEU L 179      67.132  -4.224  16.662  1.00  0.00      LL0  O  
ATOM   3732  CB  LEU L 179      66.902  -1.410  16.743  1.00  0.00      LL0  C  
ATOM   3733  CG  LEU L 179      68.230  -1.148  16.030  1.00  0.00      LL0  C  
ATOM   3734  CD1 LEU L 179      68.044  -0.267  14.799  1.00  0.00      LL0  C  
ATOM   3735  CD2 LEU L 179      69.285  -0.579  16.978  1.00  0.00      LL0  C  
ATOM   3736  H   LEU L 179      64.597  -2.009  17.663  1.00  0.00      LL0  H  
ATOM   3737  N   THR L 180      66.181  -4.247  14.622  1.00  0.00      LL0  N  
ATOM   3738  CA  THR L 180      66.577  -5.638  14.470  1.00  0.00      LL0  C  
ATOM   3739  C   THR L 180      67.977  -5.853  13.926  1.00  0.00      LL0  C  
ATOM   3740  O   THR L 180      68.237  -5.876  12.728  1.00  0.00      LL0  O  
ATOM   3741  CB  THR L 180      65.483  -6.369  13.697  1.00  0.00      LL0  C  
ATOM   3742  CG2 THR L 180      65.752  -7.870  13.537  1.00  0.00      LL0  C  
ATOM   3743  OG1 THR L 180      64.238  -6.158  14.388  1.00  0.00      LL0  O  
ATOM   3744  H   THR L 180      65.764  -3.719  13.879  1.00  0.00      LL0  H  
ATOM   3745  HG1 THR L 180      64.014  -5.236  14.241  1.00  0.00      LL0  H  
ATOM   3746  N   LEU L 181      68.866  -6.022  14.910  1.00  0.00      LL0  N  
ATOM   3747  CA  LEU L 181      70.239  -6.400  14.602  1.00  0.00      LL0  C  
ATOM   3748  C   LEU L 181      70.397  -7.910  14.502  1.00  0.00      LL0  C  
ATOM   3749  O   LEU L 181      69.448  -8.679  14.655  1.00  0.00      LL0  O  
ATOM   3750  CB  LEU L 181      71.177  -5.814  15.661  1.00  0.00      LL0  C  
ATOM   3751  CG  LEU L 181      71.091  -4.291  15.785  1.00  0.00      LL0  C  
ATOM   3752  CD1 LEU L 181      71.903  -3.786  16.977  1.00  0.00      LL0  C  
ATOM   3753  CD2 LEU L 181      71.470  -3.575  14.486  1.00  0.00      LL0  C  
ATOM   3754  H   LEU L 181      68.560  -5.966  15.863  1.00  0.00      LL0  H  
ATOM   3755  N   SER L 182      71.639  -8.305  14.233  1.00  0.00      LL0  N  
ATOM   3756  CA  SER L 182      71.950  -9.722  14.117  1.00  0.00      LL0  C  
ATOM   3757  C   SER L 182      72.788 -10.213  15.301  1.00  0.00      LL0  C  
ATOM   3758  O   SER L 182      72.669  -9.721  16.419  1.00  0.00      LL0  O  
ATOM   3759  CB  SER L 182      72.603  -9.944  12.745  1.00  0.00      LL0  C  
ATOM   3760  OG  SER L 182      73.899  -9.330  12.695  1.00  0.00      LL0  O  
ATOM   3761  H   SER L 182      72.380  -7.629  14.182  1.00  0.00      LL0  H  
ATOM   3762  HG  SER L 182      73.782  -8.407  12.956  1.00  0.00      LL0  H  
ATOM   3763  N   LYS L 183      73.665 -11.192  15.016  1.00  0.00      LL0  N  
ATOM   3764  CA  LYS L 183      74.710 -11.507  15.982  1.00  0.00      LL0  C  
ATOM   3765  C   LYS L 183      76.096 -11.057  15.519  1.00  0.00      LL0  C  
ATOM   3766  O   LYS L 183      77.128 -11.316  16.139  1.00  0.00      LL0  O  
ATOM   3767  CB  LYS L 183      74.663 -13.005  16.291  1.00  0.00      LL0  C  
ATOM   3768  CG  LYS L 183      75.325 -13.402  17.609  1.00  0.00      LL0  C  
ATOM   3769  CD  LYS L 183      75.265 -14.909  17.866  1.00  0.00      LL0  C  
ATOM   3770  CE  LYS L 183      75.940 -15.305  19.181  1.00  0.00      LL0  C  
ATOM   3771  NZ  LYS L 183      77.370 -14.978  19.110  1.00  0.00      LL0  N1+
ATOM   3772  H   LYS L 183      73.611 -11.683  14.148  1.00  0.00      LL0  H  
ATOM   3773  HZ1 LYS L 183      77.797 -14.903  20.059  1.00  0.00      LL0  H  
ATOM   3774  HZ2 LYS L 183      77.926 -15.640  18.542  1.00  0.00      LL0  H  
ATOM   3775  HZ3 LYS L 183      77.529 -14.011  18.750  1.00  0.00      LL0  H  
ATOM   3776  N   ALA L 184      76.108 -10.361  14.373  1.00  0.00      LL0  N  
ATOM   3777  CA  ALA L 184      77.403  -9.812  13.994  1.00  0.00      LL0  C  
ATOM   3778  C   ALA L 184      77.665  -8.561  14.814  1.00  0.00      LL0  C  
ATOM   3779  O   ALA L 184      78.369  -8.608  15.818  1.00  0.00      LL0  O  
ATOM   3780  CB  ALA L 184      77.463  -9.542  12.485  1.00  0.00      LL0  C  
ATOM   3781  H   ALA L 184      75.265 -10.032  13.938  1.00  0.00      LL0  H  
ATOM   3782  N   ASP L 185      77.000  -7.495  14.369  1.00  0.00      LL0  N  
ATOM   3783  CA  ASP L 185      76.773  -6.241  15.093  1.00  0.00      LL0  C  
ATOM   3784  C   ASP L 185      76.664  -6.313  16.623  1.00  0.00      LL0  C  
ATOM   3785  O   ASP L 185      77.670  -6.243  17.324  1.00  0.00      LL0  O  
ATOM   3786  CB  ASP L 185      75.551  -5.555  14.436  1.00  0.00      LL0  C  
ATOM   3787  CG  ASP L 185      74.438  -6.563  14.123  1.00  0.00      LL0  C  
ATOM   3788  OD1 ASP L 185      73.723  -6.394  13.147  1.00  0.00      LL0  O  
ATOM   3789  OD2 ASP L 185      74.313  -7.573  14.809  1.00  0.00      LL0  O1-
ATOM   3790  H   ASP L 185      76.390  -7.620  13.585  1.00  0.00      LL0  H  
ATOM   3791  N   TYR L 186      75.417  -6.441  17.121  1.00  0.00      LL0  N  
ATOM   3792  CA  TYR L 186      75.054  -6.273  18.532  1.00  0.00      LL0  C  
ATOM   3793  C   TYR L 186      76.048  -6.806  19.546  1.00  0.00      LL0  C  
ATOM   3794  O   TYR L 186      76.532  -6.123  20.439  1.00  0.00      LL0  O  
ATOM   3795  CB  TYR L 186      73.663  -6.884  18.747  1.00  0.00      LL0  C  
ATOM   3796  CG  TYR L 186      73.161  -6.782  20.175  1.00  0.00      LL0  C  
ATOM   3797  CD1 TYR L 186      72.634  -5.563  20.650  1.00  0.00      LL0  C  
ATOM   3798  CD2 TYR L 186      73.203  -7.935  20.986  1.00  0.00      LL0  C  
ATOM   3799  CE1 TYR L 186      72.096  -5.511  21.948  1.00  0.00      LL0  C  
ATOM   3800  CE2 TYR L 186      72.651  -7.887  22.276  1.00  0.00      LL0  C  
ATOM   3801  CZ  TYR L 186      72.086  -6.682  22.735  1.00  0.00      LL0  C  
ATOM   3802  OH  TYR L 186      71.499  -6.651  23.986  1.00  0.00      LL0  O  
ATOM   3803  H   TYR L 186      74.676  -6.600  16.466  1.00  0.00      LL0  H  
ATOM   3804  HH  TYR L 186      71.077  -7.495  24.154  1.00  0.00      LL0  H  
ATOM   3805  N   GLU L 187      76.336  -8.100  19.356  1.00  0.00      LL0  N  
ATOM   3806  CA  GLU L 187      77.232  -8.789  20.285  1.00  0.00      LL0  C  
ATOM   3807  C   GLU L 187      78.567  -8.083  20.521  1.00  0.00      LL0  C  
ATOM   3808  O   GLU L 187      79.097  -8.027  21.623  1.00  0.00      LL0  O  
ATOM   3809  CB  GLU L 187      77.407 -10.221  19.779  1.00  0.00      LL0  C  
ATOM   3810  CG  GLU L 187      78.406 -11.095  20.548  1.00  0.00      LL0  C  
ATOM   3811  CD  GLU L 187      78.557 -12.446  19.868  1.00  0.00      LL0  C  
ATOM   3812  OE1 GLU L 187      78.725 -13.443  20.556  1.00  0.00      LL0  O  
ATOM   3813  OE2 GLU L 187      78.479 -12.535  18.644  1.00  0.00      LL0  O1-
ATOM   3814  H   GLU L 187      75.861  -8.565  18.610  1.00  0.00      LL0  H  
ATOM   3815  N   LYS L 188      79.087  -7.539  19.411  1.00  0.00      LL0  N  
ATOM   3816  CA  LYS L 188      80.346  -6.815  19.560  1.00  0.00      LL0  C  
ATOM   3817  C   LYS L 188      80.107  -5.386  20.023  1.00  0.00      LL0  C  
ATOM   3818  O   LYS L 188      80.637  -4.930  21.030  1.00  0.00      LL0  O  
ATOM   3819  CB  LYS L 188      81.176  -6.836  18.266  1.00  0.00      LL0  C  
ATOM   3820  CG  LYS L 188      80.998  -8.067  17.366  1.00  0.00      LL0  C  
ATOM   3821  CD  LYS L 188      81.385  -9.433  17.947  1.00  0.00      LL0  C  
ATOM   3822  CE  LYS L 188      80.853 -10.584  17.079  1.00  0.00      LL0  C  
ATOM   3823  NZ  LYS L 188      79.385 -10.607  17.141  1.00  0.00      LL0  N1+
ATOM   3824  H   LYS L 188      78.521  -7.432  18.593  1.00  0.00      LL0  H  
ATOM   3825  HZ1 LYS L 188      78.979  -9.663  16.978  1.00  0.00      LL0  H  
ATOM   3826  HZ2 LYS L 188      78.937 -11.243  16.451  1.00  0.00      LL0  H  
ATOM   3827  HZ3 LYS L 188      79.076 -10.978  18.064  1.00  0.00      LL0  H  
ATOM   3828  N   HIS L 189      79.247  -4.712  19.243  1.00  0.00      LL0  N  
ATOM   3829  CA  HIS L 189      78.934  -3.305  19.503  1.00  0.00      LL0  C  
ATOM   3830  C   HIS L 189      78.404  -3.035  20.902  1.00  0.00      LL0  C  
ATOM   3831  O   HIS L 189      77.980  -3.946  21.610  1.00  0.00      LL0  O  
ATOM   3832  CB  HIS L 189      77.978  -2.803  18.428  1.00  0.00      LL0  C  
ATOM   3833  CG  HIS L 189      78.770  -2.225  17.287  1.00  0.00      LL0  C  
ATOM   3834  CD2 HIS L 189      79.266  -2.877  16.156  1.00  0.00      LL0  C  
ATOM   3835  ND1 HIS L 189      79.115  -0.930  17.232  1.00  0.00      LL0  N  
ATOM   3836  CE1 HIS L 189      79.825  -0.747  16.078  1.00  0.00      LL0  C  
ATOM   3837  NE2 HIS L 189      79.918  -1.946  15.416  1.00  0.00      LL0  N  
ATOM   3838  H   HIS L 189      78.767  -5.190  18.507  1.00  0.00      LL0  H  
ATOM   3839  HD1 HIS L 189      78.878  -0.249  17.905  1.00  0.00      LL0  H  
ATOM   3840  N   LYS L 190      78.518  -1.768  21.309  1.00  0.00      LL0  N  
ATOM   3841  CA  LYS L 190      78.434  -1.524  22.741  1.00  0.00      LL0  C  
ATOM   3842  C   LYS L 190      77.268  -0.666  23.202  1.00  0.00      LL0  C  
ATOM   3843  O   LYS L 190      76.462  -1.088  24.027  1.00  0.00      LL0  O  
ATOM   3844  CB  LYS L 190      79.771  -0.958  23.222  1.00  0.00      LL0  C  
ATOM   3845  CG  LYS L 190      80.016  -1.076  24.723  1.00  0.00      LL0  C  
ATOM   3846  CD  LYS L 190      81.257  -0.280  25.131  1.00  0.00      LL0  C  
ATOM   3847  CE  LYS L 190      81.614  -0.416  26.612  1.00  0.00      LL0  C  
ATOM   3848  NZ  LYS L 190      80.444  -0.096  27.430  1.00  0.00      LL0  N1+
ATOM   3849  H   LYS L 190      78.706  -1.008  20.676  1.00  0.00      LL0  H  
ATOM   3850  HZ1 LYS L 190      79.756  -0.876  27.384  1.00  0.00      LL0  H  
ATOM   3851  HZ2 LYS L 190      80.653  -0.077  28.450  1.00  0.00      LL0  H  
ATOM   3852  HZ3 LYS L 190      79.936   0.762  27.144  1.00  0.00      LL0  H  
ATOM   3853  N   VAL L 191      77.225   0.568  22.688  1.00  0.00      LL0  N  
ATOM   3854  CA  VAL L 191      76.264   1.488  23.291  1.00  0.00      LL0  C  
ATOM   3855  C   VAL L 191      75.081   1.831  22.402  1.00  0.00      LL0  C  
ATOM   3856  O   VAL L 191      75.172   2.477  21.365  1.00  0.00      LL0  O  
ATOM   3857  CB  VAL L 191      76.971   2.730  23.874  1.00  0.00      LL0  C  
ATOM   3858  CG1 VAL L 191      77.819   3.481  22.844  1.00  0.00      LL0  C  
ATOM   3859  CG2 VAL L 191      75.992   3.648  24.614  1.00  0.00      LL0  C  
ATOM   3860  H   VAL L 191      77.799   0.813  21.897  1.00  0.00      LL0  H  
ATOM   3861  N   TYR L 192      73.932   1.335  22.862  1.00  0.00      LL0  N  
ATOM   3862  CA  TYR L 192      72.750   1.509  22.029  1.00  0.00      LL0  C  
ATOM   3863  C   TYR L 192      71.885   2.631  22.540  1.00  0.00      LL0  C  
ATOM   3864  O   TYR L 192      71.683   2.787  23.738  1.00  0.00      LL0  O  
ATOM   3865  CB  TYR L 192      71.962   0.199  21.940  1.00  0.00      LL0  C  
ATOM   3866  CG  TYR L 192      72.878  -0.890  21.436  1.00  0.00      LL0  C  
ATOM   3867  CD1 TYR L 192      73.070  -1.024  20.048  1.00  0.00      LL0  C  
ATOM   3868  CD2 TYR L 192      73.536  -1.720  22.368  1.00  0.00      LL0  C  
ATOM   3869  CE1 TYR L 192      73.972  -1.990  19.580  1.00  0.00      LL0  C  
ATOM   3870  CE2 TYR L 192      74.444  -2.681  21.899  1.00  0.00      LL0  C  
ATOM   3871  CZ  TYR L 192      74.650  -2.798  20.512  1.00  0.00      LL0  C  
ATOM   3872  OH  TYR L 192      75.535  -3.735  20.034  1.00  0.00      LL0  O  
ATOM   3873  H   TYR L 192      73.885   0.964  23.791  1.00  0.00      LL0  H  
ATOM   3874  HH  TYR L 192      76.028  -4.153  20.737  1.00  0.00      LL0  H  
ATOM   3875  N   ALA L 193      71.391   3.421  21.585  1.00  0.00      LL0  N  
ATOM   3876  CA  ALA L 193      70.554   4.528  22.020  1.00  0.00      LL0  C  
ATOM   3877  C   ALA L 193      69.270   4.619  21.237  1.00  0.00      LL0  C  
ATOM   3878  O   ALA L 193      69.244   4.681  20.014  1.00  0.00      LL0  O  
ATOM   3879  CB  ALA L 193      71.298   5.861  21.917  1.00  0.00      LL0  C  
ATOM   3880  H   ALA L 193      71.591   3.244  20.620  1.00  0.00      LL0  H  
ATOM   3881  N   CYS L 194      68.195   4.640  22.022  1.00  0.00      LL0  N  
ATOM   3882  CA  CYS L 194      66.912   5.047  21.468  1.00  0.00      LL0  C  
ATOM   3883  C   CYS L 194      66.786   6.546  21.607  1.00  0.00      LL0  C  
ATOM   3884  O   CYS L 194      66.257   7.054  22.586  1.00  0.00      LL0  O  
ATOM   3885  CB  CYS L 194      65.799   4.331  22.229  1.00  0.00      LL0  C  
ATOM   3886  SG  CYS L 194      64.122   4.758  21.720  1.00  0.00      LL0  S  
ATOM   3887  H   CYS L 194      68.306   4.527  23.010  1.00  0.00      LL0  H  
ATOM   3888  N   GLU L 195      67.355   7.243  20.623  1.00  0.00      LL0  N  
ATOM   3889  CA  GLU L 195      67.321   8.692  20.766  1.00  0.00      LL0  C  
ATOM   3890  C   GLU L 195      66.079   9.259  20.113  1.00  0.00      LL0  C  
ATOM   3891  O   GLU L 195      65.915   9.247  18.901  1.00  0.00      LL0  O  
ATOM   3892  CB  GLU L 195      68.631   9.280  20.241  1.00  0.00      LL0  C  
ATOM   3893  CG  GLU L 195      69.029  10.588  20.931  1.00  0.00      LL0  C  
ATOM   3894  CD  GLU L 195      70.541  10.729  20.892  1.00  0.00      LL0  C  
ATOM   3895  OE1 GLU L 195      71.045  11.691  20.319  1.00  0.00      LL0  O  
ATOM   3896  OE2 GLU L 195      71.243   9.854  21.401  1.00  0.00      LL0  O1-
ATOM   3897  H   GLU L 195      67.650   6.811  19.767  1.00  0.00      LL0  H  
ATOM   3898  N   VAL L 196      65.155   9.674  20.980  1.00  0.00      LL0  N  
ATOM   3899  CA  VAL L 196      63.830   9.923  20.424  1.00  0.00      LL0  C  
ATOM   3900  C   VAL L 196      63.469  11.372  20.201  1.00  0.00      LL0  C  
ATOM   3901  O   VAL L 196      63.873  12.273  20.930  1.00  0.00      LL0  O  
ATOM   3902  CB  VAL L 196      62.748   9.240  21.265  1.00  0.00      LL0  C  
ATOM   3903  CG1 VAL L 196      63.014   7.744  21.335  1.00  0.00      LL0  C  
ATOM   3904  CG2 VAL L 196      62.610   9.844  22.663  1.00  0.00      LL0  C  
ATOM   3905  H   VAL L 196      65.363   9.710  21.958  1.00  0.00      LL0  H  
ATOM   3906  N   THR L 197      62.624  11.528  19.181  1.00  0.00      LL0  N  
ATOM   3907  CA  THR L 197      61.885  12.772  19.054  1.00  0.00      LL0  C  
ATOM   3908  C   THR L 197      60.392  12.511  19.144  1.00  0.00      LL0  C  
ATOM   3909  O   THR L 197      59.913  11.391  18.991  1.00  0.00      LL0  O  
ATOM   3910  CB  THR L 197      62.261  13.472  17.748  1.00  0.00      LL0  C  
ATOM   3911  CG2 THR L 197      63.433  14.435  17.951  1.00  0.00      LL0  C  
ATOM   3912  OG1 THR L 197      62.590  12.506  16.744  1.00  0.00      LL0  O  
ATOM   3913  H   THR L 197      62.398  10.768  18.567  1.00  0.00      LL0  H  
ATOM   3914  HG1 THR L 197      63.487  12.241  16.947  1.00  0.00      LL0  H  
ATOM   3915  N   HIS L 198      59.683  13.606  19.425  1.00  0.00      LL0  N  
ATOM   3916  CA  HIS L 198      58.230  13.594  19.584  1.00  0.00      LL0  C  
ATOM   3917  C   HIS L 198      57.829  15.032  19.363  1.00  0.00      LL0  C  
ATOM   3918  O   HIS L 198      58.636  15.910  19.642  1.00  0.00      LL0  O  
ATOM   3919  CB  HIS L 198      57.896  13.113  21.008  1.00  0.00      LL0  C  
ATOM   3920  CG  HIS L 198      56.460  13.363  21.415  1.00  0.00      LL0  C  
ATOM   3921  CD2 HIS L 198      55.297  12.856  20.832  1.00  0.00      LL0  C  
ATOM   3922  ND1 HIS L 198      56.116  14.138  22.461  1.00  0.00      LL0  N  
ATOM   3923  CE1 HIS L 198      54.749  14.123  22.547  1.00  0.00      LL0  C  
ATOM   3924  NE2 HIS L 198      54.249  13.336  21.542  1.00  0.00      LL0  N  
ATOM   3925  H   HIS L 198      60.137  14.489  19.556  1.00  0.00      LL0  H  
ATOM   3926  HD1 HIS L 198      56.719  14.628  23.066  1.00  0.00      LL0  H  
ATOM   3927  N   GLN L 199      56.596  15.249  18.870  1.00  0.00      LL0  N  
ATOM   3928  CA  GLN L 199      56.133  16.625  18.649  1.00  0.00      LL0  C  
ATOM   3929  C   GLN L 199      56.412  17.555  19.824  1.00  0.00      LL0  C  
ATOM   3930  O   GLN L 199      57.039  18.601  19.720  1.00  0.00      LL0  O  
ATOM   3931  CB  GLN L 199      54.638  16.637  18.325  1.00  0.00      LL0  C  
ATOM   3932  CG  GLN L 199      54.173  17.996  17.796  1.00  0.00      LL0  C  
ATOM   3933  CD  GLN L 199      52.828  18.344  18.395  1.00  0.00      LL0  C  
ATOM   3934  NE2 GLN L 199      51.794  18.119  17.588  1.00  0.00      LL0  N  
ATOM   3935  OE1 GLN L 199      52.723  18.829  19.514  1.00  0.00      LL0  O  
ATOM   3936  H   GLN L 199      56.046  14.463  18.578  1.00  0.00      LL0  H  
ATOM   3937 HE21 GLN L 199      51.921  17.575  16.751  1.00  0.00      LL0  H  
ATOM   3938 HE22 GLN L 199      50.879  18.426  17.826  1.00  0.00      LL0  H  
ATOM   3939  N   GLY L 200      55.944  17.075  20.981  1.00  0.00      LL0  N  
ATOM   3940  CA  GLY L 200      56.359  17.779  22.183  1.00  0.00      LL0  C  
ATOM   3941  C   GLY L 200      57.605  17.168  22.780  1.00  0.00      LL0  C  
ATOM   3942  O   GLY L 200      57.540  16.325  23.669  1.00  0.00      LL0  O  
ATOM   3943  H   GLY L 200      55.452  16.207  21.007  1.00  0.00      LL0  H  
ATOM   3944  N   LEU L 201      58.736  17.645  22.253  1.00  0.00      LL0  N  
ATOM   3945  CA  LEU L 201      60.018  17.452  22.925  1.00  0.00      LL0  C  
ATOM   3946  C   LEU L 201      60.879  18.663  22.670  1.00  0.00      LL0  C  
ATOM   3947  O   LEU L 201      60.736  19.342  21.664  1.00  0.00      LL0  O  
ATOM   3948  CB  LEU L 201      60.770  16.204  22.446  1.00  0.00      LL0  C  
ATOM   3949  CG  LEU L 201      60.444  14.925  23.223  1.00  0.00      LL0  C  
ATOM   3950  CD1 LEU L 201      61.290  13.748  22.739  1.00  0.00      LL0  C  
ATOM   3951  CD2 LEU L 201      60.571  15.113  24.736  1.00  0.00      LL0  C  
ATOM   3952  H   LEU L 201      58.704  18.203  21.418  1.00  0.00      LL0  H  
ATOM   3953  N   SER L 202      61.774  18.909  23.627  1.00  0.00      LL0  N  
ATOM   3954  CA  SER L 202      62.764  19.943  23.360  1.00  0.00      LL0  C  
ATOM   3955  C   SER L 202      64.091  19.298  23.006  1.00  0.00      LL0  C  
ATOM   3956  O   SER L 202      64.563  19.318  21.878  1.00  0.00      LL0  O  
ATOM   3957  CB  SER L 202      62.845  20.848  24.590  1.00  0.00      LL0  C  
ATOM   3958  OG  SER L 202      62.753  20.034  25.772  1.00  0.00      LL0  O  
ATOM   3959  H   SER L 202      61.831  18.381  24.472  1.00  0.00      LL0  H  
ATOM   3960  HG  SER L 202      62.781  20.632  26.510  1.00  0.00      LL0  H  
ATOM   3961  N   SER L 203      64.652  18.666  24.039  1.00  0.00      LL0  N  
ATOM   3962  CA  SER L 203      65.814  17.830  23.778  1.00  0.00      LL0  C  
ATOM   3963  C   SER L 203      65.383  16.457  23.299  1.00  0.00      LL0  C  
ATOM   3964  O   SER L 203      64.436  15.882  23.826  1.00  0.00      LL0  O  
ATOM   3965  CB  SER L 203      66.635  17.718  25.062  1.00  0.00      LL0  C  
ATOM   3966  OG  SER L 203      66.715  19.006  25.688  1.00  0.00      LL0  O  
ATOM   3967  H   SER L 203      64.247  18.702  24.952  1.00  0.00      LL0  H  
ATOM   3968  HG  SER L 203      67.330  18.919  26.405  1.00  0.00      LL0  H  
ATOM   3969  N   PRO L 204      66.111  15.931  22.287  1.00  0.00      LL0  N  
ATOM   3970  CA  PRO L 204      65.903  14.524  21.936  1.00  0.00      LL0  C  
ATOM   3971  C   PRO L 204      66.296  13.639  23.107  1.00  0.00      LL0  C  
ATOM   3972  O   PRO L 204      67.355  13.786  23.709  1.00  0.00      LL0  O  
ATOM   3973  CB  PRO L 204      66.790  14.358  20.696  1.00  0.00      LL0  C  
ATOM   3974  CG  PRO L 204      67.883  15.421  20.828  1.00  0.00      LL0  C  
ATOM   3975  CD  PRO L 204      67.152  16.580  21.496  1.00  0.00      LL0  C  
ATOM   3976  N   VAL L 205      65.368  12.748  23.459  1.00  0.00      LL0  N  
ATOM   3977  CA  VAL L 205      65.686  11.978  24.657  1.00  0.00      LL0  C  
ATOM   3978  C   VAL L 205      66.528  10.769  24.320  1.00  0.00      LL0  C  
ATOM   3979  O   VAL L 205      66.052   9.807  23.732  1.00  0.00      LL0  O  
ATOM   3980  CB  VAL L 205      64.413  11.586  25.426  1.00  0.00      LL0  C  
ATOM   3981  CG1 VAL L 205      64.715  10.762  26.684  1.00  0.00      LL0  C  
ATOM   3982  CG2 VAL L 205      63.594  12.830  25.772  1.00  0.00      LL0  C  
ATOM   3983  H   VAL L 205      64.586  12.575  22.856  1.00  0.00      LL0  H  
ATOM   3984  N   THR L 206      67.800  10.846  24.728  1.00  0.00      LL0  N  
ATOM   3985  CA  THR L 206      68.567   9.614  24.595  1.00  0.00      LL0  C  
ATOM   3986  C   THR L 206      68.187   8.568  25.630  1.00  0.00      LL0  C  
ATOM   3987  O   THR L 206      68.415   8.664  26.831  1.00  0.00      LL0  O  
ATOM   3988  CB  THR L 206      70.084   9.878  24.511  1.00  0.00      LL0  C  
ATOM   3989  CG2 THR L 206      70.724  10.407  25.799  1.00  0.00      LL0  C  
ATOM   3990  OG1 THR L 206      70.772   8.723  24.004  1.00  0.00      LL0  O  
ATOM   3991  H   THR L 206      68.158  11.683  25.140  1.00  0.00      LL0  H  
ATOM   3992  HG1 THR L 206      70.982   8.970  23.099  1.00  0.00      LL0  H  
ATOM   3993  N   LYS L 207      67.549   7.535  25.090  1.00  0.00      LL0  N  
ATOM   3994  CA  LYS L 207      67.345   6.386  25.948  1.00  0.00      LL0  C  
ATOM   3995  C   LYS L 207      68.412   5.345  25.700  1.00  0.00      LL0  C  
ATOM   3996  O   LYS L 207      68.251   4.428  24.906  1.00  0.00      LL0  O  
ATOM   3997  CB  LYS L 207      65.944   5.820  25.752  1.00  0.00      LL0  C  
ATOM   3998  CG  LYS L 207      65.475   5.091  27.002  1.00  0.00      LL0  C  
ATOM   3999  CD  LYS L 207      65.188   6.047  28.155  1.00  0.00      LL0  C  
ATOM   4000  CE  LYS L 207      64.952   5.259  29.435  1.00  0.00      LL0  C  
ATOM   4001  NZ  LYS L 207      64.319   6.104  30.454  1.00  0.00      LL0  N1+
ATOM   4002  H   LYS L 207      67.263   7.564  24.130  1.00  0.00      LL0  H  
ATOM   4003  HZ1 LYS L 207      64.552   5.742  31.404  1.00  0.00      LL0  H  
ATOM   4004  HZ2 LYS L 207      64.636   7.088  30.388  1.00  0.00      LL0  H  
ATOM   4005  HZ3 LYS L 207      63.278   6.060  30.359  1.00  0.00      LL0  H  
ATOM   4006  N   SER L 208      69.530   5.550  26.388  1.00  0.00      LL0  N  
ATOM   4007  CA  SER L 208      70.658   4.683  26.077  1.00  0.00      LL0  C  
ATOM   4008  C   SER L 208      70.883   3.553  27.076  1.00  0.00      LL0  C  
ATOM   4009  O   SER L 208      70.442   3.604  28.224  1.00  0.00      LL0  O  
ATOM   4010  CB  SER L 208      71.901   5.564  25.888  1.00  0.00      LL0  C  
ATOM   4011  OG  SER L 208      71.562   6.948  26.099  1.00  0.00      LL0  O  
ATOM   4012  H   SER L 208      69.670   6.343  26.983  1.00  0.00      LL0  H  
ATOM   4013  HG  SER L 208      71.399   7.356  25.247  1.00  0.00      LL0  H  
ATOM   4014  N   PHE L 209      71.611   2.535  26.589  1.00  0.00      LL0  N  
ATOM   4015  CA  PHE L 209      72.170   1.518  27.476  1.00  0.00      LL0  C  
ATOM   4016  C   PHE L 209      73.474   0.992  26.907  1.00  0.00      LL0  C  
ATOM   4017  O   PHE L 209      73.805   1.232  25.753  1.00  0.00      LL0  O  
ATOM   4018  CB  PHE L 209      71.178   0.373  27.777  1.00  0.00      LL0  C  
ATOM   4019  CG  PHE L 209      70.993  -0.588  26.619  1.00  0.00      LL0  C  
ATOM   4020  CD1 PHE L 209      69.998  -0.334  25.653  1.00  0.00      LL0  C  
ATOM   4021  CD2 PHE L 209      71.819  -1.731  26.525  1.00  0.00      LL0  C  
ATOM   4022  CE1 PHE L 209      69.839  -1.224  24.574  1.00  0.00      LL0  C  
ATOM   4023  CE2 PHE L 209      71.668  -2.616  25.441  1.00  0.00      LL0  C  
ATOM   4024  CZ  PHE L 209      70.681  -2.350  24.472  1.00  0.00      LL0  C  
ATOM   4025  H   PHE L 209      71.836   2.496  25.612  1.00  0.00      LL0  H  
ATOM   4026  N   ASN L 210      74.198   0.258  27.759  1.00  0.00      LL0  N  
ATOM   4027  CA  ASN L 210      75.355  -0.450  27.216  1.00  0.00      LL0  C  
ATOM   4028  C   ASN L 210      75.088  -1.935  27.309  1.00  0.00      LL0  C  
ATOM   4029  O   ASN L 210      74.567  -2.418  28.309  1.00  0.00      LL0  O  
ATOM   4030  CB  ASN L 210      76.621  -0.100  27.992  1.00  0.00      LL0  C  
ATOM   4031  CG  ASN L 210      77.276   1.162  27.470  1.00  0.00      LL0  C  
ATOM   4032  ND2 ASN L 210      76.653   2.290  27.816  1.00  0.00      LL0  N  
ATOM   4033  OD1 ASN L 210      78.315   1.140  26.819  1.00  0.00      LL0  O  
ATOM   4034  H   ASN L 210      73.869   0.035  28.676  1.00  0.00      LL0  H  
ATOM   4035 HD21 ASN L 210      75.826   2.273  28.374  1.00  0.00      LL0  H  
ATOM   4036 HD22 ASN L 210      77.028   3.161  27.502  1.00  0.00      LL0  H  
ATOM   4037  N   ARG L 211      75.415  -2.639  26.218  1.00  0.00      LL0  N  
ATOM   4038  CA  ARG L 211      75.061  -4.057  26.148  1.00  0.00      LL0  C  
ATOM   4039  C   ARG L 211      75.692  -4.930  27.227  1.00  0.00      LL0  C  
ATOM   4040  O   ARG L 211      76.845  -5.342  27.159  1.00  0.00      LL0  O  
ATOM   4041  CB  ARG L 211      75.367  -4.607  24.751  1.00  0.00      LL0  C  
ATOM   4042  CG  ARG L 211      75.195  -6.130  24.660  1.00  0.00      LL0  C  
ATOM   4043  CD  ARG L 211      75.952  -6.789  23.506  1.00  0.00      LL0  C  
ATOM   4044  NE  ARG L 211      77.207  -6.115  23.156  1.00  0.00      LL0  N  
ATOM   4045  CZ  ARG L 211      78.340  -6.071  23.893  1.00  0.00      LL0  C  
ATOM   4046  NH1 ARG L 211      78.393  -6.586  25.119  1.00  0.00      LL0  N1+
ATOM   4047  NH2 ARG L 211      79.410  -5.481  23.375  1.00  0.00      LL0  N  
ATOM   4048  H   ARG L 211      75.871  -2.175  25.458  1.00  0.00      LL0  H  
ATOM   4049  HE  ARG L 211      77.231  -5.676  22.249  1.00  0.00      LL0  H  
ATOM   4050 HH11 ARG L 211      79.231  -6.590  25.660  1.00  0.00      LL0  H  
ATOM   4051 HH12 ARG L 211      77.564  -6.958  25.538  1.00  0.00      LL0  H  
ATOM   4052 HH21 ARG L 211      80.290  -5.428  23.837  1.00  0.00      LL0  H  
ATOM   4053 HH22 ARG L 211      79.346  -5.062  22.458  1.00  0.00      LL0  H  
ATOM   4054  N   GLY L 212      74.839  -5.232  28.211  1.00  0.00      LL0  N  
ATOM   4055  CA  GLY L 212      75.306  -6.102  29.285  1.00  0.00      LL0  C  
ATOM   4056  C   GLY L 212      75.624  -5.337  30.552  1.00  0.00      LL0  C  
ATOM   4057  O   GLY L 212      75.502  -5.832  31.665  1.00  0.00      LL0  O  
ATOM   4058  H   GLY L 212      73.966  -4.748  28.253  1.00  0.00      LL0  H  
ATOM   4059  N   GLU L 213      76.017  -4.076  30.339  1.00  0.00      LL0  N  
ATOM   4060  CA  GLU L 213      76.365  -3.235  31.478  1.00  0.00      LL0  C  
ATOM   4061  C   GLU L 213      75.147  -2.643  32.165  1.00  0.00      LL0  C  
ATOM   4062  O   GLU L 213      74.814  -1.468  32.066  1.00  0.00      LL0  O  
ATOM   4063  CB  GLU L 213      77.354  -2.171  31.015  1.00  0.00      LL0  C  
ATOM   4064  CG  GLU L 213      78.622  -2.820  30.452  1.00  0.00      LL0  C  
ATOM   4065  CD  GLU L 213      79.237  -1.917  29.405  1.00  0.00      LL0  C  
ATOM   4066  OE1 GLU L 213      79.781  -0.871  29.749  1.00  0.00      LL0  O  
ATOM   4067  OE2 GLU L 213      79.161  -2.247  28.224  1.00  0.00      LL0  O1-
ATOM   4068  H   GLU L 213      76.026  -3.687  29.418  1.00  0.00      LL0  H  
ATOM   4069  N   CYS L 214      74.467  -3.546  32.890  1.00  0.00      LL0  N  
ATOM   4070  CA  CYS L 214      73.338  -3.151  33.736  1.00  0.00      LL0  C  
ATOM   4071  C   CYS L 214      72.322  -2.198  33.116  1.00  0.00      LL0  C  
ATOM   4072  O   CYS L 214      71.145  -2.170  33.477  1.00  0.00      LL0  O  
ATOM   4073  CB  CYS L 214      73.860  -2.611  35.070  1.00  0.00      LL0  C  
ATOM   4074  SG  CYS L 214      72.618  -2.639  36.387  1.00  0.00      LL0  S  
ATOM   4075  H   CYS L 214      74.811  -4.488  32.879  1.00  0.00      LL0  H  
TER   
ATOM   4076  N   ASP C  10       5.896  -7.327 -36.883  1.00  0.00      RC0  N  
ATOM   4077  CA  ASP C  10       6.006  -7.713 -35.482  1.00  0.00      RC0  C  
ATOM   4078  C   ASP C  10       7.014  -6.839 -34.755  1.00  0.00      RC0  C  
ATOM   4079  O   ASP C  10       8.209  -6.836 -35.073  1.00  0.00      RC0  O  
ATOM   4080  CB  ASP C  10       6.199  -9.204 -35.253  1.00  0.00      RC0  C  
ATOM   4081  CG  ASP C  10       5.723  -9.472 -33.837  1.00  0.00      RC0  C  
ATOM   4082  OD1 ASP C  10       5.123  -8.578 -33.238  1.00  0.00      RC0  O  
ATOM   4083  OD2 ASP C  10       5.978 -10.558 -33.322  1.00  0.00      RC0  O1-
ATOM   4084  H   ASP C  10       6.802  -7.113 -37.248  1.00  0.00      RC0  H  
ATOM   4085  N   LYS C  11       6.504  -6.108 -33.767  1.00  0.00      RC0  N  
ATOM   4086  CA  LYS C  11       7.253  -5.090 -33.031  1.00  0.00      RC0  C  
ATOM   4087  C   LYS C  11       8.159  -5.647 -31.924  1.00  0.00      RC0  C  
ATOM   4088  O   LYS C  11       7.844  -6.672 -31.308  1.00  0.00      RC0  O  
ATOM   4089  CB  LYS C  11       6.222  -4.108 -32.457  1.00  0.00      RC0  C  
ATOM   4090  CG  LYS C  11       5.447  -3.323 -33.523  1.00  0.00      RC0  C  
ATOM   4091  CD  LYS C  11       4.302  -2.521 -32.896  1.00  0.00      RC0  C  
ATOM   4092  CE  LYS C  11       3.688  -1.424 -33.771  1.00  0.00      RC0  C  
ATOM   4093  NZ  LYS C  11       2.719  -0.666 -32.960  1.00  0.00      RC0  N1+
ATOM   4094  H   LYS C  11       5.670  -6.526 -33.397  1.00  0.00      RC0  H  
ATOM   4095  HZ1 LYS C  11       1.750  -0.925 -33.232  1.00  0.00      RC0  H  
ATOM   4096  HZ2 LYS C  11       2.868  -0.907 -31.959  1.00  0.00      RC0  H  
ATOM   4097  HZ3 LYS C  11       2.845   0.367 -33.077  1.00  0.00      RC0  H  
ATOM   4098  N   PRO C  12       9.284  -4.958 -31.664  1.00  0.00      RC0  N  
ATOM   4099  CA  PRO C  12      10.205  -5.257 -30.560  1.00  0.00      RC0  C  
ATOM   4100  C   PRO C  12       9.450  -5.393 -29.241  1.00  0.00      RC0  C  
ATOM   4101  O   PRO C  12       8.778  -4.445 -28.825  1.00  0.00      RC0  O  
ATOM   4102  CB  PRO C  12      11.134  -4.044 -30.579  1.00  0.00      RC0  C  
ATOM   4103  CG  PRO C  12      11.190  -3.620 -32.042  1.00  0.00      RC0  C  
ATOM   4104  CD  PRO C  12       9.758  -3.855 -32.494  1.00  0.00      RC0  C  
ATOM   4105  N   VAL C  13       9.565  -6.551 -28.596  1.00  0.00      RC0  N  
ATOM   4106  CA  VAL C  13       8.764  -6.842 -27.424  1.00  0.00      RC0  C  
ATOM   4107  C   VAL C  13       9.487  -7.710 -26.404  1.00  0.00      RC0  C  
ATOM   4108  O   VAL C  13      10.159  -8.681 -26.746  1.00  0.00      RC0  O  
ATOM   4109  CB  VAL C  13       7.480  -7.540 -27.900  1.00  0.00      RC0  C  
ATOM   4110  CG1 VAL C  13       7.802  -8.713 -28.832  1.00  0.00      RC0  C  
ATOM   4111  CG2 VAL C  13       6.600  -7.996 -26.740  1.00  0.00      RC0  C  
ATOM   4112  H   VAL C  13      10.159  -7.287 -28.930  1.00  0.00      RC0  H  
ATOM   4113  N   ALA C  14       9.345  -7.342 -25.136  1.00  0.00      RC0  N  
ATOM   4114  CA  ALA C  14       9.881  -8.146 -24.048  1.00  0.00      RC0  C  
ATOM   4115  C   ALA C  14       8.897  -8.206 -22.893  1.00  0.00      RC0  C  
ATOM   4116  O   ALA C  14       8.165  -7.255 -22.619  1.00  0.00      RC0  O  
ATOM   4117  CB  ALA C  14      11.206  -7.582 -23.542  1.00  0.00      RC0  C  
ATOM   4118  H   ALA C  14       8.741  -6.594 -24.871  1.00  0.00      RC0  H  
ATOM   4119  N   HIS C  15       8.867  -9.354 -22.238  1.00  0.00      RC0  N  
ATOM   4120  CA  HIS C  15       8.201  -9.481 -20.959  1.00  0.00      RC0  C  
ATOM   4121  C   HIS C  15       8.925 -10.585 -20.231  1.00  0.00      RC0  C  
ATOM   4122  O   HIS C  15       8.575 -11.761 -20.383  1.00  0.00      RC0  O  
ATOM   4123  CB  HIS C  15       6.734  -9.862 -21.166  1.00  0.00      RC0  C  
ATOM   4124  CG  HIS C  15       5.968  -9.835 -19.861  1.00  0.00      RC0  C  
ATOM   4125  CD2 HIS C  15       5.913 -10.814 -18.861  1.00  0.00      RC0  C  
ATOM   4126  ND1 HIS C  15       5.184  -8.805 -19.497  1.00  0.00      RC0  N  
ATOM   4127  CE1 HIS C  15       4.634  -9.122 -18.283  1.00  0.00      RC0  C  
ATOM   4128  NE2 HIS C  15       5.083 -10.357 -17.890  1.00  0.00      RC0  N  
ATOM   4129  H   HIS C  15       9.439 -10.124 -22.531  1.00  0.00      RC0  H  
ATOM   4130  HD1 HIS C  15       5.026  -7.983 -20.016  1.00  0.00      RC0  H  
ATOM   4131  N   VAL C  16       9.949 -10.206 -19.463  1.00  0.00      RC0  N  
ATOM   4132  CA  VAL C  16      10.737 -11.178 -18.711  1.00  0.00      RC0  C  
ATOM   4133  C   VAL C  16      10.299 -11.269 -17.240  1.00  0.00      RC0  C  
ATOM   4134  O   VAL C  16       9.593 -10.396 -16.716  1.00  0.00      RC0  O  
ATOM   4135  CB  VAL C  16      12.224 -10.841 -18.838  1.00  0.00      RC0  C  
ATOM   4136  CG1 VAL C  16      12.673 -10.953 -20.296  1.00  0.00      RC0  C  
ATOM   4137  CG2 VAL C  16      12.527  -9.456 -18.269  1.00  0.00      RC0  C  
ATOM   4138  H   VAL C  16      10.104  -9.236 -19.305  1.00  0.00      RC0  H  
ATOM   4139  N   VAL C  17      10.701 -12.348 -16.582  1.00  0.00      RC0  N  
ATOM   4140  CA  VAL C  17      10.266 -12.593 -15.219  1.00  0.00      RC0  C  
ATOM   4141  C   VAL C  17      11.457 -12.831 -14.306  1.00  0.00      RC0  C  
ATOM   4142  O   VAL C  17      12.594 -12.904 -14.750  1.00  0.00      RC0  O  
ATOM   4143  CB  VAL C  17       9.318 -13.796 -15.167  1.00  0.00      RC0  C  
ATOM   4144  CG1 VAL C  17       7.996 -13.505 -15.881  1.00  0.00      RC0  C  
ATOM   4145  CG2 VAL C  17      10.008 -15.052 -15.705  1.00  0.00      RC0  C  
ATOM   4146  H   VAL C  17      11.345 -12.991 -17.003  1.00  0.00      RC0  H  
ATOM   4147  N   ALA C  18      11.186 -12.942 -13.016  1.00  0.00      RC0  N  
ATOM   4148  CA  ALA C  18      12.244 -13.152 -12.043  1.00  0.00      RC0  C  
ATOM   4149  C   ALA C  18      12.692 -14.602 -12.073  1.00  0.00      RC0  C  
ATOM   4150  O   ALA C  18      11.907 -15.509 -12.356  1.00  0.00      RC0  O  
ATOM   4151  CB  ALA C  18      11.781 -12.819 -10.629  1.00  0.00      RC0  C  
ATOM   4152  H   ALA C  18      10.231 -12.969 -12.722  1.00  0.00      RC0  H  
ATOM   4153  N   ASN C  19      13.967 -14.815 -11.787  1.00  0.00      RC0  N  
ATOM   4154  CA  ASN C  19      14.509 -16.153 -11.655  1.00  0.00      RC0  C  
ATOM   4155  C   ASN C  19      14.150 -16.749 -10.283  1.00  0.00      RC0  C  
ATOM   4156  O   ASN C  19      14.704 -16.331  -9.257  1.00  0.00      RC0  O  
ATOM   4157  CB  ASN C  19      16.024 -16.221 -11.837  1.00  0.00      RC0  C  
ATOM   4158  CG  ASN C  19      16.488 -17.660 -11.650  1.00  0.00      RC0  C  
ATOM   4159  ND2 ASN C  19      17.824 -17.782 -11.621  1.00  0.00      RC0  N  
ATOM   4160  OD1 ASN C  19      15.715 -18.609 -11.537  1.00  0.00      RC0  O  
ATOM   4161  H   ASN C  19      14.567 -14.028 -11.650  1.00  0.00      RC0  H  
ATOM   4162 HD21 ASN C  19      18.399 -17.001 -11.885  1.00  0.00      RC0  H  
ATOM   4163 HD22 ASN C  19      18.298 -18.628 -11.380  1.00  0.00      RC0  H  
ATOM   4164  N   PRO C  20      13.222 -17.727 -10.260  1.00  0.00      RC0  N  
ATOM   4165  CA  PRO C  20      12.777 -18.383  -9.019  1.00  0.00      RC0  C  
ATOM   4166  C   PRO C  20      13.936 -19.061  -8.292  1.00  0.00      RC0  C  
ATOM   4167  O   PRO C  20      14.028 -19.027  -7.057  1.00  0.00      RC0  O  
ATOM   4168  CB  PRO C  20      11.725 -19.388  -9.499  1.00  0.00      RC0  C  
ATOM   4169  CG  PRO C  20      11.262 -18.875 -10.859  1.00  0.00      RC0  C  
ATOM   4170  CD  PRO C  20      12.539 -18.275 -11.427  1.00  0.00      RC0  C  
ATOM   4171  N   GLN C  21      14.820 -19.675  -9.071  1.00  0.00      RC0  N  
ATOM   4172  CA  GLN C  21      15.973 -20.365  -8.518  1.00  0.00      RC0  C  
ATOM   4173  C   GLN C  21      17.144 -19.408  -8.299  1.00  0.00      RC0  C  
ATOM   4174  O   GLN C  21      18.296 -19.831  -8.230  1.00  0.00      RC0  O  
ATOM   4175  CB  GLN C  21      16.435 -21.496  -9.436  1.00  0.00      RC0  C  
ATOM   4176  CG  GLN C  21      15.299 -22.288 -10.086  1.00  0.00      RC0  C  
ATOM   4177  CD  GLN C  21      14.341 -22.807  -9.037  1.00  0.00      RC0  C  
ATOM   4178  NE2 GLN C  21      14.917 -23.585  -8.102  1.00  0.00      RC0  N  
ATOM   4179  OE1 GLN C  21      13.149 -22.525  -9.079  1.00  0.00      RC0  O  
ATOM   4180  H   GLN C  21      14.783 -19.524 -10.059  1.00  0.00      RC0  H  
ATOM   4181 HE21 GLN C  21      15.897 -23.786  -8.116  1.00  0.00      RC0  H  
ATOM   4182 HE22 GLN C  21      14.369 -23.975  -7.362  1.00  0.00      RC0  H  
ATOM   4183  N   ALA C  22      16.833 -18.117  -8.185  1.00  0.00      RC0  N  
ATOM   4184  CA  ALA C  22      17.835 -17.106  -7.854  1.00  0.00      RC0  C  
ATOM   4185  C   ALA C  22      17.999 -16.931  -6.336  1.00  0.00      RC0  C  
ATOM   4186  O   ALA C  22      17.385 -17.660  -5.550  1.00  0.00      RC0  O  
ATOM   4187  CB  ALA C  22      17.541 -15.735  -8.468  1.00  0.00      RC0  C  
ATOM   4188  H   ALA C  22      15.879 -17.837  -8.079  1.00  0.00      RC0  H  
ATOM   4189  N   GLU C  23      18.814 -15.957  -5.932  1.00  0.00      RC0  N  
ATOM   4190  CA  GLU C  23      19.445 -15.999  -4.613  1.00  0.00      RC0  C  
ATOM   4191  C   GLU C  23      19.486 -14.661  -3.900  1.00  0.00      RC0  C  
ATOM   4192  O   GLU C  23      20.536 -14.010  -3.893  1.00  0.00      RC0  O  
ATOM   4193  CB  GLU C  23      20.828 -16.671  -4.645  1.00  0.00      RC0  C  
ATOM   4194  CG  GLU C  23      21.248 -17.471  -3.387  1.00  0.00      RC0  C  
ATOM   4195  CD  GLU C  23      21.613 -16.638  -2.153  1.00  0.00      RC0  C  
ATOM   4196  OE1 GLU C  23      22.134 -15.532  -2.281  1.00  0.00      RC0  O  
ATOM   4197  OE2 GLU C  23      21.424 -17.127  -1.041  1.00  0.00      RC0  O1-
ATOM   4198  H   GLU C  23      19.189 -15.322  -6.605  1.00  0.00      RC0  H  
ATOM   4199  N   GLY C  24      18.382 -14.262  -3.268  1.00  0.00      RC0  N  
ATOM   4200  CA  GLY C  24      18.307 -12.922  -2.706  1.00  0.00      RC0  C  
ATOM   4201  C   GLY C  24      18.714 -11.978  -3.821  1.00  0.00      RC0  C  
ATOM   4202  O   GLY C  24      19.524 -11.045  -3.650  1.00  0.00      RC0  O  
ATOM   4203  H   GLY C  24      17.623 -14.909  -3.210  1.00  0.00      RC0  H  
ATOM   4204  N   GLN C  25      18.144 -12.250  -4.991  1.00  0.00      RC0  N  
ATOM   4205  CA  GLN C  25      18.593 -11.641  -6.230  1.00  0.00      RC0  C  
ATOM   4206  C   GLN C  25      17.421 -11.412  -7.171  1.00  0.00      RC0  C  
ATOM   4207  O   GLN C  25      16.517 -12.244  -7.263  1.00  0.00      RC0  O  
ATOM   4208  CB  GLN C  25      19.673 -12.494  -6.903  1.00  0.00      RC0  C  
ATOM   4209  CG  GLN C  25      20.512 -11.720  -7.923  1.00  0.00      RC0  C  
ATOM   4210  CD  GLN C  25      21.386 -12.684  -8.693  1.00  0.00      RC0  C  
ATOM   4211  NE2 GLN C  25      22.678 -12.630  -8.377  1.00  0.00      RC0  N  
ATOM   4212  OE1 GLN C  25      20.925 -13.434  -9.542  1.00  0.00      RC0  O  
ATOM   4213  H   GLN C  25      17.402 -12.919  -5.029  1.00  0.00      RC0  H  
ATOM   4214 HE21 GLN C  25      23.004 -12.018  -7.649  1.00  0.00      RC0  H  
ATOM   4215 HE22 GLN C  25      23.349 -13.198  -8.844  1.00  0.00      RC0  H  
ATOM   4216  N   LEU C  26      17.443 -10.279  -7.864  1.00  0.00      RC0  N  
ATOM   4217  CA  LEU C  26      16.475 -10.016  -8.915  1.00  0.00      RC0  C  
ATOM   4218  C   LEU C  26      17.148 -10.249 -10.259  1.00  0.00      RC0  C  
ATOM   4219  O   LEU C  26      17.840  -9.381 -10.778  1.00  0.00      RC0  O  
ATOM   4220  CB  LEU C  26      15.946  -8.583  -8.804  1.00  0.00      RC0  C  
ATOM   4221  CG  LEU C  26      15.025  -8.163  -9.956  1.00  0.00      RC0  C  
ATOM   4222  CD1 LEU C  26      13.895  -9.164 -10.204  1.00  0.00      RC0  C  
ATOM   4223  CD2 LEU C  26      14.499  -6.740  -9.763  1.00  0.00      RC0  C  
ATOM   4224  H   LEU C  26      18.221  -9.655  -7.793  1.00  0.00      RC0  H  
ATOM   4225  N   GLN C  27      16.945 -11.438 -10.807  1.00  0.00      RC0  N  
ATOM   4226  CA  GLN C  27      17.565 -11.833 -12.061  1.00  0.00      RC0  C  
ATOM   4227  C   GLN C  27      16.514 -12.139 -13.119  1.00  0.00      RC0  C  
ATOM   4228  O   GLN C  27      15.699 -13.048 -12.959  1.00  0.00      RC0  O  
ATOM   4229  CB  GLN C  27      18.418 -13.070 -11.813  1.00  0.00      RC0  C  
ATOM   4230  CG  GLN C  27      19.147 -13.578 -13.055  1.00  0.00      RC0  C  
ATOM   4231  CD  GLN C  27      19.688 -14.958 -12.757  1.00  0.00      RC0  C  
ATOM   4232  NE2 GLN C  27      20.671 -14.975 -11.846  1.00  0.00      RC0  N  
ATOM   4233  OE1 GLN C  27      19.239 -15.958 -13.306  1.00  0.00      RC0  O  
ATOM   4234  H   GLN C  27      16.313 -12.084 -10.379  1.00  0.00      RC0  H  
ATOM   4235 HE21 GLN C  27      20.924 -14.148 -11.333  1.00  0.00      RC0  H  
ATOM   4236 HE22 GLN C  27      21.179 -15.802 -11.610  1.00  0.00      RC0  H  
ATOM   4237  N   TRP C  28      16.537 -11.376 -14.205  1.00  0.00      RC0  N  
ATOM   4238  CA  TRP C  28      15.514 -11.486 -15.246  1.00  0.00      RC0  C  
ATOM   4239  C   TRP C  28      15.684 -12.705 -16.147  1.00  0.00      RC0  C  
ATOM   4240  O   TRP C  28      16.754 -12.937 -16.695  1.00  0.00      RC0  O  
ATOM   4241  CB  TRP C  28      15.436 -10.182 -16.047  1.00  0.00      RC0  C  
ATOM   4242  CG  TRP C  28      14.986  -9.032 -15.166  1.00  0.00      RC0  C  
ATOM   4243  CD1 TRP C  28      15.695  -7.855 -14.876  1.00  0.00      RC0  C  
ATOM   4244  CD2 TRP C  28      13.741  -8.890 -14.449  1.00  0.00      RC0  C  
ATOM   4245  CE2 TRP C  28      13.770  -7.648 -13.771  1.00  0.00      RC0  C  
ATOM   4246  CE3 TRP C  28      12.625  -9.706 -14.327  1.00  0.00      RC0  C  
ATOM   4247  NE1 TRP C  28      14.985  -7.037 -14.052  1.00  0.00      RC0  N  
ATOM   4248  CZ2 TRP C  28      12.684  -7.256 -12.999  1.00  0.00      RC0  C  
ATOM   4249  CZ3 TRP C  28      11.547  -9.305 -13.550  1.00  0.00      RC0  C  
ATOM   4250  CH2 TRP C  28      11.574  -8.083 -12.889  1.00  0.00      RC0  C  
ATOM   4251  H   TRP C  28      17.313 -10.772 -14.362  1.00  0.00      RC0  H  
ATOM   4252  HE1 TRP C  28      15.286  -6.178 -13.681  1.00  0.00      RC0  H  
ATOM   4253  N   LEU C  29      14.619 -13.482 -16.287  1.00  0.00      RC0  N  
ATOM   4254  CA  LEU C  29      14.650 -14.685 -17.103  1.00  0.00      RC0  C  
ATOM   4255  C   LEU C  29      13.823 -14.517 -18.351  1.00  0.00      RC0  C  
ATOM   4256  O   LEU C  29      12.650 -14.167 -18.301  1.00  0.00      RC0  O  
ATOM   4257  CB  LEU C  29      14.128 -15.914 -16.364  1.00  0.00      RC0  C  
ATOM   4258  CG  LEU C  29      15.156 -16.560 -15.442  1.00  0.00      RC0  C  
ATOM   4259  CD1 LEU C  29      14.674 -17.938 -14.985  1.00  0.00      RC0  C  
ATOM   4260  CD2 LEU C  29      16.544 -16.629 -16.081  1.00  0.00      RC0  C  
ATOM   4261  H   LEU C  29      13.732 -13.133 -16.026  1.00  0.00      RC0  H  
ATOM   4262  N   ASN C  30      14.461 -14.817 -19.469  1.00  0.00      RC0  N  
ATOM   4263  CA  ASN C  30      13.961 -14.517 -20.800  1.00  0.00      RC0  C  
ATOM   4264  C   ASN C  30      13.069 -15.596 -21.366  1.00  0.00      RC0  C  
ATOM   4265  O   ASN C  30      12.255 -15.347 -22.262  1.00  0.00      RC0  O  
ATOM   4266  CB  ASN C  30      15.071 -14.142 -21.784  1.00  0.00      RC0  C  
ATOM   4267  CG  ASN C  30      15.847 -15.365 -22.218  1.00  0.00      RC0  C  
ATOM   4268  ND2 ASN C  30      16.988 -15.527 -21.525  1.00  0.00      RC0  N  
ATOM   4269  OD1 ASN C  30      15.474 -16.105 -23.122  1.00  0.00      RC0  O  
ATOM   4270  H   ASN C  30      15.377 -15.199 -19.358  1.00  0.00      RC0  H  
ATOM   4271 HD21 ASN C  30      17.271 -14.845 -20.846  1.00  0.00      RC0  H  
ATOM   4272 HD22 ASN C  30      17.610 -16.297 -21.672  1.00  0.00      RC0  H  
ATOM   4273  N   ARG C  31      13.237 -16.800 -20.838  1.00  0.00      RC0  N  
ATOM   4274  CA  ARG C  31      12.699 -17.980 -21.488  1.00  0.00      RC0  C  
ATOM   4275  C   ARG C  31      11.910 -18.837 -20.517  1.00  0.00      RC0  C  
ATOM   4276  O   ARG C  31      12.449 -19.715 -19.838  1.00  0.00      RC0  O  
ATOM   4277  CB  ARG C  31      13.795 -18.763 -22.209  1.00  0.00      RC0  C  
ATOM   4278  CG  ARG C  31      13.222 -19.693 -23.280  1.00  0.00      RC0  C  
ATOM   4279  CD  ARG C  31      13.924 -19.526 -24.632  1.00  0.00      RC0  C  
ATOM   4280  NE  ARG C  31      13.720 -18.181 -25.173  1.00  0.00      RC0  N  
ATOM   4281  CZ  ARG C  31      14.802 -17.436 -25.556  1.00  0.00      RC0  C  
ATOM   4282  NH1 ARG C  31      16.043 -17.961 -25.425  1.00  0.00      RC0  N1+
ATOM   4283  NH2 ARG C  31      14.619 -16.190 -26.055  1.00  0.00      RC0  N  
ATOM   4284  H   ARG C  31      13.785 -16.927 -20.015  1.00  0.00      RC0  H  
ATOM   4285  HE  ARG C  31      12.766 -17.869 -25.234  1.00  0.00      RC0  H  
ATOM   4286 HH11 ARG C  31      16.871 -17.446 -25.660  1.00  0.00      RC0  H  
ATOM   4287 HH12 ARG C  31      16.183 -18.889 -25.070  1.00  0.00      RC0  H  
ATOM   4288 HH21 ARG C  31      15.381 -15.598 -26.329  1.00  0.00      RC0  H  
ATOM   4289 HH22 ARG C  31      13.702 -15.795 -26.163  1.00  0.00      RC0  H  
ATOM   4290  N   ARG C  32      10.618 -18.562 -20.460  1.00  0.00      RC0  N  
ATOM   4291  CA  ARG C  32       9.711 -19.374 -19.690  1.00  0.00      RC0  C  
ATOM   4292  C   ARG C  32       8.493 -19.577 -20.583  1.00  0.00      RC0  C  
ATOM   4293  O   ARG C  32       8.587 -19.439 -21.813  1.00  0.00      RC0  O  
ATOM   4294  CB  ARG C  32       9.338 -18.621 -18.400  1.00  0.00      RC0  C  
ATOM   4295  CG  ARG C  32       9.299 -19.457 -17.108  1.00  0.00      RC0  C  
ATOM   4296  CD  ARG C  32      10.622 -19.514 -16.328  1.00  0.00      RC0  C  
ATOM   4297  NE  ARG C  32      11.711 -19.996 -17.170  1.00  0.00      RC0  N  
ATOM   4298  CZ  ARG C  32      12.735 -20.753 -16.694  1.00  0.00      RC0  C  
ATOM   4299  NH1 ARG C  32      12.771 -21.084 -15.381  1.00  0.00      RC0  N1+
ATOM   4300  NH2 ARG C  32      13.685 -21.150 -17.570  1.00  0.00      RC0  N  
ATOM   4301  H   ARG C  32      10.194 -17.921 -21.104  1.00  0.00      RC0  H  
ATOM   4302  HE  ARG C  32      11.694 -19.714 -18.133  1.00  0.00      RC0  H  
ATOM   4303 HH11 ARG C  32      13.499 -21.645 -14.976  1.00  0.00      RC0  H  
ATOM   4304 HH12 ARG C  32      12.055 -20.772 -14.748  1.00  0.00      RC0  H  
ATOM   4305 HH21 ARG C  32      14.483 -21.705 -17.316  1.00  0.00      RC0  H  
ATOM   4306 HH22 ARG C  32      13.604 -20.888 -18.543  1.00  0.00      RC0  H  
ATOM   4307  N   ALA C  33       7.358 -19.894 -19.962  1.00  0.00      RC0  N  
ATOM   4308  CA  ALA C  33       6.126 -20.191 -20.684  1.00  0.00      RC0  C  
ATOM   4309  C   ALA C  33       5.397 -18.935 -21.163  1.00  0.00      RC0  C  
ATOM   4310  O   ALA C  33       5.048 -18.829 -22.339  1.00  0.00      RC0  O  
ATOM   4311  CB  ALA C  33       5.177 -21.009 -19.806  1.00  0.00      RC0  C  
ATOM   4312  H   ALA C  33       7.317 -19.958 -18.968  1.00  0.00      RC0  H  
ATOM   4313  N   ASN C  34       5.156 -17.985 -20.269  1.00  0.00      RC0  N  
ATOM   4314  CA  ASN C  34       4.395 -16.806 -20.670  1.00  0.00      RC0  C  
ATOM   4315  C   ASN C  34       5.205 -15.509 -20.752  1.00  0.00      RC0  C  
ATOM   4316  O   ASN C  34       4.719 -14.446 -20.379  1.00  0.00      RC0  O  
ATOM   4317  CB  ASN C  34       3.169 -16.616 -19.772  1.00  0.00      RC0  C  
ATOM   4318  CG  ASN C  34       2.276 -15.530 -20.354  1.00  0.00      RC0  C  
ATOM   4319  ND2 ASN C  34       2.017 -14.526 -19.494  1.00  0.00      RC0  N  
ATOM   4320  OD1 ASN C  34       1.835 -15.599 -21.497  1.00  0.00      RC0  O  
ATOM   4321  H   ASN C  34       5.510 -18.040 -19.339  1.00  0.00      RC0  H  
ATOM   4322 HD21 ASN C  34       2.402 -14.533 -18.572  1.00  0.00      RC0  H  
ATOM   4323 HD22 ASN C  34       1.486 -13.722 -19.758  1.00  0.00      RC0  H  
ATOM   4324  N   ALA C  35       6.434 -15.600 -21.250  1.00  0.00      RC0  N  
ATOM   4325  CA  ALA C  35       7.253 -14.408 -21.443  1.00  0.00      RC0  C  
ATOM   4326  C   ALA C  35       7.608 -14.179 -22.900  1.00  0.00      RC0  C  
ATOM   4327  O   ALA C  35       7.237 -14.962 -23.775  1.00  0.00      RC0  O  
ATOM   4328  CB  ALA C  35       8.559 -14.663 -20.685  1.00  0.00      RC0  C  
ATOM   4329  H   ALA C  35       6.706 -16.424 -21.747  1.00  0.00      RC0  H  
ATOM   4330  N   LEU C  36       8.341 -13.097 -23.142  1.00  0.00      RC0  N  
ATOM   4331  CA  LEU C  36       8.671 -12.680 -24.492  1.00  0.00      RC0  C  
ATOM   4332  C   LEU C  36      10.065 -12.069 -24.568  1.00  0.00      RC0  C  
ATOM   4333  O   LEU C  36      10.469 -11.264 -23.721  1.00  0.00      RC0  O  
ATOM   4334  CB  LEU C  36       7.647 -11.661 -25.002  1.00  0.00      RC0  C  
ATOM   4335  CG  LEU C  36       6.291 -12.275 -25.355  1.00  0.00      RC0  C  
ATOM   4336  CD1 LEU C  36       5.182 -11.229 -25.449  1.00  0.00      RC0  C  
ATOM   4337  CD2 LEU C  36       6.381 -13.143 -26.611  1.00  0.00      RC0  C  
ATOM   4338  H   LEU C  36       8.651 -12.529 -22.376  1.00  0.00      RC0  H  
ATOM   4339  N   LEU C  37      10.795 -12.470 -25.596  1.00  0.00      RC0  N  
ATOM   4340  CA  LEU C  37      12.040 -11.820 -25.946  1.00  0.00      RC0  C  
ATOM   4341  C   LEU C  37      12.211 -12.000 -27.451  1.00  0.00      RC0  C  
ATOM   4342  O   LEU C  37      12.741 -13.019 -27.906  1.00  0.00      RC0  O  
ATOM   4343  CB  LEU C  37      13.233 -12.422 -25.203  1.00  0.00      RC0  C  
ATOM   4344  CG  LEU C  37      14.465 -11.524 -25.333  1.00  0.00      RC0  C  
ATOM   4345  CD1 LEU C  37      14.293 -10.228 -24.540  1.00  0.00      RC0  C  
ATOM   4346  CD2 LEU C  37      15.763 -12.250 -24.983  1.00  0.00      RC0  C  
ATOM   4347  H   LEU C  37      10.455 -13.158 -26.237  1.00  0.00      RC0  H  
ATOM   4348  N   ALA C  38      11.726 -11.024 -28.221  1.00  0.00      RC0  N  
ATOM   4349  CA  ALA C  38      11.720 -11.135 -29.682  1.00  0.00      RC0  C  
ATOM   4350  C   ALA C  38      11.787  -9.805 -30.435  1.00  0.00      RC0  C  
ATOM   4351  O   ALA C  38      11.663  -8.720 -29.857  1.00  0.00      RC0  O  
ATOM   4352  CB  ALA C  38      10.469 -11.884 -30.149  1.00  0.00      RC0  C  
ATOM   4353  H   ALA C  38      11.331 -10.186 -27.829  1.00  0.00      RC0  H  
ATOM   4354  N   ASN C  39      11.987  -9.912 -31.743  1.00  0.00      RC0  N  
ATOM   4355  CA  ASN C  39      12.012  -8.749 -32.624  1.00  0.00      RC0  C  
ATOM   4356  C   ASN C  39      13.147  -7.752 -32.381  1.00  0.00      RC0  C  
ATOM   4357  O   ASN C  39      13.060  -6.588 -32.793  1.00  0.00      RC0  O  
ATOM   4358  CB  ASN C  39      10.638  -8.102 -32.759  1.00  0.00      RC0  C  
ATOM   4359  CG  ASN C  39       9.704  -9.180 -33.243  1.00  0.00      RC0  C  
ATOM   4360  ND2 ASN C  39       8.487  -9.127 -32.690  1.00  0.00      RC0  N  
ATOM   4361  OD1 ASN C  39      10.105 -10.058 -34.003  1.00  0.00      RC0  O  
ATOM   4362  H   ASN C  39      11.994 -10.812 -32.178  1.00  0.00      RC0  H  
ATOM   4363 HD21 ASN C  39       8.165  -8.392 -32.089  1.00  0.00      RC0  H  
ATOM   4364 HD22 ASN C  39       7.764  -9.802 -32.880  1.00  0.00      RC0  H  
ATOM   4365  N   GLY C  40      14.219  -8.213 -31.739  1.00  0.00      RC0  N  
ATOM   4366  CA  GLY C  40      15.434  -7.419 -31.644  1.00  0.00      RC0  C  
ATOM   4367  C   GLY C  40      15.815  -6.999 -30.238  1.00  0.00      RC0  C  
ATOM   4368  O   GLY C  40      16.932  -6.534 -29.980  1.00  0.00      RC0  O  
ATOM   4369  H   GLY C  40      14.212  -9.124 -31.333  1.00  0.00      RC0  H  
ATOM   4370  N   VAL C  41      14.876  -7.155 -29.318  1.00  0.00      RC0  N  
ATOM   4371  CA  VAL C  41      15.157  -6.856 -27.934  1.00  0.00      RC0  C  
ATOM   4372  C   VAL C  41      15.987  -7.988 -27.369  1.00  0.00      RC0  C  
ATOM   4373  O   VAL C  41      15.667  -9.168 -27.563  1.00  0.00      RC0  O  
ATOM   4374  CB  VAL C  41      13.875  -6.713 -27.108  1.00  0.00      RC0  C  
ATOM   4375  CG1 VAL C  41      14.194  -6.328 -25.662  1.00  0.00      RC0  C  
ATOM   4376  CG2 VAL C  41      12.906  -5.722 -27.741  1.00  0.00      RC0  C  
ATOM   4377  H   VAL C  41      14.023  -7.624 -29.537  1.00  0.00      RC0  H  
ATOM   4378  N   GLU C  42      17.065  -7.618 -26.687  1.00  0.00      RC0  N  
ATOM   4379  CA  GLU C  42      17.936  -8.590 -26.046  1.00  0.00      RC0  C  
ATOM   4380  C   GLU C  42      17.995  -8.369 -24.543  1.00  0.00      RC0  C  
ATOM   4381  O   GLU C  42      17.870  -7.243 -24.055  1.00  0.00      RC0  O  
ATOM   4382  CB  GLU C  42      19.397  -8.444 -26.452  1.00  0.00      RC0  C  
ATOM   4383  CG  GLU C  42      19.835  -8.730 -27.880  1.00  0.00      RC0  C  
ATOM   4384  CD  GLU C  42      21.348  -8.695 -27.834  1.00  0.00      RC0  C  
ATOM   4385  OE1 GLU C  42      21.895  -8.132 -26.887  1.00  0.00      RC0  O  
ATOM   4386  OE2 GLU C  42      22.002  -9.281 -28.690  1.00  0.00      RC0  O1-
ATOM   4387  H   GLU C  42      17.264  -6.644 -26.558  1.00  0.00      RC0  H  
ATOM   4388  N   LEU C  43      18.197  -9.457 -23.814  1.00  0.00      RC0  N  
ATOM   4389  CA  LEU C  43      18.454  -9.381 -22.390  1.00  0.00      RC0  C  
ATOM   4390  C   LEU C  43      19.958  -9.438 -22.207  1.00  0.00      RC0  C  
ATOM   4391  O   LEU C  43      20.606 -10.342 -22.698  1.00  0.00      RC0  O  
ATOM   4392  CB  LEU C  43      17.750 -10.532 -21.679  1.00  0.00      RC0  C  
ATOM   4393  CG  LEU C  43      17.931 -10.515 -20.164  1.00  0.00      RC0  C  
ATOM   4394  CD1 LEU C  43      17.424  -9.220 -19.525  1.00  0.00      RC0  C  
ATOM   4395  CD2 LEU C  43      17.294 -11.750 -19.538  1.00  0.00      RC0  C  
ATOM   4396  H   LEU C  43      18.436 -10.305 -24.283  1.00  0.00      RC0  H  
ATOM   4397  N   ARG C  44      20.523  -8.467 -21.511  1.00  0.00      RC0  N  
ATOM   4398  CA  ARG C  44      21.967  -8.317 -21.502  1.00  0.00      RC0  C  
ATOM   4399  C   ARG C  44      22.415  -7.697 -20.189  1.00  0.00      RC0  C  
ATOM   4400  O   ARG C  44      22.215  -6.501 -19.954  1.00  0.00      RC0  O  
ATOM   4401  CB  ARG C  44      22.377  -7.424 -22.670  1.00  0.00      RC0  C  
ATOM   4402  CG  ARG C  44      23.878  -7.409 -22.937  1.00  0.00      RC0  C  
ATOM   4403  CD  ARG C  44      24.346  -8.729 -23.541  1.00  0.00      RC0  C  
ATOM   4404  NE  ARG C  44      23.850  -8.888 -24.909  1.00  0.00      RC0  N  
ATOM   4405  CZ  ARG C  44      24.577  -9.615 -25.801  1.00  0.00      RC0  C  
ATOM   4406  NH1 ARG C  44      25.740 -10.177 -25.398  1.00  0.00      RC0  N1+
ATOM   4407  NH2 ARG C  44      24.128  -9.759 -27.062  1.00  0.00      RC0  N  
ATOM   4408  H   ARG C  44      19.987  -7.720 -21.126  1.00  0.00      RC0  H  
ATOM   4409  HE  ARG C  44      22.965  -8.479 -25.183  1.00  0.00      RC0  H  
ATOM   4410 HH11 ARG C  44      26.311 -10.723 -26.013  1.00  0.00      RC0  H  
ATOM   4411 HH12 ARG C  44      26.070 -10.061 -24.456  1.00  0.00      RC0  H  
ATOM   4412 HH21 ARG C  44      24.571 -10.272 -27.796  1.00  0.00      RC0  H  
ATOM   4413 HH22 ARG C  44      23.250  -9.318 -27.344  1.00  0.00      RC0  H  
ATOM   4414  N   ASP C  45      23.032  -8.511 -19.338  1.00  0.00      RC0  N  
ATOM   4415  CA  ASP C  45      23.422  -8.074 -18.003  1.00  0.00      RC0  C  
ATOM   4416  C   ASP C  45      22.228  -7.625 -17.168  1.00  0.00      RC0  C  
ATOM   4417  O   ASP C  45      22.296  -6.616 -16.466  1.00  0.00      RC0  O  
ATOM   4418  CB  ASP C  45      24.557  -7.029 -18.022  1.00  0.00      RC0  C  
ATOM   4419  CG  ASP C  45      25.277  -6.980 -19.368  1.00  0.00      RC0  C  
ATOM   4420  OD1 ASP C  45      25.315  -5.906 -19.973  1.00  0.00      RC0  O  
ATOM   4421  OD2 ASP C  45      25.771  -8.013 -19.827  1.00  0.00      RC0  O1-
ATOM   4422  H   ASP C  45      23.428  -9.353 -19.697  1.00  0.00      RC0  H  
ATOM   4423  N   ASN C  46      21.141  -8.382 -17.240  1.00  0.00      RC0  N  
ATOM   4424  CA  ASN C  46      19.942  -8.045 -16.488  1.00  0.00      RC0  C  
ATOM   4425  C   ASN C  46      19.308  -6.748 -16.984  1.00  0.00      RC0  C  
ATOM   4426  O   ASN C  46      18.520  -6.135 -16.273  1.00  0.00      RC0  O  
ATOM   4427  CB  ASN C  46      20.225  -7.947 -14.981  1.00  0.00      RC0  C  
ATOM   4428  CG  ASN C  46      19.009  -8.345 -14.200  1.00  0.00      RC0  C  
ATOM   4429  ND2 ASN C  46      18.789  -7.629 -13.084  1.00  0.00      RC0  N  
ATOM   4430  OD1 ASN C  46      18.369  -9.329 -14.542  1.00  0.00      RC0  O  
ATOM   4431  H   ASN C  46      21.153  -9.170 -17.851  1.00  0.00      RC0  H  
ATOM   4432 HD21 ASN C  46      19.284  -6.775 -12.923  1.00  0.00      RC0  H  
ATOM   4433 HD22 ASN C  46      18.148  -7.938 -12.376  1.00  0.00      RC0  H  
ATOM   4434  N   GLN C  47      19.672  -6.333 -18.195  1.00  0.00      RC0  N  
ATOM   4435  CA  GLN C  47      19.126  -5.128 -18.814  1.00  0.00      RC0  C  
ATOM   4436  C   GLN C  47      18.491  -5.434 -20.156  1.00  0.00      RC0  C  
ATOM   4437  O   GLN C  47      19.040  -6.188 -20.949  1.00  0.00      RC0  O  
ATOM   4438  CB  GLN C  47      20.241  -4.114 -19.055  1.00  0.00      RC0  C  
ATOM   4439  CG  GLN C  47      21.117  -3.829 -17.838  1.00  0.00      RC0  C  
ATOM   4440  CD  GLN C  47      22.390  -3.156 -18.306  1.00  0.00      RC0  C  
ATOM   4441  NE2 GLN C  47      23.258  -4.010 -18.874  1.00  0.00      RC0  N  
ATOM   4442  OE1 GLN C  47      22.579  -1.951 -18.156  1.00  0.00      RC0  O  
ATOM   4443  H   GLN C  47      20.345  -6.815 -18.754  1.00  0.00      RC0  H  
ATOM   4444 HE21 GLN C  47      23.021  -4.975 -19.039  1.00  0.00      RC0  H  
ATOM   4445 HE22 GLN C  47      24.201  -3.839 -19.163  1.00  0.00      RC0  H  
ATOM   4446  N   LEU C  48      17.337  -4.832 -20.415  1.00  0.00      RC0  N  
ATOM   4447  CA  LEU C  48      16.716  -4.957 -21.718  1.00  0.00      RC0  C  
ATOM   4448  C   LEU C  48      17.357  -3.955 -22.676  1.00  0.00      RC0  C  
ATOM   4449  O   LEU C  48      17.474  -2.762 -22.375  1.00  0.00      RC0  O  
ATOM   4450  CB  LEU C  48      15.208  -4.719 -21.637  1.00  0.00      RC0  C  
ATOM   4451  CG  LEU C  48      14.468  -5.818 -20.873  1.00  0.00      RC0  C  
ATOM   4452  CD1 LEU C  48      12.973  -5.512 -20.748  1.00  0.00      RC0  C  
ATOM   4453  CD2 LEU C  48      14.715  -7.197 -21.487  1.00  0.00      RC0  C  
ATOM   4454  H   LEU C  48      17.015  -4.134 -19.775  1.00  0.00      RC0  H  
ATOM   4455  N   VAL C  49      17.786  -4.456 -23.828  1.00  0.00      RC0  N  
ATOM   4456  CA  VAL C  49      18.471  -3.635 -24.810  1.00  0.00      RC0  C  
ATOM   4457  C   VAL C  49      17.560  -3.391 -26.000  1.00  0.00      RC0  C  
ATOM   4458  O   VAL C  49      17.093  -4.335 -26.642  1.00  0.00      RC0  O  
ATOM   4459  CB  VAL C  49      19.782  -4.282 -25.250  1.00  0.00      RC0  C  
ATOM   4460  CG1 VAL C  49      20.489  -3.439 -26.314  1.00  0.00      RC0  C  
ATOM   4461  CG2 VAL C  49      20.676  -4.524 -24.038  1.00  0.00      RC0  C  
ATOM   4462  H   VAL C  49      17.608  -5.412 -24.058  1.00  0.00      RC0  H  
ATOM   4463  N   VAL C  50      17.292  -2.122 -26.281  1.00  0.00      RC0  N  
ATOM   4464  CA  VAL C  50      16.353  -1.783 -27.340  1.00  0.00      RC0  C  
ATOM   4465  C   VAL C  50      17.028  -1.824 -28.708  1.00  0.00      RC0  C  
ATOM   4466  O   VAL C  50      18.119  -1.275 -28.892  1.00  0.00      RC0  O  
ATOM   4467  CB  VAL C  50      15.563  -0.503 -27.062  1.00  0.00      RC0  C  
ATOM   4468  CG1 VAL C  50      14.773  -0.661 -25.766  1.00  0.00      RC0  C  
ATOM   4469  CG2 VAL C  50      16.441   0.731 -27.036  1.00  0.00      RC0  C  
ATOM   4470  H   VAL C  50      17.792  -1.405 -25.789  1.00  0.00      RC0  H  
ATOM   4471  N   PRO C  51      16.384  -2.499 -29.668  1.00  0.00      RC0  N  
ATOM   4472  CA  PRO C  51      16.952  -2.651 -31.005  1.00  0.00      RC0  C  
ATOM   4473  C   PRO C  51      16.849  -1.346 -31.791  1.00  0.00      RC0  C  
ATOM   4474  O   PRO C  51      17.860  -0.753 -32.133  1.00  0.00      RC0  O  
ATOM   4475  CB  PRO C  51      16.107  -3.774 -31.600  1.00  0.00      RC0  C  
ATOM   4476  CG  PRO C  51      14.766  -3.716 -30.870  1.00  0.00      RC0  C  
ATOM   4477  CD  PRO C  51      15.127  -3.209 -29.481  1.00  0.00      RC0  C  
ATOM   4478  N   SER C  52      15.638  -0.888 -32.065  1.00  0.00      RC0  N  
ATOM   4479  CA  SER C  52      15.491   0.341 -32.826  1.00  0.00      RC0  C  
ATOM   4480  C   SER C  52      14.972   1.486 -31.971  1.00  0.00      RC0  C  
ATOM   4481  O   SER C  52      14.596   1.302 -30.815  1.00  0.00      RC0  O  
ATOM   4482  CB  SER C  52      14.632  -0.099 -33.991  1.00  0.00      RC0  C  
ATOM   4483  OG  SER C  52      15.078  -1.434 -34.286  1.00  0.00      RC0  O  
ATOM   4484  H   SER C  52      14.791  -1.293 -31.727  1.00  0.00      RC0  H  
ATOM   4485  HG  SER C  52      14.377  -1.835 -34.789  1.00  0.00      RC0  H  
ATOM   4486  N   GLU C  53      14.967   2.670 -32.570  1.00  0.00      RC0  N  
ATOM   4487  CA  GLU C  53      14.442   3.871 -31.952  1.00  0.00      RC0  C  
ATOM   4488  C   GLU C  53      12.923   3.902 -32.064  1.00  0.00      RC0  C  
ATOM   4489  O   GLU C  53      12.347   3.280 -32.954  1.00  0.00      RC0  O  
ATOM   4490  CB  GLU C  53      15.226   5.016 -32.615  1.00  0.00      RC0  C  
ATOM   4491  CG  GLU C  53      14.686   6.441 -32.563  1.00  0.00      RC0  C  
ATOM   4492  CD  GLU C  53      13.527   6.556 -33.527  1.00  0.00      RC0  C  
ATOM   4493  OE1 GLU C  53      12.513   7.147 -33.160  1.00  0.00      RC0  O  
ATOM   4494  OE2 GLU C  53      13.634   6.022 -34.629  1.00  0.00      RC0  O1-
ATOM   4495  H   GLU C  53      15.102   2.765 -33.554  1.00  0.00      RC0  H  
ATOM   4496  N   GLY C  54      12.272   4.623 -31.160  1.00  0.00      RC0  N  
ATOM   4497  CA  GLY C  54      10.832   4.788 -31.238  1.00  0.00      RC0  C  
ATOM   4498  C   GLY C  54      10.138   4.896 -29.894  1.00  0.00      RC0  C  
ATOM   4499  O   GLY C  54      10.790   5.009 -28.859  1.00  0.00      RC0  O  
ATOM   4500  H   GLY C  54      12.774   5.138 -30.460  1.00  0.00      RC0  H  
ATOM   4501  N   LEU C  55       8.809   4.870 -29.917  1.00  0.00      RC0  N  
ATOM   4502  CA  LEU C  55       8.022   4.906 -28.690  1.00  0.00      RC0  C  
ATOM   4503  C   LEU C  55       7.829   3.527 -28.100  1.00  0.00      RC0  C  
ATOM   4504  O   LEU C  55       7.330   2.613 -28.766  1.00  0.00      RC0  O  
ATOM   4505  CB  LEU C  55       6.669   5.569 -28.932  1.00  0.00      RC0  C  
ATOM   4506  CG  LEU C  55       6.804   7.058 -29.249  1.00  0.00      RC0  C  
ATOM   4507  CD1 LEU C  55       5.465   7.679 -29.650  1.00  0.00      RC0  C  
ATOM   4508  CD2 LEU C  55       7.463   7.817 -28.096  1.00  0.00      RC0  C  
ATOM   4509  H   LEU C  55       8.363   4.734 -30.798  1.00  0.00      RC0  H  
ATOM   4510  N   TYR C  56       8.217   3.390 -26.838  1.00  0.00      RC0  N  
ATOM   4511  CA  TYR C  56       7.979   2.159 -26.094  1.00  0.00      RC0  C  
ATOM   4512  C   TYR C  56       7.090   2.378 -24.871  1.00  0.00      RC0  C  
ATOM   4513  O   TYR C  56       7.206   3.379 -24.168  1.00  0.00      RC0  O  
ATOM   4514  CB  TYR C  56       9.292   1.521 -25.622  1.00  0.00      RC0  C  
ATOM   4515  CG  TYR C  56      10.169   1.011 -26.747  1.00  0.00      RC0  C  
ATOM   4516  CD1 TYR C  56      10.866   1.893 -27.568  1.00  0.00      RC0  C  
ATOM   4517  CD2 TYR C  56      10.317  -0.359 -26.935  1.00  0.00      RC0  C  
ATOM   4518  CE1 TYR C  56      11.740   1.410 -28.536  1.00  0.00      RC0  C  
ATOM   4519  CE2 TYR C  56      11.190  -0.844 -27.903  1.00  0.00      RC0  C  
ATOM   4520  CZ  TYR C  56      11.917   0.040 -28.693  1.00  0.00      RC0  C  
ATOM   4521  OH  TYR C  56      12.817  -0.439 -29.626  1.00  0.00      RC0  O  
ATOM   4522  H   TYR C  56       8.632   4.163 -26.352  1.00  0.00      RC0  H  
ATOM   4523  HH  TYR C  56      13.332   0.303 -29.939  1.00  0.00      RC0  H  
ATOM   4524  N   LEU C  57       6.193   1.434 -24.634  1.00  0.00      RC0  N  
ATOM   4525  CA  LEU C  57       5.579   1.299 -23.339  1.00  0.00      RC0  C  
ATOM   4526  C   LEU C  57       6.570   0.517 -22.491  1.00  0.00      RC0  C  
ATOM   4527  O   LEU C  57       7.154  -0.475 -22.948  1.00  0.00      RC0  O  
ATOM   4528  CB  LEU C  57       4.265   0.528 -23.471  1.00  0.00      RC0  C  
ATOM   4529  CG  LEU C  57       3.636   0.103 -22.139  1.00  0.00      RC0  C  
ATOM   4530  CD1 LEU C  57       3.222   1.293 -21.271  1.00  0.00      RC0  C  
ATOM   4531  CD2 LEU C  57       2.481  -0.874 -22.354  1.00  0.00      RC0  C  
ATOM   4532  H   LEU C  57       6.208   0.636 -25.241  1.00  0.00      RC0  H  
ATOM   4533  N   ILE C  58       6.769   0.957 -21.258  1.00  0.00      RC0  N  
ATOM   4534  CA  ILE C  58       7.721   0.301 -20.379  1.00  0.00      RC0  C  
ATOM   4535  C   ILE C  58       7.070   0.082 -19.019  1.00  0.00      RC0  C  
ATOM   4536  O   ILE C  58       6.493   1.011 -18.447  1.00  0.00      RC0  O  
ATOM   4537  CB  ILE C  58       8.954   1.192 -20.172  1.00  0.00      RC0  C  
ATOM   4538  CG1 ILE C  58       9.553   1.701 -21.482  1.00  0.00      RC0  C  
ATOM   4539  CG2 ILE C  58       9.996   0.484 -19.304  1.00  0.00      RC0  C  
ATOM   4540  CD1 ILE C  58      10.791   2.560 -21.239  1.00  0.00      RC0  C  
ATOM   4541  H   ILE C  58       6.208   1.666 -20.847  1.00  0.00      RC0  H  
ATOM   4542  N   TYR C  59       7.136  -1.140 -18.503  1.00  0.00      RC0  N  
ATOM   4543  CA  TYR C  59       6.404  -1.443 -17.282  1.00  0.00      RC0  C  
ATOM   4544  C   TYR C  59       7.079  -2.519 -16.453  1.00  0.00      RC0  C  
ATOM   4545  O   TYR C  59       7.908  -3.298 -16.945  1.00  0.00      RC0  O  
ATOM   4546  CB  TYR C  59       4.965  -1.840 -17.634  1.00  0.00      RC0  C  
ATOM   4547  CG  TYR C  59       4.937  -3.051 -18.540  1.00  0.00      RC0  C  
ATOM   4548  CD1 TYR C  59       4.850  -4.325 -17.992  1.00  0.00      RC0  C  
ATOM   4549  CD2 TYR C  59       4.994  -2.894 -19.922  1.00  0.00      RC0  C  
ATOM   4550  CE1 TYR C  59       4.845  -5.438 -18.822  1.00  0.00      RC0  C  
ATOM   4551  CE2 TYR C  59       4.990  -4.008 -20.752  1.00  0.00      RC0  C  
ATOM   4552  CZ  TYR C  59       4.927  -5.281 -20.200  1.00  0.00      RC0  C  
ATOM   4553  OH  TYR C  59       4.959  -6.395 -21.015  1.00  0.00      RC0  O  
ATOM   4554  H   TYR C  59       7.652  -1.884 -18.939  1.00  0.00      RC0  H  
ATOM   4555  HH  TYR C  59       5.184  -6.135 -21.902  1.00  0.00      RC0  H  
ATOM   4556  N   SER C  60       6.697  -2.573 -15.185  1.00  0.00      RC0  N  
ATOM   4557  CA  SER C  60       7.273  -3.552 -14.283  1.00  0.00      RC0  C  
ATOM   4558  C   SER C  60       6.512  -3.682 -12.979  1.00  0.00      RC0  C  
ATOM   4559  O   SER C  60       5.973  -2.705 -12.439  1.00  0.00      RC0  O  
ATOM   4560  CB  SER C  60       8.729  -3.199 -13.929  1.00  0.00      RC0  C  
ATOM   4561  OG  SER C  60       9.384  -2.477 -14.974  1.00  0.00      RC0  O  
ATOM   4562  H   SER C  60       6.019  -1.959 -14.786  1.00  0.00      RC0  H  
ATOM   4563  HG  SER C  60       9.279  -2.998 -15.762  1.00  0.00      RC0  H  
ATOM   4564  N   GLN C  61       6.494  -4.901 -12.464  1.00  0.00      RC0  N  
ATOM   4565  CA  GLN C  61       5.991  -5.119 -11.132  1.00  0.00      RC0  C  
ATOM   4566  C   GLN C  61       6.922  -5.988 -10.294  1.00  0.00      RC0  C  
ATOM   4567  O   GLN C  61       7.409  -7.031 -10.739  1.00  0.00      RC0  O  
ATOM   4568  CB  GLN C  61       4.632  -5.799 -11.248  1.00  0.00      RC0  C  
ATOM   4569  CG  GLN C  61       4.006  -6.329  -9.959  1.00  0.00      RC0  C  
ATOM   4570  CD  GLN C  61       2.899  -7.279 -10.359  1.00  0.00      RC0  C  
ATOM   4571  NE2 GLN C  61       3.145  -8.553 -10.014  1.00  0.00      RC0  N  
ATOM   4572  OE1 GLN C  61       1.922  -6.902 -10.998  1.00  0.00      RC0  O  
ATOM   4573  H   GLN C  61       6.953  -5.670 -12.917  1.00  0.00      RC0  H  
ATOM   4574 HE21 GLN C  61       3.944  -8.770  -9.445  1.00  0.00      RC0  H  
ATOM   4575 HE22 GLN C  61       2.581  -9.325 -10.322  1.00  0.00      RC0  H  
ATOM   4576  N   VAL C  62       7.142  -5.546  -9.066  1.00  0.00      RC0  N  
ATOM   4577  CA  VAL C  62       7.811  -6.358  -8.080  1.00  0.00      RC0  C  
ATOM   4578  C   VAL C  62       6.848  -6.605  -6.931  1.00  0.00      RC0  C  
ATOM   4579  O   VAL C  62       6.050  -5.736  -6.583  1.00  0.00      RC0  O  
ATOM   4580  CB  VAL C  62       9.113  -5.718  -7.621  1.00  0.00      RC0  C  
ATOM   4581  CG1 VAL C  62      10.111  -5.729  -8.780  1.00  0.00      RC0  C  
ATOM   4582  CG2 VAL C  62       8.874  -4.324  -7.044  1.00  0.00      RC0  C  
ATOM   4583  H   VAL C  62       6.653  -4.730  -8.747  1.00  0.00      RC0  H  
ATOM   4584  N   LEU C  63       6.896  -7.799  -6.363  1.00  0.00      RC0  N  
ATOM   4585  CA  LEU C  63       6.139  -8.091  -5.149  1.00  0.00      RC0  C  
ATOM   4586  C   LEU C  63       7.116  -8.428  -4.042  1.00  0.00      RC0  C  
ATOM   4587  O   LEU C  63       7.961  -9.320  -4.176  1.00  0.00      RC0  O  
ATOM   4588  CB  LEU C  63       5.147  -9.224  -5.425  1.00  0.00      RC0  C  
ATOM   4589  CG  LEU C  63       4.317  -9.701  -4.228  1.00  0.00      RC0  C  
ATOM   4590  CD1 LEU C  63       3.666  -8.569  -3.441  1.00  0.00      RC0  C  
ATOM   4591  CD2 LEU C  63       3.243 -10.686  -4.675  1.00  0.00      RC0  C  
ATOM   4592  H   LEU C  63       7.534  -8.508  -6.663  1.00  0.00      RC0  H  
ATOM   4593  N   PHE C  64       7.003  -7.691  -2.950  1.00  0.00      RC0  N  
ATOM   4594  CA  PHE C  64       7.845  -7.900  -1.787  1.00  0.00      RC0  C  
ATOM   4595  C   PHE C  64       7.039  -8.663  -0.754  1.00  0.00      RC0  C  
ATOM   4596  O   PHE C  64       5.883  -8.311  -0.466  1.00  0.00      RC0  O  
ATOM   4597  CB  PHE C  64       8.283  -6.577  -1.168  1.00  0.00      RC0  C  
ATOM   4598  CG  PHE C  64       9.299  -5.874  -2.033  1.00  0.00      RC0  C  
ATOM   4599  CD1 PHE C  64      10.624  -6.290  -2.017  1.00  0.00      RC0  C  
ATOM   4600  CD2 PHE C  64       8.916  -4.794  -2.819  1.00  0.00      RC0  C  
ATOM   4601  CE1 PHE C  64      11.579  -5.597  -2.750  1.00  0.00      RC0  C  
ATOM   4602  CE2 PHE C  64       9.872  -4.101  -3.552  1.00  0.00      RC0  C  
ATOM   4603  CZ  PHE C  64      11.205  -4.489  -3.499  1.00  0.00      RC0  C  
ATOM   4604  H   PHE C  64       6.226  -7.077  -2.846  1.00  0.00      RC0  H  
ATOM   4605  N   LYS C  65       7.638  -9.719  -0.217  1.00  0.00      RC0  N  
ATOM   4606  CA  LYS C  65       7.132 -10.328   1.000  1.00  0.00      RC0  C  
ATOM   4607  C   LYS C  65       8.176 -10.158   2.100  1.00  0.00      RC0  C  
ATOM   4608  O   LYS C  65       9.214 -10.820   2.095  1.00  0.00      RC0  O  
ATOM   4609  CB  LYS C  65       6.938 -11.802   0.719  1.00  0.00      RC0  C  
ATOM   4610  CG  LYS C  65       6.639 -12.656   1.939  1.00  0.00      RC0  C  
ATOM   4611  CD  LYS C  65       6.854 -14.103   1.528  1.00  0.00      RC0  C  
ATOM   4612  CE  LYS C  65       6.489 -15.089   2.620  1.00  0.00      RC0  C  
ATOM   4613  NZ  LYS C  65       6.793 -16.429   2.114  1.00  0.00      RC0  N1+
ATOM   4614  H   LYS C  65       8.537 -10.021  -0.527  1.00  0.00      RC0  H  
ATOM   4615  HZ1 LYS C  65       5.948 -16.813   1.645  1.00  0.00      RC0  H  
ATOM   4616  HZ2 LYS C  65       7.560 -16.351   1.417  1.00  0.00      RC0  H  
ATOM   4617  HZ3 LYS C  65       7.096 -17.029   2.914  1.00  0.00      RC0  H  
ATOM   4618  N   GLY C  66       7.901  -9.261   3.036  1.00  0.00      RC0  N  
ATOM   4619  CA  GLY C  66       8.835  -9.020   4.108  1.00  0.00      RC0  C  
ATOM   4620  C   GLY C  66       8.416  -9.745   5.364  1.00  0.00      RC0  C  
ATOM   4621  O   GLY C  66       7.413 -10.457   5.391  1.00  0.00      RC0  O  
ATOM   4622  H   GLY C  66       6.975  -8.882   3.071  1.00  0.00      RC0  H  
ATOM   4623  N   GLN C  67       9.203  -9.570   6.412  1.00  0.00      RC0  N  
ATOM   4624  CA  GLN C  67       8.829 -10.103   7.700  1.00  0.00      RC0  C  
ATOM   4625  C   GLN C  67       9.394  -9.242   8.802  1.00  0.00      RC0  C  
ATOM   4626  O   GLN C  67      10.591  -8.947   8.825  1.00  0.00      RC0  O  
ATOM   4627  CB  GLN C  67       9.391 -11.539   7.719  1.00  0.00      RC0  C  
ATOM   4628  CG  GLN C  67       9.770 -12.228   9.034  1.00  0.00      RC0  C  
ATOM   4629  CD  GLN C  67       8.612 -12.966   9.661  1.00  0.00      RC0  C  
ATOM   4630  NE2 GLN C  67       8.983 -13.741  10.682  1.00  0.00      RC0  N  
ATOM   4631  OE1 GLN C  67       7.456 -12.855   9.284  1.00  0.00      RC0  O  
ATOM   4632  H   GLN C  67      10.038  -9.023   6.348  1.00  0.00      RC0  H  
ATOM   4633 HE21 GLN C  67       9.949 -13.935  10.866  1.00  0.00      RC0  H  
ATOM   4634 HE22 GLN C  67       8.282 -14.091  11.308  1.00  0.00      RC0  H  
ATOM   4635  N   GLY C  68       8.516  -8.837   9.710  1.00  0.00      RC0  N  
ATOM   4636  CA  GLY C  68       8.911  -7.998  10.816  1.00  0.00      RC0  C  
ATOM   4637  C   GLY C  68       9.025  -6.562  10.386  1.00  0.00      RC0  C  
ATOM   4638  O   GLY C  68       9.247  -6.273   9.210  1.00  0.00      RC0  O  
ATOM   4639  H   GLY C  68       7.555  -9.043   9.509  1.00  0.00      RC0  H  
ATOM   4640  N   CYS C  69       8.872  -5.670  11.359  1.00  0.00      RC0  N  
ATOM   4641  CA  CYS C  69       8.899  -4.231  11.160  1.00  0.00      RC0  C  
ATOM   4642  C   CYS C  69       9.802  -3.575  12.188  1.00  0.00      RC0  C  
ATOM   4643  O   CYS C  69       9.314  -3.065  13.203  1.00  0.00      RC0  O  
ATOM   4644  CB  CYS C  69       7.499  -3.619  11.279  1.00  0.00      RC0  C  
ATOM   4645  SG  CYS C  69       6.394  -3.869   9.867  1.00  0.00      RC0  S  
ATOM   4646  H   CYS C  69       8.715  -6.025  12.276  1.00  0.00      RC0  H  
ATOM   4647  N   PRO C  70      11.123  -3.570  11.921  1.00  0.00      RC0  N  
ATOM   4648  CA  PRO C  70      12.098  -3.016  12.868  1.00  0.00      RC0  C  
ATOM   4649  C   PRO C  70      11.789  -1.552  13.103  1.00  0.00      RC0  C  
ATOM   4650  O   PRO C  70      12.088  -1.013  14.160  1.00  0.00      RC0  O  
ATOM   4651  CB  PRO C  70      13.415  -3.196  12.126  1.00  0.00      RC0  C  
ATOM   4652  CG  PRO C  70      13.177  -4.321  11.123  1.00  0.00      RC0  C  
ATOM   4653  CD  PRO C  70      11.738  -4.112  10.714  1.00  0.00      RC0  C  
ATOM   4654  N   SER C  71      11.190  -0.923  12.096  1.00  0.00      RC0  N  
ATOM   4655  CA  SER C  71      10.924   0.499  12.127  1.00  0.00      RC0  C  
ATOM   4656  C   SER C  71       9.915   0.924  11.060  1.00  0.00      RC0  C  
ATOM   4657  O   SER C  71       9.682   0.244  10.066  1.00  0.00      RC0  O  
ATOM   4658  CB  SER C  71      12.207   1.325  12.055  1.00  0.00      RC0  C  
ATOM   4659  OG  SER C  71      11.923   2.705  12.315  1.00  0.00      RC0  O  
ATOM   4660  H   SER C  71      10.946  -1.396  11.252  1.00  0.00      RC0  H  
ATOM   4661  HG  SER C  71      11.387   2.737  13.116  1.00  0.00      RC0  H  
ATOM   4662  N   THR C  72       9.307   2.065  11.312  1.00  0.00      RC0  N  
ATOM   4663  CA  THR C  72       8.431   2.727  10.378  1.00  0.00      RC0  C  
ATOM   4664  C   THR C  72       9.214   3.180   9.152  1.00  0.00      RC0  C  
ATOM   4665  O   THR C  72       8.648   3.501   8.106  1.00  0.00      RC0  O  
ATOM   4666  CB  THR C  72       7.804   3.824  11.213  1.00  0.00      RC0  C  
ATOM   4667  CG2 THR C  72       6.607   4.478  10.524  1.00  0.00      RC0  C  
ATOM   4668  OG1 THR C  72       7.422   3.260  12.482  1.00  0.00      RC0  O  
ATOM   4669  H   THR C  72       9.493   2.521  12.182  1.00  0.00      RC0  H  
ATOM   4670  HG1 THR C  72       8.186   3.178  13.053  1.00  0.00      RC0  H  
ATOM   4671  N   HIS C  73      10.531   3.207   9.299  1.00  0.00      RC0  N  
ATOM   4672  CA  HIS C  73      11.408   3.772   8.289  1.00  0.00      RC0  C  
ATOM   4673  C   HIS C  73      11.805   2.759   7.221  1.00  0.00      RC0  C  
ATOM   4674  O   HIS C  73      12.545   3.078   6.293  1.00  0.00      RC0  O  
ATOM   4675  CB  HIS C  73      12.635   4.391   8.952  1.00  0.00      RC0  C  
ATOM   4676  CG  HIS C  73      12.236   5.430   9.976  1.00  0.00      RC0  C  
ATOM   4677  CD2 HIS C  73      11.703   6.698   9.729  1.00  0.00      RC0  C  
ATOM   4678  ND1 HIS C  73      12.349   5.264  11.310  1.00  0.00      RC0  N  
ATOM   4679  CE1 HIS C  73      11.896   6.411  11.905  1.00  0.00      RC0  C  
ATOM   4680  NE2 HIS C  73      11.497   7.291  10.930  1.00  0.00      RC0  N  
ATOM   4681  H   HIS C  73      10.930   2.968  10.183  1.00  0.00      RC0  H  
ATOM   4682  HD1 HIS C  73      12.691   4.486  11.812  1.00  0.00      RC0  H  
ATOM   4683  N   VAL C  74      11.334   1.530   7.361  1.00  0.00      RC0  N  
ATOM   4684  CA  VAL C  74      11.659   0.521   6.372  1.00  0.00      RC0  C  
ATOM   4685  C   VAL C  74      11.105   0.976   5.017  1.00  0.00      RC0  C  
ATOM   4686  O   VAL C  74       9.928   1.339   4.901  1.00  0.00      RC0  O  
ATOM   4687  CB  VAL C  74      11.128  -0.859   6.792  1.00  0.00      RC0  C  
ATOM   4688  CG1 VAL C  74      11.360  -1.944   5.732  1.00  0.00      RC0  C  
ATOM   4689  CG2 VAL C  74      11.765  -1.267   8.121  1.00  0.00      RC0  C  
ATOM   4690  H   VAL C  74      10.638   1.343   8.053  1.00  0.00      RC0  H  
ATOM   4691  N   LEU C  75      11.956   0.990   3.997  1.00  0.00      RC0  N  
ATOM   4692  CA  LEU C  75      11.519   1.415   2.673  1.00  0.00      RC0  C  
ATOM   4693  C   LEU C  75      11.744   0.331   1.664  1.00  0.00      RC0  C  
ATOM   4694  O   LEU C  75      12.741  -0.394   1.723  1.00  0.00      RC0  O  
ATOM   4695  CB  LEU C  75      12.280   2.666   2.224  1.00  0.00      RC0  C  
ATOM   4696  CG  LEU C  75      12.110   3.888   3.129  1.00  0.00      RC0  C  
ATOM   4697  CD1 LEU C  75      13.092   5.002   2.759  1.00  0.00      RC0  C  
ATOM   4698  CD2 LEU C  75      10.663   4.383   3.171  1.00  0.00      RC0  C  
ATOM   4699  H   LEU C  75      12.894   0.673   4.121  1.00  0.00      RC0  H  
ATOM   4700  N   LEU C  76      10.799   0.235   0.735  1.00  0.00      RC0  N  
ATOM   4701  CA  LEU C  76      10.952  -0.575  -0.459  1.00  0.00      RC0  C  
ATOM   4702  C   LEU C  76      11.020   0.377  -1.636  1.00  0.00      RC0  C  
ATOM   4703  O   LEU C  76      10.259   1.345  -1.715  1.00  0.00      RC0  O  
ATOM   4704  CB  LEU C  76       9.753  -1.498  -0.629  1.00  0.00      RC0  C  
ATOM   4705  CG  LEU C  76       9.537  -2.417   0.569  1.00  0.00      RC0  C  
ATOM   4706  CD1 LEU C  76       8.182  -3.111   0.479  1.00  0.00      RC0  C  
ATOM   4707  CD2 LEU C  76      10.692  -3.403   0.763  1.00  0.00      RC0  C  
ATOM   4708  H   LEU C  76      10.024   0.864   0.762  1.00  0.00      RC0  H  
ATOM   4709  N   THR C  77      11.942   0.132  -2.550  1.00  0.00      RC0  N  
ATOM   4710  CA  THR C  77      11.995   0.960  -3.738  1.00  0.00      RC0  C  
ATOM   4711  C   THR C  77      11.942   0.115  -4.989  1.00  0.00      RC0  C  
ATOM   4712  O   THR C  77      12.328  -1.054  -4.982  1.00  0.00      RC0  O  
ATOM   4713  CB  THR C  77      13.194   1.916  -3.747  1.00  0.00      RC0  C  
ATOM   4714  CG2 THR C  77      13.094   2.977  -2.653  1.00  0.00      RC0  C  
ATOM   4715  OG1 THR C  77      14.422   1.202  -3.619  1.00  0.00      RC0  O  
ATOM   4716  H   THR C  77      12.547  -0.664  -2.536  1.00  0.00      RC0  H  
ATOM   4717  HG1 THR C  77      15.102   1.860  -3.540  1.00  0.00      RC0  H  
ATOM   4718  N   HIS C  78      11.400   0.708  -6.045  1.00  0.00      RC0  N  
ATOM   4719  CA  HIS C  78      11.371   0.093  -7.364  1.00  0.00      RC0  C  
ATOM   4720  C   HIS C  78      11.596   1.187  -8.384  1.00  0.00      RC0  C  
ATOM   4721  O   HIS C  78      10.966   2.238  -8.336  1.00  0.00      RC0  O  
ATOM   4722  CB  HIS C  78      10.015  -0.582  -7.551  1.00  0.00      RC0  C  
ATOM   4723  CG  HIS C  78       9.936  -1.340  -8.855  1.00  0.00      RC0  C  
ATOM   4724  CD2 HIS C  78      10.966  -1.976  -9.558  1.00  0.00      RC0  C  
ATOM   4725  ND1 HIS C  78       8.777  -1.525  -9.515  1.00  0.00      RC0  N  
ATOM   4726  CE1 HIS C  78       9.064  -2.271 -10.624  1.00  0.00      RC0  C  
ATOM   4727  NE2 HIS C  78      10.407  -2.548 -10.652  1.00  0.00      RC0  N  
ATOM   4728  H   HIS C  78      11.036   1.643  -5.987  1.00  0.00      RC0  H  
ATOM   4729  HD1 HIS C  78       7.890  -1.193  -9.257  1.00  0.00      RC0  H  
ATOM   4730  N   THR C  79      12.485   0.935  -9.326  1.00  0.00      RC0  N  
ATOM   4731  CA  THR C  79      12.855   1.976 -10.252  1.00  0.00      RC0  C  
ATOM   4732  C   THR C  79      13.290   1.412 -11.603  1.00  0.00      RC0  C  
ATOM   4733  O   THR C  79      14.041   0.437 -11.673  1.00  0.00      RC0  O  
ATOM   4734  CB  THR C  79      13.916   2.854  -9.580  1.00  0.00      RC0  C  
ATOM   4735  CG2 THR C  79      15.359   2.512  -9.956  1.00  0.00      RC0  C  
ATOM   4736  OG1 THR C  79      13.634   4.232  -9.818  1.00  0.00      RC0  O  
ATOM   4737  H   THR C  79      13.031   0.092  -9.352  1.00  0.00      RC0  H  
ATOM   4738  HG1 THR C  79      13.405   4.326 -10.749  1.00  0.00      RC0  H  
ATOM   4739  N   ILE C  80      12.783   2.012 -12.675  1.00  0.00      RC0  N  
ATOM   4740  CA  ILE C  80      13.232   1.680 -14.020  1.00  0.00      RC0  C  
ATOM   4741  C   ILE C  80      14.158   2.781 -14.530  1.00  0.00      RC0  C  
ATOM   4742  O   ILE C  80      13.819   3.963 -14.491  1.00  0.00      RC0  O  
ATOM   4743  CB  ILE C  80      12.047   1.540 -14.969  1.00  0.00      RC0  C  
ATOM   4744  CG1 ILE C  80      11.031   0.538 -14.436  1.00  0.00      RC0  C  
ATOM   4745  CG2 ILE C  80      12.505   1.188 -16.386  1.00  0.00      RC0  C  
ATOM   4746  CD1 ILE C  80       9.798   0.523 -15.335  1.00  0.00      RC0  C  
ATOM   4747  H   ILE C  80      12.196   2.805 -12.613  1.00  0.00      RC0  H  
ATOM   4748  N   SER C  81      15.345   2.402 -14.988  1.00  0.00      RC0  N  
ATOM   4749  CA  SER C  81      16.318   3.401 -15.456  1.00  0.00      RC0  C  
ATOM   4750  C   SER C  81      16.843   3.154 -16.868  1.00  0.00      RC0  C  
ATOM   4751  O   SER C  81      16.934   2.016 -17.334  1.00  0.00      RC0  O  
ATOM   4752  CB  SER C  81      17.371   3.530 -14.357  1.00  0.00      RC0  C  
ATOM   4753  OG  SER C  81      17.871   2.238 -14.001  1.00  0.00      RC0  O  
ATOM   4754  H   SER C  81      15.591   1.432 -15.039  1.00  0.00      RC0  H  
ATOM   4755  HG  SER C  81      17.249   1.832 -13.390  1.00  0.00      RC0  H  
ATOM   4756  N   ARG C  82      17.200   4.253 -17.521  1.00  0.00      RC0  N  
ATOM   4757  CA  ARG C  82      17.692   4.258 -18.891  1.00  0.00      RC0  C  
ATOM   4758  C   ARG C  82      19.182   4.569 -18.942  1.00  0.00      RC0  C  
ATOM   4759  O   ARG C  82      19.670   5.436 -18.211  1.00  0.00      RC0  O  
ATOM   4760  CB  ARG C  82      16.918   5.329 -19.646  1.00  0.00      RC0  C  
ATOM   4761  CG  ARG C  82      17.302   5.483 -21.111  1.00  0.00      RC0  C  
ATOM   4762  CD  ARG C  82      16.621   6.702 -21.724  1.00  0.00      RC0  C  
ATOM   4763  NE  ARG C  82      16.937   6.778 -23.143  1.00  0.00      RC0  N  
ATOM   4764  CZ  ARG C  82      16.116   7.421 -24.016  1.00  0.00      RC0  C  
ATOM   4765  NH1 ARG C  82      15.015   8.053 -23.571  1.00  0.00      RC0  N1+
ATOM   4766  NH2 ARG C  82      16.417   7.396 -25.320  1.00  0.00      RC0  N  
ATOM   4767  H   ARG C  82      17.205   5.133 -17.053  1.00  0.00      RC0  H  
ATOM   4768  HE  ARG C  82      17.739   6.272 -23.497  1.00  0.00      RC0  H  
ATOM   4769 HH11 ARG C  82      14.344   8.393 -24.247  1.00  0.00      RC0  H  
ATOM   4770 HH12 ARG C  82      14.812   8.179 -22.600  1.00  0.00      RC0  H  
ATOM   4771 HH21 ARG C  82      15.900   7.874 -26.050  1.00  0.00      RC0  H  
ATOM   4772 HH22 ARG C  82      17.211   6.858 -25.646  1.00  0.00      RC0  H  
ATOM   4773  N   ILE C  83      19.907   3.862 -19.804  1.00  0.00      RC0  N  
ATOM   4774  CA  ILE C  83      21.306   4.199 -20.065  1.00  0.00      RC0  C  
ATOM   4775  C   ILE C  83      21.525   4.349 -21.554  1.00  0.00      RC0  C  
ATOM   4776  O   ILE C  83      21.632   3.357 -22.284  1.00  0.00      RC0  O  
ATOM   4777  CB  ILE C  83      22.221   3.090 -19.554  1.00  0.00      RC0  C  
ATOM   4778  CG1 ILE C  83      21.850   2.608 -18.154  1.00  0.00      RC0  C  
ATOM   4779  CG2 ILE C  83      23.671   3.545 -19.644  1.00  0.00      RC0  C  
ATOM   4780  CD1 ILE C  83      22.725   1.441 -17.703  1.00  0.00      RC0  C  
ATOM   4781  H   ILE C  83      19.479   3.131 -20.342  1.00  0.00      RC0  H  
ATOM   4782  N   ALA C  84      21.584   5.597 -22.001  1.00  0.00      RC0  N  
ATOM   4783  CA  ALA C  84      21.723   5.880 -23.423  1.00  0.00      RC0  C  
ATOM   4784  C   ALA C  84      23.119   5.522 -23.891  1.00  0.00      RC0  C  
ATOM   4785  O   ALA C  84      24.097   5.727 -23.175  1.00  0.00      RC0  O  
ATOM   4786  CB  ALA C  84      21.460   7.358 -23.712  1.00  0.00      RC0  C  
ATOM   4787  H   ALA C  84      21.618   6.338 -21.334  1.00  0.00      RC0  H  
ATOM   4788  N   VAL C  85      23.196   4.979 -25.097  1.00  0.00      RC0  N  
ATOM   4789  CA  VAL C  85      24.465   4.580 -25.684  1.00  0.00      RC0  C  
ATOM   4790  C   VAL C  85      25.482   5.714 -25.658  1.00  0.00      RC0  C  
ATOM   4791  O   VAL C  85      26.656   5.502 -25.332  1.00  0.00      RC0  O  
ATOM   4792  CB  VAL C  85      24.317   4.096 -27.131  1.00  0.00      RC0  C  
ATOM   4793  CG1 VAL C  85      24.345   2.574 -27.200  1.00  0.00      RC0  C  
ATOM   4794  CG2 VAL C  85      23.125   4.734 -27.850  1.00  0.00      RC0  C  
ATOM   4795  H   VAL C  85      22.304   4.776 -25.516  1.00  0.00      RC0  H  
ATOM   4796  N   SER C  86      25.016   6.915 -25.995  1.00  0.00      RC0  N  
ATOM   4797  CA  SER C  86      25.861   8.110 -26.038  1.00  0.00      RC0  C  
ATOM   4798  C   SER C  86      26.297   8.578 -24.646  1.00  0.00      RC0  C  
ATOM   4799  O   SER C  86      27.408   8.271 -24.201  1.00  0.00      RC0  O  
ATOM   4800  CB  SER C  86      25.050   9.107 -26.854  1.00  0.00      RC0  C  
ATOM   4801  OG  SER C  86      23.679   8.689 -26.772  1.00  0.00      RC0  O  
ATOM   4802  H   SER C  86      24.038   7.008 -26.165  1.00  0.00      RC0  H  
ATOM   4803  HG  SER C  86      23.239   9.040 -27.539  1.00  0.00      RC0  H  
ATOM   4804  N   TYR C  87      25.423   9.330 -23.976  1.00  0.00      RC0  N  
ATOM   4805  CA  TYR C  87      25.667   9.759 -22.605  1.00  0.00      RC0  C  
ATOM   4806  C   TYR C  87      26.365   8.637 -21.835  1.00  0.00      RC0  C  
ATOM   4807  O   TYR C  87      27.497   8.804 -21.376  1.00  0.00      RC0  O  
ATOM   4808  CB  TYR C  87      24.353  10.145 -21.927  1.00  0.00      RC0  C  
ATOM   4809  CG  TYR C  87      23.715  11.275 -22.697  1.00  0.00      RC0  C  
ATOM   4810  CD1 TYR C  87      22.526  11.066 -23.385  1.00  0.00      RC0  C  
ATOM   4811  CD2 TYR C  87      24.325  12.523 -22.722  1.00  0.00      RC0  C  
ATOM   4812  CE1 TYR C  87      21.951  12.105 -24.107  1.00  0.00      RC0  C  
ATOM   4813  CE2 TYR C  87      23.749  13.563 -23.442  1.00  0.00      RC0  C  
ATOM   4814  CZ  TYR C  87      22.563  13.353 -24.136  1.00  0.00      RC0  C  
ATOM   4815  OH  TYR C  87      21.993  14.383 -24.855  1.00  0.00      RC0  O  
ATOM   4816  H   TYR C  87      24.535   9.501 -24.400  1.00  0.00      RC0  H  
ATOM   4817  HH  TYR C  87      22.506  15.173 -24.747  1.00  0.00      RC0  H  
ATOM   4818  N   GLN C  88      25.688   7.495 -21.719  1.00  0.00      RC0  N  
ATOM   4819  CA  GLN C  88      26.223   6.324 -21.017  1.00  0.00      RC0  C  
ATOM   4820  C   GLN C  88      25.962   6.377 -19.495  1.00  0.00      RC0  C  
ATOM   4821  O   GLN C  88      26.373   5.482 -18.744  1.00  0.00      RC0  O  
ATOM   4822  CB  GLN C  88      27.651   5.941 -21.485  1.00  0.00      RC0  C  
ATOM   4823  CG  GLN C  88      28.335   4.692 -20.913  1.00  0.00      RC0  C  
ATOM   4824  CD  GLN C  88      27.504   3.442 -21.123  1.00  0.00      RC0  C  
ATOM   4825  NE2 GLN C  88      26.901   3.030 -19.998  1.00  0.00      RC0  N  
ATOM   4826  OE1 GLN C  88      27.457   2.844 -22.192  1.00  0.00      RC0  O  
ATOM   4827  H   GLN C  88      24.829   7.351 -22.210  1.00  0.00      RC0  H  
ATOM   4828 HE21 GLN C  88      26.920   3.642 -19.200  1.00  0.00      RC0  H  
ATOM   4829 HE22 GLN C  88      26.416   2.161 -19.924  1.00  0.00      RC0  H  
ATOM   4830  N   THR C  89      25.247   7.418 -19.060  1.00  0.00      RC0  N  
ATOM   4831  CA  THR C  89      24.883   7.604 -17.650  1.00  0.00      RC0  C  
ATOM   4832  C   THR C  89      23.446   7.132 -17.309  1.00  0.00      RC0  C  
ATOM   4833  O   THR C  89      22.551   7.147 -18.165  1.00  0.00      RC0  O  
ATOM   4834  CB  THR C  89      25.182   9.064 -17.265  1.00  0.00      RC0  C  
ATOM   4835  CG2 THR C  89      24.050  10.014 -17.680  1.00  0.00      RC0  C  
ATOM   4836  OG1 THR C  89      25.480   9.171 -15.868  1.00  0.00      RC0  O  
ATOM   4837  H   THR C  89      24.842   8.048 -19.715  1.00  0.00      RC0  H  
ATOM   4838  HG1 THR C  89      25.804  10.052 -15.734  1.00  0.00      RC0  H  
ATOM   4839  N   LYS C  90      23.235   6.730 -16.055  1.00  0.00      RC0  N  
ATOM   4840  CA  LYS C  90      21.970   6.130 -15.607  1.00  0.00      RC0  C  
ATOM   4841  C   LYS C  90      20.935   7.181 -15.200  1.00  0.00      RC0  C  
ATOM   4842  O   LYS C  90      21.198   8.020 -14.336  1.00  0.00      RC0  O  
ATOM   4843  CB  LYS C  90      22.222   5.131 -14.471  1.00  0.00      RC0  C  
ATOM   4844  CG  LYS C  90      21.433   3.818 -14.593  1.00  0.00      RC0  C  
ATOM   4845  CD  LYS C  90      21.850   2.802 -13.522  1.00  0.00      RC0  C  
ATOM   4846  CE  LYS C  90      21.528   1.337 -13.856  1.00  0.00      RC0  C  
ATOM   4847  NZ  LYS C  90      20.096   1.042 -13.775  1.00  0.00      RC0  N1+
ATOM   4848  H   LYS C  90      23.926   6.974 -15.374  1.00  0.00      RC0  H  
ATOM   4849  HZ1 LYS C  90      19.858   0.175 -14.297  1.00  0.00      RC0  H  
ATOM   4850  HZ2 LYS C  90      19.780   0.842 -12.798  1.00  0.00      RC0  H  
ATOM   4851  HZ3 LYS C  90      19.474   1.788 -14.137  1.00  0.00      RC0  H  
ATOM   4852  N   VAL C  91      19.756   7.129 -15.812  1.00  0.00      RC0  N  
ATOM   4853  CA  VAL C  91      18.690   8.082 -15.506  1.00  0.00      RC0  C  
ATOM   4854  C   VAL C  91      17.392   7.372 -15.132  1.00  0.00      RC0  C  
ATOM   4855  O   VAL C  91      16.986   6.399 -15.771  1.00  0.00      RC0  O  
ATOM   4856  CB  VAL C  91      18.451   8.984 -16.728  1.00  0.00      RC0  C  
ATOM   4857  CG1 VAL C  91      17.362  10.026 -16.468  1.00  0.00      RC0  C  
ATOM   4858  CG2 VAL C  91      19.749   9.630 -17.219  1.00  0.00      RC0  C  
ATOM   4859  H   VAL C  91      19.598   6.450 -16.533  1.00  0.00      RC0  H  
ATOM   4860  N   ASN C  92      16.739   7.857 -14.088  1.00  0.00      RC0  N  
ATOM   4861  CA  ASN C  92      15.506   7.228 -13.652  1.00  0.00      RC0  C  
ATOM   4862  C   ASN C  92      14.323   7.645 -14.494  1.00  0.00      RC0  C  
ATOM   4863  O   ASN C  92      13.965   8.816 -14.521  1.00  0.00      RC0  O  
ATOM   4864  CB  ASN C  92      15.305   7.672 -12.218  1.00  0.00      RC0  C  
ATOM   4865  CG  ASN C  92      14.387   6.726 -11.508  1.00  0.00      RC0  C  
ATOM   4866  ND2 ASN C  92      14.512   6.840 -10.177  1.00  0.00      RC0  N  
ATOM   4867  OD1 ASN C  92      13.674   5.920 -12.096  1.00  0.00      RC0  O  
ATOM   4868  H   ASN C  92      17.006   8.739 -13.704  1.00  0.00      RC0  H  
ATOM   4869 HD21 ASN C  92      15.076   7.546  -9.749  1.00  0.00      RC0  H  
ATOM   4870 HD22 ASN C  92      14.041   6.216  -9.546  1.00  0.00      RC0  H  
ATOM   4871  N   LEU C  93      13.705   6.687 -15.174  1.00  0.00      RC0  N  
ATOM   4872  CA  LEU C  93      12.449   6.963 -15.873  1.00  0.00      RC0  C  
ATOM   4873  C   LEU C  93      11.207   6.820 -14.970  1.00  0.00      RC0  C  
ATOM   4874  O   LEU C  93      10.298   7.658 -14.976  1.00  0.00      RC0  O  
ATOM   4875  CB  LEU C  93      12.278   6.026 -17.068  1.00  0.00      RC0  C  
ATOM   4876  CG  LEU C  93      13.373   6.138 -18.124  1.00  0.00      RC0  C  
ATOM   4877  CD1 LEU C  93      13.144   5.134 -19.254  1.00  0.00      RC0  C  
ATOM   4878  CD2 LEU C  93      13.522   7.566 -18.653  1.00  0.00      RC0  C  
ATOM   4879  H   LEU C  93      13.996   5.743 -15.024  1.00  0.00      RC0  H  
ATOM   4880  N   LEU C  94      11.177   5.743 -14.201  1.00  0.00      RC0  N  
ATOM   4881  CA  LEU C  94      10.027   5.417 -13.378  1.00  0.00      RC0  C  
ATOM   4882  C   LEU C  94      10.533   4.957 -12.008  1.00  0.00      RC0  C  
ATOM   4883  O   LEU C  94      11.551   4.258 -11.910  1.00  0.00      RC0  O  
ATOM   4884  CB  LEU C  94       9.200   4.322 -14.052  1.00  0.00      RC0  C  
ATOM   4885  CG  LEU C  94       8.473   4.809 -15.307  1.00  0.00      RC0  C  
ATOM   4886  CD1 LEU C  94       8.139   3.668 -16.266  1.00  0.00      RC0  C  
ATOM   4887  CD2 LEU C  94       7.244   5.649 -14.959  1.00  0.00      RC0  C  
ATOM   4888  H   LEU C  94      11.993   5.169 -14.080  1.00  0.00      RC0  H  
ATOM   4889  N   SER C  95       9.828   5.346 -10.948  1.00  0.00      RC0  N  
ATOM   4890  CA  SER C  95      10.371   5.185  -9.604  1.00  0.00      RC0  C  
ATOM   4891  C   SER C  95       9.309   5.386  -8.547  1.00  0.00      RC0  C  
ATOM   4892  O   SER C  95       8.574   6.367  -8.587  1.00  0.00      RC0  O  
ATOM   4893  CB  SER C  95      11.417   6.288  -9.436  1.00  0.00      RC0  C  
ATOM   4894  OG  SER C  95      12.355   5.986  -8.395  1.00  0.00      RC0  O  
ATOM   4895  H   SER C  95       9.004   5.910 -10.998  1.00  0.00      RC0  H  
ATOM   4896  HG  SER C  95      12.658   5.100  -8.583  1.00  0.00      RC0  H  
ATOM   4897  N   ALA C  96       9.231   4.461  -7.597  1.00  0.00      RC0  N  
ATOM   4898  CA  ALA C  96       8.264   4.565  -6.508  1.00  0.00      RC0  C  
ATOM   4899  C   ALA C  96       8.881   4.054  -5.235  1.00  0.00      RC0  C  
ATOM   4900  O   ALA C  96       9.813   3.251  -5.264  1.00  0.00      RC0  O  
ATOM   4901  CB  ALA C  96       7.007   3.750  -6.813  1.00  0.00      RC0  C  
ATOM   4902  H   ALA C  96       9.874   3.691  -7.567  1.00  0.00      RC0  H  
ATOM   4903  N   ILE C  97       8.364   4.524  -4.111  1.00  0.00      RC0  N  
ATOM   4904  CA  ILE C  97       8.904   4.128  -2.825  1.00  0.00      RC0  C  
ATOM   4905  C   ILE C  97       7.708   3.760  -2.000  1.00  0.00      RC0  C  
ATOM   4906  O   ILE C  97       6.665   4.393  -2.115  1.00  0.00      RC0  O  
ATOM   4907  CB  ILE C  97       9.664   5.298  -2.163  1.00  0.00      RC0  C  
ATOM   4908  CG1 ILE C  97      10.718   5.910  -3.094  1.00  0.00      RC0  C  
ATOM   4909  CG2 ILE C  97      10.274   4.893  -0.815  1.00  0.00      RC0  C  
ATOM   4910  CD1 ILE C  97      11.397   7.151  -2.510  1.00  0.00      RC0  C  
ATOM   4911  H   ILE C  97       7.538   5.088  -4.069  1.00  0.00      RC0  H  
ATOM   4912  N   LYS C  98       7.839   2.713  -1.200  1.00  0.00      RC0  N  
ATOM   4913  CA  LYS C  98       6.779   2.347  -0.281  1.00  0.00      RC0  C  
ATOM   4914  C   LYS C  98       7.304   2.088   1.132  1.00  0.00      RC0  C  
ATOM   4915  O   LYS C  98       8.357   1.461   1.326  1.00  0.00      RC0  O  
ATOM   4916  CB  LYS C  98       5.808   1.294  -0.825  1.00  0.00      RC0  C  
ATOM   4917  CG  LYS C  98       4.774   2.036  -1.688  1.00  0.00      RC0  C  
ATOM   4918  CD  LYS C  98       3.485   1.287  -1.979  1.00  0.00      RC0  C  
ATOM   4919  CE  LYS C  98       3.732   0.030  -2.792  1.00  0.00      RC0  C  
ATOM   4920  NZ  LYS C  98       2.652  -0.908  -2.497  1.00  0.00      RC0  N1+
ATOM   4921  H   LYS C  98       8.706   2.219  -1.125  1.00  0.00      RC0  H  
ATOM   4922  HZ1 LYS C  98       1.709  -0.534  -2.683  1.00  0.00      RC0  H  
ATOM   4923  HZ2 LYS C  98       2.790  -1.807  -3.000  1.00  0.00      RC0  H  
ATOM   4924  HZ3 LYS C  98       2.687  -1.130  -1.474  1.00  0.00      RC0  H  
ATOM   4925  N   SER C  99       6.577   2.607   2.116  1.00  0.00      RC0  N  
ATOM   4926  CA  SER C  99       6.834   2.258   3.501  1.00  0.00      RC0  C  
ATOM   4927  C   SER C  99       5.785   1.275   4.007  1.00  0.00      RC0  C  
ATOM   4928  O   SER C  99       4.650   1.647   4.294  1.00  0.00      RC0  O  
ATOM   4929  CB  SER C  99       6.846   3.616   4.156  1.00  0.00      RC0  C  
ATOM   4930  OG  SER C  99       6.926   4.538   3.054  1.00  0.00      RC0  O  
ATOM   4931  H   SER C  99       5.817   3.237   1.971  1.00  0.00      RC0  H  
ATOM   4932  HG  SER C  99       7.350   5.310   3.406  1.00  0.00      RC0  H  
ATOM   4933  N   PRO C 100       6.180   0.004   4.106  1.00  0.00      RC0  N  
ATOM   4934  CA  PRO C 100       5.322  -1.136   4.445  1.00  0.00      RC0  C  
ATOM   4935  C   PRO C 100       5.027  -1.264   5.939  1.00  0.00      RC0  C  
ATOM   4936  O   PRO C 100       4.182  -2.087   6.316  1.00  0.00      RC0  O  
ATOM   4937  CB  PRO C 100       6.136  -2.316   3.921  1.00  0.00      RC0  C  
ATOM   4938  CG  PRO C 100       7.581  -1.898   4.170  1.00  0.00      RC0  C
[truncated: 44,319 more chars]
